# Supplementary material for: 2D Synthetic dataset of numerical simulations of long-period seismicity in a volcanic edifice and related sensitivity kernels
Source: Data Brief. 2021 Jan 25;34:106673. doi: 10.1016/j.dib.2020.106673 (PMC7841316; doi:10.1016/j.dib.2020.106673)
Supplement: Supplementary Data S1 — Supplementary Raw Research Data. This is open data under the CC BY license http://creativecommons.org/licenses/by/4.0/ [file mmc1.zip › Dataset/OUTPUT_SEISMOGRAMS/9000_3000/disp_Z_hetero_15000_1795_ISO7e-1Hz.semd]

-1.714286 0.0
-1.713286 0.0
-1.712286 0.0
-1.711286 0.0
-1.710286 0.0
-1.709286 0.0
-1.708286 0.0
-1.707286 0.0
-1.706286 0.0
-1.705286 0.0
-1.704286 0.0
-1.703286 0.0
-1.702286 0.0
-1.701286 0.0
-1.700286 0.0
-1.699286 0.0
-1.698286 0.0
-1.697286 0.0
-1.696286 0.0
-1.695286 0.0
-1.694286 0.0
-1.693286 0.0
-1.692286 0.0
-1.691286 0.0
-1.690286 0.0
-1.689286 0.0
-1.688286 0.0
-1.687286 0.0
-1.686286 0.0
-1.685286 0.0
-1.684286 0.0
-1.683286 0.0
-1.682286 0.0
-1.681286 0.0
-1.680286 0.0
-1.679286 0.0
-1.678286 0.0
-1.677286 0.0
-1.676286 0.0
-1.675286 0.0
-1.674286 0.0
-1.673286 0.0
-1.672286 0.0
-1.671286 0.0
-1.670286 0.0
-1.669286 0.0
-1.668286 0.0
-1.667286 0.0
-1.666286 0.0
-1.665286 0.0
-1.664286 0.0
-1.663286 0.0
-1.662286 0.0
-1.661286 0.0
-1.660286 0.0
-1.659286 0.0
-1.658286 0.0
-1.657286 0.0
-1.656286 0.0
-1.655286 0.0
-1.654286 0.0
-1.653286 0.0
-1.652286 0.0
-1.651286 0.0
-1.650286 0.0
-1.649286 0.0
-1.648286 0.0
-1.647286 0.0
-1.646286 0.0
-1.645286 0.0
-1.644286 0.0
-1.643286 0.0
-1.642286 0.0
-1.641286 0.0
-1.640286 0.0
-1.639286 0.0
-1.638286 0.0
-1.637286 0.0
-1.636286 0.0
-1.635286 0.0
-1.634286 0.0
-1.633286 0.0
-1.632286 0.0
-1.631286 0.0
-1.630286 0.0
-1.629286 0.0
-1.628286 0.0
-1.627286 0.0
-1.626286 0.0
-1.625286 0.0
-1.624286 0.0
-1.623286 0.0
-1.622286 0.0
-1.621286 0.0
-1.620286 0.0
-1.619286 0.0
-1.618286 0.0
-1.617286 0.0
-1.616286 0.0
-1.615286 0.0
-1.614286 0.0
-1.613286 0.0
-1.612286 0.0
-1.611286 0.0
-1.610286 0.0
-1.609286 0.0
-1.608286 0.0
-1.607286 0.0
-1.606286 0.0
-1.605286 0.0
-1.604286 0.0
-1.603286 0.0
-1.602286 0.0
-1.601286 0.0
-1.600286 0.0
-1.599286 0.0
-1.598286 0.0
-1.597286 0.0
-1.596286 0.0
-1.595286 0.0
-1.594286 0.0
-1.593286 0.0
-1.592286 0.0
-1.591286 0.0
-1.590286 0.0
-1.589286 0.0
-1.588286 0.0
-1.587286 0.0
-1.586286 0.0
-1.585286 0.0
-1.584286 0.0
-1.583286 0.0
-1.582286 0.0
-1.581286 0.0
-1.580286 0.0
-1.579286 0.0
-1.578286 0.0
-1.577286 0.0
-1.576286 0.0
-1.575286 0.0
-1.574286 0.0
-1.573286 0.0
-1.572286 0.0
-1.571286 0.0
-1.570286 1.1906734999999998e-36
-1.569286 2.7590003e-36
-1.568286 4.6988609e-36
-1.567286 6.962713e-36
-1.566286 9.5261368e-36
-1.565286 1.2196012e-35
-1.564286 1.4772231e-35
-1.563286 1.7041378e-35
-1.562286 1.8912191e-35
-1.561286 2.0191096999999997e-35
-1.560286 2.0539134000000002e-35
-1.559286 1.9684033e-35
-1.558286 1.7311661e-35
-1.557286 1.3119612e-35
-1.556286 6.863216799999999e-36
-1.555286 -1.6289119e-36
-1.554286 -1.2402174e-35
-1.553286 -2.5412368e-35
-1.552286 -4.0379319e-35
-1.551286 -5.683004699999999e-35
-1.550286 -7.405259699999999e-35
-1.549286 -9.106732499999999e-35
-1.548286 -1.0657419999999999e-34
-1.547286 -1.1903565e-34
-1.546286 -1.2662540000000001e-34
-1.545286 -1.2729929e-34
-1.544286 -1.1885671e-34
-1.543286 -9.903715700000002e-35
-1.542286 -6.5690522e-35
-1.541286 -1.6853315000000002e-35
-1.540286 4.8978202e-35
-1.539286 1.3266383e-34
-1.538286 2.3414245e-34
-1.537286 3.5223731e-34
-1.536286 4.8435293e-34
-1.535286 6.263035199999999e-34
-1.534286 7.7210543e-34
-1.533286 9.1385639e-34
-1.532286 1.0417004e-33
-1.531286 1.1438978e-33
-1.530286 1.2070287000000002e-33
-1.529286 1.2163385e-33
-1.528286 1.1562733e-33
-1.527286 1.0111737e-33
-1.526286 7.6616202e-34
-1.525286 4.081944000000001e-34
-1.524286 -7.2724543e-35
-1.523286 -6.8222316e-34
-1.522286 -1.4201496000000001e-33
-1.521286 -2.2791855e-33
-1.520286 -3.2435003e-33
-1.519286 -4.2875818e-33
-1.518286 -5.3753261999999996e-33
-1.517286 -6.4594993e-33
-1.516286 -7.481674899999999e-33
-1.515286 -8.3727553e-33
-1.514286 -9.0541741e-33
-1.513286 -9.4398481e-33
-1.512286 -9.4389304e-33
-1.511286 -8.9593832e-33
-1.510286 -7.912334e-33
-1.509286 -6.2171569e-33
-1.508286 -3.8071328999999995e-33
-1.507286 -6.3552645999999995e-34
-1.506286 3.3181637e-33
-1.505286 8.0420551e-33
-1.504286 1.3486160999999998e-32
-1.503286 1.9557455000000001e-32
-1.502286 2.611608e-32
-1.501286 3.2973078e-32
-1.500286 3.9889978e-32
-1.499286 4.6580539e-32
-1.498286 5.2714874e-32
-1.497286 5.7926098e-32
-1.496286 6.181949999999999e-32
-1.495286 6.398416e-32
-1.494286 6.4006724e-32
-1.493286 6.1486996e-32
-1.492286 5.6054771e-32
-1.491286 4.7387291e-32
-1.490286 3.5226563000000003e-32
-1.489286 1.9395735e-32
-1.488286 -1.8625396e-34
-1.487286 -2.3492562e-32
-1.486286 -5.037953e-32
-1.485286 -8.0581405e-32
-1.484286 -1.1370907e-31
-1.483286 -1.4925265999999999e-31
-1.482286 -1.8658787e-31
-1.481286 -2.2498505e-31
-1.480286 -2.6362018e-31
-1.479286 -3.0158652e-31
-1.478286 -3.3790481000000004e-31
-1.477286 -3.7153079000000004e-31
-1.476286 -4.0135767e-31
-1.475286 -4.2621206e-31
-1.474286 -4.44842e-31
-1.473286 -4.5589565e-31
-1.472286 -4.5789116e-31
-1.471286 -4.4917781e-31
-1.470286 -4.2789085e-31
-1.469286 -3.9190298e-31
-1.468286 -3.3877761999999995e-31
-1.467286 -2.6572999e-31
-1.466286 -1.6960385e-31
-1.465286 -4.6873508e-32
-1.464286 1.0631934999999999e-31
-1.463286 2.9408255e-31
-1.462286 5.2063324e-31
-1.461286 7.9009009e-31
-1.460286 1.1061887e-30
-1.459286 1.4719142e-30
-1.458286 1.8890463e-30
-1.457286 2.3576198e-30
-1.456286 2.8753047000000002e-30
-1.455286 3.4367211e-30
-1.454286 4.0327082e-30
-1.453286 4.6495745e-30
-1.452286 5.268367e-30
-1.451286 5.8642051e-30
-1.450286 6.4057283e-30
-1.449286 6.8547219e-30
-1.448286 7.1659811e-30
-1.447286 7.287486e-30
-1.446286 7.1609552e-30
-1.445286 6.7228461e-30
-1.444286 5.9058623000000004e-30
-1.443286 4.6410174e-30
-1.442286 2.8603037000000003e-30
-1.441286 4.9996115e-31
-1.440286 -2.4956405999999998e-30
-1.439286 -6.1695509e-30
-1.438286 -1.0547291000000001e-29
-1.437286 -1.5631503999999998e-29
-1.436286 -2.1396367000000002e-29
-1.435286 -2.7781925e-29
-1.434286 -3.468861e-29
-1.433286 -4.1972173e-29
-1.432286 -4.9439369e-29
-1.431286 -5.6844697e-29
-1.430286 -6.3888583e-29
-1.429286 -7.0217351e-29
-1.428286 -7.5425351e-29
-1.427286 -7.9059622e-29
-1.426286 -8.062740200000001e-29
-1.425286 -7.960669699999999e-29
-1.424286 -7.5460249e-29
-1.423286 -6.7652822e-29
-1.422286 -5.5671991e-29
-1.421286 -3.9052151e-29
-1.420286 -1.7401541000000002e-29
-1.419286 9.568229599999999e-30
-1.418286 4.2010739e-29
-1.417286 7.9912269e-29
-1.416286 1.2305921e-28
-1.415286 1.7100676000000002e-28
-1.414286 2.2305003000000002e-28
-1.413286 2.7819925e-28
-1.412286 3.3516074999999998e-28
-1.411286 3.9232532000000003e-28
-1.410286 4.4776591999999995e-28
-1.409286 4.9924626e-28
-1.408286 5.4424192e-28
-1.407286 5.7997582e-28
-1.406286 6.0346874e-28
-1.405286 6.116061e-28
-1.404286 6.0122139e-28
-1.403286 5.6919611e-28
-1.402286 5.125754599999999e-28
-1.401286 4.286984300000001e-28
-1.400286 3.1534045e-28
-1.399286 1.7086521e-28
-1.398286 -5.6178427e-30
-1.397286 -2.1409491e-28
-1.396286 -4.5349338e-28
-1.395286 -7.2153777e-28
-1.394286 -1.0146224000000001e-27
-1.393286 -1.3277087e-27
-1.392286 -1.6542536e-27
-1.391286 -1.9861770999999998e-27
-1.390286 -2.3138762e-27
-1.389286 -2.6262926000000002e-27
-1.388286 -2.9110392e-27
-1.387286 -3.1545923e-27
-1.386286 -3.3425501e-27
-1.385286 -3.4599625999999995e-27
-1.384286 -3.4917299e-27
-1.383286 -3.4230687e-27
-1.382286 -3.2400386e-27
-1.381286 -2.9301225000000003e-27
-1.380286 -2.4828476e-27
-1.379286 -1.8904352e-27
-1.378286 -1.1484588e-27
-1.377286 -2.5649247e-28
-1.376286 7.8127485000000005e-28
-1.375286 1.9554829e-27
-1.374286 3.2511304e-27
-1.373286 4.6472163000000004e-27
-1.372286 6.1165236e-27
-1.371286 7.6255728e-27
-1.370286 9.1347646e-27
-1.369286 1.0598744e-26
-1.368286 1.1966996999999999e-26
-1.367286 1.3184696e-26
-1.366286 1.4193806e-26
-1.365286 1.4934443000000002e-26
-1.364286 1.5346481e-26
-1.363286 1.5371396999999998e-26
-1.362286 1.4954314000000002e-26
-1.361286 1.4046218e-26
-1.360286 1.260629e-26
-1.359286 1.0604307e-26
-1.358286 8.0230347e-27
-1.357286 4.8605335000000005e-27
-1.356286 1.1323164e-27
-1.355286 -3.1267659000000002e-27
-1.354286 -7.8609786e-27
-1.353286 -1.2992605e-26
-1.352286 -1.8421384e-26
-1.351286 -2.4024576999999997e-26
-1.350286 -2.9657754e-26
-1.349286 -3.5156344e-26
-1.348286 -4.0338035e-26
-1.347286 -4.5006041e-26
-1.346286 -4.8953258e-26
-1.345286 -5.1967305e-26
-1.344286 -5.383638199999999e-26
-1.343286 -5.435589200000001e-26
-1.342286 -5.3335746e-26
-1.341286 -5.0608157e-26
-1.340286 -4.6035788e-26
-1.339286 -3.9520039e-26
-1.338286 -3.1009215e-26
-1.337286 -2.0506339000000003e-26
-1.336286 -8.0762849e-27
-1.335286 6.1480547e-27
-1.334286 2.1960911999999997e-26
-1.333286 3.9080385e-26
-1.332286 5.7147132e-26
-1.331286 7.5725269e-26
-1.330286 9.4305789e-26
-1.329286 1.1231268e-25
-1.328286 1.2911189e-25
-1.327286 1.4402337e-25
-1.326286 1.5633602000000002e-25
-1.325286 1.6532558e-25
-1.324286 1.7027540000000001e-25
-1.323286 1.7049948e-25
-1.322286 1.6536782e-25
-1.321286 1.5433327e-25
-1.320286 1.3695934e-25
-1.319286 1.1294831e-25
-1.318286 8.2168751e-26
-1.317286 4.4681593999999994e-26
-1.316286 7.6367636e-28
-1.315286 -4.9072117e-26
-1.314286 -1.0406131e-25
-1.313286 -1.6317784e-25
-1.312286 -2.2513073e-25
-1.311286 -2.8836816e-25
-1.310286 -3.5109006000000004e-25
-1.309286 -4.1126951e-25
-1.308286 -4.6668399e-25
-1.307286 -5.1495603e-25
-1.306286 -5.5360402e-25
-1.305286 -5.801023099999999e-25
-1.304286 -5.9195052e-25
-1.303286 -5.8675062e-25
-1.302286 -5.6229112e-25
-1.301286 -5.1663622e-25
-1.300286 -4.4821852e-25
-1.299286 -3.5593258000000004e-25
-1.298286 -2.3922714999999997e-25
-1.297286 -9.8193047e-26
-1.296286 6.6356087e-26
-1.295286 2.5281349e-25
-1.294286 4.5872235e-25
-1.293286 6.807357299999999e-25
-1.292286 9.145964e-25
-1.291286 1.155139e-24
-1.290286 1.396318e-24
-1.289286 1.6312627e-24
-1.288286 1.8523616e-24
-1.287286 2.0513774999999998e-24
-1.286286 2.219593e-24
-1.285286 2.3479867e-24
-1.284286 2.4274393e-24
-1.283286 2.4489664e-24
-1.282286 2.4039763e-24
-1.281286 2.284548e-24
-1.280286 2.083726e-24
-1.279286 1.7958244e-24
-1.278286 1.4167345999999999e-24
-1.277286 9.4422914e-25
-1.276286 3.782536e-25
-1.275286 -2.7880249e-25
-1.274286 -1.0218645e-24
-1.273286 -1.8429706e-24
-1.272286 -2.731119e-24
-1.271286 -3.6721719e-24
-1.270286 -4.6488272999999995e-24
-1.269286 -5.640666099999999e-24
-1.268286 -6.6242783e-24
-1.267286 -7.573481900000001e-24
-1.266286 -8.4596309e-24
-1.265286 -9.2520202e-24
-1.264286 -9.9183864e-24
-1.263286 -1.0425507e-23
-1.262286 -1.0739884e-23
-1.261286 -1.0828525000000001e-23
-1.260286 -1.0659785000000001e-23
-1.259286 -1.0204289e-23
-1.258286 -9.4358981e-24
-1.257286 -8.3327088e-24
-1.256286 -6.8780715e-24
-1.255286 -5.0616009e-24
-1.254286 -2.8801543000000002e-24
-1.253286 -3.387574e-25
-1.252286 2.5485555e-24
-1.251286 5.7580098e-24
-1.250286 9.2555016e-24
-1.249286 1.2996169e-23
-1.248286 1.6924164e-23
-1.247286 2.0972639e-23
-1.246286 2.5063982e-23
-1.245286 2.9110308e-23
-1.244286 3.3014241e-23
-1.243286 3.666998e-23
-1.242286 3.996467e-23
-1.241286 4.2780084999999995e-23
-1.240286 4.499459e-23
-1.239286 4.6485408999999997e-23
-1.238286 4.7131165000000004e-23
-1.237286 4.681465e-23
-1.236286 4.5425811000000004e-23
-1.235286 4.2864921999999996e-23
-1.234286 3.9045871e-23
-1.233286 3.3899513e-23
-1.232286 2.7377028e-23
-1.231286 1.9453231999999998e-23
-1.230286 1.0129734000000001e-23
-1.229286 -5.621071499999999e-25
-1.228286 -1.2558525000000001e-23
-1.227286 -2.5761065999999998e-23
-1.226286 -4.003479e-23
-1.225286 -5.520699599999999e-23
-1.224286 -7.1066591e-23
-1.223286 -8.736418599999999e-23
-1.222286 -1.0381293e-22
-1.221286 -1.2009027e-22
-1.220286 -1.3584051000000002e-22
-1.219286 -1.5067842e-22
-1.218286 -1.6419374e-22
-1.217286 -1.7595669e-22
-1.216286 -1.8552452e-22
-1.215286 -1.9244896999999998e-22
-1.214286 -1.9628456999999998e-22
-1.213286 -1.9659796e-22
-1.212286 -1.9297786000000003e-22
-1.211286 -1.8504563e-22
-1.210286 -1.7246648999999999e-22
-1.209286 -1.5496089e-22
-1.208286 -1.3231618e-22
-1.207286 -1.0439816000000001e-22
-1.206286 -7.1162284e-23
-1.205286 -3.2664398e-23
-1.204286 1.0929387999999999e-23
-1.203286 5.933392599999999e-23
-1.202286 1.1213762e-22
-1.201286 1.6879681e-22
-1.200286 2.2863191e-22
-1.199286 2.9082613999999997e-22
-1.198286 3.5442649e-22
-1.197286 4.1834769e-22
-1.196286 4.813791700000001e-22
-1.195286 5.421951e-22
-1.194286 5.9936796e-22
-1.193286 6.5138541e-22
-1.192286 6.9667083e-22
-1.191286 7.336071200000001e-22
-1.190286 7.6056399e-22
-1.189286 7.759284e-22
-1.188286 7.7813776e-22
-1.187286 7.6571581e-22
-1.186286 7.373107399999999e-22
-1.185286 6.917346899999999e-22
-1.184286 6.2800424e-22
-1.183286 5.4538116e-22
-1.182286 4.4341276e-22
-1.181286 3.2197069999999997e-22
-1.180286 1.8128755e-22
-1.179286 2.1990173e-23
-1.178286 -1.548713e-22
-1.177286 -3.477997e-22
-1.176286 -5.5483341e-22
-1.175286 -7.7353618e-22
-1.174286 -1.0009952e-21
-1.173286 -1.2338285e-21
-1.172286 -1.468202e-21
-1.171286 -1.6998572e-21
-1.170286 -1.9241504e-21
-1.169286 -2.1361025e-21
-1.168286 -2.3304614e-21
-1.167286 -2.5017752e-21
-1.166286 -2.644477e-21
-1.165286 -2.7529800000000002e-21
-1.164286 -2.8217831999999997e-21
-1.163286 -2.8455847e-21
-1.162286 -2.8194037000000002e-21
-1.161286 -2.7387061e-21
-1.160286 -2.5995367e-21
-1.159286 -2.3986496e-21
-1.158286 -2.1336405e-21
-1.157286 -1.8030729e-21
-1.156286 -1.4065997e-21
-1.155286 -9.4507453e-22
-1.154286 -4.2064965999999997e-22
-1.153286 1.6313988e-22
-1.152286 8.0131268e-22
-1.151286 1.4873983e-21
-1.150286 2.2134194e-21
-1.149286 2.9699007000000002e-21
-1.148286 3.7459088e-21
-1.147286 4.5291215e-21
-1.146286 5.3059308e-21
-1.145286 6.061582e-21
-1.144286 6.7803415e-21
-1.143286 7.445705299999999e-21
-1.142286 8.040636399999999e-21
-1.141286 8.547833e-21
-1.140286 8.950029000000001e-21
-1.139286 9.2303169e-21
-1.138286 9.3724949e-21
-1.137286 9.3614288e-21
-1.136286 9.183426399999999e-21
-1.135286 8.8266177e-21
-1.134286 8.2813324e-21
-1.133286 7.540470900000001e-21
-1.132286 6.5998552e-21
-1.131286 5.4585577e-21
-1.130286 4.1191975e-21
-1.129286 2.5881939e-21
-1.128286 8.7597308e-22
-1.127286 -1.0028859e-21
-1.126286 -3.0295657000000002e-21
-1.125286 -5.1810005e-21
-1.124286 -7.4299394e-21
-1.123286 -9.7450941e-21
-1.122286 -1.2091373e-20
-1.121286 -1.4430206e-20
-1.120286 -1.6719949e-20
-1.119286 -1.8916391e-20
-1.118286 -2.097334e-20
-1.117286 -2.2843291e-20
-1.116286 -2.4478177e-20
-1.115286 -2.5830176e-20
-1.114286 -2.6852594999999996e-20
-1.113286 -2.7500787e-20
-1.112286 -2.7733108e-20
-1.111286 -2.7511891e-20
-1.110286 -2.6804433000000003e-20
-1.109286 -2.5583953000000002e-20
-1.108286 -2.3830524e-20
-1.107286 -2.1531952e-20
-1.106286 -1.868459e-20
-1.105286 -1.5294045e-20
-1.104286 -1.1375792000000002e-20
-1.103286 -6.955639e-21
-1.102286 -2.0700556e-21
-1.101286 3.2336649e-21
-1.100286 8.8974284e-21
-1.099286 1.4852549e-20
-1.098286 2.1020163e-20
-1.097286 2.7311854e-20
-1.096286 3.3630486e-20
-1.095286 3.9871254e-20
-1.094286 4.5922943000000003e-20
-1.093286 5.1669395e-20
-1.092286 5.6991144e-20
-1.091286 6.1767259e-20
-1.090286 6.5877312e-20
-1.089286 6.9203498e-20
-1.088286 7.1632836e-20
-1.087286 7.305947e-20
-1.086286 7.3386975e-20
-1.085286 7.2530679e-20
-1.084286 7.0419939e-20
-1.083286 6.7000332e-20
-1.082286 6.2235713e-20
-1.081286 5.6110093e-20
-1.080286 4.8629324e-20
-1.079286 3.9822494e-20
-1.078286 2.9743035e-20
-1.077286 1.8469478e-20
-1.076286 6.1058326e-21
-1.075286 -7.2184402e-21
-1.074286 -2.1348904000000002e-20
-1.073286 -3.6107077e-20
-1.072286 -5.1291847e-20
-1.071286 -6.6681339e-20
-1.070286 -8.2035304e-20
-1.069286 -9.709795800000001e-20
-1.068286 -1.1160127e-19
-1.067286 -1.2526868e-19
-1.066286 -1.3781925000000002e-19
-1.065286 -1.4897211e-19
-1.064286 -1.584512e-19
-1.063286 -1.6599031e-19
-1.062286 -1.7133815e-19
-1.061286 -1.7426365e-19
-1.060286 -1.7456114e-19
-1.059286 -1.7205553e-19
-1.058286 -1.6660716e-19
-1.057286 -1.5811655e-19
-1.056286 -1.4652861e-19
-1.055286 -1.3183642e-19
-1.054286 -1.1408442999999999e-19
-1.053286 -9.337098e-20
-1.052286 -6.9850066e-20
-1.051286 -4.3732217e-20
-1.050286 -1.5284533e-20
-1.049286 1.51703e-20
-1.048286 4.7256009000000004e-20
-1.047286 8.0545768e-20
-1.046286 1.1456627e-19
-1.045286 1.4880289e-19
-1.044286 1.8270583999999998e-19
-1.043286 2.1569736000000002e-19
-1.042286 2.471798e-19
-1.041286 2.7654455e-19
-1.040286 3.0318171e-19
-1.039286 3.2649035e-19
-1.038286 3.4588924999999998e-19
-1.037286 3.6082801999999996e-19
-1.036286 3.7079829e-19
-1.035286 3.7534475e-19
-1.034286 3.7407624e-19
-1.033286 3.6667603999999994e-19
-1.032286 3.5291176e-19
-1.031286 3.3264416000000004e-19
-1.030286 3.0583503e-19
-1.029286 2.7255373e-19
-1.028286 2.3298223e-19
-1.027286 1.8741849e-19
-1.026286 1.3627812e-19
-1.025286 8.0093944e-20
-1.024286 1.9513699e-20
-1.023286 -4.4704614e-20
-1.022286 -1.1169936e-19
-1.021286 -1.8051424000000001e-19
-1.020286 -2.5010921e-19
-1.019286 -3.1937373e-19
-1.018286 -3.8714181e-19
-1.017286 -4.5220886e-19
-1.016286 -5.1335027e-19
-1.015286 -5.6934122999999995e-19
-1.014286 -6.189778e-19
-1.013286 -6.6109862e-19
-1.012286 -6.946072299999999e-19
-1.011286 -7.1849433e-19
-1.010286 -7.3185976e-19
-1.009286 -7.339339300000001e-19
-1.008286 -7.240978300000001e-19
-1.007286 -7.019016000000001e-19
-1.006286 -6.6708142e-19
-1.005286 -6.1957355e-19
-1.004286 -5.595258500000001e-19
-1.003286 -4.8730632e-19
-1.002286 -4.0350807e-19
-1.001286 -3.0895061e-19
-1.000286 -2.0467728000000001e-19
-0.9992857 -9.1948607e-20
-0.9982857 2.7768378e-20
-0.9972857 1.5281521e-19
-0.9962857 2.8136092e-19
-0.9952857 4.1142518000000005e-19
-0.9942857 5.4090499e-19
-0.9932857 6.6760515e-19
-0.9922857 7.8927151e-19
-0.9912857 9.0362713e-19
-0.9902857 1.0084105999999999e-18
-0.9892857 1.1014156e-18
-0.9882857 1.1805323999999999e-18
-0.9872857 1.2437881e-18
-0.9862857 1.2893881e-18
-0.9852857 1.3157549e-18
-0.9842857 1.3215664e-18
-0.9832857 1.3057901e-18
-0.9822857 1.2677146e-18
-0.9812857 1.2069772e-18
-0.9802857 1.1235861999999999e-18
-0.9792857 1.0179377e-18
-0.9782857 8.9082626e-19
-0.9772857 7.4344990000000005e-19
-0.9762857 5.7740717e-19
-0.9752857 3.9468748999999996e-19
-0.9742857 1.9765451999999997e-19
-0.9732857 -1.0978475e-20
-0.9722857 -2.2817995e-19
-0.9712857 -4.5063879e-19
-0.9702857 -6.7480946e-19
-0.9692857 -8.969635600000001e-19
-0.9682857 -1.1132466e-18
-0.9672857 -1.3197397e-18
-0.9662857 -1.5125253999999999e-18
-0.9652857 -1.6877562e-18
-0.9642857 -1.8417244e-18
-0.9632857 -1.9709336000000003e-18
-0.9622857 -2.0721689999999998e-18
-0.9612857 -2.1425661e-18
-0.9602857 -2.1796760000000002e-18
-0.9592857 -2.1815263e-18
-0.9582857 -2.146677e-18
-0.9572857 -2.074268e-18
-0.9562857 -1.9640599e-18
-0.9552857 -1.816465e-18
-0.9542857 -1.6325677999999999e-18
-0.9532857 -1.4141348999999999e-18
-0.9522857 -1.1636135e-18
-0.9512857 -8.8411705e-19
-0.9502857 -5.7939862e-19
-0.9492857 -2.5381209e-19
-0.9482857 8.7739357e-20
-0.9472857 4.3986706e-19
-0.9462857 7.9677195e-19
-0.9452857 1.1523301999999999e-18
-0.9442857 1.5001891000000001e-18
-0.9432857 1.8338709e-18
-0.9422857 2.1468835e-18
-0.9412857 2.4328366e-18
-0.9402857 2.6855616e-18
-0.9392857 2.8992328e-18
-0.9382857 3.0684876e-18
-0.9372857 3.1885441e-18
-0.9362857 3.2553144e-18
-0.9352857 3.2655096999999997e-18
-0.9342857 3.2167358e-18
-0.9332857 3.1075780000000003e-18
-0.9322857 2.9376712e-18
-0.9312857 2.7077542e-18
-0.9302857 2.4197078e-18
-0.9292857 2.0765725e-18
-0.9282857 1.6825468999999999e-18
-0.9272857 1.2429645999999999e-18
-0.9262857 7.642497e-19
-0.9252857 2.5384947e-19
-0.9242857 -2.798542e-19
-0.9232857 -8.2765495e-19
-0.9222857 -1.3796531e-18
-0.9212857 -1.9254049e-18
-0.9202857 -2.4540904e-18
-0.9192857 -2.9546963e-18
-0.9182857 -3.4162107000000003e-18
-0.9172857 -3.8278289999999995e-18
-0.9162857 -4.1791659e-18
-0.9152857 -4.4604703e-18
-0.9142857 -4.6628404e-18
-0.9132857 -4.7784331e-18
-0.9122857 -4.8006664e-18
-0.9112857 -4.7244078e-18
-0.9102857 -4.5461468e-18
-0.9092857 -4.2641471e-18
-0.9082857 -3.8785723e-18
-0.9072857 -3.3915859e-18
-0.9062857 -2.8074177e-18
-0.9052857 -2.1323975e-18
-0.9042857 -1.3749509e-18
-0.9032857 -5.4555716e-19
-0.9022857 3.4333379e-19
-0.9012857 1.2774239e-18
-0.9002857 2.2407311000000003e-18
-0.8992857 3.2157926e-18
-0.8982857 4.183906e-18
-0.8972857 5.1254082000000005e-18
-0.8962857 6.0199846000000006e-18
-0.8952857 6.8470095e-18
-0.8942857 7.5859099e-18
-0.8932857 8.216547199999999e-18
-0.8922857 8.719615899999999e-18
-0.8912857 9.0770458e-18
-0.8902857 9.2724045e-18
-0.8892857 9.2912965e-18
-0.8882857 9.1217413e-18
-0.8872857 8.7545345e-18
-0.8862857 8.183577e-18
-0.8852857 7.4061661e-18
-0.8842857 6.423244199999999e-18
-0.8832857 5.239593e-18
-0.8822857 3.8639725999999996e-18
-0.8812857 2.3091967e-18
-0.8802857 5.9213894e-19
-0.8792857 -1.2663302e-18
-0.8782857 -3.2414826999999998e-18
-0.8772857 -5.3049471e-18
-0.8762857 -7.4249981e-18
-0.8752857 -9.5669209e-18
-0.8742857 -1.1693449999999998e-17
-0.8732857 -1.3765273999999999e-17
-0.8722857 -1.5741601e-17
-0.8712857 -1.7580788e-17
-0.8702857 -1.9241013e-17
-0.8692857 -2.0680987e-17
-0.8682857 -2.1860698e-17
-0.8672857 -2.2742165e-17
-0.8662857 -2.3290214e-17
-0.8652857 -2.3473221999999998e-17
-0.8642857 -2.3263868e-17
-0.8632857 -2.2639827e-17
-0.8622857 -2.1584429e-17
-0.8612857 -2.0087251e-17
-0.8602857 -1.8144642e-17
-0.8592857 -1.5760151e-17
-0.8582857 -1.2944862e-17
-0.8572857 -9.7176261e-18
-0.8562857 -6.1051648e-18
-0.8552857 -2.1420566e-18
-0.8542857 2.1294039e-18
-0.8532857 6.6594896e-18
-0.8522857 1.1391456e-17
-0.8512857 1.6262083e-17
-0.8502857 2.1202364999999998e-17
-0.8492857 2.613831e-17
-0.8482857 3.0991873e-17
-0.8472857 3.5681984e-17
-0.8462857 4.0125686e-17
-0.8452857 4.4239346e-17
-0.8442857 4.7939944999999994e-17
-0.8432857 5.1146401999999994e-17
-0.8422857 5.3780947e-17
-0.8412857 5.5770481e-17
-0.8402857 5.7047959e-17
-0.8392857 5.755370200000001e-17
-0.8382857 5.7236669e-17
-0.8372857 5.605567299999999e-17
-0.8362857 5.3980452e-17
-0.8352857 5.0992666e-17
-0.8342857 4.7086719e-17
-0.8332857 4.2270446999999997e-17
-0.8322857 3.6565612e-17
-0.8312857 3.0008213e-17
-0.8302857 2.2648592999999997e-17
-0.8292857 1.4551341e-17
-0.8282857 5.7949598e-18
-0.8272857 -3.5286698e-18
-0.8262857 -1.3315064e-17
-0.8252857 -2.3448122e-17
-0.8242857 -3.3801317e-17
-0.8232857 -4.4239113e-17
-0.8222857 -5.4618549999999997e-17
-0.8212857 -6.479099999999999e-17
-0.8202857 -7.4604102e-17
-0.8192857 -8.3903788e-17
-0.8182857 -9.253645700000001e-17
-0.8172857 -1.0035117999999999e-16
-0.8162857 -1.0720201e-16
-0.8152857 -1.129502e-16
-0.8142857 -1.1746654e-16
-0.8132857 -1.2063355e-16
-0.8122857 -1.2234759e-16
-0.8112857 -1.2252088e-16
-0.8102857 -1.2108334e-16
-0.8092857 -1.1798427e-16
-0.8082857 -1.1319377e-16
-0.8072857 -1.0670397e-16
-0.8062857 -9.8529908e-17
-0.8052857 -8.8710189e-17
-0.8042857 -7.7307292e-17
-0.8032857 -6.4407565e-17
-0.8022857 -5.0120864000000005e-17
-0.8012857 -3.4579843e-17
-0.8002857 -1.7938924e-17
-0.7992857 -3.7290905e-19
-0.7982857 1.7924747e-17
-0.7972857 3.6743965e-17
-0.7962857 5.5860386e-17
-0.7952857 7.5037968e-17
-0.7942857 9.4031845e-17
-0.7932857 1.125914e-16
-0.7922857 1.3046348e-16
-0.7912857 1.4739579e-16
-0.7902857 1.6314029000000002e-16
-0.7892857 1.7745677e-16
-0.7882857 1.9011626000000003e-16
-0.7872857 2.0090443e-16
-0.7862857 2.0962497999999998e-16
-0.7852857 2.1610273e-16
-0.7842857 2.2018655000000001e-16
-0.7832857 2.2175202999999998e-16
-0.7822857 2.2070382e-16
-0.7812857 2.1697773e-16
-0.7802857 2.1054225999999998e-16
-0.7792857 2.0139985e-16
-0.7782857 1.8958767000000002e-16
-0.7772857 1.7517787e-16
-0.7762857 1.5827743e-16
-0.7752857 1.3902749e-16
-0.7742857 1.1760216e-16
-0.7732857 9.4206876e-17
-0.7722857 6.9076286e-17
-0.7712857 4.2471676e-17
-0.7702857 1.467798e-17
-0.7692857 -1.3999581e-17
-0.7682857 -4.3239212000000004e-17
-0.7672857 -7.270655499999999e-17
-0.7662857 -1.020589e-16
-0.7652857 -1.3094961999999998e-16
-0.7642857 -1.5903268e-16
-0.7632857 -1.859672e-16
-0.7622857 -2.1142202999999997e-16
-0.7612857 -2.3508016e-16
-0.7602857 -2.5664302e-16
-0.7592857 -2.758346e-16
-0.7582857 -2.9240514e-16
-0.7572857 -3.0613462e-16
-0.7562857 -3.1683570999999997e-16
-0.7552857 -3.243564e-16
-0.7542857 -3.2858195e-16
-0.7532857 -3.2943649000000003e-16
-0.7522857 -3.2688399e-16
-0.7512857 -3.2092858000000003e-16
-0.7502857 -3.1161441e-16
-0.7492857 -2.990248e-16
-0.7482857 -2.8328097e-16
-0.7472857 -2.6454009e-16
-0.7462857 -2.4299293e-16
-0.7452857 -2.1886091e-16
-0.7442857 -1.9239287999999998e-16
-0.7432857 -1.6386142e-16
-0.7422857 -1.3355887e-16
-0.7412857 -1.0179317999999999e-16
-0.7402857 -6.8883548e-17
-0.7392857 -3.5155977e-17
-0.7382857 -9.3887617e-19
-0.7372857 3.3441329999999996e-17
-0.7362857 6.766439300000001e-17
-0.7352857 1.0142021e-16
-0.7342857 1.3441255999999998e-16
-0.7332857 1.6636238e-16
-0.7322857 1.9701074e-16
-0.7312857 2.2612133999999997e-16
-0.7302857 2.5348245000000003e-16
-0.7292857 2.7890835e-16
-0.7282857 3.0224028e-16
-0.7272857 3.2334682e-16
-0.7262857 3.4212372e-16
-0.7252857 3.5849313e-16
-0.7242857 3.7240242e-16
-0.7232857 3.8382256e-16
-0.7222857 3.9274601999999995e-16
-0.7212857 3.9918416999999995e-16
-0.7202857 4.0316477e-16
-0.7192857 4.047288e-16
-0.7182857 4.0392735e-16
-0.7172857 4.0081847e-16
-0.7162857 3.9546397e-16
-0.7152857 3.8792619999999997e-16
-0.7142857 3.7826523e-16
-0.7132857 3.6653618e-16
-0.7122857 3.5278687000000003e-16
-0.7112857 3.3705579e-16
-0.7102857 3.1937077e-16
-0.7092857 2.9974796e-16
-0.7082857 2.7819149e-16
-0.7072857 2.5469369e-16
-0.7062857 2.292359e-16
-0.7052857 2.0179001e-16
-0.7042857 1.7232051e-16
-0.7032857 1.4078726e-16
-0.7022857 1.0714872000000001e-16
-0.7012857 7.1365783e-17
-0.7002857 3.3406051e-17
-0.6992857 -6.7515044e-18
-0.6982857 -4.9111569000000004e-17
-0.6972857 -9.365728700000001e-17
-0.6962857 -1.4034499e-16
-0.6952857 -1.8909891000000003e-16
-0.6942857 -2.3980599e-16
-0.6932857 -2.9231101000000003e-16
-0.6922857 -3.4641207e-16
-0.6912857 -4.018565e-16
-0.6902857 -4.5833755e-16
-0.6892857 -5.1549168e-16
-0.6882857 -5.7289677e-16
-0.6872857 -6.3007129e-16
-0.6862857 -6.864746299999999e-16
-0.6852857 -7.4150836e-16
-0.6842857 -7.9451889e-16
-0.6832857 -8.4480138e-16
-0.6822857 -8.9160483e-16
-0.6812857 -9.341387099999999e-16
-0.6802857 -9.7158037e-16
-0.6792857 -1.0030845e-15
-0.6782857 -1.0277934e-15
-0.6772857 -1.044848e-15
-0.6762857 -1.0534006e-15
-0.6752857 -1.0526285e-15
-0.6742857 -1.0417478e-15
-0.6732857 -1.0200283e-15
-0.6722857 -9.868091000000001e-16
-0.6712857 -9.4151343e-16
-0.6702857 -8.836647200000001e-16
-0.6692857 -8.129014900000001e-16
-0.6682857 -7.2899221e-16
-0.6672857 -6.3184919000000005e-16
-0.6662857 -5.215418e-16
-0.6652857 -3.9830798e-16
-0.6642857 -2.6256435000000003e-16
-0.6632857 -1.1491471e-16
-0.6622857 4.3843798e-17
-0.6612857 2.1271665e-16
-0.6602857 3.9051047999999997e-16
-0.6592857 5.7583442e-16
-0.6582857 7.6710406e-16
-0.6572857 9.625487199999999e-16
-0.6562857 1.1602216e-15
-0.6552857 1.3580133e-15
-0.6542857 1.5536682000000002e-15
-0.6532857 1.7448043e-15
-0.6522857 1.9289359e-15
-0.6512857 2.1034990999999997e-15
-0.6502857 2.2658808e-15
-0.6492857 2.4134488e-15
-0.6482857 2.5435853e-15
-0.6472857 2.6537218e-15
-0.6462857 2.7413753e-15
-0.6452857 2.804186e-15
-0.6442857 2.8399549000000002e-15
-0.6432857 2.8466822e-15
-0.6422857 2.8226042999999998e-15
-0.6412857 2.7662314e-15
-0.6402857 2.6763813e-15
-0.6392857 2.5522123e-15
-0.6382857 2.3932537e-15
-0.6372857 2.1994316e-15
-0.6362857 1.9710920000000003e-15
-0.6352857 1.7090191999999999e-15
-0.6342857 1.4144491000000001e-15
-0.6332857 1.0890769000000001e-15
-0.6322857 7.350600699999999e-16
-0.6312857 3.5501438e-16
-0.6302857 -4.7995971e-17
-0.6292857 -4.704744e-16
-0.6282857 -9.085150500000001e-16
-0.6272857 -1.3578315e-15
-0.6262857 -1.813793e-15
-0.6252857 -2.2714656000000002e-15
-0.6242857 -2.72566e-15
-0.6232857 -3.1709846e-15
-0.6222857 -3.6019034e-15
-0.6212857 -4.0127987e-15
-0.6202857 -4.3980369000000005e-15
-0.6192857 -4.7520377999999994e-15
-0.6182857 -5.0693463e-15
-0.6172857 -5.3447041e-15
-0.6162857 -5.5731241e-15
-0.6152857 -5.7499614e-15
-0.6142857 -5.8709859e-15
-0.6132857 -5.9324499999999996e-15
-0.6122857 -5.9311537e-15
-0.6112857 -5.8645053999999996e-15
-0.6102857 -5.7305763e-15
-0.6092857 -5.5281496e-15
-0.6082857 -5.2567636e-15
-0.6072857 -4.9167434e-15
-0.6062857 -4.5092279e-15
-0.6052857 -4.0361851e-15
-0.6042857 -3.5004189e-15
-0.6032857 -2.9055652e-15
-0.6022857 -2.2560782e-15
-0.6012857 -1.5572068999999999e-15
-0.6002857 -8.149596e-16
-0.5992857 -3.6059409e-17
-0.5982857 7.721103200000001e-16
-0.5972857 1.6015709e-15
-0.5962857 2.4438216e-15
-0.5952857 3.289922e-15
-0.5942857 4.130581e-15
-0.5932857 4.9562548e-15
-0.5922857 5.757247899999999e-15
-0.5912857 6.5238213e-15
-0.5902857 7.2463033e-15
-0.5892857 7.9152033e-15
-0.5882857 8.5213255e-15
-0.5872857 9.0558853e-15
-0.5862857 9.5106223e-15
-0.5852857 9.8779083e-15
-0.5842857 1.0150858e-14
-0.5832857 1.0323426e-14
-0.5822857 1.0390505e-14
-0.5812857 1.0348008e-14
-0.5802857 1.0192947e-14
-0.5792857 9.923503199999999e-15
-0.5782857 9.5390759e-15
-0.5772857 9.0403304e-15
-0.5762857 8.4292246e-15
-0.5752857 7.7090268e-15
-0.5742857 6.8843165e-15
-0.5732857 5.9609686e-15
-0.5722857 4.9461278e-15
-0.5712857 3.8481617e-15
-0.5702857 2.6766028e-15
-0.5692857 1.4420728999999999e-15
-0.5682857 1.5619495e-16
-0.5672857 -1.168511e-15
-0.5662857 -2.5187432999999998e-15
-0.5652857 -3.8805471e-15
-0.5642857 -5.2394542999999996e-15
-0.5632857 -6.5806334e-15
-0.5622857 -7.8890445e-15
-0.5612857 -9.1496069e-15
-0.5602857 -1.0347365000000001e-14
-0.5592857 -1.1467663000000002e-14
-0.5582857 -1.2496317000000001e-14
-0.5572857 -1.3419787e-14
-0.5562857 -1.4225348e-14
-0.5552857 -1.4901251e-14
-0.5542857 -1.5436886e-14
-0.5532857 -1.5822922e-14
-0.5522857 -1.6051453e-14
-0.5512857 -1.6116116e-14
-0.5502857 -1.60122e-14
-0.5492857 -1.5736739e-14
-0.5482857 -1.5288591000000002e-14
-0.5472857 -1.4668485e-14
-0.5462857 -1.387906e-14
-0.5452857 -1.2924876000000001e-14
-0.5442857 -1.1812406e-14
-0.5432857 -1.0550006e-14
-0.5422857 -9.1478539e-15
-0.5412857 -7.6178808e-15
-0.5402857 -5.9736668000000005e-15
-0.5392857 -4.2303237e-15
-0.5382857 -2.4043541e-15
-0.5372857 -5.1349172e-16
-0.5362857 1.4234733e-15
-0.5352857 3.3868874e-15
-0.5342857 5.3564378e-15
-0.5332857 7.3113694e-15
-0.5322857 9.230708299999999e-15
-0.5312857 1.1093492999999999e-14
-0.5302857 1.2879009e-14
-0.5292857 1.4567020999999998e-14
-0.5282857 1.6138008e-14
-0.5272857 1.7573387e-14
-0.5262857 1.8855732e-14
-0.5252857 1.996898e-14
-0.5242857 2.0898631999999998e-14
-0.5232857 2.1631919e-14
-0.5222857 2.2157974e-14
-0.5212857 2.2467962e-14
-0.5202857 2.2555204000000003e-14
-0.5192857 2.2415266e-14
-0.5182857 2.2046034e-14
-0.5172857 2.1447752e-14
-0.5162857 2.0623043e-14
-0.5152857 1.9576902e-14
-0.5142857 1.8316657e-14
-0.5132857 1.6851914e-14
-0.5122857 1.5194467e-14
-0.5112857 1.3358199e-14
-0.5102857 1.1358941e-14
-0.5092857 9.2143268e-15
-0.5082857 6.943623400000001e-15
-0.5072857 4.5675427999999996e-15
-0.5062857 2.1080437e-15
-0.5052857 -4.1188387e-16
-0.5042857 -2.9684389e-15
-0.5032857 -5.5372403e-15
-0.5022857 -8.0935626e-15
-0.5012857 -1.0612571e-14
-0.5002857 -1.3069561000000002e-14
-0.4992857 -1.5440192000000002e-14
-0.4982857 -1.7700717e-14
-0.4972857 -1.982821e-14
-0.4962857 -2.1800777e-14
-0.4952857 -2.3597764000000004e-14
-0.4942857 -2.519995e-14
-0.4932857 -2.6589725e-14
-0.4922857 -2.7751257999999996e-14
-0.4912857 -2.8670641e-14
-0.4902857 -2.9336025e-14
-0.4892857 -2.9737733e-14
-0.4882857 -2.9868351000000003e-14
-0.4872857 -2.972281e-14
-0.4862857 -2.9298437999999996e-14
-0.4852857 -2.8595003999999996e-14
-0.4842857 -2.7614719e-14
-0.4832857 -2.6362254000000002e-14
-0.4822857 -2.4844699e-14
-0.4812857 -2.3071535999999998e-14
-0.4802857 -2.1054566e-14
-0.4792857 -1.8807836e-14
-0.4782857 -1.6347544e-14
-0.4772857 -1.3691920000000001e-14
-0.4762857 -1.0861098e-14
-0.4752857 -7.8769723e-15
-0.4742857 -4.7630373e-15
-0.4732857 -1.544216e-15
-0.4722857 1.7533241e-15
-0.4712857 5.1023634e-15
-0.4702857 8.474834600000001e-15
-0.4692857 1.184203e-14
-0.4682857 1.5174822e-14
-0.4672857 1.8443878e-14
-0.4662857 2.1619889999999998e-14
-0.4652857 2.4673794000000002e-14
-0.4642857 2.7577004999999997e-14
-0.4632857 3.0301624e-14
-0.4622857 3.2820679e-14
-0.4612857 3.5108325e-14
-0.4602857 3.714006e-14
-0.4592857 3.8892934e-14
-0.4582857 4.0345740999999997e-14
-0.4572857 4.1479201e-14
-0.4562857 4.227614e-14
-0.4552857 4.2721658e-14
-0.4542857 4.2803271999999996e-14
-0.4532857 4.2511062e-14
-0.4522857 4.1837792e-14
-0.4512857 4.0779025e-14
-0.4502857 3.9333214e-14
-0.4492857 3.7501778e-14
-0.4482857 3.5289177e-14
-0.4472857 3.2702949e-14
-0.4462857 2.9753745e-14
-0.4452857 2.6455338000000002e-14
-0.4442857 2.2824623999999998e-14
-0.4432857 1.8881594e-14
-0.4422857 1.4649301e-14
-0.4412857 1.0153795000000001e-14
-0.4402857 5.4240446000000004e-15
-0.4392857 4.918437399999999e-16
-0.4382857 -4.6083096e-15
-0.4372857 -9.8393485e-15
-0.4362857 -1.5161797e-14
-0.4352857 -2.0533953e-14
-0.4342857 -2.591209e-14
-0.4332857 -3.1250688e-14
-0.4322857 -3.6502676e-14
-0.4312857 -4.1619723999999996e-14
-0.4302857 -4.6552527999999994e-14
-0.4292857 -5.1251153000000003e-14
-0.4282857 -5.5665375e-14
-0.4272857 -5.9745072e-14
-0.4262857 -6.3440618e-14
-0.4252857 -6.6703331e-14
-0.4242857 -6.9485908e-14
-0.4232857 -7.1742918e-14
-0.4222857 -7.3431287e-14
-0.4212857 -7.4510831e-14
-0.4202857 -7.494475e-14
-0.4192857 -7.470020100000001e-14
-0.4182857 -7.3748808e-14
-0.4172857 -7.206721e-14
-0.4162857 -6.9637586e-14
-0.4152857 -6.6448173e-14
-0.4142857 -6.249374100000001e-14
-0.4132857 -5.7776059e-14
-0.4122857 -5.2304311e-14
-0.4112857 -4.6095454e-14
-0.4102857 -3.9174525000000004e-14
-0.4092857 -3.1574892e-14
-0.4082857 -2.3338402000000002e-14
-0.4072857 -1.4515465e-14
-0.4062857 -5.165040800000001e-15
-0.4052857 4.6454768e-15
-0.4042857 1.4840482e-14
-0.4032857 2.5336487e-14
-0.4022857 3.604257e-14
-0.4012857 4.6860933e-14
-0.4002857 5.768758699999999e-14
-0.3992857 6.8413146e-14
-0.3982857 7.892373e-14
-0.3972857 8.910199e-14
-0.3962857 9.8828236e-14
-0.3952857 1.0798162e-13
-0.3942857 1.1644148e-13
-0.3932857 1.2408864e-13
-0.3922857 1.308069e-13
-0.3912857 1.3648444e-13
-0.3902857 1.4101537e-13
-0.3892857 1.4430116e-13
-0.3882857 1.4625217e-13
-0.3872857 1.4678908e-13
-0.3862857 1.458443e-13
-0.3852857 1.4336326e-13
-0.3842857 1.3930565e-13
-0.3832857 1.3364658999999999e-13
-0.3822857 1.2637753000000002e-13
-0.3812857 1.1750711e-13
-0.3802857 1.0706186e-13
-0.3792857 9.508662700000001e-14
-0.3782857 8.1644876e-14
-0.3772857 6.681875499999999e-14
-0.3762857 5.0708951e-14
-0.3752857 3.3434307000000003e-14
-0.3742857 1.5131227e-14
-0.3732857 -4.0471681e-15
-0.3722857 -2.3932095e-14
-0.3712857 -4.4340404e-14
-0.3702857 -6.5076085e-14
-0.3692857 -8.5931974e-14
-0.3682857 -1.0669167e-13
-0.3672857 -1.2713159000000001e-13
-0.3662857 -1.4702325e-13
-0.3652857 -1.6613559e-13
-0.3642857 -1.842375e-13
-0.3632857 -2.0110035999999998e-13
-0.3622857 -2.1650071000000002e-13
-0.3612857 -2.3022288000000004e-13
-0.3602857 -2.4206162e-13
-0.3592857 -2.5182484e-13
-0.3582857 -2.5933606e-13
-0.3572857 -2.6443695e-13
-0.3562857 -2.6698968e-13
-0.3552857 -2.6687908e-13
-0.3542857 -2.6401473e-13
-0.3532857 -2.5833268e-13
-0.3522857 -2.4979713e-13
-0.3512857 -2.3840162e-13
-0.3502857 -2.2417012999999998e-13
-0.3492857 -2.0715781e-13
-0.3482857 -1.8745133e-13
-0.3472857 -1.6516905e-13
-0.3462857 -1.4046064e-13
-0.3452857 -1.1350651e-13
-0.3442857 -8.4516863e-14
-0.3432857 -5.3730279999999996e-14
-0.3422857 -2.1412101e-14
-0.3412857 1.2147658000000001e-14
-0.3402857 4.6636654999999994e-14
-0.3392857 8.1722919e-14
-0.3382857 1.1705785e-13
-0.3372857 1.5227948999999999e-13
-0.3362857 1.8701606999999998e-13
-0.3352857 2.2088974e-13
-0.3342857 2.5352052e-13
-0.3332857 2.8453037e-13
-0.3322857 3.1354744e-13
-0.3312857 3.4021023e-13
-0.3302857 3.6417203000000005e-13
-0.3292857 3.8510505e-13
-0.3282857 4.0270458e-13
-0.3272857 4.1669311999999996e-13
-0.3262857 4.2682417999999997e-13
-0.3252857 4.3288589e-13
-0.3242857 4.3470434e-13
-0.3232857 4.3214660000000004e-13
-0.3222857 4.251233e-13
-0.3212857 4.1359081e-13
-0.3202857 3.9755301e-13
-0.3192857 3.7706239e-13
-0.3182857 3.5222091e-13
-0.3172857 3.2317994e-13
-0.3162857 2.9013993e-13
-0.3152857 2.5334935e-13
-0.3142857 2.1310307e-13
-0.3132857 1.6974014000000002e-13
-0.3122857 1.2364105e-13
-0.3112857 7.522439299999999e-14
-0.3102857 2.4943029e-14
-0.3092857 -2.6720247e-14
-0.3082857 -7.9257482e-14
-0.3072857 -1.3214071000000002e-13
-0.3062857 -1.8482747999999998e-13
-0.3052857 -2.3676666999999997e-13
-0.3042857 -2.8740442e-13
-0.3032857 -3.361903e-13
-0.3022857 -3.8258352e-13
-0.3012857 -4.2605918e-13
-0.3002857 -4.6611431e-13
-0.2992857 -5.0227381e-13
-0.2982857 -5.340963300000001e-13
-0.2972857 -5.611794900000001e-13
-0.2962857 -5.8316512e-13
-0.2952857 -5.997437099999999e-13
-0.2942857 -6.1065858e-13
-0.2932857 -6.1570939e-13
-0.2922857 -6.1475508e-13
-0.2912857 -6.0771611e-13
-0.2902857 -5.9457613e-13
-0.2892857 -5.7538279e-13
-0.2882857 -5.5024785e-13
-0.2872857 -5.1934677e-13
-0.2862857 -4.8291724e-13
-0.2852857 -4.4125724e-13
-0.2842857 -3.9472222e-13
-0.2832857 -3.4372188e-13
-0.2822857 -2.8871601e-13
-0.2812857 -2.3020992e-13
-0.2802857 -1.6874931999999998e-13
-0.2792857 -1.0491475999999999e-13
-0.2782857 -3.9315569e-14
-0.2772857 2.7416434e-14
-0.2762857 9.4633507e-14
-0.2752857 1.6167874e-13
-0.2742857 2.2789292e-13
-0.2732857 2.9262138e-13
-0.2722857 3.5522084000000003e-13
-0.2712857 4.1506601e-13
-0.2702857 4.715560700000001e-13
-0.2692857 5.2412091e-13
-0.2682857 5.722267900000001e-13
-0.2672857 6.153818899999999e-13
-0.2662857 6.5314118e-13
-0.2652857 6.8511095e-13
-0.2642857 7.1095262e-13
-0.2632857 7.3038609e-13
-0.2622857 7.4319238e-13
-0.2612857 7.492157999999999e-13
-0.2602857 7.483653e-13
-0.2592857 7.4061545e-13
-0.2582857 7.2600634e-13
-0.2572857 7.0464319e-13
-0.2562857 6.7669543e-13
-0.2552857 6.423947e-13
-0.2542857 6.0203282e-13
-0.2532857 5.5595888e-13
-0.2522857 5.0457579e-13
-0.2512857 4.4833657e-13
-0.2502857 3.8774e-13
-0.2492857 3.2332594e-13
-0.2482857 2.5567025e-13
-0.2472857 1.8537939e-13
-0.2462857 1.1308482e-13
-0.2452857 3.9437068000000004e-14
-0.2442857 -3.4900285e-14
-0.2432857 -1.0925678999999999e-13
-0.2422857 -1.8296134e-13
-0.2412857 -2.5534837e-13
-0.2402857 -3.2576411e-13
-0.2392857 -3.935725e-13
-0.2382857 -4.5816126e-13
-0.2372857 -5.1894736e-13
-0.2362857 -5.7538249e-13
-0.2352857 -6.2695808e-13
-0.2342857 -6.7320984e-13
-0.2332857 -7.137220700000001e-13
-0.2322857 -7.4813135e-13
-0.2312857 -7.761296e-13
-0.2302857 -7.9746687e-13
-0.2292857 -8.1195316e-13
-0.2282857 -8.194599899999999e-13
-0.2272857 -8.199211200000001e-13
-0.2262857 -8.133328899999999e-13
-0.2252857 -7.9975369e-13
-0.2242857 -7.7930275e-13
-0.2232857 -7.521589000000001e-13
-0.2222857 -7.185581199999999e-13
-0.2212857 -6.787909399999999e-13
-0.2202857 -6.3319918e-13
-0.2192857 -5.8217248e-13
-0.2182857 -5.2614413e-13
-0.2172857 -4.655869899999999e-13
-0.2162857 -4.0100873000000004e-13
-0.2152857 -3.3294714e-13
-0.2142857 -2.6196512e-13
-0.2132857 -1.8864577999999999e-13
-0.2122857 -1.1358729e-13
-0.2112857 -3.7397933999999997e-14
-0.2102857 3.930883e-14
-0.2092857 1.1591921e-13
-0.2082857 1.918237e-13
-0.2072857 2.6642148999999996e-13
-0.2062857 3.3912472000000003e-13
-0.2052857 4.0936238e-13
-0.2042857 4.7658402e-13
-0.2032857 5.4026311e-13
-0.2022857 5.9990007e-13
-0.2012857 6.5502515e-13
-0.2002857 7.0520088e-13
-0.1992857 7.5002438e-13
-0.1982857 7.8912935e-13
-0.1972857 8.2218769e-13
-0.1962857 8.489112400000001e-13
-0.1952857 8.690530899999999e-13
-0.1942857 8.824086e-13
-0.1932857 8.888165699999999e-13
-0.1922857 8.881603800000001e-13
-0.1912857 8.8036852e-13
-0.1902857 8.6541551e-13
-0.1892857 8.433226e-13
-0.1882857 8.141585000000001e-13
-0.1872857 7.7803983e-13
-0.1862857 7.351318500000001e-13
-0.1852857 6.856488599999999e-13
-0.1842857 6.2985446e-13
-0.1832857 5.680620500000001e-13
-0.1822857 5.0063472e-13
-0.1812857 4.2798529e-13
-0.1802857 3.5057588e-13
-0.1792857 2.6891733e-13
-0.1782857 1.8356813000000002e-13
-0.1772857 9.5133013e-14
-0.1762857 4.2610158e-15
-0.1752857 -8.8356945e-14
-0.1742857 -1.8199113000000003e-13
-0.1732857 -2.7587667999999997e-13
-0.1722857 -3.6921802e-13
-0.1712857 -4.6119381e-13
-0.1702857 -5.5096283e-13
-0.1692857 -6.376704199999999e-13
-0.1682857 -7.2045573e-13
-0.1672857 -7.984595e-13
-0.1662857 -8.7083254e-13
-0.1652857 -9.3674475e-13
-0.1642857 -9.953945800000001e-13
-0.1632857 -1.0460186e-12
-0.1622857 -1.0879017e-12
-0.1612857 -1.1203869e-12
-0.1602857 -1.1428855e-12
-0.1592857 -1.1548868000000001e-12
-0.1582857 -1.1559672000000002e-12
-0.1572857 -1.1457991e-12
-0.1562857 -1.1241587e-12
-0.1552857 -1.0909337e-12
-0.1542857 -1.0461284999999998e-12
-0.1532857 -9.898694700000002e-13
-0.1522857 -9.2240872e-13
-0.1512857 -8.441258500000001e-13
-0.1502857 -7.5552849e-13
-0.1492857 -6.5725157e-13
-0.1482857 -5.5005443e-13
-0.1472857 -4.3481660999999995e-13
-0.1462857 -3.1253193000000003e-13
-0.1452857 -1.8430077e-13
-0.1442857 -5.1321032999999993e-14
-0.1432857 8.512254999999999e-14
-0.1422857 2.236704e-13
-0.1412857 3.6290144000000004e-13
-0.1402857 5.0134754e-13
-0.1392857 6.3750884e-13
-0.1382857 7.6987002e-13
-0.1372857 8.969171699999999e-13
-0.1362857 1.0171549e-12
-0.1352857 1.1291239999999998e-12
-0.1342857 1.2314185000000002e-12
-0.1332857 1.3227037e-12
-0.1322857 1.4017323e-12
-0.1312857 1.4673611e-12
-0.1302857 1.5185664e-12
-0.1292857 1.5544588e-12
-0.1282857 1.5742957999999999e-12
-0.1272857 1.5774942999999998e-12
-0.1262857 1.5636411e-12
-0.1252857 1.532501e-12
-0.1242857 1.4840241000000001e-12
-0.1232857 1.4183512e-12
-0.1222857 1.3358164e-12
-0.1212857 1.2369480000000002e-12
-0.1202857 1.1224671000000001e-12
-0.1192857 9.9328479e-13
-0.1182857 8.5049604e-13
-0.1172857 6.9537216e-13
-0.1162857 5.2935074e-13
-0.1152857 3.5402384e-13
-0.1142857 1.7112391999999998e-13
-0.1132857 -1.7491882000000002e-14
-0.1122857 -2.0985944e-13
-0.1112857 -4.0392685000000003e-13
-0.1102857 -5.9757493e-13
-0.1092857 -7.886392599999999e-13
-0.1082857 -9.7493306e-13
-0.1072857 -1.1542709e-12
-0.1062857 -1.3244933e-12
-0.1052857 -1.4834911e-12
-0.1042857 -1.6292308e-12
-0.1032857 -1.7597787e-12
-0.1022857 -1.8733259999999998e-12
-0.1012857 -1.9682117e-12
-0.1002857 -2.0429456e-12
-9.9285714E-02 -2.0962298999999998e-12
-9.8285712E-02 -2.126979e-12
-9.7285718E-02 -2.1343382e-12
-9.6285716E-02 -2.1176993e-12
-9.5285714E-02 -2.0767145999999998e-12
-9.4285712E-02 -2.0113087e-12
-9.3285717E-02 -1.921687e-12
-9.2285715E-02 -1.8083413e-12
-9.1285713E-02 -1.6720517999999998e-12
-9.0285711E-02 -1.5138871e-12
-8.9285716E-02 -1.335199e-12
-8.8285714E-02 -1.1376152e-12
-8.7285712E-02 -9.230272200000001e-13
-8.6285718E-02 -6.9357527e-13
-8.5285716E-02 -4.5162924e-13
-8.4285714E-02 -1.9976635e-13
-8.3285712E-02 5.9255063e-14
-8.2285717E-02 3.225245e-13
-8.1285715E-02 5.8701154e-13
-8.0285713E-02 8.496005599999999e-13
-7.9285711E-02 1.107128e-12
-7.8285716E-02 1.3564209000000001e-12
-7.7285714E-02 1.5943374000000002e-12
-7.6285712E-02 1.8178081e-12
-7.5285718E-02 2.0238765999999997e-12
-7.4285716E-02 2.2097416e-12
-7.3285714E-02 2.3727959e-12
-7.2285712E-02 2.5106655999999997e-12
-7.1285717E-02 2.6212456e-12
-7.0285715E-02 2.7027337e-12
-6.9285713E-02 2.7536604e-12
-6.8285711E-02 2.7729146e-12
-6.7285717E-02 2.7597655e-12
-6.6285715E-02 2.7138792e-12
-6.5285712E-02 2.6353304e-12
-6.4285718E-02 2.5246085e-12
-6.3285716E-02 2.3826171e-12
-6.2285714E-02 2.2106698e-12
-6.1285716E-02 2.0104776e-12
-6.0285714E-02 1.7841332999999999e-12
-5.9285715E-02 1.5340878000000001e-12
-5.8285713E-02 1.2631231e-12
-5.7285715E-02 9.743193800000001e-13
-5.6285713E-02 6.7101823e-13
-5.5285715E-02 3.5678129000000003e-13
-5.4285713E-02 3.5346034e-14
-5.3285714E-02 -2.894214e-13
-5.2285716E-02 -6.1357546e-13
-5.1285714E-02 -9.3314181e-13
-5.0285716E-02 -1.2441688e-12
-4.9285714E-02 -1.542779e-12
-4.8285715E-02 -1.8252193e-12
-4.7285713E-02 -2.0879108e-12
-4.6285715E-02 -2.3274961e-12
-4.5285713E-02 -2.5408832000000002e-12
-4.4285715E-02 -2.7252873e-12
-4.3285713E-02 -2.8782681e-12
-4.2285714E-02 -2.9977628e-12
-4.1285716E-02 -3.082114e-12
-4.0285714E-02 -3.130094e-12
-3.9285716E-02 -3.1409217999999997e-12
-3.8285714E-02 -3.1142751999999996e-12
-3.7285715E-02 -3.0502968e-12
-3.6285713E-02 -2.9495953999999996e-12
-3.5285715E-02 -2.8132393000000002e-12
-3.4285713E-02 -2.642746e-12
-3.3285715E-02 -2.4400641e-12
-3.2285713E-02 -2.2075512999999998e-12
-3.1285714E-02 -1.9479469000000002e-12
-3.0285714E-02 -1.6643386000000002e-12
-2.9285714E-02 -1.3601257e-12
-2.8285714E-02 -1.0389782e-12
-2.7285714E-02 -7.0479236e-13
-2.6285714E-02 -3.6164309e-13
-2.5285713E-02 -1.3734568e-14
-2.4285715E-02 3.3465113000000003e-13
-2.3285715E-02 6.7920641e-13
-2.2285715E-02 1.0156508e-12
-2.1285715E-02 1.3397835e-12
-2.0285714E-02 1.647535e-12
-1.9285714E-02 1.9350166e-12
-1.8285714E-02 2.1985696e-12
-1.7285714E-02 2.4348093000000002e-12
-1.6285714E-02 2.6406679e-12
-1.5285715E-02 2.8134331e-12
-1.4285714E-02 2.9507826e-12
-1.3285714E-02 3.0508145e-12
-1.2285714E-02 3.1120722e-12
-1.1285714E-02 3.1335659e-12
-1.0285715E-02 3.1147875e-12
-9.2857145E-03 3.0557208000000003e-12
-8.2857143E-03 2.9568473e-12
-7.2857141E-03 2.8191442e-12
-6.2857145E-03 2.6440790999999997e-12
-5.2857143E-03 2.4335987e-12
-4.2857141E-03 2.1901116e-12
-3.2857142E-03 1.9164661e-12
-2.2857143E-03 1.615923e-12
-1.2857143E-03 1.2921234e-12
-2.8571428E-04 9.4905146e-13
7.1428571E-04 5.909924199999999e-13
1.7142857E-03 2.2248709e-13
2.7142856E-03 -1.5171845e-13
3.7142858E-03 -5.2672638e-13
4.7142855E-03 -8.975437199999999e-13
5.7142857E-03 -1.2591418e-12
6.7142858E-03 -1.6065177999999998e-12
7.7142855E-03 -1.9347574e-12
8.7142857E-03 -2.2390989e-12
9.7142858E-03 -2.5149965e-12
1.0714286E-02 -2.7581839e-12
1.1714286E-02 -2.9647353000000003e-12
1.2714285E-02 -3.1311246999999996e-12
1.3714286E-02 -3.2542812999999997e-12
1.4714286E-02 -3.3316401e-12
1.5714286E-02 -3.3611897e-12
1.6714286E-02 -3.3415104e-12
1.7714286E-02 -3.2718088e-12
1.8714286E-02 -3.1519416999999998e-12
1.9714287E-02 -2.9824354999999998e-12
2.0714285E-02 -2.7644928e-12
2.1714285E-02 -2.4999921999999998e-12
2.2714285E-02 -2.191478e-12
2.3714285E-02 -1.8421405e-12
2.4714286E-02 -1.4557862e-12
2.5714286E-02 -1.0367993e-12
2.6714286E-02 -5.9009402e-13
2.7714286E-02 -1.2105846e-13
2.8714286E-02 3.6450881e-13
2.9714286E-02 8.604690900000001e-13
3.0714286E-02 1.3604197e-12
3.1714287E-02 1.8577748e-12
3.2714285E-02 2.3458496000000003e-12
3.3714287E-02 2.8179463e-12
3.4714285E-02 3.2674421e-12
3.5714287E-02 3.6878754000000004e-12
3.6714286E-02 4.0730311e-12
3.7714284E-02 4.4170236999999994e-12
3.8714286E-02 4.714375e-12
3.9714284E-02 4.9600864e-12
4.0714286E-02 5.1497071999999995e-12
4.1714285E-02 5.2793934e-12
4.2714287E-02 5.345959699999999e-12
4.3714285E-02 5.3469236e-12
4.4714287E-02 5.2805393000000004e-12
4.5714285E-02 5.1458231e-12
4.6714287E-02 4.9425704e-12
4.7714286E-02 4.671361e-12
4.8714284E-02 4.3335561e-12
4.9714286E-02 3.9312869e-12
5.0714284E-02 3.467433e-12
5.1714286E-02 2.9455930000000003e-12
5.2714285E-02 2.3700468e-12
5.3714287E-02 1.7457119e-12
5.4714285E-02 1.0780909e-12
5.5714287E-02 3.7321525e-13
5.6714285E-02 -3.6241778e-13
5.7714287E-02 -1.1219109e-12
5.8714285E-02 -1.8980367e-12
5.9714288E-02 -2.6833101000000003e-12
6.0714286E-02 -3.4700626e-12
6.1714284E-02 -4.2505160000000005e-12
6.2714286E-02 -5.0168579e-12
6.3714288E-02 -5.7613155e-12
6.4714283E-02 -6.4762276e-12
6.5714285E-02 -7.1541135e-12
6.6714287E-02 -7.787742899999999e-12
6.7714289E-02 -8.3701966e-12
6.8714283E-02 -8.8949281e-12
6.9714285E-02 -9.3558184e-12
7.0714287E-02 -9.7472276e-12
7.1714282E-02 -1.0064041e-11
7.2714284E-02 -1.0301711e-11
7.3714286E-02 -1.0456293e-11
7.4714288E-02 -1.0524479e-11
7.5714283E-02 -1.0503623999999999e-11
7.6714285E-02 -1.0391767e-11
7.7714287E-02 -1.0187653999999999e-11
7.8714289E-02 -9.8907434e-12
7.9714283E-02 -9.5012255e-12
8.0714285E-02 -9.020021300000001e-12
8.1714287E-02 -8.4487871e-12
8.2714289E-02 -7.7899126e-12
8.3714284E-02 -7.046513800000001e-12
8.4714286E-02 -6.222424000000001e-12
8.5714288E-02 -5.3221797e-12
8.6714283E-02 -4.3510028999999996e-12
8.7714285E-02 -3.3147783999999996e-12
8.8714287E-02 -2.2200266e-12
8.9714289E-02 -1.0738714e-12
9.0714283E-02 1.1599773e-13
9.1714285E-02 1.3413682e-12
9.2714287E-02 2.5935532000000002e-12
9.3714289E-02 3.8634474e-12
9.4714284E-02 5.1415869e-12
9.5714286E-02 6.4182167e-12
9.6714288E-02 7.683362699999999e-12
9.7714283E-02 8.9269107e-12
9.8714285E-02 1.013869e-11
9.9714287E-02 1.1308559e-11
0.1007143 1.2426498e-11
0.1017143 1.3482705e-11
0.1027143 1.4467686e-11
0.1037143 1.5372355999999997e-11
0.1047143 1.618813e-11
0.1057143 1.6907018e-11
0.1067143 1.7521706999999998e-11
0.1077143 1.8025657000000002e-11
0.1087143 1.8413165000000002e-11
0.1097143 1.8679441e-11
0.1107143 1.8820667e-11
0.1117143 1.8834043e-11
0.1127143 1.8717833e-11
0.1137143 1.8471387e-11
0.1147143 1.8095158e-11
0.1157143 1.7590706e-11
0.1167143 1.6960688000000002e-11
0.1177143 1.6208837e-11
0.1187143 1.5339929e-11
0.1197143 1.4359738999999999e-11
0.1207143 1.3274982e-11
0.1217143 1.2093257e-11
0.1227143 1.0822965999999999e-11
0.1237143 9.4732334e-12
0.1247143 8.0538203e-12
0.1257143 6.5750296e-12
0.1267143 5.0476082e-12
0.1277143 3.4826458000000003e-12
0.1287143 1.8914700000000002e-12
0.1297143 2.8554249e-13
0.1307143 -1.323647e-12
0.1317143 -2.9246852e-12
0.1327143 -4.5063379e-12
0.1337143 -6.0576516999999995e-12
0.1347143 -7.568051700000001e-12
0.1357143 -9.0274352e-12
0.1367143 -1.0426261e-11
0.1377143 -1.1755636999999998e-11
0.1387143 -1.3007393999999999e-11
0.1397143 -1.4174165e-11
0.1407143 -1.5249449e-11
0.1417143 -1.6227669e-11
0.1427143 -1.7104227e-11
0.1437143 -1.7875549e-11
0.1447143 -1.8539115999999998e-11
0.1457143 -1.9093497e-11
0.1467143 -1.9538363e-11
0.1477143 -1.9874496000000002e-11
0.1487143 -2.0103792e-11
0.1497143 -2.0229243e-11
0.1507143 -2.0254921000000002e-11
0.1517143 -2.0185942e-11
0.1527143 -2.0028426e-11
0.1537143 -1.9789441999999998e-11
0.1547143 -1.9476943e-11
0.1557143 -1.9099689000000002e-11
0.1567143 -1.8667166999999998e-11
0.1577143 -1.8189482000000002e-11
0.1587143 -1.767726e-11
0.1597143 -1.7141521e-11
0.1607143 -1.659355e-11
0.1617143 -1.6044762000000003e-11
0.1627143 -1.5506549e-11
0.1637143 -1.4990124e-11
0.1647143 -1.4506351e-11
0.1657143 -1.4065582e-11
0.1667143 -1.3677471e-11
0.1677143 -1.3350795999999999e-11
0.1687143 -1.3093278e-11
0.1697143 -1.2911396000000002e-11
0.1707143 -1.2810208000000001e-11
0.1717143 -1.2793178e-11
0.1727143 -1.2862007000000002e-11
0.1737143 -1.3016484999999999e-11
0.1747143 -1.3254350000000002e-11
0.1757143 -1.3571165e-11
0.1767143 -1.3960224000000001e-11
0.1777143 -1.4412481e-11
0.1787143 -1.4916504e-11
0.1797143 -1.5458465e-11
0.1807143 -1.6022168e-11
0.1817143 -1.6589104999999998e-11
0.1827143 -1.7138565e-11
0.1837143 -1.764777e-11
0.1847143 -1.8092065e-11
0.1857143 -1.8445141e-11
0.1867143 -1.8679301999999998e-11
0.1877143 -1.8765771e-11
0.1887143 -1.8675038e-11
0.1897143 -1.8377232e-11
0.1907143 -1.7842531e-11
0.1917143 -1.7041593000000002e-11
0.1927143 -1.5946011e-11
0.1937143 -1.4528776999999999e-11
0.1947143 -1.2764761e-11
0.1957143 -1.0631186e-11
0.1967143 -8.108100899999999e-12
0.1977143 -5.1788374e-12
0.1987143 -1.8304534e-12
0.1997143 1.9458505e-12
0.2007143 6.1543496e-12
0.2017143 1.0794448000000001e-11
0.2027143 1.5860375e-11
0.2037143 2.134093e-11
0.2047143 2.7219282999999997e-11
0.2057143 3.3472826000000005e-11
0.2067143 4.0073087999999996e-11
0.2077143 4.6985712e-11
0.2087143 5.4170485999999995e-11
0.2097143 6.158145800000001e-11
0.2107143 6.91671e-11
0.2117143 7.6870536e-11
0.2127143 8.462984499999999e-11
0.2137143 9.2378427e-11
0.2147143 1.0004542e-10
0.2157143 1.0755616000000001e-10
0.2167143 1.1483275e-10
0.2177143 1.2179463e-10
0.2187143 1.2835919000000002e-10
0.2197143 1.344425e-10
0.2207143 1.3995996e-10
0.2217143 1.4482713e-10
0.2227143 1.4896043e-10
0.2237143 1.5227802e-10
0.2247143 1.5470054e-10
0.2257143 1.5615199e-10
0.2267143 1.5656058e-10
0.2277143 1.5585949e-10
0.2287143 1.5398775e-10
0.2297143 1.5089098e-10
0.2307143 1.4652218999999999e-10
0.2317143 1.4084254e-10
0.2327143 1.3382195e-10
0.2337143 1.2543983e-10
0.2347143 1.1568560000000001e-10
0.2357143 1.0455925e-10
0.2367143 9.207179299999999e-11
0.2377143 7.824559100000001e-11
0.2387143 6.3114694e-11
0.2397143 4.6725032e-11
0.2407143 2.9134518e-11
0.2417143 1.0413081e-11
0.2427143 -9.3574223e-12
0.2437143 -3.0083385e-11
0.2447143 -5.1659724e-11
0.2457143 -7.3970284e-11
0.2467143 -9.6888296e-11
0.2477143 -1.2027699e-10
0.2487143 -1.4399027e-10
0.2497143 -1.678735e-10
0.2507143 -1.9176440000000002e-10
0.2517143 -2.1549401000000002e-10
0.2527143 -2.3888773e-10
0.2537143 -2.617665e-10
0.2547143 -2.8394797e-10
0.2557143 -3.0524786e-10
0.2567143 -3.2548119999999997e-10
0.2577143 -3.4446376e-10
0.2587143 -3.6201354000000003e-10
0.2597143 -3.7795213999999994e-10
0.2607143 -3.9210631e-10
0.2617143 -4.043094e-10
0.2627143 -4.1440284e-10
0.2637143 -4.2223759e-10
0.2647143 -4.276756e-10
0.2657143 -4.3059115e-10
0.2667143 -4.3087213e-10
0.2677143 -4.284214e-10
0.2687143 -4.2315773e-10
0.2697143 -4.1501707e-10
0.2707143 -4.039533e-10
0.2717143 -3.8993912e-10
0.2727143 -3.7296667e-10
0.2737143 -3.5304808e-10
0.2747143 -3.3021580000000003e-10
0.2757143 -3.045229e-10
0.2767143 -2.7604303e-10
0.2777143 -2.4487033e-10
0.2787143 -2.1111923000000002e-10
0.2797143 -1.7492394e-10
0.2807143 -1.3643795e-10
0.2817143 -9.583325900000001e-11
0.2827143 -5.3299535999999997e-11
0.2837143 -9.043132499999999e-12
0.2847143 3.6714037e-11
0.2857143 8.3735709e-11
0.2867143 1.317726e-10
0.2877143 1.8056377e-10
0.2887143 2.2983814999999998e-10
0.2897143 2.7931609e-10
0.2907143 3.2871084e-10
0.2917143 3.7773031000000003e-10
0.2927143 4.2607866e-10
0.2937143 4.7345795e-10
0.2947143 5.195698499999999e-10
0.2957143 5.6411724e-10
0.2967143 6.0680601e-10
0.2977143 6.473465900000001e-10
0.2987143 6.8545551e-10
0.2997143 7.2085714e-10
0.3007143 7.532850199999999e-10
0.3017143 7.8248354e-10
0.3027143 8.082093199999999e-10
0.3037143 8.3023241e-10
0.3047143 8.4833789e-10
0.3057143 8.623267899999999e-10
0.3067143 8.720175599999999e-10
0.3077143 8.7724697e-10
0.3087143 8.778711300000001e-10
0.3097143 8.737665099999999e-10
0.3107143 8.6483078e-10
0.3117143 8.5098326e-10
0.3127143 8.3216593e-10
0.3137143 8.083436699999999e-10
0.3147143 7.795050200000001e-10
0.3157143 7.456622099999999e-10
0.3167143 7.068515000000001e-10
0.3177143 6.6313335e-10
0.3187143 6.145924e-10
0.3197143 5.6133743e-10
0.3207143 5.035011499999999e-10
0.3217143 4.4123992999999997e-10
0.3227143 3.7473349000000004e-10
0.3237143 3.041843e-10
0.3247143 2.2981722999999998e-10
0.3257143 1.5187877e-10
0.3267143 7.063641099999999e-11
0.3277143 -1.3622167e-11
0.3287143 -1.0058991000000001e-10
0.3297143 -1.8994131e-10
0.3307143 -2.8133331e-10
0.3317143 -3.7440636999999996e-10
0.3327143 -4.6878543e-10
0.3337143 -5.6408107e-10
0.3347143 -6.598904999999999e-10
0.3357143 -7.5579881e-10
0.3367143 -8.513799000000001e-10
0.3377143 -9.4619781e-10
0.3387143 -1.0398077e-09
0.3397143 -1.1317573e-09
0.3407143 -1.2215874000000001e-09
0.3417143 -1.3088335999999998e-09
0.3427143 -1.3930269e-09
0.3437143 -1.4736951e-09
0.3447143 -1.5503633000000002e-09
0.3457143 -1.6225552e-09
0.3467143 -1.689794e-09
0.3477143 -1.751603e-09
0.3487143 -1.8075069000000001e-09
0.3497143 -1.8570319e-09
0.3507143 -1.899707e-09
0.3517143 -1.9350643e-09
0.3527143 -1.9626399e-09
0.3537143 -1.9819745e-09
0.3547143 -1.9926136999999997e-09
0.3557143 -1.994109e-09
0.3567143 -1.9860181e-09
0.3577143 -1.9679057e-09
0.3587143 -1.939344e-09
0.3597143 -1.8999134e-09
0.3607143 -1.8492034e-09
0.3617143 -1.7868131e-09
0.3627143 -1.7123515999999999e-09
0.3637143 -1.6254401e-09
0.3647143 -1.5257115e-09
0.3657143 -1.4128124e-09
0.3667143 -1.2864034e-09
0.3677143 -1.146161e-09
0.3687143 -9.9177827e-10
0.3697143 -8.229665199999999e-10
0.3707143 -6.3945654e-10
0.3717143 -4.4100022999999997e-10
0.3727143 -2.2737194000000002e-10
0.3737143 1.629783e-12
0.3747143 2.4618068e-10
0.3757143 5.0642906e-10
0.3767143 7.824941199999999e-10
0.3777143 1.0744643e-09
0.3787143 1.3823954e-09
0.3797143 1.7063091999999998e-09
0.3807143 2.0461913e-09
0.3817143 2.4019897000000002e-09
0.3827143 2.7736133e-09
0.3837143 3.1609302e-09
0.3847143 3.5637656000000002e-09
0.3857143 3.9819013e-09
0.3867143 4.4150732e-09
0.3877143 4.8629708e-09
0.3887143 5.3252354e-09
0.3897143 5.8014586e-09
0.3907143 6.2911828999999995e-09
0.3917143 6.7938974e-09
0.3927143 7.3090409e-09
0.3937143 7.8359985e-09
0.3947143 8.3741021e-09
0.3957143 8.9226286e-09
0.3967143 9.480802299999999e-09
0.3977143 1.0047792e-08
0.3987143 1.0622712e-08
0.3997143 1.1204627e-08
0.4007143 1.1792543000000002e-08
0.4017143 1.2385418e-08
0.4027143 1.2982156e-08
0.4037143 1.3581614e-08
0.4047143 1.41826e-08
0.4057143 1.4783877e-08
0.4067143 1.5384163e-08
0.4077143 1.5982136e-08
0.4087143 1.6576436e-08
0.4097143 1.7165669e-08
0.4107143 1.7748407e-08
0.4117143 1.8323199e-08
0.4127143 1.8888566000000002e-08
0.4137143 1.9443015e-08
0.4147143 1.9985035999999998e-08
0.4157143 2.0513111e-08
0.4167143 2.1025719e-08
0.4177143 2.152134e-08
0.4187143 2.1998462999999998e-08
0.4197143 2.2455587e-08
0.4207143 2.2891235e-08
0.4217143 2.3303952999999996e-08
0.4227143 2.3692319999999997e-08
0.4237143 2.4054952e-08
0.4247143 2.4390515e-08
0.4257143 2.4697719e-08
0.4267143 2.4975332999999997e-08
0.4277143 2.5222193999999998e-08
0.4287143 2.5437205e-08
0.4297143 2.5619345999999997e-08
0.4307143 2.5767673999999998e-08
0.4317143 2.5881339e-08
0.4327143 2.5959578999999997e-08
0.4337143 2.6001729000000003e-08
0.4347143 2.6007220999999997e-08
0.4357143 2.5975599000000002e-08
0.4367143 2.5906506999999997e-08
0.4377143 2.5799703999999998e-08
0.4387143 2.5655061e-08
0.4397143 2.5472566e-08
0.4407143 2.5252317e-08
0.4417143 2.4994537e-08
0.4427143 2.4699558999999998e-08
0.4437143 2.4367838e-08
0.4447143 2.3999941e-08
0.4457143 2.3596552000000002e-08
0.4467143 2.3158468e-08
0.4477143 2.2686594e-08
0.4487143 2.2181941999999998e-08
0.4497143 2.1645630000000002e-08
0.4507143 2.1078870999999998e-08
0.4517143 2.0482976e-08
0.4527143 1.985935e-08
0.4537143 1.9209478e-08
0.4547143 1.8534929e-08
0.4557143 1.7837344e-08
0.4567143 1.7118434e-08
0.4577143 1.6379975e-08
0.4587143 1.5623797e-08
0.4597143 1.4851779999999999e-08
0.4607143 1.4065848000000001e-08
0.4617143 1.3267964999999999e-08
0.4627143 1.2460118e-08
0.4637143 1.1644323e-08
0.4647143 1.0822611e-08
0.4657143 9.9970213e-09
0.4667143 9.1695977e-09
0.4677143 8.342378900000001e-09
0.4687143 7.5173937e-09
0.4697143 6.6966530000000006e-09
0.4707143 5.8821455e-09
0.4717143 5.0758307e-09
0.4727143 4.2796326000000005e-09
0.4737143 3.4954342e-09
0.4747143 2.7250729e-09
0.4757143 1.9703349999999997e-09
0.4767143 1.2329509999999999e-09
0.4777143 5.1459158e-10
0.4787143 -1.8313611999999998e-10
0.4797143 -8.5869237e-10
0.4807143 -1.5106076e-09
0.4817143 -2.1374852e-09
0.4827143 -2.7380036e-09
0.4837143 -3.3109179e-09
0.4847143 -3.8550614e-09
0.4857143 -4.3693466e-09
0.4867143 -4.8527654e-09
0.4877143 -5.304389200000001e-09
0.4887143 -5.7233683e-09
0.4897143 -6.108932099999999e-09
0.4907143 -6.4603871e-09
0.4917143 -6.7771164e-09
0.4927143 -7.0585765999999996e-09
0.4937143 -7.304296799999999e-09
0.4947143 -7.5138756e-09
0.4957143 -7.686979500000001e-09
0.4967143 -7.8233399e-09
0.4977143 -7.9227493e-09
0.4987143 -7.9850578e-09
0.4997143 -8.0101717e-09
0.5007143 -7.9980474e-09
0.5017143 -7.948690300000001e-09
0.5027143 -7.8621484e-09
0.5037143 -7.7385105e-09
0.5047143 -7.5779015e-09
0.5057143 -7.3804775000000006e-09
0.5067143 -7.1464237e-09
0.5077143 -6.8759484e-09
0.5087143 -6.569280500000001e-09
0.5097143 -6.226665e-09
0.5107143 -5.8483579000000004e-09
0.5117143 -5.4346238999999996e-09
0.5127143 -4.985732e-09
0.5137143 -4.5019509e-09
0.5147143 -3.983546800000001e-09
0.5157143 -3.4307785999999996e-09
0.5167143 -2.8438949e-09
0.5177143 -2.2231309e-09
0.5187143 -1.5687052e-09
0.5197143 -8.808163399999999e-10
0.5207143 -1.5964019e-10
0.5217143 5.946727100000001e-10
0.5227143 1.3819999e-09
0.5237143 2.2022491e-09
0.5247143 3.0553608000000003e-09
0.5257143 3.9413098e-09
0.5267143 4.8601068e-09
0.5277143 5.811801e-09
0.5287143 6.796479999999999e-09
0.5297143 7.8142715e-09
0.5307143 8.8653432e-09
0.5317143 9.9499041e-09
0.5327143 1.1068202999999999e-08
0.5337143 1.2220530000000001e-08
0.5347143 1.3407213e-08
0.5357143 1.4628618e-08
0.5367143 1.5885143000000002e-08
0.5377143 1.7177224e-08
0.5387143 1.8505319e-08
0.5397143 1.9869918e-08
0.5407143 2.1271525999999998e-08
0.5417143 2.2710667e-08
0.5427143 2.4187868000000002e-08
0.5437143 2.5703664e-08
0.5447143 2.7258584000000002e-08
0.5457143 2.8853139e-08
0.5467143 3.0487823e-08
0.5477143 3.2163094e-08
0.5487143 3.3879374e-08
0.5497143 3.5637027e-08
0.5507143 3.743636e-08
0.5517143 3.9277603e-08
0.5527143 4.1160902e-08
0.5537143 4.308631e-08
0.5547143 4.5053763e-08
0.5557143 4.7063081000000005e-08
0.5567143 4.9113956999999995e-08
0.5577143 5.120593400000001e-08
0.5587143 5.33384e-08
0.5597143 5.5510579e-08
0.5607143 5.7721516000000004e-08
0.5617143 5.997006800000001e-08
0.5627143 6.2254896e-08
0.5637143 6.4574457e-08
0.5647143 6.6926992e-08
0.5657143 6.9310518e-08
0.5667143 7.1722828e-08
0.5677143 7.4161471e-08
0.5687143 7.6623768e-08
0.5697143 7.910678800000001e-08
0.5707143 8.160735999999999e-08
0.5717143 8.412205899999999e-08
0.5727143 8.6647217e-08
0.5737143 8.9178914e-08
0.5747143 9.1712993e-08
0.5757143 9.424504499999999e-08
0.5767143 9.6770436e-08
0.5777143 9.9284292e-08
0.5787143 1.0178152e-07
0.5797143 1.0425680000000001e-07
0.5807143 1.0670463e-07
0.5817143 1.0911931e-07
0.5827143 1.1149496000000001e-07
0.5837143 1.1382552000000001e-07
0.5847143 1.1610480000000001e-07
0.5857143 1.1832648e-07
0.5867143 1.2048411e-07
0.5877143 1.2257116e-07
0.5887143 1.2458102e-07
0.5897143 1.2650704e-07
0.5907143 1.2834253e-07
0.5917143 1.3008077999999998e-07
0.5927143 1.3171514e-07
0.5937143 1.3323895e-07
0.5947143 1.3464567e-07
0.5957143 1.3592881e-07
0.5967143 1.3708202999999999e-07
0.5977143 1.3809912e-07
0.5987143 1.3897403000000001e-07
0.5997143 1.3970093999999998e-07
0.6007143 1.4027423e-07
0.6017143 1.4068852e-07
0.6027143 1.4093873e-07
0.6037143 1.4102007e-07
0.6047143 1.4092807e-07
0.6057143 1.406586e-07
0.6067143 1.4020789e-07
0.6077143 1.3957259e-07
0.6087143 1.3874971999999999e-07
0.6097143 1.3773678e-07
0.6107143 1.3653165e-07
0.6117143 1.3513273000000002e-07
0.6127143 1.3353885e-07
0.6137143 1.3174934e-07
0.6147143 1.2976407e-07
0.6157143 1.2758335e-07
0.6167143 1.2520807e-07
0.6177143 1.2263958e-07
0.6187143 1.1987981e-07
0.6197143 1.1693118e-07
0.6207143 1.1379665000000001e-07
0.6217143 1.1047971e-07
0.6227143 1.0698437e-07
0.6237143 1.0331512000000001e-07
0.6247143 9.947701599999999e-08
0.6257143 9.547557200000001e-08
0.6267143 9.1316799e-08
0.6277143 8.7007185e-08
0.6287143 8.2553675e-08
0.6297143 7.7963663e-08
0.6307143 7.3244977e-08
0.6317143 6.8405842e-08
0.6327143 6.3454886e-08
0.6337143 5.8401101e-08
0.6347143 5.3253835e-08
0.6357143 4.8022752e-08
0.6367143 4.2717838e-08
0.6377143 3.7349343e-08
0.6387143 3.1927783e-08
0.6397143 2.6463895e-08
0.6407143 2.0968624e-08
0.6417143 1.5453090000000002e-08
0.6427143 9.9285614e-09
0.6437143 4.406429e-09
0.6447143 -1.1018237e-09
0.6457143 -6.5846488e-09
0.6467143 -1.2030463000000001e-08
0.6477143 -1.7427674999999998e-08
0.6487143 -2.2764715e-08
0.6497143 -2.8030067e-08
0.6507143 -3.3212297e-08
0.6517143 -3.8300074e-08
0.6527143 -4.3282211e-08
0.6537143 -4.814768600000001e-08
0.6547143 -5.2885667999999995e-08
0.6557143 -5.7485550000000005e-08
0.6567143 -6.1936972e-08
0.6577143 -6.6229849e-08
0.6587143 -7.0354395e-08
0.6597143 -7.4301149e-08
0.6607143 -7.8060997e-08
0.6617143 -8.1625195e-08
0.6627143 -8.498539099999999e-08
0.6637143 -8.8133639e-08
0.6647143 -9.106243e-08
0.6657143 -9.3764696e-08
0.6667143 -9.6233843e-08
0.6677143 -9.8463748e-08
0.6687143 -1.0044878e-07
0.6697143 -1.0218382999999999e-07
0.6707143 -1.0366427999999999e-07
0.6717143 -1.0488603999999999e-07
0.6727143 -1.0584557999999999e-07
0.6737143 -1.0653988000000001e-07
0.6747143 -1.0696649e-07
0.6757143 -1.071235e-07
0.6767143 -1.0700953e-07
0.6777143 -1.0662381e-07
0.6787143 -1.0596606e-07
0.6797143 -1.0503659000000001e-07
0.6807143 -1.0383625000000001e-07
0.6817143 -1.0236643e-07
0.6827143 -1.0062906e-07
0.6837143 -9.862662899999999e-08
0.6847143 -9.636211799999999e-08
0.6857143 -9.3839059e-08
0.6867143 -9.1061469e-08
0.6877143 -8.8033875e-08
0.6887143 -8.4761298e-08
0.6897143 -8.124923e-08
0.6907143 -7.7503631e-08
0.6917143 -7.3530915e-08
0.6927143 -6.933793e-08
0.6937143 -6.4931949e-08
0.6947143 -6.032066e-08
0.6957143 -5.5512145e-08
0.6967143 -5.0514859e-08
0.6977143 -4.5337614e-08
0.6987143 -3.9989572999999996e-08
0.6997143 -3.4480219e-08
0.7007143 -2.8819344e-08
0.7017143 -2.3017031e-08
0.7027143 -1.7083626e-08
0.7037143 -1.1029723e-08
0.7047143 -4.8661429000000004e-09
0.7057143 1.3960872999999998e-09
0.7067143 7.7457589e-09
0.7077143 1.4171503e-08
0.7087143 2.0661813e-08
0.7097143 2.7205072e-08
0.7107143 3.3789571e-08
0.7117143 4.0403542e-08
0.7127143 4.7035176e-08
0.7137143 5.367265e-08
0.7147143 6.0304156e-08
0.7157143 6.6917921e-08
0.7167143 7.3502238e-08
0.7177143 8.0045487e-08
0.7187143 8.6536167e-08
0.7197143 9.296291499999999e-08
0.7207143 9.931453399999999e-08
0.7217143 1.0558002e-07
0.7227143 1.117486e-07
0.7237143 1.1780971e-07
0.7247143 1.2375307e-07
0.7257143 1.2956869e-07
0.7267143 1.3524688e-07
0.7277143 1.4077828e-07
0.7287143 1.4615389e-07
0.7297143 1.5136508e-07
0.7307143 1.5640361e-07
0.7317143 1.6126167e-07
0.7327143 1.6593186e-07
0.7337143 1.7040722e-07
0.7347143 1.7468127999999998e-07
0.7357143 1.7874804e-07
0.7367143 1.8260199e-07
0.7377143 1.8623811e-07
0.7387143 1.8965194000000003e-07
0.7397143 1.928395e-07
0.7407143 1.957974e-07
0.7417143 1.9852274999999998e-07
0.7427143 2.0101323e-07
0.7437143 2.0326704999999999e-07
0.7447143 2.0528300999999998e-07
0.7457143 2.0706048000000002e-07
0.7467143 2.0859934e-07
0.7477143 2.0990003e-07
0.7487143 2.1096358e-07
0.7497143 2.1179152000000003e-07
0.7507143 2.1238591e-07
0.7517143 2.1274937e-07
0.7527143 2.1288498e-07
0.7537143 2.1279630999999998e-07
0.7547143 2.1248747000000003e-07
0.7557143 2.1196294e-07
0.7567143 2.1122765999999997e-07
0.7577143 2.1028699000000003e-07
0.7587143 2.0914668e-07
0.7597143 2.0781283e-07
0.7607143 2.0629187e-07
0.7617143 2.0459053999999998e-07
0.7627143 2.0271586999999998e-07
0.7637143 2.0067512e-07
0.7647143 1.9847579e-07
0.7657143 1.9612554000000002e-07
0.7667143 1.9363222e-07
0.7677143 1.9100379e-07
0.7687143 1.8824831000000002e-07
0.7697143 1.8537388000000002e-07
0.7707143 1.8238872e-07
0.7717143 1.7930097e-07
0.7727143 1.7611883e-07
0.7737143 1.7285042e-07
0.7747143 1.6950381e-07
0.7757143 1.6608698e-07
0.7767143 1.6260779e-07
0.7777143 1.5907401e-07
0.7787143 1.5549324e-07
0.7797143 1.5187292999999998e-07
0.7807143 1.4822034999999999e-07
0.7817143 1.4454261000000001e-07
0.7827143 1.4084662000000002e-07
0.7837143 1.3713911000000002e-07
0.7847143 1.3342659e-07
0.7857143 1.2971539e-07
0.7867143 1.2601164999999998e-07
0.7877143 1.2232129e-07
0.7887143 1.1865006e-07
0.7897143 1.1500353e-07
0.7907143 1.1138709000000001e-07
0.7917143 1.0780595e-07
0.7927143 1.042652e-07
0.7937143 1.0076973999999999e-07
0.7947143 9.732436e-08
0.7957143 9.3933727e-08
0.7967143 9.0602409e-08
0.7977143 8.733486200000001e-08
0.7987143 8.4135465e-08
0.7997143 8.1008528e-08
0.8007143 7.7958295e-08
0.8017143 7.4988971e-08
0.8027143 7.210471099999999e-08
0.8037143 6.9309652e-08
0.8047143 6.6607903e-08
0.8057143 6.4003564e-08
0.8067143 6.1500721e-08
0.8077143 5.9103472e-08
0.8087143 5.6815902e-08
0.8097143 5.4642113e-08
0.8107143 5.2586208000000005e-08
0.8117143 5.0652299e-08
0.8127143 4.8844501e-08
0.8137143 4.7166937e-08
0.8147143 4.5623716e-08
0.8157143 4.4218951e-08
0.8167143 4.2956732999999996e-08
0.8177143 4.1841131e-08
0.8187143 4.087618e-08
0.8197143 4.006587e-08
0.8207143 3.9414128e-08
0.8217143 3.8924808e-08
0.8227143 3.8601675e-08
0.8237143 3.8448383e-08
0.8247143 3.8468465e-08
0.8257143 3.8665298999999995e-08
0.8267143 3.9042103e-08
0.8277143 3.9601905e-08
0.8287143 4.034752e-08
0.8297143 4.1281531000000005e-08
0.8307143 4.2406265e-08
0.8317143 4.3723769e-08
0.8327143 4.5235789999999995e-08
0.8337143 4.6943754e-08
0.8347143 4.8848736e-08
0.8357143 5.0951453999999997e-08
0.8367143 5.3252242e-08
0.8377143 5.575102e-08
0.8387143 5.8447308e-08
0.8397143 6.1340188e-08
0.8407143 6.442828999999999e-08
0.8417143 6.7709799e-08
0.8427143 7.118242700000001e-08
0.8437143 7.4843426e-08
0.8447143 7.8689572e-08
0.8457143 8.2717166e-08
0.8467143 8.6922031e-08
0.8477143 9.1299523e-08
0.8487143 9.584453199999999e-08
0.8497143 1.0055149000000002e-07
0.8507143 1.0541438e-07
0.8517143 1.1042674999999999e-07
0.8527143 1.1558172e-07
0.8537143 1.2087201e-07
0.8547143 1.2628996e-07
0.8557143 1.318275e-07
0.8567143 1.3747625e-07
0.8577143 1.4322749e-07
0.8587143 1.4907218e-07
0.8597143 1.5500102e-07
0.8607143 1.6100445e-07
0.8617143 1.6707267e-07
0.8627143 1.7319566e-07
0.8637143 1.7936324e-07
0.8647143 1.8556507e-07
0.8657143 1.9179072e-07
0.8667143 1.9802958999999998e-07
0.8677143 2.0427107e-07
0.8687143 2.1050446e-07
0.8697143 2.1671904e-07
0.8707143 2.2290412e-07
0.8717143 2.29049e-07
0.8727143 2.3514307999999998e-07
0.8737143 2.4117577e-07
0.8747143 2.471366e-07
0.8757143 2.5301523e-07
0.8767143 2.588014e-07
0.8777143 2.6448506e-07
0.8787143 2.7005627e-07
0.8797143 2.7550533e-07
0.8807143 2.808227e-07
0.8817143 2.8599909000000003e-07
0.8827143 2.910254e-07
0.8837143 2.9589282e-07
0.8847143 3.0059277e-07
0.8857143 3.0511695e-07
0.8867143 3.0945737e-07
0.8877143 3.1360630000000004e-07
0.8887143 3.1755631e-07
0.8897143 3.2130036e-07
0.8907143 3.2483167e-07
0.8917143 3.2814382e-07
0.8927143 3.3123075e-07
0.8937143 3.3408676e-07
0.8947143 3.3670651e-07
0.8957143 3.39085e-07
0.8967143 3.4121768e-07
0.8977143 3.4310029999999997e-07
0.8987143 3.4472905000000004e-07
0.8997143 3.4610046000000004e-07
0.9007143 3.4721148e-07
0.9017143 3.4805945e-07
0.9027143 3.4864206999999997e-07
0.9037143 3.4895744e-07
0.9047143 3.4900403e-07
0.9057143 3.4878066999999997e-07
0.9067143 3.4828655999999997e-07
0.9077143 3.4752126e-07
0.9087143 3.4648466e-07
0.9097143 3.4517702e-07
0.9107143 3.4359888e-07
0.9117143 3.4175115999999997e-07
0.9127143 3.3963502999999996e-07
0.9137143 3.37252e-07
0.9147143 3.3460386e-07
0.9157143 3.3169263e-07
0.9167143 3.2852066e-07
0.9177143 3.2509051e-07
0.9187143 3.2140499e-07
0.9197143 3.1746715999999996e-07
0.9207143 3.1328029e-07
0.9217143 3.0884784e-07
0.9227143 3.0417351e-07
0.9237143 2.9926117e-07
0.9247143 2.9411491e-07
0.9257143 2.8873897e-07
0.9267143 2.8313774000000004e-07
0.9277143 2.7731581000000005e-07
0.9287143 2.7127790999999997e-07
0.9297143 2.6502889e-07
0.9307143 2.5857374e-07
0.9317143 2.5191762e-07
0.9327143 2.4506577e-07
0.9337143 2.3802353000000003e-07
0.9347143 2.3079638e-07
0.9357143 2.2338985999999999e-07
0.9367143 2.1580964e-07
0.9377143 2.0806141e-07
0.9387143 2.0015096e-07
0.9397143 1.9208414999999998e-07
0.9407143 1.8386688e-07
0.9417143 1.7550509e-07
0.9427143 1.6700477e-07
0.9437143 1.5837190000000002e-07
0.9447143 1.4961252e-07
0.9457143 1.4073264e-07
0.9467143 1.3173826e-07
0.9477143 1.2263541000000002e-07
0.9487143 1.1343005e-07
0.9497143 1.0412813e-07
0.9507143 9.473553099999999e-08
0.9517143 8.5258078e-08
0.9527143 7.5701534e-08
0.9537143 6.607156500000001e-08
0.9547143 5.6373745e-08
0.9557143 4.661353e-08
0.9567143 3.6796247e-08
0.9577143 2.6927086e-08
0.9587143 1.7011077e-08
0.9597143 7.053079599999999e-09
0.9607143 -2.9422385e-09
0.9617143 -1.2970414e-08
0.9627143 -2.3027205e-08
0.9637143 -3.3108613e-08
0.9647143 -4.3210895999999996e-08
0.9657143 -5.3330590000000005e-08
0.9667143 -6.3464523e-08
0.9677143 -7.360984e-08
0.9687143 -8.3764023e-08
0.9697143 -9.3924912e-08
0.9707143 -1.0409071e-07
0.9717143 -1.1426002e-07
0.9727143 -1.2443188e-07
0.9737143 -1.3460573e-07
0.9747143 -1.4478148e-07
0.9757143 -1.5495952e-07
0.9767143 -1.6514075e-07
0.9777143 -1.7532653e-07
0.9787143 -1.8551881e-07
0.9797143 -1.9572004e-07
0.9807143 -2.0593325e-07
0.9817143 -2.1616199999999997e-07
0.9827143 -2.2641049e-07
0.9837143 -2.3668345e-07
0.9847143 -2.4698621e-07
0.9857143 -2.5732472e-07
0.9867143 -2.6770546e-07
0.9877143 -2.7813551e-07
0.9887143 -2.8862253e-07
0.9897143 -2.9917471e-07
0.9907143 -3.0980081e-07
0.9917143 -3.2051005999999996e-07
0.9927143 -3.313122e-07
0.9937143 -3.4221741000000003e-07
0.9947143 -3.5323633e-07
0.9957143 -3.6437995e-07
0.9967143 -3.7565964e-07
0.9977143 -3.8708706999999997e-07
0.9987143 -3.9867416e-07
0.9997143 -4.1043302e-07
1.000714 -4.22376e-07
1.001714 -4.3451553e-07
1.002714 -4.468641e-07
1.003714 -4.5943422000000004e-07
1.004714 -4.7223833999999996e-07
1.005714 -4.852888799999999e-07
1.006714 -4.985981e-07
1.007714 -5.121780799999999e-07
1.008714 -5.2604063e-07
1.009714 -5.4019731e-07
1.010714 -5.546593e-07
1.011714 -5.694374299999999e-07
1.012714 -5.8454215e-07
1.013714 -5.999834e-07
1.014714 -6.157706300000001e-07
1.015714 -6.3191274e-07
1.016714 -6.4841812e-07
1.017714 -6.6529449e-07
1.018714 -6.82549e-07
1.019714 -7.0018813e-07
1.020714 -7.182176600000001e-07
1.021714 -7.366427e-07
1.022714 -7.5546769e-07
1.023714 -7.746963099999999e-07
1.024714 -7.9433153e-07
1.025714 -8.1437559e-07
1.026714 -8.348299799999999e-07
1.027714 -8.5569551e-07
1.028714 -8.769721800000001e-07
1.029714 -8.9865937e-07
1.030714 -9.2075574e-07
1.031714 -9.4325925e-07
1.032714 -9.6616715e-07
1.033714 -9.8947606e-07
1.034714 -1.0131821e-06
1.035714 -1.0372805e-06
1.036714 -1.0617662e-06
1.037714 -1.0866335e-06
1.038714 -1.1118762e-06
1.039714 -1.1374876e-06
1.040714 -1.1634605e-06
1.041714 -1.1897875e-06
1.042714 -1.2164605e-06
1.043714 -1.2434715e-06
1.044714 -1.2708117e-06
1.045714 -1.2984725e-06
1.046714 -1.3264449e-06
1.047714 -1.3547196e-06
1.048714 -1.3832874e-06
1.049714 -1.4121388999999999e-06
1.050714 -1.4412647e-06
1.051714 -1.4706553e-06
1.052714 -1.5003012e-06
1.053714 -1.5301931999999999e-06
1.054714 -1.5603218e-06
1.055714 -1.5906782000000002e-06
1.056714 -1.621253e-06
1.057714 -1.6520378e-06
1.058714 -1.683024e-06
1.059714 -1.7142035e-06
1.060714 -1.7455682999999998e-06
1.061714 -1.7771106999999997e-06
1.062714 -1.8088237e-06
1.063714 -1.8407002e-06
1.064714 -1.8727338e-06
1.065714 -1.9049185e-06
1.066714 -1.9372489e-06
1.067714 -1.9697197000000003e-06
1.068714 -2.0023261e-06
1.069714 -2.035064e-06
1.070714 -2.0679296e-06
1.071714 -2.1009198e-06
1.072714 -2.1340316e-06
1.073714 -2.1672626000000003e-06
1.074714 -2.2006112e-06
1.075714 -2.234076e-06
1.076714 -2.2676561e-06
1.077714 -2.3013511e-06
1.078714 -2.335161e-06
1.079714 -2.3690862999999998e-06
1.080714 -2.4031278e-06
1.081714 -2.4372872e-06
1.082714 -2.4715661e-06
1.083714 -2.5059666e-06
1.084714 -2.5404914000000002e-06
1.085714 -2.5751433e-06
1.086714 -2.6099258e-06
1.087714 -2.6448422e-06
1.088714 -2.6798967e-06
1.089714 -2.7150934000000003e-06
1.090714 -2.7504367e-06
1.091714 -2.7859313e-06
1.092714 -2.8215820999999997e-06
1.093714 -2.8573941e-06
1.094714 -2.8933725000000003e-06
1.095714 -2.9295222e-06
1.096714 -2.9658485e-06
1.097714 -3.0023568e-06
1.098714 -3.039052e-06
1.099714 -3.0759391e-06
1.100714 -3.1130231e-06
1.101714 -3.1503084999999996e-06
1.102714 -3.1877999e-06
1.103714 -3.2255013e-06
1.104714 -3.2634166e-06
1.105714 -3.3015493e-06
1.106714 -3.3399019e-06
1.107714 -3.3784772000000002e-06
1.108714 -3.4172775000000004e-06
1.109714 -3.4563036999999997e-06
1.110714 -3.4955568999999995e-06
1.111714 -3.5350375e-06
1.112714 -3.5747450999999995e-06
1.113714 -3.6146787e-06
1.114714 -3.6548368000000002e-06
1.115714 -3.6952173e-06
1.116714 -3.7358169999999997e-06
1.117714 -3.7766326999999996e-06
1.118714 -3.817659800000001e-06
1.119714 -3.858894000000001e-06
1.120714 -3.9003297e-06
1.121714 -3.9419607e-06
1.122714 -3.9837804e-06
1.123714 -4.0257819999999996e-06
1.124714 -4.0679577e-06
1.125714 -4.1102993e-06
1.126714 -4.1527986e-06
1.127714 -4.1954468e-06
1.128714 -4.2382347e-06
1.129714 -4.2811525e-06
1.130714 -4.3241908000000005e-06
1.131714 -4.3673399e-06
1.132714 -4.4105899e-06
1.133714 -4.4539309000000005e-06
1.134714 -4.4973532e-06
1.135714 -4.540847e-06
1.136714 -4.5844025e-06
1.137714 -4.6280107e-06
1.138714 -4.6716625e-06
1.139714 -4.7153488e-06
1.140714 -4.7590618e-06
1.141714 -4.8027932e-06
1.142714 -4.8465356e-06
1.143714 -4.8902823e-06
1.144714 -4.9340272e-06
1.145714 -4.9777643e-06
1.146714 -5.021489e-06
1.147714 -5.0651966e-06
1.148714 -5.1088836e-06
1.149714 -5.1525468e-06
1.150714 -5.1961841e-06
1.151714 -5.239794e-06
1.152714 -5.2833755e-06
1.153714 -5.3269282e-06
1.154714 -5.3704529e-06
1.155714 -5.4139509e-06
1.156714 -5.4574237000000005e-06
1.157714 -5.5008737e-06
1.158714 -5.5443042e-06
1.159714 -5.5877184e-06
1.160714 -5.6311205000000004e-06
1.161714 -5.6745147e-06
1.162714 -5.7179061000000005e-06
1.163714 -5.7612996999999996e-06
1.164714 -5.8047011e-06
1.165714 -5.8481159e-06
1.166714 -5.89155e-06
1.167714 -5.9350089e-06
1.168714 -5.9784987999999995e-06
1.169714 -6.0220259000000005e-06
1.170714 -6.0655957e-06
1.171714 -6.1092138e-06
1.172714 -6.152885799999999e-06
1.173714 -6.1966162e-06
1.174714 -6.2404098e-06
1.175714 -6.284270900000001e-06
1.176714 -6.328203e-06
1.177714 -6.372209100000001e-06
1.178714 -6.4162919e-06
1.179714 -6.4604528e-06
1.180714 -6.5046926e-06
1.181714 -6.549012e-06
1.182714 -6.5934096e-06
1.183714 -6.637883799999999e-06
1.184714 -6.6824327e-06
1.185714 -6.727052e-06
1.186714 -6.771738e-06
1.187714 -6.816484400000001e-06
1.188714 -6.8612849000000006e-06
1.189714 -6.9061315e-06
1.190714 -6.9510158e-06
1.191714 -6.9959285e-06
1.192714 -7.0408582e-06
1.193714 -7.0857936000000005e-06
1.194714 -7.1307219999999995e-06
1.195714 -7.1756297e-06
1.196714 -7.220501199999999e-06
1.197714 -7.265321499999999e-06
1.198714 -7.3100736e-06
1.199714 -7.3547405e-06
1.200714 -7.399303600000001e-06
1.201714 -7.4437430000000005e-06
1.202714 -7.488039e-06
1.203714 -7.5321708000000004e-06
1.204714 -7.5761163999999995e-06
1.205714 -7.619853900000001e-06
1.206714 -7.663359700000001e-06
1.207714 -7.706610499999999e-06
1.208714 -7.7495812e-06
1.209714 -7.792247900000001e-06
1.210714 -7.8345849e-06
1.211714 -7.8765659e-06
1.212714 -7.9181646e-06
1.213714 -7.9593548e-06
1.214714 -8.0001094e-06
1.215714 -8.0404007e-06
1.216714 -8.0802018e-06
1.217714 -8.1194841e-06
1.218714 -8.158220099999999e-06
1.219714 -8.1963812e-06
1.220714 -8.233939799999999e-06
1.221714 -8.2708674e-06
1.222714 -8.3071356e-06
1.223714 -8.342716699999999e-06
1.224714 -8.3775824e-06
1.225714 -8.4117055e-06
1.226714 -8.4450583e-06
1.227714 -8.4776133e-06
1.228714 -8.509344e-06
1.229714 -8.540223500000001e-06
1.230714 -8.5702261e-06
1.231714 -8.5993257e-06
1.232714 -8.627498e-06
1.233714 -8.6547182e-06
1.234714 -8.6809621e-06
1.235714 -8.706207e-06
1.236714 -8.7304308e-06
1.237714 -8.7536115e-06
1.238714 -8.775728600000001e-06
1.239714 -8.7967621e-06
1.240714 -8.8166935e-06
1.241714 -8.8355044e-06
1.242714 -8.8531777e-06
1.243714 -8.869697199999999e-06
1.244714 -8.8850477e-06
1.245714 -8.8992152e-06
1.246714 -8.912186199999999e-06
1.247714 -8.9239492e-06
1.248714 -8.9344923e-06
1.249714 -8.9438061e-06
1.250714 -8.9518807e-06
1.251714 -8.9587083e-06
1.252714 -8.9642811e-06
1.253714 -8.9685926e-06
1.254714 -8.9716373e-06
1.255714 -8.9734094e-06
1.256714 -8.9739054e-06
1.257714 -8.9731216e-06
1.258714 -8.9710547e-06
1.259714 -8.9677023e-06
1.260714 -8.9630618e-06
1.261714 -8.9571323e-06
1.262714 -8.9499117e-06
1.263714 -8.941399400000001e-06
1.264714 -8.9315947e-06
1.265714 -8.920496e-06
1.266714 -8.908102699999999e-06
1.267714 -8.8944134e-06
1.268714 -8.8794273e-06
1.269714 -8.863143099999999e-06
1.270714 -8.8455586e-06
1.271714 -8.8266717e-06
1.272714 -8.8064802e-06
1.273714 -8.7849806e-06
1.274714 -8.7621693e-06
1.275714 -8.7380414e-06
1.276714 -8.7125919e-06
1.277714 -8.6858144e-06
1.278714 -8.657701799999999e-06
1.279714 -8.6282462e-06
1.280714 -8.597437799999999e-06
1.281714 -8.565266499999999e-06
1.282714 -8.531721099999999e-06
1.283714 -8.4967887e-06
1.284714 -8.4604551e-06
1.285714 -8.4227047e-06
1.286714 -8.3835211e-06
1.287714 -8.3428866e-06
1.288714 -8.3007812e-06
1.289714 -8.257184399999999e-06
1.290714 -8.212074200000001e-06
1.291714 -8.1654264e-06
1.292714 -8.117216799999999e-06
1.293714 -8.0674184e-06
1.294714 -8.0160035e-06
1.295714 -7.962942300000001e-06
1.296714 -7.9082049e-06
1.297714 -7.8517587e-06
1.298714 -7.7935709e-06
1.299714 -7.7336068e-06
1.300714 -7.6718301e-06
1.301714 -7.6082038e-06
1.302714 -7.5426897e-06
1.303714 -7.475247799999999e-06
1.304714 -7.4058377e-06
1.305714 -7.3344181999999996e-06
1.306714 -7.2609467e-06
1.307714 -7.185379e-06
1.308714 -7.1076713e-06
1.309714 -7.0277771e-06
1.310714 -6.9456512e-06
1.311714 -6.8612465e-06
1.312714 -6.774515499999999e-06
1.313714 -6.6854099e-06
1.314714 -6.5938806000000004e-06
1.315714 -6.499879400000001e-06
1.316714 -6.403355699999999e-06
1.317714 -6.304259900000001e-06
1.318714 -6.2025414e-06
1.319714 -6.0981499e-06
1.320714 -5.991034899999999e-06
1.321714 -5.8811459e-06
1.322714 -5.7684318e-06
1.323714 -5.6528421e-06
1.324714 -5.5343261e-06
1.325714 -5.4128328e-06
1.326714 -5.2883124e-06
1.327714 -5.1607149e-06
1.328714 -5.0299903e-06
1.329714 -4.8960892e-06
1.330714 -4.758963e-06
1.331714 -4.6185632999999996e-06
1.332714 -4.4748422e-06
1.333714 -4.3277524e-06
1.334714 -4.1772473e-06
1.335714 -4.0232809e-06
1.336714 -3.8658082999999995e-06
1.337714 -3.7047847000000005e-06
1.338714 -3.5401668999999998e-06
1.339714 -3.3719121999999996e-06
1.340714 -3.1999786e-06
1.341714 -3.024325e-06
1.342714 -2.8449117e-06
1.343714 -2.6616995e-06
1.344714 -2.4746504e-06
1.345714 -2.2837272e-06
1.346714 -2.0888939e-06
1.347714 -1.8901149e-06
1.348714 -1.6873560000000002e-06
1.349714 -1.4805837e-06
1.350714 -1.2697649e-06
1.351714 -1.0548677e-06
1.352714 -8.358607099999999e-07
1.353714 -6.127128599999999e-07
1.354714 -3.8539372e-07
1.355714 -1.5387323e-07
1.356714 8.187850399999999e-08
1.357714 3.2189122e-07
1.358714 5.6619469e-07
1.359714 8.1481888e-07
1.360714 1.0677939e-06
1.361714 1.3251507e-06
1.362714 1.5869203e-06
1.363714 1.8531349e-06
1.364714 2.1238273e-06
1.365714 2.3990317e-06
1.366714 2.6787832e-06
1.367714 2.9631185e-06
1.368714 3.2520755999999998e-06
1.369714 3.5456946e-06
1.370714 3.8440167e-06
1.371714 4.1470855e-06
1.372714 4.4549466e-06
1.373714 4.767647600000001e-06
1.374714 5.0852389e-06
1.375714 5.4077724e-06
1.376714 5.7353031e-06
1.377714 6.0678879e-06
1.378714 6.4055868e-06
1.379714 6.7484628e-06
1.380714 7.096580400000001e-06
1.381714 7.450007899999999e-06
1.382714 7.8088149e-06
1.383714 8.1730747e-06
1.384714 8.5428631e-06
1.385714 8.918257800000001e-06
1.386714 9.2993396e-06
1.387714 9.686191000000001e-06
1.388714 1.0078898e-05
1.389714 1.0477547e-05
1.390714 1.0882228e-05
1.391714 1.1293032000000001e-05
1.392714 1.1710052e-05
1.393714 1.2133383000000002e-05
1.394714 1.2563119e-05
1.395714 1.2999358e-05
1.396714 1.3442198e-05
1.397714 1.3891739000000001e-05
1.398714 1.4348078e-05
1.399714 1.4811314e-05
1.400714 1.528155e-05
1.401714 1.5758883e-05
1.402714 1.6243412e-05
1.403714 1.6735235e-05
1.404714 1.7234450000000002e-05
1.405714 1.7741154e-05
1.406714 1.825544e-05
1.407714 1.8777404999999998e-05
1.408714 1.9307139e-05
1.409714 1.9844730999999998e-05
1.410714 2.0390269999999998e-05
1.411714 2.0943841e-05
1.412714 2.1505527e-05
1.413714 2.2075407e-05
1.414714 2.2653562000000002e-05
1.415714 2.3240064e-05
1.416714 2.3834983999999998e-05
1.417714 2.4438392999999997e-05
1.418714 2.5050355e-05
1.419714 2.5670928000000002e-05
1.420714 2.6300176999999996e-05
1.421714 2.693815e-05
1.422714 2.7584903e-05
1.423714 2.8240484e-05
1.424714 2.8904938e-05
1.425714 2.9578305e-05
1.426714 3.0260624999999998e-05
1.427714 3.0951932e-05
1.428714 3.1652257e-05
1.429714 3.2361629000000005e-05
1.430714 3.3080073e-05
1.431714 3.3807615e-05
1.432714 3.4544273999999996e-05
1.433714 3.5290068e-05
1.434714 3.6045014e-05
1.435714 3.6809124e-05
1.436714 3.7582409999999995e-05
1.437714 3.8364885e-05
1.438714 3.9156555e-05
1.439714 3.995743e-05
1.440714 4.0767517e-05
1.441714 4.1586821e-05
1.442714 4.2415348000000005e-05
1.443714 4.3253101e-05
1.444714 4.4100088e-05
1.445714 4.4956312e-05
1.446714 4.5821777999999995e-05
1.447714 4.6696496e-05
1.448714 4.7580468e-05
1.449714 4.8473703e-05
1.450714 4.9376211999999996e-05
1.451714 5.0288003e-05
1.452714 5.1209082e-05
1.453714 5.2139467e-05
1.454714 5.3079173999999994e-05
1.455714 5.4028219999999993e-05
1.456714 5.4986623e-05
1.457714 5.5954405e-05
1.458714 5.6931589000000006e-05
1.459714 5.7918197e-05
1.460714 5.8914264e-05
1.461714 5.9919824e-05
1.462714 6.0934906e-05
1.463714 6.1959548e-05
1.464714 6.2993792e-05
1.465714 6.4037681e-05
1.466714 6.5091268e-05
1.467714 6.6154598e-05
1.468714 6.722772799999999e-05
1.469714 6.8310709e-05
1.470714 6.9403603e-05
1.471714 7.0506479e-05
1.472714 7.1619399e-05
1.473714 7.2742432e-05
1.474714 7.3875657e-05
1.475714 7.501914200000001e-05
1.476714 7.6172972e-05
1.477714 7.7337228e-05
1.478714 7.851199400000001e-05
1.479714 7.9697355e-05
1.480714 8.0893398e-05
1.481714 8.2100217e-05
1.482714 8.3317912e-05
1.483714 8.4546571e-05
1.484714 8.5786291e-05
1.485714 8.7037176e-05
1.486714 8.8299322e-05
1.487714 8.9572825e-05
1.488714 9.085779299999999e-05
1.489714 9.2154323e-05
1.490714 9.3462518e-05
1.491714 9.4782479e-05
1.492714 9.611430900000001e-05
1.493714 9.745811e-05
1.494714 9.8813985e-05
1.495714 0.00010018202000000001
1.496714 0.00010156233000000001
1.497714 0.00010295499
1.498714 0.00010436011999999999
1.499714 0.00010577778999999999
1.500714 0.0001072081
1.501714 0.00010865114
1.502714 0.00011010698
1.503714 0.00011157571
1.504714 0.00011305741000000001
1.505714 0.00011455215
1.506714 0.00011606
1.507714 0.00011758104
1.508714 0.00011911533
1.509714 0.00012066290999999999
1.510714 0.00012222387
1.511714 0.00012379823999999999
1.512714 0.00012538607
1.513714 0.00012698741
1.514714 0.00012860231
1.515714 0.0001302308
1.516714 0.00013187289999999998
1.517714 0.00013352866
1.518714 0.00013519809000000002
1.519714 0.00013688121
1.520714 0.00013857806000000002
1.521714 0.00014028863
1.522714 0.00014201293
1.523714 0.00014375097
1.524714 0.00014550277
1.525714 0.00014726831999999998
1.526714 0.00014904761
1.527714 0.00015084064
1.528714 0.00015264741
1.529714 0.00015446790000000002
1.530714 0.00015630211
1.531714 0.00015815002
1.532714 0.00016001161
1.533714 0.00016188686
1.534714 0.00016377577000000002
1.535714 0.00016567831
1.536714 0.00016759444999999999
1.537714 0.00016952418
1.538714 0.00017146749
1.539714 0.00017342433999999998
1.540714 0.00017539471
1.541714 0.00017737860000000002
1.542714 0.00017937599
1.543714 0.00018138685
1.544714 0.00018341116
1.545714 0.00018544891
1.546714 0.0001875001
1.547714 0.0001895647
1.548714 0.0001916427
1.549714 0.00019373410000000002
1.550714 0.0001958389
1.551714 0.00019795709
1.552714 0.00020008865
1.553714 0.00020223359999999997
1.554714 0.00020439195
1.555714 0.00020656365999999999
1.556714 0.00020874877000000001
1.557714 0.00021094729
1.558714 0.00021315923
1.559714 0.00021538458
1.560714 0.00021762337
1.561714 0.0002198756
1.562714 0.00022214131
1.563714 0.0002244205
1.564714 0.00022671318
1.565714 0.00022901938
1.566714 0.00023133913999999998
1.567714 0.00023367246999999997
1.568714 0.00023601942
1.569714 0.00023837999
1.570714 0.00024075422999999998
1.571714 0.00024314215
1.572714 0.00024554379
1.573714 0.00024795915999999997
1.574714 0.0002503883
1.575714 0.00025283126999999997
1.576714 0.00025528807
1.577714 0.00025775873000000003
1.578714 0.00026024329000000004
1.579714 0.00026274179
1.580714 0.00026525424
1.581714 0.00026778068
1.582714 0.00027032113000000004
1.583714 0.00027287563
1.584714 0.00027544418
1.585714 0.00027802679999999996
1.586714 0.00028062354
1.587714 0.00028323441
1.588714 0.00028585939
1.589714 0.00028849854
1.590714 0.00029115185000000004
1.591714 0.00029381933
1.592714 0.00029650098
1.593714 0.00029919679
1.594714 0.00030190677
1.595714 0.00030463091
1.596714 0.00030736921
1.597714 0.00031012164
1.598714 0.00031288819
1.599714 0.00031566883
1.600714 0.00031846353
1.601714 0.00032127225000000003
1.602714 0.00032409498
1.603714 0.00032693165
1.604714 0.00032978221
1.605714 0.00033264662
1.606714 0.00033552481
1.607714 0.0003384167
1.608714 0.00034132224000000004
1.609714 0.00034424136
1.610714 0.00034717395
1.611714 0.00035011997
1.612714 0.00035307928
1.613714 0.00035605183
1.614714 0.00035903747
1.615714 0.00036203612
1.616714 0.00036504769
1.617714 0.00036807203000000004
1.618714 0.00037110901
1.619714 0.00037415855
1.620714 0.00037722048000000003
1.621714 0.00038029466
1.622714 0.00038338097999999994
1.623714 0.00038647927
1.624714 0.00038958942000000003
1.625714 0.00039271126
1.626714 0.00039584464999999996
1.627714 0.00039898940999999997
1.628714 0.00040214541
1.629714 0.00040531244999999995
1.630714 0.00040849036
1.631714 0.00041167900000000003
1.632714 0.00041487823999999994
1.633714 0.00041808784999999995
1.634714 0.00042130769
1.635714 0.00042453757000000006
1.636714 0.00042777733
1.637714 0.00043102677
1.638714 0.00043428577
1.639714 0.00043755407999999994
1.640714 0.00044083158000000005
1.641714 0.00044411809
1.642714 0.00044741340999999995
1.643714 0.00045071737999999995
1.644714 0.00045402980999999996
1.645714 0.00045735051
1.646714 0.00046067935000000004
1.647714 0.0004640161
1.648714 0.00046736063
1.649714 0.00047071276000000003
1.650714 0.00047407234
1.651714 0.00047743914999999996
1.652714 0.00048081306
1.653714 0.00048419388
1.654714 0.00048758147
1.655714 0.0004909756200000001
1.656714 0.00049437617
1.657714 0.000497783
1.658714 0.00050119588
1.659714 0.00050461467
1.660714 0.00050803924
1.661714 0.00051146935
1.662714 0.00051490488
1.663714 0.00051834563
1.664714 0.00052179148
1.665714 0.00052524224
1.666714 0.00052869773
1.667714 0.00053215776
1.668714 0.00053562221
1.669714 0.00053909084
1.670714 0.00054256352
1.671714 0.0005460401099999999
1.672714 0.00054952038
1.673714 0.00055300416
1.674714 0.0005564913
1.675714 0.00055998157
1.676714 0.00056347485
1.677714 0.0005669709
1.678714 0.00057046955
1.679714 0.0005739706
1.680714 0.00057747388
1.681714 0.00058097921
1.682714 0.00058448636
1.683714 0.0005879951500000001
1.684714 0.00059150539
1.685714 0.0005950168499999999
1.686714 0.00059852932
1.687714 0.0006020426100000001
1.688714 0.00060555649
1.689714 0.00060907078
1.690714 0.0006125852
1.691714 0.00061609958
1.692714 0.00061961364
1.693714 0.0006231271500000001
1.694714 0.00062663994
1.695714 0.00063015173
1.696714 0.00063366224
1.697714 0.00063717125
1.698714 0.00064067854
1.699714 0.0006441838200000001
1.700714 0.00064768683
1.701714 0.0006511873400000001
1.702714 0.00065468503
1.703714 0.00065817967
1.704714 0.00066167099
1.705714 0.00066515868
1.706714 0.00066864245
1.707714 0.00067212204
1.708714 0.00067559713
1.709714 0.0006790674400000001
1.710714 0.00068253266
1.711714 0.00068599252
1.712714 0.00068944664
1.713714 0.00069289476
1.714714 0.00069633656
1.715714 0.00069977168
1.716714 0.00070319984
1.717714 0.00070662063
1.718714 0.00071003378
1.719714 0.00071343893
1.720714 0.00071683571
1.721714 0.00072022381
1.722714 0.00072360285
1.723714 0.00072697244
1.724714 0.00073033225
1.725714 0.00073368192
1.726714 0.00073702108
1.727714 0.00074034933
1.728714 0.00074366631
1.729714 0.0007469715900000001
1.730714 0.00075026483
1.731714 0.00075354565
1.732714 0.00075681364
1.733714 0.00076006841
1.734714 0.0007633095299999999
1.735714 0.0007665365999999999
1.736714 0.0007697492
1.737714 0.0007729469900000001
1.738714 0.00077612949
1.739714 0.00077929635
1.740714 0.00078244711
1.741714 0.00078558141
1.742714 0.0007886988
1.743714 0.00079179881
1.744714 0.00079488109
1.745714 0.0007979451799999999
1.746714 0.00080099062
1.747714 0.0008040170500000001
1.748714 0.00080702403
1.749714 0.00081001117
1.750714 0.00081297794
1.751714 0.00081592398
1.752714 0.0008188489099999999
1.753714 0.0008217522000000001
1.754714 0.00082463348
1.755714 0.00082749229
1.756714 0.0008303282799999999
1.757714 0.0008331408899999999
1.758714 0.00083592977
1.759714 0.0008386944499999999
1.760714 0.00084143448
1.761714 0.00084414951
1.762714 0.0008468389799999999
1.763714 0.0008495025200000001
1.764714 0.00085213978
1.765714 0.00085475021
1.766714 0.0008573333599999999
1.767714 0.00085988886
1.768714 0.00086241625
1.769714 0.0008649150899999999
1.770714 0.00086738492
1.771714 0.00086982527
1.772714 0.00087223571
1.773714 0.0008746158499999999
1.774714 0.00087696517
1.775714 0.00087928329
1.776714 0.0008815696699999999
1.777714 0.0008838239399999999
1.778714 0.0008860455600000001
1.779714 0.00088823417
1.780714 0.0008903892199999999
1.781714 0.00089251034
1.782714 0.00089459709
1.783714 0.0008966489099999999
1.784714 0.0008986653499999999
1.785714 0.00090064605
1.786714 0.00090259045
1.787714 0.0009044981200000001
1.788714 0.0009063685
1.789714 0.00090820122
1.790714 0.00090999583
1.791714 0.00091175179
1.792714 0.0009134686500000001
1.793714 0.00091514594
1.794714 0.0009167831200000001
1.795714 0.0009183798299999999
1.796714 0.0009199355200000001
1.797714 0.00092144965
1.798714 0.0009229217499999999
1.799714 0.0009243513900000001
1.800714 0.0009257381
1.801714 0.0009270813299999999
1.802714 0.0009283805399999999
1.803714 0.0009296352799999999
1.804714 0.00093084509
1.805714 0.0009320094299999999
1.806714 0.00093312783
1.807714 0.0009341997599999999
1.808714 0.00093522467
1.809714 0.0009362021
1.810714 0.00093713152
1.811714 0.00093801236
1.812714 0.00093884419
1.813714 0.00093962644
1.814714 0.0009403585899999999
1.815714 0.00094104007
1.816714 0.00094167044
1.817714 0.00094224915
1.818714 0.00094277557
1.819714 0.0009432492299999999
1.820714 0.0009436695999999999
1.821714 0.00094403613
1.822714 0.00094434827
1.823714 0.0009446054699999999
1.824714 0.0009448072
1.825714 0.0009449529
1.826714 0.00094504194
1.827714 0.00094507386
1.828714 0.0009450480300000001
1.829714 0.0009449639
1.830714 0.0009448209299999999
1.831714 0.0009446185699999999
1.832714 0.00094435618
1.833714 0.00094403331
1.834714 0.0009436493199999999
1.835714 0.0009432035800000001
1.836714 0.0009426956199999999
1.837714 0.00094212483
1.838714 0.00094149063
1.839714 0.00094079242
1.840714 0.0009400297100000001
1.841714 0.0009392018
1.842714 0.0009383082200000001
1.843714 0.0009373483399999999
1.844714 0.0009363216100000001
1.845714 0.0009352274900000001
1.846714 0.0009340653399999999
1.847714 0.00093283461
1.848714 0.0009315346700000001
1.849714 0.00093016497
1.850714 0.00092872497
1.851714 0.00092721411
1.852714 0.00092563178
1.853714 0.0009239774
1.854714 0.0009222504600000001
1.855714 0.0009204503800000001
1.856714 0.00091857655
1.857714 0.00091662841
1.858714 0.00091460543
1.859714 0.00091250704
1.860714 0.00091033271
1.861714 0.00090808189
1.862714 0.00090575404
1.863714 0.00090334852
1.864714 0.0009008648699999999
1.865714 0.00089830255
1.866714 0.00089566101
1.867714 0.00089293972
1.868714 0.0008901382
1.869714 0.00088725592
1.870714 0.00088429224
1.871714 0.0008812468
1.872714 0.00087811895
1.873714 0.0008749083500000001
1.874714 0.00087161434
1.875714 0.0008682364799999999
1.876714 0.0008647742999999999
1.877714 0.00086122727
1.878714 0.0008575949299999999
1.879714 0.0008538768299999999
1.880714 0.0008500725
1.881714 0.0008461814100000001
1.882714 0.0008422031
1.883714 0.0008381372
1.884714 0.00083398318
1.885714 0.0008297405699999999
1.886714 0.0008254089199999999
1.887714 0.0008209877700000001
1.888714 0.00081647677
1.889714 0.0008118753600000001
1.890714 0.00080718319
1.891714 0.00080239979
1.892714 0.0007975247199999999
1.893714 0.0007925576
1.894714 0.00078749799
1.895714 0.00078234552
1.896714 0.00077709974
1.897714 0.0007717601899999999
1.898714 0.0007663265
1.899714 0.00076079823
1.900714 0.00075517501
1.901714 0.00074945642
1.902714 0.0007436421100000001
1.903714 0.00073773163
1.904714 0.00073172459
1.905714 0.00072562061
1.906714 0.00071941931
1.907714 0.0007131202900000001
1.908714 0.00070672313
1.909714 0.00070022747
1.910714 0.00069363286
1.911714 0.00068693898
1.912714 0.0006801453800000001
1.913714 0.00067325168
1.914714 0.00066625748
1.915714 0.0006591623799999999
1.916714 0.00065196596
1.917714 0.00064466785
1.918714 0.00063726761
1.919714 0.00062976487
1.920714 0.00062215918
1.921714 0.00061445016
1.922714 0.00060663738
1.923714 0.00059872045
1.924714 0.00059069894
1.925714 0.00058257242
1.926714 0.00057434049
1.927714 0.0005660027500000001
1.928714 0.0005575587199999999
1.929714 0.0005490080200000001
1.930714 0.0005403502200000001
1.931714 0.00053158487
1.932714 0.00052271157
1.933714 0.00051372986
1.934714 0.00050463932
1.935714 0.0004954395499999999
1.936714 0.00048613015000000003
1.937714 0.00047671065
1.938714 0.00046718069
1.939714 0.00045753981999999995
1.940714 0.00044778762
1.941714 0.00043792374999999993
1.942714 0.00042794773
1.943714 0.0004178592
1.944714 0.00040765781
1.945714 0.00039734314
1.946714 0.00038691483
1.947714 0.00037637253
1.948714 0.00036571589
1.949714 0.00035494458999999997
1.950714 0.00034405825000000004
1.951714 0.00033305659999999996
1.952714 0.00032193927
1.953714 0.00031070601
1.954714 0.00029935654
1.955714 0.00028789057
1.956714 0.00027630783
1.957714 0.00026460809
1.958714 0.0002527911
1.959714 0.00024085664000000003
1.960714 0.00022880452
1.961714 0.00021663452
1.962714 0.00020434647
1.963714 0.00019194024
1.964714 0.00017941563
1.965714 0.00016677252000000002
1.966714 0.00015401078999999999
1.967714 0.00014113032
1.968714 0.00012813102
1.969714 0.00011501281
1.970714 0.00010177562999999998
1.971714 8.8419415e-05
1.972714 7.4944126e-05
1.973714 6.1349732e-05
1.974714 4.763622e-05
1.975714 3.3803589999999995e-05
1.976714 1.9851853e-05
1.977714 5.7810333e-06
1.978714 -8.4088391e-06
1.979714 -2.2717720000000002e-05
1.980714 -3.7145554e-05
1.981714 -5.1692273999999995e-05
1.982714 -6.6357808e-05
1.983714 -8.114207e-05
1.984714 -9.604496e-05
1.985714 -0.00011106639
1.986714 -0.00012620625
1.987714 -0.00014146441000000001
1.988714 -0.00015684076
1.989714 -0.00017233516
1.990714 -0.00018794748
1.991714 -0.00020367759
1.992714 -0.00021952533
1.993714 -0.00023549055
1.994714 -0.00025157310000000003
1.995714 -0.00026777282000000003
1.996714 -0.00028408954
1.997714 -0.00030052308
1.998714 -0.00031707332
1.999714 -0.00033374006
2.000714 -0.00035052312
2.001714 -0.00036742235
2.002714 -0.00038443753999999996
2.003714 -0.00040156855999999997
2.004714 -0.00041881522
2.005714 -0.00043617729
2.006714 -0.00045365464000000005
2.007714 -0.00047124704000000005
2.008714 -0.00048895431
2.009714 -0.00050677627
2.010714 -0.00052471273
2.011714 -0.00054276347
2.012714 -0.00056092831
2.013714 -0.00057920706
2.014714 -0.00059759946
2.015714 -0.0006161053499999999
2.016714 -0.00063472448
2.017714 -0.00065345666
2.018714 -0.0006723016200000001
2.019714 -0.0006912591699999999
2.020714 -0.00071032905
2.021714 -0.00072951102
2.022714 -0.00074880481
2.023714 -0.00076821025
2.024714 -0.000787727
2.025714 -0.0008073548099999999
2.026714 -0.0008270933900000001
2.027714 -0.0008469424800000001
2.028714 -0.0008669016999999999
2.029714 -0.00088697088
2.030714 -0.00090714966
2.031714 -0.00092743776
2.032714 -0.00094783481
2.033714 -0.00096834056
2.034714 -0.00098895462
2.035714 -0.0010096766
2.036714 -0.0010305062000000001
2.037714 -0.0010514429
2.038714 -0.0010724865
2.039714 -0.0010936365
2.040714 -0.0011148926000000001
2.041714 -0.0011362542999999998
2.042714 -0.0011577211
2.043714 -0.0011792927
2.044714 -0.0012009686
2.045714 -0.0012227482
2.046714 -0.0012446312
2.047714 -0.0012666171
2.048714 -0.0012887051999999999
2.049714 -0.0013108952
2.050714 -0.0013331864
2.051714 -0.0013555782000000001
2.052714 -0.0013780702
2.053714 -0.0014006618
2.054714 -0.0014233523
2.055714 -0.0014461411
2.056714 -0.0014690277
2.057714 -0.0014920112
2.058714 -0.0015150912
2.059714 -0.0015382668
2.060714 -0.0015615375000000002
2.061714 -0.0015849024
2.062714 -0.001608361
2.063714 -0.0016319123
2.064714 -0.0016555558999999998
2.065714 -0.0016792908000000002
2.066714 -0.0017031162999999998
2.067714 -0.0017270317
2.068714 -0.001751036
2.069714 -0.0017751285
2.070714 -0.0017993085
2.071714 -0.0018235749
2.072714 -0.0018479272000000001
2.073714 -0.0018723643999999998
2.074714 -0.0018968856
2.075714 -0.00192149
2.076714 -0.0019461766000000002
2.077714 -0.0019709447
2.078714 -0.0019957934
2.079714 -0.0020207217
2.080714 -0.0020457288
2.081714 -0.0020708138
2.082714 -0.0020959757
2.083714 -0.0021212134
2.084714 -0.0021465263000000003
2.085714 -0.0021719134
2.086714 -0.0021973736
2.087714 -0.002222906
2.088714 -0.0022485097
2.089714 -0.0022741839
2.090714 -0.0022999273000000003
2.091714 -0.0023257391
2.092714 -0.0023516182000000003
2.093714 -0.0023775638
2.094714 -0.0024035747999999997
2.095714 -0.00242965
2.096714 -0.0024557887
2.097714 -0.0024819895999999998
2.098714 -0.0025082518
2.099714 -0.0025345744
2.100714 -0.0025609561
2.101714 -0.002587396
2.102714 -0.002613893
2.103714 -0.0026404461
2.104714 -0.0026670541
2.105714 -0.0026937161
2.106714 -0.0027204309
2.107714 -0.0027471973
2.108714 -0.0027740144999999997
2.109714 -0.0028008813
2.110714 -0.0028277966
2.111714 -0.0028547591
2.112714 -0.002881768
2.113714 -0.0029088219999999997
2.114714 -0.00293592
2.115714 -0.0029630610000000003
2.116714 -0.0029902438
2.117714 -0.0030174671000000003
2.118714 -0.00304473
2.119714 -0.0030720312
2.120714 -0.0030993695
2.121714 -0.0031267438000000002
2.122714 -0.0031541526999999997
2.123714 -0.0031815955
2.124714 -0.0032090706
2.125714 -0.0032365766000000003
2.126714 -0.0032641125
2.127714 -0.0032916771
2.128714 -0.0033192693
2.129714 -0.0033468878
2.130714 -0.0033745309
2.131714 -0.0034021978
2.132714 -0.0034298871
2.133714 -0.0034575973000000003
2.134714 -0.0034853274000000004
2.135714 -0.0035130757000000003
2.136714 -0.0035408411000000003
2.137714 -0.0035686221999999997
2.138714 -0.0035964177999999996
2.139714 -0.0036242265
2.140714 -0.0036520469
2.141714 -0.0036798774
2.142714 -0.003707717
2.143714 -0.0037355643000000003
2.144714 -0.0037634178
2.145714 -0.0037912759999999997
2.146714 -0.0038191373999999995
2.147714 -0.0038470007000000004
2.148714 -0.0038748643
2.149714 -0.0039027269
2.150714 -0.0039305869
2.151714 -0.0039584432999999995
2.152714 -0.0039862942000000005
2.153714 -0.0040141382
2.154714 -0.0040419734
2.155714 -0.0040697989
2.156714 -0.0040976131
2.157714 -0.0041254141000000005
2.158714 -0.0041532005999999995
2.159714 -0.0041809712
2.160714 -0.0042087238
2.161714 -0.0042364572
2.162714 -0.0042641699
2.163714 -0.0042918604
2.164714 -0.0043195269
2.165714 -0.0043471675
2.166714 -0.0043747812
2.167714 -0.0044023662
2.168714 -0.0044299206
2.169714 -0.004457443
2.170714 -0.0044849319
2.171714 -0.0045123856
2.172714 -0.0045398020999999995
2.173714 -0.0045671801
2.174714 -0.004594518
2.175714 -0.0046218142
2.176714 -0.0046490666
2.177714 -0.004676274
2.178714 -0.0047034348000000005
2.179714 -0.0047305472
2.180714 -0.0047576097
2.181714 -0.0047846206
2.182714 -0.004811578
2.183714 -0.0048384805
2.184714 -0.0048653266
2.185714 -0.0048921145
2.186714 -0.0049188428
2.187714 -0.0049455095
2.188714 -0.0049721133
2.189714 -0.0049986527
2.190714 -0.0050251259
2.191714 -0.0050515315
2.192714 -0.0050778675
2.193714 -0.005104132700000001
2.194714 -0.0051303254
2.195714 -0.0051564439
2.196714 -0.0051824867
2.197714 -0.0052084524
2.198714 -0.0052343392
2.199714 -0.005260145900000001
2.200714 -0.0052858704
2.201714 -0.0053115116
2.202714 -0.0053370677
2.203714 -0.0053625372
2.204714 -0.0053879183
2.205714 -0.0054132095
2.206714 -0.0054384094
2.207714 -0.0054635166
2.208714 -0.0054885291
2.209714 -0.0055134456
2.210714 -0.0055382643
2.211714 -0.005562984
2.212714 -0.0055876028999999995
2.213714 -0.0056121193
2.214714 -0.0056365315999999995
2.215714 -0.0056608384
2.216714 -0.0056850382
2.217714 -0.005709128900000001
2.218714 -0.0057331094
2.219714 -0.0057569778
2.220714 -0.0057807327
2.221714 -0.0058043723
2.222714 -0.0058278951
2.223714 -0.0058512993000000004
2.224714 -0.0058745834
2.225714 -0.0058977457
2.226714 -0.0059207843
2.227714 -0.0059436978
2.228714 -0.0059664845999999995
2.229714 -0.005989143000000001
2.230714 -0.0060116712
2.231714 -0.0060340677
2.232714 -0.0060563307
2.233714 -0.0060784583
2.234714 -0.0061004492
2.235714 -0.0061223014
2.236714 -0.0061440136000000005
2.237714 -0.0061655839
2.238714 -0.0061870101
2.239714 -0.006208290900000001
2.240714 -0.0062294246
2.241714 -0.006250409199999999
2.242714 -0.0062712439
2.243714 -0.0062919258
2.244714 -0.0063124542
2.245714 -0.0063328269
2.246714 -0.0063530424
2.247714 -0.006373098600000001
2.248714 -0.0063929947
2.249714 -0.0064127285
2.250714 -0.0064322979999999995
2.251714 -0.0064517022
2.252714 -0.006470939100000001
2.253714 -0.0064900072
2.254714 -0.006508904300000001
2.255714 -0.006527629
2.256714 -0.0065461805
2.257714 -0.0065645567
2.258714 -0.0065827553000000006
2.259714 -0.0066007757
2.260714 -0.0066186163000000004
2.261714 -0.006636275099999999
2.262714 -0.0066537505000000005
2.263714 -0.0066710418
2.264714 -0.0066881468
2.265714 -0.0067050642
2.266714 -0.0067217923
2.267714 -0.006738329800000001
2.268714 -0.0067546753000000005
2.269714 -0.006770827199999999
2.270714 -0.006786784800000001
2.271714 -0.0068025460000000005
2.272714 -0.0068181093
2.273714 -0.0068334739
2.274714 -0.006848637700000001
2.275714 -0.0068636
2.276714 -0.006878359299999999
2.277714 -0.0068929141
2.278714 -0.006907262999999999
2.279714 -0.0069214053
2.280714 -0.0069353388
2.281714 -0.0069490627000000004
2.282714 -0.0069625756
2.283714 -0.0069758767000000005
2.284714 -0.006988964
2.285714 -0.007001836599999999
2.286714 -0.0070144939
2.287714 -0.0070269336
2.288714 -0.007039154999999999
2.289714 -0.0070511567
2.290714 -0.007062937199999999
2.291714 -0.0070744958
2.292714 -0.0070858317
2.293714 -0.0070969429
2.294714 -0.0071078284
2.295714 -0.007118487
2.296714 -0.0071289178
2.297714 -0.0071391194
2.298714 -0.0071490911
2.299714 -0.0071588314
2.300714 -0.0071683397
2.301714 -0.0071776135999999996
2.302714 -0.0071866531999999995
2.303714 -0.0071954571
2.304714 -0.0072040239
2.305714 -0.0072123526
2.306714 -0.0072204421
2.307714 -0.0072282914000000005
2.308714 -0.0072358991
2.309714 -0.0072432638
2.310714 -0.0072503855
2.311714 -0.007257262
2.312714 -0.0072638926
2.313714 -0.007270276500000001
2.314714 -0.0072764124000000005
2.315714 -0.0072822993
2.316714 -0.007287936
2.317714 -0.0072933217
2.318714 -0.007298455600000001
2.319714 -0.0073033356
2.320714 -0.0073079616
2.321714 -0.007312332299999999
2.322714 -0.0073164460999999995
2.323714 -0.007320302399999999
2.324714 -0.0073239004000000005
2.325714 -0.0073272386
2.326714 -0.0073303163
2.327714 -0.0073331321
2.328714 -0.007335685200000001
2.329714 -0.007337975
2.330714 -0.0073399999
2.331714 -0.0073417592
2.332714 -0.0073432515
2.333714 -0.007344476
2.334714 -0.007345432099999999
2.335714 -0.0073461182
2.336714 -0.007346534399999999
2.337714 -0.0073466784999999995
2.338714 -0.0073465504
2.339714 -0.0073461494999999995
2.340714 -0.007345474300000001
2.341714 -0.0073445240999999994
2.342714 -0.0073432980999999994
2.343714 -0.007341795599999999
2.344714 -0.0073400159
2.345714 -0.0073379581999999995
2.346714 -0.0073356219
2.347714 -0.0073330062000000005
2.348714 -0.0073301104
2.349714 -0.0073269337
2.350714 -0.0073234754
2.351714 -0.0073197356
2.352714 -0.0073157127
2.353714 -0.007311406800000001
2.354714 -0.0073068171
2.355714 -0.007301943
2.356714 -0.0072967836000000005
2.357714 -0.007291339
2.358714 -0.0072856084
2.359714 -0.007279591199999999
2.360714 -0.0072732866000000005
2.361714 -0.0072666953
2.362714 -0.0072598159
2.363714 -0.0072526484
2.364714 -0.0072451927
2.365714 -0.0072374482
2.366714 -0.007229414000000001
2.367714 -0.0072210903
2.368714 -0.0072124771
2.369714 -0.0072035742
2.370714 -0.007194381
2.371714 -0.0071848975
2.372714 -0.0071751238
2.373714 -0.0071650589
2.374714 -0.0071547031
2.375714 -0.0071440561
2.376714 -0.0071331182
2.377714 -0.007121889199999999
2.378714 -0.0071103692
2.379714 -0.007098557399999999
2.380714 -0.0070864546
2.381714 -0.00707406
2.382714 -0.007061374299999999
2.383714 -0.0070483969
2.384714 -0.007035127800000001
2.385714 -0.0070215676000000005
2.386714 -0.0070077156
2.387714 -0.0069935726
2.388714 -0.0069791378
2.389714 -0.006964412
2.390714 -0.0069493952
2.391714 -0.006934086600000001
2.392714 -0.0069184869000000005
2.393714 -0.0069025962000000005
2.394714 -0.0068864145
2.395714 -0.0068699417
2.396714 -0.0068531786
2.397714 -0.0068361245000000005
2.398714 -0.0068187801000000004
2.399714 -0.0068011446000000005
2.400714 -0.0067832189000000005
2.401714 -0.0067650035
2.402714 -0.0067464978
2.403714 -0.006727701799999999
2.404714 -0.0067086163
2.405714 -0.006689241099999999
2.406714 -0.006669577100000001
2.407714 -0.0066496235
2.408714 -0.0066293811
2.409714 -0.006608849799999999
2.410714 -0.0065880296
2.411714 -0.0065669214
2.412714 -0.006545525000000001
2.413714 -0.0065238404
2.414714 -0.006501868499999999
2.415714 -0.0064796090999999995
2.416714 -0.0064570624
2.417714 -0.006434229
2.418714 -0.0064111088999999994
2.419714 -0.0063877022
2.420714 -0.006364009499999999
2.421714 -0.0063400308
2.422714 -0.006315767
2.423714 -0.0062912179
2.424714 -0.0062663842999999995
2.425714 -0.0062412662
2.426714 -0.0062158637
2.427714 -0.0061901781
2.428714 -0.0061642088
2.429714 -0.006137956400000001
2.430714 -0.0061114216999999995
2.431714 -0.006084605000000001
2.432714 -0.0060575072
2.433714 -0.0060301281
2.434714 -0.006002468600000001
2.435714 -0.0059745289000000005
2.436714 -0.0059463095
2.437714 -0.0059178114
2.438714 -0.0058890346
2.439714 -0.005859979899999999
2.440714 -0.0058306478999999994
2.441714 -0.005801039500000001
2.442714 -0.005771155300000001
2.443714 -0.0057409958
2.444714 -0.0057105615
2.445714 -0.0056798533
2.446714 -0.005648872300000001
2.447714 -0.0056176188
2.448714 -0.0055860939
2.449714 -0.0055542983
2.450714 -0.0055222328
2.451714 -0.005489898500000001
2.452714 -0.0054572959999999995
2.453714 -0.0054244261
2.454714 -0.00539129
2.455714 -0.0053578886
2.456714 -0.0053242227
2.457714 -0.0052902935
2.458714 -0.0052561019
2.459714 -0.0052216488
2.460714 -0.005186935199999999
2.461714 -0.0051519623
2.462714 -0.005116731
2.463714 -0.0050812421
2.464714 -0.0050454972
2.465714 -0.0050094968
2.466714 -0.0049732425
2.467714 -0.0049367351
2.468714 -0.004899975500000001
2.469714 -0.0048629652
2.470714 -0.004825705
2.471714 -0.004788196
2.472714 -0.0047504396
2.473714 -0.0047124366
2.474714 -0.0046741883
2.475714 -0.004635696
2.476714 -0.0045969602
2.477714 -0.0045579825
2.478714 -0.0045187644
2.479714 -0.0044793065
2.480714 -0.00443961
2.481714 -0.0043996763
2.482714 -0.0043595064
2.483714 -0.0043191016
2.484714 -0.0042784628
2.485714 -0.0042375912
2.486714 -0.0041964882
2.487714 -0.0041551546000000005
2.488714 -0.0041135921
2.489714 -0.0040718016
2.490714 -0.004029784
2.491714 -0.0039875409
2.492714 -0.0039450733
2.493714 -0.0039023824000000004
2.494714 -0.0038594694999999997
2.495714 -0.0038163358
2.496714 -0.0037729824
2.497714 -0.0037294106999999996
2.498714 -0.0036856214
2.499714 -0.0036416161
2.500714 -0.0035973960999999997
2.501714 -0.0035529625
2.502714 -0.0035083165
2.503714 -0.0034634591
2.504714 -0.0034183919
2.505714 -0.0033731157999999997
2.506714 -0.0033276318999999996
2.507714 -0.0032819418000000003
2.508714 -0.0032360465
2.509714 -0.0031899475
2.510714 -0.0031436459
2.511714 -0.0030971430999999997
2.512714 -0.0030504399999999997
2.513714 -0.003003538
2.514714 -0.0029564386
2.515714 -0.0029091429
2.516714 -0.0028616523
2.517714 -0.0028139681
2.518714 -0.0027660913
2.519714 -0.0027180236
2.520714 -0.0026697662
2.521714 -0.0026213203
2.522714 -0.0025726873
2.523714 -0.0025238685
2.524714 -0.0024748653000000002
2.525714 -0.0024256791
2.526714 -0.002376311
2.527714 -0.0023267627000000003
2.528714 -0.0022770353
2.529714 -0.0022271302
2.530714 -0.0021770489
2.531714 -0.0021267926
2.532714 -0.0020763628
2.533714 -0.0020257608
2.534714 -0.0019749881
2.535714 -0.001924046
2.536714 -0.0018729361
2.537714 -0.0018216595000000002
2.538714 -0.0017702178000000002
2.539714 -0.0017186123
2.540714 -0.0016668444000000001
2.541714 -0.0016149155000000001
2.542714 -0.0015628271000000002
2.543714 -0.0015105806
2.544714 -0.0014581772
2.545714 -0.0014056186
2.546714 -0.0013529059999999999
2.547714 -0.001300041
2.548714 -0.0012470249
2.549714 -0.0011938591
2.550714 -0.0011405452
2.551714 -0.0010870845
2.552714 -0.0010334782999999999
2.553714 -0.00097972825
2.554714 -0.0009258356800000001
2.555714 -0.00087180206
2.556714 -0.00081762882
2.557714 -0.00076331744
2.558714 -0.00070886927
2.559714 -0.00065428576
2.560714 -0.00059956842
2.561714 -0.00054471866
2.562714 -0.0004897379800000001
2.563714 -0.00043462783
2.564714 -0.00037938967000000003
2.565714 -0.00032402497000000004
2.566714 -0.00026853522
2.567714 -0.00021292187
2.568714 -0.0001571864
2.569714 -0.00010133027
2.570714 -4.5354955e-05
2.571714 1.073807e-05
2.572714 6.694735399999999e-05
2.573714 0.00012327141
2.574714 0.00017970879
2.575714 0.00023625803000000003
2.576714 0.00029291768
2.577714 0.0003496863
2.578714 0.00040656241
2.579714 0.00046354462000000005
2.580714 0.00052063147
2.581714 0.0005778214900000001
2.582714 0.00063511325
2.583714 0.00069250532
2.584714 0.00074999634
2.585714 0.00080758482
2.586714 0.0008652694299999999
2.587714 0.00092304872
2.588714 0.00098092123
2.589714 0.0010388856
2.590714 0.0010969404
2.591714 0.0011550841999999999
2.592714 0.0012133157
2.593714 0.0012716334
2.594714 0.001330036
2.595714 0.001388522
2.596714 0.0014470901
2.597714 0.0015057388
2.598714 0.0015644667999999999
2.599714 0.0016232725
2.600714 0.0016821547
2.601714 0.0017411119
2.602714 0.0018001428999999999
2.603714 0.0018592462000000002
2.604714 0.0019184204999999998
2.605714 0.0019776642
2.606714 0.0020369762
2.607714 0.0020963551
2.608714 0.0021557995
2.609714 0.0022153081
2.610714 0.0022748796000000003
2.611714 0.0023345128000000002
2.612714 0.0023942062
2.613714 0.0024539585999999998
2.614714 0.0025137686
2.615714 0.002573635
2.616714 0.0026335565
2.617714 0.0026935319
2.618714 0.00275356
2.619714 0.0028136394
2.620714 0.0028737688000000003
2.621714 0.0029339471
2.622714 0.002994173
2.623714 0.0030544452
2.624714 0.0031147625000000003
2.625714 0.0031751239
2.626714 0.0032355281
2.627714 0.0032959739
2.628714 0.00335646
2.629714 0.0034169854
2.630714 0.0034775487
2.631714 0.0035381487
2.632714 0.0035987843
2.633714 0.0036594545
2.634714 0.0037201581999999995
2.635714 0.0037808939000000003
2.636714 0.0038416609
2.637714 0.0039024577000000005
2.638714 0.0039632832
2.639714 0.0040241363999999995
2.640714 0.0040850158
2.641714 0.0041459207
2.642714 0.0042068496
2.643714 0.0042678013
2.644714 0.004328775
2.645714 0.0043897693
2.646714 0.0044507832999999995
2.647714 0.0045118159
2.648714 0.0045728659000000005
2.649714 0.0046339323
2.650714 0.0046950139
2.651714 0.0047561094
2.652714 0.004817218
2.653714 0.0048783386
2.654714 0.0049394701
2.655714 0.0050006114
2.656714 0.0050617615
2.657714 0.0051229192
2.658714 0.0051840834
2.659714 0.0052452535
2.660714 0.005306427900000001
2.661714 0.0053676056
2.662714 0.0054287859
2.663714 0.0054899676
2.664714 0.0055511497
2.665714 0.005612331
2.666714 0.0056735105
2.667714 0.0057346871
2.668714 0.0057958601
2.669714 0.005857028
2.670714 0.0059181901
2.671714 0.0059793452
2.672714 0.0060404924
2.673714 0.0061016303999999995
2.674714 0.0061627587
2.675714 0.006223876
2.676714 0.0062849809
2.677714 0.0063460728
2.678714 0.006407150800000001
2.679714 0.0064682135
2.680714 0.0065292596
2.681714 0.0065902888
2.682714 0.006651299899999999
2.683714 0.006712291400000001
2.684714 0.0067732624
2.685714 0.006834212399999999
2.686714 0.006895139800000001
2.687714 0.0069560447
2.688714 0.007016924799999999
2.689714 0.0070777802
2.690714 0.0071386094
2.691714 0.0071994109
2.692714 0.0072601848000000005
2.693714 0.0073209296000000005
2.694714 0.0073816444999999994
2.695714 0.0074423282
2.696714 0.0075029799
2.697714 0.0075635988
2.698714 0.0076241835
2.699714 0.007684734
2.700714 0.0077452489000000005
2.701714 0.0078057266
2.702714 0.0078661673
2.703714 0.0079265694
2.704714 0.0079869315
2.705714 0.0080472535
2.706714 0.0081075341
2.707714 0.0081677725
2.708714 0.0082279679
2.709714 0.008288119
2.710714 0.008348224900000001
2.711714 0.0084082851
2.712714 0.008468297900000001
2.713714 0.0085282634
2.714714 0.0085881802
2.715714 0.0086480468
2.716714 0.0087078632
2.717714 0.0087676279
2.718714 0.0088273402
2.719714 0.0088869994
2.720714 0.0089466048
2.721714 0.0090061549
2.722714 0.0090656496
2.723714 0.0091250877
2.724714 0.0091844682
2.725714 0.0092437906
2.726714 0.009303054
2.727714 0.009362257
2.728714 0.0094213996
2.729714 0.0094804811
2.730714 0.009539500000000001
2.731714 0.009598455700000001
2.732714 0.0096573473
2.733714 0.009716174099999999
2.734714 0.0097749355
2.735714 0.0098336306
2.736714 0.0098922588
2.737714 0.0099508194
2.738714 0.010009311
2.739714 0.010067732999999999
2.740714 0.010126085
2.741714 0.010184364999999999
2.742714 0.010242573999999999
2.743714 0.010300709
2.744714 0.010358771000000001
2.745714 0.010416759
2.746714 0.01047467
2.747714 0.010532505000000001
2.748714 0.010590262999999999
2.749714 0.010647943
2.750714 0.010705544
2.751714 0.010763066
2.752714 0.010820507
2.753714 0.010877865
2.754714 0.010935141
2.755714 0.010992334
2.756714 0.011049442000000001
2.757714 0.011106466
2.758714 0.011163402
2.759714 0.011220252
2.760714 0.011277014
2.761714 0.011333686
2.762714 0.011390269
2.763714 0.011446761
2.764714 0.01150316
2.765714 0.011559467
2.766714 0.011615681000000001
2.767714 0.011671799
2.768714 0.011727821
2.769714 0.011783746999999999
2.770714 0.011839575
2.771714 0.011895304
2.772714 0.011950933
2.773714 0.012006461
2.774714 0.012061888
2.775714 0.012117211000000001
2.776714 0.01217243
2.777714 0.012227545
2.778714 0.012282552999999998
2.779714 0.012337454
2.780714 0.012392246999999999
2.781714 0.012446930000000002
2.782714 0.012501502
2.783714 0.012555963
2.784714 0.01261031
2.785714 0.012664541999999999
2.786714 0.012718659
2.787714 0.01277266
2.788714 0.012826543000000001
2.789714 0.012880308000000002
2.790714 0.012933952
2.791714 0.012987475
2.792714 0.013040875999999998
2.793714 0.013094153999999998
2.794714 0.013147308000000002
2.795714 0.013200334999999999
2.796714 0.013253234999999999
2.797714 0.013306008000000001
2.798714 0.013358651000000001
2.799714 0.013411163
2.800714 0.013463544000000001
2.801714 0.013515793
2.802714 0.013567906
2.803714 0.013619884
2.804714 0.013671725
2.805714 0.013723428
2.806714 0.013774993
2.807714 0.013826416
2.808714 0.013877698999999999
2.809714 0.013928837000000001
2.810714 0.013979830999999998
2.811714 0.01403068
2.812714 0.014081381
2.813714 0.014131931999999998
2.814714 0.014182334000000001
2.815714 0.014232584999999999
2.816714 0.014282683
2.817714 0.014332626999999999
2.818714 0.014382414999999999
2.819714 0.014432045
2.820714 0.014481518999999998
2.821714 0.014530831999999999
2.822714 0.014579984
2.823714 0.014628973
2.824714 0.014677797999999999
2.825714 0.014726457
2.826714 0.014774948
2.827714 0.014823270999999999
2.828714 0.014871422999999998
2.829714 0.014919403
2.830714 0.014967208999999999
2.831714 0.015014841000000001
2.832714 0.015062296000000001
2.833714 0.015109572000000002
2.834714 0.01515667
2.835714 0.015203585
2.836714 0.015250317000000001
2.837714 0.015296864
2.838714 0.015343225
2.839714 0.015389396999999999
2.840714 0.015435378999999999
2.841714 0.01548117
2.842714 0.015526767
2.843714 0.015572169
2.844714 0.015617374000000002
2.845714 0.015662381
2.846714 0.015707186
2.847714 0.015751789
2.848714 0.015796188
2.849714 0.015840381
2.850714 0.015884366
2.851714 0.015928141
2.852714 0.015971705
2.853714 0.016015055
2.854714 0.01605819
2.855714 0.016101108
2.856714 0.016143806
2.857714 0.016186283
2.858714 0.016228537
2.859714 0.016270566
2.860714 0.016312368
2.861714 0.016353941
2.862714 0.016395283
2.863714 0.016436393
2.864714 0.016477266
2.865714 0.016517902
2.866714 0.016558298
2.867714 0.016598453000000003
2.868714 0.016638363
2.869714 0.016678027
2.870714 0.016717444
2.871714 0.016756609000000002
2.872714 0.016795522
2.873714 0.016834181
2.874714 0.016872582
2.875714 0.016910724000000002
2.876714 0.016948605000000002
2.877714 0.016986224
2.878714 0.017023575000000003
2.879714 0.01706066
2.880714 0.017097473
2.881714 0.017134014
2.882714 0.017170281
2.883714 0.01720627
2.884714 0.017241981
2.885714 0.01727741
2.886714 0.017312556
2.887714 0.017347417
2.888714 0.017381988
2.889714 0.017416269
2.890714 0.017450257
2.891714 0.017483949000000002
2.892714 0.017517343999999997
2.893714 0.017550439
2.894714 0.017583232
2.895714 0.017615719
2.896714 0.017647898999999998
2.897714 0.017679769
2.898714 0.017711327
2.899714 0.017742570000000003
2.900714 0.017773495
2.901714 0.017804101
2.902714 0.017834384999999998
2.903714 0.017864344
2.904714 0.017893976
2.905714 0.017923278
2.906714 0.017952247
2.907714 0.017980881
2.908714 0.018009176999999998
2.909714 0.018037134
2.910714 0.018064748000000002
2.911714 0.018092016000000002
2.912714 0.018118936999999998
2.913714 0.018145508
2.914714 0.018171726000000003
2.915714 0.018197588
2.916714 0.018223091
2.917714 0.018248234
2.918714 0.018273013
2.919714 0.018297427
2.920714 0.018321472000000002
2.921714 0.018345146
2.922714 0.018368445
2.923714 0.018391367
2.924714 0.018413910999999998
2.925714 0.018436072
2.926714 0.018457849
2.927714 0.018479237
2.928714 0.018500235
2.929714 0.018520841
2.930714 0.018541049
2.931714 0.018560859
2.932714 0.018580267
2.933714 0.01859927
2.934714 0.018617866
2.935714 0.018636053
2.936714 0.018653826999999998
2.937714 0.018671184
2.938714 0.018688122999999997
2.939714 0.018704639
2.940714 0.018720729999999998
2.941714 0.018736396
2.942714 0.018751630000000002
2.943714 0.018766431
2.944714 0.018780795000000003
2.945714 0.018794721
2.946714 0.018808204999999998
2.947714 0.018821243
2.948714 0.018833834
2.949714 0.018845973
2.950714 0.01885766
2.951714 0.018868889
2.952714 0.018879659
2.953714 0.018889965999999998
2.954714 0.018899807999999997
2.955714 0.018909182
2.956714 0.018918084999999998
2.957714 0.018926513
2.958714 0.018934463000000002
2.959714 0.018941933
2.960714 0.018948918999999998
2.961714 0.018955417999999998
2.962714 0.018961428
2.963714 0.018966944
2.964714 0.018971966
2.965714 0.018976489
2.966714 0.018980510000000003
2.967714 0.018984024
2.968714 0.01898703
2.969714 0.018989525
2.970714 0.018991505
2.971714 0.018992968
2.972714 0.018993909
2.973714 0.018994325
2.974714 0.018994215
2.975714 0.018993573
2.976714 0.018992399
2.977714 0.018990687
2.978714 0.018988435
2.979714 0.018985639000000002
2.980714 0.018982297
2.981714 0.018978406
2.982714 0.018973961
2.983714 0.018968961
2.984714 0.018963403
2.985714 0.018957282
2.986714 0.018950595
2.987714 0.018943341
2.988714 0.018935515
2.989714 0.018927114000000002
2.990714 0.018918136
2.991714 0.018908577
2.992714 0.018898436
2.993714 0.018887708
2.994714 0.018876389
2.995714 0.018864479
2.996714 0.018851973
2.997714 0.018838869
2.998714 0.018825164
2.999714 0.018810855
3.000714 0.018795939
3.001714 0.018780412
3.002714 0.018764273
3.003714 0.018747518
3.004714 0.018730144
3.005714 0.018712149
3.006714 0.018693531
3.007714 0.018674286999999998
3.008714 0.018654412
3.009714 0.018633905
3.010714 0.018612762999999997
3.011714 0.018590983
3.012714 0.018568563
3.013714 0.018545499
3.014714 0.01852179
3.015714 0.018497433
3.016714 0.018472424
3.017714 0.018446762
3.018714 0.018420443
3.019714 0.018393467
3.020714 0.018365828
3.021714 0.018337526
3.022714 0.018308558
3.023714 0.018278921
3.024714 0.018248614
3.025714 0.018217633
3.026714 0.018185977
3.027714 0.018153641
3.028714 0.018120625
3.029714 0.018086926
3.030714 0.018052543
3.031714 0.018017471
3.032714 0.01798171
3.033714 0.017945257
3.034714 0.017908109000000002
3.035714 0.017870266
3.036714 0.017831722
3.037714 0.017792478
3.038714 0.017752530000000002
3.039714 0.017711878
3.040714 0.017670517
3.041714 0.017628446
3.042714 0.017585664
3.043714 0.017542166
3.044714 0.017497953
3.045714 0.017453021
3.046714 0.017407369
3.047714 0.017360994
3.048714 0.017313893
3.049714 0.017266067
3.050714 0.017217512
3.051714 0.017168226
3.052714 0.017118207
3.053714 0.017067452
3.054714 0.017015962000000003
3.055714 0.016963732000000002
3.056714 0.016910762
3.057714 0.016857048
3.058714 0.01680259
3.059714 0.016747386
3.060714 0.016691432
3.061714 0.016634729
3.062714 0.016577274
3.063714 0.016519065
3.064714 0.016460100999999998
3.065714 0.01640038
3.066714 0.0163399
3.067714 0.01627866
3.068714 0.016216657
3.069714 0.016153892
3.070714 0.016090361
3.071714 0.016026064
3.072714 0.015960998
3.073714 0.015895162
3.074714 0.015828555
3.075714 0.015761175
3.076714 0.015693021
3.077714 0.015624092
3.078714 0.015554386
3.079714 0.015483903
3.080714 0.015412641
3.081714 0.015340598
3.082714 0.015267775
3.083714 0.015194168
3.084714 0.015119779000000002
3.085714 0.015044604
3.086714 0.014968644000000001
3.087714 0.014891897
3.088714 0.014814363
3.089714 0.014736040999999998
3.090714 0.014656928999999999
3.091714 0.014577028999999998
3.092714 0.014496339
3.093714 0.014414857
3.094714 0.014332583
3.095714 0.014249518000000001
3.096714 0.014165658999999999
3.097714 0.014081008
3.098714 0.013995562999999999
3.099714 0.013909326000000001
3.100714 0.013822294999999998
3.101714 0.013734470000000002
3.102714 0.013645850000000001
3.103714 0.013556437999999999
3.104714 0.013466230000000001
3.105714 0.013375228
3.106714 0.013283432
3.107714 0.013190841000000002
3.108714 0.013097457000000002
3.109714 0.013003279
3.110714 0.012908306
3.111714 0.012812539
3.112714 0.012715980000000002
3.113714 0.012618628
3.114714 0.012520482
3.115714 0.012421544999999999
3.116714 0.012321816999999999
3.117714 0.012221296
3.118714 0.012119985
3.119714 0.012017883
3.120714 0.01191499
3.121714 0.011811309
3.122714 0.011706837999999999
3.123714 0.01160158
3.124714 0.011495534
3.125714 0.011388702
3.126714 0.011281084
3.127714 0.011172682
3.128714 0.011063495
3.129714 0.010953526
3.130714 0.010842774999999999
3.131714 0.010731243
3.132714 0.010618931
3.133714 0.010505842
3.134714 0.010391975000000001
3.135714 0.010277332
3.136714 0.010161915
3.137714 0.010045723999999999
3.138714 0.0099287616
3.139714 0.0098110286
3.140714 0.0096925272
3.141714 0.0095732583
3.142714 0.0094532239
3.143714 0.0093324255
3.144714 0.0092108647
3.145714 0.0090885427
3.146714 0.008965461899999999
3.147714 0.0088416244
3.148714 0.008717031600000001
3.149714 0.008591685
3.150714 0.0084655869
3.151714 0.0083387393
3.152714 0.0082111444
3.153714 0.0080828046
3.154714 0.0079537211
3.155714 0.0078238969
3.156714 0.007693333500000001
3.157714 0.007562033700000001
3.158714 0.0074299998
3.159714 0.0072972347
3.160714 0.0071637405
3.161714 0.0070295194999999994
3.162714 0.0068945745
3.163714 0.0067589077
3.164714 0.006622522099999999
3.165714 0.006485421200000001
3.166714 0.0063476073000000004
3.167714 0.006209082499999999
3.168714 0.0060698509
3.169714 0.0059299148999999995
3.170714 0.0057892776
3.171714 0.0056479421
3.172714 0.0055059118
3.173714 0.0053631895
3.174714 0.0052197785
3.175714 0.0050756822
3.176714 0.0049309037
3.177714 0.0047854468
3.178714 0.0046393146
3.179714 0.0044925106
3.180714 0.0043450378
3.181714 0.0041969004
3.182714 0.0040481015999999995
3.183714 0.0038986453999999998
3.184714 0.0037485352
3.185714 0.0035977744
3.186714 0.0034463671999999997
3.187714 0.0032943175
3.188714 0.003141629
3.189714 0.0029883055
3.190714 0.0028343511
3.191714 0.0026797699
3.192714 0.0025245658999999998
3.193714 0.0023687433
3.194714 0.0022123064
3.195714 0.0020552594
3.196714 0.0018976066999999998
3.197714 0.0017393527999999998
3.198714 0.0015805021
3.199714 0.0014210592
3.200714 0.0012610289
3.201714 0.0011004157
3.202714 0.00093922463
3.203714 0.00077746035
3.204714 0.0006151278300000001
3.205714 0.00045223205
3.206714 0.0002887781
3.207714 0.00012477107999999998
3.208714 -3.9783856e-05
3.209714 -0.00020488146000000002
3.210714 -0.00037051645000000003
3.211714 -0.00053668346
3.212714 -0.00070337705
3.213714 -0.00087059179
3.214714 -0.0010383222
3.215714 -0.0012065626
3.216714 -0.0013753075
3.217714 -0.0015445512
3.218714 -0.001714288
3.219714 -0.0018845123
3.220714 -0.0020552183
3.221714 -0.0022264001
3.222714 -0.0023980519
3.223714 -0.002570168
3.224714 -0.0027427423
3.225714 -0.0029157689
3.226714 -0.0030892417
3.227714 -0.0032631546
3.228714 -0.0034375014
3.229714 -0.0036122764999999995
3.230714 -0.0037874732
3.231714 -0.0039630852999999995
3.232714 -0.0041391064
3.233714 -0.0043155304999999995
3.234714 -0.0044923509
3.235714 -0.0046695612
3.236714 -0.0048471553
3.237714 -0.0050251263
3.238714 -0.005203467999999999
3.239714 -0.0053821735
3.240714 -0.0055612363
3.241714 -0.0057406498
3.242714 -0.0059204070999999995
3.243714 -0.0061005016
3.244714 -0.006280926000000001
3.245714 -0.006461673899999999
3.246714 -0.006642739000000001
3.247714 -0.0068241141000000005
3.248714 -0.0070057918
3.249714 -0.007187765699999999
3.250714 -0.0073700285
3.251714 -0.0075525735
3.252714 -0.0077353936
3.253714 -0.0079184814
3.254714 -0.0081018305
3.255714 -0.0082854327
3.256714 -0.0084692823
3.257714 -0.0086533713
3.258714 -0.0088376924
3.259714 -0.0090222391
3.260714 -0.009207004
3.261714 -0.00939198
3.262714 -0.0095771589
3.263714 -0.0097625343
3.264714 -0.009948098899999999
3.265714 -0.010133845
3.266714 -0.010319764
3.267714 -0.010505851
3.268714 -0.010692095
3.269714 -0.010878492
3.270714 -0.011065032
3.271714 -0.011251708
3.272714 -0.011438513
3.273714 -0.011625438
3.274714 -0.011812475
3.275714 -0.011999617
3.276714 -0.012186856000000001
3.277714 -0.012374185000000001
3.278714 -0.012561593000000001
3.279714 -0.012749074
3.280714 -0.012936621
3.281714 -0.013124222
3.282714 -0.013311874
3.283714 -0.013499563999999999
3.284714 -0.013687287000000001
3.285714 -0.013875033
3.286714 -0.014062792999999999
3.287714 -0.014250561
3.288714 -0.014438326999999999
3.289714 -0.014626082999999998
3.290714 -0.014813821
3.291714 -0.015001532
3.292714 -0.015189208
3.293714 -0.015376840000000001
3.294714 -0.015564421
3.295714 -0.015751942
3.296714 -0.015939394000000003
3.297714 -0.016126769
3.298714 -0.016314058
3.299714 -0.016501252
3.300714 -0.016688344
3.301714 -0.016875325
3.302714 -0.017062186
3.303714 -0.017248918
3.304714 -0.017435513
3.305714 -0.01762196
3.306714 -0.017808254
3.307714 -0.017994383
3.308714 -0.018180341000000003
3.309714 -0.018366116000000002
3.310714 -0.018551701
3.311714 -0.018737087
3.312714 -0.018922264
3.313714 -0.019107223
3.314714 -0.019291957
3.315714 -0.019476455
3.316714 -0.019660708
3.317714 -0.019844707
3.318714 -0.020028444000000003
3.319714 -0.020211909
3.320714 -0.020395093
3.321714 -0.020577986
3.322714 -0.02076058
3.323714 -0.020942866
3.324714 -0.021124834999999998
3.325714 -0.021306478
3.326714 -0.021487784
3.327714 -0.021668746
3.328714 -0.021849354
3.329714 -0.0220296
3.330714 -0.022209475
3.331714 -0.022388968999999998
3.332714 -0.022568071999999998
3.333714 -0.022746777
3.334714 -0.022925074
3.335714 -0.023102955
3.336714 -0.02328041
3.337714 -0.02345743
3.338714 -0.023634006
3.339714 -0.023810127
3.340714 -0.023985788
3.341714 -0.024160977
3.342714 -0.024335684
3.343714 -0.024509901
3.344714 -0.024683622
3.345714 -0.024856834
3.346714 -0.025029527
3.347714 -0.025201694000000004
3.348714 -0.025373325
3.349714 -0.025544412000000002
3.350714 -0.025714943
3.351714 -0.025884908999999998
3.352714 -0.026054304999999996
3.353714 -0.026223115999999998
3.354714 -0.026391335999999998
3.355714 -0.026558957
3.356714 -0.026725966
3.357714 -0.026892356
3.358714 -0.027058116
3.359714 -0.02722324
3.360714 -0.027387717
3.361714 -0.027551540000000003
3.362714 -0.027714696
3.363714 -0.027877177
3.364714 -0.028038977
3.365714 -0.028200083999999997
3.366714 -0.02836049
3.367714 -0.028520184999999997
3.368714 -0.028679162
3.369714 -0.028837410999999997
3.370714 -0.028994921
3.371714 -0.029151686
3.372714 -0.029307697
3.373714 -0.029462943
3.374714 -0.029617417
3.375714 -0.029771110999999996
3.376714 -0.029924014000000002
3.377714 -0.030076119999999998
3.378714 -0.030227416
3.379714 -0.030377894
3.380714 -0.030527548999999998
3.381714 -0.030676369
3.382714 -0.030824347000000002
3.383714 -0.030971473
3.384714 -0.031117737
3.385714 -0.031263134
3.386714 -0.031407651999999994
3.387714 -0.031551282
3.388714 -0.031694019
3.389714 -0.031835851
3.390714 -0.031976771
3.391714 -0.032116769999999996
3.392714 -0.032255835999999996
3.393714 -0.032393965999999996
3.394714 -0.03253115
3.395714 -0.032667376
3.396714 -0.032802639
3.397714 -0.032936929999999996
3.398714 -0.03307024
3.399714 -0.033202564
3.400714 -0.033333889
3.401714 -0.03346421
3.402714 -0.033593517999999996
3.403714 -0.033721805
3.404714 -0.033849064
3.405714 -0.033975285
3.406714 -0.03410046
3.407714 -0.034224585
3.408714 -0.034347648
3.409714 -0.034469643
3.410714 -0.03459056
3.411714 -0.034710395000000005
3.412714 -0.034829139
3.413714 -0.034946781999999996
3.414714 -0.03506332
3.415714 -0.035178743
3.416714 -0.035293045
3.417714 -0.035406218
3.418714 -0.035518254
3.419714 -0.035629145
3.420714 -0.035738884
3.421714 -0.035847462000000004
3.422714 -0.035954872
3.423714 -0.036061106999999995
3.424714 -0.036166157
3.425714 -0.036270017
3.426714 -0.036372681
3.427714 -0.03647414
3.428714 -0.036574385
3.429714 -0.036673411
3.430714 -0.036771208
3.431714 -0.036867769
3.432714 -0.036963090000000004
3.433714 -0.037057162
3.434714 -0.037149977
3.435714 -0.037241529
3.436714 -0.037331812
3.437714 -0.037420818
3.438714 -0.037508539
3.439714 -0.037594972
3.440714 -0.037680106
3.441714 -0.037763937000000004
3.442714 -0.037846458
3.443714 -0.037927664
3.444714 -0.038007548
3.445714 -0.038086102
3.446714 -0.038163323
3.447714 -0.038239203
3.448714 -0.038313735
3.449714 -0.038386912999999995
3.450714 -0.038458733
3.451714 -0.038529187
3.452714 -0.038598270999999997
3.453714 -0.038665978
3.454714 -0.038732300000000004
3.455714 -0.038797234
3.456714 -0.038860769999999996
3.457714 -0.038922907
3.458714 -0.038983638
3.459714 -0.039042954
3.460714 -0.039100854
3.461714 -0.039157327
3.462714 -0.039212371
3.463714 -0.039265977
3.464714 -0.039318143
3.465714 -0.039368862000000004
3.466714 -0.039418128999999996
3.467714 -0.039465941
3.468714 -0.039512292
3.469714 -0.039557173
3.470714 -0.039600584
3.471714 -0.039642517
3.472714 -0.039682968
3.473714 -0.039721932
3.474714 -0.039759406
3.475714 -0.039795385
3.476714 -0.039829861
3.477714 -0.039862833
3.478714 -0.039894296999999995
3.479714 -0.039924247999999996
3.480714 -0.039952682
3.481714 -0.039979597
3.482714 -0.040004987000000006
3.483714 -0.040028847
3.484714 -0.040051175
3.485714 -0.040071967
3.486714 -0.040091216
3.487714 -0.040108923
3.488714 -0.040125081
3.489714 -0.040139686
3.490714 -0.040152732999999996
3.491714 -0.04016422
3.492714 -0.040174145
3.493714 -0.040182503
3.494714 -0.040189289999999996
3.495714 -0.040194503
3.496714 -0.040198135
3.497714 -0.040200187000000005
3.498714 -0.040200651999999996
3.499714 -0.040199529000000005
3.500714 -0.040196814
3.501714 -0.040192503000000004
3.502714 -0.040186592
3.503714 -0.040179081
3.504714 -0.040169965
3.505714 -0.040159241
3.506714 -0.040146905999999996
3.507714 -0.04013296
3.508714 -0.040117398
3.509714 -0.040100215
3.510714 -0.040081414
3.511714 -0.040060989
3.512714 -0.04003894
3.513714 -0.040015260999999996
3.514714 -0.039989955
3.515714 -0.039963017
3.516714 -0.039934446
3.517714 -0.039904239
3.518714 -0.039872396
3.519714 -0.039838915
3.520714 -0.039803796
3.521714 -0.039767034
3.522714 -0.039728629
3.523714 -0.039688579
3.524714 -0.039646885
3.525714 -0.039603544000000004
3.526714 -0.039558555
3.527714 -0.039511916
3.528714 -0.039463627
3.529714 -0.039413685
3.530714 -0.03936209
3.531714 -0.039308838
3.532714 -0.039253931000000006
3.533714 -0.039197367999999996
3.534714 -0.039139148
3.535714 -0.03907927
3.536714 -0.039017733
3.537714 -0.038954537000000004
3.538714 -0.038889678999999996
3.539714 -0.038823162
3.540714 -0.038754984
3.541714 -0.038685143
3.542714 -0.038613641000000004
3.543714 -0.03854048
3.544714 -0.038465657
3.545714 -0.038389172
3.546714 -0.038311028
3.547714 -0.038231221999999995
3.548714 -0.038149758000000006
3.549714 -0.038066634
3.550714 -0.037981855
3.551714 -0.037895417
3.552714 -0.037807322000000004
3.553714 -0.037717574999999996
3.554714 -0.037626174
3.555714 -0.037533119999999996
3.556714 -0.037438413999999996
3.557714 -0.03734206
3.558714 -0.037244055
3.559714 -0.037144404
3.560714 -0.037043108
3.561714 -0.036940167999999995
3.562714 -0.036835586
3.563714 -0.036729363
3.564714 -0.036621501
3.565714 -0.036512001
3.566714 -0.036400862
3.567714 -0.036288091
3.568714 -0.036173686000000004
3.569714 -0.036057649
3.570714 -0.035939982999999995
3.571714 -0.035820688999999996
3.572714 -0.035699768
3.573714 -0.035577224
3.574714 -0.035453058
3.575714 -0.035327274
3.576714 -0.035199872
3.577714 -0.035070855
3.578714 -0.034940225
3.579714 -0.034807986
3.580714 -0.034674141
3.581714 -0.034538690999999996
3.582714 -0.034401641
3.583714 -0.034262994
3.584714 -0.034122751
3.585714 -0.033980916
3.586714 -0.033837492999999996
3.587714 -0.033692486
3.588714 -0.033545896000000006
3.589714 -0.033397728
3.590714 -0.033247989000000006
3.591714 -0.033096678
3.592714 -0.032943801
3.593714 -0.032789362
3.594714 -0.032633365
3.595714 -0.032475815000000005
3.596714 -0.032316715999999995
3.597714 -0.032156068
3.598714 -0.031993882
3.599714 -0.031830155000000006
3.600714 -0.031664898
3.601714 -0.031498109
3.602714 -0.031329796
3.603714 -0.031159964000000002
3.604714 -0.030988615
3.605714 -0.030815752999999998
3.606714 -0.030641383
3.607714 -0.030465511
3.608714 -0.030288141
3.609714 -0.030109278
3.610714 -0.029928924000000003
3.611714 -0.029747086000000002
3.612714 -0.029563766999999998
3.613714 -0.029378975
3.614714 -0.029192714
3.615714 -0.029004988000000002
3.616714 -0.028815801000000002
3.617714 -0.028625163
3.618714 -0.028433074
3.619714 -0.028239543000000002
3.620714 -0.028044573
3.621714 -0.027848175
3.622714 -0.02765035
3.623714 -0.027451104999999996
3.624714 -0.027250446
3.625714 -0.027048380999999996
3.626714 -0.026844913
3.627714 -0.026640052
3.628714 -0.026433798
3.629714 -0.026226163
3.630714 -0.026017151
3.631714 -0.025806771
3.632714 -0.025595026
3.633714 -0.025381925
3.634714 -0.025167469999999997
3.635714 -0.024951671
3.636714 -0.024734534
3.637714 -0.024516062999999998
3.638714 -0.024296268
3.639714 -0.024075153000000002
3.640714 -0.023852724
3.641714 -0.023628988
3.642714 -0.023403951
3.643714 -0.023177621
3.644714 -0.022950003
3.645714 -0.022721104
3.646714 -0.022490931999999998
3.647714 -0.022259493
3.648714 -0.022026793
3.649714 -0.021792839
3.650714 -0.021557638
3.651714 -0.021321198
3.652714 -0.021083526000000002
3.653714 -0.02084463
3.654714 -0.020604517
3.655714 -0.020363193
3.656714 -0.020120667999999998
3.657714 -0.019876949999999997
3.658714 -0.019632046
3.659714 -0.019385964
3.660714 -0.019138712000000002
3.661714 -0.0188903
3.662714 -0.018640733
3.663714 -0.018390021
3.664714 -0.018138172
3.665714 -0.017885196000000003
3.666714 -0.0176311
3.667714 -0.017375893
3.668714 -0.017119585
3.669714 -0.016862182
3.670714 -0.016603693
3.671714 -0.016344126
3.672714 -0.016083491
3.673714 -0.015821795
3.674714 -0.015559047000000001
3.675714 -0.015295256
3.676714 -0.01503043
3.677714 -0.014764577999999999
3.678714 -0.014497709000000001
3.679714 -0.014229832000000001
3.680714 -0.013960953000000002
3.681714 -0.013691084
3.682714 -0.01342023
3.683714 -0.013148402
3.684714 -0.012875609
3.685714 -0.012601858
3.686714 -0.01232716
3.687714 -0.012051524
3.688714 -0.011774959
3.689714 -0.011497473
3.690714 -0.011219077
3.691714 -0.010939779
3.692714 -0.010659589
3.693714 -0.010378517
3.694714 -0.010096571
3.695714 -0.0098137629
3.696714 -0.0095301017
3.697714 -0.0092455964
3.698714 -0.0089602581
3.699714 -0.0086740962
3.700714 -0.0083871208
3.701714 -0.0080993414
3.702714 -0.0078107689
3.703714 -0.0075214128
3.704714 -0.007231283200000001
3.705714 -0.006940389700000001
3.706714 -0.0066487431
3.707714 -0.0063563529999999995
3.708714 -0.0060632294
3.709714 -0.005769382599999999
3.710714 -0.0054748223
3.711714 -0.0051795589
3.712714 -0.004883602
3.713714 -0.0045869618999999995
3.714714 -0.0042896485
3.715714 -0.0039916718
3.716714 -0.0036930422
3.717714 -0.0033937693
3.718714 -0.0030938638
3.719714 -0.0027933354000000002
3.720714 -0.0024921945
3.721714 -0.0021904513999999996
3.722714 -0.0018881165
3.723714 -0.0015852
3.724714 -0.0012817126000000002
3.725714 -0.00097766488
3.726714 -0.00067306751
3.727714 -0.00036793124
3.728714 -6.2266912e-05
3.729714 0.00024391459000000002
3.730714 0.00055060227
3.731714 0.00085778511
3.732714 0.0011654521
3.733714 0.0014735920000000001
3.734714 0.0017821938000000001
3.735714 0.0020912463
3.736714 0.0024007382
3.737714 0.0027106586
3.738714 0.003020996
3.739714 0.0033317392
3.740714 0.0036428772999999998
3.741714 0.0039543993
3.742714 0.0042662941
3.743714 0.0045785506
3.744714 0.0048911574
3.745714 0.0052041039
3.746714 0.005517379
3.747714 0.005830971700000001
3.748714 0.006144870700000001
3.749714 0.0064590655000000005
3.750714 0.0067735455
3.751714 0.0070882998
3.752714 0.0074033167
3.753714 0.0077185861
3.754714 0.008034096400000001
3.755714 0.008349837300000001
3.756714 0.0086657972
3.757714 0.0089819659
3.758714 0.0092983319
3.759714 0.0096148833
3.760714 0.0099316101
3.761714 0.010248501
3.762714 0.010565544
3.763714 0.010882728
3.764714 0.011200042
3.765714 0.011517473
3.766714 0.011835012
3.767714 0.012152646000000001
3.768714 0.012470364000000001
3.769714 0.012788152999999998
3.770714 0.013106003
3.771714 0.013423903
3.772714 0.013741839
3.773714 0.014059801000000002
3.774714 0.014377777
3.775714 0.014695755
3.776714 0.015013725
3.777714 0.015331674
3.778714 0.015649591
3.779714 0.015967464
3.780714 0.016285283
3.781714 0.016603035
3.782714 0.016920710999999998
3.783714 0.017238296
3.784714 0.017555781
3.785714 0.017873155999999998
3.786714 0.018190406
3.787714 0.018507522999999998
3.788714 0.018824494
3.789714 0.01914131
3.790714 0.019457957
3.791714 0.019774424000000002
3.792714 0.020090702000000002
3.793714 0.020406775999999998
3.794714 0.020722639
3.795714 0.021038276
3.796714 0.021353676999999998
3.797714 0.021668831
3.798714 0.021983725
3.799714 0.022298348000000003
3.800714 0.022612688
3.801714 0.022926735
3.802714 0.023240474
3.803714 0.023553895999999998
3.804714 0.023866988999999998
3.805714 0.02417974
3.806714 0.024492139
3.807714 0.024804173000000002
3.808714 0.025115831999999998
3.809714 0.025427099999999998
3.810714 0.02573797
3.811714 0.026048428999999998
3.812714 0.026358463000000002
3.813714 0.026668064
3.814714 0.026977219
3.815714 0.027285915
3.816714 0.027594142
3.817714 0.027901889
3.818714 0.028209147
3.819714 0.028515901
3.820714 0.02882214
3.821714 0.029127856
3.822714 0.029433036
3.823714 0.029737668000000002
3.824714 0.030041742
3.825714 0.030345246000000003
3.826714 0.030648170000000002
3.827714 0.030950503
3.828714 0.031252234000000004
3.829714 0.031553351
3.830714 0.031853843
3.831714 0.032153699
3.832714 0.032452906999999996
3.833714 0.032751457
3.834714 0.033049338
3.835714 0.033346537
3.836714 0.033643047
3.837714 0.033938853
3.838714 0.034233941999999996
3.839714 0.034528307
3.840714 0.034821936
3.841714 0.035114816
3.842714 0.035406934
3.843714 0.035698281
3.844714 0.035988845
3.845714 0.036278614
3.846714 0.036567581
3.847714 0.036855729000000004
3.848714 0.037143050999999996
3.849714 0.037429530999999995
3.850714 0.037715162
3.851714 0.037999931
3.852714 0.038283831
3.853714 0.038566845
3.854714 0.038848966
3.855714 0.039130184
3.856714 0.039410486
3.857714 0.039689863
3.858714 0.039968302
3.859714 0.040245795
3.860714 0.040522330999999995
3.861714 0.040797901
3.862714 0.041072489999999996
3.863714 0.041346092
3.864714 0.041618693
3.865714 0.041890287
3.866714 0.042160859
3.867714 0.042430405
3.868714 0.042698908
3.869714 0.042966359999999995
3.870714 0.043232751
3.871714 0.04349807
3.872714 0.043762309
3.873714 0.044025457
3.874714 0.044287503
3.875714 0.044548433
3.876714 0.04480824
3.877714 0.045066915
3.878714 0.045324446
3.879714 0.045580821
3.880714 0.045836033
3.881714 0.046090069
3.882714 0.046342917
3.883714 0.046594569
3.884714 0.046845015999999996
3.885714 0.047094247
3.886714 0.047342248999999996
3.887714 0.047589015000000005
3.888714 0.047834535
3.889714 0.048078797
3.890714 0.048321794
3.891714 0.048563513
3.892714 0.048803946
3.893714 0.049043079999999996
3.894714 0.049280911
3.895714 0.049517425999999996
3.896714 0.049752613999999994
3.897714 0.049986469
3.898714 0.050218984999999994
3.899714 0.050450145
3.900714 0.050679944000000005
3.901714 0.050908374
3.902714 0.051135418
3.903714 0.051361078
3.904714 0.051585335
3.905714 0.051808183
3.906714 0.052029615999999994
3.907714 0.052249624
3.908714 0.052468193
3.909714 0.052685314
3.910714 0.052900979
3.911714 0.053115183
3.912714 0.053327915000000004
3.913714 0.053539162
3.914714 0.053748912999999995
3.915714 0.053957162999999995
3.916714 0.054163899
3.917714 0.054369116
3.918714 0.054572802000000004
3.919714 0.054774950999999995
3.920714 0.054975552
3.921714 0.055174594
3.922714 0.055372069
3.923714 0.055567973
3.924714 0.055762293
3.925714 0.055955019
3.926714 0.056146142999999996
3.927714 0.056335662
3.928714 0.056523562
3.929714 0.056709831999999995
3.930714 0.056894467
3.931714 0.057077460000000003
3.932714 0.057258806
3.933714 0.057438493
3.934714 0.05761651
3.935714 0.057792856000000004
3.936714 0.057967518999999995
3.937714 0.058140489000000004
3.938714 0.058311759
3.939714 0.058481324
3.940714 0.058649177999999996
3.941714 0.058815308000000004
3.942714 0.058979710000000005
3.943714 0.059142376999999996
3.944714 0.059303298000000004
3.945714 0.059462467
3.946714 0.059619872
3.947714 0.059775512999999995
3.948714 0.059929373999999994
3.949714 0.060081453
3.950714 0.06023173899999999
3.951714 0.060380226999999995
3.952714 0.060526904
3.953714 0.060671772000000006
3.954714 0.06081481699999999
3.955714 0.060956029
3.956714 0.061095401
3.957714 0.061232928
3.958714 0.061368605
3.959714 0.06150242399999999
3.960714 0.061634375000000005
3.961714 0.061764452
3.962714 0.061892648
3.963714 0.062018959
3.964714 0.062143371999999995
3.965714 0.062265887
3.966714 0.062386493999999994
3.967714 0.062505185
3.968714 0.06262196099999999
3.969714 0.062736811
3.970714 0.062849728
3.971714 0.062960706
3.972714 0.063069741
3.973714 0.063176826
3.974714 0.063281954
3.975714 0.06338511599999999
3.976714 0.06348631
3.977714 0.063585531
3.978714 0.063682772
3.979714 0.063778029
3.980714 0.06387129500000001
3.981714 0.063962565
3.982714 0.064051832
3.983714 0.064139091
3.984714 0.06422433699999999
3.985714 0.064307562
3.986714 0.064388762
3.987714 0.06446792999999999
3.988714 0.064545061
3.989714 0.064620149
3.990714 0.064693188
3.991714 0.064764172
3.992714 0.06483309599999999
3.993714 0.064899959
3.994714 0.06496475
3.995714 0.06502746300000001
3.996714 0.065088097
3.997714 0.065146643
3.998714 0.065203098
3.999714 0.065257458
4.000714 0.065309717
4.001714 0.065359869
4.002714 0.065407914
4.003714 0.065453839
4.004714 0.065497647
4.005714 0.065539335
4.006714 0.065578893
4.007714 0.06561632
4.008714 0.065651612
4.009714 0.065684761
4.010714 0.065715768
4.011714 0.065744627
4.012714 0.065771333
4.013714 0.065795879
4.014714 0.065818266
4.015714 0.065838487
4.016714 0.065856543
4.017715 0.065872422
4.018714 0.065886125
4.019714 0.06589765
4.020714 0.065906986
4.021714 0.065914134
4.022714 0.065919093
4.023714 0.065921852
4.024714 0.065922411
4.025714 0.065920764
4.026714 0.06591691100000001
4.027714 0.065910845
4.028714 0.065902562
4.029714 0.065892062
4.030715 0.065879337
4.031714 0.065864384
4.032714 0.065847201
4.033714 0.065827783
4.034714 0.06580613
4.035714 0.065782235
4.036714 0.0657561
4.037714 0.065727724
4.038714 0.065697101
4.039714 0.065664225
4.040714 0.06562909700000001
4.041714 0.065591716
4.042714 0.065552077
4.043715 0.065510179
4.044714 0.065466022
4.045714 0.06541960200000001
4.046714 0.065370923
4.047714 0.065319974
4.048714 0.06526676
4.049714 0.065211277
4.050714 0.06515351700000001
4.051714 0.065093488
4.052714 0.06503118199999999
4.053714 0.064966601
4.054714 0.064899737
4.055714 0.064830593
4.056714 0.06475916599999999
4.057714 0.064685458
4.058714 0.064609468
4.059714 0.06453119
4.060714 0.064450625
4.061714 0.064367766
4.062714 0.06428262
4.063715 0.06419518
4.064714 0.064105447
4.065714 0.064013421
4.066714 0.06391909600000001
4.067714 0.063822477
4.068714 0.063723559
4.069714 0.063622341
4.070714 0.063518825
4.071714 0.06341300899999999
4.072714 0.063304894
4.073714 0.063194474
4.074714 0.06308175499999999
4.075714 0.06296673700000001
4.076715 0.06284941899999999
4.077714 0.062729797
4.078714 0.06260787500000001
4.079714 0.062483654000000007
4.080714 0.062357134
4.081714 0.06222831400000001
4.082714 0.06209719599999999
4.083714 0.061963778
4.084714 0.061828061
4.085714 0.061690051
4.086714 0.061549741
4.087714 0.061407138
4.088714 0.061262242
4.089714 0.061115051999999996
4.090714 0.060965569000000004
4.091714 0.060813793
4.092714 0.060659728
4.093714 0.060503371
4.094714 0.060344725999999994
4.095714 0.060183794
4.096714 0.06002057300000001
4.097714 0.059855072
4.098714 0.059687282
4.099714 0.059517211
4.100714 0.059344864000000004
4.101714 0.059170234999999995
4.102714 0.058993330000000004
4.103714 0.058814149999999996
4.104714 0.05863269300000001
4.105714 0.058448967000000004
4.106714 0.05826297
4.107714 0.058074709
4.108714 0.057884183
4.109715 0.057691394
4.110714 0.05749634
4.111714 0.057299034000000006
4.112714 0.057099469
4.113714 0.056897651
4.114714 0.056693587
4.115714 0.056487275
4.116714 0.056278722999999996
4.117714 0.05606793
4.118714 0.055854901000000005
4.119714 0.055639638000000005
4.120714 0.055422145
4.121714 0.055202423
4.122715 0.05498047700000001
4.123714 0.054756312999999994
4.124714 0.054529931999999996
4.125714 0.054301339000000004
4.126714 0.054070533999999996
4.127714 0.053837523
4.128714 0.053602312
4.129714 0.0533649
4.130714 0.053125294
4.131714 0.052883493000000004
4.132714 0.052639509999999994
4.133714 0.052393338
4.134714 0.052144989999999995
4.135714 0.051894463999999994
4.136714 0.051641767
4.137714 0.05138689899999999
4.138714 0.051129865
4.139714 0.05087067299999999
4.140714 0.050609326
4.141714 0.050345825999999996
4.142715 0.050080177999999996
4.143714 0.04981238700000001
4.144714 0.049542461
4.145714 0.049270398
4.146714 0.048996211000000005
4.147714 0.048719899
4.148714 0.048441472
4.149714 0.048160931
4.150714 0.047878284
4.151714 0.047593532
4.152714 0.047306684
4.153714 0.047017745
4.154714 0.046726721000000006
4.155715 0.046433616
4.156714 0.046138439
4.157714 0.045841193
4.158714 0.045541883
4.159714 0.045240519
4.160714 0.044937106
4.161714 0.044631647
4.162714 0.04432415
4.163714 0.044014622
4.164714 0.043703069
4.165714 0.043389495
4.166714 0.043073907999999994
4.167714 0.042756315
4.168715 0.042436722999999996
4.169714 0.042115137000000004
4.170714 0.041791563999999996
4.171714 0.041466008000000006
4.172714 0.04113848
4.173714 0.040808984
4.174714 0.040477529
4.175714 0.040144121000000005
4.176714 0.039808766
4.177714 0.039471473
4.178714 0.039132251
4.179714 0.038791104
4.180714 0.038448043
4.181714 0.038103072
4.182714 0.037756200999999996
4.183714 0.037407439
4.184714 0.03705679
4.185714 0.036704264
4.186714 0.036349872000000005
4.187714 0.035993618
4.188715 0.035635513
4.189714 0.035275565
4.190714 0.034913782
4.191714 0.034550173
4.192714 0.034184744999999996
4.193714 0.03381751
4.194714 0.033448474
4.195714 0.033077647
4.196714 0.032705037
4.197714 0.032330654
4.198714 0.031954507
4.199714 0.031576605
4.200714 0.031196958
4.201715 0.030815572
4.202714 0.030432461
4.203714 0.030047633000000004
4.204714 0.029661096
4.205714 0.02927286
4.206714 0.028882935000000002
4.207714 0.028491332
4.208714 0.02809806
4.209714 0.027703127
4.210714 0.027306546999999997
4.211714 0.026908325
4.212714 0.026508473
4.213714 0.026107003
4.214714 0.025703924
4.215714 0.025299247000000004
4.216714 0.024892981
4.217714 0.024485137
4.218714 0.024075727999999998
4.219714 0.023664763
4.220714 0.023252251999999998
4.221714 0.022838206
4.222714 0.022422637
4.223714 0.022005556
4.224714 0.021586973
4.225714 0.0211669
4.226714 0.020745347
4.227714 0.020322327
4.228714 0.019897851
4.229714 0.019471929
4.230714 0.019044575
4.231714 0.018615798
4.232714 0.018185609999999998
4.233714 0.017754022999999997
4.234715 0.01732105
4.235714 0.016886702
4.236714 0.016450990999999998
4.237714 0.016013929
4.238714 0.015575528000000002
4.239714 0.015135799
4.240714 0.014694755
4.241714 0.014252408
4.242714 0.013808768999999999
4.243714 0.013363852
4.244714 0.012917667
4.245714 0.012470229000000001
4.246714 0.012021548
4.247715 0.011571638
4.248714 0.011120511
4.249714 0.010668180000000001
4.250714 0.010214656999999999
4.251714 0.009759956399999999
4.252714 0.0093040893
4.253714 0.0088470697
4.254714 0.0083889106
4.255714 0.0079296253
4.256714 0.0074692267
4.257714 0.007007728
4.258714 0.006545143
4.259714 0.0060814855
4.260714 0.005616769
4.261714 0.0051510069
4.262714 0.0046842131
4.263714 0.0042164018
4.264714 0.0037475864
4.265714 0.0032777811
4.266714 0.0028070001
4.267715 0.0023352573
4.268714 0.0018625671000000001
4.269714 0.0013889437000000001
4.270714 0.00091440152
4.271714 0.00043895478999999996
4.272714 -3.7382043e-05
4.273714 -0.00051459451
4.274714 -0.0009926681700000001
4.275714 -0.0014715884
4.276714 -0.0019513407
4.277714 -0.0024319103
4.278714 -0.0029132822999999998
4.279714 -0.0033954424
4.280715 -0.0038783754
4.281714 -0.0043620665
4.282714 -0.0048465008
4.283714 -0.0053316631
4.284714 -0.0058175384999999994
4.285714 -0.0063041116000000005
4.286714 -0.006791367899999999
4.287714 -0.007279291500000001
4.288714 -0.007767866899999999
4.289714 -0.008257079
4.290714 -0.0087469118
4.291714 -0.0092373499
4.292714 -0.0097283773
4.293715 -0.010219979
4.294714 -0.010712138000000001
4.295714 -0.011204839999999999
4.296714 -0.011698068
4.297714 -0.012191806
4.298714 -0.012686037
4.299714 -0.013180746000000002
4.300714 -0.013675918
4.301714 -0.014171534
4.302714 -0.01466758
4.303714 -0.015164036999999998
4.304714 -0.015660892000000003
4.305714 -0.016158127
4.306714 -0.016655725
4.307714 -0.017153671
4.308714 -0.017651947999999997
4.309714 -0.018150538
4.310714 -0.018649428000000003
4.311714 -0.019148599
4.312714 -0.019648035
4.313715 -0.02014772
4.314714 -0.020647638
4.315714 -0.021147772000000002
4.316714 -0.021648104
4.317714 -0.022148619
4.318714 -0.022649298999999998
4.319714 -0.023150128
4.320714 -0.02365109
4.321714 -0.024152166000000003
4.322714 -0.02465334
4.323714 -0.025154595
4.324714 -0.025655914
4.325714 -0.026157283
4.326715 -0.026658681
4.327714 -0.02716009
4.328714 -0.027661496999999997
4.329714 -0.02816288
4.330714 -0.028664225999999998
4.331714 -0.029165513
4.332714 -0.029666728
4.333714 -0.030167849
4.334714 -0.03066886
4.335714 -0.031169745
4.336714 -0.031670486
4.337714 -0.032171063
4.338714 -0.032671459
4.339714 -0.033171655
4.340714 -0.033671636
4.341714 -0.034171381
4.342714 -0.034670875000000004
4.343714 -0.035170098999999996
4.344714 -0.035669035
4.345714 -0.036167661999999996
4.346714 -0.036665966
4.347714 -0.037163927
4.348714 -0.037661527
4.349714 -0.038158748
4.350714 -0.038655571
4.351714 -0.03915198
4.352714 -0.039647956000000005
4.353714 -0.040143481
4.354714 -0.040638534
4.355714 -0.041133098
4.356714 -0.041627156
4.357714 -0.04212069
4.358714 -0.04261368
4.359715 -0.043106111
4.360714 -0.04359796
4.361714 -0.044089211999999996
4.362714 -0.044579848
4.363714 -0.045069848
4.364714 -0.045559194000000004
4.365714 -0.046047868
4.366714 -0.046535852
4.367714 -0.047023126
4.368714 -0.047509671999999996
4.369714 -0.047995473
4.370714 -0.048480509
4.371714 -0.048964761999999995
4.372715 -0.049448217
4.373714 -0.049930852000000005
4.374714 -0.050412648
4.375714 -0.050893588999999996
4.376714 -0.051373651
4.377714 -0.051852822
4.378714 -0.052331079
4.379714 -0.05280841099999999
4.380714 -0.053284795
4.381714 -0.053760210999999995
4.382714 -0.054234645000000005
4.383714 -0.054708071000000004
4.384714 -0.055180478
4.385714 -0.055651844
4.386714 -0.056122156
4.387714 -0.056591391
4.388714 -0.057059532
4.389714 -0.057526561
4.390714 -0.057992460999999995
4.391714 -0.05845721500000001
4.392715 -0.058920804
4.393714 -0.059383205
4.394714 -0.059844402
4.395714 -0.060304382000000004
4.396714 -0.060763123
4.397714 -0.061220606
4.398714 -0.061676808
4.399714 -0.062131719
4.400714 -0.062585314
4.401714 -0.063037575
4.402714 -0.06348848700000001
4.403714 -0.063938031
4.404714 -0.06438618900000001
4.405715 -0.064832938
4.406714 -0.065278268
4.407714 -0.065722154
4.408714 -0.066164578
4.409714 -0.066605519
4.410714 -0.067044963
4.411714 -0.06748288899999999
4.412714 -0.067919277
4.413714 -0.06835411200000001
4.414714 -0.068787375
4.415714 -0.06921904899999999
4.416714 -0.06964911600000001
4.417714 -0.070077553
4.418715 -0.070504344
4.419714 -0.07092946900000001
4.420714 -0.071352912
4.421714 -0.071774656
4.422714 -0.072194682
4.423714 -0.072612974
4.424714 -0.07302950799999999
4.425714 -0.073444273
4.426714 -0.073857245
4.427714 -0.07426840600000001
4.428714 -0.07467774
4.429714 -0.075085234
4.430714 -0.07549086599999999
4.431714 -0.075894617
4.432714 -0.076296472
4.433714 -0.07669641099999999
4.434714 -0.077094411
4.435714 -0.077490462
4.436714 -0.077884545
4.437714 -0.078276644
4.438715 -0.07866674
4.439714 -0.07905481
4.440714 -0.079440844
4.441714 -0.079824822
4.442714 -0.080206728
4.443714 -0.080586545
4.444714 -0.080964254
4.445714 -0.081339839
4.446714 -0.081713282
4.447714 -0.082084566
4.448714 -0.082453672
4.449714 -0.082820584
4.450714 -0.083185284
4.451715 -0.083547761
4.452714 -0.08390799
4.453714 -0.084265962
4.454714 -0.084621657
4.455714 -0.08497505899999999
4.456714 -0.08532615
4.457714 -0.085674913
4.458714 -0.086021336
4.459714 -0.086365396
4.460714 -0.08670708
4.461714 -0.08704637900000001
4.462714 -0.087383267
4.463714 -0.08771773399999999
4.464714 -0.08804976199999999
4.465714 -0.08837933399999999
4.466714 -0.088706438
4.467714 -0.08903105
4.468714 -0.089353166
4.469714 -0.089672761
4.470714 -0.089989824
4.471714 -0.090304337
4.472714 -0.09061628399999999
4.473714 -0.090925652
4.474714 -0.091232423
4.475714 -0.091536588
4.476714 -0.091838127
4.477714 -0.092137023
4.478714 -0.092433265
4.479714 -0.09272684099999999
4.480714 -0.093017728
4.481714 -0.09330591399999999
4.482714 -0.093591388
4.483714 -0.093874132
4.484715 -0.094154134
4.485714 -0.094431377
4.486714 -0.094705849
4.487714 -0.094977533
4.488714 -0.095246418
4.489714 -0.095512485
4.490714 -0.09577572300000001
4.491714 -0.096036121
4.492714 -0.096293667
4.493714 -0.096548343
4.494714 -0.09680013200000001
4.495714 -0.09704902800000001
4.496714 -0.097295013
4.497715 -0.097538077
4.498714 -0.09777820699999999
4.499714 -0.098015391
4.500714 -0.09824960699999999
4.501714 -0.09848085499999999
4.502714 -0.09870912200000001
4.503714 -0.098934385
4.504714 -0.099156646
4.505714 -0.099375879
4.506714 -0.099592074
4.507714 -0.099805219
4.508714 -0.10001531
4.509714 -0.10022233000000001
4.510714 -0.10042627
4.511714 -0.10062711
4.512714 -0.10082485
4.513714 -0.10101948
4.514714 -0.10121097
4.515714 -0.10139932
4.516714 -0.10158452000000001
4.517715 -0.10176656
4.518714 -0.10194542
4.519714 -0.10212109999999999
4.520714 -0.10229358000000001
4.521714 -0.10246286
4.522714 -0.10262892
4.523714 -0.10279175000000002
4.524714 -0.10295134
4.525714 -0.10310769
4.526714 -0.10326077
4.527714 -0.10341059999999999
4.528714 -0.10355714
4.529714 -0.10370041
4.530715 -0.10384036
4.531714 -0.10397702
4.532714 -0.10411036
4.533714 -0.10424037
4.534714 -0.10436706
4.535714 -0.1044904
4.536714 -0.10461039
4.537714 -0.10472703
4.538714 -0.10484029
4.539714 -0.10495018
4.540714 -0.10505669000000001
4.541714 -0.1051598
4.542714 -0.10525951
4.543715 -0.10535582
4.544714 -0.10544871
4.545714 -0.10553817
4.546714 -0.1056242
4.547714 -0.1057068
4.548714 -0.10578594999999999
4.549714 -0.10586163999999999
4.550714 -0.10593388
4.551714 -0.10600265
4.552714 -0.10606793
4.553714 -0.10612974
4.554714 -0.10618805
4.555714 -0.10624287
4.556714 -0.10629419000000001
4.557714 -0.10634199
4.558714 -0.10638627999999999
4.559714 -0.10642705
4.560714 -0.10646430000000001
4.561714 -0.10649802
4.562714 -0.1065282
4.563715 -0.10655485
4.564714 -0.10657794999999999
4.565714 -0.10659749
4.566714 -0.10661348999999999
4.567714 -0.10662592
4.568714 -0.1066348
4.569714 -0.10664011000000001
4.570714 -0.10664185999999999
4.571714 -0.10664003
4.572714 -0.10663462
4.573714 -0.10662562999999999
4.574714 -0.10661306
4.575714 -0.1065969
4.576715 -0.10657716
4.577714 -0.10655381
4.578714 -0.10652687999999999
4.579714 -0.10649634000000001
4.580714 -0.10646220999999999
4.581714 -0.10642447000000001
4.582714 -0.10638312
4.583714 -0.10633817
4.584714 -0.1062896
4.585714 -0.10623741999999999
4.586714 -0.10618164000000001
4.587714 -0.10612223
4.588714 -0.10605921
4.589714 -0.10599258
4.590714 -0.10592232
4.591714 -0.10584844
4.592714 -0.10577096
4.593714 -0.10568985
4.594714 -0.10560512
4.595714 -0.10551677999999999
4.596714 -0.10542481000000001
4.597714 -0.10532922
4.598714 -0.10523001
4.599714 -0.10512718
4.600714 -0.10502072999999999
4.601714 -0.10491065999999999
4.602714 -0.10479696999999999
4.603714 -0.10467967
4.604714 -0.10455874999999999
4.605714 -0.10443422000000001
4.606714 -0.10430607
4.607714 -0.10417430999999999
4.608714 -0.10403894
4.609715 -0.10389997999999999
4.610714 -0.10375740000000001
4.611714 -0.10361123
4.612714 -0.10346146
4.613714 -0.10330809999999999
4.614714 -0.10315113000000001
4.615714 -0.10299057
4.616714 -0.10282643
4.617714 -0.1026587
4.618714 -0.10248738
4.619714 -0.10231248999999999
4.620714 -0.10213403
4.621714 -0.10195199
4.622715 -0.10176638999999998
4.623714 -0.10157722
4.624714 -0.1013845
4.625714 -0.10118822000000001
4.626714 -0.10098839
4.627714 -0.10078502
4.628714 -0.1005781
4.629714 -0.10036766
4.630714 -0.10015368
4.631714 -0.09993618600000001
4.632714 -0.09971517099999999
4.633714 -0.09949064099999999
4.634714 -0.099262607
4.635714 -0.09903108
4.636714 -0.09879606099999999
4.637714 -0.09855754900000001
4.638714 -0.09831556799999999
4.639714 -0.098070106
4.640714 -0.097821187
4.641714 -0.09756880999999999
4.642715 -0.09731298199999999
4.643714 -0.097053713
4.644714 -0.096791011
4.645714 -0.096524885
4.646714 -0.09625534300000001
4.647714 -0.09598239
4.648714 -0.095706037
4.649714 -0.09542629100000001
4.650714 -0.09514316299999999
4.651714 -0.094856659
4.652714 -0.094566791
4.653714 -0.094273564
4.654714 -0.09397699
4.655715 -0.093677075
4.656714 -0.093373831
4.657714 -0.093067269
4.658714 -0.092757394
4.659714 -0.09244422
4.660714 -0.092127756
4.661714 -0.09180801599999999
4.662714 -0.091485004
4.663714 -0.091158738
4.664714 -0.090829225
4.665714 -0.090496475
4.666714 -0.09016049400000001
4.667714 -0.08982130099999999
4.668715 -0.089478906
4.669714 -0.089133321
4.670714 -0.088784558
4.671714 -0.088432629
4.672714 -0.08807753900000001
4.673714 -0.08771931200000001
4.674714 -0.087357953
4.675714 -0.086993474
4.676714 -0.086625892
4.677714 -0.086255214
4.678714 -0.085881457
4.679714 -0.08550463800000001
4.680714 -0.085124763
4.681714 -0.08474185000000001
4.682714 -0.084355916
4.683714 -0.083966966
4.684714 -0.083575019
4.685714 -0.083180092
4.686714 -0.082782196
4.687714 -0.082381343
4.688715 -0.08197755100000001
4.689714 -0.081570831
4.690714 -0.0811612
4.691714 -0.08074867100000001
4.692714 -0.08033326
4.693714 -0.07991498
4.694714 -0.07949384699999999
4.695714 -0.07906988
4.696714 -0.07864309
4.697714 -0.078213494
4.698714 -0.077781104
4.699714 -0.077345944
4.700714 -0.076908024
4.701715 -0.076467358
4.702714 -0.076023967
4.703714 -0.075577863
4.704714 -0.075129064
4.705714 -0.074677583
4.706714 -0.074223441
4.707714 -0.073766656
4.708714 -0.07330724
4.709714 -0.07284521099999999
4.710714 -0.07238059200000001
4.711714 -0.07191339399999999
4.712714 -0.071443641
4.713714 -0.070971344
4.714714 -0.07049652
4.715714 -0.070019194
4.716714 -0.06953938300000001
4.717714 -0.069057103
4.718714 -0.06857237299999999
4.719714 -0.06808521000000001
4.720714 -0.067595631
4.721714 -0.06710366
4.722714 -0.066609314
4.723714 -0.066112611
4.724714 -0.065613573
4.725714 -0.065112213
4.726714 -0.064608554
4.727714 -0.064102613
4.728714 -0.063594413
4.729714 -0.063083973
4.730714 -0.062571309
4.731714 -0.062056445
4.732714 -0.061539397999999995
4.733714 -0.061020185
4.734715 -0.060498831
4.735714 -0.059975352
4.736714 -0.059449772
4.737714 -0.058922108
4.738714 -0.058392383
4.739714 -0.057860615000000004
4.740714 -0.057326828
4.741714 -0.056791038
4.742714 -0.056253268999999995
4.743714 -0.05571353800000001
4.744714 -0.055171869000000005
4.745714 -0.054628286
4.746714 -0.054082809999999995
4.747715 -0.05353546
4.748714 -0.052986259
4.749714 -0.05243522999999999
4.750714 -0.051882392
4.751714 -0.051327766
4.752714 -0.050771376
4.753714 -0.050213245999999996
4.754714 -0.049653399
4.755714 -0.049091857999999995
4.756714 -0.048528641000000004
4.757714 -0.04796377
4.758714 -0.047397273
4.759714 -0.046829166
4.760714 -0.046259476
4.761714 -0.045688223
4.762714 -0.045115431
4.763714 -0.044541121999999995
4.764714 -0.04396532
4.765714 -0.043388046
4.766714 -0.042809322
4.767715 -0.042229171999999995
4.768714 -0.041647619
4.769714 -0.041064684
4.770714 -0.040480392999999996
4.771714 -0.039894765
4.772714 -0.039307826
4.773714 -0.038719593
4.774714 -0.038130095
4.775714 -0.037539352
4.776714 -0.036947388
4.777714 -0.036354226
4.778714 -0.035759888
4.779714 -0.035164398
4.780715 -0.034567781
4.781714 -0.033970058
4.782714 -0.033371252
4.783714 -0.032771390000000004
4.784714 -0.032170491999999995
4.785714 -0.031568584000000004
4.786714 -0.030965689999999997
4.787714 -0.030361832
4.788714 -0.029757033999999998
4.789714 -0.029151322
4.790714 -0.02854472
4.791714 -0.027937247
4.792714 -0.027328933
4.793715 -0.026719799
4.794714 -0.02610987
4.795714 -0.02549917
4.796714 -0.024887721999999998
4.797714 -0.024275552
4.798714 -0.023662683
4.799714 -0.023049139
4.800714 -0.022434945
4.801714 -0.021820124
4.802714 -0.0212047
4.803714 -0.020588697
4.804714 -0.01997214
4.805714 -0.019355053
4.806714 -0.018737459
4.807714 -0.018119384
4.808714 -0.017500851
4.809714 -0.016881883
4.810714 -0.016262507
4.811714 -0.015642747
4.812714 -0.015022626
4.813715 -0.014402169
4.814714 -0.0137814
4.815714 -0.013160343000000001
4.816714 -0.012539024000000001
4.817714 -0.011917468
4.818714 -0.011295696999999999
4.819714 -0.010673738
4.820714 -0.010051615
4.821714 -0.0094293522
4.822714 -0.0088069748
4.823714 -0.008184507899999999
4.824714 -0.0075619755
4.825714 -0.006939403100000001
4.826715 -0.0063168154
4.827714 -0.005694236500000001
4.828714 -0.0050716917
4.829714 -0.0044492055
4.830714 -0.0038268023000000003
4.831714 -0.0032045071
4.832714 -0.0025823443
4.833714 -0.0019603383
4.834714 -0.0013385137
4.835714 -0.00071689474
4.836714 -9.5505698e-05
4.837714 0.0005256291799999999
4.838714 0.0011464857
4.839714 0.0017670399999999999
4.840714 0.0023872677
4.841714 0.0030071451
4.842714 0.0036266483
4.843714 0.0042457534
4.844714 0.0048644364
4.845714 0.0054826738
4.846714 0.0061004415000000005
4.847714 0.0067177163
4.848714 0.0073344745
4.849714 0.0079506921
4.850714 0.008566345099999999
4.851714 0.0091814101
4.852714 0.009795864
4.853714 0.010409683000000001
4.854714 0.011022844
4.855714 0.011635323000000001
4.856714 0.012247095999999999
4.857714 0.012858139
4.858714 0.013468432
4.859715 0.014077948000000002
4.860714 0.014686665
4.861714 0.015294559000000001
4.862714 0.015901608
4.863714 0.016507789000000002
4.864714 0.017113079
4.865714 0.017717452999999998
4.866714 0.01832089
4.867714 0.018923367
4.868714 0.019524861999999997
4.869714 0.020125351
4.870714 0.020724811000000003
4.871714 0.021323223
4.872715 0.02192056
4.873714 0.022516803
4.874714 0.023111929
4.875714 0.023705917
4.876714 0.024298743
4.877714 0.024890387000000003
4.878714 0.025480828
4.879714 0.026070044000000004
4.880714 0.026658011
4.881714 0.027244710000000002
4.882714 0.027830119
4.883714 0.028414218
4.884714 0.028996984
4.885714 0.029578398000000002
4.886714 0.030158437000000003
4.887714 0.030737079
4.888714 0.031314307
4.889714 0.031890097000000006
4.890714 0.032464432
4.891714 0.033037289000000004
4.892715 0.033608646
4.893714 0.034178485
4.894714 0.034746787
4.895714 0.035313528
4.896714 0.035878690000000005
4.897714 0.036442254
4.898714 0.037004196
4.899714 0.0375645
4.900714 0.038123145
4.901714 0.038680110999999996
4.902714 0.039235376999999995
4.903714 0.039788926
4.904714 0.040340738
4.905715 0.040890791999999995
4.906714 0.04143907
4.907714 0.041985555
4.908714 0.042530227999999996
4.909714 0.043073067
4.910714 0.043614054
4.911714 0.044153174
4.912714 0.044690407
4.913714 0.045225734000000004
4.914714 0.045759138
4.915714 0.046290603
4.916714 0.046820109
4.917714 0.047347636
4.918715 0.04787317
4.919714 0.048396693
4.920714 0.04891819
4.921714 0.049437641000000004
4.922714 0.04995502499999999
4.923714 0.05047033200000001
4.924714 0.050983536999999995
4.925714 0.05149462999999999
4.926714 0.052003591999999994
4.927714 0.052510405999999996
4.928714 0.053015054
4.929714 0.05351752
4.930714 0.054017791999999995
4.931714 0.054515846
4.932714 0.055011670000000006
4.933714 0.055505248
4.934714 0.055996561
4.935714 0.056485599000000004
4.936714 0.056972337
4.937714 0.057456765
4.938715 0.05793887
4.939714 0.058418635000000003
4.940714 0.058896041999999996
4.941714 0.059371081
4.942714 0.059843733
4.943714 0.060313987000000006
4.944714 0.060781825
4.945714 0.061247236000000004
4.946714 0.061710202000000006
4.947714 0.062170712
4.948714 0.062628754
4.949714 0.063084316
4.950714 0.06353738099999999
4.951715 0.063987938
4.952714 0.06443596800000001
4.953714 0.064881466
4.954714 0.065324415
4.955714 0.065764802
4.956714 0.066202617
4.957714 0.066637847
4.958714 0.067070482
4.959714 0.067500508
4.960714 0.067927915
4.961714 0.06835269199999999
4.962714 0.06877482500000001
4.963714 0.069194299
4.964714 0.069611106
4.965714 0.070025242
4.966714 0.070436689
4.967714 0.070845435
4.968714 0.071251474
4.969714 0.071654789
4.970714 0.072055374
4.971714 0.072453218
4.972714 0.072848314
4.973714 0.073240651
4.974714 0.073630217
4.975714 0.074017001
4.976714 0.07440099700000001
4.977714 0.07478219300000001
4.978714 0.075160584
4.979714 0.07553615699999999
4.980714 0.075908902
4.981714 0.076278811
4.982714 0.07664588
4.983714 0.077010097
4.984715 0.077371456
4.985714 0.077729946
4.986714 0.078085565
4.987714 0.078438304
4.988714 0.078788149
4.989714 0.079135102
4.990714 0.07947915
4.991714 0.079820288
4.992714 0.080158509
4.993714 0.080493803
4.994714 0.080826168
4.995714 0.0811556
4.996714 0.081482087
4.997715 0.081805629
4.998714 0.082126213
4.999714 0.082443841
5.000714 0.0827585
5.001714 0.08307019
5.002714 0.083378906
5.003714 0.083684642
5.004714 0.083987392
5.005714 0.084287149
5.006714 0.084583909
5.007714 0.084877666
5.008714 0.085168419
5.009714 0.085456163
5.010714 0.085740892
5.011714 0.086022599
5.012714 0.08630128599999999
5.013714 0.086576946
5.014714 0.086849573
5.015714 0.087119167
5.016714 0.087385724
5.017715 0.087649241
5.018714 0.087909715
5.019714 0.088167144
5.020714 0.088421523
5.021714 0.088672852
5.022714 0.088921125
5.023714 0.089166348
5.024714 0.08940851500000001
5.025714 0.089647621
5.026714 0.08988367
5.027714 0.090116658
5.028714 0.090346584
5.029714 0.090573449
5.030715 0.090797251
5.031714 0.09101798600000001
5.032714 0.09123566
5.033714 0.091450266
5.034714 0.09166181000000001
5.035714 0.091870286
5.036714 0.092075701
5.037714 0.092278048
5.038714 0.092477334
5.039714 0.092673558
5.040714 0.092866714
5.041714 0.09305680899999999
5.042714 0.09324384200000001
5.043715 0.093427813
5.044714 0.093608722
5.045714 0.093786576
5.046714 0.093961373
5.047714 0.09413311499999999
5.048714 0.09430180099999999
5.049714 0.094467431
5.050714 0.09463001
5.051714 0.09478953999999999
5.052714 0.094946026
5.053714 0.095099467
5.054714 0.09524987
5.055714 0.095397234
5.056714 0.095541566
5.057714 0.09568286499999999
5.058714 0.095821137
5.059714 0.095956383
5.060714 0.096088607
5.061714 0.096217816
5.062714 0.096344011
5.063715 0.096467201
5.064714 0.09658738900000001
5.065714 0.096704578
5.066714 0.09681877
5.067714 0.096929976
5.068714 0.097038195
5.069714 0.097143435
5.070714 0.0972457
5.071714 0.097344996
5.072714 0.09744133
5.073714 0.097534707
5.074714 0.09762512599999999
5.075714 0.097712595
5.076715 0.09779712399999999
5.077714 0.09787871999999999
5.078714 0.09795738200000001
5.079714 0.09803312099999999
5.080714 0.098105951
5.081714 0.09817587
5.082714 0.09824287799999999
5.083714 0.098306988
5.084714 0.09836821100000001
5.085714 0.098426547
5.086714 0.09848199599999999
5.087714 0.09853458
5.088714 0.09858429
5.089714 0.098631147
5.090714 0.098675152
5.091714 0.09871631599999998
5.092714 0.09875464
5.093714 0.09879013499999999
5.094714 0.098822813
5.095714 0.098852674
5.096714 0.098879728
5.097714 0.09890398900000001
5.098714 0.09892545600000001
5.099714 0.098944153
5.100714 0.09896007799999999
5.101714 0.098973245
5.102714 0.098983652
5.103714 0.098991313
5.104714 0.09899623700000001
5.105714 0.098998437
5.106714 0.09899792500000001
5.107714 0.09899471200000001
5.108714 0.098988798
5.109715 0.09898019499999999
5.110714 0.098968914
5.111714 0.098954968
5.112714 0.09893835499999999
5.113714 0.0989191
5.114714 0.098897202
5.115714 0.098872674
5.116714 0.09884552600000002
5.117714 0.09881577
5.118714 0.09878341800000001
5.119714 0.098748482
5.120714 0.09871096100000001
5.121714 0.098670879
5.122715 0.09862823600000001
5.123714 0.09858304400000001
5.124714 0.09853531400000001
5.125714 0.09848505699999999
5.126714 0.098432286
5.127714 0.09837701200000001
5.128714 0.098319247
5.129714 0.09825900199999998
5.130714 0.09819628899999999
5.131714 0.09813112
5.132714 0.09806350600000001
5.133714 0.097993459
5.134714 0.09792099000000001
5.135714 0.09784611200000001
5.136714 0.09776883499999998
5.137714 0.097689172
5.138714 0.097607134
5.139714 0.097522733
5.140714 0.09743598099999999
5.141714 0.097346894
5.142715 0.097255484
5.143714 0.097161764
5.144714 0.09706574500000001
5.145714 0.096967444
5.146714 0.096866873
5.147714 0.096764043
5.148714 0.096658967
5.149714 0.096551655
5.150714 0.096442126
5.151714 0.096330384
5.152714 0.09621644900000001
5.153714 0.096100336
5.154714 0.095982052
5.155715 0.095861615
5.156714 0.09573902899999999
5.157714 0.095614314
5.158714 0.09548748500000001
5.159714 0.095358549
5.160714 0.095227524
5.161714 0.09509442
5.162714 0.09495925000000001
5.163714 0.094822026
5.164714 0.094682764
5.165714 0.094541477
5.166714 0.094398175
5.167714 0.094252871
5.168715 0.094105583
5.169714 0.093956321
5.170714 0.093805103
5.171714 0.093651935
5.172714 0.093496841
5.173714 0.093339826
5.174714 0.093180907
5.175714 0.093020097
5.176714 0.092857413
5.177714 0.092692871
5.178714 0.092526479
5.179714 0.092358253
5.180714 0.09218821099999999
5.181714 0.092016364
5.182714 0.091842725
5.183714 0.09166731
5.184714 0.091490138
5.185714 0.091311213
5.186714 0.091130554
5.187714 0.090948178
5.188715 0.090764096
5.189714 0.090578321
5.190714 0.090390869
5.191714 0.090201752
5.192714 0.090010982
5.193714 0.089818577
5.194714 0.089624547
5.195714 0.089428911
5.196714 0.089231675
5.197714 0.089032855
5.198714 0.088832469
5.199714 0.088630529
5.200714 0.088427047
5.201715 0.08822204
5.202714 0.088015519
5.203714 0.087807496
5.204714 0.087597989
5.205714 0.08738701
5.206714 0.087174575
5.207714 0.086960697
5.208714 0.08674538700000001
5.209714 0.08652866199999999
5.210714 0.08631054099999999
5.211714 0.08609103400000001
5.212714 0.085870159
5.213714 0.085647928
5.214714 0.085424352
5.215714 0.08519945
5.216714 0.08497323700000001
5.217714 0.084745727
5.218714 0.084516936
5.219714 0.084286876
5.220714 0.084055559
5.221714 0.083823001
5.222714 0.08358922199999999
5.223714 0.083354232
5.224714 0.083118043
5.225714 0.082880672
5.226714 0.082642131
5.227714 0.082402432
5.228714 0.082161592
5.229714 0.081919623
5.230714 0.081676536
5.231714 0.081432349
5.232714 0.081187073
5.233714 0.080940721
5.234715 0.080693304
5.235714 0.080444838
5.236714 0.080195337
5.237714 0.079944811
5.238714 0.07969327899999999
5.239714 0.079440745
5.240714 0.079187227
5.241714 0.078932737
5.242714 0.078677293
5.243714 0.078420906
5.244714 0.078163587
5.245714 0.077905355
5.246714 0.077646214
5.247715 0.077386183
5.248714 0.077125279
5.249714 0.076863513
5.250714 0.076600898
5.251714 0.076337444
5.252714 0.076073169
5.253714 0.075808086
5.254714 0.07554221100000001
5.255714 0.07527555
5.256714 0.075008121
5.257714 0.07473993999999999
5.258714 0.074471015
5.259714 0.074201362
5.260714 0.073930988
5.261714 0.073659909
5.262714 0.07338813699999999
5.263714 0.073115685
5.264714 0.072842569
5.265714 0.072568795
5.266714 0.07229437500000001
5.267715 0.07201932
5.268714 0.071743649
5.269714 0.071467366
5.270714 0.071190484
5.271714 0.070913014
5.272714 0.070634967
5.273714 0.070356356
5.274714 0.070077193
5.275714 0.06979748699999999
5.276714 0.069517252
5.277714 0.06923649899999999
5.278714 0.068955234
5.279714 0.068673474
5.280715 0.068391225
5.281714 0.068108505
5.282714 0.06782532399999999
5.283714 0.06754169
5.284714 0.067257619
5.285714 0.066973118
5.286714 0.06668819699999999
5.287714 0.066402875
5.288714 0.066117157
5.289714 0.065831054
5.290714 0.065544579
5.291714 0.06525774399999999
5.292714 0.064970559
5.293715 0.064683036
5.294714 0.064395182
5.295714 0.064107013
5.296714 0.063818536
5.297714 0.06352975599999999
5.298714 0.063240691
5.299714 0.06295134100000001
5.300714 0.062661723
5.301714 0.062371843
5.302714 0.062081713
5.303714 0.061791338
5.304714 0.061500729999999997
5.305714 0.061209896
5.306714 0.06091884
5.307714 0.060627575
5.308714 0.060336111
5.309714 0.060044456
5.310714 0.059752614
5.311714 0.059460597999999996
5.312714 0.059168413
5.313715 0.058876065000000005
5.314714 0.058583566000000004
5.315714 0.058290920999999996
5.316714 0.057998141999999996
5.317714 0.057705241
5.318714 0.057412218
5.319714 0.057119090000000004
5.320714 0.05682585800000001
5.321714 0.056532538
5.322714 0.05623913
5.323714 0.055945647
5.324714 0.0556521
5.325714 0.055358495
5.326715 0.055064842999999995
5.327714 0.054771150000000005
5.328714 0.054477423
5.329714 0.054183672
5.330714 0.053889903999999995
5.331714 0.053596123999999995
5.332714 0.053302343999999995
5.333714 0.053008570000000005
5.334714 0.052714807999999995
5.335714 0.052421068999999994
5.336714 0.052127353
5.337714 0.051833672000000004
5.338714 0.051540032
5.339714 0.051246438000000005
5.340714 0.050952897
5.341714 0.05065941399999999
5.342714 0.050366001
5.343714 0.05007265699999999
5.344714 0.04977939000000001
5.345714 0.049486203
5.346714 0.049193104
5.347714 0.048900099
5.348714 0.048607195
5.349714 0.048314396
5.350714 0.048021707000000004
5.351714 0.047729135
5.352714 0.047436685
5.353714 0.047144364
5.354714 0.046852176
5.355714 0.046560128
5.356714 0.046268224999999996
5.357714 0.045976471000000005
5.358714 0.045684873
5.359715 0.045393439
5.360714 0.045102170999999996
5.361714 0.044811075
5.362714 0.044520156
5.363714 0.04422942
5.364714 0.043938871000000004
5.365714 0.043648513
5.366714 0.043358354
5.367714 0.043068398
5.368714 0.042778646
5.369714 0.042489107
5.370714 0.042199783
5.371714 0.041910677
5.372715 0.041621792
5.373714 0.041333132
5.374714 0.041044701
5.375714 0.040756504
5.376714 0.040468539000000005
5.377714 0.040180811999999996
5.378714 0.039893328
5.379714 0.039606084
5.380714 0.039319089
5.381714 0.03903234
5.382714 0.038745841999999996
5.383714 0.038459594
5.384714 0.038173603
5.385714 0.037887867
5.386714 0.037602391
5.387714 0.037317176
5.388714 0.037032223
5.389714 0.036747535
5.390714 0.036463115000000004
5.391714 0.036178966
5.392715 0.03589509
5.393714 0.035611490999999995
5.394714 0.035328168
5.395714 0.035045124000000004
5.396714 0.034762363
5.397714 0.034479884
5.398714 0.034197691
5.399714 0.033915787999999995
5.400714 0.033634172999999996
5.401714 0.033352852999999995
5.402714 0.033071826
5.403714 0.032791094
5.404714 0.032510658
5.405715 0.032230522
5.406714 0.031950686
5.407714 0.031671149
5.408714 0.031391915
5.409714 0.031112984
5.410714 0.030834356000000004
5.411714 0.03055603
5.412714 0.030278007
5.413714 0.03000029
5.414714 0.029722875
5.415714 0.029445763
5.416714 0.029168952999999997
5.417714 0.028892446
5.418715 0.028616242
5.419714 0.028340340999999998
5.420714 0.028064739
5.421714 0.027789436999999997
5.422714 0.027514435
5.423714 0.027239733
5.424714 0.026965330000000003
5.425714 0.026691227999999997
5.426714 0.026417422
5.427714 0.026143913
5.428714 0.025870703
5.429714 0.025597791
5.430714 0.025325175000000002
5.431714 0.025052854
5.432714 0.024780829
5.433714 0.024509101
5.434714 0.024237669
5.435714 0.023966531
5.436714 0.023695688
5.437714 0.023425141
5.438715 0.023154885
5.439714 0.022884924
5.440714 0.022615255
5.441714 0.022345879
5.442714 0.022076792
5.443714 0.021807996
5.444714 0.021539489000000002
5.445714 0.021271268000000003
5.446714 0.021003334000000002
5.447714 0.020735683
5.448714 0.020468314999999997
5.449714 0.020201227999999998
5.450714 0.019934419999999998
5.451715 0.019667888
5.452714 0.019401632000000002
5.453714 0.019135648
5.454714 0.018869933
5.455714 0.018604485
5.456714 0.018339303999999997
5.457714 0.018074385
5.458714 0.017809728
5.459714 0.017545329000000002
5.460714 0.017281185
5.461714 0.017017295
5.462714 0.016753655
5.463714 0.016490265
5.464714 0.016227122
5.465714 0.015964222
5.466714 0.015701566
5.467714 0.015439149999999999
5.468714 0.015176972
5.469714 0.014915031
5.470714 0.014653323
5.471714 0.014391849
5.472714 0.014130604000000001
5.473714 0.013869586
5.474714 0.013608794
5.475714 0.013348226
5.476714 0.013087877999999999
5.477714 0.012827749000000001
5.478714 0.012567835999999999
5.479714 0.012308135
5.480714 0.012048645
5.481714 0.011789362999999999
5.482714 0.011530285
5.483714 0.011271409
5.484715 0.01101273
5.485714 0.010754247
5.486714 0.010495954
5.487714 0.010237849
5.488714 0.009979928300000001
5.489714 0.0097221877
5.490714 0.0094646239
5.491714 0.009207232499999999
5.492714 0.0089500107
5.493714 0.008692954000000001
5.494714 0.0084360589
5.495714 0.0081793209
5.496714 0.0079227371
5.497715 0.007666304
5.498714 0.0074100179
5.499714 0.0071538758
5.500714 0.0068978734
5.501714 0.0066420078
5.502714 0.0063862761
5.503714 0.0061306746
5.504714 0.0058752004
5.505714 0.0056198507
5.506714 0.0053646225
5.507714 0.0051095125
5.508714 0.004854517500000001
5.509714 0.004599634799999999
5.510714 0.0043448614
5.511714 0.0040901941
5.512714 0.0038356298
5.513714 0.0035811651999999995
5.514714 0.003326797
5.515714 0.0030725215999999997
5.516714 0.0028183356
5.517715 0.0025642354
5.518714 0.0023102171000000003
5.519714 0.0020562768
5.520714 0.0018024106
5.521714 0.0015486146
5.522714 0.0012948846
5.523714 0.0010412165
5.524714 0.00078760595
5.525714 0.00053404874
5.526714 0.0002805406
5.527714 2.7077256999999998e-05
5.528714 -0.00022634556
5.529714 -0.00047973199000000006
5.530715 -0.00073308615
5.531714 -0.00098641212
5.532714 -0.0012397137
5.533714 -0.0014929948000000001
5.534714 -0.0017462589000000002
5.535714 -0.0019995101
5.536714 -0.0022527516
5.537714 -0.0025059868
5.538714 -0.002759219
5.539714 -0.0030124516
5.540714 -0.0032656877
5.541714 -0.0035189303
5.542714 -0.0037721820000000002
5.543715 -0.0040254461
5.544714 -0.0042787255
5.545714 -0.0045320230000000005
5.546714 -0.0047853413
5.547714 -0.0050386832
5.548714 -0.0052920514
5.549714 -0.0055454489
5.550714 -0.0057988786
5.551714 -0.0060523438
5.552714 -0.0063058469
5.553714 -0.006559391499999999
5.554714 -0.0068129812
5.555714 -0.0070666181
5.556714 -0.007320306
5.557714 -0.0075740485000000005
5.558714 -0.0078278485
5.559714 -0.0080817095
5.560714 -0.0083356346
5.561714 -0.008589627399999999
5.562714 -0.008843691499999999
5.563715 -0.0090978298
5.564714 -0.009352045199999999
5.565714 -0.009606340599999999
5.566714 -0.009860719
5.567714 -0.010115183
5.568714 -0.010369736000000001
5.569714 -0.01062438
5.570714 -0.010879116999999999
5.571714 -0.01113395
5.572714 -0.01138888
5.573714 -0.011643911
5.574714 -0.011899042
5.575714 -0.012154277
5.576715 -0.012409617
5.577714 -0.012665062999999999
5.578714 -0.012920616
5.579714 -0.013176278999999999
5.580714 -0.013432052000000002
5.581714 -0.013687937
5.582714 -0.013943935999999999
5.583714 -0.014200049999999999
5.584714 -0.014456279999999998
5.585714 -0.014712627999999998
5.586714 -0.014969095000000002
5.587714 -0.015225682999999999
5.588714 -0.015482395
5.589714 -0.015739231
5.590714 -0.015996193
5.591714 -0.016253284
5.592714 -0.016510507
5.593714 -0.016767862
5.594714 -0.017025352
5.595714 -0.017282979
5.596714 -0.017540746
5.597714 -0.017798656
5.598714 -0.018056708
5.599714 -0.018314907000000002
5.600714 -0.018573253999999997
5.601714 -0.018831750999999997
5.602714 -0.019090401
5.603714 -0.019349206
5.604714 -0.019608166
5.605714 -0.019867283
5.606714 -0.020126558
5.607714 -0.020385992000000002
5.608714 -0.020645586
5.609715 -0.020905341
5.610714 -0.021165257
5.611714 -0.021425336
5.612714 -0.021685577
5.613714 -0.021945981
5.614714 -0.022206547
5.615714 -0.022467275
5.616714 -0.022728165999999998
5.617714 -0.022989218999999998
5.618714 -0.023250435
5.619714 -0.023511812
5.620714 -0.02377335
5.621714 -0.024035051
5.622715 -0.024296912
5.623714 -0.024558936000000003
5.624714 -0.02482112
5.625714 -0.025083468
5.626714 -0.025345976
5.627714 -0.025608647000000002
5.628714 -0.025871477999999996
5.629714 -0.026134471
5.630714 -0.026397628
5.631714 -0.026660948
5.632714 -0.026924431
5.633714 -0.027188077
5.634714 -0.027451885
5.635714 -0.027715857
5.636714 -0.027979992000000002
5.637714 -0.028244290000000002
5.638714 -0.02850875
5.639714 -0.028773371000000002
5.640714 -0.029038155
5.641714 -0.029303099
5.642715 -0.029568202
5.643714 -0.029833463
5.644714 -0.030098882
5.645714 -0.030364454
5.646714 -0.030630178
5.647714 -0.030896053
5.648714 -0.031162077
5.649714 -0.031428246
5.650714 -0.031694557
5.651714 -0.031961009
5.652714 -0.032227597
5.653714 -0.032494319
5.654714 -0.032761172
5.655715 -0.03302815
5.656714 -0.033295253999999996
5.657714 -0.033562479
5.658714 -0.033829820999999996
5.659714 -0.034097278999999994
5.660714 -0.034364847999999996
5.661714 -0.034632528
5.662714 -0.034900311999999996
5.663714 -0.035168200999999996
5.664714 -0.035436192
5.665714 -0.035704279
5.666714 -0.035972465
5.667714 -0.036240745000000005
5.668715 -0.036509113999999995
5.669714 -0.036777573
5.670714 -0.03704612
5.671714 -0.037314752
5.672714 -0.037583464000000004
5.673714 -0.037852256
5.674714 -0.038121126
5.675714 -0.038390068
5.676714 -0.038659081
5.677714 -0.038928159999999996
5.678714 -0.039197304
5.679714 -0.039466508
5.680714 -0.039735771
5.681714 -0.040005086
5.682714 -0.040274448
5.683714 -0.040543854
5.684714 -0.0408133
5.685714 -0.041082778
5.686714 -0.041352285
5.687714 -0.041621816
5.688715 -0.041891364
5.689714 -0.042160926
5.690714 -0.042430495
5.691714 -0.042700066
5.692714 -0.042969632
5.693714 -0.043239185
5.694714 -0.043508725
5.695714 -0.043778244
5.696714 -0.044047734
5.697714 -0.044317191
5.698714 -0.044586611
5.699714 -0.044855988
5.700714 -0.045125317
5.701715 -0.045394592
5.702714 -0.045663808
5.703714 -0.045932963
5.704714 -0.046202049
5.705714 -0.046471061
5.706714 -0.046739995
5.707714 -0.047008845
5.708714 -0.047277604
5.709714 -0.047546269999999995
5.710714 -0.047814834
5.711714 -0.048083294
5.712714 -0.048351643
5.713714 -0.048619873
5.714714 -0.04888798
5.715714 -0.049155955999999994
5.716714 -0.049423799
5.717714 -0.049691495999999995
5.718714 -0.049959047
5.719714 -0.050226436
5.720714 -0.050493662
5.721714 -0.050760712000000006
5.722714 -0.051027582999999994
5.723714 -0.051294267
5.724714 -0.051560753
5.725714 -0.051827036
5.726714 -0.052093102999999995
5.727714 -0.052358948999999995
5.728714 -0.052624568000000004
5.729714 -0.052889949
5.730714 -0.053155085
5.731714 -0.053419964
5.732714 -0.053684581999999995
5.733714 -0.053948927
5.734715 -0.054212990999999995
5.735714 -0.054476771
5.736714 -0.05474026
5.737714 -0.055003446000000004
5.738714 -0.05526632299999999
5.739714 -0.05552888599999999
5.740714 -0.05579112900000001
5.741714 -0.05605304
5.742714 -0.056314614000000006
5.743714 -0.05657584399999999
5.744714 -0.056836725000000005
5.745714 -0.057097251
5.746714 -0.057357410000000005
5.747715 -0.057617197
5.748714 -0.057876605
5.749714 -0.058135623000000004
5.750714 -0.058394246
5.751714 -0.058652466
5.752714 -0.058910274
5.753714 -0.059167661999999996
5.754714 -0.05942462
5.755714 -0.059681135
5.756714 -0.059937203
5.757714 -0.06019281
5.758714 -0.060447946
5.759714 -0.06070260400000001
5.760714 -0.060956774
5.761714 -0.061210443
5.762714 -0.0614636
5.763714 -0.061716238
5.764714 -0.061968340999999996
5.765714 -0.062219903
5.766714 -0.062470912
5.767715 -0.062721357
5.768714 -0.062971225
5.769714 -0.06322051
5.770714 -0.06346919699999999
5.771714 -0.063717278
5.772714 -0.06396474799999999
5.773714 -0.064211589
5.774714 -0.064457796
5.775714 -0.064703362
5.776714 -0.064948277
5.777714 -0.065192528
5.778714 -0.06543610899999999
5.779714 -0.065679004
5.780715 -0.065921212
5.781714 -0.066162721
5.782714 -0.06640352100000001
5.783714 -0.066643598
5.784714 -0.06688294800000001
5.785714 -0.067121565
5.786714 -0.06735943
5.787714 -0.067596539
5.788714 -0.06783288
5.789714 -0.06806844
5.790714 -0.068303215
5.791714 -0.068537187
5.792714 -0.068770349
5.793715 -0.069002691
5.794714 -0.069234194
5.795714 -0.06946485399999999
5.796714 -0.069694658
5.797714 -0.069923594
5.798714 -0.070151646
5.799714 -0.070378807
5.800714 -0.07060506600000001
5.801714 -0.070830405
5.802714 -0.07105481899999999
5.803714 -0.07127829
5.804714 -0.071500812
5.805714 -0.071722368
5.806714 -0.071942952
5.807714 -0.072162552
5.808714 -0.072381156
5.809714 -0.072598754
5.810714 -0.07281533300000001
5.811714 -0.073030882
5.812714 -0.073245389
5.813715 -0.07345884800000001
5.814714 -0.073671248
5.815714 -0.073882577
5.816714 -0.074092823
5.817714 -0.07430198
5.818714 -0.074510032
5.819714 -0.074716972
5.820714 -0.074922788
5.821714 -0.075127475
5.822714 -0.075331016
5.823714 -0.075533404
5.824714 -0.075734622
5.825714 -0.075934664
5.826715 -0.076133519
5.827714 -0.076331169
5.828714 -0.076527608
5.829714 -0.076722819
5.830714 -0.07691679600000001
5.831714 -0.077109522
5.832714 -0.07730098399999999
5.833714 -0.077491172
5.834714 -0.077680073
5.835714 -0.077867677
5.836714 -0.078053965
5.837714 -0.078238925
5.838714 -0.078422547
5.839714 -0.078604819
5.840714 -0.078785728
5.841714 -0.078965258
5.842714 -0.079143402
5.843714 -0.079320144
5.844714 -0.079495471
5.845714 -0.079669378
5.846714 -0.07984184799999999
5.847714 -0.080012868
5.848714 -0.080182432
5.849714 -0.080350525
5.850714 -0.080517138
5.851714 -0.08068225600000001
5.852714 -0.080845872
5.853714 -0.081007974
5.854714 -0.081168558
5.855714 -0.081327604
5.856714 -0.081485108
5.857714 -0.081641058
5.858714 -0.081795442
5.859715 -0.081948249
5.860714 -0.08209946700000001
5.861714 -0.08224909
5.862714 -0.0823971
5.863714 -0.082543492
5.864714 -0.082688255
5.865714 -0.08283137
5.866714 -0.082972832
5.867714 -0.083112629
5.868714 -0.08325075
5.869714 -0.08338717699999999
5.870714 -0.08352190500000001
5.871714 -0.08365492100000001
5.872715 -0.083786214
5.873714 -0.083915767
5.874714 -0.084043574
5.875714 -0.084169616
5.876714 -0.08429389
5.877714 -0.084416382
5.878714 -0.084537076
5.879714 -0.084655965
5.880714 -0.084773038
5.881714 -0.084888283
5.882714 -0.085001689
5.883714 -0.08511325
5.884714 -0.085222954
5.885714 -0.085330789
5.886714 -0.08543674500000001
5.887714 -0.08554081399999999
5.888714 -0.085642992
5.889714 -0.085743261
5.890714 -0.085841614
5.891714 -0.085938047
5.892715 -0.086032541
5.893714 -0.086125097
5.894714 -0.08621569700000001
5.895714 -0.08630433600000001
5.896714 -0.086391007
5.897714 -0.086475693
5.898714 -0.086558389
5.899714 -0.086639088
5.900714 -0.086717773
5.901714 -0.086794439
5.902714 -0.086869072
5.903714 -0.086941669
5.904714 -0.08701221099999999
5.905715 -0.087080692
5.906714 -0.087147101
5.907714 -0.087211432
5.908714 -0.087273668
5.909714 -0.087333802
5.910714 -0.087391824
5.911714 -0.087447721
5.912714 -0.087501487
5.913714 -0.087553111
5.914714 -0.087602582
5.915714 -0.087649887
5.916714 -0.087695022
5.917714 -0.087737973
5.918715 -0.08777873
5.919714 -0.087817287
5.920714 -0.087853638
5.921714 -0.08788777
5.922714 -0.08791968
5.923714 -0.087949354
5.924714 -0.087976787
5.925714 -0.088001974
5.926714 -0.088024902
5.927714 -0.088045566
5.928714 -0.088063959
5.929714 -0.088080077
5.930714 -0.088093907
5.931714 -0.08810545
5.932714 -0.08811469300000001
5.933714 -0.08812162600000001
5.934714 -0.088126247
5.935714 -0.088128546
5.936714 -0.08812851699999999
5.937714 -0.088126154
5.938715 -0.088121445
5.939714 -0.088114385
5.940714 -0.088104967
5.941714 -0.088093185
5.942714 -0.088079029
5.943714 -0.088062487
5.944714 -0.08804355700000001
5.945714 -0.08802223
5.946714 -0.08799849900000001
5.947714 -0.087972352
5.948714 -0.08794379000000001
5.949714 -0.0879128
5.950714 -0.087879377
5.951715 -0.087843509
5.952714 -0.087805197
5.953714 -0.08776442799999999
5.954714 -0.087721203
5.955714 -0.08767551
5.956714 -0.087627349
5.957714 -0.087576709
5.958714 -0.087523588
5.959714 -0.087467983
5.960714 -0.087409886
5.961714 -0.087349291
5.962714 -0.0872862
5.963714 -0.08722060000000001
5.964714 -0.087152491
5.965714 -0.08708187399999999
5.966714 -0.087008736
5.967714 -0.086933078
5.968714 -0.086854899
5.969714 -0.086774188
5.970714 -0.08669094499999999
5.971714 -0.086605165
5.972714 -0.08651684600000001
5.973714 -0.086425984
5.974714 -0.086332572
5.975714 -0.086236605
5.976714 -0.086138077
5.977714 -0.086036988
5.978714 -0.085933332
5.979714 -0.085827109
5.980714 -0.08571830700000001
5.981714 -0.085606927
5.982714 -0.085492968
5.983714 -0.085376418
5.984715 -0.085257279
5.985714 -0.08513554300000001
5.986714 -0.085011212
5.987714 -0.084884278
5.988714 -0.08475474300000001
5.989714 -0.0846226
5.990714 -0.08448784899999999
5.991714 -0.084350485
5.992714 -0.084210507
5.993714 -0.084067916
5.994714 -0.083922705
5.995714 -0.083774875
5.996714 -0.083624426
5.997715 -0.083471357
5.998714 -0.083315664
5.999714 -0.08315735
6.000714 -0.082996412
6.001714 -0.082832854
6.002714 -0.082666671
6.003714 -0.08249786299999999
6.004714 -0.08232643599999999
6.005714 -0.08215238300000001
6.006714 -0.08197570600000001
6.007714 -0.081796409
6.008714 -0.081614486
6.009714 -0.08142993899999999
6.010714 -0.08124277199999999
6.011714 -0.08105298
6.012714 -0.080860563
6.013714 -0.080665521
6.014714 -0.08046785399999999
6.015714 -0.080267561
6.016714 -0.080064643
6.017715 -0.079859101
6.018714 -0.079650932
6.019714 -0.07944013899999999
6.020714 -0.079226715
6.021714 -0.07901066600000001
6.022714 -0.078791991
6.023714 -0.078570691
6.024714 -0.078346772
6.025714 -0.078120228
6.026714 -0.077891065
6.027714 -0.077659282
6.028714 -0.077424879
6.029714 -0.077187858
6.030715 -0.076948223
6.031714 -0.07670598
6.032714 -0.076461129
6.033714 -0.07621367100000001
6.034714 -0.075963611
6.035714 -0.075710955
6.036714 -0.075455703
6.037714 -0.07519786
6.038714 -0.074937433
6.039714 -0.074674422
6.040714 -0.074408832
6.041714 -0.07414066899999999
6.042714 -0.07386994000000001
6.043715 -0.073596643
6.044714 -0.073320785
6.045714 -0.073042366
6.046714 -0.07276139200000001
6.047714 -0.072477869
6.048714 -0.072191801
6.049714 -0.07190318999999999
6.050714 -0.071612041
6.051714 -0.07131836
6.052714 -0.071022147
6.053714 -0.070723408
6.054714 -0.070422149
6.055714 -0.07011837400000001
6.056714 -0.069812092
6.057714 -0.06950329999999999
6.058714 -0.069192005
6.059714 -0.068878214
6.060714 -0.068561936
6.061714 -0.068243174
6.062714 -0.067921932
6.063715 -0.067598216
6.064714 -0.067272031
6.065714 -0.066943391
6.066714 -0.0666123
6.067714 -0.066278764
6.068714 -0.06594279
6.069714 -0.065604388
6.070714 -0.065263564
6.071714 -0.064920326
6.072714 -0.06457468300000001
6.073714 -0.064226647
6.074714 -0.06387622
6.075714 -0.063523417
6.076715 -0.06316824
6.077714 -0.06281070500000001
6.078714 -0.062450813
6.079714 -0.062088575
6.080714 -0.061724003
6.081714 -0.061357103
6.082714 -0.060987886000000005
6.083714 -0.060616358
6.084714 -0.060242525000000005
6.085714 -0.059866399
6.086714 -0.05948798500000001
6.087714 -0.059107295
6.088714 -0.058724335
6.089714 -0.058339117
6.090714 -0.057951645999999996
6.091714 -0.057561934
6.092714 -0.057169987000000005
6.093714 -0.05677581600000001
6.094714 -0.056379428
6.095714 -0.055980834
6.096714 -0.055580039000000005
6.097714 -0.05517706199999999
6.098714 -0.05477190700000001
6.099714 -0.054364587000000006
6.100714 -0.053955108
6.101714 -0.053543487
6.102714 -0.053129735000000004
6.103714 -0.052713859
6.104714 -0.052295876000000005
6.105714 -0.051875791
6.106714 -0.051453622
6.107714 -0.051029376
6.108714 -0.050603069
6.109715 -0.050174713
6.110714 -0.049744318999999995
6.111714 -0.049311901000000005
6.112714 -0.048877473
6.113714 -0.048441043999999996
6.114714 -0.04800263
6.115714 -0.047562242
6.116714 -0.047119893
6.117714 -0.046675594
6.118714 -0.04622936
6.119714 -0.045781198
6.120714 -0.045331128
6.121714 -0.044879156999999996
6.122715 -0.0444253
6.123714 -0.043969569
6.124714 -0.043511979
6.125714 -0.04305254
6.126714 -0.042591264000000004
6.127714 -0.042128167
6.128714 -0.04166326
6.129714 -0.041196556
6.130714 -0.040728069
6.131714 -0.040257812000000004
6.132714 -0.039785801
6.133714 -0.039312046
6.134714 -0.038836565
6.135714 -0.038359370000000004
6.136714 -0.037880475
6.137714 -0.037399898
6.138714 -0.036917652999999995
6.139714 -0.036433755
6.140714 -0.035948219
6.141714 -0.035461062
6.142715 -0.034972298
6.143714 -0.034481945
6.144714 -0.033990019999999996
6.145714 -0.033496539
6.146714 -0.033001514
6.147714 -0.032504965
6.148714 -0.032006908
6.149714 -0.031507359
6.150714 -0.031006333
6.151714 -0.030503847
6.152714 -0.029999914
6.153714 -0.029494555
6.154714 -0.028987782
6.155715 -0.028479611999999998
6.156714 -0.027970059
6.157714 -0.027459141000000003
6.158714 -0.026946873
6.159714 -0.026433271999999997
6.160714 -0.025918352
6.161714 -0.025402129
6.162714 -0.024884619
6.163714 -0.024365839
6.164714 -0.023845803
6.165714 -0.023324527
6.166714 -0.022802029
6.167714 -0.022278323
6.168715 -0.021753427
6.169714 -0.021227358
6.170714 -0.020700131
6.171714 -0.020171766
6.172714 -0.019642278
6.173714 -0.019111687000000002
6.174714 -0.018580006
6.175714 -0.018047258
6.176714 -0.017513457
6.177714 -0.016978623
6.178714 -0.016442775
6.179714 -0.01590593
6.180714 -0.015368108999999998
6.181714 -0.014829329
6.182714 -0.014289607
6.183714 -0.013748963999999999
6.184714 -0.013207419000000001
6.185714 -0.012664989
6.186714 -0.012121694
6.187714 -0.011577553
6.188715 -0.011032583
6.189714 -0.010486805
6.190714 -0.009940235
6.191714 -0.0093928931
6.192714 -0.008844796700000001
6.193714 -0.0082959639
6.194714 -0.007746413800000001
6.195714 -0.007196162900000001
6.196714 -0.0066452303
6.197714 -0.0060936338
6.198714 -0.0055413911
6.199714 -0.0049885202
6.200714 -0.0044350392
6.201715 -0.0038809663
6.202714 -0.0033263197
6.203714 -0.0027711176000000002
6.204714 -0.0022153787
6.205714 -0.0016591217000000002
6.206714 -0.0011023656
6.207714 -0.0005451296600000001
6.208714 1.2566919000000002e-05
6.209714 0.00057070442
6.210714 0.0011292629
6.211714 0.0016882224000000002
6.212714 0.0022475626
6.213714 0.0028072629
6.214714 0.0033673025999999997
6.215714 0.0039276609
6.216714 0.0044883171
6.217714 0.0050492501
6.218714 0.0056104389000000005
6.219714 0.0061718623
6.220714 0.006733499300000001
6.221714 0.0072953283999999995
6.222714 0.007857329199999999
6.223714 0.008419480600000001
6.224714 0.0089817622
6.225714 0.009544153000000001
6.226714 0.010106632999999999
6.227714 0.01066918
6.228714 0.011231776
6.229714 0.011794401
6.230714 0.012357034000000001
6.231714 0.012919655000000002
6.232714 0.013482245
6.233714 0.014044784000000001
6.234715 0.014607252999999999
6.235714 0.015169631999999999
6.236714 0.015731902
6.237714 0.016294043
6.238714 0.016856035000000002
6.239714 0.017417858
6.240714 0.017979492
6.241714 0.018540917
6.242714 0.019102111
6.243714 0.019663056
6.244714 0.020223729
6.245714 0.020784112
6.246714 0.021344182
6.247715 0.021903917
6.248714 0.022463297
6.249714 0.0230223
6.250714 0.023580903
6.251714 0.024139085
6.252714 0.024696824
6.253714 0.025254098
6.254714 0.025810883
6.255714 0.026367159
6.256714 0.026922906
6.257714 0.027478099000000002
6.258714 0.028032716
6.259714 0.028586737
6.260714 0.029140140000000002
6.261714 0.029692904
6.262714 0.030245005999999998
6.263714 0.030796428
6.264714 0.031347148
6.265714 0.031897146
6.266714 0.032446402
6.267715 0.032994896
6.268714 0.033542607
6.269714 0.034089515
6.270714 0.034635601
6.271714 0.03518085
6.272714 0.035725237
6.273714 0.036268745
6.274714 0.036811356999999996
6.275714 0.037353052
6.276714 0.03789381
6.277714 0.03843361
6.278714 0.038972433
6.279714 0.03951026
6.280715 0.040047071999999996
6.281714 0.040582847000000005
6.282714 0.041117566
6.283714 0.041651205
6.284714 0.042183747
6.285714 0.042715168
6.286714 0.043245449000000005
6.287714 0.043774568
6.288714 0.044302503
6.289714 0.044829233
6.290714 0.045354734
6.291714 0.045878987
6.292714 0.046401969
6.293715 0.046923658
6.294714 0.047444034
6.295714 0.047963078
6.296714 0.048480765
6.297714 0.048997079000000006
6.298714 0.049511995
6.299714 0.050025492
6.300714 0.050537556
6.301714 0.051048159
6.302714 0.051557283999999995
6.303714 0.052064913
6.304714 0.052571029
6.305714 0.053075607999999996
6.306714 0.053578638
6.307714 0.054080092
6.308714 0.054579956
6.309714 0.055078208
6.310714 0.055574829000000006
6.311714 0.05606980400000001
6.312714 0.056563114000000005
6.313715 0.057054736
6.314714 0.057544658000000005
6.315714 0.05803285699999999
6.316714 0.058519311000000004
6.317714 0.059004006
6.318714 0.059486914
6.319714 0.059968024
6.320714 0.060447311000000004
6.321714 0.06092476
6.322714 0.061400351000000006
6.323714 0.061874063
6.324714 0.062345871
6.325714 0.062815758
6.326715 0.063283707
6.327714 0.063749694
6.328714 0.064213696
6.329714 0.064675702
6.330714 0.065135688
6.331714 0.065593631
6.332714 0.066049513
6.333714 0.066503318
6.334714 0.066955021
6.335714 0.067404611
6.336714 0.06785206499999999
6.337714 0.068297365
6.338714 0.068740494
6.339714 0.069181435
6.340714 0.069620169
6.341714 0.070056674
6.342714 0.070490938
6.343714 0.07092295
6.344714 0.071352685
6.345714 0.071780127
6.346714 0.072205259
6.347714 0.072628068
6.348714 0.073048536
6.349714 0.073466648
6.350714 0.073882384
6.351714 0.07429572899999999
6.352714 0.07470666299999999
6.353714 0.07511517000000001
6.354714 0.075521233
6.355714 0.075924839
6.356714 0.076325965
6.357714 0.07672459499999999
6.358714 0.077120709
6.359715 0.077514292
6.360714 0.077905325
6.361714 0.078293792
6.362714 0.07867967399999999
6.363714 0.07906295399999999
6.364714 0.079443608
6.365714 0.07982162599999999
6.366714 0.08019699
6.367714 0.08056967599999999
6.368714 0.080939673
6.369714 0.081306964
6.370714 0.081671524
6.371714 0.08203334300000001
6.372715 0.08239240299999999
6.373714 0.082748692
6.374714 0.083102193
6.375714 0.083452888
6.376714 0.08380076
6.377714 0.084145798
6.378714 0.084487989
6.379714 0.084827316
6.380714 0.085163768
6.381714 0.085497327
6.382714 0.085827982
6.383714 0.08615571999999999
6.384714 0.086480525
6.385714 0.086802384
6.386714 0.087121286
6.387714 0.087437214
6.388714 0.087750156
6.389714 0.0880601
6.390714 0.088367029
6.391714 0.08867093100000001
6.392715 0.088971789
6.393714 0.08926959100000001
6.394714 0.089564326
6.395714 0.089855975
6.396714 0.090144528
6.397714 0.090429967
6.398714 0.09071227999999999
6.399714 0.09099145
6.400714 0.09126746399999999
6.401714 0.091540313
6.402714 0.091809977
6.403714 0.092076446
6.404714 0.092339702
6.405715 0.092599733
6.406714 0.092856528
6.407714 0.093110075
6.408714 0.093360356
6.409714 0.093607366
6.410714 0.093851087
6.411714 0.09409150799999999
6.412714 0.094328623
6.413714 0.094562414
6.414714 0.094792875
6.415714 0.09501999
6.416714 0.095243752
6.417714 0.095464155
6.418715 0.09568118299999999
6.419714 0.095894828
6.420714 0.09610508000000001
6.421714 0.096311927
6.422714 0.096515362
6.423714 0.096715376
6.424714 0.096911954
6.425714 0.09710508699999999
6.426714 0.097294769
6.427714 0.09748098699999999
6.428714 0.09766373599999999
6.429714 0.097842992
6.430714 0.09801875599999998
6.431714 0.09819101499999999
6.432714 0.09835975899999999
6.433714 0.09852497600000001
6.434714 0.09868665400000001
6.435714 0.098844792
6.436714 0.098999368
6.437714 0.099150382
6.438715 0.09929782200000001
6.439714 0.099441665
6.440714 0.099581922
6.441714 0.099718571
6.442714 0.099851598
6.443714 0.09998100600000001
6.444714 0.10010678
6.445714 0.10022891
6.446714 0.1003474
6.447714 0.10046223
6.448714 0.10057340000000001
6.449714 0.10068089
6.450714 0.10078473
6.451715 0.10088486999999999
6.452714 0.10098132000000001
6.453714 0.10107408000000001
6.454714 0.10116312999999999
6.455714 0.10124849
6.456714 0.10133012999999999
6.457714 0.10140806000000001
6.458714 0.10148226
6.459714 0.10155273999999999
6.460714 0.10161948000000001
6.461714 0.10168249
6.462714 0.10174175
6.463714 0.10179727000000001
6.464714 0.10184904
6.465714 0.10189705
6.466714 0.1019413
6.467714 0.10198178
6.468714 0.10201848
6.469714 0.10205141
6.470714 0.10208054
6.471714 0.10210588999999999
6.472714 0.10212744000000001
6.473714 0.10214519
6.474714 0.10215914
6.475714 0.10216928000000002
6.476714 0.10217559999999999
6.477714 0.10217810000000001
6.478714 0.10217678999999999
6.479714 0.10217164
6.480714 0.10216266
6.481714 0.10214985
6.482714 0.10213319
6.483714 0.10211268999999999
6.484715 0.10208833999999999
6.485714 0.10206016000000001
6.486714 0.10202811999999999
6.487714 0.10199223
6.488714 0.10195249
6.489714 0.10190888999999999
6.490714 0.10186144000000001
6.491714 0.10181013000000001
6.492714 0.10175497
6.493714 0.10169594
6.494714 0.10163306999999999
6.495714 0.10156633000000001
6.496714 0.10149573
6.497715 0.10142127000000001
6.498714 0.10134295000000001
6.499714 0.10126077
6.500714 0.10117473
6.501714 0.10108483
6.502714 0.10099106999999999
6.503714 0.10089345
6.504714 0.10079197
6.505714 0.10068662
6.506714 0.10057741999999999
6.507714 0.10046435999999999
6.508714 0.10034743
6.509714 0.10022665000000001
6.510714 0.10010201
6.511714 0.09997350899999999
6.512714 0.099841156
6.513714 0.099704938
6.514714 0.09956486799999999
6.515714 0.099420943
6.516714 0.099273166
6.517715 0.099121546
6.518714 0.09896607399999999
6.519714 0.09880675900000001
6.520714 0.09864359199999999
6.521714 0.098476594
6.522714 0.09830575400000001
6.523714 0.098131085
6.524714 0.09795258500000001
6.525714 0.097770256
6.526714 0.097584107
6.527714 0.097394147
6.528714 0.097200373
6.529714 0.097002793
6.530715 0.09680141199999999
6.531714 0.096596242
6.532714 0.096387282
6.533714 0.096174539
6.534714 0.09595801799999999
6.535714 0.095737725
6.536714 0.095513667
6.537714 0.095285848
6.538714 0.09505427400000001
6.539714 0.094818958
6.540714 0.09457989900000001
6.541714 0.094337104
6.542714 0.094090577
6.543715 0.09384033
6.544714 0.093586365
6.545714 0.09332868500000001
6.546714 0.09306729799999999
6.547714 0.092802208
6.548714 0.092533429
6.549714 0.092260959
6.550714 0.091984804
6.551714 0.09170497700000001
6.552714 0.091421476
6.553714 0.091134314
6.554714 0.090843497
6.555714 0.090549031
6.556714 0.090250926
6.557714 0.089949189
6.558714 0.089643826
6.559714 0.089334848
6.560714 0.089022261
6.561714 0.08870607700000001
6.562714 0.088386302
6.563715 0.088062946
6.564714 0.08773602300000001
6.565714 0.087405537
6.566714 0.087071501
6.567714 0.086733926
6.568714 0.086392817
6.569714 0.08604819300000001
6.570714 0.08570005900000001
6.571714 0.085348426
6.572714 0.084993307
6.573714 0.084634713
6.574714 0.08427265
6.575714 0.083907135
6.576715 0.08353818
6.577714 0.08316578999999999
6.578714 0.082789978
6.579714 0.082410761
6.580714 0.082028145
6.581714 0.081642141
6.582714 0.081252761
6.583714 0.080860022
6.584714 0.08046393
6.585714 0.080064498
6.586714 0.079661742
6.587714 0.079255668
6.588714 0.07884629300000001
6.589714 0.07843362999999999
6.590714 0.07801769
6.591714 0.07759849
6.592714 0.077176042
6.593714 0.076750357
6.594714 0.076321454
6.595714 0.07588935000000001
6.596714 0.075454055
6.597714 0.075015589
6.598714 0.074573961
6.599714 0.074129191
6.600714 0.07368129400000001
6.601714 0.07323029
6.602714 0.072776194
6.603714 0.072319026
6.604714 0.071858795
6.605714 0.07139552
6.606714 0.070929225
6.607714 0.07045992000000001
6.608714 0.069987623
6.609715 0.069512351
6.610714 0.069034123
6.611714 0.068552955
6.612714 0.068068865
6.613714 0.067581871
6.614714 0.067091989
6.615714 0.06659923200000001
6.616714 0.066103623
6.617714 0.065605174
6.618714 0.065103901
6.619714 0.064599823
6.620714 0.06409295599999999
6.621714 0.063583319
6.622715 0.063070928
6.623714 0.06255580200000001
6.624714 0.062037952
6.625714 0.061517401
6.626714 0.060994165999999995
6.627714 0.060468266
6.628714 0.059939716999999997
6.629714 0.059408537
6.630714 0.058874749999999997
6.631714 0.058338372
6.632714 0.057799421
6.633714 0.057257916000000006
6.634714 0.056713878
6.635714 0.056167331
6.636714 0.055618293
6.637714 0.055066787
6.638714 0.054512831000000005
6.639714 0.053956447000000005
6.640714 0.053397652999999996
6.641714 0.052836473
6.642715 0.052272929999999995
6.643714 0.051707047
6.644714 0.051138841
6.645714 0.050568336
6.646714 0.049995555000000004
6.647714 0.049420522
6.648714 0.048843252999999996
6.649714 0.048263773
6.650714 0.047682101
6.651714 0.047098259999999996
6.652714 0.046512272
6.653714 0.045924159
6.654714 0.045333941999999995
6.655715 0.044741642
6.656714 0.04414728
6.657714 0.043550882
6.658714 0.042952466
6.659714 0.042352057
6.660714 0.041749675
6.661714 0.041145342
6.662714 0.040539081
6.663714 0.039930915
6.664714 0.039320867
6.665714 0.038708962
6.666714 0.038095223
6.667714 0.037479674000000004
6.668715 0.036862338
6.669714 0.036243242
6.670714 0.035622406999999995
6.671714 0.034999862
6.672714 0.034375628
6.673714 0.033749733000000004
6.674714 0.033122205
6.675714 0.032493068
6.676714 0.031862347
6.677714 0.031230066
6.678714 0.030596255
6.679714 0.029960938
6.680714 0.029324144
6.681714 0.028685897
6.682714 0.028046223
6.683714 0.02740515
6.684714 0.026762704
6.685714 0.02611891
6.686714 0.025473793999999998
6.687714 0.024827381
6.688715 0.024179698
6.689714 0.02353077
6.690714 0.022880622
6.691714 0.022229282
6.692714 0.021576772
6.693714 0.020923119
6.694714 0.02026835
6.695714 0.019612489
6.696714 0.018955563
6.697714 0.018297597
6.698714 0.017638618
6.699714 0.016978652
6.700714 0.016317725999999998
6.701715 0.015655867
6.702714 0.014993102000000001
6.703714 0.014329457
6.704714 0.013664959999999999
6.705714 0.012999638999999999
6.706714 0.012333523999999998
6.707714 0.011666641
6.708714 0.010999018999999999
6.709714 0.010330688
6.710714 0.0096616764
6.711714 0.0089920133
6.712714 0.0083217281
6.713714 0.0076508499
6.714714 0.0069794085
6.715714 0.006307433800000001
6.716714 0.0056349545
6.717714 0.0049620008
6.718714 0.0042886018
6.719714 0.0036147871
6.720714 0.0029405855
6.721714 0.0022660266
6.722714 0.0015911392
6.723714 0.0009159520200000001
6.724714 0.00024049393
6.725714 -0.00043520668
6.726714 -0.0011111215
6.727714 -0.0017872222000000003
6.728714 -0.0024634805
6.729714 -0.0031398681999999997
6.730714 -0.0038163573
6.731714 -0.0044929195
6.732714 -0.0051695264
6.733714 -0.0058461501
6.734715 -0.0065227621
6.735714 -0.0071993345000000005
6.736714 -0.0078758378
6.737714 -0.008552243499999999
6.738714 -0.009228522000000001
6.739714 -0.0099046447
6.740714 -0.010580582
6.741714 -0.011256304
6.742714 -0.01193178
6.743714 -0.01260698
6.744714 -0.013281875
6.745714 -0.013956432999999999
6.746714 -0.014630624
6.747715 -0.015304414999999998
6.748714 -0.015977777000000002
6.749714 -0.01665068
6.750714 -0.01732309
6.751714 -0.017994977000000002
6.752714 -0.018666310999999998
6.753714 -0.019337059
6.754714 -0.020007193000000003
6.755714 -0.02067668
6.756714 -0.021345490999999998
6.757714 -0.022013596
6.758714 -0.022680964
6.759714 -0.023347566
6.760714 -0.024013371
6.761714 -0.024678351
6.762714 -0.025342478
6.763714 -0.026005719
6.764714 -0.026668046
6.765714 -0.027329434
6.766714 -0.027989848999999997
6.767715 -0.028649266000000003
6.768714 -0.029307656
6.769714 -0.02996499
6.770714 -0.030621236999999996
6.771714 -0.03127637
6.772714 -0.03193036
6.773714 -0.032583176
6.774714 -0.03323479
6.775714 -0.033885174000000004
6.776714 -0.034534297
6.777714 -0.035182128
6.778714 -0.035828637
6.779714 -0.036473795999999996
6.780715 -0.037117573
6.781714 -0.037759935
6.782714 -0.038400854
6.783714 -0.039040297
6.784714 -0.039678236
6.785714 -0.040314638
6.786714 -0.040949470999999994
6.787714 -0.041582703
6.788714 -0.042214302999999995
6.789714 -0.042844241
6.790714 -0.043472485
6.791714 -0.044099003
6.792714 -0.044723766
6.793715 -0.045346741999999995
6.794714 -0.045967902
6.795714 -0.046587217
6.796714 -0.047204655000000005
6.797714 -0.047820187
6.798714 -0.048433783
6.799714 -0.049045413999999996
6.800714 -0.049655052
6.801714 -0.050262669999999995
6.802714 -0.050868234000000005
6.803714 -0.051471719000000006
6.804714 -0.052073097
6.805714 -0.052672345
6.806714 -0.053269427999999994
6.807714 -0.053864322
6.808714 -0.054456998000000006
6.809714 -0.055047427
6.810714 -0.055635587
6.811714 -0.056221446999999994
6.812714 -0.056804979000000005
6.813715 -0.057386153
6.814714 -0.057964941
6.815714 -0.058541313000000005
6.816714 -0.059115245999999996
6.817714 -0.059686706000000006
6.818714 -0.060255668
6.819714 -0.060822104999999994
6.820714 -0.06138598
6.821714 -0.06194726999999999
6.822714 -0.062505947
6.823714 -0.063061982
6.824714 -0.063615345
6.825714 -0.064166012
6.826715 -0.06471394999999999
6.827714 -0.065259135
6.828714 -0.065801531
6.829714 -0.066341116
6.830714 -0.06687786700000001
6.831714 -0.067411747
6.832714 -0.067942735
6.833714 -0.068470807
6.834714 -0.068995933
6.835714 -0.06951809
6.836714 -0.07003725
6.837714 -0.070553389
6.838714 -0.071066484
6.839714 -0.071576505
6.840714 -0.07208343
6.841714 -0.072587235
6.842714 -0.073087896
6.843714 -0.073585386
6.844714 -0.074079685
6.845714 -0.07457076600000001
6.846714 -0.075058604
6.847714 -0.075543177
6.848714 -0.076024461
6.849714 -0.07650243400000001
6.850714 -0.076977065
6.851714 -0.07744833100000001
6.852714 -0.07791621
6.853714 -0.078380678
6.854714 -0.078841706
6.855714 -0.079299277
6.856714 -0.07975336
6.857714 -0.080203929
6.858714 -0.080650963
6.859715 -0.081094436
6.860714 -0.081534323
6.861714 -0.081970595
6.862714 -0.082403235
6.863714 -0.082832214
6.864714 -0.083257514
6.865714 -0.083679106
6.866714 -0.08409696700000001
6.867714 -0.084511074
6.868714 -0.084921409
6.869714 -0.085327943
6.870714 -0.085730659
6.871714 -0.086129532
6.872715 -0.08652454700000001
6.873714 -0.08691567900000001
6.874714 -0.087302906
6.875714 -0.087686209
6.876714 -0.088065572
6.877714 -0.08844097
6.878714 -0.088812382
6.879714 -0.08917979399999999
6.880714 -0.089543179
6.881714 -0.089902524
6.882714 -0.090257806
6.883714 -0.090609008
6.884714 -0.09095611199999999
6.885714 -0.091299094
6.886714 -0.091637945
6.887714 -0.091972639
6.888714 -0.092303153
6.889714 -0.092629471
6.890714 -0.09295157500000001
6.891714 -0.093269447
6.892715 -0.093583064
6.893714 -0.09389241499999999
6.894714 -0.094197469
6.895714 -0.094498217
6.896714 -0.094794639
6.897714 -0.095086714
6.898714 -0.095374422
6.899714 -0.095657754
6.900714 -0.095936685
6.901714 -0.096211198
6.902714 -0.096481282
6.903714 -0.096746918
6.904714 -0.09700809
6.905715 -0.09726478000000001
6.906714 -0.09751697699999999
6.907714 -0.09776466800000001
6.908714 -0.09800782400000001
6.909714 -0.098246452
6.910714 -0.098480529
6.911714 -0.09871003
6.912714 -0.09893495599999999
6.913714 -0.099155295
6.914714 -0.099371024
6.915714 -0.099582144
6.916714 -0.099788629
6.917714 -0.099990482
6.918715 -0.10018767999999999
6.919714 -0.10038022
6.920714 -0.10056807999999999
6.921714 -0.10075126
6.922714 -0.10092973000000001
6.923714 -0.10110351000000001
6.924714 -0.10127255999999998
6.925714 -0.10143688
6.926714 -0.10159647000000001
6.927714 -0.1017513
6.928714 -0.10190136
6.929714 -0.10204664
6.930714 -0.10218715
6.931714 -0.10232284999999999
6.932714 -0.10245375
6.933714 -0.10257983
6.934714 -0.10270107
6.935714 -0.10281749000000001
6.936714 -0.10292905
6.937714 -0.10303575999999999
6.938715 -0.10313760000000001
6.939714 -0.10323456
6.940714 -0.10332663
6.941714 -0.10341381
6.942714 -0.10349610000000001
6.943714 -0.10357348
6.944714 -0.10364593000000001
6.945714 -0.10371348
6.946714 -0.10377609999999998
6.947714 -0.10383377999999999
6.948714 -0.10388653
6.949714 -0.10393434
6.950714 -0.10397721
6.951715 -0.10401512
6.952714 -0.10404809
6.953714 -0.1040761
6.954714 -0.10409915
6.955714 -0.10411724
6.956714 -0.10413037
6.957714 -0.10413853
6.958714 -0.10414172000000001
6.959714 -0.10413993
6.960714 -0.10413317
6.961714 -0.10412142
6.962714 -0.10410469
6.963714 -0.10408297999999999
6.964714 -0.10405627999999999
6.965714 -0.10402458
6.966714 -0.10398788
6.967714 -0.10394619000000001
6.968714 -0.10389951
6.969714 -0.10384782000000001
6.970714 -0.10379114
6.971714 -0.10372945
6.972714 -0.10366276
6.973714 -0.10359105999999998
6.974714 -0.10351435
6.975714 -0.10343264
6.976714 -0.10334592000000001
6.977714 -0.10325421
6.978714 -0.10315749
6.979714 -0.10305577999999999
6.980714 -0.10294906000000001
6.981714 -0.10283735
6.982714 -0.10272065000000001
6.983714 -0.10259897
6.984715 -0.10247229
6.985714 -0.10234065
6.986714 -0.10220403
6.987714 -0.10206243000000001
6.988714 -0.10191587
6.989714 -0.10176436
6.990714 -0.1016079
6.991714 -0.10144649
6.992714 -0.10128013
6.993714 -0.10110885
6.994714 -0.10093263
6.995714 -0.10075149
6.996714 -0.10056543
6.997715 -0.10037448
6.998714 -0.10017861
6.999714 -0.09997785099999999
7.000714 -0.099772203
7.001714 -0.09956167800000001
7.002714 -0.09934627499999998
7.003714 -0.09912600499999999
7.004714 -0.098900881
7.005714 -0.098670903
7.006714 -0.098436081
7.007714 -0.098196429
7.008714 -0.09795195699999999
7.009714 -0.097702665
7.010714 -0.097448571
7.011714 -0.097189681
7.012714 -0.096926006
7.013714 -0.09665755799999999
7.014714 -0.09638434900000001
7.015714 -0.09610639
7.016714 -0.095823687
7.017715 -0.09553626300000001
7.018714 -0.095244125
7.019714 -0.09494728899999999
7.020714 -0.094645761
7.021714 -0.094339566
7.022714 -0.094028708
7.023714 -0.093713211
7.024714 -0.09339308
7.025714 -0.093068334
7.026714 -0.092738989
7.027714 -0.092405058
7.028714 -0.092066557
7.029714 -0.091723504
7.030715 -0.091375911
7.031714 -0.09102379000000001
7.032714 -0.09066716300000001
7.033714 -0.090306043
7.034714 -0.08994044000000001
7.035714 -0.08957037400000001
7.036714 -0.08919586
7.037714 -0.088816916
7.038714 -0.08843356
7.039714 -0.088045804
7.040714 -0.087653665
7.041714 -0.08725716
7.042714 -0.086856302
7.043715 -0.08645111200000001
7.044714 -0.08604160999999999
7.045714 -0.085627811
7.046714 -0.08520973500000001
7.047714 -0.084787398
7.048714 -0.084360817
7.049714 -0.083930016
7.050714 -0.083495013
7.051714 -0.08305583
7.052714 -0.082612486
7.053714 -0.082165003
7.054714 -0.081713405
7.055714 -0.081257708
7.056714 -0.080797938
7.057714 -0.080334116
7.058714 -0.07986627199999999
7.059714 -0.079394423
7.060714 -0.07891859300000001
7.061714 -0.078438804
7.062714 -0.077955081
7.063715 -0.07746745299999999
7.064714 -0.076975935
7.065714 -0.076480559
7.066714 -0.075981347
7.067714 -0.075478322
7.068714 -0.07497150799999999
7.069714 -0.07446093399999999
7.070714 -0.073946622
7.071714 -0.073428592
7.072714 -0.072906871
7.073714 -0.072381482
7.074714 -0.07185245600000001
7.075714 -0.07131981
7.076715 -0.070783572
7.077714 -0.070243765
7.078714 -0.069700414
7.079714 -0.069153548
7.080714 -0.068603188
7.081714 -0.068049366
7.082714 -0.067492103
7.083714 -0.066931423
7.084714 -0.066367362
7.085714 -0.065799936
7.086714 -0.065229181
7.087714 -0.06465512600000001
7.088714 -0.064077793
7.089714 -0.063497212
7.090714 -0.062913419
7.091714 -0.062326435
7.092714 -0.061736297
7.093714 -0.061143027
7.094714 -0.06054666
7.095714 -0.059947232
7.096714 -0.059344765
7.097714 -0.058739295
7.098714 -0.058130856
7.099714 -0.057519471999999995
7.100714 -0.056905176999999994
7.101714 -0.056288007
7.102714 -0.055667991
7.103714 -0.055045157
7.104714 -0.054419541
7.105714 -0.053791172
7.106714 -0.053160079
7.107714 -0.05252629600000001
7.108714 -0.051889854
7.109715 -0.051250786
7.110714 -0.05060912199999999
7.111714 -0.049964892000000004
7.112714 -0.049318129
7.113714 -0.048668863
7.114714 -0.048017126
7.115714 -0.047362951
7.116714 -0.046706368
7.117714 -0.046047410999999996
7.118714 -0.045386111
7.119714 -0.044722503
7.120714 -0.044056619
7.121714 -0.043388491
7.122715 -0.042718154
7.123714 -0.042045643
7.124714 -0.041370992999999995
7.125714 -0.040694236
7.126714 -0.040015409
7.127714 -0.039334549
7.128714 -0.038651688000000003
7.129714 -0.037966863999999996
7.130714 -0.037280112
7.131714 -0.036591469
7.132714 -0.035900971999999996
7.133714 -0.035208659
7.134714 -0.034514564
7.135714 -0.033818724
7.136714 -0.033121175
7.137714 -0.032421955
7.138714 -0.031721103
7.139714 -0.031018653
7.140714 -0.03031464
7.141714 -0.029609101999999998
7.142715 -0.028902074
7.143714 -0.028193594000000002
7.144714 -0.027483696
7.145714 -0.026772419
7.146714 -0.026059793999999997
7.147714 -0.025345862
7.148714 -0.024630656
7.149714 -0.023914213
7.150714 -0.023196569
7.151714 -0.02247776
7.152714 -0.021757821
7.153714 -0.02103679
7.154714 -0.020314704
7.155715 -0.019591597000000002
7.156714 -0.01886751
7.157714 -0.018142478
7.158714 -0.017416538
7.159714 -0.01668973
7.160714 -0.01596209
7.161714 -0.015233658999999998
7.162714 -0.014504473
7.163714 -0.013774572
7.164714 -0.013043995
7.165714 -0.012312780999999998
7.166714 -0.011580970999999999
7.167714 -0.010848602
7.168715 -0.010115714
7.169714 -0.0093823481
7.170714 -0.0086485423
7.171714 -0.0079143363
7.172714 -0.0071797702
7.173714 -0.0064448825000000005
7.174714 -0.0057097132
7.175714 -0.0049743008
7.176714 -0.0042386844
7.177714 -0.0035029028000000003
7.178714 -0.0027669942999999997
7.179714 -0.0020309973
7.180714 -0.0012949502
7.181714 -0.00055889077
7.182714 0.00017714307
7.183714 0.00091311358
7.184714 0.0016489832
7.185714 0.0023847142
7.186714 0.0031202689999999997
7.187714 0.00385561
7.188715 0.0045906996
7.189714 0.0053255004000000005
7.190714 0.0060599745
7.191714 0.006794084
7.192714 0.0075277909
7.193714 0.0082610575
7.194714 0.0089938447
7.195714 0.0097261145
7.196714 0.010457828
7.197714 0.011188947000000001
7.198714 0.011919432
7.199714 0.012649244
7.200714 0.013378343
7.201715 0.014106688999999999
7.202714 0.014834243999999998
7.203714 0.015560967
7.204714 0.016286818
7.205714 0.017011758
7.206714 0.017735748000000003
7.207714 0.018458746
7.208714 0.019180716
7.209714 0.019901617
7.210714 0.02062141
7.211714 0.021340056
7.212714 0.022057517000000002
7.213714 0.022773755
7.214714 0.023488731000000002
7.215714 0.024202408999999998
7.216714 0.024914750000000003
7.217714 0.025625719
7.218714 0.026335276
7.219714 0.027043387
7.220714 0.027750016
7.221714 0.028455126
7.222714 0.029158682000000002
7.223714 0.029860645999999998
7.224714 0.030560986000000002
7.225714 0.031259662
7.226714 0.03195664
7.227714 0.032651884
7.228714 0.033345359000000005
7.229714 0.034037028999999996
7.230714 0.034726856
7.231714 0.035414804
7.232714 0.036100837
7.233714 0.036784919
7.234715 0.037467011
7.235714 0.03814708
7.236714 0.038825086
7.237714 0.039500991
7.238714 0.040174759000000004
7.239714 0.040846353
7.240714 0.041515735
7.241714 0.042182871
7.242714 0.042847719
7.243714 0.043510244000000003
7.244714 0.044170412
7.245714 0.044828185
7.246714 0.045483524000000004
7.247715 0.046136396
7.248714 0.046786761999999996
7.249714 0.047434587
7.250714 0.048079839
7.251714 0.048722481
7.252714 0.049362476999999995
7.253714 0.049999793
7.254714 0.050634401999999995
7.255714 0.051266263
7.256714 0.051895343
7.257714 0.052521611
7.258714 0.053145038000000006
7.259714 0.053765584
7.260714 0.054383226
7.261714 0.054997922000000005
7.262714 0.055609649
7.263714 0.056218368
7.264714 0.056824053
7.265714 0.057426671
7.266714 0.058026187
7.267715 0.058622571
7.268714 0.059215794
7.269714 0.059805822
7.270714 0.060392625000000005
7.271714 0.060976173999999994
7.272714 0.061556435
7.273714 0.062133377999999996
7.274714 0.062706968
7.275714 0.06327717599999999
7.276714 0.063843973
7.277714 0.064407324
7.278714 0.064967206
7.279714 0.065523578
7.280715 0.066076417
7.281714 0.066625688
7.282714 0.06717136700000001
7.283714 0.06771342
7.284714 0.068251818
7.285714 0.068786531
7.286714 0.06931753
7.287714 0.069844793
7.288714 0.070368289
7.289714 0.07088799
7.290714 0.071403867
7.291714 0.071915897
7.292714 0.07242405
7.293715 0.072928309
7.294714 0.073428638
7.295714 0.073925016
7.296714 0.074417423
7.297714 0.074905826
7.298714 0.075390207
7.299714 0.075870537
7.300714 0.076346798
7.301714 0.076818961
7.302714 0.077287003
7.303714 0.077750901
7.304714 0.07821063
7.305714 0.078666169
7.306714 0.079117494
7.307714 0.079564576
7.308714 0.080007396
7.309714 0.080445927
7.310714 0.08088015
7.311714 0.081310037
7.312714 0.08173557
7.313715 0.08215672
7.314714 0.082573469
7.315714 0.082985795
7.316714 0.08339366799999999
7.317714 0.08379707
7.318714 0.084195985
7.319714 0.084590382
7.320714 0.084980251
7.321714 0.085365563
7.322714 0.085746299
7.323714 0.08612244299999999
7.324714 0.086493971
7.325714 0.086860865
7.326715 0.087223109
7.327714 0.087580684
7.328714 0.08793356799999999
7.329714 0.088281749
7.330714 0.088625209
7.331714 0.088963931
7.332714 0.089297898
7.333714 0.08962709099999999
7.334714 0.0899515
7.335714 0.090271106
7.336714 0.090585893
7.337714 0.090895849
7.338714 0.091200956
7.339714 0.091501203
7.340714 0.091796572
7.341714 0.09208704599999999
7.342714 0.09237261299999999
7.343714 0.09265325499999999
7.344714 0.092928961
7.345714 0.093199714
7.346714 0.09346550199999999
7.347714 0.093726313
7.348714 0.09398213
7.349714 0.094232935
7.350714 0.09447871699999999
7.351714 0.094719464
7.352714 0.09495516400000001
7.353714 0.095185806
7.354714 0.09541137300000001
7.355714 0.095631852
7.356714 0.095847237
7.357714 0.096057513
7.358714 0.09626267100000001
7.359715 0.09646270200000001
7.360714 0.096657593
7.361714 0.09684733799999999
7.362714 0.097031926
7.363714 0.097211351
7.364714 0.097385608
7.365714 0.097554683
7.366714 0.09771857900000001
7.367714 0.097877276
7.368714 0.098030781
7.369714 0.09817908299999999
7.370714 0.09832218100000001
7.371714 0.098460063
7.372715 0.09859273
7.373714 0.09872017000000001
7.374714 0.09884238199999999
7.375714 0.098959368
7.376714 0.099071115
7.377714 0.09917762399999999
7.378714 0.09927889300000001
7.379714 0.09937491300000001
7.380714 0.099465693
7.381714 0.099551224
7.382714 0.09963149200000002
7.383714 0.09970651
7.384714 0.099776266
7.385714 0.09984076
7.386714 0.09989999199999999
7.387714 0.099953951
7.388714 0.10000265
7.389714 0.10004606999999999
7.390714 0.10008421999999999
7.391714 0.10011709999999999
7.392715 0.10014469999999999
7.393714 0.10016702999999999
7.394714 0.10018408
7.395714 0.10019586
7.396714 0.10020238
7.397714 0.10020363000000002
7.398714 0.10019961000000001
7.399714 0.10019032
7.400714 0.10017577000000001
7.401714 0.10015597
7.402714 0.1001309
7.403714 0.1001006
7.404714 0.10006505
7.405715 0.10002425000000001
7.406714 0.099978223
7.407714 0.099926966
7.408714 0.09987049299999999
7.409714 0.09980880399999999
7.410714 0.09974190000000001
7.411714 0.09966979299999999
7.412714 0.099592493
7.413714 0.099510001
7.414714 0.09942232899999999
7.415714 0.09932948700000001
7.416714 0.099231477
7.417714 0.09912831
7.418715 0.099019997
7.419714 0.09890653900000002
7.420714 0.098787947
7.421714 0.098664232
7.422714 0.098535407
7.423714 0.098401471
7.424714 0.098262436
7.425714 0.098118314
7.426714 0.097969116
7.427714 0.09781484300000001
7.428714 0.097655517
7.429714 0.097491144
7.430714 0.097321736
7.431714 0.09714730499999999
7.432714 0.096967863
7.433714 0.09678342
7.434714 0.096593989
7.435714 0.096399582
7.436714 0.09620021399999999
7.437714 0.095995906
7.438715 0.095786661
7.439714 0.095572503
7.440714 0.095353444
7.441714 0.095129496
7.442714 0.094900682
7.443714 0.094667013
7.444714 0.09442850700000001
7.445714 0.094185182
7.446714 0.093937048
7.447714 0.09368413
7.448714 0.093426439
7.449714 0.093163998
7.450714 0.09289681899999999
7.451715 0.092624925
7.452714 0.09234833399999999
7.453714 0.092067057
7.454714 0.091781118
7.455714 0.091490534
7.456714 0.091195322
7.457714 0.0908955
7.458714 0.090591086
7.459714 0.090282102
7.460714 0.089968566
7.461714 0.089650496
7.462714 0.08932791500000001
7.463714 0.089000841
7.464714 0.08866929
7.465714 0.08833328600000001
7.466714 0.08799285300000001
7.467714 0.087648007
7.468714 0.087298773
7.469714 0.08694516699999999
7.470714 0.08658721899999999
7.471714 0.08622494600000001
7.472714 0.085858372
7.473714 0.08548752500000001
7.474714 0.085112423
7.475714 0.08473309600000001
7.476714 0.084349565
7.477714 0.083961856
7.478714 0.08356999
7.479714 0.083173998
7.480714 0.082773902
7.481714 0.082369731
7.482714 0.08196150299999999
7.483714 0.081549253
7.484715 0.08113300400000001
7.485714 0.08071278
7.486714 0.080288609
7.487714 0.079860515
7.488714 0.079428527
7.489714 0.078992674
7.490714 0.078552973
7.491714 0.07810945999999999
7.492714 0.077662157
7.493714 0.07721109400000001
7.494714 0.076756295
7.495714 0.07629778699999999
7.496714 0.075835595
7.497715 0.075369753
7.498714 0.074900285
7.499714 0.074427214
7.500714 0.073950575
7.501714 0.073470391
7.502714 0.07298669099999999
7.503714 0.072499504
7.504714 0.07200886000000001
7.505714 0.071514788
7.506714 0.07101731
7.507714 0.070516462
7.508714 0.070012279
7.509714 0.069504784
7.510714 0.068994012
7.511714 0.068479992
7.512714 0.067962753
7.513714 0.06744233000000001
7.514714 0.066918752
7.515714 0.066392054
7.516714 0.065862271
7.517715 0.065329426
7.518714 0.064793561
7.519714 0.064254703
7.520714 0.063712889
7.521714 0.063168147
7.522714 0.062620512
7.523714 0.062070013
7.524714 0.061516691000000005
7.525714 0.060960569
7.526714 0.060401688
7.527714 0.059840077
7.528714 0.059275771000000005
7.529714 0.058708800000000005
7.530715 0.058139203
7.531714 0.057567004
7.532714 0.056992244000000004
7.533714 0.056414952
7.534714 0.055835163
7.535714 0.055252912
7.536714 0.054668228
7.537714 0.054081151
7.538714 0.053491711
7.539714 0.052899943
7.540714 0.052305875999999994
7.541714 0.05170955
7.542714 0.051111
7.543715 0.050510257
7.544714 0.049907359
7.545714 0.049302343
7.546714 0.04869524
7.547714 0.048086088
7.548714 0.047474922
7.549714 0.04686178
7.550714 0.046246697
7.551714 0.045629710000000004
7.552714 0.045010854999999995
7.553714 0.044390165999999995
7.554714 0.043767685
7.555714 0.043143443
7.556714 0.04251748
7.557714 0.041889833
7.558714 0.041260535
7.559714 0.040629624999999996
7.560714 0.039997141
7.561714 0.039363117
7.562714 0.038727588
7.563715 0.038090593
7.564714 0.037452168
7.565714 0.03681235
7.566714 0.036171172
7.567714 0.035528673000000004
7.568714 0.03488489
7.569714 0.034239859000000004
7.570714 0.033593614
7.571714 0.032946194
7.572714 0.032297635
7.573714 0.031647974
7.574714 0.030997247000000002
7.575714 0.030345490000000003
7.576715 0.029692740999999998
7.577714 0.029039037
7.578714 0.028384416000000003
7.579714 0.027728916000000003
7.580714 0.027072571999999996
7.581714 0.026415425
7.582714 0.02575751
7.583714 0.025098866999999997
7.584714 0.024439531
7.585714 0.023779544
7.586714 0.023118940999999997
7.587714 0.02245776
7.588714 0.021796039
7.589714 0.021133816
7.590714 0.020471129
7.591714 0.019808014999999998
7.592714 0.019144511
7.593714 0.018480657
7.594714 0.017816488999999998
7.595714 0.017152043999999998
7.596714 0.016487359
7.597714 0.015822472
7.598714 0.015157420000000001
7.599714 0.014492239
7.600714 0.013826966
7.601714 0.013161638000000002
7.602714 0.012496293
7.603714 0.011830964
7.604714 0.011165689
7.605714 0.010500505
7.606714 0.0098354474
7.607714 0.0091705529
7.608714 0.0085058571
7.609715 0.007841397
7.610714 0.0071772089999999995
7.611714 0.006513329599999999
7.612714 0.0058497953
7.613714 0.005186642700000001
7.614714 0.0045239081
7.615714 0.0038616286
7.616714 0.0031998406
7.617714 0.0025385812
7.618714 0.001877887
7.619714 0.0012177948
7.620714 0.0005583412499999999
7.621714 -0.0001004368
7.622715 -0.00075850267
7.623714 -0.0014158197
7.624714 -0.0020723513
7.625714 -0.0027280614
7.626714 -0.0033829139
7.627714 -0.004036872600000001
7.628714 -0.0046899022
7.629714 -0.0053419666
7.630714 -0.005993030900000001
7.631714 -0.0066430599000000005
7.632714 -0.0072920186
7.633714 -0.0079398727
7.634714 -0.0085865882
7.635714 -0.0092321308
7.636714 -0.009876466399999999
7.637714 -0.010519561
7.638714 -0.011161381000000001
7.639714 -0.011801893
7.640714 -0.012441064
7.641714 -0.01307886
7.642715 -0.013715248000000001
7.643714 -0.014350198
7.644714 -0.014983673
7.645714 -0.015615643
7.646714 -0.016246074000000003
7.647714 -0.016874933
7.648714 -0.017502189
7.649714 -0.018127808
7.650714 -0.018751757
7.651714 -0.019374002
7.652714 -0.019994512
7.653714 -0.020613254
7.654714 -0.021230195
7.655715 -0.021845303
7.656714 -0.022458546
7.657714 -0.02306989
7.658714 -0.023679304
7.659714 -0.024286757
7.660714 -0.024892215
7.661714 -0.025495645
7.662714 -0.026097018
7.663714 -0.0266963
7.664714 -0.027293461999999998
7.665714 -0.027888472
7.666714 -0.0284813
7.667714 -0.029071915
7.668715 -0.029660287000000004
7.669714 -0.030246386000000004
7.670714 -0.030830179000000003
7.671714 -0.031411642
7.672714 -0.031990744
7.673714 -0.032567457
7.674714 -0.033141751
7.675714 -0.033713598
7.676714 -0.034282970999999995
7.677714 -0.03484984
7.678714 -0.035414178000000004
7.679714 -0.035975957999999995
7.680714 -0.036535153
7.681714 -0.037091735
7.682714 -0.037645677
7.683714 -0.038196953
7.684714 -0.038745537000000004
7.685714 -0.039291399
7.686714 -0.039834515
7.687714 -0.040374856
7.688715 -0.040912398
7.689714 -0.041447111
7.690714 -0.041978969
7.691714 -0.042507949
7.692714 -0.043034021
7.693714 -0.043557162
7.694714 -0.044077344000000004
7.695714 -0.044594542
7.696714 -0.045108731
7.697714 -0.045619885
7.698714 -0.046127976
7.699714 -0.046632986
7.700714 -0.047134885
7.701715 -0.047633651
7.702714 -0.048129261
7.703714 -0.048621689
7.704714 -0.049110915000000005
7.705714 -0.04959691399999999
7.706714 -0.050079664999999995
7.707714 -0.05055914500000001
7.708714 -0.051035336
7.709714 -0.051508209
7.710714 -0.051977747
7.711714 -0.052443933
7.712714 -0.052906742
7.713714 -0.053366150999999994
7.714714 -0.053822144
7.715714 -0.054274697000000004
7.716714 -0.054723793
7.717714 -0.055169412999999994
7.718714 -0.055611535000000004
7.719714 -0.056050142
7.720714 -0.056485209
7.721714 -0.056916720000000004
7.722714 -0.057344657
7.723714 -0.057768996
7.724714 -0.058189721
7.725714 -0.058606814
7.726714 -0.059020252
7.727714 -0.059430022
7.728714 -0.059836101999999995
7.729714 -0.06023847400000001
7.730714 -0.060637121
7.731714 -0.061032019
7.732714 -0.061423157
7.733714 -0.061810516999999995
7.734715 -0.062194082
7.735714 -0.062573829
7.736714 -0.062949752
7.737714 -0.063321827
7.738714 -0.063690043
7.739714 -0.064054382
7.740714 -0.064414827
7.741714 -0.064771366
7.742714 -0.06512398200000001
7.743714 -0.065472664
7.744714 -0.065817399
7.745714 -0.066158175
7.746714 -0.066494977
7.747715 -0.06682779100000001
7.748714 -0.06715660600000001
7.749714 -0.06748140999999999
7.750714 -0.067802198
7.751714 -0.068118953
7.752714 -0.068431662
7.753714 -0.06874031400000001
7.754714 -0.06904490299999999
7.755714 -0.069345412
7.756714 -0.069641834
7.757714 -0.06993415900000001
7.758714 -0.070222374
7.759714 -0.070506468
7.760714 -0.070786435
7.761714 -0.071062258
7.762714 -0.071333937
7.763714 -0.071601453
7.764714 -0.071864802
7.765714 -0.072123972
7.766714 -0.072378956
7.767715 -0.072629744
7.768714 -0.07287632299999999
7.769714 -0.073118688
7.770714 -0.073356833
7.771714 -0.073590747
7.772714 -0.073820422
7.773714 -0.07404585500000001
7.774714 -0.074267038
7.775714 -0.074483966
7.776714 -0.074696628
7.777714 -0.074905023
7.778714 -0.075109146
7.779714 -0.07530898999999999
7.780715 -0.075504556
7.781714 -0.075695832
7.782714 -0.075882825
7.783714 -0.076065521
7.784714 -0.076243922
7.785714 -0.076418027
7.786714 -0.07658783
7.787714 -0.076753326
7.788714 -0.07691452
7.789714 -0.077071402
7.790714 -0.077223976
7.791714 -0.077372236
7.792714 -0.07751619
7.793715 -0.077655824
7.794714 -0.077791145
7.795714 -0.07792215300000001
7.796714 -0.07804884200000001
7.797714 -0.078171212
7.798714 -0.078289263
7.799714 -0.078402995
7.800714 -0.078512408
7.801714 -0.078617502
7.802714 -0.078718277
7.803714 -0.078814727
7.804714 -0.07890685800000001
7.805714 -0.07899467
7.806714 -0.079078169
7.807714 -0.079157349
7.808714 -0.07923221
7.809714 -0.079302758
7.810714 -0.079368998
7.811714 -0.079430925
7.812714 -0.07948855099999999
7.813715 -0.079541869
7.814714 -0.079590891
7.815714 -0.07963561799999999
7.816714 -0.079676049
7.817714 -0.079712196
7.818714 -0.07974405899999999
7.819714 -0.079771644
7.820714 -0.079794961
7.821714 -0.079814013
7.822714 -0.07982880299999999
7.823714 -0.079839345
7.824714 -0.07984564300000001
7.825714 -0.079847698
7.826715 -0.079845521
7.827714 -0.079839124
7.828714 -0.07982850699999999
7.829714 -0.079813681
7.830714 -0.079794653
7.831714 -0.079771434
7.832714 -0.079744024
7.833714 -0.079712435
7.834714 -0.079676678
7.835714 -0.079636753
7.836714 -0.079592678
7.837714 -0.079544453
7.838714 -0.07949209
7.839714 -0.079435599
7.840714 -0.07937498700000001
7.841714 -0.07931026000000001
7.842714 -0.07924143
7.843714 -0.079168507
7.844714 -0.07909149900000001
7.845714 -0.079010415
7.846714 -0.078925269
7.847714 -0.07883607200000001
7.848714 -0.078742829
7.849714 -0.07864555200000001
7.850714 -0.078544259
7.851714 -0.07843895599999999
7.852714 -0.078329653
7.853714 -0.07821637000000001
7.854714 -0.078099116
7.855714 -0.077977905
7.856714 -0.077852746
7.857714 -0.077723659
7.858714 -0.077590655
7.859715 -0.077453745
7.860714 -0.07731294600000001
7.861714 -0.077168271
7.862714 -0.07701973699999999
7.863714 -0.076867355
7.864714 -0.076711137
7.865714 -0.07655110700000001
7.866714 -0.07638727
7.867714 -0.076219649
7.868714 -0.076048251
7.869714 -0.075873098
7.870714 -0.075694203
7.871714 -0.075511582
7.872715 -0.075325248
7.873714 -0.075135217
7.874714 -0.07494150200000001
7.875714 -0.074744126
7.876714 -0.0745431
7.877714 -0.07433843600000001
7.878714 -0.074130157
7.879714 -0.073918275
7.880714 -0.07370280800000001
7.881714 -0.073483773
7.882714 -0.073261186
7.883714 -0.073035067
7.884714 -0.072805432
7.885714 -0.07257229899999999
7.886714 -0.07233569
7.887714 -0.072095619
7.888714 -0.071852101
7.889714 -0.071605161
7.890714 -0.071354816
7.891714 -0.07110108300000001
7.892715 -0.070843979
7.893714 -0.07058352899999999
7.894714 -0.07031975
7.895714 -0.070052658
7.896714 -0.069782278
7.897714 -0.06950862599999999
7.898714 -0.069231726
7.899714 -0.068951596
7.900714 -0.068668259
7.901714 -0.068381731
7.902714 -0.068092032
7.903714 -0.067799183
7.904714 -0.067503209
7.905715 -0.067204126
7.906714 -0.066901959
7.907714 -0.066596724
7.908714 -0.06628843799999999
7.909714 -0.065977126
7.910714 -0.065662811
7.911714 -0.065345509
7.912714 -0.065025245
7.913714 -0.064702035
7.914714 -0.064375903
7.915714 -0.06404687299999999
7.916714 -0.063714967
7.917714 -0.063380203
7.918715 -0.063042605
7.919714 -0.062702195
7.920714 -0.062358996
7.921714 -0.062013027
7.922714 -0.061664317
7.923714 -0.061312882
7.924714 -0.06095874700000001
7.925714 -0.060601934
7.926714 -0.060242473
7.927714 -0.059880380000000004
7.928714 -0.059515679999999994
7.929714 -0.059148396000000006
7.930714 -0.058778556
7.931714 -0.058406178
7.932714 -0.058031292000000005
7.933714 -0.05765392
7.934714 -0.057274080000000005
7.935714 -0.056891801000000006
7.936714 -0.056507107
7.937714 -0.056120026
7.938715 -0.055730576000000004
7.939714 -0.05533878600000001
7.940714 -0.054944673
7.941714 -0.054548268000000004
7.942714 -0.054149592
7.943714 -0.05374866899999999
7.944714 -0.053345528
7.945714 -0.052940188000000006
7.946714 -0.052532676
7.947714 -0.052123016
7.948714 -0.051711232
7.949714 -0.051297352
7.950714 -0.050881394
7.951715 -0.050463388000000005
7.952714 -0.05004336100000001
7.953714 -0.049621332000000004
7.954714 -0.049197330000000004
7.955714 -0.048771378
7.956714 -0.048343505
7.957714 -0.047913732
7.958714 -0.047482087
7.959714 -0.047048597
7.960714 -0.046613286
7.961714 -0.046176178
7.962714 -0.045737300999999994
7.963714 -0.045296681
7.964714 -0.044854345999999996
7.965714 -0.044410320999999996
7.966714 -0.043964628
7.967714 -0.043517296000000004
7.968714 -0.043068352
7.969714 -0.042617822
7.970714 -0.042165731
7.971714 -0.041712107
7.972714 -0.041256973
7.973714 -0.040800356999999995
7.974714 -0.040342283
7.975714 -0.039882777
7.976714 -0.039421866
7.977714 -0.038959574999999996
7.978714 -0.03849593
7.979714 -0.038030956
7.980714 -0.037564678000000004
7.981714 -0.037097124999999995
7.982714 -0.03662832
7.983714 -0.036158288
7.984715 -0.035687056
7.985714 -0.035214651
7.986714 -0.034741097
7.987714 -0.034266422
7.988714 -0.033790650000000005
7.989714 -0.03331381
7.990714 -0.032835925
7.991714 -0.032357025
7.992714 -0.031877132
7.993714 -0.031396275
7.994714 -0.030914479
7.995714 -0.030431771
7.996714 -0.029948179
7.997715 -0.029463728
7.998714 -0.028978445000000002
7.999714 -0.028492356
8.000714 -0.028005487
8.001715 -0.027517864
8.002714 -0.027029510000000003
8.003715 -0.026540454999999998
8.004714 -0.026050725000000004
8.005714 -0.025560345999999998
8.006714 -0.025069341000000002
8.007714 -0.02457774
8.008715 -0.024085565
8.009714 -0.023592843000000002
8.010715 -0.023099598
8.011714 -0.022605858
8.012714 -0.022111647
8.013714 -0.021616989
8.014714 -0.021121911
8.015715 -0.020626439
8.016714 -0.020130597
8.017715 -0.019634409999999998
8.018714 -0.019137903
8.019714 -0.018641102
8.020715 -0.018144031
8.021714 -0.017646715
8.022715 -0.01714918
8.023714 -0.016651451
8.024714 -0.016153553
8.025714 -0.015655511
8.026714 -0.015157351
8.027715 -0.014659097
8.028714 -0.014160776
8.029715 -0.01366241
8.030714 -0.013164028
8.031714 -0.012665652000000001
8.032714 -0.01216731
8.033714 -0.011669027
8.034715 -0.011170826
8.035714 -0.010672733
8.036715 -0.010174774
8.037714 -0.0096769727
8.038714 -0.0091793547
8.039714 -0.008681944
8.040714 -0.0081847655
8.041715 -0.007687843
8.042714 -0.0071912014
8.043715 -0.0066948647
8.044714 -0.006198856900000001
8.045714 -0.0057032015
8.046714 -0.0052079224
8.047714 -0.0047130426999999996
8.048715 -0.004218586
8.049714 -0.0037245758
8.050714 -0.0032310349
8.051714 -0.0027379863
8.052714 -0.0022454529
8.053715 -0.0017534576000000001
8.054714 -0.0012620227
8.055715 -0.00077117093
8.056714 -0.00028092502000000004
8.057714 0.00020869234
8.058714 0.00069765847
8.059714 0.0011859505
8.060715 0.0016735459000000001
8.061714 0.0021604219
8.062715 0.0026465559
8.063714 0.003131925
8.064714 0.0036165064
8.065714 0.0041002771
8.066714 0.0045832145
8.067715 0.0050652958
8.068714 0.0055464977999999995
8.069715 0.0060267979
8.070714 0.0065061737
8.071714 0.006984601399999999
8.072714 0.0074620591
8.073714 0.0079385245
8.074715 0.008413974900000001
8.075714 0.0088883877
8.076715 0.009361741100000001
8.077714 0.009834012599999999
8.078714 0.01030518
8.079714 0.010775223
8.080714 0.011244119
8.081715 0.011711848
8.082714 0.012178387
8.083714 0.012643715
8.084714 0.013107814
8.085714 0.013570661000000001
8.086715 0.014032237
8.087714 0.014492522
8.088715 0.014951495
8.089714 0.015409137000000002
8.090714 0.015865428
8.091714 0.01632035
8.092714 0.016773882
8.093715 0.017226006000000002
8.094714 0.017676702000000002
8.095715 0.018125953
8.096714 0.018573739
8.097714 0.01902004
8.098714 0.019464838
8.099714 0.019908114
8.100715 0.020349849
8.101714 0.020790024
8.102715 0.021228621
8.103714 0.021665619
8.104714 0.022101001
8.105714 0.022534747
8.106714 0.022966840000000002
8.107715 0.023397259
8.108714 0.023825988
8.109715 0.024253004999999998
8.110714 0.024678293
8.111714 0.025101835
8.112714 0.025523613999999997
8.113714 0.025943608
8.114715 0.026361800999999997
8.115714 0.026778178
8.116714 0.027192718999999997
8.117714 0.027605405
8.118714 0.028016223
8.119715 0.028425154999999997
8.120714 0.028832184000000004
8.121715 0.029237292
8.122714 0.029640466999999997
8.123714 0.03004169
8.124714 0.030440945
8.125714 0.030838218
8.126715 0.031233495
8.127714 0.03162676
8.128715 0.032017997
8.129714 0.032407191
8.130714 0.032794330000000003
8.131714 0.033179397
8.132714 0.033562377000000004
8.133715 0.033943256
8.134714 0.034322018999999995
8.135715 0.034698655
8.136714 0.035073145
8.137714 0.035445476999999996
8.138714 0.035815637
8.139714 0.036183608
8.140715 0.036549379
8.141714 0.036912935
8.142715 0.037274261999999996
8.143714 0.037633345
8.144714 0.037990170000000004
8.145715 0.038344724
8.146714 0.038696994
8.147715 0.039046965
8.148714 0.039394622
8.149714 0.039739956
8.150714 0.040082951
8.151714 0.040423594
8.152715 0.040761873000000004
8.153714 0.041097778
8.154715 0.041431293
8.155714 0.041762408
8.156714 0.042091109
8.157714 0.042417386
8.158714 0.042741228000000006
8.159715 0.043062621
8.160714 0.043381558
8.161715 0.043698025
8.162714 0.044012014
8.163714 0.044323513
8.164714 0.044632511
8.165714 0.044939001
8.166715 0.04524297
8.167714 0.04554441
8.168715 0.045843309000000006
8.169714 0.046139659
8.170714 0.04643345
8.171714 0.046724672
8.172714 0.047013315
8.173715 0.047299371
8.174714 0.04758283
8.175714 0.047863682
8.176714 0.048141918
8.177714 0.048417525
8.178715 0.048690496
8.179714 0.048960821
8.180715 0.049228489
8.181714 0.049493497
8.182714 0.049755826999999996
8.183714 0.050015474000000004
8.184714 0.050272432
8.185715 0.050526689
8.186714 0.050778238999999996
8.187715 0.05102707100000001
8.188714 0.051273173
8.189714 0.051516545
8.190714 0.051757175
8.191714 0.051995058
8.192715 0.05223018199999999
8.193714 0.052462541
8.194715 0.05269213600000001
8.195714 0.052918954000000004
8.196714 0.053142988999999995
8.197714 0.053364236
8.198714 0.053582689999999995
8.199715 0.053798336999999995
8.200714 0.05401118
8.201715 0.05422121
8.202714 0.05442843
8.203714 0.054632826
8.204714 0.054834393
8.205714 0.055033125999999995
8.206715 0.055229024
8.207714 0.055422081000000005
8.208714 0.055612286
8.209714 0.055799639
8.210714 0.055984134
8.211715 0.056165771
8.212714 0.056344538
8.213715 0.056520436
8.214714 0.056693453
8.215714 0.056863588
8.216714 0.057030842
8.217714 0.057195203
8.218715 0.057356664999999994
8.219714 0.057515227999999995
8.220715 0.057670887
8.221714 0.057823642
8.222714 0.05797348
8.223714 0.058120402
8.224714 0.058264408000000004
8.225715 0.058405491000000004
8.226714 0.058543647000000004
8.227715 0.058678869
8.228714 0.058811164000000006
8.229714 0.058940519
8.230714 0.05906694
8.231714 0.059190422
8.232715 0.059310958000000004
8.233714 0.059428555
8.234715 0.059543206999999994
8.235714 0.059654913
8.236714 0.059763674
8.237714 0.059869484
8.238714 0.059972347999999995
8.239715 0.060072261999999994
8.240714 0.06016922400000001
8.241714 0.060263240999999995
8.242714 0.060354307
8.243714 0.060442421999999996
8.244715 0.060527591
8.245714 0.06060981000000001
8.246715 0.060689076999999994
8.247714 0.060765392999999994
8.248714 0.060838758
8.249714 0.060909172000000004
8.250714 0.060976634
8.251715 0.061041146000000004
8.252714 0.061102712
8.253715 0.061161327
8.254714 0.061216991000000005
8.255714 0.061269704
8.256714 0.061319466
8.257714 0.061366282
8.258715 0.061410147
8.259714 0.061451067
8.260715 0.061489036
8.261714 0.06152406
8.262714 0.061556138
8.263714 0.061585277
8.264714 0.06161147
8.265715 0.061634723999999995
8.266714 0.061655045000000006
8.267715 0.061672425
8.268714 0.06168687800000001
8.269714 0.061698397999999995
8.270715 0.061706989
8.271714 0.061712653
8.272715 0.061715394
8.273714 0.06171522
8.274714 0.061712129000000004
8.275714 0.061706122
8.276714 0.061697209999999995
8.277715 0.061685387999999994
8.278714 0.061670667
8.279715 0.061653048
8.280714 0.061632530000000005
8.281714 0.061609119000000004
8.282714 0.061582819999999996
8.283714 0.061553634999999995
8.284715 0.061521569
8.285714 0.061486627
8.286715 0.061448809
8.287714 0.061408122
8.288714 0.061364571
8.289714 0.061318156
8.290714 0.061268877
8.291715 0.061216747
8.292714 0.061161764
8.293715 0.061103934
8.294714 0.061043258999999996
8.295714 0.060979743
8.296714 0.060913392
8.297714 0.060844212
8.298715 0.060772208999999994
8.299714 0.060697382999999994
8.300714 0.060619745999999995
8.301714 0.060539297
8.302714 0.060456048
8.303715 0.06037
8.304714 0.06028116299999999
8.305715 0.060189539
8.306714 0.060095137
8.307714 0.059997966
8.308714 0.059898029
8.309714 0.059795333
8.310715 0.059689889999999995
8.311714 0.059581705
8.312715 0.059470785
8.313714 0.05935714
8.314714 0.05924077700000001
8.315714 0.059121702000000005
8.316714 0.058999925
8.317715 0.05887545400000001
8.318714 0.058748294
8.319715 0.058618456000000006
8.320714 0.05848594
8.321714 0.058350764
8.322714 0.058212929
8.323714 0.05807244499999999
8.324715 0.057929317999999994
8.325714 0.057783553999999994
8.326715 0.057635165
8.327714 0.057484151
8.328714 0.05733053
8.329714 0.0571743
8.330714 0.057015474999999996
8.331715 0.056854059
8.332714 0.056690065
8.333714 0.05652349799999999
8.334714 0.056354364000000004
8.335714 0.056182675
8.336715 0.056008442000000006
8.337714 0.055831671
8.338715 0.055652374000000004
8.339714 0.055470556
8.340714 0.05528623
8.341714 0.055099407
8.342714 0.054910091999999994
8.343715 0.054718298
8.344714 0.05452403
8.345715 0.05432730499999999
8.346714 0.05412813
8.347714 0.053926517
8.348714 0.053722475000000006
8.349714 0.053516013
8.350715 0.05330714
8.351714 0.05309587
8.352715 0.052882213
8.353714 0.052666181
8.354714 0.05244778
8.355714 0.052227027
8.356714 0.052003929
8.357715 0.051778497
8.358714 0.051550736
8.359715 0.051320664
8.360714 0.051088288
8.361714 0.050853618
8.362714 0.050616666000000005
8.363714 0.050377438000000004
8.364715 0.050135952000000004
8.365714 0.049892213
8.366714 0.049646234
8.367714 0.049398019
8.368714 0.04914758600000001
8.369715 0.048894942
8.370714 0.048640100000000006
8.371715 0.048383069
8.372714 0.048123862
8.373714 0.047862492
8.374714 0.047598968
8.375714 0.047333303
8.376715 0.047065507
8.377714 0.046795594999999995
8.378715 0.046523576
8.379714 0.046249467
8.380714 0.045973278
8.381714 0.045695022
8.382714 0.045414714
8.383715 0.045132366
8.384714 0.04484799
8.385715 0.044561599
8.386714 0.04427321
8.387714 0.043982832
8.388714 0.043690481
8.389714 0.043396169000000005
8.390715 0.043099906
8.391714 0.042801711
8.392715 0.042501593000000004
8.393714 0.042199565
8.394714 0.041895642000000004
8.395715 0.041589836000000005
8.396714 0.04128216
8.397715 0.040972623
8.398714 0.040661241
8.399714 0.040348028
8.400714 0.040032993999999995
8.401714 0.039716152000000005
8.402715 0.039397518
8.403714 0.039077102
8.404715 0.03875492
8.405714 0.038430982
8.406714 0.038105305
8.407714 0.037777898
8.408714 0.037448777999999995
8.409715 0.037117957
8.410714 0.036785452
8.411715 0.036451273
8.412714 0.036115438
8.413714 0.035777961999999996
8.414714 0.035438855
8.415714 0.035098136999999995
8.416715 0.034755821
8.417714 0.034411921000000005
8.418715 0.034066456
8.419714 0.033719439
8.420714 0.033370885999999995
8.421714 0.033020812999999996
8.422714 0.032669236
8.423715 0.032316169
8.424714 0.031961629
8.425714 0.031605631
8.426714 0.031248189
8.427714 0.030889321
8.428715 0.030529042
8.429714 0.030167369
8.430715 0.029804316
8.431714 0.029439898000000003
8.432714 0.02907413
8.433714 0.028707026
8.434714 0.028338603
8.435715 0.027968877
8.436714 0.027597861
8.437715 0.027225570999999997
8.438714 0.026852020999999997
8.439714 0.026477227
8.440714 0.026101203000000003
8.441714 0.025723964999999998
8.442715 0.025345530999999998
8.443714 0.024965912
8.444715 0.024585126
8.445714 0.024203191
8.446714 0.02382012
8.447714 0.023435931
8.448714 0.023050638000000002
8.449715 0.022664260000000002
8.450714 0.022276813
8.451715 0.021888313
8.452714 0.021498777
8.453714 0.021108222000000003
8.454714 0.020716667
8.455714 0.020324125999999998
8.456715 0.019930617
8.457714 0.019536158999999997
8.458714 0.019140767
8.459714 0.01874446
8.460714 0.018347254
8.461715 0.017949166000000003
8.462714 0.017550214
8.463715 0.017150413
8.464714 0.016749781000000002
8.465714 0.016348335000000002
8.466714 0.015946089
8.467714 0.015543062000000002
8.468715 0.01513927
8.469714 0.014734728
8.470715 0.014329454000000002
8.471714 0.013923462999999999
8.472714 0.013516772
8.473714 0.013109396999999998
8.474714 0.012701353
8.475715 0.012292658
8.476714 0.011883326999999999
8.477715 0.011473377
8.478714 0.011062825
8.479714 0.010651688
8.480714 0.010239982
8.481714 0.009827724
8.482715 0.009414932
8.483714 0.0090016227
8.484715 0.0085878142
8.485714 0.0081735241
8.486714 0.007758769800000001
8.487714 0.007343570200000001
8.488714 0.0069279427
8.489715 0.0065119064
8.490714 0.006095479
8.491714 0.0056786794
8.492714 0.0052615262
8.493714 0.0048440379
8.494715 0.0044262331
8.495714 0.0040081308
8.496715 0.0035897494
8.497714 0.0031711078999999997
8.498714 0.0027522246
8.499714 0.0023331182
8.500714 0.001913807
8.501715 0.0014943092000000002
8.502714 0.0010746432
8.503715 0.00065482718
8.504714 0.00023487920999999999
8.505714 -0.00018518283
8.506714 -0.00060534103
8.507714 -0.0010255775
8.508715 -0.0014458747
8.509714 -0.0018662146000000001
8.510715 -0.0022865795
8.511714 -0.0027069518000000002
8.512714 -0.0031273135
8.513714 -0.0035476470999999997
8.514714 -0.0039679343999999995
8.515715 -0.004388157
8.516714 -0.0048082969
8.517715 -0.0052283362
8.518714 -0.005648256
8.519714 -0.0060680381
8.520715 -0.0064876636
8.521714 -0.0069071139
8.522715 -0.0073263697999999995
8.523714 -0.0077454119000000005
8.524714 -0.0081642218
8.525714 -0.00858278
8.526714 -0.0090010675
8.527715 -0.0094190655
8.528714 -0.0098367542
8.529715 -0.010254115000000001
8.530714 -0.01067113
8.531714 -0.011087778
8.532714 -0.011504041
8.533714 -0.011919901
8.534715 -0.012335338000000001
8.535714 -0.012750336
8.536715 -0.013164873
8.537714 -0.013578933
8.538714 -0.013992499000000002
8.539714 -0.014405552000000002
8.540714 -0.014818074
8.541715 -0.015230048
8.542714 -0.015641455000000002
8.543715 -0.016052279
8.544714 -0.016462502
8.545714 -0.016872105000000002
8.546714 -0.017281071999999998
8.547714 -0.017689385000000002
8.548715 -0.018097027
8.549714 -0.018503977999999997
8.550714 -0.018910223
8.551714 -0.019315742
8.552714 -0.019720518
8.553715 -0.020124533
8.554714 -0.020527769999999997
8.555715 -0.020930207
8.556714 -0.021331829
8.557714 -0.021732615
8.558714 -0.022132548000000002
8.559714 -0.022531607999999998
8.560715 -0.022929776
8.561714 -0.023327033
8.562715 -0.023723360000000002
8.563714 -0.024118739
8.564714 -0.024513148999999998
8.565714 -0.024906572000000002
8.566714 -0.025298991
8.567715 -0.025690381999999998
8.568714 -0.026080728
8.569715 -0.026470011999999998
8.570714 -0.026858214
8.571714 -0.027245315000000003
8.572714 -0.027631296
8.573714 -0.028016139
8.574715 -0.028399825999999996
8.575714 -0.028782340999999996
8.576715 -0.029163661999999996
8.577714 -0.029543776
8.578714 -0.029922663999999998
8.579714 -0.030300306000000003
8.580714 -0.030676689
8.581715 -0.031051792999999998
8.582714 -0.0314256
8.583714 -0.031798094000000006
8.584714 -0.032169261
8.585714 -0.032539081000000004
8.586715 -0.032907534999999995
8.587714 -0.03327461
8.588715 -0.033640288
8.589714 -0.034004549
8.590714 -0.034367378
8.591714 -0.034728757
8.592714 -0.035088666
8.593715 -0.035447092
8.594714 -0.035804015
8.595715 -0.036159417
8.596714 -0.036513278999999996
8.597714 -0.036865583
8.598714 -0.037216314
8.599714 -0.037565449
8.600715 -0.037912972
8.601714 -0.038258865
8.602715 -0.038603111
8.603714 -0.038945692
8.604714 -0.039286591
8.605714 -0.039625788
8.606714 -0.039963264
8.607715 -0.040299003
8.608714 -0.04063299
8.609715 -0.040965204
8.610714 -0.041295632
8.611714 -0.041624252
8.612714 -0.041951050000000004
8.613714 -0.042276012
8.614715 -0.042599117
8.615714 -0.04292035
8.616714 -0.043239695
8.617714 -0.043557136
8.618714 -0.043872657
8.619715 -0.044186242
8.620714 -0.044497874
8.621715 -0.044807539
8.622714 -0.045115218
8.623714 -0.045420899
8.624714 -0.045724562
8.625714 -0.046026192
8.626715 -0.046325772
8.627714 -0.046623289
8.628715 -0.046918725
8.629714 -0.047212062
8.630714 -0.047503287
8.631714 -0.047792381
8.632714 -0.048079327
8.633715 -0.048364111
8.634714 -0.048646715
8.635715 -0.048927124999999995
8.636714 -0.049205321999999996
8.637714 -0.049481291000000004
8.638714 -0.049755012
8.639714 -0.050026475
8.640715 -0.050295662
8.641714 -0.050562556
8.642715 -0.050827145
8.643714 -0.051089411
8.644714 -0.051349337
8.645715 -0.051606912000000005
8.646714 -0.051862118
8.647715 -0.052114937
8.648714 -0.052365357999999994
8.649714 -0.052613369
8.650714 -0.05285895300000001
8.651714 -0.053102098
8.652715 -0.053342793
8.653714 -0.053581018999999994
8.654715 -0.053816765999999995
8.655714 -0.054050021999999996
8.656714 -0.05428076799999999
8.657714 -0.054509001
8.658714 -0.054734701
8.659715 -0.054957852
8.660714 -0.055178447
8.661715 -0.05539647
8.662714 -0.055611914
8.663714 -0.055824756
8.664714 -0.05603499
8.665714 -0.056242605
8.666715 -0.056447582999999996
8.667714 -0.056649912999999996
8.668715 -0.056849577
8.669714 -0.057046569
8.670714 -0.057240872
8.671714 -0.057432475000000004
8.672714 -0.05762136400000001
8.673715 -0.057807524
8.674714 -0.057990948
8.675714 -0.058171619
8.676714 -0.058349525000000006
8.677714 -0.058524654
8.678715 -0.058696989000000005
8.679714 -0.058866525
8.680715 -0.059033249
8.681714 -0.059197145
8.682714 -0.059358205
8.683714 -0.059516419
8.684714 -0.059671775999999996
8.685715 -0.059824262
8.686714 -0.05997386800000001
8.687715 -0.060120586
8.688714 -0.0602644
8.689714 -0.060405303
8.690714 -0.06054329
8.691714 -0.060678342999999996
8.692715 -0.060810463
8.693714 -0.060939632
8.694715 -0.06106584300000001
8.695714 -0.061189086
8.696714 -0.061309354999999996
8.697714 -0.061426638000000006
8.698714 -0.061540923
8.699715 -0.061652204
8.700714 -0.061760470000000005
8.701715 -0.061865716
8.702714 -0.061967928
8.703714 -0.062067102
8.704714 -0.062163227
8.705714 -0.062256295
8.706715 -0.06234629
8.707714 -0.062433211
8.708714 -0.062517048
8.709714 -0.062597787
8.710714 -0.06267542499999999
8.711715 -0.062749948
8.712714 -0.062821351
8.713715 -0.062889623
8.714714 -0.062954758
8.715714 -0.063016743
8.716714 -0.06307557899999999
8.717714 -0.063131255
8.718715 -0.06318375799999999
8.719714 -0.06323308899999999
8.720715 -0.063279242
8.721714 -0.063322205
8.722714 -0.063361978
8.723714 -0.06339855600000001
8.724714 -0.063431932
8.725715 -0.06346210099999999
8.726714 -0.063489057
8.727715 -0.063512794
8.728714 -0.063533313
8.729714 -0.063550606
8.730714 -0.06356466899999999
8.731714 -0.063575502
8.732715 -0.063583098
8.733714 -0.063587457
8.734715 -0.06358857500000001
8.735714 -0.063586445
8.736714 -0.06358106599999999
8.737714 -0.063572434
8.738714 -0.063560542
8.739715 -0.06354539099999999
8.740714 -0.063526974
8.741714 -0.063505291
8.742714 -0.063480338
8.743714 -0.06345210700000001
8.744715 -0.06342059900000001
8.745714 -0.063385809
8.746715 -0.063347729
8.747714 -0.06330636099999999
8.748714 -0.063261698
8.749714 -0.063213741
8.750714 -0.063162489
8.751715 -0.063107937
8.752714 -0.063050078
8.753715 -0.06298892
8.754714 -0.062924455
8.755714 -0.062856678
8.756714 -0.062785594
8.757714 -0.062711199
8.758715 -0.062633492
8.759714 -0.062552479
8.760715 -0.062468153000000005
8.761714 -0.062380516
8.762714 -0.062289572
8.763714 -0.062195316
8.764714 -0.062097755
8.765715 -0.061996887
8.766714 -0.061892711999999996
8.767715 -0.061785232
8.768714 -0.061674451000000005
8.769714 -0.061560369999999996
8.770715 -0.061442994
8.771714 -0.061322324
8.772715 -0.061198359
8.773714 -0.061071105
8.774714 -0.060940563
8.775714 -0.060806738
8.776714 -0.06066963
8.777715 -0.060529239
8.778714 -0.06038556999999999
8.779715 -0.060238630999999994
8.780714 -0.06008842
8.781714 -0.059934938
8.782714 -0.05977819699999999
8.783714 -0.059618189999999995
8.784715 -0.05945492300000001
8.785714 -0.059288403
8.786715 -0.059118634
8.787714 -0.058945618
8.788714 -0.05876935900000001
8.789714 -0.058589864
8.790714 -0.058407139
8.791715 -0.05822118799999999
8.792714 -0.058032019
8.793715 -0.057839630999999996
8.794714 -0.057644035999999996
8.795714 -0.057445245
8.796714 -0.057243259000000005
8.797714 -0.057038089
8.798715 -0.05682974
8.799714 -0.056618219000000004
8.800714 -0.056403537999999996
8.801714 -0.056185701
8.802714 -0.055964716000000005
8.803715 -0.055740593000000005
8.804714 -0.055513345
8.805715 -0.055282976000000005
8.806714 -0.055049498999999995
8.807714 -0.05481292
8.808714 -0.054573250000000004
8.809714 -0.054330495
8.810715 -0.054084667
8.811714 -0.053835771000000004
8.812715 -0.053583819
8.813714 -0.053328817
8.814714 -0.053070777
8.815714 -0.052809704
8.816714 -0.052545615000000004
8.817715 -0.052278512
8.818714 -0.052008411
8.819715 -0.051735317999999995
8.820714 -0.051459239
8.821714 -0.051180192
8.822714 -0.050898182
8.823714 -0.05061322
8.824715 -0.05032531899999999
8.825714 -0.05003449
8.826715 -0.049740745
8.827714 -0.049444096
8.828714 -0.049144553
8.829714 -0.048842130000000004
8.830714 -0.048536839
8.831715 -0.048228697
8.832714 -0.047917714
8.833714 -0.047603904
8.834714 -0.047287284
8.835714 -0.046967866
8.836715 -0.046645667
8.837714 -0.046320702
8.838715 -0.045992984
8.839714 -0.04566253
8.840714 -0.045329356
8.841714 -0.044993477
8.842714 -0.044654909
8.843715 -0.04431367
8.844714 -0.043969773000000004
8.845715 -0.043623234
8.846714 -0.043274069
8.847714 -0.042922297000000005
8.848714 -0.042567932
8.849714 -0.042210988
8.850715 -0.041851482999999995
8.851714 -0.041489431
8.852715 -0.041124850000000004
8.853714 -0.040757755
8.854714 -0.040388163
8.855714 -0.040016090000000004
8.856714 -0.039641553
8.857715 -0.039264566
8.858714 -0.038885148
8.859715 -0.038503314
8.860714 -0.038119082
8.861714 -0.037732473
8.862714 -0.037343499999999995
8.863714 -0.036952185
8.864715 -0.036558544
8.865714 -0.036162598000000004
8.866714 -0.035764364
8.867714 -0.035363864
8.868714 -0.034961119
8.869715 -0.034556148
8.870714 -0.034148971
8.871715 -0.033739608000000004
8.872714 -0.033328083
8.873714 -0.032914418
8.874714 -0.032498632
8.875714 -0.032080748000000006
8.876715 -0.031660788
8.877714 -0.031238773999999997
8.878715 -0.030814728
8.879714 -0.030388673999999997
8.880714 -0.029960633
8.881714 -0.029530624000000002
8.882714 -0.029098673
8.883715 -0.028664799
8.884714 -0.028229028
8.885715 -0.027791379
8.886714 -0.027351876
8.887714 -0.026910539999999997
8.888714 -0.026467393000000002
8.889714 -0.026022457
8.890715 -0.025575754000000003
8.891714 -0.025127306999999998
8.892715 -0.024677141
8.893714 -0.024225276
8.894714 -0.023771737
8.895715 -0.023316545
8.896714 -0.022859726
8.897715 -0.022401303
8.898714 -0.021941298
8.899714 -0.021479737000000002
8.900714 -0.021016644
8.901714 -0.020552044
8.902715 -0.020085961
8.903714 -0.019618421
8.904715 -0.01914945
8.905714 -0.018679074
8.906714 -0.018207318
8.907714 -0.01773421
8.908714 -0.017259775
8.909715 -0.016784041
8.910714 -0.016307035
8.911715 -0.015828783
8.912714 -0.015349312
8.913714 -0.014868651
8.914714 -0.014386824999999999
8.915714 -0.013903865
8.916715 -0.013419794999999998
8.917714 -0.012934643999999999
8.918715 -0.012448439
8.919714 -0.011961207
8.920714 -0.011472976000000001
8.921714 -0.010983772
8.922714 -0.010493623
8.923715 -0.010002555
8.924714 -0.009510597
8.925714 -0.0090177753
8.926714 -0.0085241169
8.927714 -0.0080296486
8.928715 -0.0075343974
8.929714 -0.0070383918
8.930715 -0.0065416585
8.931714 -0.0060442253
8.932714 -0.0055461198
8.933714 -0.0050473704
8.934714 -0.004548005
8.935715 -0.0040480525000000005
8.936714 -0.0035475412
8.937715 -0.0030465004000000003
8.938714 -0.002544959
8.939714 -0.0020429467
8.940714 -0.001540493
8.941714 -0.0010376279999999999
8.942715 -0.00053438143
8.943714 -3.0783758e-05
8.944715 0.00047313473999999997
8.945714 0.00097734364
8.946714 0.0014818125
8.947714 0.0019865107
8.948714 0.0024914078
8.949715 0.0029964731
8.950714 0.0035016761
8.951715 0.0040069863
8.952714 0.004512373199999999
8.953714 0.0050178063
8.954714 0.005523255800000001
8.955714 0.0060286911
8.956715 0.0065340828
8.957714 0.0070394001999999995
8.958714 0.0075446136
8.959714 0.0080496939
8.960714 0.0085546104
8.961715 0.0090593341
8.962714 0.009563835199999999
8.963715 0.010068084
8.964714 0.010572050000000001
8.965714 0.011075705
8.966714 0.011579018
8.967714 0.012081959
8.968715 0.012584499
8.969714 0.013086607
8.970715 0.013588254
8.971714 0.014089406999999998
8.972714 0.014590038
8.973714 0.015090115
8.974714 0.015589605999999999
8.975715 0.016088483
8.976714 0.016586711
8.977715 0.01708426
8.978714 0.017581099
8.979714 0.018077195
8.980714 0.018572518
8.981714 0.019067034
8.982715 0.019560711
8.983714 0.020053517
8.984715 0.020545420999999998
8.985714 0.021036391
8.986714 0.021526395
8.987714 0.0220154
8.988714 0.022503377
8.989715 0.022990293000000002
8.990714 0.023476116
8.991714 0.023960815
8.992714 0.02444436
8.993714 0.024926718
8.994715 0.025407862
8.995714 0.025887757999999997
8.996715 0.026366379000000002
8.997714 0.026843693999999998
8.998714 0.027319672999999996
8.999714 0.027794283
9.000714 0.0282675
9.001715 0.02873929
9.002714 0.029209626
9.003715 0.029678476999999998
9.004714 0.030145812
9.005714 0.030611604
9.006714 0.031075822
9.007714 0.031538436
9.008715 0.031999414000000004
9.009714 0.032458731
9.010715 0.032916351
9.011714 0.033372248
9.012714 0.03382639
9.013714 0.034278745
9.014714 0.034729284
9.015715 0.035177977
9.016714 0.035624794
9.017715 0.036069701
9.018714 0.03651267
9.019714 0.036953672
9.020715 0.037392674
9.021714 0.037829645
9.022715 0.038264555
9.023714 0.038697376
9.024714 0.039128077
9.025714 0.039556630999999995
9.026714 0.039983005
9.027715 0.040407173
9.028714 0.040829106
9.029715 0.041248772
9.030714 0.041666147
9.031714 0.042081199
9.032714 0.042493903
9.033714 0.042904232
9.034715 0.043312157999999996
9.035714 0.043717651999999996
9.036715 0.044120688
9.037714 0.044521240999999996
9.038714 0.044919283
9.039714 0.045314786
9.040714 0.045707726000000004
9.041715 0.046098078
9.042714 0.046485814
9.043715 0.046870906999999996
9.044714 0.047253328
9.045714 0.047633055
9.046714 0.04801006
9.047714 0.048384318
9.048715 0.048755802
9.049714 0.049124483
9.050714 0.04949034200000001
9.051714 0.049853341999999995
9.052714 0.050213467000000005
9.053715 0.050570688
9.054714 0.050924974
9.055715 0.051276304
9.056714 0.051624647999999995
9.057714 0.051969982
9.058714 0.052312284
9.059714 0.052651524
9.060715 0.052987678999999996
9.061714 0.053320726
9.062715 0.053650636
9.063714 0.053977384
9.064714 0.054300955
9.065714 0.054621317999999995
9.066714 0.054938451
9.067715 0.055252329999999995
9.068714 0.055562938
9.069715 0.055870245000000006
9.070714 0.056174234
9.071714 0.056474883000000003
9.072714 0.056772167
9.073714 0.057066069000000004
9.074715 0.05735656
9.075714 0.057643628999999995
9.076715 0.057927246
9.077714 0.05820739899999999
9.078714 0.05848406
9.079714 0.058757211
9.080714 0.059026828999999996
9.081715 0.059292896
9.082714 0.059555395
9.083714 0.059814297
9.084714 0.060069590000000006
9.085714 0.060321245
9.086715 0.06056925
9.087714 0.060813576999999994
9.088715 0.061054212999999996
9.089714 0.061291130000000006
9.090714 0.061524316
9.091714 0.061753747
9.092714 0.06197940699999999
9.093715 0.062201271
9.094714 0.062419323000000006
9.095715 0.062633544
9.096714 0.062843919
9.097714 0.063050428
9.098714 0.063253054
9.099714 0.063451781
9.100715 0.063646591
9.101714 0.06383746500000001
9.102715 0.064024393
9.103714 0.06420735699999999
9.104714 0.06438634
9.105714 0.06456133
9.106714 0.064732309
9.107715 0.064899266
9.108714 0.065062189
9.109715 0.065221061
9.110714 0.065375876
9.111714 0.06552661700000001
9.112714 0.06567326500000001
9.113714 0.065815815
9.114715 0.065954257
9.115714 0.066088577
9.116714 0.066218758
9.117714 0.066344795
9.118714 0.066466676
9.119715 0.066584389
9.120714 0.066697918
9.121715 0.066807255
9.122714 0.06691239
9.123714 0.06701330999999999
9.124714 0.06711001
9.125714 0.067202473
9.126715 0.067290693
9.127714 0.067374657
9.128715 0.067454355
9.129714 0.067529781
9.130714 0.067600916
9.131714 0.067667762
9.132714 0.06773030599999999
9.133715 0.067788537
9.134714 0.067842449
9.135715 0.067892036
9.136714 0.067937293
9.137714 0.067978207
9.138714 0.068014779
9.139714 0.068047002
9.140715 0.068074872
9.141714 0.068098382
9.142715 0.068117533
9.143714 0.068132317
9.144714 0.068142731
9.145715 0.06814877300000001
9.146714 0.06815043700000001
9.147715 0.06814773099999999
9.148714 0.068140641
9.149714 0.068129174
9.150714 0.068113324
9.151714 0.068093091
9.152715 0.068068475
9.153714 0.068039476
9.154715 0.06800608799999999
9.155714 0.067968311
9.156714 0.067926152
9.157714 0.067879597
9.158714 0.067828654
9.159715 0.067773322
9.160714 0.067713601
9.161715 0.06764949099999999
9.162714 0.067580986
9.163714 0.06750809299999999
9.164714 0.06743081000000001
9.165714 0.067349139
9.166715 0.067263079
9.167714 0.067172636
9.168715 0.06707780999999999
9.169714 0.066978601
9.170714 0.066875009
9.171714 0.066767045
9.172714 0.06665471
9.173715 0.066538004
9.174714 0.06641693800000001
9.175714 0.066291512
9.176714 0.066161732
9.177714 0.06602761
9.178715 0.06588914500000001
9.179714 0.06574635
9.180715 0.06559923100000001
9.181714 0.065447798
9.182714 0.065292057
9.183714 0.065132015
9.184714 0.064967683
9.185715 0.064799073
9.186714 0.064626196
9.187715 0.064449059
9.188714 0.064267672
9.189714 0.064082048
9.190714 0.063892198
9.191714 0.06369812799999999
9.192715 0.063499855
9.193714 0.063297385
9.194715 0.06309073700000001
9.195714 0.062879914
9.196714 0.06266493
9.197714 0.062445796
9.198714 0.062222529000000006
9.199715 0.06199513400000001
9.200714 0.061763625
9.201715 0.061528012
9.202714 0.061288313
9.203714 0.061044539
9.204714 0.06079670300000001
9.205714 0.060544815
9.206715 0.060288887
9.207714 0.060028938000000004
9.208714 0.059764984
9.209714 0.059497035999999996
9.210714 0.059225113
9.211715 0.058949232
9.212714 0.058669405
9.213715 0.058385654
9.214714 0.058097992
9.215714 0.057806441
9.216714 0.057511014
9.217714 0.057211734
9.218715 0.056908616999999995
9.219714 0.056601688
9.220715 0.056290957999999995
9.221714 0.055976455999999994
9.222714 0.055658194
9.223714 0.055336201
9.224714 0.055010488999999996
9.225715 0.05468107999999999
9.226714 0.054347998
9.227715 0.054011266999999995
9.228714 0.053670903
9.229714 0.053326925000000004
9.230714 0.052979361
9.231714 0.05262823
9.232715 0.052273547000000004
9.233714 0.051915342999999996
9.234715 0.05155363500000001
9.235714 0.051188446
9.236714 0.050819793
9.237714 0.050447706999999994
9.238714 0.050072202999999996
9.239715 0.049693312
9.240714 0.049311057000000005
9.241714 0.04892545399999999
9.242714 0.048536534
9.243714 0.048144319000000005
9.244715 0.047748836
9.245714 0.04735011
9.246715 0.046948166
9.247714 0.046543032
9.248714 0.046134734000000004
9.249714 0.045723299
9.250714 0.045308756
9.251715 0.044891131
9.252714 0.044470452
9.253715 0.04404675
9.254714 0.043620053
9.255714 0.043190393
9.256714 0.042757796
9.257714 0.042322295
9.258715 0.041883919
9.259714 0.041442699
9.260715 0.040998665
9.261714 0.040551844999999996
9.262714 0.040102276
9.263714 0.039649982
9.264714 0.039194996
9.265715 0.03873735
9.266714 0.038277073
9.267715 0.037814197
9.268714 0.037348754
9.269714 0.036880773
9.270715 0.036410283
9.271714 0.035937316999999996
9.272715 0.035461906
9.273714 0.034984079
9.274714 0.034503872
9.275714 0.034021313
9.276714 0.033536431
9.277715 0.033049262
9.278714 0.032559838
9.279715 0.032068189
9.280714 0.031574353
9.281714 0.031078357
9.282714 0.030580239
9.283714 0.030080031
9.284715 0.029577769
9.285714 0.029073487000000002
9.286715 0.02856722
9.287714 0.028059003
9.288714 0.027548871
9.289714 0.027036862000000002
9.290714 0.02652301
9.291715 0.026007355000000003
9.292714 0.025489928999999998
9.293715 0.024970772
9.294714 0.024449921
9.295714 0.023927413
9.296714 0.023403285
9.297714 0.022877575
9.298715 0.02235032
9.299714 0.021821557000000002
9.300714 0.021291325
9.301714 0.020759659
9.302714 0.020226598
9.303715 0.019692177999999998
9.304714 0.01915644
9.305715 0.018619417000000003
9.306714 0.018081148
9.307714 0.017541670000000002
9.308714 0.017001021
9.309714 0.016459238
9.310715 0.015916358
9.311714 0.015372419
9.312715 0.014827459
9.313714 0.014281514
9.314714 0.013734624
9.315714 0.013186826
9.316714 0.012638159000000001
9.317715 0.012088662
9.318714 0.011538371
9.319715 0.010987329
9.320714 0.010435573
9.321714 0.009883145
9.322714 0.009330082699999999
9.323714 0.0087764274
9.324715 0.0082222192
9.325714 0.007667498700000001
9.326715 0.0071123068
9.327714 0.006556684100000001
9.328714 0.0060006721
9.329714 0.0054443117
9.330714 0.0048876438
9.331715 0.00433071
9.332714 0.0037735514
9.333714 0.0032162086
9.334714 0.002658723
9.335714 0.0021011351999999997
9.336715 0.0015434860000000002
9.337714 0.00098581577
9.338715 0.00042816496000000004
9.339714 -0.00012942634
9.340714 -0.00068691816
9.341714 -0.0012442707
9.342714 -0.0018014442
9.343715 -0.0023583989
9.344714 -0.0029150955
9.345715 -0.0034714946999999997
9.346714 -0.0040275569
9.347714 -0.0045832428
9.348714 -0.0051385134
9.349714 -0.0056933291
9.350715 -0.0062476509
9.351714 -0.006801438600000001
9.352715 -0.0073546529000000005
9.353714 -0.0079072546
9.354714 -0.0084592037
9.355714 -0.0090104593
9.356714 -0.0095609816
9.357715 -0.01011073
9.358714 -0.010659666
9.359715 -0.011207746
9.360714 -0.011754931
9.361714 -0.012301179
9.362714 -0.012846451
9.363714 -0.013390704
9.364715 -0.013933899999999999
9.365714 -0.014475995
9.366714 -0.015016949000000002
9.367714 -0.015556724
9.368714 -0.016095275
9.369715 -0.016632566
9.370714 -0.017168553
9.371715 -0.017703198
9.372714 -0.018236462000000002
9.373714 -0.018768302
9.374714 -0.019298682
9.375714 -0.019827561
9.376715 -0.020354902
9.377714 -0.020880664
9.378715 -0.021404811
9.379714 -0.021927303
9.380714 -0.022448103
9.381714 -0.022967174
9.382714 -0.023484477
9.383715 -0.023999976
9.384714 -0.024513633
9.385715 -0.025025409000000002
9.386714 -0.02553527
9.387714 -0.026043178999999996
9.388714 -0.026549096
9.389714 -0.027052985
9.390715 -0.027554811000000002
9.391714 -0.028054532999999996
9.392715 -0.028552115
9.393714 -0.02904752
9.394714 -0.029540714000000003
9.395715 -0.030031654999999997
9.396714 -0.030520308
9.397715 -0.031006633
9.398714 -0.031490594999999996
9.399714 -0.031972158
9.400714 -0.032451283
9.401714 -0.032927934000000006
9.402715 -0.033402073
9.403714 -0.033873663
9.404715 -0.034342668
9.405714 -0.034809051
9.406714 -0.035272777
9.407714 -0.035733811000000004
9.408714 -0.036192118
9.409715 -0.036647663
9.410714 -0.037100413
9.411715 -0.037550332
9.412714 -0.037997391000000005
9.413714 -0.03844155
9.414714 -0.038882782
9.415714 -0.03932105
9.416715 -0.039756327
9.417714 -0.04018858
9.418715 -0.040617774
9.419714 -0.041043884
9.420714 -0.041466876
9.421714 -0.041886719
9.422714 -0.042303384
9.423715 -0.042716839
9.424714 -0.043127054
9.425714 -0.043534001
9.426714 -0.043937651
9.427714 -0.044337971000000004
9.428715 -0.044734936
9.429714 -0.045128513
9.430715 -0.045518670000000004
9.431714 -0.045905382
9.432714 -0.046288615000000005
9.433714 -0.046668341
9.434714 -0.047044532
9.435715 -0.047417157
9.436714 -0.047786187
9.437715 -0.048151595
9.438714 -0.048513350000000004
9.439714 -0.04887142
9.440714 -0.049225782
9.441714 -0.049576408
9.442715 -0.049923267
9.443714 -0.050266332
9.444715 -0.050605577
9.445714 -0.05094097599999999
9.446714 -0.051272503
9.447714 -0.05160013100000001
9.448714 -0.051923835
9.449715 -0.052243593
9.450714 -0.052559381999999995
9.451715 -0.05287117100000001
9.452714 -0.053178944000000006
9.453714 -0.053482677000000006
9.454714 -0.053782348
9.455714 -0.054077932
9.456715 -0.054369407
9.457714 -0.05465675500000001
9.458714 -0.05493995300000001
9.459714 -0.055218976999999995
9.460714 -0.05549381
9.461715 -0.055764429
9.462714 -0.056030817
9.463715 -0.056292948999999995
9.464714 -0.056550809
9.465714 -0.056804379
9.466714 -0.057053636000000005
9.467714 -0.057298562000000004
9.468715 -0.057539134
9.469714 -0.057775340999999994
9.470715 -0.058007158999999996
9.471714 -0.058234564
9.472714 -0.058457546000000006
9.473714 -0.058676081
9.474714 -0.058890157
9.475715 -0.059099752
9.476714 -0.059304852
9.477715 -0.059505441
9.478714 -0.059701502000000004
9.479714 -0.059893017
9.480714 -0.060079974
9.481714 -0.060262355999999996
9.482715 -0.060440152000000004
9.483714 -0.060613343
9.484715 -0.060781918000000004
9.485714 -0.060945872
9.486714 -0.061105186
9.487714 -0.061259849
9.488714 -0.061409851
9.489715 -0.061555178
9.490714 -0.061695825
9.491714 -0.06183178
9.492714 -0.061963033
9.493714 -0.062089576
9.494715 -0.062211399
9.495714 -0.062328496
9.496715 -0.06244086
9.497714 -0.06254848
9.498714 -0.06265135000000001
9.499714 -0.062749459
9.500714 -0.06284280099999999
9.501715 -0.06293137
9.502714 -0.06301516
9.503715 -0.063094159
9.504714 -0.06316836199999999
9.505714 -0.063237763
9.506714 -0.06330235599999999
9.507714 -0.063362136
9.508715 -0.06341709499999999
9.509714 -0.063467229
9.510715 -0.06351253300000001
9.511714 -0.063552998
9.512714 -0.063588622
9.513714 -0.063619402
9.514714 -0.063645333
9.515715 -0.063666416
9.516714 -0.06368264400000001
9.517715 -0.063694018
9.518714 -0.063700537
9.519714 -0.063702196
9.520715 -0.063699001
9.521714 -0.063690945
9.522715 -0.06367803400000001
9.523714 -0.06366026899999999
9.524714 -0.063637656
9.525714 -0.063610193
9.526714 -0.063577888
9.527715 -0.063540746
9.528714 -0.063498766
9.529715 -0.063451956
9.530714 -0.06340032
9.531714 -0.063343864
9.532714 -0.06328259500000001
9.533714 -0.063216523
9.534715 -0.06314565
9.535714 -0.06306998
9.536715 -0.06298952499999999
9.537714 -0.062904292
9.538714 -0.062814285
9.539714 -0.06271951099999999
9.540714 -0.062619982
9.541715 -0.06251570299999999
9.542714 -0.062406685999999996
9.543715 -0.062292936
9.544714 -0.062174461
9.545714 -0.06205126999999999
9.546714 -0.061923375999999995
9.547714 -0.061790784999999994
9.548715 -0.061653507999999996
9.549714 -0.061511551
9.550714 -0.061364926
9.551714 -0.061213649999999994
9.552714 -0.061057729
9.553715 -0.060897175
9.554714 -0.060731999
9.555715 -0.060562219
9.556714 -0.060387845999999995
9.557714 -0.060208893000000006
9.558714 -0.060025376000000005
9.559714 -0.059837312
9.560715 -0.059644715
9.561714 -0.059447601
9.562715 -0.059245987
9.563714 -0.059039891
9.564714 -0.058829325
9.565714 -0.058614311
9.566714 -0.058394868
9.567715 -0.058171012999999994
9.568714 -0.057942769000000005
9.569715 -0.057710154
9.570714 -0.057473184999999996
9.571714 -0.057231879000000006
9.572714 -0.05698626
9.573714 -0.056736346
9.574715 -0.056482159
9.575714 -0.056223717
9.576715 -0.055961037000000005
9.577714 -0.055694144
9.578714 -0.055423059
9.579714 -0.055147800999999996
9.580714 -0.054868386000000005
9.581715 -0.054584838999999996
9.582714 -0.054297183
9.583714 -0.05400544
9.584714 -0.053709628999999995
9.585714 -0.053409772
9.586715 -0.053105893
9.587714 -0.052798015999999996
9.588715 -0.052486161999999996
9.589714 -0.052170362
9.590714 -0.05185063300000001
9.591714 -0.051527005
9.592714 -0.051199499
9.593715 -0.050868145999999996
9.594714 -0.050532975
9.595715 -0.050194009
9.596714 -0.049851276
9.597714 -0.049504807000000005
9.598714 -0.049154629
9.599714 -0.048800773
9.600715 -0.04844327
9.601714 -0.048082147
9.602715 -0.047717438
9.603714 -0.04734917
9.604714 -0.046977377
9.605714 -0.046602089
9.606714 -0.046223337999999996
9.607715 -0.045841152
9.608714 -0.045455567
9.609715 -0.045066612
9.610714 -0.044674321999999995
9.611714 -0.044278725000000005
9.612714 -0.043879854
9.613714 -0.043477741
9.614715 -0.043072418
9.615714 -0.042663915999999996
9.616714 -0.042252269
9.617714 -0.041837507
9.618714 -0.041419663
9.619715 -0.040998770000000004
9.620714 -0.040574861
9.621715 -0.040147969
9.622714 -0.039718125
9.623714 -0.039285363000000004
9.624714 -0.038849717
9.625714 -0.038411221
9.626715 -0.037969911
9.627714 -0.037525818
9.628715 -0.037078981000000004
9.629714 -0.036629435
9.630714 -0.036177217
9.631714 -0.035722362
9.632714 -0.035264905
9.633715 -0.034804887
9.634714 -0.034342342
9.635715 -0.033877313000000006
9.636714 -0.033409832
9.637714 -0.032939942
9.638714 -0.032467683000000004
9.639714 -0.03199309
9.640715 -0.031516206
9.641714 -0.031037067
9.642715 -0.030555716
9.643714 -0.030072188
9.644714 -0.029586526000000002
9.645715 -0.029098769
9.646714 -0.028608955
9.647715 -0.028117126000000003
9.648714 -0.027623319000000004
9.649714 -0.027127573
9.650714 -0.026629929
9.651714 -0.026130426000000002
9.652715 -0.025629104000000003
9.653714 -0.025126
9.654715 -0.024621156999999998
9.655714 -0.02411461
9.656714 -0.023606402
9.657714 -0.023096571
9.658714 -0.022585157
9.659715 -0.022072201
9.660714 -0.021557742999999997
9.661715 -0.021041821999999998
9.662714 -0.020524481
9.663714 -0.020005761
9.664714 -0.019485701
9.665714 -0.018964346
9.666715 -0.018441735
9.667714 -0.017917913
9.668715 -0.017392921
9.669714 -0.016866803
9.670714 -0.016339603
9.671714 -0.015811364999999997
9.672714 -0.01528213
9.673715 -0.014751946000000002
9.674714 -0.014220855000000001
9.675714 -0.013688901
9.676714 -0.013156128999999999
9.677714 -0.012622584
9.678715 -0.012088312
9.679714 -0.011553355000000001
9.680715 -0.011017759
9.681714 -0.010481566
9.682714 -0.0099448233
9.683714 -0.0094075724
9.684714 -0.008869857299999999
9.685715 -0.0083317223
9.686714 -0.0077932098
9.687715 -0.0072543633
9.688714 -0.006715225799999999
9.689714 -0.0061758394
9.690714 -0.0056362467
9.691714 -0.0050964899999999995
9.692715 -0.004556611699999999
9.693714 -0.0040166542
9.694715 -0.0034766591999999996
9.695714 -0.0029366689000000002
9.696714 -0.0023967255
9.697714 -0.0018568711
9.698714 -0.0013171481
9.699715 -0.00077759878
9.700714 -0.00023826571999999998
9.701715 0.00030080839
9.702714 0.00083958066
9.703714 0.001378008
9.704714 0.001916047
9.705714 0.0024536543
9.706715 0.0029907862
9.707714 0.0035273992
9.708714 0.004063449199999999
9.709714 0.004598891999999999
9.710714 0.005133684
9.711715 0.0056677807
9.712714 0.0062011386
9.713715 0.0067337132
9.714714 0.007265460600000001
9.715714 0.0077963369999999995
9.716714 0.0083262988
9.717714 0.0088553032
9.718715 0.0093833063
9.719714 0.0099102654
9.720715 0.010436137
9.721714 0.010960881
9.722714 0.011484453
9.723714 0.012006812
9.724714 0.012527917
9.725715 0.013047726
9.726714 0.013566197999999998
9.727715 0.014083291
9.728714 0.014598966000000001
9.729714 0.015113183
9.730714 0.0156259
9.731714 0.016137079
9.732715 0.016646677
9.733714 0.017154655
9.734715 0.017660974
9.735714 0.018165594
9.736714 0.018668475
9.737714 0.019169576
9.738714 0.019668858
9.739715 0.020166279999999998
9.740714 0.020661803
9.741714 0.021155387
9.742714 0.021646991
9.743714 0.022136576
9.744715 0.022624101
9.745714 0.023109526999999998
9.746715 0.023592814
9.747714 0.024073922
9.748714 0.024552812
9.749714 0.025029445999999997
9.750714 0.025503783
9.751715 0.025975785999999997
9.752714 0.026445417
9.753715 0.026912638000000003
9.754714 0.027377412000000004
9.755714 0.0278397
9.756714 0.028299468
9.757714 0.028756677
9.758715 0.029211293
9.759714 0.029663282
9.760715 0.03011261
9.761714 0.03055924
9.762714 0.031003138
9.763714 0.031444269999999996
9.764714 0.031882606
9.765715 0.03231811
9.766714 0.03275075
9.767715 0.033180494
9.768714 0.033607308
9.769714 0.034031158
9.770715 0.034452017
9.771714 0.034869849
9.772715 0.035284625
9.773714 0.035696311
9.774714 0.036104873
9.775714 0.036510284000000004
9.776714 0.036912507
9.777715 0.037311514999999996
9.778714 0.037707272
9.779715 0.038099749
9.780714 0.038488914
9.781714 0.038874731
9.782714 0.039257176
9.783714 0.039636213000000003
9.784715 0.040011809
9.785714 0.040383937
9.786715 0.040752566000000004
9.787714 0.041117665000000005
9.788714 0.041479204
9.789714 0.041837155
9.790714 0.042191488
9.791715 0.042542174999999995
9.792714 0.042889189
9.793715 0.0432325
9.794714 0.043572084000000004
9.795714 0.043907913
9.796714 0.044239958999999995
9.797714 0.044568199999999995
9.798715 0.044892609
9.799714 0.045213162
9.800714 0.045529834
9.801714 0.045842601999999996
9.802714 0.046151443
9.803715 0.046456335
9.804714 0.046757254
9.805715 0.047054177
9.806714 0.047347081
9.807714 0.047635945
9.808714 0.047920749
9.809714 0.048201469999999996
9.810715 0.048478087
9.811714 0.048750577999999996
9.812715 0.049018924000000005
9.813714 0.049283099000000004
9.814714 0.049543090000000005
9.815714 0.049798872
9.816714 0.050050428
9.817715 0.050297734999999996
9.818714 0.050540769
9.819715 0.050779519
9.820714 0.051013961999999996
9.821714 0.051244081
9.822714 0.051469856
9.823714 0.051691267000000006
9.824715 0.051908300000000004
9.825714 0.052120938
9.826715 0.052329164
9.827714 0.052532967
9.828714 0.052732322
9.829714 0.052927225
9.830714 0.053117650999999995
9.831715 0.053303596
9.832714 0.053485041
9.833714 0.053661974
9.834714 0.053834390999999995
9.835714 0.054002274
9.836715 0.054165609999999996
9.837714 0.054324395
9.838715 0.054478616
9.839714 0.054628262
9.840714 0.054773327000000004
9.841714 0.0549138
9.842714 0.055049674
9.843715 0.055180943999999996
9.844714 0.055307598
9.845715 0.05542963
9.846714 0.055547029
9.847714 0.055659795000000005
9.848714 0.055767915999999994
9.849714 0.055871386
9.850715 0.055970199
9.851714 0.056064350000000006
9.852715 0.056153833
9.853714 0.056238641
9.854714 0.05631877
9.855714 0.056394213000000006
9.856714 0.056464964
9.857715 0.056531024
9.858714 0.056592381
9.859715 0.056649033999999994
9.860714 0.056700979000000006
9.861714 0.056748214
9.862714 0.056790735
9.863714 0.056828540999999996
9.864715 0.056861632
9.865714 0.056890002
9.866714 0.056913658
9.867714 0.056932593000000004
9.868714 0.056946813
9.869715 0.056956312999999995
9.870714 0.056961097
9.871715 0.05696116699999999
9.872714 0.056956528000000006
9.873714 0.056947186000000004
9.874714 0.05693314
9.875714 0.056914390999999995
9.876715 0.056890950999999995
9.877714 0.056862818999999995
9.878715 0.056830002000000004
9.879714 0.05679251
9.880714 0.056750344999999994
9.881714 0.056703511
9.882714 0.05665202
9.883715 0.056595873
9.884714 0.056535080999999994
9.885715 0.056469656
9.886714 0.056399597
9.887714 0.056324917
9.888714 0.056245619999999996
9.889714 0.05616172
9.890715 0.056073221
9.891714 0.055980135
9.892715 0.055882469000000004
9.893714 0.055780233
9.894714 0.055673439
9.895715 0.055562094
9.896714 0.055446214
9.897715 0.055325805
9.898714 0.05520088000000001
9.899714 0.055071449999999994
9.900714 0.054937525
9.901714 0.05479911899999999
9.902715 0.054656249
9.903714 0.054508925
9.904715 0.054357166000000005
9.905714 0.054200983
9.906714 0.054040394
9.907714 0.053875416
9.908714 0.053706061
9.909715 0.053532346
9.910714 0.053354289000000006
9.911715 0.053171912
9.912714 0.052985228999999995
9.913714 0.052794255
9.914714 0.052599015
9.915714 0.052399526
9.916715 0.052195805
9.917714 0.051987875
9.918715 0.05177575499999999
9.919714 0.051559467
9.920714 0.051339029
9.921714 0.051114458
9.922714 0.050885777
9.923715 0.050653004999999994
9.924714 0.050416164
9.925714 0.050175277000000004
9.926714 0.049930363
9.927714 0.049681438
9.928715 0.049428531
9.929714 0.049171661
9.930715 0.04891085
9.931714 0.048646124
9.932714 0.048377505
9.933714 0.048105014
9.934714 0.047828676
9.935715 0.047548517
9.936714 0.04726456
9.937715 0.046976830000000004
9.938714 0.046685355
9.939714 0.046390161
9.940714 0.046091273999999995
9.941714 0.045788722000000004
9.942715 0.045482532
9.943714 0.045172733
9.944715 0.044859355
9.945714 0.044542423
9.946714 0.044221969
9.947714 0.043898023
9.948714 0.043570614
9.949715 0.043239773
9.950714 0.042905530000000004
9.951715 0.042567917000000004
9.952714 0.042226963
9.953714 0.041882699999999995
9.954714 0.041535158999999995
9.955714 0.041184371
9.956715 0.040830366
9.957714 0.040473175
9.958714 0.040112832
9.959714 0.039749365999999994
9.960714 0.039382809
9.961715 0.039013189999999996
9.962714 0.038640545
9.963715 0.038264901
9.964714 0.037886295
9.965714 0.037504756
9.966714 0.037120315
9.967714 0.036733007
9.968715 0.036342864
9.969714 0.035949919
9.970715 0.035554203
9.971714 0.035155751
9.972714 0.034754598
9.973714 0.034350777
9.974714 0.033944321
9.975715 0.03353527
9.976714 0.033123654
9.977715 0.032709512999999996
9.978714 0.032292883
9.979714 0.031873799
9.980714 0.031452297
9.981714 0.031028417
9.982715 0.030602198
9.983714 0.030173672999999998
9.984715 0.029742883999999997
9.985714 0.029309868
9.986714 0.028874663999999998
9.987714 0.028437312
9.988714 0.02799785
9.989715 0.027556316
9.990714 0.027112749999999998
9.991714 0.026667191
9.992714 0.026219676
9.993714 0.025770246
9.994715 0.025318938000000003
9.995714 0.024865792
9.996715 0.024410845
9.997714 0.023954135999999997
9.998714 0.023495704
9.999714 0.023035587
10.00071 0.022573823
10.00171 0.022110451
10.00271 0.021645508
10.00371 0.021179034
10.00471 0.020711064
10.00571 0.020241641
10.00671 0.019770801
10.00771 0.019298583999999997
10.00871 0.018825027999999997
10.00971 0.018350172999999997
10.01071 0.017874058999999998
10.01171 0.017396725999999998
10.01271 0.016918212
10.01371 0.016438559
10.01471 0.015957808
10.01571 0.015475998
10.01671 0.014993173
10.01771 0.014509373
10.01871 0.014024638
10.01971 0.013539009999999999
10.02071 0.013052532
10.02171 0.012565246
10.02271 0.012077191
10.02371 0.011588411
10.02471 0.011098947999999999
10.02571 0.010608843
10.02671 0.010118138
10.02771 0.0096268748
10.02871 0.009135095
10.02971 0.008642839400000001
10.03071 0.0081501501
10.03171 0.007657067900000001
10.03271 0.0071636336
10.03371 0.0066698878000000005
10.03471 0.0061758714
10.03571 0.005681625
10.03671 0.0051871892
10.03771 0.0046926038
10.03871 0.0041979096
10.03971 0.0037031462999999997
10.04071 0.0032083546
10.04171 0.0027135744
10.04271 0.0022188458
10.04371 0.0017242095
10.04471 0.0012297056
10.04571 0.00073537476
10.04671 0.00024125765999999998
10.04771 -0.00025260483
10.04871 -0.00074617178
10.04971 -0.0012394021
10.05071 -0.0017322543
10.05171 -0.0022246872
10.05271 -0.002716659
10.05371 -0.0032081279999999998
10.05471 -0.0036990525
10.05571 -0.0041893905
10.05671 -0.0046790999
10.05771 -0.0051681393
10.05871 -0.0056564662
10.05971 -0.006144039800000001
10.06071 -0.0066308181
10.06171 -0.0071167597
10.06271 -0.0076018237
10.06371 -0.0080859689
10.06471 -0.008569155
10.06571 -0.0090513415
10.06671 -0.0095324889
10.06771 -0.010012557
10.06871 -0.010491508
10.06971 -0.010969302
10.07071 -0.011445901
10.07171 -0.011921266
10.07271 -0.012395359
10.07371 -0.012868143999999998
10.07471 -0.013339582
10.07571 -0.013809637
10.07671 -0.014278271
10.07771 -0.014745448
10.07871 -0.015211131999999999
10.07971 -0.015675285
10.08071 -0.016137872
10.08171 -0.016598855
10.08271 -0.017058197
10.08371 -0.017515864000000003
10.08471 -0.017971816
10.08571 -0.018426018
10.08671 -0.018878432
10.08771 -0.019329024
10.08871 -0.019777755
10.08971 -0.020224589
10.09071 -0.020669489
10.09171 -0.021112419
10.09271 -0.021553341
10.09371 -0.021992219
10.09471 -0.022429018
10.09571 -0.0228637
10.09671 -0.023296229
10.09771 -0.023726570000000002
10.09871 -0.024154688
10.09971 -0.024580548
10.10071 -0.025004113999999997
10.10171 -0.025425353999999997
10.10271 -0.025844231000000002
10.10371 -0.026260712
10.10471 -0.026674767
10.10571 -0.027086362
10.10671 -0.027495465
10.10771 -0.027902043
10.10871 -0.028306065000000002
10.10971 -0.028707503000000002
10.11071 -0.029106325000000002
10.11171 -0.029502498
10.11271 -0.029895993
10.11371 -0.030286781999999998
10.11471 -0.030674834999999998
10.11571 -0.031060123
10.11671 -0.031442617
10.11771 -0.031822288000000004
10.11871 -0.032199107
10.11971 -0.032573044999999995
10.12071 -0.032944072000000005
10.12171 -0.033312163
10.12271 -0.033677288
10.12371 -0.034039417999999995
10.12471 -0.034398524
10.12571 -0.034754578
10.12671 -0.035107552
10.12771 -0.035457418000000004
10.12871 -0.035804145999999995
10.12971 -0.036147711
10.13071 -0.036488083
10.13171 -0.036825237
10.13271 -0.037159142
10.13371 -0.037489773000000004
10.13471 -0.037817104000000004
10.13571 -0.038141111
10.13671 -0.038461766
10.13771 -0.038779044
10.13871 -0.039092923
10.13971 -0.039403376000000004
10.14071 -0.039710381
10.14171 -0.040013914000000005
10.14271 -0.040313954
10.14371 -0.040610478
10.14471 -0.040903466
10.14571 -0.041192898
10.14671 -0.04147875
10.14771 -0.041761005000000004
10.14871 -0.042039642
10.14971 -0.042314641
10.15071 -0.042585985
10.15171 -0.042853653
10.15271 -0.043117630000000004
10.15371 -0.043377897
10.15471 -0.043634436
10.15571 -0.043887226
10.15671 -0.044136253
10.15771 -0.044381499
10.15871 -0.044622946999999996
10.15971 -0.04486058
10.16071 -0.045094383
10.16171 -0.045324338
10.16271 -0.045550425
10.16371 -0.045772633
10.16471 -0.045990941
10.16571 -0.046205337
10.16671 -0.046415802000000006
10.16771 -0.046622321999999994
10.16871 -0.046824879
10.16971 -0.047023460999999996
10.17071 -0.047218051999999996
10.17171 -0.047408637999999996
10.17271 -0.047595205
10.17371 -0.047777739
10.17471 -0.047956227000000004
10.17571 -0.048130655
10.17671 -0.048301014
10.17771 -0.048467289999999996
10.17871 -0.048629471
10.17971 -0.048787548
10.18071 -0.048941508
10.18171 -0.04909134600000001
10.18271 -0.049237051000000004
10.18371 -0.049378612
10.18471 -0.049516023
10.18571 -0.049649272
10.18671 -0.049778353
10.18771 -0.049903261
10.18871 -0.05002399
10.18971 -0.050140533
10.19071 -0.05025288
10.19171 -0.05036103
10.19271 -0.050464971
10.19371 -0.050564703999999995
10.19471 -0.050660223000000004
10.19571 -0.050751515999999997
10.19671 -0.050838589000000003
10.19771 -0.050921430000000004
10.19871 -0.051000033
10.19971 -0.051074399
10.20071 -0.051144522
10.20171 -0.051210402
10.20271 -0.051272031999999995
10.20371 -0.051329407
10.20471 -0.051382527
10.20571 -0.051431393000000006
10.20671 -0.051476003000000006
10.20771 -0.051516352999999994
10.20871 -0.051552441000000004
10.20971 -0.051584269
10.21071 -0.051611837
10.21171 -0.051635142999999994
10.21271 -0.051654188
10.21371 -0.051668979
10.21471 -0.051679514999999995
10.21571 -0.051685800999999996
10.21671 -0.051687838
10.21771 -0.051685632
10.21871 -0.051679183
10.21971 -0.051668495999999994
10.22071 -0.051653577
10.22171 -0.05163443300000001
10.22271 -0.051611067999999996
10.22371 -0.051583488999999996
10.22471 -0.051551702
10.22571 -0.051515712
10.22671 -0.051475532000000004
10.22771 -0.051431160000000004
10.22871 -0.051382608999999996
10.22971 -0.051329884000000006
10.23071 -0.051272991999999996
10.23171 -0.051211943999999995
10.23271 -0.05114674600000001
10.23371 -0.05107740299999999
10.23471 -0.051003927
10.23571 -0.050926325
10.23671 -0.050844607
10.23771 -0.05075878
10.23871 -0.050668855
10.23971 -0.050574838
10.24071 -0.050476746
10.24171 -0.050374586000000006
10.24271 -0.050268362999999996
10.24371 -0.050158094
10.24471 -0.050043792
10.24571 -0.049925467
10.24671 -0.049803127
10.24771 -0.04967678699999999
10.24871 -0.049546466
10.24971 -0.049412169
10.25071 -0.049273914
10.25171 -0.049131719000000004
10.25271 -0.048985594
10.25371 -0.048835557999999994
10.25471 -0.048681625000000006
10.25571 -0.048523812
10.25671 -0.048362138
10.25771 -0.048196618
10.25871 -0.048027269000000004
10.25971 -0.04785411
10.26071 -0.047677159
10.26171 -0.047496433000000005
10.26271 -0.047311952000000004
10.26371 -0.047123735
10.26471 -0.046931801
10.26571 -0.046736168
10.26671 -0.046536856
10.26771 -0.046333883
10.26871 -0.046127269
10.26971 -0.045917035
10.27071 -0.045703197
10.27171 -0.045485774
10.27271 -0.045264789
10.27371 -0.045040259
10.27471 -0.044812204
10.27571 -0.044580645
10.27671 -0.044345603
10.27771 -0.044107097
10.27871 -0.043865148
10.27971 -0.043619776
10.28071 -0.043371005
10.28171 -0.043118856
10.28271 -0.042863347
10.28371 -0.042604507
10.28471 -0.042342354
10.28571 -0.042076912
10.28671 -0.041808208
10.28771 -0.041536262
10.28871 -0.0412611
10.28971 -0.040982748
10.29071 -0.04070123
10.29171 -0.040416574
10.29271 -0.040128804
10.29371 -0.039837946
10.29471 -0.039544028999999994
10.29571 -0.039247077
10.29671 -0.038947118
10.29771 -0.038644182
10.29871 -0.038338295
10.29971 -0.038029482999999996
10.30071 -0.037717776
10.30171 -0.037403201000000004
10.30271 -0.037085786
10.30371 -0.036765559
10.30471 -0.03644255
10.30571 -0.036116785
10.30671 -0.035788293
10.30771 -0.035457103999999996
10.30871 -0.035123245
10.30971 -0.034786746
10.31071 -0.034447637
10.31171 -0.034105944
10.31271 -0.033761698
10.31371 -0.033414926
10.31471 -0.033065659
10.31571 -0.032713928
10.31671 -0.03235976
10.31771 -0.032003186
10.31871 -0.031644234
10.31971 -0.031282936
10.32071 -0.030919322000000003
10.32171 -0.030553421999999997
10.32271 -0.030185271
10.32371 -0.029814894999999998
10.32471 -0.029442328
10.32571 -0.029067601999999998
10.32671 -0.028690748000000002
10.32771 -0.028311801999999997
10.32871 -0.027930792000000003
10.32971 -0.027547752999999998
10.33071 -0.027162718000000002
10.33171 -0.026775718999999996
10.33271 -0.026386790000000004
10.33371 -0.025995963
10.33471 -0.025603274
10.33571 -0.025208757000000002
10.33671 -0.024812444
10.33771 -0.024414368
10.33871 -0.024014564
10.33971 -0.023613067
10.34071 -0.02320991
10.34171 -0.022805127
10.34271 -0.022398751999999997
10.34371 -0.021990818000000002
10.34471 -0.021581359999999997
10.34571 -0.021170413
10.34671 -0.020758009
10.34771 -0.020344183
10.34871 -0.019928968999999998
10.34971 -0.0195124
10.35071 -0.019094511
10.35171 -0.018675337
10.35271 -0.018254912
10.35371 -0.017833270000000002
10.35471 -0.017410447
10.35571 -0.016986477
10.35671 -0.016561394
10.35771 -0.016135233
10.35871 -0.015708030999999997
10.35971 -0.015279824000000001
10.36071 -0.014850644
10.36171 -0.014420529000000001
10.36271 -0.013989514
10.36371 -0.013557635
10.36471 -0.013124927000000002
10.36571 -0.012691425000000001
10.36671 -0.012257167000000001
10.36771 -0.011822187
10.36871 -0.011386522
10.36971 -0.010950206
10.37071 -0.010513276
10.37171 -0.010075766
10.37271 -0.009637713800000001
10.37371 -0.0091991533
10.37471 -0.0087601198
10.37571 -0.0083206491
10.37671 -0.007880776
10.37771 -0.0074405354
10.37871 -0.0069999624
10.37971 -0.006559091699999999
10.38071 -0.0061179577
10.38171 -0.0056765952
10.38271 -0.0052350388
10.38371 -0.0047933227
10.38471 -0.0043514814
10.38571 -0.0039095496
10.38671 -0.0034675612999999997
10.38771 -0.0030255513
10.38871 -0.0025835538
10.38971 -0.0021416032000000002
10.39071 -0.0016997342999999997
10.39171 -0.0012579815
10.39271 -0.0008163797199999999
10.39371 -0.00037496384
10.39471 6.6231229e-05
10.39571 0.00050717044
10.39671 0.00094781863
10.39771 0.0013881406
10.39871 0.0018281009000000001
10.39971 0.0022676644
10.40071 0.0027067956
10.40171 0.003145459
10.40271 0.0035836198000000004
10.40371 0.0040212421
10.40471 0.0044582905999999995
10.40571 0.0048947306
10.40671 0.005330527
10.40771 0.0057656449
10.40871 0.006200050100000001
10.40971 0.0066337081
10.41071 0.0070665847000000006
10.41171 0.007498645599999999
10.41271 0.0079298574
10.41371 0.008360185899999999
10.41471 0.0087895991
10.41571 0.0092180635
10.41671 0.0096455464
10.41771 0.010072015
10.41871 0.010497438
10.41971 0.010921783
10.42071 0.011345017
10.42171 0.01176711
10.42271 0.01218803
10.42371 0.012607746
10.42471 0.013026224999999999
10.42571 0.013443438
10.42671 0.013859351999999998
10.42771 0.014273936
10.42871 0.014687159
10.42971 0.015098992
10.43071 0.015509401999999999
10.43171 0.015918359
10.43271 0.016325832
10.43371 0.016731789
10.43471 0.017136201
10.43571 0.017539036
10.43671 0.017940265
10.43771 0.018339854
10.43871 0.018737777
10.43971 0.019133999999999998
10.44071 0.019528496
10.44171 0.019921231
10.44271 0.020312179
10.44371 0.020701307
10.44471 0.021088589
10.44571 0.021473994
10.44671 0.021857492
10.44771 0.022239054999999997
10.44871 0.022618653
10.44971 0.022996261
10.45071 0.023371849
10.45171 0.023745389000000002
10.45271 0.024116854
10.45371 0.024486217
10.45471 0.024853451999999998
10.45571 0.02521853
10.45671 0.025581429000000003
10.45771 0.025942118
10.45871 0.026300576000000003
10.45971 0.026656774999999997
10.46071 0.027010692
10.46171 0.027362298
10.46271 0.027711573
10.46371 0.028058488000000003
10.46471 0.028403022
10.46571 0.028745148999999998
10.46671 0.029084843
10.46771 0.029422081
10.46871 0.029756839000000004
10.46971 0.030089093999999997
10.47071 0.030418823
10.47171 0.030746001999999998
10.47271 0.031070605999999997
10.47371 0.031392614
10.47471 0.031711999
10.47571 0.032028742
10.47671 0.032342822
10.47771 0.032654213
10.47871 0.032962894
10.47971 0.033268845
10.48071 0.033572042999999996
10.48171 0.033872467
10.48271 0.034170096999999997
10.48371 0.034464913
10.48471 0.034756894
10.48571 0.035046024
10.48671 0.03533228
10.48771 0.035615643999999995
10.48871 0.035896097
10.48971 0.036173619
10.49071 0.036448197
10.49171 0.036719808
10.49271 0.036988436
10.49371 0.037254064
10.49471 0.037516677
10.49571 0.037776253999999995
10.49671 0.038032781
10.49771 0.038286237
10.49871 0.038536612
10.49971 0.038783884
10.50071 0.039028039
10.50171 0.039269058999999995
10.50271 0.039506931
10.50371 0.039741636000000004
10.50471 0.039973159
10.50571 0.040201484999999995
10.50671 0.040426596999999995
10.50771 0.040648482
10.50871 0.040867124
10.50971 0.041082507000000004
10.51071 0.041294619000000005
10.51171 0.041503445
10.51271 0.041708967
10.51371 0.041911178
10.51471 0.042110059000000005
10.51571 0.042305599
10.51671 0.042497786
10.51771 0.042686606
10.51871 0.042872049
10.51971 0.043054105
10.52071 0.043232759
10.52171 0.043408002
10.52271 0.043579825
10.52371 0.043748220000000004
10.52471 0.043913175
10.52571 0.044074681000000004
10.52671 0.044232732
10.52771 0.04438732
10.52871 0.044538436
10.52971 0.044686074
10.53071 0.044830225
10.53171 0.044970884
10.53271 0.045108044
10.53371 0.045241701
10.53471 0.045371847
10.53571 0.045498478
10.53671 0.045621587
10.53771 0.045741172000000004
10.53871 0.045857222999999996
10.53971 0.045969738999999996
10.54071 0.046078712
10.54171 0.046184141
10.54271 0.046286019
10.54371 0.046384343
10.54471 0.046479108
10.54571 0.046570308
10.54671 0.046657939999999995
10.54771 0.046742
10.54871 0.046822486999999996
10.54971 0.046899396999999995
10.55071 0.046972724
10.55171 0.047042468
10.55271 0.047108627
10.55371 0.047171197
10.55471 0.047230179
10.55571 0.04728557
10.55671 0.047337369
10.55771 0.047385576
10.55871 0.047430189000000005
10.55971 0.047471211
10.56071 0.047508645
10.56171 0.047542487
10.56271 0.047572739999999995
10.56371 0.047599407999999996
10.56471 0.04762249
10.56571 0.047641993
10.56671 0.047657914999999995
10.56771 0.047670261000000005
10.56871 0.047679036
10.56971 0.047684243
10.57071 0.047685884
10.57171 0.047683962999999996
10.57271 0.047678486
10.57371 0.047669458
10.57471 0.047656882
10.57571 0.047640761
10.57671 0.047621105
10.57771 0.047597915000000005
10.57871 0.047571198
10.57971 0.047540959
10.58071 0.047507204
10.58171 0.047469937000000004
10.58271 0.047429165
10.58371 0.047384895
10.58471 0.047337136
10.58571 0.047285893
10.58671 0.047231172
10.58771 0.047172979
10.58871 0.047111324999999996
10.58971 0.047046217
10.59071 0.046977660000000004
10.59171 0.046905666
10.59271 0.046830243
10.59371 0.046751401
10.59471 0.046669148
10.59571 0.046583494999999996
10.59671 0.046494452
10.59771 0.04640203
10.59871 0.04630624
10.59971 0.046207095000000004
10.60071 0.046104603
10.60171 0.045998779000000004
10.60271 0.045889633
10.60371 0.045777182
10.60471 0.045661433
10.60571 0.045542404
10.60671 0.045420104
10.60771 0.04529455
10.60871 0.045165754
10.60971 0.045033728
10.61071 0.044898488
10.61171 0.044760047
10.61271 0.044618419
10.61371 0.044473616
10.61471 0.044325655000000005
10.61571 0.044174548
10.61671 0.044020309
10.61771 0.043862953
10.61871 0.043702495
10.61971 0.043538952
10.62071 0.043372335000000005
10.62171 0.04320266
10.62271 0.043029943
10.62371 0.0428542
10.62471 0.042675447000000005
10.62571 0.0424937
10.62671 0.042308972
10.62771 0.042121284
10.62871 0.041930651
10.62971 0.041737093
10.63071 0.041540625
10.63171 0.041341266
10.63271 0.041139036
10.63371 0.040933953
10.63471 0.040726035
10.63571 0.0405153
10.63671 0.040301767999999995
10.63771 0.040085459
10.63871 0.039866395
10.63971 0.039644595
10.64071 0.039420079
10.64171 0.039192868
10.64271 0.038962983
10.64371 0.038730443
10.64471 0.03849527
10.64571 0.038257486
10.64671 0.038017108
10.64771 0.037774161
10.64871 0.037528668
10.64971 0.037280645
10.65071 0.037030115999999995
10.65171 0.036777102
10.65271 0.036521623
10.65371 0.036263702
10.65471 0.036003362000000004
10.65571 0.035740621
10.65671 0.035475506
10.65771 0.035208033
10.65871 0.034938229
10.65971 0.034666114
10.66071 0.034391708
10.66171 0.034115039
10.66271 0.033836125
10.66371 0.033554991
10.66471 0.033271659
10.66571 0.032986156
10.66671 0.032698503000000004
10.66771 0.032408722
10.66871 0.032116839
10.66971 0.031822879
10.67071 0.031526867
10.67171 0.031228826
10.67271 0.030928782999999998
10.67371 0.030626763999999997
10.67471 0.030322792
10.67571 0.030016893
10.67671 0.029709094
10.67771 0.029399418
10.67871 0.029087889999999998
10.67971 0.028774541
10.68071 0.028459393
10.68171 0.028142469999999996
10.68271 0.0278238
10.68371 0.027503411000000002
10.68471 0.027181325000000003
10.68571 0.026857568000000002
10.68671 0.026532167
10.68771 0.026205146999999998
10.68871 0.025876532999999997
10.68971 0.02554635
10.69071 0.025214623999999998
10.69171 0.02488138
10.69271 0.024546645
10.69371 0.024210443
10.69471 0.023872801
10.69571 0.023533743
10.69671 0.023193296999999998
10.69771 0.022851487
10.69871 0.022508339000000002
10.69971 0.022163881
10.70071 0.021818139
10.70171 0.02147114
10.70271 0.021122909999999998
10.70371 0.020773476
10.70471 0.020422866999999997
10.70571 0.020071109
10.70671 0.019718229
10.70771 0.019364257
10.70871 0.019009219
10.70971 0.018653146000000002
10.71071 0.018296063
10.71171 0.017938
10.71271 0.017578987
10.71371 0.01721905
10.71471 0.016858219
10.71571 0.016496523
10.71671 0.016133989
10.71771 0.015770648
10.71871 0.015406529
10.71971 0.015041658
10.72071 0.014676064999999999
10.72171 0.014309779
10.72271 0.013942827000000001
10.72371 0.013575239000000001
10.72471 0.013207042
10.72571 0.012838264
10.72671 0.012468934000000001
10.72771 0.012099078000000001
10.72871 0.011728724999999999
10.72971 0.011357902000000001
10.73071 0.010986638
10.73171 0.010614959
10.73271 0.010242894
10.73371 0.0098704688
10.73471 0.009497712
10.73571 0.0091246504
10.73671 0.0087513123
10.73771 0.0083777246
10.73871 0.008003914999999999
10.73971 0.0076299111
10.74071 0.0072557405999999994
10.74171 0.006881431899999999
10.74271 0.0065070119
10.74371 0.0061325089
10.74471 0.0057579513
10.74571 0.0053833672
10.74671 0.0050087841
10.74771 0.0046342302
10.74871 0.004259733799999999
10.74971 0.0038853224000000002
10.75071 0.0035110243
10.75171 0.0031368672
10.75271 0.002762879
10.75371 0.0023890871
10.75471 0.002015519
10.75571 0.0016422022
10.75671 0.0012691637
10.75771 0.00089643054
10.75871 0.0005240297
10.75971 0.00015198782
10.76071 -0.00021966853
10.76171 -0.00059091294
10.76271 -0.00096171907
10.76371 -0.0013320608
10.76471 -0.0017019119999999999
10.76571 -0.0020712467
10.76671 -0.002440039
10.76771 -0.002808263
10.76871 -0.0031758929
10.76971 -0.0035429031
10.77071 -0.003909268
10.77171 -0.0042749616
10.77271 -0.0046399582
10.77371 -0.0050042323000000005
10.77471 -0.0053677583999999995
10.77571 -0.0057305103999999996
10.77671 -0.0060924631
10.77771 -0.006453591
10.77871 -0.0068138680999999994
10.77971 -0.0071732691
10.78071 -0.0075317679
10.78171 -0.0078893398
10.78271 -0.0082459585
10.78371 -0.0086015993
10.78471 -0.0089562367
10.78571 -0.0093098453
10.78671 -0.0096624004
10.78771 -0.010013876
10.78871 -0.010364249
10.78971 -0.010713494
10.79071 -0.011061585
10.79171 -0.011408499
10.79271 -0.011754212
10.79371 -0.012098699
10.79471 -0.012441935999999999
10.79571 -0.0127839
10.79671 -0.013124567
10.79771 -0.013463915
10.79871 -0.013801921
10.79971 -0.014138561000000001
10.80071 -0.014473814
10.80171 -0.014807656
10.80271 -0.015140067
10.80371 -0.015471022999999999
10.80471 -0.015800503
10.80571 -0.016128487
10.80671 -0.016454952000000002
10.80771 -0.016779877
10.80871 -0.017103241
10.80971 -0.017425024
10.81071 -0.017745202
10.81171 -0.018063757
10.81271 -0.018380665
10.81371 -0.018695908
10.81471 -0.019009464
10.81571 -0.019321313
10.81671 -0.019631433
10.81771 -0.019939804
10.81871 -0.020246407
10.81971 -0.020551219
10.82071 -0.02085422
10.82171 -0.021155392
10.82271 -0.021454714
10.82371 -0.021752165
10.82471 -0.022047726
10.82571 -0.022341376
10.82671 -0.022633099
10.82771 -0.022922872
10.82871 -0.023210679
10.82971 -0.0234965
10.83071 -0.023780318
10.83171 -0.024062113
10.83271 -0.024341868000000003
10.83371 -0.024619565
10.83471 -0.024895187000000003
10.83571 -0.025168719
10.83671 -0.025440141
10.83771 -0.025709439
10.83871 -0.025976595
10.83971 -0.026241590999999998
10.84071 -0.026504413
10.84171 -0.026765044
10.84271 -0.027023468
10.84371 -0.027279669000000003
10.84471 -0.027533632000000002
10.84571 -0.027785343
10.84671 -0.028034783
10.84771 -0.028281938000000003
10.84871 -0.028526795
10.84971 -0.028769337
10.85071 -0.029009552
10.85171 -0.029247422999999998
10.85271 -0.029482937
10.85371 -0.029716079000000003
10.85471 -0.029946835
10.85571 -0.030175189
10.85671 -0.030401130999999998
10.85771 -0.030624645000000002
10.85871 -0.030845717999999998
10.85971 -0.031064337000000004
10.86071 -0.031280487999999995
10.86171 -0.03149416
10.86271 -0.03170534
10.86371 -0.031914015
10.86471 -0.032120172
10.86571 -0.032323803
10.86671 -0.032524893
10.86771 -0.032723430000000005
10.86871 -0.032919407
10.86971 -0.03311281
10.87071 -0.03330363
10.87171 -0.033491856
10.87271 -0.033677477
10.87371 -0.033860485
10.87471 -0.03404087
10.87571 -0.034218625
10.87671 -0.034393740000000006
10.87771 -0.034566203
10.87871 -0.03473601
10.87971 -0.034903147
10.88071 -0.03506761
10.88171 -0.035229389
10.88271 -0.03538848
10.88371 -0.035544869
10.88471 -0.035698552
10.88571 -0.035849519
10.88671 -0.035997765
10.88771 -0.036143282
10.88871 -0.036286062
10.88971 -0.036426098000000004
10.89071 -0.036563384
10.89171 -0.03669791
10.89271 -0.036829672
10.89371 -0.036958663
10.89471 -0.037084874999999996
10.89571 -0.037208304
10.89671 -0.037328945
10.89771 -0.03744679
10.89871 -0.037561833999999995
10.89971 -0.037674076
10.90071 -0.037783507
10.90171 -0.037890123
10.90271 -0.037993921
10.90371 -0.0380949
10.90471 -0.038193053
10.90571 -0.038288377
10.90671 -0.038380869
10.90771 -0.038470526
10.90871 -0.038557348
10.90971 -0.038641333
10.91071 -0.038722478
10.91171 -0.038800779
10.91271 -0.038876236
10.91371 -0.038948846999999995
10.91471 -0.039018612
10.91571 -0.039085527999999994
10.91671 -0.039149593999999996
10.91771 -0.039210811
10.91871 -0.039269179
10.91971 -0.039324694
10.92071 -0.03937736
10.92171 -0.039427174
10.92271 -0.039474136
10.92371 -0.039518246
10.92471 -0.039559504
10.92571 -0.039597912
10.92671 -0.039633468000000005
10.92771 -0.039666175
10.92871 -0.039696033
10.92971 -0.039723041
10.93071 -0.039747203
10.93171 -0.039768522
10.93271 -0.039786997
10.93371 -0.039802631
10.93471 -0.039815425
10.93571 -0.039825385000000005
10.93671 -0.039832512
10.93771 -0.039836811
10.93871 -0.039838284
10.93971 -0.039836933000000005
10.94071 -0.039832765
10.94171 -0.039825786
10.94271 -0.039815999
10.94371 -0.039803408000000005
10.94471 -0.039788021
10.94571 -0.03976984
10.94671 -0.039748874000000003
10.94771 -0.039725128
10.94871 -0.039698606
10.94971 -0.039669315
10.95071 -0.039637263
10.95171 -0.039602458
10.95271 -0.039564905
10.95371 -0.039524611
10.95471 -0.039481581
10.95571 -0.039435821
10.95671 -0.03938734
10.95771 -0.039336146
10.95871 -0.039282243
10.95971 -0.039225639
10.96071 -0.039166343
10.96171 -0.039104361
10.96271 -0.039039701
10.96371 -0.038972369
10.96471 -0.038902371
10.96571 -0.038829717
10.96671 -0.038754413
10.96771 -0.038676470000000004
10.96871 -0.038595896
10.96971 -0.038512697
10.97071 -0.038426885
10.97171 -0.038338467
10.97271 -0.038247454
10.97371 -0.038153856
10.97471 -0.038057682
10.97571 -0.037958943999999994
10.97671 -0.037857654
10.97771 -0.037753821
10.97871 -0.037647457999999995
10.97971 -0.037538575
10.98071 -0.037427185
10.98171 -0.037313302
10.98271 -0.037196936
10.98371 -0.037078102
10.98471 -0.036956812
10.98571 -0.03683308
10.98671 -0.036706918000000005
10.98771 -0.03657834
10.98871 -0.036447361
10.98971 -0.036313992999999996
10.99071 -0.03617825
10.99171 -0.036040146
10.99271 -0.035899693999999996
10.99371 -0.035756908000000004
10.99471 -0.035611802000000005
10.99571 -0.035464391000000005
10.99671 -0.03531469
10.99771 -0.03516271
10.99871 -0.035008465
10.99971 -0.034851971
11.00071 -0.034693241
11.00171 -0.034532291
11.00271 -0.034369132
11.00371 -0.034203781999999995
11.00471 -0.034036252
11.00571 -0.033866559000000004
11.00671 -0.033694718000000005
11.00771 -0.033520744
11.00871 -0.033344651
11.00971 -0.033166455
11.01071 -0.032986171
11.01171 -0.032803815
11.01271 -0.032619404
11.01371 -0.032432957
11.01471 -0.032244486
11.01571 -0.03205401
11.01671 -0.031861549
11.01771 -0.031667118
11.01871 -0.031470734
11.01971 -0.031272415
11.02071 -0.031072178
11.02171 -0.030870043
11.02271 -0.030666025000000003
11.02371 -0.030460144999999998
11.02471 -0.030252419
11.02571 -0.030042866
11.02671 -0.029831505
11.02771 -0.029618354
11.02871 -0.029403428
11.02971 -0.029186747
11.03071 -0.028968332000000003
11.03171 -0.028748195999999997
11.03271 -0.028526361
11.03371 -0.028302843999999997
11.03471 -0.028077661
11.03571 -0.027850832
11.03671 -0.027622373
11.03771 -0.027392304
11.03871 -0.027160642999999998
11.03971 -0.026927408
11.04071 -0.026692619
11.04171 -0.026456293
11.04271 -0.026218451
11.04371 -0.025979109
11.04471 -0.025738293
11.04571 -0.025496014999999997
11.04671 -0.025252299
11.04771 -0.025007167
11.04871 -0.024760637000000002
11.04971 -0.024512726999999998
11.05071 -0.024263462
11.05171 -0.02401286
11.05271 -0.023760945
11.05371 -0.023507737
11.05471 -0.023253258
11.05571 -0.022997528
11.05671 -0.022740569
11.05771 -0.022482403
11.05871 -0.022223053
11.05971 -0.021962539
11.06071 -0.021700884
11.06171 -0.021438109
11.06271 -0.021174234
11.06371 -0.020909282999999997
11.06471 -0.020643277
11.06571 -0.020376236
11.06671 -0.020108184
11.06771 -0.019839139999999998
11.06871 -0.019569126
11.06971 -0.019298162
11.07071 -0.01902627
11.07171 -0.018753471
11.07271 -0.018479784
11.07371 -0.018205232000000002
11.07471 -0.017929832
11.07571 -0.017653608
11.07671 -0.017376579
11.07771 -0.017098765
11.07871 -0.016820189
11.07971 -0.01654087
11.08071 -0.016260828
11.08171 -0.015980085
11.08271 -0.015698662999999998
11.08371 -0.015416580999999999
11.08471 -0.015133862000000001
11.08571 -0.014850528
11.08671 -0.014566598
11.08771 -0.014282096999999999
11.08871 -0.013997045
11.08971 -0.013711465
11.09071 -0.01342538
11.09171 -0.013138812
11.09271 -0.012851782999999999
11.09371 -0.012564316
11.09471 -0.012276434000000001
11.09571 -0.011988159
11.09671 -0.011699514
11.09771 -0.011410522999999999
11.09871 -0.011121207
11.09971 -0.010831589
11.10071 -0.010541691
11.10171 -0.010251536
11.10271 -0.0099611461
11.10371 -0.0096705437
11.10471 -0.0093797498
11.10571 -0.0090887872
11.10671 -0.0087976776
11.10771 -0.0085064428
11.10871 -0.008215103999999999
11.10971 -0.0079236837
11.11071 -0.0076322031
11.11171 -0.007340683799999999
11.11271 -0.0070491478
11.11371 -0.006757616199999999
11.11471 -0.0064661115
11.11571 -0.006174654799999999
11.11671 -0.0058832684
11.11771 -0.0055919743
11.11871 -0.0053007945
11.11971 -0.0050097511
11.12071 -0.0047188667
11.12171 -0.0044281631
11.12271 -0.0041376628000000006
11.12371 -0.0038473881
11.12471 -0.0035573619
11.12571 -0.0032676064
11.12671 -0.002978144
11.12771 -0.0026889973
11.12871 -0.0024001885
11.12971 -0.0021117403
11.13071 -0.0018236747999999998
11.13171 -0.0015360141
11.13271 -0.0012487804
11.13371 -0.00096199565
11.13471 -0.00067568149
11.13571 -0.00038985953999999995
11.13671 -0.00010455119
11.13771 0.00018022233
11.13871 0.00046444005999999997
11.13971 0.00074808117
11.14071 0.0010311252
11.14171 0.0013135516
11.14271 0.0015953407
11.14371 0.0018764722
11.14471 0.0021569265
11.14571 0.0024366842
11.14671 0.0027157259
11.14771 0.0029940325
11.14871 0.0032715848999999996
11.14971 0.0035483641
11.15071 0.003824351
11.15171 0.004099527
11.15271 0.0043738735
11.15371 0.0046473717
11.15471 0.0049200024999999994
11.15571 0.0051917472
11.15671 0.0054625871
11.15771 0.0057325028999999994
11.15871 0.0060014761
11.15971 0.0062694874999999995
11.16071 0.006536518
11.16171 0.0068025489
11.16271 0.0070675611
11.16371 0.007331534999999999
11.16471 0.0075944525
11.16571 0.0078562938
11.16671 0.008117040099999999
11.16771 0.0083766725
11.16871 0.008635172699999999
11.16971 0.0088925219
11.17071 0.009148701799999999
11.17171 0.0094036935
11.17271 0.0096574797
11.17371 0.009910041999999999
11.17471 0.010161362
11.17571 0.010411424
11.17671 0.010660209
11.17771 0.010907701
11.17871 0.011153883
11.17971 0.011398738
11.18071 0.011642249
11.18171 0.0118844
11.18271 0.012125175
11.18371 0.012364559
11.18471 0.012602532999999999
11.18571 0.012839083999999999
11.18671 0.013074193
11.18771 0.013307847000000001
11.18871 0.01354003
11.18971 0.013770726
11.19071 0.013999919
11.19171 0.014227593999999998
11.19271 0.014453735
11.19371 0.014678328000000001
11.19471 0.014901356
11.19571 0.015122804
11.19671 0.015342658
11.19771 0.015560899999999999
11.19871 0.015777517
11.19971 0.015992494
11.20071 0.016205815
11.20171 0.016417465
11.20271 0.016627432
11.20371 0.016835699
11.20471 0.017042253
11.20571 0.017247078
11.20671 0.017450163
11.20771 0.017651494
11.20871 0.017851056
11.20971 0.018048837
11.21071 0.018244825
11.21171 0.018439007
11.21271 0.01863137
11.21371 0.018821904
11.21471 0.019010596
11.21571 0.019197435000000002
11.21671 0.01938241
11.21771 0.019565509999999998
11.21871 0.019746723
11.21971 0.019926041999999998
11.22071 0.020103455
11.22171 0.020278951
11.22271 0.020452520000000002
11.22371 0.020624154
11.22471 0.020793843
11.22571 0.020961577000000002
11.22671 0.021127346999999998
11.22771 0.021291141
11.22871 0.021452953
11.22971 0.021612771
11.23071 0.021770586
11.23171 0.021926391
11.23271 0.022080172000000002
11.23371 0.022231924
11.23471 0.022381636
11.23571 0.022529298
11.23671 0.022674902
11.23771 0.022818439
11.23871 0.022959900000000002
11.23971 0.023099275
11.24071 0.023236556
11.24171 0.023371735
11.24271 0.023504804
11.24371 0.023635753
11.24471 0.023764577
11.24571 0.023891267
11.24671 0.024015817
11.24771 0.024138219
11.24871 0.024258468
11.24971 0.024376555
11.25071 0.024492477
11.25171 0.024606226000000002
11.25271 0.024717796000000004
11.25371 0.024827183
11.25471 0.024934384
11.25571 0.025039389999999998
11.25671 0.0251422
11.25771 0.025242808999999998
11.25871 0.025341212000000002
11.25971 0.025437403
11.26071 0.025531382
11.26171 0.025623143
11.26271 0.025712684
11.26371 0.025799999000000004
11.26471 0.025885087
11.26571 0.025967942
11.26671 0.026048563
11.26771 0.026126947999999997
11.26871 0.026203092
11.26971 0.026276993000000002
11.27071 0.026348646
11.27171 0.02641805
11.27271 0.026485205
11.27371 0.026550103000000002
11.27471 0.026612746
11.27571 0.026673131
11.27671 0.026731253999999996
11.27771 0.026787113
11.27871 0.026840708
11.27971 0.026892038000000004
11.28071 0.026941101999999998
11.28171 0.026987898000000003
11.28271 0.027032426
11.28371 0.027074688
11.28471 0.027114682999999997
11.28571 0.027152410000000002
11.28671 0.02718787
11.28771 0.027221066000000002
11.28871 0.027251997
11.28971 0.027280665000000003
11.29071 0.027307073
11.29171 0.027331224
11.29271 0.027353119
11.29371 0.027372758
11.29471 0.027390147000000004
11.29571 0.02740529
11.29671 0.027418189
11.29771 0.027428847
11.29871 0.027437269
11.29971 0.027443457
11.30071 0.027447415000000003
11.30171 0.027449147
11.30271 0.027448655000000002
11.30371 0.027445945
11.30471 0.027441021000000003
11.30571 0.027433885
11.30671 0.027424542
11.30771 0.027412996999999998
11.30871 0.027399251
11.30971 0.027383311
11.31071 0.027365179
11.31171 0.027344861999999998
11.31271 0.027322365
11.31371 0.027297692999999998
11.31471 0.027270851
11.31571 0.027241842999999998
11.31671 0.027210676
11.31771 0.027177355000000004
11.31871 0.027141885999999997
11.31971 0.027104278000000002
11.32071 0.027064537
11.32171 0.027022667999999996
11.32271 0.026978679999999998
11.32371 0.026932583
11.32471 0.026884381000000002
11.32571 0.026834084
11.32671 0.0267817
11.32771 0.026727235
11.32871 0.026670700999999998
11.32971 0.026612106
11.33071 0.026551459
11.33171 0.026488770000000002
11.33271 0.026424046
11.33371 0.026357296000000002
11.33471 0.026288533000000003
11.33571 0.026217763999999998
11.33671 0.026144998000000003
11.33771 0.026070245000000002
11.33871 0.025993516
11.33971 0.025914819000000002
11.34071 0.025834166
11.34171 0.025751563999999998
11.34271 0.025667023000000004
11.34371 0.025580556
11.34471 0.025492169999999998
11.34571 0.025401876
11.34671 0.025309683
11.34771 0.025215602
11.34871 0.025119644
11.34971 0.025021817
11.35071 0.024922136999999997
11.35171 0.024820611
11.35271 0.024717252000000002
11.35371 0.024612068
11.35471 0.024505073
11.35571 0.024396282
11.35671 0.024285703999999998
11.35771 0.024173355
11.35871 0.024059245
11.35971 0.023943388
11.36071 0.023825797
11.36171 0.023706487000000002
11.36271 0.023585472
11.36371 0.023462765
11.36471 0.023338381
11.36571 0.023212335
11.36671 0.023084642
11.36771 0.022955316
11.36871 0.022824372000000002
11.36971 0.022691824
11.37071 0.022557689
11.37171 0.022421981
11.37271 0.022284714
11.37371 0.022145905
11.37471 0.022005568
11.37571 0.021863717
11.37671 0.021720368
11.37771 0.021575534
11.37871 0.021429232
11.37971 0.021281476
11.38071 0.021132281
11.38171 0.020981662
11.38271 0.020829632
11.38371 0.020676207999999998
11.38471 0.020521406000000002
11.38571 0.020365241
11.38671 0.020207727999999998
11.38771 0.020048882
11.38871 0.019888720999999998
11.38971 0.019727259
11.39071 0.019564513000000002
11.39171 0.0194005
11.39271 0.019235237
11.39371 0.019068739
11.39471 0.018901026
11.39571 0.018732113
11.39671 0.018562019
11.39771 0.018390761
11.39871 0.018218358
11.39971 0.018044826
11.40071 0.017870186
11.40171 0.017694454
11.40271 0.017517649
11.40371 0.017339792
11.40471 0.017160898
11.40571 0.016980986
11.40671 0.016800077
11.40771 0.016618187
11.40871 0.016435335
11.40971 0.016251540000000002
11.41071 0.016066819
11.41171 0.015881192
11.41271 0.015694677
11.41371 0.015507292
11.41471 0.015319054
11.41571 0.015129983
11.41671 0.014940096000000002
11.41771 0.014749412
11.41871 0.014557948
11.41971 0.014365723
11.42071 0.014172754999999999
11.42171 0.013979062
11.42271 0.013784663
11.42371 0.013589575000000001
11.42471 0.013393819000000001
11.42571 0.013197411000000001
11.42671 0.013000372999999999
11.42771 0.012802721
11.42871 0.012604475999999998
11.42971 0.012405656000000001
11.43071 0.012206281
11.43171 0.012006371
11.43271 0.011805945
11.43371 0.011605024
11.43471 0.011403627
11.43571 0.011201775
11.43671 0.010999488
11.43771 0.010796786
11.43871 0.010593690000000001
11.43971 0.010390221
11.44071 0.010186398
11.44171 0.0099822413
11.44271 0.009777771599999999
11.44371 0.0095730087
11.44471 0.009367973
11.44571 0.0091626833
11.44671 0.00895716
11.44771 0.0087514221
11.44871 0.008545489299999999
11.44971 0.0083393803
11.45071 0.0081331142
11.45171 0.0079267105
11.45271 0.0077201876
11.45371 0.0075135642
11.45471 0.0073068586000000005
11.45571 0.0071000904
11.45671 0.0068932772
11.45771 0.0066864383999999995
11.45871 0.0064795924
11.45971 0.0062727573
11.46071 0.0060659524000000005
11.46171 0.0058591962
11.46271 0.0056525078
11.46371 0.0054459061999999996
11.46471 0.0052394102
11.46571 0.0050330393
11.46671 0.0048268124
11.46771 0.004620749
11.46871 0.0044148684999999995
11.46971 0.0042091902
11.47071 0.0040037339
11.47171 0.0037985187999999997
11.47271 0.0035935645
11.47371 0.0033888903999999996
11.47471 0.003184516
11.47571 0.0029804606999999997
11.47671 0.0027767436999999997
11.47771 0.0025733842
11.47871 0.0023704011
11.47971 0.0021678135
11.48071 0.0019656401
11.48171 0.0017638995000000001
11.48271 0.0015626101
11.48371 0.0013617901
11.48471 0.0011614575
11.48571 0.00096163021
11.48671 0.000762326
11.48771 0.0005635623899999999
11.48871 0.00036535678000000003
11.48971 0.00016772644000000002
11.49071 -2.9311433999999998e-05
11.49171 -0.00022573977
11.49271 -0.00042154152000000003
11.49371 -0.0006166998
11.49471 -0.0008111976100000001
11.49571 -0.0010050179
11.49671 -0.0011981439
11.49771 -0.0013905584
11.49871 -0.0015822445
11.49971 -0.0017731849
11.50071 -0.0019633626
11.50171 -0.0021527602999999998
11.50271 -0.0023413606
11.50371 -0.0025291461
11.50471 -0.0027160994999999998
11.50571 -0.0029022034
11.50671 -0.0030874402000000004
11.50771 -0.0032717925999999997
11.50871 -0.0034552428
11.50971 -0.003637774
11.51071 -0.0038193688
11.51171 -0.0040000097
11.51271 -0.0041796804
11.51371 -0.0043583637
11.51471 -0.0045360433
11.51571 -0.0047127029
11.51671 -0.0048883267
11.51771 -0.0050628986999999995
11.51871 -0.0052364034
11.51971 -0.0054088257
11.52071 -0.005580150900000001
11.52171 -0.0057503647
11.52271 -0.0059194525
11.52371 -0.0060874001
11.52471 -0.0062541942
11.52571 -0.0064198211
11.52671 -0.006584268000000001
11.52771 -0.006747521499999999
11.52871 -0.0069095695000000006
11.52971 -0.0070703987
11.53071 -0.0072299968
11.53171 -0.0073883508
11.53271 -0.0075454489
11.53371 -0.007701278799999999
11.53471 -0.0078558289
11.53571 -0.008009086
11.53671 -0.0081610393
11.53771 -0.0083116756
11.53871 -0.0084609834
11.53971 -0.0086089502
11.54071 -0.0087555636
11.54171 -0.0089008121
11.54271 -0.0090446832
11.54371 -0.0091871654
11.54471 -0.009328246200000001
11.54571 -0.0094679141
11.54671 -0.0096061573
11.54771 -0.0097429634
11.54871 -0.009878321700000001
11.54971 -0.01001222
11.55071 -0.010144648
11.55171 -0.010275593
11.55271 -0.010405046
11.55371 -0.010532996
11.55471 -0.010659431
11.55571 -0.010784344
11.55671 -0.010907722
11.55771 -0.011029557
11.55871 -0.01114984
11.55971 -0.011268563
11.56071 -0.011385716
11.56171 -0.011501291
11.56271 -0.01161528
11.56371 -0.011727675
11.56471 -0.011838469
11.56571 -0.011947654
11.56671 -0.012055223
11.56771 -0.012161169000000001
11.56871 -0.012265485
11.56971 -0.012368163
11.57071 -0.012469198999999999
11.57171 -0.012568582
11.57271 -0.012666310000000002
11.57371 -0.012762373
11.57471 -0.012856766
11.57571 -0.012949482
11.57671 -0.013040514999999999
11.57771 -0.01312986
11.57871 -0.013217508000000001
11.57971 -0.013303454000000001
11.58071 -0.013387691999999998
11.58171 -0.013470216
11.58271 -0.013551021000000002
11.58371 -0.013630101
11.58471 -0.01370745
11.58571 -0.013783063
11.58671 -0.013856936
11.58771 -0.013929064
11.58871 -0.013999442999999999
11.58971 -0.01406807
11.59071 -0.01413494
11.59171 -0.014200049999999999
11.59271 -0.014263397
11.59371 -0.01432498
11.59471 -0.014384795
11.59571 -0.014442841000000001
11.59671 -0.014499116999999999
11.59771 -0.014553621000000001
11.59871 -0.014606352
11.59971 -0.01465731
11.60071 -0.014706494
11.60171 -0.014753902999999999
11.60271 -0.014799538
11.60371 -0.014843397000000001
11.60471 -0.014885483000000001
11.60571 -0.014925795
11.60671 -0.014964333000000002
11.60771 -0.015001098
11.60871 -0.015036089
11.60971 -0.015069309
11.61071 -0.015100757000000001
11.61171 -0.015130432
11.61271 -0.015158338999999998
11.61371 -0.015184473999999998
11.61471 -0.015208840000000001
11.61571 -0.015231436
11.61671 -0.015252264
11.61771 -0.015271324000000001
11.61871 -0.015288618
11.61971 -0.015304144
11.62071 -0.015317906000000001
11.62171 -0.015329904
11.62271 -0.01534014
11.62371 -0.015348615000000001
11.62471 -0.015355332000000001
11.62571 -0.015360292999999999
11.62671 -0.015363499
11.62771 -0.015364953999999998
11.62871 -0.015364662
11.62971 -0.015362624000000002
11.63071 -0.015358847000000002
11.63171 -0.015353333
11.63271 -0.015346089
11.63371 -0.015337119
11.63471 -0.015326428000000001
11.63571 -0.015314022
11.63671 -0.015299907000000001
11.63771 -0.015284089
11.63871 -0.015266573999999998
11.63971 -0.015247372
11.64071 -0.015226485000000001
11.64171 -0.015203923999999999
11.64271 -0.015179695
11.64371 -0.015153804
11.64471 -0.01512626
11.64571 -0.015097071
11.64671 -0.015066242
11.64771 -0.015033783
11.64871 -0.014999699
11.64971 -0.014964001
11.65071 -0.014926693
11.65171 -0.014887784999999999
11.65271 -0.014847284
11.65371 -0.014805199000000002
11.65471 -0.014761536
11.65571 -0.014716301999999999
11.65671 -0.014669509
11.65771 -0.014621163
11.65871 -0.014571273999999999
11.65971 -0.014519849
11.66071 -0.014466897000000001
11.66171 -0.014412428
11.66271 -0.014356451
11.66371 -0.014298977000000001
11.66471 -0.014240014999999998
11.66571 -0.014179576999999999
11.66671 -0.014117672
11.66771 -0.014054311
11.66871 -0.013989505999999999
11.66971 -0.013923267
11.67071 -0.013855608
11.67171 -0.013786540000000002
11.67271 -0.013716075000000001
11.67371 -0.013644225
11.67471 -0.013571003
11.67571 -0.013496421
11.67671 -0.013420494
11.67771 -0.013343232
11.67871 -0.013264648
11.67971 -0.013184757000000002
11.68071 -0.013103569999999998
11.68171 -0.0130211
11.68271 -0.012937361000000001
11.68371 -0.012852365
11.68471 -0.012766125
11.68571 -0.012678653000000002
11.68671 -0.012589962
11.68771 -0.012500065000000001
11.68871 -0.012408974
11.68971 -0.012316703
11.69071 -0.012223264
11.69171 -0.012128669
11.69271 -0.012032932
11.69371 -0.011936065
11.69471 -0.011838081
11.69571 -0.011738993999999999
11.69671 -0.011638818
11.69771 -0.011537565
11.69871 -0.011435249
11.69971 -0.011331886
11.70071 -0.011227487999999999
11.70171 -0.011122072
11.70271 -0.011015651
11.70371 -0.010908242
11.70471 -0.010799860000000001
11.70571 -0.010690521
11.70671 -0.010580241
11.70771 -0.010469036
11.70871 -0.010356923
11.70971 -0.010243919
11.71071 -0.010130041
11.71171 -0.010015305
11.71271 -0.0098997305
11.71371 -0.0097833334
11.71471 -0.0096661308
11.71571 -0.0095481402
11.71671 -0.0094293784
11.71771 -0.009309863500000001
11.71871 -0.0091896123
11.71971 -0.0090686415
11.72071 -0.0089469679
11.72171 -0.0088246088
11.72271 -0.008701581100000001
11.72371 -0.0085779007
11.72471 -0.0084535852
11.72571 -0.0083286504
11.72671 -0.0082031125
11.72771 -0.0080769882
11.72871 -0.007950294100000001
11.72971 -0.007823046299999999
11.73071 -0.0076952615999999995
11.73171 -0.0075669566
11.73271 -0.007438147399999999
11.73371 -0.0073088515000000005
11.73471 -0.0071790848
11.73571 -0.0070488648000000004
11.73671 -0.006918209
11.73771 -0.006787134
11.73871 -0.0066556574999999995
11.73971 -0.0065237967999999995
11.74071 -0.0063915701000000005
11.74171 -0.006258995599999999
11.74271 -0.0061260915
11.74371 -0.0059928752
11.74471 -0.0058593658
11.74571 -0.0057255813
11.74671 -0.0055915402999999995
11.74771 -0.0054572614
11.74871 -0.0053227631999999995
11.74971 -0.0051880641
11.75071 -0.0050531828
11.75171 -0.0049181373
11.75271 -0.0047829464
11.75371 -0.0046476278
11.75471 -0.0045121996999999995
11.75571 -0.0043766799
11.75671 -0.0042410862
11.75771 -0.0041054362
11.75871 -0.0039697472
11.75971 -0.0038340368
11.76071 -0.0036983220000000004
11.76171 -0.0035626195
11.76271 -0.0034269466000000004
11.76371 -0.0032913198000000003
11.76471 -0.003155756
11.76571 -0.0030202718
11.76671 -0.0028848841
11.76771 -0.0027496095
11.76871 -0.0026144649000000002
11.76971 -0.0024794672
11.77071 -0.0023446333
11.77171 -0.0022099806
11.77271 -0.0020755262
11.77371 -0.0019412875
11.77471 -0.0018072824
11.77571 -0.0016735285
11.77671 -0.0015400437
11.77771 -0.0014068462
11.77871 -0.0012739541
11.77971 -0.0011413859
11.78071 -0.00100916
11.78171 -0.00087729495
11.78271 -0.00074580917
11.78371 -0.00061472128
11.78471 -0.00048404977
11.78571 -0.00035381310999999996
11.78671 -0.00022402959999999998
11.78771 -9.4717439e-05
11.78871 3.4105372e-05
11.78971 0.00016242102
11.79071 0.00029021189
11.79171 0.00041746061000000003
11.79271 0.00054415013
11.79371 0.00067026358
11.79471 0.0007957844
11.79571 0.0009206963100000001
11.79671 0.0010449832
11.79771 0.0011686295
11.79871 0.0012916194999999999
11.79971 0.0014139382
11.80071 0.0015355703
11.80171 0.0016565011000000001
11.80271 0.0017767159
11.80371 0.0018962002
11.80471 0.0020149397
11.80571 0.0021329201
11.80671 0.0022501269999999998
11.80771 0.0023665465
11.80871 0.0024821646
11.80971 0.002596967
11.81071 0.0027109396
11.81171 0.0028240685
11.81271 0.0029363397
11.81371 0.0030477389000000002
11.81471 0.0031582523999999996
11.81571 0.0032678658000000003
11.81671 0.0033765653
11.81771 0.0034843367999999996
11.81871 0.0035911664
11.81971 0.0036970399
11.82071 0.003801944
11.82171 0.0039058647
11.82271 0.004008788199999999
11.82371 0.004110701
11.82471 0.0042115898
11.82571 0.0043114417999999995
11.82671 0.0044102439
11.82771 0.0045079832
11.82871 0.004604648
11.82971 0.0047002253
11.83071 0.0047947036
11.83171 0.0048880713000000004
11.83271 0.004980317000000001
11.83371 0.0050714290000000006
11.83471 0.005161397
11.83571 0.0052502098999999995
11.83671 0.0053378575
11.83771 0.0054243294
11.83871 0.0055096149
11.83971 0.0055937046
11.84071 0.0056765882999999994
11.84171 0.0057582558
11.84271 0.0058386977
11.84371 0.0059179041
11.84471 0.0059958653
11.84571 0.0060725717
11.84671 0.0061480132
11.84771 0.0062221807
11.84871 0.006295063899999999
11.84971 0.0063666543
11.85071 0.0064369415000000004
11.85171 0.006505915399999999
11.85271 0.006573567200000001
11.85371 0.006639887600000001
11.85471 0.0067048677000000004
11.85571 0.006768497399999999
11.85671 0.0068307687
11.85771 0.006891672799999999
11.85871 0.0069512003
11.85971 0.007009344
11.86071 0.0070660950000000005
11.86171 0.0071214461
11.86271 0.007175390099999999
11.86371 0.0072279196
11.86471 0.007279027300000001
11.86571 0.0073287076
11.86671 0.0073769544999999995
11.86771 0.0074237614
11.86871 0.0074691241
11.86971 0.0075130367000000005
11.87071 0.0075554948
11.87171 0.0075964941
11.87271 0.0076360301999999994
11.87371 0.0076740987
11.87471 0.0077106968
11.87571 0.0077458200000000005
11.87671 0.0077794663
11.87771 0.0078116318
11.87871 0.0078423131
11.87971 0.0078715078
11.88071 0.007899213200000001
11.88171 0.0079254271
11.88271 0.0079501457
11.88371 0.0079733669
11.88471 0.0079950885
11.88571 0.0080153077
11.88671 0.0080340222
11.88771 0.0080512298
11.88871 0.0080669277
11.88971 0.0080811136
11.89071 0.008093785400000001
11.89171 0.0081049417
11.89271 0.0081145801
11.89371 0.0081226986
11.89471 0.0081292957
11.89571 0.0081343707
11.89671 0.0081379221
11.89771 0.0081399492
11.89871 0.0081404512
11.89971 0.0081394282
11.90071 0.0081368802
11.90171 0.0081328079
11.90271 0.0081272126
11.90371 0.0081200953
11.90471 0.0081114573
11.90571 0.0081013
11.90671 0.0080896265
11.90771 0.0080764388
11.90871 0.0080617399
11.90971 0.0080455335
11.91071 0.0080278223
11.91171 0.0080086094
11.91271 0.0079878999
11.91371 0.0079656966
11.91471 0.0079420039
11.91571 0.0079168261
11.91671 0.007890167
11.91771 0.0078620316
11.91871 0.0078324236
11.91971 0.0078013480000000005
11.92071 0.0077688084
11.92171 0.0077348100999999995
11.92271 0.007699356500000001
11.92371 0.0076624527999999996
11.92471 0.0076241042
11.92571 0.0075843142
11.92671 0.0075430886
11.92771 0.0075004318
11.92871 0.0074563482
11.92971 0.0074108437
11.93071 0.0073639238999999995
11.93171 0.0073155940999999995
11.93271 0.00726586
11.93371 0.007214728199999999
11.93471 0.0071622046
11.93571 0.0071082955
11.93671 0.0070530092
11.93771 0.006996352
11.93871 0.0069383321
11.93971 0.006878957400000001
11.94071 0.0068182366
11.94171 0.0067561785000000004
11.94271 0.006692791799999999
11.94371 0.006628086
11.94471 0.0065620712
11.94571 0.0064947577
11.94671 0.0064261549
11.94771 0.0063562737
11.94871 0.006285125
11.94971 0.006212719699999999
11.95071 0.006139068900000001
11.95171 0.0060641833000000004
11.95271 0.0059880746000000006
11.95371 0.0059107537
11.95471 0.0058322323
11.95571 0.0057525219999999995
11.95671 0.0056716336999999995
11.95771 0.0055895791
11.95871 0.0055063698
11.95971 0.0054220171
11.96071 0.005336532200000001
11.96171 0.0052499265
11.96271 0.0051622115000000005
11.96371 0.005073399
11.96471 0.0049834998
11.96571 0.004892526
11.96671 0.0048004888
11.96771 0.0047074001
11.96871 0.0046132722
11.96971 0.0045181168
11.97071 0.0044219461
11.97171 0.0043247728
11.97271 0.0042266096
11.97371 0.0041274696
11.97471 0.0040273659000000005
11.97571 0.0039263119
11.97671 0.0038243215
11.97771 0.0037214089
11.97871 0.0036175883000000002
11.97971 0.0035128742
11.98071 0.0034072814999999996
11.98171 0.0033008251
11.98271 0.0031935204
11.98371 0.0030853825999999996
11.98471 0.0029764271
11.98571 0.0028666696
11.98671 0.0027561256999999997
11.98771 0.002644811
11.98871 0.0025327412
11.98971 0.0024199319999999996
11.99071 0.0023063991
11.99171 0.002192158
11.99271 0.0020772244
11.99371 0.0019616138
11.99471 0.0018453416
11.99571 0.0017284232
11.99671 0.0016108739
11.99771 0.001492709
11.99871 0.0013739437
11.99971 0.0012545934
12.00071 0.0011346733
12.00171 0.0010141987999999998
12.00271 0.0008931853699999999
12.00371 0.0007716484099999999
12.00471 0.00064960368
12.00571 0.000527067
12.00671 0.00040405434000000004
12.00771 0.00028058189
12.00871 0.00015666602999999998
12.00971 3.2323425e-05
12.01071 -9.2429059e-05
12.01171 -0.00021757428
12.01271 -0.00034309484999999997
12.01371 -0.00046897312
12.01471 -0.0005951913
12.01571 -0.0007217312500000001
12.01671 -0.00084857465
12.01771 -0.0009757031
12.01871 -0.0011030979
12.01971 -0.0012307405
12.02071 -0.0013586119000000001
12.02171 -0.0014866932000000002
12.02271 -0.0016149657000000001
12.02371 -0.0017434104
12.02471 -0.0018720084
12.02571 -0.0020007410000000003
12.02671 -0.0021295897
12.02771 -0.002258536
12.02871 -0.0023875616999999997
12.02971 -0.0025166484
12.03071 -0.0026457782999999998
12.03171 -0.0027749336
12.03271 -0.002904097
12.03371 -0.0030332509
12.03471 -0.0031623781999999996
12.03571 -0.0032914616999999997
12.03671 -0.0034204844000000002
12.03771 -0.0035494297
12.03871 -0.0036782807
12.03971 -0.0038070208
12.04071 -0.0039356331
12.04171 -0.0040641011
12.04271 -0.0041924075
12.04371 -0.0043205357
12.04471 -0.0044484681
12.04571 -0.0045761881
12.04671 -0.0047036778
12.04771 -0.0048309197
12.04871 -0.0049578965
12.04971 -0.0050845898
12.05071 -0.0052109815000000006
12.05171 -0.0053370535
12.05271 -0.0054627872
12.05371 -0.0055881643
12.05471 -0.0057131659999999996
12.05571 -0.0058377736
12.05671 -0.0059619684
12.05771 -0.006085731699999999
12.05871 -0.0062090447
12.05971 -0.006331889
12.06071 -0.0064542466000000005
12.06171 -0.0065760985000000004
12.06271 -0.0066974266
12.06371 -0.006818213300000001
12.06471 -0.006938441200000001
12.06571 -0.007058092900000001
12.06671 -0.0071771508000000005
12.06771 -0.0072955991
12.06871 -0.0074134201
12.06971 -0.0075305979
12.07071 -0.007647116599999999
12.07171 -0.0077629607
12.07271 -0.0078781144
12.07371 -0.007992562299999999
12.07471 -0.0081062899
12.07571 -0.0082192812
12.07671 -0.0083315223
12.07771 -0.0084429979
12.07871 -0.0085536936
12.07971 -0.0086635941
12.08071 -0.008772685399999999
12.08171 -0.008880952400000001
12.08271 -0.0089883804
12.08371 -0.0090949543
12.08471 -0.0092006594
12.08571 -0.009305480500000001
12.08671 -0.0094094023
12.08771 -0.0095124102
12.08871 -0.0096144882
12.08971 -0.0097156211
12.09071 -0.0098157929
12.09171 -0.009914988199999999
12.09271 -0.010013192
12.09371 -0.010110388
12.09471 -0.01020656
12.09571 -0.010301694
12.09671 -0.010395773
12.09771 -0.010488784000000001
12.09871 -0.010580711000000001
12.09971 -0.010671538
12.10071 -0.010761251999999999
12.10171 -0.010849838
12.10271 -0.010937284
12.10371 -0.011023573
12.10471 -0.011108696
12.10571 -0.011192637
12.10671 -0.011275384
12.10771 -0.011356926
12.10871 -0.01143725
12.10971 -0.011516345
12.11071 -0.011594199
12.11171 -0.011670802
12.11271 -0.011746142999999999
12.11371 -0.011820211
12.11471 -0.011892996
12.11571 -0.011964487
12.11671 -0.012034675
12.11771 -0.012103549
12.11871 -0.0121711
12.11971 -0.012237317
12.12071 -0.012302191
12.12171 -0.012365711
12.12271 -0.012427868000000002
12.12371 -0.012488652000000001
12.12471 -0.012548052
12.12571 -0.012606061
12.12671 -0.012662666000000001
12.12771 -0.01271786
12.12871 -0.012771633999999999
12.12971 -0.012823977
12.13071 -0.012874880000000002
12.13171 -0.012924333999999999
12.13271 -0.012972331
12.13371 -0.013018862
12.13471 -0.013063919
12.13571 -0.013107493999999999
12.13671 -0.013149576
12.13771 -0.013190162000000002
12.13871 -0.013229242
12.13971 -0.013266809000000001
12.14071 -0.013302856999999998
12.14171 -0.01333738
12.14271 -0.013370372000000002
12.14371 -0.013401826
12.14471 -0.013431738
12.14571 -0.013460100999999999
12.14671 -0.013486910999999999
12.14771 -0.013512165
12.14871 -0.013535855
12.14971 -0.013557979
12.15071 -0.01357853
12.15171 -0.013597507
12.15271 -0.013614903999999999
12.15371 -0.013630718
12.15471 -0.013644943999999999
12.15571 -0.013657578
12.15671 -0.013668617000000001
12.15771 -0.013678057
12.15871 -0.013685893000000001
12.15971 -0.013692121
12.16071 -0.013696738
12.16171 -0.013699741
12.16271 -0.013701124
12.16371 -0.013700885999999999
12.16471 -0.01369902
12.16571 -0.013695525
12.16671 -0.013690396999999998
12.16771 -0.013683632000000001
12.16871 -0.013675228
12.16971 -0.013665183
12.17071 -0.013653493000000001
12.17171 -0.013640158000000001
12.17271 -0.013625175
12.17371 -0.013608544000000002
12.17471 -0.013590264
12.17571 -0.013570332999999999
12.17671 -0.013548753
12.17771 -0.013525523999999999
12.17871 -0.013500646
12.17971 -0.013474120000000001
12.18071 -0.013445951
12.18171 -0.013416138
12.18271 -0.013384686
12.18371 -0.013351595
12.18471 -0.013316869
12.18571 -0.013280512999999999
12.18671 -0.01324253
12.18771 -0.013202924
12.18871 -0.013161698
12.18971 -0.013118857
12.19071 -0.013074405
12.19171 -0.013028347
12.19271 -0.012980687
12.19371 -0.012931429000000001
12.19471 -0.012880578000000002
12.19571 -0.012828138999999999
12.19671 -0.012774115
12.19771 -0.012718511
12.19871 -0.012661331999999999
12.19971 -0.012602583
12.20071 -0.012542267000000001
12.20171 -0.01248039
12.20271 -0.012416957000000001
12.20371 -0.012351973
12.20471 -0.012285441
12.20571 -0.01221737
12.20671 -0.012147763
12.20771 -0.012076627
12.20871 -0.012003967
12.20971 -0.011929790000000001
12.21071 -0.011854103000000001
12.21171 -0.011776912
12.21271 -0.011698226
12.21371 -0.011618050999999999
12.21471 -0.011536397
12.21571 -0.01145327
12.21671 -0.011368682
12.21771 -0.011282638000000001
12.21871 -0.011195150999999999
12.21971 -0.011106228
12.22071 -0.011015881
12.22171 -0.010924119999999999
12.22271 -0.010830954
12.22371 -0.010736395
12.22471 -0.010640453000000001
12.22571 -0.010543139
12.22671 -0.010444463999999999
12.22771 -0.010344438999999999
12.22871 -0.010243075
12.22971 -0.010140383
12.23071 -0.010036374
12.23171 -0.0099310593
12.23271 -0.009824449800000001
12.23371 -0.0097165568
12.23471 -0.0096073913
12.23571 -0.009496964
12.23671 -0.0093852861
12.23771 -0.0092723691
12.23871 -0.0091582231
12.23971 -0.0090428606
12.24071 -0.0089262918
12.24171 -0.008808528900000001
12.24271 -0.008689583
12.24371 -0.0085694664
12.24471 -0.0084481908
12.24571 -0.008325769200000001
12.24671 -0.0082022139
12.24771 -0.0080775375
12.24871 -0.0079517537
12.24971 -0.0078248755
12.25071 -0.0076969176
12.25171 -0.007567893799999999
12.25271 -0.0074378186
12.25371 -0.007306706499999999
12.25471 -0.007174572999999999
12.25571 -0.0070414339
12.25671 -0.0069073045
12.25771 -0.0067722000999999995
12.25871 -0.0066361376
12.25971 -0.006499132699999999
12.26071 -0.0063612017
12.26171 -0.0062223611000000005
12.26271 -0.0060826274
12.26371 -0.005942017
12.26471 -0.0058005465999999995
12.26571 -0.005658232799999999
12.26671 -0.0055150918
12.26771 -0.0053711403
12.26871 -0.0052263946
12.26971 -0.005080871099999999
12.27071 -0.0049345857
12.27171 -0.004787555000000001
12.27271 -0.0046397952000000004
12.27371 -0.004491322
12.27471 -0.0043421518
12.27571 -0.0041923005
12.27671 -0.0040417839
12.27771 -0.0038906182000000003
12.27871 -0.0037388195999999998
12.27971 -0.0035864039
12.28071 -0.0034333871999999996
12.28171 -0.003279786
12.28271 -0.0031256164
12.28371 -0.002970895
12.28471 -0.0028156383
12.28571 -0.0026598628999999997
12.28671 -0.0025035861
12.28771 -0.0023468246999999998
12.28871 -0.0021895961
12.28971 -0.0020319178
12.29071 -0.0018738070000000001
12.29171 -0.0017152819000000002
12.29271 -0.0015563601000000002
12.29371 -0.0013970596
12.29471 -0.0012373986
12.29571 -0.0010773953
12.29671 -0.00091706779
12.29771 -0.00075643434
12.29871 -0.0005955131700000001
12.29971 -0.00043432251000000003
12.30071 -0.00027288049
12.30171 -0.00011120518999999999
12.30271 5.0685389e-05
12.30371 0.00021277333
12.30471 0.00037504085
12.30571 0.00053747021
12.30671 0.00070004385
12.30771 0.0008627442199999999
12.30871 0.001025554
12.30971 0.0011884557
12.31071 0.0013514323
12.31171 0.0015144662
12.31271 0.0016775402
12.31371 0.0018406372
12.31471 0.0020037396000000002
12.31571 0.0021668300000000002
12.31671 0.0023298911
12.31771 0.0024929052
12.31871 0.0026558542
12.31971 0.0028187205
12.32071 0.0029814858999999997
12.32171 0.0031441323
12.32271 0.0033066412
12.32371 0.0034689939999999996
12.32471 0.0036311718
12.32571 0.0037931564000000004
12.32671 0.0039549286
12.32771 0.0041164694
12.32871 0.0042777599
12.32971 0.0044387809
12.33071 0.0045995133
12.33171 0.0047599384
12.33271 0.0049200371
12.33371 0.005079790900000001
12.33471 0.005239181
12.33571 0.005398188999999999
12.33671 0.0055567965
12.33771 0.005714985299999999
12.33871 0.0058727375
12.33971 0.0060300354
12.34071 0.0061868617
12.34171 0.006343198800000001
12.34271 0.006499030100000001
12.34371 0.0066543391
12.34471 0.0068091089
12.34571 0.0069633235
12.34671 0.007116967
12.34771 0.007270023299999999
12.34871 0.0074224772
12.34971 0.007574312599999999
12.35071 0.0077255143
12.35171 0.007876067
12.35271 0.0080259553
12.35371 0.0081751641
12.35471 0.0083236788
12.35571 0.008471483299999999
12.35671 0.0086185632
12.35771 0.0087649023
12.35871 0.0089104862
12.35971 0.0090552989
12.36071 0.009199325
12.36171 0.009342549300000001
12.36271 0.0094849565
12.36371 0.0096265307
12.36471 0.0097672564
12.36571 0.0099071178
12.36671 0.010046099
12.36771 0.010184186
12.36871 0.010321363
12.36971 0.010457613000000001
12.37071 0.010592923
12.37171 0.010727275999999999
12.37271 0.010860659
12.37371 0.010993057
12.37471 0.011124455
12.37571 0.011254841
12.37671 0.011384198
12.37771 0.011512515000000001
12.37871 0.011639778
12.37971 0.011765974
12.38071 0.011891091999999999
12.38171 0.012015116999999999
12.38271 0.012138039
12.38371 0.012259846
12.38471 0.012380525
12.38571 0.012500065999999999
12.38671 0.012618458
12.38771 0.012735689000000001
12.38871 0.012851748999999999
12.38971 0.012966627
12.39071 0.013080310999999999
12.39171 0.013192790999999999
12.39271 0.013304056
12.39371 0.013414097000000002
12.39471 0.013522900999999999
12.39571 0.013630459
12.39671 0.013736759
12.39771 0.013841792
12.39871 0.013945546
12.39971 0.01404801
12.40071 0.014149175
12.40171 0.01424903
12.40271 0.014347565999999999
12.40371 0.014444771
12.40471 0.014540636
12.40571 0.014635150999999999
12.40671 0.014728306000000002
12.40771 0.014820092
12.40871 0.014910501
12.40971 0.014999522999999999
12.41071 0.015087151
12.41171 0.015173375
12.41271 0.01525819
12.41371 0.015341585
12.41471 0.015423556
12.41571 0.015504095
12.41671 0.015583196
12.41771 0.015660854000000002
12.41871 0.015737062
12.41971 0.015811816
12.42071 0.015885108000000002
12.42171 0.015956935
12.42271 0.016027292
12.42371 0.016096175
12.42471 0.016163579
12.42571 0.016229499
12.42671 0.016293931999999997
12.42771 0.016356874
12.42871 0.016418321
12.42971 0.016478266999999998
12.43071 0.016536711
12.43171 0.016593646
12.43271 0.016649072
12.43371 0.016702981999999998
12.43471 0.016755374
12.43571 0.016806241
12.43671 0.016855580999999998
12.43771 0.01690339
12.43871 0.016949665
12.43971 0.016994402
12.44071 0.017037598
12.44171 0.017079247999999998
12.44271 0.017119352
12.44371 0.017157906
12.44471 0.017194907000000002
12.44571 0.017230354
12.44671 0.017264245
12.44771 0.017296578
12.44871 0.017327354
12.44971 0.017356570999999998
12.45071 0.01738423
12.45171 0.017410329999999998
12.45271 0.017434874
12.45371 0.017457860000000002
12.45471 0.017479291
12.45571 0.017499168000000002
12.45671 0.017517495
12.45771 0.017534274
12.45871 0.017549506
12.45971 0.017563195
12.46071 0.017575345
12.46171 0.017585956
12.46271 0.017595034
12.46371 0.01760258
12.46471 0.0176086
12.46571 0.017613097
12.46671 0.017616073
12.46771 0.017617531
12.46871 0.017617476
12.46971 0.017615911
12.47071 0.017612838999999998
12.47171 0.017608266
12.47271 0.017602192000000003
12.47371 0.017594622
12.47471 0.01758556
12.47571 0.01757501
12.47671 0.017562976
12.47771 0.017549461
12.47871 0.017534471
12.47971 0.01751801
12.48071 0.017500082
12.48171 0.017480693000000002
12.48271 0.017459848
12.48371 0.017437552999999998
12.48471 0.017413813
12.48571 0.017388635
12.48671 0.017362027000000002
12.48771 0.017333994000000002
12.48871 0.017304545
12.48971 0.017273687
12.49071 0.017241428
12.49171 0.017207777
12.49271 0.017172743
12.49371 0.017136334
12.49471 0.01709856
12.49571 0.01705943
12.49671 0.017018954
12.49771 0.016977141999999997
12.49871 0.016934003
12.49971 0.016889548
12.50071 0.016843785
12.50171 0.016796726
12.50271 0.01674838
12.50371 0.016698756
12.50471 0.016647864999999998
12.50571 0.016595716
12.50671 0.016542316999999997
12.50771 0.016487679
12.50871 0.016431812
12.50971 0.016374723
12.51071 0.016316424
12.51171 0.016256922
12.51271 0.016196229
12.51371 0.016134353
12.51471 0.016071303999999998
12.51571 0.016007091
12.51671 0.015941725
12.51771 0.015875215
12.51871 0.015807574
12.51971 0.015738810000000002
12.52071 0.015668936
12.52171 0.015597964
12.52271 0.015525905
12.52371 0.015452773
12.52471 0.015378579
12.52571 0.015303335
12.52671 0.015227057
12.52771 0.015149757
12.52871 0.015071449
12.52971 0.014992148
12.53071 0.014911868
12.53171 0.014830624
12.53271 0.014748429
12.53371 0.014665299
12.53471 0.014581249000000001
12.53571 0.014496293
12.53671 0.014410447
12.53771 0.014323727
12.53871 0.014236144000000001
12.53971 0.014147715000000002
12.54071 0.014058455
12.54171 0.013968378000000002
12.54271 0.013877497
12.54371 0.013785827
12.54471 0.013693381
12.54571 0.013600174999999999
12.54671 0.01350622
12.54771 0.013411531
12.54871 0.013316121
12.54971 0.013220005
12.55071 0.013123194
12.55171 0.013025702
12.55271 0.012927543
12.55371 0.01282873
12.55471 0.012729276000000001
12.55571 0.012629197
12.55671 0.012528505
12.55771 0.012427213
12.55871 0.012325336999999999
12.55971 0.012222891
12.56071 0.01211989
12.56171 0.012016347
12.56271 0.011912279
12.56371 0.011807701
12.56471 0.011702628000000001
12.56571 0.011597077
12.56671 0.011491062
12.56771 0.0113846
12.56871 0.011277708000000001
12.56971 0.011170402
12.57071 0.011062698999999999
12.57171 0.010954615
12.57271 0.010846165999999999
12.57371 0.010737369
12.57471 0.010628242
12.57571 0.010518798999999999
12.57671 0.010409057
12.57771 0.010299032999999999
12.57871 0.010188742
12.57971 0.010078199999999999
12.58071 0.0099674216
12.58171 0.009856424
12.58271 0.0097452212
12.58371 0.0096338292
12.58471 0.009522261800000001
12.58571 0.0094105351
12.58671 0.0092986636
12.58771 0.0091866619
12.58871 0.009074545199999999
12.58971 0.0089623281
12.59071 0.0088500252
12.59171 0.008737651700000001
12.59271 0.0086252221
12.59371 0.008512751800000001
12.59471 0.008400256
12.59571 0.0082877501
12.59671 0.008175249999999998
12.59771 0.0080627709
12.59871 0.0079503283
12.59971 0.007837938000000001
12.60071 0.0077256154
12.60171 0.0076133765
12.60271 0.007501238
12.60371 0.0073892152
12.60471 0.007277324000000001
12.60571 0.0071655806
12.60671 0.0070540002000000004
12.60771 0.006942598699999999
12.60871 0.0068313915
12.60971 0.0067203946
12.61071 0.0066096225
12.61171 0.0064990905000000005
12.61271 0.006388813199999999
12.61371 0.0062788051
12.61471 0.00616908
12.61571 0.0060596529
12.61671 0.0059505372
12.61771 0.0058417463
12.61871 0.0057332938
12.61971 0.0056251927
12.62071 0.0055174557999999995
12.62171 0.0054100958000000005
12.62271 0.005303125400000001
12.62371 0.0051965566
12.62471 0.0050904022
12.62571 0.0049846742
12.62671 0.004879384499999999
12.62771 0.0047745452
12.62871 0.0046701686999999995
12.62971 0.0045662669
12.63071 0.0044628522999999995
12.63171 0.0043599368
12.63271 0.0042575324
12.63371 0.0041556519
12.63471 0.0040543073
12.63571 0.0039535113
12.63671 0.0038532766
12.63771 0.0037536156000000003
12.63871 0.0036545411
12.63971 0.0035560653
12.64071 0.0034582012000000002
12.64171 0.0033609613
12.64271 0.0032643576999999997
12.64371 0.0031684031000000002
12.64471 0.0030731091000000006
12.64571 0.002978488
12.64671 0.0028845513999999997
12.64771 0.0027913104999999997
12.64871 0.0026987766999999998
12.64971 0.0026069607
12.65071 0.0025158728
12.65171 0.0024255230999999998
12.65271 0.0023359213
12.65371 0.0022470769
12.65471 0.0021589991
12.65571 0.0020716964999999998
12.65671 0.0019851776
12.65771 0.0018994504
12.65871 0.0018145230999999998
12.65971 0.0017304032
12.66071 0.0016470984000000002
12.66171 0.0015646161
12.66271 0.0014829635
12.66371 0.0014021478
12.66471 0.0013221761
12.66571 0.0012430555
12.66671 0.001164793
12.66771 0.0010873958
12.66871 0.0010108708000000001
12.66971 0.00093522522
12.67071 0.0008604660299999999
12.67171 0.00078660041
12.67271 0.00071363538
12.67371 0.00064157807
12.67471 0.00057043549
12.67571 0.00050021463
12.67671 0.00043092241
12.67771 0.00036256563
12.67871 0.00029515095000000004
12.67971 0.00022868487
12.68071 0.00016317373
12.68171 9.862361600000001e-05
12.68271 3.5040384e-05
12.68371 -2.7570385000000002e-05
12.68471 -8.9203405e-05
12.68571 -0.0001498537
12.68671 -0.00020951663
12.68771 -0.00026818789
12.68871 -0.00032586352
12.68971 -0.00038253993
12.69071 -0.00043821383000000006
12.69171 -0.00049288233
12.69271 -0.00054654283
12.69371 -0.00059919307
12.69471 -0.00065083113
12.69571 -0.00070145534
12.69671 -0.00075106418
12.69771 -0.00079965648
12.69871 -0.00084723124
12.69971 -0.00089378764
12.70071 -0.0009393248499999999
12.70171 -0.00098384226
12.70271 -0.0010273393
12.70371 -0.0010698154
12.70471 -0.0011112701
12.70571 -0.0011517028
12.70671 -0.0011911128
12.70771 -0.0012294998
12.70871 -0.0012668629
12.70971 -0.0013032017
12.71071 -0.0013385154
12.71171 -0.0013728033
12.71271 -0.0014060648000000001
12.71371 -0.0014382994
12.71471 -0.0014695064000000001
12.71571 -0.0014996855000000001
12.71671 -0.0015288362
12.71771 -0.0015569586999999998
12.71871 -0.0015840529000000002
12.71971 -0.0016101192
12.72071 -0.0016351582
12.72171 -0.0016591706
12.72271 -0.0016821577
12.72371 -0.0017041210999999999
12.72471 -0.0017250628000000001
12.72571 -0.0017449846999999998
12.72671 -0.0017638897
12.72771 -0.0017817805000000001
12.72871 -0.0017986606
12.72971 -0.0018145334
12.73071 -0.0018294030999999999
12.73171 -0.0018432738000000001
12.73271 -0.0018561501
12.73371 -0.0018680365999999998
12.73471 -0.0018789384
12.73571 -0.0018888606
12.73671 -0.0018978086
12.73771 -0.0019057878
12.73871 -0.0019128038
12.73971 -0.0019188623
12.74071 -0.0019239691
12.74171 -0.0019281300000000001
12.74271 -0.0019313509
12.74371 -0.0019336376000000002
12.74471 -0.001934996
12.74571 -0.001935432
12.74671 -0.0019349515999999998
12.74771 -0.0019335606000000002
12.74871 -0.0019312653
12.74971 -0.0019280715000000001
12.75071 -0.0019239851
12.75171 -0.0019190125
12.75271 -0.0019131598999999999
12.75371 -0.0019064334999999999
12.75471 -0.0018988398
12.75571 -0.0018903850999999999
12.75671 -0.0018810761999999998
12.75771 -0.0018709201
12.75871 -0.0018599238000000001
12.75971 -0.0018480942999999999
12.76071 -0.0018354393
12.76171 -0.0018219660000000002
12.76271 -0.0018076827
12.76371 -0.0017925973
12.76471 -0.0017767183
12.76571 -0.0017600541
12.76671 -0.0017426137
12.76771 -0.001724406
12.76871 -0.0017054401
12.76971 -0.0016857254999999999
12.77071 -0.0016652719
12.77171 -0.0016440888
12.77271 -0.0016221859999999999
12.77371 -0.0015995733999999999
12.77471 -0.0015762611
12.77571 -0.0015522589999999998
12.77671 -0.0015275771
12.77771 -0.0015022256999999998
12.77871 -0.0014762148
12.77971 -0.0014495545
12.78071 -0.0014222549
12.78171 -0.0013943261
12.78271 -0.0013657783
12.78371 -0.0013366214
12.78471 -0.0013068659
12.78571 -0.0012765216999999999
12.78671 -0.0012455994
12.78771 -0.0012141091
12.78871 -0.0011820614
12.78971 -0.001149467
12.79071 -0.0011163365
12.79171 -0.0010826810999999999
12.79271 -0.0010485118
12.79371 -0.0010138399
12.79471 -0.00097867705
12.79571 -0.0009430348699999999
12.79671 -0.00090692538
12.79771 -0.00087036078
12.79871 -0.0008333533500000001
12.79971 -0.00079591573
12.80071 -0.00075806056
12.80171 -0.00071980071
12.80271 -0.0006811491899999999
12.80371 -0.0006421190400000001
12.80471 -0.00060272346
12.80571 -0.00056297567
12.80671 -0.00052288888
12.80771 -0.00048247634
12.80871 -0.00044175131
12.80971 -0.00040072687
12.81071 -0.00035941612
12.81171 -0.00031783202
12.81271 -0.0002759874
12.81371 -0.000233895
12.81471 -0.00019156744
12.81571 -0.0001490171
12.81671 -0.0001062563
12.81771 -6.329718199999999e-05
12.81871 -2.0151755e-05
12.81971 2.3168121e-05
12.82071 6.6650693e-05
12.82171 0.00011028433
12.82271 0.00015405747
12.82371 0.00019795864
12.82471 0.00024197641
12.82571 0.00028609934
12.82671 0.00033031602
12.82771 0.00037461496
12.82871 0.00041898464999999996
12.82971 0.00046341343
12.83071 0.00050788954
12.83171 0.00055240112
12.83271 0.00059693616
12.83371 0.00064148239
12.83471 0.0006860274
12.83571 0.00073055862
12.83671 0.00077506329
12.83771 0.0008195284000000001
12.83871 0.0008639407499999999
12.83971 0.0009082871699999999
12.84071 0.00095255418
12.84171 0.00099672825
12.84271 0.0010407957
12.84371 0.0010847431
12.84471 0.0011285565
12.84571 0.0011722224
12.84671 0.0012157274
12.84771 0.0012590578
12.84871 0.0013022004
12.84971 0.001345142
12.85071 0.0013878696000000001
12.85171 0.0014303704
12.85271 0.0014726318
12.85371 0.0015146416
12.85471 0.0015563874000000001
12.85571 0.0015978574
12.85671 0.0016390398999999998
12.85771 0.0016799231
12.85871 0.0017204959
12.85971 0.0017607468
12.86071 0.0018006647
12.86171 0.0018402385
12.86271 0.001879457
12.86371 0.0019183093
12.86471 0.0019567843999999997
12.86571 0.0019948711
12.86671 0.0020325584
12.86771 0.0020698351
12.86871 0.00210669
12.86971 0.0021431119
12.87071 0.0021790893
12.87171 0.0022146109
12.87271 0.0022496652
12.87371 0.0022842405
12.87471 0.0023183254999999997
12.87571 0.0023519086
12.87671 0.0023849781000000003
12.87771 0.0024175228
12.87871 0.0024495308
12.87971 0.0024809911
12.88071 0.0025118923
12.88171 0.0025422234000000003
12.88271 0.0025719735
12.88371 0.0026011317
12.88471 0.0026296877
12.88571 0.0026576309999999997
12.88671 0.0026849517
12.88771 0.0027116401
12.88871 0.0027376866
12.88971 0.0027630818
12.89071 0.0027878168
12.89171 0.0028118830000000003
12.89271 0.0028352717
12.89371 0.0028579751
12.89471 0.0028799847999999998
12.89571 0.0029012934000000002
12.89671 0.0029218931
12.89771 0.0029417766
12.89871 0.0029609368000000002
12.89971 0.0029793666
12.90071 0.0029970588
12.90171 0.0030140067
12.90271 0.0030302033
12.90371 0.0030456418000000002
12.90471 0.0030603150999999997
12.90571 0.0030742165000000004
12.90671 0.0030873390999999997
12.90771 0.0030996758
12.90871 0.0031112198
12.90971 0.0031219642999999997
12.91071 0.0031319017999999997
12.91171 0.0031410251
12.91271 0.0031493273
12.91371 0.0031568015
12.91471 0.0031634404999999997
12.91571 0.0031692376000000003
12.91671 0.0031741856
12.91771 0.003178278
12.91871 0.0031815081
12.91971 0.0031838699
12.92071 0.0031853571
12.92171 0.0031859643
12.92271 0.0031856856000000004
12.92371 0.003184516
12.92471 0.0031824503999999996
12.92571 0.0031794843
12.92671 0.0031756135
12.92771 0.0031708343
12.92871 0.0031651430999999996
12.92971 0.0031585365
12.93071 0.0031510112999999997
12.93171 0.0031425650000000004
12.93271 0.0031331947
12.93371 0.0031228985
12.93471 0.0031116739
12.93571 0.0030995187
12.93671 0.003086431
12.93771 0.0030724088
12.93871 0.0030574504999999995
12.93971 0.003041554
12.94071 0.0030247174
12.94171 0.0030069391999999998
12.94271 0.0029882173999999997
12.94371 0.0029685505
12.94471 0.0029479366
12.94571 0.002926374
12.94671 0.0029038609
12.94771 0.0028803957
12.94871 0.0028559769
12.94971 0.0028306031
12.95071 0.002804273
12.95171 0.0027769855
12.95271 0.0027487393
12.95371 0.0027195339
12.95471 0.0026893689
12.95571 0.0026582438
12.95671 0.0026261589
12.95771 0.0025931142
12.95871 0.0025591105
12.95971 0.0025241490000000003
12.96071 0.0024882309
12.96171 0.0024513577999999998
12.96271 0.0024135317
12.96371 0.0023747550999999997
12.96471 0.0023350303
12.96571 0.0022943606000000003
12.96671 0.0022527493
12.96771 0.0022101995999999997
12.96871 0.0021667156000000003
12.96971 0.002122301
12.97071 0.0020769599
12.97171 0.0020306965
12.97271 0.0019835152
12.97371 0.0019354202
12.97471 0.0018864161000000002
12.97571 0.001836507
12.97671 0.0017856975
12.97771 0.0017339917
12.97871 0.0016813937999999998
12.97971 0.0016279076999999999
12.98071 0.0015735375
12.98171 0.0015182871000000001
12.98271 0.0014621602
12.98371 0.0014051605
12.98471 0.0013472916
12.98571 0.0012885570999999999
12.98671 0.0012289606
12.98771 0.0011685057999999999
12.98871 0.0011071963
12.98971 0.001045036
12.99071 0.00098202881
12.99171 0.0009181789200000001
12.99271 0.00085349084
12.99371 0.0007879692899999999
12.99471 0.00072161924
12.99571 0.00065444615
12.99671 0.00058645569
12.99771 0.00051765401
12.99871 0.00044804765
12.99971 0.00037764348
13.00071 0.00030644883
13.00171 0.00023447133000000002
13.00271 0.00016171902
13.00371 8.820025e-05
13.00471 1.3923699999999999e-05
13.00571 -6.1101684e-05
13.00671 -0.00013686672
13.00771 -0.00021336199999999998
13.00871 -0.00029057799000000004
13.00971 -0.00036850494999999997
13.01071 -0.00044713310999999994
13.01171 -0.0005264525999999999
13.01271 -0.0006064535199999999
13.01371 -0.0006871260200000001
13.01471 -0.00076846018
13.01571 -0.00085044612
13.01671 -0.0009330741700000001
13.01771 -0.0010163345
13.01871 -0.0011002176000000001
13.01971 -0.0011847137
13.02071 -0.0012698134
13.02171 -0.0013555073
13.02271 -0.0014417859
13.02371 -0.00152864
13.02471 -0.00161606
13.02571 -0.0017040368999999998
13.02671 -0.0017925611
13.02771 -0.0018816231999999999
13.02871 -0.0019712136999999997
13.02971 -0.002061323
13.03071 -0.0021519414000000002
13.03171 -0.002243059
13.03271 -0.0023346654
13.03371 -0.0024267507
13.03471 -0.0025193042999999997
13.03571 -0.0026123156000000002
13.03671 -0.0027057735
13.03771 -0.002799667
13.03871 -0.0028939847
13.03971 -0.0029887149000000003
13.04071 -0.0030838459
13.04171 -0.0031793657
13.04271 -0.0032752620999999997
13.04371 -0.0033715230999999996
13.04471 -0.0034681361
13.04571 -0.0035650886000000003
13.04671 -0.0036623681999999997
13.04771 -0.0037599623999999996
13.04871 -0.0038578586
13.04971 -0.0039560444
13.05071 -0.004054507
13.05171 -0.0041532345
13.05271 -0.0042522141
13.05371 -0.0043514337
13.05471 -0.0044508815
13.05571 -0.0045505454
13.05671 -0.0046504138
13.05771 -0.0047504745
13.05871 -0.0048507161
13.05971 -0.0049511265
13.06071 -0.0050516945
13.06171 -0.0051524079
13.06271 -0.0052532556
13.06371 -0.0053542255
13.06471 -0.005455306
13.06571 -0.0055564851
13.06671 -0.0056577508
13.06771 -0.0057590911000000005
13.06871 -0.0058604935
13.06971 -0.0059619459000000005
13.07071 -0.0060634356
13.07171 -0.006164950200000001
13.07271 -0.006266476700000001
13.07371 -0.006368001799999999
13.07471 -0.006469513
13.07571 -0.006570996600000001
13.07671 -0.0066724395
13.07771 -0.0067738285
13.07871 -0.006875149799999999
13.07971 -0.006976390399999999
13.08071 -0.0070775364
13.08171 -0.007178575499999999
13.08271 -0.007279493000000001
13.08371 -0.0073802767
13.08471 -0.0074809133
13.08571 -0.0075813892
13.08671 -0.007681691900000001
13.08771 -0.007781809099999999
13.08871 -0.0078817277
13.08971 -0.0079814352
13.09071 -0.0080809194
13.09171 -0.0081801685
13.09271 -0.0082791703
13.09371 -0.008377912999999999
13.09471 -0.0084763844
13.09571 -0.008574573399999999
13.09671 -0.0086724685
13.09771 -0.0087700588
13.09871 -0.0088673325
13.09971 -0.0089642788
13.10071 -0.0090608861
13.10171 -0.0091571434
13.10271 -0.009253039
13.10371 -0.0093485622
13.10471 -0.0094437011
13.10571 -0.0095384443
13.10671 -0.00963278
13.10771 -0.0097266973
13.10871 -0.0098201839
13.10971 -0.0099132274
13.11071 -0.010005815999999999
13.11171 -0.010097937999999999
13.11271 -0.010189581
13.11371 -0.010280732
13.11471 -0.010371378
13.11571 -0.010461509
13.11671 -0.010551109999999999
13.11771 -0.010640169
13.11871 -0.010728675
13.11971 -0.010816614
13.12071 -0.010903975
13.12171 -0.010990746
13.12271 -0.011076915000000001
13.12371 -0.011162471
13.12471 -0.011247402
13.12571 -0.011331696
13.12671 -0.011415344999999999
13.12771 -0.011498337
13.12871 -0.011580662
13.12971 -0.01166231
13.13071 -0.011743272
13.13171 -0.011823538
13.13271 -0.011903099
13.13371 -0.011981947
13.13471 -0.012060071
13.13571 -0.012137464
13.13671 -0.012214117
13.13771 -0.012290021
13.13871 -0.012365168000000001
13.13971 -0.01243955
13.14071 -0.012513158
13.14171 -0.012585985
13.14271 -0.01265802
13.14371 -0.012729256
13.14471 -0.012799683999999999
13.14571 -0.012869296
13.14671 -0.012938083
13.14771 -0.013006034999999999
13.14871 -0.013073144000000002
13.14971 -0.013139402000000001
13.15071 -0.013204799
13.15171 -0.013269327000000001
13.15271 -0.013332977
13.15371 -0.013395741
13.15471 -0.01345761
13.15571 -0.013518575
13.15671 -0.013578629
13.15771 -0.013637763999999998
13.15871 -0.01369597
13.15971 -0.013753241000000001
13.16071 -0.01380957
13.16171 -0.013864948
13.16271 -0.013919369999999999
13.16371 -0.013972828000000001
13.16471 -0.014025316
13.16571 -0.014076830000000002
13.16671 -0.014127363
13.16771 -0.014176909
13.16871 -0.014225465
13.16971 -0.014273023000000001
13.17071 -0.014319581
13.17171 -0.014365134000000002
13.17271 -0.014409679000000002
13.17371 -0.014453211
13.17471 -0.014495727
13.17571 -0.014537224
13.17671 -0.014577696999999999
13.17771 -0.014617144
13.17871 -0.014655561000000001
13.17971 -0.014692945
13.18071 -0.014729293000000001
13.18171 -0.014764602
13.18271 -0.014798869
13.18371 -0.014832089000000001
13.18471 -0.01486426
13.18571 -0.014895380000000001
13.18671 -0.014925443
13.18771 -0.014954446
13.18871 -0.014982386
13.18971 -0.015009259
13.19071 -0.015035062000000002
13.19171 -0.015059793
13.19271 -0.015083447
13.19371 -0.015106022
13.19471 -0.015127515
13.19571 -0.015147922000000001
13.19671 -0.015167243
13.19771 -0.015185475
13.19871 -0.015202615999999999
13.19971 -0.015218664
13.20071 -0.015233619000000002
13.20171 -0.015247479000000001
13.20271 -0.015260244000000001
13.20371 -0.015271915
13.20471 -0.015282490000000001
13.20571 -0.01529197
13.20671 -0.015300357
13.20771 -0.015307649999999999
13.20871 -0.015313851
13.20971 -0.01531896
13.21071 -0.015322978999999999
13.21171 -0.015325911000000001
13.21271 -0.015327755999999998
13.21371 -0.015328517
13.21471 -0.015328196
13.21571 -0.015326793
13.21671 -0.015324312
13.21771 -0.015320753999999999
13.21871 -0.015316122000000001
13.21971 -0.015310418000000001
13.22071 -0.015303642000000001
13.22171 -0.015295799
13.22271 -0.01528689
13.22371 -0.015276918
13.22471 -0.015265885
13.22571 -0.015253791999999999
13.22671 -0.015240643
13.22771 -0.015226439999999999
13.22871 -0.015211187
13.22971 -0.015194884
13.23071 -0.015177537
13.23171 -0.015159148
13.23271 -0.015139719
13.23371 -0.015119257
13.23471 -0.015097761999999999
13.23571 -0.01507524
13.23671 -0.015051695
13.23771 -0.015027131
13.23871 -0.015001555
13.23971 -0.014974969999999999
13.24071 -0.014947381
13.24171 -0.014918793999999999
13.24271 -0.014889216
13.24371 -0.014858651
13.24471 -0.014827105
13.24571 -0.014794586
13.24671 -0.014761099
13.24771 -0.014726652
13.24871 -0.01469125
13.24971 -0.014654899
13.25071 -0.014617608
13.25171 -0.014579382
13.25271 -0.014540229
13.25371 -0.014500154
13.25471 -0.014459164
13.25571 -0.014417266
13.25671 -0.014374468000000001
13.25771 -0.014330774000000001
13.25871 -0.014286191
13.25971 -0.014240727
13.26071 -0.014194386000000002
13.26171 -0.014147176999999999
13.26271 -0.014099104999999999
13.26371 -0.014050175
13.26471 -0.014000397999999999
13.26571 -0.013949777
13.26671 -0.013898322000000001
13.26771 -0.013846037000000002
13.26871 -0.013792931
13.26971 -0.013739011999999998
13.27071 -0.013684288000000001
13.27171 -0.013628766
13.27271 -0.013572456
13.27371 -0.013515365
13.27471 -0.013457502000000001
13.27571 -0.013398877
13.27671 -0.013339497999999998
13.27771 -0.013279375000000001
13.27871 -0.013218516999999999
13.27971 -0.013156935000000002
13.28071 -0.013094638
13.28171 -0.013031636999999999
13.28271 -0.012967942
13.28371 -0.012903564
13.28471 -0.012838513000000001
13.28571 -0.012772797999999998
13.28671 -0.012706431
13.28771 -0.012639422
13.28871 -0.012571782
13.28971 -0.012503521000000002
13.29071 -0.012434648000000001
13.29171 -0.012365176000000002
13.29271 -0.012295113
13.29371 -0.01222447
13.29471 -0.012153258
13.29571 -0.012081485000000001
13.29671 -0.012009162
13.29771 -0.0119363
13.29871 -0.011862908
13.29971 -0.011788996
13.30071 -0.011714575
13.30171 -0.011639654
13.30271 -0.011564243
13.30371 -0.011488352
13.30471 -0.011411992999999999
13.30571 -0.011335175000000001
13.30671 -0.01125791
13.30771 -0.011180206
13.30871 -0.011102076
13.30971 -0.011023531
13.31071 -0.010944581
13.31171 -0.010865238000000001
13.31271 -0.010785513
13.31371 -0.010705418
13.31471 -0.010624965
13.31571 -0.010544166
13.31671 -0.010463032
13.31771 -0.010381574000000001
13.31871 -0.010299806
13.31971 -0.01021774
13.32071 -0.010135387
13.32171 -0.010052759999999999
13.32271 -0.0099698693
13.32371 -0.009886728400000001
13.32471 -0.009803348100000001
13.32571 -0.00971974
13.32671 -0.0096359159
13.32771 -0.0095518866
13.32871 -0.0094676638
13.32971 -0.0093832576
13.33071 -0.0092986797
13.33171 -0.0092139402
13.33271 -0.0091290502
13.33371 -0.0090440204
13.33471 -0.0089588611
13.33571 -0.0088735826
13.33671 -0.0087881956
13.33771 -0.0087027103
13.33871 -0.0086171371
13.33971 -0.0085314859
13.34071 -0.0084457679
13.34171 -0.008359993100000001
13.34271 -0.0082741724
13.34371 -0.008188316900000001
13.34471 -0.008102436499999999
13.34571 -0.0080165431
13.34671 -0.0079306468
13.34771 -0.007844759199999999
13.34871 -0.0077588913
13.34971 -0.0076730546000000005
13.35071 -0.0075872602
13.35171 -0.0075015196
13.35271 -0.0074158444000000006
13.35371 -0.0073302457
13.35471 -0.007244735
13.35571 -0.007159323299999999
13.35671 -0.0070740229
13.35771 -0.006988843999999999
13.35871 -0.0069037982
13.35971 -0.006818896499999999
13.36071 -0.006734150500000001
13.36171 -0.0066495704
13.36271 -0.0065651671
13.36371 -0.0064809507999999995
13.36471 -0.0063969324
13.36571 -0.0063131221000000005
13.36671 -0.0062295294
13.36771 -0.0061461644
13.36871 -0.0060630373
13.36971 -0.0059801572
13.37071 -0.005897534
13.37171 -0.0058151767
13.37271 -0.0057330948000000005
13.37371 -0.005651297
13.37471 -0.0055697925
13.37571 -0.0054885902999999995
13.37671 -0.0054076991
13.37771 -0.0053271277
13.37871 -0.0052468848
13.37971 -0.0051669795
13.38071 -0.0050874201
13.38171 -0.0050082159
13.38271 -0.0049293751
13.38371 -0.0048509068
13.38471 -0.0047728197
13.38571 -0.004695123099999999
13.38671 -0.0046178250999999995
13.38771 -0.004540935
13.38871 -0.0044644614
13.38971 -0.0043884127
13.39071 -0.0043127980000000005
13.39171 -0.0042376261
13.39271 -0.0041629053
13.39371 -0.0040886436
13.39471 -0.004014849799999999
13.39571 -0.0039415318
13.39671 -0.0038686975999999997
13.39771 -0.0037963549
13.39871 -0.0037245118
13.39971 -0.003653175
13.40071 -0.0035823523
13.40171 -0.0035120505
13.40271 -0.0034422763
13.40371 -0.0033730367999999997
13.40471 -0.0033043383
13.40571 -0.0032361873
13.40671 -0.0031685904
13.40771 -0.0031015534
13.40871 -0.0030350826
13.40971 -0.0029691842
13.41071 -0.0029038642
13.41171 -0.0028391285
13.41271 -0.0027749831
13.41371 -0.0027114342
13.41471 -0.0026484875
13.41571 -0.0025861489
13.41671 -0.0025244243999999996
13.41771 -0.00246332
13.41871 -0.0024028413000000003
13.41971 -0.0023429944000000003
13.42071 -0.002283785
13.42171 -0.0022252187
13.42271 -0.0021673011
13.42371 -0.0021100379000000002
13.42471 -0.0020534342
13.42571 -0.0019974952
13.42671 -0.0019422260999999998
13.42771 -0.0018876317
13.42871 -0.0018337167
13.42971 -0.0017804855999999998
13.43071 -0.0017279426
13.43171 -0.0016760918
13.43271 -0.0016249367
13.43371 -0.001574481
13.43471 -0.0015247279
13.43571 -0.0014756805
13.43671 -0.0014273415000000001
13.43771 -0.0013797134
13.43871 -0.0013327985
13.43971 -0.0012865988
13.44071 -0.0012411162
13.44171 -0.0011963523
13.44271 -0.0011523085
13.44371 -0.0011089861
13.44471 -0.0010663862
13.44571 -0.0010245099
13.44671 -0.00098335786
13.44771 -0.00094293109
13.44871 -0.00090323028
13.44971 -0.0008642561600000001
13.45071 -0.0008260093599999999
13.45171 -0.00078849052
13.45271 -0.0007517004200000001
13.45371 -0.00071563973
13.45471 -0.00068030918
13.45571 -0.00064570954
13.45671 -0.00061184164
13.45771 -0.0005787062899999999
13.45871 -0.00054630436
13.45971 -0.00051463671
13.46071 -0.00048370415999999996
13.46171 -0.00045350752999999996
13.46271 -0.00042404749000000004
13.46371 -0.00039532479
13.46471 -0.00036733989
13.46571 -0.0003400932
13.46671 -0.00031358495
13.46771 -0.00028781517
13.46871 -0.00026278367000000003
13.46971 -0.00023849004
13.47071 -0.00021493358
13.47171 -0.00019211336
13.47271 -0.00017002815000000002
13.47371 -0.00014867645
13.47471 -0.00012805651
13.47571 -0.00010816632
13.47671 -8.9003572e-05
13.47771 -7.056576100000001e-05
13.47871 -5.2850146e-05
13.47971 -3.5853776e-05
13.48071 -1.9573538e-05
13.48171 -4.0061618e-06
13.48271 1.085176e-05
13.48371 2.5003729e-05
13.48471 3.8453337e-05
13.48571 5.120423899999999e-05
13.48671 6.3260137e-05
13.48771 7.4624745e-05
13.48871 8.5301809e-05
13.48971 9.5295064e-05
13.49071 0.00010460823999999999
13.49171 0.00011324505
13.49271 0.0001212092
13.49371 0.00012850438000000001
13.49471 0.00013513427
13.49571 0.00014110254
13.49671 0.00014641289
13.49771 0.00015106899999999999
13.49871 0.00015507460000000001
13.49971 0.00015843344
13.50071 0.00016114933
13.50171 0.00016322613
13.50271 0.00016466779
13.50371 0.00016547835
13.50471 0.00016566196
13.50571 0.00016522287
13.50671 0.00016416546
13.50771 0.00016249429
13.50871 0.00016021404
13.50971 0.00015732954
13.51071 0.0001538458
13.51171 0.00014976798000000002
13.51271 0.0001451014
13.51371 0.00013985155
13.51471 0.00013402405
13.51571 0.00012762472
13.51671 0.00012065947
13.51771 0.00011313434
13.51871 0.00010505549
13.51971 9.642918699999999e-05
13.52071 8.7261731e-05
13.52171 7.755952e-05
13.52271 6.732898900000001e-05
13.52371 5.6576596000000006e-05
13.52471 4.5308826e-05
13.52571 3.3532163e-05
13.52671 2.1253082e-05
13.52771 8.4780481e-06
13.52871 -4.7864908e-06
13.52971 -1.8534107000000002e-05
13.53071 -3.2758373e-05
13.53171 -4.7452878e-05
13.53271 -6.2611201e-05
13.53371 -7.8226918e-05
13.53471 -9.4293557e-05
13.53571 -0.0001108046
13.53671 -0.00012775348000000001
13.53771 -0.00014513352
13.53871 -0.00016293794
13.53971 -0.00018115987
13.54071 -0.00019979227000000002
13.54171 -0.00021882795
13.54271 -0.00023825955
13.54371 -0.00025807958
13.54471 -0.00027828034
13.54571 -0.00029885397999999995
13.54671 -0.00031979246
13.54771 -0.00034108759
13.54871 -0.00036273102
13.54971 -0.00038471426
13.55071 -0.00040702871
13.55171 -0.00042966567
13.55271 -0.00045261636
13.55371 -0.00047587191
13.55471 -0.00049942341
13.55571 -0.000523262
13.55671 -0.00054737875
13.55771 -0.00057176476
13.55871 -0.0005964112
13.55971 -0.0006213093
13.56071 -0.00064645033
13.56171 -0.00067182564
13.56271 -0.00069742669
13.56371 -0.00072324506
13.56471 -0.00074927234
13.56571 -0.0007755002999999999
13.56671 -0.0008019208499999999
13.56771 -0.00082852584
13.56871 -0.0008553073700000001
13.56971 -0.0008822575200000001
13.57071 -0.0009093683700000001
13.57171 -0.00093663211
13.57271 -0.0009640410100000001
13.57371 -0.0009915873300000001
13.57471 -0.0010192633
13.57571 -0.0010470611
13.57671 -0.0010749729
13.57771 -0.0011029909
13.57871 -0.0011311072
13.57971 -0.0011593137
13.58071 -0.0011876024
13.58171 -0.0012159653
13.58271 -0.0012443939
13.58371 -0.0012728801
13.58471 -0.0013014152999999999
13.58571 -0.0013299911
13.58671 -0.0013585989
13.58771 -0.0013872301
13.58871 -0.001415876
13.58971 -0.0014445279
13.59071 -0.0014731771
13.59171 -0.0015018149
13.59271 -0.0015304326
13.59371 -0.0015590215999999998
13.59471 -0.0015875734
13.59571 -0.0016160794999999998
13.59671 -0.0016445316
13.59771 -0.0016729215
13.59871 -0.0017012411
13.59971 -0.0017294826
13.60071 -0.001757638
13.60171 -0.0017856997
13.60271 -0.0018136601000000002
13.60371 -0.0018415119000000002
13.60471 -0.0018692479
13.60571 -0.0018968607
13.60671 -0.0019243433
13.60771 -0.0019516884999999998
13.60871 -0.0019788895
13.60971 -0.0020059389
13.61071 -0.00203283
13.61171 -0.0020595557
13.61271 -0.0020861087
13.61371 -0.0021124819
13.61471 -0.0021386681000000003
13.61571 -0.0021646596
13.61671 -0.0021904492
13.61771 -0.0022160293
13.61871 -0.0022413922
13.61971 -0.0022665298999999996
13.62071 -0.0022914348
13.62171 -0.0023160988
13.62271 -0.0023405139
13.62371 -0.0023646719
13.62471 -0.0023885648
13.62571 -0.0024121845999999997
13.62671 -0.0024355231000000002
13.62771 -0.0024585724999999998
13.62871 -0.0024813246000000002
13.62971 -0.0025037716
13.63071 -0.002525906
13.63171 -0.00254772
13.63271 -0.0025692065
13.63371 -0.0025903580999999997
13.63471 -0.002611168
13.63571 -0.0026316295
13.63671 -0.0026517358
13.63771 -0.0026714810000000003
13.63871 -0.0026908590000000003
13.63971 -0.0027098642
13.64071 -0.002728491
13.64171 -0.0027467342
13.64271 -0.0027645889
13.64371 -0.0027820504
13.64471 -0.0027991141999999998
13.64571 -0.0028157758
13.64671 -0.0028320312
13.64771 -0.0028478761999999997
13.64871 -0.0028633071
13.64971 -0.0028783197
13.65071 -0.0028929106
13.65171 -0.0029070758
13.65271 -0.0029208115
13.65371 -0.0029341139
13.65471 -0.0029469793000000003
13.65571 -0.0029594037
13.65671 -0.0029713832000000003
13.65771 -0.0029829138
13.65871 -0.0029939913
13.65971 -0.0030046112
13.66071 -0.0030147696
13.66171 -0.0030244617000000002
13.66271 -0.0030336832
13.66371 -0.0030424297
13.66471 -0.0030506966
13.66571 -0.0030584793
13.66671 -0.0030657734999999997
13.66771 -0.0030725743
13.66871 -0.0030788779
13.66971 -0.0030846793
13.67071 -0.0030899748000000004
13.67171 -0.0030947602
13.67271 -0.0030990319
13.67371 -0.0031027859
13.67471 -0.0031060186
13.67571 -0.0031087267
13.67671 -0.003110907
13.67771 -0.0031125564
13.67871 -0.0031136722
13.67971 -0.0031142514
13.68071 -0.0031142917999999998
13.68171 -0.0031137904
13.68271 -0.0031127456000000003
13.68371 -0.0031111551
13.68471 -0.0031090163
13.68571 -0.0031063279
13.68671 -0.0031030874999999998
13.68771 -0.0030992935
13.68871 -0.0030949439
13.68971 -0.003090037
13.69071 -0.0030845709
13.69171 -0.0030785443000000004
13.69271 -0.0030719551000000004
13.69371 -0.0030648020999999998
13.69471 -0.0030570834
13.69571 -0.0030487974
13.69671 -0.0030399426
13.69771 -0.0030305175
13.69871 -0.0030205207
13.69971 -0.0030099509
13.70071 -0.0029988067000000004
13.70171 -0.0029870869
13.70271 -0.0029747904000000003
13.70371 -0.0029619161
13.70471 -0.0029484634
13.70571 -0.0029344314
13.70671 -0.0029198191999999998
13.70771 -0.0029046267
13.70871 -0.0028888535
13.70971 -0.0028724993000000002
13.71071 -0.0028555642
13.71171 -0.0028380484
13.71271 -0.0028199522
13.71371 -0.0028012758999999996
13.71471 -0.0027820203999999998
13.71571 -0.0027621865
13.71671 -0.0027417751
13.71771 -0.0027207874
13.71871 -0.0026992246000000003
13.71971 -0.002677088
13.72071 -0.0026543792
13.72171 -0.0026310994
13.72271 -0.0026072505
13.72371 -0.002582834
13.72471 -0.0025578514
13.72571 -0.0025323046
13.72671 -0.0025061951
13.72771 -0.0024795245
13.72871 -0.0024522946
13.72971 -0.0024245067999999997
13.73071 -0.0023961626
13.73171 -0.0023672636
13.73271 -0.0023378112
13.73371 -0.002307807
13.73471 -0.0022772522999999997
13.73571 -0.0022461487
13.73671 -0.0022144975
13.73771 -0.0021823003
13.73871 -0.0021495587
13.73971 -0.0021162741
13.74071 -0.0020824484
13.74171 -0.0020480832999999997
13.74271 -0.0020131809
13.74371 -0.0019777431999999998
13.74471 -0.0019417725
13.74571 -0.0019052712000000001
13.74671 -0.0018682418
13.74771 -0.0018306871
13.74871 -0.0017926101
13.74971 -0.0017540136
13.75071 -0.0017149012
13.75171 -0.0016752760999999999
13.75271 -0.0016351418
13.75371 -0.0015945019
13.75471 -0.0015533601999999998
13.75571 -0.0015117205
13.75671 -0.0014695868
13.75771 -0.001426963
13.75871 -0.0013838529000000002
13.75971 -0.0013402607999999999
13.76071 -0.0012961905
13.76171 -0.0012516462
13.76271 -0.0012066317
13.76371 -0.0011611512
13.76471 -0.0011152088
13.76571 -0.0010688083
13.76671 -0.0010219537000000002
13.76771 -0.00097464908
13.76871 -0.00092689834
13.76971 -0.0008787054
13.77071 -0.0008300741700000001
13.77171 -0.00078100866
13.77271 -0.00073151286
13.77371 -0.0006815907899999999
13.77471 -0.00063124644
13.77571 -0.0005804839
13.77671 -0.00052930736
13.77771 -0.00047772105000000003
13.77871 -0.00042572924000000003
13.77971 -0.00037333637000000003
13.78071 -0.00032054688
13.78171 -0.00026736541
13.78271 -0.00021379665000000002
13.78371 -0.00015984542
13.78471 -0.00010551664999999999
13.78571 -5.081538500000001e-05
13.78671 4.2532299e-06
13.78771 5.968393e-05
13.78871 0.00011547137
13.78971 0.0001716101
13.79071 0.00022809461
13.79171 0.00028491932
13.79271 0.00034207858
13.79371 0.00039956676
13.79471 0.00045737816000000005
13.79571 0.00051550714
13.79671 0.00057394805
13.79771 0.00063269522
13.79871 0.0006917431199999999
13.79971 0.00075108624
13.80071 0.00081071912
13.80171 0.00087063636
13.80271 0.0009308327200000001
13.80371 0.00099130293
13.80471 0.0010520419
13.80571 0.0011130445
13.80671 0.0011743058
13.80771 0.0012358209
13.80871 0.0012975846
13.80971 0.0013595924
13.81071 0.0014218392000000001
13.81171 0.0014843202
13.81271 0.0015470305
13.81371 0.0016099653
13.81471 0.0016731195999999998
13.81571 0.0017364884
13.81671 0.0018000666
13.81771 0.0018638491
13.81871 0.0019278306000000002
13.81971 0.0019920059
13.82071 0.0020563695
13.82171 0.002120916
13.82271 0.00218564
13.82371 0.0022505357
13.82471 0.0023155973
13.82571 0.0023808194
13.82671 0.0024461959
13.82771 0.0025117211
13.82871 0.0025773892
13.82971 0.0026431942
13.83071 0.0027091306
13.83171 0.0027751923
13.83271 0.0028413735
13.83371 0.0029076683999999997
13.83471 0.0029740713
13.83571 0.0030405767
13.83671 0.0031071787999999998
13.83771 0.0031738720000000003
13.83871 0.0032406511
13.83971 0.0033075106000000003
13.84071 0.0033744451000000003
13.84171 0.0034414493999999998
13.84271 0.0035085181
13.84371 0.003575646
13.84471 0.0036428286
13.84571 0.0037100602999999995
13.84671 0.0037773362999999997
13.84771 0.003844652
13.84871 0.0039120023
13.84971 0.003979382
13.85071 0.0040467869
13.85171 0.0041142117
13.85271 0.0041816515
13.85371 0.0042491018
13.85471 0.0043165575
13.85571 0.0043840137
13.85671 0.0044514654
13.85771 0.0045189081
13.85871 0.0045863366
13.85971 0.0046537458
13.86071 0.004721131
13.86171 0.0047884871
13.86271 0.0048558093
13.86371 0.0049230926
13.86471 0.0049903323
13.86571 0.005057523600000001
13.86671 0.0051246614
13.86771 0.0051917414
13.86871 0.0052587584
13.86971 0.0053257081
13.87071 0.0053925862000000005
13.87171 0.0054593878
13.87271 0.0055261091
13.87371 0.0055927452
13.87471 0.0056592926
13.87571 0.0057257468
13.87671 0.005792103900000001
13.87771 0.0058583599
13.87871 0.0059245111
13.87971 0.0059905535
13.88071 0.0060564835
13.88171 0.0061222971
13.88271 0.006187990199999999
13.88371 0.0062535596999999995
13.88471 0.006319001800000001
13.88571 0.0063843123
13.88671 0.0064494881
13.88771 0.006514525
13.88871 0.0065794193
13.88971 0.0066441666
13.89071 0.0067087632
13.89171 0.0067732057
13.89271 0.006837489499999999
13.89371 0.0069016111
13.89471 0.0069655667
13.89571 0.0070293521000000005
13.89671 0.0070929644
13.89771 0.0071563991
13.89871 0.007219652599999999
13.89971 0.0072827213
13.90071 0.0073456015999999996
13.90171 0.0074082898000000005
13.90271 0.007470783000000001
13.90371 0.0075330776
13.90471 0.0075951706
13.90571 0.0076570592
13.90671 0.0077187404
13.90771 0.007780212000000001
13.90871 0.0078414712
13.90971 0.0079025158
13.91071 0.0079633435
13.91171 0.008023951500000001
13.91271 0.008084339099999999
13.91371 0.0081445032
13.91471 0.008204442599999999
13.91571 0.0082641556
13.91671 0.0083236402
13.91771 0.0083828949
13.91871 0.0084419189
13.91971 0.0085007101
13.92071 0.008559266999999999
13.92171 0.0086175889
13.92271 0.0086756736
13.92371 0.008733519600000001
13.92471 0.0087911263
13.92571 0.0088484914
13.92671 0.0089056135
13.92771 0.0089624911
13.92871 0.0090191228
13.92971 0.009075506399999999
13.93071 0.0091316404
13.93171 0.0091875234
13.93271 0.0092431532
13.93371 0.0092985283
13.93471 0.0093536466
13.93571 0.0094085066
13.93671 0.0094631061
13.93771 0.0095174437
13.93871 0.0095715171
13.93971 0.009625325
13.94071 0.009678865200000001
13.94171 0.009732136800000001
13.94271 0.0097851378
13.94371 0.0098378674
13.94471 0.0098903241
13.94571 0.0099425066
13.94671 0.009994414
13.94771 0.010046046
13.94871 0.0100974
13.94971 0.010148477000000001
13.95071 0.010199276
13.95171 0.010249796
13.95271 0.010300036
13.95371 0.010349997000000001
13.95471 0.010399677999999999
13.95571 0.010449079
13.95671 0.010498199
13.95771 0.010547038
13.95871 0.010595597
13.95971 0.010643873
13.96071 0.010691868
13.96171 0.010739582
13.96271 0.010787013
13.96371 0.010834162
13.96471 0.010881029
13.96571 0.010927612
13.96671 0.010973913
13.96771 0.01101993
13.96871 0.011065664999999999
13.96971 0.011111115999999999
13.97071 0.011156285
13.97171 0.01120117
13.97271 0.011245772
13.97371 0.011290093000000001
13.97471 0.011334130000000001
13.97571 0.011377885
13.97671 0.011421359
13.97771 0.011464552
13.97871 0.011507465
13.97971 0.011550098
13.98071 0.011592453
13.98171 0.01163453
13.98271 0.01167633
13.98371 0.011717855000000001
13.98471 0.011759104999999999
13.98571 0.011800083
13.98671 0.011840788
13.98771 0.011881223
13.98871 0.011921388
13.98971 0.011961286
13.99071 0.012000917
13.99171 0.012040282999999999
13.99271 0.012079385
13.99371 0.012118225
13.99471 0.012156803
13.99571 0.012195121
13.99671 0.01223318
13.99771 0.01227098
13.99871 0.012308522
13.99971 0.012345807999999998
14.00071 0.012382839
14.00171 0.012419614
14.00271 0.012456135000000002
14.00371 0.012492402
14.00471 0.012528415
14.00571 0.012564175
14.00671 0.012599679999999999
14.00771 0.012634933000000001
14.00871 0.012669933000000001
14.00971 0.012704681
14.01071 0.012739173999999999
14.01171 0.012773417
14.01271 0.012807407000000002
14.01371 0.012841146
14.01471 0.012874632
14.01571 0.012907867
14.01671 0.012940852
14.01771 0.012973588
14.01871 0.013006074000000001
14.01971 0.013038312000000002
14.02071 0.013070302999999998
14.02171 0.013102046999999999
14.02271 0.013133544
14.02371 0.013164798
14.02471 0.013195808
14.02571 0.013226576
14.02671 0.013257103
14.02771 0.013287392
14.02871 0.013317441
14.02971 0.013347255
14.03071 0.013376834
14.03171 0.013406177
14.03271 0.013435289000000001
14.03371 0.013464168
14.03471 0.013492817999999998
14.03571 0.013521239
14.03671 0.013549433999999999
14.03771 0.013577403
14.03871 0.013605147000000001
14.03971 0.013632668999999998
14.04071 0.013659969999999999
14.04171 0.013687051
14.04271 0.013713914
14.04371 0.013740562
14.04471 0.013766994
14.04571 0.013793213
14.04671 0.01381922
14.04771 0.013845017999999999
14.04871 0.013870608999999999
14.04971 0.013895992999999999
14.05071 0.013921174
14.05171 0.013946152
14.05271 0.013970930999999999
14.05371 0.013995511
14.05471 0.014019894
14.05571 0.014044084
14.05671 0.014068079999999998
14.05771 0.014091886
14.05871 0.014115501999999999
14.05971 0.014138932
14.06071 0.014162176
14.06171 0.014185235
14.06271 0.014208111999999998
14.06371 0.014230807
14.06471 0.014253323
14.06571 0.01427566
14.06671 0.014297818
14.06771 0.014319799
14.06871 0.014341604
14.06971 0.014363232
14.07071 0.014384685000000001
14.07171 0.014405961000000002
14.07271 0.014427061
14.07371 0.014447985
14.07471 0.014468734
14.07571 0.014489304
14.07671 0.014509697
14.07771 0.014529912999999998
14.07871 0.014549949
14.07971 0.014569805
14.08071 0.014589481
14.08171 0.014608975
14.08271 0.014628287000000002
14.08371 0.014647415
14.08471 0.01466636
14.08571 0.014685121
14.08671 0.014703695
14.08771 0.014722084
14.08871 0.014740287
14.08971 0.014758302
14.09071 0.014776131000000001
14.09171 0.014793772
14.09271 0.014811227
14.09371 0.014828494999999999
14.09471 0.014845576
14.09571 0.014862470999999999
14.09671 0.014879179
14.09771 0.014895703
14.09871 0.014912042
14.09971 0.014928196000000001
14.10071 0.014944166000000002
14.10171 0.014959952
14.10271 0.014975556
14.10371 0.014990977
14.10471 0.015006216
14.10571 0.015021271
14.10671 0.015036144999999999
14.10771 0.015050835999999998
14.10871 0.015065346
14.10971 0.015079671999999999
14.11071 0.015093817
14.11171 0.015107777
14.11271 0.015121553000000001
14.11371 0.015135143
14.11471 0.015148547
14.11571 0.015161763
14.11671 0.015174789999999999
14.11771 0.015187626
14.11871 0.01520027
14.11971 0.015212721
14.12071 0.015224976
14.12171 0.015237034
14.12271 0.015248892
14.12371 0.01526055
14.12471 0.015272003999999999
14.12571 0.015283252
14.12671 0.015294294
14.12771 0.015305127
14.12871 0.015315747999999999
14.12971 0.015326157
14.13071 0.015336351
14.13171 0.015346328
14.13271 0.015356086
14.13371 0.015365623000000002
14.13471 0.01537494
14.13571 0.015384032
14.13671 0.015392897999999999
14.13771 0.015401538
14.13871 0.015409949000000001
14.13971 0.01541813
14.14071 0.015426078000000001
14.14171 0.015433792
14.14271 0.015441272
14.14371 0.015448512999999999
14.14471 0.015455515000000001
14.14571 0.015462276
14.14671 0.015468794
14.14771 0.015475067
14.14871 0.015481092999999998
14.14971 0.015486868999999999
14.15071 0.015492391999999999
14.15171 0.015497661999999999
14.15271 0.015502674999999999
14.15371 0.015507429000000001
14.15471 0.015511921
14.15571 0.01551615
14.15671 0.015520111
14.15771 0.015523803
14.15871 0.015527221999999999
14.15971 0.015530367
14.16071 0.015533235000000001
14.16171 0.015535823
14.16271 0.015538128
14.16371 0.015540146999999999
14.16471 0.015541879000000001
14.16571 0.01554332
14.16671 0.015544467999999999
14.16771 0.015545321
14.16871 0.015545875
14.16971 0.015546128
14.17071 0.015546076999999998
14.17171 0.015545720999999998
14.17271 0.015545056
14.17371 0.015544079
14.17471 0.01554279
14.17571 0.015541185
14.17671 0.015539260999999999
14.17771 0.015537016
14.17871 0.015534446999999998
14.17971 0.015531553
14.18071 0.01552833
14.18171 0.015524775
14.18271 0.015520884999999998
14.18371 0.015516658
14.18471 0.01551209
14.18571 0.015507179
14.18671 0.015501921
14.18771 0.015496313999999999
14.18871 0.015490354999999999
14.18971 0.015484040999999999
14.19071 0.015477369000000001
14.19171 0.015470335
14.19271 0.015462935
14.19371 0.015455167
14.19471 0.015447027
14.19571 0.015438510999999999
14.19671 0.015429617
14.19771 0.01542034
14.19871 0.015410677999999999
14.19971 0.015400627
14.20071 0.015390183
14.20171 0.015379343000000002
14.20271 0.015368105000000002
14.20371 0.015356463
14.20471 0.015344415
14.20571 0.015331959
14.20671 0.015319089000000001
14.20771 0.015305803000000002
14.20871 0.015292097
14.20971 0.015277967
14.21071 0.015263409
14.21171 0.015248420999999998
14.21271 0.015232999
14.21371 0.015217137
14.21471 0.015200833
14.21571 0.015184083999999999
14.21671 0.015166883999999999
14.21771 0.015149229000000002
14.21871 0.015131116000000002
14.21971 0.015112542
14.22071 0.015093501
14.22171 0.01507399
14.22271 0.015054004000000001
14.22371 0.015033541
14.22471 0.015012595
14.22571 0.014991163
14.22671 0.014969241000000001
14.22771 0.014946824999999999
14.22871 0.014923912
14.22971 0.014900496000000001
14.23071 0.014876576
14.23171 0.014852147
14.23271 0.014827208
14.23371 0.014801756
14.23471 0.014775785000000001
14.23571 0.014749292999999998
14.23671 0.014722279000000001
14.23771 0.014694738999999998
14.23871 0.014666671999999999
14.23971 0.014638073
14.24071 0.014608939999999999
14.24171 0.014579271000000001
14.24271 0.014549065
14.24371 0.014518317999999999
14.24471 0.014487028
14.24571 0.014455193
14.24671 0.014422809000000002
14.24771 0.014389875000000002
14.24871 0.014356388
14.24971 0.014322347000000001
14.25071 0.014287746999999998
14.25171 0.014252587
14.25271 0.014216863
14.25371 0.014180571999999999
14.25471 0.014143712
14.25571 0.014106279999999999
14.25671 0.014068272
14.25771 0.014029686
14.25871 0.013990518
14.25971 0.013950765
14.26071 0.013910423
14.26171 0.01386949
14.26271 0.013827962000000001
14.26371 0.013785834
14.26471 0.013743105
14.26571 0.013699771000000001
14.26671 0.013655829000000001
14.26771 0.013611274
14.26871 0.013566104
14.26971 0.013520317
14.27071 0.013473908
14.27171 0.013426875999999999
14.27271 0.013379219000000001
14.27371 0.013330931999999998
14.27471 0.013282015
14.27571 0.013232464000000001
14.27671 0.013182277000000001
14.27771 0.013131453
14.27871 0.01307999
14.27971 0.013027886
14.28071 0.01297514
14.28171 0.01292175
14.28271 0.012867716000000001
14.28371 0.012813034000000001
14.28471 0.012757706
14.28571 0.012701729
14.28671 0.012645104
14.28771 0.012587827000000001
14.28871 0.012529899
14.28971 0.012471319000000002
14.29071 0.012412086999999999
14.29171 0.012352199999999999
14.29271 0.012291658999999998
14.29371 0.012230463
14.29471 0.012168611
14.29571 0.012106102
14.29671 0.012042936
14.29771 0.011979112
14.29871 0.011914629
14.29971 0.011849489
14.30071 0.011783687999999999
14.30171 0.011717228
14.30271 0.011650108
14.30371 0.011582328
14.30471 0.011513888
14.30571 0.011444787
14.30671 0.011375026
14.30771 0.011304604000000001
14.30871 0.011233522000000001
14.30971 0.011161779
14.31071 0.011089375
14.31171 0.011016311
14.31271 0.010942588
14.31371 0.010868204000000001
14.31471 0.010793160999999999
14.31571 0.010717459
14.31671 0.010641098
14.31771 0.010564079
14.31871 0.0104864
14.31971 0.010408065
14.32071 0.010329071
14.32171 0.01024942
14.32271 0.010169112999999999
14.32371 0.010088149000000001
14.32471 0.010006528
14.32571 0.0099242527
14.32671 0.009841322
14.32771 0.0097577366
14.32871 0.009673497
14.32971 0.0095886047
14.33071 0.0095030598
14.33171 0.0094168638
14.33271 0.0093300165
14.33371 0.0092425202
14.33471 0.0091543756
14.33571 0.0090655834
14.33671 0.008976145900000001
14.33771 0.0088860645
14.33871 0.0087953405
14.33971 0.008703976300000001
14.34071 0.008611974
14.34171 0.0085193358
14.34271 0.008426063900000001
14.34371 0.0083321604
14.34471 0.0082376282
14.34571 0.008142469599999999
14.34671 0.008046688199999999
14.34771 0.0079502861
14.34871 0.007853267
14.34971 0.0077556339
14.35071 0.0076573895
14.35171 0.007558537600000001
14.35271 0.0074590818
14.35371 0.007359025
14.35471 0.007258370200000001
14.35571 0.0071571216
14.35671 0.0070552822
14.35771 0.0069528556
14.35871 0.006849844800000001
14.35971 0.0067462532999999995
14.36071 0.0066420842
14.36171 0.006537341
14.36271 0.0064320273
14.36371 0.006326146100000001
14.36471 0.006219701
14.36571 0.006112695699999999
14.36671 0.0060051333999999994
14.36771 0.0058970174
14.36871 0.005788351299999999
14.36971 0.0056791388
14.37071 0.0055693839
14.37171 0.0054590902
14.37271 0.0053482614
14.37371 0.0052369018
14.37471 0.0051250154
14.37571 0.0050126069
14.37671 0.0048996804
14.37771 0.0047862406
14.37871 0.0046722926
14.37971 0.0045578407
14.38071 0.0044428903
14.38171 0.004327446699999999
14.38271 0.0042115152999999995
14.38371 0.0040951013999999996
14.38471 0.0039782101999999995
14.38571 0.0038608478999999996
14.38671 0.00374302
14.38771 0.0036247326
14.38871 0.0035059915
14.38971 0.0033868025999999997
14.39071 0.003267172
14.39171 0.0031471055999999996
14.39271 0.0030266097
14.39371 0.0029056904
14.39471 0.0027843538
14.39571 0.0026626061
14.39671 0.0025404535
14.39771 0.002417902
14.39871 0.002294958
14.39971 0.0021716276
14.40071 0.002047917
14.40171 0.0019238325
14.40271 0.0017993802
14.40371 0.0016745663999999999
14.40471 0.0015493973
14.40571 0.0014238795
14.40671 0.0012980192
14.40771 0.0011718228000000002
14.40871 0.0010452969
14.40971 0.00091844804
14.41071 0.00079128295
14.41171 0.00066380835
14.41271 0.0005360311699999999
14.41371 0.00040795831
14.41471 0.00027959686
14.41571 0.000150954
14.41671 2.2036954e-05
14.41771 -0.00010714691999999999
14.41871 -0.00023659020000000002
14.41971 -0.00036628535
14.42071 -0.00049622481
14.42171 -0.00062640092
14.42271 -0.00075680605
14.42371 -0.0008874324499999999
14.42471 -0.0010182725
14.42571 -0.0011493184
14.42671 -0.0012805624
14.42771 -0.0014119969
14.42871 -0.0015436141000000003
14.42971 -0.0016754064
14.43071 -0.0018073662
14.43171 -0.001939486
14.43271 -0.0020717580000000004
14.43371 -0.0022041748
14.43471 -0.0023367289
14.43571 -0.0024694126999999996
14.43671 -0.0026022188
14.43771 -0.0027351396
14.43871 -0.0028681679
14.43971 -0.003001296
14.44071 -0.0031345164
14.44171 -0.0032678214
14.44271 -0.0034012035
14.44371 -0.0035346551
14.44471 -0.0036681682000000004
14.44571 -0.0038017350999999997
14.44671 -0.0039353478999999995
14.44771 -0.0040689985
14.44871 -0.004202679
14.44971 -0.0043363812
14.45071 -0.004470097
14.45171 -0.0046038178
14.45271 -0.0047375353
14.45371 -0.0048712413
14.45471 -0.0050049272
14.45571 -0.0051385843
14.45671 -0.0052722044
14.45771 -0.0054057786
14.45871 -0.0055392982
14.45971 -0.0056727546
14.46071 -0.0058061389000000005
14.46171 -0.0059394428
14.46271 -0.006072657600000001
14.46371 -0.0062057748
14.46471 -0.0063387859
14.46571 -0.0064716819999999994
14.46671 -0.0066044544
14.46771 -0.0067370951
14.46871 -0.0068695954
14.46971 -0.007001946499999999
14.47071 -0.0071341405
14.47171 -0.0072661693
14.47271 -0.0073980242000000005
14.47371 -0.007529697199999999
14.47471 -0.007661180300000001
14.47571 -0.007792465500000001
14.47671 -0.007923544
14.47771 -0.0080544072
14.47871 -0.0081850478
14.47971 -0.0083154569
14.48071 -0.0084456267
14.48171 -0.0085755484
14.48271 -0.0087052133
14.48371 -0.008834613299999999
14.48471 -0.0089637404
14.48571 -0.0090925852
14.48671 -0.009221139
14.48771 -0.0093493931
14.48871 -0.0094773393
14.48971 -0.0096049684
14.49071 -0.0097322707
14.49171 -0.0098592383
14.49271 -0.0099858618
14.49371 -0.010112132000000001
14.49471 -0.010238041
14.49571 -0.010363579
14.49671 -0.010488737
14.49771 -0.010613508
14.49871 -0.010737881000000001
14.49971 -0.010861849
14.50071 -0.010985402
14.50171 -0.011108532999999999
14.50271 -0.011231234
14.50371 -0.011353497
14.50471 -0.011475312
14.50571 -0.011596674000000001
14.50671 -0.011717573
14.50771 -0.011838003
14.50871 -0.011957956
14.50971 -0.012077425
14.51071 -0.012196403
14.51171 -0.012314881
14.51271 -0.012432854
14.51371 -0.012550312
14.51471 -0.012667251999999999
14.51571 -0.012783662999999999
14.51671 -0.012899539000000002
14.51771 -0.013014875
14.51871 -0.013129661
14.51971 -0.013243890000000001
14.52071 -0.013357555
14.52171 -0.013470649999999999
14.52271 -0.013583165
14.52371 -0.013695092999999998
14.52471 -0.013806425999999998
14.52571 -0.013917158
14.52671 -0.014027279
14.52771 -0.014136783
14.52871 -0.01424566
14.52971 -0.014353903
14.53071 -0.014461504000000002
14.53171 -0.014568455000000001
14.53271 -0.014674748
14.53371 -0.014780376000000001
14.53471 -0.01488533
14.53571 -0.014989602999999999
[truncated: 190,472 more chars]
