# Supplementary material for: 2D Synthetic dataset of numerical simulations of long-period seismicity in a volcanic edifice and related sensitivity kernels
Source: Data Brief. 2021 Jan 25;34:106673. doi: 10.1016/j.dib.2020.106673 (PMC7841316; doi:10.1016/j.dib.2020.106673)
Supplement: Supplementary Data S1 — Supplementary Raw Research Data. This is open data under the CC BY license http://creativecommons.org/licenses/by/4.0/ [file mmc1.zip › Dataset/OUTPUT_SEISMOGRAMS/9000_3000/disp_Z_hetero_15000_1795_SVF1e0Hz.semd]

-1.200000 0.0
-1.199000 0.0
-1.198000 0.0
-1.197000 0.0
-1.196000 0.0
-1.195000 0.0
-1.194000 0.0
-1.193000 0.0
-1.192000 0.0
-1.191000 0.0
-1.190000 0.0
-1.189000 0.0
-1.188000 0.0
-1.187000 0.0
-1.186000 0.0
-1.185000 0.0
-1.184000 0.0
-1.183000 0.0
-1.182000 0.0
-1.181000 0.0
-1.180000 0.0
-1.179000 0.0
-1.178000 0.0
-1.177000 0.0
-1.176000 0.0
-1.175000 0.0
-1.174000 0.0
-1.173000 0.0
-1.172000 0.0
-1.171000 0.0
-1.170000 0.0
-1.169000 0.0
-1.168000 0.0
-1.167000 0.0
-1.166000 0.0
-1.165000 0.0
-1.164000 0.0
-1.163000 0.0
-1.162000 0.0
-1.161000 0.0
-1.160000 0.0
-1.159000 0.0
-1.158000 0.0
-1.157000 0.0
-1.156000 0.0
-1.155000 0.0
-1.154000 0.0
-1.153000 0.0
-1.152000 0.0
-1.151000 0.0
-1.150000 0.0
-1.149000 0.0
-1.148000 0.0
-1.147000 0.0
-1.146000 0.0
-1.145000 0.0
-1.144000 0.0
-1.143000 0.0
-1.142000 0.0
-1.141000 0.0
-1.140000 0.0
-1.139000 0.0
-1.138000 0.0
-1.137000 0.0
-1.136000 0.0
-1.135000 0.0
-1.134000 0.0
-1.133000 0.0
-1.132000 0.0
-1.131000 0.0
-1.130000 0.0
-1.129000 0.0
-1.128000 0.0
-1.127000 0.0
-1.126000 0.0
-1.125000 0.0
-1.124000 0.0
-1.123000 0.0
-1.122000 0.0
-1.121000 0.0
-1.120000 0.0
-1.119000 0.0
-1.118000 0.0
-1.117000 0.0
-1.116000 0.0
-1.115000 0.0
-1.114000 0.0
-1.113000 0.0
-1.112000 0.0
-1.111000 0.0
-1.110000 0.0
-1.109000 0.0
-1.108000 0.0
-1.107000 0.0
-1.106000 0.0
-1.105000 0.0
-1.104000 0.0
-1.103000 0.0
-1.102000 0.0
-1.101000 0.0
-1.100000 0.0
-1.099000 0.0
-1.098000 0.0
-1.097000 0.0
-1.096000 0.0
-1.095000 0.0
-1.094000 0.0
-1.093000 0.0
-1.092000 0.0
-1.091000 0.0
-1.090000 0.0
-1.089000 0.0
-1.088000 0.0
-1.087000 0.0
-1.086000 0.0
-1.085000 0.0
-1.084000 0.0
-1.083000 0.0
-1.082000 0.0
-1.081000 0.0
-1.080000 0.0
-1.079000 0.0
-1.078000 0.0
-1.077000 0.0
-1.076000 0.0
-1.075000 0.0
-1.074000 0.0
-1.073000 0.0
-1.072000 0.0
-1.071000 0.0
-1.070000 0.0
-1.069000 0.0
-1.068000 0.0
-1.067000 0.0
-1.066000 0.0
-1.065000 0.0
-1.064000 0.0
-1.063000 0.0
-1.062000 0.0
-1.061000 0.0
-1.060000 0.0
-1.059000 0.0
-1.058000 0.0
-1.057000 0.0
-1.056000 0.0
-1.055000 0.0
-1.054000 0.0
-1.053000 0.0
-1.052000 0.0
-1.051000 0.0
-1.050000 0.0
-1.049000 0.0
-1.048000 0.0
-1.047000 0.0
-1.046000 0.0
-1.045000 0.0
-1.044000 0.0
-1.043000 0.0
-1.042000 0.0
-1.041000 0.0
-1.040000 0.0
-1.039000 0.0
-1.038000 0.0
-1.037000 0.0
-1.036000 0.0
-1.035000 0.0
-1.034000 0.0
-1.033000 0.0
-1.032000 0.0
-1.031000 0.0
-1.030000 0.0
-1.029000 0.0
-1.028000 0.0
-1.027000 0.0
-1.026000 0.0
-1.025000 0.0
-1.024000 0.0
-1.023000 0.0
-1.022000 0.0
-1.021000 0.0
-1.020000 0.0
-1.019000 0.0
-1.018000 0.0
-1.017000 0.0
-1.016000 0.0
-1.015000 0.0
-1.014000 0.0
-1.013000 0.0
-1.012000 0.0
-1.011000 0.0
-1.010000 0.0
-1.009000 0.0
-1.008000 0.0
-1.007000 0.0
-1.006000 0.0
-1.005000 0.0
-1.004000 0.0
-1.003000 0.0
-1.002000 0.0
-1.001000 0.0
-1.000000 0.0
-0.9990000 0.0
-0.9980000 0.0
-0.9970000 0.0
-0.9960000 0.0
-0.9950000 0.0
-0.9940000 0.0
-0.9930000 0.0
-0.9920000 0.0
-0.9910000 0.0
-0.9900000 0.0
-0.9890000 0.0
-0.9880000 0.0
-0.9870000 0.0
-0.9860000 0.0
-0.9850000 0.0
-0.9840000 0.0
-0.9830000 0.0
-0.9820000 0.0
-0.9810000 0.0
-0.9800000 0.0
-0.9790000 0.0
-0.9780000 0.0
-0.9770000 0.0
-0.9760000 0.0
-0.9750000 0.0
-0.9740000 0.0
-0.9730000 0.0
-0.9720000 0.0
-0.9710000 0.0
-0.9700000 0.0
-0.9690000 0.0
-0.9680000 0.0
-0.9670000 0.0
-0.9660000 0.0
-0.9650000 0.0
-0.9640000 0.0
-0.9630000 0.0
-0.9620000 0.0
-0.9610000 0.0
-0.9600000 0.0
-0.9590000 0.0
-0.9580000 0.0
-0.9570000 0.0
-0.9560000 0.0
-0.9550000 0.0
-0.9540000 0.0
-0.9530000 0.0
-0.9520000 0.0
-0.9510000 0.0
-0.9500000 0.0
-0.9490000 0.0
-0.9480000 0.0
-0.9470000 0.0
-0.9460000 0.0
-0.9450000 0.0
-0.9440000 0.0
-0.9430000 0.0
-0.9420000 0.0
-0.9410000 0.0
-0.9400000 0.0
-0.9390000 0.0
-0.9380000 0.0
-0.9370000 0.0
-0.9360000 0.0
-0.9350000 0.0
-0.9340000 0.0
-0.9330000 0.0
-0.9320000 0.0
-0.9310000 0.0
-0.9300000 0.0
-0.9290000 0.0
-0.9280000 0.0
-0.9270000 0.0
-0.9260000 0.0
-0.9250000 0.0
-0.9240000 0.0
-0.9230000 0.0
-0.9220000 0.0
-0.9210000 0.0
-0.9200000 0.0
-0.9190000 0.0
-0.9180000 0.0
-0.9170000 0.0
-0.9160000 0.0
-0.9150000 0.0
-0.9140000 0.0
-0.9130000 0.0
-0.9120000 0.0
-0.9110000 0.0
-0.9100000 0.0
-0.9090000 0.0
-0.9080000 0.0
-0.9070000 0.0
-0.9060000 0.0
-0.9050000 0.0
-0.9040000 0.0
-0.9030000 0.0
-0.9020000 0.0
-0.9010000 0.0
-0.9000000 0.0
-0.8990000 0.0
-0.8980000 0.0
-0.8970000 0.0
-0.8960000 0.0
-0.8950000 0.0
-0.8940000 0.0
-0.8930000 0.0
-0.8920000 0.0
-0.8910000 0.0
-0.8900000 0.0
-0.8890000 0.0
-0.8880000 0.0
-0.8870000 0.0
-0.8860000 0.0
-0.8850000 0.0
-0.8840000 0.0
-0.8830000 0.0
-0.8820000 0.0
-0.8810000 0.0
-0.8800000 0.0
-0.8790000 0.0
-0.8780000 0.0
-0.8770000 0.0
-0.8760000 0.0
-0.8750000 0.0
-0.8740000 0.0
-0.8730000 0.0
-0.8720000 0.0
-0.8710000 0.0
-0.8700000 0.0
-0.8690000 0.0
-0.8680000 0.0
-0.8670000 0.0
-0.8660000 0.0
-0.8650000 0.0
-0.8640000 0.0
-0.8630000 0.0
-0.8620000 0.0
-0.8610000 0.0
-0.8600000 0.0
-0.8590000 0.0
-0.8580000 0.0
-0.8570000 0.0
-0.8560000 0.0
-0.8550000 0.0
-0.8540000 0.0
-0.8530000 0.0
-0.8520000 0.0
-0.8510000 0.0
-0.8500000 0.0
-0.8490000 0.0
-0.8480000 0.0
-0.8470000 0.0
-0.8460000 0.0
-0.8450000 0.0
-0.8440000 0.0
-0.8430000 0.0
-0.8420000 0.0
-0.8410000 0.0
-0.8400000 0.0
-0.8390000 0.0
-0.8380000 0.0
-0.8370000 0.0
-0.8360000 0.0
-0.8350000 0.0
-0.8340000 0.0
-0.8330000 0.0
-0.8320000 0.0
-0.8310000 0.0
-0.8300000 0.0
-0.8290000 0.0
-0.8280000 0.0
-0.8270000 0.0
-0.8260000 0.0
-0.8250000 0.0
-0.8240000 0.0
-0.8230000 0.0
-0.8220000 0.0
-0.8210000 0.0
-0.8200000 0.0
-0.8190000 0.0
-0.8180000 0.0
-0.8170000 0.0
-0.8160000 0.0
-0.8150000 0.0
-0.8140000 0.0
-0.8130000 0.0
-0.8120000 0.0
-0.8110000 0.0
-0.8100000 0.0
-0.8090000 0.0
-0.8080000 0.0
-0.8070000 0.0
-0.8060000 0.0
-0.8050000 0.0
-0.8040000 0.0
-0.8030000 0.0
-0.8020000 0.0
-0.8010000 0.0
-0.8000000 0.0
-0.7990000 0.0
-0.7980000 0.0
-0.7970000 0.0
-0.7960000 0.0
-0.7950000 0.0
-0.7940000 0.0
-0.7930000 0.0
-0.7920000 0.0
-0.7910000 0.0
-0.7900000 0.0
-0.7890000 0.0
-0.7880000 0.0
-0.7870000 0.0
-0.7860000 0.0
-0.7850000 0.0
-0.7840000 0.0
-0.7830000 0.0
-0.7820000 0.0
-0.7810000 0.0
-0.7800000 0.0
-0.7790000 0.0
-0.7780000 0.0
-0.7770000 0.0
-0.7760000 0.0
-0.7750000 0.0
-0.7740000 0.0
-0.7730000 0.0
-0.7720000 0.0
-0.7710000 0.0
-0.7700000 0.0
-0.7690000 0.0
-0.7680000 0.0
-0.7670000 0.0
-0.7660000 0.0
-0.7650000 0.0
-0.7640000 0.0
-0.7630000 0.0
-0.7620000 0.0
-0.7610000 0.0
-0.7600000 0.0
-0.7590000 0.0
-0.7580000 0.0
-0.7570000 0.0
-0.7560000 0.0
-0.7550000 0.0
-0.7540000 0.0
-0.7530000 0.0
-0.7520000 0.0
-0.7510000 0.0
-0.7500000 0.0
-0.7490000 0.0
-0.7480000 0.0
-0.7470000 0.0
-0.7460000 0.0
-0.7450000 0.0
-0.7440000 0.0
-0.7430000 0.0
-0.7420000 0.0
-0.7410000 0.0
-0.7400000 0.0
-0.7390000 0.0
-0.7380000 0.0
-0.7370000 0.0
-0.7360000 0.0
-0.7350000 0.0
-0.7340000 0.0
-0.7330000 0.0
-0.7320000 0.0
-0.7310000 0.0
-0.7300000 0.0
-0.7290000 0.0
-0.7280000 0.0
-0.7270000 0.0
-0.7260000 0.0
-0.7250000 0.0
-0.7240000 0.0
-0.7230000 0.0
-0.7220000 0.0
-0.7210000 0.0
-0.7200000 0.0
-0.7190000 0.0
-0.7180000 0.0
-0.7170000 0.0
-0.7160000 0.0
-0.7150000 0.0
-0.7140000 0.0
-0.7130000 0.0
-0.7120000 0.0
-0.7110000 0.0
-0.7100000 0.0
-0.7090000 0.0
-0.7080000 0.0
-0.7070000 0.0
-0.7060000 0.0
-0.7050000 0.0
-0.7040000 0.0
-0.7030000 0.0
-0.7020000 0.0
-0.7010000 0.0
-0.7000000 0.0
-0.6990000 0.0
-0.6980000 0.0
-0.6970000 0.0
-0.6960000 0.0
-0.6950000 0.0
-0.6940000 0.0
-0.6930000 0.0
-0.6920000 0.0
-0.6910000 0.0
-0.6900000 0.0
-0.6890000 0.0
-0.6880000 0.0
-0.6870000 0.0
-0.6860000 0.0
-0.6850000 0.0
-0.6840000 0.0
-0.6830000 0.0
-0.6820000 0.0
-0.6810000 0.0
-0.6800000 0.0
-0.6790000 0.0
-0.6780000 0.0
-0.6770000 0.0
-0.6760000 0.0
-0.6750000 0.0
-0.6740000 0.0
-0.6730000 0.0
-0.6720000 0.0
-0.6710000 0.0
-0.6700000 0.0
-0.6690000 0.0
-0.6680000 0.0
-0.6670000 0.0
-0.6660000 0.0
-0.6650000 0.0
-0.6640000 0.0
-0.6630000 0.0
-0.6620000 0.0
-0.6610000 0.0
-0.6600000 0.0
-0.6590000 0.0
-0.6580000 0.0
-0.6570000 0.0
-0.6560000 0.0
-0.6550000 0.0
-0.6540000 0.0
-0.6530000 0.0
-0.6520000 0.0
-0.6510000 0.0
-0.6500000 0.0
-0.6490000 0.0
-0.6480000 0.0
-0.6470000 0.0
-0.6460000 0.0
-0.6450000 0.0
-0.6440000 0.0
-0.6430000 0.0
-0.6420000 0.0
-0.6410000 0.0
-0.6400000 0.0
-0.6390000 0.0
-0.6380000 0.0
-0.6370000 0.0
-0.6360000 0.0
-0.6350000 0.0
-0.6340000 0.0
-0.6330000 0.0
-0.6320000 0.0
-0.6310000 0.0
-0.6300000 0.0
-0.6290000 0.0
-0.6280000 0.0
-0.6270000 0.0
-0.6260000 0.0
-0.6250000 0.0
-0.6240000 0.0
-0.6230000 0.0
-0.6220000 0.0
-0.6210000 0.0
-0.6200000 0.0
-0.6190000 0.0
-0.6180000 0.0
-0.6170000 0.0
-0.6160000 0.0
-0.6150000 0.0
-0.6140000 0.0
-0.6130000 0.0
-0.6120000 0.0
-0.6110000 0.0
-0.6100000 0.0
-0.6090000 0.0
-0.6080000 0.0
-0.6070000 0.0
-0.6060000 0.0
-0.6050000 0.0
-0.6040000 0.0
-0.6030000 0.0
-0.6020000 0.0
-0.6010000 0.0
-0.6000000 0.0
-0.5990000 0.0
-0.5980000 0.0
-0.5970000 0.0
-0.5960000 0.0
-0.5950000 0.0
-0.5940000 0.0
-0.5930000 0.0
-0.5920000 0.0
-0.5910000 0.0
-0.5900000 0.0
-0.5890000 0.0
-0.5880000 0.0
-0.5870000 0.0
-0.5860000 0.0
-0.5850000 0.0
-0.5840000 0.0
-0.5830000 0.0
-0.5820000 0.0
-0.5810000 0.0
-0.5800000 0.0
-0.5790000 0.0
-0.5780000 0.0
-0.5770000 0.0
-0.5760000 0.0
-0.5750000 0.0
-0.5740000 0.0
-0.5730000 0.0
-0.5720000 0.0
-0.5710000 0.0
-0.5700000 0.0
-0.5690000 0.0
-0.5680000 0.0
-0.5670000 0.0
-0.5660000 0.0
-0.5650000 0.0
-0.5640000 0.0
-0.5630000 0.0
-0.5620000 0.0
-0.5610000 0.0
-0.5600000 0.0
-0.5590000 0.0
-0.5580000 0.0
-0.5570000 0.0
-0.5560000 0.0
-0.5550000 0.0
-0.5540000 0.0
-0.5530000 0.0
-0.5520000 0.0
-0.5510000 0.0
-0.5500000 0.0
-0.5490000 0.0
-0.5480000 0.0
-0.5470000 0.0
-0.5460000 0.0
-0.5450000 0.0
-0.5440000 0.0
-0.5430000 0.0
-0.5420000 0.0
-0.5410000 0.0
-0.5400000 0.0
-0.5390000 0.0
-0.5380000 0.0
-0.5370000 0.0
-0.5360000 0.0
-0.5350000 0.0
-0.5340000 0.0
-0.5330000 0.0
-0.5320000 0.0
-0.5310000 0.0
-0.5300000 0.0
-0.5290000 0.0
-0.5280000 0.0
-0.5270000 0.0
-0.5260000 0.0
-0.5250000 0.0
-0.5240000 0.0
-0.5230000 0.0
-0.5220000 0.0
-0.5210000 0.0
-0.5200000 0.0
-0.5190000 0.0
-0.5180000 0.0
-0.5170000 0.0
-0.5160000 0.0
-0.5150000 0.0
-0.5140000 0.0
-0.5130000 0.0
-0.5120000 0.0
-0.5110000 0.0
-0.5100000 0.0
-0.5090000 0.0
-0.5080000 0.0
-0.5070000 0.0
-0.5060000 0.0
-0.5050000 0.0
-0.5040000 0.0
-0.5030000 0.0
-0.5020000 0.0
-0.5010000 0.0
-0.5000000 0.0
-0.4990000 0.0
-0.4980000 0.0
-0.4970000 0.0
-0.4960000 0.0
-0.4950000 0.0
-0.4940000 0.0
-0.4930000 0.0
-0.4920000 0.0
-0.4910000 0.0
-0.4900000 0.0
-0.4890000 0.0
-0.4880000 0.0
-0.4870000 0.0
-0.4860000 0.0
-0.4850000 0.0
-0.4840000 0.0
-0.4830000 0.0
-0.4820000 0.0
-0.4810000 0.0
-0.4800000 0.0
-0.4790000 0.0
-0.4780000 0.0
-0.4770000 0.0
-0.4760000 0.0
-0.4750000 0.0
-0.4740000 0.0
-0.4730000 0.0
-0.4720000 0.0
-0.4710000 0.0
-0.4700000 0.0
-0.4690000 0.0
-0.4680000 0.0
-0.4670000 0.0
-0.4660000 0.0
-0.4650000 0.0
-0.4640000 0.0
-0.4630000 0.0
-0.4620000 0.0
-0.4610000 0.0
-0.4600000 0.0
-0.4590000 0.0
-0.4580000 0.0
-0.4570000 0.0
-0.4560000 0.0
-0.4550000 0.0
-0.4540000 0.0
-0.4530000 0.0
-0.4520000 0.0
-0.4510000 0.0
-0.4500000 0.0
-0.4490000 0.0
-0.4480000 0.0
-0.4470000 0.0
-0.4460000 0.0
-0.4450000 0.0
-0.4440000 0.0
-0.4430000 0.0
-0.4420000 0.0
-0.4410000 0.0
-0.4400000 0.0
-0.4390000 0.0
-0.4380000 0.0
-0.4370000 0.0
-0.4360000 0.0
-0.4350000 0.0
-0.4340000 0.0
-0.4330000 0.0
-0.4320000 0.0
-0.4310000 0.0
-0.4300000 0.0
-0.4290000 0.0
-0.4280000 0.0
-0.4270000 0.0
-0.4260000 0.0
-0.4250000 0.0
-0.4240000 0.0
-0.4230000 0.0
-0.4220000 0.0
-0.4210000 0.0
-0.4200000 0.0
-0.4190000 0.0
-0.4180000 0.0
-0.4170000 0.0
-0.4160000 0.0
-0.4150000 0.0
-0.4140000 0.0
-0.4130000 0.0
-0.4120000 0.0
-0.4110000 0.0
-0.4100000 0.0
-0.4090000 0.0
-0.4080000 0.0
-0.4070000 0.0
-0.4060000 0.0
-0.4050000 0.0
-0.4040000 0.0
-0.4030000 0.0
-0.4020000 0.0
-0.4010000 0.0
-0.4000000 0.0
-0.3990000 0.0
-0.3980000 0.0
-0.3970000 0.0
-0.3960000 0.0
-0.3950000 0.0
-0.3940000 0.0
-0.3930000 0.0
-0.3920000 0.0
-0.3910000 0.0
-0.3900000 0.0
-0.3890000 0.0
-0.3880000 0.0
-0.3870000 0.0
-0.3860000 0.0
-0.3850000 0.0
-0.3840000 0.0
-0.3830000 0.0
-0.3820000 0.0
-0.3810000 0.0
-0.3800000 0.0
-0.3790000 0.0
-0.3780000 0.0
-0.3770000 0.0
-0.3760000 0.0
-0.3750000 0.0
-0.3740000 0.0
-0.3730000 0.0
-0.3720000 0.0
-0.3710000 0.0
-0.3700000 0.0
-0.3690000 0.0
-0.3680000 0.0
-0.3670000 0.0
-0.3660000 0.0
-0.3650000 0.0
-0.3640000 0.0
-0.3630000 0.0
-0.3620000 0.0
-0.3610000 0.0
-0.3600000 0.0
-0.3590000 0.0
-0.3580000 0.0
-0.3570000 0.0
-0.3560000 0.0
-0.3550000 0.0
-0.3540000 0.0
-0.3530000 0.0
-0.3520000 0.0
-0.3510000 0.0
-0.3500000 0.0
-0.3490000 0.0
-0.3480000 0.0
-0.3470000 0.0
-0.3460000 0.0
-0.3450000 0.0
-0.3440000 0.0
-0.3430000 0.0
-0.3420000 0.0
-0.3410000 0.0
-0.3400000 0.0
-0.3390000 0.0
-0.3380000 0.0
-0.3370000 0.0
-0.3360000 0.0
-0.3350000 0.0
-0.3340000 0.0
-0.3330000 0.0
-0.3320000 0.0
-0.3310000 0.0
-0.3300000 0.0
-0.3290000 0.0
-0.3280000 0.0
-0.3270000 0.0
-0.3260000 0.0
-0.3250000 0.0
-0.3240000 0.0
-0.3230000 0.0
-0.3220000 0.0
-0.3210000 0.0
-0.3200000 0.0
-0.3190000 0.0
-0.3180000 0.0
-0.3170000 0.0
-0.3160000 0.0
-0.3150000 0.0
-0.3140000 0.0
-0.3130000 0.0
-0.3120000 0.0
-0.3110000 0.0
-0.3100000 0.0
-0.3090000 0.0
-0.3080000 0.0
-0.3070000 0.0
-0.3060000 0.0
-0.3050000 0.0
-0.3040000 0.0
-0.3030000 0.0
-0.3020000 0.0
-0.3010000 0.0
-0.3000000 0.0
-0.2990000 0.0
-0.2980000 0.0
-0.2970000 0.0
-0.2960000 0.0
-0.2950000 0.0
-0.2940000 0.0
-0.2930000 0.0
-0.2920000 0.0
-0.2910000 0.0
-0.2900000 0.0
-0.2890000 0.0
-0.2880000 0.0
-0.2870000 0.0
-0.2860000 0.0
-0.2850000 0.0
-0.2840000 0.0
-0.2830000 0.0
-0.2820000 0.0
-0.2810000 0.0
-0.2800000 0.0
-0.2790000 0.0
-0.2780000 0.0
-0.2770000 0.0
-0.2760000 0.0
-0.2750000 0.0
-0.2740000 0.0
-0.2730000 0.0
-0.2720000 0.0
-0.2710000 0.0
-0.2700000 0.0
-0.2690000 0.0
-0.2680000 0.0
-0.2670000 0.0
-0.2660000 0.0
-0.2650000 0.0
-0.2640000 0.0
-0.2630000 0.0
-0.2620000 0.0
-0.2610000 0.0
-0.2600000 0.0
-0.2590000 0.0
-0.2580000 0.0
-0.2570000 0.0
-0.2560000 0.0
-0.2550000 0.0
-0.2540000 0.0
-0.2530000 0.0
-0.2520000 0.0
-0.2510000 0.0
-0.2500000 0.0
-0.2490000 0.0
-0.2480000 0.0
-0.2470000 0.0
-0.2460000 0.0
-0.2450000 0.0
-0.2440000 0.0
-0.2430000 0.0
-0.2420000 0.0
-0.2410000 0.0
-0.2400000 0.0
-0.2390000 0.0
-0.2380000 0.0
-0.2370000 0.0
-0.2360000 0.0
-0.2350000 0.0
-0.2340000 0.0
-0.2330000 0.0
-0.2320000 0.0
-0.2310000 0.0
-0.2300000 0.0
-0.2290000 0.0
-0.2280000 0.0
-0.2270000 0.0
-0.2260000 0.0
-0.2250000 0.0
-0.2240000 0.0
-0.2230000 0.0
-0.2220000 0.0
-0.2210000 0.0
-0.2200000 0.0
-0.2190000 0.0
-0.2180000 0.0
-0.2170000 0.0
-0.2160000 0.0
-0.2150000 0.0
-0.2140000 0.0
-0.2130000 0.0
-0.2120000 0.0
-0.2110000 0.0
-0.2100000 0.0
-0.2090000 0.0
-0.2080000 0.0
-0.2070000 0.0
-0.2060000 0.0
-0.2050000 0.0
-0.2040000 0.0
-0.2030000 0.0
-0.2020000 0.0
-0.2010000 0.0
-0.2000000 0.0
-0.1990000 0.0
-0.1980000 0.0
-0.1970000 0.0
-0.1960000 0.0
-0.1950000 0.0
-0.1940000 0.0
-0.1930000 0.0
-0.1920000 0.0
-0.1910000 0.0
-0.1900000 0.0
-0.1890000 0.0
-0.1880000 0.0
-0.1870000 0.0
-0.1860000 0.0
-0.1850000 0.0
-0.1840000 0.0
-0.1830000 0.0
-0.1820000 0.0
-0.1810000 0.0
-0.1800000 0.0
-0.1790000 0.0
-0.1780000 0.0
-0.1770000 0.0
-0.1760000 0.0
-0.1750000 0.0
-0.1740000 0.0
-0.1730000 0.0
-0.1720000 0.0
-0.1710000 0.0
-0.1700000 0.0
-0.1690000 0.0
-0.1680000 0.0
-0.1670000 0.0
-0.1660000 0.0
-0.1650000 0.0
-0.1640000 0.0
-0.1630000 0.0
-0.1620000 0.0
-0.1610000 0.0
-0.1600000 0.0
-0.1590000 0.0
-0.1580000 0.0
-0.1570000 0.0
-0.1560000 0.0
-0.1550000 0.0
-0.1540000 0.0
-0.1530000 0.0
-0.1520000 0.0
-0.1510000 0.0
-0.1500000 0.0
-0.1490000 0.0
-0.1480000 0.0
-0.1470000 0.0
-0.1460000 0.0
-0.1450000 0.0
-0.1440000 0.0
-0.1430000 0.0
-0.1420000 0.0
-0.1410000 0.0
-0.1400000 0.0
-0.1390000 0.0
-0.1380000 0.0
-0.1370000 0.0
-0.1360000 0.0
-0.1350000 0.0
-0.1340000 0.0
-0.1330000 0.0
-0.1320000 0.0
-0.1310000 0.0
-0.1300000 0.0
-0.1290000 0.0
-0.1280000 0.0
-0.1270000 0.0
-0.1260000 0.0
-0.1250000 0.0
-0.1240000 0.0
-0.1230000 0.0
-0.1220000 0.0
-0.1210000 0.0
-0.1200000 0.0
-0.1190000 0.0
-0.1180000 0.0
-0.1170000 0.0
-0.1160000 0.0
-0.1150000 0.0
-0.1140000 0.0
-0.1130000 0.0
-0.1120000 0.0
-0.1110000 0.0
-0.1100000 0.0
-0.1090000 0.0
-0.1080000 0.0
-0.1070000 0.0
-0.1060000 0.0
-0.1050000 0.0
-0.1040000 0.0
-0.1030000 0.0
-0.1020000 0.0
-0.1010000 0.0
-0.1000000 0.0
-9.8999999E-02 0.0
-9.7999997E-02 0.0
-9.7000003E-02 0.0
-9.6000001E-02 0.0
-9.4999999E-02 0.0
-9.3999997E-02 0.0
-9.3000002E-02 0.0
-9.2000000E-02 0.0
-9.0999998E-02 0.0
-9.0000004E-02 0.0
-8.9000002E-02 0.0
-8.8000000E-02 0.0
-8.6999997E-02 0.0
-8.6000003E-02 -1.2458269e-36
-8.5000001E-02 -2.5941108999999998e-36
-8.3999999E-02 -3.9700688e-36
-8.2999997E-02 -5.3414319e-36
-8.2000002E-02 -6.592828999999999e-36
-8.1000000E-02 -7.558187999999999e-36
-7.9999998E-02 -8.099128999999999e-36
-7.9000004E-02 -8.1388928e-36
-7.8000002E-02 -7.651107e-36
-7.7000000E-02 -6.607970899999999e-36
-7.5999998E-02 -4.9987634e-36
-7.5000003E-02 -2.8713693e-36
-7.4000001E-02 0.0
-7.2999999E-02 2.8059664999999997e-36
-7.1999997E-02 5.6408322e-36
-7.1000002E-02 8.3439319e-36
-7.0000000E-02 1.0683784e-35
-6.8999998E-02 1.246357e-35
-6.8000004E-02 1.3468662e-35
-6.7000002E-02 1.3731858000000002e-35
-6.6000000E-02 1.2966045e-35
-6.4999998E-02 1.1159885000000002e-35
-6.4000003E-02 8.3820568e-36
-6.3000001E-02 4.8415165000000004e-36
-6.1999999E-02 0.0
-6.1000001E-02 -4.0879974e-36
-5.9999999E-02 -7.9258579e-36
-5.9000000E-02 -1.1046291e-35
-5.7999998E-02 -1.3103518e-35
-5.7000000E-02 -1.3768603e-35
-5.6000002E-02 -1.2875098999999999e-35
-5.5000000E-02 -1.0315784e-35
-5.4000001E-02 -6.1543952e-36
-5.2999999E-02 0.0
-5.2000001E-02 6.4284898e-36
-5.0999999E-02 1.3239694999999998e-35
-5.0000001E-02 1.9816297e-35
-4.8999999E-02 2.5413437999999997e-35
-4.8000000E-02 2.934932e-35
-4.6999998E-02 3.099029e-35
-4.6000000E-02 2.9841664e-35
-4.5000002E-02 2.5620142e-35
-4.4000000E-02 1.8302832e-35
-4.3000001E-02 8.1537471e-36
-4.1999999E-02 -4.2725442000000004e-36
-4.1000001E-02 -1.8139929e-35
-3.9999999E-02 -3.2355029000000003e-35
-3.9000001E-02 -4.5649421e-35
-3.7999999E-02 -5.6647869e-35
-3.7000000E-02 -6.4062796e-35
-3.5999998E-02 -6.6744142e-35
-3.5000000E-02 -6.3802639e-35
-3.4000002E-02 -5.4772793e-35
-3.3000000E-02 -3.9648092e-35
-3.2000002E-02 -1.8971131e-35
-3.0999999E-02 6.153041000000001e-36
-2.9999999E-02 3.4108658000000003e-35
-2.8999999E-02 6.2816502e-35
-2.8000001E-02 8.9898673e-35
-2.7000001E-02 1.1284008e-34
-2.6000001E-02 1.2913535999999998e-34
-2.5000000E-02 1.3671216e-34
-2.4000000E-02 1.3396431e-34
-2.3000000E-02 1.2001578e-34
-2.2000000E-02 9.484875e-35
-2.1000000E-02 5.9441287e-35
-2.0000000E-02 1.5776715e-35
-1.8999999E-02 -3.3219244e-35
-1.7999999E-02 -8.3847987e-35
-1.7000001E-02 -1.3185531e-34
-1.6000001E-02 -1.7277378e-34
-1.5000000E-02 -2.0227857e-34
-1.4000000E-02 -2.1655163e-34
-1.3000000E-02 -2.1273901e-34
-1.2000000E-02 -1.8927020999999998e-34
-1.1000000E-02 -1.4613252e-34
-9.9999998E-03 -8.507820600000001e-35
-8.9999996E-03 -9.627859900000001e-36
-8.0000004E-03 7.5012076e-35
-7.0000002E-03 1.6223262e-34
-6.0000001E-03 2.4443852e-34
-4.9999999E-03 3.1362137999999997e-34
-4.0000002E-03 3.6195013e-34
-3.0000000E-03 3.8254607000000003e-34
-2.0000001E-03 3.7017959e-34
-1.0000000E-03 3.2191312e-34
0.0000000E+00 2.3764754e-34
1.0000000E-03 1.2047703e-34
2.0000001E-03 -2.318147e-35
3.0000000E-03 -1.8372977e-34
4.0000002E-03 -3.4881593000000005e-34
4.9999999E-03 -5.0405551e-34
6.0000001E-03 -6.3402107e-34
7.0000002E-03 -7.234542799999999e-34
8.0000004E-03 -7.5862669999999996e-34
8.9999996E-03 -7.287749300000001e-34
9.9999998E-03 -6.2746567e-34
1.1000000E-02 -4.537971e-34
1.2000000E-02 -2.1329937000000003e-34
1.3000000E-02 8.158025100000001e-35
1.4000000E-02 4.1153104e-34
1.5000000E-02 7.5104367e-34
1.6000001E-02 1.0697334e-33
1.7000001E-02 1.3343287e-33
1.7999999E-02 1.5112319000000001e-33
1.8999999E-02 1.5696044e-33
2.0000000E-02 1.4847068e-33
2.1000000E-02 1.2412976e-33
2.2000000E-02 8.3676945e-34
2.3000000E-02 2.836777e-34
2.4000000E-02 -3.8869184e-34
2.5000000E-02 -1.1340584e-33
2.6000001E-02 -1.8904899e-33
2.7000001E-02 -2.5835523000000003e-33
2.8000001E-02 -3.1313356e-33
2.8999999E-02 -3.4512652e-33
2.9999999E-02 -3.4683698e-33
3.0999999E-02 -3.1245386e-33
3.2000002E-02 -2.3879733e-33
3.3000000E-02 -1.2619286000000001e-33
3.4000002E-02 2.0834141e-34
3.5000000E-02 1.9315717999999998e-33
3.5999998E-02 3.7705036999999996e-33
3.7000000E-02 5.5468519e-33
3.7999999E-02 7.0518153e-33
3.9000001E-02 8.062295e-33
3.9999999E-02 8.3623147e-33
4.1000001E-02 7.7685454e-33
4.1999999E-02 6.1580412e-33
4.3000001E-02 3.4956111e-33
4.4000000E-02 -1.4232651e-34
4.5000002E-02 -4.5509224e-33
4.6000000E-02 -9.390697199999999e-33
4.6999998E-02 -1.4195193e-32
4.8000000E-02 -1.8394931e-32
4.8999999E-02 -2.1358852e-32
5.0000001E-02 -2.2452692999999998e-32
5.0999999E-02 -2.1111695e-32
5.2000001E-02 -1.6922727e-32
5.2999999E-02 -9.708607599999999e-33
5.4000001E-02 3.9453785e-34
5.5000000E-02 1.2877619999999999e-32
5.6000002E-02 2.6827811999999996e-32
5.7000000E-02 4.0937324999999994e-32
5.7999998E-02 5.3560422e-32
5.9000000E-02 6.2823836e-32
5.9999999E-02 6.6790896e-32
6.1000001E-02 6.367348e-32
6.1999999E-02 5.207884899999999e-32
6.3000001E-02 3.1271307e-32
6.4000003E-02 1.4217719e-33
6.4999998E-02 -3.6186673e-32
6.6000000E-02 -7.9032122e-32
6.7000002E-02 -1.2334025e-31
6.8000004E-02 -1.6421349e-31
6.8999998E-02 -1.9592323000000002e-31
7.0000000E-02 -2.123715e-31
7.1000002E-02 -2.0771086e-31
7.1999997E-02 -1.7708979e-31
7.2999999E-02 -1.174685e-31
7.4000001E-02 -2.8428846e-32
7.5000003E-02 8.7117099e-32
7.5999998E-02 2.2242588000000003e-31
7.7000000E-02 3.6673826e-31
7.8000002E-02 5.0551084e-31
7.9000004E-02 6.2114062e-31
7.9999998E-02 6.942209599999999e-31
8.1000000E-02 7.0531792e-31
8.2000002E-02 6.371920700000001e-31
8.2999997E-02 4.773245400000001e-31
8.3999999E-02 2.205344e-31
8.5000001E-02 -1.2858495999999999e-31
8.6000003E-02 -5.5373186e-31
8.6999997E-02 -1.0258054e-30
8.8000000E-02 -1.5029884e-30
8.9000002E-02 -1.9322819e-30
9.0000004E-02 -2.2526777e-30
9.0999998E-02 -2.4000133000000002e-30
9.2000000E-02 -2.3133813e-30
9.3000002E-02 -1.9427592e-30
9.3999997E-02 -1.2573115e-30
9.4999999E-02 -2.5360745e-31
9.6000001E-02 1.0371758e-30
9.7000003E-02 2.5441015999999997e-30
9.7999997E-02 4.1544435999999995e-30
9.8999999E-02 5.7157555e-30
0.1000000 7.0428057e-30
0.1010000 7.9298044e-30
0.1020000 8.167859000000001e-30
0.1030000 7.5670333e-30
0.1040000 5.9817187e-30
0.1050000 3.3373795e-30
0.1060000 -3.4389058000000004e-31
0.1070000 -4.9220373000000004e-30
0.1080000 -1.0125236e-29
0.1090000 -1.5546892999999998e-29
0.1100000 -2.0656349000000002e-29
0.1110000 -2.4825431999999998e-29
0.1120000 -2.7371795e-29
0.1130000 -2.7618447e-29
0.1140000 -2.496703e-29
0.1150000 -1.8980361e-29
0.1160000 -9.4677771e-30
0.1170000 3.4350604e-30
0.1180000 1.920151e-29
0.1190000 3.6874781e-29
0.1200000 5.5064378e-29
0.1210000 7.1986794e-29
0.1220000 8.5556748e-29
0.1230000 9.353130199999999e-29
0.1240000 9.3704372e-29
0.1250000 8.414353099999999e-29
0.1260000 6.34546e-29
0.1270000 3.1053469e-29
0.1280000 -1.2580761e-29
0.1290000 -6.570147800000001e-29
0.1300000 -1.2517108e-28
0.1310000 -1.8644947e-28
0.1320000 -2.4372153000000003e-28
0.1330000 -2.9018301e-28
0.1340000 -3.1849223999999996e-28
0.1350000 -3.2138121e-28
0.1360000 -2.9240125e-28
0.1370000 -2.2676027e-28
0.1380000 -1.2218988e-28
0.1390000 2.0236863999999999e-29
0.1400000 1.9542851e-28
0.1410000 3.9383748e-28
0.1420000 6.013591e-28
0.1430000 7.9965266e-28
0.1440000 9.669498399999999e-28
0.1450000 1.0793816000000001e-27
0.1460000 1.1128121e-27
0.1470000 1.0451176e-27
0.1480000 8.5879052e-28
0.1490000 5.4369345e-28
0.1500000 9.9732815e-29
0.1510000 -4.6081978e-28
0.1520000 -1.1116568000000001e-27
0.1530000 -1.8117179e-27
0.1540000 -2.5057059e-27
0.1550000 -3.126059e-27
0.1560000 -3.5965209999999995e-27
0.1570000 -3.837323e-27
0.1580000 -3.7718544e-27
0.1590000 -3.3345301e-27
0.1600000 -2.4793889000000002e-27
0.1610000 -1.1887959999999999e-27
0.1620000 5.1853542e-28
0.1630000 2.5810749999999998e-27
0.1640000 4.8904942999999994e-27
0.1650000 7.2910718e-27
0.1660000 9.5832709e-27
0.1670000 1.1532076e-26
0.1680000 1.2880357e-26
0.1690000 1.3367148e-26
0.1700000 1.2750271e-26
0.1710000 1.0832217000000001e-26
0.1720000 7.4876768e-27
0.1730000 2.6906734e-27
0.1740000 -3.4612232e-27
0.1750000 -1.0728304000000001e-26
0.1760000 -1.8718593000000002e-26
0.1770000 -2.6888854e-26
0.1780000 -3.4558966000000004e-26
0.1790000 -4.0941303e-26
0.1800000 -4.5185677e-26
0.1810000 -4.6439289e-26
0.1820000 -4.3919686e-26
0.1830000 -3.6997219999999996e-26
0.1840000 -2.5282010000000001e-26
0.1850000 -8.7089752e-27
0.1860000 1.2386632e-26
0.1870000 3.7211492e-26
0.1880000 6.448275900000001e-26
0.1890000 9.2430973e-26
0.1900000 1.1884401999999998e-25
0.1910000 1.4115718e-25
0.1920000 1.5659095e-25
0.1930000 1.6233532999999999e-25
0.1940000 1.5577488e-25
0.1950000 1.3474459000000002e-25
0.1960000 9.780189099999999e-26
0.1970000 4.4496454e-26
0.1980000 -2.4384705e-26
0.1990000 -1.0662116e-25
0.2000000 -1.9843748e-25
0.2010000 -2.9448099000000002e-25
0.2020000 -3.8791985e-25
0.2030000 -4.7067821e-25
0.2040000 -5.3381724e-25
0.2050000 -5.6806054999999995e-25
0.2060000 -5.644524e-25
0.2070000 -5.1512363e-25
0.2080000 -4.1412744e-25
0.2090000 -2.5829457e-25
0.2100000 -4.8046722999999995e-26
0.2110000 2.1190225e-25
0.2120000 5.1203197e-25
0.2130000 8.3776296e-25
0.2140000 1.1695355999999999e-24
0.2150000 1.4832777e-24
0.2160000 1.7513033e-24
0.2170000 1.9436544e-24
0.2180000 2.0298764e-24
0.2190000 1.9811761e-24
0.2200000 1.7728788e-24
0.2210000 1.3870630999999999e-24
0.2220000 8.1521548e-25
0.2230000 6.0718683e-26
0.2240000 -8.590383299999999e-25
0.2250000 -1.9111471e-24
0.2260000 -3.0464844e-24
0.2270000 -4.2000351e-24
0.2280000 -5.2924019000000004e-24
0.2290000 -6.232615599999999e-24
0.2300000 -6.9222865e-24
0.2310000 -7.2610647e-24
0.2320000 -7.153268000000001e-24
0.2330000 -6.5154339e-24
0.2340000 -5.2844559e-24
0.2350000 -3.42585e-24
0.2360000 -9.4162028e-25
0.2370000 2.1228795e-24
0.2380000 5.6737347999999995e-24
0.2390000 9.5655505e-24
0.2400000 1.3601429e-23
0.2410000 1.7536369e-23
0.2420000 2.108448e-23
0.2430000 2.3930202e-23
0.2440000 2.5743541e-23
0.2450000 2.6199030000000002e-23
0.2460000 2.4997841000000002e-23
0.2470000 2.1892214e-23
0.2480000 1.6711029000000002e-23
0.2490000 9.385090499999999e-24
0.2500000 -2.9489584e-26
0.2510000 -1.1331668e-23
0.2520000 -2.4161446e-23
0.2530000 -3.7993331e-23
0.2540000 -5.2138958e-23
0.2550000 -6.5760313e-23
0.2560000 -7.7894601e-23
0.2570000 -8.7491202e-23
0.2580000 -9.3460542e-23
0.2590000 -9.473406e-23
0.2600000 -9.033336e-23
0.2610000 -7.9446211e-23
0.2620000 -6.1505759e-23
0.2630000 -3.6268989e-23
0.2640000 -3.8895539e-24
0.2650000 3.5020282e-23
0.2660000 7.934402899999999e-23
0.2670000 1.2743712e-22
0.2680000 1.771299e-22
0.2690000 2.257618e-22
0.2700000 2.7024991999999997e-22
0.2710000 3.0719387e-22
0.2720000 3.3301691999999997e-22
0.2730000 3.441414e-22
0.2740000 3.3719440999999995e-22
0.2750000 3.0923675e-22
0.2760000 2.5800635000000002e-22
0.2770000 1.8216492e-22
0.2780000 8.1534701e-23
0.2790000 -4.2689972e-23
0.2800000 -1.8777158e-22
0.2810000 -3.4931522000000003e-22
0.2820000 -5.2122679e-22
0.2830000 -6.957578799999999e-22
0.2840000 -8.636488599999999e-22
0.2850000 -1.0143784e-21
0.2860000 -1.1365234e-21
0.2870000 -1.2182276e-21
0.2880000 -1.2477714000000001e-21
0.2890000 -1.2142288e-21
0.2900000 -1.1081902999999999e-21
0.2910000 -9.225235999999999e-22
0.2920000 -6.5313869e-22
0.2930000 -2.9971616e-22
0.2940000 1.3364364999999998e-22
0.2950000 6.3789924e-22
0.2960000 1.1987208e-21
0.2970000 1.796363e-21
0.2980000 2.4058001e-21
0.2990000 2.9971574e-21
0.3000000 3.5364615e-21
0.3010000 3.986725e-21
0.3020000 4.3093581e-21
0.3030000 4.4658871e-21
0.3040000 4.4199422e-21
0.3050000 4.1394514e-21
0.3060000 3.5989636e-21
0.3070000 2.7820022e-21
0.3080000 1.6833353e-21
0.3090000 3.1103547e-22
0.3100000 -1.3118061e-21
0.3110000 -3.1458501000000002e-21
0.3120000 -5.134900399999999e-21
0.3130000 -7.206036699999999e-21
0.3140000 -9.2705968e-21
0.3150000 -1.1226088e-20
0.3160000 -1.2959070000000002e-20
0.3170000 -1.434901e-20
0.3180000 -1.5273073e-20
0.3190000 -1.561174e-20
0.3200000 -1.5255111e-20
0.3210000 -1.4109675000000002e-20
0.3220000 -1.2105302999999999e-20
0.3230000 -9.2021363e-21
0.3240000 -5.3970310000000005e-21
0.3250000 -7.2918902000000005e-22
0.3260000 4.7154224e-21
0.3270000 1.0801246e-20
0.3280000 1.7342264999999998e-20
0.3290000 2.4103406000000003e-20
0.3300000 3.0804476e-20
0.3310000 3.7126792999999997e-20
0.3320000 4.2722581e-20
0.3330000 4.7227035e-20
0.3340000 5.0272921999999997e-20
0.3350000 5.1507286000000006e-20
0.3360000 5.0609831999999997e-20
0.3370000 4.7312308e-20
0.3380000 4.1418113e-20
0.3390000 3.2821243e-20
0.3400000 2.1523596e-20
0.3410000 7.6495981e-21
0.3420000 -8.5429086e-21
0.3430000 -2.6656486e-20
0.3440000 -4.6153603999999997e-20
0.3450000 -6.6362503e-20
0.3460000 -8.6490124e-20
0.3470000 -1.0564227e-19
0.3480000 -1.228511e-19
0.3490000 -1.3710959e-19
0.3500000 -1.4741226e-19
0.3510000 -1.5280105e-19
0.3520000 -1.5241491e-19
0.3530000 -1.455412e-19
0.3540000 -1.3166673e-19
0.3550000 -1.1052608e-19
0.3560000 -8.2144528e-20
0.3570000 -4.6872767000000006e-20
0.3580000 -5.4110146999999994e-21
0.3590000 4.1180261e-20
0.3600000 9.1485065e-20
0.3610000 1.4375377e-19
0.3620000 1.959435e-19
0.3630000 2.4577717e-19
0.3640000 2.9082113e-19
0.3650000 3.2857981e-19
0.3660000 3.5660507e-19
0.3670000 3.7261728e-19
0.3680000 3.7463329000000004e-19
0.3690000 3.6109652999999997e-19
0.3700000 3.3100317e-19
0.3710000 2.8401749000000003e-19
0.3720000 2.2056975e-19
0.3730000 1.4192955e-19
0.3740000 5.0247481e-20
0.3750000 -5.1440693e-20
0.3760000 -1.5925312e-19
0.3770000 -2.685479e-19
0.3780000 -3.7405838000000004e-19
0.3790000 -4.700783400000001e-19
0.3800000 -5.5069428e-19
0.3810000 -6.1006101e-19
0.3820000 -6.4271263e-19
0.3830000 -6.4389912e-19
0.3840000 -6.0993576e-19
0.3850000 -5.3855015e-19
0.3860000 -4.292098e-19
0.3870000 -2.8341136000000003e-19
0.3880000 -1.049117e-19
0.3890000 1.0011936e-19
0.3900000 3.2304324999999996e-19
0.3910000 5.5281218999999995e-19
0.3920000 7.761586700000001e-19
0.3930000 9.7792539e-19
0.3940000 1.1415433e-18
0.3950000 1.2496566e-18
0.3960000 1.2848903e-18
0.3970000 1.2307439e-18
0.3980000 1.0725944e-18
0.3990000 7.987724500000001e-19
0.4000000 4.0168169e-19
0.4010000 -1.2109115e-19
0.4020000 -7.657220599999999e-19
0.4030000 -1.5212109999999999e-18
0.4040000 -2.3686197e-18
0.4050000 -3.2805485e-18
0.4060000 -4.2209136e-18
0.4070000 -5.1450864e-18
0.4080000 -6.0004425e-18
0.4090000 -6.7273701000000005e-18
0.4100000 -7.2607588e-18
0.4110000 -7.5319932e-18
0.4120000 -7.4714397e-18
0.4130000 -7.0114013e-18
0.4140000 -6.0894956e-18
0.4150000 -4.6523756e-18
0.4160000 -2.6596955e-18
0.4170000 -8.820184899999999e-20
0.4180000 3.0642133999999998e-18
0.4190000 6.774652500000001e-18
0.4200000 1.0991748e-17
0.4210000 1.563278e-17
0.4220000 2.0581613e-17
0.4230000 2.5687622999999998e-17
0.4240000 3.0765856e-17
0.4250000 3.5598558e-17
0.4260000 3.9938290999999996e-17
0.4270000 4.3512694000000004e-17
0.4280000 4.6031013999999994e-17
0.4290000 4.7192386000000005e-17
0.4300000 4.6695866e-17
0.4310000 4.4252028000000006e-17
0.4320000 3.9596011e-17
0.4330000 3.2501694e-17
0.4340000 2.279663e-17
0.4350000 1.037735e-17
0.4360000 -4.7755214e-18
0.4370000 -2.2582896999999997e-17
0.4380000 -4.2854242e-17
0.4390000 -6.527665300000001e-17
0.4400000 -8.9406695e-17
0.4410000 -1.1466569e-16
0.4420000 -1.4033913e-16
0.4430000 -1.6558083e-16
0.4440000 -1.8942235e-16
0.4450000 -2.1078813999999998e-16
0.4460000 -2.2851656e-16
0.4470000 -2.4138721e-16
0.4480000 -2.4815397999999997e-16
0.4490000 -2.4758405e-16
0.4500000 -2.3850196e-16
0.4510000 -2.1983807000000002e-16
0.4520000 -1.9068034999999999e-16
0.4530000 -1.503283e-16
0.4540000 -9.834736e-17
0.4550000 -3.4622146e-17
0.4560000 4.0593485e-17
0.4570000 1.2663152e-16
0.4580000 2.2237231e-16
0.4590000 3.262165e-16
0.4600000 4.3606898e-16
0.4610000 5.493363499999999e-16
0.4620000 6.6294018e-16
0.4630000 7.733475299999999e-16
0.4640000 8.7661996e-16
0.4650000 9.6848184e-16
0.4660000 1.0444083e-15
0.4670000 1.0997321e-15
0.4680000 1.1297698e-15
0.4690000 1.1299634999999999e-15
0.4700000 1.0960373e-15
0.4710000 1.0241659e-15
0.4720000 9.1114912e-16
0.4730000 7.5459096e-16
0.4740000 5.530755399999999e-16
0.4750000 3.0633596e-16
0.4760000 1.540927e-17
0.4770000 -3.1722846e-16
0.4780000 -6.8755339e-16
0.4790000 -1.0899177e-15
0.4800000 -1.5170125000000001e-15
0.4810000 -1.9598741e-15
0.4820000 -2.4079405999999997e-15
0.4830000 -2.8491604000000003e-15
0.4840000 -3.2701576e-15
0.4850000 -3.6564533e-15
0.4860000 -3.9927459e-15
0.4870000 -4.2632452e-15
0.4880000 -4.4520598e-15
0.4890000 -4.54363e-15
0.4900000 -4.5232019e-15
0.4910000 -4.3773286e-15
0.4920000 -4.0943935e-15
0.4930000 -3.6651384e-15
0.4940000 -3.0831844e-15
0.4950000 -2.3455307e-15
0.4960000 -1.4530127e-15
0.4970000 -4.1070647e-16
0.4980000 7.7174164e-16
0.4990000 2.0798718999999997e-15
0.5000000 3.494274e-15
0.5010000 4.9905679e-15
0.5020000 6.5395159e-15
0.5030000 8.1072726e-15
0.5040000 9.6557865e-15
0.5050000 1.1143347e-14
0.5060000 1.2525289e-14
0.5070000 1.3754836000000002e-14
0.5080000 1.4784083e-14
0.5090000 1.5565108e-14
0.5100000 1.6051188e-14
0.5110000 1.6198097e-14
0.5120000 1.5965463e-14
0.5130000 1.5318162e-14
0.5140000 1.4227701e-14
0.5150000 1.2673560999999999e-14
0.5160000 1.0644465e-14
0.5170000 8.1395327e-15
0.5180000 5.1692743e-15
0.5190000 1.7563968e-15
0.5200000 -2.0636226e-15
0.5210000 -6.2422212e-15
0.5220000 -1.0717731e-14
0.5230000 -1.5415667e-14
0.5240000 -2.0249355999999998e-14
0.5250000 -2.5120897999999997e-14
0.5260000 -2.9922483999999995e-14
0.5270000 -3.4538046e-14
0.5280000 -3.8845233e-14
0.5290000 -4.2717698000000004e-14
0.5300000 -4.6027638e-14
0.5310000 -4.8648591e-14
0.5320000 -5.0458377e-14
0.5330000 -5.1342198e-14
0.5340000 -5.1195771999999997e-14
0.5350000 -4.9928479000000004e-14
0.5360000 -4.7466398e-14
0.5370000 -4.3755239e-14
0.5380000 -3.8762999e-14
0.5390000 -3.2482334e-14
0.5400000 -2.4932566e-14
0.5410000 -1.6161236e-14
0.5420000 -6.2451733e-15
0.5430000 4.7089933e-15
0.5440000 1.6564906e-14
0.5450000 2.9157172000000003e-14
0.5460000 4.2292683e-14
0.5470000 5.5752587e-14
0.5480000 6.9294892e-14
0.5490000 8.265766300000001e-14
0.5500000 9.556279700000001e-14
0.5510000 1.0772036999999999e-13
0.5520000 1.1883333e-13
0.5530000 1.2860277999999998e-13
0.5540000 1.3673335e-13
0.5550000 1.4293903e-13
0.5560000 1.4694896e-13
0.5570000 1.4851337e-13
0.5580000 1.4740943000000001e-13
0.5590000 1.4344698e-13
0.5600000 1.3647398e-13
0.5610000 1.2638165e-13
0.5620000 1.1310915e-13
0.5630000 9.6647804e-14
0.5640000 7.7044672e-14
0.5650000 5.4405466e-14
0.5660000 2.8896757e-14
0.5670000 7.4736215e-16
0.5680000 -2.9751127e-14
0.5690000 -6.2244735e-14
0.5700000 -9.6318446e-14
0.5710000 -1.3149856e-13
0.5720000 -1.6725615e-13
0.5730000 -2.0301154e-13
0.5740000 -2.3813995e-13
0.5750000 -2.7197832e-13
0.5760000 -3.0383332e-13
0.5770000 -3.3299044e-13
0.5780000 -3.5872442000000005e-13
0.5790000 -3.8031068e-13
0.5800000 -3.9703797e-13
0.5810000 -4.082219e-13
0.5820000 -4.1321951999999997e-13
0.5830000 -4.1144455999999995e-13
0.5840000 -4.0238317e-13
0.5850000 -3.8561006e-13
0.5860000 -3.6080448e-13
0.5870000 -3.2776613e-13
0.5880000 -2.8642991e-13
0.5890000 -2.3687969e-13
0.5900000 -1.7936039e-13
0.5910000 -1.1428771e-13
0.5920000 -4.2255165e-14
0.5930000 3.59622e-14
0.5940000 1.1940797e-13
0.5950000 2.069488e-13
0.5960000 2.9728363999999997e-13
0.5970000 3.8895800000000005e-13
0.5980000 4.8038347e-13
0.5990000 5.6986276e-13
0.6000000 6.5561976e-13
0.6010000 7.3583489e-13
0.6020000 8.0868455e-13
0.6030000 8.7238473e-13
0.6040000 9.2523721e-13
0.6050000 9.6567736e-13
0.6060000 9.9232265e-13
0.6070000 1.0040193e-12
0.6080000 9.9988656e-13
0.6090000 9.7935576e-13
0.6100000 9.4220294e-13
0.6110000 8.8857297e-13
0.6120000 8.1899345e-13
0.6130000 7.343768e-13
0.6140000 6.3600934e-13
0.6150000 5.2552622e-13
0.6160000 4.0487174999999997e-13
0.6170000 2.7624559e-13
0.6180000 1.4203443999999998e-13
0.6190000 4.7315413e-15
0.6200000 -1.3315492000000002e-13
0.6210000 -2.6920141000000004e-13
0.6220000 -4.0117361e-13
0.6230000 -5.2713194e-13
0.6240000 -6.4553351e-13
0.6250000 -7.553257900000001e-13
0.6260000 -8.56027e-13
0.6270000 -9.4778709e-13
0.6280000 -1.0314254e-12
0.6290000 -1.108439e-12
0.6300000 -1.1809781e-12
0.6310000 -1.2517851e-12
0.6320000 -1.3240941e-12
0.6330000 -1.4014915e-12
0.6340000 -1.4877365e-12
0.6350000 -1.5865447e-12
0.6360000 -1.70134e-12
0.6370000 -1.8349783e-12
0.6380000 -1.9894546e-12
0.6390000 -2.1656012000000003e-12
0.6400000 -2.3627903e-12
0.6410000 -2.5786541e-12
0.6420000 -2.8088368e-12
0.6430000 -3.0467954999999997e-12
0.6440000 -3.2836631000000003e-12
0.6450000 -3.5081923000000003e-12
0.6460000 -3.706791e-12
0.6470000 -3.8636656000000005e-12
0.6480000 -3.9610801e-12
0.6490000 -3.9797386000000006e-12
0.6500000 -3.8992938e-12
0.6510000 -3.6989824e-12
0.6520000 -3.3583786e-12
0.6530000 -2.858253e-12
0.6540000 -2.1815232e-12
0.6550000 -1.3142678e-12
0.6560000 -2.4677899999999996e-13
0.6570000 1.0253849e-12
0.6580000 2.5003818e-12
0.6590000 4.1691497e-12
0.6600000 6.0145946e-12
0.6610000 8.0109503e-12
0.6620000 1.0123358e-11
0.6630000 1.2307707e-11
0.6640000 1.4510778e-11
0.6650000 1.6670722e-11
0.6660000 1.8717912e-11
0.6670000 2.0576158e-11
0.6680000 2.2164331e-11
0.6690000 2.3398341e-11
0.6700000 2.4193484e-11
0.6710000 2.4467112e-11
0.6720000 2.4141558e-11
0.6730000 2.3147258e-11
0.6740000 2.1425998e-11
0.6750000 1.8934172e-11
0.6760000 1.5645953e-11
0.6770000 1.1556256e-11
0.6780000 6.6833691e-12
0.6790000 1.0711375e-12
0.6800000 -5.2094368999999995e-12
0.6810000 -1.2059284999999999e-11
0.6820000 -1.9351168e-11
0.6830000 -2.6930457e-11
0.6840000 -3.4616879e-11
0.6850000 -4.2207261000000004e-11
0.6860000 -4.9479312e-11
0.6870000 -5.6196389e-11
0.6880000 -6.2113232e-11
0.6890000 -6.6982558e-11
0.6900000 -7.056239299999999e-11
0.6910000 -7.2623987e-11
0.6920000 -7.296011099999999e-11
0.6930000 -7.139351e-11
0.6940000 -6.7785225e-11
0.6950000 -6.204259099999999e-11
0.6960000 -5.4126517e-11
0.6970000 -4.4057829e-11
0.6980000 -3.1922354e-11
0.6990000 -1.7874474e-11
0.7000000 -2.1388971e-12
0.7010000 1.4989568e-11
0.7020000 3.3148413000000005e-11
0.7030000 5.191213100000001e-11
0.7040000 7.0799258e-11
0.7050000 8.928175e-11
0.7060000 1.0679660000000001e-10
0.7070000 1.2275957e-10
0.7080000 1.3658071e-10
0.7090000 1.4768139999999998e-10
0.7100000 1.5551253e-10
0.7110000 1.5957329e-10
0.7120000 1.5943009e-10
0.7130000 1.5473505e-10
0.7140000 1.4524342e-10
0.7150000 1.308294e-10
0.7160000 1.1149957999999999e-10
0.7170000 8.7403657e-11
0.7180000 5.884169e-11
0.7190000 2.6267484000000002e-11
0.7200000 -9.7122512e-12
0.7210000 -4.8343339000000006e-11
0.7220000 -8.873427200000001e-11
0.7230000 -1.2987115000000002e-10
0.7240000 -1.7063727e-10
0.7250000 -2.0983718e-10
0.7260000 -2.4622479e-10
0.7270000 -2.785349e-10
0.7280000 -3.0551766e-10
0.7290000 -3.2597496999999997e-10
0.7300000 -3.3879802e-10
0.7310000 -3.430049e-10
0.7320000 -3.3777718e-10
0.7330000 -3.2249450999999997e-10
0.7340000 -2.967658e-10
0.7350000 -2.6045633e-10
0.7360000 -2.1370935e-10
0.7370000 -1.5696144e-10
0.7380000 -9.0950934e-11
0.7390000 -1.6718389e-11
0.7400000 6.440091e-11
0.7410000 1.50793e-10
0.7420000 2.4058974999999997e-10
0.7430000 3.3170161e-10
0.7440000 4.2185815999999995e-10
0.7450000 5.086557899999999e-10
0.7460000 5.8961161e-10
0.7470000 6.622224899999999e-10
0.7480000 7.2402774e-10
0.7490000 7.726742e-10
0.7500000 8.0598184e-10
0.7510000 8.220087800000001e-10
0.7520000 8.191129200000001e-10
0.7530000 7.960097900000001e-10
0.7540000 7.518237799999999e-10
0.7550000 6.8613218e-10
0.7560000 5.989997600000001e-10
0.7570000 4.9100311e-10
0.7580000 3.6324396e-10
0.7590000 2.1735003e-10
0.7600000 5.5463766e-11
0.7610000 -1.1978188e-10
0.7620000 -3.0529997e-10
0.7630000 -4.975982700000001e-10
0.7640000 -6.9283915e-10
0.7650000 -8.8690973e-10
0.7660000 -1.0755011e-09
0.7670000 -1.2541943e-09
0.7680000 -1.4185532e-09
0.7690000 -1.5642194e-09
0.7700000 -1.6870104e-09
0.7710000 -1.7830164e-09
0.7720000 -1.8486957e-09
0.7730000 -1.8809641e-09
0.7740000 -1.8772798e-09
0.7750000 -1.8357182e-09
0.7760000 -1.7550383e-09
0.7770000 -1.6347363e-09
0.7780000 -1.4750867000000001e-09
0.7790000 -1.2771709e-09
0.7800000 -1.0428885e-09
0.7810000 -7.7495562e-10
0.7820000 -4.768862800000001e-10
0.7830000 -1.529584e-10
0.7840000 1.9183589e-10
0.7850000 5.5185513e-10
0.7860000 9.2088802e-10
0.7870000 1.292247e-09
0.7880000 1.6588744e-09
0.7890000 2.0134602e-09
0.7900000 2.3485703e-09
0.7910000 2.6567831e-09
0.7920000 2.9308334e-09
0.7930000 3.1637606e-09
0.7940000 3.3490605999999998e-09
0.7950000 3.4808374999999998e-09
0.7960000 3.5539533000000003e-09
0.7970000 3.5641736e-09
0.7980000 3.5083055e-09
0.7990000 3.3843241e-09
0.8000000 3.1914862999999998e-09
0.8010000 2.9304267e-09
0.8020000 2.6032341e-09
0.8030000 2.2135033e-09
0.8040000 1.7663603e-09
0.8050000 1.2684575e-09
0.8060000 7.2793551e-10
0.8070000 1.5435011000000001e-10
0.8080000 -4.4143877e-10
0.8090000 -1.0474166e-09
0.8100000 -1.6506029000000002e-09
0.8110000 -2.2372798e-09
0.8120000 -2.7932571e-09
0.8130000 -3.3041735999999997e-09
0.8140000 -3.755829e-09
0.8150000 -4.1345441000000006e-09
0.8160000 -4.4275403e-09
0.8170000 -4.6233312e-09
0.8180000 -4.7121206e-09
0.8190000 -4.6861931e-09
0.8200000 -4.540289e-09
0.8210000 -4.2719502e-09
0.8220000 -3.8818261e-09
0.8230000 -3.3739268000000004e-09
0.8240000 -2.755811e-09
0.8250000 -2.0386966e-09
0.8260000 -1.2374839e-09
0.8270000 -3.7068099999999996e-10
0.8280000 5.3977595e-10
0.8290000 1.4688138e-09
0.8300000 2.3886263e-09
0.8310000 3.2691936e-09
0.8320000 4.0789122e-09
0.8330000 4.7853291e-09
0.8340000 5.3559684e-09
0.8350000 5.7592424e-09
0.8360000 5.965419800000001e-09
0.8370000 5.947640299999999e-09
0.8380000 5.682943e-09
0.8390000 5.1532875e-09
0.8400000 4.3465356e-09
0.8410000 3.2573624000000004e-09
0.8420000 1.8880687e-09
0.8430000 2.4925901e-10
0.8440000 -1.6396416999999999e-09
0.8450000 -3.7500635e-09
0.8460000 -6.044183899999999e-09
0.8470000 -8.4750602e-09
0.8480000 -1.0987016000000001e-08
0.8490000 -1.3516296e-08
0.8500000 -1.5991995e-08
0.8510000 -1.8337251e-08
0.8520000 -2.0470708e-08
0.8530000 -2.2308219e-08
0.8540000 -2.376476e-08
0.8550000 -2.4756536000000002e-08
0.8560000 -2.5203242e-08
0.8570000 -2.5030393999999996e-08
0.8580000 -2.4171740000000003e-08
0.8590000 -2.2571621e-08
0.8600000 -2.0187294e-08
0.8610000 -1.6991088999999998e-08
0.8620000 -1.2972379999999999e-08
0.8630000 -8.1392837e-09
0.8640000 -2.520034e-09
0.8650000 3.8360235e-09
0.8660000 1.0857869e-08
0.8670000 1.8452717e-08
0.8680000 2.6506428e-08
0.8690000 3.4884448e-08
0.8700000 4.3433285000000004e-08
0.8710000 5.1982507e-08
0.8720000 6.0347261e-08
0.8730000 6.8331291e-08
0.8740000 7.5730361e-08
0.8750000 8.2336116e-08
0.8760000 8.7940233e-08
0.8770000 9.2338809e-08
0.8780000 9.5336927e-08
0.8790000 9.6753305e-08
0.8800000 9.642485700000002e-08
0.8810000 9.4211172e-08
0.8820000 8.999875799999999e-08
0.8830000 8.3704943e-08
0.8840000 7.5281376e-08
0.8850000 6.4717004e-08
0.8860000 5.2040511e-08
0.8870000 3.7322084e-08
0.8880000 2.067452e-08
0.8890000 2.2536032e-09
0.8900000 -1.7742238e-08
0.8910000 -3.9073028000000004e-08
0.8920000 -6.1459021e-08
0.8930000 -8.4583202e-08
0.8940000 -1.0809435999999998e-07
0.8950000 -1.3161073999999998e-07
0.8960000 -1.5472426e-07
0.8970000 -1.7700491e-07
0.8980000 -1.9800571999999997e-07
0.8990000 -2.1726765e-07
0.9000000 -2.3432472000000002e-07
0.9010000 -2.4870899e-07
0.9020000 -2.5995552e-07
0.9030000 -2.6760694e-07
0.9040000 -2.7121771e-07
0.9050000 -2.7035805e-07
0.9060000 -2.6461715e-07
0.9070000 -2.5360605e-07
0.9080000 -2.3695972000000002e-07
0.9090000 -2.1433864000000002e-07
0.9100000 -1.8542957e-07
0.9110000 -1.4994592e-07
0.9120000 -1.0762732e-07
0.9130000 -5.8238669e-08
0.9140000 -1.5687635000000002e-09
0.9150000 6.2571603e-08
0.9160000 1.3435187e-07
0.9170000 2.1392419e-07
0.9180000 3.0142604e-07
0.9190000 3.9698302e-07
0.9200000 5.0071147e-07
0.9210000 6.1272116e-07
0.9220000 7.331176599999999e-07
0.9230000 8.6200442e-07
0.9240000 9.994845e-07
0.9250000 1.1456621e-06
0.9260000 1.3006437e-06
0.9270000 1.4645379e-06
0.9280000 1.6374564e-06
0.9290000 1.8195131e-06
0.9300000 2.0108232e-06
0.9310000 2.2115024e-06
0.9320000 2.4216661e-06
0.9330000 2.6414259e-06
0.9340000 2.87089e-06
0.9350000 3.11016e-06
0.9360000 3.3593288e-06
0.9370000 3.6184797000000002e-06
0.9380000 3.8876848e-06
0.9390000 4.1670027e-06
0.9400000 4.4564789e-06
0.9410000 4.756144299999999e-06
0.9420000 5.0660155e-06
0.9430000 5.3860951e-06
0.9440000 5.7163724e-06
0.9450000 6.0568254e-06
0.9460000 6.4074221e-06
0.9470000 6.7681235e-06
0.9480000 7.138885400000001e-06
0.9490000 7.519662399999999e-06
0.9500000 7.9104119e-06
0.9510000 8.3110962e-06
0.9520000 8.7216861e-06
0.9530000 9.1421668e-06
0.9540000 9.572539e-06
0.9550000 1.0012823e-05
0.9560000 1.046306e-05
0.9570000 1.0923319999999999e-05
0.9580000 1.1393696e-05
0.9590000 1.187431e-05
0.9600000 1.2365312e-05
0.9610000 1.2866882999999999e-05
0.9620000 1.3379227999999999e-05
0.9630000 1.3902581e-05
0.9640000 1.4437197999999999e-05
0.9650000 1.4983355e-05
0.9660000 1.5541346e-05
0.9670000 1.6111477e-05
0.9680000 1.6694061e-05
0.9690000 1.7289415e-05
0.9700000 1.7897854e-05
0.9710000 1.8519682e-05
0.9720000 1.9155195e-05
0.9730000 1.9804666e-05
0.9740000 2.0468349000000003e-05
0.9750000 2.1146468e-05
0.9760000 2.1839218999999998e-05
0.9770000 2.2546763e-05
0.9780000 2.3269227e-05
0.9790000 2.4006704000000003e-05
0.9800000 2.4759248e-05
0.9810000 2.5526878999999997e-05
0.9820000 2.6309587e-05
0.9830000 2.7107330000000003e-05
0.9840000 2.7920048999999998e-05
0.9850000 2.8747658e-05
0.9860000 2.9590063000000002e-05
0.9870000 3.0447167999999998e-05
0.9880000 3.1318876000000004e-05
0.9890000 3.2205105e-05
0.9900000 3.3105795e-05
0.9910000 3.4020911e-05
0.9920000 3.4950463e-05
0.9930000 3.5894504e-05
0.9940000 3.6853146e-05
0.9950000 3.7826564e-05
0.9960000 3.8815005999999997e-05
0.9970000 3.9818792000000004e-05
0.9980000 4.083833e-05
0.9990000 4.1874108e-05
1.000000 4.2926703e-05
1.001000 4.3996783e-05
1.002000 4.5085099e-05
1.003000 4.6192486e-05
1.004000 4.7319861e-05
1.005000 4.846821800000001e-05
1.006000 4.9638611999999995e-05
1.007000 5.0832165e-05
1.008000 5.2050046000000004e-05
1.009000 5.3293462e-05
1.010000 5.4563651e-05
1.011000 5.5861864e-05
1.012000 5.7189368000000004e-05
1.013000 5.8547408e-05
1.014000 5.9937224000000005e-05
1.015000 6.136002099999999e-05
1.016000 6.2816963e-05
1.017000 6.4309165e-05
1.018000 6.583769e-05
1.019000 6.7403533e-05
1.020000 6.9007621e-05
1.021000 7.065081e-05
1.022000 7.2333876e-05
1.023000 7.4057522e-05
1.024000 7.582239e-05
1.025000 7.762903899999999e-05
1.026000 7.947797899999999e-05
1.027000 8.1369654e-05
1.028000 8.3304474e-05
1.029000 8.5282801e-05
1.030000 8.730498299999999e-05
1.031000 8.9371349e-05
1.032000 9.1482229e-05
1.033000 9.3637965e-05
1.034000 9.5838925e-05
1.035000 9.808552500000001e-05
1.036000 0.00010037821
1.037000 0.00010271751
1.038000 0.000105104
1.039000 0.00010753835
1.040000 0.00011002129
1.041000 0.00011255368
1.042000 0.00011513644
1.043000 0.00011777058
1.044000 0.00012045723999999999
1.045000 0.00012319762
1.046000 0.00012599300999999999
1.047000 0.00012884477000000001
1.048000 0.00013175437
1.049000 0.00013472331
1.050000 0.00013775318000000002
1.051000 0.00014084559
1.052000 0.00014400218
1.053000 0.00014722466
1.054000 0.00015051473
1.055000 0.00015387411
1.056000 0.00015730451
1.057000 0.00016080766
1.058000 0.00016438526
1.059000 0.00016803901
1.060000 0.00017177061
1.061000 0.00017558173
1.062000 0.00017947400999999998
1.063000 0.00018344913
1.064000 0.00018750873
1.065000 0.00019165445
1.066000 0.00019588797
1.067000 0.00020021093
1.068000 0.00020462508
1.069000 0.0002091321
1.070000 0.0002137338
1.071000 0.00021843197999999998
1.072000 0.00022322852
1.073000 0.00022812537
1.074000 0.00023312451999999998
1.075000 0.00023822804
1.076000 0.00024343808000000002
1.077000 0.00024875683
1.078000 0.00025418653
1.079000 0.00025972952000000003
1.080000 0.00026538814
1.081000 0.00027116482
1.082000 0.00027706196
1.083000 0.00028308202
1.084000 0.00028922743000000004
1.085000 0.00029550063
1.086000 0.00030190399
1.087000 0.00030843989
1.088000 0.00031511061
1.089000 0.00032191838000000003
1.090000 0.00032886537
1.091000 0.00033595365
1.092000 0.00034318518
1.093000 0.00035056187
1.094000 0.00035808548
1.095000 0.00036575775
1.096000 0.00037358027
1.097000 0.00038155463
1.098000 0.00038968228000000005
1.099000 0.00039796469
1.100000 0.00040640325000000004
1.101000 0.00041499943
1.102000 0.00042375468000000003
1.103000 0.00043267046
1.104000 0.00044174835
1.105000 0.00045098999999999996
1.106000 0.00046039713
1.107000 0.00046997160999999997
1.108000 0.00047971548
1.109000 0.00048963097
1.110000 0.00049972041
1.111000 0.00050998638
1.112000 0.0005204316499999999
1.113000 0.0005310591
1.114000 0.00054187185
1.115000 0.00055287323
1.116000 0.0005640667
1.117000 0.00057545585
1.118000 0.0005870444499999999
1.119000 0.00059883632
1.120000 0.00061083538
1.121000 0.00062304562
1.122000 0.0006354710899999999
1.123000 0.00064811575
1.124000 0.00066098364
1.125000 0.00067407873
1.126000 0.00068740487
1.127000 0.00070096585
1.128000 0.00071476538
1.129000 0.00072880707
1.130000 0.00074309442
1.131000 0.0007576307299999999
1.132000 0.0007724193000000001
1.133000 0.00078746316
1.134000 0.00080276541
1.135000 0.00081832895
1.136000 0.0008341568
1.137000 0.00085025167
1.138000 0.0008666165700000001
1.139000 0.00088325423
1.140000 0.00090016765
1.141000 0.0009173598300000001
1.142000 0.00093483386
1.143000 0.00095259302
1.144000 0.00097064067
1.145000 0.0009889803599999998
1.146000 0.0010076159
1.147000 0.0010265513
1.148000 0.0010457909
1.149000 0.0010653389
1.150000 0.0010852002
1.151000 0.0011053796
1.152000 0.0011258822
1.153000 0.0011467135
1.154000 0.0011678789
1.155000 0.0011893841
1.156000 0.001211235
1.157000 0.0012334377
1.158000 0.0012559983
1.159000 0.001278923
1.160000 0.0013022182
1.161000 0.0013258901
1.162000 0.0013499453
1.163000 0.0013743901
1.164000 0.0013992311
1.165000 0.001424475
1.166000 0.0014501281
1.167000 0.0014761970999999999
1.168000 0.0015026886
1.169000 0.0015296095
1.170000 0.0015569663
1.171000 0.0015847661
1.172000 0.0016130157999999998
1.173000 0.0016417225000000001
1.174000 0.0016708937
1.175000 0.0017005368000000002
1.176000 0.0017306596
1.177000 0.0017612701000000001
1.178000 0.0017923765
1.179000 0.0018239873
1.180000 0.0018561112
1.181000 0.0018887573000000001
1.182000 0.0019219351
1.183000 0.0019556541
1.184000 0.0019899241999999998
1.185000 0.0020247554999999998
1.186000 0.0020601583
1.187000 0.0020961432
1.188000 0.0021327209
1.189000 0.0021699023
1.190000 0.0022076983
1.191000 0.0022461199000000003
1.192000 0.0022851782
1.193000 0.002324884
1.194000 0.0023652483
1.195000 0.0024062821
1.196000 0.0024479961
1.197000 0.0024904008999999997
1.198000 0.0025335072
1.199000 0.0025773252
1.200000 0.0026218653000000002
1.201000 0.0026671374
1.202000 0.0027131517
1.203000 0.0027599177
1.204000 0.0028074455
1.205000 0.0028557448
1.206000 0.0029048251000000002
1.207000 0.0029546961999999998
1.208000 0.0030053679
1.209000 0.0030568503
1.210000 0.0031091530999999995
1.211000 0.0031622869
1.212000 0.0032162621
1.213000 0.0032710897
1.214000 0.0033267806000000003
1.215000 0.0033833465
1.216000 0.0034407993
1.217000 0.0034991513999999995
1.218000 0.0035584151
1.219000 0.0036186039999999997
1.220000 0.0036797312
1.221000 0.0037418106999999997
1.222000 0.0038048573
1.223000 0.003868885
1.224000 0.0039339091
1.225000 0.0039999453
1.226000 0.0040670089
1.227000 0.004135115500000001
1.228000 0.0042042814999999996
1.229000 0.0042745229
1.230000 0.004345856
1.231000 0.0044182972
1.232000 0.0044918630000000005
1.233000 0.0045665696000000006
1.234000 0.004642433499999999
1.235000 0.004719470999999999
1.236000 0.0047976984
1.237000 0.0048771326
1.238000 0.0049577894999999995
1.239000 0.0050396851
1.240000 0.0051228362000000005
1.241000 0.0052072588000000005
1.242000 0.0052929689
1.243000 0.0053799831
1.244000 0.005468318
1.245000 0.0055579902
1.246000 0.0056490164
1.247000 0.0057414134
1.248000 0.0058351987
1.249000 0.0059303897
1.250000 0.0060270042
1.251000 0.0061250605000000005
1.252000 0.0062245766
1.253000 0.0063255713
1.254000 0.0064280641
1.255000 0.006532074600000001
1.256000 0.0066376225999999995
1.257000 0.0067447283
1.258000 0.006853412200000001
1.259000 0.0069636952999999994
1.260000 0.0070755996
1.261000 0.0071891459999999996
1.262000 0.0073043564
1.263000 0.007421253399999999
1.264000 0.007539858799999999
1.265000 0.0076601951
1.266000 0.007782285700000001
1.267000 0.007906153
1.268000 0.0080318197
1.269000 0.0081593098
1.270000 0.008288645800000001
1.271000 0.0084198517
1.272000 0.008552950699999999
1.273000 0.0086879663
1.274000 0.0088249224
1.275000 0.008963843
1.276000 0.009104752800000001
1.277000 0.0092476759
1.278000 0.009392636999999999
1.279000 0.009539661599999999
1.280000 0.009688775
1.281000 0.0098400022
1.282000 0.0099933699
1.283000 0.010148905
1.284000 0.010306634
1.285000 0.010466584999999999
1.286000 0.010628786
1.287000 0.010793265
1.288000 0.010960051
1.289000 0.011129173
1.290000 0.011300662
1.291000 0.01147455
1.292000 0.011650865
1.293000 0.011829641
1.294000 0.012010909
1.295000 0.012194702
1.296000 0.012381052
1.297000 0.012569991999999999
1.298000 0.012761558
1.299000 0.012955781
1.300000 0.013152695999999998
1.301000 0.013352338
1.302000 0.013554741
1.303000 0.013759939
1.304000 0.013967967000000001
1.305000 0.014178861000000001
1.306000 0.014392655
1.307000 0.014609384
1.308000 0.014829084000000001
1.309000 0.01505179
1.310000 0.015277538000000002
1.311000 0.015506362000000001
1.312000 0.015738301
1.313000 0.015973389
1.314000 0.016211662
1.315000 0.016453156
1.316000 0.016697911
1.317000 0.01694596
1.318000 0.017197343
1.319000 0.017452096
1.320000 0.017710259
1.321000 0.017971869
1.322000 0.018236964
1.323000 0.018505584999999998
1.324000 0.018777771000000002
1.325000 0.019053562
1.326000 0.019332999
1.327000 0.019616123000000003
1.328000 0.019902976
1.329000 0.0201936
1.330000 0.020488036
1.331000 0.020786328
1.332000 0.021088519
1.333000 0.021394652
1.334000 0.021704772
1.335000 0.022018923
1.336000 0.022337149
1.337000 0.022659496
1.338000 0.022986007
1.339000 0.023316729
1.340000 0.023651706999999998
1.341000 0.023990987000000002
1.342000 0.024334616
1.343000 0.024682638
1.344000 0.0250351
1.345000 0.02539205
1.346000 0.025753533999999998
1.347000 0.026119598999999997
1.348000 0.026490292
1.349000 0.026865661
1.350000 0.027245755
1.351000 0.027630618000000003
1.352000 0.028020300999999997
1.353000 0.028414853
1.354000 0.02881432
1.355000 0.029218753
1.356000 0.029628199999999997
1.357000 0.030042711000000003
1.358000 0.030462338999999998
1.359000 0.03088713
1.360000 0.031317136
1.361000 0.03175241
1.362000 0.032193004
1.363000 0.032638970999999996
1.364000 0.03309036
1.365000 0.033547226
1.366000 0.034009622
1.367000 0.034477602
1.368000 0.034951221
1.369000 0.035430532
1.370000 0.035915591
1.371000 0.036406453
1.372000 0.036903174
1.373000 0.037405812
1.374000 0.037914421000000004
1.375000 0.038429062
1.376000 0.038949787
1.377000 0.039476657
1.378000 0.040009731
1.379000 0.040549066
1.380000 0.041094722
1.381000 0.041646758
1.382000 0.042205234
1.383000 0.042770209
1.384000 0.043341744
1.385000 0.043919901
1.386000 0.044504742
1.387000 0.045096327
1.388000 0.045694722
1.389000 0.046299986
1.390000 0.046912185
1.391000 0.047531382999999996
1.392000 0.048157646
1.393000 0.048791037999999995
1.394000 0.049431621999999995
1.395000 0.050079466999999996
1.396000 0.050734641
1.397000 0.051397213000000004
1.398000 0.052067247
1.399000 0.052744814
1.400000 0.053429982
1.401000 0.054122828
1.402000 0.054823415
1.403000 0.055531814000000006
1.404000 0.056248094
1.405000 0.056972331
1.406000 0.057704595
1.407000 0.058444956000000006
1.408000 0.059193489
1.409000 0.059950263999999996
1.410000 0.060715358
1.411000 0.061488838
1.412000 0.062270782999999996
1.413000 0.06306126
1.414000 0.063860347
1.415000 0.064668112
1.416000 0.065484631
1.417000 0.06630997500000001
1.418000 0.067144213
1.419000 0.067987421
1.420000 0.068839674
1.421000 0.06970103700000001
1.422000 0.07057158499999999
1.423000 0.071451394
1.424000 0.072340533
1.425000 0.073239073
1.426000 0.07414709
1.427000 0.075064652
1.428000 0.07599183000000001
1.429000 0.0769287
1.430000 0.077875331
1.431000 0.07883179900000001
1.432000 0.07979818
1.433000 0.080774544
1.434000 0.08176096000000001
1.435000 0.08275750400000001
1.436000 0.083764252
1.437000 0.08478128
1.438000 0.085808663
1.439000 0.086846476
1.440000 0.08789479
1.441000 0.088953687
1.442000 0.090023241
1.443000 0.091103528
1.444000 0.092194625
1.445000 0.093296613
1.446000 0.094409561
1.447000 0.09553355000000001
1.448000 0.096668664
1.449000 0.097814971
1.450000 0.098972558
1.451000 0.10014150000000001
1.452000 0.10132187
1.453000 0.10251374999999999
1.454000 0.10371721999999998
1.455000 0.10493235
1.456000 0.10615920999999999
1.457000 0.10739790999999999
1.458000 0.10864850000000001
1.459000 0.10991105999999999
1.460000 0.11118568000000001
1.461000 0.11247243
1.462000 0.11377138
1.463000 0.11508261
1.464000 0.11640621000000001
1.465000 0.11774224
1.466000 0.11909078000000001
1.467000 0.12045192
1.468000 0.12182572
1.469000 0.12321227
1.470000 0.12461162
1.471000 0.12602388
1.472000 0.12744911
1.473000 0.12888738
1.474000 0.13033878000000002
1.475000 0.13180337
1.476000 0.13328121999999998
1.477000 0.13477243
1.478000 0.13627705999999998
1.479000 0.13779517
1.480000 0.13932686
1.481000 0.14087217999999999
1.482000 0.14243121
1.483000 0.14400403
1.484000 0.14559071
1.485000 0.14719132
1.486000 0.14880593
1.487000 0.1504346
1.488000 0.15207742
1.489000 0.15373444
1.490000 0.15540574000000001
1.491000 0.15709138
1.492000 0.15879144
1.493000 0.16050597
1.494000 0.16223505
1.495000 0.16397875
1.496000 0.16573711
1.497000 0.16751022
1.498000 0.16929813
1.499000 0.17110092
1.500000 0.17291864
1.501000 0.17475137000000002
1.502000 0.17659916
1.503000 0.17846207
1.504000 0.18034017
1.505000 0.18223352999999998
1.506000 0.18414219
1.507000 0.18606624
1.508000 0.18800572
1.509000 0.18996069
1.510000 0.19193123
1.511000 0.19391738
1.512000 0.19591920999999998
1.513000 0.19793678
1.514000 0.19997014000000002
1.515000 0.20201935000000001
1.516000 0.20408446000000002
1.517000 0.20616553
1.518000 0.20826261000000001
1.519000 0.21037576000000002
1.520000 0.21250504
1.521000 0.21465047999999998
1.522000 0.21681215
1.523000 0.21899010000000002
1.524000 0.22118436
1.525000 0.223395
1.526000 0.22562201999999998
1.527000 0.22786551000000002
1.528000 0.23012549999999998
1.529000 0.23240203
1.530000 0.23469513
1.531000 0.23700483
1.532000 0.23933121
1.533000 0.24167427000000002
1.534000 0.24403405999999997
1.535000 0.24641060999999997
1.536000 0.24880394000000003
1.537000 0.25121409
1.538000 0.25364109
1.539000 0.25608497999999996
1.540000 0.25854579
1.541000 0.26102352
1.542000 0.26351822999999996
1.543000 0.26602993999999996
1.544000 0.26855867
1.545000 0.27110442
1.546000 0.27366723
1.547000 0.27624710999999996
1.548000 0.2788441
1.549000 0.28145821
1.550000 0.28408943000000003
1.551000 0.28673778
1.552000 0.2894033
1.553000 0.29208597
1.554000 0.29478581
1.555000 0.29750279999999996
1.556000 0.30023698
1.557000 0.30298833999999997
1.558000 0.30575685999999996
1.559000 0.30854255999999997
1.560000 0.31134542
1.561000 0.31416544
1.562000 0.31700262
1.563000 0.31985694000000003
1.564000 0.32272839
1.565000 0.32561696
1.566000 0.32852262
1.567000 0.33144536
1.568000 0.33438518
1.569000 0.33734200999999997
1.570000 0.34031586
1.571000 0.34330671
1.572000 0.34631451
1.573000 0.34933926
1.574000 0.35238091
1.575000 0.35543942
1.576000 0.35851477000000004
1.577000 0.3616069
1.578000 0.36471579000000004
1.579000 0.36784138
1.580000 0.37098364
1.581000 0.37414252000000003
1.582000 0.37731796
1.583000 0.38050993
1.584000 0.38371836
1.585000 0.3869432
1.586000 0.39018439000000005
1.587000 0.39344187999999997
1.588000 0.39671556999999996
1.589000 0.40000542000000006
1.590000 0.40331138
1.591000 0.40663336000000005
1.592000 0.40997127
1.593000 0.41332506
1.594000 0.41669463
1.595000 0.42007989
1.596000 0.42348076
1.597000 0.42689713000000007
1.598000 0.43032890999999995
1.599000 0.43377605999999996
1.600000 0.43723844
1.601000 0.44071594999999997
1.602000 0.4442085
1.603000 0.44771595999999997
1.604000 0.45123821999999997
1.605000 0.45477520000000005
1.606000 0.45832675
1.607000 0.46189274
1.608000 0.46547307
1.609000 0.46906760000000003
1.610000 0.47267623999999997
1.611000 0.47629885
1.612000 0.4799353
1.613000 0.48358543000000004
1.614000 0.48724911
1.615000 0.49092621
1.616000 0.49461657
1.617000 0.49832007
1.618000 0.50203656
1.619000 0.5057658500000001
1.620000 0.50950781
1.621000 0.5132623000000001
1.622000 0.5170291300000001
1.623000 0.52080816
1.624000 0.5245991999999999
1.625000 0.52840211
1.626000 0.5322166700000001
1.627000 0.53604278
1.628000 0.5398802
1.629000 0.54372875
1.630000 0.54758824
1.631000 0.55145849
1.632000 0.5553393200000001
1.633000 0.55923052
1.634000 0.56313192
1.635000 0.56704329
1.636000 0.57096439
1.637000 0.57489504
1.638000 0.578835
1.639000 0.58278409
1.640000 0.58674202
1.641000 0.59070862
1.642000 0.5946836
1.643000 0.59866672
1.644000 0.60265777
1.645000 0.60665649
1.646000 0.6106626199999999
1.647000 0.61467593
1.648000 0.61869612
1.649000 0.62272297
1.650000 0.62675616
1.651000 0.63079544
1.652000 0.6348405500000001
1.653000 0.6388911500000001
1.654000 0.64294701
1.655000 0.6470078100000001
1.656000 0.6510732699999999
1.657000 0.65514306
1.658000 0.6592168899999999
1.659000 0.66329446
1.660000 0.6673754700000001
1.661000 0.67145959
1.662000 0.6755465199999999
1.663000 0.67963591
1.664000 0.68372749
1.665000 0.68782088
1.666000 0.69191577
1.667000 0.69601182
1.668000 0.70010866
1.669000 0.7042060099999999
1.670000 0.70830346
1.671000 0.7124006700000001
1.672000 0.71649733
1.673000 0.72059301
1.674000 0.72468738
1.675000 0.7287800799999999
1.676000 0.73287073
1.677000 0.73695891
1.678000 0.7410442899999999
1.679000 0.74512647
1.680000 0.74920505
1.681000 0.7532796399999999
1.682000 0.7573498399999999
1.683000 0.76141525
1.684000 0.76547544
1.685000 0.76953005
1.686000 0.7735786
1.687000 0.77762073
1.688000 0.78165596
1.689000 0.7856839299999999
1.690000 0.7897041699999999
1.691000 0.7937162200000001
1.692000 0.7977196900000001
1.693000 0.8017140400000001
1.694000 0.80569889
1.695000 0.80967387
1.696000 0.81363842
1.697000 0.81759207
1.698000 0.8215343599999999
1.699000 0.8254648200000001
1.700000 0.82938308
1.701000 0.8332885800000001
1.702000 0.83718076
1.703000 0.8410592600000001
1.704000 0.8449234999999999
1.705000 0.8487730299999999
1.706000 0.85260738
1.707000 0.85642599
1.708000 0.8602283000000001
1.709000 0.86401394
1.710000 0.86778225
1.711000 0.87153278
1.712000 0.8752649600000001
1.713000 0.8789783299999999
1.714000 0.88267224
1.715000 0.88634621
1.716000 0.8899997
1.717000 0.89363214
1.718000 0.89724297
1.719000 0.90083173
1.720000 0.9043977599999999
1.721000 0.90794051
1.722000 0.9114594199999999
1.723000 0.91495393
1.724000 0.91842348
1.725000 0.92186751
1.726000 0.9252854600000001
1.727000 0.92867669
1.728000 0.9320406200000001
1.729000 0.93537671
1.730000 0.93868431
1.731000 0.94196284
1.732000 0.9452117600000001
1.733000 0.9484304100000001
1.734000 0.95161824
1.735000 0.95477458
1.736000 0.95789889
1.737000 0.96099051
1.738000 0.96404888
1.739000 0.96707335
1.740000 0.9700632699999999
1.741000 0.9730179800000001
1.742000 0.9759369299999999
1.743000 0.97881947
1.744000 0.98166494
1.745000 0.9844726899999999
1.746000 0.9872420700000001
1.747000 0.9899724299999999
1.748000 0.99266311
1.749000 0.9953134699999999
1.750000 0.9979228499999999
1.751000 1.0004906
1.752000 1.003016
1.753000 1.0054984
1.754000 1.0079372
1.755000 1.0103316
1.756000 1.0126811
1.757000 1.0149848
1.758000 1.0172420999999998
1.759000 1.0194524
1.760000 1.021615
1.761000 1.0237292
1.762000 1.0257943
1.763000 1.0278094999999998
1.764000 1.0297742
1.765000 1.0316877
1.766000 1.0335493
1.767000 1.0353583
1.768000 1.0371139999999999
1.769000 1.0388157
1.770000 1.0404628
1.771000 1.0420544
1.772000 1.0435899
1.773000 1.0450685
1.774000 1.0464896
1.775000 1.0478525
1.776000 1.0491565
1.777000 1.0504007
1.778000 1.0515845
1.779000 1.0527072
1.780000 1.0537681
1.781000 1.0547664
1.782000 1.0557014
1.783000 1.0565722
1.784000 1.0573784
1.785000 1.0581191
1.786000 1.0587935
1.787000 1.0594009999999998
1.788000 1.0599408
1.789000 1.0604122
1.790000 1.0608144
1.791000 1.0611468000000002
1.792000 1.0614086
1.793000 1.061599
1.794000 1.0617174999999999
1.795000 1.0617631
1.796000 1.0617353
1.797000 1.0616333
1.798000 1.0614564
1.799000 1.0612038000000001
1.800000 1.0608749
1.801000 1.0604689
1.802000 1.0599852
1.803000 1.0594229
1.804000 1.0587814
1.805000 1.05806
1.806000 1.057258
1.807000 1.0563746
1.808000 1.0554090999999999
1.809000 1.0543609
1.810000 1.0532292
1.811000 1.0520132
1.812000 1.0507123999999999
1.813000 1.0493259
1.814000 1.0478531
1.815000 1.0462932
1.816000 1.0446456
1.817000 1.0429096
1.818000 1.0410844000000001
1.819000 1.0391694
1.820000 1.0371638
1.821000 1.0350671
1.822000 1.0328783
1.823000 1.0305969
1.824000 1.0282222
1.825000 1.0257535
1.826000 1.0231900999999999
1.827000 1.0205314
1.828000 1.0177765
1.829000 1.014925
1.830000 1.011976
1.831000 1.0089291
1.832000 1.0057835
1.833000 1.0025385
1.834000 0.99919355
1.835000 0.9957479300000001
1.836000 0.9922010800000001
1.837000 0.98855225
1.838000 0.98480089
1.839000 0.98094642
1.840000 0.97698821
1.841000 0.9729255900000001
1.842000 0.9687579199999999
1.843000 0.96448464
1.844000 0.9601051899999999
1.845000 0.95561892
1.846000 0.95102536
1.847000 0.9463237600000001
1.848000 0.94151367
1.849000 0.93659451
1.850000 0.93156565
1.851000 0.92642652
1.852000 0.9211766499999999
1.853000 0.91581549
1.854000 0.9103424800000001
1.855000 0.9047570600000001
1.856000 0.8990586700000001
1.857000 0.89324685
1.858000 0.88732103
1.859000 0.8812807500000001
1.860000 0.87512545
1.861000 0.86885467
1.862000 0.8624679399999999
1.863000 0.85596479
1.864000 0.84934477
1.865000 0.8426073
1.866000 0.8357520199999999
1.867000 0.8287784600000001
1.868000 0.82168616
1.869000 0.81447475
1.870000 0.80714375
1.871000 0.7996926999999999
1.872000 0.7921213300000001
1.873000 0.78442907
1.874000 0.77661565
1.875000 0.76868064
1.876000 0.7606236700000001
1.877000 0.75244438
1.878000 0.74414243
1.879000 0.73571745
1.880000 0.72716908
1.881000 0.7184970199999999
1.882000 0.70970091
1.883000 0.70078047
1.884000 0.69173537
1.885000 0.68256534
1.886000 0.67327009
1.887000 0.66384934
1.888000 0.6543028200000001
1.889000 0.64463029
1.890000 0.63483147
1.891000 0.62490613
1.892000 0.61485409
1.893000 0.6046751
1.894000 0.59436895
1.895000 0.58393544
1.896000 0.5733744199999999
1.897000 0.56268573
1.898000 0.5518691600000001
1.899000 0.54092463
1.900000 0.5298519500000001
1.901000 0.51865103
1.902000 0.50732177
1.903000 0.49586408
1.904000 0.48427786999999994
1.905000 0.47256304
1.906000 0.4607196
1.907000 0.44874744
1.908000 0.43664658
1.909000 0.42441702000000003
1.910000 0.41205868999999995
1.911000 0.39957166
1.912000 0.38695592
1.913000 0.37421150999999997
1.914000 0.36133847
1.915000 0.34833685
1.916000 0.33520674
1.917000 0.32194823
1.918000 0.30856139
1.919000 0.29504637
1.920000 0.28140324
1.921000 0.26763213999999996
1.922000 0.25373325
1.923000 0.23970669
1.924000 0.22555264
1.925000 0.21127129
1.926000 0.19686283000000002
1.927000 0.18232748
1.928000 0.16766546000000002
1.929000 0.152877
1.930000 0.13796234999999998
1.931000 0.1229218
1.932000 0.10775562
1.933000 0.092464109
1.934000 0.077047589
1.935000 0.061506387999999995
1.936000 0.045840844000000006
1.937000 0.030051322999999998
1.938000 0.014138201
1.939000 -0.0018981293000000002
1.940000 -0.018057259
1.941000 -0.034338766
1.942000 -0.050742202
1.943000 -0.067267119
1.944000 -0.083913043
1.945000 -0.10067949
1.946000 -0.11756595
1.947000 -0.1345719
1.948000 -0.15169681000000002
1.949000 -0.16894015
1.950000 -0.18630133000000001
1.951000 -0.20377978
1.952000 -0.22137493000000003
1.953000 -0.23908615
1.954000 -0.25691283
1.955000 -0.27485432
1.956000 -0.29290995999999997
1.957000 -0.31107911
1.958000 -0.32936109
1.959000 -0.3477552
1.960000 -0.36626072
1.961000 -0.38487692
1.962000 -0.40360307
1.963000 -0.42243842000000004
1.964000 -0.44138216999999996
1.965000 -0.46043359
1.966000 -0.47959182
1.967000 -0.49885605
1.968000 -0.51822546
1.969000 -0.5376991799999999
1.970000 -0.5572763700000001
1.971000 -0.5769561000000001
1.972000 -0.59673749
1.973000 -0.61661964
1.974000 -0.6366015899999999
1.975000 -0.6566823900000001
1.976000 -0.67686108
1.977000 -0.69713662
1.978000 -0.71750805
1.979000 -0.73797437
1.980000 -0.75853453
1.981000 -0.77918745
1.982000 -0.79993205
1.983000 -0.82076732
1.984000 -0.84169209
1.985000 -0.8627053399999999
1.986000 -0.88380584
1.987000 -0.9049925000000001
1.988000 -0.9262641
1.989000 -0.9476195099999999
1.990000 -0.9690575300000001
1.991000 -0.99057704
1.992000 -1.0121767
1.993000 -1.0338554
1.994000 -1.0556119
1.995000 -1.0774448
1.996000 -1.0993529
1.997000 -1.121335
1.998000 -1.1433898
1.999000 -1.1655158
2.000000 -1.1877119
2.001000 -1.2099766
2.002000 -1.2323086
2.003000 -1.2547066
2.004000 -1.277169
2.005000 -1.2996946
2.006000 -1.3222819000000001
2.007000 -1.3449294
2.008000 -1.3676358
2.009000 -1.3903995
2.010000 -1.413219
2.011000 -1.4360929999999998
2.012000 -1.4590196999999998
2.013000 -1.4819978
2.014000 -1.5050257
2.015000 -1.5281018
2.016000 -1.5512246
2.017000 -1.5743924
2.018000 -1.5976038000000001
2.019000 -1.6208569
2.020000 -1.6441502000000001
2.021000 -1.667482
2.022000 -1.690851
2.023000 -1.7142551
2.024000 -1.737693
2.025000 -1.7611627
2.026000 -1.7846625
2.027000 -1.8081909
2.028000 -1.8317459
2.029000 -1.8553261
2.030000 -1.8789295000000001
2.031000 -1.9025543999999999
2.032000 -1.926199
2.033000 -1.9498615000000001
2.034000 -1.9735401
2.035000 -1.9972334
2.036000 -2.0209391
2.037000 -2.0446556
2.038000 -2.068381
2.039000 -2.0921135
2.040000 -2.1158513
2.041000 -2.1395924
2.042000 -2.1633349
2.043000 -2.1870771
2.044000 -2.2108171
2.045000 -2.234553
2.046000 -2.2582827
2.047000 -2.2820046
2.048000 -2.3057165
2.049000 -2.3294166
2.050000 -2.3531028999999997
2.051000 -2.3767734
2.052000 -2.4004262
2.053000 -2.4240592
2.054000 -2.4476707
2.055000 -2.4712583
2.056000 -2.4948202
2.057000 -2.5183543999999998
2.058000 -2.5418589
2.059000 -2.5653316
2.060000 -2.5887705
2.061000 -2.6121735999999998
2.062000 -2.6355388
2.063000 -2.6588639
2.064000 -2.6821471999999997
2.065000 -2.7053863000000002
2.066000 -2.7285792
2.067000 -2.7517239
2.068000 -2.7748182
2.069000 -2.7978603
2.070000 -2.8208477
2.071000 -2.8437786
2.072000 -2.8666509
2.073000 -2.8894624
2.074000 -2.912211
2.075000 -2.9348947
2.076000 -2.9575113
2.077000 -2.9800588
2.078000 -3.002535
2.079000 -3.0249378
2.080000 -3.0472649
2.081000 -3.0695145999999998
2.082000 -3.0916844
2.083000 -3.1137723
2.084000 -3.1357760999999997
2.085000 -3.1576939
2.086000 -3.1795233
2.087000 -3.2012623
2.088000 -3.2229088000000004
2.089000 -3.2444604000000004
2.090000 -3.2659151
2.091000 -3.287271
2.092000 -3.3085257
2.093000 -3.3296771000000005
2.094000 -3.3507232
2.095000 -3.3716614999999996
2.096000 -3.3924904
2.097000 -3.4132071
2.098000 -3.4338097999999997
2.099000 -3.4542967
2.100000 -3.4746651
2.101000 -3.4949131
2.102000 -3.5150386
2.103000 -3.5350397
2.104000 -3.5549141
2.105000 -3.5746596999999998
2.106000 -3.5942741
2.107000 -3.6137555000000003
2.108000 -3.633102
2.109000 -3.6523110999999995
2.110000 -3.6713812999999997
2.111000 -3.6903102
2.112000 -3.7090957
2.113000 -3.7277356
2.114000 -3.7462283
2.115000 -3.7645712
2.116000 -3.7827626000000003
2.117000 -3.8008004
2.118000 -3.8186829999999996
2.119000 -3.8364075
2.120000 -3.8539726000000005
2.121000 -3.8713761
2.122000 -3.8886160000000003
2.123000 -3.9056900999999997
2.124000 -3.9225966000000003
2.125000 -3.9393336000000003
2.126000 -3.9558988000000004
2.127000 -3.9722905
2.128000 -3.9885065999999996
2.129000 -4.0045451000000005
2.130000 -4.0204041
2.131000 -4.0360816
2.132000 -4.0515758
2.133000 -4.0668845000000005
2.134000 -4.0820061999999995
2.135000 -4.0969387
2.136000 -4.1116804
2.137000 -4.1262291
2.138000 -4.140583400000001
2.139000 -4.1547414
2.140000 -4.1687008
2.141000 -4.1824602
2.142000 -4.196018
2.143000 -4.209372
2.144000 -4.2225208
2.145000 -4.2354625
2.146000 -4.248195099999999
2.147000 -4.2607173
2.148000 -4.2730276
2.149000 -4.2851239
2.150000 -4.2970046
2.151000 -4.3086682000000005
2.152000 -4.320113
2.153000 -4.3313373
2.154000 -4.3423399
2.155000 -4.3531187
2.156000 -4.3636724000000005
2.157000 -4.373999700000001
2.158000 -4.3840986
2.159000 -4.3939676
2.160000 -4.4036053
2.161000 -4.4130101999999995
2.162000 -4.4221807
2.163000 -4.4311155
2.164000 -4.4398133
2.165000 -4.4482723
2.166000 -4.4564914
2.167000 -4.4644691
2.168000 -4.4722039
2.169000 -4.4796944
2.170000 -4.4869393
2.171000 -4.4939373
2.172000 -4.5006870999999995
2.173000 -4.507187399999999
2.174000 -4.5134369
2.175000 -4.5194346
2.176000 -4.5251794
2.177000 -4.5306697
2.178000 -4.5359045
2.179000 -4.540883
2.180000 -4.5456037
2.181000 -4.5500658
2.182000 -4.5542683
2.183000 -4.5582101
2.184000 -4.5618899
2.185000 -4.5653071
2.186000 -4.5684606
2.187000 -4.5713492
2.188000 -4.5739725
2.189000 -4.5763295
2.190000 -4.578419
2.191000 -4.5802403
2.192000 -4.581793
2.193000 -4.5830756
2.194000 -4.5840878
2.195000 -4.5848288
2.196000 -4.5852978
2.197000 -4.5854941
2.198000 -4.585417
2.199000 -4.5850657
2.200000 -4.5844395
2.201000 -4.583538
2.202000 -4.5823604
2.203000 -4.580906
2.204000 -4.579174500000001
2.205000 -4.577165099999999
2.206000 -4.574877799999999
2.207000 -4.5723114
2.208000 -4.569466
2.209000 -4.5663413
2.210000 -4.5629364
2.211000 -4.5592513
2.212000 -4.555285700000001
2.213000 -4.5510393
2.214000 -4.5465119
2.215000 -4.5417033
2.216000 -4.536613099999999
2.217000 -4.5312412
2.218000 -4.5255873
2.219000 -4.5196518
2.220000 -4.5134343
2.221000 -4.5069348
2.222000 -4.5001529
2.223000 -4.493089
2.224000 -4.4857431000000005
2.225000 -4.4781151999999995
2.226000 -4.4702057
2.227000 -4.4620141
2.228000 -4.4535409999999995
2.229000 -4.444786199999999
2.230000 -4.4357501
2.231000 -4.4264328
2.232000 -4.4168346
2.233000 -4.4069555000000005
2.234000 -4.3967959
2.235000 -4.3863561
2.236000 -4.3756366
2.237000 -4.3646373
2.238000 -4.353358999999999
2.239000 -4.341802
2.240000 -4.3299664
2.241000 -4.3178529
2.242000 -4.3054622
2.243000 -4.2927947
2.244000 -4.2798508
2.245000 -4.2666312
2.246000 -4.2531367
2.247000 -4.2393677
2.248000 -4.2253248
2.249000 -4.2110089
2.250000 -4.1964207
2.251000 -4.1815612
2.252000 -4.166431
2.253000 -4.151031000000001
2.254000 -4.1353621
2.255000 -4.1194249
2.256000 -4.1032206
2.257000 -4.08675
2.258000 -4.0700145
2.259000 -4.0530145
2.260000 -4.0357515
2.261000 -4.0182263
2.262000 -4.0004402
2.263000 -3.9823942
2.264000 -3.9640891999999996
2.265000 -3.9455269
2.266000 -3.9267077999999995
2.267000 -3.9076336000000005
2.268000 -3.8883049000000005
2.269000 -3.8687237
2.270000 -3.8488906000000003
2.271000 -3.8288072
2.272000 -3.8084749
2.273000 -3.7878949000000004
2.274000 -3.7670683000000005
2.275000 -3.745997
2.276000 -3.724682
2.277000 -3.7031248000000003
2.278000 -3.681327
2.279000 -3.6592900999999998
2.280000 -3.6370158
2.281000 -3.6145054
2.282000 -3.5917605999999997
2.283000 -3.568783
2.284000 -3.5455741
2.285000 -3.5221357
2.286000 -3.4984697000000002
2.287000 -3.4745775
2.288000 -3.4504610999999996
2.289000 -3.4261219
2.290000 -3.4015622000000003
2.291000 -3.3767834
2.292000 -3.3517879
2.293000 -3.3265769
2.294000 -3.301153
2.295000 -3.2755177000000004
2.296000 -3.2496732
2.297000 -3.2236211
2.298000 -3.1973634
2.299000 -3.1709023000000003
2.300000 -3.1442395999999997
2.301000 -3.1173773
2.302000 -3.0903174
2.303000 -3.063062
2.304000 -3.0356131
2.305000 -3.007973
2.306000 -2.9801436
2.307000 -2.9521272
2.308000 -2.9239256
2.309000 -2.8955413
2.310000 -2.8669763
2.311000 -2.8382329
2.312000 -2.8093133
2.313000 -2.7802195
2.314000 -2.7509542000000002
2.315000 -2.7215194
2.316000 -2.6919175
2.317000 -2.6621509000000003
2.318000 -2.632222
2.319000 -2.602133
2.320000 -2.5718864
2.321000 -2.5414847000000003
2.322000 -2.5109304
2.323000 -2.4802258
2.324000 -2.4493735
2.325000 -2.4183761
2.326000 -2.3872361
2.327000 -2.3559557
2.328000 -2.3245377
2.329000 -2.2929847
2.330000 -2.2612993
2.331000 -2.2294838
2.332000 -2.1975409
2.333000 -2.1654731
2.334000 -2.133283
2.335000 -2.1009732
2.336000 -2.0685462
2.337000 -2.0360047
2.338000 -2.0033513999999997
2.339000 -1.9705888
2.340000 -1.9377194
2.341000 -1.9047459999999998
2.342000 -1.8716712
2.343000 -1.8384976000000002
2.344000 -1.805228
2.345000 -1.7718649
2.346000 -1.7384110000000002
2.347000 -1.7048689999999997
2.348000 -1.6712418
2.349000 -1.6375319999999998
2.350000 -1.6037423
2.351000 -1.5698757
2.352000 -1.5359347
2.353000 -1.5019222
2.354000 -1.467841
2.355000 -1.4336939
2.356000 -1.3994837
2.357000 -1.3652132000000001
2.358000 -1.3308852
2.359000 -1.2965025
2.360000 -1.2620681
2.361000 -1.2275846
2.362000 -1.193055
2.363000 -1.1584819
2.364000 -1.1238684
2.365000 -1.0892171000000002
2.366000 -1.054531
2.367000 -1.0198127
2.368000 -0.98506529
2.369000 -0.95029138
2.370000 -0.91549382
2.371000 -0.8806753900000001
2.372000 -0.8458389000000001
2.373000 -0.81098713
2.374000 -0.77612293
2.375000 -0.74124904
2.376000 -0.70636827
2.377000 -0.67148339
2.378000 -0.63659726
2.379000 -0.60171261
2.380000 -0.5668322100000001
2.381000 -0.53195888
2.382000 -0.49709543
2.383000 -0.46224459
2.384000 -0.42740921
2.385000 -0.39259205
2.386000 -0.35779593
2.387000 -0.3230236
2.388000 -0.28827789000000004
2.389000 -0.25356156
2.390000 -0.21887738
2.391000 -0.18422815
2.392000 -0.14961663
2.393000 -0.11504558
2.394000 -0.080517749
2.395000 -0.046035895
2.396000 -0.011602759
2.397000 0.022778925
2.398000 0.057106442
2.399000 0.091377081
2.400000 0.12558816
2.401000 0.15973700999999998
2.402000 0.19382096
2.403000 0.22783736
2.404000 0.2617836
2.405000 0.29565704
2.406000 0.3294551
2.407000 0.3631752
2.408000 0.39681476000000004
2.409000 0.43037119
2.410000 0.46384204
2.411000 0.49722474
2.412000 0.53051678
2.413000 0.5637156299999999
2.414000 0.5968188400000001
2.415000 0.62982398
2.416000 0.66272854
2.417000 0.69553009
2.418000 0.72822617
2.419000 0.76081436
2.420000 0.7932922800000001
2.421000 0.82565751
2.422000 0.85790763
2.423000 0.8900402999999999
2.424000 0.92205312
2.425000 0.95394375
2.426000 0.9857098599999999
2.427000 1.0173491
2.428000 1.0488593
2.429000 1.0802380999999999
2.430000 1.1114831
2.431000 1.1425923
2.432000 1.1735633
2.433000 1.204394
2.434000 1.2350821
2.435000 1.2656255
2.436000 1.2960220999999998
2.437000 1.3262697
2.438000 1.3563663
2.439000 1.3863098
2.440000 1.4160981
2.441000 1.4457294
2.442000 1.4752015
2.443000 1.5045126
2.444000 1.5336607
2.445000 1.5626438
2.446000 1.59146
2.447000 1.6201077000000002
2.448000 1.6485848
2.449000 1.6768895
2.450000 1.7050201
2.451000 1.7329747
2.452000 1.7607516
2.453000 1.7883491
2.454000 1.8157653999999999
2.455000 1.8429989
2.456000 1.8700478999999999
2.457000 1.8969106
2.458000 1.9235855
2.459000 1.950071
2.460000 1.9763656
2.461000 2.0024676
2.462000 2.0283755
2.463000 2.0540878
2.464000 2.0796031
2.465000 2.1049198000000002
2.466000 2.1300366
2.467000 2.1549521
2.468000 2.1796649
2.469000 2.2041736
2.470000 2.228477
2.471000 2.2525737
2.472000 2.2764625
2.473000 2.3001423
2.474000 2.3236118
2.475000 2.3468698999999997
2.476000 2.3699155
2.477000 2.3927474
2.478000 2.4153648
2.479000 2.4377665
2.480000 2.4599513
2.481000 2.4819186
2.482000 2.5036671999999998
2.483000 2.5251962
2.484000 2.5465049
2.485000 2.5675923
2.486000 2.5884574000000002
2.487000 2.6090996
2.488000 2.6295181000000003
2.489000 2.6497122
2.490000 2.669681
2.491000 2.689424
2.492000 2.7089404
2.493000 2.7282296
2.494000 2.7472908
2.495000 2.7661236
2.496000 2.7847272999999997
2.497000 2.8031014
2.498000 2.8212454
2.499000 2.8391588
2.500000 2.8568413
2.501000 2.8742922
2.502000 2.8915113
2.503000 2.9084982
2.504000 2.9252525
2.505000 2.941774
2.506000 2.9580625
2.507000 2.9741175
2.508000 2.9899392000000002
2.509000 3.0055273000000002
2.510000 3.0208814999999998
2.511000 3.0360019
2.512000 3.0508883
2.513000 3.0655408
2.514000 3.0799594
2.515000 3.094144
2.516000 3.1080946000000003
2.517000 3.1218115
2.518000 3.1352948
2.519000 3.1485446
2.520000 3.1615611
2.521000 3.1743445
2.522000 3.1868946
2.523000 3.1992122999999997
2.524000 3.2112975
2.525000 3.2231506
2.526000 3.2347720000000004
2.527000 3.2461621000000003
2.528000 3.2573212
2.529000 3.2682496999999997
2.530000 3.278948
2.531000 3.2894168
2.532000 3.2996564999999998
2.533000 3.3096674999999998
2.534000 3.3194505
2.535000 3.3290057999999996
2.536000 3.3383343
2.537000 3.3474367
2.538000 3.3563137
2.539000 3.3649657
2.540000 3.3733934
2.541000 3.3815980000000003
2.542000 3.3895798
2.543000 3.3973400000000002
2.544000 3.4048792000000003
2.545000 3.4121983
2.546000 3.4192983000000003
2.547000 3.42618
2.548000 3.4328445999999997
2.549000 3.4392931
2.550000 3.4455262
2.551000 3.4515452
2.552000 3.457351
2.553000 3.4629449
2.554000 3.4683279999999996
2.555000 3.4735013
2.556000 3.478466
2.557000 3.4832232
2.558000 3.487774
2.559000 3.4921199
2.560000 3.4962621
2.561000 3.5002019000000004
2.562000 3.5039406000000004
2.563000 3.5074796999999998
2.564000 3.5108200999999997
2.565000 3.5139639000000003
2.566000 3.5169117
2.567000 3.5196654
2.568000 3.5222261999999995
2.569000 3.5245959
2.570000 3.5267755
2.571000 3.5287667000000003
2.572000 3.5305712000000002
2.573000 3.5321902
2.574000 3.5336256
2.575000 3.5348788
2.576000 3.5359513000000002
2.577000 3.5368450000000005
2.578000 3.5375614
2.579000 3.5381019
2.580000 3.5384685
2.581000 3.5386629000000003
2.582000 3.5386868000000002
2.583000 3.5385419000000002
2.584000 3.5382297
2.585000 3.5377525
2.586000 3.5371117
2.587000 3.5363092999999997
2.588000 3.5353470999999996
2.589000 3.5342269
2.590000 3.5329505999999995
2.591000 3.5315204000000002
2.592000 3.5299378999999997
2.593000 3.5282053
2.594000 3.5263244
2.595000 3.5242970999999996
2.596000 3.5221253
2.597000 3.5198110999999996
2.598000 3.5173564999999996
2.599000 3.5147633
2.600000 3.5120338
2.601000 3.5091702000000002
2.602000 3.5061743
2.603000 3.503048
2.604000 3.4997936
2.605000 3.4964128999999997
2.606000 3.4929082
2.607000 3.4892816
2.608000 3.4855351
2.609000 3.4816705000000003
2.610000 3.4776903999999997
2.611000 3.4735966
2.612000 3.4693915
2.613000 3.4650773000000004
2.614000 3.4606557000000002
2.615000 3.4561291
2.616000 3.4514997
2.617000 3.4467697
2.618000 3.441941
2.619000 3.4370162000000004
2.620000 3.4319974
2.621000 3.4268867000000003
2.622000 3.4216862
2.623000 3.4163985
2.624000 3.4110256
2.625000 3.4055699
2.626000 3.4000337
2.627000 3.394419
2.628000 3.3887281999999996
2.629000 3.3829637000000004
2.630000 3.377128
2.631000 3.3712231000000004
2.632000 3.3652514
2.633000 3.3592150000000003
2.634000 3.3531163000000004
2.635000 3.3469576
2.636000 3.3407416000000003
2.637000 3.3344701
2.638000 3.3281457
2.639000 3.3217702
2.640000 3.3153463000000003
2.641000 3.3088762000000003
2.642000 3.3023622
2.643000 3.2958064
2.644000 3.2892115
2.645000 3.2825794
2.646000 3.2759126
2.647000 3.2692131
2.648000 3.2624833
2.649000 3.2557253
2.650000 3.2489415
2.651000 3.2421339000000002
2.652000 3.2353047000000004
2.653000 3.2284565
2.654000 3.2215911999999998
2.655000 3.214711
2.656000 3.2078179999999996
2.657000 3.2009147000000002
2.658000 3.1940032
2.659000 3.1870852999999997
2.660000 3.1801637
2.661000 3.1732403
2.662000 3.1663176
2.663000 3.1593975000000003
2.664000 3.1524822
2.665000 3.1455740000000003
2.666000 3.1386748
2.667000 3.1317870999999995
2.668000 3.1249128
2.669000 3.1180542
2.670000 3.1112134
2.671000 3.1043925999999997
2.672000 3.0975938000000003
2.673000 3.0908189999999998
2.674000 3.0840704
2.675000 3.0773502
2.676000 3.0706601
2.677000 3.0640025
2.678000 3.0573791
2.679000 3.050792
2.680000 3.0442433
2.681000 3.0377346999999997
2.682000 3.0312683
2.683000 3.0248459
2.684000 3.0184695
2.685000 3.012141
2.686000 3.0058622
2.687000 2.999635
2.688000 2.9934611
2.689000 2.9873423
2.690000 2.9812805
2.691000 2.9752774
2.692000 2.9693348
2.693000 2.9634545
2.694000 2.9576382
2.695000 2.9518874
2.696000 2.9462041
2.697000 2.9405899
2.698000 2.9350465
2.699000 2.9295755999999997
2.700000 2.9241787
2.701000 2.9188577
2.702000 2.913614
2.703000 2.9084492
2.704000 2.903365
2.705000 2.8983628
2.706000 2.8934442000000002
2.707000 2.8886106000000003
2.708000 2.8838636
2.709000 2.8792048
2.710000 2.8746355
2.711000 2.8701572
2.712000 2.865771
2.713000 2.8614784
2.714000 2.8572807
2.715000 2.8531794
2.716000 2.8491754
2.717000 2.8452702
2.718000 2.8414648000000002
2.719000 2.8377606
2.720000 2.8341586
2.721000 2.8306598
2.722000 2.8272655
2.723000 2.8239766
2.724000 2.8207942999999998
2.725000 2.8177194
2.726000 2.814753
2.727000 2.8118961000000002
2.728000 2.8091496
2.729000 2.8065145
2.730000 2.8039915
2.731000 2.8015818
2.732000 2.7992861
2.733000 2.7971052
2.734000 2.7950399
2.735000 2.793091
2.736000 2.7912594
2.737000 2.7895458
2.738000 2.787951
2.739000 2.7864756
2.740000 2.7851203
2.741000 2.7838858
2.742000 2.7827727
2.743000 2.7817816
2.744000 2.780913
2.745000 2.7801676
2.746000 2.7795456
2.747000 2.7790476
2.748000 2.7786739000000003
2.749000 2.7784250999999998
2.750000 2.7783014
2.751000 2.7783031
2.752000 2.7784305
2.753000 2.7786836
2.754000 2.7790628
2.755000 2.7795684
2.756000 2.7802002
2.757000 2.7809585
2.758000 2.7818432
2.759000 2.7828546
2.760000 2.7839925
2.761000 2.7852569000000003
2.762000 2.7866477
2.763000 2.7881647999999997
2.764000 2.7898083000000002
2.765000 2.7915777999999998
2.766000 2.7934734
2.767000 2.7954947
2.768000 2.7976416
2.769000 2.799914
2.770000 2.8023116
2.771000 2.804834
2.772000 2.8074809999999997
2.773000 2.8102525
2.774000 2.8131479
2.775000 2.8161669
2.776000 2.8193091999999997
2.777000 2.8225742
2.778000 2.8259616000000003
2.779000 2.8294709
2.780000 2.8331013
2.781000 2.8368525
2.782000 2.8407238
2.783000 2.8447147
2.784000 2.8488245
2.785000 2.8530523
2.786000 2.8573975000000003
2.787000 2.8618593000000003
2.788000 2.8664369
2.789000 2.8711295000000003
2.790000 2.8759360000000003
2.791000 2.8808556
2.792000 2.8858874
2.793000 2.8910302
2.794000 2.896283
2.795000 2.901645
2.796000 2.9071148
2.797000 2.9126916
2.798000 2.918374
2.799000 2.9241607999999997
2.800000 2.9300511
2.801000 2.9360434
2.802000 2.9421365
2.803000 2.9483292000000003
2.804000 2.9546203
2.805000 2.9610084
2.806000 2.9674923
2.807000 2.9740705999999997
2.808000 2.9807420000000002
2.809000 2.9875053
2.810000 2.9943587000000003
2.811000 3.0013012
2.812000 3.0083309999999996
2.813000 3.0154468
2.814000 3.0226473
2.815000 3.0299308000000003
2.816000 3.0372957
2.817000 3.0447405
2.818000 3.0522635
2.819000 3.0598631000000003
2.820000 3.0675377999999998
2.821000 3.0752856
2.822000 3.0831049999999998
2.823000 3.0909941
2.824000 3.0989508999999997
2.825000 3.1069739
2.826000 3.1150611
2.827000 3.1232107
2.828000 3.1314209
2.829000 3.1396896
2.830000 3.1480145
2.831000 3.1563941
2.832000 3.1648263
2.833000 3.1733088
2.834000 3.1818397
2.835000 3.1904172
2.836000 3.199039
2.837000 3.2077029
2.838000 3.2164071
2.839000 3.2251492
2.840000 3.2339271000000003
2.841000 3.2427389
2.842000 3.251582
2.843000 3.2604545
2.844000 3.2693543
2.845000 3.2782789
2.846000 3.2872263
2.847000 3.2961942
2.848000 3.3051804
2.849000 3.3141825
2.850000 3.3231984999999997
2.851000 3.332226
2.852000 3.3412624
2.853000 3.3503059000000004
2.854000 3.3593535
2.855000 3.3684034
2.856000 3.3774528999999998
2.857000 3.3864994000000004
2.858000 3.3955406
2.859000 3.4045745000000003
2.860000 3.4135982
2.861000 3.4226093
2.862000 3.4316052
2.863000 3.4405835000000002
2.864000 3.4495413000000004
2.865000 3.4584764
2.866000 3.4673862
2.867000 3.4762680999999995
2.868000 3.4851193
2.869000 3.4939375000000004
2.870000 3.5027194999999995
2.871000 3.5114631
2.872000 3.5201657999999996
2.873000 3.5288248
2.874000 3.5374377
2.875000 3.5460018000000004
2.876000 3.5545144
2.877000 3.5629731
2.878000 3.5713751
2.879000 3.5797179
2.880000 3.5879988000000003
2.881000 3.5962153
2.882000 3.6043644
2.883000 3.6124438000000003
2.884000 3.6204509000000002
2.885000 3.6283828
2.886000 3.6362371999999996
2.887000 3.6440111999999996
2.888000 3.6517024
2.889000 3.6593080000000002
2.890000 3.6668252
2.891000 3.6742516000000003
2.892000 3.6815844
2.893000 3.6888208
2.894000 3.6959585
2.895000 3.7029944
2.896000 3.7099256999999994
2.897000 3.7167501
2.898000 3.7234644999999995
2.899000 3.7300664999999995
2.900000 3.7365532999999997
2.901000 3.7429225
2.902000 3.7491708999999998
2.903000 3.7552960000000004
2.904000 3.7612951999999997
2.905000 3.7671659
2.906000 3.7729051
2.907000 3.7785105
2.908000 3.7839792999999995
2.909000 3.7893087
2.910000 3.7944961
2.911000 3.7995391000000005
2.912000 3.8044351999999995
2.913000 3.8091816
2.914000 3.8137756
2.915000 3.8182150999999998
2.916000 3.8224973
2.917000 3.8266197
2.918000 3.8305797000000004
2.919000 3.834375
2.920000 3.8380026999999997
2.921000 3.8414604999999997
2.922000 3.8447462000000003
2.923000 3.8478572000000004
2.924000 3.8507909
2.925000 3.853545
2.926000 3.8561169
2.927000 3.8585041
2.928000 3.8607042000000003
2.929000 3.8627151
2.930000 3.8645342
2.931000 3.8661587999999996
2.932000 3.8675867000000004
2.933000 3.8688157
2.934000 3.8698430999999998
2.935000 3.8706668
2.936000 3.8712844000000004
2.937000 3.8716938
2.938000 3.8718924
2.939000 3.8718779000000003
2.940000 3.8716479999999995
2.941000 3.8712006
2.942000 3.8705334000000002
2.943000 3.8696441999999998
2.944000 3.8685311000000002
2.945000 3.8671918
2.946000 3.8656242
2.947000 3.863826
2.948000 3.8617954
2.949000 3.8595303999999997
2.950000 3.8570289
2.951000 3.8542889
2.952000 3.8513087
2.953000 3.8480859
2.954000 3.8446192
2.955000 3.8409065
2.956000 3.8369458
2.957000 3.8327355
2.958000 3.8282736999999996
2.959000 3.8235586
2.960000 3.8185882999999996
2.961000 3.8133614000000002
2.962000 3.8078758999999995
2.963000 3.8021304
2.964000 3.7961229999999997
2.965000 3.7898522
2.966000 3.7833165
2.967000 3.7765142000000003
2.968000 3.7694436
2.969000 3.7621032
2.970000 3.7544916999999995
2.971000 3.7466072
2.972000 3.7384484000000002
2.973000 3.730014
2.974000 3.7213024
2.975000 3.7123125
2.976000 3.7030425
2.977000 3.6934915999999998
2.978000 3.6836583
2.979000 3.6735412000000003
2.980000 3.6631394
2.981000 3.6524516
2.982000 3.6414765
2.983000 3.6302131
2.984000 3.6186606
2.985000 3.6068179
2.986000 3.5946835000000004
2.987000 3.582257
2.988000 3.5695374
2.989000 3.5565235
2.990000 3.5432149
2.991000 3.5296105
2.992000 3.5157096
2.993000 3.5015114
2.994000 3.4870151000000003
2.995000 3.4722202
2.996000 3.4571256000000004
2.997000 3.4417313
2.998000 3.4260362000000004
2.999000 3.4100402
3.000000 3.3937424000000003
3.001000 3.3771425
3.002000 3.3602398
3.003000 3.3430342
3.004000 3.3255249
3.005000 3.3077121000000003
3.006000 3.2895949
3.007000 3.2711733
3.008000 3.252447
3.009000 3.2334156000000003
3.010000 3.2140791
3.011000 3.1944375
3.012000 3.1744904999999997
3.013000 3.1542379
3.014000 3.1336798999999997
3.015000 3.1128166
3.016000 3.091648
3.017000 3.0701742
3.018000 3.0483952000000003
3.019000 3.0263113
3.020000 3.0039227000000004
3.021000 2.9812297
3.022000 2.9582325
3.023000 2.9349316
3.024000 2.9113272
3.025000 2.8874198
3.026000 2.8632099
3.027000 2.8386978
3.028000 2.8138844
3.029000 2.78877
3.030000 2.7633552
3.031000 2.7376405999999998
3.032000 2.7116271000000003
3.033000 2.6853152000000002
3.034000 2.6587056000000002
3.035000 2.6317993
3.036000 2.6045971000000003
3.037000 2.5770996
3.038000 2.5493078
3.039000 2.5212226
3.040000 2.4928451000000003
3.041000 2.4641759999999997
3.042000 2.4352164999999997
3.043000 2.4059676
3.044000 2.3764303
3.045000 2.346606
3.046000 2.3164956
3.047000 2.2861004
3.048000 2.2554217000000003
3.049000 2.2244606
3.050000 2.1932187
3.051000 2.1616971
3.052000 2.1298972999999997
3.053000 2.0978206999999998
3.054000 2.0654688
3.055000 2.032843
3.056000 1.9999452
3.057000 1.9667766999999998
3.058000 1.9333390999999998
3.059000 1.8996341
3.060000 1.8656633999999999
3.061000 1.8314286999999998
3.062000 1.7969318
3.063000 1.7621744000000001
3.064000 1.7271585999999999
3.065000 1.691886
3.066000 1.6563587000000002
3.067000 1.6205786
3.068000 1.5845476
3.069000 1.5482677
3.070000 1.5117411
3.071000 1.4749695999999999
3.072000 1.4379555
3.073000 1.400701
3.074000 1.3632081
3.075000 1.325479
3.076000 1.2875159
3.077000 1.2493212999999999
3.078000 1.2108972
3.079000 1.1722461
3.080000 1.1333703000000002
3.081000 1.0942722
3.082000 1.0549542
3.083000 1.0154187000000001
3.084000 0.97566824
3.085000 0.9357052899999999
3.086000 0.8955324100000001
3.087000 0.8551521200000001
3.088000 0.8145670400000001
3.089000 0.77377977
3.090000 0.7327929599999999
3.091000 0.69160927
3.092000 0.6502314
3.093000 0.60866205
3.094000 0.56690401
3.095000 0.5249600400000001
3.096000 0.48283297
3.097000 0.44052559
3.098000 0.39804080000000003
3.099000 0.3553815
3.100000 0.31255058
3.101000 0.26955097
3.102000 0.22638566000000002
3.103000 0.18305763
3.104000 0.13956991000000002
3.105000 0.09592551499999999
3.106000 0.052127521
3.107000 0.0081790153
3.108000 -0.035916895
3.109000 -0.080157071
3.110000 -0.12453836
3.111000 -0.1690576
3.112000 -0.21371157
3.113000 -0.25849708
3.114000 -0.30341088
3.115000 -0.34844973
3.116000 -0.39361035000000005
3.117000 -0.43888949
3.118000 -0.48428378000000005
3.119000 -0.5297899699999999
3.120000 -0.5754047099999999
3.121000 -0.62112464
3.122000 -0.66694641
3.123000 -0.71286666
3.124000 -0.75888205
3.125000 -0.80498913
3.126000 -0.8511845
3.127000 -0.89746471
3.128000 -0.9438264199999999
3.129000 -0.99026607
3.130000 -1.0367800999999999
3.131000 -1.0833653
3.132000 -1.1300177999999999
3.133000 -1.1767344000000002
3.134000 -1.2235113
3.135000 -1.2703451
3.136000 -1.3172322
3.137000 -1.364169
3.138000 -1.4111518
3.139000 -1.4581771000000001
3.140000 -1.5052410999999999
3.141000 -1.5523403
3.142000 -1.5994709
3.143000 -1.6466293
3.144000 -1.6938117999999998
3.145000 -1.7410148
3.146000 -1.7882342999999998
3.147000 -1.8354669000000001
3.148000 -1.8827086
3.149000 -1.9299559000000002
3.150000 -1.9772051
3.151000 -2.0244524
3.152000 -2.0716940999999998
3.153000 -2.1189264999999997
3.154000 -2.1661459
3.155000 -2.2133483999999997
3.156000 -2.2605307000000003
3.157000 -2.307689
3.158000 -2.3548195
3.159000 -2.4019185
3.160000 -2.4489826
3.161000 -2.4960078
3.162000 -2.5429906
3.163000 -2.5899272
3.164000 -2.6368141
3.165000 -2.6836474999999997
3.166000 -2.7304238
3.167000 -2.7771393
3.168000 -2.8237903
3.169000 -2.8703732
3.170000 -2.9168842
3.171000 -2.9633198
3.172000 -3.009676
3.173000 -3.0559493
3.174000 -3.1021360000000002
3.175000 -3.1482324
3.176000 -3.1942345
3.177000 -3.240139
3.178000 -3.2859422
3.179000 -3.33164
3.180000 -3.3772290000000003
3.181000 -3.4227057999999997
3.182000 -3.4680665
3.183000 -3.5133071
3.184000 -3.5584245
3.185000 -3.6034148000000004
3.186000 -3.6482743999999996
3.187000 -3.6929999
3.188000 -3.7375875
3.189000 -3.7820339
3.190000 -3.8263354
3.191000 -3.8704887
3.192000 -3.9144900000000002
3.193000 -3.9583359
3.194000 -4.002023100000001
3.195000 -4.0455479
3.196000 -4.0889069
3.197000 -4.1320968
3.198000 -4.1751143
3.199000 -4.2179557999999995
3.200000 -4.2606182
3.201000 -4.303098100000001
3.202000 -4.3453917
3.203000 -4.387496
3.204000 -4.4294078
3.205000 -4.4711236
3.206000 -4.5126397
3.207000 -4.5539536
3.208000 -4.5950614000000005
3.209000 -4.6359599000000005
3.210000 -4.676646
3.211000 -4.7171164
3.212000 -4.7573678
3.213000 -4.7973972
3.214000 -4.8372012
3.215000 -4.8767768
3.216000 -4.916121100000001
3.217000 -4.9552306999999995
3.218000 -4.9941026
3.219000 -5.0327338
3.220000 -5.0711211
3.221000 -5.1092617
3.222000 -5.1471523999999995
3.223000 -5.1847905
3.224000 -5.222173
3.225000 -5.2592974
3.226000 -5.2961603
3.227000 -5.332759
3.228000 -5.369091
3.229000 -5.4051533
3.230000 -5.4409433
3.231000 -5.476458399999999
3.232000 -5.5116959
3.233000 -5.5466529
3.234000 -5.5813268
3.235000 -5.6157149
3.236000 -5.6498148
3.237000 -5.683624
3.238000 -5.7171397
3.239000 -5.7503595999999995
3.240000 -5.7832807
3.241000 -5.8159012
3.242000 -5.8482181
3.243000 -5.8802292
3.244000 -5.9119321000000005
3.245000 -5.943324400000001
3.246000 -5.9744038
3.247000 -6.005168
3.248000 -6.0356144
3.249000 -6.0657412
3.250000 -6.0955457
3.251000 -6.1250262
3.252000 -6.1541803
3.253000 -6.1830061999999995
3.254000 -6.2115014
3.255000 -6.2396642
3.256000 -6.2674925
3.257000 -6.294984400000001
3.258000 -6.3221373
3.259000 -6.3489504000000005
3.260000 -6.3754216
3.261000 -6.4015485
3.262000 -6.427329800000001
3.263000 -6.4527631
3.264000 -6.4778477
3.265000 -6.5025814
3.266000 -6.5269626999999995
3.267000 -6.5509893
3.268000 -6.5746605
3.269000 -6.5979749000000005
3.270000 -6.6209301
3.271000 -6.6435248
3.272000 -6.665757999999999
3.273000 -6.6876285
3.274000 -6.7091338
3.275000 -6.730273400000001
3.276000 -6.751045599999999
3.277000 -6.7714490000000005
3.278000 -6.791482899999999
3.279000 -6.8111457
3.280000 -6.830436
3.281000 -6.8493523
3.282000 -6.867893799999999
3.283000 -6.8860589999999995
3.284000 -6.903847300000001
3.285000 -6.921257799999999
3.286000 -6.9382891
3.287000 -6.9549404
3.288000 -6.9712102
3.289000 -6.9870979
3.290000 -7.0026033000000005
3.291000 -7.0177249999999995
3.292000 -7.0324622
3.293000 -7.046814299999999
3.294000 -7.0607804
3.295000 -7.074359800000001
3.296000 -7.0875518
3.297000 -7.100356400000001
3.298000 -7.1127720000000005
3.299000 -7.124799499999999
3.300000 -7.1364373
3.301000 -7.1476854
3.302000 -7.1585432
3.303000 -7.169010500000001
3.304000 -7.1790874
3.305000 -7.1887732
3.306000 -7.1980678000000005
3.307000 -7.2069705
3.308000 -7.2154812999999995
3.309000 -7.2236001
3.310000 -7.2313271
3.311000 -7.238662199999999
3.312000 -7.2456054000000005
3.313000 -7.252156
3.314000 -7.2583146
3.315000 -7.2640806
3.316000 -7.2694547
3.317000 -7.274437000000001
3.318000 -7.2790265000000005
3.319000 -7.2832242
3.320000 -7.2870299
3.321000 -7.2904444999999996
3.322000 -7.2934672
3.323000 -7.2960988
3.324000 -7.298339199999999
3.325000 -7.3001891
3.326000 -7.3016487
3.327000 -7.3027185999999995
3.328000 -7.303398799999999
3.329000 -7.3036902
3.330000 -7.303593299999999
3.331000 -7.3031083
3.332000 -7.302235799999999
3.333000 -7.3009767000000005
3.334000 -7.2993316
3.335000 -7.2973013
3.336000 -7.2948866
3.337000 -7.292088100000001
3.338000 -7.2889067
3.339000 -7.2853430999999995
3.340000 -7.281398
3.341000 -7.277073000000001
3.342000 -7.2723679
3.343000 -7.2672844
3.344000 -7.2618239
3.345000 -7.2559863
3.346000 -7.249773299999999
3.347000 -7.2431862
3.348000 -7.2362252
3.349000 -7.2288923
3.350000 -7.2211877
3.351000 -7.2131127
3.352000 -7.204669
3.353000 -7.195857899999999
3.354000 -7.186680300000001
3.355000 -7.1771368
3.356000 -7.167229799999999
3.357000 -7.1569598999999995
3.358000 -7.1463287
3.359000 -7.1353368
3.360000 -7.1239866
3.361000 -7.1122788
3.362000 -7.1002148
3.363000 -7.0877969
3.364000 -7.0750259
3.365000 -7.0619032
3.366000 -7.0484303
3.367000 -7.0346095
3.368000 -7.020441400000001
3.369000 -7.0059285
3.370000 -6.991072
3.371000 -6.9758736
3.372000 -6.960335400000001
3.373000 -6.944458200000001
3.374000 -6.9282449999999995
3.375000 -6.911696500000001
3.376000 -6.894815
3.377000 -6.877601899999999
3.378000 -6.8600595
3.379000 -6.842189299999999
3.380000 -6.8239935
3.381000 -6.805473600000001
3.382000 -6.786631799999999
3.383000 -6.767469600000001
3.384000 -6.7479894
3.385000 -6.728193200000001
3.386000 -6.7080826
3.387000 -6.6876598
3.388000 -6.666926300000001
3.389000 -6.6458844
3.390000 -6.6245362000000005
3.391000 -6.602883299999999
3.392000 -6.580928699999999
3.393000 -6.5586738
3.394000 -6.5361209
3.395000 -6.513271499999999
3.396000 -6.4901285
3.397000 -6.4666934
3.398000 -6.4429685
3.399000 -6.418956100000001
3.400000 -6.3946582
3.401000 -6.3700779999999995
3.402000 -6.3452169000000005
3.403000 -6.3200772
3.404000 -6.294661
3.405000 -6.2689707
3.406000 -6.2430084
3.407000 -6.2167767
3.408000 -6.1902776
3.409000 -6.163514
3.410000 -6.136487799999999
3.411000 -6.1092012
3.412000 -6.0816567
3.413000 -6.0538571
3.414000 -6.0258042
3.415000 -5.9975005999999995
3.416000 -5.9689485
3.417000 -5.9401505
3.418000 -5.9111088999999994
3.419000 -5.8818262
3.420000 -5.8523044
3.421000 -5.822546399999999
3.422000 -5.7925545000000005
3.423000 -5.7623308
3.424000 -5.7318781
3.425000 -5.7011984
3.426000 -5.6702945
3.427000 -5.6391686000000005
3.428000 -5.6078233
3.429000 -5.5762608
3.430000 -5.544484000000001
3.431000 -5.5124949999999995
3.432000 -5.480296500000001
3.433000 -5.447891
3.434000 -5.4152809
3.435000 -5.382468599999999
3.436000 -5.3494565000000005
3.437000 -5.3162474
3.438000 -5.2828439
3.439000 -5.2492484
3.440000 -5.2154634
3.441000 -5.1814914
3.442000 -5.147334900000001
3.443000 -5.1129967
3.444000 -5.078479300000001
3.445000 -5.0437849
3.446000 -5.0089166
3.447000 -4.973876499999999
3.448000 -4.9386669
3.449000 -4.9032908
3.450000 -4.8677504
3.451000 -4.832048
3.452000 -4.7961865
3.453000 -4.7601681
3.454000 -4.7239956
3.455000 -4.687671
3.456000 -4.651197
3.457000 -4.6145762999999995
3.458000 -4.5778111
3.459000 -4.5409039
3.460000 -4.503857
3.461000 -4.466673
3.462000 -4.4293545
3.463000 -4.3919038
3.464000 -4.3543231
3.465000 -4.3166153
3.466000 -4.2787828
3.467000 -4.240828
3.468000 -4.2027532999999995
3.469000 -4.1645613
3.470000 -4.1262541
3.471000 -4.087834399999999
3.472000 -4.0493049
3.473000 -4.0106677
3.474000 -3.9719254000000004
3.475000 -3.9330807
3.476000 -3.8941353999999997
3.477000 -3.8550925
3.478000 -3.8159541999999997
3.479000 -3.7767228
3.480000 -3.7374008
3.481000 -3.6979906
3.482000 -3.6584944
3.483000 -3.6189145999999996
3.484000 -3.5792536999999998
3.485000 -3.5395138
3.486000 -3.4996975
3.487000 -3.4598067
3.488000 -3.4198441
3.489000 -3.3798117000000003
3.490000 -3.3397119
3.491000 -3.2995474
3.492000 -3.2593197999999997
3.493000 -3.2190315
3.494000 -3.1786848
3.495000 -3.1382822
3.496000 -3.0978253000000002
3.497000 -3.0573169
3.498000 -3.0167587
3.499000 -2.9761532
3.500000 -2.9355025
3.501000 -2.8948087
3.502000 -2.8540742
3.503000 -2.8133009
3.504000 -2.7724908999999998
3.505000 -2.7316464
3.506000 -2.6907697
3.507000 -2.6498629
3.508000 -2.6089279
3.509000 -2.5679667999999998
3.510000 -2.5269817999999997
3.511000 -2.4859747000000003
3.512000 -2.4449479
3.513000 -2.4039032
3.514000 -2.3628427
3.515000 -2.3217684
3.516000 -2.2806823
3.517000 -2.2395864000000003
3.518000 -2.1984827
3.519000 -2.1573729999999998
3.520000 -2.1162594
3.521000 -2.0751437
3.522000 -2.0340279
3.523000 -1.9929137
3.524000 -1.9518031000000002
3.525000 -1.910698
3.526000 -1.8696002999999999
3.527000 -1.8285116000000001
3.528000 -1.787434
3.529000 -1.7463692
3.530000 -1.7053190999999999
3.531000 -1.6642853999999998
3.532000 -1.6232699
3.533000 -1.5822744
3.534000 -1.5413008000000001
3.535000 -1.5003506999999998
3.536000 -1.459426
3.537000 -1.4185283
3.538000 -1.3776596
3.539000 -1.3368214
3.540000 -1.2960155
3.541000 -1.2552436
3.542000 -1.2145074
3.543000 -1.1738084
3.544000 -1.1331483999999998
3.545000 -1.0925288
3.546000 -1.0519515
3.547000 -1.0114178
3.548000 -0.9709294
3.549000 -0.9304878299999999
3.550000 -0.89009469
3.551000 -0.84975148
3.552000 -0.80945967
3.553000 -0.76922076
3.554000 -0.72903624
3.555000 -0.68890755
3.556000 -0.6488361899999999
3.557000 -0.60882354
3.558000 -0.56887106
3.559000 -0.52898019
3.560000 -0.48915236
3.561000 -0.44938894
3.562000 -0.40969131999999997
3.563000 -0.37006086
3.564000 -0.33049895
3.565000 -0.29100694
3.566000 -0.25158618
3.567000 -0.21223801
3.568000 -0.17296376
3.569000 -0.13376477
3.570000 -0.09464235
3.571000 -0.05559781
3.572000 -0.016632445
3.573000 0.022252464
3.574000 0.061055639999999994
3.575000 0.099775824
3.576000 0.13841175
3.577000 0.1769622
3.578000 0.21542595
3.579000 0.25380177
3.580000 0.29208849000000003
3.581000 0.33028491
3.582000 0.36838988
3.583000 0.40640221
3.584000 0.44432077999999997
3.585000 0.48214444000000006
3.586000 0.51987213
3.587000 0.55750269
3.588000 0.59503503
3.589000 0.63246815
3.590000 0.66980091
3.591000 0.7070323
3.592000 0.74416129
3.593000 0.7811868599999999
3.594000 0.8181079299999999
3.595000 0.85492348
3.596000 0.8916325900000001
3.597000 0.92823422
3.598000 0.96472735
3.599000 1.001111
3.600000 1.0373841
3.601000 1.0735458
3.602000 1.109595
3.603000 1.1455309
3.604000 1.1813523
3.605000 1.2170585
3.606000 1.2526484
3.607000 1.2881212
3.608000 1.3234758
3.609000 1.3587113
3.610000 1.3938270000000001
3.611000 1.4288217
3.612000 1.4636947
3.613000 1.4984449
3.614000 1.5330717
3.615000 1.567574
3.616000 1.6019510000000001
3.617000 1.6362018999999999
3.618000 1.6703256999999998
3.619000 1.7043217999999998
3.620000 1.7381891999999999
3.621000 1.7719269
3.622000 1.8055341999999999
3.623000 1.8390102
3.624000 1.8723542
3.625000 1.9055651999999998
3.626000 1.9386425999999999
3.627000 1.9715852999999999
3.628000 2.0043927999999998
3.629000 2.0370642
3.630000 2.0695986
3.631000 2.1019952
3.632000 2.1342533
3.633000 2.166372
3.634000 2.1983506
3.635000 2.2301884000000003
3.636000 2.2618847
3.637000 2.2934385
3.638000 2.3248492
3.639000 2.3561159000000003
3.640000 2.3872381000000003
3.641000 2.4182148
3.642000 2.4490453
3.643000 2.4797289
3.644000 2.5102649
3.645000 2.5406524999999998
3.646000 2.5708908
3.647000 2.6009792
3.648000 2.630917
3.649000 2.6607035000000003
3.650000 2.6903378
3.651000 2.7198192
3.652000 2.7491471
3.653000 2.7783208
3.654000 2.8073392999999998
3.655000 2.8362021
3.656000 2.8649084
3.657000 2.8934576
3.658000 2.9218487
3.659000 2.9500814
3.660000 2.9781546
3.661000 3.0060679
3.662000 3.0338202
3.663000 3.061411
3.664000 3.0888394999999997
3.665000 3.1161049
3.666000 3.1432066
3.667000 3.1701438
3.668000 3.1969160000000003
3.669000 3.223522
3.670000 3.2499615000000004
3.671000 3.2762337
3.672000 3.3023376
3.673000 3.3282727
3.674000 3.3540383
3.675000 3.3796337000000003
3.676000 3.4050579999999995
3.677000 3.4303106
3.678000 3.4553908
3.679000 3.4802980999999997
3.680000 3.5050314
3.681000 3.5295904000000005
3.682000 3.5539739
3.683000 3.5781816
3.684000 3.6022123
3.685000 3.6260657000000003
3.686000 3.649741
3.687000 3.6732375999999998
3.688000 3.6965545000000004
3.689000 3.7196908
3.690000 3.7426461
3.691000 3.7654195
3.692000 3.7880103999999997
3.693000 3.8104180000000003
3.694000 3.8326416
3.695000 3.8546801
3.696000 3.8765330000000002
3.697000 3.8981993
3.698000 3.9196785999999997
3.699000 3.9409697
3.700000 3.962072
3.701000 3.982985
3.702000 4.0037077
3.703000 4.0242389
3.704000 4.0445782
3.705000 4.064725
3.706000 4.0846784
3.707000 4.1044377
3.708000 4.1240018
3.709000 4.1433703
3.710000 4.1625421000000005
3.711000 4.1815165
3.712000 4.2002931
3.713000 4.2188707999999995
3.714000 4.2372487
3.715000 4.2554267
3.716000 4.273403399999999
3.717000 4.2911783
3.718000 4.3087504999999995
3.719000 4.3261193
3.720000 4.3432839
3.721000 4.3602437
3.722000 4.3769978
3.723000 4.3935452
3.724000 4.4098854
3.725000 4.4260174
3.726000 4.4419408
3.727000 4.4576544
3.728000 4.4731576
3.729000 4.488449500000001
3.730000 4.5035291
3.731000 4.518396
3.732000 4.5330491
3.733000 4.5474876
3.734000 4.5617104
3.735000 4.5757171
3.736000 4.5895066
3.737000 4.6030782
3.738000 4.6164311
3.739000 4.6295647
3.740000 4.6424776
3.741000 4.6551697
3.742000 4.6676397000000005
3.743000 4.679887
3.744000 4.6919107
3.745000 4.7037099
3.746000 4.7152840000000005
3.747000 4.7266319
3.748000 4.7377534
3.749000 4.7486473
3.750000 4.7593128
3.751000 4.7697488
3.752000 4.779955
3.753000 4.7899306
3.754000 4.7996745
3.755000 4.8091859
3.756000 4.8184644
3.757000 4.8275091
3.758000 4.836319
3.759000 4.8448934999999995
3.760000 4.8532315
3.761000 4.8613325
3.762000 4.869195400000001
3.763000 4.8768199999999995
3.764000 4.884205
3.765000 4.8913497
3.766000 4.8982535
3.767000 4.9049154
3.768000 4.9113348000000006
3.769000 4.9175106
3.770000 4.9234424
3.771000 4.9291290000000005
3.772000 4.9345702
3.773000 4.9397651
3.774000 4.9447127
3.775000 4.9494121
3.776000 4.9538630999999995
3.777000 4.9580645
3.778000 4.9620159
3.779000 4.9657166
3.780000 4.9691655
3.781000 4.972362100000001
3.782000 4.9753059
3.783000 4.9779959
3.784000 4.9804319
3.785000 4.9826127
3.786000 4.9845379
3.787000 4.986206800000001
3.788000 4.9876187000000005
3.789000 4.9887732
3.790000 4.9896691
3.791000 4.9903061
3.792000 4.9906839000000005
3.793000 4.9908016
3.794000 4.9906585
3.795000 4.990254
3.796000 4.9895875
3.797000 4.9886588000000005
3.798000 4.9874667
3.799000 4.9860109
3.800000 4.9842908999999995
3.801000 4.982306100000001
3.802000 4.980056
3.803000 4.9775399
3.804000 4.9747575
3.805000 4.971708
3.806000 4.968391
3.807000 4.964805800000001
3.808000 4.960952
3.809000 4.9568292
3.810000 4.9524371
3.811000 4.9477749
3.812000 4.9428422
3.813000 4.9376387
3.814000 4.932164
3.815000 4.9264178
3.816000 4.9203996
3.817000 4.914109
3.818000 4.9075458
3.819000 4.9007095
3.820000 4.8935998000000005
3.821000 4.8862163
3.822000 4.8785586
3.823000 4.8706267
3.824000 4.8624203
3.825000 4.8539393
3.826000 4.8451830000000005
3.827000 4.8361517
3.828000 4.8268449
3.829000 4.817262299999999
3.830000 4.807404099999999
3.831000 4.7972698000000005
3.832000 4.7868591
3.833000 4.7761723
3.834000 4.7652088
3.835000 4.7539689
3.836000 4.7424520999999995
3.837000 4.7306582
3.838000 4.7185875
3.839000 4.7062397
3.840000 4.6936146999999995
3.841000 4.680712499999999
3.842000 4.6675328
3.843000 4.654076
3.844000 4.6403416
3.845000 4.62633
3.846000 4.6120413
3.847000 4.5974753999999995
3.848000 4.5826323
3.849000 4.5675121
3.850000 4.5521151
3.851000 4.5364413
3.852000 4.5204911
3.853000 4.5042649
3.854000 4.4877622
3.855000 4.4709839
3.856000 4.453929899999999
3.857000 4.436601
3.858000 4.4189971
3.859000 4.4011183
3.860000 4.3829653
3.861000 4.3645386
3.862000 4.3458384
3.863000 4.3268651
3.864000 4.3076191
3.865000 4.2881008
3.866000 4.2683105999999995
3.867000 4.2482492
3.868000 4.227916899999999
3.869000 4.2073146
3.870000 4.1864425
3.871000 4.1653011
3.872000 4.1438911
3.873000 4.1222129
3.874000 4.100267199999999
3.875000 4.0780548
3.876000 4.0555764000000005
3.877000 4.0328324
3.878000 4.0098235
3.879000 3.9865505000000003
3.880000 3.9630141
3.881000 3.9392151
3.882000 3.9151542
3.883000 3.8908325
3.884000 3.8662504
3.885000 3.8414091
3.886000 3.8163092
3.887000 3.7909515
3.888000 3.7653372
3.889000 3.7394673000000003
3.890000 3.7133424999999995
3.891000 3.6869638000000005
3.892000 3.6603324
3.893000 3.6334492000000003
3.894000 3.6063156999999997
3.895000 3.5789326000000004
3.896000 3.5513009999999996
3.897000 3.5234224000000003
3.898000 3.495298
3.899000 3.4669284
3.900000 3.4383152
3.901000 3.4094597999999996
3.902000 3.3803634
3.903000 3.3510271
3.904000 3.3214520999999997
3.905000 3.2916397
3.906000 3.2615915
3.907000 3.2313085999999998
3.908000 3.2007925
3.909000 3.1700447
3.910000 3.1390663
3.911000 3.107859
3.912000 3.0764243000000002
3.913000 3.0447634
3.914000 3.0128779000000003
3.915000 2.9807694
3.916000 2.9484393
3.917000 2.9158894
3.918000 2.883121
3.919000 2.850136
3.920000 2.8169358
3.921000 2.7835222
3.922000 2.7498970000000003
3.923000 2.7160617
3.924000 2.6820183
3.925000 2.6477682999999996
3.926000 2.6133137
3.927000 2.5786564000000003
3.928000 2.5437979
3.929000 2.5087403
3.930000 2.4734857
3.931000 2.4380356
3.932000 2.4023922
3.933000 2.3665572999999998
3.934000 2.330533
3.935000 2.2943212
3.936000 2.257924
3.937000 2.2213433
3.938000 2.1845812
3.939000 2.1476397
3.940000 2.1105209
3.941000 2.0732269000000003
3.942000 2.0357598
3.943000 1.9981217
3.944000 1.9603148000000001
3.945000 1.9223412
3.946000 1.8842029999999999
3.947000 1.8459026
3.948000 1.8074419000000002
3.949000 1.7688233000000002
3.950000 1.7300490000000002
3.951000 1.6911211999999998
3.952000 1.6520423999999998
3.953000 1.6128147
3.954000 1.5734404
3.955000 1.533922
3.956000 1.4942617
3.957000 1.454462
3.958000 1.4145253
3.959000 1.3744541000000001
3.960000 1.3342506
3.961000 1.2939176000000001
3.962000 1.2534574
3.963000 1.2128725
3.964000 1.1721655
3.965000 1.1313389
3.966000 1.0903953
3.967000 1.0493372
3.968000 1.0081672
3.969000 0.9668881100000001
3.970000 0.92550237
3.971000 0.8840126
3.972000 0.84242141
3.973000 0.8007314999999999
3.974000 0.75894552
3.975000 0.71706618
3.976000 0.67509608
3.977000 0.63303793
3.978000 0.59089446
3.979000 0.54866839
3.980000 0.5063624099999999
3.981000 0.46397927
3.982000 0.42152172000000004
3.983000 0.37899247999999996
3.984000 0.33639434
3.985000 0.29373011
3.986000 0.25100256
3.987000 0.20821453
3.988000 0.16536883
3.989000 0.12246828
3.990000 0.07951573399999999
3.991000 0.036514053000000005
3.992000 -0.0065339002
3.993000 -0.049625237999999995
3.994000 -0.092757068
3.995000 -0.13592648000000002
3.996000 -0.17913058
3.997000 -0.22236647
3.998000 -0.2656312
3.999000 -0.30892189
4.000000 -0.35223558
4.001000 -0.39556934
4.002000 -0.43892027
4.003000 -0.48228535
4.004000 -0.52566165
4.005000 -0.5690462399999999
4.006000 -0.61243614
4.007000 -0.6558283699999999
4.008000 -0.69921995
4.009000 -0.74260794
4.010000 -0.78598941
4.011000 -0.82936129
4.012000 -0.87272068
4.013000 -0.9160646200000001
4.014000 -0.9593902200000001
4.015000 -1.0026944
4.016000 -1.0459743000000001
4.017000 -1.0892267
4.018000 -1.1324489
4.019000 -1.1756379000000001
4.020000 -1.2187906
4.021000 -1.261904
4.022000 -1.3049752
4.023000 -1.3480013000000002
4.024000 -1.3909792
4.025000 -1.4339058999999998
4.026000 -1.4767784000000002
4.027000 -1.5195937
4.028000 -1.5623487999999999
4.029000 -1.6050407999999998
4.030000 -1.6476667
4.031000 -1.6902233999999998
4.032000 -1.7327080000000001
4.033000 -1.7751174
4.034000 -1.8174488
4.035000 -1.859699
4.036000 -1.9018652
4.037000 -1.9439444
4.038000 -1.9859334
4.039000 -2.0278296
4.040000 -2.0696296999999997
4.041000 -2.1113312
4.042000 -2.1529308
4.043000 -2.1944255999999998
4.044000 -2.2358131
4.045000 -2.2770898
4.046000 -2.3182532
4.047000 -2.3593003
4.048000 -2.4002282
4.049000 -2.4410341
4.050000 -2.481715
4.051000 -2.5222681000000002
4.052000 -2.5626907
4.053000 -2.6029799
4.054000 -2.6431328
4.055000 -2.6831467
4.056000 -2.7230186
4.057000 -2.7627460999999998
4.058000 -2.8023260000000003
4.059000 -2.8417556999999998
4.060000 -2.8810326
4.061000 -2.9201537
4.062000 -2.9591165
4.063000 -2.9979182
4.064000 -3.036556
4.065000 -3.0750273000000004
4.066000 -3.1133292
4.067000 -3.1514592
4.068000 -3.1894147
4.069000 -3.2271929
4.070000 -3.2647908
4.071000 -3.3022061
4.072000 -3.3394363000000005
4.073000 -3.3764783
4.074000 -3.4133299999999998
4.075000 -3.4499884
4.076000 -3.4864511
4.077000 -3.5227152999999998
4.078000 -3.5587788000000002
4.079000 -3.5946388000000002
4.080000 -3.6302932
4.081000 -3.6657389
4.082000 -3.7009738
4.083000 -3.7359957
4.084000 -3.7708018
4.085000 -3.8053896
4.086000 -3.8397569
4.087000 -3.8739014000000003
4.088000 -3.9078205999999995
4.089000 -3.9415125000000004
4.090000 -3.9749745
4.091000 -4.0082045
4.092000 -4.041199799999999
4.093000 -4.0739585
4.094000 -4.1064784
4.095000 -4.1387573
4.096000 -4.1707928999999995
4.097000 -4.2025831
4.098000 -4.2341255
4.099000 -4.2654179
4.100000 -4.2964585
4.101000 -4.327245100000001
4.102000 -4.3577757
4.103000 -4.3880478
4.104000 -4.4180598
4.105000 -4.4478096
4.106000 -4.4772948999999995
4.107000 -4.5065138
4.108000 -4.5354646
4.109000 -4.5641452
4.110000 -4.5925539
4.111000 -4.6206888
4.112000 -4.6485476
4.113000 -4.6761289
4.114000 -4.7034308
4.115000 -4.7304515
4.116000 -4.7571889999999994
4.117000 -4.7836419
4.118000 -4.8098084
4.119000 -4.8356867999999995
4.120000 -4.8612755
4.121000 -4.8865728
4.122000 -4.911577
4.123000 -4.9362864
4.124000 -4.9606997999999995
4.125000 -4.9848154
4.126000 -5.0086316
4.127000 -5.0321470999999995
4.128000 -5.0553601
4.129000 -5.0782695
4.130000 -5.1008735
4.131000 -5.1231708000000005
4.132000 -5.1451601
4.133000 -5.1668398
4.134000 -5.188208400000001
4.135000 -5.2092649
4.136000 -5.2300077
4.137000 -5.250435700000001
4.138000 -5.2705474
4.139000 -5.2903417
4.140000 -5.3098176
4.141000 -5.3289734
4.142000 -5.3478081
4.143000 -5.366320900000001
4.144000 -5.3845104
4.145000 -5.4023754
4.146000 -5.4199152
4.147000 -5.437128599999999
4.148000 -5.4540146
4.149000 -5.4705724
4.150000 -5.4868009
4.151000 -5.502699300000001
4.152000 -5.5182666
4.153000 -5.5335019
4.154000 -5.5484045
4.155000 -5.5629738
4.156000 -5.577208799999999
4.157000 -5.591108999999999
4.158000 -5.6046735
4.159000 -5.6179017
4.160000 -5.6307927
4.161000 -5.6433462
4.162000 -5.6555614
4.163000 -5.6674375999999995
4.164000 -5.6789741
4.165000 -5.6901705
4.166000 -5.7010263
4.167000 -5.7115406
4.168000 -5.7217132
4.169000 -5.7315435
4.170000 -5.7410307000000005
4.171000 -5.7501748
4.172000 -5.7589751
4.173000 -5.7674311
4.174000 -5.7755429
4.175000 -5.7833098
4.176000 -5.7907313
4.177000 -5.797807499999999
4.178000 -5.804538
4.179000 -5.8109224
4.180000 -5.8169603
4.181000 -5.8226522
4.182000 -5.8279973
4.183000 -5.8329958
4.184000 -5.8376475999999995
4.185000 -5.8419526
4.186000 -5.8459107
4.187000 -5.849522
4.188000 -5.8527865
4.189000 -5.8557041
4.190000 -5.8582749000000005
4.191000 -5.8604989000000005
4.192000 -5.8623761000000005
4.193000 -5.8639068000000005
4.194000 -5.8650911
4.195000 -5.8659289
4.196000 -5.8664206000000005
4.197000 -5.8665663
4.198000 -5.8663663
4.199000 -5.8658205
4.200000 -5.864929399999999
4.201000 -5.8636934
4.202000 -5.8621127
4.203000 -5.860187499999999
4.204000 -5.857918
4.205000 -5.8553047
4.206000 -5.852348
4.207000 -5.8490481
4.208000 -5.8454055
4.209000 -5.8414206
4.210000 -5.8370940000000004
4.211000 -5.8324262000000004
4.212000 -5.8274175999999995
4.213000 -5.8220685
4.214000 -5.816379599999999
4.215000 -5.8103517
4.216000 -5.8039851
4.217000 -5.7972807
4.218000 -5.7902388
4.219000 -5.7828601
4.220000 -5.7751454
4.221000 -5.7670955
4.222000 -5.7587106
4.223000 -5.7499918999999995
4.224000 -5.7409398
4.225000 -5.7315551
4.226000 -5.721838399999999
4.227000 -5.711790499999999
4.228000 -5.701412599999999
4.229000 -5.690705
4.230000 -5.6796685
4.231000 -5.6683041
4.232000 -5.6566127
4.233000 -5.6445953
4.234000 -5.6322526
4.235000 -5.6195855
4.236000 -5.6065951
4.237000 -5.593282
4.238000 -5.5796474
4.239000 -5.5656925
4.240000 -5.5514179
4.241000 -5.5368248
4.242000 -5.5219144
4.243000 -5.5066876
4.244000 -5.4911457
4.245000 -5.4752894
4.246000 -5.4591201
4.247000 -5.4426391
4.248000 -5.4258473
4.249000 -5.408746
4.250000 -5.3913362
4.251000 -5.3736191
4.252000 -5.3555962
4.253000 -5.3372685
4.254000 -5.3186372
4.255000 -5.2997034
4.256000 -5.280468600000001
4.257000 -5.2609338999999995
4.258000 -5.2411009
4.259000 -5.2209705
4.260000 -5.200544
4.261000 -5.1798224
4.262000 -5.158807299999999
4.263000 -5.1375002
4.264000 -5.1159021
4.265000 -5.0940141
4.266000 -5.0718378
4.267000 -5.0493746999999995
4.268000 -5.0266258
4.269000 -5.0035924000000005
4.270000 -4.9802762000000005
4.271000 -4.9566779
4.272000 -4.9327996
4.273000 -4.9086422
4.274000 -4.8842072
4.275000 -4.8594963
4.276000 -4.8345104
4.277000 -4.8092514
4.278000 -4.7837205
4.279000 -4.7579192
4.280000 -4.7318488
4.281000 -4.7055109999999996
4.282000 -4.6789072
4.283000 -4.6520386
4.284000 -4.6249069
4.285000 -4.5975141
4.286000 -4.5698612999999995
4.287000 -4.5419499000000005
4.288000 -4.513781900000001
4.289000 -4.485358300000001
4.290000 -4.456681
4.291000 -4.4277515
4.292000 -4.3985713
4.293000 -4.3691423
4.294000 -4.339465499999999
4.295000 -4.3095428
4.296000 -4.2793758
4.297000 -4.248966299999999
4.298000 -4.2183157
4.299000 -4.1874256
4.300000 -4.156297400000001
4.301000 -4.1249327000000005
4.302000 -4.0933333
4.303000 -4.0615004
4.304000 -4.0294357000000005
4.305000 -3.9971411
4.306000 -3.9646177999999996
4.307000 -3.9318677
4.308000 -3.8988922
4.309000 -3.8656928
4.310000 -3.8322713
4.311000 -3.798629
4.312000 -3.7647679000000003
4.313000 -3.7306894
4.314000 -3.6963951
4.315000 -3.6618866
4.316000 -3.6271657999999998
4.317000 -3.5922341
4.318000 -3.5570934
4.319000 -3.5217453
4.320000 -3.4861915
4.321000 -3.4504335
4.322000 -3.4144732999999996
4.323000 -3.3783122999999997
4.324000 -3.341952
4.325000 -3.3053942000000003
4.326000 -3.2686405
4.327000 -3.2316927000000004
4.328000 -3.1945527
4.329000 -3.1572218999999997
4.330000 -3.1197019
4.331000 -3.0819943
4.332000 -3.044101
4.333000 -3.0060235
4.334000 -2.9677635
4.335000 -2.9293226
4.336000 -2.8907023
4.337000 -2.8519046
4.338000 -2.8129307999999997
4.339000 -2.7737826
4.340000 -2.7344618
4.341000 -2.6949698
4.342000 -2.6553085
4.343000 -2.6154794
4.344000 -2.5754841
4.345000 -2.5353242000000002
4.346000 -2.4950014
4.347000 -2.4545174
4.348000 -2.4138739
4.349000 -2.3730725
4.350000 -2.3321146
4.351000 -2.2910021
4.352000 -2.2497365
4.353000 -2.2083195
4.354000 -2.1667525
4.355000 -2.1250373
4.356000 -2.0831754
4.357000 -2.0411685
4.358000 -1.9990181999999999
4.359000 -1.9567260999999998
4.360000 -1.9142934999999999
4.361000 -1.8717224000000001
4.362000 -1.829014
4.363000 -1.78617
4.364000 -1.743192
4.365000 -1.7000814999999998
4.366000 -1.65684
4.367000 -1.613469
4.368000 -1.5699702999999998
4.369000 -1.5263453
4.370000 -1.4825955
4.371000 -1.4387225
4.372000 -1.3947278
4.373000 -1.350613
4.374000 -1.3063796
4.375000 -1.2620291000000001
4.376000 -1.2175631
4.377000 -1.1729831
4.378000 -1.1282907
4.379000 -1.0834875000000002
4.380000 -1.0385749
4.381000 -0.9935544799999999
4.382000 -0.9484278
4.383000 -0.90319635
4.384000 -0.85786162
4.385000 -0.81242518
4.386000 -0.7668884499999999
4.387000 -0.7212529
4.388000 -0.67552002
4.389000 -0.62969127
4.390000 -0.58376808
4.391000 -0.53775185
4.392000 -0.49164402
4.393000 -0.445446
4.394000 -0.39915913
4.395000 -0.35278483
4.396000 -0.30632447
4.397000 -0.25977942000000004
4.398000 -0.21315101
4.399000 -0.1664406
4.400000 -0.11964955000000001
4.401000 -0.07277918
4.402000 -0.025830851999999998
4.403000 0.021194105
4.404000 0.068294356
4.405000 0.11546855
4.406000 0.16271536
4.407000 0.21003344999999998
4.408000 0.25742147
4.409000 0.30487808
4.410000 0.35240196
4.411000 0.39999177999999996
4.412000 0.44764619999999994
4.413000 0.49536387
4.414000 0.5431435099999999
4.415000 0.59098378
4.416000 0.63888337
4.417000 0.68684099
4.418000 0.73485533
4.419000 0.78292517
4.420000 0.83104922
4.421000 0.87922616
4.422000 0.9274547899999999
4.423000 0.97573381
4.424000 1.0240621
4.425000 1.0724383
4.426000 1.1208612999999998
4.427000 1.16933
4.428000 1.217843
4.429000 1.2663993
4.430000 1.3149976
4.431000 1.3636367
4.432000 1.4123156
4.433000 1.461033
4.434000 1.5097878
4.435000 1.5585788999999999
4.436000 1.6074051999999999
4.437000 1.6562655999999998
4.438000 1.7051587
4.439000 1.7540837
4.440000 1.8030392
4.441000 1.8520242999999998
4.442000 1.9010378
4.443000 1.9500785999999999
4.444000 1.9991457000000001
4.445000 2.0482378
4.446000 2.0973539
4.447000 2.1464931
4.448000 2.1956541
4.449000 2.2448359
4.450000 2.2940375
4.451000 2.3432577
4.452000 2.3924956
4.453000 2.4417501
4.454000 2.4910202
4.455000 2.5403051
4.456000 2.5896035
4.457000 2.6389145999999997
4.458000 2.6882375
4.459000 2.7375711000000003
4.460000 2.7869143999999997
4.461000 2.8362667
4.462000 2.8856268000000003
4.463000 2.934994
4.464000 2.9843673
4.465000 3.0337457000000003
4.466000 3.0831283000000003
4.467000 3.1325143
4.468000 3.1819027
4.469000 3.2312925999999997
4.470000 3.2806832
4.471000 3.3300734999999997
4.472000 3.3794623
4.473000 3.4288491999999997
4.474000 3.4782330999999997
4.475000 3.527613
4.476000 3.5769879999999996
4.477000 3.626357
4.478000 3.6757194
4.479000 3.7250742000000003
4.480000 3.7744209
4.481000 3.8237582999999997
4.482000 3.8730852000000002
4.483000 3.9224014
4.484000 3.9717056
4.485000 4.0209971
4.486000 4.0702753000000005
4.487000 4.1195389
4.488000 4.1687876
4.489000 4.2180203
4.490000 4.2672362
4.491000 4.3164346
4.492000 4.3656147999999995
4.493000 4.414776
4.494000 4.4639174
4.495000 4.513038300000001
4.496000 4.562138
4.497000 4.6112161
4.498000 4.6602715
4.499000 4.7093034
4.500000 4.7583114
4.501000 4.8072945
4.502000 4.8562523
4.503000 4.905184
4.504000 4.9540888999999995
4.505000 5.0029662
4.506000 5.0518151
4.507000 5.1006351
4.508000 5.1494252
4.509000 5.1981848
4.510000 5.2469131
4.511000 5.2956097
4.512000 5.3442735
4.513000 5.3929038
4.514000 5.4414999
4.515000 5.4900609000000005
4.516000 5.5385862
4.517000 5.5870753
4.518000 5.6355271
4.519000 5.683941
4.520000 5.7323162
4.521000 5.7806522
4.522000 5.8289479
4.523000 5.8772031
4.524000 5.9254169
4.525000 5.9735887000000005
4.526000 6.0217179000000005
4.527000 6.069804
4.528000 6.1178461
4.529000 6.1658438
4.530000 6.2137965
4.531000 6.2617034
4.532000 6.309564400000001
4.533000 6.357378499999999
4.534000 6.4051457
4.535000 6.452865200000001
4.536000 6.5005362
4.537000 6.548158099999999
4.538000 6.59573
4.539000 6.6432521
4.540000 6.6907227
4.541000 6.7381419
4.542000 6.785509000000001
4.543000 6.8328232
4.544000 6.8800844
4.545000 6.9272913
4.546000 6.974443
4.547000 7.0215397
4.548000 7.0685796
4.549000 7.115563
4.550000 7.1624883
4.551000 7.209355400000001
4.552000 7.2561629000000005
4.553000 7.302910799999999
4.554000 7.3495977
4.555000 7.3962234
4.556000 7.442787300000001
4.557000 7.489288600000001
4.558000 7.5357266
4.559000 7.582100499999999
4.560000 7.6284095999999995
4.561000 7.6746531000000004
4.562000 7.720831
4.563000 7.7669426999999995
4.564000 7.8129873000000005
4.565000 7.858964100000001
4.566000 7.9048723
4.567000 7.9507113
4.568000 7.9964809
4.569000 8.0421805
4.570000 8.0878094
4.571000 8.1333674
4.572000 8.178853199999999
4.573000 8.2242668
4.574000 8.2696065
4.575000 8.3148725
4.576000 8.360064000000001
4.577000 8.4051803
4.578000 8.4502205
4.579000 8.495184
4.580000 8.5400693
4.581000 8.584876399999999
4.582000 8.6296037
4.583000 8.6742513
4.584000 8.7188177
4.585000 8.7633021
4.586000 8.8077039
4.587000 8.8520221
4.588000 8.8962562
4.589000 8.9404047
4.590000 8.984466600000001
4.591000 9.0284422
4.592000 9.072329799999999
4.593000 9.116128799999998
4.594000 9.159837699999999
4.595000 9.2034563
4.596000 9.246984099999999
4.597000 9.290419499999999
4.598000 9.333762499999999
4.599000 9.3770124
4.600000 9.4201677
4.601000 9.463228299999999
4.602000 9.5061928
4.603000 9.5490612
4.604000 9.591832
4.605000 9.6345045
4.606000 9.6770778
4.607000 9.7195514
4.608000 9.761924299999999
4.609000 9.8041952
4.610000 9.846364000000001
4.611000 9.8884292
4.612000 9.9303901
4.613000 9.9722452
4.614000 10.01399
4.615000 10.05563
4.616000 10.09717
4.617000 10.13859
4.618000 10.1799
4.619000 10.2211
4.620000 10.26218
4.621000 10.30315
4.622000 10.344009999999999
4.623000 10.38475
4.624000 10.425370000000001
4.625000 10.465869999999999
4.626000 10.50625
4.627000 10.546510000000001
4.628000 10.58665
4.629000 10.626660000000001
4.630000 10.666549999999999
4.631000 10.70631
4.632000 10.74594
4.633000 10.78545
4.634000 10.82482
4.635000 10.86407
4.636000 10.903179999999999
4.637000 10.942169999999999
4.638000 10.98101
4.639000 11.01973
4.640000 11.058300000000001
4.641000 11.096739999999999
4.642000 11.13504
4.643000 11.1732
4.644000 11.211219999999999
4.645000 11.249099999999999
4.646000 11.28683
4.647000 11.32441
4.648000 11.36185
4.649000 11.399140000000001
4.650000 11.43629
4.651000 11.473270000000001
4.652000 11.51011
4.653000 11.54679
4.654000 11.58332
4.655000 11.61968
4.656000 11.65589
4.657000 11.69194
4.658000 11.72782
4.659000 11.76354
4.660000 11.79909
4.661000 11.83447
4.662000 11.86968
4.663000 11.904720000000001
4.664000 11.939589999999999
4.665000 11.97428
4.666000 12.0088
4.667000 12.04314
4.668000 12.07729
4.669000 12.111270000000001
4.670000 12.14506
4.671000 12.17867
4.672000 12.2121
4.673000 12.245330000000001
4.674000 12.27838
4.675000 12.31123
4.676000 12.3439
4.677000 12.37637
4.678000 12.40864
4.679000 12.440710000000001
4.680000 12.47259
4.681000 12.50426
4.682000 12.535730000000001
4.683000 12.56699
4.684000 12.598049999999999
4.685000 12.62889
4.686000 12.659519999999999
4.687000 12.68995
4.688000 12.72015
4.689000 12.750139999999998
4.690000 12.7799
4.691000 12.80944
4.692000 12.838759999999999
4.693000 12.86785
4.694000 12.89671
4.695000 12.925339999999998
4.696000 12.95374
4.697000 12.9819
4.698000 13.00982
4.699000 13.0375
4.700000 13.06493
4.701000 13.09212
4.702000 13.119069999999999
4.703000 13.145760000000001
4.704000 13.1722
4.705000 13.198389999999998
4.706000 13.22433
4.707000 13.25
4.708000 13.27541
4.709000 13.30057
4.710000 13.32545
4.711000 13.35007
4.712000 13.37442
4.713000 13.398499999999999
4.714000 13.422310000000001
4.715000 13.44584
4.716000 13.46909
4.717000 13.49206
4.718000 13.51474
4.719000 13.53714
4.720000 13.55925
4.721000 13.58107
4.722000 13.602590000000001
4.723000 13.62382
4.724000 13.64475
4.725000 13.665379999999999
4.726000 13.6857
4.727000 13.705709999999998
4.728000 13.725409999999998
4.729000 13.74481
4.730000 13.76388
4.731000 13.782639999999999
4.732000 13.80107
4.733000 13.819180000000001
4.734000 13.83697
4.735000 13.854420000000001
4.736000 13.87155
4.737000 13.88834
4.738000 13.90479
4.739000 13.9209
4.740000 13.93668
4.741000 13.952100000000002
4.742000 13.96718
4.743000 13.981910000000001
4.744000 13.99629
4.745000 14.01031
4.746000 14.02397
4.747000 14.037279999999999
4.748000 14.05021
4.749000 14.06279
4.750000 14.074990000000001
4.751000 14.08682
4.752000 14.098279999999999
4.753000 14.10936
4.754000 14.12006
4.755000 14.13038
4.756000 14.14031
4.757000 14.14985
4.758000 14.158999999999999
4.759000 14.167750000000002
4.760000 14.17611
4.761000 14.18406
4.762000 14.191609999999999
4.763000 14.19876
4.764000 14.205490000000001
4.765000 14.21181
4.766000 14.21772
4.767000 14.2232
4.768000 14.228270000000002
4.769000 14.232909999999999
4.770000 14.23712
4.771000 14.240910000000001
4.772000 14.24426
4.773000 14.24717
4.774000 14.249649999999999
4.775000 14.25168
4.776000 14.25327
4.777000 14.254420000000001
4.778000 14.255109999999998
4.779000 14.25535
4.780000 14.25513
4.781000 14.25446
4.782000 14.25332
4.783000 14.251730000000002
4.784000 14.24966
4.785000 14.247119999999999
4.786000 14.244119999999999
4.787000 14.240630000000001
4.788000 14.236670000000002
4.789000 14.232220000000002
4.790000 14.22729
4.791000 14.22188
4.792000 14.21597
4.793000 14.20957
4.794000 14.20268
4.795000 14.195279999999999
4.796000 14.18739
4.797000 14.17898
4.798000 14.170079999999999
4.799000 14.16066
4.800000 14.15073
4.801000 14.140279999999999
4.802000 14.12931
4.803000 14.11782
4.804000 14.10581
4.805000 14.093269999999999
4.806000 14.080200000000001
4.807000 14.066600000000001
4.808000 14.05246
4.809000 14.03779
4.810000 14.022580000000001
4.811000 14.006820000000001
4.812000 13.99052
4.813000 13.973669999999998
4.814000 13.956270000000002
4.815000 13.938320000000001
4.816000 13.91982
4.817000 13.90075
4.818000 13.88113
4.819000 13.860949999999999
4.820000 13.8402
4.821000 13.81888
4.822000 13.796990000000001
4.823000 13.774529999999999
4.824000 13.7515
4.825000 13.72789
4.826000 13.7037
4.827000 13.67892
4.828000 13.65357
4.829000 13.627619999999999
4.830000 13.60109
4.831000 13.57396
4.832000 13.54625
4.833000 13.51793
4.834000 13.489019999999998
4.835000 13.45951
4.836000 13.42939
4.837000 13.398679999999999
4.838000 13.36735
4.839000 13.335420000000001
4.840000 13.30287
4.841000 13.269710000000002
4.842000 13.23594
4.843000 13.201550000000001
4.844000 13.16654
4.845000 13.130910000000002
4.846000 13.09465
4.847000 13.05778
4.848000 13.02027
4.849000 12.982140000000001
4.850000 12.94338
4.851000 12.903990000000002
4.852000 12.863959999999999
4.853000 12.823300000000001
4.854000 12.78201
4.855000 12.740070000000001
4.856000 12.6975
4.857000 12.654290000000001
4.858000 12.610430000000001
4.859000 12.56593
4.860000 12.520790000000002
4.861000 12.475
4.862000 12.42856
4.863000 12.38147
4.864000 12.33373
4.865000 12.28534
4.866000 12.23629
4.867000 12.1866
4.868000 12.136239999999999
4.869000 12.08523
4.870000 12.03356
4.871000 11.98124
4.872000 11.92825
4.873000 11.874609999999999
4.874000 11.8203
4.875000 11.76533
4.876000 11.70969
4.877000 11.6534
4.878000 11.59643
4.879000 11.53881
4.880000 11.480509999999999
4.881000 11.42155
4.882000 11.36192
4.883000 11.30162
4.884000 11.24066
4.885000 11.179020000000001
4.886000 11.116719999999999
4.887000 11.05374
4.888000 10.9901
4.889000 10.925790000000001
4.890000 10.8608
4.891000 10.79514
4.892000 10.72882
4.893000 10.661819999999999
4.894000 10.594149999999999
4.895000 10.52581
4.896000 10.45679
4.897000 10.38711
4.898000 10.31676
4.899000 10.24574
4.900000 10.17404
4.901000 10.10168
4.902000 10.02865
4.903000 9.9549465
4.904000 9.880577
4.905000 9.805539300000001
4.906000 9.7298346
4.907000 9.6534625
4.908000 9.5764242
4.909000 9.4987206
4.910000 9.4203517
4.911000 9.3413182
4.912000 9.2616215
4.913000 9.1812618
4.914000 9.1002397
4.915000 9.018556799999999
4.916000 8.936213
4.917000 8.8532098
4.918000 8.769547900000001
4.919000 8.685229
4.920000 8.6002536
4.921000 8.514622600000001
4.922000 8.4283374
4.923000 8.3413996
4.924000 8.2538098
4.925000 8.1655696
4.926000 8.0766812
4.927000 7.9871453
4.928000 7.8969635
4.929000 7.8061379
4.930000 7.7146702
4.931000 7.6225623
4.932000 7.529816
4.933000 7.436432699999999
4.934000 7.3424146
4.935000 7.247764600000001
4.936000 7.152483599999999
4.937000 7.0565745
4.938000 6.960039599999999
4.939000 6.862881
4.940000 6.7651011
4.941000 6.666701999999999
4.942000 6.5676861
4.943000 6.4680561
4.944000 6.3678137999999995
4.945000 6.2669627000000006
4.946000 6.1655045
4.947000 6.0634419
4.948000 5.9607778
4.949000 5.8575146
4.950000 5.753655
4.951000 5.6492016
4.952000 5.544157
4.953000 5.4385241
4.954000 5.3323057
4.955000 5.2255046
4.956000 5.118123799999999
4.957000 5.010166
4.958000 4.9016345
4.959000 4.7925322999999995
4.960000 4.6828624
4.961000 4.5726281
4.962000 4.4618323
4.963000 4.350478900000001
4.964000 4.2385712
4.965000 4.1261125000000005
4.966000 4.0131066
4.967000 3.8995568
4.968000 3.7854671
4.969000 3.6708411000000005
4.970000 3.5556826999999998
4.971000 3.4399956
4.972000 3.3237837
4.973000 3.2070514
4.974000 3.0898022000000003
4.975000 2.9720401
4.976000 2.8537696
4.977000 2.7349945
4.978000 2.6157191
4.979000 2.4959474999999998
4.980000 2.3756836999999997
4.981000 2.2549322
4.982000 2.1336969
4.983000 2.0119824
4.984000 1.8897925999999998
4.985000 1.7671321
4.986000 1.6440051
4.987000 1.5204161
4.988000 1.3963695999999999
4.989000 1.2718698000000002
4.990000 1.1469214
4.991000 1.021529
4.992000 0.89569716
4.993000 0.76943054
4.994000 0.64273388
4.995000 0.51561198
4.996000 0.38806968000000003
4.997000 0.26011195
4.998000 0.13174375
4.999000 0.0029701455999999998
5.000000 -0.12620375
5.001000 -0.2557728
5.002000 -0.38573171
5.003000 -0.5160752200000001
5.004000 -0.6467980299999999
5.005000 -0.7778947199999999
5.006000 -0.90935985
5.007000 -1.041188
5.008000 -1.1733737
5.009000 -1.3059114
5.010000 -1.4387956
5.011000 -1.5720207
5.012000 -1.7055811
5.013000 -1.8394713999999999
5.014000 -1.9736858
5.015000 -2.1082189000000002
5.016000 -2.2430649000000003
5.017000 -2.3782184
5.018000 -2.5136737
5.019000 -2.6494252
5.020000 -2.785467
5.021000 -2.9217936
5.022000 -3.0583994
5.023000 -3.1952787000000002
5.024000 -3.3324257000000004
5.025000 -3.4698344999999997
5.026000 -3.6074995999999997
5.027000 -3.7454150999999998
5.028000 -3.8835749
5.029000 -4.0219732
5.030000 -4.1606035
5.031000 -4.2994604
5.032000 -4.438537
5.033000 -4.5778278
5.034000 -4.7173262000000005
5.035000 -4.8570256999999994
5.036000 -4.99692
5.037000 -5.137002799999999
5.038000 -5.2772675
5.039000 -5.4177076
5.040000 -5.5583164
5.041000 -5.6990872999999995
5.042000 -5.8400139
5.043000 -5.9810891999999996
5.044000 -6.1223067
5.045000 -6.2636599
5.046000 -6.4051419
5.047000 -6.5467454
5.048000 -6.688464399999999
5.049000 -6.830292200000001
5.050000 -6.972222
5.051000 -7.114247199999999
5.052000 -7.2563618
5.053000 -7.398558399999999
5.054000 -7.540831000000001
5.055000 -7.6831721
5.056000 -7.825575799999999
5.057000 -7.9680352999999995
5.058000 -8.1105448
5.059000 -8.2530968
5.060000 -8.3956853
5.061000 -8.5383028
5.062000 -8.6809434
5.063000 -8.8236004
5.064000 -8.9662671
5.065000 -9.1089368
5.066000 -9.251602
5.067000 -9.3942568
5.068000 -9.5368937
5.069000 -9.679506
5.070000 -9.822087
5.071000 -9.9646293
5.072000 -10.10713
5.073000 -10.24957
5.074000 -10.39195
5.075000 -10.53427
5.076000 -10.67651
5.077000 -10.81867
5.078000 -10.96074
5.079000 -11.102720000000001
5.080000 -11.24459
5.081000 -11.38635
5.082000 -11.52799
5.083000 -11.669509999999999
5.084000 -11.8109
5.085000 -11.95215
5.086000 -12.09325
5.087000 -12.234200000000001
5.088000 -12.374979999999999
5.089000 -12.5156
5.090000 -12.656049999999999
5.091000 -12.79631
5.092000 -12.936390000000001
5.093000 -13.076270000000001
5.094000 -13.215950000000001
5.095000 -13.35542
5.096000 -13.49468
5.097000 -13.633709999999999
5.098000 -13.772509999999999
5.099000 -13.91108
5.100000 -14.0494
5.101000 -14.187479999999999
5.102000 -14.325289999999999
5.103000 -14.46285
5.104000 -14.60013
5.105000 -14.73713
5.106000 -14.87385
5.107000 -15.010280000000002
5.108000 -15.146399999999998
5.109000 -15.282219999999999
5.110000 -15.417729999999999
5.111000 -15.55291
5.112000 -15.68777
5.113000 -15.82229
5.114000 -15.95647
5.115000 -16.09029
5.116000 -16.223760000000002
5.117000 -16.35687
5.118000 -16.4896
5.119000 -16.621959999999998
5.120000 -16.75393
5.121000 -16.8855
5.122000 -17.01668
5.123000 -17.14745
5.124000 -17.27781
5.125000 -17.40775
5.126000 -17.53726
5.127000 -17.666339999999998
5.128000 -17.79498
5.129000 -17.92317
5.130000 -18.050910000000002
5.131000 -18.17819
5.132000 -18.305
5.133000 -18.43134
5.134000 -18.557199999999998
5.135000 -18.682570000000002
5.136000 -18.80744
5.137000 -18.93182
5.138000 -19.05569
5.139000 -19.17905
5.140000 -19.30189
5.141000 -19.4242
5.142000 -19.545969999999997
5.143000 -19.667209999999997
5.144000 -19.7879
5.145000 -19.90803
5.146000 -20.027610000000003
5.147000 -20.146610000000003
5.148000 -20.265050000000002
5.149000 -20.3829
5.150000 -20.50016
5.151000 -20.61683
5.152000 -20.7329
5.153000 -20.84836
5.154000 -20.9632
5.155000 -21.07743
5.156000 -21.191029999999998
5.157000 -21.304000000000002
5.158000 -21.41633
5.159000 -21.528010000000002
5.160000 -21.63904
5.161000 -21.74942
5.162000 -21.85913
5.163000 -21.96818
5.164000 -22.07655
5.165000 -22.18424
5.166000 -22.291240000000002
5.167000 -22.39755
5.168000 -22.50316
5.169000 -22.608069999999998
5.170000 -22.71226
5.171000 -22.81575
5.172000 -22.91851
5.173000 -23.02054
5.174000 -23.12184
5.175000 -23.22239
5.176000 -23.32221
5.177000 -23.42127
5.178000 -23.51957
5.179000 -23.61711
5.180000 -23.71388
5.181000 -23.80987
5.182000 -23.90508
5.183000 -23.999509999999997
5.184000 -24.09314
5.185000 -24.18597
5.186000 -24.278
5.187000 -24.36922
5.188000 -24.45962
5.189000 -24.54921
5.190000 -24.63796
5.191000 -24.72589
5.192000 -24.81298
5.193000 -24.89922
5.194000 -24.98462
5.195000 -25.069170000000003
5.196000 -25.15286
5.197000 -25.235689999999998
5.198000 -25.317650000000004
5.199000 -25.398739999999997
5.200000 -25.47895
5.201000 -25.55828
5.202000 -25.636730000000004
5.203000 -25.714280000000002
5.204000 -25.790940000000003
5.205000 -25.866699999999998
5.206000 -25.941550000000003
5.207000 -26.015490000000003
5.208000 -26.08851
5.209000 -26.16062
5.210000 -26.2318
5.211000 -26.302049999999998
5.212000 -26.37137
5.213000 -26.43975
5.214000 -26.50719
5.215000 -26.57368
5.216000 -26.639210000000002
5.217000 -26.703789999999998
5.218000 -26.76741
5.219000 -26.83006
5.220000 -26.89174
5.221000 -26.95244
5.222000 -27.01217
5.223000 -27.070909999999998
5.224000 -27.12866
5.225000 -27.18543
5.226000 -27.24119
5.227000 -27.29596
5.228000 -27.34973
5.229000 -27.40248
5.230000 -27.454230000000003
5.231000 -27.50496
5.232000 -27.554669999999998
5.233000 -27.60336
5.234000 -27.65102
5.235000 -27.697650000000003
5.236000 -27.743250000000003
5.237000 -27.787820000000004
5.238000 -27.831339999999997
5.239000 -27.87382
5.240000 -27.915250000000004
5.241000 -27.95564
5.242000 -27.994970000000002
5.243000 -28.03324
5.244000 -28.070460000000004
5.245000 -28.10661
5.246000 -28.141690000000004
5.247000 -28.17571
5.248000 -28.208650000000002
5.249000 -28.24051
5.250000 -28.2713
5.251000 -28.301
5.252000 -28.32962
5.253000 -28.357149999999997
5.254000 -28.383589999999998
5.255000 -28.408939999999998
5.256000 -28.433180000000004
5.257000 -28.45633
5.258000 -28.478379999999998
5.259000 -28.49931
5.260000 -28.51915
5.261000 -28.537869999999998
5.262000 -28.55548
5.263000 -28.571980000000003
5.264000 -28.58735
5.265000 -28.60161
5.266000 -28.61475
5.267000 -28.62676
5.268000 -28.637649999999997
5.269000 -28.6474
5.270000 -28.656029999999998
5.271000 -28.663529999999998
5.272000 -28.66989
5.273000 -28.67512
5.274000 -28.679209999999998
5.275000 -28.68216
5.276000 -28.68397
5.277000 -28.68463
5.278000 -28.68416
5.279000 -28.68253
5.280000 -28.679759999999998
5.281000 -28.67584
5.282000 -28.67077
5.283000 -28.66455
5.284000 -28.65718
5.285000 -28.648649999999996
5.286000 -28.63896
5.287000 -28.628120000000003
5.288000 -28.616120000000002
5.289000 -28.60296
5.290000 -28.588639999999998
5.291000 -28.573159999999998
5.292000 -28.556510000000003
5.293000 -28.5387
5.294000 -28.51973
5.295000 -28.49958
5.296000 -28.47827
5.297000 -28.455799999999996
5.298000 -28.43215
5.299000 -28.407339999999998
5.300000 -28.38136
5.301000 -28.354200000000002
5.302000 -28.325879999999998
5.303000 -28.29639
5.304000 -28.265719999999998
5.305000 -28.23389
5.306000 -28.20088
5.307000 -28.166710000000002
5.308000 -28.13136
5.309000 -28.094849999999997
5.310000 -28.057159999999996
5.311000 -28.0183
5.312000 -27.97827
5.313000 -27.937079999999998
5.314000 -27.89471
5.315000 -27.85118
5.316000 -27.80647
5.317000 -27.760600000000004
5.318000 -27.713559999999998
5.319000 -27.66536
5.320000 -27.61599
5.321000 -27.565450000000002
5.322000 -27.513749999999998
5.323000 -27.46089
5.324000 -27.40685
5.325000 -27.35166
5.326000 -27.2953
5.327000 -27.23778
5.328000 -27.17911
5.329000 -27.11927
5.330000 -27.05827
5.331000 -26.99612
5.332000 -26.93281
5.333000 -26.868350000000003
5.334000 -26.802730000000004
5.335000 -26.73596
5.336000 -26.668039999999998
5.337000 -26.59897
5.338000 -26.528750000000002
5.339000 -26.457389999999997
5.340000 -26.38488
5.341000 -26.31124
5.342000 -26.23645
5.343000 -26.160529999999998
5.344000 -26.083479999999998
5.345000 -26.00529
5.346000 -25.925959999999996
5.347000 -25.84552
5.348000 -25.76394
5.349000 -25.68124
5.350000 -25.59742
5.351000 -25.51248
5.352000 -25.42643
5.353000 -25.339260000000003
5.354000 -25.250980000000002
5.355000 -25.16159
5.356000 -25.07109
5.357000 -24.97949
5.358000 -24.88679
5.359000 -24.79299
5.360000 -24.6981
5.361000 -24.60211
5.362000 -24.50503
5.363000 -24.40687
5.364000 -24.30762
5.365000 -24.20729
5.366000 -24.10588
5.367000 -24.0034
5.368000 -23.89985
5.369000 -23.79524
5.370000 -23.68956
5.371000 -23.582819999999998
5.372000 -23.47502
5.373000 -23.36618
5.374000 -23.25628
5.375000 -23.14534
5.376000 -23.03337
5.377000 -22.92035
5.378000 -22.80631
5.379000 -22.691239999999997
5.380000 -22.575139999999998
5.381000 -22.45803
5.382000 -22.33991
5.383000 -22.22077
5.384000 -22.10063
5.385000 -21.97949
5.386000 -21.85736
5.387000 -21.73423
5.388000 -21.61012
5.389000 -21.48502
5.390000 -21.35895
5.391000 -21.2319
5.392000 -21.10389
5.393000 -20.974909999999998
5.394000 -20.84498
5.395000 -20.7141
5.396000 -20.582259999999998
5.397000 -20.44948
5.398000 -20.31577
5.399000 -20.18112
5.400000 -20.04554
5.401000 -19.90905
5.402000 -19.771630000000002
5.403000 -19.63331
5.404000 -19.49408
5.405000 -19.35395
5.406000 -19.21292
5.407000 -19.07101
5.408000 -18.92821
5.409000 -18.78454
5.410000 -18.64
5.411000 -18.4946
5.412000 -18.348329999999997
5.413000 -18.201220000000003
5.414000 -18.053259999999998
5.415000 -17.90446
5.416000 -17.75483
5.417000 -17.60438
5.418000 -17.4531
5.419000 -17.30101
5.420000 -17.14812
5.421000 -16.994419999999998
5.422000 -16.83993
5.423000 -16.68466
5.424000 -16.528599999999997
5.425000 -16.37178
5.426000 -16.214190000000002
5.427000 -16.05584
5.428000 -15.89673
5.429000 -15.73689
5.430000 -15.576300000000002
5.431000 -15.414990000000001
5.432000 -15.252950000000002
5.433000 -15.09019
5.434000 -14.92672
5.435000 -14.762559999999999
5.436000 -14.59769
5.437000 -14.43215
5.438000 -14.265920000000001
5.439000 -14.099020000000001
5.440000 -13.931450000000002
5.441000 -13.763230000000002
5.442000 -13.59436
5.443000 -13.42485
5.444000 -13.2547
5.445000 -13.083929999999999
5.446000 -12.91254
5.447000 -12.74054
5.448000 -12.56794
5.449000 -12.39475
5.450000 -12.220970000000001
5.451000 -12.046610000000001
5.452000 -11.87169
5.453000 -11.6962
5.454000 -11.52016
5.455000 -11.34357
5.456000 -11.16645
5.457000 -10.98881
5.458000 -10.810640000000001
5.459000 -10.63196
5.460000 -10.45279
5.461000 -10.27311
5.462000 -10.09296
5.463000 -9.912321
5.464000 -9.7312197
5.465000 -9.5496595
5.466000 -9.3676493
5.467000 -9.1851979
5.468000 -9.0023145
5.469000 -8.8190079
5.470000 -8.6352862
5.471000 -8.4511593
5.472000 -8.266636
5.473000 -8.081725200000001
5.474000 -7.896436799999999
5.475000 -7.710779500000001
5.476000 -7.5247623
5.477000 -7.3383942
5.478000 -7.151684899999999
5.479000 -6.9646433
5.480000 -6.7772790999999994
5.481000 -6.589601200000001
5.482000 -6.4016193
5.483000 -6.2133424
5.484000 -6.0247805
5.485000 -5.8359426
5.486000 -5.6468381999999995
5.487000 -5.4574773
5.488000 -5.2678689
5.489000 -5.078022900000001
5.490000 -4.8879486
5.491000 -4.697655500000001
5.492000 -4.5071535
5.493000 -4.3164518
5.494000 -4.1255604
5.495000 -3.9344888
5.496000 -3.7432466
5.497000 -3.5518438
5.498000 -3.3602897
5.499000 -3.1685945
5.500000 -2.9767677
5.501000 -2.7848193
5.502000 -2.592759
5.503000 -2.4005967999999998
5.504000 -2.2083424000000003
5.505000 -2.0160057
5.506000 -1.8235967
5.507000 -1.6311250999999998
5.508000 -1.438601
5.509000 -1.2460345
5.510000 -1.0534354
5.511000 -0.86081373
5.512000 -0.6681794799999999
5.513000 -0.47554271
5.514000 -0.28291344999999996
5.515000 -0.090301735
5.516000 0.10228237
5.517000 0.29482879
5.518000 0.48732743999999995
5.519000 0.6797682
5.520000 0.87214103
5.521000 1.0644358
5.522000 1.2566422000000002
5.523000 1.4487503000000002
5.524000 1.6407498999999999
5.525000 1.832631
5.526000 2.0243832999999998
5.527000 2.2159967999999997
5.528000 2.4074611999999997
5.529000 2.5987664
5.530000 2.7899025
5.531000 2.980859
5.532000 3.1716261
5.533000 3.3621933
5.534000 3.5525507999999997
5.535000 3.7426885
5.536000 3.9325964
5.537000 4.1222639
5.538000 4.311681500000001
5.539000 4.5008387
5.540000 4.6897259
5.541000 4.8783325
5.542000 5.066648900000001
5.543000 5.2546646
5.544000 5.4423701
5.545000 5.6297552
5.546000 5.8168098
5.547000 6.0035244
5.548000 6.1898887
5.549000 6.375892499999999
5.550000 6.561526700000001
5.551000 6.7467809
5.552000 6.9316447000000005
5.553000 7.116109099999999
5.554000 7.300163799999999
5.555000 7.483798999999999
5.556000 7.6670051
5.557000 7.849772300000001
5.558000 8.0320902
5.559000 8.213949900000001
5.560000 8.395341
5.561000 8.5762545
5.562000 8.75668
5.563000 8.9366086
5.564000 9.1160297
5.565000 9.2949346
5.566000 9.4733126
5.567000 9.651155
5.568000 9.828452
5.569000 10.00519
5.570000 10.18137
5.571000 10.35697
5.572000 10.531989999999999
5.573000 10.70642
5.574000 10.880239999999999
5.575000 11.05345
5.576000 11.22604
5.577000 11.398
5.578000 11.56932
5.579000 11.73999
5.580000 11.91
5.581000 12.07935
5.582000 12.24802
5.583000 12.416
5.584000 12.58329
5.585000 12.74988
5.586000 12.915750000000001
5.587000 13.080910000000001
5.588000 13.24533
5.589000 13.40902
5.590000 13.571959999999999
5.591000 13.73415
5.592000 13.89557
5.593000 14.05622
5.594000 14.216090000000001
5.595000 14.37517
5.596000 14.53345
5.597000 14.690919999999998
5.598000 14.847579999999999
5.599000 15.00342
5.600000 15.158430000000001
5.601000 15.312600000000002
5.602000 15.46592
5.603000 15.618380000000002
5.604000 15.76998
5.605000 15.920699999999998
5.606000 16.07055
5.607000 16.21951
5.608000 16.36757
5.609000 16.51473
5.610000 16.66098
5.611000 16.80631
5.612000 16.95071
5.613000 17.094170000000002
5.614000 17.2367
5.615000 17.37827
5.616000 17.518890000000003
5.617000 17.658540000000002
5.618000 17.79722
5.619000 17.934919999999998
5.620000 18.07164
5.621000 18.20736
5.622000 18.34209
5.623000 18.4758
5.624000 18.60851
5.625000 18.740190000000002
5.626000 18.87085
5.627000 19.00047
5.628000 19.12906
5.629000 19.2566
5.630000 19.38308
5.631000 19.50851
5.632000 19.63287
5.633000 19.75617
5.634000 19.87838
5.635000 19.99951
5.636000 20.11954
5.637000 20.23848
5.638000 20.35632
5.639000 20.47306
5.640000 20.58867
5.641000 20.70317
5.642000 20.81654
5.643000 20.92878
5.644000 21.03988
5.645000 21.14984
5.646000 21.258650000000003
5.647000 21.36631
5.648000 21.47281
5.649000 21.57814
5.650000 21.682309999999998
5.651000 21.7853
5.652000 21.88712
5.653000 21.987750000000002
5.654000 22.08719
5.655000 22.18544
5.656000 22.2825
5.657000 22.37835
5.658000 22.473000000000003
5.659000 22.56644
5.660000 22.65867
5.661000 22.74967
5.662000 22.83946
5.663000 22.92802
5.664000 23.01535
5.665000 23.10145
5.666000 23.18631
5.667000 23.26993
5.668000 23.352310000000003
5.669000 23.43344
5.670000 23.51331
5.671000 23.59193
5.672000 23.6693
5.673000 23.7454
5.674000 23.820240000000002
5.675000 23.893800000000002
5.676000 23.9661
5.677000 24.03712
5.678000 24.10687
5.679000 24.17533
5.680000 24.24252
5.681000 24.30841
5.682000 24.37302
5.683000 24.43634
5.684000 24.498359999999998
5.685000 24.55909
5.686000 24.61851
5.687000 24.67664
5.688000 24.73347
5.689000 24.789
5.690000 24.84322
5.691000 24.89613
5.692000 24.94773
5.693000 24.99803
5.694000 25.047009999999997
5.695000 25.094680000000004
5.696000 25.141039999999997
5.697000 25.18608
5.698000 25.229810000000004
5.699000 25.27222
5.700000 25.31332
5.701000 25.35309
5.702000 25.391550000000002
5.703000 25.42869
5.704000 25.4645
5.705000 25.499
5.706000 25.532169999999997
5.707000 25.56402
5.708000 25.594549999999998
5.709000 25.62375
5.710000 25.651629999999997
5.711000 25.67819
5.712000 25.703419999999998
5.713000 25.72733
5.714000 25.74991
5.715000 25.771169999999998
5.716000 25.79111
5.717000 25.809720000000002
5.718000 25.82701
5.719000 25.842979999999997
5.720000 25.857629999999997
5.721000 25.870959999999997
5.722000 25.88297
5.723000 25.89366
5.724000 25.903029999999998
5.725000 25.91108
5.726000 25.91783
5.727000 25.92326
5.728000 25.92737
5.729000 25.930180000000004
5.730000 25.93168
5.731000 25.93187
5.732000 25.930760000000003
5.733000 25.928350000000002
5.734000 25.924629999999997
5.735000 25.91962
5.736000 25.9133
5.737000 25.905689999999996
5.738000 25.896789999999996
5.739000 25.886599999999998
5.740000 25.87511
5.741000 25.86234
5.742000 25.848290000000002
5.743000 25.83295
5.744000 25.816329999999997
5.745000 25.79843
5.746000 25.779259999999997
5.747000 25.75882
5.748000 25.7371
5.749000 25.71412
5.750000 25.68988
5.751000 25.664369999999998
5.752000 25.63761
5.753000 25.609589999999997
5.754000 25.58032
5.755000 25.5498
5.756000 25.51804
5.757000 25.485039999999998
5.758000 25.4508
5.759000 25.415330000000004
5.760000 25.37863
5.761000 25.3407
5.762000 25.301560000000002
5.763000 25.2612
5.764000 25.21962
5.765000 25.17684
5.766000 25.13286
5.767000 25.08767
5.768000 25.04129
5.769000 24.99373
5.770000 24.944969999999998
5.771000 24.895030000000002
5.772000 24.84392
5.773000 24.79164
5.774000 24.73819
5.775000 24.68357
5.776000 24.6278
5.777000 24.57087
5.778000 24.512800000000002
5.779000 24.45358
5.780000 24.39323
5.781000 24.33174
5.782000 24.26912
5.783000 24.20538
5.784000 24.14052
5.785000 24.07455
5.786000 24.00747
5.787000 23.93928
5.788000 23.87001
5.789000 23.79964
5.790000 23.72818
5.791000 23.65565
5.792000 23.582040000000003
5.793000 23.507369999999998
5.794000 23.431630000000002
5.795000 23.35484
5.796000 23.277
5.797000 23.19812
5.798000 23.1182
5.799000 23.03725
5.800000 22.955280000000002
5.801000 22.87229
5.802000 22.78829
5.803000 22.70328
5.804000 22.61728
5.805000 22.53029
5.806000 22.44231
5.807000 22.35336
5.808000 22.26343
5.809000 22.172539999999998
5.810000 22.08069
5.811000 21.98789
5.812000 21.89415
5.813000 21.79946
5.814000 21.70385
5.815000 21.607319999999998
5.816000 21.50987
5.817000 21.41151
5.818000 21.31225
5.819000 21.21209
5.820000 21.111050000000002
5.821000 21.00912
5.822000 20.90632
5.823000 20.80266
5.824000 20.698140000000002
5.825000 20.59276
5.826000 20.48654
5.827000 20.37949
5.828000 20.271610000000003
5.829000 20.1629
5.830000 20.05338
5.831000 19.943060000000003
5.832000 19.83194
5.833000 19.72003
5.834000 19.60734
5.835000 19.493869999999998
5.836000 19.37963
5.837000 19.26464
5.838000 19.148899999999998
5.839000 19.03241
5.840000 18.915190000000003
5.841000 18.79725
5.842000 18.67858
5.843000 18.5592
5.844000 18.439130000000002
5.845000 18.31835
5.846000 18.1969
5.847000 18.07476
5.848000 17.95195
5.849000 17.82849
5.850000 17.70437
5.851000 17.5796
5.852000 17.4542
5.853000 17.32817
5.854000 17.201520000000002
5.855000 17.07426
5.856000 16.94639
5.857000 16.81793
5.858000 16.68888
5.859000 16.559260000000002
5.860000 16.42906
5.861000 16.29831
5.862000 16.167
5.863000 16.03515
5.864000 15.902759999999999
5.865000 15.76985
5.866000 15.636420000000001
5.867000 15.502479999999998
5.868000 15.368039999999999
5.869000 15.2331
5.870000 15.09769
5.871000 14.9618
5.872000 14.82544
5.873000 14.68862
5.874000 14.551359999999999
5.875000 14.41366
5.876000 14.27553
5.877000 14.136969999999998
5.878000 13.998
5.879000 13.85863
5.880000 13.71886
5.881000 13.57871
5.882000 13.43817
5.883000 13.29727
5.884000 13.156
5.885000 13.01439
5.886000 12.872430000000001
5.887000 12.73013
5.888000 12.587509999999998
5.889000 12.44458
5.890000 12.30133
5.891000 12.15779
5.892000 12.01395
5.893000 11.86984
5.894000 11.72545
5.895000 11.5808
5.896000 11.4359
5.897000 11.290740000000001
5.898000 11.14536
5.899000 10.99974
5.900000 10.8539
5.901000 10.70786
5.902000 10.56161
5.903000 10.41517
5.904000 10.26855
5.905000 10.12175
5.906000 9.9747874
5.907000 9.827666
5.908000 9.6803963
5.909000 9.5329873
5.910000 9.3854472
5.911000 9.2377849
5.912000 9.0900093
5.913000 8.9421295
5.914000 8.7941542
5.915000 8.6460918
5.916000 8.4979512
5.917000 8.3497405
5.918000 8.2014687
5.919000 8.0531448
5.920000 7.904776900000001
5.921000 7.756374000000001
5.922000 7.6079451
5.923000 7.4594982000000005
5.924000 7.311042399999999
5.925000 7.1625866
5.926000 7.014139
5.927000 6.8657078
5.928000 6.7173019
5.929000 6.568930300000001
5.930000 6.420601200000001
5.931000 6.272322700000001
5.932000 6.124103799999999
5.933000 5.9759531
5.934000 5.8278788
5.935000 5.6798894
5.936000 5.5319935000000005
5.937000 5.3841993
5.938000 5.2365154
5.939000 5.088949899999999
5.940000 4.9415115
5.941000 4.7942083
5.942000 4.6470486
5.943000 4.5000408
5.944000 4.353193200000001
5.945000 4.206514
5.946000 4.0600114
5.947000 3.9136939
5.948000 3.7675694
5.949000 3.6216459999999997
5.950000 3.4759320000000002
5.951000 3.3304359999999997
5.952000 3.1851653
5.953000 3.0401286
5.954000 2.8953336
5.955000 2.7507884
5.956000 2.6065012
5.957000 2.4624797
5.958000 2.3187319
5.959000 2.1752657
5.960000 2.032089
5.961000 1.8892096
5.962000 1.7466353000000001
5.963000 1.6043739000000001
5.964000 1.4624332
5.965000 1.3208207
5.966000 1.1795441
5.967000 1.038611
5.968000 0.8980290999999999
5.969000 0.7578058599999999
5.970000 0.61794873
5.971000 0.47846520000000003
5.972000 0.33936272
5.973000 0.20064863000000002
5.974000 0.0623303
5.975000 -0.075584964
5.976000 -0.21308988999999998
5.977000 -0.35017722
5.978000 -0.48683974999999996
5.979000 -0.62307026
5.980000 -0.75886166
5.981000 -0.8942067600000001
5.982000 -1.0290985000000001
5.983000 -1.1635299
5.984000 -1.2974937
5.985000 -1.4309832
5.986000 -1.5639911999999998
5.987000 -1.6965108
5.988000 -1.8285350999999999
5.989000 -1.9600572
5.990000 -2.0910702999999997
5.991000 -2.2215674
5.992000 -2.351542
5.993000 -2.4809873
5.994000 -2.6098967
5.995000 -2.7382635
5.996000 -2.866081
5.997000 -2.9933428
5.998000 -3.1200426
5.999000 -3.2461740000000003
6.000000 -3.3717303999999997
6.001000 -3.4967057
6.002000 -3.6210939
6.003000 -3.7448887
6.004000 -3.8680837
6.005000 -3.9906733
6.006000 -4.112651199999999
6.007000 -4.234011499999999
6.008000 -4.3547484999999995
6.009000 -4.4748563
6.010000 -4.5943294
6.011000 -4.7131617
6.012000 -4.8313476
6.013000 -4.9488813
6.014000 -5.0657574
6.015000 -5.1819701
6.016000 -5.297514100000001
6.017000 -5.4123834
6.018000 -5.5265728
6.019000 -5.6400772
6.020000 -5.7528906
6.021000 -5.865008
6.022000 -5.9764235999999995
6.023000 -6.0871325
6.024000 -6.1971292
6.025000 -6.306408300000001
6.026000 -6.4149648
6.027000 -6.5227933
6.028000 -6.6298895
6.029000 -6.736247200000001
6.030000 -6.8418622
6.031000 -6.9467291
6.032000 -7.050843499999999
6.033000 -7.154200199999999
6.034000 -7.2567946999999995
6.035000 -7.3586218
6.036000 -7.459677000000001
6.037000 -7.559955899999999
6.038000 -7.6594539
6.039000 -7.758166599999999
6.040000 -7.856089600000001
6.041000 -7.953218400000001
6.042000 -8.0495492
6.043000 -8.145077500000001
6.044000 -8.2397997
6.045000 -8.333711300000001
6.046000 -8.426808600000001
6.047000 -8.5190877
6.048000 -8.6105444
6.049000 -8.7011755
6.050000 -8.7909766
6.051000 -8.879943899999999
6.052000 -8.968074600000001
6.053000 -9.0553641
6.054000 -9.1418095
6.055000 -9.2274062
6.056000 -9.3121514
6.057000 -9.396041199999999
6.058000 -9.4790727
6.059000 -9.5612414
6.060000 -9.6425451
6.061000 -9.7229794
6.062000 -9.802541100000001
6.063000 -9.881227500000001
6.064000 -9.959035400000001
6.065000 -10.03596
6.066000 -10.112
6.067000 -10.18715
6.068000 -10.261420000000001
6.069000 -10.33478
6.070000 -10.40726
6.071000 -10.47883
6.072000 -10.5495
6.073000 -10.61927
6.074000 -10.68813
6.075000 -10.756079999999999
6.076000 -10.82312
6.077000 -10.88925
6.078000 -10.954460000000001
6.079000 -11.018749999999999
6.080000 -11.08213
6.081000 -11.14458
6.082000 -11.206109999999999
6.083000 -11.26671
6.084000 -11.32639
6.085000 -11.38514
6.086000 -11.442960000000001
6.087000 -11.49984
6.088000 -11.55579
6.089000 -11.61081
6.090000 -11.66489
6.091000 -11.71803
6.092000 -11.77023
6.093000 -11.821489999999999
6.094000 -11.87181
6.095000 -11.921180000000001
6.096000 -11.9696
6.097000 -12.01708
6.098000 -12.063609999999999
6.099000 -12.10919
6.100000 -12.15382
6.101000 -12.1975
6.102000 -12.24022
6.103000 -12.282
6.104000 -12.322809999999999
6.105000 -12.36268
6.106000 -12.40158
6.107000 -12.43953
6.108000 -12.47653
6.109000 -12.51257
6.110000 -12.547649999999999
6.111000 -12.58177
6.112000 -12.61493
6.113000 -12.64714
6.114000 -12.67839
6.115000 -12.70868
6.116000 -12.73802
6.117000 -12.76639
6.118000 -12.79381
6.119000 -12.82028
6.120000 -12.845780000000001
6.121000 -12.87033
6.122000 -12.893930000000001
6.123000 -12.916559999999999
6.124000 -12.938250000000002
6.125000 -12.95898
6.126000 -12.97875
6.127000 -12.99757
6.128000 -13.01544
6.129000 -13.032350000000001
6.130000 -13.048319999999999
6.131000 -13.06333
6.132000 -13.07739
6.133000 -13.090499999999999
6.134000 -13.10266
6.135000 -13.11387
6.136000 -13.12414
6.137000 -13.13346
6.138000 -13.141829999999999
6.139000 -13.149259999999998
6.140000 -13.15575
6.141000 -13.1613
6.142000 -13.1659
6.143000 -13.16957
6.144000 -13.172310000000001
6.145000 -13.17411
6.146000 -13.17498
6.147000 -13.17492
6.148000 -13.17393
6.149000 -13.17201
6.150000 -13.16917
6.151000 -13.16541
6.152000 -13.160730000000001
6.153000 -13.155130000000002
6.154000 -13.14861
6.155000 -13.14119
6.156000 -13.13285
6.157000 -13.1236
6.158000 -13.113449999999998
6.159000 -13.1024
6.160000 -13.090440000000001
6.161000 -13.07758
6.162000 -13.063830000000001
6.163000 -13.04918
6.164000 -13.033639999999998
6.165000 -13.017210000000002
6.166000 -12.9999
6.167000 -12.981699999999998
6.168000 -12.96262
6.169000 -12.94266
6.170000 -12.92183
6.171000 -12.900120000000001
6.172000 -12.877540000000002
6.173000 -12.854090000000001
6.174000 -12.82979
6.175000 -12.80462
6.176000 -12.778590000000001
6.177000 -12.75171
6.178000 -12.72398
6.179000 -12.695400000000001
6.180000 -12.66598
6.181000 -12.635720000000001
6.182000 -12.60462
6.183000 -12.57269
6.184000 -12.53994
6.185000 -12.506359999999999
6.186000 -12.47195
6.187000 -12.43674
6.188000 -12.40071
6.189000 -12.36387
6.190000 -12.32623
6.191000 -12.2878
6.192000 -12.24856
6.193000 -12.20854
6.194000 -12.16772
6.195000 -12.12613
6.196000 -12.08376
6.197000 -12.040610000000001
6.198000 -11.996690000000001
6.199000 -11.95201
6.200000 -11.906559999999999
6.201000 -11.86036
6.202000 -11.8134
6.203000 -11.765699999999999
6.204000 -11.71725
6.205000 -11.668059999999999
6.206000 -11.61813
6.207000 -11.56748
6.208000 -11.5161
6.209000 -11.464
6.210000 -11.41118
6.211000 -11.35765
6.212000 -11.303420000000001
6.213000 -11.24849
6.214000 -11.19286
6.215000 -11.13654
6.216000 -11.07953
6.217000 -11.02185
6.218000 -10.96349
6.219000 -10.90446
6.220000 -10.844769999999999
6.221000 -10.78442
6.222000 -10.72342
6.223000 -10.661769999999999
6.224000 -10.59948
6.225000 -10.53656
6.226000 -10.473
6.227000 -10.40882
6.228000 -10.34402
6.229000 -10.27861
6.230000 -10.2126
6.231000 -10.14597
6.232000 -10.07876
6.233000 -10.010950000000001
6.234000 -9.942561399999999
6.235000 -9.873591399999999
6.236000 -9.8040484
6.237000 -9.7339377
6.238000 -9.663265899999999
6.239000 -9.5920384
6.240000 -9.5202602
6.241000 -9.4479382
6.242000 -9.3750782
6.243000 -9.3016863
6.244000 -9.2277683
6.245000 -9.1533311
6.246000 -9.0783797
6.247000 -9.002921
6.248000 -8.9269616
6.249000 -8.8505074
6.250000 -8.7735645
6.251000 -8.6961396
6.252000 -8.618239299999999
6.253000 -8.5398704
6.254000 -8.4610395
6.255000 -8.3817527
6.256000 -8.3020166
6.257000 -8.2218386
6.258000 -8.1412248
6.259000 -8.0601819
6.260000 -7.978716499999999
6.261000 -7.896834599999999
6.262000 -7.8145437
6.263000 -7.7318504
6.264000 -7.6487608
6.265000 -7.5652823
6.266000 -7.4814207999999995
6.267000 -7.397183
6.268000 -7.3125765
6.269000 -7.2276071
6.270000 -7.1422815
6.271000 -7.056606599999999
6.272000 -6.9705881
6.273000 -6.8842337
6.274000 -6.7975506
6.275000 -6.710545
6.276000 -6.6232234000000005
6.277000 -6.5355927
6.278000 -6.4476602
6.279000 -6.359432600000001
6.280000 -6.2709175
6.281000 -6.1821211
6.282000 -6.0930505
6.283000 -6.0037132
6.284000 -5.9141159
6.285000 -5.824266
6.286000 -5.7341706
6.287000 -5.6438368
6.288000 -5.5532716
6.289000 -5.4624826
6.290000 -5.3714767
6.291000 -5.2802611
6.292000 -5.1888432
6.293000 -5.097230199999999
6.294000 -5.0054293
6.295000 -4.9134478
6.296000 -4.8212927
6.297000 -4.7289714
6.298000 -4.6364911
6.299000 -4.5438591
6.300000 -4.4510822999999995
6.301000 -4.3581679
6.302000 -4.2651232
6.303000 -4.1719555999999995
6.304000 -4.0786717
6.305000 -3.9852790999999996
6.306000 -3.8917846999999997
6.307000 -3.7981956999999995
6.308000 -3.7045191999999996
6.309000 -3.6107622
6.310000 -3.5169322000000003
6.311000 -3.4230363
6.312000 -3.3290815
6.313000 -3.2350749
6.314000 -3.141024
6.315000 -3.0469358
6.316000 -2.9528176
6.317000 -2.8586766
6.318000 -2.7645199
6.319000 -2.6703548
6.320000 -2.5761886
6.321000 -2.4820285
6.322000 -2.3878818
6.323000 -2.2937559
6.324000 -2.1996576
6.325000 -2.1055946
6.326000 -2.0115739
6.327000 -1.9176026999999998
6.328000 -1.8236881
6.329000 -1.7298373999999999
6.330000 -1.6360577
6.331000 -1.5423561000000001
6.332000 -1.4487397000000002
6.333000 -1.3552155
6.334000 -1.2617907
6.335000 -1.1684723
6.336000 -1.0752671999999999
6.337000 -0.98218247
6.338000 -0.88922512
6.339000 -0.79640206
6.340000 -0.70372033
6.341000 -0.61118687
6.342000 -0.51880861
6.343000 -0.42659249
6.344000 -0.33454546
6.345000 -0.24267444
6.346000 -0.15098635
6.347000 -0.059488072
6.348000 0.031813510999999996
6.349000 0.12291152999999999
6.350000 0.21379913999999997
6.351000 0.30446949
6.352000 0.39491579
6.353000 0.48513124
6.354000 0.57510906
6.355000 0.66484245
6.356000 0.75432467
6.357000 0.84354905
6.358000 0.9325088
6.359000 1.0211972999999999
6.360000 1.109608
6.361000 1.1977342
6.362000 1.2855694
6.363000 1.3731069
6.364000 1.4603403
6.365000 1.5472632
6.366000 1.6338689
6.367000 1.7201513000000002
6.368000 1.8061038000000003
6.369000 1.8917199
6.370000 1.9769934999999998
6.371000 2.0619182
6.372000 2.1464877
6.373000 2.2306958000000003
6.374000 2.3145363
6.375000 2.3980029
6.376000 2.4810895
6.377000 2.5637902
6.378000 2.6460987
6.379000 2.7280089
6.380000 2.8095149
6.381000 2.8906105
6.382000 2.9712901
6.383000 3.0515475
6.384000 3.1313769999999996
6.385000 3.2107726000000003
6.386000 3.2897282
6.387000 3.3682384
6.388000 3.4462973
6.389000 3.5238992
6.390000 3.6010387999999995
6.391000 3.6777101
6.392000 3.7539072
6.393000 3.8296248999999998
6.394000 3.9048579
6.395000 3.9796001999999997
6.396000 4.0538467
6.397000 4.1275918
6.398000 4.2008307
6.399000 4.2735573
6.400000 4.3457668
6.401000 4.4174541
6.402000 4.4886135000000005
6.403000 4.559240099999999
6.404000 4.629328800000001
6.405000 4.6988748
6.406000 4.767872799999999
6.407000 4.8363175
6.408000 4.9042046
6.409000 4.971528800000001
6.410000 5.0382853
6.411000 5.1044691
6.412000 5.170076
6.413000 5.2351005
6.414000 5.2995384
6.415000 5.363385
6.416000 5.4266356
6.417000 5.489286
6.418000 5.5513315
6.419000 5.6127675
6.420000 5.6735899
6.421000 5.7337943000000005
6.422000 5.7933766
6.423000 5.8523327
6.424000 5.9106581
6.425000 5.9683491
6.426000 6.0254015
6.427000 6.081811699999999
6.428000 6.1375756
6.429000 6.1926894
6.430000 6.2471494000000005
6.431000 6.3009523
6.432000 6.3540943
6.433000 6.4065717
6.434000 6.4583808000000005
6.435000 6.5095186
6.436000 6.559981400000001
6.437000 6.609765400000001
6.438000 6.6588677
6.439000 6.707285300000001
6.440000 6.7550153
6.441000 6.802053700000001
6.442000 6.8483979
6.443000 6.8940438
6.444000 6.938989499999999
6.445000 6.983230999999999
6.446000 7.026766199999999
6.447000 7.0695914
6.448000 7.1117043
6.449000 7.1531020000000005
6.450000 7.193781400000001
6.451000 7.233740399999999
6.452000 7.2729759000000005
6.453000 7.3114857
6.454000 7.3492669
6.455000 7.3863171
6.456000 7.4226342
6.457000 7.458215999999999
6.458000 7.4930593000000005
6.459000 7.5271629
6.460000 7.5605243
6.461000 7.5931415
6.462000 7.6250128
6.463000 7.6561362
6.464000 7.686509900000001
6.465000 7.716132000000001
6.466000 7.7450015
6.467000 7.7731162000000005
6.468000 7.8004748
6.469000 7.8270756
6.470000 7.8529179000000005
6.471000 7.8779995000000005
6.472000 7.9023197000000005
6.473000 7.925877000000001
6.474000 7.9486705
6.475000 7.9706989
6.476000 7.9919614
6.477000 8.0124564
6.478000 8.0321833
6.479000 8.0511414
6.480000 8.069329699999999
6.481000 8.0867469
6.482000 8.103393
6.483000 8.1192665
6.484000 8.134367300000001
6.485000 8.148694800000001
6.486000 8.1622481
6.487000 8.1750266
6.488000 8.1870303
6.489000 8.198259
6.490000 8.208712199999999
6.491000 8.218389700000001
6.492000 8.2272917
6.493000 8.2354181
6.494000 8.2427688
6.495000 8.2493447
6.496000 8.2551457
6.497000 8.2601719
6.498000 8.264423899999999
6.499000 8.2679018
6.500000 8.270607100000001
6.501000 8.2725398
6.502000 8.2737006
6.503000 8.274091
6.504000 8.2737111
6.505000 8.2725614
6.506000 8.270643699999999
6.507000 8.2679585
6.508000 8.2645066
6.509000 8.2602896
6.510000 8.2553081
6.511000 8.2495637
6.512000 8.2430571
6.513000 8.2357891
6.514000 8.2277611
6.515000 8.2189746
6.516000 8.209431200000001
6.517000 8.1991315
6.518000 8.188077100000001
6.519000 8.1762701
6.520000 8.1637114
6.521000 8.1504025
6.522000 8.1363454
6.523000 8.1215419
6.524000 8.105993999999999
6.525000 8.0897041
6.526000 8.072673499999999
6.527000 8.0549046
6.528000 8.0363996
6.529000 8.0171607
6.530000 7.997190999999999
6.531000 7.9764925
6.532000 7.9550683
6.533000 7.9329208
6.534000 7.9100527000000005
6.535000 7.8864664
6.536000 7.8621656
6.537000 7.8371531999999995
6.538000 7.811431600000001
6.539000 7.785004399999999
6.540000 7.7578746
6.541000 7.7300452
6.542000 7.7015191
6.543000 7.6722994
6.544000 7.6423898
6.545000 7.6117932999999995
6.546000 7.5805128
6.547000 7.548551300000001
6.548000 7.515912499999999
6.549000 7.482599500000001
6.550000 7.4486159
6.551000 7.4139647
6.552000 7.3786497
6.553000 7.342673800000001
6.554000 7.306040799999999
6.555000 7.268754400000001
6.556000 7.230817500000001
6.557000 7.1922347
6.558000 7.153008900000001
6.559000 7.1131445
6.560000 7.072645399999999
6.561000 7.0315152
6.562000 6.9897585
6.563000 6.9473796000000005
6.564000 6.9043823
6.565000 6.860771000000001
6.566000 6.8165511
6.567000 6.7717262
6.568000 6.7263015
6.569000 6.6802815
6.570000 6.633671400000001
6.571000 6.586475699999999
6.572000 6.5386988
6.573000 6.490346
6.574000 6.4414226
6.575000 6.3919336
6.576000 6.341883500000001
6.577000 6.2912777
6.578000 6.240121299999999
6.579000 6.1884191
6.580000 6.136176
6.581000 6.0833972
6.582000 6.0300879
6.583000 5.976253
6.584000 5.9218973
6.585000 5.8670264
6.586000 5.8116447
6.587000 5.7557579
6.588000 5.6993708
6.589000 5.6424886
6.590000 5.5851161000000005
6.591000 5.527259
6.592000 5.4689225
6.593000 5.4101117
6.594000 5.3508323
6.595000 5.2910894
6.596000 5.2308886999999995
6.597000 5.1702357999999995
6.598000 5.1091366
6.599000 5.047596599999999
6.600000 4.9856219
6.601000 4.9232181
6.602000 4.8603914999999995
6.603000 4.797148
6.604000 4.7334936
6.605000 4.6694346
6.606000 4.6049774
6.607000 4.5401279
6.608000 4.4748925
6.609000 4.409277400000001
6.610000 4.3432891
6.611000 4.2769339
6.612000 4.210218
6.613000 4.1431479
6.614000 4.0757297999999995
6.615000 4.0079698
6.616000 3.9398744999999997
6.617000 3.8714502
6.618000 3.8027029
6.619000 3.7336389999999997
6.620000 3.6642647999999998
6.621000 3.5945866
6.622000 3.5246107999999996
6.623000 3.4543435999999996
6.624000 3.3837911
6.625000 3.3129599
6.626000 3.2418563999999996
6.627000 3.1704868999999998
6.628000 3.0988580000000003
6.629000 3.0269760999999997
6.630000 2.9548477
6.631000 2.8824795
6.632000 2.8098781
6.633000 2.7370501
6.634000 2.6640024
6.635000 2.5907418
6.636000 2.517275
6.637000 2.4436088000000002
6.638000 2.3697505
6.639000 2.2957066000000004
6.640000 2.2214843
6.641000 2.1470903999999997
6.642000 2.0725321
6.643000 1.9978162000000002
6.644000 1.9229498
6.645000 1.8479398
6.646000 1.7727931999999997
6.647000 1.6975170000000002
6.648000 1.6221182
6.649000 1.5466036
6.650000 1.4709801
6.651000 1.3952546
6.652000 1.3194338
6.653000 1.2435247
6.654000 1.1675339
6.655000 1.0914682
6.656000 1.0153344
6.657000 0.93913916
6.658000 0.8628892699999999
6.659000 0.78659151
6.660000 0.71025258
6.661000 0.6338793300000001
6.662000 0.55747847
6.663000 0.48105693000000005
6.664000 0.40462151999999996
6.665000 0.32817916999999996
6.666000 0.25173679
6.667000 0.17530138
6.668000 0.098879926
6.669000 0.022479489
6.670000 -0.053892902
6.671000 -0.13023015
6.672000 -0.20652515999999999
6.673000 -0.28277079
6.674000 -0.35895989
6.675000 -0.43508536000000003
6.676000 -0.51114005
6.677000 -0.5871169300000001
6.678000 -0.66300887
6.679000 -0.73880884
6.680000 -0.8145098599999999
6.681000 -0.89010494
6.682000 -0.96558714
6.683000 -1.0409495
6.684000 -1.1161853
6.685000 -1.1912877
6.686000 -1.26625
6.687000 -1.3410656
6.688000 -1.4157277
6.689000 -1.4902297
6.690000 -1.5645651
6.691000 -1.6387273
6.692000 -1.7127097
6.693000 -1.7865058
6.694000 -1.8601092
6.695000 -1.9335129999999998
6.696000 -2.0067111
6.697000 -2.0796966
6.698000 -2.152463
6.699000 -2.2250039999999998
6.700000 -2.2973126
6.701000 -2.3693823999999997
6.702000 -2.4412068
6.703000 -2.5127791
6.704000 -2.5840927
6.705000 -2.6551411000000003
6.706000 -2.7259175
6.707000 -2.7964154000000003
6.708000 -2.8666282
6.709000 -2.9365493
6.710000 -3.0061722
6.711000 -3.0754901
6.712000 -3.1444971
6.713000 -3.2131861999999995
6.714000 -3.2815512
6.715000 -3.3495862
6.716000 -3.4172844
6.717000 -3.4846399
6.718000 -3.5516467000000005
6.719000 -3.6182985
6.720000 -3.6845893
6.721000 -3.7505135000000003
6.722000 -3.8160648
6.723000 -3.8812377000000002
6.724000 -3.9460264
6.725000 -4.0104251
6.726000 -4.0744282
6.727000 -4.1380301
6.728000 -4.2012252
6.729000 -4.264007899999999
6.730000 -4.3263722
6.731000 -4.388313
6.732000 -4.4498245999999995
6.733000 -4.5109011
6.734000 -4.571537299999999
6.735000 -4.6317276
6.736000 -4.6914659
6.737000 -4.7507472
6.738000 -4.8095655
6.739000 -4.867915099999999
6.740000 -4.925790800000001
6.741000 -4.9831867
6.742000 -5.0400972
6.743000 -5.0965171
6.744000 -5.152440400000001
6.745000 -5.2078619999999995
6.746000 -5.2627761
6.747000 -5.3171776
6.748000 -5.3710613
6.749000 -5.424422
6.750000 -5.4772548
6.751000 -5.5295546
6.752000 -5.581316
6.753000 -5.6325346
6.754000 -5.6832056
6.755000 -5.7333242
6.756000 -5.7828858
6.757000 -5.8318861
6.758000 -5.8803204
6.759000 -5.9281845
6.760000 -5.9754737
6.761000 -6.022184
6.762000 -6.0683112999999995
6.763000 -6.1138514
6.764000 -6.1588001000000006
6.765000 -6.2031534
6.766000 -6.2469069
6.767000 -6.2900573
6.768000 -6.332599399999999
6.769000 -6.374529700000001
6.770000 -6.415844699999999
6.771000 -6.4565398
6.772000 -6.4966112
6.773000 -6.536054600000001
6.774000 -6.5748662
6.775000 -6.6130422
6.776000 -6.650579
6.777000 -6.687472
6.778000 -6.7237176
6.779000 -6.759312
6.780000 -6.7942515
6.781000 -6.8285331000000005
6.782000 -6.8621524
6.783000 -6.8951055
6.784000 -6.9273897
6.785000 -6.959001
6.786000 -6.9899358
6.787000 -7.020191100000001
6.788000 -7.0497639
6.789000 -7.0786513
6.790000 -7.106849599999999
6.791000 -7.1343563
6.792000 -7.1611688000000004
6.793000 -7.1872837999999994
6.794000 -7.2126992
6.795000 -7.237412
6.796000 -7.26142
6.797000 -7.2847202
6.798000 -7.3073104
6.799000 -7.3291883
6.800000 -7.3503509
6.801000 -7.3707968
6.802000 -7.390523
6.803000 -7.4095272
6.804000 -7.4278078999999995
6.805000 -7.4453622
6.806000 -7.4621879
6.807000 -7.478283300000001
6.808000 -7.493646399999999
6.809000 -7.5082749
6.810000 -7.522166499999999
6.811000 -7.5353198
6.812000 -7.5477324
6.813000 -7.5594030000000005
6.814000 -7.570329300000001
6.815000 -7.5805098
6.816000 -7.5899437
6.817000 -7.5986288
6.818000 -7.606563700000001
6.819000 -7.6137476
6.820000 -7.6201782
6.821000 -7.6258555
6.822000 -7.6307773999999995
6.823000 -7.634943700000001
6.824000 -7.638353100000001
6.825000 -7.641004799999999
6.826000 -7.6428987
6.827000 -7.6440334
6.828000 -7.6444082
6.829000 -7.6440223000000005
6.830000 -7.6428756
6.831000 -7.6409674999999995
6.832000 -7.638298000000001
6.833000 -7.6348655
6.834000 -7.6306708
6.835000 -7.6257125
6.836000 -7.619991199999999
6.837000 -7.613506200000001
6.838000 -7.6062568
6.839000 -7.598242900000001
6.840000 -7.5894645999999995
6.841000 -7.5799219
6.842000 -7.5696148
6.843000 -7.558543199999999
6.844000 -7.546707199999999
6.845000 -7.5341068
6.846000 -7.520741999999999
6.847000 -7.506613400000001
6.848000 -7.4917212
6.849000 -7.476065299999999
6.850000 -7.4596472
6.851000 -7.442466899999999
6.852000 -7.4245244
6.853000 -7.4058212
6.854000 -7.3863581
6.855000 -7.3661365000000005
6.856000 -7.3451564
6.857000 -7.32342
6.858000 -7.3009275
6.859000 -7.2776802
6.860000 -7.2536803999999995
6.861000 -7.2289281
6.862000 -7.203425500000001
6.863000 -7.1771741
6.864000 -7.1501754
6.865000 -7.122431
6.866000 -7.0939422
6.867000 -7.0647106
6.868000 -7.0347384
6.869000 -7.0040263000000005
6.870000 -6.972576699999999
6.871000 -6.940391699999999
6.872000 -6.907472
6.873000 -6.87382
6.874000 -6.839437800000001
6.875000 -6.8043269
6.876000 -6.7684896
6.877000 -6.731928099999999
6.878000 -6.6946439
6.879000 -6.6566393
6.880000 -6.6179163999999995
6.881000 -6.5784782
6.882000 -6.5383263
6.883000 -6.497463600000001
6.884000 -6.4558923
6.885000 -6.4136155
6.886000 -6.370635299999999
6.887000 -6.326954799999999
6.888000 -6.2825769000000005
6.889000 -6.2375046
6.890000 -6.1917409
6.891000 -6.145288799999999
6.892000 -6.0981516
6.893000 -6.0503326
6.894000 -6.001835300000001
6.895000 -5.952662999999999
6.896000 -5.902819
6.897000 -5.852307000000001
6.898000 -5.8011305
6.899000 -5.749293
6.900000 -5.6967981000000005
6.901000 -5.643649399999999
6.902000 -5.5898509999999995
6.903000 -5.535406200000001
6.904000 -5.4803193
6.905000 -5.4245934
6.906000 -5.3682327
6.907000 -5.311241
6.908000 -5.2536223
6.909000 -5.195380699999999
6.910000 -5.13652
6.911000 -5.0770443
6.912000 -5.0169576000000005
6.913000 -4.956264
6.914000 -4.8949677
6.915000 -4.8330735
6.916000 -4.7705851
6.917000 -4.7075074
6.918000 -4.6438448
6.919000 -4.5796022
6.920000 -4.514784000000001
6.921000 -4.449395099999999
6.922000 -4.3834399
6.923000 -4.3169241
6.924000 -4.249852199999999
6.925000 -4.1822292
6.926000 -4.1140605
6.927000 -4.0453512
6.928000 -3.9761065999999996
6.929000 -3.9063316
6.930000 -3.8360315999999997
6.931000 -3.7652119999999996
6.932000 -3.6938783
6.933000 -3.6220357
6.934000 -3.5496894
6.935000 -3.4768451
6.936000 -3.4035083
6.937000 -3.3296838
6.938000 -3.2553777
6.939000 -3.1805950999999997
6.940000 -3.1053415
6.941000 -3.0296221
6.942000 -2.9534426999999996
6.943000 -2.8768089
6.944000 -2.7997259
6.945000 -2.7221995999999997
6.946000 -2.6442356
6.947000 -2.5658396999999997
6.948000 -2.4870176
6.949000 -2.4077751000000003
6.950000 -2.3281183
6.951000 -2.2480533
6.952000 -2.1675862
6.953000 -2.0867232
6.954000 -2.0054707
6.955000 -1.9238349
6.956000 -1.8418225
6.957000 -1.7594399
6.958000 -1.6766939
6.959000 -1.5935913
6.960000 -1.5101385
6.961000 -1.4263426
6.962000 -1.3422102999999999
6.963000 -1.2577484
6.964000 -1.172964
6.965000 -1.0878637
6.966000 -1.0024546
6.967000 -0.9167432799999999
6.968000 -0.8307367600000001
6.969000 -0.7444418
6.970000 -0.65786522
6.971000 -0.5710138
6.972000 -0.4838943
6.973000 -0.39651352
6.974000 -0.30887821
6.975000 -0.22099516000000002
6.976000 -0.13287112
6.977000 -0.044512868
6.978000 0.044072783000000004
6.979000 0.13287901000000002
6.980000 0.22189891999999997
6.981000 0.31112551
6.982000 0.40055178
6.983000 0.49017067000000003
6.984000 0.57997503
6.985000 0.6699575999999999
6.986000 0.76011103
6.987000 0.85042799
6.988000 0.94090085
6.989000 1.0315220999999999
6.990000 1.1222841000000001
6.991000 1.2131792000000001
6.992000 1.3041995000000002
6.993000 1.3953373
6.994000 1.4865846
6.995000 1.5779334999999999
6.996000 1.6693762
6.997000 1.7609045
6.998000 1.8525106999999998
6.999000 1.9441864999999998
7.000000 2.0359244
7.001000 2.1277160999999998
7.002000 2.219554
7.003000 2.3114301
7.004000 2.4033368
7.005000 2.4952661000000003
7.006000 2.5872104
7.007000 2.6791619
7.008000 2.7711131
7.009000 2.8630562
7.010000 2.9549837
7.011000 3.0468879
7.012000 3.1387612000000003
7.013000 3.2305960000000002
7.014000 3.3223849
7.015000 3.4141202
7.016000 3.5057940000000003
7.017000 3.5973987999999997
7.018000 3.688927
7.019000 3.7803706
7.020000 3.8717214
7.021000 3.962972
7.022000 4.0541138
7.023000 4.1451395
7.024000 4.2360403
7.025000 4.3268081
7.026000 4.4174347
7.027000 4.507912
7.028000 4.5982312
7.029000 4.6883844
7.030000 4.7783628
7.031000 4.8681583
7.032000 4.9577624
7.033000 5.0471663
7.034000 5.1363620999999995
7.035000 5.2253414
7.036000 5.3140961
7.037000 5.4026175
7.038000 5.4908980000000005
7.039000 5.5789292
7.040000 5.666703399999999
7.041000 5.7542123
7.042000 5.8414478
7.043000 5.9284023999999995
7.044000 6.0150683
7.045000 6.1014373
7.046000 6.1875019
7.047000 6.2732548
7.048000 6.3586876
7.049000 6.443792600000001
7.050000 6.5285623
7.051000 6.6129893
7.052000 6.6970654000000005
7.053000 6.7807831
7.054000 6.8641342
7.055000 6.9471113
7.056000 7.0297054999999995
7.057000 7.111910000000001
7.058000 7.1937159
7.059000 7.2751157
7.060000 7.3561013
7.061000 7.4366644
7.062000 7.5167969
7.063000 7.596491299999999
7.064000 7.6757386
7.065000 7.7545307999999995
7.066000 7.8328602
7.067000 7.9107188
7.068000 7.9880983
7.069000 8.0649912
7.070000 8.1413887
7.071000 8.2172841
7.072000 8.2926691
7.073000 8.3675355
7.074000 8.4418759
7.075000 8.5156836
7.076000 8.5889503
7.077000 8.6616687
7.078000 8.733832099999999
7.079000 8.8054329
7.080000 8.8764638
7.081000 8.9469172
7.082000 9.0167865
7.083000 9.086065
7.084000 9.1547452
7.085000 9.2228204
7.086000 9.290283200000001
7.087000 9.3571268
7.088000 9.4233438
7.089000 9.4889276
7.090000 9.553871299999999
7.091000 9.6181676
7.092000 9.6818089
7.093000 9.744788699999999
7.094000 9.807100100000001
7.095000 9.8687351
7.096000 9.9296875
7.097000 9.9899501
7.098000 10.049520000000001
7.099000 10.10838
7.100000 10.16652
7.101000 10.22395
7.102000 10.28066
7.103000 10.33663
7.104000 10.39187
7.105000 10.44636
7.106000 10.50009
7.107000 10.55307
7.108000 10.60528
7.109000 10.65673
7.110000 10.70739
7.111000 10.75727
7.112000 10.80636
7.113000 10.854659999999999
7.114000 10.90216
7.115000 10.94885
7.116000 10.99472
7.117000 11.03978
7.118000 11.08402
7.119000 11.12742
7.120000 11.16999
7.121000 11.21172
7.122000 11.25261
7.123000 11.29264
7.124000 11.33181
7.125000 11.37013
7.126000 11.40757
7.127000 11.44415
7.128000 11.47984
7.129000 11.51465
7.130000 11.54857
7.131000 11.58159
7.132000 11.61371
7.133000 11.64493
7.134000 11.67524
7.135000 11.70463
7.136000 11.73309
7.137000 11.76064
7.138000 11.78725
7.139000 11.81292
7.140000 11.83765
7.141000 11.86144
7.142000 11.88428
7.143000 11.90616
7.144000 11.92709
7.145000 11.947049999999999
7.146000 11.96604
7.147000 11.98407
7.148000 12.00112
7.149000 12.0172
7.150000 12.03229
7.151000 12.0464
7.152000 12.05952
7.153000 12.07166
7.154000 12.082790000000001
7.155000 12.09293
7.156000 12.10207
7.157000 12.11021
7.158000 12.11734
7.159000 12.12346
7.160000 12.12857
7.161000 12.132660000000001
7.162000 12.13573
7.163000 12.13778
7.164000 12.13881
7.165000 12.13881
7.166000 12.13777
7.167000 12.13571
7.168000 12.132610000000001
7.169000 12.12847
7.170000 12.12329
7.171000 12.11706
7.172000 12.10979
7.173000 12.10147
7.174000 12.0921
7.175000 12.08168
7.176000 12.0702
7.177000 12.05767
7.178000 12.04408
7.179000 12.029430000000001
7.180000 12.01372
7.181000 11.99695
7.182000 11.97912
7.183000 11.960220000000001
7.184000 11.94026
7.185000 11.91924
7.186000 11.89715
7.187000 11.87399
7.188000 11.84977
7.189000 11.82448
7.190000 11.798119999999999
7.191000 11.770700000000001
7.192000 11.7422
7.193000 11.71264
7.194000 11.68202
7.195000 11.65032
7.196000 11.617560000000001
7.197000 11.58372
7.198000 11.54882
7.199000 11.51285
7.200000 11.47582
7.201000 11.43771
7.202000 11.39854
7.203000 11.358310000000001
7.204000 11.317
7.205000 11.27463
7.206000 11.2312
7.207000 11.1867
7.208000 11.14114
7.209000 11.09451
7.210000 11.04683
7.211000 10.99808
7.212000 10.94828
7.213000 10.897419999999999
7.214000 10.845509999999999
7.215000 10.79254
7.216000 10.73853
7.217000 10.68346
7.218000 10.62735
7.219000 10.5702
7.220000 10.512
7.221000 10.452770000000001
7.222000 10.39249
7.223000 10.33119
7.224000 10.26885
7.225000 10.205490000000001
7.226000 10.1411
7.227000 10.07568
7.228000 10.00925
7.229000 9.9418014
7.230000 9.8733388
7.231000 9.8038666
7.232000 9.7333871
7.233000 9.661904
7.234000 9.589421
7.235000 9.5159411
7.236000 9.4414674
7.237000 9.366004199999999
7.238000 9.2895553
7.239000 9.212124300000001
7.240000 9.1337159
7.241000 9.0543337
7.242000 8.9739814
7.243000 8.8926643
7.244000 8.8103861
7.245000 8.7271519
7.246000 8.642966300000001
7.247000 8.5578345
7.248000 8.471761599999999
7.249000 8.384753
7.250000 8.2968131
7.251000 8.2079478
7.252000 8.118163000000001
7.253000 8.0274634
7.254000 7.9358555
7.255000 7.8433447
7.256000 7.7499367
7.257000 7.6556377
7.258000 7.5604536
7.259000 7.4643901999999995
7.260000 7.3674536999999996
7.261000 7.2696507
7.262000 7.1709871
7.263000 7.071469
7.264000 6.9711022
7.265000 6.8698935
7.266000 6.7678489
7.267000 6.6649757
7.268000 6.56128
7.269000 6.456767800000001
7.270000 6.3514464
7.271000 6.2453222
7.272000 6.138402200000001
7.273000 6.0306933
7.274000 5.9222028
7.275000 5.8129374
7.276000 5.7029046
7.277000 5.5921119
7.278000 5.4805662
7.279000 5.3682756
7.280000 5.2552477
7.281000 5.1414903
7.282000 5.0270114
7.283000 4.9118191
7.284000 4.7959216
7.285000 4.6793271
7.286000 4.5620441
7.287000 4.444081
7.288000 4.3254465
7.289000 4.2061489
7.290000 4.0861972
7.291000 3.9656002000000004
7.292000 3.8443666000000003
7.293000 3.7225049
7.294000 3.6000244
7.295000 3.4769338
7.296000 3.3532418
7.297000 3.228958
7.298000 3.1040908999999997
7.299000 2.9786495
7.300000 2.8526433
7.301000 2.726081
7.302000 2.5989719
7.303000 2.4713249999999998
7.304000 2.3431497
7.305000 2.2144552
7.306000 2.085251
7.307000 1.9555464000000002
7.308000 1.8253511
7.309000 1.6946744
7.310000 1.5635261
7.311000 1.4319159
7.312000 1.2998537
7.313000 1.1673495
7.314000 1.0344133
7.315000 0.90105515
7.316000 0.76728542
7.317000 0.63311439
7.318000 0.49855243000000005
7.319000 0.36361006
7.320000 0.22829782999999998
7.321000 0.09262636299999999
7.322000 -0.043393637
7.323000 -0.17975143
7.324000 -0.31643619
7.325000 -0.45343711999999997
7.326000 -0.59074326
7.327000 -0.72834375
7.328000 -0.8662276
7.329000 -1.0043839
7.330000 -1.1428017000000001
7.331000 -1.28147
7.332000 -1.4203776
7.333000 -1.5595136
7.334000 -1.6988669
7.335000 -1.8384265
7.336000 -1.9781811
7.337000 -2.1181197999999997
7.338000 -2.2582313
7.339000 -2.3985046999999997
7.340000 -2.5389286
7.341000 -2.6794919999999998
7.342000 -2.8201835
7.343000 -2.9609919
7.344000 -3.1019058
7.345000 -3.2429140000000003
7.346000 -3.3840049
7.347000 -3.5251669999999997
7.348000 -3.6663889999999997
7.349000 -3.8076591
7.350000 -3.9489656999999996
7.351000 -4.0902972
7.352000 -4.2316422
7.353000 -4.3729886
7.354000 -4.5143246999999995
7.355000 -4.6556387
7.356000 -4.7969189000000005
7.357000 -4.9381536
7.358000 -5.079330499999999
7.359000 -5.2204382
7.360000 -5.361464600000001
7.361000 -5.5023979
7.362000 -5.6432266
7.363000 -5.783938200000001
7.364000 -5.9245214
7.365000 -6.0649637
7.366000 -6.205254
7.367000 -6.345380100000001
7.368000 -6.4853303
7.369000 -6.6250928
7.370000 -6.764655599999999
7.371000 -6.9040067
7.372000 -7.0431344000000005
7.373000 -7.1820274
7.374000 -7.3206738
7.375000 -7.4590608000000005
7.376000 -7.597177500000001
7.377000 -7.735012500000001
7.378000 -7.8725532000000005
7.379000 -8.0097876
7.380000 -8.146704
7.381000 -8.283291
7.382000 -8.4195361
7.383000 -8.5554272
7.384000 -8.6909533
7.385000 -8.8261016
7.386000 -8.960860199999999
7.387000 -9.095218
7.388000 -9.2291623
7.389000 -9.362682
7.390000 -9.495765
7.391000 -9.6283995
7.392000 -9.7605735
7.393000 -9.8922759
7.394000 -10.02349
7.395000 -10.15422
7.396000 -10.28443
7.397000 -10.41413
7.398000 -10.5433
7.399000 -10.67192
7.400000 -10.8
7.401000 -10.92751
7.402000 -11.05444
7.403000 -11.18079
7.404000 -11.306529999999999
7.405000 -11.431669999999999
7.406000 -11.556189999999999
7.407000 -11.68008
7.408000 -11.803320000000001
7.409000 -11.92591
7.410000 -12.04783
7.411000 -12.169080000000001
7.412000 -12.28964
7.413000 -12.4095
7.414000 -12.52866
7.415000 -12.64709
7.416000 -12.764790000000001
7.417000 -12.88175
7.418000 -12.99796
7.419000 -13.11341
7.420000 -13.22808
7.421000 -13.34196
7.422000 -13.45506
7.423000 -13.56734
7.424000 -13.67881
7.425000 -13.78945
7.426000 -13.899249999999999
7.427000 -14.0082
7.428000 -14.1163
7.429000 -14.22353
7.430000 -14.32987
7.431000 -14.435329999999999
7.432000 -14.53989
7.433000 -14.64354
7.434000 -14.74627
7.435000 -14.84807
7.436000 -14.94894
7.437000 -15.04885
7.438000 -15.14781
7.439000 -15.245800000000001
7.440000 -15.342819999999998
7.441000 -15.43885
7.442000 -15.53389
7.443000 -15.627920000000001
7.444000 -15.72094
7.445000 -15.81293
7.446000 -15.903900000000002
7.447000 -15.99382
7.448000 -16.0827
7.449000 -16.17052
7.450000 -16.25727
7.451000 -16.342950000000002
7.452000 -16.42755
7.453000 -16.51105
7.454000 -16.59345
7.455000 -16.67475
7.456000 -16.75493
7.457000 -16.83398
7.458000 -16.9119
7.459000 -16.988680000000002
7.460000 -17.06431
7.461000 -17.13879
7.462000 -17.2121
7.463000 -17.28424
7.464000 -17.3552
7.465000 -17.424970000000002
7.466000 -17.49355
7.467000 -17.56092
7.468000 -17.627090000000003
7.469000 -17.692050000000002
7.470000 -17.755779999999998
7.471000 -17.81828
7.472000 -17.87954
7.473000 -17.93957
7.474000 -17.99834
7.475000 -18.055860000000003
7.476000 -18.11212
7.477000 -18.16711
7.478000 -18.22083
7.479000 -18.27327
7.480000 -18.32442
7.481000 -18.374280000000002
7.482000 -18.422839999999997
7.483000 -18.470100000000002
7.484000 -18.51605
7.485000 -18.560689999999997
7.486000 -18.604010000000002
7.487000 -18.645999999999997
7.488000 -18.68667
7.489000 -18.726000000000003
7.490000 -18.76399
7.491000 -18.800639999999998
7.492000 -18.83594
7.493000 -18.86988
7.494000 -18.902469999999997
7.495000 -18.93369
7.496000 -18.96355
7.497000 -18.99203
7.498000 -19.01914
7.499000 -19.04487
7.500000 -19.06922
7.501000 -19.09218
7.502000 -19.11375
7.503000 -19.13393
7.504000 -19.15271
7.505000 -19.170090000000002
7.506000 -19.18607
7.507000 -19.20064
7.508000 -19.2138
7.509000 -19.22556
7.510000 -19.2359
7.511000 -19.24482
7.512000 -19.25233
7.513000 -19.25841
7.514000 -19.26308
7.515000 -19.26632
7.516000 -19.26813
7.517000 -19.26852
7.518000 -19.26748
7.519000 -19.265
7.520000 -19.2611
7.521000 -19.25576
7.522000 -19.24899
7.523000 -19.240779999999997
7.524000 -19.23113
7.525000 -19.22004
7.526000 -19.20751
7.527000 -19.193550000000002
7.528000 -19.17814
7.529000 -19.1613
7.530000 -19.14301
7.531000 -19.12328
7.532000 -19.10212
7.533000 -19.07951
7.534000 -19.05546
7.535000 -19.02997
7.536000 -19.003049999999998
7.537000 -18.97468
7.538000 -18.94488
7.539000 -18.91364
7.540000 -18.88097
7.541000 -18.84686
7.542000 -18.811320000000002
7.543000 -18.774350000000002
7.544000 -18.73596
7.545000 -18.69613
7.546000 -18.65488
7.547000 -18.6122
7.548000 -18.568109999999997
7.549000 -18.52259
7.550000 -18.475659999999998
7.551000 -18.42731
7.552000 -18.37755
7.553000 -18.32638
7.554000 -18.2738
7.555000 -18.219820000000002
7.556000 -18.16443
7.557000 -18.10765
7.558000 -18.04947
7.559000 -17.9899
7.560000 -17.92893
7.561000 -17.866580000000003
7.562000 -17.80285
7.563000 -17.73774
7.564000 -17.67126
7.565000 -17.6034
7.566000 -17.53417
7.567000 -17.46358
7.568000 -17.39164
7.569000 -17.31833
7.570000 -17.24368
7.571000 -17.16769
7.572000 -17.09035
7.573000 -17.011680000000002
7.574000 -16.93168
7.575000 -16.850360000000002
7.576000 -16.76772
7.577000 -16.68377
7.578000 -16.59851
7.579000 -16.51195
7.580000 -16.4241
7.581000 -16.334960000000002
7.582000 -16.244529999999997
7.583000 -16.15283
7.584000 -16.05986
7.585000 -15.96563
7.586000 -15.87013
7.587000 -15.773390000000001
7.588000 -15.6754
7.589000 -15.57618
7.590000 -15.47572
7.591000 -15.37404
7.592000 -15.271139999999999
7.593000 -15.16703
7.594000 -15.061720000000001
7.595000 -14.95521
7.596000 -14.84751
7.597000 -14.73863
7.598000 -14.62858
7.599000 -14.517360000000002
7.600000 -14.40498
7.601000 -14.29145
7.602000 -14.17678
7.603000 -14.06098
7.604000 -13.944049999999999
7.605000 -13.825999999999999
7.606000 -13.706850000000001
7.607000 -13.586599999999999
7.608000 -13.465250000000001
7.609000 -13.34282
7.610000 -13.219330000000001
7.611000 -13.094759999999999
7.612000 -12.969149999999999
7.613000 -12.842490000000002
7.614000 -12.71479
7.615000 -12.58607
7.616000 -12.45633
7.617000 -12.32559
7.618000 -12.193850000000001
7.619000 -12.06112
7.620000 -11.92741
7.621000 -11.79274
7.622000 -11.6571
7.623000 -11.52052
7.624000 -11.38301
7.625000 -11.24456
7.626000 -11.1052
7.627000 -10.96492
7.628000 -10.82376
7.629000 -10.6817
7.630000 -10.53877
7.631000 -10.39497
7.632000 -10.25032
7.633000 -10.10482
7.634000 -9.9584952
7.635000 -9.811344
7.636000 -9.6633814
7.637000 -9.5146194
7.638000 -9.3650691
7.639000 -9.2147417
7.640000 -9.0636484
7.641000 -8.9118019
7.642000 -8.7592132
7.643000 -8.6058944
7.644000 -8.4518567
7.645000 -8.2971126
7.646000 -8.1416741
7.647000 -7.9855531
7.648000 -7.8287609
7.649000 -7.671310000000001
7.650000 -7.5132132
7.651000 -7.3544815
7.652000 -7.195127799999999
7.653000 -7.035163
7.654000 -6.8746001
7.655000 -6.7134514
7.656000 -6.551728399999999
7.657000 -6.3894436
7.658000 -6.2266089
7.659000 -6.0632367
7.660000 -5.8993392
7.661000 -5.7349287
7.662000 -5.5700179
7.663000 -5.4046191
7.664000 -5.238745
7.665000 -5.0724078
7.666000 -4.9056206
7.667000 -4.738396
7.668000 -4.5707472
7.669000 -4.402686699999999
7.670000 -4.2342279
7.671000 -4.065384
7.672000 -3.8961679
7.673000 -3.7265934
7.674000 -3.5566736000000003
7.675000 -3.3864219
7.676000 -3.2158515999999997
7.677000 -3.0449767
7.678000 -2.8738106
7.679000 -2.7023667000000002
7.680000 -2.5306588000000003
7.681000 -2.3587002999999997
7.682000 -2.1865049
7.683000 -2.0140862
7.684000 -1.8414577
7.685000 -1.6686329999999998
7.686000 -1.4956253
7.687000 -1.3224483
7.688000 -1.1491153
7.689000 -0.9756398399999999
7.690000 -0.80203516
7.691000 -0.62831468
7.692000 -0.4544917
7.693000 -0.28057952999999997
7.694000 -0.10659149999999999
7.695000 0.06745907
7.696000 0.24155884
7.697000 0.41569442999999995
7.698000 0.5898525
7.699000 0.7640196
7.700000 0.93818232
7.701000 1.1123271000000001
7.702000 1.2864403
7.703000 1.4605085
7.704000 1.6345179
7.705000 1.8084547999999998
7.706000 1.9823056
7.707000 2.1560563
7.708000 2.3296930000000002
7.709000 2.5032019
7.710000 2.6765693
7.711000 2.8497809999999997
7.712000 3.0228233
7.713000 3.1956822000000003
7.714000 3.3683438000000003
7.715000 3.5407946000000003
7.716000 3.7130203
7.717000 3.8850076
7.718000 4.0567428
7.719000 4.2282119
7.720000 4.3994017
7.721000 4.5702986
7.722000 4.7408894
7.723000 4.9111605
7.724000 5.0810985
7.725000 5.2506905
7.726000 5.4199234
7.727000 5.5887837000000005
7.728000 5.7572588
7.729000 5.9253354
7.730000 6.0930006
7.731000 6.2602416
7.732000 6.4270452
7.733000 6.5933980000000005
7.734000 6.7592874
7.735000 6.9247007
7.736000 7.0896246
7.737000 7.2540455
7.738000 7.417950800000001
7.739000 7.5813279
7.740000 7.744163299999999
7.741000 7.9064436
7.742000 8.0681562
7.743000 8.2292885
7.744000 8.3898269
7.745000 8.5497588
7.746000 8.709070800000001
7.747000 8.8677503
7.748000 9.0257846
7.749000 9.1831602
7.750000 9.3398653
7.751000 9.4958864
7.752000 9.6512116
7.753000 9.8058283
7.754000 9.9597238
7.755000 10.11289
7.756000 10.2653
7.757000 10.41696
7.758000 10.56785
7.759000 10.71796
7.760000 10.86728
7.761000 11.01579
7.762000 11.16349
7.763000 11.31035
7.764000 11.45638
7.765000 11.60156
7.766000 11.74587
7.767000 11.88931
7.768000 12.03187
7.769000 12.173530000000001
7.770000 12.31428
7.771000 12.45412
7.772000 12.59302
7.773000 12.73098
7.774000 12.867999999999999
7.775000 13.00404
7.776000 13.139120000000002
7.777000 13.2732
7.778000 13.406299999999998
7.779000 13.53838
7.780000 13.66945
7.781000 13.79949
7.782000 13.928489999999998
7.783000 14.05644
7.784000 14.18333
7.785000 14.30915
7.786000 14.43389
7.787000 14.55754
7.788000 14.680090000000002
7.789000 14.80153
7.790000 14.921850000000001
7.791000 15.04104
7.792000 15.1591
7.793000 15.276
7.794000 15.391750000000002
7.795000 15.506329999999998
7.796000 15.61973
7.797000 15.73196
7.798000 15.84298
7.799000 15.952810000000001
7.800000 16.061429999999998
7.801000 16.16883
7.802000 16.275000000000002
7.803000 16.37993
7.804000 16.483629999999998
7.805000 16.58607
7.806000 16.68724
7.807000 16.78715
7.808000 16.88579
7.809000 16.98314
7.810000 17.0792
7.811000 17.17396
7.812000 17.267409999999998
7.813000 17.359540000000003
7.814000 17.45036
7.815000 17.53984
7.816000 17.627979999999997
7.817000 17.71478
7.818000 17.80023
7.819000 17.884320000000002
7.820000 17.96704
7.821000 18.04839
7.822000 18.12836
7.823000 18.20695
7.824000 18.284139999999997
7.825000 18.359939999999998
7.826000 18.43433
7.827000 18.50731
7.828000 18.57888
7.829000 18.64902
7.830000 18.71774
7.831000 18.78502
7.832000 18.85087
7.833000 18.91527
7.834000 18.97822
7.835000 19.03973
7.836000 19.09977
7.837000 19.15835
7.838000 19.21546
7.839000 19.27111
7.840000 19.32527
7.841000 19.37795
7.842000 19.42915
7.843000 19.47886
7.844000 19.52707
7.845000 19.57379
7.846000 19.619
7.847000 19.66271
7.848000 19.70491
7.849000 19.74559
7.850000 19.784760000000002
7.851000 19.822409999999998
7.852000 19.858539999999998
7.853000 19.893140000000002
7.854000 19.92621
7.855000 19.95775
7.856000 19.987759999999998
7.857000 20.01623
7.858000 20.04316
7.859000 20.06855
7.860000 20.092399999999998
7.861000 20.11471
7.862000 20.135469999999998
7.863000 20.15468
7.864000 20.17234
7.865000 20.18845
7.866000 20.20301
7.867000 20.21602
7.868000 20.22748
7.869000 20.237379999999998
7.870000 20.245730000000002
7.871000 20.25253
7.872000 20.25777
7.873000 20.26145
7.874000 20.26358
7.875000 20.26415
7.876000 20.26317
7.877000 20.26063
7.878000 20.25653
7.879000 20.25088
7.880000 20.243669999999998
7.881000 20.23491
7.882000 20.22459
7.883000 20.21272
7.884000 20.1993
7.885000 20.18432
7.886000 20.1678
7.887000 20.14972
7.888000 20.130100000000002
7.889000 20.10893
7.890000 20.086219999999997
7.891000 20.06196
7.892000 20.036170000000002
7.893000 20.00883
7.894000 19.97996
7.895000 19.949559999999998
7.896000 19.91762
7.897000 19.88415
7.898000 19.849159999999998
7.899000 19.81265
7.900000 19.774620000000002
7.901000 19.73507
7.902000 19.694010000000002
7.903000 19.65144
7.904000 19.60737
7.905000 19.561790000000002
7.906000 19.514709999999997
7.907000 19.466140000000003
7.908000 19.41608
7.909000 19.36453
7.910000 19.311500000000002
7.911000 19.25699
7.912000 19.20101
7.913000 19.14356
7.914000 19.08464
7.915000 19.024269999999998
7.916000 18.96244
7.917000 18.899160000000002
7.918000 18.834429999999998
7.919000 18.76827
7.920000 18.70067
7.921000 18.63164
7.922000 18.56119
7.923000 18.48932
7.924000 18.41604
7.925000 18.34136
7.926000 18.26527
7.927000 18.187800000000003
7.928000 18.10894
7.929000 18.02869
7.930000 17.94708
7.931000 17.8641
7.932000 17.77976
7.933000 17.69407
7.934000 17.60703
7.935000 17.51866
7.936000 17.42895
7.937000 17.33793
7.938000 17.24559
7.939000 17.15194
7.940000 17.05699
7.941000 16.96075
7.942000 16.863220000000002
7.943000 16.764419999999998
7.944000 16.66435
7.945000 16.56303
7.946000 16.460449999999998
7.947000 16.35662
7.948000 16.25156
7.949000 16.14528
7.950000 16.037779999999998
7.951000 15.929070000000001
7.952000 15.819159999999998
7.953000 15.708050000000002
7.954000 15.59577
7.955000 15.482309999999998
7.956000 15.36769
7.957000 15.251909999999999
7.958000 15.13499
7.959000 15.01693
7.960000 14.897750000000002
7.961000 14.77745
7.962000 14.65605
7.963000 14.53355
7.964000 14.40996
7.965000 14.285300000000001
7.966000 14.15958
7.967000 14.032800000000002
7.968000 13.90497
7.969000 13.77612
7.970000 13.64624
7.971000 13.515350000000002
7.972000 13.38346
7.973000 13.250580000000001
7.974000 13.11672
7.975000 12.9819
7.976000 12.846119999999999
7.977000 12.7094
7.978000 12.57174
7.979000 12.43316
7.980000 12.293669999999999
7.981000 12.153279999999999
7.982000 12.01201
7.983000 11.869860000000001
7.984000 11.72684
7.985000 11.58298
7.986000 11.438270000000001
7.987000 11.29274
7.988000 11.14639
7.989000 10.99923
7.990000 10.851280000000001
7.991000 10.702549999999999
7.992000 10.55306
7.993000 10.40281
7.994000 10.25181
7.995000 10.10008
7.996000 9.947639
7.997000 9.7944878
7.998000 9.6406437
7.999000 9.4861194
8.000000 9.330927599999999
8.001000 9.1750808
8.002000 9.018591800000001
8.003000 8.8614739
8.004000 8.7037399
8.005000 8.545403199999999
8.006000 8.3864771
8.007000 8.2269743
8.008000 8.0669083
8.009000 7.906291599999999
8.010000 7.7451378
8.011000 7.583461
8.012000 7.4212737
8.013000 7.2585888
8.014000 7.095420400000001
8.015000 6.9317818
8.016000 6.7676857
8.017000 6.6031463
8.018000 6.438177100000001
8.019000 6.2727906
8.020000 6.1070014
8.021000 5.9408225
8.022000 5.7742674
8.023000 5.6073502
8.024000 5.4400843
8.025000 5.2724831
8.026000 5.1045608
8.027000 4.9363308
8.028000 4.7678072
8.029000 4.5990042
8.030000 4.4299353
8.031000 4.2606145
8.032000 4.091056099999999
8.033000 3.9212736999999995
8.034000 3.7512815999999995
8.035000 3.5810939999999998
8.036000 3.4107249
8.037000 3.2401882
8.038000 3.0694984
8.039000 2.8986694
8.040000 2.7277155
8.041000 2.5566507
8.042000 2.3854892999999997
8.043000 2.2142453
8.044000 2.0429328
8.045000 1.8715657
8.046000 1.7001582000000002
8.047000 1.5287244
8.048000 1.357278
8.049000 1.1858333
8.050000 1.014404
8.051000 0.8430041399999999
8.052000 0.67164758
8.053000 0.50034826
8.054000 0.32912000999999996
8.055000 0.15797672
8.056000 -0.013067792
8.057000 -0.18399968
8.058000 -0.3548051
8.059000 -0.52547022
8.060000 -0.6959811300000001
8.061000 -0.8663240799999999
8.062000 -1.0364851
8.063000 -1.2064504
8.064000 -1.3762062
8.065000 -1.5457386
8.066000 -1.7150337000000002
8.067000 -1.8840777
8.068000 -2.0528566
8.069000 -2.2213569
8.070000 -2.3895646
8.071000 -2.5574658
8.072000 -2.7250471
8.073000 -2.8922944999999998
8.074000 -3.0591945999999997
8.075000 -3.2257336999999997
8.076000 -3.3918981
8.077000 -3.5576746
8.078000 -3.7230495
8.079000 -3.8880099
8.080000 -4.0525418
8.081000 -4.2166322
8.082000 -4.380268200000001
8.083000 -4.5434367
8.084000 -4.7061242000000005
8.085000 -4.8683181
8.086000 -5.030005399999999
8.087000 -5.191173
8.088000 -5.3518083
8.089000 -5.5118985
8.090000 -5.6714307999999996
8.091000 -5.8303922
8.092000 -5.9887707
8.093000 -6.1465532000000005
8.094000 -6.303726900000001
8.095000 -6.46028
8.096000 -6.6161998
8.097000 -6.7714736
8.098000 -6.9260888000000005
8.099000 -7.0800334000000005
8.100000 -7.2332956
8.101000 -7.3858619
8.102000 -7.5377211
8.103000 -7.6888606
8.104000 -7.839268400000001
8.105000 -7.988932699999999
8.106000 -8.1378415
8.107000 -8.2859829
8.108000 -8.433345000000001
8.109000 -8.5799158
8.110000 -8.7256841
8.111000 -8.8706382
8.112000 -9.014766700000001
8.113000 -9.1580577
8.114000 -9.3005002
8.115000 -9.442083499999999
8.116000 -9.5827959
8.117000 -9.722627000000001
8.118000 -9.8615661
8.119000 -9.999601499999999
8.120000 -10.13672
8.121000 -10.272920000000001
8.122000 -10.40818
8.123000 -10.5425
8.124000 -10.67586
8.125000 -10.80826
8.126000 -10.939680000000001
8.127000 -11.07012
8.128000 -11.19956
8.129000 -11.32799
8.130000 -11.45541
8.131000 -11.581800000000001
8.132000 -11.70716
8.133000 -11.831479999999999
8.134000 -11.95473
8.135000 -12.076929999999999
8.136000 -12.19805
8.137000 -12.31809
8.138000 -12.437040000000001
8.139000 -12.554889999999999
8.140000 -12.67163
8.141000 -12.78725
8.142000 -12.90175
8.143000 -13.015099999999999
8.144000 -13.127320000000001
8.145000 -13.23838
8.146000 -13.34828
8.147000 -13.456999999999999
8.148000 -13.56456
8.149000 -13.67092
8.150000 -13.7761
8.151000 -13.88007
8.152000 -13.98284
8.153000 -14.08438
8.154000 -14.18471
8.155000 -14.283809999999999
8.156000 -14.381659999999998
8.157000 -14.478279999999998
8.158000 -14.573649999999999
8.159000 -14.667749999999998
8.160000 -14.760599999999998
8.161000 -14.852170000000001
8.162000 -14.94247
8.163000 -15.03148
8.164000 -15.119209999999999
8.165000 -15.20564
8.166000 -15.29076
8.167000 -15.374579999999998
8.168000 -15.45709
8.169000 -15.538279999999999
8.170000 -15.61815
8.171000 -15.696679999999999
8.172000 -15.773880000000002
8.173000 -15.84974
8.174000 -15.92425
8.175000 -15.99741
8.176000 -16.06922
8.177000 -16.13967
8.178000 -16.20874
8.179000 -16.27645
8.180000 -16.342789999999997
8.181000 -16.40774
8.182000 -16.47131
8.183000 -16.5335
8.184000 -16.59429
8.185000 -16.653689999999997
8.186000 -16.71169
8.187000 -16.76829
8.188000 -16.82349
8.189000 -16.87727
8.190000 -16.92965
8.191000 -16.98061
8.192000 -17.03015
8.193000 -17.07828
8.194000 -17.12498
8.195000 -17.170270000000002
8.196000 -17.21412
8.197000 -17.25655
8.198000 -17.29755
8.199000 -17.33711
8.200000 -17.37524
8.201000 -17.41194
8.202000 -17.4472
8.203000 -17.48102
8.204000 -17.5134
8.205000 -17.54434
8.206000 -17.57384
8.207000 -17.60189
8.208000 -17.6285
8.209000 -17.65366
8.210000 -17.67738
8.211000 -17.69965
8.212000 -17.72047
8.213000 -17.73984
8.214000 -17.75777
8.215000 -17.77425
8.216000 -17.789279999999998
8.217000 -17.802870000000002
8.218000 -17.81501
8.219000 -17.8257
8.220000 -17.83495
8.221000 -17.84275
8.222000 -17.849110000000003
8.223000 -17.85403
8.224000 -17.857509999999998
8.225000 -17.85956
8.226000 -17.86016
8.227000 -17.85933
8.228000 -17.85706
8.229000 -17.853369999999998
8.230000 -17.84824
8.231000 -17.84169
8.232000 -17.83371
8.233000 -17.824309999999997
8.234000 -17.81349
8.235000 -17.80125
8.236000 -17.7876
8.237000 -17.77253
8.238000 -17.75606
8.239000 -17.73817
8.240000 -17.718880000000002
8.241000 -17.6982
8.242000 -17.67611
8.243000 -17.65263
8.244000 -17.62775
8.245000 -17.601490000000002
8.246000 -17.57385
8.247000 -17.54482
8.248000 -17.51442
8.249000 -17.48264
8.250000 -17.4495
8.251000 -17.41499
8.252000 -17.37912
8.253000 -17.3419
8.254000 -17.30333
8.255000 -17.26342
8.256000 -17.22216
8.257000 -17.17957
8.258000 -17.13565
8.259000 -17.09041
8.260000 -17.04385
8.261000 -16.99598
8.262000 -16.94681
8.263000 -16.896330000000003
8.264000 -16.84456
8.265000 -16.7915
8.266000 -16.73716
8.267000 -16.68155
8.268000 -16.62466
8.269000 -16.56651
8.270000 -16.50711
8.271000 -16.446450000000002
8.272000 -16.38455
8.273000 -16.32141
8.274000 -16.25705
8.275000 -16.19145
8.276000 -16.12464
8.277000 -16.05663
8.278000 -15.9874
8.279000 -15.91699
8.280000 -15.84538
8.281000 -15.772590000000001
8.282000 -15.69863
8.283000 -15.623500000000002
8.284000 -15.54721
8.285000 -15.46978
8.286000 -15.3912
8.287000 -15.31149
8.288000 -15.23065
8.289000 -15.14869
8.290000 -15.065629999999999
8.291000 -14.981459999999998
8.292000 -14.8962
8.293000 -14.80986
8.294000 -14.72245
8.295000 -14.63397
8.296000 -14.54443
8.297000 -14.45385
8.298000 -14.36223
8.299000 -14.269580000000001
8.300000 -14.17591
8.301000 -14.08123
8.302000 -13.98555
8.303000 -13.88887
8.304000 -13.791220000000001
8.305000 -13.69259
8.306000 -13.593
8.307000 -13.492460000000001
8.308000 -13.39097
8.309000 -13.288549999999999
8.310000 -13.1852
8.311000 -13.08094
8.312000 -12.97577
8.313000 -12.869710000000001
8.314000 -12.76276
8.315000 -12.65493
8.316000 -12.54625
8.317000 -12.4367
8.318000 -12.32632
8.319000 -12.2151
8.320000 -12.10305
8.321000 -11.99019
8.322000 -11.876539999999999
8.323000 -11.76209
8.324000 -11.64686
8.325000 -11.53086
8.326000 -11.414100000000001
8.327000 -11.2966
8.328000 -11.17836
8.329000 -11.0594
8.330000 -10.93972
8.331000 -10.81934
8.332000 -10.69827
8.333000 -10.57652
8.334000 -10.4541
8.335000 -10.33103
8.336000 -10.20731
8.337000 -10.08295
8.338000 -9.9579737
8.339000 -9.8323829
8.340000 -9.7061917
8.341000 -9.5794104
8.342000 -9.4520509
8.343000 -9.3241245
8.344000 -9.195642900000001
8.345000 -9.0666175
8.346000 -8.9370593
8.347000 -8.806979700000001
8.348000 -8.6763903
8.349000 -8.5453033
8.350000 -8.4137306
8.351000 -8.2816832
8.352000 -8.1491731
8.353000 -8.0162115
8.354000 -7.8828111000000005
8.355000 -7.7489838
8.356000 -7.614741499999999
8.357000 -7.480096799999999
8.358000 -7.345061
8.359000 -7.2096466999999995
8.360000 -7.073865799999999
8.361000 -6.9377303
8.362000 -6.8012528
8.363000 -6.664445300000001
8.364000 -6.5273203
8.365000 -6.3898890999999995
8.366000 -6.2521644
8.367000 -6.1141584
8.368000 -5.9758831
8.369000 -5.8373503
8.370000 -5.6985725
8.371000 -5.5595614
8.372000 -5.420329
8.373000 -5.2808877
8.374000 -5.1412489
8.375000 -5.001425
8.376000 -4.8614275
8.377000 -4.721268599999999
8.378000 -4.5809600999999995
8.379000 -4.440514
8.380000 -4.299942
8.381000 -4.1592564
8.382000 -4.0184692
8.383000 -3.8775920999999998
8.384000 -3.7366375
8.385000 -3.5956170000000003
8.386000 -3.4545433
8.387000 -3.3134278000000004
8.388000 -3.1722829
8.389000 -3.031121
8.390000 -2.8899538999999996
8.391000 -2.7487941
8.392000 -2.6076535
8.393000 -2.4665441
8.394000 -2.3254784
8.395000 -2.1844681
8.396000 -2.0435255
8.397000 -1.9026626000000002
8.398000 -1.7618911000000002
8.399000 -1.6212231000000001
8.400000 -1.4806702999999999
8.401000 -1.3402444
8.402000 -1.1999573
8.403000 -1.0598204
8.404000 -0.9198454199999999
8.405000 -0.7800437
8.406000 -0.64042676
8.407000 -0.50100596
8.408000 -0.36179258
8.409000 -0.22279795
8.410000 -0.084033282
8.411000 0.054490176
8.412000 0.19276122
8.413000 0.33076867
8.414000 0.46850136000000003
8.415000 0.60594808
8.416000 0.74309772
8.417000 0.87993909
8.418000 1.0164611000000001
8.419000 1.1526526000000001
8.420000 1.2885024
8.421000 1.4239994
8.422000 1.5591326
8.423000 1.6938910000000003
8.424000 1.8282633
8.425000 1.9622387000000001
8.426000 2.0958062
8.427000 2.228955
8.428000 2.3616742
8.429000 2.4939531
8.430000 2.6257809
8.431000 2.7571471
8.432000 2.8880412
8.433000 3.0184526
8.434000 3.1483714000000003
8.435000 3.2777868000000003
8.436000 3.4066893
8.437000 3.5350684
8.438000 3.6629144
8.439000 3.7902172999999997
8.440000 3.9169677
8.441000 4.0431555
8.442000 4.1687712
8.443000 4.2938054
8.444000 4.4182487
8.445000 4.5420915
8.446000 4.6653245000000005
8.447000 4.7879382999999995
8.448000 4.909923699999999
8.449000 5.0312713
8.450000 5.1519718
8.451000 5.2720159
8.452000 5.391394699999999
8.453000 5.5100989
8.454000 5.6281194
8.455000 5.7454467000000005
8.456000 5.8620721
8.457000 5.9779864
8.458000 6.0931806
8.459000 6.2076457000000005
8.460000 6.3213728
8.461000 6.434353399999999
8.462000 6.5465786
8.463000 6.65804
8.464000 6.7687288
8.465000 6.8786375
8.466000 6.9877572
8.467000 7.096079700000001
8.468000 7.203596800000001
8.469000 7.310301099999999
8.470000 7.4161850000000005
8.471000 7.5212404
8.472000 7.625459900000001
8.473000 7.7288367
8.474000 7.831363399999999
8.475000 7.9330324999999995
8.476000 8.033837400000001
8.477000 8.133770499999999
8.478000 8.2328252
8.479000 8.3309948
8.480000 8.4282734
8.481000 8.5246533
8.482000 8.620128000000001
8.483000 8.7146915
8.484000 8.808337199999999
8.485000 8.9010581
8.486000 8.992848500000001
8.487000 9.0837017
8.488000 9.173611600000001
8.489000 9.2625715
8.490000 9.3505755
8.491000 9.4376177
8.492000 9.5236912
8.493000 9.608791
8.494000 9.6929103
8.495000 9.776043900000001
8.496000 9.8581858
8.497000 9.9393308
8.498000 10.01947
8.499000 10.098609999999999
8.500000 10.176730000000001
8.501000 10.25383
8.502000 10.32991
8.503000 10.404969999999999
8.504000 10.478990000000001
8.505000 10.551969999999999
8.506000 10.62392
8.507000 10.69482
8.508000 10.76467
8.509000 10.83346
8.510000 10.9012
8.511000 10.967880000000001
8.512000 11.0335
8.513000 11.098049999999999
8.514000 11.16153
8.515000 11.22393
8.516000 11.28526
8.517000 11.3455
8.518000 11.40466
8.519000 11.46274
8.520000 11.51972
8.521000 11.57561
8.522000 11.63041
8.523000 11.6841
8.524000 11.73669
8.525000 11.788179999999999
8.526000 11.83856
8.527000 11.887830000000001
8.528000 11.93598
8.529000 11.98302
8.530000 12.02895
8.531000 12.07375
8.532000 12.11743
8.533000 12.15999
8.534000 12.20142
8.535000 12.24172
8.536000 12.2809
8.537000 12.318940000000001
8.538000 12.35586
8.539000 12.391639999999999
8.540000 12.42629
8.541000 12.4598
8.542000 12.49218
8.543000 12.52343
8.544000 12.55354
8.545000 12.58252
8.546000 12.610360000000002
8.547000 12.63707
8.548000 12.66264
8.549000 12.68708
8.550000 12.710379999999999
8.551000 12.732550000000002
8.552000 12.753580000000001
8.553000 12.773480000000001
8.554000 12.79225
8.555000 12.80989
8.556000 12.826389999999998
8.557000 12.84177
8.558000 12.856010000000001
8.559000 12.86912
8.560000 12.881110000000001
8.561000 12.89196
8.562000 12.901689999999999
8.563000 12.9103
8.564000 12.91778
8.565000 12.92413
8.566000 12.92937
8.567000 12.93348
8.568000 12.93647
8.569000 12.938350000000002
8.570000 12.93912
8.571000 12.93877
8.572000 12.937309999999998
8.573000 12.934750000000001
8.574000 12.93108
8.575000 12.926309999999999
8.576000 12.92044
8.577000 12.913469999999998
8.578000 12.90541
8.579000 12.896270000000001
8.580000 12.886030000000002
8.581000 12.87472
8.582000 12.862319999999999
8.583000 12.84885
8.584000 12.834309999999999
8.585000 12.8187
8.586000 12.80202
8.587000 12.78429
8.588000 12.7655
8.589000 12.74566
8.590000 12.72477
8.591000 12.70283
8.592000 12.679860000000001
8.593000 12.65585
8.594000 12.63081
8.595000 12.60474
8.596000 12.577650000000002
8.597000 12.54954
8.598000 12.520419999999998
8.599000 12.49029
8.600000 12.45915
8.601000 12.42701
8.602000 12.39388
8.603000 12.35976
8.604000 12.32466
8.605000 12.28857
8.606000 12.251520000000001
8.607000 12.21349
8.608000 12.17451
8.609000 12.13457
8.610000 12.093679999999999
8.611000 12.05184
8.612000 12.00907
8.613000 11.96536
8.614000 11.92074
8.615000 11.87519
8.616000 11.82873
8.617000 11.781369999999999
8.618000 11.7331
8.619000 11.68395
8.620000 11.63391
8.621000 11.58299
8.622000 11.5312
8.623000 11.47855
8.624000 11.425040000000001
8.625000 11.37068
8.626000 11.31547
8.627000 11.25943
8.628000 11.20256
8.629000 11.14486
8.630000 11.08635
8.631000 11.02703
8.632000 10.96691
8.633000 10.906
8.634000 10.8443
8.635000 10.78182
8.636000 10.71857
8.637000 10.65455
8.638000 10.58978
8.639000 10.52426
8.640000 10.45801
8.641000 10.39102
8.642000 10.3233
8.643000 10.25487
8.644000 10.185740000000001
8.645000 10.11591
8.646000 10.04538
8.647000 9.974181699999999
8.648000 9.9023074
8.649000 9.82977
8.650000 9.7565785
8.651000 9.6827418
8.652000 9.6082687
8.653000 9.5331684
8.654000 9.4574504
8.655000 9.3811229
8.656000 9.3041949
8.657000 9.2266761
8.658000 9.1485746
8.659000 9.0699002
8.660000 8.9906618
8.661000 8.9108676
8.662000 8.8305272
8.663000 8.7496497
8.664000 8.6682439
8.665000 8.586318799999999
8.666000 8.5038833
8.667000 8.4209464
8.668000 8.337517799999999
8.669000 8.2536064
8.670000 8.1692219
8.671000 8.0843732
8.672000 7.99907
8.673000 7.9133213
8.674000 7.8271367
8.675000 7.7405266
8.676000 7.6535001000000005
8.677000 7.5660668
8.678000 7.4782372
8.679000 7.390020799999999
8.680000 7.3014282
8.681000 7.2124690000000005
8.682000 7.1231537
8.683000 7.0334919
8.684000 6.9434941
8.685000 6.8531699
8.686000 6.7625299
8.687000 6.6715843999999995
8.688000 6.5803438000000005
8.689000 6.4888172
8.690000 6.3970156
8.691000 6.3049488
8.692000 6.2126264
8.693000 6.1200585
8.694000 6.0272552
8.695000 5.934226499999999
8.696000 5.8409821
8.697000 5.7475317
8.698000 5.6538854
8.699000 5.5600524
8.700000 5.466042799999999
8.701000 5.3718667
8.702000 5.2775335
8.703000 5.183053
8.704000 5.0884351
8.705000 4.9936894
8.706000 4.898826
8.707000 4.8038549999999995
8.708000 4.7087859000000005
8.709000 4.613629
8.710000 4.5183938
8.711000 4.4230908
8.712000 4.3277301
8.713000 4.2323217
8.714000 4.1368756
8.715000 4.041402000000001
8.716000 3.9459112999999997
8.717000 3.8504139
8.718000 3.7549194
8.719000 3.6594383
8.720000 3.5639808000000004
8.721000 3.4685571
8.722000 3.373177
8.723000 3.2778509
8.724000 3.1825884999999996
8.725000 3.0874001
8.726000 2.9922953
8.727000 2.897284
8.728000 2.8023759
8.729000 2.7075808
8.730000 2.6129082
8.731000 2.5183676
8.732000 2.4239684
8.733000 2.32972
8.734000 2.2356318
8.735000 2.1417132
8.736000 2.0479732999999998
8.737000 1.9544214
8.738000 1.8610667
8.739000 1.7679185
8.740000 1.6749857
8.741000 1.5822776
8.742000 1.4898032
8.743000 1.3975718
8.744000 1.3055926
8.745000 1.2138748
8.746000 1.1224273999999999
8.747000 1.0312595
8.748000 0.94038052
8.749000 0.84979944
8.750000 0.75952541
8.751000 0.66956752
8.752000 0.5799348
8.753000 0.49063629
8.754000 0.40168087
8.755000 0.31307745
8.756000 0.22483482
8.757000 0.13696171000000001
8.758000 0.049466726999999995
8.759000 -0.037641564
8.760000 -0.12435472
8.761000 -0.2106644
8.762000 -0.29656235
8.763000 -0.38204042
8.764000 -0.46709059
8.765000 -0.5517048800000001
8.766000 -0.6358754799999999
8.767000 -0.71959463
8.768000 -0.80285463
8.769000 -0.88564791
8.770000 -0.96796695
8.771000 -1.0498043000000001
8.772000 -1.1311526
8.773000 -1.2120047
8.774000 -1.292353
8.775000 -1.3721906000000001
8.776000 -1.4515101000000001
8.777000 -1.5303046
8.778000 -1.6085668000000002
8.779000 -1.6862897000000001
8.780000 -1.7634664000000002
8.781000 -1.8400897999999999
8.782000 -1.9161532
8.783000 -1.9916494999999999
8.784000 -2.066572
8.785000 -2.1409137
8.786000 -2.2146681
8.787000 -2.2878285000000003
8.788000 -2.3603885
8.789000 -2.4323411
8.790000 -2.5036803
8.791000 -2.5743994999999997
8.792000 -2.6444927
8.793000 -2.7139537
8.794000 -2.7827764
8.795000 -2.8509550000000004
8.796000 -2.9184835
8.797000 -2.9853563999999997
8.798000 -3.051568
8.799000 -3.117113
8.800000 -3.1819860999999996
8.801000 -3.2461818000000005
8.802000 -3.3096954
8.803000 -3.3725217
8.804000 -3.4346554
8.805000 -3.4960921999999997
8.806000 -3.5568271
8.807000 -3.6168557
8.808000 -3.6761730999999997
8.809000 -3.7347753
8.810000 -3.7926572999999997
8.811000 -3.8498152
8.812000 -3.9062444000000003
8.813000 -3.9619405000000003
8.814000 -4.0168997
8.815000 -4.0711176
8.816000 -4.12459
8.817000 -4.1773133
8.818000 -4.2292833000000005
8.819000 -4.2804964000000005
8.820000 -4.3309487
8.821000 -4.3806367
8.822000 -4.4295568
8.823000 -4.4777054
8.824000 -4.5250791999999995
8.825000 -4.5716751
8.826000 -4.6174899
8.827000 -4.6625208
8.828000 -4.7067646
8.829000 -4.7502189999999995
8.830000 -4.792881
8.831000 -4.8347484000000005
8.832000 -4.875819
8.833000 -4.9160901
8.834000 -4.95556
8.835000 -4.9942266
8.836000 -5.0320879
8.837000 -5.0691422
8.838000 -5.1053882
8.839000 -5.1408239
8.840000 -5.1754478
8.841000 -5.2092589
8.842000 -5.2422561
8.843000 -5.2744377
8.844000 -5.3058028
8.845000 -5.3363502
8.846000 -5.3660791
8.847000 -5.3949889
8.848000 -5.423078299999999
8.849000 -5.4503471
8.850000 -5.4767944
8.851000 -5.5024195
8.852000 -5.5272225
8.853000 -5.5512026
8.854000 -5.5743594
8.855000 -5.5966929
8.856000 -5.6182027
8.857000 -5.6388892
8.858000 -5.6587521
8.859000 -5.6777921000000005
8.860000 -5.6960090999999995
8.861000 -5.7134035999999995
8.862000 -5.7299763
8.863000 -5.7457279
8.864000 -5.7606592999999995
8.865000 -5.774771
8.866000 -5.7880647
8.867000 -5.8005411
8.868000 -5.812202
8.869000 -5.8230486
8.870000 -5.8330823
8.871000 -5.842305
8.872000 -5.8507185
8.873000 -5.8583248
8.874000 -5.8651257
8.875000 -5.8711234
8.876000 -5.8763202
8.877000 -5.8807183
8.878000 -5.8843198999999995
8.879000 -5.8871273
8.880000 -5.889143
8.881000 -5.8903694
8.882000 -5.8908094
8.883000 -5.8904652
8.884000 -5.8893397
8.885000 -5.8874357
8.886000 -5.8847561
8.887000 -5.8813039
8.888000 -5.877082
8.889000 -5.8720939
8.890000 -5.8663424
8.891000 -5.859831
8.892000 -5.852562900000001
8.893000 -5.8445416
8.894000 -5.8357708
8.895000 -5.8262542
8.896000 -5.8159959
8.897000 -5.8049995
8.898000 -5.7932694
8.899000 -5.780809
8.900000 -5.7676233
8.901000 -5.7537165
8.902000 -5.7390925
8.903000 -5.7237561999999995
8.904000 -5.7077121
8.905000 -5.6909651
8.906000 -5.6735195
8.907000 -5.655380699999999
8.908000 -5.6365531
8.909000 -5.6170419
8.910000 -5.5968519
8.911000 -5.5759884
8.912000 -5.5544566
8.913000 -5.532261699999999
8.914000 -5.5094093
8.915000 -5.485904199999999
8.916000 -5.4617524
8.917000 -5.4369591
8.918000 -5.4115299
8.919000 -5.3854704
8.920000 -5.3587865
8.921000 -5.3314839
8.922000 -5.3035684
8.923000 -5.2750465
8.924000 -5.245924
8.925000 -5.216207
8.926000 -5.1859017
8.927000 -5.1550145999999994
8.928000 -5.1235519
8.929000 -5.0915204
8.930000 -5.0589263
8.931000 -5.0257768
8.932000 -4.9920782
8.933000 -4.9578376
8.934000 -4.9230617
8.935000 -4.8877575
8.936000 -4.8519317
8.937000 -4.8155919
8.938000 -4.7787447
8.939000 -4.7413975
8.940000 -4.703557099999999
8.941000 -4.665231
8.942000 -4.6264265
8.943000 -4.5871507
8.944000 -4.5474108
8.945000 -4.5072138
8.946000 -4.4665676
8.947000 -4.4254791
8.948000 -4.3839555
8.949000 -4.3420043
8.950000 -4.2996332
8.951000 -4.2568494
8.952000 -4.2136602000000005
8.953000 -4.1700732
8.954000 -4.1260961
8.955000 -4.0817365
8.956000 -4.0370021
8.957000 -3.9919008
8.958000 -3.9464403000000003
8.959000 -3.9006285000000003
8.960000 -3.8544732999999995
8.961000 -3.8079832000000002
8.962000 -3.7611656
8.963000 -3.7140291
8.964000 -3.666582
8.965000 -3.6188327
8.966000 -3.5707891
8.967000 -3.5224598000000005
8.968000 -3.4738533
8.969000 -3.4249783
8.970000 -3.3758428
8.971000 -3.3264555000000002
8.972000 -3.2768246000000003
8.973000 -3.226959
8.974000 -3.1768665
8.975000 -3.1265560999999997
8.976000 -3.0760361
8.977000 -3.0253148
8.978000 -2.9744007
8.979000 -2.9233019999999996
8.980000 -2.8720273
8.981000 -2.8205846
8.982000 -2.7689823999999996
8.983000 -2.717229
8.984000 -2.6653327
8.985000 -2.6133018
8.986000 -2.5611443
8.987000 -2.5088690000000002
8.988000 -2.456484
8.989000 -2.4039973999999997
8.990000 -2.351418
8.991000 -2.2987539000000003
8.992000 -2.2460137000000002
8.993000 -2.1932058
8.994000 -2.1403387
8.995000 -2.087421
8.996000 -2.0344609
8.997000 -1.9814674
8.998000 -1.928449
8.999000 -1.8754143
9.000000 -1.8223719999999999
9.001000 -1.7693305
9.002000 -1.7162988000000001
9.003000 -1.6632852999999999
9.004000 -1.6102987999999998
9.005000 -1.5573477
9.006000 -1.5044408
9.007000 -1.4515865
9.008000 -1.3987932
9.009000 -1.3460695999999999
9.010000 -1.293424
9.011000 -1.2408647
9.012000 -1.1884000000000001
9.013000 -1.1360383
9.014000 -1.0837875000000001
9.015000 -1.0316558999999998
9.016000 -0.9796516
9.017000 -0.9277825199999999
9.018000 -0.8760566799999999
9.019000 -0.82448199
9.020000 -0.77306642
9.021000 -0.7218178399999999
9.022000 -0.67074406
9.023000 -0.61985292
9.024000 -0.5691522299999999
9.025000 -0.51864986
9.026000 -0.46835360000000004
9.027000 -0.41827131
9.028000 -0.36841079
9.029000 -0.31877988999999995
9.030000 -0.26938643
9.031000 -0.22023825
9.032000 -0.17134317000000002
9.033000 -0.12270898000000001
9.034000 -0.074343494
9.035000 -0.026254467
9.036000 0.021550385
9.037000 0.06906339
9.038000 0.11627695
9.039000 0.16318351
9.040000 0.20977561
9.041000 0.25604586
9.042000 0.30198698
9.043000 0.34759177
9.044000 0.39285314
9.045000 0.43776408
9.046000 0.48231767
9.047000 0.52650715
9.048000 0.57032583
9.049000 0.6137670900000001
9.050000 0.65682442
9.051000 0.69949143
9.052000 0.74176174
9.053000 0.78362906
9.054000 0.8250871700000001
9.055000 0.8661299000000001
9.056000 0.9067512099999999
9.057000 0.9469449499999999
9.058000 0.98670507
9.059000 1.0260255
9.060000 1.0649003000000001
9.061000 1.1033235000000001
9.062000 1.1412891
9.063000 1.1787910000000001
9.064000 1.2158235
9.065000 1.2523805000000001
9.066000 1.2884562
9.067000 1.3240447
9.068000 1.3591402000000001
9.069000 1.3937369
9.070000 1.4278291
9.071000 1.4614111
9.072000 1.4944773
9.073000 1.5270224000000001
9.074000 1.5590408999999998
9.075000 1.5905276
9.076000 1.6214772999999998
9.077000 1.651885
9.078000 1.681746
9.079000 1.7110555
9.080000 1.7398088999999999
9.081000 1.7680019000000002
9.082000 1.7956303
9.083000 1.8226899
9.084000 1.8491767
9.085000 1.8750870999999998
9.086000 1.900417
9.087000 1.9251632
9.088000 1.9493219
9.089000 1.9728899000000002
9.090000 1.9958638
9.091000 2.0182403
9.092000 2.0400163
9.093000 2.0611886
9.094000 2.0817542
9.095000 2.1017099
9.096000 2.1210527
9.097000 2.1397794
9.098000 2.1578871
9.099000 2.1753727
9.100000 2.1922333
9.101000 2.2084658999999998
9.102000 2.2240676
9.103000 2.2390354
9.104000 2.2533666
9.105000 2.2670584000000003
9.106000 2.2801081
9.107000 2.2925131000000003
9.108000 2.3042709
9.109000 2.3153791
9.110000 2.3258358
9.111000 2.3356387
9.112000 2.344786
9.113000 2.3532759
9.114000 2.3611069
9.115000 2.3682773
9.116000 2.3747860999999997
9.117000 2.3806322
9.118000 2.3858148999999997
9.119000 2.3903331
9.120000 2.3941863
9.121000 2.3973742
9.122000 2.3998963
9.123000 2.4017524
9.124000 2.4029424
9.125000 2.4034662
9.126000 2.4033239
9.127000 2.4025157
9.128000 2.4010416
9.129000 2.398902
9.130000 2.396097
9.131000 2.3926271
9.132000 2.3884926
9.133000 2.3836939
9.134000 2.3782315
9.135000 2.3721058
9.136000 2.3653172
9.137000 2.3578664
9.138000 2.3497541
9.139000 2.3409808
9.140000 2.3315474
9.141000 2.3214547
9.142000 2.3107037
9.143000 2.2992954
9.144000 2.287231
9.145000 2.2745119000000003
9.146000 2.2611396
9.147000 2.2471158
9.148000 2.2324422
9.149000 2.2171209000000003
9.150000 2.2011537000000003
9.151000 2.1845432000000002
9.152000 2.1672916
9.153000 2.1494014
9.154000 2.1308756
9.155000 2.1117168
9.156000 2.091928
9.157000 2.0715125
9.158000 2.0504734
9.159000 2.0288138
9.160000 2.0065371
9.161000 1.9836467
9.162000 1.9601462
9.163000 1.9360391000000001
9.164000 1.9113288999999998
9.165000 1.8860193
9.166000 1.8601138
9.167000 1.8336164
9.168000 1.8065305
9.169000 1.7788602
9.170000 1.7506091000000001
9.171000 1.7217809000000002
9.172000 1.6923798
9.173000 1.6624097
9.174000 1.6318744
9.175000 1.6007783000000002
9.176000 1.5691254000000001
9.177000 1.5369202
9.178000 1.504167
9.179000 1.4708702
9.180000 1.4370347
9.181000 1.4026653
9.182000 1.3677668
9.183000 1.3323443000000001
9.184000 1.2964031
9.185000 1.2599485000000001
9.186000 1.2229861
9.187000 1.1855213999999998
9.188000 1.1475602
9.189000 1.1091084
9.190000 1.0701721000000002
9.191000 1.0307571
9.192000 0.99086985
9.193000 0.95051648
9.194000 0.90970332
9.195000 0.86843679
9.196000 0.8267234099999999
9.197000 0.78456961
9.198000 0.7419818499999999
9.199000 0.6989667199999999
9.200000 0.6555307699999999
9.201000 0.6116805599999999
9.202000 0.56742271
9.203000 0.52276389
9.204000 0.47771065
9.205000 0.43226969
9.206000 0.38644772
9.207000 0.34025143999999996
9.208000 0.29368763999999997
9.209000 0.24676311
9.210000 0.19948471
9.211000 0.15185936
9.212000 0.10389406999999999
9.213000 0.055595929999999995
9.214000 0.006972151499999999
9.215000 -0.041969988
9.216000 -0.091223029
9.217000 -0.14077945
9.218000 -0.19063164
9.219000 -0.24077182000000003
9.220000 -0.29119216
9.221000 -0.34188468
9.222000 -0.39284126999999996
9.223000 -0.44405377
9.224000 -0.49551385000000003
9.225000 -0.5472132000000001
9.226000 -0.5991434200000001
9.227000 -0.651296
9.228000 -0.7036624
9.229000 -0.75623407
9.230000 -0.80900239
9.231000 -0.86195879
9.232000 -0.91509474
9.233000 -0.9684016
9.234000 -1.0218709
9.235000 -1.0754941
9.236000 -1.1292626000000001
9.237000 -1.183168
9.238000 -1.2372018
9.239000 -1.2913555
9.240000 -1.3456207
9.241000 -1.399989
9.242000 -1.4544519
9.243000 -1.5090009999999998
9.244000 -1.5636278
9.245000 -1.618324
9.246000 -1.6730809999999998
9.247000 -1.72789
9.248000 -1.7827427
9.249000 -1.8376302
9.250000 -1.8925437999999999
9.251000 -1.9474745000000002
9.252000 -2.0024136
9.253000 -2.0573519
9.254000 -2.1122806
9.255000 -2.1671902
9.256000 -2.2220718
9.257000 -2.2769157
9.258000 -2.3317127
9.259000 -2.3864534
9.260000 -2.4411282
9.261000 -2.4957276999999998
9.262000 -2.5502423
9.263000 -2.6046626
9.264000 -2.658979
9.265000 -2.7131822
9.266000 -2.7672624
9.267000 -2.8212104
9.268000 -2.8750168
9.269000 -2.9286722000000003
9.270000 -2.9821673
9.271000 -3.0354929999999998
9.272000 -3.0886402
9.273000 -3.1415999
9.274000 -3.1943627
9.275000 -3.2469197999999997
9.276000 -3.2992624
9.277000 -3.3513818
9.278000 -3.4032687999999998
9.279000 -3.4549151
9.280000 -3.5063114
9.281000 -3.5574491999999998
9.282000 -3.6083199
9.283000 -3.6589142
9.284000 -3.7092239
9.285000 -3.7592396
9.286000 -3.8089528999999995
9.287000 -3.8583547000000005
9.288000 -3.9074357999999996
9.289000 -3.9561875000000004
9.290000 -4.004601
9.291000 -4.0526669
9.292000 -4.1003764
9.293000 -4.14772
9.294000 -4.1946892
9.295000 -4.2412747
9.296000 -4.2874672
9.297000 -4.333258
9.298000 -4.378638
9.299000 -4.4235986
9.300000 -4.468130299999999
9.301000 -4.5122247
9.302000 -4.5558732
9.303000 -4.5990668
9.304000 -4.641797
9.305000 -4.6840556
9.306000 -4.725834
9.307000 -4.767124
9.308000 -4.8079174
9.309000 -4.848206
9.310000 -4.8879817
9.311000 -4.9272366
9.312000 -4.9659632
9.313000 -5.0041534
9.314000 -5.0417993
9.315000 -5.0788932
9.316000 -5.1154274
9.317000 -5.1513944
9.318000 -5.1867865
9.319000 -5.221596
9.320000 -5.2558158
9.321000 -5.289438
9.322000 -5.3224552
9.323000 -5.3548601
9.324000 -5.386645000000001
9.325000 -5.4178029
9.326000 -5.4483261
9.327000 -5.4782078
9.328000 -5.5074405
9.329000 -5.5360172
9.330000 -5.5639304
9.331000 -5.5911735
9.332000 -5.6177396
9.333000 -5.6436218
9.334000 -5.6688134
9.335000 -5.6933079
9.336000 -5.7170983
9.337000 -5.7401787
9.338000 -5.7625428
9.339000 -5.7841841
9.340000 -5.8050964
9.341000 -5.8252741
9.342000 -5.8447111000000005
9.343000 -5.8634017
9.344000 -5.8813401
9.345000 -5.8985207
9.346000 -5.9149381000000005
9.347000 -5.9305869
9.348000 -5.9454616
9.349000 -5.9595574
9.350000 -5.9728686
9.351000 -5.98539
9.352000 -5.9971169
9.353000 -6.0080439
9.354000 -6.0181666
9.355000 -6.0274798
9.356000 -6.0359783
9.357000 -6.043658
9.358000 -6.0505137
9.359000 -6.0565408000000005
9.360000 -6.061735
9.361000 -6.0660917
9.362000 -6.0696065
9.363000 -6.072275299999999
9.364000 -6.074093700000001
9.365000 -6.0750578
9.366000 -6.0751632
9.367000 -6.0744066
9.368000 -6.0727842
9.369000 -6.0702926999999995
9.370000 -6.0669284
9.371000 -6.0626883
9.372000 -6.057569
9.373000 -6.051567599999999
9.374000 -6.0446814
9.375000 -6.0369078
9.376000 -6.0282443
9.377000 -6.0186885000000006
9.378000 -6.0082379999999995
9.379000 -5.9968907
9.380000 -5.984645
9.381000 -5.9714984
9.382000 -5.9574495999999995
9.383000 -5.9424967
9.384000 -5.9266381
9.385000 -5.9098721
9.386000 -5.8921978
9.387000 -5.8736134
9.388000 -5.8541179
9.389000 -5.8337104
9.390000 -5.8123894
9.391000 -5.7901543
9.392000 -5.7670042
9.393000 -5.7429381
9.394000 -5.7179555
9.395000 -5.6920558
9.396000 -5.6652386
9.397000 -5.6375034
9.398000 -5.60885
9.399000 -5.579278599999999
9.400000 -5.548789
9.401000 -5.517381100000001
9.402000 -5.4850556
9.403000 -5.4518126
9.404000 -5.4176528
9.405000 -5.382577
9.406000 -5.3465862
9.407000 -5.309680800000001
9.408000 -5.2718624
9.409000 -5.2331321
9.410000 -5.1934913
9.411000 -5.1529419
9.412000 -5.111485
9.413000 -5.0691228
9.414000 -5.0258569
9.415000 -4.9816899
9.416000 -4.9366236
9.417000 -4.8906602
9.418000 -4.8438024
9.419000 -4.796052700000001
9.420000 -4.7474138
9.421000 -4.6978883
9.422000 -4.6474792
9.423000 -4.5961894
9.424000 -4.5440223
9.425000 -4.4909805
9.426000 -4.4370677
9.427000 -4.3822873
9.428000 -4.326643
9.429000 -4.2701382
9.430000 -4.2127766
9.431000 -4.1545622
9.432000 -4.0954988
9.433000 -4.035591
9.434000 -3.9748427000000004
9.435000 -3.9132583999999997
9.436000 -3.8508426
9.437000 -3.7875999
9.438000 -3.7235353
9.439000 -3.6586538
9.440000 -3.5929605000000002
9.441000 -3.5264604
9.442000 -3.4591592999999996
9.443000 -3.3910625
9.444000 -3.3221754999999997
9.445000 -3.2525039999999996
9.446000 -3.1820539
9.447000 -3.1108314000000004
9.448000 -3.0388424
9.449000 -2.9660931
9.450000 -2.8925897999999997
9.451000 -2.8183388
9.452000 -2.7433466
9.453000 -2.6676198
9.454000 -2.5911652
9.455000 -2.5139892
9.456000 -2.4360988
9.457000 -2.357501
9.458000 -2.2782026
9.459000 -2.1982109
9.460000 -2.1175330999999997
9.461000 -2.0361764
9.462000 -1.9541483
9.463000 -1.8714566
9.464000 -1.7881088
9.465000 -1.7041126
9.466000 -1.6194763
9.467000 -1.5342075
9.468000 -1.4483148
9.469000 -1.3618063
9.470000 -1.2746906
9.471000 -1.1869760999999999
9.472000 -1.0986716
9.473000 -1.0097859
9.474000 -0.92032794
9.475000 -0.83030676
9.476000 -0.7397315
9.477000 -0.64861136
9.478000 -0.55695577
9.479000 -0.46477406000000004
9.480000 -0.37207579999999996
9.481000 -0.27887053
9.482000 -0.18516792
9.483000 -0.090977683
9.484000 0.0036903889999999996
9.485000 0.09882648000000001
9.486000 0.19442069
9.487000 0.29046307
9.488000 0.38694362
9.489000 0.4838523
9.490000 0.58117895
9.491000 0.67891343
9.492000 0.7770455
9.493000 0.8755647599999999
9.494000 0.9744608800000001
9.495000 1.0737234
9.496000 1.1733417
9.497000 1.2733052
9.498000 1.3736032
9.499000 1.4742247
9.500000 1.5751587
9.501000 1.6763944
9.502000 1.7779205
9.503000 1.8797255999999998
9.504000 1.9817984
9.505000 2.0841274
9.506000 2.1867011
9.507000 2.2895075
9.508000 2.3925351
9.509000 2.4957718
9.510000 2.5992058
9.511000 2.7028251
9.512000 2.8066174999999998
9.513000 2.910571
9.514000 3.0146732999999997
9.515000 3.1189123
9.516000 3.2232758
9.517000 3.3277515
9.518000 3.4323275
9.519000 3.5369914000000002
9.520000 3.6417309
9.521000 3.7465338
9.522000 3.8513876000000002
9.523000 3.9562806
9.524000 4.0612001
9.525000 4.1661341
9.526000 4.2710703
9.527000 4.3759964
9.528000 4.4809002
9.529000 4.585769399999999
9.530000 4.6905916
9.531000 4.7953542
9.532000 4.9000446
9.533000 5.0046504
9.534000 5.1091593
9.535000 5.2135583
9.536000 5.3178348
9.537000 5.4219756
9.538000 5.525968600000001
9.539000 5.6298003
9.540000 5.733458000000001
9.541000 5.8369283
9.542000 5.9401985
9.543000 6.0432553
9.544000 6.1460856
9.545000 6.2486764
9.546000 6.351014200000001
9.547000 6.4530857
9.548000 6.5548778
9.549000 6.6563778000000005
9.550000 6.7575723000000005
9.551000 6.858447900000001
9.552000 6.958992
9.553000 7.059191200000001
9.554000 7.159032699999999
9.555000 7.2585030999999995
9.556000 7.3575906
9.557000 7.456281
9.558000 7.554562400000001
9.559000 7.6524220000000005
9.560000 7.749846600000001
9.561000 7.8468233
9.562000 7.943339600000001
9.563000 8.039383599999999
9.564000 8.1349418
9.565000 8.2300022
9.566000 8.324551600000001
9.567000 8.4185779
9.568000 8.5120678
9.569000 8.605009299999999
9.570000 8.6973898
9.571000 8.7891966
9.572000 8.8804163
9.573000 8.971036999999999
9.574000 9.0610459
9.575000 9.1504298
9.576000 9.2391767
9.577000 9.327273799999999
9.578000 9.4147079
9.579000 9.5014669
9.580000 9.5875375
9.581000 9.6729077
9.582000 9.757565
9.583000 9.841497200000001
9.584000 9.924691900000001
9.585000 10.00714
9.586000 10.08882
9.587000 10.169730000000001
9.588000 10.24985
9.589000 10.329180000000001
9.590000 10.40769
9.591000 10.48539
9.592000 10.562249999999999
9.593000 10.63827
9.594000 10.71343
9.595000 10.78773
9.596000 10.86115
9.597000 10.933679999999999
9.598000 11.005320000000001
9.599000 11.076039999999999
9.600000 11.14585
9.601000 11.21472
9.602000 11.28265
9.603000 11.34962
9.604000 11.41563
9.605000 11.48067
9.606000 11.54472
9.607000 11.60778
9.608000 11.669830000000001
9.609000 11.73086
9.610000 11.79086
9.611000 11.84983
9.612000 11.90774
9.613000 11.9646
9.614000 12.02039
9.615000 12.075099999999999
9.616000 12.12872
9.617000 12.18124
9.618000 12.23265
9.619000 12.28295
9.620000 12.33211
9.621000 12.38014
9.622000 12.427019999999999
9.623000 12.472750000000001
9.624000 12.51731
9.625000 12.560699999999999
9.626000 12.602910000000001
9.627000 12.643930000000001
9.628000 12.68375
9.629000 12.72237
9.630000 12.759770000000001
9.631000 12.795950000000001
9.632000 12.830910000000001
9.633000 12.864629999999998
9.634000 12.897110000000001
9.635000 12.928329999999999
9.636000 12.958300000000001
9.637000 12.987009999999998
9.638000 13.014439999999999
9.639000 13.0406
9.640000 13.065470000000001
9.641000 13.089049999999999
9.642000 13.111329999999999
9.643000 13.132299999999999
9.644000 13.151959999999999
9.645000 13.170309999999999
9.646000 13.18733
9.647000 13.20301
9.648000 13.21736
9.649000 13.23036
9.650000 13.24201
9.651000 13.2523
9.652000 13.26123
9.653000 13.2688
9.654000 13.27499
9.655000 13.2798
9.656000 13.283220000000002
9.657000 13.28526
9.658000 13.285910000000001
9.659000 13.28516
9.660000 13.283000000000001
9.661000 13.279440000000001
9.662000 13.274469999999999
9.663000 13.268089999999999
9.664000 13.26029
9.665000 13.251080000000002
9.666000 13.240440000000001
9.667000 13.22837
9.668000 13.21489
9.669000 13.19997
9.670000 13.18362
9.671000 13.16583
9.672000 13.14662
9.673000 13.125960000000001
9.674000 13.103860000000001
9.675000 13.080330000000002
9.676000 13.055349999999999
9.677000 13.02892
9.678000 13.00105
9.679000 12.97174
9.680000 12.940969999999998
9.681000 12.90876
9.682000 12.87509
9.683000 12.839970000000001
9.684000 12.803400000000002
9.685000 12.76538
9.686000 12.725900000000001
9.687000 12.684970000000002
9.688000 12.64258
9.689000 12.59874
9.690000 12.55345
9.691000 12.5067
9.692000 12.4585
9.693000 12.408850000000001
9.694000 12.357750000000001
9.695000 12.3052
9.696000 12.251199999999999
9.697000 12.19576
9.698000 12.13887
9.699000 12.080549999999999
9.700000 12.02078
9.701000 11.95959
9.702000 11.89695
9.703000 11.83289
9.704000 11.76741
9.705000 11.7005
9.706000 11.63217
9.707000 11.562429999999999
9.708000 11.49127
9.709000 11.41871
9.710000 11.344750000000001
9.711000 11.26938
9.712000 11.19262
9.713000 11.11447
9.714000 11.03493
9.715000 10.954
9.716000 10.871699999999999
9.717000 10.78803
9.718000 10.70299
9.719000 10.61658
9.720000 10.52882
9.721000 10.4397
9.722000 10.34924
9.723000 10.25743
9.724000 10.16429
9.725000 10.06982
9.726000 9.9740267
9.727000 9.8769173
9.728000 9.7784981
9.729000 9.678776599999999
9.730000 9.5777601
9.731000 9.4754562
9.732000 9.371873
9.733000 9.267018
9.734000 9.1608994
9.735000 9.053526100000001
9.736000 8.9449063
9.737000 8.8350482
9.738000 8.7239608
9.739000 8.611653
9.740000 8.4981337
9.741000 8.3834127
9.742000 8.2674988
9.743000 8.150401
9.744000 8.032129000000001
9.745000 7.912691700000001
9.746000 7.7920988
9.747000 7.670360800000001
9.748000 7.5474866
9.749000 7.4234858
9.750000 7.2983682
9.751000 7.1721442
9.752000 7.044824199999999
9.753000 6.916417900000001
9.754000 6.7869358
9.755000 6.6563889000000005
9.756000 6.5247877999999995
9.757000 6.3921437
9.758000 6.2584668
9.759000 6.1237697
9.760000 5.9880633
9.761000 5.8513597
9.762000 5.7136707
9.763000 5.5750087
9.764000 5.4353859
9.765000 5.2948154999999995
9.766000 5.1533099
9.767000 5.010882400000001
9.768000 4.8675463
9.769000 4.723314599999999
9.770000 4.578201099999999
9.771000 4.4322196
9.772000 4.2853836
9.773000 4.1377071
9.774000 3.9892044
9.775000 3.8398887999999998
9.776000 3.6897749
9.777000 3.5388764000000004
9.778000 3.3872075
9.779000 3.2347824
9.780000 3.0816155000000003
9.781000 2.9277205
9.782000 2.7731119
9.783000 2.6178038
9.784000 2.4618103999999996
9.785000 2.3051459
9.786000 2.1478251
9.787000 1.9898619999999998
9.788000 1.8312713
9.789000 1.6720681000000002
9.790000 1.5122666999999999
9.791000 1.3518823
9.792000 1.1909301
9.793000 1.0294253999999998
9.794000 0.8673836500000001
9.795000 0.70482055
9.796000 0.54175192
9.797000 0.37819387
9.798000 0.21416259
9.799000 0.049674493
9.800000 -0.11525382999999999
9.801000 -0.28060568
9.802000 -0.44636419
9.803000 -0.61251237
9.804000 -0.7790331699999999
9.805000 -0.9459094100000001
9.806000 -1.1131237999999999
9.807000 -1.2806592
9.808000 -1.4484981
9.809000 -1.6166232999999999
9.810000 -1.7850174
9.811000 -1.9536631
9.812000 -2.1225434
9.813000 -2.2916406
9.814000 -2.4609378
9.815000 -2.6304176
9.816000 -2.8000629
9.817000 -2.9698564
9.818000 -3.1397812
9.819000 -3.3098198
9.820000 -3.4799557
9.821000 -3.6501713
9.822000 -3.8204494999999996
9.823000 -3.9907731
9.824000 -4.161125
9.825000 -4.3314878
9.826000 -4.5018438000000005
9.827000 -4.672176
9.828000 -4.8424665
9.829000 -5.0126977
9.830000 -5.1828519
9.831000 -5.352911
9.832000 -5.5228572
9.833000 -5.6926724
9.834000 -5.8623385
9.835000 -6.0318369
9.836000 -6.2011492
9.837000 -6.3702568
9.838000 -6.539141399999999
9.839000 -6.7077845
9.840000 -6.876167699999999
9.841000 -7.0442714
9.842000 -7.212077799999999
9.843000 -7.3795684
9.844000 -7.5467244
9.845000 -7.713527200000001
9.846000 -7.8799583
9.847000 -8.045999700000001
9.848000 -8.211633599999999
9.849000 -8.3768412
9.850000 -8.5416041
9.851000 -8.705905099999999
9.852000 -8.8697262
9.853000 -9.0330489
9.854000 -9.195856
9.855000 -9.3581304
9.856000 -9.5198534
9.857000 -9.681008
9.858000 -9.8415762
9.859000 -10.00154
9.860000 -10.16088
9.861000 -10.31959
9.862000 -10.477640000000001
9.863000 -10.635010000000001
9.864000 -10.79169
9.865000 -10.947659999999999
9.866000 -11.102910000000001
9.867000 -11.25741
9.868000 -11.41114
9.869000 -11.5641
9.870000 -11.71625
9.871000 -11.86759
9.872000 -12.0181
9.873000 -12.16775
9.874000 -12.31654
9.875000 -12.46444
9.876000 -12.611430000000002
9.877000 -12.7575
9.878000 -12.902640000000002
9.879000 -13.04681
9.880000 -13.190019999999999
9.881000 -13.332230000000001
9.882000 -13.47344
9.883000 -13.613620000000001
9.884000 -13.75276
9.885000 -13.890849999999999
9.886000 -14.02786
9.887000 -14.16379
9.888000 -14.29861
9.889000 -14.43232
9.890000 -14.564879999999999
9.891000 -14.6963
9.892000 -14.82655
9.893000 -14.95561
9.894000 -15.08348
9.895000 -15.210139999999999
9.896000 -15.33557
9.897000 -15.45976
9.898000 -15.582679999999998
9.899000 -15.704329999999999
9.900000 -15.82469
9.901000 -15.943750000000001
9.902000 -16.06149
9.903000 -16.1779
9.904000 -16.29295
9.905000 -16.40664
9.906000 -16.51895
9.907000 -16.62987
9.908000 -16.73938
9.909000 -16.84746
9.910000 -16.95411
9.911000 -17.05931
9.912000 -17.16304
9.913000 -17.2653
9.914000 -17.36606
9.915000 -17.465310000000002
9.916000 -17.56305
9.917000 -17.65925
9.918000 -17.75391
9.919000 -17.84702
9.920000 -17.93855
9.921000 -18.02851
9.922000 -18.11687
9.923000 -18.20363
9.924000 -18.28877
9.925000 -18.37229
9.926000 -18.45417
9.927000 -18.5344
9.928000 -18.61296
9.929000 -18.68986
9.930000 -18.76507
9.931000 -18.8386
9.932000 -18.91042
9.933000 -18.980520000000002
9.934000 -19.0489
9.935000 -19.11555
9.936000 -19.18045
9.937000 -19.243589999999998
9.938000 -19.304969999999997
9.939000 -19.36458
9.940000 -19.4224
9.941000 -19.47843
9.942000 -19.53265
9.943000 -19.585060000000002
9.944000 -19.63565
9.945000 -19.68441
9.946000 -19.73133
9.947000 -19.7764
9.948000 -19.819609999999997
9.949000 -19.86096
9.950000 -19.90044
9.951000 -19.93804
9.952000 -19.97376
9.953000 -20.00758
9.954000 -20.03951
9.955000 -20.06953
9.956000 -20.09764
9.957000 -20.12383
9.958000 -20.1481
9.959000 -20.170450000000002
9.960000 -20.190849999999998
9.961000 -20.20933
9.962000 -20.22585
9.963000 -20.24044
9.964000 -20.25306
9.965000 -20.26374
9.966000 -20.27245
9.967000 -20.27919
9.968000 -20.28397
9.969000 -20.28677
9.970000 -20.2876
9.971000 -20.286450000000002
9.972000 -20.28331
9.973000 -20.27819
9.974000 -20.271069999999998
9.975000 -20.26197
9.976000 -20.250870000000003
9.977000 -20.237769999999998
9.978000 -20.22267
9.979000 -20.20557
9.980000 -20.18646
9.981000 -20.16535
9.982000 -20.14224
9.983000 -20.11711
9.984000 -20.08998
9.985000 -20.06084
9.986000 -20.02969
9.987000 -19.99653
9.988000 -19.961370000000002
9.989000 -19.9242
9.990000 -19.88502
9.991000 -19.84383
9.992000 -19.80064
9.993000 -19.75545
9.994000 -19.70826
9.995000 -19.65907
9.996000 -19.60789
9.997000 -19.55471
9.998000 -19.49954
9.999000 -19.44238
10.00000 -19.38323
10.00100 -19.3221
10.00200 -19.259
10.00300 -19.19391
10.00400 -19.12685
10.00500 -19.05782
10.00600 -18.986829999999998
10.00700 -18.91387
10.00800 -18.838949999999997
10.00900 -18.76208
10.01000 -18.683259999999997
10.01100 -18.6025
10.01200 -18.51979
10.01300 -18.43516
10.01400 -18.34859
10.01500 -18.2601
10.01600 -18.16969
10.01700 -18.077370000000002
10.01800 -17.983150000000002
10.01900 -17.88703
10.02000 -17.78902
10.02100 -17.68913
10.02200 -17.58736
10.02300 -17.48373
10.02400 -17.37824
10.02500 -17.2709
10.02600 -17.16172
10.02700 -17.0507
10.02800 -16.93787
10.02900 -16.82322
10.03000 -16.706760000000003
10.03100 -16.588520000000003
10.03200 -16.46848
10.03300 -16.34667
10.03400 -16.2231
10.03500 -16.09777
10.03600 -15.970690000000001
10.03700 -15.84188
10.03800 -15.71135
10.03900 -15.5791
10.04000 -15.44515
10.04100 -15.309510000000001
10.04200 -15.172189999999999
10.04300 -15.03319
10.04400 -14.892540000000002
10.04500 -14.750250000000001
10.04600 -14.60632
10.04700 -14.46076
10.04800 -14.313600000000001
10.04900 -14.164850000000001
10.05000 -14.01451
10.05100 -13.862589999999999
10.05200 -13.70913
10.05300 -13.55412
10.05400 -13.397580000000001
10.05500 -13.239529999999998
10.05600 -13.079979999999999
10.05700 -12.918940000000001
10.05800 -12.75643
10.05900 -12.59247
10.06000 -12.42707
10.06100 -12.260250000000001
10.06200 -12.09202
10.06300 -11.92239
10.06400 -11.75139
10.06500 -11.57903
10.06600 -11.40533
10.06700 -11.23029
10.06800 -11.05395
10.06900 -10.8763
10.07000 -10.697379999999999
10.07100 -10.51719
10.07200 -10.335759999999999
10.07300 -10.1531
10.07400 -9.9692218
10.07500 -9.784147899999999
10.07600 -9.5978938
10.07700 -9.4104767
10.07800 -9.2219137
10.07900 -9.0322226
10.08000 -8.841420699999999
10.08100 -8.649525800000001
10.08200 -8.4565558
10.08300 -8.2625292
10.08400 -8.0674641
10.08500 -7.8713797
10.08600 -7.674294
10.08700 -7.476227000000001
10.08800 -7.2771974
10.08900 -7.077225299999999
10.09000 -6.8763301
10.09100 -6.6745318
10.09200 -6.471850699999999
10.09300 -6.2683061
10.09400 -6.063919100000001
10.09500 -5.8587096999999995
10.09600 -5.6526985000000005
10.09700 -5.4459061
10.09800 -5.238353099999999
10.09900 -5.0300602
10.10000 -4.8210479
10.10100 -4.6113368
10.10200 -4.4009481
10.10300 -4.1899018
10.10400 -3.9782193
10.10500 -3.7659209
10.10600 -3.5530277
10.10700 -3.3395603000000005
10.10800 -3.1255394
10.10900 -2.9109862
10.11000 -2.6959214
10.11100 -2.4803663
10.11200 -2.2643417
10.11300 -2.047869
10.11400 -1.8309696
10.11500 -1.6136648
10.11600 -1.3959764
10.11700 -1.1779259
10.11800 -0.95953541
10.11900 -0.7408268299999999
10.12000 -0.52182241
10.12100 -0.30254445
10.12200 -0.08301536999999999
10.12300 0.13674222
10.12400 0.35670565
10.12500 0.57685212
10.12600 0.79715885
10.12700 1.0176028
10.12800 1.2381611000000001
10.12900 1.4588107
10.13000 1.6795286999999999
10.13100 1.9002919999999999
10.13200 2.1210777
10.13300 2.341863
10.13400 2.562625
10.13500 2.7833408
10.13600 3.0039879
10.13700 3.2245435000000002
10.13800 3.4449848999999997
10.13900 3.66529
10.14000 3.8854360999999997
10.14100 4.105400700000001
10.14200 4.3251615
10.14300 4.5446966
10.14400 4.7639832
10.14500 4.9829989999999995
10.14600 5.201721900000001
10.14700 5.4201297
10.14800 5.6381997
10.14900 5.8559094
10.15000 6.0732365
10.15100 6.2901586
10.15200 6.506653099999999
10.15300 6.7226969
10.15400 6.938266799999999
10.15500 7.153340399999999
10.15600 7.3678955
10.15700 7.581908299999999
10.15800 7.7953562000000005
10.15900 8.008216299999999
10.16000 8.2204655
10.16100 8.432080599999999
10.16200 8.6430393
10.16300 8.8533185
10.16400 9.0628952
10.16500 9.2717469
10.16600 9.4798513
10.16700 9.687186
10.16800 9.8937288
10.16900 10.09946
10.17000 10.30435
10.17100 10.508389999999999
10.17200 10.71154
10.17300 10.9138
10.17400 11.115129999999999
10.17500 11.31552
10.17600 11.51495
10.17700 11.71339
10.17800 11.91083
10.17900 12.10724
10.18000 12.30261
10.18100 12.4969
10.18200 12.690109999999999
10.18300 12.882209999999999
10.18400 13.07318
10.18500 13.263
10.18600 13.451659999999999
10.18700 13.639119999999998
10.18800 13.825370000000001
10.18900 14.010390000000001
10.19000 14.19416
10.19100 14.37666
10.19200 14.55786
10.19300 14.73776
10.19400 14.916319999999999
10.19500 15.09352
10.19600 15.26936
10.19700 15.4438
10.19800 15.61683
10.19900 15.78842
10.20000 15.95857
10.20100 16.12724
10.20200 16.29443
10.20300 16.4601
10.20400 16.62425
10.20500 16.78686
10.20600 16.9479
10.20700 17.10736
10.20800 17.265230000000003
10.20900 17.42148
10.21000 17.5761
10.21100 17.72906
10.21200 17.88037
10.21300 18.02999
10.21400 18.17792
10.21500 18.32413
10.21600 18.468619999999998
10.21700 18.611349999999998
10.21800 18.75233
10.21900 18.89153
10.22000 19.02894
10.22100 19.16454
10.22200 19.29831
10.22300 19.430249999999997
10.22400 19.56033
10.22500 19.68854
10.22600 19.814870000000003
10.22700 19.9393
10.22800 20.061809999999998
10.22900 20.1824
10.23000 20.30104
10.23100 20.41772
10.23200 20.532439999999998
10.23300 20.64516
10.23400 20.75589
10.23500 20.8646
10.23600 20.97129
10.23700 21.075940000000003
10.23800 21.17854
10.23900 21.27908
10.24000 21.37754
10.24100 21.47392
10.24200 21.5682
10.24300 21.66037
10.24400 21.750420000000002
10.24500 21.838340000000002
10.24600 21.92412
10.24700 22.00775
10.24800 22.08923
10.24900 22.16854
10.25000 22.24567
10.25100 22.32061
10.25200 22.39336
10.25300 22.4639
10.25400 22.53224
10.25500 22.59835
10.25600 22.66223
10.25700 22.723879999999998
10.25800 22.78328
10.25900 22.84043
10.26000 22.89531
10.26100 22.94793
10.26200 22.99827
10.26300 23.04633
10.26400 23.0921
10.26500 23.13557
10.26600 23.176740000000002
10.26700 23.2156
10.26800 23.252139999999997
10.26900 23.286360000000002
10.27000 23.31826
10.27100 23.34782
10.27200 23.37505
10.27300 23.39994
10.27400 23.42249
10.27500 23.44268
10.27600 23.46053
10.27700 23.476020000000002
10.27800 23.489160000000002
10.27900 23.49994
10.28000 23.50835
10.28100 23.514409999999998
10.28200 23.5181
10.28300 23.51942
10.28400 23.51838
10.28500 23.514969999999998
10.28600 23.50919
10.28700 23.50105
10.28800 23.49053
10.28900 23.47765
10.29000 23.46239
10.29100 23.444770000000002
10.29200 23.42477
10.29300 23.40241
10.29400 23.37768
10.29500 23.35058
10.29600 23.32111
10.29700 23.28928
10.29800 23.25508
10.29900 23.21852
10.30000 23.1796
10.30100 23.13833
10.30200 23.09469
10.30300 23.04871
10.30400 23.00037
10.30500 22.94969
10.30600 22.89666
10.30700 22.8413
10.30800 22.7836
10.30900 22.723570000000002
10.31000 22.66123
10.31100 22.59656
10.31200 22.52959
10.31300 22.4603
10.31400 22.38872
10.31500 22.31485
10.31600 22.23869
10.31700 22.16026
10.31800 22.07956
10.31900 21.996589999999998
10.32000 21.911369999999998
10.32100 21.823909999999998
10.32200 21.73421
10.32300 21.64228
10.32400 21.54813
10.32500 21.45176
10.32600 21.3532
10.32700 21.25244
10.32800 21.14949
10.32900 21.04437
10.33000 20.93709
10.33100 20.827650000000002
10.33200 20.71606
10.33300 20.60233
10.33400 20.48648
10.33500 20.36851
10.33600 20.248440000000002
10.33700 20.126279999999998
10.33800 20.00203
10.33900 19.87572
10.34000 19.74735
10.34100 19.61693
10.34200 19.48447
10.34300 19.35
10.34400 19.21352
10.34500 19.075049999999997
10.34600 18.9346
10.34700 18.79219
10.34800 18.647830000000003
10.34900 18.50153
10.35000 18.35331
10.35100 18.20319
10.35200 18.05117
10.35300 17.897289999999998
10.35400 17.74154
10.35500 17.58395
10.35600 17.42454
10.35700 17.26332
10.35800 17.100299999999997
10.35900 16.9355
10.36000 16.76894
10.36100 16.60063
10.36200 16.430600000000002
10.36300 16.25886
10.36400 16.08541
10.36500 15.9103
10.36600 15.73352
10.36700 15.55509
10.36800 15.37504
10.36900 15.19339
10.37000 15.01014
10.37100 14.82532
10.37200 14.638950000000001
10.37300 14.45104
10.37400 14.26162
10.37500 14.070689999999999
10.37600 13.8783
10.37700 13.68444
10.37800 13.48915
10.37900 13.29244
10.38000 13.094330000000001
10.38100 12.89485
10.38200 12.69401
10.38300 12.49184
10.38400 12.288359999999999
10.38500 12.08358
10.38600 11.87754
10.38700 11.67024
10.38800 11.46172
10.38900 11.251999999999999
10.39000 11.04109
10.39100 10.82902
10.39200 10.61581
10.39300 10.401480000000001
10.39400 10.18606
10.39500 9.9695608
10.39600 9.7520128
10.39700 9.533435899999999
10.39800 9.3138516
10.39900 9.0932831
10.40000 8.871752800000001
10.40100 8.6492829
10.40200 8.425895899999999
10.40300 8.201615499999999
10.40400 7.9764642
10.40500 7.750464999999999
10.40600 7.5236417
10.40700 7.2960176
10.40800 7.0676163
10.40900 6.838461799999999
10.41000 6.6085778
10.41100 6.377989100000001
10.41200 6.1467193
10.41300 5.9147932
10.41400 5.6822352
10.41500 5.4490697
10.41600 5.2153215
10.41700 4.9810153
10.41800 4.7461763
10.41900 4.5108289
10.42000 4.2749982
10.42100 4.0387094
10.42200 3.8019868999999997
10.42300 3.5648557999999997
10.42400 3.3273410000000005
10.42500 3.0894674
10.42600 2.8512599
10.42700 2.6127433
10.42800 2.3739424
10.42900 2.1348816999999998
10.43000 1.8955862
10.43100 1.6560806000000001
10.43200 1.4163896
10.43300 1.1765379
10.43400 0.93655027
10.43500 0.69645168
10.43600 0.45626694
10.43700 0.21602097
10.43800 -0.024261248
10.43900 -0.26455463
10.44000 -0.50483407
10.44100 -0.74507426
10.44200 -0.9852499699999999
10.44300 -1.2253359
10.44400 -1.4653065
10.44500 -1.7051363
10.44600 -1.9447997000000001
10.44700 -2.1842713
10.44800 -2.4235252
10.44900 -2.6625359
10.45000 -2.9012778999999997
10.45100 -3.1397253
10.45200 -3.377853
10.45300 -3.6156353
10.45400 -3.8530465
10.45500 -4.0900614
10.45600 -4.326655
10.45700 -4.5628019
10.45800 -4.7984771
10.45900 -5.0336558
10.46000 -5.268313
10.46100 -5.502424
10.46200 -5.7359647
10.46300 -5.9689101
10.46400 -6.2012363
10.46500 -6.4329184999999995
10.46600 -6.6639333999999995
10.46700 -6.8942562
10.46800 -7.123863
10.46900 -7.352729900000001
10.47000 -7.5808331
10.47100 -7.808148900000001
10.47200 -8.0346525
10.47300 -8.2603209
10.47400 -8.4851302
10.47500 -8.7090567
10.47600 -8.9320764
10.47700 -9.1541655
10.47800 -9.3753003
10.47900 -9.5954575
10.48000 -9.8146126
10.48100 -10.03274
10.48200 -10.24982
10.48300 -10.46583
10.48400 -10.68075
10.48500 -10.89454
10.48600 -11.1072
10.48700 -11.31869
10.48800 -11.52899
10.48900 -11.73808
10.49000 -11.94594
10.49100 -12.15255
10.49200 -12.35788
10.49300 -12.561910000000001
10.49400 -12.764619999999999
10.49500 -12.96599
10.49600 -13.166
10.49700 -13.364619999999999
10.49800 -13.56184
10.49900 -13.757639999999999
10.50000 -13.95199
10.50100 -14.14488
10.50200 -14.336280000000002
10.50300 -14.526169999999999
10.50400 -14.714540000000001
10.50500 -14.90137
10.50600 -15.086630000000001
10.50700 -15.27031
10.50800 -15.452379999999998
10.50900 -15.63284
10.51000 -15.811639999999999
10.51100 -15.98879
10.51200 -16.16426
10.51300 -16.33803
10.51400 -16.510089999999998
10.51500 -16.680400000000002
10.51600 -16.848969999999998
10.51700 -17.01576
10.51800 -17.18076
10.51900 -17.34395
10.52000 -17.505309999999998
10.52100 -17.664830000000002
10.52200 -17.822499999999998
10.52300 -17.978279999999998
10.52400 -18.13217
10.52500 -18.28415
10.52600 -18.4342
10.52700 -18.58232
10.52800 -18.72847
10.52900 -18.87265
10.53000 -19.01484
10.53100 -19.15503
10.53200 -19.29321
10.53300 -19.42935
10.53400 -19.56345
10.53500 -19.69548
10.53600 -19.82545
10.53700 -19.95333
10.53800 -20.07911
10.53900 -20.20277
10.54000 -20.32431
10.54100 -20.443720000000003
10.54200 -20.56097
10.54300 -20.67606
10.54400 -20.788970000000003
10.54500 -20.8997
10.54600 -21.00822
10.54700 -21.11454
10.54800 -21.21863
10.54900 -21.32049
10.55000 -21.4201
10.55100 -21.51746
10.55200 -21.61255
10.55300 -21.705360000000002
10.55400 -21.79589
10.55500 -21.884120000000003
10.55600 -21.970039999999997
10.55700 -22.053639999999998
10.55800 -22.13492
10.55900 -22.21387
10.56000 -22.290470000000003
10.56100 -22.364729999999998
10.56200 -22.436629999999997
10.56300 -22.50616
10.56400 -22.57332
10.56500 -22.63811
10.56600 -22.700509999999998
10.56700 -22.76052
10.56800 -22.81813
10.56900 -22.873350000000002
10.57000 -22.92616
10.57100 -22.97655
10.57200 -23.02454
10.57300 -23.0701
10.57400 -23.11323
10.57500 -23.153940000000002
10.57600 -23.19222
10.57700 -23.22806
10.57800 -23.26145
10.57900 -23.29241
10.58000 -23.32092
10.58100 -23.346980000000002
10.58200 -23.37058
10.58300 -23.39173
10.58400 -23.410429999999998
10.58500 -23.42666
10.58600 -23.44043
10.58700 -23.451739999999997
10.58800 -23.46058
10.58900 -23.46696
10.59000 -23.470869999999998
10.59100 -23.47232
10.59200 -23.4713
10.59300 -23.46781
10.59400 -23.461850000000002
10.59500 -23.45343
10.59600 -23.44255
10.59700 -23.42921
10.59800 -23.4134
10.59900 -23.39514
10.60000 -23.37443
10.60100 -23.35127
10.60200 -23.32565
10.60300 -23.2976
10.60400 -23.2671
10.60500 -23.234170000000002
10.60600 -23.1988
10.60700 -23.16101
10.60800 -23.1208
10.60900 -23.07817
10.61000 -23.03313
10.61100 -22.98568
10.61200 -22.93584
10.61300 -22.88359
10.61400 -22.828960000000002
10.61500 -22.771939999999997
10.61600 -22.71255
10.61700 -22.65079
10.61800 -22.58666
10.61900 -22.52017
10.62000 -22.451340000000002
10.62100 -22.38016
10.62200 -22.30664
10.62300 -22.230800000000002
10.62400 -22.15264
10.62500 -22.07217
10.62600 -21.9894
10.62700 -21.904329999999998
10.62800 -21.81698
10.62900 -21.72736
10.63000 -21.63548
10.63100 -21.54134
10.63200 -21.44496
10.63300 -21.34635
10.63400 -21.245530000000002
10.63500 -21.14249
10.63600 -21.03726
10.63700 -20.92985
10.63800 -20.82027
10.63900 -20.70853
10.64000 -20.59465
10.64100 -20.47863
10.64200 -20.360500000000002
10.64300 -20.24027
10.64400 -20.11794
10.64500 -19.993540000000003
10.64600 -19.867070000000002
10.64700 -19.73855
10.64800 -19.608
10.64900 -19.47543
10.65000 -19.340860000000003
10.65100 -19.20429
10.65200 -19.06574
10.65300 -18.925230000000003
10.65400 -18.78278
10.65500 -18.638389999999998
10.65600 -18.49209
10.65700 -18.34389
10.65800 -18.1938
10.65900 -18.04185
10.66000 -17.88805
10.66100 -17.73241
10.66200 -17.57495
10.66300 -17.4157
10.66400 -17.25466
10.66500 -17.09186
10.66600 -16.92732
10.66700 -16.76105
10.66800 -16.593069999999997
10.66900 -16.4234
10.67000 -16.25206
10.67100 -16.07907
10.67200 -15.90446
10.67300 -15.728230000000002
10.67400 -15.550410000000001
10.67500 -15.37102
10.67600 -15.19008
10.67700 -15.007599999999998
10.67800 -14.823620000000002
10.67900 -14.63815
10.68000 -14.45121
10.68100 -14.262820000000001
10.68200 -14.072999999999999
10.68300 -13.88178
10.68400 -13.689160000000001
10.68500 -13.495190000000001
10.68600 -13.299859999999999
10.68700 -13.103219999999999
10.68800 -12.90527
10.68900 -12.70604
10.69000 -12.505540000000002
10.69100 -12.30381
10.69200 -12.100859999999999
10.69300 -11.89672
10.69400 -11.691410000000001
10.69500 -11.48494
10.69600 -11.27735
10.69700 -11.06865
10.69800 -10.85887
10.69900 -10.64803
10.70000 -10.43616
10.70100 -10.223279999999999
10.70200 -10.00941
10.70300 -9.7945742
10.70400 -9.5788017
10.70500 -9.362115
10.70600 -9.1445372
10.70700 -8.9260936
10.70800 -8.7068081
10.70900 -8.486706
10.71000 -8.2658112
10.71100 -8.044148199999999
10.71200 -7.821741
10.71300 -7.598614700000001
10.71400 -7.3747933
10.71500 -7.1503006
10.71600 -6.9251619
10.71700 -6.6994011
10.71800 -6.4730421
10.71900 -6.2461093000000005
10.72000 -6.0186271
10.72100 -5.7906196
10.72200 -5.5621114
10.72300 -5.3331263
10.72400 -5.1036891
10.72500 -4.8738241
10.72600 -4.6435561
10.72700 -4.4129096
10.72800 -4.1819096
10.72900 -3.9505806
10.73000 -3.7189484000000004
10.73100 -3.4870375
10.73200 -3.2548737
10.73300 -3.0224826
10.73400 -2.7898896
10.73500 -2.5571207
10.73600 -2.3242013999999998
10.73700 -2.0911578
10.73800 -1.8580157
10.73900 -1.6248011999999998
10.74000 -1.3915402000000001
10.74100 -1.1582587
10.74200 -0.9249824999999999
10.74300 -0.6917374700000001
10.74400 -0.45854938
10.74500 -0.22544387999999999
10.74600 0.0075534997
10.74700 0.24041736000000002
10.74800 0.47312239000000006
10.74900 0.70564346
10.75000 0.93795555
10.75100 1.1700339
10.75200 1.4018537
10.75300 1.6333902
10.75400 1.864619
10.75500 2.0955157
10.75600 2.3260558000000002
10.75700 2.556215
10.75800 2.7859693
10.75900 3.0152943000000003
10.76000 3.2441657
10.76100 3.4725595
10.76200 3.7004512000000003
10.76300 3.9278164999999996
10.76400 4.1546311000000005
10.76500 4.380871
10.76600 4.6065114
10.76700 4.8315283
10.76800 5.0558969000000005
10.76900 5.2795932
10.77000 5.502592399999999
10.77100 5.72487
10.77200 5.9464023
10.77300 6.1671644
10.77400 6.3871324
10.77500 6.606282300000001
10.77600 6.8245895
10.77700 7.042031
10.77800 7.2585829
10.77900 7.4742213
10.78000 7.6889232000000005
10.78100 7.9026662
10.78200 8.1154265
10.78300 8.3271824
10.78400 8.5379109
10.78500 8.7475896
10.78600 8.9561969
10.78700 9.1637112
10.78800 9.3701109
10.78900 9.5753752
10.79000 9.7794816
10.79100 9.9824101
10.79200 10.18414
10.79300 10.384649999999999
10.79400 10.583919999999999
10.79500 10.781930000000001
10.79600 10.97865
10.79700 11.17407
10.79800 11.36817
10.79900 11.560929999999999
10.80000 11.75232
10.80100 11.94233
10.80200 12.130939999999999
10.80300 12.31812
10.80400 12.50386
10.80500 12.68814
10.80600 12.87093
10.80700 13.05222
10.80800 13.231979999999998
10.80900 13.4102
10.81000 13.586870000000001
10.81100 13.76195
10.81200 13.935429999999998
10.81300 14.1073
10.81400 14.277529999999999
10.81500 14.446110000000001
10.81600 14.613019999999999
10.81700 14.77824
10.81800 14.94176
10.81900 15.10356
10.82000 15.26362
10.82100 15.42193
10.82200 15.57846
10.82300 15.733220000000001
10.82400 15.88617
10.82500 16.0373
10.82600 16.18661
10.82700 16.33407
10.82800 16.47967
10.82900 16.6234
10.83000 16.765240000000002
10.83100 16.90518
10.83200 17.0432
10.83300 17.1793
10.83400 17.31344
10.83500 17.44564
10.83600 17.57586
10.83700 17.70409
10.83800 17.83033
10.83900 17.95456
10.84000 18.07676
10.84100 18.196930000000002
10.84200 18.31505
10.84300 18.43112
10.84400 18.54511
10.84500 18.65702
10.84600 18.766830000000002
10.84700 18.87453
10.84800 18.98013
10.84900 19.08359
10.85000 19.184919999999998
10.85100 19.28411
10.85200 19.38114
10.85300 19.476
10.85400 19.5687
10.85500 19.659219999999998
10.85600 19.74754
10.85700 19.83368
10.85800 19.91761
10.85900 19.99933
10.86000 20.07883
10.86100 20.15612
10.86200 20.231170000000002
10.86300 20.30399
10.86400 20.37457
10.86500 20.4429
10.86600 20.508979999999998
10.86700 20.5728
10.86800 20.634359999999997
10.86900 20.693649999999998
10.87000 20.75067
10.87100 20.80541
10.87200 20.85786
10.87300 20.90803
10.87400 20.95591
10.87500 21.00149
10.87600 21.04477
10.87700 21.08575
10.87800 21.12442
10.87900 21.160780000000003
10.88000 21.19483
10.88100 21.22656
10.88200 21.25598
10.88300 21.283079999999998
10.88400 21.30786
10.88500 21.33032
10.88600 21.350459999999998
10.88700 21.368280000000002
10.88800 21.383779999999998
10.88900 21.39696
10.89000 21.407809999999998
10.89100 21.41635
10.89200 21.42257
10.89300 21.42648
10.89400 21.428069999999998
10.89500 21.42735
10.89600 21.424319999999998
10.89700 21.418989999999997
10.89800 21.411350000000002
10.89900 21.401419999999998
10.90000 21.38919
10.90100 21.374660000000002
10.90200 21.35784
10.90300 21.33874
10.90400 21.31736
10.90500 21.293699999999998
10.90600 21.26776
10.90700 21.239549999999998
10.90800 21.20908
10.90900 21.17635
10.91000 21.141370000000002
10.91100 21.104129999999998
10.91200 21.06465
10.91300 21.022940000000002
10.91400 20.97899
10.91500 20.93282
10.91600 20.884420000000002
10.91700 20.83382
10.91800 20.78102
10.91900 20.72601
10.92000 20.66883
10.92100 20.60946
10.92200 20.54792
10.92300 20.48422
10.92400 20.41837
10.92500 20.35038
10.92600 20.28026
10.92700 20.208019999999998
10.92800 20.13366
10.92900 20.05721
10.93000 19.97866
10.93100 19.89804
10.93200 19.815350000000002
10.93300 19.730610000000002
10.93400 19.643810000000002
10.93500 19.55499
10.93600 19.46415
10.93700 19.37129
10.93800 19.27644
10.93900 19.1796
10.94000 19.08079
10.94100 18.98002
10.94200 18.877299999999998
10.94300 18.77264
10.94400 18.66606
10.94500 18.55758
10.94600 18.4472
10.94700 18.33493
10.94800 18.2208
10.94900 18.10482
10.95000 17.987000000000002
10.95100 17.867350000000002
10.95200 17.7459
10.95300 17.62265
10.95400 17.49762
10.95500 17.37083
10.95600 17.2423
10.95700 17.11204
10.95800 16.980059999999998
10.95900 16.84639
10.96000 16.71104
10.96100 16.57403
10.96200 16.43538
10.96300 16.2951
10.96400 16.15321
10.96500 16.00973
10.96600 15.86467
10.96700 15.71807
10.96800 15.569920000000002
10.96900 15.420259999999999
10.97000 15.2691
10.97100 15.11645
10.97200 14.96234
10.97300 14.80678
10.97400 14.649799999999999
10.97500 14.491409999999998
10.97600 14.33163
10.97700 14.170469999999998
10.97800 14.00797
10.97900 13.84413
10.98000 13.678969999999998
10.98100 13.51252
10.98200 13.344800000000001
10.98300 13.17582
10.98400 13.00561
10.98500 12.83417
10.98600 12.661549999999998
10.98700 12.48775
10.98800 12.31279
10.98900 12.13671
10.99000 11.95951
10.99100 11.781220000000001
10.99200 11.60186
10.99300 11.42145
10.99400 11.240020000000001
10.99500 11.057590000000001
10.99600 10.87417
10.99700 10.6898
10.99800 10.50448
10.99900 10.31826
11.00000 10.13113
11.00100 9.943141
11.00200 9.7542986
11.00300 9.564629199999999
11.00400 9.374155100000001
11.00500 9.1828972
11.00600 8.9908786
11.00700 8.7981209
11.00800 8.6046457
11.00900 8.4104747
11.01000 8.2156301
11.01100 8.020134299999999
11.01200 7.8240089
11.01300 7.627276299999999
11.01400 7.4299581
11.01500 7.2320774000000005
11.01600 7.033655799999999
11.01700 6.834715600000001
11.01800 6.635279199999999
11.01900 6.4353697
11.02000 6.2350102
11.02100 6.034223
11.02200 5.833031200000001
11.02300 5.631458
11.02400 5.4295264
11.02500 5.2272599
11.02600 5.024681999999999
11.02700 4.8218157
11.02800 4.6186849
11.02900 4.4153132
11.03000 4.2117234
11.03100 4.0079396
11.03200 3.8039848000000003
11.03300 3.5998824999999997
11.03400 3.3956561000000005
11.03500 3.1913288
11.03600 2.9869236
11.03700 2.7824635
11.03800 2.5779712999999997
11.03900 2.37347
11.04000 2.1689821
11.04100 1.9645302
11.04200 1.7601365
11.04300 1.5558235999999999
11.04400 1.3516137
11.04500 1.147529
11.04600 0.94359154
11.04700 0.73982342
11.04800 0.53624674
11.04900 0.33288347
11.05000 0.12975562999999998
11.05100 -0.073114765
11.05200 -0.27570568
11.05300 -0.47799512
11.05400 -0.67996099
11.05500 -0.88158129
11.05600 -1.0828339
11.05700 -1.2836969
11.05800 -1.4841481
11.05900 -1.6841656
11.06000 -1.8837271
11.06100 -2.0828111
11.06200 -2.2813953000000002
11.06300 -2.4794582
11.06400 -2.676978
11.06500 -2.8739328
11.06600 -3.0703014
11.06700 -3.2660625999999997
11.06800 -3.4611947999999995
11.06900 -3.6556773000000002
11.07000 -3.8494896
11.07100 -4.042610900000001
11.07200 -4.2350207
11.07300 -4.4266984
11.07400 -4.6176243999999995
11.07500 -4.8077788
11.07600 -4.997141699999999
11.07700 -5.1856935
11.07800 -5.3734150000000005
11.07900 -5.5602867
11.08000 -5.7462897
11.08100 -5.931405
11.08200 -6.1156135
11.08300 -6.2988967
11.08400 -6.4812355
11.08500 -6.662610900000001
11.08600 -6.8430044
11.08700 -7.0223971999999995
11.08800 -7.2007715999999995
11.08900 -7.3781080999999995
11.09000 -7.5543888
11.09100 -7.7295959
11.09200 -7.90371
11.09300 -8.076714
11.09400 -8.248589200000001
11.09500 -8.4193178
11.09600 -8.5888825
11.09700 -8.757264900000001
11.09800 -8.9244485
11.09900 -9.0904154
11.10000 -9.2551492
11.10100 -9.4186328
11.10200 -9.5808499
11.10300 -9.741783900000001
11.10400 -9.9014185
11.10500 -10.05974
11.10600 -10.21673
11.10700 -10.37237
11.10800 -10.52666
11.10900 -10.67957
11.11000 -10.83109
11.11100 -10.981200000000001
11.11200 -11.1299
11.11300 -11.27716
11.11400 -11.422989999999999
11.11500 -11.56735
11.11600 -11.710239999999999
11.11700 -11.85164
11.11800 -11.99155
11.11900 -12.12994
11.12000 -12.26681
11.12100 -12.402140000000001
11.12200 -12.53593
11.12300 -12.66815
11.12400 -12.7988
11.12500 -12.927859999999999
11.12600 -13.055330000000001
11.12700 -13.181180000000001
11.12800 -13.30541
11.12900 -13.42801
11.13000 -13.54896
11.13100 -13.668259999999998
11.13200 -13.78589
11.13300 -13.901839999999998
11.13400 -14.016100000000002
11.13500 -14.12867
11.13600 -14.23952
11.13700 -14.348659999999999
11.13800 -14.456069999999999
11.13900 -14.561750000000002
11.14000 -14.66567
11.14100 -14.76785
11.14200 -14.86826
11.14300 -14.96691
11.14400 -15.063770000000002
11.14500 -15.158859999999999
11.14600 -15.25215
11.14700 -15.34364
11.14800 -15.433330000000002
11.14900 -15.521199999999999
11.15000 -15.60726
11.15100 -15.6915
11.15200 -15.7739
11.15300 -15.854470000000001
11.15400 -15.9332
11.15500 -16.010089999999998
11.15600 -16.08512
11.15700 -16.15829
11.15800 -16.22961
11.15900 -16.29905
11.16000 -16.366629999999997
11.16100 -16.43233
11.16200 -16.49615
11.16300 -16.55809
11.16400 -16.61813
11.16500 -16.676289999999998
11.16600 -16.73255
11.16700 -16.78691
11.16800 -16.839370000000002
11.16900 -16.88992
11.17000 -16.93857
11.17100 -16.985310000000002
11.17200 -17.03013
11.17300 -17.073050000000002
11.17400 -17.11405
11.17500 -17.15313
11.17600 -17.1903
11.17700 -17.225550000000002
11.17800 -17.258889999999997
11.17900 -17.29031
11.18000 -17.31982
11.18100 -17.34741
11.18200 -17.373079999999998
11.18300 -17.39684
11.18400 -17.41869
11.18500 -17.43863
11.18600 -17.45666
11.18700 -17.47278
11.18800 -17.487
11.18900 -17.499319999999997
11.19000 -17.50973
11.19100 -17.51824
11.19200 -17.52486
11.19300 -17.52959
11.19400 -17.532420000000002
11.19500 -17.53337
11.19600 -17.532429999999998
11.19700 -17.52961
11.19800 -17.52491
11.19900 -17.51834
11.20000 -17.509900000000002
11.20100 -17.49959
11.20200 -17.48742
11.20300 -17.47339
11.20400 -17.457510000000003
11.20500 -17.43979
11.20600 -17.42022
11.20700 -17.39881
11.20800 -17.37558
11.20900 -17.35053
11.21000 -17.323649999999997
11.21100 -17.294970000000003
11.21200 -17.26448
11.21300 -17.2322
11.21400 -17.19813
11.21500 -17.16228
11.21600 -17.12465
11.21700 -17.085259999999998
11.21800 -17.04411
11.21900 -17.00121
11.22000 -16.95658
11.22100 -16.91021
11.22200 -16.86212
11.22300 -16.81231
11.22400 -16.7608
11.22500 -16.70759
11.22600 -16.65269
11.22700 -16.59612
11.22800 -16.537879999999998
11.22900 -16.47798
11.23000 -16.416430000000002
11.23100 -16.35324
11.23200 -16.288420000000002
11.23300 -16.22198
11.23400 -16.15393
11.23500 -16.08428
11.23600 -16.01304
11.23700 -15.94023
11.23800 -15.86585
11.23900 -15.789909999999999
11.24000 -15.71243
11.24100 -15.633420000000001
11.24200 -15.55289
11.24300 -15.47085
11.24400 -15.387310000000001
11.24500 -15.30229
11.24600 -15.215799999999998
11.24700 -15.12785
11.24800 -15.03846
11.24900 -14.94763
11.25000 -14.855389999999998
11.25100 -14.761740000000001
11.25200 -14.666699999999999
11.25300 -14.570279999999999
11.25400 -14.4725
11.25500 -14.373359999999998
11.25600 -14.272889999999999
11.25700 -14.171100000000001
11.25800 -14.06799
11.25900 -13.963600000000001
11.26000 -13.857920000000002
11.26100 -13.75097
11.26200 -13.64277
11.26300 -13.53333
11.26400 -13.42267
11.26500 -13.31079
11.26600 -13.197719999999999
11.26700 -13.08347
11.26800 -12.968060000000001
11.26900 -12.851489999999998
11.27000 -12.73378
11.27100 -12.61496
11.27200 -12.49502
11.27300 -12.374
11.27400 -12.251900000000001
11.27500 -12.12874
11.27600 -12.004529999999999
11.27700 -11.879299999999999
11.27800 -11.75306
11.27900 -11.625820000000001
11.28000 -11.4976
11.28100 -11.36842
11.28200 -11.23829
11.28300 -11.10723
11.28400 -10.97526
11.28500 -10.84239
11.28600 -10.708639999999999
11.28700 -10.574029999999999
11.28800 -10.43858
11.28900 -10.30229
11.29000 -10.1652
11.29100 -10.0273
11.29200 -9.8886296
11.29300 -9.7491957
11.29400 -9.609015999999999
11.29500 -9.468107700000001
11.29600 -9.326487799999999
11.29700 -9.1841727
11.29800 -9.041179000000001
11.29900 -8.8975236
11.30000 -8.7532237
11.30100 -8.608295
11.30200 -8.462755399999999
11.30300 -8.3166212
11.30400 -8.1699096
11.30500 -8.0226369
11.30600 -7.8748204
11.30700 -7.7264778000000005
11.30800 -7.5776257
11.30900 -7.428281
11.31000 -7.2784618
11.31100 -7.1281843
11.31200 -6.9774665
11.31300 -6.826326300000001
11.31400 -6.6747807
11.31500 -6.522847700000001
11.31600 -6.3705444
11.31700 -6.2178891
11.31800 -6.0648992999999995
11.31900 -5.911592000000001
11.32000 -5.7579853
11.32100 -5.6040969
11.32200 -5.449944
11.32300 -5.2955445
11.32400 -5.1409159
11.32500 -4.9860753
11.32600 -4.8310398999999995
11.32700 -4.6758272
11.32800 -4.5204546
11.32900 -4.364939000000001
11.33000 -4.2092972
11.33100 -4.0535461
11.33200 -3.8977031
11.33300 -3.7417844
11.33400 -3.5858071999999996
11.33500 -3.4297880000000003
11.33600 -3.2737434000000003
11.33700 -3.11769
11.33800 -2.9616445000000002
11.33900 -2.8056234
11.34000 -2.6496433
11.34100 -2.4937207
11.34200 -2.3378721000000002
11.34300 -2.1821140999999997
11.34400 -2.0264633
11.34500 -1.8709362
11.34600 -1.7155490999999998
11.34700 -1.5603186999999998
11.34800 -1.4052616
11.34900 -1.250394
11.35000 -1.0957322999999999
11.35100 -0.9412929400000001
11.35200 -0.78709209
11.35300 -0.63314582
11.35400 -0.47947032999999994
11.35500 -0.32608155
11.35600 -0.17299539
11.35700 -0.020227619000000002
11.35800 0.13220609
11.35900 0.28429017
11.36000 0.43600923
11.36100 0.58734794
11.36200 0.73829112
11.36300 0.88882372
11.36400 1.0389308
11.36500 1.1885974000000001
11.36600 1.3378089
11.36700 1.4865507999999998
11.36800 1.6348083999999998
11.36900 1.7825674
11.37000 1.9298134000000002
11.37100 2.0765322999999998
11.37200 2.2227099
11.37300 2.3683319000000003
11.37400 2.5133844
11.37500 2.6578534
11.37600 2.8017251
11.37700 2.9449854
11.37800 3.0876206
11.37900 3.2296169999999997
11.38000 3.3709612
11.38100 3.5116393
11.38200 3.651638
11.38300 3.7909433
11.38400 3.9295424000000003
11.38500 4.0674221
11.38600 4.204568999999999
11.38700 4.3409705
11.38800 4.476613599999999
11.38900 4.611485500000001
11.39000 4.7455739
11.39100 4.8788663
11.39200 5.011350299999999
11.39300 5.143014
11.39400 5.2738454
11.39500 5.4038331
11.39600 5.5329651
11.39700 5.6612302
11.39800 5.7886172
11.39900 5.9151153999999995
11.40000 6.0407136
11.40100 6.1654013
11.40200 6.289167700000001
11.40300 6.412003199999999
11.40400 6.533896899999999
11.40500 6.6548385
11.40600 6.7748182
11.40700 6.8938263
11.40800 7.0118524
11.40900 7.1288869
11.41000 7.2449207
11.41100 7.359943500000001
11.41200 7.473946400000001
11.41300 7.5869195000000005
11.41400 7.698854099999999
11.41500 7.8097411
11.41600 7.9195701
11.41700 8.0283329
11.41800 8.1360206
11.41900 8.2426243
11.42000 8.3481357
11.42100 8.4525459
11.42200 8.5558459
11.42300 8.6580284
11.42400 8.7590851
11.42500 8.8590078
11.42600 8.957789100000001
11.42700 9.0554215
11.42800 9.1518976
11.42900 9.247210599999999
11.43000 9.3413539
11.43100 9.4343208
11.43200 9.5261045
11.43300 9.6166991
11.43400 9.7060978
11.43500 9.7942956
11.43600 9.8812863
11.43700 9.9670649
11.43800 10.05163
11.43900 10.13496
11.44000 10.21707
11.44100 10.29795
11.44200 10.37759
11.44300 10.45598
11.44400 10.53313
11.44500 10.60903
11.44600 10.68366
11.44700 10.75704
11.44800 10.82916
11.44900 10.9
11.45000 10.96957
11.45100 11.037859999999998
11.45200 11.10487
11.45300 11.1706
11.45400 11.23503
11.45500 11.298179999999999
11.45600 11.36003
11.45700 11.42058
11.45800 11.47983
11.45900 11.53778
11.46000 11.59442
11.46100 11.649750000000001
11.46200 11.703769999999999
11.46300 11.75648
11.46400 11.80787
11.46500 11.85795
11.46600 11.90671
11.46700 11.95415
11.46800 12.00028
11.46900 12.04508
11.47000 12.08857
11.47100 12.13073
11.47200 12.17157
11.47300 12.211089999999999
11.47400 12.24929
11.47500 12.28616
11.47600 12.32172
11.47700 12.35595
11.47800 12.38887
11.47900 12.42046
11.48000 12.45073
11.48100 12.47969
11.48200 12.50732
11.48300 12.533639999999998
11.48400 12.558639999999999
11.48500 12.58233
11.48600 12.6047
11.48700 12.62576
11.48800 12.645509999999998
11.48900 12.663949999999998
11.49000 12.68108
11.49100 12.6969
11.49200 12.71142
11.49300 12.72464
11.49400 12.736559999999999
11.49500 12.74718
11.49600 12.7565
11.49700 12.764539999999998
11.49800 12.771289999999999
11.49900 12.77675
11.50000 12.780929999999998
11.50100 12.783829999999998
11.50200 12.78546
11.50300 12.785820000000001
11.50400 12.78491
11.50500 12.78274
11.50600 12.77932
11.50700 12.774640000000002
11.50800 12.76871
11.50900 12.761529999999999
11.51000 12.753120000000001
11.51100 12.743470000000002
11.51200 12.732589999999998
11.51300 12.72048
11.51400 12.70716
11.51500 12.692619999999998
11.51600 12.676870000000001
11.51700 12.65991
11.51800 12.64176
11.51900 12.62241
11.52000 12.601870000000002
11.52100 12.580150000000001
11.52200 12.55725
11.52300 12.53318
11.52400 12.507940000000001
11.52500 12.48154
11.52600 12.45399
11.52700 12.42529
11.52800 12.39545
11.52900 12.364469999999999
11.53000 12.33237
11.53100 12.299150000000001
11.53200 12.264809999999999
11.53300 12.229370000000001
11.53400 12.19282
11.53500 12.155190000000001
11.53600 12.11647
11.53700 12.07667
11.53800 12.0358
11.53900 11.993879999999999
11.54000 11.9509
11.54100 11.90687
11.54200 11.86181
11.54300 11.81572
11.54400 11.76862
11.54500 11.72049
11.54600 11.67137
11.54700 11.62125
11.54800 11.57014
11.54900 11.51806
11.55000 11.465
11.55100 11.41098
11.55200 11.35601
11.55300 11.30009
11.55400 11.24324
11.55500 11.185459999999999
11.55600 11.126759999999999
11.55700 11.06715
11.55800 11.006639999999999
11.55900 10.94523
11.56000 10.882940000000001
11.56100 10.81978
11.56200 10.75575
11.56300 10.69086
11.56400 10.62513
11.56500 10.55855
11.56600 10.491150000000001
11.56700 10.42293
11.56800 10.353909999999999
11.56900 10.28408
11.57000 10.213460000000001
11.57100 10.14207
11.57200 10.06991
11.57300 9.9969856
11.57400 9.9233165
11.57500 9.8489098
11.57600 9.7737752
11.57700 9.6979238
11.57800 9.621366100000001
11.57900 9.544111800000001
11.58000 9.466172
11.58100 9.387556499999999
11.58200 9.3082763
11.58300 9.2283413
11.58400 9.1477618
11.58500 9.0665489
11.58600 8.9847118
11.58700 8.9022614
11.58800 8.8192083
11.58900 8.7355621
11.59000 8.6513333
11.59100 8.5665323
11.59200 8.4811695
11.59300 8.3952554
11.59400 8.3087996
11.59500 8.221813299999999
11.59600 8.134307
11.59700 8.0462903
11.59800 7.957774400000001
11.59900 7.8687698
11.60000 7.7792875
11.60100 7.6893374
11.60200 7.598930600000001
11.60300 7.5080782
11.60400 7.416790700000001
11.60500 7.3250793
11.60600 7.2329544
11.60700 7.1404271
11.60800 7.047508700000001
11.60900 6.9542095
11.61000 6.860540800000001
11.61100 6.7665137
11.61200 6.6721387
11.61300 6.5774269
11.61400 6.4823888
11.61500 6.3870355000000005
11.61600 6.2913775
11.61700 6.195425999999999
11.61800 6.0991913
11.61900 6.0026843
11.62000 5.9059154000000005
11.62100 5.8088951
11.62200 5.7116341
11.62300 5.6141429
11.62400 5.516432200000001
11.62500 5.4185122
11.62600 5.3203937
11.62700 5.2220866
11.62800 5.1236019
11.62900 5.0249495
11.63000 4.9261399
11.63100 4.8271839
11.63200 4.7280915
11.63300 4.6288732
11.63400 4.5295395
11.63500 4.430100700000001
11.63600 4.3305673
11.63700 4.2309493
11.63800 4.131257499999999
11.63900 4.0315021
11.64000 3.931693
11.64100 3.8318407
11.64200 3.7319555999999996
11.64300 3.6320478000000005
11.64400 3.5321273
11.64500 3.4322041999999997
11.64600 3.3322886000000005
11.64700 3.2323901000000004
11.64800 3.1325187999999997
11.64900 3.0326843
11.65000 2.9328965
11.65100 2.833165
11.65200 2.7334994000000004
11.65300 2.6339091
11.65400 2.5344037
11.65500 2.4349926
11.65600 2.3356851
11.65700 2.2364903
11.65800 2.1374177000000003
11.65900 2.0384764
11.66000 1.9396756000000002
11.66100 1.8410243
11.66200 1.7425315000000001
11.66300 1.6442063999999998
11.66400 1.5460581
11.66500 1.4480954000000001
11.66600 1.3503273999999998
11.66700 1.252763
11.66800 1.1554111
11.66900 1.0582806
11.67000 0.96138027
11.67100 0.8647189499999999
11.67200 0.76830531
11.67300 0.67214803
11.67400 0.5762556999999999
11.67500 0.48063691000000003
11.67600 0.38530012
11.67700 0.29025364
11.67800 0.1955058
11.67900 0.10106473
11.68000 0.0069385111
11.68100 -0.086864864
11.68200 -0.18033753
11.68300 -0.27347174
11.68400 -0.36625988
11.68500 -0.45869439
11.68600 -0.55076783
11.68700 -0.6424728799999999
11.68800 -0.73380223
11.68900 -0.8247487200000001
11.69000 -0.91530541
11.69100 -1.0054652000000002
11.69200 -1.0952212
11.69300 -1.1845665
11.69400 -1.2734944
11.69500 -1.3619982
11.69600 -1.4500711
11.69700 -1.5377067
11.69800 -1.6248981999999998
11.69900 -1.7116394
11.70000 -1.7979235999999998
11.70100 -1.8837443999999999
11.70200 -1.9690954999999999
11.70300 -2.0539704999999997
11.70400 -2.138363
11.70500 -2.222267
11.70600 -2.305676
11.70700 -2.3885844
11.70800 -2.4709858000000002
11.70900 -2.5528742
11.71000 -2.6342440000000003
11.71100 -2.7150893999999997
11.71200 -2.7954044000000002
11.71300 -2.8751837
11.71400 -2.9544218
11.71500 -3.0331133
11.71600 -3.1112531
11.71700 -3.1888362000000003
11.71800 -3.2658573000000004
11.71900 -3.3423115
11.72000 -3.4181941
11.72100 -3.4935004999999997
11.72200 -3.5682261
11.72300 -3.6423668
11.72400 -3.7159178
11.72500 -3.788875
11.72600 -3.8612343
11.72700 -3.9329916
11.72800 -4.0041427999999994
11.72900 -4.0746838
11.73000 -4.1446112
11.73100 -4.213921
11.73200 -4.2826094
11.73300 -4.3506727000000005
11.73400 -4.4181071
11.73500 -4.484909
11.73600 -4.551075
11.73700 -4.616601800000001
11.73800 -4.6814859
11.73900 -4.7457237
11.74000 -4.8093121000000005
11.74100 -4.8722483
11.74200 -4.9345288
11.74300 -4.996150399999999
11.74400 -5.0571103
11.74500 -5.117406
11.74600 -5.1770344
11.74700 -5.2359931
11.74800 -5.2942794
11.74900 -5.3518906
11.75000 -5.408824999999999
11.75100 -5.4650798
11.75200 -5.5206534000000005
11.75300 -5.5755436
11.75400 -5.6297489
11.75500 -5.683266700000001
11.75600 -5.7360962
11.75700 -5.7882354
11.75800 -5.8396827
11.75900 -5.8904365
11.76000 -5.9404958
11.76100 -5.9898589
11.76200 -6.038525
11.76300 -6.0864925
11.76400 -6.1337605
11.76500 -6.1803281000000005
11.76600 -6.2261939
11.76700 -6.2713570999999995
11.76800 -6.3158169
11.76900 -6.3595727
11.77000 -6.4026237
11.77100 -6.444969
11.77200 -6.486608100000001
11.77300 -6.5275400999999995
11.77400 -6.5677650000000005
11.77500 -6.6072822
11.77600 -6.6460915
11.77700 -6.684192299999999
11.77800 -6.721585200000001
11.77900 -6.7582697
11.78000 -6.794246299999999
11.78100 -6.8295144
11.78200 -6.8640746
11.78300 -6.897927800000001
11.78400 -6.931074
11.78500 -6.9635138
11.78600 -6.9952473
11.78700 -7.026275999999999
11.78800 -7.0566006
11.78900 -7.0862219
11.79000 -7.1151406
11.79100 -7.1433574
11.79200 -7.170873899999999
11.79300 -7.1976915
11.79400 -7.2238109999999995
11.79500 -7.2492331
11.79600 -7.2739601
11.79700 -7.297992000000001
11.79800 -7.3213309
11.79900 -7.3439777
11.80000 -7.3659346
11.80100 -7.3872015
11.80200 -7.4077807
11.80300 -7.427673799999999
11.80400 -7.446882100000001
11.80500 -7.4654065
11.80600 -7.4832492
11.80700 -7.5004116
11.80800 -7.5168951999999996
11.80900 -7.532701599999999
11.81000 -7.5478323
11.81100 -7.5622901
11.81200 -7.576075899999999
11.81300 -7.5891927
11.81400 -7.601641900000001
11.81500 -7.6134257
11.81600 -7.6245464
11.81700 -7.6350071
11.81800 -7.644809800000001
11.81900 -7.6539569
11.82000 -7.662451300000001
11.82100 -7.6702960000000004
11.82200 -7.677493200000001
11.82300 -7.684046
11.82400 -7.689958099999999
11.82500 -7.6952316000000005
11.82600 -7.6998696
11.82700 -7.7038758
11.82800 -7.707252400000001
11.82900 -7.7100031
11.83000 -7.712130200000001
11.83100 -7.713637499999999
11.83200 -7.7145278
11.83300 -7.714804999999999
11.83400 -7.7144712
11.83500 -7.7135302
11.83600 -7.7119842
11.83700 -7.709837
11.83800 -7.7070914
11.83900 -7.7037506
11.84000 -7.699817400000001
11.84100 -7.6952957
11.84200 -7.690188300000001
11.84300 -7.6844975
11.84400 -7.6782278999999996
11.84500 -7.671381500000001
11.84600 -7.663963
11.84700 -7.6559745
11.84800 -7.6474196999999995
11.84900 -7.6383024
11.85000 -7.6286255999999995
11.85100 -7.618392999999999
11.85200 -7.6076083
11.85300 -7.596275199999999
11.85400 -7.5843967
11.85500 -7.571977400000001
11.85600 -7.559020800000001
11.85700 -7.5455308
11.85800 -7.531511
11.85900 -7.516965300000001
11.86000 -7.5018972
11.86100 -7.4863113
11.86200 -7.4702114
11.86300 -7.4536011
11.86400 -7.4364848
11.86500 -7.4188665
11.86600 -7.400749600000001
11.86700 -7.382138100000001
11.86800 -7.3630363
11.86900 -7.343448700000001
11.87000 -7.3233783
11.87100 -7.302829600000001
11.87200 -7.2818063
11.87300 -7.260312100000001
11.87400 -7.2383508
11.87500 -7.2159268
11.87600 -7.1930438
11.87700 -7.1697055999999995
11.87800 -7.145915899999999
11.87900 -7.1216784
11.88000 -7.096997600000001
11.88100 -7.0718773
11.88200 -7.046321
11.88300 -7.0203334
11.88400 -6.9939181
11.88500 -6.967079599999999
11.88600 -6.9398216999999995
11.88700 -6.912148
11.88800 -6.884063
11.88900 -6.8555713
11.89000 -6.826676399999999
11.89100 -6.797383
11.89200 -6.7676947
11.89300 -6.737615900000001
11.89400 -6.7071505
11.89500 -6.6763029000000005
11.89600 -6.6450767
11.89700 -6.613476599999999
11.89800 -6.5815060999999995
11.89900 -6.5491691
11.90000 -6.516470000000001
11.90100 -6.483412500000001
11.90200 -6.4500004
11.90300 -6.4162381
11.90400 -6.382128600000001
11.90500 -6.3476764
11.90600 -6.3128851
11.90700 -6.277758599999999
11.90800 -6.2423006
11.90900 -6.2065151
11.91000 -6.1704054
11.91100 -6.1339758
11.91200 -6.0972299
11.91300 -6.0601715
11.91400 -6.0228042
11.91500 -5.9851322
11.91600 -5.9471592
11.91700 -5.9088893
11.91800 -5.8703262
11.91900 -5.8314737
11.92000 -5.792335400000001
11.92100 -5.7529155
11.92200 -5.7132181
11.92300 -5.6732468
11.92400 -5.633005499999999
11.92500 -5.5924978
11.92600 -5.5517279
11.92700 -5.5106994
11.92800 -5.4694161
11.92900 -5.4278817
11.93000 -5.3860996000000005
11.93100 -5.3440738
11.93200 -5.301807800000001
11.93300 -5.2593049
11.93400 -5.2165687
11.93500 -5.1736031
11.93600 -5.1304109
11.93700 -5.0869957
11.93800 -5.043361
11.93900 -4.9995098
11.94000 -4.9554456
11.94100 -4.9111713
11.94200 -4.8666902
11.94300 -4.8220053
11.94400 -4.7771201
11.94500 -4.7320373
11.94600 -4.6867605
11.94700 -4.6412922000000005
11.94800 -4.5956358
11.94900 -4.5497943
11.95000 -4.5037709
11.95100 -4.4575683999999995
11.95200 -4.4111904
11.95300 -4.3646399
11.95400 -4.3179199
11.95500 -4.2710338
11.95600 -4.2239845
11.95700 -4.1767753999999995
11.95800 -4.1294098
11.95900 -4.0818911
11.96000 -4.034222300000001
11.96100 -3.9864067000000003
11.96200 -3.9384477
11.96300 -3.8903478999999996
11.96400 -3.8421109
11.96500 -3.7937395
11.96600 -3.745237
11.96700 -3.6966063
11.96800 -3.6478505
11.96900 -3.5989720000000003
11.97000 -3.549974
11.97100 -3.5008591
11.97200 -3.4516301
11.97300 -3.4022897000000003
11.97400 -3.3528405999999995
11.97500 -3.3032853
11.97600 -3.2536265
11.97700 -3.2038666
11.97800 -3.1540080999999995
11.97900 -3.1040534
11.98000 -3.0540051
11.98100 -3.0038655000000003
11.98200 -2.953637
11.98300 -2.9033221
11.98400 -2.8529232
11.98500 -2.8024428
11.98600 -2.7518829
11.98700 -2.7012464
11.98800 -2.6505353
11.98900 -2.5997519000000002
11.99000 -2.5488988
11.99100 -2.4979782999999998
11.99200 -2.4469929
11.99300 -2.3959447
11.99400 -2.3448361
11.99500 -2.2936696
11.99600 -2.2424475999999998
11.99700 -2.1911724
11.99800 -2.1398462
11.99900 -2.0884715000000003
12.00000 -2.0370506
12.00100 -1.9855859
12.00200 -1.9340796
12.00300 -1.8825341
12.00400 -1.8309514999999998
12.00500 -1.7793342
12.00600 -1.7276846
12.00700 -1.6760047999999999
12.00800 -1.6242969999999999
12.00900 -1.5725635000000002
12.01000 -1.5208066
12.01100 -1.4690283
12.01200 -1.4172308
12.01300 -1.3654164
12.01400 -1.3135872
12.01500 -1.2617452
12.01600 -1.2098925999999999
12.01700 -1.1580315
12.01800 -1.106164
12.01900 -1.0542919
12.02000 -1.0024174000000001
12.02100 -0.95054256
12.02200 -0.8986692900000001
12.02300 -0.84679965
12.02400 -0.7949356
12.02500 -0.74307919
12.02600 -0.69123232
12.02700 -0.63939695
12.02800 -0.58757504
12.02900 -0.5357685
12.03000 -0.48397928
12.03100 -0.43220925000000004
12.03200 -0.38046031
12.03300 -0.32873438
12.03400 -0.27703331
12.03500 -0.22535897000000002
12.03600 -0.17371323
12.03700 -0.12209790999999999
12.03800 -0.07051489699999999
12.03900 -0.018966006
12.04000 0.032546886000000004
12.04100 0.084021903
12.04200 0.13545719
12.04300 0.18685086
12.04400 0.23820102
12.04500 0.28950577
12.04600 0.34076315
12.04700 0.39197123
12.04800 0.44312808000000004
12.04900 0.49423161
12.05000 0.54527987
12.05100 0.5962708
12.05200 0.64720237
12.05300 0.69807237
12.05400 0.74887881
12.05500 0.7996194999999999
12.05600 0.8502923900000001
12.05700 0.90089543
12.05800 0.95142648
12.05900 1.0018834
12.06000 1.0522642
12.06100 1.1025667
12.06200 1.1527889
12.06300 1.2029287
12.06400 1.2529842
12.06500 1.3029532
12.06600 1.3528337
12.06700 1.4026238
12.06800 1.4523214
12.06900 1.5019245
12.07000 1.5514313
12.07100 1.6008398
12.07200 1.6501477
12.07300 1.6993531999999998
12.07400 1.7484541999999998
12.07500 1.7974488
12.07600 1.8463351
12.07700 1.8951106999999998
12.07800 1.9437738
12.07900 1.9923221000000002
12.08000 2.0407537
12.08100 2.0890664
12.08200 2.1372581000000004
12.08300 2.1853264
12.08400 2.2332693
12.08500 2.2810845
12.08600 2.3287697
12.08700 2.3763224
12.08800 2.4237406999999997
12.08900 2.4710218999999998
12.09000 2.5181638
12.09100 2.5651637000000003
12.09200 2.6120193
12.09300 2.6587283
12.09400 2.7052878999999996
12.09500 2.7516957
12.09600 2.7979493
12.09700 2.8440461
12.09800 2.8899832
12.09900 2.9357584
12.10000 2.981369
12.10100 3.0268123
12.10200 3.0720858
12.10300 3.1171868
12.10400 3.1621128
12.10500 3.206861
12.10600 3.2514293
12.10700 3.2958146
12.10800 3.3400144
12.10900 3.3840261000000003
12.11000 3.4278470999999997
12.11100 3.4714751
12.11200 3.5149071
12.11300 3.5581406
12.11400 3.6011729
12.11500 3.6440011
12.11600 3.6866229
12.11700 3.7290357000000003
12.11800 3.7712364999999997
12.11900 3.8132227999999997
12.12000 3.8549914999999997
12.12100 3.8965404
12.12200 3.9378662
12.12300 3.9789665000000003
12.12400 4.0198382
12.12500 4.060478499999999
12.12600 4.1008849
12.12700 4.1410539
12.12800 4.1809831
12.12900 4.2206693
12.13000 4.2601097
12.13100 4.2993013
12.13200 4.3382414
12.13300 4.3769266
12.13400 4.4153541
12.13500 4.4535212
12.13600 4.4914246
12.13700 4.5290612
12.13800 4.5664277
12.13900 4.603521499999999
12.14000 4.6403393
12.14100 4.676878100000001
12.14200 4.713134800000001
12.14300 4.7491062
12.14400 4.7847893
12.14500 4.8201807
12.14600 4.8552774
12.14700 4.8900761
12.14800 4.9245737
12.14900 4.9587671
12.15000 4.9926527
12.15100 5.026227199999999
12.15200 5.0594877
12.15300 5.0924309
12.15400 5.1250532
12.15500 5.1573519
12.15600 5.1893231
12.15700 5.2209638
12.15800 5.2522708
12.15900 5.2832402
12.16000 5.3138692
12.16100 5.3441543000000005
12.16200 5.374092200000001
12.16300 5.4036796
12.16400 5.4329131
12.16500 5.4617897
12.16600 5.4903056
12.16700 5.5184577
12.16800 5.5462427000000005
12.16900 5.5736574999999995
12.17000 5.6006987
12.17100 5.6273628
12.17200 5.6536466
12.17300 5.679547
12.17400 5.7050608
12.17500 5.7301845
12.17600 5.7549149
12.17700 5.7792488
12.17800 5.8031831
12.17900 5.8267143
12.18000 5.8498394000000005
12.18100 5.8725551000000005
12.18200 5.894858
12.18300 5.9167448
12.18400 5.9382126
12.18500 5.9592575000000005
12.18600 5.979876600000001
12.18700 6.0000665
12.18800 6.019824
12.18900 6.0391456
12.19000 6.0580283
12.19100 6.0764685
12.19200 6.0944628000000005
12.19300 6.1120082
12.19400 6.1291009
12.19500 6.1457381
12.19600 6.1619159
12.19700 6.1776314
12.19800 6.1928816
12.19900 6.2076632
12.20000 6.2219728000000005
12.20100 6.235807
12.20200 6.2491633
12.20300 6.2620379
12.20400 6.2744282
12.20500 6.2863313000000005
12.20600 6.2977448
12.20700 6.308665099999999
12.20800 6.3190892
12.20900 6.3290142
12.21000 6.338437600000001
12.21100 6.3473567
12.21200 6.3557692
12.21300 6.3636713
12.21400 6.3710608
12.21500 6.377935399999999
12.21600 6.3842922
12.21700 6.390128300000001
12.21800 6.3954413
12.21900 6.400229
12.22000 6.404488499999999
12.22100 6.4082168
12.22200 6.4114116
12.22300 6.414070700000001
12.22400 6.4161912
12.22500 6.417769900000001
12.22600 6.418805599999999
12.22700 6.419295099999999
12.22800 6.419235500000001
12.22900 6.4186252999999995
12.23000 6.417461500000001
12.23100 6.4157418999999996
12.23200 6.413464200000001
12.23300 6.4106263
12.23400 6.4072259
12.23500 6.403259899999999
12.23600 6.398727
12.23700 6.3936256
12.23800 6.3879527000000005
12.23900 6.3817069
12.24000 6.374885900000001
12.24100 6.3674882
12.24200 6.3595124
12.24300 6.3509569
12.24400 6.3418195
12.24500 6.332099400000001
12.24600 6.321794499999999
12.24700 6.310904000000001
12.24800 6.2994257
12.24900 6.287359400000001
12.25000 6.274703099999999
12.25100 6.261456
12.25200 6.2476173
12.25300 6.2331855
12.25400 6.2181599
12.25500 6.2025394
12.25600 6.1863231999999995
12.25700 6.1695103
12.25800 6.1520997
12.25900 6.1340909
12.26000 6.1154831
12.26100 6.0962759
12.26200 6.0764682
12.26300 6.0560592
12.26400 6.0350489
12.26500 6.013436199999999
12.26600 5.9912212
12.26700 5.9684031
12.26800 5.9449814
12.26900 5.9209563
12.27000 5.8963269
12.27100 5.8710936
12.27200 5.8452561
12.27300 5.8188144
12.27400 5.7917684
12.27500 5.7641186
12.27600 5.7358652
12.27700 5.7070084
12.27800 5.6775484
12.27900 5.6474861
12.28000 5.6168217
12.28100 5.5855561
12.28200 5.5536896
12.28300 5.5212237
12.28400 5.4881588
12.28500 5.4544958999999995
12.28600 5.4202367
12.28700 5.3853817
12.28800 5.3499322000000005
12.28900 5.3138897
12.29000 5.2772556
12.29100 5.240031
12.29200 5.202217399999999
12.29300 5.1638167
12.29400 5.1248301000000005
12.29500 5.085259300000001
12.29600 5.0451063
12.29700 5.004372399999999
12.29800 4.963060100000001
12.29900 4.9211707
12.30000 4.8787065
12.30100 4.8356696999999995
12.30200 4.7920622
12.30300 4.7478862
12.30400 4.7031444
12.30500 4.6578389
12.30600 4.6119723
12.30700 4.5655474
12.30800 4.5185667
12.30900 4.4710331
12.31000 4.4229496
12.31100 4.3743193
12.31200 4.3251451
12.31300 4.2754304
12.31400 4.2251784
12.31500 4.1743927
12.31600 4.1230764
12.31700 4.071233400000001
12.31800 4.0188674
12.31900 3.9659817
12.32000 3.9125804
12.32100 3.8586672
12.32200 3.8042463
12.32300 3.7493213999999995
12.32400 3.6938969000000004
12.32500 3.6379766
12.32600 3.5815645
12.32700 3.5246652000000003
12.32800 3.4672827
12.32900 3.4094214
12.33000 3.3510860000000005
12.33100 3.2922808
12.33200 3.2330103
12.33300 3.1732789999999995
12.33400 3.1130919
12.33500 3.0524537
12.33600 2.9913692
12.33700 2.9298436
12.33800 2.8678817999999997
12.33900 2.8054891
12.34000 2.7426708
12.34100 2.6794324
12.34200 2.6157793
12.34300 2.5517171000000003
12.34400 2.4872515
12.34500 2.4223885000000003
12.34600 2.3571339
12.34700 2.2914937
12.34800 2.2254741
12.34900 2.1590812
12.35000 2.0923214
12.35100 2.0252012
12.35200 1.9577266999999998
12.35300 1.8899046
12.35400 1.8217415000000001
12.35500 1.753244
12.35600 1.6844188999999998
12.35700 1.6152726
12.35800 1.5458121999999999
12.35900 1.4760444
12.36000 1.405976
12.36100 1.335614
12.36200 1.2649653
12.36300 1.1940368
12.36400 1.1228357
12.36500 1.0513688
12.36600 0.9796434999999999
12.36700 0.90766679
12.36800 0.83544599
12.36900 0.76298835
12.37000 0.69030127
12.37100 0.61739217
12.37200 0.5442685899999999
12.37300 0.47093816
12.37400 0.39740857
12.37500 0.32368754
12.37600 0.24978295000000003
12.37700 0.17570277
12.37800 0.10145501999999999
12.37900 0.027047805
12.38000 -0.047510705
12.38100 -0.12221223
12.38200 -0.19704844
12.38300 -0.27201094000000003
12.38400 -0.34709128
12.38500 -0.42228093
12.38600 -0.49757133000000003
12.38700 -0.5729539300000001
12.38800 -0.64842002
12.38900 -0.7239609499999999
12.39000 -0.799568
12.39100 -0.87523237
12.39200 -0.9509452599999999
12.39300 -1.0266979
12.39400 -1.1024815000000001
12.39500 -1.1782872
12.39600 -1.254106
12.39700 -1.3299293
12.39800 -1.4057481
12.39900 -1.4815534
12.40000 -1.5573365000000001
12.40100 -1.6330883
12.40200 -1.7087998
12.40300 -1.7844621
12.40400 -1.8600661
12.40500 -1.9356029000000001
12.40600 -2.0110635
12.40700 -2.0864388000000003
12.40800 -2.1617195
12.40900 -2.2368966
12.41000 -2.3119609999999997
12.41100 -2.3869034
12.41200 -2.4617147
12.41300 -2.5363855
12.41400 -2.6109068
12.41500 -2.685269
12.41600 -2.7594628
12.41700 -2.8334791000000004
12.41800 -2.9073082
12.41900 -2.9809408
12.42000 -3.0543676
12.42100 -3.127579
12.42200 -3.2005657
12.42300 -3.2733182999999997
12.42400 -3.345827
12.42500 -3.4180827
12.42600 -3.4900757999999996
12.42700 -3.561797
12.42800 -3.6332369000000004
12.42900 -3.7043858
12.43000 -3.7752345
12.43100 -3.8457736
12.43200 -3.9159935
12.43300 -3.9858852000000002
12.43400 -4.0554389
12.43500 -4.1246455
12.43600 -4.1934956
12.43700 -4.2619798
12.43800 -4.3300889
12.43900 -4.3978136
12.44000 -4.4651445
12.44100 -4.5320723
12.44200 -4.5985878
12.44300 -4.6646811
12.44400 -4.7303434
12.44500 -4.795565799999999
12.44600 -4.8603385999999995
12.44700 -4.9246527
12.44800 -4.9884986
12.44900 -5.0518677
12.45000 -5.1147506
12.45100 -5.177138
12.45200 -5.239021
12.45300 -5.3003911
12.45400 -5.3612389
12.45500 -5.4215558
12.45600 -5.4813329
12.45700 -5.5405617
12.45800 -5.5992334999999995
12.45900 -5.6573398
12.46000 -5.7148721
12.46100 -5.7718221
12.46200 -5.8281813
12.46300 -5.8839414
12.46400 -5.9390943
12.46500 -5.9936322
12.46600 -6.0475468999999995
12.46700 -6.1008303999999995
12.46800 -6.1534747
12.46900 -6.2054724
12.47000 -6.2568150000000005
12.47100 -6.3074954000000005
12.47200 -6.3575059000000005
12.47300 -6.406838400000001
12.47400 -6.455485499999999
12.47500 -6.5034396999999995
12.47600 -6.5506935
12.47700 -6.597239500000001
12.47800 -6.6430703
12.47900 -6.6881783
12.48000 -6.7325562
12.48100 -6.776196499999999
12.48200 -6.8190917
12.48300 -6.8612352
12.48400 -6.9026195
12.48500 -6.9432378
12.48600 -6.983083499999999
12.48700 -7.0221491
12.48800 -7.060428000000001
12.48900 -7.0979133
12.49000 -7.1345985
12.49100 -7.1704775
12.49200 -7.2055429
12.49300 -7.2397895000000005
12.49400 -7.2732113
12.49500 -7.3058017
12.49600 -7.3375553
12.49700 -7.3684663
12.49800 -7.398529399999999
12.49900 -7.4277386
12.50000 -7.456088800000001
12.50100 -7.483575500000001
12.50200 -7.5101933999999995
12.50300 -7.535937400000001
12.50400 -7.560803000000001
12.50500 -7.5847857
12.50600 -7.607881
12.50700 -7.630084500000001
12.50800 -7.6513916
12.50900 -7.6717988
12.51000 -7.6913014
12.51100 -7.7098958
12.51200 -7.727577500000001
12.51300 -7.744342799999999
12.51400 -7.760187999999999
12.51500 -7.7751093
12.51600 -7.7891029
12.51700 -7.802166000000001
12.51800 -7.814294800000001
12.51900 -7.8254855999999995
12.52000 -7.8357361
12.52100 -7.8450426
12.52200 -7.8534022
12.52300 -7.8608118000000005
12.52400 -7.8672692
12.52500 -7.8727722
12.52600 -7.8773178
12.52700 -7.8809038
12.52800 -7.8835279
12.52900 -7.8851879
12.53000 -7.8858823
12.53100 -7.8856096
12.53200 -7.8843683
12.53300 -7.882156999999999
12.53400 -7.8789741
12.53500 -7.874818899999999
12.53600 -7.8696907
12.53700 -7.863587900000001
12.53800 -7.8565106
12.53900 -7.848458
12.54000 -7.8394300999999995
12.54100 -7.829427
12.54200 -7.8184478
12.54300 -7.8064933000000005
12.54400 -7.7935629
12.54500 -7.779657800000001
12.54600 -7.7647783
12.54700 -7.7489249
12.54800 -7.7320978
12.54900 -7.7142984
12.55000 -7.6955281
12.55100 -7.6757878
12.55200 -7.6550782
12.55300 -7.633401500000001
12.55400 -7.610758400000001
12.55500 -7.5871512
12.55600 -7.5625814
12.55700 -7.5370513
12.55800 -7.510563
12.55900 -7.483118800000001
12.56000 -7.4547209
12.56100 -7.425372299999999
12.56200 -7.395076
12.56300 -7.363834199999999
12.56400 -7.3316507
12.56500 -7.2985277
12.56600 -7.264469599999999
12.56700 -7.2294794
12.56800 -7.1935609
12.56900 -7.156717799999999
12.57000 -7.118954500000001
12.57100 -7.0802748
12.57200 -7.040682400000001
12.57300 -7.0001826000000005
12.57400 -6.9587788999999995
12.57500 -6.9164768
12.57600 -6.8732798
12.57700 -6.829193999999999
12.57800 -6.7842237999999995
12.57900 -6.7383736
12.58000 -6.691649600000001
12.58100 -6.6440567
12.58200 -6.5956003999999995
12.58300 -6.5462865
12.58400 -6.4961210000000005
12.58500 -6.4451091
12.58600 -6.3932568
12.58700 -6.340570700000001
12.58800 -6.287057
12.58900 -6.2327225
12.59000 -6.1775733
12.59100 -6.121616400000001
12.59200 -6.064858699999999
12.59300 -6.007307399999999
12.59400 -5.9489697
12.59500 -5.8898531
12.59600 -5.8299653
12.59700 -5.769313899999999
12.59800 -5.707906599999999
12.59900 -5.6457516
12.60000 -5.5828571
12.60100 -5.5192314
12.60200 -5.454883
12.60300 -5.38982
12.60400 -5.3240515
12.60500 -5.2575864
12.60600 -5.190433199999999
12.60700 -5.1226009
12.60800 -5.0540984
12.60900 -4.9849353999999995
12.61000 -4.9151205000000004
12.61100 -4.844663300000001
12.61200 -4.7735736
12.61300 -4.7018602
12.61400 -4.6295334
12.61500 -4.5566021999999995
12.61600 -4.4830766
12.61700 -4.4089664
12.61800 -4.334281799999999
12.61900 -4.2590324
12.62000 -4.1832283
12.62100 -4.10688
12.62200 -4.0299974
12.62300 -3.9525911
12.62400 -3.8746717999999998
12.62500 -3.79625
12.62600 -3.7173361000000003
12.62700 -3.6379412
12.62800 -3.5580762000000004
12.62900 -3.4777522
12.63000 -3.3969804999999997
12.63100 -3.3157725
12.63200 -3.2341395000000004
12.63300 -3.1520929000000004
12.63400 -3.0696445999999997
12.63500 -2.9868063
12.63600 -2.9035898
12.63700 -2.8200073
12.63800 -2.7360708000000002
12.63900 -2.6517922
12.64000 -2.567184
12.64100 -2.4822583
12.64200 -2.3970276
12.64300 -2.3115041
12.64400 -2.2257002000000004
12.64500 -2.1396285
12.64600 -2.0533014
12.64700 -1.9667314000000002
12.64800 -1.8799312
12.64900 -1.7929133
12.65000 -1.7056903
12.65100 -1.6182747000000002
12.65200 -1.5306792
12.65300 -1.4429167
12.65400 -1.3549998
12.65500 -1.2669412999999998
12.65600 -1.178754
12.65700 -1.0904508
12.65800 -1.0020445
12.65900 -0.9135481000000001
12.66000 -0.82497457
12.66100 -0.73633702
12.66200 -0.64764847
12.66300 -0.5589220699999999
12.66400 -0.47017103
12.66500 -0.38140859
12.66600 -0.292648
12.66700 -0.20390260000000002
12.66800 -0.11518573
12.66900 -0.026510786999999997
12.67000 0.062108830999999996
12.67100 0.15065968000000002
12.67200 0.23912832
12.67300 0.32750124
12.67400 0.41576497999999995
12.67500 0.50390614
12.67600 0.59191119
12.67700 0.67976667
12.67800 0.76745916
12.67900 0.85497526
12.68000 0.9423015599999999
12.68100 1.0294246999999999
12.68200 1.1163314
12.68300 1.2030083
12.68400 1.2894421
12.68500 1.3756196
12.68600 1.4615276
12.68700 1.5471528
12.68800 1.6324821999999999
12.68900 1.7175024
12.69000 1.8022005
12.69100 1.8865630000000002
12.69200 1.9705772
12.69300 2.0542298
12.69400 2.1375077
12.69500 2.2203980000000003
12.69600 2.3028877
12.69700 2.3849636
12.69800 2.4666129
12.69900 2.5478223
12.70000 2.6285792
12.70100 2.7088705
12.70200 2.7886834
12.70300 2.8680051
12.70400 2.9468225
12.70500 3.0251232999999997
12.70600 3.1028947000000002
12.70700 3.1801242
12.70800 3.2567993000000004
12.70900 3.3329077
12.71000 3.4084372000000003
12.71100 3.4833755
12.71200 3.5577103
12.71300 3.6314301
12.71400 3.7045228999999997
12.71500 3.7769768000000004
12.71600 3.8487803
12.71700 3.9199218
12.71800 3.9903901999999998
12.71900 4.0601742000000005
12.72000 4.1292623
12.72100 4.1976436999999995
12.72200 4.2653073
12.72300 4.3322422
12.72400 4.3984376
12.72500 4.463883099999999
12.72600 4.5285676
12.72700 4.5924805
12.72800 4.6556119
12.72900 4.7179509
12.73000 4.7794871
12.73100 4.8402101
12.73200 4.9001098
12.73300 4.9591761
12.73400 5.017399
12.73500 5.0747685
12.73600 5.1312745
12.73700 5.1869072
12.73800 5.241657
12.73900 5.295514300000001
12.74000 5.3484697
12.74100 5.4005139
12.74200 5.4516379
12.74300 5.5018324
12.74400 5.551089
12.74500 5.5993989
12.74600 5.6467533
12.74700 5.6931443999999995
12.74800 5.7385635
12.74900 5.7830032000000005
12.75000 5.8264554
12.75100 5.8689125
12.75200 5.9103675
12.75300 5.950813
12.75400 5.9902418
12.75500 6.0286473
12.75600 6.0660228
12.75700 6.102361500000001
12.75800 6.1376572
12.75900 6.1719038
12.76000 6.205095
12.76100 6.2372249
12.76200 6.2682875
12.76300 6.2982775
12.76400 6.327189499999999
12.76500 6.3550174
12.76600 6.381756800000001
12.76700 6.407401699999999
12.76800 6.4319476
12.76900 6.4553894
12.77000 6.477721799999999
12.77100 6.4989403
12.77200 6.519040500000001
12.77300 6.5380177999999995
12.77400 6.5558687
12.77500 6.5725885
12.77600 6.5881729
12.77700 6.6026188
12.77800 6.6159226
12.77900 6.6280812
12.78000 6.639090899999999
12.78100 6.6489495
12.78200 6.657654
12.78300 6.665201499999999
12.78400 6.6715904
12.78500 6.676818399999999
12.78600 6.6808841999999995
12.78700 6.6837855
12.78800 6.685521499999999
12.78900 6.686090699999999
12.79000 6.685492399999999
12.79100 6.683726600000001
12.79200 6.6807918
12.79300 6.676688
12.79400 6.6714153
12.79500 6.6649728
12.79600 6.6573612
12.79700 6.648581500000001
12.79800 6.6386335
12.79900 6.6275179
12.80000 6.6152356999999995
12.80100 6.6017874
12.80200 6.5871737999999995
12.80300 6.5713972
12.80400 6.5544583
12.80500 6.5363586
12.80600 6.5170996
12.80700 6.4966835
12.80800 6.475112600000001
12.80900 6.4523890999999995
12.81000 6.4285144
12.81100 6.403492399999999
12.81200 6.3773252000000005
12.81300 6.3500158
12.81400 6.3215673
12.81500 6.291983299999999
12.81600 6.261267500000001
12.81700 6.2294237
12.81800 6.1964564
12.81900 6.1623696
12.82000 6.1271679
12.82100 6.0908560000000005
12.82200 6.0534392
12.82300 6.0149223
12.82400 5.9753112
12.82500 5.9346113
12.82600 5.8928289000000005
12.82700 5.8499698
12.82800 5.806039999999999
12.82900 5.761046
12.83000 5.7149943
12.83100 5.6678917
12.83200 5.6197453
12.83300 5.5705614
12.83400 5.5203475
12.83500 5.4691106000000005
12.83600 5.4168582
12.83700 5.3635977
12.83800 5.3093363
12.83900 5.254082
12.84000 5.1978424
12.84100 5.140625699999999
12.84200 5.0824396
12.84300 5.0232928
12.84400 4.9631935
12.84500 4.9021501
12.84600 4.8401717
12.84700 4.7772672
12.84800 4.7134455
12.84900 4.6487164
12.85000 4.5830891
12.85100 4.5165736
12.85200 4.4491800999999995
12.85300 4.3809187
12.85400 4.3117996
12.85500 4.2418335
12.85600 4.1710313
12.85700 4.0994044
12.85800 4.0269636
12.85900 3.9537203
12.86000 3.8796856999999996
12.86100 3.8048718000000004
12.86200 3.7292905000000003
12.86300 3.6529534000000004
12.86400 3.5758726
12.86500 3.4980599000000003
12.86600 3.4195278000000005
12.86700 3.3402883
12.86800 3.2603536
12.86900 3.1797364000000004
12.87000 3.0984489
12.87100 3.0165037
12.87200 2.9339133
12.87300 2.8506903
12.87400 2.7668473999999996
12.87500 2.6823975
12.87600 2.5973534
12.87700 2.5117282000000003
12.87800 2.425535
12.87900 2.338787
12.88000 2.2514977
12.88100 2.1636805
12.88200 2.0753492
12.88300 1.9865175999999998
12.88400 1.8971996000000002
12.88500 1.8074095
12.88600 1.7171616
12.88700 1.6264702999999998
12.88800 1.5353505
12.88900 1.4438167
12.89000 1.3518842
12.89100 1.2595679
12.89200 1.1668831
12.89300 1.0738452
12.89400 0.98046949
12.89500 0.88677155
12.89600 0.7927669199999999
12.89700 0.6984711600000001
12.89800 0.60389992
12.89900 0.50906884
12.90000 0.41399356000000004
12.90100 0.31868969
12.90200 0.22317288
12.90300 0.12745864
12.90400 0.031562531
12.90500 -0.06449995
12.90600 -0.16071332
12.90700 -0.25706214
12.90800 -0.353531
12.90900 -0.45010451999999995
12.91000 -0.54676728
12.91100 -0.6435039499999999
12.91200 -0.74029905
12.91300 -0.8371371799999999
12.91400 -0.9340028300000001
12.91500 -1.0308805
12.91600 -1.1277545999999998
12.91700 -1.2246095000000001
12.91800 -1.3214293
12.91900 -1.4181983
12.92000 -1.5149005
12.92100 -1.61152
12.92200 -1.7080406
12.92300 -1.8044462000000001
12.92400 -1.9007205999999999
12.92500 -1.9968474
12.92600 -2.0928102
12.92700 -2.1885925999999998
12.92800 -2.2841783
12.92900 -2.3795508
12.93000 -2.4746936
12.93100 -2.5695902999999998
12.93200 -2.6642246000000003
12.93300 -2.7585801
12.93400 -2.8526405
12.93500 -2.9463897
12.93600 -3.0398115999999997
12.93700 -3.1328902
12.93800 -3.2256096999999997
12.93900 -3.3179543999999996
12.94000 -3.4099083
12.94100 -3.5014562
12.94200 -3.5925824000000004
12.94300 -3.6832716000000003
12.94400 -3.7735086
12.94500 -3.8632779999999998
12.94600 -3.9525647
12.94700 -4.0413536
12.94800 -4.12963
12.94900 -4.2173784
12.95000 -4.3045845
12.95100 -4.3912329
12.95200 -4.4773091
12.95300 -4.5627981
12.95400 -4.6476852
12.95500 -4.7319558
12.95600 -4.815595200000001
12.95700 -4.8985886999999995
12.95800 -4.9809214
12.95900 -5.0625786
12.96000 -5.1435463
12.96100 -5.2238096
12.96200 -5.3033538
12.96300 -5.3821649
12.96400 -5.460228799999999
12.96500 -5.5375308
12.96600 -5.6140571999999995
12.96700 -5.6897942
12.96800 -5.764728
12.96900 -5.8388449
12.97000 -5.9121314
12.97100 -5.9845742
12.97200 -6.0561601
12.97300 -6.1268765
12.97400 -6.1967105
12.97500 -6.2656491999999995
12.97600 -6.333681200000001
12.97700 -6.4007938
12.97800 -6.4669751
12.97900 -6.532213100000001
12.98000 -6.596496
12.98100 -6.659812499999999
12.98200 -6.7221515
12.98300 -6.7835018
12.98400 -6.8438515
12.98500 -6.903190200000001
12.98600 -6.9615066
12.98700 -7.018790399999999
12.98800 -7.0750304
12.98900 -7.1302161
12.99000 -7.184336299999999
12.99100 -7.2373815
12.99200 -7.289340299999999
12.99300 -7.3402032
12.99400 -7.3899596999999995
12.99500 -7.4385993
12.99600 -7.4861132
12.99700 -7.5324908
12.99800 -7.5777233
12.99900 -7.6218009
13.00000 -7.664714
13.00100 -7.7064544
13.00200 -7.7470131
13.00300 -7.786382
13.00400 -7.8245521
13.00500 -7.861515900000001
13.00600 -7.897266
13.00700 -7.931794200000001
13.00800 -7.9650939
13.00900 -7.9971582
13.01000 -8.0279797
13.01100 -8.0575526
13.01200 -8.08587
13.01300 -8.112926
13.01400 -8.138714700000001
13.01500 -8.1632309
13.01600 -8.1864685
13.01700 -8.2084224
13.01800 -8.229087999999999
13.01900 -8.2484595
13.02000 -8.2665332
13.02100 -8.2833037
13.02200 -8.2987666
13.02300 -8.3129175
13.02400 -8.3257519
13.02500 -8.337266
13.02600 -8.347455400000001
13.02700 -8.3563171
13.02800 -8.3638467
13.02900 -8.3700411
13.03000 -8.3748966
13.03100 -8.3784103
13.03200 -8.3805792
13.03300 -8.381401
13.03400 -8.3808728
13.03500 -8.3789922
13.03600 -8.3757579
13.03700 -8.3711676
13.03800 -8.3652198
13.03900 -8.357913
13.04000 -8.3492473
13.04100 -8.3392218
13.04200 -8.327835799999999
13.04300 -8.3150893
13.04400 -8.300983200000001
13.04500 -8.285518
13.04600 -8.2686946
13.04700 -8.2505137
13.04800 -8.2309775
13.04900 -8.2100868
13.05000 -8.1878446
13.05100 -8.1642523
13.05200 -8.1393123
13.05300 -8.113026600000001
13.05400 -8.0853984
13.05500 -8.056430500000001
13.05600 -8.026126
13.05700 -7.994487899999999
13.05800 -7.9615191
13.05900 -7.9272233
13.06000 -7.891604300000001
13.06100 -7.854665099999999
13.06200 -7.8164101
13.06300 -7.7768429999999995
13.06400 -7.7359684
13.06500 -7.6937899000000005
13.06600 -7.650312
13.06700 -7.6055393
13.06800 -7.5594768000000006
13.06900 -7.5121298
13.07000 -7.4635036
13.07100 -7.4136034
13.07200 -7.3624358
13.07300 -7.310006
13.07400 -7.2563209
13.07500 -7.2013869999999995
13.07600 -7.145211799999999
13.07700 -7.0878021
13.07800 -7.0291653
13.07900 -6.9693089
13.08000 -6.9082409
13.08100 -6.8459697
13.08200 -6.7825034
13.08300 -6.717851
13.08400 -6.6520214
13.08500 -6.5850236
13.08600 -6.5168671
13.08700 -6.447561100000001
13.08800 -6.3771157999999994
13.08900 -6.3055404
13.09000 -6.232845
13.09100 -6.1590396
13.09200 -6.0841348
13.09300 -6.0081407
13.09400 -5.9310678
13.09500 -5.8529269
13.09600 -5.7737283
13.09700 -5.6934834
13.09800 -5.6122027
13.09900 -5.5298977
13.10000 -5.4465797
13.10100 -5.36226
13.10200 -5.2769501000000005
13.10300 -5.1906619
13.10400 -5.1034074
13.10500 -5.0151989
13.10600 -4.9260486
13.10700 -4.8359688
13.10800 -4.7449727
13.10900 -4.6530727
13.11000 -4.5602821
13.11100 -4.4666141
13.11200 -4.3720823
13.11300 -4.2767003
13.11400 -4.1804824
13.11500 -4.0834423
13.11600 -3.9855946
13.11700 -3.8869534
13.11800 -3.7875332
13.11900 -3.687349
13.12000 -3.5864156
13.12100 -3.4847482999999997
13.12200 -3.3823617
13.12300 -3.2792710000000005
13.12400 -3.1754918
13.12500 -3.0710392
13.12600 -2.9659284
13.12700 -2.8601753
13.12800 -2.7537951
13.12900 -2.6468037
13.13000 -2.5392164
13.13100 -2.4310492
13.13200 -2.3223178
13.13300 -2.2130381
13.13400 -2.1032261
13.13500 -1.9928977
13.13600 -1.882069
13.13700 -1.7707563999999998
13.13800 -1.6589763
13.13900 -1.546745
13.14000 -1.4340792
13.14100 -1.3209955
13.14200 -1.2075107999999999
13.14300 -1.0936419
13.14400 -0.9794061099999999
13.14500 -0.8648203700000001
13.14600 -0.7499021
13.14700 -0.6346686699999999
13.14800 -0.5191376
13.14900 -0.40332642
13.15000 -0.28725283
13.15100 -0.1709345
13.15200 -0.054389215
13.15300 0.062365212999999996
13.15400 0.17931095
13.15500 0.2964301
13.15600 0.4137048
13.15700 0.5311171499999999
13.15800 0.6486493200000001
13.15900 0.76628337
13.16000 0.8840015200000001
13.16100 1.0017859
13.16200 1.1196188
13.16300 1.2374824
13.16400 1.3553591
13.16500 1.4732311
13.16600 1.5910807999999999
13.16700 1.7088905
13.16800 1.8266428000000001
13.16900 1.9443199000000002
13.17000 2.0619044
13.17100 2.1793785
13.17200 2.2967247
13.17300 2.4139255
13.17400 2.5309632
13.17500 2.6478199
13.17600 2.7644783
13.17700 2.8809205
13.17800 2.9971286999999998
13.17900 3.1130852
13.18000 3.2287721
13.18100 3.3441715
13.18200 3.4592658
13.18300 3.5740372
13.18400 3.6884673
13.18500 3.8025387
13.18600 3.9162334
13.18700 4.0295336
13.18800 4.1424218999999995
13.18900 4.2548805000000005
13.19000 4.3668918
13.19100 4.4784386000000005
13.19200 4.5895033000000005
13.19300 4.7000687999999995
13.19400 4.8101179
13.19500 4.9196336
13.19600 5.0285995
13.19700 5.1369986999999995
13.19800 5.2448146
13.19900 5.3520307
13.20000 5.458631
13.20100 5.5645991
13.20200 5.6699194
13.20300 5.7745758
13.20400 5.8785528
13.20500 5.9818346
13.20600 6.0844053
13.20700 6.1862499
13.20800 6.2873527
13.20900 6.3876987
13.21000 6.4872727
13.21100 6.586059199999999
13.21200 6.684043300000001
13.21300 6.78121
13.21400 6.877544500000001
13.21500 6.9730319
13.21600 7.067658000000001
13.21700 7.1614072
13.21800 7.2542652
13.21900 7.3462181
13.22000 7.4372508
13.22100 7.5273490999999995
13.22200 7.6164998
13.22300 7.7046886
13.22400 7.7919013999999995
13.22500 7.8781247
13.22600 7.963345199999999
13.22700 8.0475502
13.22800 8.1307262
13.22900 8.2128607
13.23000 8.2939409
13.23100 8.3739541
13.23200 8.452889299999999
13.23300 8.530733699999999
13.23400 8.6074755
13.23500 8.6831033
13.23600 8.7576054
13.23700 8.8309713
13.23800 8.903189000000001
13.23900 8.9742489
13.24000 9.0441398
13.24100 9.1128506
13.24200 9.1803715
13.24300 9.2466928
13.24400 9.3118042
13.24500 9.3756951
13.24600 9.4383568
13.24700 9.4997793
13.24800 9.5599532
13.24900 9.618869400000001
13.25000 9.676519
13.25100 9.732892399999999
13.25200 9.787981199999999
13.25300 9.8417774
13.25400 9.8942727
13.25500 9.9454589
13.25600 9.995327900000001
13.25700 10.04387
13.25800 10.09108
13.25900 10.13696
13.26000 10.18149
13.26100 10.22466
13.26200 10.26648
13.26300 10.30693
13.26400 10.34601
13.26500 10.38372
13.26600 10.42004
13.26700 10.454979999999999
13.26800 10.48852
13.26900 10.52067
13.27000 10.55142
13.27100 10.58076
13.27200 10.6087
13.27300 10.635219999999999
13.27400 10.66033
13.27500 10.68402
13.27600 10.706290000000001
13.27700 10.72713
13.27800 10.74654
13.27900 10.76453
13.28000 10.78108
13.28100 10.7962
13.28200 10.80988
13.28300 10.82212
13.28400 10.83292
13.28500 10.84228
13.28600 10.85019
13.28700 10.85667
13.28800 10.8617
13.28900 10.865279999999998
13.29000 10.86742
13.29100 10.86811
13.29200 10.86736
13.29300 10.86517
13.29400 10.86153
13.29500 10.856449999999999
13.29600 10.84993
13.29700 10.84198
13.29800 10.83258
13.29900 10.82175
13.30000 10.80949
13.30100 10.7958
13.30200 10.78069
13.30300 10.76415
13.30400 10.7462
13.30500 10.72682
13.30600 10.70604
13.30700 10.68385
13.30800 10.660260000000001
13.30900 10.63527
13.31000 10.60889
13.31100 10.58111
13.31200 10.551960000000001
13.31300 10.521419999999999
13.31400 10.489519999999999
13.31500 10.45624
13.31600 10.421610000000001
13.31700 10.38562
13.31800 10.34828
13.31900 10.30959
13.32000 10.26957
13.32100 10.22822
13.32200 10.185550000000001
13.32300 10.14156
13.32400 10.09627
13.32500 10.049669999999999
13.32600 10.00178
13.32700 9.952602500000001
13.32800 9.902151700000001
13.32900 9.8504327
13.33000 9.7974554
13.33100 9.7432293
13.33200 9.6877635
13.33300 9.6310675
13.33400 9.5731512
13.33500 9.514024899999999
13.33600 9.453699
13.33700 9.3921848
13.33800 9.3294926
13.33900 9.2656329
13.34000 9.200617699999999
13.34100 9.134457999999999
13.34200 9.0671651
13.34300 8.9987509
13.34400 8.9292273
13.34500 8.8586055
13.34600 8.7868981
13.34700 8.714117100000001
13.34800 8.6402752
13.34900 8.5653841
13.35000 8.489456800000001
13.35100 8.4125057
13.35200 8.3345436
13.35300 8.2555838
13.35400 8.1756391
13.35500 8.094722
13.35600 8.0128469
13.35700 7.9300261999999995
13.35800 7.8462742
13.35900 7.761605100000001
13.36000 7.676032200000001
13.36100 7.5895697
13.36200 7.5022325
13.36300 7.4140348
13.36400 7.3249906000000005
13.36500 7.2351158
13.36600 7.1444251
13.36700 7.052934199999999
13.36800 6.9606580000000005
13.36900 6.867612200000001
13.37000 6.773813099999999
13.37100 6.6792755999999995
13.37200 6.5840162
13.37300 6.4880513
13.37400 6.3913971
13.37500 6.294069400000001
13.37600 6.1960846
13.37700 6.097459000000001
13.37800 5.9982091
13.37900 5.8983512000000005
13.38000 5.7979021
13.38100 5.6968782000000004
13.38200 5.5952959
13.38300 5.4931719
13.38400 5.390523
13.38500 5.2873660000000005
13.38600 5.1837172
13.38700 5.0795939
13.38800 4.9750127
13.38900 4.8699904
13.39000 4.7645446
13.39100 4.658691999999999
13.39200 4.5524496999999995
13.39300 4.4458352
13.39400 4.3388656999999995
13.39500 4.2315591
13.39600 4.1239329
13.39700 4.0160049
13.39800 3.9077926
13.39900 3.7993144
13.40000 3.6905881000000003
13.40100 3.5816316
13.40200 3.4724633999999996
13.40300 3.3631016
13.40400 3.2535638999999996
13.40500 3.143869
13.40600 3.0340351
13.40700 2.9240804
13.40800 2.8140228
13.40900 2.7038807
13.41000 2.5936721
13.41100 2.4834149
13.41200 2.3731271
13.41300 2.2628266
13.41400 2.1525312000000003
13.41500 2.0422587
13.41600 1.9320266
13.41700 1.8218527000000002
13.41800 1.7117541
13.41900 1.6017485000000002
13.42000 1.4918534
13.42100 1.3820860000000001
13.42200 1.2724635
13.42300 1.1630034
13.42400 1.0537229000000001
13.42500 0.94463909
13.42600 0.8357694400000001
13.42700 0.72713112
13.42800 0.61874143
13.42900 0.51061758
13.43000 0.40277689999999994
13.43100 0.29523666
13.43200 0.18801416999999998
13.43300 0.081126706
13.43400 -0.025408444
13.43500 -0.13157403
13.43600 -0.23735282
13.43700 -0.34272764
13.43800 -0.44768136
13.43900 -0.55219699
13.44000 -0.65625757
13.44100 -0.7598462500000001
13.44200 -0.86294636
13.44300 -0.9655412299999999
13.44400 -1.0676145
13.44500 -1.1691498999999999
13.44600 -1.2701313
13.44700 -1.3705429
13.44800 -1.4703688
13.44900 -1.5695937
13.45000 -1.6682019
13.45100 -1.7661786
13.45200 -1.8635085
13.45300 -1.9601768
13.45400 -2.056169
13.45500 -2.1514703
13.45600 -2.2460666000000002
13.45700 -2.3399433000000003
13.45800 -2.4330865999999998
13.45900 -2.5254822999999997
13.46000 -2.6171166
13.46100 -2.7079755
13.46200 -2.7980452
13.46300 -2.8873123
13.46400 -2.975763
13.46500 -3.0633837
13.46600 -3.1501609999999998
13.46700 -3.2360815
13.46800 -3.3211321000000003
13.46900 -3.4052994000000005
13.47000 -3.4885705000000002
13.47100 -3.5709321000000003
13.47200 -3.6523714999999997
13.47300 -3.7328761000000004
13.47400 -3.8124334
13.47500 -3.8910311
13.47600 -3.9686567999999998
13.47700 -4.0452987
13.47800 -4.1209456
13.47900 -4.1955855
13.48000 -4.2692073
13.48100 -4.3418000999999995
13.48200 -4.413353300000001
13.48300 -4.4838566
13.48400 -4.5532998
13.48500 -4.6216729999999995
13.48600 -4.6889663
13.48700 -4.7551706
13.48800 -4.8202768
13.48900 -4.8842761999999995
13.49000 -4.9471598
13.49100 -5.0089195
13.49200 -5.0695471
13.49300 -5.1290344
13.49400 -5.1873736
13.49500 -5.2445568
13.49600 -5.3005766
13.49700 -5.3554256
13.49800 -5.4090966
13.49900 -5.4615825
13.50000 -5.5128768
13.50100 -5.5629723
13.50200 -5.6118622
13.50300 -5.65954
13.50400 -5.7059996
13.50500 -5.7512346999999995
13.50600 -5.7952392999999995
13.50700 -5.8380079
13.50800 -5.8795344
13.50900 -5.9198137
13.51000 -5.958840599999999
13.51100 -5.9966102
13.51200 -6.0331177
13.51300 -6.068358900000001
13.51400 -6.1023295
13.51500 -6.1350256
13.51600 -6.166444
13.51700 -6.1965812
13.51800 -6.2254343
13.51900 -6.2530003
13.52000 -6.2792771
13.52100 -6.3042626
13.52200 -6.3279547
13.52300 -6.350352600000001
13.52400 -6.3714541
13.52500 -6.391258499999999
13.52600 -6.409765
13.52700 -6.4269729
13.52800 -6.442882099999999
13.52900 -6.457491999999999
13.53000 -6.4708024
13.53100 -6.4828135
13.53200 -6.493525999999999
13.53300 -6.5029398
13.53400 -6.5110557
13.53500 -6.517874399999999
13.53600 -6.5233968
13.53700 -6.527624299999999
13.53800 -6.530557600000001
13.53900 -6.5321989
13.54000 -6.5325491
13.54100 -6.531611099999999
13.54200 -6.5293863
13.54300 -6.525877099999999
13.54400 -6.5210864
13.54500 -6.5150163999999995
13.54600 -6.5076709
13.54700 -6.4990535000000005
13.54800 -6.4891673999999995
13.54900 -6.4780168
13.55000 -6.4656063999999995
13.55100 -6.4519405
13.55200 -6.437024500000001
13.55300 -6.420862700000001
13.55400 -6.4034611
13.55500 -6.3848257
13.55600 -6.3649617
13.55700 -6.3438758
13.55800 -6.321574000000001
13.55900 -6.2980637
13.56000 -6.273351600000001
13.56100 -6.2474441
13.56200 -6.2203486
13.56300 -6.1920725
13.56400 -6.1626233
13.56500 -6.1320085
13.56600 -6.1002358999999995
13.56700 -6.0673132999999995
13.56800 -6.0332485
13.56900 -5.9980497
13.57000 -5.961725100000001
13.57100 -5.924283
13.57200 -5.8857318
13.57300 -5.8460802
13.57400 -5.8053371
13.57500 -5.7635114000000005
13.57600 -5.720612
13.57700 -5.6766483999999995
13.57800 -5.6316298
13.57900 -5.5855658
13.58000 -5.5384668999999995
13.58100 -5.4903429
13.58200 -5.4412041
13.58300 -5.3910613000000005
13.58400 -5.3399257
13.58500 -5.2878082
13.58600 -5.2347202
13.58700 -5.1806737
13.58800 -5.1256802
13.58900 -5.069752
13.59000 -5.012901899999999
13.59100 -4.9551419999999995
13.59200 -4.8964851
13.59300 -4.8369441
13.59400 -4.7765322
13.59500 -4.7152627
13.59600 -4.6531487
13.59700 -4.590204
13.59800 -4.5264419
13.59900 -4.4618759
13.60000 -4.3965198
13.60100 -4.3303873
13.60200 -4.2634923
13.60300 -4.195848499999999
13.60400 -4.12747
13.60500 -4.058370399999999
13.60600 -3.9885636
13.60700 -3.9180636
13.60800 -3.8468845000000003
13.60900 -3.7750404
13.61000 -3.7025455
13.61100 -3.6294144
13.61200 -3.5556611
13.61300 -3.4813002
13.61400 -3.4063462
13.61500 -3.3308141
13.61600 -3.2547186999999997
13.61700 -3.178075
13.61800 -3.1008981
13.61900 -3.0232036
13.62000 -2.945007
13.62100 -2.8663239
13.62200 -2.7871702000000003
13.62300 -2.7075620000000002
13.62400 -2.6275154
13.62500 -2.5470465
13.62600 -2.4661720000000003
13.62700 -2.3849081
13.62800 -2.3032714
13.62900 -2.2212785
13.63000 -2.1389462000000004
13.63100 -2.056291
13.63200 -1.9733297
13.63300 -1.8900789000000002
13.63400 -1.8065553
13.63500 -1.7227756
13.63600 -1.6387565
13.63700 -1.5545145
13.63800 -1.470066
13.63900 -1.3854276
13.64000 -1.3006158
13.64100 -1.2156468999999999
13.64200 -1.1305372
13.64300 -1.0453032
13.64400 -0.95996112
13.64500 -0.8745271699999999
13.64600 -0.7890176000000001
13.64700 -0.70344871
13.64800 -0.61783674
13.64900 -0.532198
13.65000 -0.44654878
13.65100 -0.36090547
13.65200 -0.27528445
13.65300 -0.18970214999999999
13.65400 -0.10417504000000001
13.65500 -0.018719641999999998
13.65600 0.066647487
13.65700 0.15190974
13.65800 0.23705049
13.65900 0.32205312
13.66000 0.40690097999999997
13.66100 0.49157743
13.66200 0.57606585
13.66300 0.66034971
13.66400 0.74441247
13.66500 0.82823765
13.66600 0.9118089500000001
13.66700 0.99510998
13.66800 1.0781246
13.66900 1.1608368
13.67000 1.2432304
13.67100 1.3252897
13.67200 1.4069989999999999
13.67300 1.4883427
13.67400 1.5693051999999998
13.67500 1.6498713000000003
13.67600 1.7300256
13.67700 1.8097531
13.67800 1.8890386
13.67900 1.9678674999999999
13.68000 2.0462245
13.68100 2.124095
13.68200 2.2014644
13.68300 2.2783179000000002
13.68400 2.3546409
13.68500 2.4304191
13.68600 2.5056377000000003
13.68700 2.5802825
13.68800 2.6543390000000002
13.68900 2.7277932000000003
13.69000 2.8006303999999997
13.69100 2.8728368
13.69200 2.9443983
13.69300 3.015301
13.69400 3.0855311
13.69500 3.1550746
13.69600 3.2239183999999996
13.69700 3.2920486999999996
13.69800 3.3594526
13.69900 3.4261171
13.70000 3.492029
13.70100 3.5571761
13.70200 3.6215458
13.70300 3.6851257
13.70400 3.7479042999999996
13.70500 3.8098693000000003
13.70600 3.8710095
13.70700 3.9313134
13.70800 3.9907698
13.70900 4.0493678
13.71000 4.1070968
13.71100 4.1639462
13.71200 4.2199057
13.71300 4.2749647
13.71400 4.3291137
13.71500 4.3823425
13.71600 4.4346411
13.71700 4.4860002
13.71800 4.53641
13.71900 4.585861
13.72000 4.6343438
13.72100 4.6818495
13.72200 4.7283687
13.72300 4.7738925000000005
13.72400 4.8184119
13.72500 4.8619181
13.72600 4.9044023999999995
13.72700 4.9458563
13.72800 4.9862716
13.72900 5.0256400999999995
13.73000 5.063954
13.73100 5.1012054000000004
13.73200 5.1373869
13.73300 5.1724911
13.73400 5.2065112
13.73500 5.2394401
13.73600 5.2712712
13.73700 5.3019986
13.73800 5.3316161
13.73900 5.3601179
13.74000 5.3874987999999995
13.74100 5.4137539
13.74200 5.438878
13.74300 5.4628663
13.74400 5.485715
13.74500 5.5074195999999995
13.74600 5.5279765
13.74700 5.5473816000000005
13.74800 5.5656318
13.74900 5.5827238
13.75000 5.5986546
13.75100 5.613421300000001
13.75200 5.6270212
13.75300 5.6394516999999995
13.75400 5.6507107
13.75500 5.6607954000000005
13.75600 5.6697041
13.75700 5.6774348
13.75800 5.6839857
13.75900 5.6893554
13.76000 5.6935421999999996
13.76100 5.6965452
13.76200 5.698362700000001
13.76300 5.6989945
13.76400 5.6984398999999994
13.76500 5.6966979
13.76600 5.6937687
13.76700 5.6896519
13.76800 5.6843482000000005
13.76900 5.677857599999999
13.77000 5.670181299999999
13.77100 5.6613203
13.77200 5.6512758000000005
13.77300 5.6400493
13.77400 5.6276426
13.77500 5.614057900000001
13.77600 5.5992976
13.77700 5.583364100000001
13.77800 5.566260600000001
13.77900 5.5479902999999995
13.78000 5.528556200000001
13.78100 5.507962
13.78200 5.4862112
13.78300 5.4633081
13.78400 5.4392569
13.78500 5.4140616
13.78600 5.3877268
13.78700 5.3602573
13.78800 5.3316578
13.78900 5.301933
13.79000 5.2710883
13.79100 5.2391287
13.79200 5.2060597
13.79300 5.1718868
13.79400 5.1366158
13.79500 5.1002525
13.79600 5.062802899999999
13.79700 5.0242729
13.79800 4.984669
13.79900 4.9439978
13.80000 4.902266
13.80100 4.8594805999999995
13.80200 4.815648899999999
13.80300 4.7707785000000005
13.80400 4.7248766
13.80500 4.6779517
13.80600 4.6300117
13.80700 4.581064700000001
13.80800 4.5311198
13.80900 4.4801857
13.81000 4.4282716
13.81100 4.375386600000001
13.81200 4.3215401
13.81300 4.2667422
13.81400 4.2110026000000005
13.81500 4.1543312
13.81600 4.0967382
13.81700 4.0382341
13.81800 3.9788291000000005
13.81900 3.9185338
13.82000 3.8573589
13.82100 3.795315
13.82200 3.7324131000000005
13.82300 3.668664
13.82400 3.6040786999999996
13.82500 3.5386685
13.82600 3.4724444
13.82700 3.4054178999999998
13.82800 3.3376001000000004
13.82900 3.269003
13.83000 3.1996380999999996
13.83100 3.1295168999999996
13.83200 3.0586518
13.83300 2.9870549
13.83400 2.9147383
13.83500 2.8417144
13.83600 2.7679959
13.83700 2.6935957
13.83800 2.6185267000000003
13.83900 2.5428019
13.84000 2.466435
13.84100 2.3894392
13.84200 2.3118284
13.84300 2.2336163
13.84400 2.1548168999999997
13.84500 2.0754442
13.84600 1.9955125
13.84700 1.9150360000000002
13.84800 1.8340291000000002
13.84900 1.7525064
13.85000 1.6704822000000001
13.85100 1.5879711
13.85200 1.5049879
13.85300 1.4215468
13.85400 1.3376628
13.85500 1.2533503
13.85600 1.1686238
13.85700 1.0834979
13.85800 0.99798711
13.85900 0.9121060400000001
13.86000 0.82586911
13.86100 0.73929089
13.86200 0.65238588
13.86300 0.5651686300000001
13.86400 0.4776537
13.86500 0.38985573
13.86600 0.3017894
13.86700 0.21346945
13.86800 0.12491073000000001
13.86900 0.036128171
13.87000 -0.05286318499999999
13.87100 -0.14204817
13.87200 -0.23141151999999998
13.87300 -0.32093783
13.87400 -0.41061159999999997
13.87500 -0.50041717
13.87600 -0.59033884
13.87700 -0.6803608
13.87800 -0.7704671
13.87900 -0.8606417999999999
13.88000 -0.95086889
13.88100 -1.0411323000000001
13.88200 -1.1314159000000001
13.88300 -1.2217038
13.88400 -1.3119798999999999
13.88500 -1.4022282000000001
13.88600 -1.492433
13.88700 -1.5825782
13.88800 -1.6726483
13.88900 -1.7626276
13.89000 -1.8525006
13.89100 -1.9422519999999999
13.89200 -2.0318666
13.89300 -2.1213293
13.89400 -2.2106249
13.89500 -2.2997384999999997
13.89600 -2.3886554
13.89700 -2.4773609
13.89800 -2.5658404
13.89900 -2.6540793
13.90000 -2.7420633
13.90100 -2.8297778
13.90200 -2.9172085
13.90300 -3.004341
13.90400 -3.091161
13.90500 -3.177654
13.90600 -3.2638057999999996
13.90700 -3.3496018000000003
13.90800 -3.4350279999999995
13.90900 -3.5200696
13.91000 -3.6047127
13.91100 -3.6889426000000003
13.91200 -3.7727453
13.91300 -3.8561061
13.91400 -3.9390109
13.91500 -4.0214457
13.91600 -4.1033957
13.91700 -4.1848472999999995
13.91800 -4.265786299999999
13.91900 -4.3461986
13.92000 -4.4260707
13.92100 -4.5053888
13.92200 -4.5841396
13.92300 -4.6623096
13.92400 -4.739885800000001
13.92500 -4.8168551
13.92600 -4.8932046
13.92700 -4.9689218
13.92800 -5.0439945999999996
13.92900 -5.1184107
13.93000 -5.1921576
13.93100 -5.265224
13.93200 -5.3375978
13.93300 -5.4092679
13.93400 -5.4802228
13.93500 -5.5504508
13.93600 -5.6199413
13.93700 -5.6886829
13.93800 -5.756665
13.93900 -5.8238763
13.94000 -5.8903064999999994
13.94100 -5.955944199999999
13.94200 -6.020779200000001
13.94300 -6.0848009
13.94400 -6.1479986
13.94500 -6.2103622
13.94600 -6.2718815999999995
13.94700 -6.3325457
13.94800 -6.3923456000000005
13.94900 -6.4512707
13.95000 -6.5093108
13.95100 -6.566456699999999
13.95200 -6.6226996
13.95300 -6.678029100000001
13.95400 -6.732436999999999
13.95500 -6.7859143
13.95600 -6.8384528
13.95700 -6.890043599999999
13.95800 -6.9406785
13.95900 -6.990349999999999
13.96000 -7.0390508
13.96100 -7.0867732000000005
13.96200 -7.13351
13.96300 -7.1792549999999995
13.96400 -7.2240009999999995
13.96500 -7.267741099999999
13.96600 -7.3104694
13.96700 -7.35218
13.96800 -7.3928669000000005
13.96900 -7.4325241
13.97000 -7.4711464
13.97100 -7.508728700000001
13.97200 -7.5452648
13.97300 -7.5807497
13.97400 -7.6151781000000005
13.97500 -7.648545499999999
13.97600 -7.6808468
13.97700 -7.712077300000001
13.97800 -7.7422321
13.97900 -7.771307199999999
13.98000 -7.799297600000001
13.98100 -7.8261994
13.98200 -7.8520082
13.98300 -7.8767203
13.98400 -7.9003319
13.98500 -7.922839399999999
13.98600 -7.9442397
13.98700 -7.9645298
13.98800 -7.9837061
13.98900 -8.0017671
13.99000 -8.0187097
13.99100 -8.0345325
13.99200 -8.049234
13.99300 -8.0628119
13.99400 -8.0752656
13.99500 -8.0865942
13.99600 -8.096797
13.99700 -8.105874100000001
13.99800 -8.113825299999998
13.99900 -8.1206508
14.00000 -8.1263512
14.00100 -8.130927400000001
14.00200 -8.1343792
14.00300 -8.1367083
14.00400 -8.137916
14.00500 -8.1380032
14.00600 -8.136972
14.00700 -8.1348233
14.00800 -8.1315584
14.00900 -8.127179700000001
14.01000 -8.1216887
14.01100 -8.1150874
14.01200 -8.1073776
14.01300 -8.0985613
14.01400 -8.088640900000001
14.01500 -8.0776185
14.01600 -8.065496399999999
14.01700 -8.0522776
14.01800 -8.0379643
14.01900 -8.0225594
14.02000 -8.0060661
14.02100 -7.988487900000001
14.02200 -7.969828
14.02300 -7.9500899
14.02400 -7.929278200000001
14.02500 -7.9073973
14.02600 -7.884451
14.02700 -7.8604445
14.02800 -7.835383
14.02900 -7.809271700000001
14.03000 -7.7821165
14.03100 -7.7539235
14.03200 -7.7246986
14.03300 -7.6944478
14.03400 -7.6631784
14.03500 -7.6308973
14.03600 -7.5976111
14.03700 -7.5633273
14.03800 -7.5280525
14.03900 -7.491795
14.04000 -7.454562200000001
14.04100 -7.4163616
14.04200 -7.377201299999999
14.04300 -7.3370888999999995
14.04400 -7.296032500000001
14.04500 -7.254039499999999
14.04600 -7.211118900000001
14.04700 -7.1672782
14.04800 -7.1225263
14.04900 -7.0768707
14.05000 -7.030320199999999
14.05100 -6.9828823
14.05200 -6.9345668
14.05300 -6.885381799999999
14.05400 -6.8353355
14.05500 -6.7844375999999995
14.05600 -6.732697
14.05700 -6.6801228
14.05800 -6.6267245
14.05900 -6.5725118
14.06000 -6.5174937
14.06100 -6.4616814
14.06200 -6.4050845999999995
14.06300 -6.347712899999999
14.06400 -6.289578199999999
14.06500 -6.2306903
14.06600 -6.1710607
14.06700 -6.1107002
14.06800 -6.0496204
14.06900 -5.9878327
14.07000 -5.9253484
14.07100 -5.8621794
14.07200 -5.7983376
14.07300 -5.7338346
14.07400 -5.6686826
14.07500 -5.6028932
14.07600 -5.536478799999999
14.07700 -5.4694507
14.07800 -5.4018214
14.07900 -5.3336032
14.08000 -5.2648075
14.08100 -5.1954467
14.08200 -5.1255327
14.08300 -5.0550774
14.08400 -4.9840931
14.08500 -4.9125921
14.08600 -4.8405863
14.08700 -4.7680881
14.08800 -4.6951093
14.08900 -4.6216626
14.09000 -4.547760599999999
14.09100 -4.473415800000001
14.09200 -4.3986406
14.09300 -4.3234479
14.09400 -4.2478506
14.09500 -4.1718613
14.09600 -4.095493599999999
14.09700 -4.0187605
14.09800 -3.9416753
14.09900 -3.8642518
14.10000 -3.7865032
14.10100 -3.708443
14.10200 -3.6300853
14.10300 -3.5514437
14.10400 -3.4725319999999997
14.10500 -3.393364
14.10600 -3.3139531
14.10700 -3.2343134000000004
14.10800 -3.1544589
14.10900 -3.0744029
14.11000 -2.9941592
14.11100 -2.9137416
14.11200 -2.8331634
14.11300 -2.752438
14.11400 -2.6715789
14.11500 -2.5905993
14.11600 -2.5095126
14.11700 -2.4283318
14.11800 -2.3470702
14.11900 -2.2657407000000003
14.12000 -2.1843564
14.12100 -2.1029302999999997
14.12200 -2.0214752999999996
14.12300 -1.9400042999999998
14.12400 -1.8585306
14.12500 -1.7770668
14.12600 -1.6956262
14.12700 -1.6142219
14.12800 -1.5328671999999999
14.12900 -1.4515751000000001
14.13000 -1.3703589999999999
14.13100 -1.2892323
14.13200 -1.2082081
14.13300 -1.1273001
14.13400 -1.0465216
14.13500 -0.9658861
14.13600 -0.88540697
14.13700 -0.80509773
14.13800 -0.72497167
14.13900 -0.6450421199999999
14.14000 -0.5653223500000001
14.14100 -0.48582549
14.14200 -0.40656454
14.14300 -0.32755237
14.14400 -0.24880171
14.14500 -0.17032515
14.14600 -0.09213507900000001
14.14700 -0.014243719
14.14800 0.063336868
14.14900 0.1405948
14.15000 0.21751835
14.15100 0.29409599999999997
14.15200 0.37031632
14.15300 0.4461681
14.15400 0.52164015
14.15500 0.59672147
14.15600 0.67140115
14.15700 0.74566831
14.15800 0.81951218
14.15900 0.8929220999999999
14.16000 0.9658873099999999
14.16100 1.0383972
14.16200 1.1104411
14.16300 1.1820085
14.16400 1.2530887
14.16500 1.3236712
14.16600 1.3937453
14.16700 1.4633005
14.16800 1.5323265000000001
14.16900 1.6008126
14.17000 1.6687484
14.17100 1.7361237000000003
14.17200 1.802928
14.17300 1.8691514
14.17400 1.9347836999999999
14.17500 1.999815
14.17600 2.0642355
14.17700 2.1280358
14.17800 2.1912062999999997
14.17900 2.2537379
14.18000 2.3156215
14.18100 2.3768483
14.18200 2.4374096
14.18300 2.4972971999999998
14.18400 2.5565028
14.18500 2.6150187
14.18600 2.6728371
14.18700 2.7299505
14.18800 2.7863514
14.18900 2.8420327
14.19000 2.8969875999999997
14.19100 2.9512092
14.19200 3.0046908
14.19300 3.0574258
14.19400 3.109408
14.19500 3.1606309
14.19600 3.2110885
14.19700 3.2607742
14.19800 3.3096824
14.19900 3.3578072
14.20000 3.4051422
14.20100 3.4516823000000003
14.20200 3.4974214000000003
14.20300 3.5423540000000004
14.20400 3.5864743999999997
14.20500 3.6297772
14.20600 3.6722574
14.20700 3.7139099
14.20800 3.7547294
14.20900 3.7947111
14.21000 3.8338505
14.21100 3.8721431
14.21200 3.9095849
14.21300 3.9461717
14.21400 3.9818995000000004
14.21500 4.0167648
14.21600 4.050764099999999
14.21700 4.0838942000000005
14.21800 4.1161522
14.21900 4.147535599999999
14.22000 4.1780416
14.22100 4.207668099999999
14.22200 4.236412400000001
14.22300 4.2642731000000005
14.22400 4.2912479
14.22500 4.3173358
14.22600 4.3425348
14.22700 4.3668434
14.22800 4.3902609
14.22900 4.4127859
14.23000 4.4344172
14.23100 4.455154
14.23200 4.4749953
14.23300 4.4939406
14.23400 4.5119893
14.23500 4.5291409
14.23600 4.5453951
14.23700 4.5607515
14.23800 4.5752101000000005
14.23900 4.5887709
14.24000 4.6014339
14.24100 4.6131998
14.24200 4.6240687000000005
14.24300 4.6340417
14.24400 4.6431191
14.24500 4.6513025
14.24600 4.6585928999999995
14.24700 4.6649922
14.24800 4.6705019
14.24900 4.6751238
14.25000 4.6788603
14.25100 4.6817135
14.25200 4.683686
14.25300 4.6847809
14.25400 4.6850011
14.25500 4.6843495
14.25600 4.68283
14.25700 4.6804454
14.25800 4.6771999
14.25900 4.6730969
14.26000 4.6681404
14.26100 4.6623345
14.26200 4.6556834
14.26300 4.6481911
14.26400 4.6398617
14.26500 4.6306998
14.26600 4.6207093
14.26700 4.6098951
14.26800 4.5982614
14.26900 4.585813
14.27000 4.5725543
14.27100 4.5584902
14.27200 4.5436256
14.27300 4.5279647999999995
14.27400 4.5115136
14.27500 4.4942766
14.27600 4.476259300000001
14.27700 4.4574666999999994
14.27800 4.4379048
14.27900 4.417579600000001
14.28000 4.3964967
14.28100 4.3746624
14.28200 4.3520826999999995
14.28300 4.3287645999999995
14.28400 4.3047145
14.28500 4.279939499999999
14.28600 4.2544466000000005
14.28700 4.2282432000000005
14.28800 4.2013366
14.28900 4.1737348
14.29000 4.145444899999999
14.29100 4.1164752
14.29200 4.0868338
14.29300 4.0565286
14.29400 4.0255677
14.29500 3.9939594
14.29600 3.9617117
14.29700 3.9288331000000003
14.29800 3.8953319
14.29900 3.8612165
14.30000 3.8264949
14.30100 3.7911757999999995
14.30200 3.7552677
14.30300 3.7187788999999998
14.30400 3.6817174
14.30500 3.644092
14.30600 3.6059110999999997
14.30700 3.567183
14.30800 3.5279166
14.30900 3.4881201
14.31000 3.4478024000000005
14.31100 3.4069724000000003
14.31200 3.3656389
14.31300 3.3238109000000002
14.31400 3.2814976000000002
14.31500 3.2387081999999996
14.31600 3.1954519
14.31700 3.1517383000000003
14.31800 3.1075768
14.31900 3.0629775
14.32000 3.0179498999999996
14.32100 2.9725041
14.32200 2.9266503
14.32300 2.8803984000000002
14.32400 2.8337589
14.32500 2.7867418
14.32600 2.7393577999999996
14.32700 2.691617
14.32800 2.6435299
14.32900 2.5951069
14.33000 2.5463585
14.33100 2.4972951
14.33200 2.4479272
14.33300 2.3982650000000003
14.33400 2.3483189
14.33500 2.2980992
14.33600 2.2476163000000002
14.33700 2.1968802
14.33800 2.1459013
14.33900 2.0946896
14.34000 2.0432552
14.34100 1.9916086
14.34200 1.9397594
14.34300 1.887718
14.34400 1.8354945
14.34500 1.7830990000000002
14.34600 1.7305417
14.34700 1.6778327999999998
14.34800 1.6249824
14.34900 1.572001
14.35000 1.5188988
14.35100 1.4656862
14.35200 1.4123736
14.35300 1.3589715
14.35400 1.3054903
14.35500 1.2519406
14.35600 1.1983328999999998
14.35700 1.1446779
14.35800 1.090986
14.35900 1.0372678
14.36000 0.98353373
14.36100 0.92979437
14.36200 0.87606004
14.36300 0.8223411599999999
14.36400 0.76864795
14.36500 0.71499068
14.36600 0.66137942
14.36700 0.60782423
14.36800 0.55433502
14.36900 0.50092167
14.37000 0.44759391000000004
14.37100 0.39436141999999996
14.37200 0.3412338
14.37300 0.28822055999999996
14.37400 0.23533117
14.37500 0.18257500999999998
14.37600 0.12996142
14.37700 0.07749972299999999
14.37800 0.025199207999999997
14.37900 -0.02693088
14.38000 -0.078881299
14.38100 -0.13064281
14.38200 -0.18220619999999998
14.38300 -0.23356222
14.38400 -0.28470166
14.38500 -0.33561527
14.38600 -0.38629388
14.38700 -0.43672831
14.38800 -0.48690941
14.38900 -0.53682807
14.39000 -0.5864752
14.39100 -0.63584177
14.39200 -0.68491879
14.39300 -0.73369746
14.39400 -0.78216894
14.39500 -0.83032465
14.39600 -0.87815598
14.39700 -0.92565445
14.39800 -0.97281188
14.39900 -1.0196201
14.40000 -1.0660711
14.40100 -1.112157
14.40200 -1.1578702
14.40300 -1.2032033
14.40400 -1.2481487
14.40500 -1.2926994
14.40600 -1.3368483
14.40700 -1.3805882999999999
14.40800 -1.4239127
14.40900 -1.4668148
14.41000 -1.509288
14.41100 -1.5513256
14.41200 -1.5929213000000002
14.41300 -1.6340686
14.41400 -1.6747613000000001
14.41500 -1.7149929000000002
14.41600 -1.7547572
14.41700 -1.7940478
14.41800 -1.8328587
14.41900 -1.8711833
14.42000 -1.9090157
14.42100 -1.9463496
14.42200 -1.9831792000000001
14.42300 -2.0194978999999997
14.42400 -2.0553002
14.42500 -2.0905798
14.42600 -2.1253312
14.42700 -2.1595484000000003
14.42800 -2.1932259
14.42900 -2.2263583
14.43000 -2.2589404
14.43100 -2.2909669
14.43200 -2.3224331
14.43300 -2.3533342
14.43400 -2.3836656
14.43500 -2.4134228
14.43600 -2.4426020999999998
14.43700 -2.4711993000000003
14.43800 -2.4992106
14.43900 -2.5266325
14.44000 -2.5534616999999997
14.44100 -2.5796948
14.44200 -2.6053289
14.44300 -2.6303612
14.44400 -2.6547886
14.44500 -2.6786087
14.44600 -2.7018186
14.44700 -2.724416
14.44800 -2.7463984
14.44900 -2.7677633
14.45000 -2.7885085
14.45100 -2.8086317999999997
14.45200 -2.8281309
14.45300 -2.8470036
14.45400 -2.8652477999999997
14.45500 -2.8828614999999997
14.45600 -2.8998427
14.45700 -2.9161895
14.45800 -2.9318998
14.45900 -2.9469719
14.46000 -2.9614043999999997
14.46100 -2.9751956
14.46200 -2.9883441
14.46300 -3.0008486000000003
14.46400 -3.0127078000000003
14.46500 -3.023921
14.46600 -3.0344872
14.46700 -3.0444058
14.46800 -3.0536762
14.46900 -3.0622983
14.47000 -3.0702719
14.47100 -3.0775972
14.47200 -3.0842744
14.47300 -3.090304
14.47400 -3.0956864
14.47500 -3.1004226
14.47600 -3.1045133
14.47700 -3.1079596
14.47800 -3.1107625
14.47900 -3.1129233999999997
14.48000 -3.1144435
14.48100 -3.1153243
14.48200 -3.1155674
14.48300 -3.1151742
14.48400 -3.1141464
14.48500 -3.1124854
14.48600 -3.1101931
14.48700 -3.1072712
14.48800 -3.1037213
14.48900 -3.0995453
14.49000 -3.0947451
14.49100 -3.0893227
14.49200 -3.0832801
14.49300 -3.0766193
14.49400 -3.0693427
14.49500 -3.0614525
14.49600 -3.0529514
14.49700 -3.0438419000000003
14.49800 -3.0341269
14.49900 -3.0238094
14.50000 -3.0128924
14.50100 -3.0013794
14.50200 -2.9892739
14.50300 -2.9765796
14.50400 -2.9633002
14.50500 -2.9494399000000002
14.50600 -2.9350027
14.50700 -2.9199932
14.50800 -2.9044155
14.50900 -2.8882744
14.51000 -2.8715745
14.51100 -2.8543203999999998
14.51200 -2.8365171
14.51300 -2.8181693
14.51400 -2.7992819
14.51500 -2.7798599
14.51600 -2.7599080000000002
14.51700 -2.7394313
14.51800 -2.7184347
14.51900 -2.696923
14.52000 -2.6749011
14.52100 -2.6523739
14.52200 -2.6293462
14.52300 -2.6058228999999997
14.52400 -2.5818089
14.52500 -2.5573093
14.52600 -2.532329
14.52700 -2.506873
14.52800 -2.4809463
14.52900 -2.4545543
14.53000 -2.4277021999999997
14.53100 -2.4003955
14.53200 -2.3726394
14.53300 -2.3444399000000002
14.53400 -2.3158029
14.53500 -2.2867341
14.53600 -2.2572398000000002
14.53700 -2.2273263
14.53800 -2.197
14.53900 -2.1662677
14.54000 -2.135136
14.54100 -2.1036118
14.54200 -2.0717023
14.54300 -2.0394143
14.54400 -2.0067551999999997
14.54500 -1.9737324
14.54600 -1.9403529999999998
14.54700 -1.9066243999999999
14.54800 -1.8725539999999998
14.54900 -1.8381490999999999
14.55000 -1.8034169
14.55100 -1.7683648
14.55200 -1.7329998
14.55300 -1.6973292
14.55400 -1.6613600999999998
14.55500 -1.6250992
14.55600 -1.5885535999999998
14.55700 -1.55173
14.55800 -1.5146351
14.55900 -1.4772758000000001
14.56000 -1.4396586
14.56100 -1.4017902
14.56200 -1.3636773
14.56300 -1.3253264
14.56400 -1.2867444000000001
14.56500 -1.247938
14.56600 -1.208914
14.56700 -1.1696793
14.56800 -1.1302411
14.56900 -1.0906063000000001
14.57000 -1.0507824000000001
14.57100 -1.0107767
14.57200 -0.9705966300000001
14.57300 -0.93024997
14.57400 -0.88974442
14.57500 -0.8490878199999999
14.57600 -0.8082881599999999
14.57700 -0.76735341
14.57800 -0.72629168
14.57900 -0.68511106
14.58000 -0.64381971
14.58100 -0.60242568
14.58200 -0.5609371200000001
14.58300 -0.51936205
14.58400 -0.47770846
14.58500 -0.43598423
14.58600 -0.39419723
14.58700 -0.35235511999999997
14.58800 -0.31046553
14.58900 -0.26853594000000003
14.59000 -0.22657374
14.59100 -0.18458617000000002
14.59200 -0.1425804
14.59300 -0.10056348999999999
14.59400 -0.058542396000000003
14.59500 -0.016524007
14.59600 0.025484851
14.59700 0.067477411
14.59800 0.10944691999999999
14.59900 0.15138666
14.60000 0.19328990000000001
14.60100 0.23514992
14.60200 0.27695991999999997
14.60300 0.31871309000000003
14.60400 0.36040258000000003
14.60500 0.40202145
14.60600 0.44356272999999996
14.60700 0.48501934
14.60800 0.5263841699999999
14.60900 0.56765005
14.61000 0.60880976
14.61100 0.64985603
14.61200 0.69078156
14.61300 0.73157907
14.61400 0.7722412700000001
14.61500 0.8127609299999999
14.61600 0.85313087
14.61700 0.89334399
14.61800 0.93339318
14.61900 0.97327158
14.62000 1.0129723
14.62100 1.0524887
14.62200 1.0918142
14.62300 1.1309425
14.62400 1.1698673
14.62500 1.2085825
14.62600 1.2470821
14.62700 1.2853603
14.62800 1.3234113
14.62900 1.3612297
14.63000 1.3988099999999999
14.63100 1.4361466
14.63200 1.4732343
14.63300 1.5100677
14.63400 1.5466416
14.63500 1.5829507
14.63600 1.6189897000000002
14.63700 1.6547534999999998
14.63800 1.6902365
14.63900 1.7254336
14.64000 1.7603396
14.64100 1.7949488
14.64200 1.8292560999999998
14.64300 1.8632560999999999
14.64400 1.8969432000000002
14.64500 1.9303120999999999
14.64600 1.9633574
14.64700 1.9960741
14.64800 2.0284565
14.64900 2.0604998
14.65000 2.0921987
14.65100 2.1235483
14.65200 2.1545436000000002
14.65300 2.18518
14.65400 2.2154529
14.65500 2.2453578
14.65600 2.2748906
14.65700 2.3040472
14.65800 2.3328235
14.65900 2.3612158
14.66000 2.3892207
14.66100 2.4168344
14.66200 2.444054
14.66300 2.4708761
14.66400 2.4972977
14.66500 2.5233159
14.66600 2.5489278
14.66700 2.5741307
14.66800 2.5989218000000003
14.66900 2.6232982
14.67000 2.6472576
14.67100 2.6707971
14.67200 2.6939140999999998
14.67300 2.7166057
14.67400 2.7388696
14.67500 2.7607027
14.67600 2.7821024999999997
14.67700 2.803066
14.67800 2.8235905
14.67900 2.8436732
14.68000 2.8633112
14.68100 2.8825019
14.68200 2.9012425
14.68300 2.9195303
14.68400 2.9373627
14.68500 2.9547375000000002
14.68600 2.971652
14.68700 2.9881041
14.68800 3.004092
14.68900 3.0196136
14.69000 3.0346671
14.69100 3.0492513
14.69200 3.0633647
14.69300 3.0770063
14.69400 3.0901752
14.69500 3.1028708
14.69600 3.1150924
14.69700 3.1268399000000002
14.69800 3.1381126000000004
14.69900 3.1489108000000003
14.70000 3.1592347
14.70100 3.169084
14.70200 3.1784594
14.70300 3.1873609999999997
14.70400 3.1957886999999996
14.70500 3.2037432999999997
14.70600 3.2112252
14.70700 3.2182343
14.70800 3.2247715
14.70900 3.2308366
14.71000 3.2364300999999998
14.71100 3.2415524000000002
14.71200 3.2462034
14.71300 3.2503836
14.71400 3.2540932000000002
14.71500 3.2573324
14.71600 3.2601018
14.71700 3.2624014
14.71800 3.2642315999999996
14.71900 3.2655931999999996
14.72000 3.2664865
14.72100 3.2669123
14.72200 3.2668713
14.72300 3.2663646999999996
14.72400 3.2653931999999997
14.72500 3.2639582000000003
14.72600 3.2620609000000003
14.72700 3.2597031
14.72800 3.2568868
14.72900 3.2536134000000003
14.73000 3.2498851
14.73100 3.2457046000000003
14.73200 3.2410737000000003
14.73300 3.2359954
14.73400 3.2304719000000004
14.73500 3.2245059
14.73600 3.2181002
14.73700 3.211258
14.73800 3.2039821
14.73900 3.1962751999999996
14.74000 3.1881403
14.74100 3.1795802999999996
14.74200 3.1705983
14.74300 3.1611972
14.74400 3.1513799000000002
14.74500 3.1411491
14.74600 3.1305078
14.74700 3.1194584
14.74800 3.1080041
14.74900 3.0961474
14.75000 3.083891
14.75100 3.0712379000000003
14.75200 3.0581908
14.75300 3.0447526
14.75400 3.030926
14.75500 3.0167142
14.75600 3.0021202000000002
14.75700 2.9871471
14.75800 2.9717982
14.75900 2.9560771
14.76000 2.9399872
14.76100 2.9235322
14.76200 2.9067159
14.76300 2.8895423
14.76400 2.8720155000000003
14.76500 2.8541399
14.76600 2.8359197
14.76700 2.8173592000000003
14.76800 2.798463
14.76900 2.7792358999999998
14.77000 2.7596824
14.77100 2.7398072
14.77200 2.7196149999999997
14.77300 2.6991107
14.77400 2.6782988
14.77500 2.6571841999999997
14.77600 2.6357714
14.77700 2.6140653
14.77800 2.5920702
14.77900 2.5697909
14.78000 2.5472319
14.78100 2.5243974999999996
14.78200 2.5012923
14.78300 2.477921
14.78400 2.4542877
14.78500 2.4303969000000003
14.78600 2.4062531000000003
14.78700 2.3818608
14.78800 2.3572247
14.78900 2.3323493
14.79000 2.3072392
14.79100 2.281899
14.79200 2.2563336
14.79300 2.2305481
14.79400 2.2045472999999998
14.79500 2.1783363
14.79600 2.1519205
14.79700 2.1253049
14.79800 2.0984951
14.79900 2.0714965
14.80000 2.0443145
14.80100 2.0169549
14.80200 1.9894230999999998
14.80300 1.9617248
14.80400 1.9338658000000002
14.80500 1.9058516
14.80600 1.8776879
14.80700 1.8493801
14.80800 1.820934
14.80900 1.7923551
14.81000 1.7636485
14.81100 1.73482
14.81200 1.7058746999999999
14.81300 1.6768178000000002
14.81400 1.6476544
14.81500 1.6183896
14.81600 1.5890284000000001
14.81700 1.5595756
14.81800 1.5300364
14.81900 1.5004155
14.82000 1.4707177999999999
14.82100 1.4409482
14.82200 1.4111115
14.82300 1.3812126
14.82400 1.3512564
14.82500 1.321248
14.82600 1.2911923
14.82700 1.2610946
14.82800 1.2309599
14.82900 1.2007935
14.83000 1.1706009
14.83100 1.1403874
14.83200 1.1101585
14.83300 1.0799197
14.83400 1.0496768
14.83500 1.0194353
14.83600 0.9892009199999999
14.83700 0.95897932
14.83800 0.92877625
14.83900 0.8985972999999999
14.84000 0.8684480600000001
14.84100 0.83833421
14.84200 0.80826115
14.84300 0.77823438
14.84400 0.7482592
14.84500 0.71834088
14.84600 0.68848454
14.84700 0.65869526
14.84800 0.62897792
14.84900 0.5993373700000001
14.85000 0.56977831
14.85100 0.54030539
14.85200 0.5109231900000001
14.85300 0.48163617
14.85400 0.45244875000000007
14.85500 0.42336531999999993
14.85600 0.3943902
14.85700 0.36552772
14.85800 0.33678222
14.85900 0.30815797
14.86000 0.27965934000000003
14.86100 0.25129067
14.86200 0.22305636999999998
14.86300 0.19496084
14.86400 0.16700857
14.86500 0.13920404
14.86600 0.11155177999999999
14.86700 0.084056368
14.86800 0.056722376000000005
14.86900 0.02955441
14.87000 0.0025570738
14.87100 -0.024265033
14.87200 -0.050907337999999996
14.87300 -0.077365292
14.87400 -0.10363441000000001
14.87500 -0.12971024
14.87600 -0.15558844
14.87700 -0.18126473
14.87800 -0.20673494
14.87900 -0.23199497000000002
14.88000 -0.25704089
14.88100 -0.28186882999999996
14.88200 -0.30647504999999997
14.88300 -0.33085593
14.88400 -0.35500797
14.88500 -0.37892772999999996
14.88600 -0.40261191
14.88700 -0.42605730999999997
14.88800 -0.44926074
14.88900 -0.47221909999999995
14.89000 -0.49492939999999996
14.89100 -0.51738862
14.89200 -0.53959377
14.89300 -0.56154197
14.89400 -0.58323024
14.89500 -0.60465569
14.89600 -0.62581538
14.89700 -0.6467063900000001
14.89800 -0.6673257800000001
14.89900 -0.68767057
14.90000 -0.70773782
14.90100 -0.72752456
14.90200 -0.74702785
14.90300 -0.7662447600000001
14.90400 -0.7851723600000001
14.90500 -0.80380775
14.90600 -0.8221480999999999
14.90700 -0.8401906100000001
14.90800 -0.85793259
14.90900 -0.87537142
14.91000 -0.89250458
14.91100 -0.90932958
14.91200 -0.92584398
14.91300 -0.9420456400000001
14.91400 -0.9579324199999999
14.91500 -0.97350227
14.91600 -0.9887533299999999
14.91700 -1.0036837
14.91800 -1.0182917999999999
14.91900 -1.032576
14.92000 -1.0465347
14.92100 -1.0601665999999998
14.92200 -1.0734702
14.92300 -1.0864444
14.92400 -1.0990878000000002
14.92500 -1.1113991
14.92600 -1.1233772
14.92700 -1.135021
14.92800 -1.1463292999999999
14.92900 -1.1573009
14.93000 -1.1679348
14.93100 -1.1782297000000002
14.93200 -1.1881846999999999
14.93300 -1.1977986
14.93400 -1.2070702
14.93500 -1.2159986
14.93600 -1.2245828
14.93700 -1.2328217000000001
14.93800 -1.2407144
14.93900 -1.2482599
14.94000 -1.2554576
14.94100 -1.2623065
14.94200 -1.2688061
14.94300 -1.2749559000000001
14.94400 -1.2807555
14.94500 -1.2862043
14.94600 -1.2913024
14.94700 -1.2960495
14.94800 -1.3004458
14.94900 -1.3044912
14.95000 -1.3081862
14.95100 -1.3115309
14.95200 -1.3145261
14.95300 -1.317172
14.95400 -1.3194694
14.95500 -1.3214190000000001
14.95600 -1.3230215
14.95700 -1.3242777000000001
14.95800 -1.3251883
14.95900 -1.3257543
14.96000 -1.3259765
14.96100 -1.3258557
14.96200 -1.3253928
14.96300 -1.3245886
14.96400 -1.3234439
14.96500 -1.3219596
14.96600 -1.3201364
14.96700 -1.3179753
14.96800 -1.3154769
14.96900 -1.3126423
14.97000 -1.309472
14.97100 -1.3059672
14.97200 -1.3021287
14.97300 -1.2979574
14.97400 -1.2934544
14.97500 -1.2886209
14.97600 -1.2834582
14.97700 -1.2779676
14.97800 -1.2721505
14.97900 -1.2660084
14.98000 -1.2595431000000001
14.98100 -1.2527563
14.98200 -1.2456498999999999
14.98300 -1.2382261
14.98400 -1.2304868
14.98500 -1.2224344
14.98600 -1.2140712
14.98700 -1.2053996
14.98800 -1.1964222
14.98900 -1.1871415
14.99000 -1.1775601
14.99100 -1.1676806
14.99200 -1.1575058
14.99300 -1.1470384
14.99400 -1.1362809999999999
14.99500 -1.1252362999999999
14.99600 -1.1139071999999999
14.99700 -1.1022961
14.99800 -1.0904059000000002
14.99900 -1.0782392
15.00000 -1.0657986
15.00100 -1.0530868
15.00200 -1.0401064
15.00300 -1.0268601
15.00400 -1.0133504999999998
15.00500 -0.99958032
15.00600 -0.9855521799999999
15.00700 -0.97126886
15.00800 -0.95673315
15.00900 -0.9419479399999999
15.01000 -0.92691602
15.01100 -0.91164038
15.01200 -0.8961240800000001
15.01300 -0.8803702
15.01400 -0.864382
15.01500 -0.8481627300000001
15.01600 -0.83171576
15.01700 -0.81504444
15.01800 -0.79815239
15.01900 -0.78104311
15.02000 -0.76372027
15.02100 -0.74618761
15.02200 -0.72844885
15.02300 -0.71050772
15.02400 -0.69236807
15.02500 -0.67403368
15.02600 -0.6555084099999999
15.02700 -0.6367960500000001
15.02800 -0.61790044
15.02900 -0.5988253699999999
15.03000 -0.57957466
15.03100 -0.56015202
15.03200 -0.54056128
15.03300 -0.52080611
15.03400 -0.50089029
15.03500 -0.48081749
15.03600 -0.46059144999999996
15.03700 -0.44021588
15.03800 -0.41969451
15.03900 -0.39903107000000004
15.04000 -0.37822935
15.04100 -0.35729317
15.04200 -0.33622642999999997
15.04300 -0.31503304
15.04400 -0.29371702
15.04500 -0.27228245
15.04600 -0.25073343
15.04700 -0.22907422000000002
15.04800 -0.2073091
15.04900 -0.18544241
15.05000 -0.1634786
15.05100 -0.14142217
15.05200 -0.11927765
15.05300 -0.097049627
15.05400 -0.074742717
15.05500 -0.052361556999999996
15.05600 -0.029910784000000003
15.05700 -0.007395035899999999
15.05800 0.015181069
15.05900 0.037812939000000004
15.06000 0.060496024999999995
15.06100 0.083225826
15.06200 0.10599789
15.06300 0.1288078
15.06400 0.15165125
15.06500 0.17452394
15.06600 0.19742167
15.06700 0.22034028
15.06800 0.24327566
15.06900 0.26622373
15.07000 0.28918046000000003
15.07100 0.31214182
15.07200 0.33510383
15.07300 0.35806247
15.07400 0.38101375
15.07500 0.40395362
15.07600 0.42687799000000004
15.07700 0.44978275
15.07800 0.47266376
15.07900 0.49551679
15.08000 0.51833754
15.08100 0.54112165
15.08200 0.56386474
15.08300 0.5865623200000001
15.08400 0.6092099
15.08500 0.63180286
15.08600 0.6543365800000001
15.08700 0.6768063599999999
15.08800 0.69920756
15.08900 0.72153551
15.09000 0.7437854500000001
15.09100 0.76595275
15.09200 0.78803273
15.09300 0.8100208799999999
15.09400 0.83191255
15.09500 0.85370336
15.09600 0.87538892
15.09700 0.8969648699999999
15.09800 0.9184269199999999
15.09900 0.93977107
15.10000 0.9609932099999999
15.10100 0.98208943
15.10200 1.0030558
15.10300 1.0238887
15.10400 1.0445843
15.10500 1.0651389
15.10600 1.085549
15.10700 1.1058111000000002
15.10800 1.1259216
15.10900 1.1458769
15.11000 1.1656737000000001
15.11100 1.1853082
15.11200 1.204777
15.11300 1.2240766
15.11400 1.2432031
15.11500 1.262153
15.11600 1.2809225
15.11700 1.2995079
15.11800 1.3179054000000001
15.11900 1.3361109
15.12000 1.3541209
15.12100 1.3719311
15.12200 1.3895378
15.12300 1.4069371000000002
15.12400 1.4241249
15.12500 1.4410975
15.12600 1.457851
15.12700 1.4743816
15.12800 1.4906856
15.12900 1.5067593000000001
15.13000 1.5225993
15.13100 1.538202
15.13200 1.5535641
15.13300 1.5686822999999999
15.13400 1.5835535
15.13500 1.5981747000000002
15.13600 1.6125429
15.13700 1.6266553
15.13800 1.6405091
15.13900 1.6541015
15.14000 1.6674300999999998
15.14100 1.6804921
15.14200 1.6932850999999998
15.14300 1.7058065
15.14400 1.7180540000000002
15.14500 1.7300248
15.14600 1.7417168
15.14700 1.7531274
15.14800 1.7642541
15.14900 1.7750945
15.15000 1.785646
15.15100 1.7959062000000001
15.15200 1.8058725000000002
15.15300 1.8155422
15.15400 1.8249129999999998
15.15500 1.8339822
15.15600 1.8427473
15.15700 1.8512057
15.15800 1.859355
15.15900 1.8671925999999999
15.16000 1.8747162000000002
15.16100 1.8819233000000002
15.16200 1.8888117999999998
15.16300 1.8953793
15.16400 1.9016238
15.16500 1.9075433
15.16600 1.9131357000000002
15.16700 1.9183994999999998
15.16800 1.9233329000000001
15.16900 1.9279344
15.17000 1.9322025
15.17100 1.9361358
15.17200 1.9397331
15.17300 1.9429933
15.17400 1.9459153
15.17500 1.9484979999999998
15.17600 1.9507406
15.17700 1.9526422
15.17800 1.954202
15.17900 1.955419
15.18000 1.9562926
15.18100 1.956822
15.18200 1.9570064000000003
15.18300 1.9568449
15.18400 1.9563368
15.18500 1.9554812000000001
15.18600 1.9542776000000002
15.18700 1.9527250999999999
15.18800 1.9508227999999999
15.18900 1.9485698999999999
15.19000 1.9459659
15.19100 1.9430098999999998
15.19200 1.9397011
15.19300 1.936039
15.19400 1.9320229000000002
15.19500 1.9276525999999998
15.19600 1.9229274
15.19700 1.9178471
15.19800 1.9124113000000003
15.19900 1.9066199999999998
15.20000 1.9004731000000001
15.20100 1.8939706
15.20200 1.8871129
15.20300 1.8799001
15.20400 1.8723328000000001
15.20500 1.8644113
15.20600 1.8561365
15.20700 1.8475089
15.20800 1.8385293
15.20900 1.8291986
15.21000 1.8195176
15.21100 1.8094875
15.21200 1.799109
15.21300 1.7883832
15.21400 1.7773112
15.21500 1.765894
15.21600 1.7541327
15.21700 1.7420283
15.21800 1.7295819000000001
15.21900 1.7167944000000002
15.22000 1.7036670999999999
15.22100 1.6902007000000001
15.22200 1.6763967000000002
15.22300 1.6622556
15.22400 1.6477789999999999
15.22500 1.6329676000000002
15.22600 1.6178228
15.22700 1.6023457
15.22800 1.5865376
15.22900 1.5703997
15.23000 1.5539334999999999
15.23100 1.5371406
15.23200 1.5200223000000002
15.23300 1.5025806
15.23400 1.4848172
15.23500 1.4667341
15.23600 1.4483332999999998
15.23700 1.4296170000000001
15.23800 1.4105877
15.23900 1.3912476999999999
15.24000 1.3715995
15.24100 1.3516459
15.24200 1.3313895
15.24300 1.3108332
15.24400 1.2899797
15.24500 1.2688322
15.24600 1.2473934
15.24700 1.2256665
15.24800 1.2036543
15.24900 1.18136
15.25000 1.1587863999999999
15.25100 1.1359366
15.25200 1.1128135000000001
15.25300 1.0894201
15.25400 1.0657593
15.25500 1.0418339
15.25600 1.0176467999999999
15.25700 0.9932007600000001
15.25800 0.96849864
15.25900 0.9435433
15.26000 0.9183374200000001
15.26100 0.892884
15.26200 0.86718574
15.26300 0.84124561
15.26400 0.8150666000000001
15.26500 0.7886516899999999
15.26600 0.7620039399999999
15.26700 0.73512648
15.26800 0.70802262
15.26900 0.6806957100000001
15.27000 0.65314919
15.27100 0.6253866
15.27200 0.59741167
15.27300 0.56922813
15.27400 0.54083988
15.27500 0.51225093
15.27600 0.48346533
15.27700 0.45448722999999996
15.27800 0.42532090999999994
15.27900 0.39597065
15.28000 0.36644081
15.28100 0.33673581
15.28200 0.30686009999999997
15.28300 0.27681813
15.28400 0.24661435999999998
15.28500 0.21625326000000003
15.28600 0.1857393
15.28700 0.1550769
15.28800 0.12427049
15.28900 0.093324471
15.29000 0.062243192
15.29100 0.03103099
15.29200 -0.00030782949
15.29300 -0.031768982
15.29400 -0.06334820599999999
15.29500 -0.095041253
15.29600 -0.12684388
15.29700 -0.15875183
15.29800 -0.19076084
15.29900 -0.22286662999999998
15.30000 -0.2550649
15.30100 -0.28735127
15.30200 -0.31972134
15.30300 -0.35217064
15.30400 -0.38469466
15.30500 -0.41728881
15.30600 -0.44994843
15.30700 -0.48266882
15.30800 -0.51544514
15.30900 -0.54827258
15.31000 -0.58114622
15.31100 -0.6140611100000001
15.31200 -0.64701224
15.31300 -0.67999456
15.31400 -0.71300301
15.31500 -0.74603246
15.31600 -0.77907783
15.31700 -0.8121340499999999
15.31800 -0.845196
15.31900 -0.87825852
15.32000 -0.9113166500000001
15.32100 -0.9443652800000001
15.32200 -0.97739939
15.32300 -1.0104139
15.32400 -1.0434041
15.32500 -1.0763648000000001
15.32600 -1.1092912
15.32700 -1.1421785
15.32800 -1.1750218
15.32900 -1.2078161
15.33000 -1.2405568
15.33100 -1.2732388000000001
15.33200 -1.3058575
15.33300 -1.338408
15.33400 -1.3708853
15.33500 -1.4032845999999999
15.33600 -1.4356011
15.33700 -1.4678297
15.33800 -1.4999655
15.33900 -1.5320037
15.34000 -1.5639389
15.34100 -1.5957664999999999
15.34200 -1.627481
15.34300 -1.6590776000000003
15.34400 -1.6905511000000002
15.34500 -1.7218963999999999
15.34600 -1.7531084
15.34700 -1.7841817999999998
15.34800 -1.8151117
15.34900 -1.8458931
15.35000 -1.8765207
15.35100 -1.9069896999999998
15.35200 -1.9372949
15.35300 -1.9674316
15.35400 -1.9973949000000002
15.35500 -2.02718
15.35600 -2.0567823
15.35700 -2.086197
15.35800 -2.1154197
15.35900 -2.1444457
15.36000 -2.1732707
15.36100 -2.20189
15.36200 -2.2302995
15.36300 -2.2584947
15.36400 -2.2864714
15.36500 -2.3142254
15.36600 -2.3417521
15.36700 -2.3690474999999998
15.36800 -2.3961072999999997
15.36900 -2.4229269
15.37000 -2.4495024
15.37100 -2.4758292
15.37200 -2.5019031000000003
15.37300 -2.5277195
15.37400 -2.5532743
15.37500 -2.5785629
15.37600 -2.6035808
15.37700 -2.6283236000000003
15.37800 -2.6527867
15.37900 -2.6769657
15.38000 -2.7008561
15.38100 -2.7244536
15.38200 -2.7477536000000002
15.38300 -2.7707517
15.38400 -2.7934436
15.38500 -2.8158249
15.38600 -2.8378917
15.38700 -2.8596397
15.38800 -2.881065
15.38900 -2.9021636
15.39000 -2.9229315
15.39100 -2.9433651000000003
15.39200 -2.9634608
15.39300 -2.9832148999999997
15.39400 -3.002624
15.39500 -3.0216848
15.39600 -3.0403942
15.39700 -3.0587487
15.39800 -3.0767452
15.39900 -3.0943807
15.40000 -3.1116523
15.40100 -3.1285569
15.40200 -3.1450916
15.40300 -3.1612533999999997
15.40400 -3.1770397
15.40500 -3.1924471000000003
15.40600 -3.2074735
15.40700 -3.2221153000000005
15.40800 -3.2363702
15.40900 -3.2502349
15.41000 -3.2637070999999995
15.41100 -3.2767836000000004
15.41200 -3.2894615000000003
15.41300 -3.3017382
15.41400 -3.3136107
15.41500 -3.3250764000000004
15.41600 -3.3361327000000003
15.41700 -3.3467766
15.41800 -3.3570055
15.41900 -3.3668167999999996
15.42000 -3.3762079
15.42100 -3.3851765
15.42200 -3.3937201
15.42300 -3.4018368
15.42400 -3.4095239
15.42500 -3.4167793
15.42600 -3.4236014000000003
15.42700 -3.429988
15.42800 -3.4359373
15.42900 -3.4414477999999997
15.43000 -3.4465179
15.43100 -3.4511458000000004
15.43200 -3.4553304
15.43300 -3.4590703
15.43400 -3.4623642
15.43500 -3.465211
15.43600 -3.4676093999999997
15.43700 -3.4695584000000004
15.43800 -3.4710571000000003
15.43900 -3.4721043
15.44000 -3.4726991999999997
15.44100 -3.4728412
15.44200 -3.4725289999999998
15.44300 -3.4717618999999997
15.44400 -3.4705393
15.44500 -3.4688603
15.44600 -3.4667242000000003
15.44700 -3.4641303
15.44800 -3.4610781999999998
15.44900 -3.4575675
15.45000 -3.4535973999999996
15.45100 -3.4491677
15.45200 -3.4442779
15.45300 -3.438928
15.45400 -3.4331175999999997
15.45500 -3.4268465
15.45600 -3.4201149
15.45700 -3.4129227999999996
15.45800 -3.4052704000000005
15.45900 -3.3971578000000004
15.46000 -3.3885855
15.46100 -3.3795539
15.46200 -3.3700637999999996
15.46300 -3.3601154
15.46400 -3.3497095
15.46500 -3.3388468999999996
15.46600 -3.3275284000000003
15.46700 -3.3157550000000002
15.46800 -3.3035275000000004
15.46900 -3.2908465999999996
15.47000 -3.2777138
15.47100 -3.2641299
15.47200 -3.2500964
15.47300 -3.2356138999999997
15.47400 -3.2206841
15.47500 -3.2053078999999998
15.47600 -3.1894869999999997
15.47700 -3.1732224
15.47800 -3.1565152
15.47900 -3.1393672999999995
15.48000 -3.12178
15.48100 -3.1037549
15.48200 -3.0852934
15.48300 -3.0663975
15.48400 -3.0470686000000002
15.48500 -3.0273089
15.48600 -3.0071201
15.48700 -2.9865043
15.48800 -2.9654637
15.48900 -2.9440003
15.49000 -2.9221164
15.49100 -2.8998148
15.49200 -2.8770976
15.49300 -2.8539676
15.49400 -2.8304275
15.49500 -2.80648
15.49600 -2.782128
15.49700 -2.7573746
15.49800 -2.7322224999999998
15.49900 -2.706675
15.50000 -2.6807353
15.50100 -2.6544064
15.50200 -2.6276916
15.50300 -2.6005942
15.50400 -2.5731174
15.50500 -2.5452645
15.50600 -2.5170391
15.50700 -2.4884443999999997
15.50800 -2.4594836
15.50900 -2.4301602
15.51000 -2.4004776
15.51100 -2.3704393
15.51200 -2.3400487
15.51300 -2.3093095
15.51400 -2.2782251
15.51500 -2.2467989
15.51600 -2.2150349
15.51700 -2.1829363
15.51800 -2.1505073
15.51900 -2.1177514
15.52000 -2.0846725999999998
15.52100 -2.051275
15.52200 -2.0175625
15.52300 -1.9835392
15.52400 -1.9492095
15.52500 -1.9145779000000003
15.52600 -1.8796487000000002
15.52700 -1.8444262
15.52800 -1.8089155
15.52900 -1.7731210000000002
15.53000 -1.7370475
15.53100 -1.7007001000000002
15.53200 -1.6640835
15.53300 -1.6272027000000002
15.53400 -1.5900629
15.53500 -1.5526689999999999
15.53600 -1.5150261
15.53700 -1.4771394
15.53800 -1.4390141
15.53900 -1.4006551
15.54000 -1.3620676999999999
15.54100 -1.3232569
15.54200 -1.2842279
15.54300 -1.2449857
15.54400 -1.2055354
15.54500 -1.1658822
15.54600 -1.1260311
15.54700 -1.0859872
15.54800 -1.0457557
15.54900 -1.0053414999999999
15.55000 -0.96474988
15.55100 -0.92398589
15.55200 -0.88305473
15.55300 -0.8419617100000001
15.55400 -0.80071194
15.55500 -0.75931083
15.55600 -0.7177637
15.55700 -0.67607597
15.55800 -0.63425312
15.55900 -0.5923006700000001
15.56000 -0.55022426
15.56100 -0.50802948
15.56200 -0.46572209999999997
15.56300 -0.42330786
15.56400 -0.38079251999999997
15.56500 -0.33818197
15.56600 -0.29548210999999996
15.56700 -0.25269883
15.56800 -0.20983806000000002
15.56900 -0.16690576000000001
15.57000 -0.12390792
15.57100 -0.08085047
15.57200 -0.0377394
15.57300 0.0054193361999999995
15.57400 0.048619791
15.57500 0.091856025
15.57600 0.13512211999999998
15.57700 0.1784122
15.57800 0.22172035999999998
15.57900 0.26504076
15.58000 0.30836759
15.58100 0.35169499
15.58200 0.39501716
15.58300 0.43832832
15.58400 0.48162270999999995
15.58500 0.5248945199999999
15.58600 0.5681379200000001
15.58700 0.61134719
15.58800 0.65451651
15.58900 0.6976399999999999
15.59000 0.7407119
15.59100 0.7837262899999999
15.59200 0.8266773999999999
15.59300 0.86955922
15.59400 0.91236597
15.59500 0.9550915999999999
15.59600 0.99773025
15.59700 1.0402759
15.59800 1.0827226
15.59900 1.1250643
15.60000 1.1672952
15.60100 1.2094093
15.60200 1.2514006
15.60300 1.2932633
15.60400 1.3349913999999998
15.60500 1.3765790999999998
15.60600 1.4180207
15.60700 1.4593102
15.60800 1.5004421000000001
15.60900 1.5414106
15.61000 1.5822101000000002
15.61100 1.6228349999999998
15.61200 1.6632799
15.61300 1.7035391
15.61400 1.7436074
15.61500 1.7834792
15.61600 1.8231491999999998
15.61700 1.8626121999999998
15.61800 1.9018626
15.61900 1.9408952
15.62000 1.9797049
15.62100 2.0182862999999998
15.62200 2.0566342
15.62300 2.0947432
15.62400 2.1326082
15.62500 2.1702239000000003
15.62600 2.2075851
15.62700 2.2446863
15.62800 2.2815226
15.62900 2.3180885
15.63000 2.3543789999999998
15.63100 2.3903888
15.63200 2.4261128
15.63300 2.4615459
15.63400 2.4966832
15.63500 2.5315195
15.63600 2.5660498
15.63700 2.6002694
15.63800 2.6341733
15.63900 2.6677568
15.64000 2.7010152
15.64100 2.733944
15.64200 2.7665386
15.64300 2.7987948
15.64400 2.830708
15.64500 2.8622741
15.64600 2.8934889
15.64700 2.9243482000000003
15.64800 2.9548483
15.64900 2.984985
15.65000 3.0147545
15.65100 3.0441532000000002
15.65200 3.0731771
15.65300 3.1018227
15.65400 3.1300860999999998
15.65500 3.1579639999999998
15.65600 3.1854529
15.65700 3.2125491999999998
15.65800 3.2392491000000003
15.65900 3.2655492
15.66000 3.2914462999999996
15.66100 3.3169366
15.66200 3.3420172
15.66300 3.3666842000000003
15.66400 3.3909343
15.66500 3.4147639
15.66600 3.4381699
15.66700 3.4611493
15.66800 3.4836985
15.66900 3.5058143999999998
15.67000 3.5274940999999997
15.67100 3.5487342999999996
15.67200 3.5695317999999996
15.67300 3.5898842
15.67400 3.6097884
15.67500 3.6292419
15.67600 3.648242
15.67700 3.6667861000000004
15.67800 3.6848720000000004
15.67900 3.7024970999999995
15.68000 3.7196594999999997
15.68100 3.7363573999999997
15.68200 3.7525885000000003
15.68300 3.7683508999999997
15.68400 3.7836429
15.68500 3.7984628
15.68600 3.8128089
15.68700 3.8266799999999996
15.68800 3.8400746999999997
15.68900 3.8529913999999996
15.69000 3.8654286000000004
15.69100 3.8773857
15.69200 3.8888610999999997
15.69300 3.8998537
15.69400 3.9103622999999996
15.69500 3.920386
15.69600 3.9299238
15.69700 3.9389748000000004
15.69800 3.9475380999999996
15.69900 3.9556127000000005
15.70000 3.9631977999999997
15.70100 3.970293
15.70200 3.9768972
15.70300 3.9830096000000004
15.70400 3.98863
15.70500 3.9937578
15.70600 3.9983928000000004
15.70700 4.0025341999999995
15.70800 4.006182
15.70900 4.0093362
15.71000 4.0119965
15.71100 4.0141627
15.71200 4.015835
15.71300 4.017013700000001
15.71400 4.017699100000001
15.71500 4.0178917
15.71600 4.0175915
15.71700 4.016799499999999
15.71800 4.0155161
15.71900 4.0137421
15.72000 4.0114783
15.72100 4.0087253
15.72200 4.0054843
15.72300 4.0017564
15.72400 3.9975423
15.72500 3.9928435999999996
15.72600 3.9876614
15.72700 3.9819967
15.72800 3.9758511000000003
15.72900 3.9692257
15.73000 3.9621223
15.73100 3.9545421
15.73200 3.9464869
15.73300 3.9379582
15.73400 3.9289579
15.73500 3.9194874
15.73600 3.9095491000000004
15.73700 3.8991444
15.73800 3.8882754999999998
15.73900 3.8769443
15.74000 3.8651530000000003
15.74100 3.8529038
15.74200 3.8401995
15.74300 3.8270421
15.74400 3.8134344000000002
15.74500 3.7993785000000004
15.74600 3.7848774
15.74700 3.7699342
15.74800 3.7545513
15.74900 3.7387319000000003
15.75000 3.7224792
15.75100 3.7057959
15.75200 3.6886851999999997
15.75300 3.6711506999999997
15.75400 3.6531951
15.75500 3.634822
15.75600 3.616035
15.75700 3.5968371
15.75800 3.5772320000000004
15.75900 3.5572231000000003
15.76000 3.5368137
15.76100 3.5160072
15.76200 3.4948073
15.76300 3.4732178000000005
15.76400 3.4512419000000003
15.76500 3.4288830999999997
15.76600 3.4061453999999998
15.76700 3.3830322
15.76800 3.3595473
15.76900 3.3356946
15.77000 3.3114776
15.77100 3.2869004
15.77200 3.2619666
15.77300 3.2366805
15.77400 3.2110464
15.77500 3.1850681
15.77600 3.1587496
15.77700 3.1320955999999995
15.77800 3.1051103
15.77900 3.0777983
15.78000 3.0501641
15.78100 3.0222123
15.78200 2.9939478
15.78300 2.9653752
15.78400 2.9364993999999998
15.78500 2.9073253
15.78600 2.8778579
15.78700 2.8481022
15.78800 2.8180633
15.78900 2.7877463000000002
15.79000 2.7571565
15.79100 2.7262988
15.79200 2.6951784
15.79300 2.6638005
15.79400 2.6321704
15.79500 2.600293
15.79600 2.5681736
15.79700 2.5358174
15.79800 2.5032293
15.79900 2.4704145
15.80000 2.4373782999999998
15.80100 2.4041256
15.80200 2.3706615
15.80300 2.3369910000000003
15.80400 2.3031194
15.80500 2.2690516
15.80600 2.2347929
15.80700 2.2003483
15.80800 2.1657232
15.80900 2.1309227
15.81000 2.0959521
15.81100 2.0608168
15.81200 2.0255221
15.81300 1.9900734
15.81400 1.9544762
15.81500 1.9187361
15.81600 1.8828588
15.81700 1.8468497
15.81800 1.8107148
15.81900 1.7744597
15.82000 1.7380902999999999
15.82100 1.7016122000000002
15.82200 1.6650314
15.82300 1.6283538
15.82400 1.5915852000000001
15.82500 1.5547315000000002
15.82600 1.5177985
15.82700 1.4807921
15.82800 1.4437181000000001
15.82900 1.4065823
15.83000 1.3693903
15.83100 1.3321479
15.83200 1.2948607
15.83300 1.2575344
15.83400 1.2201745
15.83500 1.1827866
15.83600 1.145376
15.83700 1.1079482
15.83800 1.0705086000000001
15.83900 1.0330627000000001
15.84000 0.9956155899999999
15.84100 0.95817279
15.84200 0.9207394900000001
15.84300 0.8833210899999999
15.84400 0.84592281
15.84500 0.80854995
15.84600 0.77120792
15.84700 0.73390198
15.84800 0.69663748
15.84900 0.6594198299999999
15.85000 0.62225433
15.85100 0.58514639
15.85200 0.54810145
15.85300 0.5111248700000001
15.85400 0.4742221
15.85500 0.43739853
15.85600 0.40065958
15.85700 0.36401064
15.85800 0.32745704999999997
15.85900 0.29100415
15.86000 0.25465726
15.86100 0.21842166
15.86200 0.18230256
15.86300 0.14630514
15.86400 0.11043452
15.86500 0.074695778
15.86600 0.039093924
15.86700 0.0036339169999999995
15.86800 -0.031679345
15.86900 -0.066841027
15.87000 -0.10184634
15.87100 -0.13669056000000002
15.87200 -0.17136903
15.87300 -0.20587712000000002
15.87400 -0.24021028
15.87500 -0.27436398
15.87600 -0.30833371
15.87700 -0.34211506
15.87800 -0.37570363
15.87900 -0.40909503999999997
15.88000 -0.44228495
15.88100 -0.47526909
15.88200 -0.50804317
15.88300 -0.54060291
15.88400 -0.57294411
15.88500 -0.6050626299999999
15.88600 -0.63695428
15.88700 -0.66861496
15.88800 -0.70004063
15.88900 -0.73122727
15.89000 -0.76217088
15.89100 -0.7928676000000001
15.89200 -0.82331346
15.89300 -0.8535048
15.89400 -0.8834377900000001
15.89500 -0.9131088900000001
15.89600 -0.9425143699999999
15.89700 -0.97165089
15.89800 -1.000515
15.89900 -1.0291032
15.90000 -1.0574125
15.90100 -1.0854395
15.90200 -1.1131813000000002
15.90300 -1.1406348
15.90400 -1.1677971
15.90500 -1.1946653
15.90600 -1.2212364999999998
15.90700 -1.2475081000000001
15.90800 -1.2734773
15.90900 -1.2991414
15.91000 -1.324498
15.91100 -1.3495443
15.91200 -1.3742778
15.91300 -1.3986961
15.91400 -1.4227966
15.91500 -1.4465769
15.91600 -1.4700345
15.91700 -1.493167
15.91800 -1.5159721
15.91900 -1.5384472999999999
15.92000 -1.5605904
15.92100 -1.5823991999999998
15.92200 -1.6038713999999998
15.92300 -1.6250048
15.92400 -1.6457975
15.92500 -1.6662473
15.92600 -1.6863522999999998
15.92700 -1.7061107
15.92800 -1.7255208000000002
15.92900 -1.7445808
15.93000 -1.7632892
15.93100 -1.7816447
15.93200 -1.7996456
15.93300 -1.817291
15.93400 -1.8345796
15.93500 -1.8515104
15.93600 -1.8680826000000001
15.93700 -1.8842952
15.93800 -1.9001477999999998
15.93900 -1.9156396
15.94000 -1.9307702999999998
15.94100 -1.9455391999999998
15.94200 -1.9599462
15.94300 -1.9739909
15.94400 -1.9876732000000001
15.94500 -2.0009927
15.94600 -2.0139497
15.94700 -2.026544
15.94800 -2.0387754
15.94900 -2.0506442
15.95000 -2.0621503
15.95100 -2.0732939
15.95200 -2.0840751
15.95300 -2.0944942
15.95400 -2.1045512
15.95500 -2.1142464
15.95600 -2.1235801
15.95700 -2.1325525
15.95800 -2.1411639
15.95900 -2.1494148
15.96000 -2.1573056
15.96100 -2.1648368000000002
15.96200 -2.1720089000000002
15.96300 -2.1788226
15.96400 -2.1852785999999997
15.96500 -2.1913774
15.96600 -2.1971202
15.96700 -2.2025079
15.96800 -2.2075413
15.96900 -2.2122219
15.97000 -2.2165507
15.97100 -2.2205293
15.97200 -2.2241591
15.97300 -2.2274414
15.97400 -2.2303782
15.97500 -2.232971
15.97600 -2.2352219
15.97700 -2.2371326000000002
15.97800 -2.2387052
15.97900 -2.2399418
15.98000 -2.2408444
15.98100 -2.2414153
15.98200 -2.2416569
15.98300 -2.2415712
15.98400 -2.2411607
15.98500 -2.2404278
15.98600 -2.2393746
15.98700 -2.2380036999999997
15.98800 -2.2363177000000003
15.98900 -2.2343189
15.99000 -2.2320097
15.99100 -2.2293929
15.99200 -2.226471
15.99300 -2.2232464
15.99400 -2.2197219
15.99500 -2.2159003
15.99600 -2.2117842
15.99700 -2.2073762
15.99800 -2.2026794
15.99900 -2.1976966
16.00000 -2.1924308
16.00100 -2.1868847000000002
16.00200 -2.1810617
16.00300 -2.1749649
16.00400 -2.1685973
16.00500 -2.1619622
16.00600 -2.1550626999999998
16.00700 -2.1479024
16.00800 -2.1404846
16.00900 -2.1328125
16.01000 -2.1248899000000003
16.01100 -2.1167203999999997
16.01200 -2.1083074
16.01300 -2.0996544999999998
16.01400 -2.0907655000000003
16.01500 -2.0816442
16.01600 -2.0722941
16.01700 -2.0627189
16.01800 -2.0529227
16.01900 -2.0429092
16.02000 -2.0326820999999997
16.02100 -2.0222453000000002
16.02200 -2.0116027
16.02300 -2.0007584
16.02400 -1.9897161
16.02500 -1.9784797
16.02600 -1.9670533000000001
16.02700 -1.9554407999999999
16.02800 -1.9436464
16.02900 -1.9316738
16.03000 -1.9195273999999998
16.03100 -1.907211
16.03200 -1.8947288
16.03300 -1.8820852
16.03400 -1.8692842
16.03500 -1.8563298999999998
16.03600 -1.8432266999999998
16.03700 -1.8299788000000001
16.03800 -1.8165907
16.03900 -1.8030667999999999
16.04000 -1.7894113
16.04100 -1.7756289
16.04200 -1.7617237000000001
16.04300 -1.7477004
16.04400 -1.7335634999999998
16.04500 -1.7193173999999998
16.04600 -1.7049668
16.04700 -1.6905162000000002
16.04800 -1.6759700999999998
16.04900 -1.6613329
16.05000 -1.646609
16.05100 -1.6318031
16.05200 -1.6169194000000002
16.05300 -1.6019625999999998
16.05400 -1.5869368
16.05500 -1.5718466
16.05600 -1.5566963
16.05700 -1.5414902
16.05800 -1.5262326
16.05900 -1.5109279
16.06000 -1.4955804
16.06100 -1.4801944
16.06200 -1.4647741
16.06300 -1.4493239
16.06400 -1.4338481
16.06500 -1.4183511
16.06600 -1.4028371
16.06700 -1.3873106
16.06800 -1.3717758
16.06900 -1.3562374
16.07000 -1.3406996
16.07100 -1.3251667999999999
16.07200 -1.3096436
16.07300 -1.2941344000000001
16.07400 -1.2786436
16.07500 -1.2631757000000001
16.07600 -1.2477353
16.07700 -1.2323268
16.07800 -1.2169546
16.07900 -1.2016231
16.08000 -1.1863369000000001
16.08100 -1.1711001
16.08200 -1.1559174
16.08300 -1.1407929
16.08400 -1.125731
16.08500 -1.1107359
16.08600 -1.0958117
16.08700 -1.0809625999999999
16.08800 -1.0661927
16.08900 -1.0515059
16.09000 -1.0369063
16.09100 -1.0223977
16.09200 -1.0079841
16.09300 -0.99366913
16.09400 -0.97945668
16.09500 -0.96535031
16.09600 -0.9513537400000001
16.09700 -0.93747061
16.09800 -0.92370445
16.09900 -0.9100587099999999
16.10000 -0.8965370199999999
16.10100 -0.8831427399999999
16.10200 -0.86987931
16.10300 -0.85675018
16.10400 -0.84375879
16.10500 -0.8309084899999999
16.10600 -0.81820264
16.10700 -0.8056445000000001
16.10800 -0.7932375199999999
16.10900 -0.78098499
16.11000 -0.76889023
16.11100 -0.7569565
16.11200 -0.745187
16.11300 -0.7335850500000001
16.11400 -0.72215376
16.11500 -0.71089631
16.11600 -0.6998158099999999
16.11700 -0.68891533
16.11800 -0.6781978999999999
16.11900 -0.66766646
16.12000 -0.65732393
16.12100 -0.6471731199999999
16.12200 -0.63721682
16.12300 -0.62745772
16.12400 -0.61789844
16.12500 -0.60854154
16.12600 -0.59938948
16.12700 -0.59044464
16.12800 -0.58170934
16.12900 -0.5731858799999999
16.13000 -0.56487643
16.13100 -0.55678315
16.13200 -0.54890802
16.13300 -0.54125302
16.13400 -0.53382008
16.13500 -0.52661104
16.13600 -0.5196277499999999
16.13700 -0.51287189
16.13800 -0.50634514
16.13900 -0.50004912
16.14000 -0.49398546
16.14100 -0.48815561
16.14200 -0.48256107
16.14300 -0.47720326
16.14400 -0.47208355
16.14500 -0.46720323
16.14600 -0.46256357000000003
16.14700 -0.45816582
16.14800 -0.45401114
16.14900 -0.45010066000000004
16.15000 -0.44643544
16.15100 -0.44301655000000006
16.15200 -0.43984493
16.15300 -0.43692156000000004
16.15400 -0.43424726
16.15500 -0.43182289
16.15600 -0.42964919
16.15700 -0.42772688999999997
16.15800 -0.42605666
16.15900 -0.42463909
16.16000 -0.4234747
16.16100 -0.42256396
16.16200 -0.42190729
16.16300 -0.42150505000000005
16.16400 -0.42135747999999995
16.16500 -0.42146486
16.16600 -0.42182723999999994
16.16700 -0.42244475
16.16800 -0.42331736
16.16900 -0.424445
16.17000 -0.42582755000000005
16.17100 -0.42746477
16.17200 -0.42935638
16.17300 -0.43150201
16.17400 -0.43390128
16.17500 -0.43655368
16.17600 -0.43945866999999994
16.17700 -0.44261557
16.17800 -0.44602375000000005
16.17900 -0.4496824
16.18000 -0.45359074
16.18100 -0.45774789
16.18200 -0.46215286
16.18300 -0.46680463
16.18400 -0.47170212
16.18500 -0.47684424
16.18600 -0.4822297
16.18700 -0.48785731000000004
16.18800 -0.49372572
16.18900 -0.49983351
16.19000 -0.50617927
16.19100 -0.51276144
16.19200 -0.5195784400000001
16.19300 -0.52662864
16.19400 -0.53391033
16.19500 -0.54142182
16.19600 -0.5491612499999999
16.19700 -0.5571268
16.19800 -0.56531657
16.19900 -0.57372861
16.20000 -0.5823609000000001
16.20100 -0.59121135
16.20200 -0.60027787
16.20300 -0.60955831
16.20400 -0.61905049
16.20500 -0.6287521699999999
16.20600 -0.6386610699999999
16.20700 -0.64877481
16.20800 -0.65909103
16.20900 -0.66960729
16.21000 -0.68032108
16.21100 -0.6912299000000001
16.21200 -0.70233112
16.21300 -0.71362215
16.21400 -0.72510024
16.21500 -0.73676268
16.21600 -0.74860668
16.21700 -0.7606294
16.21800 -0.77282791
16.21900 -0.78519918
16.22000 -0.79774028
16.22100 -0.8104480799999999
16.22200 -0.82331952
16.22300 -0.8363513300000001
16.22400 -0.8495402500000001
16.22500 -0.8628830299999999
16.22600 -0.87637631
16.22700 -0.8900167400000001
16.22800 -0.90380078
16.22900 -0.91772499
16.23000 -0.9317858099999999
16.23100 -0.94597964
16.23200 -0.96030282
16.23300 -0.9747518199999999
16.23400 -0.9893228299999999
16.23500 -1.0040122
16.23600 -1.0188161
16.23700 -1.0337309
16.23800 -1.0487527
16.23900 -1.0638775
16.24000 -1.0791017999999999
16.24100 -1.0944215
16.24200 -1.1098327
16.24300 -1.1253317
16.24400 -1.1409144
16.24500 -1.1565769
16.24600 -1.1723153
16.24700 -1.1881256
16.24800 -1.2040039
16.24900 -1.2199461
16.25000 -1.2359481
16.25100 -1.252006
16.25200 -1.2681156
16.25300 -1.2842729000000002
16.25400 -1.3004737
16.25500 -1.3167138999999999
16.25600 -1.3329893000000002
16.25700 -1.3492956999999999
16.25800 -1.3656288
16.25900 -1.3819845000000002
16.26000 -1.3983586
16.26100 -1.4147467
16.26200 -1.4311445
16.26300 -1.4475477
16.26400 -1.463952
16.26500 -1.4803531
16.26600 -1.4967465
16.26700 -1.5131279
16.26800 -1.5294929000000002
16.26900 -1.5458371
16.27000 -1.5621562
16.27100 -1.5784459000000002
16.27200 -1.5947016
16.27300 -1.6109189
16.27400 -1.6270934000000001
16.27500 -1.6432207
16.27600 -1.6592966
16.27700 -1.6753165
16.27800 -1.6912759999999998
16.27900 -1.7071709000000002
16.28000 -1.7229967
16.28100 -1.7387488999999998
16.28200 -1.7544232
16.28300 -1.7700154
16.28400 -1.785521
16.28500 -1.8009355
16.28600 -1.8162547
16.28700 -1.8314742
16.28800 -1.8465894999999999
16.28900 -1.8615965
16.29000 -1.8764907000000002
16.29100 -1.8912679000000001
16.29200 -1.9059235
16.29300 -1.9204534999999998
16.29400 -1.9348534000000002
16.29500 -1.9491189999999998
16.29600 -1.9632461
16.29700 -1.9772302
16.29800 -1.9910673
16.29900 -2.0047531
16.30000 -2.0182833000000002
16.30100 -2.0316539000000002
16.30200 -2.0448608
16.30300 -2.0578999000000002
16.30400 -2.0707672
16.30500 -2.0834585999999997
16.30600 -2.0959701
16.30700 -2.1082979
16.30800 -2.1204378
16.30900 -2.1323863
16.31000 -2.1441393
16.31100 -2.1556929
16.31200 -2.1670434999999997
16.31300 -2.1781873
16.31400 -2.1891205
16.31500 -2.1998394
16.31600 -2.2103405
16.31700 -2.2206198
16.31800 -2.2306738
16.31900 -2.2404989
16.32000 -2.2500915
16.32100 -2.259448
16.32200 -2.2685646999999998
16.32300 -2.2774383
16.32400 -2.2860654
16.32500 -2.2944421999999998
16.32600 -2.3025656
16.32700 -2.3104321
16.32800 -2.3180384
16.32900 -2.3253812
16.33000 -2.3324572
16.33100 -2.3392631
16.33200 -2.3457959
16.33300 -2.3520526999999998
16.33400 -2.3580303000000002
16.33500 -2.3637258
16.33600 -2.3691362000000002
16.33700 -2.3742588
16.33800 -2.3790909
16.33900 -2.3836296
16.34000 -2.3878723
16.34100 -2.3918167
16.34200 -2.39546
16.34300 -2.3987998999999998
16.34400 -2.4018342
16.34500 -2.4045605
16.34600 -2.4069766
16.34700 -2.4090802
16.34800 -2.4108695
16.34900 -2.4123423
16.35000 -2.4134966
16.35100 -2.4143303
16.35200 -2.4148418
16.35300 -2.4150291
16.35400 -2.4148906
16.35500 -2.4144242
16.35600 -2.4136284
16.35700 -2.4125015
16.35800 -2.4110418
16.35900 -2.4092477
16.36000 -2.4071176
16.36100 -2.4046497000000002
16.36200 -2.4018429
16.36300 -2.3986956
16.36400 -2.3952063
16.36500 -2.3913736
16.36600 -2.3871962
16.36700 -2.382673
16.36800 -2.3778027
16.36900 -2.3725843
16.37000 -2.3670166999999998
16.37100 -2.3610989
16.37200 -2.3548301
16.37300 -2.3482097
16.37400 -2.3412368999999997
16.37500 -2.3339111
16.37600 -2.3262318
16.37700 -2.3181988000000002
16.37800 -2.3098115
16.37900 -2.3010699
16.38000 -2.2919739000000003
16.38100 -2.2825234
16.38200 -2.2727184
16.38300 -2.2625592
16.38400 -2.2520458
16.38500 -2.2411786
16.38600 -2.2299577
16.38700 -2.2183835999999997
16.38800 -2.2064567
16.38900 -2.1941775
16.39000 -2.1815468
16.39100 -2.1685646999999997
16.39200 -2.1552322
16.39300 -2.1415498
16.39400 -2.1275182999999998
16.39500 -2.1131385
16.39600 -2.0984111
16.39700 -2.0833371
16.39800 -2.0679174000000002
16.39900 -2.0521529
16.40000 -2.0360446
16.40100 -2.0195935
16.40200 -2.0028008
16.40300 -1.9856677999999999
16.40400 -1.9681958
16.40500 -1.9503860000000002
16.40600 -1.9322399000000001
16.40700 -1.9137589
16.40800 -1.8949444999999998
16.40900 -1.8757986
16.41000 -1.8563226
16.41100 -1.8365185999999998
16.41200 -1.8163884000000001
16.41300 -1.7959340000000001
16.41400 -1.7751575
16.41500 -1.7540608999999998
16.41600 -1.7326467
16.41700 -1.7109169
16.41800 -1.6888740999999998
16.41900 -1.6665207000000002
16.42000 -1.6438594000000002
16.42100 -1.6208926
16.42200 -1.597623
16.42300 -1.5740532000000003
16.42400 -1.5501861000000001
16.42500 -1.5260245000000001
16.42600 -1.501571
16.42700 -1.4768287999999998
16.42800 -1.4518005999999999
16.42900 -1.4264894
16.43000 -1.4008981999999999
16.43100 -1.3750301
16.43200 -1.3488881
16.43300 -1.3224754
16.43400 -1.2957953
16.43500 -1.2688507999999998
16.43600 -1.2416454000000001
16.43700 -1.2141824
16.43800 -1.1864652
16.43900 -1.1584974
16.44000 -1.1302825
16.44100 -1.1018242
16.44200 -1.0731261
16.44300 -1.0441921
16.44400 -1.0150259
16.44500 -0.9856316299999999
16.44600 -0.9560130499999999
16.44700 -0.92617432
16.44800 -0.8961195099999999
16.44900 -0.8658527399999999
16.45000 -0.8353781899999999
16.45100 -0.80470014
16.45200 -0.77382275
16.45300 -0.7427502899999999
16.45400 -0.71148709
16.45500 -0.68003745
16.45600 -0.64840573
16.45700 -0.6165962700000001
16.45800 -0.58461344
16.45900 -0.55246158
16.46000 -0.5201451
16.46100 -0.48766844000000004
16.46200 -0.45503601000000005
16.46300 -0.42225229999999997
16.46400 -0.38932178
16.46500 -0.35624895
16.46600 -0.32303836
16.46700 -0.28969459000000003
16.46800 -0.25622225
16.46900 -0.22262605
16.47000 -0.18891068
16.47100 -0.15508092
16.47200 -0.12114161999999999
16.47300 -0.087097666
16.47400 -0.052954006
16.47500 -0.018715656
16.47600 0.015612303
16.47700 0.050024735
16.47800 0.084516441
16.47900 0.11908216
16.48000 0.15371661
16.48100 0.18841439999999998
16.48200 0.22317016999999997
16.48300 0.25797847
16.48400 0.29283385
16.48500 0.32773081
16.48600 0.36266388
16.48700 0.39762751999999996
16.48800 0.43261628999999996
16.48900 0.46762465
16.49000 0.50264718
16.49100 0.5376783700000001
16.49200 0.5727128100000001
16.49300 0.60774516
16.49400 0.6427700199999999
16.49500 0.67778206
16.49600 0.7127760399999999
16.49700 0.74774669
16.49800 0.7826888000000001
16.49900 0.8175971900000001
16.50000 0.8524667499999999
16.50100 0.88729234
16.50200 0.9220688600000001
16.50300 0.95679117
16.50400 0.99145416
16.50500 1.0260527
16.50600 1.0605817
16.50700 1.095036
16.50800 1.1294103
16.50900 1.1636997
16.51000 1.1978987
16.51100 1.2320021
16.51200 1.2660047
16.51300 1.2999011
16.51400 1.3336860000000001
16.51500 1.3673538
16.51600 1.4008993
16.51700 1.434317
16.51800 1.4676012999999999
16.51900 1.500747
16.52000 1.5337485
16.52100 1.5666001999999999
16.52200 1.5992969
16.52300 1.6318331
16.52400 1.6642033999999999
16.52500 1.6964024000000002
16.52600 1.7284247999999998
16.52700 1.7602652
16.52800 1.7919185
16.52900 1.8233795000000002
16.53000 1.8546429
16.53100 1.8857038
16.53200 1.9165572
16.53300 1.9471981
16.53400 1.9776214
16.53500 2.0078225
16.53600 2.0377966
16.53700 2.0675387
16.53800 2.0970445
16.53900 2.1263091000000003
16.54000 2.1553278
16.54100 2.1840962
16.54200 2.2126097000000002
16.54300 2.2408638
16.54400 2.268854
16.54500 2.2965758999999997
16.54600 2.3240250000000002
16.54700 2.3511969
16.54800 2.3780870999999997
16.54900 2.4046914999999998
16.55000 2.4310054
16.55100 2.4570247
16.55200 2.4827451
16.55300 2.5081621
16.55400 2.5332719
16.55500 2.5580700000000003
16.55600 2.5825523
16.55700 2.6067147
16.55800 2.6305532
16.55900 2.6540639
16.56000 2.6772426
16.56100 2.7000858
16.56200 2.7225893
16.56300 2.7447496
16.56400 2.7665628
16.56500 2.7880255
16.56600 2.8091341
16.56700 2.8298851
16.56800 2.8502751
16.56900 2.8703008
16.57000 2.8899589999999997
16.57100 2.9092465
16.57200 2.9281599
16.57300 2.9466964
16.57400 2.9648529
16.57500 2.9826265000000003
16.57600 3.0000141
16.57700 3.0170128000000003
16.57800 3.0336197
16.57900 3.0498322
16.58000 3.0656475999999997
16.58100 3.0810627999999998
16.58200 3.0960755
16.58300 3.110683
16.58400 3.1248825
16.58500 3.1386718
16.58600 3.1520482000000003
16.58700 3.1650096000000003
16.58800 3.1775534000000003
16.58900 3.1896774000000003
16.59000 3.2013792999999997
16.59100 3.2126571999999998
16.59200 3.223509
16.59300 3.2339327
16.59400 3.2439265
16.59500 3.2534886
16.59600 3.2626174
16.59700 3.2713111
16.59800 3.2795682999999998
16.59900 3.2873873
16.60000 3.2947670999999996
16.60100 3.3017062
16.60200 3.3082034000000005
16.60300 3.3142578
16.60400 3.3198684
16.60500 3.3250338999999998
16.60600 3.3297539
16.60700 3.3340271999999995
16.60800 3.3378534
16.60900 3.3412319000000004
16.61000 3.3441617999999997
16.61100 3.3466429
16.61200 3.3486746
16.61300 3.3502563999999997
16.61400 3.3513881000000003
16.61500 3.3520699
16.61600 3.3523008
16.61700 3.3520809999999996
16.61800 3.3514109
16.61900 3.3502899000000004
16.62000 3.3487181999999995
16.62100 3.3466958
16.62200 3.3442228999999997
16.62300 3.3413
16.62400 3.3379275
16.62500 3.3341054000000003
16.62600 3.3298343
16.62700 3.3251151
16.62800 3.3199482000000002
16.62900 3.3143342
16.63000 3.3082739
16.63100 3.3017684
16.63200 3.2948185
16.63300 3.2874252999999998
16.63400 3.2795899000000004
16.63500 3.2713138
16.63600 3.2625981
16.63700 3.2534438999999997
16.63800 3.2438531999999998
16.63900 3.2338269000000004
16.64000 3.223367
16.64100 3.212475
16.64200 3.2011531000000004
16.64300 3.1894028
16.64400 3.1772259999999997
16.64500 3.1646248000000003
16.64600 3.1516012000000004
16.64700 3.1381569999999996
16.64800 3.1242948
16.64900 3.1100167
16.65000 3.0953249
16.65100 3.0802218
16.65200 3.0647099
16.65300 3.0487916999999998
16.65400 3.0324697
16.65500 3.0157465
16.65600 2.9986247
16.65700 2.9811071
16.65800 2.9631965
16.65900 2.9448955999999997
16.66000 2.9262072999999997
16.66100 2.9071348
16.66200 2.8876809
16.66300 2.8678488
16.66400 2.8476415
16.66500 2.8270625000000003
16.66600 2.8061148
16.66700 2.7848018
16.66800 2.7631272
16.66900 2.7410941
16.67000 2.7187064
16.67100 2.6959676
16.67200 2.6728814
16.67300 2.6494516
16.67400 2.625682
16.67500 2.6015766
16.67600 2.5771393
16.67700 2.5523740999999998
16.67800 2.5272851999999997
16.67900 2.5018768000000002
16.68000 2.4761531999999997
16.68100 2.4501184
16.68200 2.4237769
16.68300 2.3971329999999997
16.68400 2.3701916
16.68500 2.3429567
16.68600 2.3154331
16.68700 2.2876255000000003
16.68800 2.2595383
16.68900 2.2311764000000003
16.69000 2.2025444000000003
16.69100 2.1736471
16.69200 2.1444894
16.69300 2.115076
16.69400 2.0854119
16.69500 2.0555019
16.69600 2.0253509
16.69700 1.9949637
16.69800 1.9643454
16.69900 1.9335009
16.70000 1.9024353
16.70100 1.8711537
16.70200 1.839661
16.70300 1.8079623999999999
16.70400 1.7760628999999999
16.70500 1.7439676000000002
16.70600 1.7116820000000001
16.70700 1.6792110999999998
16.70800 1.6465601
16.70900 1.6137343
16.71000 1.5807390000000001
16.71100 1.5475797
16.71200 1.5142618
16.71300 1.4807907
16.71400 1.4471718999999998
16.71500 1.4134109000000001
16.71600 1.3795133
16.71700 1.3454847
16.71800 1.3113308000000001
16.71900 1.2770572
16.72000 1.2426697
16.72100 1.2081739
16.72200 1.1735758
16.72300 1.138881
16.72400 1.1040955
16.72500 1.0692248999999998
16.72600 1.0342753
16.72700 0.9992523099999999
16.72800 0.96416203
16.72900 0.9290101900000001
16.73000 0.8938027499999999
16.73100 0.85854558
16.73200 0.82324445
16.73300 0.7879053199999999
16.73400 0.75253402
16.73500 0.71713636
16.73600 0.68171821
16.73700 0.64628534
16.73800 0.61084353
16.73900 0.57539856
16.74000 0.5399562
16.74100 0.50452217
16.74200 0.4691022
16.74300 0.43370201999999997
16.74400 0.39832727
16.74500 0.36298369999999996
16.74600 0.32767698
16.74700 0.2924128
16.74800 0.25719681
16.74900 0.22203471000000002
16.75000 0.18693218
16.75100 0.15189491
16.75200 0.11692859
16.75300 0.08203891299999999
16.75400 0.047231602
16.75500 0.012512367
16.75600 -0.02211308
16.75700 -0.056639017
16.75800 -0.091059727
16.75900 -0.1253695
16.76000 -0.15956262
16.76100 -0.19363341
16.76200 -0.22757614
16.76300 -0.2613852
16.76400 -0.29505491
16.76500 -0.32857966
16.76600 -0.36195386
16.76700 -0.39517195
16.76800 -0.42822845
16.76900 -0.46111788
16.77000 -0.49383477
16.77100 -0.52637374
16.77200 -0.5587294700000001
16.77300 -0.59089661
16.77400 -0.62286993
16.77500 -0.65464424
16.77600 -0.68621431
16.77700 -0.71757506
16.77800 -0.74872142
16.77900 -0.77964836
16.78000 -0.8103508500000001
16.78100 -0.8408240000000001
16.78200 -0.87106293
16.78300 -0.90106279
16.78400 -0.9308188199999999
16.78500 -0.96032619
16.78600 -0.98958025
16.78700 -1.0185761999999998
16.78800 -1.0473095
16.78900 -1.0757755
16.79000 -1.1039698
16.79100 -1.1318876
16.79200 -1.1595247
16.79300 -1.1868766
16.79400 -1.2139387
16.79500 -1.240707
16.79600 -1.267177
16.79700 -1.2933444
16.79800 -1.3192051999999999
16.79900 -1.3447550000000001
16.80000 -1.3699898
16.80100 -1.3949057
16.80200 -1.4194985
16.80300 -1.4437643
16.80400 -1.4676993
16.80500 -1.4912996
16.80600 -1.5145614
16.80700 -1.5374811
16.80800 -1.5600551
16.80900 -1.5822797999999998
16.81000 -1.6041517
16.81100 -1.6256675000000003
16.81200 -1.6468238
16.81300 -1.6676172999999999
16.81400 -1.6880447
16.81500 -1.7081030000000001
16.81600 -1.7277889000000002
16.81700 -1.7470995
16.81800 -1.7660318000000002
16.81900 -1.784583
16.82000 -1.8027501000000001
16.82100 -1.8205306
16.82200 -1.8379212999999999
16.82300 -1.8549198
16.82400 -1.8715234
16.82500 -1.8877296
16.82600 -1.9035357999999998
16.82700 -1.9189395000000002
16.82800 -1.9339385
16.82900 -1.9485302
16.83000 -1.9627126000000001
16.83100 -1.9764833
16.83200 -1.9898402999999998
16.83300 -2.0027816
16.83400 -2.0153051
16.83500 -2.0274092
16.83600 -2.0390918
16.83700 -2.0503515
16.83800 -2.0611867
16.83900 -2.0715958999999997
16.84000 -2.0815775000000003
16.84100 -2.0911302
16.84200 -2.1002529
16.84300 -2.1089446
16.84400 -2.1172039
16.84500 -2.1250299999999998
16.84600 -2.1324218999999998
16.84700 -2.1393789
16.84800 -2.1459002000000003
16.84900 -2.1519851
16.85000 -2.157633
16.85100 -2.1628436
16.85200 -2.1676162
16.85300 -2.1719505999999997
16.85400 -2.1758463
16.85500 -2.1793032
16.85600 -2.1823211
16.85700 -2.1848997
16.85800 -2.187039
16.85900 -2.1887388
16.86000 -2.1899992999999998
16.86100 -2.1908205
16.86200 -2.1912025
16.86300 -2.1911453
16.86400 -2.1906493
16.86500 -2.1897146
16.86600 -2.1883417
16.86700 -2.1865308
16.86800 -2.1842826
16.86900 -2.1815974
16.87000 -2.1784758
16.87100 -2.1749185
16.87200 -2.1709263
16.87300 -2.1665001
16.87400 -2.1616407
16.87500 -2.1563493
16.87600 -2.1506269000000002
16.87700 -2.1444749
16.87800 -2.1378947
16.87900 -2.1308878
16.88000 -2.1234559
16.88100 -2.1156006
16.88200 -2.1073237000000002
16.88300 -2.0986272
16.88400 -2.0895133
16.88500 -2.0799838
16.88600 -2.070041
16.88700 -2.0596871
16.88800 -2.0489246
16.88900 -2.0377558000000002
16.89000 -2.026183
16.89100 -2.0142088
16.89200 -2.0018356
16.89300 -1.989066
16.89400 -1.9759025
16.89500 -1.9623477
16.89600 -1.9484043
16.89700 -1.9340748
16.89800 -1.9193618
16.89900 -1.9042679999999998
16.90000 -1.8887963
16.90100 -1.8729493
16.90200 -1.8567297999999999
16.90300 -1.8401405
16.90400 -1.8231845
16.90500 -1.8058645000000002
16.90600 -1.7881837
16.90700 -1.7701451
16.90800 -1.7517517999999999
16.90900 -1.7330070999999998
16.91000 -1.7139142
16.91100 -1.6944768
16.91200 -1.6746981
16.91300 -1.6545819
16.91400 -1.6341319
16.91500 -1.6133521000000002
16.91600 -1.5922460999999999
16.91700 -1.5708179999999998
16.91800 -1.5490721
16.91900 -1.5270125
16.92000 -1.5046434
16.92100 -1.4819693999999999
16.92200 -1.4589947
16.92300 -1.4357237999999999
16.92400 -1.4121613
16.92500 -1.3883119
16.92600 -1.3641799
16.92700 -1.3397702
16.92800 -1.3150874
16.92900 -1.2901359
16.93000 -1.2649206
16.93100 -1.2394461
16.93200 -1.2137168999999999
16.93300 -1.1877377
16.93400 -1.1615129
16.93500 -1.1350472
16.93600 -1.1083452
16.93700 -1.0814114
16.93800 -1.0542503
16.93900 -1.0268665
16.94000 -0.9992645099999999
16.94100 -0.97144898
16.94200 -0.94342455
16.94300 -0.9151957900000001
16.94400 -0.88676754
16.94500 -0.85814446
16.94600 -0.82933148
16.94700 -0.8003334500000001
16.94800 -0.77115539
16.94900 -0.74180239
16.95000 -0.71227951
16.95100 -0.68259202
16.95200 -0.65274518
16.95300 -0.62274439
16.95400 -0.5925950600000001
16.95500 -0.56230263
16.95600 -0.53187269
16.95700 -0.5013107800000001
16.95800 -0.47062249
16.95900 -0.4398135
16.96000 -0.40888945
16.96100 -0.37785596
16.96200 -0.34671873000000003
16.96300 -0.31548336
16.96400 -0.2841555
16.96500 -0.25274076
16.96600 -0.22124473
16.96700 -0.18967296
16.96800 -0.15803096
16.96900 -0.12632423
16.97000 -0.094558246
16.97100 -0.062738429
16.97200 -0.030870179999999997
16.97300 0.0010411157
16.97400 0.032990106
16.97500 0.064971449
16.97600 0.096979813
16.97700 0.12900986
16.97800 0.16105627
16.97900 0.19311369
16.98000 0.22517679999999998
16.98100 0.25724021
16.98200 0.28929855
16.98300 0.32134640000000003
16.98400 0.35337836
16.98500 0.38538893999999996
16.98600 0.41737268000000005
16.98700 0.44932403
16.98800 0.48123742
16.98900 0.5131073300000001
16.99000 0.5449282
16.99100 0.5766944
16.99200 0.6084004
16.99300 0.64004059
16.99400 0.6716094
16.99500 0.70310133
16.99600 0.73451088
16.99700 0.76583256
16.99800 0.7970609700000001
16.99900 0.8281907999999999
17.00000 0.85921679
17.00100 0.8901336200000001
17.00200 0.92093619
17.00300 0.95161945
17.00400 0.9821783799999999
17.00500 1.0126079
17.00600 1.0429033
17.00700 1.0730595
17.00800 1.1030719
17.00900 1.1329356000000002
17.01000 1.1626459
17.01100 1.192198
17.01200 1.2215874
17.01300 1.2508092
17.01400 1.2798587000000001
17.01500 1.3087312
17.01600 1.3374219999999999
17.01700 1.3659262
17.01800 1.3942393000000002
17.01900 1.4223563
17.02000 1.4502724999999999
17.02100 1.477983
17.02200 1.5054832
17.02300 1.5327682
17.02400 1.5598332
17.02500 1.5866734
17.02600 1.6132843000000001
17.02700 1.6396612000000002
17.02800 1.6657993
17.02900 1.6916944
17.03000 1.7173417
17.03100 1.7427370000000002
17.03200 1.7678760000000002
17.03300 1.7927544
17.03400 1.8173683
17.03500 1.8417137000000001
17.03600 1.8657867000000001
17.03700 1.8895835
17.03800 1.9131004999999999
17.03900 1.9363342
17.04000 1.9592809999999998
17.04100 1.9819377
17.04200 2.004301
17.04300 2.0263677
17.04400 2.0481348
17.04500 2.0695992
17.04600 2.0907577
17.04700 2.1116076
17.04800 2.1321456999999997
17.04900 2.1523692
17.05000 2.1722753
17.05100 2.1918610000000003
17.05200 2.2111233
17.05300 2.2300594
17.05400 2.2486662
17.05500 2.266941
17.05600 2.2848809
17.05700 2.3024829
17.05800 2.319744
17.05900 2.3366615
17.06000 2.3532324
17.06100 2.3694539
17.06200 2.3853233
17.06300 2.4008378
17.06400 2.4159949
17.06500 2.430792
17.06600 2.4452265
17.06700 2.4592964
17.06800 2.4729992999999997
17.06900 2.4863331
17.07000 2.4992958
17.07100 2.5118858
17.07200 2.5241012
17.07300 2.5359405
17.07400 2.5474023
17.07500 2.5584852000000002
17.07600 2.5691882
17.07700 2.57951
17.07800 2.5894497999999997
17.07900 2.5990067
17.08000 2.6081799
17.08100 2.6169683999999998
17.08200 2.6253717
17.08300 2.6333891
17.08400 2.64102
17.08500 2.6482636
17.08600 2.6551194000000002
17.08700 2.6615869
17.08800 2.6676655
17.08900 2.6733546
17.09000 2.6786534
17.09100 2.6835617
17.09200 2.6880788
17.09300 2.6922042
17.09400 2.6959375
17.09500 2.6992781
17.09600 2.7022256000000002
17.09700 2.7047798000000003
17.09800 2.7069403
17.09900 2.7087068
17.10000 2.7100794
17.10100 2.7110578
17.10200 2.7116423000000003
17.10300 2.7118330999999998
17.10400 2.7116301999999997
17.10500 2.7110342
17.10600 2.7100457000000002
17.10700 2.7086651
17.10800 2.7068933
17.10900 2.7047312
17.11000 2.7021796
17.11100 2.6992396
17.11200 2.6959125
17.11300 2.6921996999999998
17.11400 2.6881022
17.11500 2.6836218
17.11600 2.6787598
17.11700 2.6735176999999997
17.11800 2.6678974
17.11900 2.6619002
17.12000 2.6555279
17.12100 2.6487822000000003
17.12200 2.6416648
17.12300 2.6341774
17.12400 2.6263216999999996
17.12500 2.6180996000000003
17.12600 2.6095128
17.12700 2.6005629
17.12800 2.5912521
17.12900 2.581582
17.13000 2.5715546999999996
17.13100 2.5611719
17.13200 2.5504358000000003
17.13300 2.5393486
17.13400 2.5279123
17.13500 2.5161292
17.13600 2.5040015999999996
17.13700 2.4915319
17.13800 2.4787229
17.13900 2.4655769000000003
17.14000 2.4520969
17.14100 2.4382858
17.14200 2.4241464
17.14300 2.4096819
17.14400 2.3948953
17.14500 2.3797899
17.14600 2.3643691000000002
17.14700 2.3486361000000002
17.14800 2.3325944
17.14900 2.3162475
17.15000 2.299599
17.15100 2.2826523
17.15200 2.2654111
17.15300 2.2478787000000002
17.15400 2.230059
17.15500 2.2119556
17.15600 2.1935718
17.15700 2.1749115
17.15800 2.155978
17.15900 2.1367749
17.16000 2.1173058
17.16100 2.0975744
17.16200 2.0775842
17.16300 2.0573387
17.16400 2.0368414
17.16500 2.0160962000000002
17.16600 1.9951066
17.16700 1.9738762
17.16800 1.9524088
17.16900 1.9307082999999998
17.17000 1.9087784
17.17100 1.8866230000000002
17.17200 1.8642463000000002
17.17300 1.8416522000000002
17.17400 1.8188449
17.17500 1.7958283
17.17600 1.7726070999999999
17.17700 1.7491855
17.17800 1.7255679
17.17900 1.7017588
17.18000 1.6777627
17.18100 1.6535843000000001
17.18200 1.629228
17.18300 1.6046985999999999
17.18400 1.5800009
17.18500 1.5551393
17.18600 1.5301187
17.18700 1.5049437
17.18800 1.479619
17.18900 1.4541493
17.19000 1.4285391
17.19100 1.4027932
17.19200 1.3769159
17.19300 1.350912
17.19400 1.3247859000000002
17.19500 1.2985419999999999
17.19600 1.272185
17.19700 1.2457190999999999
17.19800 1.2191489
17.19900 1.1924788
17.20000 1.1657133
17.20100 1.1388567
17.20200 1.1119137
17.20300 1.0848886
17.20400 1.0577861
17.20500 1.0306107
17.20600 1.003367
17.20700 0.97605968
17.20800 0.94869351
17.20900 0.92127323
17.21000 0.8938036899999999
[truncated: 320,845 more chars]
