# Supplementary material for: 2D Synthetic dataset of numerical simulations of long-period seismicity in a volcanic edifice and related sensitivity kernels
Source: Data Brief. 2021 Jan 25;34:106673. doi: 10.1016/j.dib.2020.106673 (PMC7841316; doi:10.1016/j.dib.2020.106673)
Supplement: Supplementary Data S1 — Supplementary Raw Research Data. This is open data under the CC BY license http://creativecommons.org/licenses/by/4.0/ [file mmc1.zip › Dataset/OUTPUT_SEISMOGRAMS/9000_3000/disp_Z_hetero_15000_1795_SVF7e-1Hz.semd]

-1.714286 0.0
-1.713286 0.0
-1.712286 0.0
-1.711286 0.0
-1.710286 0.0
-1.709286 0.0
-1.708286 0.0
-1.707286 0.0
-1.706286 0.0
-1.705286 0.0
-1.704286 0.0
-1.703286 0.0
-1.702286 0.0
-1.701286 0.0
-1.700286 0.0
-1.699286 0.0
-1.698286 0.0
-1.697286 0.0
-1.696286 0.0
-1.695286 0.0
-1.694286 0.0
-1.693286 0.0
-1.692286 0.0
-1.691286 0.0
-1.690286 0.0
-1.689286 0.0
-1.688286 0.0
-1.687286 0.0
-1.686286 0.0
-1.685286 0.0
-1.684286 0.0
-1.683286 0.0
-1.682286 0.0
-1.681286 0.0
-1.680286 0.0
-1.679286 0.0
-1.678286 0.0
-1.677286 0.0
-1.676286 0.0
-1.675286 0.0
-1.674286 0.0
-1.673286 0.0
-1.672286 0.0
-1.671286 0.0
-1.670286 0.0
-1.669286 0.0
-1.668286 0.0
-1.667286 0.0
-1.666286 0.0
-1.665286 0.0
-1.664286 0.0
-1.663286 0.0
-1.662286 0.0
-1.661286 0.0
-1.660286 0.0
-1.659286 0.0
-1.658286 0.0
-1.657286 0.0
-1.656286 0.0
-1.655286 0.0
-1.654286 0.0
-1.653286 0.0
-1.652286 0.0
-1.651286 0.0
-1.650286 0.0
-1.649286 0.0
-1.648286 0.0
-1.647286 0.0
-1.646286 0.0
-1.645286 0.0
-1.644286 0.0
-1.643286 0.0
-1.642286 0.0
-1.641286 0.0
-1.640286 0.0
-1.639286 0.0
-1.638286 0.0
-1.637286 0.0
-1.636286 0.0
-1.635286 0.0
-1.634286 0.0
-1.633286 0.0
-1.632286 0.0
-1.631286 0.0
-1.630286 0.0
-1.629286 0.0
-1.628286 0.0
-1.627286 0.0
-1.626286 0.0
-1.625286 0.0
-1.624286 0.0
-1.623286 0.0
-1.622286 0.0
-1.621286 0.0
-1.620286 0.0
-1.619286 0.0
-1.618286 0.0
-1.617286 0.0
-1.616286 0.0
-1.615286 0.0
-1.614286 0.0
-1.613286 0.0
-1.612286 0.0
-1.611286 0.0
-1.610286 0.0
-1.609286 0.0
-1.608286 0.0
-1.607286 0.0
-1.606286 0.0
-1.605286 0.0
-1.604286 0.0
-1.603286 0.0
-1.602286 0.0
-1.601286 0.0
-1.600286 0.0
-1.599286 0.0
-1.598286 0.0
-1.597286 0.0
-1.596286 0.0
-1.595286 0.0
-1.594286 0.0
-1.593286 0.0
-1.592286 0.0
-1.591286 0.0
-1.590286 0.0
-1.589286 0.0
-1.588286 0.0
-1.587286 0.0
-1.586286 0.0
-1.585286 0.0
-1.584286 0.0
-1.583286 0.0
-1.582286 0.0
-1.581286 0.0
-1.580286 0.0
-1.579286 0.0
-1.578286 0.0
-1.577286 0.0
-1.576286 0.0
-1.575286 0.0
-1.574286 0.0
-1.573286 0.0
-1.572286 0.0
-1.571286 0.0
-1.570286 0.0
-1.569286 0.0
-1.568286 0.0
-1.567286 0.0
-1.566286 0.0
-1.565286 0.0
-1.564286 0.0
-1.563286 0.0
-1.562286 0.0
-1.561286 0.0
-1.560286 0.0
-1.559286 0.0
-1.558286 0.0
-1.557286 0.0
-1.556286 0.0
-1.555286 0.0
-1.554286 0.0
-1.553286 0.0
-1.552286 0.0
-1.551286 0.0
-1.550286 0.0
-1.549286 0.0
-1.548286 0.0
-1.547286 0.0
-1.546286 0.0
-1.545286 0.0
-1.544286 0.0
-1.543286 0.0
-1.542286 0.0
-1.541286 0.0
-1.540286 0.0
-1.539286 0.0
-1.538286 0.0
-1.537286 0.0
-1.536286 0.0
-1.535286 0.0
-1.534286 0.0
-1.533286 0.0
-1.532286 0.0
-1.531286 0.0
-1.530286 0.0
-1.529286 0.0
-1.528286 0.0
-1.527286 0.0
-1.526286 0.0
-1.525286 0.0
-1.524286 0.0
-1.523286 0.0
-1.522286 0.0
-1.521286 0.0
-1.520286 0.0
-1.519286 0.0
-1.518286 0.0
-1.517286 0.0
-1.516286 0.0
-1.515286 0.0
-1.514286 0.0
-1.513286 0.0
-1.512286 0.0
-1.511286 0.0
-1.510286 0.0
-1.509286 0.0
-1.508286 0.0
-1.507286 0.0
-1.506286 0.0
-1.505286 0.0
-1.504286 0.0
-1.503286 0.0
-1.502286 0.0
-1.501286 0.0
-1.500286 0.0
-1.499286 0.0
-1.498286 0.0
-1.497286 0.0
-1.496286 0.0
-1.495286 0.0
-1.494286 0.0
-1.493286 0.0
-1.492286 0.0
-1.491286 0.0
-1.490286 0.0
-1.489286 0.0
-1.488286 0.0
-1.487286 0.0
-1.486286 0.0
-1.485286 0.0
-1.484286 0.0
-1.483286 0.0
-1.482286 0.0
-1.481286 0.0
-1.480286 0.0
-1.479286 0.0
-1.478286 0.0
-1.477286 0.0
-1.476286 0.0
-1.475286 0.0
-1.474286 0.0
-1.473286 0.0
-1.472286 0.0
-1.471286 0.0
-1.470286 0.0
-1.469286 0.0
-1.468286 0.0
-1.467286 0.0
-1.466286 0.0
-1.465286 0.0
-1.464286 0.0
-1.463286 0.0
-1.462286 0.0
-1.461286 0.0
-1.460286 0.0
-1.459286 0.0
-1.458286 0.0
-1.457286 0.0
-1.456286 0.0
-1.455286 0.0
-1.454286 0.0
-1.453286 0.0
-1.452286 0.0
-1.451286 0.0
-1.450286 0.0
-1.449286 0.0
-1.448286 0.0
-1.447286 0.0
-1.446286 0.0
-1.445286 0.0
-1.444286 0.0
-1.443286 0.0
-1.442286 0.0
-1.441286 0.0
-1.440286 0.0
-1.439286 0.0
-1.438286 0.0
-1.437286 0.0
-1.436286 0.0
-1.435286 0.0
-1.434286 0.0
-1.433286 0.0
-1.432286 0.0
-1.431286 0.0
-1.430286 0.0
-1.429286 0.0
-1.428286 0.0
-1.427286 0.0
-1.426286 0.0
-1.425286 0.0
-1.424286 0.0
-1.423286 0.0
-1.422286 0.0
-1.421286 0.0
-1.420286 0.0
-1.419286 0.0
-1.418286 0.0
-1.417286 0.0
-1.416286 0.0
-1.415286 0.0
-1.414286 0.0
-1.413286 0.0
-1.412286 0.0
-1.411286 0.0
-1.410286 0.0
-1.409286 0.0
-1.408286 0.0
-1.407286 0.0
-1.406286 0.0
-1.405286 0.0
-1.404286 0.0
-1.403286 0.0
-1.402286 0.0
-1.401286 0.0
-1.400286 0.0
-1.399286 0.0
-1.398286 0.0
-1.397286 0.0
-1.396286 0.0
-1.395286 0.0
-1.394286 0.0
-1.393286 0.0
-1.392286 0.0
-1.391286 0.0
-1.390286 0.0
-1.389286 0.0
-1.388286 0.0
-1.387286 0.0
-1.386286 0.0
-1.385286 0.0
-1.384286 0.0
-1.383286 0.0
-1.382286 0.0
-1.381286 0.0
-1.380286 0.0
-1.379286 0.0
-1.378286 0.0
-1.377286 0.0
-1.376286 0.0
-1.375286 0.0
-1.374286 0.0
-1.373286 0.0
-1.372286 0.0
-1.371286 0.0
-1.370286 0.0
-1.369286 0.0
-1.368286 0.0
-1.367286 0.0
-1.366286 -1.8544494e-36
-1.365286 -3.8551669e-36
-1.364286 -4.4468897999999996e-36
-1.363286 -2.7692923000000002e-36
-1.362286 0.0
-1.361286 3.6795034e-36
-1.360286 5.7523963000000005e-36
-1.359286 5.3070183e-36
-1.358286 2.0388308e-36
-1.357286 -3.0133059999999996e-36
-1.356286 -8.7234232e-36
-1.355286 -1.2967071999999998e-35
-1.354286 -1.4496262e-35
-1.353286 -1.2859432e-35
-1.352286 -8.3820254e-36
-1.351286 -2.5599721999999997e-36
-1.350286 3.3456948000000003e-36
-1.349286 8.5928423e-36
-1.348286 1.3369138e-35
-1.347286 1.8626672e-35
-1.346286 2.5697693e-35
-1.345286 3.502165e-35
-1.344286 4.6093222e-35
-1.343286 5.721242e-35
-1.342286 6.6485424e-35
-1.341286 7.1489198e-35
-1.340286 7.0677477e-35
-1.339286 6.430851899999999e-35
-1.338286 5.3230383e-35
-1.337286 3.9716618999999995e-35
-1.336286 2.5158469e-35
-1.335286 9.844881799999999e-36
-1.334286 -6.8924216e-36
-1.333286 -2.6041267e-35
-1.332286 -4.8728959e-35
-1.331286 -7.4551509e-35
-1.330286 -1.0163856e-34
-1.329286 -1.2692638999999998e-34
-1.328286 -1.4755663e-34
-1.327286 -1.6181144e-34
-1.326286 -1.7004522e-34
-1.325286 -1.7426477999999999e-34
-1.324286 -1.7783702e-34
-1.323286 -1.8356947e-34
-1.322286 -1.9364069999999997e-34
-1.321286 -2.0902858e-34
-1.320286 -2.297981e-34
-1.319286 -2.5548554e-34
-1.318286 -2.8527377e-34
-1.317286 -3.1771780999999998e-34
-1.316286 -3.494539e-34
-1.315286 -3.7384821e-34
-1.314286 -3.7986279e-34
-1.313286 -3.5101349e-34
-1.312286 -2.6587373000000002e-34
-1.311286 -9.9727654e-35
-1.310286 1.7266246e-34
-1.309286 5.7360723999999996e-34
-1.308286 1.1187136e-33
-1.307286 1.8130376e-33
-1.306286 2.6471708e-33
-1.305286 3.5932371e-33
-1.304286 4.6008685e-33
-1.303286 5.5935784e-33
-1.302286 6.4663519e-33
-1.301286 7.0856343e-33
-1.300286 7.2929564e-33
-1.299286 6.9132596e-33
-1.298286 5.7684372e-33
-1.297286 3.6959746e-33
-1.296286 5.7186050000000005e-34
-1.295286 -3.6636422e-33
-1.294286 -8.9792392e-33
-1.293286 -1.5227122e-32
-1.292286 -2.2121405e-32
-1.291286 -2.9223538e-32
-1.290286 -3.5938109e-32
-1.289286 -4.1522758e-32
-1.288286 -4.5115661e-32
-1.287286 -4.5783287e-32
-1.286286 -4.2589735e-32
-1.285286 -3.4686717e-32
-1.284286 -2.1420652e-32
-1.283286 -2.4505575999999998e-33
-1.282286 2.2132351999999997e-32
-1.281286 5.1694747e-32
-1.280286 8.497399800000001e-32
-1.279286 1.2002775e-31
-1.278286 1.542341e-31
-1.277286 1.8435495e-31
-1.276286 2.0667263999999998e-31
-1.275286 2.1720513e-31
-1.274286 2.1199958e-31
-1.273286 1.8749612e-31
-1.272286 1.4094509000000001e-31
-1.271286 7.0851398e-32
-1.270286 -2.2588753999999998e-32
-1.269286 -1.3710154e-31
-1.268286 -2.6804711e-31
-1.267286 -4.0827805999999995e-31
-1.266286 -5.4819164000000005e-31
-1.265286 -6.7601475e-31
-1.264286 -7.783489599999999e-31
-1.263286 -8.4098473e-31
-1.262286 -8.4997212e-31
-1.261286 -7.929093600000001e-31
-1.260286 -6.6038127e-31
-1.259286 -4.4745086e-31
-1.258286 -1.5508086e-31
-1.257286 2.0866165e-31
-1.256286 6.277761400000001e-31
-1.255286 1.0780366e-30
-1.254286 1.5273855e-30
-1.253286 1.937134e-30
-1.252286 2.2640414e-30
-1.251286 2.463285e-30
-1.250286 2.4922511e-30
-1.249286 2.3149839999999998e-30
-1.248286 1.9070377e-30
-1.247286 1.2603671000000001e-30
-1.246286 3.8781575e-31
-1.245286 -6.733191999999999e-31
-1.244286 -1.8592004e-30
-1.243286 -3.0793955e-30
-1.242286 -4.2193506000000004e-30
-1.241286 -5.1457759e-30
-1.240286 -5.7151447999999996e-30
-1.239286 -5.7852741999999994e-30
-1.238286 -5.229641499999999e-30
-1.237286 -3.9537685e-30
-1.236286 -1.9126367e-30
-1.235286 8.7225722e-31
-1.234286 4.2979053e-30
-1.233286 8.1687788e-30
-1.232286 1.2191842e-29
-1.231286 1.5979573e-29
-1.230286 1.9062726e-29
-1.229286 2.0914087999999998e-29
-1.228286 2.098378e-29
-1.227286 1.8745745e-29
-1.226286 1.3753900000000002e-29
-1.225286 5.7052577e-30
-1.224286 -5.4940666e-30
-1.223286 -1.9665207e-29
-1.222286 -3.6301620999999997e-29
-1.221286 -5.4529951e-29
-1.220286 -7.3094035e-29
-1.219286 -9.0369128e-29
-1.218286 -1.0441231e-28
-1.217286 -1.1305341e-28
-1.216286 -1.1402811000000001e-28
-1.215286 -1.051515e-28
-1.214286 -8.4526921e-29
-1.213286 -5.077995500000001e-29
-1.212286 -3.3036272e-30
-1.211286 5.7503533e-29
-1.210286 1.3002840999999999e-28
-1.209286 2.1128738e-28
-1.208286 2.9684859e-28
-1.207286 3.8085637000000002e-28
-1.206286 4.5617855e-28
-1.205286 5.146913900000001e-28
-1.204286 5.4770916e-28
-1.203286 5.4655447e-28
-1.202286 5.0325306e-28
-1.201286 4.1132398e-28
-1.200286 2.6662091000000003e-28
-1.199286 6.816831900000001e-29
-1.198286 -1.8107602999999997e-28
-1.197286 -4.7360817999999995e-28
-1.196286 -7.969945000000001e-28
-1.195286 -1.1337953e-27
-1.194286 -1.4618643e-27
-1.193286 -1.7550762e-27
-1.192286 -1.9845125000000002e-27
-1.191286 -2.1201031e-27
-1.190286 -2.1326866e-27
-1.189286 -1.9964103e-27
-1.188286 -1.6913499e-27
-1.187286 -1.2061881999999999e-27
-1.186286 -5.4075313e-28
-1.185286 2.9180826999999997e-28
-1.184286 1.2634601e-27
-1.183286 2.3305516e-27
-1.182286 3.434151e-27
-1.181286 4.5016178e-27
-1.180286 5.4495259e-27
-1.179286 6.1879624e-27
-1.178286 6.6261313e-27
-1.177286 6.679067899999999e-27
-1.176286 6.2751443999999996e-27
-1.175286 5.3639315999999995e-27
-1.174286 3.9238659e-27
-1.173286 1.969084e-27
-1.172286 -4.4526492e-28
-1.171286 -3.2199286000000004e-27
-1.170286 -6.211335899999999e-27
-1.169286 -9.234804e-27
-1.168286 -1.2071539e-26
-1.167286 -1.4479575000000001e-26
-1.166286 -1.620851e-26
-1.165286 -1.7017557e-26
-1.164286 -1.6696086999999998e-26
-1.163286 -1.5085476e-26
-1.162286 -1.2100765999999999e-26
-1.161286 -7.7503676e-27
-1.160286 -2.1518648000000002e-27
-1.159286 4.4580385e-27
-1.158286 1.1721311000000001e-26
-1.157286 1.9165708e-26
-1.156286 2.6222343e-26
-1.155286 3.2254223e-26
-1.154286 3.6595454000000003e-26
-1.153286 3.8599935999999996e-26
-1.152286 3.7697353e-26
-1.151286 3.3453338e-26
-1.150286 2.5629687999999998e-26
-1.149286 1.4239877e-26
-1.148286 -4.055088e-28
-1.147286 -1.7668887e-26
-1.146286 -3.6576602000000003e-26
-1.145286 -5.5835222e-26
-1.144286 -7.3876583e-26
-1.143286 -8.893332000000001e-26
-1.142286 -9.914449499999999e-26
-1.141286 -1.0268846e-25
-1.140286 -9.7937486e-26
-1.139286 -8.362604500000001e-26
-1.138286 -5.9021736e-26
-1.137286 -2.4086149e-26
-1.136286 2.0388970999999998e-26
-1.135286 7.2685448e-26
-1.134286 1.3011718e-25
-1.133286 1.8905668000000001e-25
-1.132286 2.4504025e-25
-1.131286 2.929579e-25
-1.130286 3.2732908999999996e-25
-1.129286 3.4265845000000005e-25
-1.128286 3.3385915e-25
-1.127286 2.9672342e-25
-1.126286 2.2841313e-25
-1.125286 1.2793647000000001e-25
-1.124286 -3.4280363999999995e-27
-1.123286 -1.6180184e-25
-1.122286 -3.4051297e-25
-1.121286 -5.3007809e-25
-1.120286 -7.1839305e-25
-1.119286 -8.9115429e-25
-1.118286 -1.0325218e-24
-1.117286 -1.1260157e-24
-1.116286 -1.1556226e-24
-1.115286 -1.1070646e-24
-1.114286 -9.6916716e-25
-1.113286 -7.352404699999999e-25
-1.112286 -4.0437526e-25
-1.111286 1.7457949000000002e-26
-1.110286 5.1662104000000005e-25
-1.109286 1.0714438e-24
-1.108286 1.6523826e-24
-1.107286 2.2227803000000002e-24
-1.106286 2.7402754000000002e-24
-1.105286 3.1588668e-24
-1.104286 3.4315969999999995e-24
-1.103286 3.5137615000000004e-24
-1.102286 3.3665009e-24
-1.101286 2.9605776999999998e-24
-1.100286 2.2800992e-24
-1.099286 1.3259034e-24
-1.098286 1.1831071e-25
-1.097286 -1.3010627e-24
-1.096286 -2.8687149e-24
-1.095286 -4.5001344e-24
-1.094286 -6.0923204000000005e-24
-1.093286 -7.5280324e-24
-1.092286 -8.6817489e-24
-1.091286 -9.4271818e-24
-1.090286 -9.6460623e-24
-1.089286 -9.2377775e-24
-1.088286 -8.1293059e-24
-1.087286 -6.2847937999999996e-24
-1.086286 -3.7140385e-24
-1.085286 -4.7909699e-25
-1.084286 3.301737e-24
-1.083286 7.4532891e-24
-1.082286 1.1746759e-23
-1.081286 1.5907256e-23
-1.080286 1.9625754e-23
-1.079286 2.2575306e-23
-1.078286 2.4431052000000001e-23
-1.077286 2.4893191e-23
-1.076286 2.3711766e-23
-1.075286 2.0711814e-23
-1.074286 1.5817173e-23
-1.073286 9.0710715e-24
-1.072286 6.5158416e-25
-1.071286 -9.1199236e-24
-1.070286 -1.9778999e-23
-1.069286 -3.0728251999999997e-23
-1.068286 -4.1258283e-23
-1.067286 -5.0579518e-23
-1.066286 -5.7864422e-23
-1.065286 -6.2298712e-23
-1.064286 -6.3139391e-23
-1.063286 -5.977663000000001e-23
-1.062286 -5.1795749e-23
-1.061286 -3.9035118e-23
-1.060286 -2.1635339000000003e-23
-1.059286 -7.5054472e-26
-1.058286 2.4811041e-23
-1.057286 5.1835853e-23
-1.056286 7.9488115e-23
-1.055286 1.0598692e-22
-1.054286 1.293626e-22
-1.053286 1.4756231000000001e-22
-1.052286 1.5857678e-22
-1.051286 1.6058253999999998e-22
-1.050286 1.5209232e-22
-1.049286 1.3210463999999999e-22
-1.048286 1.0024209e-22
-1.047286 5.686764700000001e-23
-1.046286 3.1678715999999995e-24
-1.045286 -5.880732200000001e-23
-1.044286 -1.2615717000000002e-22
-1.043286 -1.952013e-22
-1.042286 -2.6161327e-22
-1.041286 -3.2061621999999997e-22
-1.040286 -3.6723617e-22
-1.039286 -3.9660403999999997e-22
-1.038286 -4.0429311e-22
-1.037286 -3.8667402e-22
-1.036286 -3.4126667000000003e-22
-1.035286 -2.6706456e-22
-1.034286 -1.6480664e-22
-1.033286 -3.7171432e-23
-1.032286 1.1113015e-22
-1.031286 2.733829e-22
-1.030286 4.4103119e-22
-1.029286 6.0398559e-22
-1.028286 7.5107186e-22
-1.027286 8.706114300000001e-22
-1.026286 9.5111232e-22
-1.025286 9.8204127e-22
-1.024286 9.5463545e-22
-1.023286 8.6270767e-22
-1.022286 7.0339019e-22
-1.021286 4.7776126e-22
-1.020286 1.9129874999999999e-22
-1.019286 -1.4589233e-22
-1.018286 -5.1912155e-22
-1.017286 -9.094565999999999e-22
-1.016286 -1.2943851e-21
-1.015286 -1.648793e-21
-1.014286 -1.9462352e-21
-1.013286 -2.160457e-21
-1.012286 -2.2670965e-21
-1.011286 -2.2454823e-21
-1.010286 -2.0804242e-21
-1.009286 -1.7638789e-21
-1.008286 -1.2963683000000001e-21
-1.007286 -6.880293399999999e-22
-1.006286 4.0818382e-23
-1.005286 8.5968389e-22
-1.004286 1.7285654e-21
-1.003286 2.599299e-21
-1.002286 3.4175925e-21
-1.001286 4.1256993e-21
-1.000286 4.6656402e-21
-0.9992857 4.9828355e-21
-0.9982857 5.0299627e-21
-0.9972857 4.7708243999999994e-21
-0.9962857 4.1839832e-21
-0.9952857 3.2659002e-21
-0.9942857 2.0333242e-21
-0.9932857 5.246857099999999e-22
-0.9922857 -1.199707e-21
-0.9912857 -3.0588271e-21
-0.9902857 -4.9535277e-21
-0.9892857 -6.770588e-21
-0.9882857 -8.3881202e-21
-0.9872857 -9.6821556e-21
-0.9862857 -1.0534134000000001e-20
-0.9852857 -1.0838929000000001e-20
-0.9842857 -1.0512967999999999e-20
-0.9832857 -9.5019508e-21
-0.9822857 -7.787632300000001e-21
-0.9812857 -5.393139100000001e-21
-0.9802857 -2.3863236e-21
-0.9792857 1.1192837e-21
-0.9782857 4.9662517e-21
-0.9772857 8.957954199999999e-21
-0.9762857 1.2866243e-20
-0.9752857 1.6441945e-20
-0.9742857 1.9427839e-20
-0.9732857 2.1573599e-20
-0.9722857 2.2651988e-20
-0.9712857 2.2475422000000002e-20
-0.9702857 2.091196e-20
-0.9692857 1.7899621e-20
-0.9682857 1.3457990999999999e-20
-0.9672857 7.6960999e-21
-0.9662857 8.156647399999999e-22
-0.9652857 -6.8909972e-21
-0.9642857 -1.5048837e-20
-0.9632857 -2.3213872e-20
-0.9622857 -3.0892699e-20
-0.9612857 -3.7567157e-20
-0.9602857 -4.2723157000000004e-20
-0.9592857 -4.5882382000000003e-20
-0.9582857 -4.6635215e-20
-0.9572857 -4.4673009e-20
-0.9562857 -3.9817662e-20
-0.9552857 -3.2046408e-20
-0.9542857 -2.1509798e-20
-0.9532857 -8.5410847e-21
-0.9522857 6.3445053000000004e-21
-0.9512857 2.2461576e-20
-0.9502857 3.8977925e-20
-0.9492857 5.4949213e-20
-0.9482857 6.9364042e-20
-0.9472857 8.1197753e-20
-0.9462857 8.9472599e-20
-0.9452857 9.332129099999999e-20
-0.9442857 9.20505e-20
-0.9432857 8.520028999999999e-20
-0.9422857 7.2595691e-20
-0.9412857 5.438638300000001e-20
-0.9402857 3.1070952000000003e-20
-0.9392857 3.5026522000000005e-21
-0.9382857 -2.7125452999999996e-20
-0.9372857 -5.93172e-20
-0.9362857 -9.133181599999999e-20
-0.9352857 -1.2126288e-19
-0.9342857 -1.4713500999999999e-19
-0.9332857 -1.6701429000000001e-19
-0.9322857 -1.7912701000000002e-19
-0.9312857 -1.8198083e-19
-0.9302857 -1.7448074e-19
-0.9292857 -1.5603316e-19
-0.9282857 -1.2663014e-19
-0.9272857 -8.6907168e-20
-0.9262857 -3.8168448e-20
-0.9252857 1.7624969e-20
-0.9242857 7.7907004e-20
-0.9232857 1.395991e-19
-0.9222857 1.9924181999999998e-19
-0.9212857 2.5316147e-19
-0.9202857 2.9766514e-19
-0.9192857 3.292553e-19
-0.9182857 3.4485321e-19
-0.9172857 3.4201866999999997e-19
-0.9162857 3.1915288e-19
-0.9152857 2.7567111e-19
-0.9142857 2.1213164e-19
-0.9132857 1.3031016e-19
-0.9122857 3.3209598e-20
-0.9112857 -7.500074e-20
-0.9102857 -1.8911980000000002e-19
-0.9092857 -3.0312185e-19
-0.9082857 -4.1043074e-19
-0.9072857 -5.04251e-19
-0.9062857 -5.7794172e-19
-0.9052857 -6.254155499999999e-19
-0.9042857 -6.4154101e-19
-0.9032857 -6.2252591e-19
-0.9022857 -5.662571500000001e-19
-0.9012857 -4.7257333e-19
-0.9002857 -3.4344874000000004e-19
-0.8992857 -1.8306971e-19
-0.8982857 2.2102278e-21
-0.8972857 2.0404458e-19
-0.8962857 4.1239861000000004e-19
-0.8952857 6.159783e-19
-0.8942857 8.0276941e-19
-0.8932857 9.606646999999999e-19
-0.8922857 1.0781513e-18
-0.8912857 1.1450227e-18
-0.8902857 1.1530765e-18
-0.8892857 1.0967573e-18
-0.8882857 9.7370079e-19
-0.8872857 7.8514215e-19
-0.8862857 5.361509299999999e-19
-0.8852857 2.356663e-19
-0.8842857 -1.0368732000000001e-19
-0.8832857 -4.660112599999999e-19
-0.8822857 -8.3276562e-19
-0.8812857 -1.1836063999999999e-18
-0.8802857 -1.4973945000000002e-18
-0.8792857 -1.753335e-18
-0.8782857 -1.9321887e-18
-0.8772857 -2.0174955e-18
-0.8762857 -1.9967381e-18
-0.8752857 -1.862376e-18
-0.8742857 -1.6126788e-18
-0.8732857 -1.2522964e-18
-0.8722857 -7.9251116e-19
-0.8712857 -2.5113296e-19
-0.8702857 3.4798559000000004e-19
-0.8692857 9.7581592e-19
-0.8682857 1.5993836e-18
-0.8672857 2.1833196000000003e-18
-0.8662857 2.6916706e-18
-0.8652857 3.0898840999999998e-18
-0.8642857 3.346872e-18
-0.8632857 3.4370376e-18
-0.8622857 3.3421509e-18
-0.8612857 3.0529537e-18
-0.8602857 2.5703815e-18
-0.8592857 1.9063054e-18
-0.8582857 1.083712e-18
-0.8572857 1.3627211e-19
-0.8562857 -8.9272813e-19
-0.8552857 -1.9520786e-18
-0.8542857 -2.9849119e-18
-0.8532857 -3.9314630999999994e-18
-0.8522857 -4.7321994999999996e-18
-0.8512857 -5.3311754999999994e-18
-0.8502857 -5.6794402e-18
-0.8492857 -5.738306399999999e-18
-0.8482857 -5.4822933e-18
-0.8472857 -4.9015447e-18
-0.8462857 -4.0035555e-18
-0.8452857 -2.8140516e-18
-0.8442857 -1.3769168e-18
-0.8432857 2.4690239e-19
-0.8422857 1.9815246000000002e-18
-0.8412857 3.7392525e-18
-0.8402857 5.4245786999999994e-18
-0.8392857 6.9389196e-18
-0.8382857 8.185860099999999e-18
-0.8372857 9.0766638e-18
-0.8362857 9.535742e-18
-0.8352857 9.5057929e-18
-0.8342857 8.9522837e-18
-0.8332857 7.866993e-18
-0.8322857 6.2703399000000005e-18
-0.8312857 4.2122925e-18
-0.8302857 1.7717047e-18
-0.8292857 -9.4599097e-19
-0.8282857 -3.8127175000000005e-18
-0.8272857 -6.6832076999999995e-18
-0.8262857 -9.401782e-18
-0.8252857 -1.1810159e-17
-0.8242857 -1.375594e-17
-0.8232857 -1.5101343e-17
-0.8222857 -1.5731716e-17
-0.8212857 -1.5563358e-17
-0.8202857 -1.455015e-17
-0.8192857 -1.2688577e-17
-0.8182857 -1.0020742e-17
-0.8172857 -6.6350865e-18
-0.8162857 -2.6646313e-18
-0.8152857 1.7173345000000002e-18
-0.8142857 6.3040293999999996e-18
-0.8132857 1.0864216000000001e-17
-0.8122857 1.515314e-17
-0.8112857 1.8924891e-17
-0.8102857 2.1945610999999997e-17
-0.8092857 2.400687e-17
-0.8082857 2.4938493000000002e-17
-0.8072857 2.4620099999999997e-17
-0.8062857 2.2990675999999998e-17
-0.8052857 2.0055492e-17
-0.8042857 1.5889869e-17
-0.8032857 1.0639382e-17
-0.8022857 4.5162724e-18
-0.8012857 -2.207951e-18
-0.8002857 -9.2135661e-18
-0.7992857 -1.6146946e-17
-0.7982857 -2.2637545e-17
-0.7972857 -2.8316807e-17
-0.7962857 -3.2838057e-17
-0.7952857 -3.5896392e-17
-0.7942857 -3.7247447e-17
-0.7932857 -3.6723993999999996e-17
-0.7922857 -3.4249323000000004e-17
-0.7912857 -2.9846496e-17
-0.7902857 -2.3642761e-17
-0.7892857 -1.5868576e-17
-0.7882857 -6.851019400000001e-18
-0.7872857 2.9983882e-18
-0.7862857 1.3201101000000001e-17
-0.7852857 2.3233544000000002e-17
-0.7842857 3.2552762000000005e-17
-0.7832857 4.0624528000000003e-17
-0.7822857 4.6952514e-17
-0.7812857 5.1107023000000003e-17
-0.7802857 5.2751686e-17
-0.7792857 5.1666575e-17
-0.7782857 4.7766299000000003e-17
-0.7772857 4.111182e-17
-0.7762857 3.1915021999999995e-17
-0.7752857 2.0535424e-17
-0.7742857 7.4687643e-18
-0.7732857 -6.6723251e-18
-0.7722857 -2.1184938000000002e-17
-0.7712857 -3.5308763e-17
-0.7702857 -4.826374e-17
-0.7692857 -5.9290761e-17
-0.7682857 -6.769334399999999e-17
-0.7672857 -7.287816399999999e-17
-0.7662857 -7.4392137e-17
-0.7652857 -7.1954001e-17
-0.7642857 -6.5478314e-17
-0.7632857 -5.5090343e-17
-0.7622857 -4.1130478e-17
-0.7612857 -2.4147522000000003e-17
-0.7602857 -4.8805508e-18
-0.7592857 1.5770154e-17
-0.7582857 3.6782207e-17
-0.7572857 5.7058614e-17
-0.7562857 7.5481627e-17
-0.7552857 9.0970387e-17
-0.7542857 1.0253957000000001e-16
-0.7532857 1.0935597000000001e-16
-0.7522857 1.1078988999999999e-16
-0.7512857 1.0645864999999999e-16
-0.7502857 9.6259153e-17
-0.7492857 8.0387697e-17
-0.7482857 5.9345127e-17
-0.7472857 3.392642e-17
-0.7462857 5.1945482e-18
-0.7452857 -2.5560826999999998e-17
-0.7442857 -5.6878371e-17
-0.7432857 -8.719159899999999e-17
-0.7422857 -1.1490398e-16
-0.7412857 -1.3846917e-16
-0.7402857 -1.5647237e-16
-0.7392857 -1.6770881e-16
-0.7382857 -1.7125495e-16
-0.7372857 -1.6652861e-16
-0.7362857 -1.5333437e-16
-0.7352857 -1.3189111e-16
-0.7342857 -1.0283981000000001e-16
-0.7332857 -6.723005e-17
-0.7322857 -2.6485212000000002e-17
-0.7312857 1.7652757e-17
-0.7302857 6.3197028e-17
-0.7292857 1.0800498000000001e-16
-0.7282857 1.4987873e-16
-0.7272857 1.8667229000000002e-16
-0.7262857 2.1640040000000003e-16
-0.7252857 2.3734322e-16
-0.7242857 2.4814161000000003e-16
-0.7232857 2.4787772e-16
-0.7222857 2.3613626e-16
-0.7212857 2.1304279e-16
-0.7202857 1.7927614e-16
-0.7192857 1.360537e-16
-0.7182857 8.508923099999999e-17
-0.7172857 2.8524641e-17
-0.7162857 -3.1161776e-17
-0.7152857 -9.126656999999999e-17
-0.7142857 -1.4898694000000001e-16
-0.7132857 -2.0155515e-16
-0.7122857 -2.4637507999999997e-16
-0.7112857 -2.8115408e-16
-0.7102857 -3.0402346999999997e-16
-0.7092857 -3.1364128999999997e-16
-0.7082857 -3.0927152e-16
-0.7072857 -2.9083544e-16
-0.7062857 -2.5893158e-16
-0.7052857 -2.1482246999999998e-16
-0.7042857 -1.6038804e-16
-0.7032857 -9.8047135e-17
-0.7022857 -3.0650057999999996e-17
-0.7012857 3.8653013e-17
-0.7002857 1.0656194e-16
-0.6992857 1.6978769000000002e-16
-0.6982857 2.2521694e-16
-0.6972857 2.7007162e-16
-0.6962857 3.0205560999999997e-16
-0.6952857 3.1948062e-16
-0.6942857 3.213642e-16
-0.6932857 3.0749418e-16
-0.6922857 2.7845565e-16
-0.6912857 2.3561772e-16
-0.6902857 1.8107979999999999e-16
-0.6892857 1.175792e-16
-0.6882857 4.8363513e-17
-0.6872857 -2.2966269e-17
-0.6862857 -9.2634809e-17
-0.6852857 -1.5688478e-16
-0.6842857 -2.1217303e-16
-0.6832857 -2.5536029e-16
-0.6822857 -2.8388473000000003e-16
-0.6812857 -2.9590945e-16
-0.6802857 -2.9043622e-16
-0.6792857 -2.6737827000000003e-16
-0.6782857 -2.2758778999999997e-16
-0.6772857 -1.7283543e-16
-0.6762857 -1.0574217e-16
-0.6752857 -2.9665752e-17
-0.6742857 5.1453147e-17
-0.6732857 1.3327807000000002e-16
-0.6722857 2.1128824999999997e-16
-0.6712857 2.8100411000000003e-16
-0.6702857 3.3821564e-16
-0.6692857 3.7920225999999997e-16
-0.6682857 4.00933e-16
-0.6672857 4.0123715000000006e-16
-0.6662857 3.7893603000000002e-16
-0.6652857 3.3392954999999997e-16
-0.6642857 2.6723266999999997e-16
-0.6632857 1.8095944999999999e-16
-0.6622857 7.825492e-17
-0.6612857 -3.6822423e-17
-0.6602857 -1.5946266e-16
-0.6592857 -2.8430371e-16
-0.6582857 -4.0565926e-16
-0.6572857 -5.177650199999999e-16
-0.6562857 -6.1503273e-16
-0.6552857 -6.9230042e-16
-0.6542857 -7.450683e-16
-0.6532857 -7.6970959e-16
-0.6522857 -7.6364752e-16
-0.6512857 -7.2549017000000005e-16
-0.6502857 -6.5511815e-16
-0.6492857 -5.5372008e-16
-0.6482857 -4.2377525999999997e-16
-0.6472857 -2.6898317e-16
-0.6462857 -9.414343099999999e-17
-0.6452857 9.5009748e-17
-0.6442857 2.9201128e-16
-0.6432857 4.8989904e-16
-0.6422857 6.8146832e-16
-0.6412857 8.5953644e-16
-0.6402857 1.0172067e-15
-0.6392857 1.1481225e-15
-0.6382857 1.2466991999999999e-15
-0.6372857 1.308329e-15
-0.6362857 1.3295472e-15
-0.6352857 1.3081585e-15
-0.6342857 1.2433179e-15
-0.6332857 1.1355649000000002e-15
-0.6322857 9.8681348e-16
-0.6312857 8.002984e-16
-0.6302857 5.804831799999999e-16
-0.6292857 3.3293513e-16
-0.6282857 6.417259400000001e-17
-0.6272857 -2.1850910999999999e-16
-0.6262857 -5.0722715e-16
-0.6252857 -7.937109e-16
-0.6242857 -1.0695077e-15
-0.6232857 -1.3261916e-15
-0.6222857 -1.5555719e-15
-0.6212857 -1.7499011999999999e-15
-0.6202857 -1.9020813e-15
-0.6192857 -2.0058646999999998e-15
-0.6182857 -2.0560529000000002e-15
-0.6172857 -2.0486868e-15
-0.6162857 -1.9812273e-15
-0.6152857 -1.8527173e-15
-0.6142857 -1.6639239000000001e-15
-0.6132857 -1.4174462999999999e-15
-0.6122857 -1.1177836e-15
-0.6112857 -7.7135146e-16
-0.6102857 -3.8643529000000003e-16
-0.6092857 2.6925444999999998e-17
-0.6082857 4.571311900000001e-16
-0.6072857 8.9129687e-16
-0.6062857 1.3156069e-15
-0.6052857 1.7157446e-15
-0.6042857 2.0773878e-15
-0.6032857 2.3867519e-15
-0.6022857 2.6311623e-15
-0.6012857 2.7996321999999997e-15
-0.6002857 2.8834156e-15
-0.5992857 2.8765097e-15
-0.5982857 2.7760744e-15
-0.5972857 2.5827439e-15
-0.5962857 2.300806e-15
-0.5952857 1.9382285999999998e-15
-0.5942857 1.5065211999999999e-15
-0.5932857 1.0204266999999999e-15
-0.5922857 4.9744553e-16
-0.5912857 -4.2796058e-17
-0.5902857 -5.7931396e-16
-0.5892857 -1.0906429e-15
-0.5882857 -1.5557879e-15
-0.5872857 -1.9552086e-15
-0.5862857 -2.2717944999999998e-15
-0.5852857 -2.4917825e-15
-0.5842857 -2.6055702999999998e-15
-0.5832857 -2.6083779e-15
-0.5822857 -2.5007184e-15
-0.5812857 -2.2886373999999997e-15
-0.5802857 -1.9836966e-15
-0.5792857 -1.6026793e-15
-0.5782857 -1.1670136e-15
-0.5772857 -7.019160200000001e-16
-0.5762857 -2.3527848e-16
-0.5752857 2.0366847e-16
-0.5742857 5.8586618e-16
-0.5732857 8.8404969e-16
-0.5722857 1.0744049e-15
-0.5712857 1.1381766000000001e-15
-0.5702857 1.0631374e-15
-0.5692857 8.4482322e-16
-0.5682857 4.874485999999999e-16
-0.5672857 4.418952e-18
-0.5662857 -5.8162489e-16
-0.5652857 -1.2392769e-15
-0.5642857 -1.929372e-15
-0.5632857 -2.606522e-15
-0.5622857 -3.2211432e-15
-0.5612857 -3.7219061000000005e-15
-0.5602857 -4.0585081e-15
-0.5592857 -4.1846396e-15
-0.5582857 -4.0609969e-15
-0.5572857 -3.6581735e-15
-0.5562857 -2.9592621000000003e-15
-0.5552857 -1.9619964999999998e-15
-0.5542857 -6.802802e-16
-0.5532857 8.5502963e-16
-0.5522857 2.5961841e-15
-0.5512857 4.4795069e-15
-0.5502857 6.4272774e-15
-0.5492857 8.3504922e-15
-0.5482857 1.0152428e-14
-0.5472857 1.1732861e-14
-0.5462857 1.299278e-14
-0.5452857 1.3839375000000001e-14
-0.5442857 1.4191075000000001e-14
-0.5432857 1.3982375e-14
-0.5422857 1.3168211999999999e-14
-0.5412857 1.1727641000000001e-14
-0.5402857 9.6665987e-15
-0.5392857 7.0195757999999995e-15
-0.5382857 3.8500344e-15
-0.5372857 2.4950851e-16
-0.5362857 -3.6646622e-15
-0.5352857 -7.752929e-15
-0.5342857 -1.1858371e-14
-0.5332857 -1.5812625000000002e-14
-0.5322857 -1.9442692e-14
-0.5312857 -2.2578364999999998e-14
-0.5302857 -2.5059970000000002e-14
-0.5292857 -2.6746108e-14
-0.5282857 -2.7521008000000004e-14
-0.5272857 -2.7301153e-14
-0.5262857 -2.6040833999999997e-14
-0.5252857 -2.3736293e-14
-0.5242857 -2.042819e-14
-0.5232857 -1.6202166999999998e-14
-0.5222857 -1.1187363999999999e-14
-0.5212857 -5.5528456e-15
-0.5202857 4.980373e-16
-0.5192857 6.7351997e-15
-0.5182857 1.2911028e-14
-0.5172857 1.8770896e-14
-0.5162857 2.406455e-14
-0.5152857 2.8557843e-14
-0.5142857 3.2044254e-14
-0.5132857 3.4355617e-14
-0.5122857 3.5371442e-14
-0.5112857 3.5026337e-14
-0.5102857 3.331501e-14
-0.5092857 3.0294517000000004e-14
-0.5082857 2.6083498e-14
-0.5072857 2.0858307e-14
-0.5062857 1.4846117e-14
-0.5052857 8.3152364e-15
-0.5042857 1.5630050999999998e-15
-0.5032857 -5.0981585999999995e-15
-0.5022857 -1.1355935000000001e-14
-0.5012857 -1.6913743e-14
-0.5002857 -2.1506071000000002e-14
-0.4992857 -2.4912674000000003e-14
-0.4982857 -2.6970895e-14
-0.4972857 -2.7585431e-14
-0.4962857 -2.6734930000000002e-14
-0.4952857 -2.4475050999999998e-14
-0.4942857 -2.0937686e-14
-0.4932857 -1.6326269e-14
-0.4922857 -1.0907327000000001e-14
-0.4912857 -4.9985313e-15
-0.4902857 1.0462326e-15
-0.4892857 6.854166100000001e-15
-0.4882857 1.2052448999999999e-14
-0.4872857 1.6287873e-14
-0.4862857 1.9246285e-14
-0.4852857 2.0670909e-14
-0.4842857 2.0378616e-14
-0.4832857 1.8273283e-14
-0.4822857 1.4355452e-14
-0.4812857 8.7276773e-15
-0.4802857 1.5950688e-15
-0.4792857 -6.7392297000000005e-15
-0.4782857 -1.5883702e-14
-0.4772857 -2.5373077999999998e-14
-0.4762857 -3.4687487e-14
-0.4752857 -4.3275514e-14
-0.4742857 -5.058025e-14
-0.4732857 -5.6067265e-14
-0.4722857 -5.925324800000001e-14
-0.4712857 -5.973394899999999e-14
-0.4702857 -5.7209998e-14
-0.4692857 -5.1509138000000003e-14
-0.4682857 -4.2603616e-14
-0.4672857 -3.0621453000000003e-14
-0.4662857 -1.5850717e-14
-0.4652857 1.2638641e-15
-0.4642857 2.0132251e-14
-0.4632857 4.0038289e-14
-0.4622857 6.0166222e-14
-0.4612857 7.963358e-14
-0.4602857 9.7529152e-14
-0.4592857 1.1295434e-13
-0.4582857 1.2506603e-13
-0.4572857 1.3311888000000002e-13
-0.4562857 1.3650493e-13
-0.4552857 1.3478837e-13
-0.4542857 1.2773376e-13
-0.4532857 1.153258e-13
-0.4522857 9.777960899999999e-14
-0.4512857 7.5540685e-14
-0.4502857 4.9274124999999997e-14
-0.4492857 1.9843446e-14
-0.4482857 -1.1720358000000001e-14
-0.4472857 -4.4258284e-14
-0.4462857 -7.6529691e-14
-0.4452857 -1.072636e-13
-0.4442857 -1.3521274e-13
-0.4432857 -1.592078e-13
-0.4422857 -1.782098e-13
-0.4412857 -1.9135778999999999e-13
-0.4402857 -1.9801008999999998e-13
-0.4392857 -1.9777686e-13
-0.4382857 -1.9054253999999999e-13
-0.4372857 -1.7647689000000001e-13
-0.4362857 -1.5603389e-13
-0.4352857 -1.2993831000000001e-13
-0.4342857 -9.9160072e-14
-0.4332857 -6.4877282e-14
-0.4322857 -2.8429052e-14
-0.4312857 8.740058500000001e-15
-0.4302857 4.514188e-14
-0.4292857 7.9310236e-14
-0.4282857 1.0986746999999999e-13
-0.4272857 1.3558894e-13
-0.4262857 1.5546237e-13
-0.4252857 1.6873918000000002e-13
-0.4242857 1.7497484999999998e-13
-0.4232857 1.7405599e-13
-0.4222857 1.6621217e-13
-0.4212857 1.520113e-13
-0.4202857 1.3233783999999998e-13
-0.4192857 1.0835446e-13
-0.4182857 8.1447999e-14
-0.4172857 5.3162122e-14
-0.4162857 2.5119307e-14
-0.4152857 -1.064008e-15
-0.4142857 -2.3865013000000002e-14
-0.4132857 -4.1940286e-14
-0.4122857 -5.4205068999999995e-14
-0.4112857 -5.9901519e-14
-0.4102857 -5.865186499999999e-14
-0.4092857 -5.0492979e-14
-0.4082857 -3.5889829e-14
-0.4072857 -1.5726264e-14
-0.4062857 8.7271902e-15
-0.4052857 3.5867645e-14
-0.4042857 6.3834187e-14
-0.4032857 9.0599015e-14
-0.4022857 1.1407119e-13
-0.4012857 1.3220804e-13
-0.4002857 1.4312884999999998e-13
-0.3992857 1.4522505e-13
-0.3982857 1.3726132e-13
-0.3972857 1.1846242999999999e-13
-0.3962857 8.8581038e-14
-0.3952857 4.7942568e-14
-0.3942857 -2.5356512e-15
-0.3932857 -6.135282e-14
-0.3922857 -1.2646121e-13
-0.3912857 -1.9533027e-13
-0.3902857 -2.6503623e-13
-0.3892857 -3.3237461e-13
-0.3882857 -3.9399119e-13
-0.3872857 -4.465268e-13
-0.3862857 -4.867700099999999e-13
-0.3852857 -5.118118699999999e-13
-0.3842857 -5.1919545e-13
-0.3832857 -5.070541200000001e-13
-0.3822857 -4.7423155e-13
-0.3812857 -4.2037719999999997e-13
-0.3802857 -3.4601182e-13
-0.3792857 -2.5255831e-13
-0.3782857 -1.4233456999999998e-13
-0.3772857 -1.8506082e-14
-0.3762857 1.1500164999999998e-13
-0.3752857 2.5362956999999996e-13
-0.3742857 3.9234676e-13
-0.3732857 5.2584199e-13
-0.3722857 6.4873805e-13
-0.3712857 7.558198700000001e-13
-0.3702857 8.4226686e-13
-0.3692857 9.0387784e-13
-0.3682857 9.3727863e-13
-0.3672857 9.4010035e-13
-0.3662857 9.1111954e-13
-0.3652857 8.5035078e-13
-0.3642857 7.5908619e-13
-0.3632857 6.3987766e-13
-0.3622857 4.9646083e-13
-0.3612857 3.3362248e-13
-0.3602857 1.570165e-13
-0.3592857 -2.706409e-14
-0.3582857 -2.1194895000000002e-13
-0.3572857 -3.9087402999999997e-13
-0.3562857 -5.572736899999999e-13
-0.3552857 -7.0506735e-13
-0.3542857 -8.2892677e-13
-0.3532857 -9.2451139e-13
-0.3522857 -9.886594e-13
-0.3512857 -1.0195265e-12
-0.3502857 -1.0166639e-12
-0.3492857 -9.8103407e-13
-0.3482857 -9.1495999e-13
-0.3472857 -8.2201312e-13
-0.3462857 -7.0684332e-13
-0.3452857 -5.7495876e-13
-0.3442857 -4.3246567e-13
-0.3432857 -2.8577958e-13
-0.3422857 -1.4132068999999999e-13
-0.3412857 -5.2072793e-15
-0.3402857 1.1703926e-13
-0.3392857 2.2076393e-13
-0.3382857 3.0240957e-13
-0.3372857 3.5969889e-13
-0.3362857 3.9175740000000005e-13
-0.3352857 3.9916982e-13
-0.3342857 3.8396499e-13
-0.3332857 3.4952740000000004e-13
-0.3322857 3.0043660999999997e-13
-0.3312857 2.4223895e-13
-0.3302857 1.8115962e-13
-0.3292857 1.2376625e-13
-0.3282857 7.659827999999999e-14
-0.3272857 4.5778970000000004e-14
-0.3262857 3.6629143e-14
-0.3252857 5.3302629e-14
-0.3242857 9.846403299999999e-14
-0.3232857 1.7302848e-13
-0.3222857 2.7598116e-13
-0.3212857 4.0429154e-13
-0.3202857 5.5293265e-13
-0.3192857 7.150117700000001e-13
-0.3182857 8.820119399999999e-13
-0.3172857 1.0441384e-12
-0.3162857 1.1907582e-12
-0.3152857 1.310914e-12
-0.3142857 1.3938907e-12
-0.3132857 1.4298053e-12
-0.3122857 1.4101925000000001e-12
-0.3112857 1.3285524e-12
-0.3102857 1.1808319e-12
-0.3092857 9.658106e-13
-0.3082857 6.8536582e-13
-0.3072857 3.4459983e-13
-0.3062857 -4.8185327e-14
-0.3052857 -4.816691e-13
-0.3042857 -9.4184787e-13
-0.3032857 -1.4125136e-12
-0.3022857 -1.8758581e-12
-0.3012857 -2.3131789000000002e-12
-0.3002857 -2.7056553e-12
-0.2992857 -3.0351637e-12
-0.2982857 -3.2850933000000004e-12
-0.2972857 -3.4411266e-12
-0.2962857 -3.4919496e-12
-0.2952857 -3.429856e-12
-0.2942857 -3.2512184000000002e-12
-0.2932857 -2.9568003e-12
-0.2922857 -2.5518910999999998e-12
-0.2912857 -2.0462556e-12
-0.2902857 -1.4538912e-12
-0.2892857 -7.9259897e-13
-0.2882857 -8.338096e-14
-0.2872857 6.5031581e-13
-0.2862857 1.3834826e-12
-0.2852857 2.0905252999999997e-12
-0.2842857 2.7462944e-12
-0.2832857 3.3271275e-12
-0.2822857 3.8118556e-12
-0.2812857 4.182731e-12
-0.2802857 4.4262288999999996e-12
-0.2792857 4.5336835e-12
-0.2782857 4.5017219e-12
-0.2772857 4.3324675000000006e-12
-0.2762857 4.033496e-12
-0.2752857 3.6175385000000003e-12
-0.2742857 3.1019325999999998e-12
-0.2732857 2.5078457e-12
-0.2722857 1.8592986e-12
-0.2712857 1.182035e-12
-0.2702857 5.022885e-13
-0.2692857 -1.5448799e-13
-0.2682857 -7.648666e-13
-0.2672857 -1.308593e-12
-0.2662857 -1.7695744999999999e-12
-0.2652857 -2.1366499e-12
-0.2642857 -2.4040914e-12
-0.2632857 -2.5718062e-12
-0.2622857 -2.6452178e-12
-0.2612857 -2.6348293e-12
-0.2602857 -2.5554848e-12
-0.2592857 -2.4253681e-12
-0.2582857 -2.2647903e-12
-0.2572857 -2.0948358e-12
-0.2562857 -1.9359419e-12
-0.2552857 -1.8064961e-12
-0.2542857 -1.7215363999999999e-12
-0.2532857 -1.6916327e-12
-0.2522857 -1.7220227000000001e-12
-0.2512857 -1.8120593e-12
-0.2502857 -1.9550105e-12
-0.2492857 -2.1382363e-12
-0.2482857 -2.3437402e-12
-0.2472857 -2.5490794e-12
-0.2462857 -2.7285899e-12
-0.2452857 -2.8548693e-12
-0.2442857 -2.9004421e-12
-0.2432857 -2.8395211000000002e-12
-0.2422857 -2.6497688e-12
-0.2412857 -2.3139634e-12
-0.2402857 -1.8214746e-12
-0.2392857 -1.1694575e-12
-0.2382857 -3.6369147e-13
-0.2372857 5.8100069e-13
-0.2362857 1.6407951e-12
-0.2352857 2.7833928e-12
-0.2342857 3.969026e-12
-0.2332857 5.1519231e-12
-0.2322857 6.282175e-12
-0.2312857 7.3079367e-12
-0.2302857 8.1778659e-12
-0.2292857 8.8436908e-12
-0.2282857 9.2627762e-12
-0.2272857 9.4005682e-12
-0.2262857 9.2327703e-12
-0.2252857 8.7471385e-12
-0.2242857 7.9447652e-12
-0.2232857 6.8407662e-12
-0.2222857 5.4642922e-12
-0.2212857 3.8578299e-12
-0.2202857 2.0757832e-12
-0.2192857 1.8237464e-13
-0.2182857 -1.7510656e-12
-0.2172857 -3.6493079999999996e-12
-0.2162857 -5.4367833e-12
-0.2152857 -7.041323900000001e-12
-0.2142857 -8.3978871e-12
-0.2132857 -9.4520569e-12
-0.2122857 -1.0163128e-11
-0.2112857 -1.0506565e-11
-0.2102857 -1.0475692e-11
-0.2092857 -1.0082458e-11
-0.2082857 -9.357213600000001e-12
-0.2072857 -8.347454100000001e-12
-0.2062857 -7.1155599e-12
-0.2052857 -5.7356172e-12
-0.2042857 -4.2894572e-12
-0.2032857 -2.8621125e-12
-0.2022857 -1.5369171e-12
-0.2012857 -3.9051975e-13
-0.2002857 5.119114299999999e-13
-0.1992857 1.1210114e-12
-0.1982857 1.4068006e-12
-0.1972857 1.3612916e-12
-0.1962857 9.9993078e-13
-0.1952857 3.6174011999999996e-13
-0.1942857 -4.9190608e-13
-0.1932857 -1.4798655e-12
-0.1922857 -2.505093e-12
-0.1912857 -3.4596346e-12
-0.1902857 -4.2305325e-12
-0.1892857 -4.7063644e-12
-0.1882857 -4.7840987e-12
-0.1872857 -4.3759145e-12
-0.1862857 -3.4156228e-12
-0.1852857 -1.8643321e-12
-0.1842857 2.8497924e-13
-0.1832857 3.0042797999999997e-12
-0.1822857 6.228933900000001e-12
-0.1812857 9.857952400000001e-12
-0.1802857 1.3756141999999999e-11
-0.1792857 1.775815e-11
-0.1782857 2.1674329e-11
-0.1772857 2.5298226000000003e-11
-0.1762857 2.8415442999999997e-11
-0.1752857 3.0813516e-11
-0.1742857 3.2292395e-11
-0.1732857 3.2675062e-11
-0.1722857 3.1817788e-11
-0.1712857 2.9619536e-11
-0.1702857 2.6029962e-11
-0.1692857 2.1055628e-11
-0.1682857 1.476396e-11
-0.1672857 7.2846941e-12
-0.1662857 -1.1914448e-12
-0.1652857 -1.041689e-11
-0.1642857 -2.0094187000000002e-11
-0.1632857 -2.9885567e-11
-0.1622857 -3.9424843999999996e-11
-0.1612857 -4.8331196e-11
-0.1602857 -5.6224296e-11
-0.1592857 -6.2740151e-11
-0.1582857 -6.7546993e-11
-0.1572857 -7.0360498e-11
-0.1562857 -7.095759000000001e-11
-0.1552857 -6.9188226e-11
-0.1542857 -6.4984557e-11
-0.1532857 -5.8366956e-11
-0.1522857 -4.9446623e-11
-0.1512857 -3.8424513e-11
-0.1502857 -2.5586605e-11
-0.1492857 -1.1295636e-11
-0.1482857 4.0203894000000005e-12
-0.1472857 1.988249e-11
-0.1462857 3.5777189e-11
-0.1452857 5.1174554e-11
-0.1442857 6.5547014e-11
-0.1432857 7.838823999999999e-11
-0.1422857 8.923130799999999e-11
-0.1412857 9.766544100000001e-11
-0.1402857 1.0335068e-10
-0.1392857 1.0603007000000001e-10
-0.1382857 1.0553872e-10
-0.1372857 1.0180979e-10
-0.1362857 9.487700300000001e-11
-0.1352857 8.4873872e-11
-0.1342857 7.202973000000001e-11
-0.1332857 5.6662845e-11
-0.1322857 3.9170961e-11
-0.1312857 2.0019744e-11
-0.1302857 -2.7047575e-13
-0.1292857 -2.1139102e-11
-0.1282857 -4.2000379e-11
-0.1272857 -6.2258749e-11
-0.1262857 -8.132405900000001e-11
-0.1252857 -9.862628299999999e-11
-0.1242857 -1.1362953e-10
-0.1232857 -1.2584504e-10
-0.1222857 -1.348432e-10
-0.1212857 -1.4026433e-10
-0.1202857 -1.4182832e-10
-0.1192857 -1.3934309e-10
-0.1182857 -1.3271175999999998e-10
-0.1172857 -1.2193859e-10
-0.1162857 -1.0713374000000001e-10
-0.1152857 -8.8516331e-11
-0.1142857 -6.6416225e-11
-0.1132857 -4.1273701e-11
-0.1122857 -1.3637184e-11
-0.1112857 1.5841582e-11
-0.1102857 4.6415167e-11
-0.1092857 7.7251302e-11
-0.1082857 1.0744723e-10
-0.1072857 1.3604782e-10
-0.1062857 1.6206761999999999e-10
-0.1052857 1.8451675e-10
-0.1042857 2.0243039e-10
-0.1032857 2.1490164e-10
-0.1022857 2.2111657e-10
-0.1012857 2.2039103999999998e-10
-0.1002857 2.1220753e-10
-9.9285714E-02 1.9625091000000002e-10
-9.8285712E-02 1.7244123e-10
-9.7285718E-02 1.4096170000000002e-10
-9.6285716E-02 1.0228027e-10
-9.5285714E-02 5.7162624e-11
-9.4285712E-02 6.6750343e-12
-9.3285717E-02 -4.7824315e-11
-9.2285715E-02 -1.0470674e-10
-9.1285713E-02 -1.6210780999999999e-10
-9.0285711E-02 -2.1797551e-10
-8.9285716E-02 -2.7013139999999996e-10
-8.8285714E-02 -3.1634324e-10
-8.7285712E-02 -3.5440754e-10
-8.6285718E-02 -3.8223929e-10
-8.5285716E-02 -3.9796551e-10
-8.4285714E-02 -4.0001934e-10
-8.3285712E-02 -3.8722996e-10
-8.2285717E-02 -3.5890440000000003e-10
-8.1285715E-02 -3.1489681e-10
-8.0285713E-02 -2.5566097e-10
-7.9285711E-02 -1.8228205e-10
-7.8285716E-02 -9.648471300000001e-11
-7.7285714E-02 -6.1489616e-13
-7.6285712E-02 1.0240587e-10
-7.5285718E-02 2.0915409e-10
-7.4285716E-02 3.1580459e-10
-7.3285714E-02 4.1825532e-10
-7.2285712E-02 5.1227308e-10
-7.1285717E-02 5.936551599999999e-10
-7.0285715E-02 6.5840128e-10
-6.9285713E-02 7.028890499999999e-10
-6.8285711E-02 7.2404561e-10
-6.7285717E-02 7.195076599999999e-10
-6.6285715E-02 6.8776248e-10
-6.5285712E-02 6.2826272e-10
-6.4285718E-02 5.4150816e-10
-6.3285716E-02 4.2908945e-10
-6.2285714E-02 2.9368934e-10
-6.1285716E-02 1.3903915e-10
-6.0285714E-02 -3.0169969e-11
-5.9285715E-02 -2.0842004e-10
-5.8285713E-02 -3.8953987999999996e-10
-5.7285715E-02 -5.6691435e-10
-5.6285713E-02 -7.337222e-10
-5.5285715E-02 -8.8319395e-10
-5.4285713E-02 -1.00888e-09
-5.3285714E-02 -1.1049182e-09
-5.2285716E-02 -1.1662903e-09
-5.1285714E-02 -1.1890558e-09
-5.0285716E-02 -1.1705521000000001e-09
-4.9285714E-02 -1.1095529e-09
-4.8285715E-02 -1.0063752e-09
-4.7285713E-02 -8.629290899999999e-10
-4.6285715E-02 -6.827067600000001e-10
-4.5285713E-02 -4.707081500000001e-10
-4.4285715E-02 -2.3330441e-10
-4.3285713E-02 2.1957272e-11
-4.2285714E-02 2.8660167e-10
-4.1285716E-02 5.515178600000001e-10
-4.0285714E-02 8.0728549e-10
-3.9285716E-02 1.0445226999999999e-09
-3.8285714E-02 1.2542424e-09
-3.7285715E-02 1.4282024e-09
-3.6285713E-02 1.5592362000000001e-09
-3.5285715E-02 1.6415494e-09
-3.4285713E-02 1.6709687e-09
-3.3285715E-02 1.6451356e-09
-3.2285713E-02 1.5636313000000001e-09
-3.1285714E-02 1.4280309e-09
-3.0285714E-02 1.2418793999999999e-09
-2.9285714E-02 1.0105936e-09
-2.8285714E-02 7.412883700000001e-10
-2.7285714E-02 4.425365e-10
-2.6285714E-02 1.2406939000000001e-10
-2.5285713E-02 -2.0357004000000002e-10
-2.4285715E-02 -5.2940798e-10
-2.3285715E-02 -8.424398299999999e-10
-2.2285715E-02 -1.1320334e-09
-2.1285715E-02 -1.3883192e-09
-2.0285714E-02 -1.6025534999999999e-09
-1.9285714E-02 -1.7674374e-09
-1.8285714E-02 -1.8773819e-09
-1.7285714E-02 -1.9287079e-09
-1.6285714E-02 -1.9197716e-09
-1.5285715E-02 -1.8510141e-09
-1.4285714E-02 -1.7249313e-09
-1.3285714E-02 -1.5459673e-09
-1.2285714E-02 -1.3203355e-09
-1.1285714E-02 -1.0557756e-09
-1.0285715E-02 -7.612567699999999e-10
-9.2857145E-03 -4.4663964e-10
-8.2857143E-03 -1.2230995e-10
-7.2857141E-03 2.0120067000000003e-10
-6.2857145E-03 5.1359255e-10
-5.2857143E-03 8.051598499999999e-10
-4.2857141E-03 1.0671228e-09
-3.2857142E-03 1.2919188e-09
-2.2857143E-03 1.4734414999999999e-09
-1.2857143E-03 1.6072199e-09
-2.8571428E-04 1.6905333e-09
7.1428571E-04 1.7224579e-09
1.7142857E-03 1.7038461e-09
2.7142856E-03 1.6372390000000001e-09
3.7142858E-03 1.5267201e-09
4.7142855E-03 1.3777148e-09
5.7142857E-03 1.1967457000000001e-09
6.7142858E-03 9.9115386e-10
7.7142855E-03 7.6879857e-10
8.7142857E-03 5.3774554e-10
9.7142858E-03 3.0595782e-10
1.0714286E-02 8.0999834e-11
1.1714286E-02 -1.3023393e-10
1.2714285E-02 -3.2175586e-10
1.3714286E-02 -4.8867958e-10
1.4714286E-02 -6.2736526e-10
1.5714286E-02 -7.355115600000001e-10
1.6714286E-02 -8.1219224e-10
1.7714286E-02 -8.578370700000001e-10
1.8714286E-02 -8.741598600000001e-10
1.9714287E-02 -8.640367899999999e-10
2.0714285E-02 -8.313415100000001e-10
2.1714285E-02 -7.8074379e-10
2.2714285E-02 -7.1748063e-10
2.3714285E-02 -6.471078e-10
2.4714286E-02 -5.7524254e-10
2.5714286E-02 -5.0730613e-10
2.6714286E-02 -4.4827618e-10
2.7714286E-02 -4.0245684e-10
2.8714286E-02 -3.7327481e-10
2.9714286E-02 -3.6310815e-10
3.0714286E-02 -3.7315329e-10
3.1714287E-02 -4.0333479e-10
3.2714285E-02 -4.522611e-10
3.3714287E-02 -5.1722875e-10
3.4714285E-02 -5.9427558e-10
3.5714287E-02 -6.782833e-10
3.6714286E-02 -7.6312784e-10
3.7714284E-02 -8.418754399999999e-10
3.8714286E-02 -9.070203800000001e-10
3.9714284E-02 -9.5076056e-10
4.0714286E-02 -9.6530423e-10
4.1714285E-02 -9.432008099999999e-10
4.2714287E-02 -8.776882899999999e-10
4.3714285E-02 -7.6304588e-10
4.4714287E-02 -5.949423699999999e-10
4.5714285E-02 -3.7076744e-10
4.6714287E-02 -8.9932505e-11
4.7714286E-02 2.4587218e-10
4.8714284E-02 6.3247862e-10
4.9714286E-02 1.0631134e-09
5.0714284E-02 1.528354e-09
5.1714286E-02 2.0161805e-09
5.2714285E-02 2.5121304e-09
5.3714287E-02 2.9995634e-09
5.4714285E-02 3.4600368e-09
5.5714287E-02 3.8737890999999994e-09
5.6714285E-02 4.2203296e-09
5.7714287E-02 4.4791153e-09
5.8714285E-02 4.6303048e-09
5.9714288E-02 4.6555662e-09
6.0714286E-02 4.538913e-09
6.1714284E-02 4.2675391e-09
6.2714286E-02 3.8326248e-09
6.3714288E-02 3.2300735e-09
6.4714283E-02 2.4611516e-09
6.5714285E-02 1.5329944e-09
6.6714287E-02 4.5894810999999996e-10
6.7714289E-02 -7.412806499999999e-10
6.8714283E-02 -2.0416922e-09
6.9714285E-02 -3.4102935999999997e-09
7.0714287E-02 -4.8096423e-09
7.1714282E-02 -6.1976341e-09
7.2714284E-02 -7.5285313e-09
7.3714286E-02 -8.754210600000001e-09
7.4714288E-02 -9.8256098e-09
7.5714283E-02 -1.0694333e-08
7.6714285E-02 -1.1314371999999999e-08
7.7714287E-02 -1.1643894e-08
7.8714289E-02 -1.1647033e-08
7.9714283E-02 -1.1295622000000001e-08
8.0714285E-02 -1.0570796999999999e-08
8.1714287E-02 -9.4644091e-09
8.2714289E-02 -7.9801762e-09
8.3714284E-02 -6.1345082e-09
8.4714286E-02 -3.9569559e-09
8.5714288E-02 -1.4902388e-09
8.6714283E-02 1.2101885e-09
8.7714285E-02 4.0770425e-09
8.8714287E-02 7.0325959999999994e-09
8.9714289E-02 9.9905265e-09
9.0714283E-02 1.2858193999999999e-08
9.1714285E-02 1.5539296e-08
9.2714287E-02 1.7936837e-08
9.3714289E-02 1.9956307000000002e-08
9.4714284E-02 2.1509011e-08
9.5714286E-02 2.2515386999999998e-08
9.6714288E-02 2.2908245e-08
9.7714283E-02 2.2635777e-08
9.8714285E-02 2.1664223e-08
9.9714287E-02 1.99801e-08
0.1007143 1.7591853e-08
0.1017143 1.4530881000000001e-08
0.1027143 1.0851836e-08
0.1037143 6.6321662999999995e-09
0.1047143 1.9708645999999998e-09
0.1057143 -3.0135623e-09
0.1067143 -8.1858818e-09
0.1077143 -1.3397622e-08
0.1087143 -1.8491166e-08
0.1097143 -2.3304361e-08
0.1107143 -2.7675490000000002e-08
0.1117143 -3.1448472e-08
0.1127143 -3.4478134e-08
0.1137143 -3.6635359e-08
0.1147143 -3.781194e-08
0.1157143 -3.7925008e-08
0.1167143 -3.6920803000000004e-08
0.1177143 -3.4777684e-08
0.1187143 -3.150824e-08
0.1197143 -2.7160393e-08
0.1207143 -2.1817394e-08
0.1217143 -1.5596713e-08
0.1227143 -8.647771399999999e-09
0.1237143 -1.1485759e-09
0.1247143 6.6987041e-09
0.1257143 1.4673088000000002e-08
0.1267143 2.254094e-08
0.1277143 3.0062763e-08
0.1287143 3.700043e-08
0.1297143 4.3124621e-08
0.1307143 4.8222253999999995e-08
0.1317143 5.2103676999999994e-08
0.1327143 5.4609334000000003e-08
0.1337143 5.5615751e-08
0.1347143 5.5040539e-08
0.1357143 5.2846294e-08
0.1367143 4.9043219e-08
0.1377143 4.3690304e-08
0.1387143 3.6895048e-08
0.1397143 2.8811656000000003e-08
0.1407143 1.9637721e-08
0.1417143 9.609475000000001e-09
0.1427143 -1.0042847999999998e-09
0.1437143 -1.1909453e-08
0.1447143 -2.2794837e-08
0.1457143 -3.3341122e-08
0.1467143 -4.3230311e-08
0.1477143 -5.2155363e-08
0.1487143 -5.982972500000001e-08
0.1497143 -6.599647500000001e-08
0.1507143 -7.043679e-08
0.1517143 -7.297744099999999e-08
0.1527143 -7.349707e-08
0.1537143 -7.1931061e-08
0.1547143 -6.8274791e-08
0.1557143 -6.2585137e-08
0.1567143 -5.4980165e-08
0.1577143 -4.563698e-08
0.1587143 -3.4787714e-08
0.1597143 -2.2713796e-08
0.1607143 -9.7386141e-09
0.1617143 3.7812419999999995e-09
0.1627143 1.7465915000000002e-08
0.1637143 3.092312e-08
0.1647143 4.3759568e-08
0.1657143 5.5592669e-08
0.1667143 6.6062117e-08
0.1677143 7.4841044e-08
0.1687143 8.1646367e-08
0.1697143 8.6248014e-08
0.1707143 8.847673100000001e-08
0.1717143 8.823015100000001e-08
0.1727143 8.5476992e-08
0.1737143 8.025916e-08
0.1747143 7.2691669e-08
0.1757143 6.296037000000001e-08
0.1767143 5.1317488999999996e-08
0.1777143 3.8075076e-08
0.1787143 2.359658e-08
0.1797143 8.2867241e-09
0.1807143 -7.4200139e-09
0.1817143 -2.3071972999999998e-08
0.1827143 -3.8213585000000004e-08
0.1837143 -5.2398929999999996e-08
0.1847143 -6.5205186e-08
0.1857143 -7.6245549e-08
0.1867143 -8.518124e-08
0.1877143 -9.173219399999999e-08
0.1887143 -9.5686103e-08
0.1897143 -9.690555e-08
0.1907143 -9.5332942e-08
0.1917143 -9.0993135e-08
0.1927143 -8.399355099999999e-08
0.1937143 -7.4521839e-08
0.1947143 -6.2841066e-08
0.1957143 -4.9282595e-08
0.1967143 -3.4236766e-08
0.1977143 -1.8141737e-08
0.1987143 -1.4707024e-09
0.1997143 1.5282067000000002e-08
0.2007143 3.1616004e-08
0.2017143 4.7039366999999996e-08
0.2027143 6.1084288e-08
0.2037143 7.3321238e-08
0.2047143 8.3372481e-08
0.2057143 9.0924102e-08
0.2067143 9.573616299999999e-08
0.2077143 9.765074300000001e-08
0.2087143 9.6597452e-08
0.2097143 9.259633599999999e-08
0.2107143 8.5757962e-08
0.2117143 7.628075899999999e-08
0.2127143 6.4445521e-08
0.2137143 5.0607356999999996e-08
0.2147143 3.5185235e-08
0.2157143 1.8649437999999998e-08
0.2167143 1.5073252e-09
0.2177143 -1.5712172e-08
0.2187143 -3.2474851e-08
0.2197143 -4.825782e-08
0.2207143 -6.2565825e-08
0.2217143 -7.4946838e-08
0.2227143 -8.500638e-08
0.2237143 -9.2420149e-08
0.2247143 -9.6944519e-08
0.2257143 -9.8424613e-08
0.2267143 -9.6799635e-08
0.2277143 -9.210529000000001e-08
0.2287143 -8.447327800000001e-08
0.2297143 -7.4127743e-08
0.2307143 -6.137884099999999e-08
0.2317143 -4.6613596e-08
0.2327143 -3.0284297e-08
0.2337143 -1.2894784999999998e-08
0.2347143 5.0149461e-09
0.2357143 2.2885384e-08
0.2367143 4.0154849e-08
0.2377143 5.6277039e-08
0.2387143 7.0738221e-08
0.2397143 8.307352600000001e-08
0.2407143 9.288184099999999e-08
0.2417143 9.983881499999999e-08
0.2427143 1.0370754999999999e-07
0.2437143 1.0434666000000001e-07
0.2447143 1.0171531e-07
0.2457143 9.587519699999999e-08
0.2467143 8.698927099999999e-08
0.2477143 7.531730799999999e-08
0.2487143 6.1208344e-08
0.2497143 4.5090300999999995e-08
0.2507143 2.7457069999999998e-08
0.2517143 8.8534284e-09
0.2527143 -1.0141711e-08
0.2537143 -2.8933198000000002e-08
0.2547143 -4.6928127999999996e-08
0.2557143 -6.3554323e-08
0.2567143 -7.8278245e-08
0.2577143 -9.0621771e-08
0.2587143 -1.0017726e-07
0.2597143 -1.0662051999999999e-07
0.2607143 -1.0972123000000001e-07
0.2617143 -1.093505e-07
0.2627143 -1.0548533e-07
0.2637143 -9.8209951e-08
0.2647143 -8.7713775e-08
0.2657143 -7.4286349e-08
0.2667143 -5.8309174e-08
0.2677143 -4.0244806999999995e-08
0.2687143 -2.0623514e-08
0.2697143 -2.7896077e-11
0.2707143 2.0924062e-08
0.2717143 4.1597037e-08
0.2727143 6.1356953e-08
0.2737143 7.9589613e-08
0.2747143 9.5718766e-08
0.2757143 1.0922316e-07
0.2767143 1.196521e-07
0.2777143 1.2663891e-07
0.2787143 1.2991215e-07
0.2797143 1.2930402e-07
0.2807143 1.2475589e-07
0.2817143 1.1632062e-07
0.2827143 1.0416175e-07
0.2837143 8.854955100000001e-08
0.2847143 6.9853978e-08
0.2857143 4.8534782e-08
0.2867143 2.5129132000000002e-08
0.2877143 2.3699424e-10
0.2887143 -2.5495181e-08
0.2897143 -5.1392074e-08
0.2907143 -7.6767859e-08
0.2917143 -1.0094476e-07
0.2927143 -1.2327136e-07
0.2937143 -1.4313999000000001e-07
0.2947143 -1.600029e-07
0.2957143 -1.7338665000000002e-07
0.2967143 -1.829044e-07
0.2977143 -1.8826578e-07
0.2987143 -1.892841e-07
0.2997143 -1.8588086000000002e-07
0.3007143 -1.7808732e-07
0.3017143 -1.6604330999999999e-07
0.3027143 -1.4999318e-07
0.3037143 -1.3027922999999999e-07
0.3047143 -1.0733263999999999e-07
0.3057143 -8.1662338e-08
0.3067143 -5.3842003000000004e-08
0.3077143 -2.4495618999999997e-08
0.3087143 5.7181e-09
0.3097143 3.6121989e-08
0.3107143 6.6037015e-08
0.3117143 9.479878000000001e-08
0.3127143 1.2177354e-07
0.3137143 1.463733e-07
0.3147143 1.6806977e-07
0.3157143 1.8640658e-07
0.3167143 2.0100979e-07
0.3177143 2.1159615999999998e-07
0.3187143 2.1797917e-07
0.3197143 2.2007254e-07
0.3207143 2.1789127999999999e-07
0.3217143 2.1155027e-07
0.3227143 2.0126021e-07
0.3237143 1.8732149e-07
0.3247143 1.7011583e-07
0.3257143 1.5009596e-07
0.3267143 1.2777381e-07
0.3277143 1.0370745e-07
0.3287143 7.8487017e-08
0.3297143 5.2720189e-08
0.3307143 2.7017519000000003e-08
0.3317143 1.9779048000000003e-09
0.3327143 -2.1825382e-08
0.3337143 -4.3857842e-08
0.3347143 -6.3635802e-08
0.3357143 -8.07371e-08
0.3367143 -9.481027099999999e-08
0.3377143 -1.0558198999999999e-07
0.3387143 -1.1286269999999999e-07
0.3397143 -1.1655034e-07
0.3407143 -1.1663212999999999e-07
0.3417143 -1.1318437000000001e-07
0.3427143 -1.0637038999999999e-07
0.3437143 -9.643655900000001e-08
0.3447143 -8.3706625e-08
0.3457143 -6.857433e-08
0.3467143 -5.1494542000000005e-08
0.3477143 -3.2973088e-08
0.3487143 -1.3555411e-08
0.3497143 6.1855964999999995e-09
0.3507143 2.5662411e-08
0.3517143 4.4286017e-08
0.3527143 6.1479077e-08
0.3537143 7.6688883e-08
0.3547143 8.9399743e-08
0.3557143 9.914458100000001e-08
0.3567143 1.0551546e-07
0.3577143 1.0817283e-07
0.3587143 1.068533e-07
0.3597143 1.0137584999999999e-07
0.3607143 9.1646224e-08
0.3617143 7.7659651e-08
0.3627143 5.9501792e-08
0.3637143 3.7347949999999995e-08
0.3647143 1.1460627e-08
0.3657143 -1.7814415e-08
0.3667143 -5.0053545e-08
0.3677143 -8.4761931e-08
0.3687143 -1.2138133e-07
0.3697143 -1.5929884e-07
0.3707143 -1.9785649000000003e-07
0.3717143 -2.3636150999999998e-07
0.3727143 -2.7409712e-07
0.3737143 -3.1033374e-07
0.3747143 -3.4434038e-07
0.3757143 -3.7539616000000003e-07
0.3767143 -4.0280161e-07
0.3777143 -4.2589003e-07
0.3787143 -4.4403795999999996e-07
0.3797143 -4.5667532000000005e-07
0.3807143 -4.6329443e-07
0.3817143 -4.6345829e-07
0.3827143 -4.5680739000000003e-07
0.3837143 -4.4306496e-07
0.3847143 -4.2204093999999995e-07
0.3857143 -3.9363405999999997e-07
0.3867143 -3.5783192e-07
0.3877143 -3.1470948e-07
0.3887143 -2.6442537000000003e-07
0.3897143 -2.0721649e-07
0.3907143 -1.4339082e-07
0.3917143 -7.3318535e-08
0.3927143 2.5782453e-09
0.3937143 8.3836987e-08
0.3947143 1.6996734e-07
0.3957143 2.6046447e-07
0.3967143 3.5482299e-07
0.3977143 4.5255111e-07
0.3987143 5.531847e-07
0.3997143 6.5630115e-07
0.4007143 7.615326100000001e-07
0.4017143 8.6857836e-07
0.4027143 9.7721573e-07
0.4037143 1.0873102e-06
0.4047143 1.1988234e-06
0.4057143 1.3118185e-06
0.4067143 1.4264651e-06
0.4077143 1.5430400000000001e-06
0.4087143 1.6619264e-06
0.4097143 1.7836101000000002e-06
0.4107143 1.9086716e-06
0.4117143 2.0377785e-06
0.4127143 2.1716714e-06
0.4137143 2.3111501999999998e-06
0.4147143 2.4570568e-06
0.4157143 2.6102560000000003e-06
0.4167143 2.7716156e-06
0.4177143 2.941985e-06
0.4187143 3.1221730999999998e-06
0.4197143 3.3129272e-06
0.4207143 3.5149132e-06
0.4217143 3.7286969999999997e-06
0.4227143 3.9547280999999995e-06
0.4237143 4.1933255e-06
0.4247143 4.444669e-06
0.4257143 4.7087898e-06
0.4267143 4.98557e-06
0.4277143 5.2747417e-06
0.4287143 5.5758946e-06
0.4297143 5.8884833e-06
0.4307143 6.2118424e-06
0.4317143 6.5452014e-06
0.4327143 6.8877036e-06
0.4337143 7.238428899999999e-06
0.4347143 7.5964181e-06
0.4357143 7.9606977e-06
0.4367143 8.3303064e-06
0.4377143 8.704319e-06
0.4387143 9.0818745e-06
0.4397143 9.4621996e-06
0.4407143 9.844630699999999e-06
0.4417143 1.0228632e-05
0.4427143 1.0613813e-05
0.4437143 1.0999941e-05
0.4447143 1.1386946e-05
0.4457143 1.1774933e-05
0.4467143 1.2164172e-05
0.4477143 1.2555097000000001e-05
0.4487143 1.2948293e-05
0.4497143 1.3344483999999999e-05
0.4507143 1.3744513e-05
0.4517143 1.4149316e-05
0.4527143 1.4559902e-05
0.4537143 1.4977319e-05
0.4547143 1.5402627e-05
0.4557143 1.5836869e-05
0.4567143 1.6281044e-05
0.4577143 1.6736070000000002e-05
0.4587143 1.7202765e-05
0.4597143 1.7681823e-05
0.4607143 1.8173793e-05
0.4617143 1.8679066e-05
0.4627143 1.9197860000000002e-05
0.4637143 1.9730227e-05
0.4647143 2.0276039e-05
0.4657143 2.0835e-05
0.4667143 2.1406655e-05
0.4677143 2.1990397e-05
0.4687143 2.2585488e-05
0.4697143 2.319108e-05
0.4707143 2.3806243e-05
0.4717143 2.4429983000000002e-05
0.4727143 2.5061270999999997e-05
0.4737143 2.5699077000000003e-05
0.4747143 2.6342386e-05
0.4757143 2.6990229999999997e-05
0.4767143 2.7641704e-05
0.4777143 2.8295999999999998e-05
0.4787143 2.8952425000000003e-05
0.4797143 2.9610416e-05
0.4807143 3.0269561e-05
0.4817143 3.0929601e-05
0.4827143 3.159044e-05
0.4837143 3.2252152000000005e-05
0.4847143 3.2914969e-05
0.4857143 3.3579289e-05
0.4867143 3.424565e-05
0.4877143 3.4914737e-05
0.4887143 3.5587351e-05
0.4897143 3.6264399e-05
0.4907143 3.6946875e-05
0.4917143 3.7635837e-05
0.4927143 3.8332391e-05
0.4937143 3.9037653e-05
0.4947143 3.975274e-05
0.4957143 4.0478756e-05
0.4967143 4.1216759e-05
0.4977143 4.196776e-05
0.4987143 4.2732702e-05
0.4997143 4.3512458e-05
0.5007143 4.4307819e-05
0.5017143 4.5119498e-05
0.5027143 4.5948104e-05
0.5037143 4.6794167e-05
0.5047143 4.7658125e-05
0.5057143 4.8540329e-05
0.5067143 4.9441052999999995e-05
0.5077143 5.0360507e-05
0.5087143 5.1298827e-05
0.5097143 5.2256104e-05
0.5107143 5.3232378e-05
0.5117143 5.4227661e-05
0.5127143 5.5241918e-05
0.5137143 5.6275104e-05
0.5147143 5.7327156e-05
0.5157143 5.8398018e-05
0.5167143 5.9487643999999996e-05
0.5177143 6.059601700000001e-05
0.5187143 6.172315900000001e-05
0.5197143 6.2869128e-05
0.5207143 6.4034037e-05
0.5217143 6.521804e-05
0.5227143 6.6421359e-05
0.5237143 6.7644288e-05
0.5247143 6.8887181e-05
0.5257143 7.015048e-05
0.5267143 7.143469800000001e-05
0.5277143 7.2740426e-05
0.5287143 7.4068311e-05
0.5297143 7.5419081e-05
0.5307143 7.6793526e-05
0.5317143 7.8192483e-05
0.5327143 7.9616842e-05
0.5337143 8.106754899999999e-05
0.5347143 8.2545574e-05
0.5357143 8.4051925e-05
0.5367143 8.5587646e-05
0.5377143 8.7153796e-05
0.5387143 8.8751449e-05
0.5397143 9.0381678e-05
0.5407143 9.204555899999999e-05
0.5417143 9.3744143e-05
0.5427143 9.547846999999999e-05
0.5437143 9.724954e-05
0.5447143 9.9058309e-05
0.5457143 0.00010090568999999999
0.5467143 0.00010279254
0.5477143 0.00010471964
0.5487143 0.00010668772
0.5497143 0.00010869741
0.5507143 0.00011074927
0.5517143 0.00011284377
0.5527143 0.00011498129
0.5537143 0.00011716212
0.5547143 0.00011938649
0.5557143 0.00012165457000000001
0.5567143 0.00012396644
0.5577143 0.00012632212
0.5587143 0.00012872162
0.5597143 0.00013116486999999999
0.5607143 0.00013365179999999999
0.5617143 0.00013618231
0.5627143 0.00013875629
0.5637143 0.00014137360000000002
0.5647143 0.00014403413000000002
0.5657143 0.0001467378
0.5667143 0.00014948453000000002
0.5677143 0.0001522743
0.5687143 0.00015510709999999998
0.5697143 0.00015798296
0.5707143 0.00016090193000000002
0.5717143 0.00016386408
0.5727143 0.00016686957000000002
0.5737143 0.0001699186
0.5747143 0.00017301141
0.5757143 0.00017614834
0.5767143 0.00017932975
0.5777143 0.00018255605
0.5787143 0.00018582767000000001
0.5797143 0.00018914506999999998
0.5807143 0.00019250872
0.5817143 0.00019591915999999998
0.5827143 0.00019937695000000002
0.5837143 0.00020288264
0.5847143 0.00020643679000000001
0.5857143 0.00021003993
0.5867143 0.00021369260000000001
0.5877143 0.00021739526999999998
0.5887143 0.00022114837000000002
0.5897143 0.00022495228
0.5907143 0.00022880743000000002
0.5917143 0.00023271411000000002
0.5927143 0.00023667264000000002
0.5937143 0.00024068331
0.5947143 0.00024474632
0.5957143 0.00024886185
0.5967143 0.00025303004
0.5977143 0.00025725099
0.5987143 0.00026152475
0.5997143 0.00026585135
0.6007143 0.00027023084
0.6017143 0.00027466319
0.6027143 0.00027914834
0.6037143 0.00028368623999999997
0.6047143 0.00028827676
0.6057143 0.00029291973
0.6067143 0.00029761502
0.6077143 0.00030236245
0.6087143 0.00030716175999999997
0.6097143 0.00031201275
0.6107143 0.00031691511
0.6117143 0.00032186861
0.6127143 0.00032687292000000003
0.6137143 0.00033192781999999996
0.6147143 0.00033703304
0.6157143 0.00034218831
0.6167143 0.00034739335
0.6177143 0.00035264791
0.6187143 0.00035795172
0.6197143 0.00036330453
0.6207143 0.00036870613
0.6217143 0.00037415631999999997
0.6227143 0.00037965496999999997
0.6237143 0.00038520197
0.6247143 0.00039079723
0.6257143 0.00039644068999999997
0.6267143 0.00040213235
0.6277143 0.00040787231
0.6287143 0.00041366065
0.6297143 0.00041949760999999996
0.6307143 0.00042538359
0.6317143 0.00043131895000000003
0.6327143 0.00043730433000000005
0.6337143 0.00044334038
0.6347143 0.00044942781
0.6357143 0.00045556762000000005
0.6367143 0.00046176074000000005
0.6377143 0.00046800833000000005
0.6387143 0.00047431172
0.6397143 0.00048067227
0.6407143 0.00048709147999999997
0.6417143 0.0004935709999999999
0.6427143 0.00050011245
0.6437143 0.00050671761
0.6447143 0.0005133882
0.6457143 0.0005201262
0.6467143 0.00052693345
0.6477143 0.000533812
0.6487143 0.0005407639
0.6497143 0.0005477911600000001
0.6507143 0.00055489586
0.6517143 0.00056208009
0.6527143 0.00056934596
0.6537143 0.00057669558
0.6547143 0.00058413116
0.6557143 0.00059165486
0.6567143 0.00059926883
0.6577143 0.00060697525
0.6587143 0.00061477626
0.6597143 0.00062267395
0.6607143 0.0006306705
0.6617143 0.00063876805
0.6627143 0.0006469686499999999
0.6637143 0.00065527447
0.6647143 0.00066368752
0.6657143 0.0006722099
0.6667143 0.00068084369
0.6677143 0.00068959098
0.6687143 0.00069845387
0.6697143 0.0007074344
0.6707143 0.00071653458
0.6717143 0.00072575649
0.6727143 0.00073510214
0.6737143 0.00074457344
0.6747143 0.00075417238
0.6757143 0.00076390088
0.6767143 0.00077376071
0.6777143 0.00078375369
0.6787143 0.0007938813699999999
0.6797143 0.00080414538
0.6807143 0.0008145473699999999
0.6817143 0.0008250886800000001
0.6827143 0.00083577079
0.6837143 0.0008465951400000001
0.6847143 0.00085756301
0.6857143 0.00086867576
0.6867143 0.0008799346699999999
0.6877143 0.0008913410100000001
0.6887143 0.00090289595
0.6897143 0.00091460088
0.6907143 0.00092645705
0.6917143 0.00093846593
0.6927143 0.0009506289600000001
0.6937143 0.00096294762
0.6947143 0.00097542334
0.6957143 0.00098805749
0.6967143 0.0010008515
0.6977143 0.0010138069
0.6987143 0.0010269251
0.6997143 0.0010402077
0.7007143 0.0010536563000000001
0.7017143 0.0010672721
0.7027143 0.0010810568
0.7037143 0.0010950115999999999
0.7047143 0.0011091379
0.7057143 0.0011234367999999998
0.7067143 0.0011379094
0.7077143 0.0011525567
0.7087143 0.00116738
0.7097143 0.0011823803
0.7107143 0.0011975585
0.7117143 0.0012129155
0.7127143 0.0012284522
0.7137143 0.0012441695
0.7147143 0.0012600679
0.7157143 0.0012761482
0.7167143 0.0012924114
0.7177143 0.0013088586
0.7187143 0.0013254906000000001
0.7197143 0.0013423088
0.7207143 0.0013593144
0.7217143 0.0013765089
0.7227143 0.0013938938999999999
0.7237143 0.0014114713
0.7247143 0.0014292434
0.7257143 0.0014472124000000002
0.7267143 0.0014653812
0.7277143 0.0014837525
0.7287143 0.0015023293
0.7297143 0.0015211148000000001
0.7307143 0.0015401125
0.7317143 0.0015593258000000001
0.7327143 0.0015787581999999998
0.7337143 0.0015984132999999998
0.7347143 0.0016182947
0.7357143 0.0016384059999999998
0.7367143 0.0016587504000000002
0.7377143 0.0016793314
0.7387143 0.0017001518999999999
0.7397143 0.0017212151
0.7407143 0.0017425236
0.7417143 0.0017640804999999999
0.7427143 0.0017858878
0.7437143 0.0018079481
0.7447143 0.0018302635
0.7457143 0.0018528359000000002
0.7467143 0.0018756672999999998
0.7477143 0.0018987595
0.7487143 0.0019221146000000001
0.7497143 0.0019457346
0.7507143 0.0019696214
0.7517143 0.0019937768
0.7527143 0.0020182035
0.7537143 0.0020429035
0.7547143 0.0020678801
0.7557143 0.0020931357999999997
0.7567143 0.0021186742999999997
0.7577143 0.0021444987999999997
0.7587143 0.0021706135000000002
0.7597143 0.0021970225
0.7607143 0.0022237304
0.7617143 0.0022507416000000003
0.7627143 0.0022780613999999998
0.7637143 0.0023056951
0.7647143 0.0023336481000000003
0.7657143 0.0023619259
0.7667143 0.0023905344
0.7677143 0.0024194791
0.7687143 0.0024487656
0.7697143 0.0024783991
0.7707143 0.0025083848
0.7717143 0.0025387275000000003
0.7727143 0.0025694322
0.7737143 0.0026005036000000003
0.7747143 0.0026319462
0.7757143 0.0026637641
0.7767143 0.0026959611
0.7777143 0.0027285409
0.7787143 0.0027615064
0.7797143 0.0027948607
0.7807143 0.0028286066
0.7817143 0.002862747
0.7827143 0.0028972847
0.7837143 0.0029322226
0.7847143 0.0029675635
0.7857143 0.0030033108
0.7867143 0.0030394676
0.7877143 0.003076037
0.7887143 0.0031130224999999997
0.7897143 0.0031504278
0.7907143 0.0031882562
0.7917143 0.0032265121
0.7927143 0.0032652002
0.7937143 0.0033043252
0.7947143 0.0033438926
0.7957143 0.0033839075
0.7967143 0.0034243760000000002
0.7977143 0.0034653032000000004
0.7987143 0.0035066954000000003
0.7997143 0.0035485580000000003
0.8007143 0.0035908972
0.8017143 0.0036337190999999997
0.8027143 0.0036770307
0.8037143 0.0037208385
0.8047143 0.0037651491
0.8057143 0.0038099693
0.8067143 0.0038553051000000003
0.8077143 0.0039011621999999998
0.8087143 0.0039475464
0.8097143 0.0039944625
0.8107143 0.0040419159999999996
0.8117143 0.0040899118
0.8127143 0.0041384563
0.8137143 0.0041875548
0.8147143 0.0042372125
0.8157143 0.0042874344
0.8167143 0.0043382253
0.8177143 0.0043895889
0.8187143 0.0044415290000000005
0.8197143 0.0044940494
0.8207143 0.0045471545
0.8217143 0.004600849200000001
0.8227143 0.0046551388
0.8237143 0.0047100279
0.8247143 0.004765520499999999
0.8257143 0.0048216207
0.8267143 0.0048783313
0.8277143 0.0049356556999999995
0.8287143 0.0049935978
0.8297143 0.0050521616
0.8307143 0.0051113522
0.8317143 0.0051711744
0.8327143 0.0052316329
0.8337143 0.005292732
0.8347143 0.0053544762
0.8357143 0.0054168693
0.8367143 0.0054799155
0.8377143 0.005543620500000001
0.8387143 0.0056079898
0.8397143 0.00567303
0.8407143 0.0057387479000000005
0.8417143 0.005805149700000001
0.8427143 0.0058722424
0.8437143 0.005940031
0.8447143 0.0060085222
0.8457143 0.006077722
0.8467143 0.0061476385
0.8477143 0.0062182786
0.8487143 0.0062896506
0.8497143 0.0063617634
0.8507143 0.006434625499999999
0.8517143 0.0065082444
0.8527143 0.0065826272
0.8537143 0.0066577813
0.8547143 0.006733714000000001
0.8557143 0.0068104317
0.8567143 0.0068879424
0.8577143 0.0069662542999999995
0.8587143 0.0070453752000000005
0.8597143 0.0071253147
0.8607143 0.0072060793
0.8617143 0.007287676999999999
0.8627143 0.007370112900000001
0.8637143 0.007453393500000001
0.8647143 0.0075375247
0.8657143 0.0076225122
0.8667143 0.0077083649
0.8677143 0.007795091400000001
0.8687143 0.007882699
0.8697143 0.007971195
0.8707143 0.0080605867
0.8717143 0.0081508806
0.8727143 0.0082420825
0.8737143 0.0083342005
0.8747143 0.0084272426
0.8757143 0.008521216699999999
0.8767143 0.0086161337
0.8777143 0.0087120032
0.8787143 0.0088088353
0.8797143 0.0089066401
0.8807143 0.0090054265
0.8817143 0.0091052025
0.8827143 0.0092059767
0.8837143 0.0093077586
0.8847143 0.009410558400000001
0.8857143 0.0095143878
0.8867143 0.0096192591
0.8877143 0.0097251825
0.8887143 0.0098321674
0.8897143 0.0099402227
0.8907143 0.010049357
0.8917143 0.010159578
0.8927143 0.010270896
0.8937143 0.01038332
0.8947143 0.01049686
0.8957143 0.010611528
0.8967143 0.010727333
0.8977143 0.010844284
0.8987143 0.010962391
0.8997143 0.01108166
0.9007143 0.011202099
0.9017143 0.011323716
0.9027143 0.011446521
0.9037143 0.011570525
0.9047143 0.011695737
0.9057143 0.011822169
0.9067143 0.01194983
0.9077143 0.012078728
0.9087143 0.012208875
0.9097143 0.012340279000000001
0.9107143 0.012472951000000001
0.9117143 0.012606903
0.9127143 0.012742146
0.9137143 0.012878691000000001
0.9147143 0.013016551000000001
0.9157143 0.01315574
0.9167143 0.013296267
0.9177143 0.013438143999999999
0.9187143 0.013581381
0.9197143 0.013725992
0.9207143 0.013871987
0.9217143 0.014019379
0.9227143 0.014168180999999998
0.9237143 0.014318406
0.9247143 0.014470067
0.9257143 0.014623173000000001
0.9267143 0.014777738
0.9277143 0.014933773
0.9287143 0.015091291
0.9297143 0.015250304
0.9307143 0.015410825
0.9317143 0.015572866
0.9327143 0.015736443
0.9337143 0.015901568
0.9347143 0.016068251000000002
0.9357143 0.016236506
0.9367143 0.016406346
0.9377143 0.016577782000000003
0.9387143 0.016750829000000002
0.9397143 0.016925501
0.9407143 0.017101810999999998
0.9417143 0.017279769
0.9427143 0.017459389000000002
0.9437143 0.017640684
0.9447143 0.01782367
0.9457143 0.018008362
0.9467143 0.018194772
0.9477143 0.018382914
0.9487143 0.018572801
0.9497143 0.018764450000000002
0.9507143 0.018957874
0.9517143 0.019153088000000002
0.9527143 0.019350104
0.9537143 0.019548938
0.9547143 0.019749606
0.9557143 0.019952122
0.9567143 0.020156502
0.9577143 0.020362761
0.9587143 0.020570912
0.9597143 0.020780967
0.9607143 0.020992942
0.9617143 0.021206851999999998
0.9627143 0.021422713
0.9637143 0.021640537
0.9647143 0.021860343
0.9657143 0.022082143
0.9667143 0.022305949999999998
0.9677143 0.022531777000000003
0.9687143 0.022759636
0.9697143 0.022989542
0.9707143 0.023221507
0.9717143 0.023455547
0.9727143 0.023691676
0.9737143 0.023929909
0.9747143 0.024170258
0.9757143 0.024412738
0.9767143 0.024657362
0.9777143 0.024904141999999997
0.9787143 0.02515309
0.9797143 0.025404224000000003
0.9807143 0.025657561
0.9817143 0.025913119000000002
0.9827143 0.026170912
0.9837143 0.026430958
0.9847143 0.026693268
0.9857143 0.026957857000000002
0.9867143 0.027224739
0.9877143 0.027493934999999997
0.9887143 0.027765462
0.9897143 0.028039337
0.9907143 0.028315582000000002
0.9917143 0.028594214
0.9927143 0.028875252
0.9937143 0.029158712
0.9947143 0.029444607
0.9957143 0.029732953
0.9967143 0.030023768000000003
0.9977143 0.030317067
0.9987143 0.030612873
0.9997143 0.030911205
1.000714 0.03121208
1.001714 0.031515514
1.002714 0.03182152
1.003714 0.032130114
1.004714 0.032441312
1.005714 0.032755133
1.006714 0.033071596
1.007714 0.033390723
1.008714 0.033712530000000004
1.009714 0.034037037
1.010714 0.034364261
1.011714 0.034694216
1.012714 0.035026929
1.013714 0.035362417
1.014714 0.0357007
1.015714 0.036041799
1.016714 0.036385743
1.017714 0.03673255
1.018714 0.037082247
1.019714 0.037434851
1.020714 0.03779039
1.021714 0.038148879000000004
1.022714 0.038510343
1.023714 0.038874807
1.024714 0.039242295
1.025714 0.039612831
1.026714 0.039986434
1.027714 0.040363127
1.028714 0.04074293
1.029714 0.04112586
1.030714 0.041511940000000004
1.031714 0.041901192000000004
1.032714 0.042293631
1.033714 0.042689277000000005
1.034714 0.043088148
1.035714 0.043490264
1.036714 0.04389564
1.037714 0.044304293
1.038714 0.04471624
1.039714 0.045131496
1.040714 0.045550085
1.041714 0.045972021
1.042714 0.046397327
1.043714 0.046826019999999996
1.044714 0.047258122
1.045714 0.047693649
1.046714 0.048132619
1.047714 0.048575053
1.048714 0.049020960999999995
1.049714 0.049470371
1.050714 0.049923308
1.051714 0.05037979
1.052714 0.050839834
1.053714 0.051303457999999996
1.054714 0.051770685000000004
1.055714 0.052241539
1.056714 0.052716036
1.057714 0.0531942
1.058714 0.053676049
1.059714 0.0541616
1.060714 0.054650876
1.061714 0.055143901
1.062714 0.055640696999999996
1.063714 0.056141283
1.064714 0.056645676
1.065714 0.057153898999999994
1.066714 0.057665969000000004
1.067714 0.058181909999999996
1.068714 0.058701733
1.069714 0.059225463000000006
1.070714 0.059753115
1.071714 0.060284730999999994
1.072714 0.060820334999999996
1.073714 0.061359949000000004
1.074714 0.061903591
1.075714 0.062451285
1.076714 0.06300304100000001
1.077714 0.063558877
1.078714 0.064118829
1.079714 0.064682926
1.080714 0.06525120100000001
1.081714 0.065823679
1.082714 0.066400383
1.083714 0.066981337
1.084714 0.067566556
1.085714 0.06815606
1.086714 0.068749866
1.087714 0.069348002
1.088714 0.069950504
1.089714 0.070557394
1.090714 0.071168714
1.091714 0.07178448100000001
1.092714 0.072404707
1.093714 0.073029415
1.094714 0.073658617
1.095714 0.074292335
1.096714 0.0749306
1.097714 0.075573445
1.098714 0.076220912
1.099714 0.076873024
1.100714 0.07752980500000001
1.101714 0.078191265
1.102714 0.078857428
1.103714 0.079528306
1.104714 0.080203934
1.105714 0.080884335
1.106714 0.08156955
1.107714 0.082259614
1.108714 0.082954549
1.109714 0.08365438
1.110714 0.084359117
1.111714 0.085068785
1.112714 0.085783389
1.113714 0.08650295799999999
1.114714 0.087227521
1.115714 0.087957113
1.116714 0.088691764
1.117714 0.08943149
1.118714 0.090176321
1.119714 0.090926269
1.120714 0.091681344
1.121714 0.09244156
1.122714 0.093206932
1.123714 0.093977485
1.124714 0.094753236
1.125714 0.095534226
1.126714 0.096320477
1.127714 0.09711202
1.128714 0.09790885999999999
1.129714 0.098711019
1.130714 0.09951849900000001
1.131714 0.10033133
1.132714 0.10114954
1.133714 0.10197314
1.134714 0.10280217999999999
1.135714 0.10363668
1.136714 0.10447665999999999
1.137714 0.10532215
1.138714 0.10617316
1.139714 0.1070297
1.140714 0.10789180999999999
1.141714 0.10875951
1.142714 0.10963281
1.143714 0.11051176
1.144714 0.11139638
1.145714 0.11228669
1.146714 0.11318268999999999
1.147714 0.11408441000000001
1.148714 0.11499184999999999
1.149714 0.11590505
1.150714 0.11682401999999999
1.151714 0.11774878
1.152714 0.11867936
1.153714 0.11961578
1.154714 0.12055804
1.155714 0.12150619
1.156714 0.12246021
1.157714 0.12342014
1.158714 0.12438598
1.159714 0.12535774
1.160714 0.12633547
1.161714 0.12731916999999998
1.162714 0.12830887
1.163714 0.12930459
1.164714 0.13030635999999998
1.165714 0.13131419
1.166714 0.13232812
1.167714 0.13334816
1.168714 0.13437433
1.169714 0.13540664
1.170714 0.13644513
1.171714 0.1374898
1.172714 0.13854069
1.173714 0.13959781
1.174714 0.14066121
1.175714 0.14173089
1.176714 0.14280686
1.177714 0.14388913
1.178714 0.1449777
1.179714 0.1460726
1.180714 0.14717386
1.181714 0.14828149
1.182714 0.14939553
1.183714 0.15051598
1.184714 0.15164284
1.185714 0.15277613
1.186714 0.15391584
1.187714 0.15506198000000002
1.188714 0.15621458000000002
1.189714 0.15737367000000002
1.190714 0.15853929
1.191714 0.15971146
1.192714 0.16089018000000002
1.193714 0.16207545
1.194714 0.16326729
1.195714 0.16446569
1.196714 0.16567067
1.197714 0.16688227
1.198714 0.16810052
1.199714 0.16932545
1.200714 0.17055704
1.201714 0.17179531
1.202714 0.17304028000000002
1.203714 0.17429194
1.204714 0.1755503
1.205714 0.17681537
1.206714 0.17808717999999998
1.207714 0.17936574
1.208714 0.1806511
1.209714 0.18194325
1.210714 0.18324219
1.211714 0.18454792
1.212714 0.18586046
1.213714 0.18717978
1.214714 0.18850591
1.215714 0.18983885
1.216714 0.19117864999999998
1.217714 0.19252532
1.218714 0.19387886999999998
1.219714 0.19523928999999998
1.220714 0.19660657
1.221714 0.19798072000000003
1.222714 0.19936173000000001
1.223714 0.20074963
1.224714 0.20214445
1.225714 0.20354621
1.226714 0.20495491999999998
1.227714 0.20637060999999998
1.228714 0.20779327
1.229714 0.20922292000000003
1.230714 0.21065952999999998
1.231714 0.21210310999999998
1.232714 0.21355366
1.233714 0.21501121
1.234714 0.21647576
1.235714 0.21794734000000002
1.236714 0.21942598
1.237714 0.22091165
1.238714 0.22240430000000003
1.239714 0.22390396
1.240714 0.22541059
1.241714 0.22692421999999998
1.242714 0.22844488
1.243714 0.22997260000000003
1.244714 0.23150737000000002
1.245714 0.2330492
1.246714 0.23459806
1.247714 0.23615395
1.248714 0.23771685
1.249714 0.23928676000000002
1.250714 0.2408637
1.251714 0.24244769
1.252714 0.24403875999999997
1.253714 0.24563690999999999
1.254714 0.24724211999999998
1.255714 0.24885432999999998
1.256714 0.25047353
1.257714 0.25209971000000003
1.258714 0.2537329
1.259714 0.25537312
1.260714 0.2570204
1.261714 0.25867473
1.262714 0.26033607000000003
1.263714 0.26200439000000003
1.264714 0.26367966
1.265714 0.26536183
1.266714 0.26705092999999996
1.267714 0.26874696
1.268714 0.27044995
1.269714 0.27215991
1.270714 0.2738768
1.271714 0.27560059
1.272714 0.27733124000000003
1.273714 0.27906871
1.274714 0.28081299
1.275714 0.28256406
1.276714 0.28432196
1.277714 0.28608667
1.278714 0.28785821
1.279714 0.28963652
1.280714 0.29142159
1.281714 0.29321336000000003
1.282714 0.29501179
1.283714 0.29681686
1.284714 0.29862861
1.285714 0.30044704
1.286714 0.3022721
1.287714 0.30410382999999996
1.288714 0.30594217
1.289714 0.30778707
1.290714 0.30963852000000003
1.291714 0.31149647999999996
1.292714 0.31336094
1.293714 0.31523192
1.294714 0.31710942
1.295714 0.31899341999999997
1.296714 0.32088389
1.297714 0.3227808
1.298714 0.3246841
1.299714 0.32659371
1.300714 0.32850957999999997
1.301714 0.33043171
1.302714 0.33236011
1.303714 0.33429479
1.304714 0.33623576
1.305714 0.33818299
1.306714 0.3401364
1.307714 0.3420959
1.308714 0.34406146
1.309714 0.34603304
1.310714 0.34801059
1.311714 0.34999414
1.312714 0.35198368
1.313714 0.35397923
1.314714 0.35598073
1.315714 0.35798813
1.316714 0.36000137
1.317714 0.36202036
1.318714 0.36404505000000004
1.319714 0.36607545
1.320714 0.36811156
1.321714 0.37015337000000004
1.322714 0.37220088
1.323714 0.37425405
1.324714 0.37631278
1.325714 0.37837699
1.326714 0.38044659999999997
1.327714 0.38252154
1.328714 0.38460179
1.329714 0.38668732
1.330714 0.38877816
1.331714 0.39087426999999997
1.332714 0.39297557
1.333714 0.39508203000000003
1.334714 0.39719352
1.335714 0.39931005
1.336714 0.40143146
1.337714 0.40355781
1.338714 0.4056891
1.339714 0.40782531999999994
1.340714 0.40996638
1.341714 0.4121122
1.342714 0.41426267
1.343714 0.4164177
1.344714 0.41857716
1.345714 0.42074099000000004
1.346714 0.42290920000000004
1.347714 0.42508179
1.348714 0.42725871
1.349714 0.42943992
1.350714 0.43162531000000004
1.351714 0.43381475999999997
1.352714 0.43600816000000003
1.353714 0.43820543
1.354714 0.44040661000000003
1.355714 0.44261161000000004
1.356714 0.44482043000000004
1.357714 0.44703302
1.358714 0.44924933
1.359714 0.45146919
1.360714 0.45369249
1.361714 0.45591909
1.362714 0.45814890999999996
1.363714 0.46038199
1.364714 0.46261833
1.365714 0.46485783999999997
1.366714 0.46710037
1.367714 0.46934587999999994
1.368714 0.47159423000000006
1.369714 0.47384532999999995
1.370714 0.47609909000000006
1.371714 0.47835545
1.372714 0.48061437
1.373714 0.48287584999999994
1.374714 0.48513981
1.375714 0.48740609
1.376714 0.48967456000000004
1.377714 0.49194507000000004
1.378714 0.49421759
1.379714 0.49649202000000003
1.380714 0.49876831
1.381714 0.50104647
1.382714 0.50332639
1.383714 0.50560799
1.384714 0.50789118
1.385714 0.51017581
1.386714 0.51246174
1.387714 0.51474879
1.388714 0.51703691
1.389714 0.519326
1.390714 0.52161608
1.391714 0.52390713
1.392714 0.52619898
1.393714 0.52849152
1.394714 0.53078458
1.395714 0.53307801
1.396714 0.5353716700000001
1.397714 0.53766551
1.398714 0.5399595
1.399714 0.54225363
1.400714 0.5445478
1.401714 0.54684193
1.402714 0.54913582
1.403714 0.5514293
1.404714 0.55372217
1.405714 0.55601425
1.406714 0.5583054900000001
1.407714 0.56059589
1.408714 0.5628854
1.409714 0.56517394
1.410714 0.56746136
1.411714 0.5697474800000001
1.412714 0.57203211
1.413714 0.5743150100000001
1.414714 0.57659606
1.415714 0.57887523
1.416714 0.5811525
1.417714 0.58342791
1.418714 0.58570136
1.419714 0.58797267
1.420714 0.59024161
1.421714 0.59250784
1.422714 0.59477119
1.423714 0.59703155
1.424714 0.59928889
1.425714 0.60154321
1.426714 0.60379445
1.427714 0.60604252
1.428714 0.60828719
1.429714 0.61052823
1.430714 0.6127653599999999
1.431714 0.6149984
1.432714 0.6172271
1.433714 0.61945152
1.434714 0.6216717
1.435714 0.62388759
1.436714 0.62609911
1.437714 0.62830597
1.438714 0.63050785
1.439714 0.6327044700000001
1.440714 0.63489554
1.441714 0.63708108
1.442714 0.63926103
1.443714 0.64143538
1.444714 0.64360411
1.445714 0.64576706
1.446714 0.64792396
1.447714 0.65007452
1.448714 0.65221856
1.449714 0.65435586
1.450714 0.65648626
1.451714 0.65860976
1.452714 0.66072633
1.453714 0.66283592
1.454714 0.66493833
1.455714 0.6670332999999999
1.456714 0.66912048
1.457714 0.67119957
1.458714 0.67327041
1.459714 0.67533292
1.460714 0.67738714
1.461714 0.6794329299999999
1.462714 0.68147024
1.463714 0.68349889
1.464714 0.6855186099999999
1.465714 0.6875291
1.466714 0.68953009
1.467714 0.69152145
1.468714 0.69350302
1.469714 0.69547473
1.470714 0.6974365100000001
1.471714 0.69938828
1.472714 0.7013299
1.473714 0.7032610499999999
1.474714 0.70518143
1.475714 0.7070907399999999
1.476714 0.70898877
1.477714 0.7108754
1.478714 0.71275057
1.479714 0.71461415
1.480714 0.71646608
1.481714 0.7183061000000001
1.482714 0.72013405
1.483714 0.72194957
1.484714 0.7237523299999999
1.485714 0.7255422
1.486714 0.72731893
1.487714 0.72908248
1.488714 0.7308326700000001
1.489714 0.73256944
1.490714 0.7342925800000001
1.491714 0.73600183
1.492714 0.73769703
1.493714 0.73937783
1.494714 0.74104397
1.495714 0.74269529
1.496714 0.74433167
1.497714 0.74595301
1.498714 0.74755917
1.499714 0.74915001
1.500714 0.7507252
1.501714 0.75228452
1.502714 0.75382763
1.503714 0.7553542
1.504714 0.75686406
1.505714 0.7583571100000001
1.506714 0.7598332600000001
1.507714 0.7612924099999999
1.508714 0.76273428
1.509714 0.76415869
1.510714 0.76556527
1.511714 0.76695373
1.512714 0.76832375
1.513714 0.76967515
1.514714 0.7710078300000001
1.515714 0.77232169
1.516714 0.7736166
1.517714 0.77489228
1.518714 0.77614854
1.519714 0.77738496
1.520714 0.7786013199999999
1.521714 0.77979732
1.522714 0.78097279
1.523714 0.7821275900000001
1.524714 0.78326156
1.525714 0.7843746800000001
1.526714 0.7854667500000001
1.527714 0.78653749
1.528714 0.78758653
1.529714 0.7886135000000001
1.530714 0.78961812
1.531714 0.79060029
1.532714 0.79155983
1.533714 0.79249656
1.534714 0.79341047
1.535714 0.79430118
1.536714 0.79516862
1.537714 0.7960122999999999
1.538714 0.7968319600000001
1.539714 0.79762731
1.540714 0.7983981600000001
1.541714 0.7991444300000001
1.542714 0.7998659300000001
1.543714 0.8005624600000001
1.544714 0.80123395
1.545714 0.8018800099999999
1.546714 0.80250036
1.547714 0.8030946400000001
1.548714 0.80366246
1.549714 0.80420366
1.550714 0.80471812
1.551714 0.8052056700000001
1.552714 0.80566602
1.553714 0.8060990800000001
1.554714 0.80650458
1.555714 0.80688233
1.556714 0.80723185
1.557714 0.80755297
1.558714 0.80784531
1.559714 0.80810878
1.560714 0.8083431999999999
1.561714 0.8085485499999999
1.562714 0.80872467
1.563714 0.8088711599999999
1.564714 0.8089878599999999
1.565714 0.80907438
1.566714 0.8091302599999999
1.567714 0.80915513
1.568714 0.80914879
1.569714 0.80911126
1.570714 0.80904234
1.571714 0.80894204
1.572714 0.8088100699999999
1.573714 0.8086460599999999
1.574714 0.8084497399999999
1.575714 0.80822082
1.576714 0.80795903
1.577714 0.80766408
1.578714 0.80733579
1.579714 0.8069740599999999
1.580714 0.8065787099999999
1.581714 0.8061495599999999
1.582714 0.8056862300000001
1.583714 0.80518834
1.584714 0.8046555299999999
1.585714 0.8040875200000001
1.586714 0.80348421
1.587714 0.8028454100000001
1.588714 0.8021709499999999
1.589714 0.8014608200000001
1.590714 0.8007147299999999
1.591714 0.79993233
1.592714 0.79911323
1.593714 0.79825725
1.594714 0.7973639299999999
1.595714 0.79643307
1.596714 0.7954645899999999
1.597714 0.79445839
1.598714 0.79341428
1.599714 0.79233199
1.600714 0.7912113300000001
1.601714 0.7900520200000001
1.602714 0.7888535999999999
1.603714 0.78761587
1.604714 0.78633856
1.605714 0.7850215799999999
1.606714 0.7836648300000001
1.607714 0.7822681200000001
1.608714 0.78083123
1.609714 0.77935387
1.610714 0.77783572
1.611714 0.77627632
1.612714 0.77467533
1.613714 0.77303252
1.614714 0.77134781
1.615714 0.76962109
1.616714 0.7678523199999999
1.617714 0.7660413199999999
1.618714 0.7641878000000001
1.619714 0.76229139
1.620714 0.7603517700000001
1.621714 0.75836862
1.622714 0.7563417299999999
1.623714 0.75427108
1.624714 0.7521566000000001
1.625714 0.74999812
1.626714 0.74779545
1.627714 0.74554826
1.628714 0.74325614
1.629714 0.7409187
1.630714 0.73853564
1.631714 0.73610679
1.632714 0.7336320399999999
1.633714 0.73111136
1.634714 0.72854469
1.635714 0.72593186
1.636714 0.72327266
1.637714 0.72056656
1.638714 0.7178132
1.639714 0.71501229
1.640714 0.7121637000000001
1.641714 0.70926738
1.642714 0.70632333
1.643714 0.7033315
1.644714 0.70029167
1.645714 0.6972035900000001
1.646714 0.69406689
1.647714 0.69088121
1.648714 0.68764621
1.649714 0.68436181
1.650714 0.68102796
1.651714 0.67764455
1.652714 0.67421161
1.653714 0.67072897
1.654714 0.66719637
1.655714 0.66361339
1.656714 0.65997965
1.657714 0.65629478
1.658714 0.65255864
1.659714 0.64877118
1.660714 0.64493241
1.661714 0.6410424100000001
1.662714 0.63710106
1.663714 0.63310815
1.664714 0.62906328
1.665714 0.62496606
1.666714 0.62081623
1.667714 0.61661354
1.668714 0.612358
1.669714 0.6080496599999999
1.670714 0.60368855
1.671714 0.5992746
1.672714 0.59480756
1.673714 0.5902871
1.674714 0.58571277
1.675714 0.58108419
1.676714 0.57640118
1.677714 0.57166368
1.678714 0.56687179
1.679714 0.56202565
1.680714 0.55712527
1.681714 0.5521704
1.682714 0.54716063
1.683714 0.54209558
1.684714 0.53697489
1.685714 0.53179832
1.686714 0.52656587
1.687714 0.52127768
1.688714 0.51593394
1.689714 0.51053464
1.690714 0.50507961
1.691714 0.49956855000000006
1.692714 0.4940012
1.693714 0.48837713
1.694714 0.48269619999999996
1.695714 0.47695846
1.696714 0.47116401
1.697714 0.46531302
1.698714 0.45940545
1.699714 0.45344108000000005
1.700714 0.44741961
1.701714 0.44134064
1.702714 0.43520382999999996
1.703714 0.42900904
1.704714 0.42275623
1.705714 0.41644555
1.706714 0.41007707
1.707714 0.40365094
1.708714 0.39716712
1.709714 0.39062533
1.710714 0.38402528
1.711714 0.37736674000000003
1.712714 0.37064955
1.713714 0.36387371
1.714714 0.35703934
1.715714 0.3501466
1.716714 0.34319561
1.717714 0.33618623999999997
1.718714 0.32911822
1.719714 0.32199122999999996
1.720714 0.31480497999999996
1.721714 0.30755931999999997
1.722714 0.30025423
1.723714 0.29288989
1.724714 0.28546648
1.725714 0.27798417000000003
1.726714 0.27044287
1.727714 0.26284242
1.728714 0.25518257
1.729714 0.24746310000000002
1.730714 0.23968392
1.731714 0.23184515999999997
1.732714 0.22394706
1.733714 0.21598979
1.734714 0.2079735
1.735714 0.19989818999999998
1.736714 0.19176361
1.737714 0.18356945
1.738714 0.17531547
1.739714 0.16700149
1.740714 0.15862756
1.741714 0.15019385999999998
1.742714 0.14170059
1.743714 0.13314799000000002
1.744714 0.12453612
1.745714 0.11586488
1.746714 0.10713407999999999
1.747714 0.098343566
1.748714 0.089493248
1.749714 0.08058320399999999
1.750714 0.071613654
1.751714 0.062584865
1.752714 0.053497026
1.753714 0.044350204000000004
1.754714 0.035144269
1.755714 0.025879007
1.756714 0.016554205000000002
1.757714 0.0071697759000000005
1.758714 -0.0022741982
1.759714 -0.011777445000000001
1.760714 -0.021339608
1.761714 -0.030960381
1.762714 -0.040639585
1.763714 -0.050377229
1.764714 -0.060173433
1.765714 -0.070028414
1.766714 -0.07994226800000001
1.767714 -0.08991489899999999
1.768714 -0.09994604600000001
1.769714 -0.11003542000000001
1.770714 -0.12018273
1.771714 -0.13038785
1.772714 -0.14065084
1.773714 -0.15097185
1.774714 -0.16135103
1.775714 -0.1717884
1.776714 -0.18228374
1.777714 -0.19283671000000002
1.778714 -0.2034469
1.779714 -0.21411397000000001
1.780714 -0.22483768
1.781714 -0.23561807
1.782714 -0.24645522
1.783714 -0.25734925
1.784714 -0.26830018
1.785714 -0.27930788
1.786714 -0.29037201
1.787714 -0.30149219
1.788714 -0.31266804
1.789714 -0.32389937
1.790714 -0.33518609000000005
1.791714 -0.3465283
1.792714 -0.35792603
1.793714 -0.36937927
1.794714 -0.38088781
1.795714 -0.39245128
1.796714 -0.40406915
1.797714 -0.41574109000000004
1.798714 -0.42746681999999997
1.799714 -0.43924628
1.800714 -0.45107948
1.801714 -0.46296655000000003
1.802714 -0.47490735999999995
1.803714 -0.48690178
1.804714 -0.49894941000000004
1.805714 -0.5110497599999999
1.806714 -0.52320245
1.807714 -0.53540724
1.808714 -0.5476640500000001
1.809714 -0.55997288
1.810714 -0.57233367
1.811714 -0.58474629
1.812714 -0.59721046
1.813714 -0.60972571
1.814714 -0.6222914900000001
1.815714 -0.63490742
1.816714 -0.64757322
1.817714 -0.66028866
1.818714 -0.67305379
1.819714 -0.68586851
1.820714 -0.69873258
1.821714 -0.71164565
1.822714 -0.72460719
1.823714 -0.73761675
1.824714 -0.75067389
1.825714 -0.76377848
1.826714 -0.77693029
1.827714 -0.7901292299999999
1.828714 -0.80337515
1.829714 -0.8166679200000001
1.830714 -0.8300070700000001
1.831714 -0.8433921299999999
1.832714 -0.85682254
1.833714 -0.8702979399999999
1.834714 -0.8838180500000001
1.835714 -0.89738276
1.836714 -0.91099171
1.837714 -0.9246448100000001
1.838714 -0.9383416699999999
1.839714 -0.9520817500000001
1.840714 -0.96586468
1.841714 -0.97968988
1.842714 -0.99355699
1.843714 -1.0074658
1.844714 -1.0214159999999999
1.845714 -1.0354073
1.846714 -1.0494394
1.847714 -1.0635119
1.848714 -1.0776242
1.849714 -1.0917759
1.850714 -1.1059663000000002
1.851714 -1.1201954
1.852714 -1.1344625000000002
1.853714 -1.1487673999999999
1.854714 -1.1631099
1.855714 -1.1774894
1.856714 -1.1919056000000001
1.857714 -1.2063579
1.858714 -1.2208458
1.859714 -1.2353691
1.860714 -1.2499274
1.861714 -1.2645203
1.862714 -1.2791474
1.863714 -1.2938084
1.864714 -1.3085028
1.865714 -1.3232301
1.866714 -1.3379896
1.867714 -1.3527809
1.868714 -1.3676034
1.869714 -1.3824569
1.870714 -1.3973408
1.871714 -1.4122549
1.872714 -1.4271984999999998
1.873714 -1.4421712
1.874714 -1.4571724
1.875714 -1.4722017
1.876714 -1.4872585
1.877714 -1.5023426
1.878714 -1.5174534
1.879714 -1.5325906
1.880714 -1.5477535
1.881714 -1.5629418
1.882714 -1.5781547999999999
1.883714 -1.5933920000000001
1.884714 -1.6086526
1.885714 -1.6239363999999998
1.886714 -1.6392427
1.887714 -1.6545709
1.888714 -1.6699212
1.889714 -1.6852926000000001
1.890714 -1.7006848
1.891714 -1.7160969000000001
1.892714 -1.7315283000000001
1.893714 -1.7469788
1.894714 -1.7624473000000003
1.895714 -1.7779335
1.896714 -1.7934371
1.897714 -1.8089576
1.898714 -1.8244943
1.899714 -1.8400463999999999
1.900714 -1.8556137000000001
1.901714 -1.8711952
1.902714 -1.8867904000000002
1.903714 -1.9023987999999998
1.904714 -1.9180198999999998
1.905714 -1.9336535
1.906714 -1.9492988
1.907714 -1.9649556
1.908714 -1.980623
1.909714 -1.9963005999999999
1.910714 -2.0119872
1.911714 -2.0276823999999998
1.912714 -2.0433858
1.913714 -2.0590967
1.914714 -2.0748146
1.915714 -2.090539
1.916714 -2.1062691
1.917714 -2.1220041
1.918714 -2.1377431
1.919714 -2.1534856
1.920714 -2.1692310999999997
1.921714 -2.1849792
1.922714 -2.2007292
1.923714 -2.2164807
1.924714 -2.2322331
1.925714 -2.2479855
1.926714 -2.2637371
1.927714 -2.2794874
1.928714 -2.2952355
1.929714 -2.3109808999999997
1.930714 -2.3267228
1.931714 -2.3424612000000002
1.932714 -2.3581952
1.933714 -2.3739243
1.934714 -2.3896476
1.935714 -2.4053644
1.936714 -2.421074
1.937714 -2.4367753
1.938714 -2.4524681
1.939714 -2.4681516
1.940714 -2.4838254
1.941714 -2.4994891000000004
1.942714 -2.5151419
1.943714 -2.5307829
1.944714 -2.5464112
1.945714 -2.5620260999999998
1.946714 -2.5776266999999997
1.947714 -2.5932124
1.948714 -2.6087826
1.949714 -2.6243369999999997
1.950714 -2.6398752
1.951714 -2.6553964
1.952714 -2.6708998
1.953714 -2.6863845
1.954714 -2.7018495
1.955714 -2.7172942
1.956714 -2.7327174
1.957714 -2.7481189
1.958714 -2.7634986
1.959714 -2.7788557
1.960714 -2.7941898
1.961714 -2.8094997999999998
1.962714 -2.8247847999999998
1.963714 -2.8400436
1.964714 -2.8552752
1.965714 -2.8704789
1.966714 -2.8856544
1.967714 -2.9008016000000003
1.968714 -2.9159201
1.969714 -2.9310092
1.970714 -2.946068
1.971714 -2.9610952
1.972714 -2.9760901
1.973714 -2.9910514
1.974714 -3.0059787
1.975714 -3.0208711999999998
1.976714 -3.035729
1.977714 -3.0505516
1.978714 -3.0653384
1.979714 -3.0800883
1.980714 -3.0948004
1.981714 -3.1094735
1.982714 -3.1241067
1.983714 -3.1386989999999995
1.984714 -3.1532504
1.985714 -3.16776
1.986714 -3.1822274999999998
1.987714 -3.196653
1.988714 -3.2110347999999997
1.989714 -3.2253724
1.990714 -3.2396644
1.991714 -3.2539099
1.992714 -3.2681078
1.993714 -3.2822579
1.994714 -3.2963595999999997
1.995714 -3.3104125
1.996714 -3.3244170000000004
1.997714 -3.3383719999999997
1.998714 -3.3522762
1.999714 -3.3661287
2.000714 -3.3799279
2.001714 -3.3936732
2.002714 -3.4073635999999996
2.003714 -3.4209989000000003
2.004714 -3.4345794
2.005714 -3.4481045000000003
2.006714 -3.4615736
2.007714 -3.4749853999999996
2.008714 -3.4883384000000004
2.009714 -3.5016313
2.010714 -3.5148628
2.011714 -3.5280328
2.012714 -3.5411409999999997
2.013714 -3.5541877
2.014714 -3.5671726
2.015714 -3.5800948999999997
2.016714 -3.5929534999999997
2.017714 -3.6057472
2.018714 -3.6184747
2.019714 -3.6311343000000003
2.020714 -3.6437254
2.021714 -3.656248
2.022714 -3.6687024
2.023714 -3.6810886000000003
2.024714 -3.6934063000000004
2.025714 -3.7056538999999997
2.026714 -3.7178299999999997
2.027714 -3.7299328
2.028714 -3.7419613
2.029714 -3.7539151
2.030714 -3.7657943
2.031714 -3.7775993
2.032714 -3.7893295
2.033714 -3.8009847999999997
2.034714 -3.8125638000000004
2.035714 -3.8240649
2.036714 -3.8354862000000005
2.037714 -3.8468270999999996
2.038714 -3.8580864999999998
2.039714 -3.8692645999999997
2.040714 -3.8803617999999998
2.041714 -3.8913783
2.042714 -3.9023135
2.043714 -3.913166
2.044714 -3.9239339999999996
2.045714 -3.9346155
2.046714 -3.9452097999999998
2.047714 -3.9557162999999997
2.048714 -3.9661355
2.049714 -3.9764679999999997
2.050714 -3.9867144
2.051714 -3.9968736
2.052714 -4.0069446
2.053714 -4.016925
2.054714 -4.0268131
2.055714 -4.036608
2.056714 -4.046309
2.057714 -4.0559169
2.058714 -4.0654324
2.059714 -4.0748555
2.060714 -4.0841859000000005
2.061714 -4.0934216
2.062714 -4.1025605
2.063714 -4.111601
2.064714 -4.1205425
2.065714 -4.1293845000000005
2.066714 -4.138127300000001
2.067714 -4.1467719
2.068714 -4.1553184
2.069714 -4.1637667
2.070714 -4.1721143000000005
2.071714 -4.1803595
2.072714 -4.188500299999999
2.073714 -4.1965358
2.074714 -4.2044662
2.075714 -4.2122923
2.076714 -4.2200152
2.077714 -4.2276349
2.078714 -4.235150699999999
2.079714 -4.242561
2.080714 -4.2498637
2.081714 -4.2570569
2.082714 -4.264139
2.083714 -4.2711101000000005
2.084714 -4.2779718
2.085714 -4.2847242
2.086714 -4.2913683
2.087714 -4.2979024
2.088714 -4.3043252
2.089714 -4.3106347000000005
2.090714 -4.3168288
2.091714 -4.322907
2.092714 -4.3288693
2.093714 -4.3347176
2.094714 -4.3404527
2.095714 -4.3460745
2.096714 -4.3515824
2.097714 -4.356974
2.098714 -4.3622479
2.099714 -4.3674022
2.100714 -4.3724358
2.101714 -4.3773495
2.102714 -4.3821443
2.103714 -4.386820999999999
2.104714 -4.3913793
2.105714 -4.395818
2.106714 -4.4001356
2.107714 -4.4043306
2.108714 -4.4084015999999995
2.109714 -4.4123482
2.110714 -4.416170299999999
2.111714 -4.4198696
2.112714 -4.4234462
2.113714 -4.4269003
2.114714 -4.4302307
2.115714 -4.4334356
2.116714 -4.4365134
2.117714 -4.439463099999999
2.118714 -4.4422839
2.119714 -4.444976199999999
2.120714 -4.4475413999999995
2.121714 -4.4499803
2.122714 -4.452293
2.123714 -4.454479
2.124714 -4.4565365
2.125714 -4.4584636
2.126714 -4.4602592
2.127714 -4.4619225
2.128714 -4.4634542999999995
2.129714 -4.4648554
2.130714 -4.4661265
2.131714 -4.4672679
2.132714 -4.4682786000000005
2.133714 -4.469157
2.134714 -4.4699013
2.135714 -4.47051
2.136714 -4.4709828
2.137714 -4.4713199
2.138714 -4.4715229
2.139714 -4.4715926
2.140714 -4.4715296
2.141714 -4.4713333
2.142714 -4.4710025
2.143714 -4.470535
2.144714 -4.46993
2.145714 -4.4691864
2.146714 -4.468305
2.147714 -4.4672865
2.148714 -4.4661324
2.149714 -4.4648428
2.150714 -4.4634171
2.151714 -4.461854
2.152714 -4.4601515
2.153714 -4.4583082
2.154714 -4.456324100000001
2.155714 -4.4541996
2.156714 -4.4519361
2.157714 -4.449535200000001
2.158714 -4.4469971
2.159714 -4.4443212
2.160714 -4.4415059999999995
2.161714 -4.4385497
2.162714 -4.435451
2.163714 -4.4322092
2.164714 -4.4288252
2.165714 -4.4253003
2.166714 -4.4216353
2.167714 -4.4178307
2.168714 -4.4138864
2.169714 -4.4098008
2.170714 -4.4055723
2.171714 -4.4011995
2.172714 -4.3966826
2.173714 -4.3920226
2.174714 -4.3872207
2.175714 -4.3822779999999995
2.176714 -4.3771949
2.177714 -4.3719701
2.178714 -4.3666031
2.179714 -4.3610923
2.180714 -4.3554366
2.181714 -4.3496363
2.182714 -4.3436922000000004
2.183714 -4.3376058
2.184714 -4.3313779
2.185714 -4.3250088
2.186714 -4.3184973
2.187714 -4.3118428
2.188714 -4.3050442
2.189714 -4.298100600000001
2.190714 -4.2910121000000006
2.191714 -4.2837799
2.192714 -4.2764042
2.193714 -4.2688865
2.194714 -4.2612266000000005
2.195714 -4.253424
2.196714 -4.2454775
2.197714 -4.237386600000001
2.198714 -4.229151099999999
2.199714 -4.2207707
2.200714 -4.2122468
2.201714 -4.2035799
2.202714 -4.1947711
2.203714 -4.1858207
2.204714 -4.1767284
2.205714 -4.1674938
2.206714 -4.1581161
2.207714 -4.148595
2.208714 -4.1389309
2.209714 -4.1291233
2.210714 -4.1191734
2.211714 -4.1090816000000006
2.212714 -4.0988483
2.213714 -4.0884732999999995
2.214714 -4.0779568
2.215714 -4.067298
2.216714 -4.0564965
2.217714 -4.045552799999999
2.218714 -4.034467
2.219714 -4.0232401
2.220714 -4.0118728
2.221714 -4.000365
2.222714 -3.9887170999999997
2.223714 -3.9769288
2.224714 -3.9649997
2.225714 -3.9529297999999997
2.226714 -3.9407194
2.227714 -3.9283685
2.228714 -3.9158784000000004
2.229714 -3.9032488999999995
2.230714 -3.8904807999999997
2.231714 -3.8775742
2.232714 -3.864529
2.233714 -3.8513451999999995
2.234714 -3.8380224
2.235714 -3.8245611
2.236714 -3.8109618999999997
2.237714 -3.7972257000000003
2.238714 -3.7833529999999995
2.239714 -3.7693445
2.240714 -3.7551999
2.241714 -3.7409194
2.242714 -3.7265025
2.243714 -3.7119493000000006
2.244714 -3.6972605
2.245714 -3.6824368000000005
2.246714 -3.6674789999999997
2.247714 -3.6523871
2.248714 -3.6371615000000004
2.249714 -3.6218025000000003
2.250714 -3.6063101
2.251714 -3.5906844
2.252714 -3.5749257
2.253714 -3.5590347
2.254714 -3.5430117999999995
2.255714 -3.5268575
2.256714 -3.5105723999999996
2.257714 -3.4941562000000004
2.258714 -3.4776095
2.259714 -3.4609322
2.260714 -3.4441248
2.261714 -3.4271876999999997
2.262714 -3.4101222
2.263714 -3.3929285000000005
2.264714 -3.3756074
2.265714 -3.3581588000000004
2.266714 -3.3405837000000003
2.267714 -3.3228822
2.268714 -3.3050547999999997
2.269714 -3.2871019
2.270714 -3.2690242
2.271714 -3.2508224
2.272714 -3.232497
2.273714 -3.2140481999999997
2.274714 -3.1954762
2.275714 -3.1767808
2.276714 -3.1579629
2.277714 -3.1390227
2.278714 -3.1199612
2.279714 -3.1007792999999997
2.280714 -3.0814778
2.281714 -3.0620571
2.282714 -3.0425176
2.283714 -3.0228591
2.284714 -3.0030817
2.285714 -2.9831856
2.286714 -2.9631721
2.287714 -2.9430419
2.288714 -2.9227965
2.289714 -2.9024364
2.290714 -2.8819624
2.291714 -2.8613742
2.292714 -2.8406719000000002
2.293714 -2.8198553
2.294714 -2.7989253
2.295714 -2.777883
2.296714 -2.7567295
2.297714 -2.7354665000000002
2.298714 -2.7140949
2.299714 -2.6926149
2.300714 -2.6710263000000003
2.301714 -2.6493284999999998
2.302714 -2.6275216
2.303714 -2.6056060999999997
2.304714 -2.5835833999999998
2.305714 -2.5614551999999997
2.306714 -2.5392229
2.307714 -2.5168875
2.308714 -2.4944495
2.309714 -2.4719086
2.310714 -2.4492642
2.311714 -2.4265165
2.312714 -2.4036657
2.313714 -2.3807134
2.314714 -2.3576614
2.315714 -2.3345113
2.316714 -2.3112642
2.317714 -2.2879198
2.318714 -2.2644781999999997
2.319714 -2.2409385
2.320714 -2.2173008000000003
2.321714 -2.193566
2.322714 -2.1697360999999997
2.323714 -2.1458132
2.324714 -2.1217994
2.325714 -2.0976959
2.326714 -2.0735027
2.327714 -2.0492189
2.328714 -2.0248439
2.329714 -2.0003775
2.330714 -1.9758204000000001
2.331714 -1.9511744000000002
2.332714 -1.9264419000000002
2.333714 -1.9016245
2.334714 -1.876723
2.335714 -1.8517371
2.336714 -1.8266661
2.337714 -1.8015096000000002
2.338714 -1.776268
2.339714 -1.7509427000000002
2.340714 -1.7255362
2.341714 -1.7000509000000001
2.342714 -1.6744886
2.343714 -1.6488501999999998
2.344714 -1.6231354
2.345714 -1.5973431999999999
2.346714 -1.5714727000000002
2.347714 -1.5455240000000001
2.348714 -1.5194982
2.349714 -1.4933973
2.350714 -1.4672235
2.351714 -1.4409786
2.352714 -1.4146634999999999
2.353714 -1.3882780000000001
2.354714 -1.3618215
2.355714 -1.3352935
2.356714 -1.3086946
2.357714 -1.2820262
2.358714 -1.2552908999999999
2.359714 -1.2284909
2.360714 -1.2016284
2.361714 -1.1747037999999999
2.362714 -1.1477167
2.363714 -1.1206659
2.364714 -1.0935507
2.365714 -1.0663712
2.366714 -1.0391288
2.367714 -1.0118260000000001
2.368714 -0.98446524
2.369714 -0.9570485
2.370714 -0.92957662
2.371714 -0.9020493399999999
2.372714 -0.87446608
2.373714 -0.84682638
2.374714 -0.8191307099999999
2.375714 -0.79138065
2.376714 -0.76357867
2.377714 -0.7357271400000001
2.378714 -0.70782774
2.379714 -0.67988108
2.380714 -0.65188645
2.381714 -0.62384279
2.382714 -0.59574936
2.383714 -0.56760665
2.384714 -0.5394161700000001
2.385714 -0.51118047
2.386714 -0.48290221
2.387714 -0.45458339
2.388714 -0.42622481
2.389714 -0.39782608
2.390714 -0.36938637
2.391714 -0.34090525
2.392714 -0.3123831
2.393714 -0.28382158
2.394714 -0.25522294
2.395714 -0.2265895
2.396714 -0.19792314
2.397714 -0.16922436
2.398714 -0.14049271000000002
2.399714 -0.11172724
2.400714 -0.082927523
2.401714 -0.054094312
2.402714 -0.025229411999999996
2.403714 0.0036645499
2.404714 0.032584928
2.405714 0.061529659
2.406714 0.090498035
2.407714 0.1194905
2.408714 0.14850792
2.409714 0.17755078
2.410714 0.20661884999999997
2.411714 0.23571048
2.412714 0.26482353000000003
2.413714 0.29395577
2.414714 0.3231057
2.415714 0.35227276
2.416714 0.38145741
2.417714 0.4106604
2.418714 0.43988194999999997
2.419714 0.46912115000000004
2.420714 0.49837613000000003
2.421714 0.5276443
2.422714 0.5569232599999999
2.423714 0.5862115
2.424714 0.61550848
2.425714 0.6448147399999999
2.426714 0.67413095
2.427714 0.7034573700000001
2.428714 0.73279329
2.429714 0.7621370700000001
2.430714 0.7914865400000001
2.431714 0.8208395900000001
2.432714 0.8501947899999999
2.433714 0.8795516600000001
2.434714 0.90891039
2.435714 0.93827136
2.436714 0.96763456
2.437714 0.9969989800000001
2.438714 1.0263628
2.439714 1.0557239
2.440714 1.0850805
2.441714 1.1144314
2.442714 1.1437763
2.443714 1.1731158
2.444714 1.2024501
2.445714 1.2317793000000001
2.446714 1.2611025999999999
2.447714 1.2904179999999998
2.448714 1.3197238
2.449714 1.3490181
2.450714 1.3782999
2.451714 1.4075686
2.452714 1.4368242999999998
2.453714 1.4660669
2.454714 1.4952962
2.455714 1.5245112
2.456714 1.55371
2.457714 1.5828911
2.458714 1.6120529000000001
2.459714 1.6411945000000001
2.460714 1.6703158999999999
2.461714 1.6994173000000001
2.462714 1.7284989
2.463714 1.7575607
2.464714 1.786601
2.465714 1.8156184
2.466714 1.8446106
2.467714 1.8735762999999999
2.468714 1.9025143000000002
2.469714 1.9314244
2.470714 1.9603068000000001
2.471714 1.9891613999999997
2.472714 2.0179877
2.473714 2.0467846
2.474714 2.0755505
2.475714 2.1042841
2.476714 2.1329841
2.477714 2.16165
2.478714 2.1902816
2.479714 2.2188792
2.480714 2.2474423
2.481714 2.2759706
2.482714 2.3044629
2.483714 2.3329172
2.484714 2.3613319
2.485714 2.3897057
2.486714 2.4180381
2.487714 2.4463287
2.488714 2.4745779
2.489714 2.5027856
2.490714 2.5309509
2.491714 2.5590725
2.492714 2.5871486999999997
2.493714 2.6151778
2.494714 2.6431587999999997
2.495714 2.6710914
2.496714 2.6989758
2.497714 2.7268122999999997
2.498714 2.7546007
2.499714 2.7823403
2.500714 2.8100295
2.501714 2.8376663
2.502714 2.8652495
2.503714 2.8927783
2.504714 2.9202527999999996
2.505714 2.9476734
2.506714 2.9750399
2.507714 3.0023523
2.508714 3.0296091
2.509714 3.0568089
2.510714 3.0839499
2.511714 3.1110307
2.512714 3.1380508000000003
2.513714 3.16501
2.514714 3.1919084
2.515714 3.2187458
2.516714 3.2455212999999996
2.517714 3.2722343
2.518714 3.2988831000000003
2.519714 3.3254664000000003
2.520714 3.3519831
2.521714 3.3784326000000005
2.522714 3.4048154999999998
2.523714 3.4311320999999997
2.524714 3.4573816
2.525714 3.4835640000000003
2.526714 3.5096783
2.527714 3.5357228999999997
2.528714 3.5616960000000004
2.529714 3.5875969
2.530714 3.613425
2.531714 3.6391802
2.532714 3.6648627000000005
2.533714 3.6904722000000003
2.534714 3.716008
2.535714 3.7414692
2.536714 3.7668549000000002
2.537714 3.7921634
2.538714 3.8173947
2.539714 3.8425483000000002
2.540714 3.8676246999999995
2.541714 3.8926233
2.542714 3.9175432000000003
2.543714 3.9423838000000004
2.544714 3.9671440000000002
2.545714 3.9918225
2.546714 4.016418
2.547714 4.0409293
2.548714 4.065356400000001
2.549714 4.0896993
2.550714 4.1139584
2.551714 4.1381329000000004
2.552714 4.1622224999999995
2.553714 4.1862261
2.554714 4.2101424
2.555714 4.2339712
2.556714 4.2577118
2.557714 4.2813644
2.558714 4.304929100000001
2.559714 4.3284050999999995
2.560714 4.3517921
2.561714 4.3750881999999995
2.562714 4.3982927
2.563714 4.4214044
2.564714 4.4444229
2.565714 4.4673476
2.566714 4.4901785
2.567714 4.5129154
2.568714 4.5355581
2.569714 4.5581061
2.570714 4.5805588
2.571714 4.6029158
2.572714 4.6251763
2.573714 4.6473398999999995
2.574714 4.6694055
2.575714 4.6913735999999995
2.576714 4.7132429
2.577714 4.7350135
2.578714 4.7566842
2.579714 4.778254400000001
2.580714 4.7997229
2.581714 4.8210893
2.582714 4.8423532
2.583714 4.8635148
2.584714 4.8845734
2.585714 4.9055289
2.586714 4.9263813
2.587714 4.9471296
2.588714 4.9677737
2.589714 4.9883131
2.590714 5.0087467
2.591714 5.0290745
2.592714 5.0492954
2.593714 5.0694089
2.594714 5.0894148999999995
2.595714 5.1093128000000005
2.596714 5.1291019
2.597714 5.1487815
2.598714 5.168350800000001
2.599714 5.1878095
2.600714 5.2071571
2.601714 5.2263942
2.602714 5.2455202
2.603714 5.2645355
2.604714 5.283439899999999
2.605714 5.3022317999999995
2.606714 5.3209111
2.607714 5.3394768
2.608714 5.357928599999999
2.609714 5.3762663
2.610714 5.3944897
2.611714 5.412598
2.612714 5.4305904
2.613714 5.4484662
2.614714 5.4662250000000006
2.615714 5.4838665
2.616714 5.501390600000001
2.617714 5.518796699999999
2.618714 5.5360854
2.619714 5.553256
2.620714 5.5703081
2.621714 5.5872414
2.622714 5.6040559
2.623714 5.620750800000001
2.624714 5.6373261
2.625714 5.6537814
2.626714 5.6701160999999995
2.627714 5.686329300000001
2.628714 5.7024207
2.629714 5.7183895
2.630714 5.7342354
2.631714 5.749958
2.632714 5.7655577
2.633714 5.781034
2.634714 5.796387
2.635714 5.8116157
2.636714 5.8267191
2.637714 5.841697
2.638714 5.856548999999999
2.639714 5.8712751
2.640714 5.8858752
2.641714 5.9003495
2.642714 5.9146978
2.643714 5.9289195
2.644714 5.9430137
2.645714 5.956980199999999
2.646714 5.9708185
2.647714 5.9845284
2.648714 5.9981097
2.649714 6.0115624
2.650714 6.0248867
2.651714 6.0380816
2.652714 6.0511474000000005
2.653714 6.0640830999999995
2.654714 6.0768876
2.655714 6.0895607
2.656714 6.1021019
2.657714 6.1145108
2.658714 6.1267879
2.659714 6.1389331
2.660714 6.150946
2.661714 6.1628263
2.662714 6.1745744
2.663714 6.1861895
2.664714 6.1976705
2.665714 6.2090173
2.666714 6.2202301
2.667714 6.2313087000000005
2.668714 6.2422536
2.669714 6.2530643999999995
2.670714 6.2637404
2.671714 6.2742814
2.672714 6.2846862
2.673714 6.2949546
2.674714 6.3050859
2.675714 6.3150801
2.676714 6.3249372
2.677714 6.334658
2.678714 6.3442416
2.679714 6.353688200000001
2.680714 6.3629977
2.681714 6.3721694
2.682714 6.3812025
2.683714 6.3900962
2.684714 6.3988514
2.685714 6.4074672999999995
2.686714 6.415944499999999
2.687714 6.4242832
2.688714 6.4324826
2.689714 6.4405419
2.690714 6.4484604
2.691714 6.456237300000001
2.692714 6.463872599999999
2.693714 6.4713671999999995
2.694714 6.478721599999999
2.695714 6.485936000000001
2.696714 6.4930104
2.697714 6.499943900000001
2.698714 6.5067358
2.699714 6.5133847
2.700714 6.5198906
2.701714 6.5262526
2.702714 6.5324724
2.703714 6.5385498
2.704714 6.5444849
2.705714 6.550278499999999
2.706714 6.555929000000001
2.707714 6.561435
2.708714 6.5667965
2.709714 6.572012600000001
2.710714 6.5770827
2.711714 6.5820083
2.712714 6.586790100000001
2.713714 6.5914288
2.714714 6.5959238000000004
2.715714 6.6002741
2.716714 6.6044793
2.717714 6.6085376
2.718714 6.6124484
2.719714 6.6162124
2.720714 6.6198297
2.721714 6.623301700000001
2.722714 6.626628299999999
2.723714 6.629809000000001
2.724714 6.6328436
2.725714 6.635730700000001
2.726714 6.638469499999999
2.727714 6.6410601
2.728714 6.6435017
2.729714 6.645796399999999
2.730714 6.6479437
2.731714 6.6499434
2.732714 6.6517964
2.733714 6.653501100000001
2.734714 6.6550575
2.735714 6.6564649000000005
2.736714 6.6577226000000005
2.737714 6.6588312
2.738714 6.6597909
2.739714 6.6606015
2.740714 6.6612639
2.741714 6.661777900000001
2.742714 6.662143800000001
2.743714 6.6623606
2.744714 6.6624276
2.745714 6.662343399999999
2.746714 6.662108
2.747714 6.6617228
2.748714 6.6611879
2.749714 6.6605046
2.750714 6.6596724
2.751714 6.6586912
2.752714 6.6575602
2.753714 6.656277200000001
2.754714 6.654842199999999
2.755714 6.653255199999999
2.756714 6.6515163
2.757714 6.6496260000000005
2.758714 6.6475853
2.759714 6.645394899999999
2.760714 6.6430539
2.761714 6.6405609000000005
2.762714 6.637916000000001
2.763714 6.6351175
2.764714 6.632164899999999
2.765714 6.6290587
2.766714 6.625801300000001
2.767714 6.6223927
2.768714 6.6188343
2.769714 6.6151246
2.770714 6.6112638
2.771714 6.6072509
2.772714 6.6030852
2.773714 6.598766100000001
2.774714 6.5942943000000005
2.775714 6.5896697
2.776714 6.5848932
2.777714 6.5799654
2.778714 6.5748863
2.779714 6.5696544999999995
2.780714 6.56427
2.781714 6.5587311999999995
2.782714 6.5530375
2.783714 6.547188800000001
2.784714 6.5411858
2.785714 6.5350302
2.786714 6.528721699999999
2.787714 6.5222614
2.788714 6.515649
2.789714 6.5088837999999996
2.790714 6.501966
2.791714 6.4948939
2.792714 6.4876683
2.793714 6.4802893
2.794714 6.4727582
2.795714 6.4650752
2.796714 6.4572408999999995
2.797714 6.449253100000001
2.798714 6.4411111
2.799714 6.4328142
2.800714 6.424361500000001
2.801714 6.415753100000001
2.802714 6.4069904
2.803714 6.3980751
2.804714 6.3890077000000005
2.805714 6.3797884
2.806714 6.3704163
2.807714 6.3608899999999995
2.808714 6.351208699999999
2.809714 6.3413717
2.810714 6.3313805
2.811714 6.3212357
2.812714 6.310939
2.813714 6.3004918
2.814714 6.2898941
2.815714 6.2791444
2.816714 6.268241300000001
2.817714 6.2571824
2.818714 6.2459677
2.819714 6.2345978
2.820714 6.2230751
2.821714 6.2114011
2.822714 6.1995771
2.823714 6.1876029
2.824714 6.1754771
2.825714 6.163197
2.826714 6.150762
2.827714 6.1381713
2.828714 6.1254259
2.829714 6.1125275
2.830714 6.0994782
2.831714 6.0862795
2.832714 6.0729314
2.833714 6.0594323999999995
2.834714 6.0457807
2.835714 6.0319752
2.836714 6.018015
2.837714 6.0039020999999995
2.838714 5.989638
2.839714 5.9752245
2.840714 5.9606623
2.841714 5.9459515
2.842714 5.9310909
2.843714 5.9160784
2.844714 5.9009124
2.845714 5.8855921
2.846714 5.8701184
2.847714 5.8544934
2.848714 5.8387186
2.849714 5.8227956
2.850714 5.8067247
2.851714 5.7905041
2.852714 5.7741321999999995
2.853714 5.7576079
2.854714 5.7409313
2.855714 5.7241029999999995
2.856714 5.7071254
2.857714 5.6899998
2.858714 5.6727279
2.859714 5.6553103
2.860714 5.6377456
2.861714 5.6200322
2.862714 5.6021687
2.863714 5.584155
2.864714 5.5659924
2.865714 5.547681799999999
2.866714 5.5292256
2.867714 5.5106245
2.868714 5.491878499999999
2.869714 5.4729864
2.870714 5.4539468
2.871714 5.4347582
2.872714 5.4154206
2.873714 5.3959347
2.874714 5.3763024999999995
2.875714 5.356525599999999
2.876714 5.336605400000001
2.877714 5.316542500000001
2.878714 5.296335399999999
2.879714 5.275983399999999
2.880714 5.255485
2.881714 5.2348409
2.882714 5.2140523000000005
2.883714 5.1931206
2.884714 5.1720478
2.885714 5.150834499999999
2.886714 5.1294807
2.887714 5.107984699999999
2.888714 5.0863452
2.889714 5.0645620000000005
2.890714 5.0426345
2.891714 5.0205644000000005
2.892714 4.9983535
2.893714 4.9760032
2.894714 4.953514
2.895714 4.9308859
2.896714 4.9081184
2.897714 4.8852105
2.898714 4.8621621
2.899714 4.838974
2.900714 4.815647
2.901714 4.7921829
2.902714 4.7685824000000006
2.903714 4.744846
2.904714 4.7209729
2.905714 4.6969626
2.906714 4.672814499999999
2.907714 4.6485286
2.908714 4.6241056
2.909714 4.599546999999999
2.910714 4.5748543
2.911714 4.5500286
2.912714 4.5250706
2.913714 4.4999801
2.914714 4.474756500000001
2.915714 4.4493998999999995
2.916714 4.4239108
2.917714 4.3982893
2.918714 4.3725371
2.919714 4.3466549
2.920714 4.3206431
2.921714 4.294502
2.922714 4.2682312
2.923714 4.241830500000001
2.924714 4.2153001
2.925714 4.188640400000001
2.926714 4.1618526000000005
2.927714 4.1349377
2.928714 4.1078962
2.929714 4.080728799999999
2.930714 4.0534355
2.931714 4.0260162
2.932714 3.9984718000000004
2.933714 3.9708026
2.934714 3.9430096999999997
2.935714 3.9150935
2.936714 3.8870551000000004
2.937714 3.8588952
2.938714 3.8306143
2.939714 3.8022116
2.940714 3.773687
2.941714 3.7450414000000003
2.942714 3.7162757999999996
2.943714 3.6873907
2.944714 3.6583874
2.945714 3.6292668
2.946714 3.6000289
2.947714 3.570674
2.948714 3.5412017
2.949714 3.5116125
2.950714 3.481907
2.951714 3.4520863999999998
2.952714 3.4221519
2.953714 3.3921048000000003
2.954714 3.3619456
2.955714 3.3316743000000004
2.956714 3.3012914999999996
2.957714 3.2707971000000002
2.958714 3.2401912
2.959714 3.2094747
2.960714 3.1786494
2.961714 3.1477171999999998
2.962714 3.1166788
2.963714 3.0855346
2.964714 3.0542845
2.965714 3.0229277999999997
2.966714 2.9914642000000002
2.967714 2.9598942
2.968714 2.9282194
2.969714 2.8964415
2.970714 2.8645625
2.971714 2.8325833
2.972714 2.8005041
2.973714 2.7683245
2.974714 2.7360439
2.975714 2.7036628
2.976714 2.6711823
2.977714 2.6386043000000003
2.978714 2.6059315
2.979714 2.5731655
2.980714 2.5403075
2.981714 2.5073569
2.982714 2.4743127
2.983714 2.4411734000000003
2.984714 2.407939
2.985714 2.3746105
2.986714 2.3411901999999998
2.987714 2.307681
2.988714 2.2740852
2.989714 2.2404036
2.990714 2.2066358
2.991714 2.1727811999999997
2.992714 2.1388384
2.993714 2.1048074999999997
2.994714 2.0706903
2.995714 2.0364899
2.996714 2.0022094
2.997714 1.9678514
2.998714 1.9334167
2.999714 1.8989045
3.000714 1.864313
3.001714 1.8296408
3.002714 1.7948875
3.003714 1.7600549
3.004714 1.725146
3.005714 1.6901642000000001
3.006714 1.6551124000000002
3.007714 1.6199914999999998
3.008714 1.5848003
3.009714 1.5495369
3.010714 1.5141994
3.011714 1.4787876
3.012714 1.4433037
3.013714 1.4077513
3.014714 1.3721344
3.015714 1.3364562
3.016714 1.3007174
3.017714 1.2649169
3.018714 1.2290524
3.019714 1.1931223
3.020714 1.1571267
3.021714 1.1210683000000001
3.022714 1.0849513
3.023714 1.0487800999999999
3.024714 1.0125577000000001
3.025714 0.9762845900000001
3.026714 0.93995892
3.027714 0.9035778200000001
3.028714 0.8671391800000001
3.029714 0.83064288
3.030714 0.7940912600000001
3.031714 0.75748865
3.032714 0.72083962
3.033714 0.68414728
3.034714 0.64741201
3.035714 0.61063208
3.036714 0.57380497
3.037714 0.53692902
3.038714 0.50000488
3.039714 0.46303561
3.040714 0.42602611
3.041714 0.38898119
3.042714 0.35190382
3.043714 0.31479427000000004
3.044714 0.27765059000000003
3.045714 0.24046961
3.046714 0.20324925
3.047714 0.16598982
3.048714 0.12869445999999998
3.049714 0.091367966
3.050714 0.054015173
3.051714 0.01663914
3.052714 -0.020759889
3.053714 -0.058184005000000004
3.054714 -0.09563601299999999
3.055714 -0.13311773
3.056714 -0.17062850999999998
3.057714 -0.20816493999999997
3.058714 -0.24572187
3.059714 -0.28329429
3.060714 -0.32087920999999997
3.061714 -0.35847658
3.062714 -0.39608902
3.063714 -0.43371976
3.064714 -0.47137081000000003
3.065714 -0.50904131
3.066714 -0.5467274200000001
3.067714 -0.5844235
3.068714 -0.62212418
3.069714 -0.6598264
3.070714 -0.69753043
3.071714 -0.73523899
3.072714 -0.77295564
3.073714 -0.81068259
3.074714 -0.84841903
3.075714 -0.8861611599999999
3.076714 -0.9239032899999999
3.077714 -0.96164029
3.078714 -0.99936938
3.079714 -1.0370907
3.080714 -1.0748072
3.081714 -1.1125219
3.082714 -1.1502366
3.083714 -1.1879495
3.084714 -1.2256563999999999
3.085714 -1.2633508
3.086714 -1.3010274
3.087714 -1.3386831
3.088714 -1.3763186
3.089714 -1.4139371
3.090714 -1.4515424000000001
3.091714 -1.4891366
3.092714 -1.5267185
3.093714 -1.5642839
3.094714 -1.6018265999999999
3.095714 -1.6393414
3.096714 -1.6768254
3.097714 -1.7142795
3.098714 -1.7517063999999998
3.099714 -1.7891096
3.100714 -1.8264905000000002
3.101714 -1.8638475
3.102714 -1.9011755000000001
3.103714 -1.938468
3.104714 -1.9757202
3.105714 -2.0129297
3.106714 -2.0500977
3.107714 -2.0872278
3.108714 -2.1243239000000003
3.109714 -2.1613879
3.110714 -2.1984179999999998
3.111714 -2.2354094
3.112714 -2.2723556
3.113714 -2.3092508
3.114714 -2.3460926
3.115714 -2.3828818000000003
3.116714 -2.4196209
3.117714 -2.4563136
3.118714 -2.4929607
3.119714 -2.5295606000000004
3.120714 -2.5661080999999997
3.121714 -2.6025973000000002
3.122714 -2.6390236000000002
3.123714 -2.6753848000000002
3.124714 -2.7116826
3.125714 -2.7479204999999998
3.126714 -2.7841020000000003
3.127714 -2.8202284
3.128714 -2.8562974000000003
3.129714 -2.8923038
3.130714 -2.9282412
3.131714 -2.964104
3.132714 -2.9998897
3.133714 -3.0355994
3.134714 -3.0712362
3.135714 -3.1068038
3.136714 -3.1423031999999997
3.137714 -3.1777326
3.138714 -3.2130870999999996
3.139714 -3.2483604
3.140714 -3.283548
3.141714 -3.3186479999999996
3.142714 -3.3536617
3.143714 -3.388593
3.144714 -3.4234449
3.145714 -3.4582189999999997
3.146714 -3.4929123
3.147714 -3.5275195000000004
3.148714 -3.5620347
3.149714 -3.5964522999999997
3.150714 -3.6307707000000002
3.151714 -3.6649909000000003
3.152714 -3.6991164
3.153714 -3.7331507
3.154714 -3.7670944
3.155714 -3.8009461
3.156714 -3.834701
3.157714 -3.868353
3.158714 -3.901897
3.159714 -3.9353311
3.160714 -3.9686564
3.161714 -4.0018763
3.162714 -4.0349938000000005
3.163714 -4.0680096
3.164714 -4.1009214
3.165714 -4.1337237
3.166714 -4.1664105
3.167714 -4.1989774
3.168714 -4.2314228
3.169714 -4.263748199999999
3.170714 -4.2959575
3.171714 -4.3280531
3.172714 -4.3600362
3.173714 -4.3919045
3.174714 -4.4236533
3.175714 -4.4552773
3.176714 -4.4867713
3.177714 -4.5181338
3.178714 -4.5493655
3.179714 -4.5804697999999995
3.180714 -4.6114493
3.181714 -4.6423048
3.182714 -4.6730336
3.183714 -4.7036305
3.184714 -4.73409
3.185714 -4.7644082
3.186714 -4.7945842
3.187714 -4.8246196999999995
3.188714 -4.8545178
3.189714 -4.8842814
3.190714 -4.9139109
3.191714 -4.9434032000000006
3.192714 -4.9727533
3.193714 -5.0019559
3.194714 -5.0310071999999995
3.195714 -5.0599061
3.196714 -5.0886534
3.197714 -5.1172528
3.198714 -5.1457066000000005
3.199714 -5.1740155
3.200714 -5.2021772
3.201714 -5.2301869
3.202714 -5.258039
3.203714 -5.285730200000001
3.204714 -5.3132594
3.205714 -5.340628
3.206714 -5.367839
3.207714 -5.3948946
3.208714 -5.4217953
3.209714 -5.4485383999999994
3.210714 -5.4751191
3.211714 -5.5015318
3.212714 -5.527773099999999
3.213714 -5.553842700000001
3.214714 -5.5797417000000005
3.215714 -5.6054734
3.216714 -5.6310404
3.217714 -5.6564428
3.218714 -5.6816787
3.219714 -5.7067435
3.220714 -5.7316326
3.221714 -5.7563428
3.222714 -5.7808734
3.223714 -5.805226
3.224714 -5.829403200000001
3.225714 -5.853406
3.226714 -5.8772344
3.227714 -5.9008855
3.228714 -5.9243552
3.229714 -5.947639
3.230714 -5.9707347
3.231714 -5.9936412
3.232714 -6.016360199999999
3.233714 -6.0388945
3.234714 -6.0612459
3.235714 -6.0834147
3.236714 -6.1053988
3.237714 -6.1271947
3.238714 -6.148797999999999
3.239714 -6.170206100000001
3.240714 -6.1914187
3.241714 -6.2124364000000005
3.242714 -6.2332615
3.243714 -6.2538952
3.244714 -6.274337300000001
3.245714 -6.2945865
3.246714 -6.314639
3.247714 -6.3344903
3.248714 -6.354138300000001
3.249714 -6.373582
3.250714 -6.3928232000000005
3.251714 -6.4118631
3.252714 -6.4307049
3.253714 -6.4493492
3.254714 -6.4677939
3.255714 -6.4860344
3.256714 -6.5040663
3.257714 -6.521888100000001
3.258714 -6.5394998
3.259714 -6.5569021
3.260714 -6.574097299999999
3.261714 -6.591087599999999
3.262714 -6.607872200000001
3.263714 -6.6244498
3.264714 -6.640816500000001
3.265714 -6.6569686
3.266714 -6.6729039000000006
3.267714 -6.688621599999999
3.268714 -6.7041241000000005
3.269714 -6.7194141
3.270714 -6.7344934
3.271714 -6.749361800000001
3.272714 -6.764016300000001
3.273714 -6.7784533
3.274714 -6.792669699999999
3.275714 -6.8066634
3.276714 -6.8204336
3.277714 -6.833984
3.278714 -6.8473168
3.279714 -6.8604335
3.280714 -6.8733342
3.281714 -6.8860173
3.282714 -6.898478399999999
3.283714 -6.910715300000001
3.284714 -6.9227248
3.285714 -6.9345072
3.286714 -6.9460645
3.287714 -6.9573991
3.288714 -6.9685131
3.289714 -6.979405900000001
3.290714 -6.990075900000001
3.291714 -7.0005185999999995
3.292714 -7.010731100000001
3.293714 -7.0207112
3.294714 -7.030460199999999
3.295714 -7.0399806
3.296714 -7.0492752
3.297714 -7.0583447999999995
3.298714 -7.0671900999999995
3.299714 -7.075808899999999
3.300714 -7.0841976
3.301714 -7.092353
3.302714 -7.1002729
3.303714 -7.1079589
3.304714 -7.1154132
3.305714 -7.1226388
3.306714 -7.1296364
3.307714 -7.136406000000001
3.308714 -7.1429454
3.309714 -7.1492508
3.310714 -7.15532
3.311714 -7.1611524
3.312714 -7.1667492
3.313714 -7.172112899999999
3.314714 -7.1772464
3.315714 -7.1821496
3.316714 -7.186822599999999
3.317714 -7.191262399999999
3.318714 -7.1954652999999995
3.319714 -7.199429
3.320714 -7.2031543000000005
3.321714 -7.2066426
3.322714 -7.209897
3.323714 -7.2129197000000005
3.324714 -7.215711499999999
3.325714 -7.2182707
3.326714 -7.220594599999999
3.327714 -7.222680700000001
3.328714 -7.224527
3.329714 -7.2261348000000005
3.330714 -7.2275065
3.331714 -7.228644200000001
3.332714 -7.229550199999999
3.333714 -7.2302245
3.334714 -7.230664000000001
3.335714 -7.230866
3.336714 -7.230828000000001
3.337714 -7.230550099999999
3.338714 -7.230033700000001
3.339714 -7.2292819999999995
3.340714 -7.228298499999999
3.341714 -7.2270840000000005
3.342714 -7.225638600000001
3.343714 -7.22396
3.344714 -7.2220452
3.345714 -7.2198927
3.346714 -7.2175011
3.347714 -7.214872499999999
3.348714 -7.2120093
3.349714 -7.2089136
3.350714 -7.2055876
3.351714 -7.20203
3.352714 -7.198238399999999
3.353714 -7.194210600000001
3.354714 -7.189944400000001
3.355714 -7.185441300000001
3.356714 -7.1807034000000005
3.357714 -7.1757354
3.358714 -7.1705385999999995
3.359714 -7.165115299999999
3.360714 -7.1594633000000005
3.361714 -7.1535803
3.362714 -7.1474633999999995
3.363714 -7.1411103
3.364714 -7.1345218
3.365714 -7.127699999999999
3.366714 -7.120648
3.367714 -7.1133688
3.368714 -7.1058646
3.369714 -7.098133099999999
3.370714 -7.0901729
3.371714 -7.081981
3.372714 -7.073557399999999
3.373714 -7.0649028000000005
3.374714 -7.0560209
3.375714 -7.0469156
3.376714 -7.037589
3.377714 -7.0280418
3.378714 -7.0182726
3.379714 -7.0082775999999996
3.380714 -6.9980554
3.381714 -6.9876045
3.382714 -6.9769263
3.383714 -6.9660239
3.384714 -6.954900899999999
3.385714 -6.9435604
3.386714 -6.9320031
3.387714 -6.9202282
3.388714 -6.9082335
3.389714 -6.8960167000000006
3.390714 -6.883576499999999
3.391714 -6.870915
3.392714 -6.8580352
3.393714 -6.8449415
3.394714 -6.8316363
3.395714 -6.8181194000000005
3.396714 -6.804389499999999
3.397714 -6.7904428
3.398714 -6.7762777
3.399714 -6.7618936000000005
3.400714 -6.7472927
3.401714 -6.732479500000001
3.402714 -6.7174584
3.403714 -6.7022324
3.404714 -6.686802999999999
3.405714 -6.6711678999999995
3.406714 -6.6553249999999995
3.407714 -6.6392712000000005
3.408714 -6.623005899999999
3.409714 -6.6065311
3.410714 -6.58985
3.411714 -6.572967
3.412714 -6.5558851
3.413714 -6.538604200000001
3.414714 -6.521123600000001
3.415714 -6.503440400000001
3.416714 -6.4855531
3.417714 -6.4674616
3.418714 -6.449168199999999
3.419714 -6.4306781
3.420714 -6.4119957
3.421714 -6.393124899999999
3.422714 -6.374065600000001
3.423714 -6.3548163
3.424714 -6.3353747
3.425714 -6.3157372
3.426714 -6.295903
3.427714 -6.2758744
3.428714 -6.255655
3.429714 -6.2352486
3.430714 -6.2146589
3.431714 -6.1938863
3.432714 -6.1729301
3.433714 -6.151788300000001
3.434714 -6.1304588
3.435714 -6.108942600000001
3.436714 -6.0872421
3.437714 -6.0653616
3.438714 -6.043305999999999
3.439714 -6.0210779
3.440714 -5.9986789
3.441714 -5.976107
3.442714 -5.9533596
3.443714 -5.9304349
3.444714 -5.9073329
3.445714 -5.8840565
3.446714 -5.8606096
3.447714 -5.8369968000000005
3.448714 -5.8132209
3.449714 -5.7892825000000006
3.450714 -5.7651807
3.451714 -5.7409123
3.452714 -5.716476999999999
3.453714 -5.6918751
3.454714 -5.6671102
3.455714 -5.6421865
3.456714 -5.6171078
3.457714 -5.5918764
3.458714 -5.5664919
3.459714 -5.5409532
3.460714 -5.5152588
3.461714 -5.4894075
3.462714 -5.4634005
3.463714 -5.4372419
3.464714 -5.4109361
3.465714 -5.3844873
3.466714 -5.3578973
3.467714 -5.3311657
3.468714 -5.3042910999999995
3.469714 -5.277271900000001
3.470714 -5.2501075
3.471714 -5.2227993
3.472714 -5.1953506
3.473714 -5.167765500000001
3.474714 -5.1400483
3.475714 -5.1122005999999995
3.476714 -5.0842222
3.477714 -5.0561119
3.478714 -5.0278681999999995
3.479714 -4.9994912000000005
3.480714 -4.9709834
3.481714 -4.9423486
3.482714 -4.9135912
3.483714 -4.884715
3.484714 -4.8557207
3.485714 -4.8266079
3.486714 -4.7973748
3.487714 -4.7680199
3.488714 -4.7385439
3.489714 -4.7089495
3.490714 -4.6792403
3.491714 -4.649420800000001
3.492714 -4.619494100000001
3.493714 -4.589461200000001
3.494714 -4.5593221
3.495714 -4.5290761
3.496714 -4.498722
3.497714 -4.4682615000000006
3.498714 -4.437696900000001
3.499714 -4.407032200000001
3.500714 -4.376271
3.501714 -4.3454155000000005
3.502714 -4.314466599999999
3.503714 -4.2834237
3.504714 -4.2522855
3.505714 -4.2210516
3.506714 -4.189723
3.507714 -4.1583028
3.508714 -4.1267949999999995
3.509714 -4.0952042
3.510714 -4.0635329
3.511714 -4.0317826
3.512714 -3.9999526
3.513714 -3.9680418000000004
3.514714 -3.9360497000000003
3.515714 -3.9039783000000003
3.516714 -3.8718309
3.517714 -3.8396116
3.518714 -3.8073233999999996
3.519714 -3.7749682
3.520714 -3.7425462
3.521714 -3.7100565000000003
3.522714 -3.6774978
3.523714 -3.6448706
3.524714 -3.6121771
3.525714 -3.5794213
3.526714 -3.5466078999999997
3.527714 -3.5137403999999997
3.528714 -3.4808207
3.529714 -3.4478481999999997
3.530714 -3.414822
3.531714 -3.381741
3.532714 -3.3486068
3.533714 -3.3154216
3.534714 -3.282189
3.535714 -3.2489131999999996
3.536714 -3.2155972
3.537714 -3.1822413000000003
3.538714 -3.1488452000000002
3.539714 -3.1154079
3.540714 -3.0819289
3.541714 -3.0484095
3.542714 -3.0148529
3.543714 -2.9812638
3.544714 -2.9476466
3.545714 -2.9140045999999997
3.546714 -2.8803386
3.547714 -2.8466473999999997
3.548714 -2.8129298
3.549714 -2.7791851999999997
3.550714 -2.7454150999999998
3.551714 -2.7116227999999998
3.552714 -2.6778128
3.553714 -2.643989
3.554714 -2.6101541
3.555714 -2.5763085
3.556714 -2.5424512
3.557714 -2.5085812
3.558714 -2.4746984
3.559714 -2.4408048
3.560714 -2.4069039
3.561714 -2.3730004
3.562714 -2.3390986
3.563714 -2.3052005
3.564714 -2.2713065
3.565714 -2.2374153
3.566714 -2.2035256
3.567714 -2.169637
3.568714 -2.1357516
3.569714 -2.101873
3.570714 -2.0680059
3.571714 -2.0341543
3.572714 -2.0003205
3.573714 -1.9665048
3.574714 -1.9327060999999999
3.575714 -1.8989233
3.576714 -1.8651566000000002
3.577714 -1.8314081999999998
3.578714 -1.7976822
3.579714 -1.7639834
3.580714 -1.7303154
3.581714 -1.6966799000000001
3.582714 -1.6630764999999998
3.583714 -1.6295038000000002
3.584714 -1.5959602
3.585714 -1.5624462000000001
3.586714 -1.5289641
3.587714 -1.4955183
3.588714 -1.4621134
3.589714 -1.4287533
3.590714 -1.3954397
3.591714 -1.3621725
3.592714 -1.3289501000000001
3.593714 -1.2957712
3.594714 -1.2626359999999999
3.595714 -1.2295473
3.596714 -1.1965092
3.597714 -1.1635263
3.598714 -1.1306019
3.599714 -1.0977377
3.600714 -1.0649328
3.601714 -1.0321855
3.602714 -0.99949455
3.603714 -0.96686082
3.604714 -0.93428725
3.605714 -0.9017787899999999
3.606714 -0.8693404499999999
3.607714 -0.8369758700000001
3.608714 -0.80468655
3.609714 -0.7724714500000001
3.610714 -0.74032838
3.611714 -0.7082556799999999
3.612714 -0.67625362
3.613714 -0.64432481
3.614714 -0.6124735299999999
3.615714 -0.5807044499999999
3.616714 -0.5490209
3.617714 -0.51742396
3.618714 -0.48591276
3.619714 -0.45448555999999996
3.620714 -0.42314134
3.621714 -0.39188126
3.622714 -0.36070884999999997
3.623714 -0.32962926
3.624714 -0.29864751
3.625714 -0.26776692999999996
3.626714 -0.23698818000000002
3.627714 -0.20630965
3.628714 -0.1757287
3.629714 -0.14524367
3.630714 -0.11485502
3.631714 -0.08456569600000001
3.632714 -0.054380257
3.633714 -0.02430321
3.634714 0.0056624416
3.635714 0.035515934
3.636714 0.06525832000000001
3.637714 0.094891293
3.638714 0.12441558000000001
3.639714 0.15382982
3.640714 0.18313031999999999
3.641714 0.21231228000000002
3.642714 0.24137117
3.643714 0.27030446
3.644714 0.29911227
3.645714 0.32779684000000003
3.646714 0.35636104
3.647714 0.38480649
3.648714 0.41313241
3.649714 0.44133542
3.650714 0.46941060999999995
3.651714 0.49735312
3.652714 0.52515999
3.653714 0.5528307100000001
3.654714 0.58036661
3.655714 0.60776966
3.656714 0.63504069
3.657714 0.66217855
3.658714 0.68917968
3.659714 0.71603954
3.660714 0.74275415
3.661714 0.76932162
3.662714 0.7957425
3.663714 0.8220192
3.664714 0.8481543500000001
3.665714 0.87414915
3.666714 0.90000229
3.667714 0.92570987
3.668714 0.95126638
3.669714 0.97666699
3.670714 1.0019089
3.671714 1.0269919
3.672714 1.051918
3.673714 1.0766896
3.674714 1.1013083
3.675714 1.1257731
3.676714 1.1500810000000001
3.677714 1.1742279
3.678714 1.1982101
3.679714 1.2220262000000002
3.680714 1.2456768
3.681714 1.2691648
3.682714 1.2924925
3.683714 1.3156611
3.684714 1.3386687
3.685714 1.3615113
3.686714 1.3841833
3.687714 1.4066801
3.688714 1.4289993
3.689714 1.4511412
3.690714 1.4731084
3.691714 1.4949038
3.692714 1.5165286999999998
3.693714 1.5379821999999999
3.694714 1.5592612000000001
3.695714 1.5803616
3.696714 1.6012803
3.697714 1.6220154
3.698714 1.6425682000000001
3.699714 1.6629415
3.700714 1.6831378000000001
3.701714 1.7031577999999998
3.702714 1.7230002000000002
3.703714 1.7426608
3.704714 1.7621348
3.705714 1.781418
3.706714 1.8005086
3.707714 1.8194077999999998
3.708714 1.8381178000000002
3.709714 1.856642
3.710714 1.8749814
3.711714 1.893135
3.712714 1.9110993
3.713714 1.9288699999999999
3.714714 1.9464439
3.715714 1.9638194000000002
3.716714 1.9809974000000001
3.717714 1.9979808000000001
3.718714 2.0147722
3.719714 2.0313725000000002
3.720714 2.0477803
3.721714 2.0639925999999997
3.722714 2.0800053999999997
3.723714 2.0958155
3.724714 2.1114221
3.725714 2.1268265
3.726714 2.1420319
3.727714 2.1570408999999997
3.728714 2.1718547
3.729714 2.1864722999999997
3.730714 2.2008901
3.731714 2.215104
3.732714 2.2291103
3.733714 2.2429081
3.734714 2.2564983
3.735714 2.2698835
3.736714 2.2830660999999997
3.737714 2.2960472999999997
3.738714 2.3088254
3.739714 2.3213979
3.740714 2.3337608
3.741714 2.345912
3.742714 2.3578508
3.743714 2.3695791
3.744714 2.3810998999999997
3.745714 2.3924159
3.746714 2.4035281
3.747714 2.4144351
3.748714 2.425134
3.749714 2.4356207000000003
3.750714 2.4458928
3.751714 2.4559494
3.752714 2.465792
3.753714 2.4754236
3.754714 2.4848465
3.755714 2.4940615999999998
3.756714 2.5030678
3.757714 2.5118627
3.758714 2.5204428
3.759714 2.5288060000000003
3.760714 2.5369520999999997
3.761714 2.5448827
3.762714 2.5526009999999997
3.763714 2.5601092999999997
3.764714 2.5674088
3.765714 2.5744982
3.766714 2.5813747
3.767714 2.588035
3.768714 2.5944769
3.769714 2.6007005999999997
3.770714 2.6067076
3.771714 2.6125012
3.772714 2.6180841
3.773714 2.6234573
3.774714 2.6286198
3.775714 2.633569
3.776714 2.6383018000000003
3.777714 2.6428163000000002
3.778714 2.6471125
3.779714 2.6511922
3.780714 2.6550582
3.781714 2.6587129000000003
3.782714 2.6621571
3.783714 2.6653901
3.784714 2.6684092
3.785714 2.6712121
3.786714 2.6737977
3.787714 2.6761662
3.788714 2.6783198
3.789714 2.6802618000000002
3.790714 2.6819948
3.791714 2.6835198
3.792714 2.6848357
3.793714 2.6859403
3.794714 2.6868308
3.795714 2.687506
3.796714 2.6879657000000003
3.797714 2.6882118999999998
3.798714 2.6882475
3.799714 2.6880747
3.800714 2.6876943
3.801714 2.6871052
3.802714 2.6863055
3.803714 2.6852932
3.804714 2.6840677
3.805714 2.6826303
3.806714 2.6809832
3.807714 2.6791295
3.808714 2.6770713
3.809714 2.6748089
3.810714 2.6723415
3.811714 2.6696671000000003
3.812714 2.6667839
3.813714 2.663691
3.814714 2.6603892
3.815714 2.6568810000000003
3.816714 2.6531687
3.817714 2.6492545
3.818714 2.6451392
3.819714 2.6408221999999997
3.820714 2.6363021
3.821714 2.6315782
3.822714 2.6266504
3.823714 2.6215199
3.824714 2.6161894
3.825714 2.6106607
3.826714 2.6049357
3.827714 2.5990145
3.828714 2.5928965
3.829714 2.5865797
3.830714 2.5800632
3.831714 2.5733471
3.832714 2.5664322
3.833714 2.5593206
3.834714 2.5520151
3.835714 2.5445174
3.836714 2.5368286
3.837714 2.5289487
3.838714 2.5208771000000003
3.839714 2.5126133
3.840714 2.504158
3.841714 2.4955127
3.842714 2.4866795
3.843714 2.4776606
3.844714 2.4684570999999997
3.845714 2.459069
3.846714 2.4494959
3.847714 2.4397368
3.848714 2.429791
3.849714 2.4196592999999997
3.850714 2.409343
3.851714 2.3988444
3.852714 2.3881658999999997
3.853714 2.3773087
3.854714 2.366274
3.855714 2.3550617
3.856714 2.3436711999999997
3.857714 2.3321029
3.858714 2.3203578
3.859714 2.3084376
3.860714 2.2963449000000002
3.861714 2.2840816999999998
3.862714 2.2716492
3.863714 2.2590481
3.864714 2.246278
3.865714 2.2333384
3.866714 2.2202296
3.867714 2.2069532
3.868714 2.1935113
3.869714 2.179906
3.870714 2.1661390999999997
3.871714 2.152212
3.872714 2.1381244
3.873714 2.1238761
3.874714 2.1094671
3.875714 2.0948979999999997
3.876714 2.0801704
3.877714 2.0652866
3.878714 2.0502488999999997
3.879714 2.0350590000000004
3.880714 2.0197183
3.881714 2.0042267
3.882714 1.9885844
3.883714 1.9727916
3.884714 1.9568497
3.885714 1.9407606000000002
3.886714 1.9245261
3.887714 1.9081489999999999
3.888714 1.8916309
3.889714 1.8749727
3.890714 1.8581744
3.891714 1.8412357000000001
3.892714 1.8241568
3.893714 1.8069386
3.894714 1.7895832999999999
3.895714 1.7720931999999998
3.896714 1.7544713
3.897714 1.7367192
3.898714 1.7188375999999999
3.899714 1.7008269
3.900714 1.6826876000000002
3.901714 1.6644195000000002
3.902714 1.6460240000000002
3.903714 1.6275035
3.904714 1.6088609
3.905714 1.5900986
3.906714 1.5712187
3.907714 1.5522223
3.908714 1.5331093
3.909714 1.5138795999999999
3.910714 1.4945329
3.911714 1.4750702
3.912714 1.4554939
3.913714 1.4358073
3.914714 1.4160131
3.915714 1.3961141
3.916714 1.3761112
3.917714 1.3560046
3.918714 1.3357934999999999
3.919714 1.315478
3.920714 1.2950594
3.921714 1.2745397
3.922714 1.2539224
3.923714 1.2332103
3.924714 1.2124057000000001
3.925714 1.1915092999999999
3.926714 1.1705211
3.927714 1.1494412
3.928714 1.1282704
3.929714 1.1070106
3.930714 1.085665
3.931714 1.0642371
3.932714 1.0427298999999999
3.933714 1.021145
3.934714 0.99948272
3.935714 0.9777423000000001
3.936714 0.9559233699999999
3.937714 0.9340263
3.938714 0.9120528600000001
3.939714 0.89000603
3.940714 0.8678895400000001
3.941714 0.84570628
3.942714 0.8234581
3.943714 0.80114556
3.944714 0.77876854
3.945714 0.7563270599999999
3.946714 0.73382221
3.947714 0.71125622
3.948714 0.68863248
3.949714 0.66595487
3.950714 0.64322669
3.951714 0.62044975
3.952714 0.59762439
3.953714 0.57474989
3.954714 0.55182534
3.955714 0.5288511499999999
3.956714 0.50582909
3.957714 0.48276219
3.958714 0.45965468000000004
3.959714 0.43651005
3.960714 0.41333022999999997
3.961714 0.3901158
3.962714 0.36686605
3.963714 0.34358082
3.964714 0.32026086
3.965714 0.29690857
3.966714 0.27352769
3.967714 0.25012246
3.968714 0.22669627999999997
3.969714 0.20325109
3.970714 0.17978706
3.971714 0.15630337
3.972714 0.13279949
3.973714 0.10927645
3.974714 0.085736532
3.975714 0.062183430000000005
3.976714 0.038621157999999996
3.977714 0.015052994
3.978714 -0.008519343799999999
3.979714 -0.032095733
3.980714 -0.055677065
3.981714 -0.079263764
3.982714 -0.10285520000000001
3.983714 -0.12644867
3.984714 -0.15004012
3.985714 -0.17362498
3.986714 -0.19719999000000002
3.987714 -0.22076352
3.988714 -0.24431566999999998
3.989714 -0.26785745
3.990714 -0.29138939
3.991714 -0.31491062000000003
3.992714 -0.33841822
3.993714 -0.36190816
3.994714 -0.38537625
3.995714 -0.40881907999999995
3.996714 -0.432235
3.997714 -0.4556241
3.998714 -0.47898735
3.999714 -0.50232536
4.000714 -0.5256371999999999
4.001714 -0.54891966
4.002714 -0.5721683099999999
4.003714 -0.59537883
4.004714 -0.6185479899999999
4.005714 -0.64167478
4.006714 -0.6647598
4.007714 -0.6878042600000001
4.008714 -0.71080853
4.009714 -0.7337712700000001
4.010714 -0.75668939
4.011714 -0.77955839
4.012714 -0.80237361
4.013714 -0.8251315
4.014714 -0.8478305300000001
4.015714 -0.8704707
4.016714 -0.89305323
4.017715 -0.91557866
4.018714 -0.93804626
4.019714 -0.96045313
4.020714 -0.9827953800000001
4.021714 -1.0050689
4.022714 -1.0272706
4.023714 -1.0493991
4.024714 -1.0714550999999999
4.025714 -1.0934393
4.026714 -1.1153527
4.027714 -1.1371942
4.028714 -1.1589606000000001
4.029714 -1.1806473
4.030715 -1.2022493
4.031714 -1.2237628
4.032714 -1.2451860000000001
4.033714 -1.2665194
4.034714 -1.2877637000000002
4.035714 -1.3089201
4.036714 -1.3299882
4.037714 -1.3509656
4.038714 -1.3718482
4.039714 -1.3926315
4.040714 -1.4133121
4.041714 -1.4338880999999999
4.042714 -1.4543594
4.043715 -1.4747273
4.044714 -1.4949932000000001
4.045714 -1.5151561
4.046714 -1.5352136
4.047714 -1.5551612
4.048714 -1.5749935
4.049714 -1.5947067999999998
4.050714 -1.614299
4.051714 -1.6337711000000001
4.052714 -1.6531250000000002
4.053714 -1.6723622
4.054714 -1.6914829999999998
4.055714 -1.7104848999999998
4.056714 -1.7293639
4.057714 -1.7481145
4.058714 -1.766732
4.059714 -1.7852142000000002
4.060714 -1.8035617
4.061714 -1.8217754999999998
4.062714 -1.8398571999999997
4.063715 -1.8578063999999999
4.064714 -1.8756207
4.065714 -1.8932959
4.066714 -1.9108265999999998
4.067714 -1.9282086
4.068714 -1.9454401
4.069714 -1.9625219999999999
4.070714 -1.9794568
4.071714 -1.9962471
4.072714 -2.0128934000000003
4.073714 -2.0293929
4.074714 -2.0457407
4.075714 -2.061931
4.076715 -2.0779585
4.077714 -2.0938209999999997
4.078714 -2.1095188
4.079714 -2.125054
4.080714 -2.1404287
4.081714 -2.1556435
4.082714 -2.1706965
4.083714 -2.1855838999999997
4.084714 -2.2003001
4.085714 -2.214841
4.086714 -2.229205
4.087714 -2.2433929
4.088714 -2.2574071
4.089714 -2.2712497000000003
4.090714 -2.2849208
4.091714 -2.2984177000000003
4.092714 -2.311736
4.093714 -2.3248697
4.094714 -2.3378139
4.095714 -2.3505662
4.096714 -2.3631269
4.097714 -2.3754982
4.098714 -2.3876828999999997
4.099714 -2.3996817
4.100714 -2.4114925
4.101714 -2.4231113
4.102714 -2.4345336
4.103714 -2.4457557000000003
4.104714 -2.4567764
4.105714 -2.4675962
4.106714 -2.478217
4.107714 -2.4886405
4.108714 -2.4988668
4.109715 -2.5088927
4.110714 -2.5187138
4.111714 -2.5283252999999997
4.112714 -2.5377231
4.113714 -2.5469063
4.114714 -2.555876
4.115714 -2.5646351000000003
4.116714 -2.5731856
4.117714 -2.5815278
4.118714 -2.58966
4.119714 -2.5975779
4.120714 -2.6052767
4.121714 -2.6127527
4.122715 -2.6200037
4.123714 -2.6270304
4.124714 -2.6338348000000003
4.125714 -2.6404189000000002
4.126714 -2.6467828
4.127714 -2.6529243
4.128714 -2.658839
4.129714 -2.6645217
4.130714 -2.6699692
4.131714 -2.6751801
4.132714 -2.6801556
4.133714 -2.6848989
4.134714 -2.6894123999999997
4.135714 -2.6936971
4.136714 -2.6977509
4.137714 -2.7015701
4.138714 -2.7051503
4.139714 -2.7084876
4.140714 -2.7115801
4.141714 -2.7144287
4.142715 -2.7170356
4.143714 -2.7194029
4.144714 -2.7215308
4.145714 -2.7234168999999997
4.146714 -2.7250575
4.147714 -2.7264485
4.148714 -2.7275868
4.149714 -2.7284717
4.150714 -2.7291045
4.151714 -2.7294872000000003
4.152714 -2.7296221
4.153714 -2.729509
4.154714 -2.7291461999999997
4.155715 -2.7285295
4.156714 -2.7276544
4.157714 -2.7265178
4.158714 -2.7251182
4.159714 -2.7234567000000003
4.160714 -2.721536
4.161714 -2.7193576
4.162714 -2.7169226
4.163714 -2.7142299000000003
4.164714 -2.7112768999999997
4.165714 -2.7080599
4.166714 -2.7045764
4.167714 -2.7008252
4.168715 -2.6968077
4.169714 -2.6925256
4.170714 -2.6879806
4.171714 -2.6831724
4.172714 -2.6780991
4.173714 -2.6727574
4.174714 -2.6671436
4.175714 -2.6612552000000003
4.176714 -2.6550921
4.177714 -2.6486551
4.178714 -2.6419464
4.179714 -2.6349673
4.180714 -2.6277177
4.181714 -2.6201965
4.182714 -2.6124017
4.183714 -2.6043311
4.184714 -2.5959827
4.185714 -2.5873559
4.186714 -2.5784513
4.187714 -2.5692701
4.188715 -2.5598131
4.189714 -2.55008
4.190714 -2.5400693
4.191714 -2.5297783000000003
4.192714 -2.519205
4.193714 -2.5083482
4.194714 -2.4972079000000003
4.195714 -2.4857851
4.196714 -2.4740813
4.197714 -2.4620982
4.198714 -2.449836
4.199714 -2.4372943
4.200714 -2.4244707
4.201715 -2.4113631
4.202714 -2.3979697
4.203714 -2.3842899
4.204714 -2.3703236
4.205714 -2.3560714
4.206714 -2.341534
4.207714 -2.3267116
4.208714 -2.3116037
4.209714 -2.2962093
4.210714 -2.2805281
4.211714 -2.2645595000000003
4.212714 -2.2483036000000003
4.213714 -2.2317614
4.214714 -2.2149334
4.215714 -2.1978201
4.216714 -2.180421
4.217714 -2.162735
4.218714 -2.1447608
4.219714 -2.1264981
4.220714 -2.1079462
4.221714 -2.0891046
4.222714 -2.0699738
4.223714 -2.0505536
4.224714 -2.0308441
4.225714 -2.0108449999999998
4.226714 -1.9905569
4.227714 -1.9699801
4.228714 -1.9491151000000002
4.229714 -1.9279627000000001
4.230714 -1.9065230999999998
4.231714 -1.8847959
4.232714 -1.8627802
4.233714 -1.8404745999999998
4.234715 -1.8178786999999998
4.235714 -1.7949926
4.236714 -1.7718166
4.237714 -1.7483513999999998
4.238714 -1.7245974000000002
4.239714 -1.7005553
4.240714 -1.6762251
4.241714 -1.6516065
4.242714 -1.6266988999999998
4.243714 -1.6015023
4.244714 -1.576017
4.245714 -1.5502441
4.246714 -1.5241849
4.247715 -1.4978406
4.248714 -1.4712114
4.249714 -1.4442971
4.250714 -1.4170962
4.251714 -1.3896073
4.252714 -1.3618291
4.253714 -1.3337615
4.254714 -1.3054057000000001
4.255714 -1.2767636
4.256714 -1.2478375
4.257714 -1.2186285
4.258714 -1.1891367
4.259714 -1.1593608
4.260714 -1.1292992
4.261714 -1.0989512
4.262714 -1.0683173000000001
4.263714 -1.0373995
4.264714 -1.0062002
4.265714 -0.97472146
4.266714 -0.94296392
4.267715 -0.91092661
4.268714 -0.87860739
4.269714 -0.84600439
4.270714 -0.81311716
4.271714 -0.77994731
4.272714 -0.74649793
4.273714 -0.71277265
4.274714 -0.6787746699999999
4.275714 -0.64450521
4.276714 -0.60996339
4.277714 -0.5751466799999999
4.278714 -0.5400526800000001
4.279714 -0.50468021
4.280715 -0.46903021
4.281714 -0.43310537000000005
4.282714 -0.39690915
4.283714 -0.36044426
4.284714 -0.32371124
4.285714 -0.28670882
4.286714 -0.24943447000000002
4.287714 -0.21188615
4.288714 -0.17406343999999999
4.289714 -0.13596856
4.290714 -0.097605627
4.291714 -0.058979326
4.292714 -0.02009311
4.293715 0.019052117
4.294714 0.058458128
4.295714 0.098128407
4.296714 0.13806612999999998
4.297714 0.1782726
4.298714 0.21874608999999998
4.299714 0.25948239
4.300714 0.30047644
4.301714 0.34172426
4.302714 0.38322448000000003
4.303714 0.42497845999999995
4.304714 0.46698903
4.305714 0.50925864
4.306714 0.55178753
4.307714 0.59457291
4.308714 0.63760965
4.309714 0.68089217
4.310714 0.72441683
4.311714 0.7681832199999999
4.312714 0.81219403
4.313715 0.8564536500000001
4.314714 0.90096574
4.315714 0.94573116
4.316714 0.9907472900000001
4.317714 1.0360086
4.318714 1.081509
4.319714 1.127244
4.320714 1.1732120000000001
4.321714 1.2194152
4.322714 1.2658574
4.323714 1.3125417000000001
4.324714 1.3594686
4.325714 1.4066353
4.326715 1.4540358999999998
4.327714 1.5016644000000001
4.328714 1.5495162999999998
4.329714 1.5975907
4.330714 1.6458906
4.331714 1.69442
4.332714 1.743182
4.333714 1.7921768
4.334714 1.8414007
4.335714 1.8908471
4.336714 1.9405089
4.337714 1.9903814
4.338714 2.0404638999999998
4.339714 2.0907584999999997
4.340714 2.1412699
4.341714 2.1920016
4.342714 2.2429546
4.343714 2.2941256
4.344714 2.3455083
4.345714 2.3970962
4.346714 2.4488842
4.347714 2.5008711999999997
4.348714 2.5530595
4.349714 2.6054531
4.350714 2.6580548
4.351714 2.7108643000000003
4.352714 2.7638778
4.353714 2.817088
4.354714 2.8704876
4.355714 2.9240720000000002
4.356714 2.9778406
4.357714 3.0317966
4.358714 3.085945
4.359715 3.1402893
4.360714 3.1948306000000004
4.361714 3.2495643999999997
4.362714 3.3044837
4.363714 3.3595812
4.364714 3.4148518
4.365714 3.4702946
4.366714 3.5259108999999995
4.367714 3.5817045999999997
4.368714 3.6376782000000003
4.369714 3.6938313000000003
4.370714 3.75016
4.371714 3.8066573
4.372715 3.8633163999999995
4.373714 3.920133
4.374714 3.9771061000000003
4.375714 4.0342387
4.376714 4.0915348
4.377714 4.1489977
4.378714 4.2066272
4.379714 4.2644184
4.380714 4.3223638
4.381714 4.3804556
4.382714 4.4386894
4.383714 4.4970632
4.384714 4.55558
4.385714 4.6142433
4.386714 4.6730556
4.387714 4.7320168
4.388714 4.791123
4.389714 4.8503678
4.390714 4.9097441
4.391714 4.9692482
4.392715 5.0288789000000005
4.393714 5.0886378
4.394714 5.1485285
4.395714 5.2085526
4.396714 5.268708200000001
4.397714 5.3289905
4.398714 5.3893924
4.399714 5.4499064
4.400714 5.5105276000000005
4.401714 5.5712551
4.402714 5.632090900000001
4.403714 5.6930388999999995
4.404714 5.7541013
4.405715 5.8152776
4.406714 5.8765639
4.407714 5.937954
4.408714 5.999441099999999
4.409714 6.0610201
4.410714 6.1226904
4.411714 6.1844528
4.412714 6.2463097
4.413714 6.3082621
4.414714 6.370309000000001
4.415714 6.4324453
4.416714 6.4946651
4.417714 6.5569617
4.418715 6.6193312
4.419714 6.6817722999999996
4.420714 6.7442879
4.421714 6.8068802
4.422714 6.8695515
4.423714 6.9323011
4.424714 6.9951229
4.425714 7.0580110000000005
4.426714 7.1209587
4.427714 7.1839616
4.428714 7.2470172999999996
4.429714 7.3101267
4.430714 7.3732913
4.431714 7.4365117
4.432714 7.4997865
4.433714 7.5631112
4.434714 7.626480600000001
4.435714 7.6898903
4.436714 7.753336399999999
4.437714 7.8168176
4.438715 7.8803353000000005
4.439714 7.943891
4.440714 8.007484700000001
4.441714 8.0711141
4.442714 8.1347741
4.443714 8.1984587
4.444714 8.2621612
4.445714 8.325877
4.446714 8.3896048
4.447714 8.453345299999999
4.448714 8.5170992
4.449714 8.5808672
4.450714 8.6446486
4.451715 8.708439799999999
4.452714 8.7722361
4.453714 8.8360325
4.454714 8.8998266
4.455714 8.9636169
4.456714 9.0274021
4.457714 9.0911828
4.458714 9.1549575
4.459714 9.218724100000001
4.460714 9.2824779
4.461714 9.3462139
4.462714 9.4099268
4.463714 9.4736122
4.464714 9.5372684
4.465714 9.6008964
4.466714 9.664496
4.467714 9.7280674
4.468714 9.7916082
4.469714 9.8551162
4.470714 9.9185869
4.471714 9.9820159
4.472714 10.0454
4.473714 10.10874
4.474714 10.17202
4.475714 10.23526
4.476714 10.298440000000001
4.477714 10.36157
4.478714 10.42465
4.479714 10.48766
4.480714 10.550600000000001
4.481714 10.613480000000001
4.482714 10.67629
4.483714 10.73902
4.484715 10.80169
4.485714 10.864279999999999
4.486714 10.9268
4.487714 10.98923
4.488714 11.05158
4.489714 11.11385
4.490714 11.176020000000001
4.491714 11.2381
4.492714 11.30008
4.493714 11.361970000000001
4.494714 11.42376
4.495714 11.485439999999999
4.496714 11.54702
4.497715 11.6085
4.498714 11.66986
4.499714 11.73112
4.500714 11.79227
4.501714 11.8533
4.502714 11.91421
4.503714 11.975
4.504714 12.03567
4.505714 12.096210000000001
4.506714 12.15662
4.507714 12.2169
4.508714 12.27704
4.509714 12.33705
4.510714 12.39691
4.511714 12.456620000000001
4.512714 12.51619
4.513714 12.575610000000001
4.514714 12.63488
4.515714 12.693999999999999
4.516714 12.75297
4.517715 12.81178
4.518714 12.870429999999999
4.519714 12.92892
4.520714 12.98724
4.521714 13.045390000000001
4.522714 13.10336
4.523714 13.161159999999999
4.524714 13.218779999999999
4.525714 13.27622
4.526714 13.33348
4.527714 13.39056
4.528714 13.44746
4.529714 13.50416
4.530715 13.56067
4.531714 13.616980000000002
4.532714 13.6731
4.533714 13.72902
4.534714 13.784740000000001
4.535714 13.840250000000001
4.536714 13.895560000000001
4.537714 13.950660000000001
4.538714 14.00554
4.539714 14.0602
4.540714 14.114640000000001
4.541714 14.16886
4.542714 14.222850000000001
4.543715 14.276620000000001
4.544714 14.33017
4.545714 14.38348
4.546714 14.436570000000001
4.547714 14.48942
4.548714 14.54203
4.549714 14.594389999999999
4.550714 14.64651
4.551714 14.69839
4.552714 14.75001
4.553714 14.80139
4.554714 14.852509999999999
4.555714 14.903379999999999
4.556714 14.95398
4.557714 15.004310000000002
4.558714 15.05437
4.559714 15.10416
4.560714 15.15367
4.561714 15.20293
4.562714 15.251909999999999
4.563715 15.30062
4.564714 15.34906
4.565714 15.3972
4.566714 15.445049999999998
4.567714 15.492600000000001
4.568714 15.53986
4.569714 15.586829999999999
4.570714 15.6335
4.571714 15.679879999999999
4.572714 15.72596
4.573714 15.771740000000001
4.574714 15.817200000000001
4.575714 15.86235
4.576715 15.907180000000002
4.577714 15.95169
4.578714 15.995899999999999
4.579714 16.03979
4.580714 16.08337
4.581714 16.12662
4.582714 16.16955
4.583714 16.21214
4.584714 16.2544
4.585714 16.2963
4.586714 16.33787
4.587714 16.379099999999998
4.588714 16.419990000000002
4.589714 16.46054
4.590714 16.50075
4.591714 16.54061
4.592714 16.58011
4.593714 16.61926
4.594714 16.65804
4.595714 16.69646
4.596714 16.73452
4.597714 16.772219999999997
4.598714 16.809569999999997
4.599714 16.84656
4.600714 16.88317
4.601714 16.91939
4.602714 16.95523
4.603714 16.99068
4.604714 17.02574
4.605714 17.06042
4.606714 17.09472
4.607714 17.12864
4.608714 17.16217
4.609715 17.19532
4.610714 17.22806
4.611714 17.2604
4.612714 17.29233
4.613714 17.32385
4.614714 17.35497
4.615714 17.3857
4.616714 17.41602
4.617714 17.44593
4.618714 17.47542
4.619714 17.50449
4.620714 17.53313
4.621714 17.56134
4.622715 17.589109999999998
4.623714 17.61647
4.624714 17.6434
4.625714 17.66992
4.626714 17.69601
4.627714 17.72166
4.628714 17.74687
4.629714 17.771639999999998
4.630714 17.795949999999998
4.631714 17.81981
4.632714 17.843220000000002
4.633714 17.8662
4.634714 17.88872
4.635714 17.9108
4.636714 17.93243
4.637714 17.95358
4.638714 17.97427
4.639714 17.99449
4.640714 18.01425
4.641714 18.033540000000002
4.642715 18.05237
4.643714 18.07074
4.644714 18.08864
4.645714 18.10607
4.646714 18.12303
4.647714 18.13949
4.648714 18.15547
4.649714 18.17095
4.650714 18.18596
4.651714 18.20048
4.652714 18.21451
4.653714 18.22807
4.654714 18.24113
4.655715 18.25369
4.656714 18.26574
4.657714 18.277289999999997
4.658714 18.28834
4.659714 18.29889
4.660714 18.30893
4.661714 18.31848
4.662714 18.32753
4.663714 18.33607
4.664714 18.344089999999998
4.665714 18.351580000000002
4.666714 18.35855
4.667714 18.365000000000002
4.668715 18.370919999999998
4.669714 18.37633
4.670714 18.381230000000002
4.671714 18.38561
4.672714 18.38947
4.673714 18.3928
4.674714 18.395590000000002
4.675714 18.39784
4.676714 18.39955
4.677714 18.400730000000003
4.678714 18.40138
4.679714 18.401500000000002
4.680714 18.40109
4.681714 18.40014
4.682714 18.39864
4.683714 18.39659
4.684714 18.39398
4.685714 18.39081
4.686714 18.3871
4.687714 18.38284
4.688715 18.378040000000002
4.689714 18.37268
4.690714 18.36678
4.691714 18.3603
4.692714 18.35327
4.693714 18.34566
4.694714 18.33748
4.695714 18.32875
4.696714 18.319460000000003
4.697714 18.309610000000003
4.698714 18.2992
4.699714 18.28822
4.700714 18.27668
4.701715 18.26455
4.702714 18.25184
4.703714 18.23855
4.704714 18.2247
4.705714 18.21026
4.706714 18.195259999999998
4.707714 18.17969
4.708714 18.16354
4.709714 18.1468
4.710714 18.12946
4.711714 18.11154
4.712714 18.09303
4.713714 18.07393
4.714714 18.05424
4.715714 18.03398
4.716714 18.01313
4.717714 17.99169
4.718714 17.96966
4.719714 17.94703
4.720714 17.9238
4.721714 17.89998
4.722714 17.87556
4.723714 17.850550000000002
4.724714 17.82494
4.725714 17.79874
4.726714 17.77195
4.727714 17.74455
4.728714 17.71655
4.729714 17.687939999999998
4.730714 17.65873
4.731714 17.62891
4.732714 17.59848
4.733714 17.567459999999997
4.734715 17.53583
4.735714 17.5036
4.736714 17.470769999999998
4.737714 17.43732
4.738714 17.40326
4.739714 17.36858
4.740714 17.33329
4.741714 17.29739
4.742714 17.26088
4.743714 17.22377
4.744714 17.18605
4.745714 17.14772
4.746714 17.10877
4.747715 17.06921
4.748714 17.02903
4.749714 16.98823
4.750714 16.94681
4.751714 16.90478
4.752714 16.86215
4.753714 16.8189
4.754714 16.77504
4.755714 16.73056
4.756714 16.68546
4.757714 16.63974
4.758714 16.5934
4.759714 16.54644
4.760714 16.49886
4.761714 16.45066
4.762714 16.40186
4.763714 16.352439999999998
4.764714 16.3024
4.765714 16.25174
4.766714 16.20045
4.767715 16.14854
4.768714 16.09602
4.769714 16.04287
4.770714 15.98911
4.771714 15.93474
4.772714 15.879750000000001
4.773714 15.824150000000001
4.774714 15.767919999999998
4.775714 15.71107
4.776714 15.6536
4.777714 15.595500000000001
4.778714 15.53679
4.779714 15.477469999999999
4.780715 15.41753
4.781714 15.356990000000001
4.782714 15.295819999999999
4.783714 15.234039999999998
4.784714 15.17163
4.785714 15.1086
4.786714 15.04496
4.787714 14.98071
4.788714 14.91584
4.789714 14.850369999999998
4.790714 14.78429
4.791714 14.71759
4.792714 14.650279999999999
4.793715 14.58235
4.794714 14.51381
4.795714 14.444650000000001
4.796714 14.374880000000001
4.797714 14.30451
4.798714 14.23353
4.799714 14.161940000000001
4.800714 14.08974
4.801714 14.01694
4.802714 13.94353
4.803714 13.869509999999998
4.804714 13.794880000000001
4.805714 13.71965
4.806714 13.643820000000002
4.807714 13.5674
4.808714 13.490379999999998
4.809714 13.412760000000002
4.810714 13.33455
4.811714 13.25574
4.812714 13.17632
4.813715 13.0963
4.814714 13.01569
4.815714 12.93448
4.816714 12.85268
4.817714 12.7703
4.818714 12.68733
4.819714 12.60377
4.820714 12.51961
4.821714 12.43487
4.822714 12.349540000000001
4.823714 12.26362
4.824714 12.17712
4.825714 12.09004
4.826715 12.00238
4.827714 11.91415
4.828714 11.825339999999999
4.829714 11.73595
4.830714 11.64598
4.831714 11.55543
4.832714 11.46431
4.833714 11.37262
4.834714 11.28036
4.835714 11.18755
4.836714 11.09417
4.837714 11.00024
4.838714 10.90574
4.839714 10.81068
4.840714 10.71506
4.841714 10.61888
4.842714 10.52215
4.843714 10.424859999999999
4.844714 10.327020000000001
4.845714 10.22864
4.846714 10.1297
4.847714 10.03022
4.848714 9.930191200000001
4.849714 9.8296143
4.850714 9.728494999999999
4.851714 9.6268386
4.852714 9.5246501
4.853714 9.421932700000001
4.854714 9.318687
4.855714 9.2149138
4.856714 9.110612399999999
4.857714 9.0057835
4.858714 8.900427800000001
4.859715 8.7945476
4.860714 8.6881474
4.861714 8.58123
4.862714 8.4738001
4.863714 8.3658591
4.864714 8.2574092
4.865714 8.1484504
4.866714 8.0389842
4.867714 7.929012200000001
4.868714 7.818538
4.869714 7.707566000000001
4.870714 7.5961001
4.871714 7.484144700000001
4.872715 7.371701999999999
4.873714 7.2587736
4.874714 7.145359399999999
4.875714 7.031459399999999
4.876714 6.917073599999999
4.877714 6.8022043000000005
4.878714 6.6868573
4.879714 6.5710381
4.880714 6.4547516
4.881714 6.3380033000000005
4.882714 6.2207948
4.883714 6.1031278
4.884714 5.9850026
4.885714 5.8664203
4.886714 5.7473827
4.887714 5.6278933
4.888714 5.507956399999999
4.889714 5.387576699999999
4.890714 5.2667581
4.891714 5.1455036000000005
4.892715 5.0238144
4.893714 4.9016908
4.894714 4.7791336
4.895714 4.6561453
4.896714 4.5327298
4.897714 4.4088937
4.898714 4.2846426
4.899714 4.1599829
4.900714 4.0349178
4.901714 3.9094496999999997
4.902714 3.7835792
4.903714 3.6573056
4.904714 3.5306297
4.905715 3.4035541
4.906714 3.276084
4.907714 3.1482257
4.908714 3.0199857
4.909714 2.891369
4.910714 2.7623784
4.911714 2.6330147000000004
4.912714 2.5032783
4.913714 2.3731709
4.914714 2.2426959
4.915714 2.1118592
4.916714 1.9806681
4.917714 1.8491289000000002
4.918715 1.7172461
4.919714 1.5850224
4.920714 1.4524573
4.921714 1.3195504
4.922714 1.1863022
4.923714 1.0527153
4.924714 0.91879526
4.925714 0.7845493
4.926714 0.64998562
4.927714 0.51511116
4.928714 0.37993046
4.929714 0.24444570000000002
4.930714 0.10865756
4.931714 -0.027433253
4.932714 -0.16382426
4.933714 -0.30051057999999997
4.934714 -0.43748585
4.935714 -0.57474314
4.936714 -0.71227644
4.937714 -0.8500821000000001
4.938715 -0.98815886
4.939714 -1.1265071999999998
4.940714 -1.2651265999999999
4.941714 -1.4040141000000002
4.942714 -1.5431641
4.943714 -1.6825679999999998
4.944714 -1.8222163999999998
4.945714 -1.9621013
4.946714 -2.1022171
4.947714 -2.2425618000000003
4.948714 -2.3831362
4.949714 -2.523941
4.950714 -2.6649753
4.951715 -2.8062345
4.952714 -2.9477119
4.953714 -3.0893989
4.954714 -3.2312876999999998
4.955714 -3.3733739999999997
4.956714 -3.5156552
4.957714 -3.6581311
4.958714 -3.8008023
4.959714 -3.9436660999999997
4.960714 -4.0867168000000005
4.961714 -4.2299457
4.962714 -4.3733433
4.963714 -4.5169003
4.964714 -4.6606116
4.965714 -4.8044741
4.966714 -4.9484886
4.967714 -5.0926559000000005
4.968714 -5.2369747
4.969714 -5.3814411
4.970714 -5.5260468
4.971714 -5.6707818
4.972714 -5.8156367
4.973714 -5.9606042
4.974714 -6.1056815
4.975714 -6.250868
4.976714 -6.396164
4.977714 -6.5415688
4.978714 -6.6870779
4.979714 -6.832684599999999
4.980714 -6.9783777
4.981714 -7.1241483
4.982714 -7.269989000000001
4.983714 -7.4158967
4.984715 -7.5618722
4.985714 -7.7079162000000006
4.986714 -7.8540288
4.987714 -8.0002062
4.988714 -8.1464387
4.989714 -8.292716
4.990714 -8.4390268
4.991714 -8.5853629
4.992714 -8.7317199
4.993714 -8.8780977
4.994714 -9.0244986
4.995714 -9.1709234
4.996714 -9.3173683
4.997715 -9.4638258
4.998714 -9.6102856
4.999714 -9.7567365
5.000714 -9.9031702
5.001714 -10.049579999999999
5.002714 -10.19597
5.003714 -10.34234
5.004714 -10.48869
5.005714 -10.63502
5.006714 -10.78132
5.007714 -10.927570000000001
5.008714 -11.07376
5.009714 -11.219890000000001
5.010714 -11.36595
5.011714 -11.51194
5.012714 -11.657860000000001
5.013714 -11.80372
5.014714 -11.94951
5.015714 -12.09522
5.016714 -12.24085
5.017715 -12.386379999999999
5.018714 -12.5318
5.019714 -12.6771
5.020714 -12.82229
5.021714 -12.96737
5.022714 -13.11233
5.023714 -13.257179999999998
5.024714 -13.4019
5.025714 -13.54649
5.026714 -13.690930000000002
5.027714 -13.83521
5.028714 -13.979330000000001
5.029714 -14.12328
5.030715 -14.267079999999998
5.031714 -14.41073
5.032714 -14.554210000000001
5.033714 -14.69752
5.034714 -14.84066
5.035714 -14.9836
5.036714 -15.126339999999999
5.037714 -15.268870000000001
5.038714 -15.41119
5.039714 -15.5533
5.040714 -15.695210000000001
5.041714 -15.836910000000001
5.042714 -15.9784
5.043715 -16.11966
5.044714 -16.26068
5.045714 -16.40145
5.046714 -16.54197
5.047714 -16.68222
5.048714 -16.822229999999998
5.049714 -16.96199
5.050714 -17.10149
5.051714 -17.240730000000003
5.052714 -17.37969
5.053714 -17.51836
5.054714 -17.65673
5.055714 -17.7948
5.056714 -17.93256
5.057714 -18.07002
5.058714 -18.20717
5.059714 -18.34403
5.060714 -18.48058
5.061714 -18.6168
5.062714 -18.75269
5.063715 -18.88824
5.064714 -19.02344
5.065714 -19.15829
5.066714 -19.2928
5.067714 -19.426959999999998
5.068714 -19.560769999999998
5.069714 -19.694229999999997
5.070714 -19.82732
5.071714 -19.96002
5.072714 -20.09233
5.073714 -20.224239999999998
5.074714 -20.35576
5.075714 -20.48688
5.076715 -20.61761
5.077714 -20.74794
5.078714 -20.877879999999998
5.079714 -21.0074
5.080714 -21.136499999999998
5.081714 -21.265159999999998
5.082714 -21.39338
5.083714 -21.52115
5.084714 -21.64848
5.085714 -21.77537
5.086714 -21.90182
5.087714 -22.02783
5.088714 -22.15338
5.089714 -22.27845
5.090714 -22.40304
5.091714 -22.527140000000003
5.092714 -22.65074
5.093714 -22.773860000000003
5.094714 -22.8965
5.095714 -23.018649999999997
5.096714 -23.14032
5.097714 -23.261480000000002
5.098714 -23.38213
5.099714 -23.50224
5.100714 -23.62182
5.101714 -23.74086
5.102714 -23.85937
5.103714 -23.97735
5.104714 -24.09481
5.105714 -24.21173
5.106714 -24.32811
5.107714 -24.443929999999998
5.108714 -24.559169999999998
5.109715 -24.67384
5.110714 -24.78793
5.111714 -24.90144
5.112714 -25.014380000000003
5.113714 -25.126749999999998
5.114714 -25.238529999999997
5.115714 -25.349729999999997
5.116714 -25.460319999999996
5.117714 -25.57029
5.118714 -25.67964
5.119714 -25.788359999999997
5.120714 -25.89647
5.121714 -26.003949999999996
5.122715 -26.11083
5.123714 -26.21709
5.124714 -26.32273
5.125714 -26.42772
5.126714 -26.53206
5.127714 -26.635730000000002
5.128714 -26.73874
5.129714 -26.84109
5.130714 -26.94279
5.131714 -27.043830000000003
5.132714 -27.14421
5.133714 -27.24392
5.134714 -27.34294
5.135714 -27.44126
5.136714 -27.53888
5.137714 -27.63579
5.138714 -27.732010000000002
5.139714 -27.82753
5.140714 -27.92236
5.141714 -28.0165
5.142715 -28.10992
5.143714 -28.20262
5.144714 -28.294580000000003
5.145714 -28.3858
5.146714 -28.47628
5.147714 -28.566019999999998
5.148714 -28.655029999999996
5.149714 -28.74332
5.150714 -28.830869999999997
5.151714 -28.91767
5.152714 -29.003709999999998
5.153714 -29.08898
5.154714 -29.17348
5.155715 -29.25719
5.156714 -29.340139999999998
5.157714 -29.422320000000003
5.158714 -29.50374
5.159714 -29.58439
5.160714 -29.66425
5.161714 -29.74331
5.162714 -29.82156
5.163714 -29.898989999999998
5.164714 -29.975610000000003
5.165714 -30.05142
5.166714 -30.12644
5.167714 -30.200660000000003
5.168715 -30.274089999999998
5.169714 -30.3467
5.170714 -30.41848
5.171714 -30.48942
5.172714 -30.559520000000003
5.173714 -30.62878
5.174714 -30.697200000000002
5.175714 -30.764789999999998
5.176714 -30.831560000000003
5.177714 -30.897479999999998
5.178714 -30.96255
5.179714 -31.02677
5.180714 -31.09012
5.181714 -31.152590000000004
5.182714 -31.214199999999998
5.183714 -31.27494
5.184714 -31.33482
5.185714 -31.39385
5.186714 -31.452020000000005
5.187714 -31.509310000000003
5.188715 -31.565710000000003
5.189714 -31.621209999999998
5.190714 -31.67581
5.191714 -31.72951
5.192714 -31.78232
5.193714 -31.83423
5.194714 -31.88526
5.195714 -31.93539
5.196714 -31.984620000000003
5.197714 -32.032939999999996
5.198714 -32.08034
5.199714 -32.12681
5.200714 -32.17237
5.201715 -32.217020000000005
5.202714 -32.26076
5.203714 -32.30359
5.204714 -32.34551
5.205714 -32.3865
5.206714 -32.42655
5.207714 -32.465650000000004
5.208714 -32.50381
5.209714 -32.541019999999996
5.210714 -32.57729
5.211714 -32.612629999999996
5.212714 -32.64704
5.213714 -32.68051
5.214714 -32.71304
5.215714 -32.744620000000005
5.216714 -32.77523
5.217714 -32.80488
5.218714 -32.83357
5.219714 -32.86132
5.220714 -32.88811
5.221714 -32.91395
5.222714 -32.93884
5.223714 -32.96275
5.224714 -32.98569
5.225714 -33.00765
5.226714 -33.02862
5.227714 -33.04862
5.228714 -33.06765
5.229714 -33.08572
5.230714 -33.10282
5.231714 -33.118959999999994
5.232714 -33.13411
5.233714 -33.14829
5.234715 -33.16146
5.235714 -33.17365
5.236714 -33.18484
5.237714 -33.195049999999995
5.238714 -33.204280000000004
5.239714 -33.21253
5.240714 -33.219789999999996
5.241714 -33.22605
5.242714 -33.23132
5.243714 -33.23558
5.244714 -33.23885
5.245714 -33.24112
5.246714 -33.24241
5.247715 -33.242709999999995
5.248714 -33.24201
5.249714 -33.24033
5.250714 -33.23765
5.251714 -33.23396
5.252714 -33.22927
5.253714 -33.22357
5.254714 -33.21687
5.255714 -33.20917
5.256714 -33.20046
5.257714 -33.19075
5.258714 -33.18003
5.259714 -33.1683
5.260714 -33.15558
5.261714 -33.14184
5.262714 -33.12711
5.263714 -33.11137
5.264714 -33.09463
5.265714 -33.07689
5.266714 -33.05814
5.267715 -33.03839
5.268714 -33.01764
5.269714 -32.99587
5.270714 -32.9731
5.271714 -32.949329999999996
5.272714 -32.92455
5.273714 -32.89877
5.274714 -32.87198
5.275714 -32.84419
5.276714 -32.8154
5.277714 -32.78561
5.278714 -32.75481
5.279714 -32.72301
5.280715 -32.69021
5.281714 -32.656400000000005
5.282714 -32.6216
5.283714 -32.58578
5.284714 -32.54896
5.285714 -32.51113
5.286714 -32.4723
5.287714 -32.432480000000005
5.288714 -32.39165
5.289714 -32.349830000000004
5.290714 -32.30703
5.291714 -32.26323
5.292714 -32.21844
5.293715 -32.172650000000004
5.294714 -32.12588
5.295714 -32.07812
5.296714 -32.02938
5.297714 -31.97965
5.298714 -31.92893
5.299714 -31.87723
5.300714 -31.82453
5.301714 -31.77085
5.302714 -31.716169999999998
5.303714 -31.66051
5.304714 -31.60385
5.305714 -31.546229999999998
5.306714 -31.48763
5.307714 -31.42807
5.308714 -31.367539999999998
5.309714 -31.306060000000002
5.310714 -31.2436
5.311714 -31.18017
5.312714 -31.115759999999998
5.313715 -31.0504
5.314714 -30.984070000000003
5.315714 -30.91679
5.316714 -30.848560000000003
5.317714 -30.77937
5.318714 -30.70922
5.319714 -30.63811
5.320714 -30.56604
5.321714 -30.493019999999998
5.322714 -30.419040000000003
5.323714 -30.344130000000003
5.324714 -30.268299999999996
5.325714 -30.19153
5.326715 -30.113839999999996
5.327714 -30.035220000000002
5.328714 -29.95565
5.329714 -29.87515
5.330714 -29.7937
5.331714 -29.711330000000004
5.332714 -29.62804
5.333714 -29.54385
5.334714 -29.45874
5.335714 -29.372730000000004
5.336714 -29.28581
5.337714 -29.197960000000002
5.338714 -29.1092
5.339714 -29.01952
5.340714 -28.928949999999997
5.341714 -28.83749
5.342714 -28.745150000000002
5.343714 -28.65195
5.344714 -28.55788
5.345714 -28.46291
5.346714 -28.36705
5.347714 -28.2703
5.348714 -28.17266
5.349714 -28.074139999999996
5.350714 -27.97477
5.351714 -27.874539999999996
5.352714 -27.77347
5.353714 -27.67155
5.354714 -27.568779999999997
5.355714 -27.465139999999998
5.356714 -27.360640000000004
5.357714 -27.25529
5.358714 -27.149099999999997
5.359715 -27.042080000000002
5.360714 -26.93425
5.361714 -26.825599999999998
5.362714 -26.71614
5.363714 -26.605839999999997
5.364714 -26.49469
5.365714 -26.38271
5.366714 -26.269910000000003
5.367714 -26.156299999999998
5.368714 -26.041890000000002
5.369714 -25.926709999999996
5.370714 -25.81075
5.371714 -25.69401
5.372715 -25.57648
5.373714 -25.458160000000003
5.374714 -25.339060000000003
5.375714 -25.219170000000002
5.376714 -25.09852
5.377714 -24.97712
5.378714 -24.854979999999998
5.379714 -24.732100000000003
5.380714 -24.608459999999997
5.381714 -24.48407
5.382714 -24.35892
5.383714 -24.23301
5.384714 -24.10636
5.385714 -23.97898
5.386714 -23.85089
5.387714 -23.722099999999998
5.388714 -23.5926
5.389714 -23.46241
5.390714 -23.3315
5.391714 -23.19988
5.392715 -23.06755
5.393714 -22.93452
5.394714 -22.8008
5.395714 -22.66641
5.396714 -22.53136
5.397714 -22.39564
5.398714 -22.25926
5.399714 -22.12221
5.400714 -21.98449
5.401714 -21.8461
5.402714 -21.70706
5.403714 -21.56738
5.404714 -21.42709
5.405715 -21.286179999999998
5.406714 -21.144660000000002
5.407714 -21.00251
5.408714 -20.85975
5.409714 -20.71636
5.410714 -20.57234
5.411714 -20.427709999999998
5.412714 -20.28249
5.413714 -20.136689999999998
5.414714 -19.99033
5.415714 -19.84339
5.416714 -19.69589
5.417714 -19.547819999999998
5.418715 -19.399169999999998
5.419714 -19.249959999999998
5.420714 -19.1002
5.421714 -18.94989
5.422714 -18.79907
5.423714 -18.64772
5.424714 -18.49585
5.425714 -18.34346
5.426714 -18.19054
5.427714 -18.03709
5.428714 -17.883119999999998
5.429714 -17.728640000000002
5.430714 -17.57367
5.431714 -17.41822
5.432714 -17.26231
5.433714 -17.10594
5.434714 -16.9491
5.435714 -16.791790000000002
5.436714 -16.63402
5.437714 -16.47578
5.438715 -16.3171
5.439714 -16.15798
5.440714 -15.99844
5.441714 -15.83847
5.442714 -15.678090000000001
5.443714 -15.517290000000001
5.444714 -15.356069999999999
5.445714 -15.194420000000001
5.446714 -15.03236
5.447714 -14.8699
5.448714 -14.70707
5.449714 -14.54387
5.450714 -14.38032
5.451715 -14.21642
5.452714 -14.052159999999999
5.453714 -13.88753
5.454714 -13.72254
5.455714 -13.5572
5.456714 -13.39151
5.457714 -13.2255
5.458714 -13.059180000000001
5.459714 -12.89255
5.460714 -12.725620000000001
5.461714 -12.55838
5.462714 -12.39083
5.463714 -12.22297
5.464714 -12.05482
5.465714 -11.8864
5.466714 -11.71772
5.467714 -11.54879
5.468714 -11.37962
5.469714 -11.21021
5.470714 -11.04055
5.471714 -10.87064
5.472714 -10.700479999999999
5.473714 -10.53008
5.474714 -10.35945
5.475714 -10.188609999999999
5.476714 -10.017570000000001
5.477714 -9.8463334
5.478714 -9.6749082
5.479714 -9.5032908
5.480714 -9.331481199999999
5.481714 -9.1594867
5.482714 -8.9873195
5.483714 -8.8149957
5.484715 -8.6425312
5.485714 -8.4699363
5.486714 -8.2972132
5.487714 -8.1243604
5.488714 -7.9513720999999995
5.489714 -7.778245999999999
5.490714 -7.6049872
5.491714 -7.4316084
5.492714 -7.258126099999999
5.493714 -7.0845574
5.494714 -6.9109134
5.495714 -6.7372002
5.496714 -6.5634184
5.497715 -6.3895658
5.498714 -6.2156428
5.499714 -6.0416561
5.500714 -5.8676172
5.501714 -5.6935415
5.502714 -5.5194419
5.503714 -5.345325900000001
5.504714 -5.1711947
5.505714 -4.9970452
5.506714 -4.8228744
5.507714 -4.648684
5.508714 -4.4744819
5.509714 -4.3002829
5.510714 -4.126104
5.511714 -3.9519612000000004
5.512714 -3.7778646
5.513714 -3.6038175
5.514714 -3.4298185
5.515714 -3.2558656999999998
5.516714 -3.0819608
5.517715 -2.9081115
5.518714 -2.734331
5.519714 -2.5606342
5.520714 -2.3870329999999997
5.521714 -2.2135349
5.522714 -2.0401403
5.523714 -1.8668469
5.524714 -1.6936531000000001
5.525714 -1.5205624
5.526714 -1.3475846
5.527714 -1.1747355
5.528714 -1.0020316
5.529714 -0.8294858
5.530715 -0.65710414
5.531714 -0.48488639
5.532714 -0.3128293
5.533714 -0.14093103
5.534714 0.0308054
5.535714 0.20237024999999997
5.536714 0.37374881000000004
5.537714 0.54492527
5.538714 0.71588713
5.539714 0.8866282200000001
5.540714 1.0571484
5.541714 1.2274505999999998
5.542714 1.3975361
5.543715 1.5674006
5.544714 1.7370328000000002
5.545714 1.9064174999999999
5.546714 2.0755392
5.547714 2.2443872
5.548714 2.4129573
5.549714 2.5812514
5.550714 2.7492728
5.551714 2.9170222999999997
5.552714 3.0844949
5.553714 3.2516789
5.554714 3.4185584999999996
5.555714 3.5851181000000003
5.556714 3.7513472
5.557714 3.9172418
5.558714 4.0828023
5.559714 4.2480316
5.560714 4.4129293
5.561714 4.577490699999999
5.562714 4.7417045
5.563715 4.9055558
5.564714 5.0690308
5.565714 5.2321207
5.566714 5.3948227
5.567714 5.55714
5.568714 5.7190757
5.569714 5.88063
5.570714 6.041796499999999
5.571714 6.2025622
5.572714 6.3629113
5.573714 6.5228283
5.574714 6.6823049999999995
5.575714 6.8413392
5.576715 6.9999345
5.577714 7.1580939
5.578714 7.315816699999999
5.579714 7.4730955
5.580714 7.6299168
5.581714 7.7862665
5.582714 7.9421304
5.583714 8.0975026
5.584714 8.252383
5.585714 8.406776200000001
5.586714 8.5606866
5.587714 8.7141126
5.588714 8.867047
5.589714 9.0194762
5.590714 9.1713846
5.591714 9.3227588
5.592714 9.473592
5.593714 9.6238844
5.594714 9.773639600000001
5.595714 9.9228621
5.596714 10.07155
5.597714 10.21969
5.598714 10.36728
5.599714 10.514289999999999
5.600714 10.66072
5.601714 10.80655
5.602714 10.9518
5.603714 11.096449999999999
5.604714 11.24053
5.605714 11.384030000000001
5.606714 11.52693
5.607714 11.66924
5.608714 11.81092
5.609715 11.951979999999999
5.610714 12.092410000000001
5.611714 12.2322
5.612714 12.371360000000001
5.613714 12.50991
5.614714 12.647829999999999
5.615714 12.78512
5.616714 12.921759999999999
5.617714 13.05774
5.618714 13.193050000000001
5.619714 13.32767
5.620714 13.46162
5.621714 13.594890000000001
5.622715 13.727500000000001
5.623714 13.859440000000001
5.624714 13.99071
5.625714 14.12129
5.626714 14.251169999999998
5.627714 14.38032
5.628714 14.50876
5.629714 14.636479999999999
5.630714 14.763499999999999
5.631714 14.88981
5.632714 15.015410000000001
5.633714 15.140310000000001
5.634714 15.26447
5.635714 15.38789
5.636714 15.51055
5.637714 15.63246
5.638714 15.753619999999998
5.639714 15.87403
5.640714 15.9937
5.641714 16.11263
5.642715 16.23081
5.643714 16.348219999999998
5.644714 16.464850000000002
5.645714 16.58069
5.646714 16.69574
5.647714 16.81
5.648714 16.92349
5.649714 17.0362
5.650714 17.14814
5.651714 17.2593
5.652714 17.36966
5.653714 17.479210000000002
5.654714 17.58794
5.655715 17.69585
5.656714 17.80295
5.657714 17.90924
5.658714 18.01472
5.659714 18.1194
5.660714 18.22327
5.661714 18.32631
5.662714 18.4285
5.663714 18.52984
5.664714 18.63033
5.665714 18.72997
5.666714 18.828780000000002
5.667714 18.926750000000002
5.668715 19.023899999999998
5.669714 19.1202
5.670714 19.21566
5.671714 19.31025
5.672714 19.40397
5.673714 19.49681
5.674714 19.58879
5.675714 19.67992
5.676714 19.770190000000003
5.677714 19.8596
5.678714 19.948150000000002
5.679714 20.035829999999997
5.680714 20.12263
5.681714 20.20853
5.682714 20.29352
5.683714 20.37763
5.684714 20.46084
5.685714 20.54318
5.686714 20.62464
5.687714 20.70522
5.688715 20.78491
5.689714 20.86369
5.690714 20.94155
5.691714 21.0185
5.692714 21.09455
5.693714 21.16969
5.694714 21.24395
5.695714 21.31731
5.696714 21.38979
5.697714 21.46136
5.698714 21.53201
5.699714 21.60173
5.700714 21.67053
5.701715 21.7384
5.702714 21.80535
5.703714 21.871399999999998
5.704714 21.93653
5.705714 22.00076
5.706714 22.064059999999998
5.707714 22.12644
5.708714 22.18788
5.709714 22.24838
5.710714 22.307940000000002
5.711714 22.36657
5.712714 22.4243
5.713714 22.4811
5.714714 22.537
5.715714 22.59197
5.716714 22.646
5.717714 22.699089999999998
5.718714 22.75123
5.719714 22.80243
5.720714 22.85269
5.721714 22.90202
5.722714 22.95044
5.723714 22.99793
5.724714 23.04449
5.725714 23.09011
5.726714 23.13478
5.727714 23.1785
5.728714 23.22127
5.729714 23.26311
5.730714 23.30402
5.731714 23.344
5.732714 23.38307
5.733714 23.4212
5.734715 23.45839
5.735714 23.49464
5.736714 23.52993
5.737714 23.56428
5.738714 23.59769
5.739714 23.630190000000002
5.740714 23.66176
5.741714 23.6924
5.742714 23.72212
5.743714 23.7509
5.744714 23.77872
5.745714 23.8056
5.746714 23.83153
5.747715 23.856540000000003
5.748714 23.88062
5.749714 23.90378
5.750714 23.92602
5.751714 23.94734
5.752714 23.96773
5.753714 23.98718
5.754714 24.0057
5.755714 24.02329
5.756714 24.039949999999997
5.757714 24.05571
5.758714 24.070549999999997
5.759714 24.084500000000002
5.760714 24.09752
5.761714 24.109630000000003
5.762714 24.1208
5.763714 24.131050000000002
5.764714 24.14037
5.765714 24.14878
5.766714 24.15628
5.767715 24.16288
5.768714 24.168590000000002
5.769714 24.17338
5.770714 24.17728
5.771714 24.18026
5.772714 24.182319999999997
5.773714 24.18348
5.774714 24.18374
5.775714 24.18311
5.776714 24.18159
5.777714 24.179190000000002
5.778714 24.175910000000002
5.779714 24.17173
5.780715 24.16666
5.781714 24.1607
5.782714 24.15384
5.783714 24.1461
5.784714 24.13748
5.785714 24.12801
5.786714 24.11767
5.787714 24.106469999999998
5.788714 24.0944
5.789714 24.08146
5.790714 24.06765
5.791714 24.052960000000002
5.792714 24.03741
5.793715 24.02102
5.794714 24.00377
5.795714 23.98569
5.796714 23.96676
5.797714 23.94698
5.798714 23.92636
5.799714 23.90489
5.800714 23.88258
5.801714 23.85943
5.802714 23.83544
5.803714 23.81064
5.804714 23.785020000000003
5.805714 23.758580000000002
5.806714 23.73133
5.807714 23.70325
5.808714 23.67435
5.809714 23.64462
5.810714 23.61408
5.811714 23.582729999999998
5.812714 23.55058
5.813715 23.51765
5.814714 23.48392
5.815714 23.44941
5.816714 23.41411
5.817714 23.37802
5.818714 23.34115
5.819714 23.30349
5.820714 23.265060000000002
5.821714 23.22587
5.822714 23.18592
5.823714 23.14521
5.824714 23.10375
5.825714 23.061519999999998
5.826715 23.018530000000002
5.827714 22.97478
5.828714 22.93028
5.829714 22.88503
5.830714 22.83904
5.831714 22.79232
5.832714 22.74489
5.833714 22.696730000000002
5.834714 22.64784
5.835714 22.59824
5.836714 22.547909999999998
5.837714 22.496859999999998
5.838714 22.44511
5.839714 22.39266
5.840714 22.33952
5.841714 22.28569
5.842714 22.23119
5.843714 22.175990000000002
5.844714 22.12011
5.845714 22.06354
5.846714 22.00629
5.847714 21.94837
5.848714 21.889780000000002
5.849714 21.830540000000003
5.850714 21.77064
5.851714 21.710099999999997
5.852714 21.64891
5.853714 21.58708
5.854714 21.52459
5.855714 21.46147
5.856714 21.3977
5.857714 21.33332
5.858714 21.26832
5.859715 21.20271
5.860714 21.136499999999998
5.861714 21.0697
5.862714 21.002280000000003
5.863714 20.93426
5.864714 20.86564
5.865714 20.796419999999998
5.866714 20.72663
5.867714 20.65625
5.868714 20.58531
5.869714 20.51381
5.870714 20.44175
5.871714 20.369110000000003
5.872715 20.295920000000002
5.873714 20.22216
5.874714 20.147850000000002
5.875714 20.073
5.876714 19.997619999999998
5.877714 19.92172
5.878714 19.845309999999998
5.879714 19.76839
5.880714 19.69094
5.881714 19.61298
5.882714 19.534499999999998
5.883714 19.45551
5.884714 19.37603
5.885714 19.29605
5.886714 19.2156
5.887714 19.13467
5.888714 19.05327
5.889714 18.97139
5.890714 18.88903
5.891714 18.8062
5.892715 18.722910000000002
5.893714 18.63917
5.894714 18.55499
5.895714 18.47038
5.896714 18.38534
5.897714 18.299889999999998
5.898714 18.21401
5.899714 18.1277
5.900714 18.04098
5.901714 17.95384
5.902714 17.866290000000003
5.903714 17.77835
5.904714 17.69003
5.905715 17.60132
5.906714 17.512230000000002
5.907714 17.42276
5.908714 17.332910000000002
5.909714 17.24268
5.910714 17.15209
5.911714 17.061139999999998
5.912714 16.96984
5.913714 16.87821
5.914714 16.78624
5.915714 16.693949999999997
5.916714 16.60132
5.917714 16.50836
5.918715 16.41508
5.919714 16.32148
5.920714 16.22757
5.921714 16.13336
5.922714 16.03886
5.923714 15.94408
5.924714 15.84902
5.925714 15.75367
5.926714 15.658050000000001
5.927714 15.562149999999999
5.928714 15.465979999999998
5.929714 15.369550000000002
5.930714 15.27287
5.931714 15.175949999999998
5.932714 15.07878
5.933714 14.98138
5.934714 14.883740000000001
5.935714 14.785870000000001
5.936714 14.687759999999999
5.937714 14.589440000000002
5.938715 14.490900000000002
5.939714 14.39216
5.940714 14.293230000000001
5.941714 14.194109999999998
5.942714 14.094809999999999
5.943714 13.995330000000001
5.944714 13.895660000000001
5.945714 13.79583
5.946714 13.69582
5.947714 13.595650000000001
5.948714 13.49532
5.949714 13.39484
5.950714 13.294210000000001
5.951715 13.19344
5.952714 13.09253
5.953714 12.99147
5.954714 12.890289999999998
5.955714 12.78898
5.956714 12.687560000000001
5.957714 12.586030000000001
5.958714 12.48441
5.959714 12.38269
5.960714 12.28089
5.961714 12.17901
5.962714 12.07704
5.963714 11.975
5.964714 11.87289
5.965714 11.77071
5.966714 11.668470000000001
5.967714 11.566170000000001
5.968714 11.46382
5.969714 11.36143
5.970714 11.25899
5.971714 11.15651
5.972714 11.054
5.973714 10.95146
5.974714 10.8489
5.975714 10.746319999999999
5.976714 10.64373
5.977714 10.54115
5.978714 10.43857
5.979714 10.33599
5.980714 10.23343
5.981714 10.130889999999999
5.982714 10.02836
5.983714 9.9258587
5.984715 9.8233834
5.985714 9.720944600000001
5.986714 9.6185498
5.987714 9.5162064
5.988714 9.413920300000001
5.989714 9.3116954
5.990714 9.209533799999999
5.991714 9.1074377
5.992714 9.0054087
5.993714 8.9034505
5.994714 8.801568999999999
5.995714 8.699770299999999
5.996714 8.598061699999999
5.997715 8.4964477
5.998714 8.3949313
5.999714 8.2935154
6.000714 8.1922039
6.001714 8.091001200000001
6.002714 7.9899132
6.003714 7.8889504
6.004714 7.788123199999999
6.005714 7.687440500000001
6.006714 7.5869083
6.007714 7.4865296
6.008714 7.3863052
6.009714 7.2862335
6.010714 7.186313
6.011714 7.0865467
6.012714 6.9869392
6.013714 6.887497
6.014714 6.7882277
6.015714 6.689138
6.016714 6.5902308000000005
6.017715 6.4915083
6.018714 6.3929729
6.019714 6.2946267
6.020714 6.1964769
6.021714 6.0985327
6.022714 6.0008042
6.023714 5.903301
6.024714 5.8060296
6.025714 5.708992100000001
6.026714 5.6121863
6.027714 5.5156089
6.028714 5.4192577
6.029714 5.3231340000000005
6.030715 5.2272438999999995
6.031714 5.131596699999999
6.032714 5.0362017
6.033714 4.9410666999999995
6.034714 4.8461959
6.035714 4.7515899
6.036714 4.6572488000000005
6.037714 4.5631737
6.038714 4.4693682
6.039714 4.3758411
6.040714 4.2826027
6.041714 4.1896619
6.042714 4.0970244000000005
6.043715 4.0046908
6.044714 3.9126575
6.045714 3.8209203999999994
6.046714 3.7294768
6.047714 3.6383289999999997
6.048714 3.5474859
6.049714 3.4569595
6.050714 3.3667616999999996
6.051714 3.2768995000000003
6.052714 3.1873759
6.053714 3.0981878000000003
6.054714 3.009331
6.055714 2.9208038
6.056714 2.8326083
6.057714 2.7447525
6.058714 2.6572473
6.059714 2.5701026
6.060714 2.4833232
6.061714 2.3969084
6.062714 2.3108527
6.063715 2.2251505000000003
6.064714 2.1397999
6.065714 2.0548048999999997
6.066714 1.9701762
6.067714 1.8859278
6.068714 1.8020734
6.069714 1.7186211
6.070714 1.6355718000000001
6.071714 1.5529197
6.072714 1.470657
6.073714 1.3887783
6.074714 1.3072841
6.075714 1.2261819
6.076715 1.145483
6.077714 1.0651981
6.078714 0.98533314
6.079714 0.90588769
6.080714 0.8268555599999999
6.081714 0.74822968
6.082714 0.67000673
6.083714 0.5921906299999999
6.084714 0.51479237
6.085714 0.43782698999999997
6.086714 0.36130738
6.087714 0.28523996
6.088714 0.20962266999999998
6.089714 0.13444715000000002
6.090714 0.059703074
6.091714 -0.014615874
6.092714 -0.088508718
6.093714 -0.16196651
6.094714 -0.23497538999999998
6.095714 -0.30752253
6.096714 -0.37960117
6.097714 -0.45121242
6.098714 -0.52236351
6.099714 -0.59306328
6.100714 -0.6633163400000001
6.101714 -0.73312027
6.102714 -0.8024643200000001
6.103714 -0.8713346000000001
6.104714 -0.93971938
6.105714 -1.007614
6.106714 -1.0750226999999999
6.107714 -1.1419554
6.108714 -1.2084236
6.109715 -1.2744336
6.110714 -1.339983
6.111714 -1.4050613
6.112714 -1.4696542
6.113714 -1.533749
6.114714 -1.5973402
6.115714 -1.6604308
6.116714 -1.7230298000000002
6.117714 -1.7851472
6.118714 -1.8467879
6.119714 -1.9079490000000001
6.120714 -1.9686204999999999
6.121714 -2.0287899
6.122715 -2.0884465000000003
6.123714 -2.147587
6.124714 -2.2062162
6.125714 -2.2643448999999998
6.126714 -2.3219841000000003
6.127714 -2.3791395
6.128714 -2.4358082999999997
6.129714 -2.4919799
6.130714 -2.5476404
6.131714 -2.6027789
6.132714 -2.6573921
6.133714 -2.7114857
6.134714 -2.7650708
6.135714 -2.8181585
6.136714 -2.8707542999999998
6.137714 -2.9228549
6.138714 -2.9744497
6.139714 -3.0255249
6.140714 -3.0760699999999996
6.141714 -3.1260825999999997
6.142715 -3.1755678
6.143714 -3.2245371
6.144714 -3.2730013000000002
6.145714 -3.3209648
6.146714 -3.3684231000000002
6.147714 -3.4153651
6.148714 -3.4617778
6.149714 -3.5076521
6.150714 -3.5529870999999997
6.151714 -3.5977911000000002
6.152714 -3.6420766
6.153714 -3.6858562
6.154714 -3.7291352
6.155715 -3.7719104000000003
6.156714 -3.8141716
6.157714 -3.8559064
6.158714 -3.8971063
6.159714 -3.9377712000000002
6.160714 -3.9779085999999997
6.161714 -4.0175296
6.162714 -4.0566452
6.163714 -4.0952586
6.164714 -4.1333638
6.165714 -4.170950100000001
6.166714 -4.2080048
6.167714 -4.2445205
6.168715 -4.2804986000000005
6.169714 -4.315948499999999
6.170714 -4.3508835
6.171714 -4.3853140999999995
6.172714 -4.4192437
6.173714 -4.4526678
6.174714 -4.4855754999999995
6.175714 -4.5179564999999995
6.176714 -4.5498054
6.177714 -4.5811247
6.178714 -4.6119247
6.179714 -4.6422184
6.180714 -4.6720155
6.181714 -4.701319000000001
6.182714 -4.7301225
6.183714 -4.7584146
6.184714 -4.7861841
6.185714 -4.8134245
6.186714 -4.8401385999999995
6.187714 -4.8663367
6.188715 -4.8920318
6.189714 -4.9172338
6.190714 -4.9419444
6.191714 -4.9661569000000005
6.192714 -4.989861
6.193714 -5.0130472
6.194714 -5.0357126
6.195714 -5.0578628
6.196714 -5.0795104
6.197714 -5.1006705
6.198714 -5.1213525
6.199714 -5.1415589
6.200714 -5.1612832
6.201715 -5.1805135
6.202714 -5.1992401
6.203714 -5.2174598
6.204714 -5.235178
6.205714 -5.2524067
6.206714 -5.2691583
6.207714 -5.2854411
6.208714 -5.3012546
6.209714 -5.3165901
6.210714 -5.331436500000001
6.211714 -5.3457852
6.212714 -5.3596351
6.213714 -5.3729944000000005
6.214714 -5.3858768
6.215714 -5.3982966
6.216714 -5.4102626
6.217714 -5.4217745
6.218714 -5.432824800000001
6.219714 -5.4434028
6.220714 -5.4535016
6.221714 -5.4631215
6.222714 -5.47227
6.223714 -5.4809611
6.224714 -5.4892078
6.225714 -5.4970168
6.226714 -5.5043865
6.227714 -5.5113081
6.228714 -5.5177711
6.229714 -5.5237688
6.230714 -5.5293031
6.231714 -5.5343833
6.232714 -5.5390231
6.233714 -5.5432357
6.234715 -5.547028
6.235714 -5.550397599999999
6.236714 -5.5533357
6.237714 -5.5558328
6.238714 -5.5578832
6.239714 -5.5594902
6.240714 -5.5606656
6.241714 -5.5614237
6.242714 -5.5617779
6.243714 -5.561734
6.244714 -5.5612884000000005
6.245714 -5.5604324
6.246714 -5.5591550000000005
6.247715 -5.5574518
6.248714 -5.5553265
6.249714 -5.5527907
6.250714 -5.5498581
6.251714 -5.5465396
6.252714 -5.5428393
6.253714 -5.5387519
6.254714 -5.5342678
6.255714 -5.5293784
6.256714 -5.5240817
6.257714 -5.5183843
6.258714 -5.5123001
6.259714 -5.505845
6.260714 -5.499030299999999
6.261714 -5.4918598
6.262714 -5.4843299
6.263714 -5.4764315
6.264714 -5.4681566
6.265714 -5.4595038
6.266714 -5.4504789
6.267715 -5.4410938
6.268714 -5.4313619
6.269714 -5.4212924000000005
6.270714 -5.4108865999999995
6.271714 -5.4001383
6.272714 -5.3890385
6.273714 -5.3775802
6.274714 -5.365764700000001
6.275714 -5.3536005
6.276714 -5.3411026
6.277714 -5.3282861
6.278714 -5.3151596
6.279714 -5.3017251000000005
6.280715 -5.2879754000000005
6.281714 -5.2739009
6.282714 -5.2594940999999995
6.283714 -5.2447557
6.284714 -5.2296948
6.285714 -5.2143253000000005
6.286714 -5.1986612
6.287714 -5.1827106999999994
6.288714 -5.1664731999999995
6.289714 -5.1499419
6.290714 -5.133108
6.291714 -5.1159676
6.292714 -5.0985232
6.293715 -5.0807867
6.294714 -5.0627727
6.295714 -5.0444957
6.296714 -5.025962
6.297714 -5.007170100000001
6.298714 -4.9881116
6.299714 -4.9687769
6.300714 -4.9491618
6.301714 -4.9292695
6.302714 -4.9091116
6.303714 -4.8887037
6.304714 -4.8680592
6.305714 -4.8471857
6.306714 -4.826080800000001
6.307714 -4.8047371
6.308714 -4.7831461
6.309714 -4.7613036
6.310714 -4.739214499999999
6.311714 -4.7168899
6.312714 -4.6943445
6.313715 -4.67159
6.314714 -4.6486303
6.315714 -4.6254612999999996
6.316714 -4.6020743
6.317714 -4.5784615
6.318714 -4.5546207999999995
6.319714 -4.5305591
6.320714 -4.5062903
6.321714 -4.4818316
6.322714 -4.4571958
6.323714 -4.432388
6.324714 -4.4074051
6.325714 -4.3822385
6.326715 -4.3568801
6.327714 -4.3313276
6.328714 -4.3055866
6.329714 -4.2796694
6.330714 -4.2535897
6.331714 -4.2273570000000005
6.332714 -4.2009737
6.333714 -4.1744348
6.334714 -4.1477315
6.335714 -4.1208573
6.336714 -4.0938124
6.337714 -4.0666051
6.338714 -4.0392503
6.339714 -4.0117629
6.340714 -3.984154
6.341714 -3.9564263000000004
6.342714 -3.9285749
6.343714 -3.900592
6.344714 -3.8724713
6.345714 -3.8442130999999997
6.346714 -3.8158249
6.347714 -3.7873205
6.348714 -3.7587129
6.349714 -3.7300114000000004
6.350714 -3.7012175000000003
6.351714 -3.6723263999999998
6.352714 -3.6433294
6.353714 -3.6142208
6.354714 -3.5850017999999997
6.355714 -3.5556808
6.356714 -3.5262704
6.357714 -3.496784
6.358714 -3.4672294
6.359715 -3.4376070000000003
6.360714 -3.4079101
6.361714 -3.3781304999999997
6.362714 -3.3482633999999996
6.363714 -3.3183109
6.364714 -3.2882824999999998
6.365714 -3.2581925
6.366714 -3.2280546
6.367714 -3.1978771000000004
6.368714 -3.1676604999999998
6.369714 -3.1374
6.370714 -3.1070882
6.371714 -3.076721
6.372715 -3.0463003
6.373714 -3.0158348000000004
6.374714 -2.9853366
6.375714 -2.9548166
6.376714 -2.9242801999999997
6.377714 -2.8937263
6.378714 -2.8631484
6.379714 -2.8325389999999997
6.380714 -2.8018948
6.381714 -2.7712192
6.382714 -2.7405225
6.383714 -2.7098177000000003
6.384714 -2.6791164999999997
6.385714 -2.6484251
6.386714 -2.6177431
6.387714 -2.5870647
6.388714 -2.5563838
6.389714 -2.5256973
6.390714 -2.4950089
6.391714 -2.464328
6.392715 -2.4336662
6.393714 -2.4030339
6.394714 -2.3724357
6.395714 -2.3418702
6.396714 -2.3113323
6.397714 -2.2808161
6.398714 -2.2503197
6.399714 -2.2198468
6.400714 -2.1894066
6.401714 -2.1590091
6.402714 -2.1286631
6.403714 -2.0983709
6.404714 -2.0681301
6.405715 -2.0379344
6.406714 -2.0077781999999997
6.407714 -1.9776599
6.408714 -1.9475846
6.409714 -1.9175615
6.410714 -1.8876018
6.411714 -1.8577145
6.412714 -1.8279041999999999
6.413714 -1.7981697
6.414714 -1.7685072
6.415714 -1.7389132000000003
6.416714 -1.7093869000000002
6.417714 -1.6799331
6.418715 -1.6505592
6.419714 -1.6212737000000002
6.420714 -1.5920823
6.421714 -1.5629862
6.422714 -1.5339821
6.423714 -1.5050648
6.424714 -1.4762302
6.425714 -1.4474783999999998
6.426714 -1.4188142000000001
6.427714 -1.3902463
6.428714 -1.3617835
6.429714 -1.3334325
6.430714 -1.3051955
6.431714 -1.2770708
6.432714 -1.2490543
6.433714 -1.2211431
6.434714 -1.1933373
6.435714 -1.1656412
6.436714 -1.1380614
6.437714 -1.1106046
6.438715 -1.0832755
6.439714 -1.0560753
6.440714 -1.0290024
6.441714 -1.0020541
6.442714 -0.97522931
6.443714 -0.9485296900000001
6.444714 -0.9219602699999999
6.445714 -0.89552756
6.446714 -0.8692375400000001
6.447714 -0.84309364
6.448714 -0.81709567
6.449714 -0.79124058
6.450714 -0.76552425
6.451715 -0.73994412
6.452714 -0.71450039
6.453714 -0.68919659
6.454714 -0.66403821
6.455714 -0.63903062
6.456714 -0.61417753
6.457714 -0.58948048
6.458714 -0.5649395300000001
6.459714 -0.5405544299999999
6.460714 -0.51632612
6.461714 -0.49225715999999997
6.462714 -0.46835165
6.463714 -0.44461363000000004
6.464714 -0.42104553
6.465714 -0.39764763999999997
6.466714 -0.37441819
6.467714 -0.35135406
6.468714 -0.32845279
6.469714 -0.30571343
6.470714 -0.28313742999999997
6.471714 -0.26072816
6.472714 -0.2384892
6.473714 -0.21642402
6.474714 -0.19453504
6.475714 -0.17282357
6.476714 -0.15129028
6.477714 -0.12993638000000002
6.478714 -0.10876374
6.479714 -0.08777469
6.480714 -0.066971034
6.481714 -0.046353749
6.482714 -0.025922485
6.483714 -0.005675843900000001
6.484715 0.014388292
6.485714 0.034271183999999996
6.486714 0.053972441999999995
6.487714 0.073490152
6.488714 0.092821114
6.489714 0.11196186999999999
6.490714 0.13090972
6.491714 0.14966328
6.492714 0.16822199999999998
6.493714 0.18658603
6.494714 0.20475502
6.495714 0.22272809999999998
6.496714 0.24050423
6.497715 0.25808243
6.498714 0.27546315
6.499714 0.29264831
6.500714 0.30964098
6.501714 0.32644377
6.502714 0.34305779000000003
6.503714 0.35948192
6.504714 0.37571268999999996
6.505714 0.39174506
6.506714 0.40757451
6.507714 0.42319851999999997
6.508714 0.43861669999999997
6.509714 0.4538306
6.510714 0.4688418
6.511714 0.48365118
6.512714 0.49825822999999997
6.513714 0.51266141
6.514714 0.52685961
6.515714 0.54085306
6.516714 0.55464399
6.517715 0.56823655
6.518714 0.58163544
6.519714 0.59484337
6.520714 0.60786004
6.521714 0.62068184
6.522714 0.63330331
6.523714 0.64571868
6.524714 0.65792436
6.525714 0.66992007
6.526714 0.68170847
6.527714 0.69329371
6.528714 0.7046792199999999
6.529714 0.71586627
6.530715 0.72685354
6.531714 0.73763798
6.532714 0.74821729
6.533714 0.75859129
6.534714 0.7687623600000001
6.535714 0.7787347800000001
6.536714 0.7885134800000001
6.537714 0.79810126
6.538714 0.8074976500000001
6.539714 0.81669884
6.540714 0.82569979
6.541714 0.8344959500000001
6.542714 0.84308619
6.543715 0.8514733099999999
6.544714 0.8596630799999999
6.545714 0.86766202
6.546714 0.8754752600000001
6.547714 0.88310353
6.548714 0.89054368
6.549714 0.8977908600000001
6.550714 0.90484079
6.551714 0.9116915099999999
6.552714 0.91834469
6.553714 0.9248046200000001
6.554714 0.93107577
6.555714 0.93716029
6.556714 0.94305715
6.557714 0.9487628
6.558714 0.9542727799999999
6.559714 0.9595849599999999
6.560714 0.9647009
6.561714 0.9696270300000001
6.562714 0.97437212
6.563715 0.97894436
6.564714 0.9833484
6.565714 0.98758368
6.566714 0.9916449900000001
6.567714 0.9955252499999999
6.568714 0.99921934
6.569714 1.0027261
6.570714 1.0060493
6.571714 1.0091952
6.572714 1.0121699
6.573714 1.0149764000000001
6.574714 1.0176133
6.575714 1.0200762
6.576715 1.0223605
6.577714 1.0244644
6.578714 1.0263915000000001
6.579714 1.0281494
6.580714 1.0297474
6.581714 1.031193
6.582714 1.0324885000000001
6.583714 1.0336309
6.584714 1.034613
6.585714 1.0354273
6.586714 1.0360697
6.587714 1.0365414
6.588714 1.0368492
6.589714 1.0370018
6.590714 1.0370069000000002
6.591714 1.0368681
6.592714 1.0365834
6.593714 1.0361479999999998
6.594714 1.0355569
6.595714 1.0348092999999998
6.596714 1.0339091
6.597714 1.0328643
6.598714 1.031684
6.599714 1.030375
6.600714 1.0289385
6.601714 1.0273705
6.602714 1.0256635
6.603714 1.0238108
6.604714 1.02181
6.605714 1.0196642
6.606714 1.0173822000000001
6.607714 1.0149741
6.608714 1.0124473
6.609715 1.0098045999999998
6.610714 1.0070431
6.611714 1.0041572
6.612714 1.0011422
6.613714 0.99799689
6.614714 0.9947256200000001
6.615714 0.99133644
6.616714 0.98783849
6.617714 0.9842375299999999
6.618714 0.9805344
6.619714 0.97672436
6.620714 0.9728006100000001
6.621714 0.96875802
6.622715 0.9645959399999999
6.623714 0.96031977
6.624714 0.9559392
6.625714 0.95146485
6.626714 0.9469038799999999
6.627714 0.9422580700000001
6.628714 0.93752388
6.629714 0.9326953400000001
6.630714 0.92776716
6.631714 0.92273857
6.632714 0.91761444
6.633714 0.9124034099999999
6.634714 0.90711461
6.635714 0.90175355
6.636714 0.89632077
6.637714 0.8908120900000001
6.638714 0.8852213600000001
6.639714 0.8795441100000001
6.640714 0.87378025
6.641714 0.86793546
6.642715 0.8620196999999999
6.643714 0.8560430299999999
6.644714 0.85001234
6.645714 0.84392875
6.646714 0.8377879899999999
6.647714 0.83158351
6.648714 0.82531041
6.649714 0.81896828
6.650714 0.81256274
6.651714 0.80610327
6.652714 0.7995994799999999
6.653714 0.7930578699999999
6.654714 0.7864794700000001
6.655715 0.77986009
6.656714 0.77319355
6.657714 0.76647564
6.658714 0.75970702
6.659714 0.75289384
6.660714 0.74604535
6.661714 0.73917056
6.662714 0.73227487
6.663714 0.7253583499999999
6.664714 0.71841613
6.665714 0.7114423400000001
6.666714 0.70443293
6.667714 0.69738869
6.668715 0.69031613
6.669714 0.68322513
6.670714 0.67612519
6.671714 0.6690219
6.672714 0.6619154
6.673714 0.65480121
6.674714 0.64767357
6.675714 0.64052874
6.676714 0.63336752
6.677714 0.6261954999999999
6.678714 0.61902115
6.679714 0.61185309
6.680714 0.6046963399999999
6.681714 0.59755105
6.682714 0.59041362
6.683714 0.58327923
6.684714 0.57614543
6.685714 0.5690143
6.686714 0.56189224
6.687714 0.55478839
6.688715 0.5477107099999999
6.689714 0.54066363
6.690714 0.53364644
6.691714 0.52665481
6.692714 0.51968344
6.693714 0.51272898
6.694714 0.50579235
6.695714 0.49887867999999996
6.696714 0.49199550000000003
6.697714 0.48515014000000006
6.698714 0.47834706
6.699714 0.47158706
6.700714 0.46486766
6.701715 0.45818533
6.702714 0.4515382
6.703714 0.44492836999999996
6.704714 0.43836151999999995
6.705714 0.43184514999999996
6.706714 0.42538601000000004
6.707714 0.41898758999999997
6.708714 0.41264966
6.709714 0.40636882
6.710714 0.40014116
6.711714 0.39396444
6.712714 0.38783962
6.713714 0.38177142999999997
6.714714 0.37576638
6.715714 0.36983097000000004
6.716714 0.36396922
6.717714 0.35818224
6.718714 0.35246843
6.719714 0.34682527
6.720714 0.34125133
6.721714 0.33574752
6.722714 0.33031732
6.723714 0.32496576
6.724714 0.31969780000000003
6.725714 0.31451640999999997
6.726714 0.30942196
6.727714 0.30441275
6.728714 0.29948603
6.729714 0.29464015
6.730714 0.28987608
6.731714 0.28519755999999996
6.732714 0.28060990999999996
6.733714 0.27611887
6.734715 0.27172882
6.735714 0.26744176
6.736714 0.26325725
6.737714 0.25917344999999997
6.738714 0.25518895
6.739714 0.25130343
6.740714 0.24751874
6.741714 0.24383839
6.742714 0.24026630000000002
6.743714 0.23680551
6.744714 0.23345735
6.745714 0.23022143
6.746714 0.22709623
6.747715 0.22408019
6.748714 0.22117307
6.749714 0.21837677
6.750714 0.21569494
6.751714 0.21313196
6.752714 0.21069178
6.753714 0.20837698
6.754714 0.20618828
6.755714 0.20412472
6.756714 0.20218464
6.757714 0.20036672
6.758714 0.19867105999999998
6.759714 0.19709959
6.760714 0.19565541
6.761714 0.19434198
6.762714 0.1931619
6.763714 0.19211641
6.764714 0.19120523
6.765714 0.19042713
6.766714 0.18978089
6.767715 0.18926635
6.768714 0.188885
6.769714 0.18863962
6.770714 0.18853395
6.771714 0.1885711
6.772714 0.18875272
6.773714 0.18907856
6.774714 0.18954708
6.775714 0.19015647
6.776714 0.1909058
6.777714 0.19179595
6.778714 0.19282976000000002
6.779714 0.1940111
6.780715 0.1953437
6.781714 0.19682988
6.782714 0.1984698
6.783714 0.20026143
6.784714 0.20220163
6.785714 0.20428784
6.786714 0.20651919999999999
6.787714 0.20889719
6.788714 0.21142502999999999
6.789714 0.21410647
6.790714 0.21694397999999998
6.791714 0.21993795000000002
6.792714 0.22308674999999997
6.793715 0.22638766
6.794714 0.22983858
6.795714 0.23343954
6.796714 0.23719319000000003
6.797714 0.24110415999999998
6.798714 0.24517733
6.799714 0.24941592
6.800714 0.25382016
6.801714 0.25838718
6.802714 0.2631122
6.803714 0.26799073
6.804714 0.27302043
6.805714 0.27820228
6.806714 0.2835399
6.807714 0.28903794
6.808714 0.29469978
6.809714 0.30052594
6.810714 0.30651395
6.811714 0.31265949000000004
6.812714 0.31895877
6.813715 0.32541046
6.814714 0.33201673
6.815714 0.33878246
6.816714 0.34571332
6.817714 0.35281294999999996
6.818714 0.36008141
6.819714 0.36751488
6.820714 0.37510730000000003
6.821714 0.38285297
6.822714 0.39074918999999997
6.823714 0.39879736
6.824714 0.40700240000000004
6.825714 0.41537038000000004
6.826715 0.42390572000000004
6.827714 0.43260907000000004
6.828714 0.44147708
6.829714 0.45050397000000003
6.830714 0.45968443
6.831714 0.4690161
6.832714 0.47850073
6.833714 0.48814332000000005
6.834714 0.49794949999999993
6.835714 0.5079225199999999
6.836714 0.51806122
6.837714 0.52836007
6.838714 0.53881099
6.839714 0.5494067
6.840714 0.56014354
6.841714 0.57102293
6.842714 0.58205025
6.843714 0.5932320799999999
6.844714 0.60457289
6.845714 0.61607277
6.846714 0.62772729
6.847714 0.6395296699999999
6.848714 0.65147402
6.849714 0.66355816
6.850714 0.6757848399999999
6.851714 0.6881603000000001
6.852714 0.7006913
6.853714 0.71338154
6.854714 0.72622942
6.855714 0.73922831
6.856714 0.7523690399999999
6.857714 0.7656434999999999
6.858714 0.77904784
6.859715 0.79258373
6.860714 0.80625685
6.861714 0.8200736700000001
6.862714 0.83403774
6.863714 0.8481472699999999
6.864714 0.86239586
6.865714 0.8767748299999999
6.866714 0.8912770999999999
6.867714 0.9059002599999999
6.868714 0.92064766
6.869714 0.93552638
6.870714 0.9505433000000001
6.871714 0.96570197
6.872715 0.98099988
6.873714 0.9964292899999999
6.874714 1.0119803
6.875714 1.0276449
6.876714 1.0434199
6.877714 1.0593081
6.878714 1.0753157
6.879714 1.0914489
6.880714 1.1077103
6.881714 1.1240968
6.882714 1.1406003
6.883714 1.1572114999999998
6.884714 1.173923
6.885714 1.1907327
6.886714 1.2076447000000001
6.887714 1.224666
6.888714 1.2418031
6.889714 1.2590583
6.890714 1.2764279
6.891714 1.2939028
6.892715 1.3114726
6.893714 1.3291297
6.894714 1.3468719
6.895714 1.3647027
6.896714 1.3826293
6.897714 1.4006577
6.898714 1.4187893999999999
6.899714 1.4370198
6.900714 1.4553395
6.901714 1.4737378
6.902714 1.4922069
6.903714 1.5107454
6.904714 1.5293574
6.905715 1.5480502999999999
6.906714 1.5668301
6.907714 1.5856974
6.908714 1.6046464
6.909714 1.6236674
6.910714 1.6427497999999998
6.911714 1.6618872
6.912714 1.6810788
6.913714 1.70033
6.914714 1.7196487999999999
6.915714 1.7390409
6.916714 1.7585063
6.917714 1.7780388
6.918715 1.7976276999999998
6.919714 1.817262
6.920714 1.8369345
6.921714 1.8566445
6.922714 1.8763963000000001
6.923714 1.8961964000000002
6.924714 1.916049
6.925714 1.9359533000000002
6.926714 1.9559024
6.927714 1.9758854
6.928714 1.9958926
6.929714 2.0159187
6.930714 2.035965
6.931714 2.0560378
6.932714 2.0761439999999998
6.933714 2.0962877
6.934714 2.1164665
6.935714 2.1366719
6.936714 2.156893
6.937714 2.1771196
6.938715 2.1973469999999997
6.939714 2.2175761
6.940714 2.2378128
6.941714 2.2580633
6.942714 2.2783306999999997
6.943714 2.2986117999999998
6.944714 2.3188982
6.945714 2.3391791
6.946714 2.3594448
6.947714 2.3796914
6.948714 2.3999203000000002
6.949714 2.4201371
6.950714 2.4403477
6.951715 2.4605535
6.952714 2.4807495999999998
6.953714 2.5009265
6.954714 2.5210736000000002
6.955714 2.5411824
6.956714 2.56125
6.957714 2.5812795
6.958714 2.6012779999999998
6.959714 2.6212515
6.960714 2.6412020000000003
6.961714 2.6611249999999997
6.962714 2.6810113
6.963714 2.7008502
6.964714 2.7206331
6.965714 2.7403571
6.966714 2.7600246
6.967714 2.7796406
6.968714 2.7992090000000003
6.969714 2.8187286
6.970714 2.8381927
6.971714 2.8575908
6.972714 2.8769128
6.973714 2.8961521
6.974714 2.9153078999999997
6.975714 2.9343847
6.976714 2.9533895
6.977714 2.9723272
6.978714 2.9911984
6.979714 3.0099977
6.980714 3.0287156
6.981714 3.0473415
6.982714 3.0658683
6.983714 3.0842938
6.984715 3.1026205
6.985714 3.1208524
6.986714 3.1389918000000003
6.987714 3.1570363999999995
6.988714 3.1749785000000004
6.989714 3.1928077
6.990714 3.2105144
6.991714 3.2280937
6.992714 3.245547
6.993714 3.2628804
6.994714 3.2801009999999997
6.995714 3.2972123
6.996714 3.3142131
6.997715 3.3310957
6.998714 3.3478505999999997
6.999714 3.3644676
7.000714 3.3809416000000003
7.001714 3.3972725
7.002714 3.4134645
7.003714 3.4295212
7.004714 3.4454434999999997
7.005714 3.4612271999999997
7.006714 3.4768634
7.007714 3.4923416
7.008714 3.5076536
7.009714 3.5227962
7.010714 3.5377722
7.011714 3.5525876999999997
7.012714 3.5672490000000003
7.013714 3.5817571
7.014714 3.596108
7.015714 3.6102917
7.016714 3.6242977
7.017715 3.6381174
7.018714 3.6517478999999997
7.019714 3.6651909000000003
7.020714 3.6784514999999995
7.021714 3.691534
7.022714 3.7044391
7.023714 3.7171621000000004
7.024714 3.7296951000000003
7.025714 3.7420291000000003
7.026714 3.7541583000000003
7.027714 3.7660811
7.028714 3.7778020000000003
7.029714 3.7893269
7.030715 3.80066
7.031714 3.8118005000000004
7.032714 3.8227409
7.033714 3.8334701
7.034714 3.8439769
7.035714 3.8542545999999995
7.036714 3.8643020999999997
7.037714 3.8741227000000005
7.038714 3.8837217
7.039714 3.8931023000000002
7.040714 3.9022636
7.041714 3.9111993999999997
7.042714 3.919901
7.043715 3.9283603
7.044714 3.9365738999999995
7.045714 3.9445434
7.046714 3.9522741
7.047714 3.959772
7.048714 3.9670397000000004
7.049714 3.9740741
7.050714 3.9808679
7.051714 3.9874114
7.052714 3.9936952
7.053714 3.9997153
7.054714 4.005472699999999
7.055714 4.0109715999999995
7.056714 4.0162161
7.057714 4.0212076
7.058714 4.0259425
7.059714 4.0304132
7.060714 4.0346116
7.061714 4.038531
7.062714 4.0421698
7.063715 4.0455312
7.064714 4.0486202
7.065714 4.0514413
7.066714 4.0539958
7.067714 4.056279
7.068714 4.0582832
7.069714 4.059999100000001
7.070714 4.0614214
7.071714 4.062549
7.072714 4.0633857
7.073714 4.0639363
7.074714 4.0642049
7.075714 4.0641915
7.076715 4.0638909000000005
7.077714 4.0632952
7.078714 4.0623963
7.079714 4.06119
7.080714 4.0596768
7.081714 4.0578607
7.082714 4.0557466
7.083714 4.0533371
7.084714 4.0506307
7.085714 4.0476203
7.086714 4.0442973
7.087714 4.0406547
7.088714 4.0366895
7.089714 4.032404
7.090714 4.0278029
7.091714 4.0228926
7.092714 4.0176753000000005
7.093714 4.0121492000000005
7.094714 4.0063083
7.095714 4.0001448
7.096714 3.9936530999999995
7.097714 3.9868321
7.098714 3.9796844
7.099714 3.972216
7.100714 3.9644308
7.101714 3.9563306
7.102714 3.9479107
7.103714 3.9391626
7.104714 3.9300792
7.105714 3.9206553
7.106714 3.9108902
7.107714 3.9007886999999997
7.108714 3.8903568
7.109715 3.8795993
7.110714 3.8685165
7.111714 3.8571044999999997
7.112714 3.8453564000000005
7.113714 3.8332645
7.114714 3.8208253999999995
7.115714 3.8080401999999998
7.116714 3.7949140999999997
7.117714 3.7814535000000005
7.118714 3.7676629000000004
7.119714 3.7535414000000005
7.120714 3.7390836
7.121714 3.7242815
7.122715 3.7091285000000003
7.123714 3.6936227
7.124714 3.6777668
7.125714 3.6615670000000002
7.126714 3.6450308000000002
7.127714 3.6281619000000003
7.128714 3.6109589
7.129714 3.593415
7.130714 3.5755220999999997
7.131714 3.5572741
7.132714 3.5386696000000004
7.133714 3.5197131
7.134714 3.500412
7.135714 3.4807726999999997
7.136714 3.4607984000000003
7.137714 3.4404863
7.138714 3.4198294999999996
7.139714 3.39882
7.140714 3.3774528999999998
7.141714 3.3557287999999996
7.142715 3.3336539
7.143714 3.3112361999999997
7.144714 3.2884828999999995
7.145714 3.2653958
7.146714 3.2419710999999998
7.147714 3.2182015
7.148714 3.1940781
7.149714 3.1695965999999998
7.150714 3.1447586
7.151714 3.1195711
7.152714 3.0940434
7.153714 3.0681819
7.154714 3.0419879
7.155715 3.0154565
7.156714 2.9885801
7.157714 2.9613513
7.158714 2.9337678
7.159714 2.9058338999999997
7.160714 2.8775588
7.161714 2.8489528
7.162714 2.8200231
7.163714 2.7907701
7.164714 2.7611874000000003
7.165714 2.7312649
7.166714 2.7009951
7.167714 2.6703753
7.168715 2.6394105000000003
7.169714 2.6081102
7.170714 2.5764847
7.171714 2.5445398
7.172714 2.5122741
7.173714 2.4796808
7.174714 2.4467506
7.175714 2.4134768
7.176714 2.3798596
7.177714 2.3459064
7.178714 2.3116292
7.179714 2.2770399
7.180714 2.2421449
7.181714 2.206943
7.182714 2.1714255
7.183714 2.1355819
7.184714 2.0994045
7.185714 2.0628933
7.186714 2.0260567
7.187714 1.9889072
7.188715 1.9514562999999998
7.189714 1.9137098000000001
7.190714 1.8756647000000002
7.191714 1.8373121
7.192714 1.7986417000000001
7.193714 1.7596476
7.194714 1.7203320000000002
7.195714 1.6807057
7.196714 1.6407833
7.197714 1.6005773
7.198714 1.5600929
7.199714 1.5193257
7.200714 1.4782651
7.201715 1.4368996
7.202714 1.3952233
7.203714 1.3532397
7.204714 1.3109609
7.205714 1.2684028
7.206714 1.2255785
7.207714 1.1824931
7.208714 1.1391417
7.209714 1.0955133000000001
7.210714 1.0515965999999999
7.211714 1.0073868
7.212714 0.96288864
7.213714 0.91811549
7.214714 0.8730830599999999
7.215714 0.8278035600000001
7.216714 0.7822796700000001
7.217714 0.7365043299999999
7.218714 0.69046477
7.219714 0.64414958
7.220714 0.59755533
7.221714 0.5506895
7.222714 0.50356835
7.223714 0.45621074
7.224714 0.4086304
7.225714 0.36083076000000003
7.226714 0.31280463999999997
7.227714 0.26453882
7.228714 0.21602154999999998
7.229714 0.16724917
7.230714 0.11822904000000001
7.231714 0.068976887
7.232714 0.019510338
7.233714 -0.030158859000000003
7.234715 -0.080029503
7.235714 -0.13011071
7.236714 -0.18041649999999998
7.237714 -0.23095782
7.238714 -0.28173602000000003
7.239714 -0.33274039
7.240714 -0.38395184
7.241714 -0.43535008999999997
7.242714 -0.48692179999999996
7.243714 -0.5386654799999999
7.244714 -0.59059081
7.245714 -0.64271265
7.246714 -0.69504268
7.247715 -0.74758264
7.248714 -0.80032218
7.249714 -0.85324254
7.250714 -0.9063241099999999
7.251714 -0.9595547799999999
7.252714 -1.0129344
7.253714 -1.0664731
7.254714 -1.1201858
7.255714 -1.1740828
7.256714 -1.2281640999999999
7.257714 -1.2824174000000002
7.258714 -1.336822
7.259714 -1.3913579
7.260714 -1.4460133
7.261714 -1.5007894000000002
7.262714 -1.555698
7.263714 -1.6107550000000002
7.264714 -1.6659712
7.265714 -1.7213455999999998
7.266714 -1.7768644
7.267715 -1.8325053
7.268714 -1.8882469999999998
7.269714 -1.944077
7.270714 -1.9999957
7.271714 -2.0560145
7.272714 -2.1121487
7.273714 -2.1684086000000002
7.274714 -2.2247927
7.275714 -2.2812875
7.276714 -2.3378721000000002
7.277714 -2.394527
7.278714 -2.4512419
7.279714 -2.5080198
7.280715 -2.5648739
7.281714 -2.62182
7.282714 -2.6788676000000002
7.283714 -2.7360134
7.284714 -2.7932404
7.285714 -2.8505249
7.286714 -2.9078448
7.287714 -2.9651882
7.288714 -3.0225570999999998
7.289714 -3.0799644
7.290714 -3.1374261
7.291714 -3.1949520000000002
7.292714 -3.2525394
7.293715 -3.3101730000000003
7.294714 -3.3678307999999997
7.295714 -3.4254931
7.296714 -3.4831502
7.297714 -3.5408057
7.298714 -3.5984736
7.299714 -3.6561694
7.300714 -3.7139013
7.301714 -3.7716646
7.302714 -3.8294416
7.303714 -3.8872082000000003
7.304714 -3.9449435
7.305714 -4.0026382
7.306714 -4.060296
7.307714 -4.117931100000001
7.308714 -4.1755594
7.309714 -4.2331893
7.310714 -4.2908158
7.311714 -4.3484211
7.312714 -4.405982
7.313715 -4.4634782
7.314714 -4.5208994
7.315714 -4.5782484
7.316714 -4.6355385
7.317714 -4.6927843
7.318714 -4.749992499999999
7.319714 -4.8071573999999995
7.320714 -4.864262
7.321714 -4.921284699999999
7.322714 -4.9782071
7.323714 -5.0350219
7.324714 -5.0917346000000006
7.325714 -5.1483605
7.326715 -5.2049138
7.327714 -5.2614015
7.328714 -5.317817300000001
7.329714 -5.3741425000000005
7.330714 -5.4303531000000005
7.331714 -5.4864284
7.332714 -5.5423599
7.333714 -5.5981506
7.334714 -5.6538131
7.335714 -5.7093613
7.336714 -5.7648014
7.337714 -5.8201272
7.338714 -5.8753226
7.339714 -5.9303666999999995
7.340714 -5.985242100000001
7.341714 -6.0399424
7.342714 -6.0944725
7.343714 -6.1488461
7.344714 -6.2030755
7.345714 -6.2571667
7.346714 -6.311111899999999
7.347714 -6.364893200000001
7.348714 -6.4184882
7.349714 -6.471877500000001
7.350714 -6.525054600000001
7.351714 -6.5780237
7.352714 -6.6307984
7.353714 -6.683391299999999
7.354714 -6.7358077000000005
7.355714 -6.7880422
7.356714 -6.840078500000001
7.357714 -6.8918966
7.358714 -6.9434792
7.359715 -6.9948182
7.360714 -7.0459179999999995
7.361714 -7.0967898
7.362714 -7.147444
7.363714 -7.1978852
7.364714 -7.2481059
7.365714 -7.2980911
7.366714 -7.34782
7.367714 -7.3972769
7.368714 -7.4464552
7.369714 -7.495360099999999
7.370714 -7.544004899999999
7.371714 -7.592402400000001
7.372715 -7.6405585
7.373714 -7.6884672
7.374714 -7.7361129
7.375714 -7.7834763
7.376714 -7.8305393
7.377714 -7.877294699999999
7.378714 -7.9237454
7.379714 -7.9699002000000005
7.380714 -8.015769
7.381714 -8.0613561
7.382714 -8.1066556
7.383714 -8.1516512
7.384714 -8.1963249
7.385714 -8.2406618
7.386714 -8.284656
7.387714 -8.328313399999999
7.388714 -8.371646
7.389714 -8.4146656
7.390714 -8.457376799999999
7.391714 -8.4997743
7.392715 -8.5418433
7.393714 -8.5835665
7.394714 -8.6249284
7.395714 -8.6659223
7.396714 -8.7065503
7.397714 -8.7468214
7.398714 -8.7867454
7.399714 -8.8263258
7.400714 -8.8655584
7.401714 -8.9044288
7.402714 -8.9429207
7.403714 -8.9810215
7.404714 -9.0187244
7.405715 -9.0560332
7.406714 -9.0929575
7.407714 -9.1295056
7.408714 -9.1656819
7.409714 -9.2014812
7.410714 -9.2368908
7.411714 -9.2718937
7.412714 -9.3064778
7.413714 -9.340637899999999
7.414714 -9.3743764
7.415714 -9.4077028
7.416714 -9.4406269
7.417714 -9.4731525
7.418715 -9.5052764
7.419714 -9.5369868
7.420714 -9.568271000000001
7.421714 -9.599115699999999
7.422714 -9.629515600000001
7.423714 -9.6594714
7.424714 -9.6889906
7.425714 -9.7180799
7.426714 -9.7467422
7.427714 -9.774972499999999
7.428714 -9.8027609
7.429714 -9.8300926
7.430714 -9.8569572
7.431714 -9.883350100000001
7.432714 -9.9092737
7.433714 -9.9347346
7.434714 -9.9597432
7.435714 -9.984304
7.436714 -10.00841
7.437714 -10.03207
7.438715 -10.055250000000001
7.439714 -10.07795
7.440714 -10.100159999999999
7.441714 -10.12189
7.442714 -10.14314
7.443714 -10.16391
7.444714 -10.18421
7.445714 -10.20403
7.446714 -10.22338
7.447714 -10.24223
7.448714 -10.26057
7.449714 -10.278410000000001
7.450714 -10.29574
7.451715 -10.31256
7.452714 -10.3289
7.453714 -10.34474
7.454714 -10.36009
7.455714 -10.37495
7.456714 -10.389289999999999
7.457714 -10.403120000000001
7.458714 -10.41643
7.459714 -10.42921
7.460714 -10.44148
7.461714 -10.45323
7.462714 -10.464469999999999
7.463714 -10.47521
7.464714 -10.48543
7.465714 -10.49513
7.466714 -10.50431
7.467714 -10.51296
7.468714 -10.52107
7.469714 -10.52865
7.470714 -10.53571
7.471714 -10.54224
7.472714 -10.548259999999999
7.473714 -10.553740000000001
7.474714 -10.5587
7.475714 -10.5631
7.476714 -10.566970000000001
7.477714 -10.57028
7.478714 -10.57305
7.479714 -10.57528
7.480714 -10.576979999999999
7.481714 -10.57815
7.482714 -10.57878
7.483714 -10.57888
7.484715 -10.57844
7.485714 -10.577449999999999
7.486714 -10.57592
7.487714 -10.57383
7.488714 -10.57121
7.489714 -10.56804
7.490714 -10.56434
7.491714 -10.560089999999999
7.492714 -10.555299999999999
7.493714 -10.549949999999999
7.494714 -10.54404
7.495714 -10.53757
7.496714 -10.53055
7.497715 -10.52298
7.498714 -10.514859999999999
7.499714 -10.50619
7.500714 -10.49699
7.501714 -10.48724
7.502714 -10.47693
7.503714 -10.46608
7.504714 -10.45467
7.505714 -10.44271
7.506714 -10.43019
7.507714 -10.41712
7.508714 -10.40351
7.509714 -10.38936
7.510714 -10.37465
7.511714 -10.3594
7.512714 -10.343589999999999
7.513714 -10.32723
7.514714 -10.31032
7.515714 -10.29286
7.516714 -10.27485
7.517715 -10.2563
7.518714 -10.23721
7.519714 -10.21758
7.520714 -10.1974
7.521714 -10.176680000000001
7.522714 -10.1554
7.523714 -10.13357
7.524714 -10.11119
7.525714 -10.088270000000001
7.526714 -10.0648
7.527714 -10.040799999999999
7.528714 -10.01625
7.529714 -9.9911727
7.530715 -9.9655554
7.531714 -9.9393986
7.532714 -9.912703200000001
7.533714 -9.8854706
7.534714 -9.857702999999999
7.535714 -9.8294064
7.536714 -9.8005831
7.537714 -9.771236
7.538714 -9.741363699999999
7.539714 -9.710964599999999
7.540714 -9.680035700000001
7.541714 -9.648575600000001
7.542714 -9.6165851
7.543715 -9.584068499999999
7.544714 -9.5510311
7.545714 -9.5174782
7.546714 -9.4834119
7.547714 -9.448833800000001
7.548714 -9.4137415
7.549714 -9.378133
7.550714 -9.3420058
7.551714 -9.3053624
7.552714 -9.268206399999999
7.553714 -9.2305444
7.554714 -9.1923818
7.555714 -9.1537222
7.556714 -9.114567899999999
7.557714 -9.0749174
7.558714 -9.0347685
7.559714 -8.9941211
7.560714 -8.9529753
7.561714 -8.911336200000001
7.562714 -8.8692099
7.563715 -8.826602999999999
7.564714 -8.7835185
7.565714 -8.739958
7.566714 -8.6959206
7.567714 -8.6514033
7.568714 -8.6064056
7.569714 -8.560927999999999
7.570714 -8.5149743
7.571714 -8.4685519
7.572714 -8.4216684
7.573714 -8.3743304
7.574714 -8.326539400000001
7.575714 -8.278295400000001
7.576715 -8.229595400000001
7.577714 -8.180437999999999
7.578714 -8.130823099999999
7.579714 -8.0807537
7.580714 -8.030238
7.581714 -7.9792827
7.582714 -7.9278953
7.583714 -7.8760788
7.584714 -7.8238331
7.585714 -7.7711575
7.586714 -7.7180504999999995
7.587714 -7.6645136
7.588714 -7.610551999999999
7.589714 -7.5561725
7.590714 -7.5013831
7.591714 -7.44619
7.592714 -7.390596
7.593714 -7.3346019
7.594714 -7.2782047
7.595714 -7.2214022
7.596714 -7.1641937
7.597714 -7.1065836
7.598714 -7.0485778
7.599714 -6.9901861
7.600714 -6.9314159
7.601714 -6.872274000000001
7.602714 -6.8127625
7.603714 -6.752881400000001
7.604714 -6.6926301
7.605714 -6.632009899999999
7.606714 -6.5710254
7.607714 -6.5096818
7.608714 -6.4479865
7.609715 -6.385947
7.610714 -6.323567
7.611714 -6.260847999999999
7.612714 -6.1977896999999995
7.613714 -6.134390499999999
7.614714 -6.0706504
7.615714 -6.0065731
7.616714 -5.9421655
7.617714 -5.8774371
7.618714 -5.8123972
7.619714 -5.7470533999999995
7.620714 -5.6814086
7.621714 -5.6154639
7.622715 -5.5492181
7.623714 -5.482671
7.624714 -5.4158248
7.625714 -5.3486842999999995
7.626714 -5.2812573
7.627714 -5.2135516
7.628714 -5.145573199999999
7.629714 -5.0773263
7.630714 -5.0088119
7.631714 -4.940031100000001
7.632714 -4.870985800000001
7.633714 -4.8016801
7.634714 -4.73212
7.635714 -4.6623141
7.636714 -4.59227
7.637714 -4.5219947000000005
7.638714 -4.4514917
7.639714 -4.3807615
7.640714 -4.309804
7.641714 -4.2386185
7.642715 -4.167206999999999
7.643714 -4.0955737
7.644714 -4.0237263
7.645714 -3.9516735999999995
7.646714 -3.8794238
7.647714 -3.8069832999999997
7.648714 -3.7343561999999997
7.649714 -3.6615446000000005
7.650714 -3.5885504999999998
7.651714 -3.5153764999999995
7.652714 -3.4420278
7.653714 -3.3685118
7.654714 -3.2948364
7.655715 -3.2210082
7.656714 -3.1470317
7.657714 -3.0729093
7.658714 -2.9986406
7.659714 -2.9242257
7.660714 -2.8496664000000003
7.661714 -2.7749676
7.662714 -2.7001372
7.663714 -2.6251845
7.664714 -2.550119
7.665714 -2.474948
7.666714 -2.3996759
7.667714 -2.3243045
7.668715 -2.2488344000000002
7.669714 -2.1732669
7.670714 -2.0976055000000002
7.671714 -2.0218561999999998
7.672714 -1.9460266
7.673714 -1.8701246
7.674714 -1.794157
7.675714 -1.7181279
7.676714 -1.6420394
7.677714 -1.5658926
7.678714 -1.4896902
7.679714 -1.4134369
7.680714 -1.3371403
7.681714 -1.26081
7.682714 -1.1844556
7.683714 -1.108085
7.684714 -1.0317028000000001
7.685714 -0.95531018
7.686714 -0.8789069
7.687714 -0.80249235
7.688715 -0.72606816
7.689714 -0.64963899
7.690714 -0.57321219
7.691714 -0.49679651999999996
7.692714 -0.42039999
7.693714 -0.34402856000000004
7.694714 -0.26768555
7.695714 -0.19137266
7.696714 -0.11509161
7.697714 -0.038846055
7.698714 0.037357493000000006
7.699714 0.11351001000000001
7.700714 0.18960151
7.701715 0.26562316
7.702714 0.34156903
7.703714 0.41743657
7.704714 0.49322583
7.705714 0.56893746
7.706714 0.64457031
7.707714 0.72011994
7.708714 0.79557868
7.709714 0.8709369200000001
7.710714 0.94618537
7.711714 1.0213173
7.712714 1.0963295
7.713714 1.1712214
7.714714 1.2459936
7.715714 1.3206449
7.716714 1.3951711
7.717714 1.4695643
7.718714 1.5438144
7.719714 1.6179120000000002
7.720714 1.6918497000000001
7.721714 1.7656237000000001
7.722714 1.8392334
7.723714 1.912679
7.724714 1.9859592999999998
7.725714 2.0590698
7.726714 2.1320025
7.727714 2.2047468
7.728714 2.2772927
7.729714 2.3496328
7.730714 2.4217641000000003
7.731714 2.493687
7.732714 2.5654038
7.733714 2.6369154
7.734715 2.7082196
7.735714 2.7793095
7.736714 2.8501755
7.737714 2.9208073
7.738714 2.9911973
7.739714 3.0613411
7.740714 3.131238
7.741714 3.2008886
7.742714 3.2702923000000004
7.743714 3.3394448
7.744714 3.4083385
7.745714 3.4769623999999997
7.746714 3.5453063
7.747715 3.6133613
7.748714 3.681124
7.749714 3.7485953000000003
7.750714 3.8157775999999997
7.751714 3.8826729999999996
7.752714 3.9492801
7.753714 4.0155929
7.754714 4.0816013
7.755714 4.1472945
7.756714 4.2126643999999995
7.757714 4.2777069
7.758714 4.3424219
7.759714 4.4068116999999996
7.760714 4.4708773
7.761714 4.5346167
7.762714 4.5980226
7.763714 4.6610851
7.764714 4.7237936000000005
7.765714 4.7861394
7.766714 4.8481192
7.767715 4.909733699999999
7.768714 4.970986
7.769714 5.0318778
7.770714 5.092407000000001
7.771714 5.152567100000001
7.772714 5.212348
7.773714 5.2717384
7.774714 5.3307306
7.775714 5.3893205
7.776714 5.4475088
7.777714 5.5052992000000005
7.778714 5.5626944
7.779714 5.6196935
7.780715 5.6762919
7.781714 5.732480799999999
7.782714 5.7882514
7.783714 5.8435962
7.784714 5.8985122
7.785714 5.9530001
7.786714 6.0070619
7.787714 6.060699
7.788714 6.1139088
7.789714 6.1666839
7.790714 6.2190138
7.791714 6.270887
7.792714 6.322296
7.793715 6.3732363
7.794714 6.423709499999999
7.795714 6.4737186
7.796714 6.5232679000000005
7.797714 6.5723583
7.798714 6.620985999999999
7.799714 6.669143600000001
7.800714 6.716823600000001
7.801714 6.7640193
7.802714 6.8107292
7.803714 6.8569534
7.804714 6.9026954
7.805714 6.9479577
7.806714 6.9927372000000005
7.807714 7.037027899999999
7.808714 7.080818699999999
7.809714 7.124100599999999
7.810714 7.166866199999999
7.811714 7.209112500000001
7.812714 7.250840999999999
7.813715 7.2920552999999995
7.814714 7.3327594
7.815714 7.3729537
7.816714 7.412634
7.817714 7.4517943
7.818714 7.4904269999999995
7.819714 7.5285263
7.820714 7.5660907
7.821714 7.6031208
7.822714 7.6396204999999995
7.823714 7.675591099999999
7.824714 7.7110313
7.825714 7.7459365
7.826715 7.7802978
7.827714 7.814107100000001
7.828714 7.8473598
7.829714 7.8800544
7.830714 7.9121947
7.831714 7.943784399999999
7.832714 7.9748280000000005
7.833714 8.005324799999999
7.834714 8.0352701
7.835714 8.0646574
7.836714 8.0934793
7.837714 8.1217311
7.838714 8.149413
7.839714 8.1765272
7.840714 8.203076600000001
7.841714 8.229061999999999
7.842714 8.2544819
7.843714 8.2793325
7.844714 8.3036065
7.845714 8.327299400000001
7.846714 8.3504081
7.847714 8.3729334
7.848714 8.394879099999999
7.849714 8.416248099999999
7.850714 8.4370434
7.851714 8.4572628
7.852714 8.4769025
7.853714 8.4959567
7.854714 8.5144207
7.855714 8.5322909
7.856714 8.5495688
7.857714 8.5662581
7.858714 8.582361800000001
7.859715 8.597881300000001
7.860714 8.6128145
7.861714 8.6271577
7.862714 8.6409055
7.863714 8.6540535
7.864714 8.666601
7.865714 8.6785503
7.866714 8.689905000000001
7.867714 8.700668799999999
7.868714 8.7108433
7.869714 8.7204263
7.870714 8.7294124
7.871714 8.7377988
7.872715 8.7455824
7.873714 8.7527648
7.874714 8.7593488
7.875714 8.7653399
7.876714 8.7707408
7.877714 8.775550899999999
7.878714 8.7797679
7.879714 8.7833866
7.880714 8.7864026
7.881714 8.7888144
7.882714 8.790624099999999
7.883714 8.791834900000001
7.884714 8.792451799999998
7.885714 8.7924771
7.886714 8.7919116
7.887714 8.7907523
7.888714 8.788995400000001
7.889714 8.7866381
7.890714 8.7836809
7.891714 8.780127799999999
7.892715 8.775983
7.893714 8.7712526
7.894714 8.7659389
7.895714 8.7600403
7.896714 8.753551499999999
7.897714 8.746469
7.898714 8.7387897
7.899714 8.7305151
7.900714 8.721649600000001
7.901714 8.7122008
7.902714 8.7021738
7.903714 8.6915731
7.904714 8.680397300000001
7.905715 8.6686417
7.906714 8.6563028
7.907714 8.6433783
7.908714 8.6298712
7.909714 8.615785800000001
7.910714 8.6011298
7.911714 8.585907500000001
7.912714 8.570119700000001
7.913714 8.5537635
7.914714 8.5368335
7.915714 8.5193239
7.916714 8.5012354
7.917714 8.4825724
7.918715 8.463345499999999
7.919714 8.4435642
7.920714 8.4232353
7.921714 8.4023602
7.922714 8.3809353
7.923714 8.358953900000001
7.924714 8.3364122
7.925714 8.3133094
7.926714 8.289651600000001
7.927714 8.2654476
7.928714 8.240708
7.929714 8.2154371
7.930714 8.1896365
7.931714 8.1632994
7.932714 8.1364192
7.933714 8.1089914
7.934714 8.0810189
7.935714 8.0525093
7.936714 8.0234744
7.937714 7.9939260999999995
7.938715 7.9638705000000005
7.939714 7.9333074
7.940714 7.9022303
7.941714 7.8706317
7.942714 7.838504
7.943714 7.8058504
7.944714 7.772678900000001
7.945714 7.7390037
7.946714 7.7048376
7.947714 7.670188
7.948714 7.6350555
7.949714 7.5994343
7.950714 7.5633168
7.951715 7.526698
7.952714 7.4895814000000005
7.953714 7.4519761
7.954714 7.4138969
7.955714 7.375356600000001
7.956714 7.3363617
7.957714 7.2969094
7.958714 7.2569913999999995
7.959714 7.216597299999999
7.960714 7.1757212
7.961714 7.1343668
7.962714 7.092546700000001
7.963714 7.0502780000000005
7.964714 7.0075765
7.965714 6.964451100000001
7.966714 6.9209002
7.967714 6.8769157
7.968714 6.8324871
7.969714 6.7876093
7.970714 6.7422844
7.971714 6.6965252
7.972714 6.6503495
7.973714 6.603771399999999
7.974714 6.556799300000001
7.975714 6.5094307
7.976714 6.4616568
7.977714 6.4134672
7.978714 6.364856700000001
7.979714 6.3158311
7.980714 6.2664047
7.981714 6.2165979
7.982714 6.1664283
7.983714 6.1159037
7.984715 6.0650215
7.985714 6.0137704
7.986714 5.9621379
7.987714 5.9101161
7.988714 5.8577087
7.989714 5.804929899999999
7.990714 5.7518002
7.991714 5.698337400000001
7.992714 5.6445509
7.993714 5.5904396
7.994714 5.535993
7.995714 5.481199500000001
7.996714 5.4260544
7.997715 5.370564399999999
7.998714 5.3147461
7.999714 5.2586209
8.000714 5.202207
8.001715 5.1455114
8.002714 5.0885297000000005
8.003715 5.0312493
8.004714 4.9736563
8.005714 4.9157448
8.006714 4.8575211
8.007714 4.799002799999999
8.008715 4.7402132
8.009714 4.6811715
8.010715 4.6218872
8.011714 4.5623563
8.012714 4.5025673
8.013714 4.4425074
8.014714 4.3821707000000005
8.015715 4.321564
8.016714 4.2607039
8.017715 4.199612500000001
8.018714 4.1383069
8.019714 4.0767945
8.020715 4.0150706000000005
8.021714 3.9531222999999995
8.022715 3.8909376000000004
8.023714 3.8285129
8.024714 3.7658576
8.025714 3.7029926
8.026714 3.6399435
8.027715 3.5767309
8.028714 3.513363
8.029715 3.4498338000000004
8.030714 3.3861291000000002
8.031714 3.3222333
8.032714 3.2581396
8.033714 3.1938542
8.034715 3.1293951
8.035714 3.0647851999999998
8.036715 3.0000426
8.037714 2.9351749
8.038714 2.8701768999999997
8.039714 2.8050359
8.040714 2.7397403000000002
8.041715 2.6742881
8.042714 2.6086907999999998
8.043715 2.5429709000000003
8.044714 2.4771544999999997
8.045714 2.4112616
8.046714 2.345299
8.047714 2.2792586999999997
8.048715 2.2131244000000003
8.049714 2.1468798000000002
8.050714 2.0805184
8.051714 2.0140478
8.052714 1.9474877000000002
8.053715 1.8808626
8.054714 1.8141918
8.055715 1.7474828000000002
8.056714 1.6807303
8.057714 1.6139207
8.058714 1.5470421
8.059714 1.4800919
8.060715 1.4130814999999999
8.061714 1.3460333
8.062715 1.2789727000000002
8.063714 1.2119187
8.064714 1.1448768
8.065714 1.0778387
8.066714 1.010788
8.067715 0.94370954
8.068714 0.8765987100000001
8.069715 0.80946553
8.070714 0.74233203
8.071714 0.6752239099999999
8.072714 0.60816128
8.073714 0.54115131
8.074715 0.47418750000000004
8.075714 0.40725511000000003
8.076715 0.34034059
8.077714 0.27344027000000004
8.078714 0.20656433999999999
8.079714 0.1397339
8.080714 0.07297298299999999
8.081715 0.0062990934
8.082714 -0.060283223999999996
8.083714 -0.12678261
8.084714 -0.19321485
8.085714 -0.25959334
8.086715 -0.32592035999999996
8.087714 -0.39218352
8.088715 -0.45835935
8.089714 -0.52442141
8.090714 -0.5903502500000001
8.091714 -0.65613985
8.092714 -0.72179795
8.093715 -0.7873399200000001
8.094714 -0.85277939
8.095715 -0.91812015
8.096714 -0.9833524
8.097714 -1.0484559
8.098714 -1.1134081
8.099714 -1.178193
8.100715 -1.2428074
8.101714 -1.3072602
8.102715 -1.371567
8.103714 -1.4357401
8.104714 -1.4997807
8.105714 -1.5636764
8.106714 -1.6274042
8.107715 -1.6909394000000002
8.108714 -1.7542642000000002
8.109715 -1.8173736999999999
8.110714 -1.8802762
8.111714 -1.9429862
8.112714 -2.0055162
8.113714 -2.0678680000000003
8.114715 -2.1300303
8.115714 -2.1919824
8.116714 -2.2537021
8.117714 -2.315174
8.118714 -2.3763955
8.119715 -2.4373755
8.120714 -2.4981286
8.121715 -2.5586667
8.122714 -2.6189908
8.123714 -2.67909
8.124714 -2.7389444
8.125714 -2.7985327
8.126715 -2.8578406000000003
8.127714 -2.9168659999999997
8.128715 -2.9756175
8.129714 -3.0341091000000002
8.130714 -3.0923510000000003
8.131714 -3.1503430999999997
8.132714 -3.2080735999999996
8.133715 -3.2655217
8.134714 -3.3226658
8.135715 -3.3794913
8.136714 -3.4359958
8.137714 -3.492187
8.138714 -3.5480782000000004
8.139714 -3.6036804
8.140715 -3.6589950000000004
8.141714 -3.714012
8.142715 -3.7687144999999997
8.143714 -3.8230844
8.144714 -3.8771107999999996
8.145715 -3.930793
8.146714 -3.9841398999999997
8.147715 -4.037163
8.148714 -4.089871
8.149714 -4.1422628
8.150714 -4.1943256
8.151714 -4.2460404
8.152715 -4.2973876
8.153714 -4.3483548
8.154715 -4.3989401
8.155714 -4.4491521999999994
8.156714 -4.499003699999999
8.157714 -4.5485035
8.158714 -4.5976527
8.159715 -4.6464425
8.160714 -4.694857799999999
8.161715 -4.742883099999999
8.162714 -4.7905102
8.163714 -4.8377387
8.164714 -4.8845764
8.165714 -4.9310338
8.166715 -4.9771160000000005
8.167714 -5.022820800000001
8.168715 -5.0681364
8.169714 -5.1130459
8.170714 -5.1575333
8.171714 -5.201590100000001
8.172714 -5.2452169
8.173715 -5.2884225
8.174714 -5.3312182
8.175714 -5.373612
8.176714 -5.4156035
8.177714 -5.4571841
8.178715 -5.4983407
8.179714 -5.5390608
8.180715 -5.579336700000001
8.181714 -5.619169
8.182714 -5.6585632
8.183714 -5.6975272
8.184714 -5.7360645
8.185715 -5.774172
8.186714 -5.8118392
8.187715 -5.849053
8.188714 -5.8858026
8.189714 -5.9220828
8.190714 -5.9578966
8.191714 -5.993252200000001
8.192715 -6.0281593
8.193714 -6.062623100000001
8.194715 -6.0966417
8.195714 -6.1302066
8.196714 -6.1633069
8.197714 -6.195933
8.198714 -6.2280796
8.199715 -6.2597476
8.200714 -6.2909424000000005
8.201715 -6.3216686
8.202714 -6.351928399999999
8.203714 -6.3817188
8.204714 -6.4110316
8.205714 -6.4398579
8.206715 -6.4681917
8.207714 -6.4960316
8.208714 -6.523380400000001
8.209714 -6.550245
8.210714 -6.576630499999999
8.211715 -6.6025391
8.212714 -6.627967999999999
8.213715 -6.6529088
8.214714 -6.677353399999999
8.215714 -6.701296599999999
8.216714 -6.7247368000000005
8.217714 -6.7476772
8.218715 -6.770122100000001
8.219714 -6.7920752
8.220715 -6.813538800000001
8.221714 -6.8345085
8.222714 -6.8549796999999995
8.223714 -6.8749458
8.224714 -6.8944037
8.225715 -6.913354200000001
8.226714 -6.9318004
8.227715 -6.949746599999999
8.228714 -6.9671951
8.229714 -6.984143700000001
8.230714 -7.000587899999999
8.231714 -7.016520900000001
8.232715 -7.031939199999999
8.233714 -7.046841099999999
8.234715 -7.061229600000001
8.235714 -7.0751101
8.236714 -7.0884869
8.237714 -7.1013629
8.238714 -7.1137376
8.239715 -7.125607100000001
8.240714 -7.136967800000001
8.241714 -7.147815100000001
8.242714 -7.158149
8.243714 -7.1679704
8.244715 -7.177283600000001
8.245714 -7.186090200000001
8.246715 -7.194390100000001
8.247714 -7.2021812
8.248714 -7.209457499999999
8.249714 -7.2162159
8.250714 -7.222455699999999
8.251715 -7.2281808000000005
8.252714 -7.233395400000001
8.253715 -7.2381063999999995
8.254714 -7.2423175
8.255714 -7.246029399999999
8.256714 -7.249238299999999
8.257714 -7.2519392
8.258715 -7.2541282
8.259714 -7.2558045
8.260715 -7.2569706
8.261714 -7.257630700000001
8.262714 -7.2577894
8.263714 -7.2574480999999995
8.264714 -7.2566055
8.265715 -7.2552577
8.266714 -7.2534017
8.267715 -7.2510362
8.268714 -7.2481632000000005
8.269714 -7.2447896
8.270715 -7.2409227000000005
8.271714 -7.2365679
8.272715 -7.231726500000001
8.273714 -7.2263964
8.274714 -7.2205707
8.275714 -7.2142444999999995
8.276714 -7.2074145000000005
8.277715 -7.2000839
8.278714 -7.192258499999999
8.279715 -7.1839452
8.280714 -7.1751498
8.281714 -7.165874499999999
8.282714 -7.156117300000001
8.283714 -7.1458734999999995
8.284715 -7.135140900000001
8.285714 -7.123919600000001
8.286715 -7.112214
8.287714 -7.100033
8.288714 -7.087384200000001
8.289714 -7.074271899999999
8.290714 -7.0606954
8.291715 -7.0466504
8.292714 -7.0321283999999995
8.293715 -7.017125200000001
8.294714 -7.001639900000001
8.295714 -6.9856777999999995
8.296714 -6.969249199999999
8.297714 -6.9523625000000004
8.298715 -6.9350243
8.299714 -6.917235300000001
8.300714 -6.898992499999999
8.301714 -6.8802901
8.302714 -6.8611257
8.303715 -6.8415008
8.304714 -6.8214223
8.305715 -6.8009004
8.306714 -6.779944899999999
8.307714 -6.758561
8.308714 -6.7367472
8.309714 -6.714497499999999
8.310715 -6.6918053
8.311714 -6.6686668000000004
8.312715 -6.6450834
8.313714 -6.621062799999999
8.314714 -6.5966159
8.315714 -6.5717518
8.316714 -6.5464757
8.317715 -6.5207861000000005
8.318714 -6.4946771
8.319715 -6.4681432999999995
8.320714 -6.4411812
8.321714 -6.4137943
8.322714 -6.3859924999999995
8.323714 -6.3577883
8.324715 -6.329193
8.325714 -6.3002124
8.326715 -6.270846700000001
8.327714 -6.2410901999999995
8.328714 -6.2109362
8.329714 -6.1803821
8.330714 -6.1494306
8.331715 -6.118089
8.332714 -6.0863681000000005
8.333714 -6.0542766
8.334714 -6.0218181
8.335714 -5.9889905
8.336715 -5.955787399999999
8.337714 -5.9222031
8.338715 -5.8882363
8.339714 -5.8538921
8.340714 -5.8191825
8.341714 -5.7841212
8.342714 -5.7487201
8.343715 -5.7129864
8.344714 -5.6769196
8.345715 -5.6405146
8.346714 -5.603764600000001
8.347714 -5.5666666
8.348714 -5.5292238000000005
8.349714 -5.4914441
8.350715 -5.453337400000001
8.351714 -5.414911699999999
8.352715 -5.3761713
8.353714 -5.337113899999999
8.354714 -5.297735
8.355714 -5.2580297
8.356714 -5.2179985
8.357715 -5.177648700000001
8.358714 -5.1369924
8.359715 -5.0960436
8.360714 -5.0548139999999995
8.361714 -5.0133083
8.362714 -4.9715254
8.363714 -4.9294595
8.364715 -4.887104
8.365714 -4.844456500000001
8.366714 -4.8015203
8.367714 -4.7583044
8.368714 -4.7148198
8.369715 -4.6710759
8.370714 -4.6270773
8.371715 -4.5828234000000005
8.372714 -4.5383107
8.373714 -4.4935364
8.374714 -4.4485025
8.375714 -4.4032156
8.376715 -4.357686999999999
8.377714 -4.3119285
8.378715 -4.2659491
8.379714 -4.2197518
8.380714 -4.1733343
8.381714 -4.1266903
8.382714 -4.0798138999999995
8.383715 -4.0327039000000005
8.384714 -3.9853659
8.385715 -3.9378099
8.386714 -3.8900487
8.387714 -3.8420923000000005
8.388714 -3.7939467
8.389714 -3.7456118
8.390715 -3.6970858000000004
8.391714 -3.6483664
8.392715 -3.599456
8.393714 -3.5503604
8.394714 -3.5010899999999996
8.395715 -3.4516547
8.396714 -3.4020613999999996
8.397715 -3.3523115999999997
8.398714 -3.3024028
8.399714 -3.2523293
8.400714 -3.2020874
8.401714 -3.1516779
8.402715 -3.1011075
8.403714 -3.0503869
8.404715 -2.9995281
8.405714 -2.9485406
8.406714 -2.8974293
8.407714 -2.846195
8.408714 -2.7948357
8.409715 -2.74335
8.410714 -2.6917396
8.411715 -2.640011
8.412714 -2.5881728
8.413714 -2.5362346000000002
8.414714 -2.4842029
8.415714 -2.4320804000000003
8.416715 -2.3798658
8.417714 -2.3275565
8.418715 -2.2751512000000003
8.419714 -2.2226518
8.420714 -2.1700647
8.421714 -2.1173986
8.422714 -2.0646632
8.423715 -2.0118654
8.424714 -1.9590085
8.425714 -1.9060926999999999
8.426714 -1.8531159
8.427714 -1.8000768
8.428715 -1.7469777
8.429714 -1.6938239000000002
8.430715 -1.6406238
8.431714 -1.5873861
8.432714 -1.5341179
8.433714 -1.4808231
8.434714 -1.4275031
8.435715 -1.3741576
8.436714 -1.3207872
8.437715 -1.2673950999999999
8.438714 -1.2139866
8.439714 -1.1605692
8.440714 -1.1071494
8.441714 -1.0537319
8.442715 -1.0003186000000002
8.443714 -0.9469092800000001
8.444715 -0.8935028700000001
8.445714 -0.8400993400000001
8.446714 -0.78670159
8.447714 -0.7333152
8.448714 -0.67994767
8.449715 -0.62660673
8.450714 -0.57329889
8.451715 -0.52002855
8.452714 -0.46679811000000004
8.453714 -0.41360892
8.454714 -0.36046267
8.455714 -0.30736213
8.456715 -0.25431150999999996
8.457714 -0.20131567
8.458714 -0.14837915999999998
8.459714 -0.09550542499999999
8.460714 -0.042696108
8.461715 0.010047964
8.462714 0.06272585600000001
8.463715 0.11533544
8.464714 0.16787270999999998
8.465714 0.22033211
8.466714 0.27270718
8.467714 0.32499193
8.468715 0.37718143000000004
8.469714 0.42927236999999996
8.470715 0.4812629
8.471714 0.53315144
8.472714 0.58493633
8.473714 0.63661514
8.474714 0.68818494
8.475715 0.73964247
8.476714 0.79098456
8.477715 0.8422083199999999
8.478714 0.8933108299999999
8.479714 0.94428938
8.480714 0.99514043
8.481714 1.0458599000000002
8.482715 1.0964431000000001
8.483714 1.1468852
8.484715 1.1971816
8.485714 1.2473288
8.486714 1.2973238999999999
8.487714 1.3471649
8.488714 1.3968502
8.489715 1.4463781
8.490714 1.4957468999999999
8.491714 1.5449544000000002
8.492714 1.5939987999999998
8.493714 1.6428778000000002
8.494715 1.6915888000000001
8.495714 1.7401285
8.496715 1.7884936
8.497714 1.8366793
8.498714 1.8846806
8.499714 1.932493
8.500714 1.9801125
8.501715 2.0275358
8.502714 2.0747611
8.503715 2.1217870999999997
8.504714 2.1686131
8.505714 2.2152374999999997
8.506714 2.2616586
8.507714 2.3078735999999997
8.508715 2.3538799999999998
8.509714 2.3996752
8.510715 2.4452571
8.511714 2.4906235
8.512714 2.535772
8.513714 2.5806991000000004
8.514714 2.6254009
8.515715 2.6698725
8.516714 2.7141096
8.517715 2.7581088
8.518714 2.8018681
8.519714 2.8453868
8.520715 2.8886653
8.521714 2.9317045999999998
8.522715 2.9745042
8.523714 3.0170627
8.524714 3.0593771
8.525714 3.1014435
8.526714 3.1432575999999997
8.527715 3.1848165999999996
8.528714 3.2261178
8.529715 3.2671586
8.530714 3.3079371
8.531714 3.3484507
8.532714 3.3886965
8.533714 3.4286708
8.534715 3.4683696999999998
8.535714 3.5077906999999997
8.536715 3.5469331
8.537714 3.5857975
8.538714 3.6243855999999997
8.539714 3.6626987
8.540714 3.7007365
8.541715 3.7384972000000003
8.542714 3.7759762
8.543715 3.8131687999999997
8.544714 3.8500704
8.545714 3.886677
8.546714 3.9229866
8.547714 3.9589982000000004
8.548715 3.9947125999999997
8.549714 4.0301293000000005
8.550714 4.0652473
8.551714 4.1000646000000005
8.552714 4.1345786
8.553715 4.1687876
8.554714 4.2026907
8.555715 4.2362884
8.556714 4.2695817
8.557714 4.3025717
8.558714 4.3352578
8.559714 4.3676373
8.560715 4.3997057
8.561714 4.4314582
8.562715 4.46289
8.563714 4.4939976
8.564714 4.5247812
8.565714 4.5552414
8.566714 4.5853809000000005
8.567715 4.6152007
8.568714 4.6447013
8.569715 4.6738807
8.570714 4.7027364
8.571714 4.7312655
8.572714 4.759466300000001
8.573714 4.7873382
8.574715 4.8148811
8.575714 4.8420954
8.576715 4.8689805
8.577714 4.8955344
8.578714 4.921754099999999
8.579714 4.9476366
8.580714 4.973179099999999
8.581715 4.9983807
8.582714 5.023242499999999
8.583714 5.0477672
8.584714 5.0719582
8.585714 5.0958175
8.586715 5.1193461000000005
8.587714 5.1425416
8.588715 5.1654
8.589714 5.1879178999999995
8.590714 5.2100912
8.591714 5.2319191
8.592714 5.2534013999999996
8.593715 5.2745391
8.594714 5.295332500000001
8.595715 5.3157821
8.596714 5.3358868
8.597714 5.3556453
8.598714 5.3750567
8.599714 5.3941205
8.600715 5.4128382
8.601714 5.4312125
8.602715 5.4492451
8.603714 5.4669384
8.604714 5.4842919
8.605714 5.5013038
8.606714 5.5179708000000005
8.607715 5.534289
8.608714 5.550256
8.609715 5.5658706
8.610714 5.5811331
8.611714 5.596045
8.612714 5.6106094
8.613714 5.6248285000000005
8.614715 5.6387037
8.615714 5.652235800000001
8.616714 5.665423700000001
8.617714 5.6782663
8.618714 5.6907624
8.619715 5.7029124
8.620714 5.7147175
8.621715 5.7261787
8.622714 5.7372972
8.623714 5.7480734
8.624714 5.7585061
8.625714 5.7685945
8.626715 5.7783375999999995
8.627714 5.787734299999999
8.628715 5.7967853
8.629714 5.8054924
8.630714 5.8138587
8.631714 5.8218874
8.632714 5.8295809
8.633715 5.8369391
8.634714 5.8439597
8.635715 5.8506403
8.636714 5.8569774
8.637714 5.862969199999999
8.638714 5.8686163
8.639714 5.8739211
8.640715 5.8788881
8.641714 5.8835205
8.642715 5.8878217
8.643714 5.8917925
8.644714 5.8954328
8.645715 5.8987419999999995
8.646714 5.901720399999999
8.647715 5.9043691
8.648714 5.9066914
8.649714 5.90869
8.650714 5.9103675
8.651714 5.9117235
8.652715 5.9127554
8.653714 5.913458
8.654715 5.913827599999999
8.655714 5.9138622000000005
8.656714 5.9135634
8.657714 5.9129361
8.658714 5.9119869
8.659715 5.9107225
8.660714 5.9091474999999996
8.661715 5.9072629
8.662714 5.9050668
8.663714 5.9025567
8.664714 5.8997303
8.665714 5.896588400000001
8.666715 5.8931343
8.667714 5.8893722
8.668715 5.8853056
8.669714 5.8809362
8.670714 5.8762625
8.671714 5.871281
8.672714 5.8659881
8.673715 5.8603822999999995
8.674714 5.8544666
8.675714 5.8482472
8.676714 5.8417335
8.677714 5.834933400000001
8.678715 5.8278512
8.679714 5.8204856
8.680715 5.8128316
8.681714 5.8048829
8.682714 5.7966352
8.683714 5.7880875
8.684714 5.7792444
8.685715 5.7701141
8.686714 5.7607036
8.687715 5.7510175
8.688714 5.7410561
8.689714 5.7308163
8.690714 5.7202943
8.691714 5.7094891
8.692715 5.6984037
8.693714 5.6870461
8.694715 5.675425
8.695714 5.6635484
8.696714 5.651419199999999
8.697714 5.6390341
8.698714 5.6263849
8.699715 5.613462999999999
8.700714 5.6002636
8.701715 5.5867873
8.702714 5.5730414
8.703714 5.5590373
8.704714 5.544785399999999
8.705714 5.5302925
8.706715 5.5155594
8.707714 5.5005815
8.708714 5.4853532000000005
8.709714 5.4698717
8.710714 5.4541390000000005
8.711715 5.4381631
8.712714 5.4219539999999995
8.713715 5.4055203
8.714714 5.3888644999999995
8.715714 5.3719826
8.716714 5.3548656
8.717714 5.3375043
8.718715 5.3198952
8.719714 5.3020418
8.720715 5.2839551
8.721714 5.2656494
8.722714 5.2471373
8.723714 5.2284248
8.724714 5.20951
8.725715 5.1903855
8.726714 5.1710419
8.727715 5.151474100000001
8.728714 5.1316842000000005
8.729714 5.1116806
8.730714 5.0914746
8.731714 5.0710764
8.732715 5.0504901
8.733714 5.0297122
8.734715 5.0087336
8.735714 4.9875464
8.736714 4.9661484
8.737714 4.9445443
8.738714 4.9227476
8.739715 4.9007732
8.740714 4.8786338
8.741714 4.8563331000000005
8.742714 4.8338655
8.743714 4.8112202
8.744715 4.7883853
8.745714 4.7653548
8.746715 4.7421310000000005
8.747714 4.718725399999999
8.748714 4.6951525
8.749714 4.6714246
8.750714 4.6475474000000006
8.751715 4.6235174
8.752714 4.5993261
8.753715 4.574965300000001
8.754714 4.5504324
8.755714 4.5257334
8.756714 4.5008816
8.757714 4.4758923
8.758715 4.4507768
8.759714 4.4255372
8.760715 4.400165400000001
8.761714 4.3746475
8.762714 4.3489713
8.763714 4.3231316
8.764714 4.2971332
8.765715 4.2709902
8.766714 4.244720200000001
8.767715 4.2183369
8.768714 4.1918457
8.769714 4.165241900000001
8.770715 4.1385155
8.771714 4.1116562000000005
8.772715 4.0846605
8.773714 4.057534
8.774714 4.0302899000000005
8.775714 4.0029433
8.776714 3.9755054
8.777715 3.947977
8.778714 3.9203502
8.779715 3.8926125
8.780714 3.8647520999999996
8.781714 3.8367666000000002
8.782714 3.8086641999999995
8.783714 3.7804611
8.784715 3.7521765
8.785714 3.7238233000000003
8.786715 3.6954045
8.787714 3.6669123999999997
8.788714 3.6383330999999997
8.789714 3.6096543000000003
8.790714 3.5808715999999996
8.791715 3.5519902
8.792714 3.5230242
8.793715 3.4939884999999995
8.794714 3.4648936
8.795714 3.4357406
8.796714 3.4065217000000003
8.797714 3.3772249
8.798715 3.3478417000000005
8.799714 3.3183727000000003
8.800714 3.2888292999999997
8.801714 3.2592289000000005
8.802714 3.2295894
8.803715 3.1999212
8.804714 3.1702239
8.805715 3.1404864
8.806714 3.1106933999999997
8.807714 3.0808321999999997
8.808714 3.0508998999999997
8.809714 3.0209038
8.810715 2.9908596
8.811714 2.9607832
8.812715 2.9306849
8.813714 2.9005650000000003
8.814714 2.870415
8.815714 2.8402232
8.816714 2.8099813
8.817715 2.7796906999999997
8.818714 2.7493621999999998
8.819715 2.7190121
8.820714 2.6886555999999997
8.821714 2.6582997
8.822714 2.6279405
8.823714 2.5975648000000002
8.824715 2.5671578999999998
8.825714 2.5367098
8.826715 2.5062208999999998
8.827714 2.4757031
8.828714 2.4451751
8.829714 2.4146544
8.830714 2.3841511
8.831715 2.3536643
8.832714 2.323184
8.833714 2.2926979
8.834714 2.2621976
8.835714 2.2316841
8.836715 2.2011675
8.837714 2.1706618
8.838715 2.1401793
8.839714 2.1097235
8.840714 2.0792879
8.841714 2.0488592
8.842714 2.0184238
8.843715 1.9879751
8.844714 1.9575179000000003
8.845715 1.927067
8.846714 1.8966421
8.847714 1.86626
8.848714 1.8359281
8.849714 1.8056426
8.850715 1.7753914
8.851714 1.7451607
8.852715 1.7149422
8.853714 1.6847371999999998
8.854714 1.6545557999999998
8.855714 1.6244119000000001
8.856714 1.5943163999999999
8.857715 1.5642720999999997
8.858714 1.5342729
8.859715 1.504307
8.860714 1.4743634
8.861714 1.4444390999999999
8.862714 1.4145418
8.863714 1.3846873000000002
8.864715 1.3548937
8.865714 1.3251737
8.866714 1.2955298
8.867714 1.2659537
8.868714 1.2364308
8.869715 1.2069471999999999
8.870714 1.1774963
8.871715 1.1480817
8.872714 1.1187156
8.873714 1.0894126
8.874714 1.0601835
8.875714 1.0310306
8.876715 1.0019474000000002
8.877714 0.97292336
8.878715 0.9439503800000001
8.879714 0.9150277800000001
8.880714 0.8861638599999999
8.881714 0.85737305
8.882714 0.82866941
8.883715 0.8000602000000001
8.884714 0.77154287
8.885715 0.74310568
8.886714 0.71473345
8.887714 0.6864145399999999
8.888714 0.65814615
8.889714 0.6299360700000001
8.890715 0.60179918
8.891714 0.57375133
8.892715 0.54580281
8.893714 0.5179544
8.894714 0.49019880000000005
8.895715 0.46252538
8.896714 0.43492634
8.897715 0.40740152
8.898714 0.37995905
8.899714 0.35261109
8.900714 0.32536818
8.901714 0.29823382
8.902715 0.27120239
8.903714 0.24426167000000001
8.904715 0.21739851
8.905714 0.19060539
8.906714 0.16388452
8.907714 0.13724754
8.908714 0.11071097
8.909715 0.08428909400000001
8.910714 0.057988672
8.911715 0.031806549
8.912714 0.0057322679
8.913714 -0.020246218
8.914714 -0.0461366
8.915714 -0.071938382
8.916715 -0.09764342100000001
8.917714 -0.12324048
8.918715 -0.14872082
8.919714 -0.17408289999999998
8.920714 -0.19933295
8.921714 -0.22448173000000002
8.922714 -0.24953885
8.923715 -0.2745071
8.924714 -0.29938022999999997
8.925714 -0.32414484000000005
8.926714 -0.34878608
8.927714 -0.37329395
8.928715 -0.39766743
8.929714 -0.42191449999999997
8.930715 -0.44604837999999997
8.931714 -0.47008101999999996
8.932714 -0.49401777999999996
8.933714 -0.51785521
8.934714 -0.5415833099999999
8.935715 -0.56519005
8.936714 -0.58866749
8.937715 -0.6120149
8.938714 -0.63523864
8.939714 -0.65834792
8.940714 -0.68134964
8.941714 -0.70424359
8.942715 -0.72702221
8.943714 -0.7496736900000001
8.944715 -0.7721876299999999
8.945714 -0.79455981
8.946714 -0.81679504
8.947714 -0.8389051099999999
8.948714 -0.8609035100000001
8.949715 -0.88279955
8.950714 -0.9045938
8.951715 -0.9262779699999999
8.952714 -0.94783874
8.953714 -0.96926345
8.954714 -0.99054547
8.955714 -1.0116863999999999
8.956715 -1.0326940999999998
8.957714 -1.0535776000000001
8.958714 -1.0743424
8.959714 -1.0949868999999999
8.960714 -1.1155032
8.961715 -1.1358815
8.962714 -1.1561157
8.963715 -1.1762065
8.964714 -1.1961624
8.965714 -1.2159962
8.966714 -1.2357192
8.967714 -1.2553353999999999
8.968715 -1.2748392000000002
8.969714 -1.2942182
8.970715 -1.3134576
8.971714 -1.3325470000000001
8.972714 -1.3514841
8.973714 -1.3702753
8.974714 -1.3889317
8.975715 -1.4074635
8.976714 -1.4258747999999999
8.977715 -1.4441623000000001
8.978714 -1.4623176
8.979714 -1.4803316
8.980714 -1.4982003000000002
8.981714 -1.5159271
8.982715 -1.5335219
8.983714 -1.5509962
8.984715 -1.5683571
8.985714 -1.5856037
8.986714 -1.6027261000000002
8.987714 -1.6197093
8.988714 -1.6365399999999999
8.989715 -1.6532116
8.990714 -1.6697276
8.991714 -1.6860995
8.992714 -1.7023411
8.993714 -1.7184621
8.994715 -1.7344641
8.995714 -1.7503403
8.996715 -1.7660799
8.997714 -1.7816729999999998
8.998714 -1.7971167
8.999714 -1.8124165
9.000714 -1.8275831
9.001715 -1.8426274999999999
9.002714 -1.8575544
9.003715 -1.8723594
9.004714 -1.8870307
9.005714 -1.9015541
9.006714 -1.9159196
9.007714 -1.9301265
9.008715 -1.9441838999999999
9.009714 -1.9581066
9.010715 -1.9719092
9.011714 -1.9855987
9.012714 -1.9991722
9.013714 -2.0126182999999997
9.014714 -2.0259228
9.015715 -2.0390758
9.016714 -2.0520762
9.017715 -2.0649311999999997
9.018714 -2.0776534
9.019714 -2.0902533
9.020715 -2.1027336
9.021714 -2.1150878
9.022715 -2.1273026
9.023714 -2.1393651
9.024714 -2.1512683
9.025714 -2.1630164
9.026714 -2.1746224
9.027715 -2.186103
9.028714 -2.1974706999999998
9.029715 -2.2087289
9.030714 -2.2198691999999998
9.031714 -2.2308765
9.032714 -2.2417357
9.033714 -2.252439
9.034715 -2.2629891
9.035714 -2.2733975
9.036715 -2.2836795
9.037714 -2.2938456
9.038714 -2.3038968
9.039714 -2.313824
9.040714 -2.3236124
9.041715 -2.3332486
9.042714 -2.342728
9.043715 -2.3520570000000003
9.044714 -2.3612504999999997
9.045714 -2.3703244
9.046714 -2.3792883000000002
9.047714 -2.3881407
9.048715 -2.3968693
9.049714 -2.4054563
9.050714 -2.4138875
9.051714 -2.4221588
9.052714 -2.4302777
9.053715 -2.4382608
9.054714 -2.4461254
9.055715 -2.4538822
9.056714 -2.4615297000000003
9.057714 -2.4690559
9.058714 -2.4764441
9.059714 -2.4836816
9.060715 -2.4907658
9.061714 -2.4977056
9.062715 -2.5045171
9.063714 -2.5112156
9.064714 -2.5178075
9.065714 -2.5242874
9.066714 -2.5306398
9.067715 -2.5368463
9.068714 -2.5428947
9.069715 -2.5487843999999997
9.070714 -2.5545277
9.071714 -2.5601434999999997
9.072714 -2.5656499
9.073714 -2.5710545000000002
9.074715 -2.5763525
9.075714 -2.5815281999999997
9.076715 -2.5865637
9.077714 -2.591447
9.078714 -2.5961783
9.079714 -2.6007692999999996
9.080714 -2.6052378000000003
9.081715 -2.6095986
9.082714 -2.6138563
9.083714 -2.6180027000000003
9.084714 -2.6220204000000003
9.085714 -2.6258914
9.086715 -2.6296059
9.087714 -2.6331672
9.088715 -2.636591
9.089714 -2.6398972
9.090714 -2.6431018
9.091714 -2.6462091
9.092714 -2.6492093000000003
9.093715 -2.6520837
9.094714 -2.6548134
9.095715 -2.6573882
9.096714 -2.6598111
9.097714 -2.6620975000000002
9.098714 -2.6642665
9.099714 -2.6663328
9.100715 -2.6682986
9.101714 -2.6701532
9.102715 -2.6718783999999998
9.103714 -2.673457
9.104714 -2.6748821
9.105714 -2.6761604
9.106714 -2.6773101
9.107715 -2.6783511
9.108714 -2.6792971
9.109715 -2.6801482
9.110714 -2.6808908
9.111714 -2.6815037999999998
9.112714 -2.6819686999999997
9.113714 -2.6822779000000003
9.114715 -2.6824385
9.115714 -2.6824685
9.116714 -2.6823882
9.117714 -2.6822107
9.118714 -2.681936
9.119715 -2.6815504
9.120714 -2.6810342
9.121715 -2.6803713
9.122714 -2.679557
9.123714 -2.6786005
9.124714 -2.6775213
9.125714 -2.6763385
9.126715 -2.6750632
9.127714 -2.6736921000000002
9.128715 -2.6722086999999997
9.129714 -2.6705917
9.130714 -2.6688248000000003
9.131714 -2.6669044
9.132714 -2.6648415
9.133715 -2.6626565
9.134714 -2.6603693
9.135715 -2.6579913
9.136714 -2.6555188
9.137714 -2.6529358999999997
9.138714 -2.6502218
9.139714 -2.6473613
9.140715 -2.6443522
9.141714 -2.641206
9.142715 -2.6379421
9.143714 -2.6345789
9.144714 -2.6311247
9.145715 -2.6275733
9.146714 -2.6239071
9.147715 -2.6201060000000003
9.148714 -2.6161568
9.149714 -2.6120599
9.150714 -2.6078291
9.151714 -2.6034852
9.152715 -2.5990466
9.153714 -2.59452
9.154715 -2.5898976
9.155714 -2.5851607
9.156714 -2.5802880999999998
9.157714 -2.5752661999999997
9.158714 -2.570096
9.159715 -2.5647916
9.160714 -2.5593733
9.161715 -2.553858
9.162714 -2.5482515
9.163714 -2.5425456
9.164714 -2.5367226
9.165714 -2.5307644000000002
9.166715 -2.5246611
9.167714 -2.5184166
9.168715 -2.5120462999999997
9.169714 -2.5055708
9.170714 -2.499005
9.171714 -2.4923516
9.172714 -2.4855992000000002
9.173715 -2.4787275
9.174714 -2.4717167
9.175714 -2.4645565
9.176714 -2.457251
9.177714 -2.4498165
9.178715 -2.4422735
9.179714 -2.4346374
9.180715 -2.426911
9.181714 -2.4190841
9.182714 -2.4111385999999997
9.183714 -2.4030574
9.184714 -2.3948329
9.185715 -2.3864714
9.186714 -2.3779895
9.187715 -2.3694061
9.188714 -2.3607329999999997
9.189714 -2.3519696999999997
9.190714 -2.3431025
9.191714 -2.3341119
9.192715 -2.3249811
9.193714 -2.3157045000000003
9.194715 -2.3062903
9.195714 -2.2967568000000003
9.196714 -2.2871241
9.197714 -2.2774046
9.198714 -2.267598
9.199715 -2.257691
9.200714 -2.2476645
9.201715 -2.2375029
9.202714 -2.2272008
9.203714 -2.2167664
9.204714 -2.2062162
9.205714 -2.1955675
9.206715 -2.1848297
9.207714 -2.1739991
9.208714 -2.1630617
9.209714 -2.1519989
9.210714 -2.1407977000000002
9.211715 -2.1294564
9.212714 -2.1179862000000003
9.213715 -2.1064062000000003
9.214714 -2.0947337
9.215714 -2.0829773
9.216714 -2.0711323
9.217714 -2.0591833
9.218715 -2.0471109000000003
9.219714 -2.0349019999999998
9.220715 -2.0225549
9.221714 -2.01008
9.222714 -1.9974949
9.223714 -1.9848154999999998
9.224714 -1.9720486999999998
9.225715 -1.9591893999999999
9.226714 -1.946223
9.227715 -1.933133
9.228714 -1.9199096
9.229714 -1.9065542000000002
9.230714 -1.8930797
9.231714 -1.8795039999999998
9.232715 -1.8658417999999999
9.233714 -1.8520977
9.234715 -1.8382635
9.235714 -1.8243227000000002
9.236714 -1.8102581
9.237714 -1.7960595
9.238714 -1.7817287000000002
9.239715 -1.7672786
9.240714 -1.7527271
9.241714 -1.738088
9.242714 -1.7233649
9.243714 -1.7085498000000001
9.244715 -1.6936270999999998
9.245714 -1.6785815
9.246715 -1.6634058
9.247714 -1.6481038
9.248714 -1.6326891
9.249714 -1.6171785
9.250714 -1.6015839
9.251715 -1.5859073000000001
9.252714 -1.5701395999999999
9.253715 -1.554266
9.254714 -1.5382727
9.255714 -1.5221543
9.256714 -1.5059168
9.257714 -1.4895745
9.258715 -1.4731433999999999
9.259714 -1.4566338
9.260715 -1.4400448
9.261714 -1.4233656000000001
9.262714 -1.40658
9.263714 -1.3896741000000001
9.264714 -1.3726428000000002
9.265715 -1.3554919
9.266714 -1.3382353
9.267715 -1.3208883
9.268714 -1.3034605
9.269714 -1.2859519
9.270715 -1.2683529
9.271714 -1.2506507
9.272715 -1.2328353
9.273714 -1.2149053
9.274714 -1.1968691999999999
9.275714 -1.1787415
9.276714 -1.1605363
9.277715 -1.1422603
9.278714 -1.1239097999999998
9.279715 -1.1054726000000001
9.280714 -1.0869334
9.281714 -1.0682811
9.282714 -1.0495142000000002
9.283714 -1.0306411
9.284715 -1.0116765
9.285714 -0.99263424
9.286715 -0.9735213600000001
9.287714 -0.95433528
9.288714 -0.9350654700000001
9.289714 -0.91569936
9.290714 -0.89622894
9.291715 -0.87665468
9.292714 -0.8569857999999999
9.293715 -0.83723571
9.294714 -0.8174159599999999
9.295714 -0.7975303600000001
9.296714 -0.7775734200000001
9.297714 -0.7575330299999999
9.298715 -0.73739639
9.299714 -0.71715638
9.300714 -0.69681564
9.301714 -0.67638536
9.302714 -0.65588057
9.303715 -0.63531366
9.304714 -0.6146887799999999
9.305715 -0.59400066
9.306714 -0.5732375700000001
9.307714 -0.55238749
9.308714 -0.531444
9.309714 -0.5104094299999999
9.310715 -0.48929378
9.311714 -0.46810983000000006
9.312715 -0.44686700999999995
9.313714 -0.42556714999999995
9.314714 -0.40420387
9.315714 -0.38276605999999996
9.316714 -0.36124384
9.317715 -0.33963402
9.318714 -0.31794205
9.319715 -0.29618044
9.320714 -0.27436320999999997
9.321714 -0.25250004
9.322714 -0.23059207
9.323714 -0.2086319
9.324715 -0.1866075
9.325714 -0.16450819
9.326715 -0.14232992
9.327714 -0.12007691
9.328714 -0.09775986
9.329714 -0.075390789
9.330714 -0.052977499
9.331715 -0.030520154
9.332714 -0.0080117032
9.333714 0.014557972
9.334714 0.037196625000000004
9.335714 0.059905002
9.336715 0.082675798
9.337714 0.10549639
9.338715 0.12835437
9.339714 0.1512427
9.340714 0.17416261
9.341714 0.19712232
9.342714 0.22013280999999998
9.343715 0.24320199
9.344714 0.26633078
9.345715 0.28951243
9.346714 0.31273535
9.347714 0.33598857000000004
9.348714 0.35926632
9.349714 0.38257067
9.350715 0.40590959000000004
9.351714 0.42929290999999997
9.352715 0.45272661
9.353714 0.47620977
9.354714 0.49973438
9.355714 0.52328859
9.356714 0.5468620900000001
9.357715 0.57045002
9.358714 0.59405509
9.359715 0.61768536
9.360714 0.6413496599999999
9.361714 0.6650530299999999
9.362714 0.68879323
9.363714 0.71256151
9.364715 0.73634614
9.365714 0.7601372900000001
9.366714 0.783931
9.367714 0.80773048
9.368714 0.8315435600000001
9.369715 0.85537843
9.370714 0.8792391
9.371715 0.9031227799999999
9.372714 0.9270207
9.373714 0.95092198
9.374714 0.9748181300000001
9.375714 0.99870665
9.376715 1.0225913999999998
9.377714 1.0464807
9.378715 1.0703821
9.379714 1.0942985
9.380714 1.1182267
9.381714 1.1421579
9.382714 1.1660817
9.383715 1.1899905
9.384714 1.2138825
9.385715 1.2377614000000001
9.386714 1.2616343
9.387714 1.2855068
9.388714 1.3093797
9.389714 1.3332479
9.390715 1.3571016
9.391714 1.3809304
9.392715 1.4047274
9.393714 1.4284915
9.394714 1.452227
9.395715 1.4759410000000002
9.396714 1.4996395
9.397715 1.5233235
9.398714 1.5469887999999998
9.399714 1.5706274999999998
9.400714 1.5942307
9.401714 1.6177936
9.402715 1.6413156000000002
9.403714 1.6648011
9.404715 1.6882559
9.405714 1.7116835000000001
9.406714 1.7350827999999998
9.407714 1.7584477
9.408714 1.7817685
9.409715 1.8050365
9.410714 1.828246
9.411715 1.8513967999999998
9.412714 1.8744931
9.413714 1.8975407
9.414714 1.9205431
9.415714 1.9434997999999999
9.416715 1.9664055
9.417714 1.9892527
9.418715 2.0120343
9.419714 2.0347469
9.420714 2.0573908
9.421714 2.0799703999999997
9.422714 2.1024903
9.423715 2.1249529
9.424714 2.1473557
9.425714 2.1696927
9.426714 2.1919556
9.427714 2.2141371
9.428715 2.2362333000000003
9.429714 2.2582443
9.430715 2.2801736
9.431714 2.3020251
9.432714 2.3238001
9.433714 2.3454966
9.434714 2.3671087
9.435715 2.3886295
9.436714 2.4100533
9.437715 2.431378
9.438714 2.4526048
9.439714 2.4737377
9.440714 2.4947798
9.441714 2.5157325
9.442715 2.5365927999999998
9.443714 2.5573550000000003
9.444715 2.5780121
9.445714 2.5985587
9.446714 2.6189923
9.447714 2.6393134
9.448714 2.6595246
9.449715 2.6796276
9.450714 2.6996218
9.451715 2.719504
9.452714 2.7392685
9.453714 2.7589096
9.454714 2.7784228
9.455714 2.7978068
9.456715 2.8170625
9.457714 2.836192
9.458714 2.8551975
9.459714 2.8740783999999997
9.460714 2.8928313
9.461715 2.9114511
9.462714 2.9299324
9.463715 2.9482717
9.464714 2.9664677
9.465714 2.9845213999999998
9.466714 3.0024344000000003
9.467714 3.0202081
9.468715 3.0378415999999997
9.469714 3.0553315000000003
9.470715 3.0726735
9.471714 3.0898631
9.472714 3.1068973
9.473714 3.1237751
9.474714 3.1404972000000004
9.475715 3.1570639
9.476714 3.1734752999999998
9.477715 3.1897288
9.478714 3.2058198000000004
9.479714 3.2217439
9.480714 3.2374967
9.481714 3.2530750999999998
9.482715 3.2684788
9.483714 3.2837081999999995
9.484715 3.2987647
9.485714 3.313648
9.486714 3.3283568999999997
9.487714 3.3428885
9.488714 3.3572391
9.489715 3.3714063000000003
9.490714 3.3853888999999997
9.491714 3.399187
9.492714 3.412801
9.493714 3.4262314000000003
9.494715 3.4394767
9.495714 3.4525339
9.496715 3.4653987999999996
9.497714 3.4780673999999996
9.498714 3.490537
9.499714 3.5028062999999996
9.500714 3.5148754999999996
9.501715 3.5267442000000004
9.502714 3.5384122
9.503715 3.5498776000000003
9.504714 3.5611368999999997
9.505714 3.5721868
9.506714 3.5830241
9.507714 3.5936467
9.508715 3.6040547999999997
9.509714 3.6142491
9.510715 3.6242306
9.511714 3.6339991
9.512714 3.6435526000000005
9.513714 3.6528878000000002
9.514714 3.662001
9.515715 3.6708895
9.516714 3.6795519
9.517715 3.6879882000000004
9.518714 3.6961994999999996
9.519714 3.7041862
9.520715 3.7119471
9.521714 3.7194792
9.522715 3.7267786
9.523714 3.7338410000000004
9.524714 3.7406638
9.525714 3.7472468
9.526714 3.7535906
9.527715 3.7596971
9.528714 3.7655678
9.529715 3.7712015
9.530714 3.7765961
9.531714 3.7817478
9.532714 3.7866524999999998
9.533714 3.7913072999999997
9.534715 3.7957113000000002
9.535714 3.7998657999999996
9.536715 3.8037720999999998
9.537714 3.8074302999999996
9.538714 3.810839
9.539714 3.813995
9.540714 3.8168937
9.541715 3.8195312
9.542714 3.8219057000000003
9.543715 3.8240176
9.544714 3.825869
9.545714 3.8274631
9.546714 3.8288016000000002
9.547714 3.8298838
9.548715 3.8307067
9.549714 3.831267
9.550714 3.8315605
9.551714 3.8315851
9.552714 3.8313404
9.553715 3.8308278000000002
9.554714 3.8300484000000004
9.555715 3.8290035
9.556714 3.8276910999999996
9.557714 3.8261086
9.558714 3.8242515
9.559714 3.8221162000000004
9.560715 3.8197014
9.561714 3.8170072999999998
9.562715 3.8140364000000004
9.563714 3.8107917
9.564714 3.8072746
9.565714 3.8034844999999997
9.566714 3.7994184
9.567715 3.7950724
9.568714 3.7904430000000002
9.569715 3.7855286
9.570714 3.7803292
9.571714 3.7748467
9.572714 3.7690841
9.573714 3.7630424000000002
9.574715 3.7567217
9.575714 3.7501189999999998
9.576715 3.7432313
9.577714 3.7360556000000003
9.578714 3.7285905
9.579714 3.7208371
9.580714 3.7127979
9.581715 3.704476
9.582714 3.6958732000000003
9.583714 3.6869895
9.584714 3.6778223
9.585714 3.6683682
9.586715 3.6586236000000003
9.587714 3.6485866
9.588715 3.6382571
9.589714 3.6276366999999996
9.590714 3.6167279
9.591714 3.6055319000000003
9.592714 3.5940491
9.593715 3.5822779
9.594714 3.5702154
9.595715 3.557859
9.596714 3.5452075
9.597714 3.5322625000000003
9.598714 3.5190269000000005
9.599714 3.5055048999999996
9.600715 3.4917001
9.601714 3.4776133000000002
9.602715 3.4632433
9.603714 3.4485879999999995
9.604714 3.4336436999999997
9.605714 3.418408
9.606714 3.4028802
9.607715 3.3870623
9.608714 3.3709567000000003
9.609715 3.3545651000000003
9.610714 3.337888
9.611714 3.3209242
9.612714 3.3036701
9.613714 3.2861236000000003
9.614715 3.2682836
9.615714 3.2501515000000003
9.616714 3.2317307000000004
9.617714 3.2130267
9.618714 3.1940438
9.619715 3.1747848000000003
9.620714 3.1552490000000004
9.621715 3.1354338000000004
9.622714 3.1153353000000004
9.623714 3.0949509
9.624714 3.0742798000000002
9.625714 3.0533237
9.626715 3.0320862
9.627714 3.0105708
9.628715 2.9887799
9.629714 2.9667137
9.630714 2.9443705000000002
9.631714 2.9217476
9.632714 2.8988434
9.633715 2.8756589
9.634714 2.8521976
9.635715 2.8284652
9.636714 2.8044676
9.637714 2.7802084000000002
9.638714 2.7556879
9.639714 2.7309038
9.640715 2.7058514
9.641714 2.6805267
9.642715 2.6549285
9.643714 2.6290588
9.644714 2.6029226999999997
9.645715 2.5765263
9.646714 2.5498742
9.647715 2.5229679000000003
9.648714 2.4958061
9.649714 2.4683851999999997
9.650714 2.4407022
9.651714 2.4127563000000003
9.652715 2.3845505
9.653714 2.3560906
9.654715 2.3273837
9.655714 2.298435
9.656714 2.2692462
9.657714 2.2398151
9.658714 2.2101371000000003
9.659715 2.1802075
9.660714 2.1500252
9.661715 2.1195931000000003
9.662714 2.088918
9.663714 2.0580085
9.664714 2.026872
9.665714 1.9955119000000001
9.666715 1.963927
9.667714 1.9321130999999998
9.668715 1.9000647999999998
9.669714 1.8677801
9.670714 1.8352611
9.671714 1.8025145
9.672714 1.769549
9.673715 1.7363719999999998
9.674714 1.7029867
9.675714 1.6693911
9.676714 1.63558
9.677714 1.6015477
9.678715 1.5672921999999998
9.679714 1.5328164
9.680715 1.4981286
9.681714 1.4632389000000001
9.682714 1.4281563000000002
9.683714 1.3928848
9.684714 1.3574228000000002
9.685715 1.3217645999999998
9.686714 1.2859041999999998
9.687715 1.2498391
9.688714 1.2135727
9.689714 1.177114
9.690714 1.1404742
9.691714 1.1036631
9.692715 1.0666857
9.693714 1.0295404
9.694715 0.99222111
9.695714 0.95472075
9.696714 0.9170359899999999
9.697714 0.87916981
9.698714 0.8411306900000001
9.699715 0.80292998
9.700714 0.7645774200000001
9.701715 0.72607738
9.702714 0.68742763
9.703714 0.64862142
9.704714 0.6096515299999999
9.705714 0.57051522
9.706715 0.5312168
9.707714 0.49176719
9.708714 0.45218049
9.709714 0.41246885
9.710714 0.37263834
9.711715 0.33268738
9.712714 0.29260868
9.713715 0.25239396
9.714714 0.21203887000000002
9.715714 0.17154624
9.716714 0.13092591
9.717714 0.090191077
9.718715 0.049353123
9.719714 0.0084173262
9.720715 -0.032618732
9.721714 -0.073762861
9.722714 -0.11502319
9.723714 -0.15640297
9.724714 -0.19789741000000002
9.725715 -0.23949422999999997
9.726714 -0.28117765
9.727715 -0.32293419
9.728714 -0.36475745
9.729714 -0.40664975999999997
9.730714 -0.44861971000000006
9.731714 -0.49067684
9.732715 -0.5328257599999999
9.733714 -0.57506268
9.734715 -0.6173757799999999
9.735714 -0.6597494700000001
9.736714 -0.7021704200000001
9.737714 -0.74463268
9.738714 -0.78713903
9.739715 -0.8296984199999999
9.740714 -0.8723204
9.741714 -0.91500906
9.742714 -0.95775938
9.743714 -1.0005581
9.744715 -1.0433882
9.745714 -1.0862353
9.746715 -1.1290932999999999
9.747714 -1.1719652
9.748714 -1.2148608
9.749714 -1.2577904000000002
9.750714 -1.3007586
9.751715 -1.3437602
9.752714 -1.3867813999999998
9.753715 -1.4298047
9.754714 -1.4728151999999999
9.755714 -1.5158067000000002
9.756714 -1.5587828
9.757714 -1.6017539
9.758715 -1.6447309
9.759714 -1.6877184
9.760715 -1.7307108000000002
9.761714 -1.7736939999999999
9.762714 -1.8166491999999999
9.763714 -1.8595614
9.764714 -1.9024242
9.765715 -1.9452414
9.766714 -1.9880239000000002
9.767715 -2.0307828
9.768714 -2.0735223
9.769714 -2.1162365
9.770715 -2.1589102
9.771714 -2.2015246
9.772715 -2.2440646
9.773714 -2.2865245
9.774714 -2.3289092
9.775714 -2.3712303
9.776714 -2.4134992
9.777715 -2.4557198999999996
9.778714 -2.4978857
9.779715 -2.5399806000000003
9.780714 -2.5819845
9.781714 -2.623882
9.782714 -2.6656669
9.783714 -2.7073439
9.784715 -2.7489254
9.785714 -2.7904231
9.786715 -2.8318418000000003
9.787714 -2.873175
9.788714 -2.9144073
9.789714 -2.9555198000000003
9.790714 -2.996498
9.791715 -3.0373368000000003
9.792714 -3.0780423
9.793715 -3.1186262
9.794714 -3.1590993999999997
9.795714 -3.1994648
9.796714 -3.2397139999999998
9.797714 -3.2798293999999997
9.798715 -3.3197902
9.799714 -3.3595808
9.800714 -3.3991955
9.801714 -3.4386408
9.802714 -3.4779288
9.803715 -3.5170723
9.804714 -3.5560753
9.805715 -3.5949316000000002
9.806714 -3.6336247000000004
9.807714 -3.6721364
9.808714 -3.7104527999999997
9.809714 -3.7485693
9.810715 -3.7864927
9.811714 -3.8242351
9.812715 -3.8618069
9.813714 -3.8992107
9.814714 -3.9364378999999996
9.815714 -3.9734706
9.816714 -4.0102892
9.817715 -4.046879
9.818714 -4.0832367000000005
9.819715 -4.1193686
9.820714 -4.1552883
9.821714 -4.1910067
9.822714 -4.226527
9.823714 -4.2618409
9.824715 -4.296932
9.825714 -4.331781299999999
9.826715 -4.3663755
9.827714 -4.400710800000001
9.828714 -4.4347938000000005
9.829714 -4.4686362
9.830714 -4.5022488
9.831715 -4.5356337
9.832714 -4.5687824
9.833714 -4.6016786
9.834714 -4.6343043
9.835714 -4.6666473
9.836715 -4.6987049
9.837714 -4.730485
9.838715 -4.7620002
9.839714 -4.7932602
9.840714 -4.8242666
9.841714 -4.8550099
9.842714 -4.8854738
9.843715 -4.9156401
9.844714 -4.9454961
9.845715 -4.9750388
9.846714 -5.0042756
9.847714 -5.0332185
9.848714 -5.0618775
9.849714 -5.0902542
9.850715 -5.118341
9.851714 -5.146122
9.852715 -5.1735811
9.853714 -5.200707899999999
9.854714 -5.2275009
9.855714 -5.2539679999999995
9.856714 -5.2801199
9.857715 -5.3059655999999995
9.858714 -5.3315051
9.859715 -5.356729
9.860714 -5.381621
9.861714 -5.4061648
9.862714 -5.4303501
9.863714 -5.4541763
9.864715 -5.4776523
9.865714 -5.5007905
9.866714 -5.523600399999999
9.867714 -5.5460833
9.868714 -5.5682309
9.869715 -5.5900279
9.870714 -5.6114592
9.871715 -5.632515300000001
9.872714 -5.6531951
9.873714 -5.6735061
9.874714 -5.6934584
9.875714 -5.713059
9.876715 -5.7323072
9.877714 -5.7511929
9.878715 -5.769701700000001
9.879714 -5.7878196
9.880714 -5.8055397
9.881714 -5.8228642
9.882714 -5.8398027
9.883715 -5.8563676000000005
9.884714 -5.872567
9.885715 -5.888401
9.886714 -5.9038602000000004
9.887714 -5.9189305
9.888714 -5.9335984
9.889714 -5.9478561999999995
9.890715 -5.9617046
9.891714 -5.9751499
9.892715 -5.9882015
9.893714 -6.0008645
9.894714 -6.0131375
9.895715 -6.0250115
9.896714 -6.0364742
9.897715 -6.0475156000000005
9.898714 -6.0581323
9.899714 -6.0683283999999995
9.900714 -6.0781132
9.901714 -6.0874969
9.902715 -6.0964849
9.903714 -6.1050754
9.904715 -6.1132591
9.905714 -6.1210226
9.906714 -6.1283544
9.907714 -6.1352495
9.908714 -6.1417099
9.909715 -6.1477433999999995
9.910714 -6.153357000000001
9.911715 -6.1585557
9.912714 -6.1633367
9.913714 -6.1676931
9.914714 -6.1716154
9.915714 -6.1750963
9.916715 -6.1781350999999995
9.917714 -6.1807364
9.918715 -6.1829094
9.919714 -6.1846632999999995
9.920714 -6.186001
9.921714 -6.1869185
9.922714 -6.1874062
9.923715 -6.1874527
9.924714 -6.18705
9.925714 -6.1861955
9.926714 -6.1848938
9.927714 -6.1831534
9.928715 -6.1809819
9.929714 -6.1783828
9.930715 -6.1753538
9.931714 -6.1718877
9.932714 -6.1679773
9.933714 -6.1636172
9.934714 -6.158807899999999
9.935715 -6.1535552000000004
9.936714 -6.1478667
9.937715 -6.1417478999999995
9.938714 -6.135199999999999
9.939714 -6.1282169
9.940714 -6.120790899999999
9.941714 -6.112913
9.942715 -6.1045796
9.943714 -6.0957924
9.944715 -6.0865588
9.945714 -6.0768876
9.946714 -6.0667861
9.947714 -6.0562566
9.948714 -6.0452960000000004
9.949715 -6.0338989000000005
9.950714 -6.0220592
9.951715 -6.0097743
9.952714 -5.9970457
9.953714 -5.983879
9.954714 -5.9702801999999995
9.955714 -5.9562523
9.956715 -5.9417937
9.957714 -5.9269
9.958714 -5.9115645
9.959714 -5.8957825999999995
9.960714 -5.8795549000000005
9.961715 -5.8628868
9.962714 -5.8457870000000005
9.963715 -5.8282636
9.964714 -5.8103219
9.965714 -5.7919625
9.966714 -5.7731811
9.967714 -5.7539713
9.968715 -5.7343288999999995
9.969714 -5.7142533
9.970715 -5.6937486
9.971714 -5.6728207
9.972714 -5.6514751
9.973714 -5.6297146
9.974714 -5.607537600000001
9.975715 -5.5849402999999995
9.976714 -5.5619188
9.977715 -5.538472199999999
9.978714 -5.514604599999999
9.979714 -5.490323200000001
9.980714 -5.4656367999999995
9.981714 -5.4405518
9.982715 -5.4150704
9.983714 -5.3891905
9.984715 -5.3629063
9.985714 -5.3362131
9.986714 -5.3091079
9.987714 -5.2815929
9.988714 -5.2536741
9.989715 -5.2253593
9.990714 -5.196655499999999
9.991714 -5.1675659
9.992714 -5.1380903
9.993714 -5.1082257
9.994715 -5.0779704
9.995714 -5.0473247
9.996715 -5.0162941000000005
9.997714 -4.984885800000001
9.998714 -4.9531076
9.999714 -4.9209636
10.00071 -4.8884533
10.00171 -4.8555724
10.00271 -4.8223156000000005
10.00371 -4.7886793
10.00471 -4.7546644
10.00571 -4.720276999999999
10.00671 -4.6855263
10.00771 -4.650422600000001
10.00871 -4.6149734
10.00971 -4.5791823
10.01071 -4.5430485
10.01171 -4.5065697
10.01271 -4.4697441
10.01371 -4.4325732
10.01471 -4.395061699999999
10.01571 -4.3572169
10.01671 -4.3190442000000004
10.01771 -4.2805471
10.01871 -4.241723599999999
10.01971 -4.2025696
10.02071 -4.163081200000001
10.02171 -4.1232578
10.02271 -4.0831037
10.02371 -4.0426280000000006
10.02471 -4.0018421
10.02571 -3.9607566
10.02671 -3.9193789999999997
10.02771 -3.877712
10.02871 -3.8357533999999998
10.02971 -3.7935000000000003
10.03071 -3.7509497000000005
10.03171 -3.7081044
10.03271 -3.6649692999999997
10.03371 -3.6215518
10.03471 -3.577859
10.03571 -3.5338941999999998
10.03671 -3.4896578999999996
10.03771 -3.4451466
10.03871 -3.4003589
10.03971 -3.355296
10.04071 -3.309964
10.04171 -3.2643739
10.04271 -3.2185371999999997
10.04371 -3.1724639
10.04471 -3.1261589
10.04571 -3.0796221
10.04671 -3.0328494
10.04771 -2.9858363999999997
10.04871 -2.9385814
10.04971 -2.8910873
10.05071 -2.8433617
10.05171 -2.7954144
10.05271 -2.7472546
10.05371 -2.6988881
10.05471 -2.6503164
10.05571 -2.601539
10.05671 -2.5525555
10.05771 -2.5033684000000003
10.05871 -2.4539845000000002
10.05971 -2.4044136000000003
10.06071 -2.3546657
10.06171 -2.3047486
10.06271 -2.2546654999999998
10.06371 -2.2044143
10.06471 -2.1539900000000003
10.06571 -2.1033891
10.06671 -2.0526115000000003
10.06771 -2.0016626
10.06871 -1.9505523
10.06971 -1.8992928999999998
10.07071 -1.8478945
10.07171 -1.7963639
10.07271 -1.7447028
10.07371 -1.6929111000000001
10.07471 -1.6409878
10.07571 -1.5889348
10.07671 -1.5367576
10.07771 -1.4844644
10.07871 -1.4320639
10.07971 -1.3795624
10.08071 -1.3269624
10.08171 -1.2742624
10.08271 -1.2214596
10.08371 -1.168553
10.08471 -1.1155456
10.08571 -1.0624456
10.08671 -1.0092648
10.08771 -0.95601594
10.08871 -0.90270918
10.08971 -0.8493501699999999
10.09071 -0.7959396599999999
10.09171 -0.7424757399999999
10.09271 -0.68895626
10.09371 -0.63538188
10.09471 -0.5817569300000001
10.09571 -0.52808886
10.09671 -0.47438582
10.09771 -0.42065443
10.09871 -0.36689823
10.09971 -0.31311794000000004
10.10071 -0.25931345
10.10171 -0.20548641
10.10271 -0.15164209
10.10371 -0.09778968500000002
10.10471 -0.043940853
10.10571 0.0098932229
10.10671 0.063704577
10.10771 0.11748995000000001
10.10871 0.17125038
10.10971 0.22498906999999999
10.11071 0.27870843
10.11171 0.33240772
10.11271 0.38608203
10.11371 0.43972321
10.11471 0.49332208
10.11571 0.5468707500000001
10.11671 0.6003639199999999
10.11771 0.6537987399999999
10.11871 0.70717325
10.11971 0.76048435
10.12071 0.81372643
10.12171 0.86689126
10.12271 0.9199694700000001
10.12371 0.9729526900000001
10.12471 1.0258359
10.12571 1.0786179
10.12671 1.1313011
10.12771 1.1838883999999998
10.12871 1.2363812
10.12971 1.2887771
10.13071 1.34107
10.13171 1.3932508
10.13271 1.4453094
10.13371 1.4972368999999999
10.13471 1.5490275
10.13571 1.6006775000000002
10.13671 1.6521849000000002
10.13771 1.7035469
10.13871 1.7547591000000002
10.13971 1.8058149
10.14071 1.8567075999999998
10.14171 1.907431
10.14271 1.9579817999999998
10.14371 2.0083593
10.14471 2.0585645
10.14571 2.1085982999999997
10.14671 2.1584591
10.14771 2.2081422
10.14871 2.2576399
10.14971 2.3069428
10.15071 2.3560413999999996
10.15171 2.4049282
10.15271 2.4535988
10.15371 2.5020506
10.15471 2.5502825
10.15571 2.5982928
10.15671 2.6460785000000002
10.15771 2.6936354
10.15871 2.7409586999999997
10.15971 2.7880443
10.16071 2.8348893
10.16171 2.8814921
10.16271 2.9278515
10.16371 2.9739654
10.16471 3.0198297
10.16571 3.065438
10.16671 3.1107826000000003
10.16771 3.1558558
10.16871 3.2006502
10.16971 3.2451615000000005
10.17071 3.2893866000000003
10.17171 3.3333253
10.17271 3.3769764
10.17371 3.4203384000000003
10.17471 3.4634087
10.17571 3.5061836
10.17671 3.5486586
10.17771 3.5908299999999995
10.17871 3.6326941
10.17971 3.6742479
10.18071 3.7154879000000003
10.18171 3.7564094999999997
10.18271 3.7970074
10.18371 3.8372751
10.18471 3.8772065000000002
10.18571 3.9167974
10.18671 3.9560445
10.18771 3.9949469
10.18871 4.0335044
10.18971 4.071717
10.19071 4.1095838
10.19171 4.1471031
10.19271 4.1842707
10.19371 4.2210829
10.19471 4.2575351999999995
10.19571 4.2936247
10.19671 4.3293476
10.19771 4.3647002
10.19871 4.3996781
10.19971 4.4342764
10.20071 4.468489099999999
10.20171 4.5023113
10.20271 4.5357395
10.20371 4.5687724
10.20471 4.6014100000000004
10.20571 4.6336532
10.20671 4.6655025000000006
10.20771 4.6969574
10.20871 4.7280148
10.20971 4.7586702
10.21071 4.7889188
10.21171 4.8187558
10.21271 4.8481781
10.21371 4.8771835999999995
10.21471 4.9057707
10.21571 4.9339369
10.21671 4.961678399999999
10.21771 4.9889915
10.21871 5.0158724
10.21971 5.0423179
10.22071 5.0683267
10.22171 5.0938997
10.22271 5.119038
10.22371 5.1437438
10.22471 5.1680166
10.22571 5.1918548
10.22671 5.2152525999999995
10.22771 5.238203
10.22871 5.2607
10.22971 5.2827392
10.23071 5.3043187
10.23171 5.3254388
10.23271 5.3461
10.23371 5.366303
10.23471 5.3860459
10.23571 5.4053262
10.23671 5.4241408
10.23771 5.4424863
10.23871 5.4603625000000005
10.23971 5.4777708
10.24071 5.494714500000001
10.24171 5.5111956
10.24271 5.5272136
10.24371 5.5427656
10.24471 5.5578448
10.24571 5.5724442
10.24671 5.5865582
10.24771 5.6001842
10.24871 5.6133226
10.24971 5.625977
10.25071 5.6381512
10.25171 5.6498479
10.25271 5.6610662
10.25371 5.6718033000000005
10.25471 5.6820545
10.25571 5.6918163
10.25671 5.7010874000000005
10.25771 5.7098694
10.25871 5.7181656
10.25971 5.7259783
10.26071 5.7333082
10.26171 5.7401516
10.26271 5.7465032
10.26371 5.7523571
10.26471 5.757709200000001
10.26571 5.7625592
10.26671 5.7669103
10.26771 5.7707686
10.26871 5.7741407
10.26971 5.7770301
10.27071 5.7794362
10.27171 5.7813555
10.27271 5.7827823
10.27371 5.7837117000000005
10.27471 5.7841424
10.27571 5.7840757
10.27671 5.7835154
10.27771 5.782465299999999
10.27871 5.7809267
10.27971 5.7788983
10.28071 5.7763759
10.28171 5.7733547000000005
10.28271 5.7698317
10.28371 5.7658073
10.28471 5.7612866
10.28571 5.7562771999999995
10.28671 5.7507865
10.28771 5.7448193000000005
10.28871 5.7383753
10.28971 5.73145
10.29071 5.724037399999999
10.29171 5.7161327
10.29271 5.7077345
10.29371 5.6988452
10.29471 5.6894705
10.29571 5.679616299999999
10.29671 5.6692861
10.29771 5.6584802
10.29871 5.6471951
10.29971 5.6354262
10.30071 5.6231707
10.30171 5.6104291
10.30271 5.5972062000000005
10.30371 5.5835102
10.30471 5.5693489
10.30571 5.5547278
10.30671 5.5396479
10.30771 5.5241055999999995
10.30871 5.5080957999999995
10.30971 5.4916136
10.31071 5.4746587
10.31171 5.4572355
10.31271 5.4393519
10.31371 5.4210164
10.31471 5.4022346
10.31571 5.3830076
10.31671 5.3633325
10.31771 5.3432036
10.31871 5.3226169
10.31971 5.3015724
10.32071 5.2800745000000004
10.32171 5.2581314
10.32271 5.2357513
10.32371 5.2129403
10.32471 5.1897001
10.32571 5.1660281
10.32671 5.1419201999999995
10.32771 5.117373499999999
10.32871 5.0923894999999995
10.32971 5.0669737
10.33071 5.0411355
10.33171 5.0148845
10.33271 4.9882282
10.33371 4.9611684
10.33471 4.9337029
10.33571 4.905827
10.33671 4.8775367
10.33771 4.8488319
10.33871 4.8197168999999995
10.33971 4.7901999
10.34071 4.7602907
10.34171 4.729995499999999
10.34271 4.6993174
10.34371 4.6682548
10.34471 4.6368033
10.34571 4.6049602
10.34671 4.572726
10.34771 4.5401063
10.34871 4.5071114
10.34971 4.4737518
10.35071 4.440036
10.35171 4.4059675
10.35271 4.3715451000000005
10.35371 4.3367647
10.35471 4.3016225
10.35571 4.266119
10.35671 4.2302596999999995
10.35771 4.1940548
10.35871 4.1575149
10.35971 4.1206483
10.36071 4.083459100000001
10.36171 4.045945799999999
10.36271 4.008104299999999
10.36371 3.9699316
10.36471 3.9314280999999998
10.36571 3.892599
10.36671 3.8534537
10.36771 3.8140031999999997
10.36871 3.7742570000000004
10.36971 3.7342194
10.37071 3.6938902000000002
10.37171 3.6532659
10.37271 3.6123439999999998
10.37371 3.5711250999999997
10.37471 3.5296149999999997
10.37571 3.4878232000000002
10.37671 3.4457613
10.37771 3.4034386
10.37871 3.3608604
10.37971 3.3180267
10.38071 3.274934
10.38171 3.2315794
10.38271 3.1879626
10.38371 3.1440879999999995
10.38471 3.0999653
10.38571 3.0556059
10.38671 3.0110197
10.38771 2.9662129
10.38871 2.9211864
10.38971 2.8759384999999997
10.39071 2.8304663
10.39171 2.7847704
10.39271 2.7388556
10.39371 2.6927317
10.39471 2.6464103
10.39571 2.5999019000000003
10.39671 2.5532132
10.39771 2.5063451
10.39871 2.4592955
10.39971 2.4120605
10.40071 2.3646394
10.40171 2.3170363
10.40271 2.2692604000000003
10.40371 2.2213235
10.40471 2.1732371
10.40571 2.1250082
10.40671 2.0766389
10.40771 2.0281272
10.40871 1.9794703
10.40971 1.9306673
10.41071 1.8817222000000002
10.41171 1.8326445
10.41271 1.7834459
10.41371 1.7341385
10.41471 1.6847299
10.41571 1.6352231
10.41671 1.5856160000000001
10.41771 1.5359055
10.41871 1.4860910999999999
10.41971 1.4361769
10.42071 1.3861722
10.42171 1.3360895
10.42271 1.2859409
10.42371 1.2357346
10.42471 1.1854733
10.42571 1.1351552
10.42671 1.0847762
10.42771 1.0343345
10.42871 0.98383268
10.42971 0.9332789100000001
10.43071 0.88268472
10.43171 0.83206203
10.43271 0.7814194099999999
10.43371 0.73076021
10.43471 0.68008318
10.43571 0.62938542
10.43671 0.57866587
10.43771 0.52792826
10.43871 0.47718183999999997
10.43971 0.42643957
10.44071 0.37571455000000004
10.44171 0.32501619
10.44271 0.27434814
10.44371 0.22370857
10.44471 0.17309307999999998
10.44571 0.12249871999999999
10.44671 0.071927276
10.44771 0.021386394
10.44871 -0.029112052
10.44971 -0.079555449
10.45071 -0.12993426
10.45171 -0.18024429
10.45271 -0.23048648
10.45371 -0.28066419
10.45471 -0.33077947
10.45571 -0.38082968
10.45671 -0.43080649000000004
10.45771 -0.48069740000000005
10.45871 -0.5304892999999999
10.45971 -0.58017247
10.46071 -0.62974319
10.46171 -0.6792034
10.46271 -0.7285581
10.46371 -0.77781114
10.46471 -0.82696145
10.46571 -0.8760016400000001
10.46671 -0.9249193600000001
10.46771 -0.9737011
10.46871 -1.0223362
10.46971 -1.0708195999999999
10.47071 -1.1191525
10.47171 -1.1673388999999998
10.47271 -1.2153819
10.47371 -1.26328
10.47471 -1.3110258
10.47571 -1.3586068999999998
10.47671 -1.40601
10.47771 -1.453225
10.47871 -1.5002479000000002
10.47971 -1.5470805
10.48071 -1.5937280000000003
10.48171 -1.6401948
10.48271 -1.6864807999999998
10.48371 -1.7325789
10.48471 -1.7784768999999998
10.48571 -1.8241614
10.48671 -1.8696214999999998
10.48771 -1.9148529
10.48871 -1.959857
10.48971 -2.0046391
10.49071 -2.0492036000000002
10.49171 -2.0935502
10.49271 -2.137672
10.49371 -2.1815572
10.49471 -2.2251921
10.49571 -2.2685662
10.49671 -2.3116751
10.49771 -2.3545202
10.49871 -2.397107
10.49971 -2.4394402
10.50071 -2.4815202000000003
10.50171 -2.5233405
10.50271 -2.5648896
10.50371 -2.6061544
10.50471 -2.6471248
10.50571 -2.6877967999999997
10.50671 -2.728173
10.50771 -2.7682589
10.50871 -2.8080597999999997
10.50971 -2.847576
10.51071 -2.8868012
10.51171 -2.9257238
10.51271 -2.9643301
10.51371 -3.0026099
10.51471 -3.0405585
10.51571 -3.0781783
10.51671 -3.1154754
10.51771 -3.1524554000000005
10.51871 -3.1891197000000004
10.51971 -3.2254629
10.52071 -3.2614741
10.52171 -3.2971412
10.52271 -3.3324551000000002
10.52371 -3.3674117000000003
10.52471 -3.4020137
10.52571 -3.436267
10.52671 -3.4701768
10.52771 -3.5037436
10.52871 -3.5369604999999997
10.52971 -3.5698160999999997
10.53071 -3.6022972
10.53171 -3.6343947
10.53271 -3.6661054999999996
10.53371 -3.697433
10.53471 -3.7283842
10.53571 -3.7589662
10.53671 -3.7891809
10.53771 -3.8190238
10.53871 -3.8484849000000003
10.53971 -3.8775533
10.54071 -3.9062202
10.54171 -3.9344825
10.54271 -3.9623428
10.54371 -3.9898071
10.54471 -4.0168803
10.54571 -4.043562
10.54671 -4.069846500000001
10.54771 -4.0957235
10.54871 -4.1211817
10.54971 -4.1462131
10.55071 -4.1708164
10.55171 -4.1949961
10.55271 -4.2187598
10.55371 -4.2421147
10.55471 -4.2650633000000004
10.55571 -4.2876005
10.55671 -4.3097167999999995
10.55771 -4.3314014
10.55871 -4.352645900000001
10.55971 -4.373448
10.56071 -4.3938108
10.56171 -4.4137407
10.56271 -4.433243
10.56371 -4.4523187
10.56471 -4.4709634
10.56571 -4.4891682
10.56671 -4.5069244
10.56771 -4.5242257
10.56871 -4.541073
10.56971 -4.5574721
10.57071 -4.573430500000001
10.57171 -4.5889545
10.57271 -4.6040449
10.57371 -4.6186969
10.57471 -4.6329009999999995
10.57571 -4.6466473
10.57671 -4.659928
10.57771 -4.6727415
10.57871 -4.6850923
10.57971 -4.6969867999999995
10.58071 -4.7084313
10.58171 -4.7194272
10.58271 -4.7299717
10.58371 -4.7400575
10.58471 -4.7496773
10.58571 -4.7588278
10.58671 -4.7675107
10.58771 -4.775732
10.58871 -4.7834996
10.58971 -4.7908197999999995
10.59071 -4.797693
10.59171 -4.8041139
10.59271 -4.8100736
10.59371 -4.8155639
10.59471 -4.820579700000001
10.59571 -4.8251215
10.59671 -4.8291951
10.59771 -4.832807900000001
10.59871 -4.8359659
10.59971 -4.8386697
10.60071 -4.840916
10.60171 -4.8426978
10.60271 -4.8440095
10.60371 -4.844848799999999
10.60471 -4.8452184
10.60571 -4.845125599999999
10.60671 -4.8445787
10.60771 -4.8435826
10.60871 -4.8421379
10.60971 -4.8402406000000004
10.61071 -4.837884
10.61171 -4.8350621
10.61271 -4.8317734
10.61371 -4.8280213000000005
10.61471 -4.8238128
10.61571 -4.8191555
10.61671 -4.8140533
10.61771 -4.8085056
10.61871 -4.8025079
10.61971 -4.7960531
10.62071 -4.789136699999999
10.62171 -4.781758
10.62271 -4.7739215
10.62371 -4.765635700000001
10.62471 -4.7569085
10.62571 -4.7477446
10.62671 -4.7381449
10.62771 -4.7281057
10.62871 -4.7176223
10.62971 -4.706692299999999
10.63071 -4.6953179
10.63171 -4.6835046
10.63271 -4.6712611
10.63371 -4.6585944
10.63471 -4.645507
10.63571 -4.6319965
10.63671 -4.6180572
10.63771 -4.6036836
10.63871 -4.5888726
10.63971 -4.5736257
10.64071 -4.55795
10.64171 -4.5418546
10.64271 -4.5253463
10.64371 -4.508429
10.64471 -4.4911012
10.64571 -4.4733588
10.64671 -4.4551987
10.64771 -4.4366207
10.64871 -4.417629499999999
10.64971 -4.3982331
10.65071 -4.378440599999999
10.65171 -4.3582581000000005
10.65271 -4.3376878
10.65371 -4.3167267
10.65471 -4.29537
10.65571 -4.2736135
10.65671 -4.251458100000001
10.65771 -4.2289093
10.65871 -4.2059764
10.65971 -4.1826699000000005
10.66071 -4.1589964
10.66171 -4.1349575
10.66271 -4.110549799999999
10.66371 -4.0857688
10.66471 -4.0606108
10.66571 -4.0350769
10.66671 -4.0091734
10.66771 -3.9829098
10.66871 -3.9562952
10.66971 -3.9293356
10.67071 -3.9020322000000003
10.67171 -3.8743805
10.67271 -3.846376
10.67371 -3.8180165
10.67471 -3.7893057
10.67571 -3.7602525
10.67671 -3.7308692999999997
10.67771 -3.7011676000000002
10.67871 -3.6711533
10.67971 -3.6408268
10.68071 -3.6101833
10.68171 -3.5792171999999995
10.68271 -3.5479259
10.68371 -3.5163127000000003
10.68471 -3.484387
10.68571 -3.4521602
10.68671 -3.4196425
10.68771 -3.3868384000000002
10.68871 -3.3537466
10.68971 -3.3203617
10.69071 -3.2866787
10.69171 -3.2526970000000004
10.69271 -3.2184228000000004
10.69371 -3.1838678000000002
10.69471 -3.1490456
10.69571 -3.113967
10.69671 -3.0786369000000002
10.69771 -3.0430535
10.69871 -3.007211
10.69971 -2.9711043
10.70071 -2.9347332
10.70171 -2.8981041
10.70271 -2.8612288
10.70371 -2.8241204
10.70471 -2.7867889
10.70571 -2.7492372
10.70671 -2.711462
10.70771 -2.6734568
10.70871 -2.6352167
10.70971 -2.5967425
10.71071 -2.5580425
10.71171 -2.5191305
10.71271 -2.4800207000000003
10.71371 -2.4407232
10.71471 -2.4012411
10.71571 -2.3615712
10.71671 -2.3217069
10.71771 -2.2816442
10.71871 -2.2413854
10.71971 -2.2009395
10.72071 -2.160321
10.72171 -2.1195443000000003
10.72271 -2.0786187000000003
10.72371 -2.0375457
10.72471 -1.9963202999999998
10.72571 -1.9549349
10.72671 -1.9133849
10.72771 -1.8716726
10.72871 -1.8298082
10.72971 -1.7878069
10.73071 -1.7456833
10.73171 -1.7034464999999999
10.73271 -1.6610982
10.73371 -1.6186329
10.73471 -1.5760439000000002
10.73571 -1.5333273
10.73671 -1.4904872
10.73771 -1.4475350999999999
10.73871 -1.4044874
10.73971 -1.3613591
10.74071 -1.3181587
10.74171 -1.2748862
10.74271 -1.2315347
10.74371 -1.1880958000000001
10.74471 -1.1445653
10.74571 -1.1009473
10.74671 -1.0572541
10.74771 -1.0135021
10.74871 -0.9697062
10.74971 -0.9258746199999999
10.75071 -0.8820068999999999
10.75171 -0.8380963499999999
10.75271 -0.7941352199999999
10.75371 -0.75012087
10.75471 -0.70605902
10.75571 -0.6619634099999999
10.75671 -0.6178516000000001
10.75771 -0.57373852
10.75871 -0.52963137
10.75971 -0.48552821
10.76071 -0.44142059
10.76171 -0.39729950999999997
10.76271 -0.35316143
10.76371 -0.30901185
10.76471 -0.26486462
10.76571 -0.22073721
10.76671 -0.17664423999999998
10.76771 -0.13259248
10.76871 -0.088579633
10.76971 -0.044597738000000005
10.77071 -0.00063889888
10.77171 0.04329861
10.77271 0.087207241
10.77371 0.13107173
10.77471 0.17487421
10.77571 0.21860066
10.77671 0.26224569999999997
10.77771 0.30581325
10.77871 0.34931295
10.77971 0.39275391000000004
10.78071 0.43613827000000005
10.78171 0.47945868999999997
10.78271 0.52269991
10.78371 0.56584417
10.78471 0.60887788
10.78571 0.65179574
10.78671 0.69460156
10.78771 0.7373042399999999
10.78871 0.77991141
10.78971 0.82242358
10.79071 0.8648319200000001
10.79171 0.90712029
10.79271 0.94927121
10.79371 0.99127218
10.79471 1.0331199
10.79571 1.0748199999999999
10.79671 1.1163829
10.79771 1.157817
10.79871 1.199123
10.79971 1.2402919000000001
10.80071 1.2813075
10.80171 1.3221525
10.80271 1.3628145
10.80371 1.4032906
10.80471 1.4435866
10.80571 1.4837123
10.80671 1.5236753
10.80771 1.5634749
10.80871 1.6031014
10.80971 1.6425382
10.81071 1.6817687000000001
10.81171 1.7207819999999998
10.81271 1.7595768
10.81371 1.7981598
10.81471 1.8365415
10.81571 1.8747289
10.81671 1.9127208999999998
10.81771 1.9505070999999998
10.81871 1.9880711999999998
10.81971 2.0253970999999997
10.82071 2.0624749
10.82171 2.0993044999999997
10.82271 2.1358937
10.82371 2.1722531
10.82471 2.2083893
10.82571 2.2443011
10.82671 2.2799773
10.82771 2.3154018
10.82871 2.3505591
10.82971 2.3854403
10.83071 2.4200458
10.83171 2.4543836999999997
10.83271 2.4884639
10.83371 2.5222924
10.83471 2.5558662
10.83571 2.5891744
10.83671 2.6222013
10.83771 2.6549329999999998
10.83871 2.687363
10.83971 2.7194932
10.84071 2.7513323
10.84171 2.7828901999999998
10.84271 2.8141715
10.84371 2.8451724
10.84471 2.8758811
10.84571 2.9062819
10.84671 2.9363612
10.84771 2.9661132
10.84871 2.9955408
10.84971 3.0246532
10.85071 3.0534603000000002
10.85171 3.0819669000000003
10.85271 3.1101696000000003
10.85371 3.1380571
10.85471 3.1656161000000003
10.85571 3.1928349000000003
10.85671 3.2197099
10.85771 3.2462444
10.85871 3.2724474000000003
10.85971 3.2983258
10.86071 3.3238824
10.86171 3.3491105
10.86271 3.3739977
10.86371 3.3985297999999995
10.86471 3.4226973000000003
10.86571 3.4464978
10.86671 3.4699377000000005
10.86771 3.4930274
10.86871 3.5157762000000004
10.86971 3.5381883000000003
10.87071 3.5602592000000004
10.87171 3.5819780000000003
10.87271 3.6033329000000003
10.87371 3.6243148000000005
10.87471 3.6449219999999998
10.87571 3.6651588999999998
10.87671 3.6850329
10.87771 3.7045494
10.87871 3.7237078
10.87971 3.7425004
10.88071 3.7609155999999997
10.88171 3.7789423
10.88271 3.7965748
10.88371 3.8138155
10.88471 3.8306732
10.88571 3.8471591
10.88671 3.8632809999999997
10.88771 3.8790405
10.88871 3.8944311000000003
10.88971 3.9094417999999997
10.89071 3.9240621000000004
10.89171 3.9382856
10.89271 3.9521132
10.89371 3.9655507
10.89471 3.9786045
10.89571 3.9912783
10.89671 4.0035699000000005
10.89771 4.0154718
10.89871 4.0269744
10.89971 4.0380709
10.90071 4.0487599
10.90171 4.0590473000000005
10.90271 4.0689431
10.90371 4.078457500000001
10.90471 4.0875960000000005
10.90571 4.096356
10.90671 4.1047297
10.90771 4.1127063
10.90871 4.1202784
10.90971 4.1274432
10.91071 4.1342046
10.91171 4.1405693
10.91271 4.1465442999999995
10.91371 4.1521318
10.91471 4.1573294
10.91571 4.162129
10.91671 4.1665226
10.91771 4.1705072
10.91871 4.174085000000001
10.91971 4.1772638
10.92071 4.1800536
10.92171 4.1824616
10.92271 4.184489
10.92371 4.1861307
10.92471 4.1873775
10.92571 4.1882206
10.92671 4.1886561
10.92771 4.188687
10.92871 4.1883208
10.92971 4.1875675
10.93071 4.1864336
10.93171 4.1849196
10.93271 4.1830219
10.93371 4.1807327
10.93471 4.1780460999999995
10.93571 4.174960400000001
10.93671 4.1714814
10.93771 4.1676179
10.93871 4.1633781
10.93971 4.1587666
10.94071 4.153781
10.94171 4.1484136
10.94271 4.1426551
10.94371 4.136499
10.94471 4.129947
10.94571 4.123006
10.94671 4.1156881
10.94771 4.1080035
10.94871 4.0999588
10.94971 4.0915526
10.95071 4.0827785
10.95171 4.0736284
10.95271 4.064098700000001
10.95371 4.0541917
10.95471 4.0439150999999995
10.95571 4.033279800000001
10.95671 4.0222942999999995
10.95771 4.010960799999999
10.95871 3.9992739
10.95971 3.9872248
10.96071 3.9748053999999997
10.96171 3.9620124
10.96271 3.9488508999999996
10.96371 3.935333
10.96471 3.9214714999999996
10.96571 3.9072771
10.96671 3.8927518
10.96771 3.8778909
10.96871 3.862685
10.96971 3.8471267000000005
10.97071 3.8312141
10.97171 3.8149528000000004
10.97271 3.7983551999999996
10.97371 3.7814333999999996
10.97471 3.7641964999999997
10.97571 3.7466448
10.97671 3.728772
10.97771 3.7105691000000003
10.97871 3.6920290000000002
10.97971 3.6731523000000004
10.98071 3.6539476
10.98171 3.6344294
10.98271 3.6146116
10.98371 3.5945017000000004
10.98471 3.574099
10.98571 3.5533953
10.98671 3.5323795
10.98771 3.511044
10.98871 3.4893899999999998
10.98971 3.4674275999999997
10.99071 3.4451719
10.99171 3.4226377
10.99271 3.3998325000000005
10.99371 3.3767559
10.99471 3.3533998
10.99571 3.3297546
10.99671 3.3058155
10.99771 3.2815862
10.99871 3.2570786999999997
10.99971 3.2323091999999995
11.00071 3.2072917
11.00171 3.1820316
11.00271 3.1565253
11.00371 3.1307619
11.00471 3.10473
11.00571 3.0784234
11.00671 3.0518468
11.00771 3.025013
11.00871 2.9979397000000003
11.00971 2.9706419
11.01071 2.9431261
11.01171 2.9153893
11.01271 2.8874218
11.01371 2.8592138
11.01471 2.8307617
11.01571 2.8020717
11.01671 2.773159
11.01771 2.7440408
11.01871 2.7147308
11.01971 2.6852328
11.02071 2.6555412
11.02171 2.6256435000000002
11.02271 2.5955288
11.02371 2.5651938999999997
11.02471 2.5346465
11.02571 2.503903
11.02671 2.4729821999999997
11.02771 2.441898
11.02871 2.4106545
11.02971 2.3792455
11.03071 2.3476595
11.03171 2.3158868999999997
11.03271 2.2839257
11.03371 2.2517852
11.03471 2.2194822999999997
11.03571 2.1870354
11.03671 2.1544568
11.03771 2.1217484
11.03871 2.0889023
11.03971 2.0559059
11.04071 2.0227496
11.04171 1.9894332000000001
11.04271 1.955968
11.04371 1.9223727
11.04471 1.888667
11.04571 1.8548638
11.04671 1.8209646
11.04771 1.7869608
11.04871 1.7528398
11.04971 1.7185917
11.05071 1.6842168000000002
11.05171 1.649726
11.05271 1.615138
11.05371 1.5804708
11.05471 1.5457353999999999
11.05571 1.5109313
11.05671 1.4760485
11.05771 1.4410741
11.05871 1.406
11.05971 1.370829
11.06071 1.335575
11.06171 1.3002586999999999
11.06271 1.2648994
11.06371 1.2295078
11.06471 1.1940829
11.06571 1.1586136
11.06671 1.1230866000000002
11.06771 1.0874937
11.06871 1.0518376
11.06971 1.0161318000000001
11.07071 0.9803961
11.07171 0.9446484999999999
11.07271 0.90889828
11.07371 0.8731429500000001
11.07471 0.8373715
11.07571 0.80157118
11.07671 0.76573556
11.07771 0.7298694
11.07871 0.69398819
11.07971 0.65811272
11.08071 0.62226062
11.08171 0.58643986
11.08271 0.55064638
11.08371 0.51486767
11.08471 0.47909030999999996
11.08571 0.44330778
11.08671 0.40752510999999997
11.08771 0.37175810000000004
11.08871 0.33602745
11.08971 0.30035055
11.09071 0.26473501
11.09171 0.2291769
11.09271 0.19366434
11.09371 0.15818505
11.09471 0.12273408
11.09571 0.08731783600000001
11.09671 0.051952624999999995
11.09771 0.016658398
11.09871 -0.018549267
11.09971 -0.053665182000000006
11.10071 -0.088695541
11.10171 -0.12365348999999999
11.10271 -0.15855157
11.10371 -0.19339394000000001
11.10471 -0.22817294
11.10571 -0.26287099
11.10671 -0.29746733999999997
11.10771 -0.33194614
11.10871 -0.36630218000000003
11.10971 -0.40054158
11.11071 -0.43467712000000003
11.11171 -0.46872036
11.11271 -0.5026747899999999
11.11371 -0.5365327
11.11471 -0.57027759
11.11571 -0.60389061
11.11671 -0.6373580999999999
11.11771 -0.670677
11.11871 -0.70385472
11.11971 -0.7369041
11.12071 -0.76983576
11.12171 -0.8026515099999999
11.12271 -0.83534205
11.12371 -0.8678895400000001
11.12471 -0.90027479
11.12571 -0.93248477
11.12671 -0.96451743
11.12771 -0.99638104
11.12871 -1.0280891
11.12971 -1.0596526
11.13071 -1.0910734
11.13171 -1.1223425
11.13271 -1.1534432000000001
11.13371 -1.1843575
11.13471 -1.2150737
11.13571 -1.2455901999999999
11.13671 -1.2759152
11.13771 -1.3060606000000001
11.13871 -1.3360351
11.13971 -1.3658386999999999
11.14071 -1.3954606
11.14171 -1.4248839
11.14271 -1.4540917
11.14371 -1.4830746000000001
11.14471 -1.5118333
11.14571 -1.5403778
11.14671 -1.5687214
11.14771 -1.5968733
11.14871 -1.6248332
11.14971 -1.6525908999999999
11.15071 -1.6801294000000002
11.15171 -1.7074323999999999
11.15271 -1.7344909
11.15371 -1.7613055
11.15471 -1.7878851
11.15571 -1.8142410000000002
11.15671 -1.8403804
11.15771 -1.8663015
11.15871 -1.8919934999999999
11.15971 -1.9174408
11.16071 -1.9426292
11.16171 -1.9675521000000002
11.16271 -1.9922125999999998
11.16371 -2.0166212999999997
11.16471 -2.04079
11.16571 -2.0647256
11.16671 -2.0884257
11.16771 -2.1118794
11.16871 -2.135071
11.16971 -2.1579869
11.17071 -2.1806208000000002
11.17171 -2.2029756000000003
11.17271 -2.2250609
11.17371 -2.2468876
11.17471 -2.2684613
11.17571 -2.2897789
11.17671 -2.3108296
11.17771 -2.3315987
11.17871 -2.3520742
11.17971 -2.3722516
11.18071 -2.3921356
11.18171 -2.4117362
11.18271 -2.4310639
11.18371 -2.4501236
11.18471 -2.4689117
11.18571 -2.4874177
11.18671 -2.5056278
11.18771 -2.5235317999999998
11.18871 -2.5411267
11.18971 -2.5584182
11.19071 -2.5754167000000003
11.19171 -2.5921319
11.19271 -2.6085677
11.19371 -2.6247194
11.19471 -2.6405761
11.19571 -2.6561242999999997
11.19671 -2.6713543
11.19771 -2.6862634
11.19871 -2.7008574
11.19971 -2.7151462
11.20071 -2.7291385000000004
11.20171 -2.7428379
11.20271 -2.7562402
11.20371 -2.7693354
11.20471 -2.7821122
11.20571 -2.7945636
11.20671 -2.8066896
11.20771 -2.8184972999999998
11.20871 -2.8299966999999997
11.20971 -2.841196
11.21071 -2.8520973
11.21171 -2.862695
11.21271 -2.8729785
11.21371 -2.8829366
11.21471 -2.8925622
11.21571 -2.9018549
11.21671 -2.9108213000000003
11.21771 -2.9194705
11.21871 -2.9278103
11.21971 -2.9358428
11.22071 -2.9435631
11.22171 -2.9509624000000003
11.22271 -2.9580322999999997
11.22371 -2.9647682
11.22471 -2.9711721
11.22571 -2.9772514
11.22671 -2.9830156
11.22771 -2.9884713
11.22871 -2.9936192999999998
11.22971 -2.9984542999999997
11.23071 -3.0029675
11.23171 -3.0071503
11.23271 -3.0109989
11.23371 -3.0145155
11.23471 -3.0177074000000004
11.23571 -3.0205829
11.23671 -3.0231478
11.23771 -3.0254021
11.23871 -3.027341
11.23971 -3.0289566
11.24071 -3.0302426000000002
11.24171 -3.0311968
11.24271 -3.0318226999999998
11.24371 -3.0321274
11.24471 -3.0321190000000002
11.24571 -3.0318022
11.24671 -3.0311767
11.24771 -3.0302377
11.24871 -3.0289784
11.24971 -3.0273934999999996
11.25071 -3.0254822
11.25171 -3.0232485
11.25271 -3.0206996999999998
11.25371 -3.017843
11.25471 -3.014682
11.25571 -3.0112162000000002
11.25671 -3.0074408
11.25771 -3.0033499000000003
11.25871 -2.9989397
11.25971 -2.9942101
11.26071 -2.9891657
11.26171 -2.9838134999999997
11.26271 -2.97816
11.26371 -2.9722087
11.26471 -2.9659582
11.26571 -2.9594044999999998
11.26671 -2.9525427
11.26771 -2.94537
11.26871 -2.9378878
11.26971 -2.9301012
11.27071 -2.9220175
11.27171 -2.9136427
11.27271 -2.9049796999999997
11.27371 -2.8960276
11.27471 -2.8867828
11.27571 -2.8772414
11.27671 -2.8674023
11.27771 -2.8572679
11.27871 -2.8468432
11.27971 -2.836135
11.28071 -2.825148
11.28171 -2.8138839
11.28271 -2.8023401
11.28371 -2.7905131
11.28471 -2.7783994
11.28571 -2.7659986
11.28671 -2.7533136
11.28771 -2.7403502
11.28871 -2.727115
11.28971 -2.7136127
11.29071 -2.6998451
11.29171 -2.6858116
11.29271 -2.67151
11.29371 -2.6569391
11.29471 -2.6421005
11.29571 -2.6269982
11.29671 -2.6116384
11.29771 -2.5960265
11.29871 -2.5801655
11.29971 -2.5640555
11.30071 -2.5476946
11.30171 -2.5310799
11.30271 -2.5142103
11.30371 -2.4970872
11.30471 -2.4797149000000003
11.30571 -2.4620989
11.30671 -2.4442447
11.30771 -2.4261557
11.30871 -2.4078326
11.30971 -2.3892745
11.31071 -2.3704808
11.31171 -2.3514521999999998
11.31271 -2.3321923
11.31371 -2.312706
11.31471 -2.2929994
11.31571 -2.2730772999999997
11.31671 -2.2529418
11.31771 -2.2325922
11.31871 -2.2120269
11.31971 -2.1912448
11.32071 -2.1702467999999997
11.32171 -2.1490367
11.32271 -2.1276198
11.32371 -2.1060019999999997
11.32471 -2.0841872
11.32571 -2.0621773
11.32671 -2.0399718
11.32771 -2.0175699
11.32871 -1.9949716
11.32971 -1.9721791
11.33071 -1.9491973999999999
11.33171 -1.9260326
11.33271 -1.9026903000000002
11.33371 -1.8791738999999998
11.33471 -1.8554848
11.33571 -1.8316222
11.33671 -1.8075857000000002
11.33771 -1.7833754
11.33871 -1.7589942
11.33971 -1.7344471000000001
11.34071 -1.7097402000000002
11.34171 -1.6848786
11.34271 -1.6598651
11.34371 -1.6347003999999998
11.34471 -1.6093835
11.34571 -1.5839136999999999
11.34671 -1.5582921
11.34771 -1.5325224
11.34871 -1.5066105
11.34971 -1.4805627
11.35071 -1.4543842
11.35171 -1.4280775
11.35271 -1.4016431
11.35371 -1.37508
11.35471 -1.348388
11.35571 -1.3215691
11.35671 -1.2946273
11.35771 -1.2675687999999998
11.35871 -1.2403997
11.35971 -1.2131245000000002
11.36071 -1.1857454
11.36171 -1.1582621
11.36271 -1.1306739
11.36371 -1.1029807
11.36471 -1.0751848
11.36571 -1.0472913
11.36671 -1.0193067
11.36771 -0.99123726
11.36871 -0.9630875699999999
11.36971 -0.93485927
11.37071 -0.90655209
11.37171 -0.8781650999999999
11.37271 -0.8496984799999999
11.37371 -0.82115522
11.37471 -0.7925404199999999
11.37571 -0.76386067
11.37671 -0.73512192
11.37771 -0.70632789
11.37871 -0.6774796599999999
11.37971 -0.64857649
11.38071 -0.61961729
11.38171 -0.59060254
11.38271 -0.5615355
11.38371 -0.5324217
11.38471 -0.50326786
11.38571 -0.47407993
11.38671 -0.44486164
11.38771 -0.4156142
11.38871 -0.38633707
11.38971 -0.35702976999999997
11.39071 -0.32769353
11.39171 -0.29833202999999997
11.39271 -0.26895113
11.39371 -0.23955747
11.39471 -0.21015650000000002
11.39571 -0.18075126
11.39671 -0.15134215
11.39771 -0.12192795
11.39871 -0.092507538
11.39971 -0.06308174899999999
11.40071 -0.033654028
11.40171 -0.0042299787
11.40271 0.025183932
11.40371 0.054582226
11.40471 0.08396161099999999
11.40571 0.11332115000000001
11.40671 0.14266128
11.40771 0.171982
11.40871 0.20128138999999998
11.40971 0.23055524
11.41071 0.25979748
11.41171 0.28900187
11.41271 0.31816352
11.41371 0.34728001
11.41471 0.37635135999999997
11.41571 0.40537887
11.41671 0.43436335000000004
11.41771 0.46330360000000004
11.41871 0.49219597
11.41971 0.52103475
11.42071 0.5498135900000001
11.42171 0.57852743
11.42271 0.60717319
11.42371 0.63575022
11.42471 0.6642589299999999
11.42571 0.69269948
11.42671 0.72107031
11.42771 0.74936785
11.42871 0.77758688
11.42971 0.8057218999999999
11.43071 0.83376868
11.43171 0.86172521
11.43271 0.8895915000000001
11.43371 0.91736848
11.43471 0.9450564200000001
11.43571 0.97265355
11.43671 1.0001559
11.43771 1.0275575000000001
11.43871 1.0548525
11.43971 1.0820355
11.44071 1.109104
11.44171 1.1360572
11.44271 1.1628958
11.44371 1.1896207
11.44471 1.2162312
11.44571 1.2427245
11.44671 1.2690965
11.44771 1.2953423
11.44871 1.321458
11.44971 1.3474412999999998
11.45071 1.3732916
11.45171 1.3990094
11.45271 1.4245948
11.45371 1.4500462
11.45471 1.4753601
11.45571 1.5005313
11.45671 1.5255543
11.45771 1.5504246
11.45871 1.575139
11.45971 1.5996974000000002
11.46071 1.6241005
11.46171 1.6483497
11.46271 1.6724452
11.46371 1.6963854
11.46471 1.7201666
11.46571 1.7437838
11.46671 1.7672328000000002
11.46771 1.7905105000000001
11.46871 1.8136158999999998
11.46971 1.8365489
11.47071 1.8593103
11.47171 1.8818998999999998
11.47271 1.9043154999999998
11.47371 1.9265536
11.47471 1.9486093999999998
11.47571 1.9704784999999998
11.47671 1.9921578
11.47771 2.0136468
11.47871 2.0349462
11.47971 2.0560574000000003
11.48071 2.0769811999999996
11.48171 2.0977166
11.48271 2.1182597000000003
11.48371 2.1386057
11.48471 2.1587497
11.48571 2.178688
11.48671 2.1984195
11.48771 2.2179455
11.48871 2.2372678
11.48971 2.2563880000000003
11.49071 2.275306
11.49171 2.2940192
11.49271 2.3125237
11.49371 2.3308149
11.49471 2.3488889
11.49571 2.3667442
11.49671 2.3843812
11.49771 2.4018012
11.49871 2.4190053
11.49971 2.435993
11.50071 2.4527609
11.50171 2.4693046
11.50271 2.4856187
11.50371 2.5016999
11.50471 2.5175471000000003
11.50571 2.5331622
11.50671 2.5485493000000004
11.50771 2.5637124
11.50871 2.5786525
11.50971 2.5933683
11.51071 2.6078555999999997
11.51171 2.6221087
11.51271 2.6361231
11.51371 2.649896
11.51471 2.6634278
11.51571 2.6767203999999998
11.51671 2.6897764
11.51771 2.7025962
11.51871 2.7151778
11.51971 2.7275167
11.52071 2.7396077
11.52171 2.7514471
11.52271 2.7630338
11.52371 2.774371
11.52471 2.7854634
11.52571 2.7963165
11.52671 2.8069327
11.52771 2.8173111
11.52871 2.8274471
11.52971 2.8373342
11.53071 2.8469667
11.53171 2.8563417
11.53271 2.8654603
11.53371 2.8743260999999998
11.53471 2.8829433
11.53571 2.891314
11.53671 2.899437
11.53771 2.9073082
11.53871 2.9149214
11.53971 2.9222721
11.54071 2.9293592999999998
11.54171 2.9361857000000002
11.54271 2.9427577
11.54371 2.9490812
11.54471 2.9551599
11.54571 2.9609933
11.54671 2.9665764
11.54771 2.9719021000000003
11.54871 2.9769644
11.54971 2.9817609
11.55071 2.986294
11.55171 2.9905694
11.55271 2.9945934
11.55371 2.9983701000000003
11.55471 3.0018985000000002
11.55571 3.0051736
11.55671 3.0081881
11.55771 3.0109363
11.55871 3.013416
11.55971 3.0156309
11.56071 3.0175881
11.56171 3.0192954000000003
11.56271 3.0207576
11.56371 3.0219741
11.56471 3.0229395
11.56571 3.0236458
11.56671 3.0240871
11.56771 3.0242617999999997
11.56871 3.0241740999999998
11.56971 3.0238323
11.57071 3.023245
11.57171 3.0224172
11.57271 3.0213485
11.57371 3.0200327
11.57471 3.0184613999999996
11.57571 3.016628
11.57671 3.0145312
11.57771 3.0121757
11.57871 3.0095701999999998
11.57971 3.0067239
11.58071 3.0036414000000002
11.58171 3.0003216
11.58271 2.9967574
11.58371 2.9929396
11.58471 2.9888611
11.58571 2.9845208000000003
11.58671 2.9799242
11.58771 2.9750815
11.58871 2.9700026
11.58971 2.9646933
11.59071 2.9591529
11.59171 2.9533747999999997
11.59271 2.9473504
11.59371 2.9410737
11.59471 2.9345451000000002
11.59571 2.9277721
11.59671 2.9207662
11.59771 2.9135374
11.59871 2.9060911
11.59971 2.8984245
11.60071 2.8905289
11.60171 2.8823938
11.60271 2.8740119
11.60371 2.8653828
11.60471 2.8565134999999997
11.60571 2.847415
11.60671 2.8380979
11.60771 2.8285675
11.60871 2.8188212
11.60971 2.8088517
11.61071 2.7986502
11.61171 2.7882118
11.61271 2.777539
11.61371 2.7666412
11.61471 2.7555315
11.61571 2.7442208
11.61671 2.7327137
11.61771 2.7210068
11.61871 2.7090905
11.61971 2.6969543
11.62071 2.6845915000000002
11.62171 2.6720038
11.62271 2.6591999
11.62371 2.6461929
11.62471 2.6329938
11.62571 2.6196074
11.62671 2.6060302
11.62771 2.5922533000000003
11.62871 2.5782673
11.62971 2.5640671999999998
11.63071 2.5496567000000003
11.63171 2.5350461
11.63271 2.5202492
11.63371 2.5052768999999997
11.63471 2.490133
11.63571 2.4748124
11.63671 2.4593042
11.63771 2.443598
11.63871 2.427689
11.63971 2.411581
11.64071 2.3952859
11.64171 2.3788186
11.64271 2.3621909
11.64371 2.3454070000000002
11.64471 2.3284623
11.64571 2.3113465
11.64671 2.2940496
11.64771 2.2765676
11.64871 2.2589047
11.64971 2.2410728
11.65071 2.2230862
11.65171 2.2049552
11.65271 2.1866819
11.65371 2.16826
11.65471 2.1496778
11.65571 2.1309253
11.65671 2.1119988999999997
11.65771 2.0929057
11.65871 2.0736599
11.65971 2.054278
11.66071 2.0347718
11.66171 2.015144
11.66271 1.9953879
11.66371 1.9754918
11.66471 1.9554453
11.66571 1.9352452999999998
11.66671 1.9148979
11.66771 1.8944168000000001
11.66871 1.8738165000000002
11.66971 1.8531066999999999
11.67071 1.8322878
11.67171 1.8113514000000002
11.67271 1.7902859
11.67371 1.7690819
11.67471 1.7477386000000001
11.67571 1.7262653
11.67671 1.7046779
11.67771 1.6829936
11.67871 1.6612226
11.67971 1.6393652
11.68071 1.6174126
11.68171 1.5953515
11.68271 1.5731716999999998
11.68371 1.5508716
11.68471 1.5284598
11.68571 1.5059513
11.68671 1.4833616
11.68771 1.4606997
11.68871 1.4379648
11.68971 1.4151475
11.69071 1.3922362000000001
11.69171 1.3692227
11.69271 1.3461089000000002
11.69371 1.3229062999999999
11.69471 1.2996322
11.69571 1.2763024
11.69671 1.2529246
11.69771 1.2294954
11.69871 1.2060031
11.69971 1.1824335
11.70071 1.1587771
11.70171 1.1350346
11.70271 1.1112172
11.70371 1.0873420999999999
11.70471 1.063425
11.70571 1.0394741
11.70671 1.0154874
11.70771 0.9914550899999999
11.70871 0.96736588
11.70971 0.9432139799999999
11.71071 0.91900332
11.71171 0.8947472099999999
11.71271 0.8704627899999999
11.71371 0.8461643
11.71471 0.8218566
11.71571 0.7975337100000001
11.71671 0.7731817200000001
11.71771 0.74878647
11.71871 0.7243404600000001
11.71971 0.69984738
11.72071 0.67532086
11.72171 0.65077911
11.72271 0.6262375
11.72371 0.6017023699999999
11.72471 0.57716947
11.72571 0.5526274400000001
11.72671 0.52806474
11.72771 0.50347643
11.72871 0.47886772
11.72971 0.45425245
11.73071 0.42964737000000003
11.73171 0.40506455
11.73271 0.38050648000000004
11.73371 0.35596525
11.73471 0.33142695
11.73571 0.30687918999999997
11.73671 0.28231796000000003
11.73771 0.25775055
11.73871 0.23319341999999998
11.73971 0.20866563999999999
11.74071 0.18418119
11.74171 0.15974371
11.74271 0.13534599
11.74371 0.11097463
11.74471 0.086617476
11.74571 0.062270265000000005
11.74671 0.037939227
11.74771 0.013638735999999999
11.74871 -0.010615128
11.74971 -0.034811953
11.75071 -0.058951153
11.75171 -0.083041511
11.75271 -0.10709600999999999
11.75371 -0.13112443
11.75471 -0.1551274
11.75571 -0.17909455
11.75671 -0.20300825
11.75771 -0.22685054999999998
11.75871 -0.25061057
11.75971 -0.27428861
11.76071 -0.29789512
11.76171 -0.32144508
11.76271 -0.34495017
11.76371 -0.36841286
11.76471 -0.39182487
11.76571 -0.41517066
11.76671 -0.4384343
11.76771 -0.4616065
11.76871 -0.48468783000000004
11.76971 -0.50768745
11.77071 -0.53061727
11.77171 -0.55348482
11.77271 -0.5762882500000001
11.77371 -0.59901592
11.77471 -0.6216506
11.77571 -0.64417687
11.77671 -0.6665876599999999
11.77771 -0.68888692
11.77871 -0.71108728
11.77971 -0.73320353
11.78071 -0.75524524
11.78171 -0.77721174
11.78271 -0.79909181
11.78371 -0.82086865
11.78471 -0.84252693
11.78571 -0.8640592
11.78671 -0.88546854
11.78771 -0.90676555
11.78871 -0.9279624599999999
11.78971 -0.94906595
11.79071 -0.9700731400000001
11.79171 -0.9909723
11.79271 -1.0117477
11.79371 -1.0323868999999999
11.79471 -1.0528862
11.79571 -1.0732515999999999
11.79671 -1.0934959
11.79771 -1.1136317
11.79871 -1.1336644
11.79971 -1.153589
11.80071 -1.1733915
11.80171 -1.1930542
11.80271 -1.2125637999999999
11.80371 -1.231916
11.80471 -1.251117
11.80571 -1.2701795999999999
11.80671 -1.2891167000000001
11.80771 -1.307934
11.80871 -1.3266278
11.80971 -1.3451868
11.81071 -1.3635964
11.81171 -1.3818466999999999
11.81271 -1.3999362
11.81371 -1.4178723
11.81471 -1.4356665
11.81571 -1.4533285999999999
11.81671 -1.47086
11.81771 -1.4882526999999999
11.81871 -1.5054916
11.81971 -1.5225607
11.82071 -1.5394501
11.82171 -1.5561597999999999
11.82271 -1.5726993000000002
11.82371 -1.5890827
11.82471 -1.605322
11.82571 -1.6214209
11.82671 -1.6373735
11.82771 -1.6531674
11.82871 -1.6687887
11.82971 -1.6842293000000002
11.83071 -1.6994894
11.83171 -1.7145772
11.83271 -1.7295033000000002
11.83371 -1.7442752
11.83471 -1.7588922999999999
11.83571 -1.7733453
11.83671 -1.7876202
11.83771 -1.8017041
11.83871 -1.8155914
11.83971 -1.8292859000000001
11.84071 -1.8427995999999998
11.84171 -1.8561459999999999
11.84271 -1.8693340999999999
11.84371 -1.8823638999999999
11.84471 -1.8952265
11.84571 -1.9079080000000002
11.84671 -1.9203955000000001
11.84771 -1.9326831999999998
11.84871 -1.9447740000000002
11.84971 -1.9566771
11.85071 -1.9684032
11.85171 -1.9799586
11.85271 -1.9913413000000002
11.85371 -2.0025418999999998
11.85471 -2.0135483
11.85571 -2.0243509
11.85671 -2.0349484
11.85771 -2.0453474
11.85871 -2.0555601
11.85971 -2.0655977
11.86071 -2.0754654
11.86171 -2.0851591999999997
11.86271 -2.0946672
11.86371 -2.1039754
11.86471 -2.1130733
11.86571 -2.1219585
11.86671 -2.1306373
11.86771 -2.1391211
11.86871 -2.1474205
11.86971 -2.1555403
11.87071 -2.1634769
11.87171 -2.1712203999999997
11.87271 -2.1787602
11.87371 -2.1860899
11.87471 -2.1932107999999997
11.87571 -2.2001313000000002
11.87671 -2.2068625
11.87771 -2.2134129
11.87871 -2.2197835
11.87971 -2.2259671
11.88071 -2.2319509
11.88171 -2.2377221
11.88271 -2.2432743
11.88371 -2.2486094000000003
11.88471 -2.2537374999999997
11.88571 -2.2586713
11.88671 -2.2634203
11.88771 -2.2679867
11.88871 -2.2723647
11.88971 -2.2765437
11.89071 -2.2805139
11.89171 -2.2842715
11.89271 -2.28782
11.89371 -2.2911692
11.89471 -2.2943299
11.89571 -2.2973077
11.89671 -2.3001009999999997
11.89771 -2.3026999
11.89871 -2.3050921
11.89971 -2.3072679
11.90071 -2.3092253
11.90171 -2.3109707999999998
11.90271 -2.312517
11.90371 -2.313876
11.90471 -2.3150548
11.90571 -2.3160521
11.90671 -2.316859
11.90771 -2.3174638
11.90871 -2.3178582999999997
11.90971 -2.3180412
11.91071 -2.3180191999999997
11.91171 -2.3178035
11.91271 -2.3174042
11.91371 -2.3168251
11.91471 -2.3160618
11.91571 -2.3151040000000003
11.91671 -2.3139404
11.91771 -2.3125652
11.91871 -2.3109807
11.91971 -2.309197
11.92071 -2.3072280000000003
11.92171 -2.3050845
11.92271 -2.3027698
11.92371 -2.3002781
11.92471 -2.2975979
11.92571 -2.2947172
11.92671 -2.2916295
11.92771 -2.2883369
11.92871 -2.2848492
11.92971 -2.2811797
11.93071 -2.2773376
11.93171 -2.2733247000000003
11.93271 -2.2691347
11.93371 -2.2647562999999997
11.93471 -2.2601799999999996
11.93571 -2.2554024999999998
11.93671 -2.2504294000000002
11.93771 -2.2452733
11.93871 -2.239948
11.93971 -2.2344621
11.94071 -2.2288153
11.94171 -2.2229983
11.94271 -2.2169974
11.94371 -2.2108017
11.94471 -2.2044079
11.94571 -2.1978229
11.94671 -2.19106
11.94771 -2.1841337999999997
11.94871 -2.1770529
11.94971 -2.1698171
11.95071 -2.1624178
11.95171 -2.1548426
11.95271 -2.1470826
11.95371 -2.1391369
11.95471 -2.1310143
11.95571 -2.1227287
11.95671 -2.114293
11.95771 -2.1057134
11.95871 -2.0969862
11.95971 -2.0880993
11.96071 -2.0790389
11.96171 -2.0697955
11.96271 -2.0603700999999996
11.96371 -2.0507736
11.96471 -2.0410223000000003
11.96571 -2.0311315
11.96671 -2.0211084
11.96771 -2.0109499
11.96871 -2.0006446
11.96971 -1.9901788
11.97071 -1.9795442
11.97171 -1.968742
11.97271 -1.9577826999999999
11.97371 -1.9466817
11.97471 -1.9354519000000001
11.97571 -1.9240975
11.97671 -1.9126127
11.97771 -1.9009842999999997
11.97871 -1.8891988
11.97971 -1.8772498
11.98071 -1.8651419999999999
11.98171 -1.8528902999999999
11.98271 -1.8405132000000002
11.98371 -1.8280257000000002
11.98471 -1.8154322999999999
11.98571 -1.8027263000000002
11.98671 -1.789893
11.98771 -1.7769173
11.98871 -1.7637909999999999
11.98971 -1.7505178
11.99071 -1.7371109
11.99171 -1.7235873
11.99271 -1.7099598
11.99371 -1.6962318
11.99471 -1.6823952999999998
11.99571 -1.6684368
11.99671 -1.6543437
11.99771 -1.6401116
11.99871 -1.6257482
11.99971 -1.6112701999999999
12.00071 -1.5966966999999999
12.00171 -1.5820405999999998
12.00271 -1.5673032
12.00371 -1.5524737
12.00471 -1.5375351000000002
12.00571 -1.5224725
12.00671 -1.5072803
12.00771 -1.4919654
12.00871 -1.4765441000000001
12.00971 -1.4610356999999998
12.01071 -1.4454533
12.01171 -1.4297993
12.01271 -1.4140647
12.01371 -1.3982349
12.01471 -1.3822979000000002
12.01571 -1.3662511
12.01671 -1.3501038
12.01771 -1.3338733
12.01871 -1.3175775
12.01971 -1.301227
12.02071 -1.2848198
12.02171 -1.2683431
12.02271 -1.2517788
12.02371 -1.2351131
12.02471 -1.2183434
12.02571 -1.2014798
12.02671 -1.1845415
12.02771 -1.167549
12.02871 -1.1505148
12.02971 -1.1334393999999999
12.03071 -1.116312
12.03171 -1.0991169
12.03271 -1.0818421
12.03371 -1.064486
12.03471 -1.0470589000000001
12.03571 -1.0295787
12.03671 -1.0120629
12.03771 -0.99452063
12.03871 -0.97694835
12.03971 -0.95933238
12.04071 -0.9416555999999999
12.04171 -0.9239061700000001
12.04271 -0.90608411
12.04371 -0.88820225
12.04471 -0.87028118
12.04571 -0.85234074
12.04671 -0.83439155
12.04771 -0.81643127
12.04871 -0.79844659
12.04971 -0.78042047
12.05071 -0.76234103
12.05171 -0.74420776
12.05271 -0.72603244
12.05371 -0.70783398
12.05471 -0.68963012
12.05571 -0.67142951
12.05671 -0.65322835
12.05771 -0.63501294
12.05871 -0.61676712
12.05971 -0.5984807400000001
12.06071 -0.58015552
12.06171 -0.56180516
12.06271 -0.5434497699999999
12.06371 -0.5251071399999999
12.06471 -0.50678514
12.06571 -0.48847869
12.06671 -0.47017299
12.06771 -0.45185108
12.06871 -0.43350267000000003
12.06971 -0.41512945000000007
12.07071 -0.39674519
12.07171 -0.37836996
12.07271 -0.36002145999999996
12.07371 -0.34170763
12.07471 -0.32342381
12.07571 -0.30515606
12.07671 -0.28688863
12.07771 -0.26861234
12.07871 -0.25032954
12.07971 -0.23205394000000001
12.08071 -0.21380448999999999
12.08171 -0.195597
12.08271 -0.17743731999999998
12.08371 -0.15931914
12.08471 -0.14122766
12.08571 -0.12314724999999999
12.08671 -0.10506961000000001
12.08771 -0.086998608
12.08871 -0.06894927399999999
12.08971 -0.050941668
12.09071 -0.032992437
12.09171 -0.015107833000000001
12.09271 0.0027182828
12.09371 0.020500766
12.09471 0.038255192
12.09571 0.055989989999999996
12.09671 0.073701848
12.09771 0.09137683699999999
12.09871 0.10899640999999999
12.09971 0.12654553000000002
12.10071 0.14401904
12.10171 0.16142335
12.10271 0.17877253
12.10371 0.19608082000000002
12.10471 0.21335508
12.10571 0.23059072
12.10671 0.24777316000000002
12.10771 0.26488408999999996
12.10871 0.28190943
12.10971 0.29884537
12.11071 0.31569945
12.11171 0.33248650999999996
12.11271 0.34922101
12.11371 0.36590947
12.11471 0.38254687
12.11571 0.39911820000000003
12.11671 0.41560464999999996
12.11771 0.43199173999999996
12.11871 0.44827484999999995
12.11971 0.46446062999999993
12.12071 0.48056277
12.12171 0.49659493000000005
12.12271 0.51256362
12.12371 0.52846489
12.12471 0.54428582
12.12571 0.56001055
12.12671 0.57562753
12.12771 0.5911345600000001
12.12871 0.60653966
12.12971 0.6218562799999999
12.13071 0.63709663
12.13171 0.65226494
12.13271 0.66735465
12.13371 0.68235048
12.13471 0.69723465
12.13571 0.71199411
12.13671 0.7266257899999999
12.13771 0.7411371
12.13871 0.75554177
12.13971 0.7698528
12.14071 0.78407628
12.14171 0.7982081699999999
12.14271 0.8122365899999999
12.14371 0.8261470099999999
12.14471 0.83992891
12.14571 0.85358052
12.14671 0.86710872
12.14771 0.8805251700000001
12.14871 0.89383982
12.14971 0.9070554700000001
12.15071 0.9201655200000001
12.15171 0.9331563500000001
12.15271 0.9460128800000001
12.15371 0.9587251600000001
12.15471 0.97129233
12.15571 0.98372297
12.15671 0.99603022
12.15771 1.0082259
12.15871 1.0203145
12.15971 1.0322912
12.16071 1.0441438
12.16171 1.0558584
12.16271 1.0674247
12.16371 1.0788406
12.16471 1.0901123000000001
12.16571 1.10125
12.16671 1.1122626
12.16771 1.123153
12.16871 1.133916
12.16971 1.1445406999999999
12.17071 1.1550154
12.17171 1.1653331
12.17271 1.1754949000000001
12.17371 1.1855090000000001
12.17471 1.1953871
12.17571 1.2051384
12.17671 1.2147654
12.17771 1.2242621
12.17871 1.2336164
12.17971 1.242815
12.18071 1.2518489000000002
12.18171 1.2607165999999999
12.18271 1.2694239
12.18371 1.2779806
12.18471 1.2863952
12.18571 1.2946708
12.18671 1.3028038
12.18771 1.3107857
12.18871 1.3186072
12.18971 1.3262631
12.19071 1.3337545
12.19171 1.3410882000000002
12.19271 1.3482733
12.19371 1.3553166
12.19471 1.3622188
12.19571 1.3689737
12.19671 1.3755705
12.19771 1.3819984
12.19871 1.3882508999999998
12.19971 1.3943277
12.20071 1.4002356
12.20171 1.4059838
12.20271 1.4115803
12.20371 1.4170281
12.20471 1.4223239
12.20571 1.4274604
12.20671 1.4324294
12.20771 1.437226
12.20871 1.4418506
12.20971 1.4463082999999999
12.21071 1.4506062
12.21171 1.4547491
12.21271 1.4587374
12.21371 1.4625662
12.21471 1.4662272
12.21571 1.4697129
12.21671 1.4730194
12.21771 1.4761484999999999
12.21871 1.479107
12.21971 1.4819033000000001
12.22071 1.4845439999999999
12.22171 1.4870312
12.22271 1.4893615
12.22371 1.4915277
12.22471 1.4935226
12.22571 1.4953416000000002
12.22671 1.4969846
12.22771 1.4984557
12.22871 1.4997607
12.22971 1.5009039
12.23071 1.501886
12.23171 1.5027039
12.23271 1.503352
12.23371 1.5038255999999999
12.23471 1.5041228
12.23571 1.5042463000000001
12.23671 1.504202
12.23771 1.5039965
12.23871 1.5036345
12.23971 1.5031165000000002
12.24071 1.5024388
12.24171 1.5015949000000002
12.24271 1.5005784
12.24371 1.4993859
12.24471 1.4980179999999998
12.24571 1.4964786
12.24671 1.4947732
12.24771 1.4929059
12.24871 1.490878
12.24971 1.4886878
12.25071 1.4863316999999998
12.25171 1.4838066
12.25271 1.4811118
12.25371 1.4782494
12.25471 1.4752239
12.25571 1.4720399
12.25671 1.4687000000000001
12.25771 1.4652034
12.25871 1.4615466000000001
12.25971 1.4577243
12.26071 1.4537323
12.26171 1.4495689
12.26271 1.445236
12.26371 1.4407379999999999
12.26471 1.4360807999999998
12.26571 1.4312685
12.26671 1.4263029
12.26771 1.4211833
12.26871 1.4159073
12.26971 1.4104726
12.27071 1.4048786
12.27171 1.3991266
12.27271 1.3932195
12.27371 1.38716
12.27471 1.380949
12.27571 1.3745854
12.27671 1.3680661
12.27771 1.3613878
12.27871 1.3545481
12.27971 1.3475476
12.28071 1.3403893
12.28171 1.3330781999999999
12.28271 1.3256197
12.28371 1.318018
12.28471 1.3102746
12.28571 1.3023889
12.28671 1.2943589
12.28771 1.2861828
12.28871 1.27786
12.28971 1.269391
12.29071 1.2607777
12.29171 1.2520219000000001
12.29271 1.2431243
12.29371 1.2340845
12.29471 1.2249006
12.29571 1.2155712
12.29671 1.206096
12.29771 1.1964768000000001
12.29871 1.1867175
12.29971 1.1768226
12.30071 1.1667965
12.30171 1.1566422
12.30271 1.1463603
12.30371 1.1359493999999999
12.30471 1.1254073999999998
12.30571 1.1147324
12.30671 1.1039237
12.30771 1.0929824
12.30871 1.0819105
12.30971 1.0707102
12.31071 1.0593833000000001
12.31171 1.0479306000000002
12.31271 1.036352
12.31371 1.0246476
12.31471 1.0128183000000002
12.31571 1.0008664999999999
12.31671 0.9887956099999999
12.31771 0.9766091600000001
12.31871 0.9643101100000001
12.31971 0.95189959
12.32071 0.93937693
12.32171 0.92674
12.32271 0.91398647
12.32371 0.9011149399999999
12.32471 0.88812578
12.32571 0.8750211399999999
12.32671 0.86180437
12.32771 0.84847882
12.32871 0.8350473799999999
12.32971 0.82151163
12.33071 0.80787241
12.33171 0.79413019
12.33271 0.78028622
12.33371 0.76634246
12.33471 0.75230142
12.33571 0.73816553
12.33671 0.7239364100000001
12.33771 0.70961425
12.33871 0.6951978400000001
12.33971 0.68068532
12.34071 0.6660751500000001
12.34171 0.6513672899999999
12.34271 0.6365634
12.34371 0.62166685
12.34471 0.60668173
12.34571 0.59161177
12.34671 0.57645948
12.34771 0.56122588
12.34871 0.54591093
12.34971 0.5305143099999999
12.35071 0.51503638
12.35171 0.49947849
12.35271 0.48384299
12.35371 0.46813250999999995
12.35471 0.4523491
12.35571 0.43649366
12.35671 0.42056609
12.35771 0.40456587000000005
12.35871 0.38849292
12.35971 0.37234849
12.36071 0.35613532999999997
12.36171 0.33985733
12.36271 0.32351839
12.36371 0.30712143000000003
12.36471 0.29066766
12.36571 0.2741565
12.36671 0.25758639
12.36771 0.24095594
12.36871 0.22426503999999997
12.36971 0.20751531999999998
12.37071 0.19070992
12.37171 0.17385267000000001
12.37271 0.15694702
12.37371 0.13999518
12.37471 0.12299805
12.37571 0.1059557
12.37671 0.088868226
12.37771 0.07173669299999999
12.37871 0.054563349
12.37971 0.037351262
12.38071 0.020103410000000002
12.38171 0.0028215853
12.38271 -0.014494169
12.38371 -0.03184526
12.38471 -0.049233763
12.38571 -0.066661002
12.38671 -0.084126397
12.38771 -0.10162706999999999
12.38871 -0.11915822999999999
12.38971 -0.13671452
12.39071 -0.15429131
12.39171 -0.1718858
12.39271 -0.18949723999999998
12.39371 -0.20712640000000002
12.39471 -0.22477433
12.39571 -0.24244128999999998
12.39671 -0.2601261
12.39771 -0.27782635
12.39871 -0.29553932
12.39971 -0.31326301
12.40071 -0.33099698
12.40171 -0.34874212000000004
12.40271 -0.36649976
12.40371 -0.3842704
12.40471 -0.40205251000000003
12.40571 -0.41984240999999994
12.40671 -0.43763467000000006
12.40771 -0.45542377
12.40871 -0.47320565
12.40971 -0.49097869
12.41071 -0.50874376
12.41171 -0.52650343
12.41271 -0.5442603
12.41371 -0.56201546
12.41471 -0.57976781
12.41571 -0.5975142099999999
12.41671 -0.61525055
12.41771 -0.63297325
12.41871 -0.65068011
12.41971 -0.66837068
12.42071 -0.68604541
12.42171 -0.70370436
12.42271 -0.72134626
12.42371 -0.738968
12.42471 -0.75656516
12.42571 -0.77413339
12.42671 -0.79167001
12.42771 -0.80917478
12.42871 -0.8266500200000001
12.42971 -0.84409909
12.43071 -0.86152498
12.43171 -0.87892832
12.43271 -0.89630689
12.43371 -0.9136558499999999
12.43471 -0.9309694199999999
12.43571 -0.94824219
12.43671 -0.9654711
12.43771 -0.9826554
12.43871 -0.9997963000000001
12.43971 -1.0168954
12.44071 -1.0339532
12.44171 -1.0509684
12.44271 -1.0679382
12.44371 -1.0848595
12.44471 -1.1017302
12.44571 -1.1185505
12.44671 -1.1353224
12.44771 -1.1520484
12.44871 -1.1687309
12.44971 -1.1853689
12.45071 -1.2019591
12.45171 -1.2184954
12.45271 -1.2349710999999999
12.45371 -1.2513805
12.45471 -1.2677209
12.45571 -1.2839927
12.45671 -1.3001986
12.45771 -1.3163417
12.45871 -1.3324239999999998
12.45971 -1.3484453
12.46071 -1.3644029
12.46171 -1.3802934
12.46271 -1.396114
12.46371 -1.4118633
12.46471 -1.4275421
12.46571 -1.4431522
12.46671 -1.4586951000000001
12.46771 -1.4741701
12.46871 -1.4895743
12.46971 -1.5049024
12.47071 -1.520149
12.47171 -1.5353099000000001
12.47271 -1.5503835000000001
12.47371 -1.5653716000000002
12.47471 -1.5802782000000002
12.47571 -1.5951073
12.47671 -1.6098609
12.47771 -1.6245386000000002
12.47871 -1.6391365000000002
12.47971 -1.6536499999999998
12.48071 -1.6680747
12.48171 -1.6824082
12.48271 -1.6966499
12.48371 -1.7108018999999999
12.48471 -1.7248658
12.48571 -1.7388420000000002
12.48671 -1.752729
12.48771 -1.766523
12.48871 -1.7802197
12.48971 -1.7938165
12.49071 -1.8073127000000002
12.49171 -1.8207099
12.49271 -1.8340120000000002
12.49371 -1.8472224
12.49471 -1.8603424
12.49571 -1.8733703000000002
12.49671 -1.8863019
12.49771 -1.8991318
12.49871 -1.9118551000000001
12.49971 -1.9244697000000002
12.50071 -1.9369755
12.50171 -1.9493751
12.50271 -1.9616715999999998
12.50371 -1.9738667
12.50471 -1.9859601
12.50571 -1.9979492
12.50671 -2.0098308
12.50771 -2.0216022000000002
12.50871 -2.0332625
12.50971 -2.044813
12.51071 -2.0562559
12.51171 -2.067594
12.51271 -2.0788282000000002
12.51371 -2.0899568
12.51471 -2.1009759999999997
12.51571 -2.111881
12.51671 -2.1226678
12.51771 -2.1333344
12.51871 -2.1438818
12.51971 -2.1543128
12.52071 -2.1646306
12.52171 -2.174837
12.52271 -2.1849316
12.52371 -2.1949122
12.52471 -2.2047753
12.52571 -2.214518
12.52671 -2.2241393
12.52771 -2.2336400999999997
12.52871 -2.2430228
12.52971 -2.25229
12.53071 -2.2614432
12.53171 -2.2704817
12.53271 -2.2794029
12.53371 -2.2882033
12.53471 -2.2968804
12.53571 -2.3054333
12.53671 -2.3138631
12.53771 -2.3221724
12.53871 -2.3303634
12.53971 -2.3384370000000003
12.54071 -2.3463927
12.54171 -2.3542281000000003
12.54271 -2.3619402000000003
12.54371 -2.3695266
12.54471 -2.3769861
12.54571 -2.3843199
12.54671 -2.39153
12.54771 -2.3986187
12.54871 -2.4055874
12.54971 -2.4124363
12.55071 -2.4191642
12.55171 -2.4257688
12.55271 -2.4322483999999998
12.55371 -2.4386018999999997
12.55471 -2.4448298
12.55571 -2.4509333
12.55671 -2.4569139
12.55771 -2.4627721
12.55871 -2.4685076
12.55971 -2.4741191
12.56071 -2.479605
12.56171 -2.4849642000000003
12.56271 -2.4901966
12.56371 -2.4953030000000003
12.56471 -2.5002852
12.56571 -2.5051448
12.56671 -2.5098835999999998
12.56771 -2.5145018
12.56871 -2.5189988
12.56971 -2.5233729
12.57071 -2.5276225
12.57171 -2.5317466
12.57271 -2.5357448000000002
12.57371 -2.5396176
12.57471 -2.5433658
12.57571 -2.5469901
12.57671 -2.5504913
12.57771 -2.5538696
12.57871 -2.5571251
12.57971 -2.5602579
12.58071 -2.5632687
12.58171 -2.566158
12.58271 -2.5689268000000003
12.58371 -2.5715765
12.58471 -2.5741074
12.58571 -2.5765205
12.58671 -2.5788153
12.58771 -2.580991
12.58871 -2.583047
12.58971 -2.5849819
12.59071 -2.5867953999999997
12.59171 -2.588487
12.59271 -2.5900571
12.59371 -2.5915066
12.59471 -2.5928364999999998
12.59571 -2.5940485
12.59671 -2.5951438000000002
12.59771 -2.5961233
12.59871 -2.5969878
12.59971 -2.5977371
12.60071 -2.5983712
12.60171 -2.5988899
12.60271 -2.5992937
12.60371 -2.5995832
12.60471 -2.5997592
12.60571 -2.5998229
12.60671 -2.5997749
12.60771 -2.5996147
12.60871 -2.599342
12.60971 -2.5989559
12.61071 -2.5984561
12.61171 -2.5978435
12.61271 -2.5971198
12.61371 -2.5962874
12.61471 -2.5953487
12.61571 -2.5943046
12.61671 -2.5931556000000002
12.61771 -2.5919002
12.61871 -2.5905365
12.61971 -2.5890633
12.62071 -2.5874802999999997
12.62171 -2.5857886
12.62271 -2.5839906
12.62371 -2.5820887
12.62471 -2.580085
12.62571 -2.5779804
12.62671 -2.5757743
12.62771 -2.5734657000000003
12.62871 -2.5710542
12.62971 -2.5685403
12.63071 -2.5659265
12.63171 -2.5632158
12.63271 -2.5604116
12.63371 -2.5575157
12.63471 -2.5545282
12.63571 -2.5514469
12.63671 -2.5482684
12.63771 -2.5449900000000003
12.63871 -2.5416108
12.63971 -2.5381318999999998
12.64071 -2.5345568999999997
12.64171 -2.5308903000000003
12.64271 -2.5271354
12.64371 -2.5232935000000003
12.64471 -2.5193639
12.64571 -2.5153447
12.64671 -2.511234
12.64771 -2.5070317
12.64871 -2.5027402
12.64971 -2.4983633000000003
12.65071 -2.4939056
12.65171 -2.4893699
12.65271 -2.4847561000000002
12.65371 -2.4800614
12.65471 -2.4752816
12.65571 -2.4704134
12.65671 -2.465456
12.65771 -2.4604114
12.65871 -2.4552852
12.65971 -2.4500836
12.66071 -2.444811
12.66171 -2.4394691
12.66271 -2.4340563
12.66371 -2.4285683
12.66471 -2.4230017999999998
12.66571 -2.4173549999999997
12.66671 -2.4116298
12.66771 -2.4058307
12.66871 -2.3999626
12.66971 -2.3940295000000003
12.67071 -2.388032
12.67171 -2.3819673999999997
12.67271 -2.3758315
12.67371 -2.3696207
12.67471 -2.3633346
12.67571 -2.3569766
12.67671 -2.3505533
12.67771 -2.3440719
12.67871 -2.3375373
12.67971 -2.3309506
12.68071 -2.3243083
12.68171 -2.3176044
12.68271 -2.3108331
12.68371 -2.3039917
12.68471 -2.2970813999999997
12.68571 -2.2901075
12.68671 -2.2830769
12.68771 -2.2759952
12.68871 -2.2688639999999998
12.68971 -2.261682
12.69071 -2.2544449
12.69171 -2.2471493
12.69271 -2.2397947
12.69371 -2.2323850999999997
12.69471 -2.2249274
12.69571 -2.2174293
12.69671 -2.2098955
12.69771 -2.2023262
12.69871 -2.1947164000000003
12.69971 -2.1870583
12.70071 -2.1793446000000003
12.70171 -2.1715716
12.70271 -2.1637412
12.70371 -2.1558601
12.70471 -2.147937
12.70571 -2.139979
12.70671 -2.131989
12.70771 -2.1239653
12.70871 -2.1159029
12.70971 -2.107797
12.71071 -2.0996464
12.71171 -2.0914542000000003
12.71271 -2.0832269
12.71371 -2.0749724
12.71471 -2.0666957
12.71571 -2.0583969
12.71671 -2.0500708
12.71771 -2.0417096
12.71871 -2.0333061
12.71971 -2.0248571
12.72071 -2.0163657
12.72171 -2.00784
12.72271 -1.9992901
12.72371 -1.9907238
12.72471 -1.9821434999999998
12.72571 -1.9735465
12.72671 -1.9649257999999998
12.72771 -1.9562744
12.72871 -1.9475887
12.72971 -1.9388705
12.73071 -1.9301262
12.73171 -1.9213637
12.73271 -1.9125896
12.73371 -1.9038047999999999
12.73471 -1.8950054
12.73571 -1.8861841000000001
12.73671 -1.8773345000000001
12.73771 -1.8684542
12.73871 -1.8595466
12.73971 -1.8506202999999999
12.74071 -1.8416854
12.74171 -1.8327491
12.74271 -1.8238135
12.74371 -1.8148737000000001
12.74471 -1.8059213
12.74571 -1.7969473999999999
12.74671 -1.7879477000000001
12.74771 -1.7789235
12.74871 -1.7698823
12.74971 -1.7608332
12.75071 -1.7517839
12.75171 -1.7427370000000002
12.75271 -1.7336892
12.75371 -1.7246336000000002
12.75471 -1.7155634
12.75571 -1.7064758
12.75671 -1.6973737999999998
12.75771 -1.6882654000000001
12.75871 -1.6791601
12.75971 -1.6700646
12.76071 -1.6609797
12.76171 -1.6519004
12.76271 -1.6428174
12.76371 -1.633722
12.76471 -1.6246097000000002
12.76571 -1.6154833
12.76671 -1.6063508
12.76771 -1.5972223
12.76871 -1.5881059999999998
12.76971 -1.579004
12.77071 -1.569912
12.77171 -1.5608218
12.77271 -1.5517250999999999
12.77371 -1.5426176999999999
12.77471 -1.5335019
12.77571 -1.5243855000000002
12.77671 -1.5152781
12.77771 -1.5061868
12.77871 -1.4971132
12.77971 -1.4880528
12.78071 -1.4789972
12.78171 -1.4699389999999999
12.78271 -1.460875
12.78371 -1.4518084
12.78471 -1.4427476
12.78571 -1.4337024999999999
12.78671 -1.4246801
12.78771 -1.4156814
12.78871 -1.4067005000000001
12.78971 -1.3977279
12.79071 -1.388754
12.79171 -1.3797743
12.79271 -1.3707907
12.79371 -1.3618109
12.79471 -1.3528449
12.79571 -1.3439006
12.79671 -1.33498
12.79771 -1.3260793
12.79871 -1.3171907
12.79971 -1.3083066
12.80071 -1.2994238
12.80171 -1.2905448
12.80271 -1.281677
12.80371 -1.2728292
12.80471 -1.2640074
12.80571 -1.2552113999999999
12.80671 -1.2464353
12.80771 -1.2376697
12.80871 -1.2289062
12.80971 -1.2201411
12.81071 -1.2113772999999999
12.81171 -1.2026233000000002
12.81271 -1.1938891
12.81371 -1.1851825999999999
12.81471 -1.1765055
12.81571 -1.1678535
12.81671 -1.1592181
12.81771 -1.150591
12.81871 -1.1419679
12.81971 -1.1333503999999999
12.82071 -1.1247448
12.82171 -1.1161590000000001
12.82271 -1.1075987
12.82371 -1.0990642
12.82471 -1.0905502
12.82571 -1.0820488
12.82671 -1.0735525
12.82771 -1.0650588
12.82871 -1.0565708999999999
12.82971 -1.0480969999999998
12.83071 -1.0396463
12.83171 -1.0312248
12.83271 -1.0228331
12.83371 -1.0144655
12.83471 -1.0061129
12.83571 -0.99776713
12.83671 -0.9894240599999999
12.83771 -0.9810856499999999
12.83871 -0.97275851
12.83971 -0.9644509299999999
12.84071 -0.95616877
12.84171 -0.9479128800000001
12.84271 -0.9396789600000001
12.84371 -0.9314596700000001
12.84471 -0.92324829
12.84571 -0.91504203
12.84671 -0.90684332
12.84771 -0.8986582999999999
12.84871 -0.8904938600000001
12.84971 -0.88235419
12.85071 -0.8742384599999999
12.85171 -0.8661408
12.85271 -0.8580531
12.85371 -0.84996866
12.85471 -0.84188525
12.85571 -0.83380602
12.85671 -0.82573844
12.85771 -0.8176907000000001
12.85871 -0.8096683800000001
12.85971 -0.80167186
12.86071 -0.79369638
12.86171 -0.78573432
12.86271 -0.7777784999999999
12.86371 -0.7698252800000001
12.86471 -0.7618756
12.86571 -0.75393384
12.86671 -0.74600521
12.86771 -0.73809265
12.86871 -0.7301952199999999
12.86971 -0.72230832
12.87071 -0.71442598
12.87171 -0.70654387
12.87271 -0.69866176
12.87371 -0.69078379
12.87471 -0.6829170499999999
12.87571 -0.67506842
12.87671 -0.66724159
12.87771 -0.65943538
12.87871 -0.6516440800000001
12.87971 -0.6438598
12.88071 -0.63607572
12.88171 -0.62828832
12.88271 -0.6204984600000001
12.88371 -0.61271009
12.88471 -0.6049279599999999
12.88571 -0.5971548600000001
12.88671 -0.58939038
12.88771 -0.58163125
12.88871 -0.57387338
12.88971 -0.56611397
12.89071 -0.5583534
12.89171 -0.55059516
12.89271 -0.5428443199999999
12.89371 -0.5351049800000001
12.89471 -0.52737817
12.89571 -0.51966095
12.89671 -0.51194732
12.89771 -0.50423038
12.89871 -0.49650511
12.89971 -0.48877001
12.90071 -0.48102723
12.90171 -0.47328127999999997
12.90271 -0.46553671999999996
12.90371 -0.45779604
12.90471 -0.45005884
12.90571 -0.4423222
12.90671 -0.43458263
12.90771 -0.42683775999999995
12.90871 -0.41908748
12.90971 -0.4113338
12.91071 -0.40357937
12.91171 -0.39582574
12.91271 -0.38807189999999997
12.91371 -0.38031414
12.91471 -0.37254731
12.91571 -0.36476674
12.91671 -0.35697015
12.91771 -0.34915841999999997
12.91871 -0.34133513
12.91971 -0.33350483999999997
12.92071 -0.32567119
12.92171 -0.31783532000000003
12.92271 -0.30999564999999996
12.92371 -0.30214887
12.92471 -0.29429141000000003
12.92571 -0.28642111
12.92671 -0.27853777
12.92771 -0.27064262
12.92871 -0.26273696999999996
12.92971 -0.25482092
12.93071 -0.24689259000000002
12.93171 -0.23894852
12.93271 -0.23098504
12.93371 -0.22299979
12.93471 -0.21499286
12.93571 -0.20696677000000002
12.93671 -0.1989255
12.93771 -0.19087262
12.93871 -0.18280976999999998
12.93971 -0.17473602
12.94071 -0.16664827
12.94171 -0.15854277
12.94271 -0.15041668
12.94371 -0.14226905
12.94471 -0.13410071
12.94571 -0.12591331
12.94671 -0.11770789
12.94771 -0.10948392000000001
12.94871 -0.10123908
12.94971 -0.092970167
12.95071 -0.084674527
12.95171 -0.076351321
12.95271 -0.068001909
12.95371 -0.05962922600000001
12.95471 -0.051236368000000004
12.95571 -0.042824887
12.95671 -0.034393917
12.95771 -0.025940326
12.95871 -0.01745996
12.95971 -0.0089494963
12.96071 -0.00040776276
12.96171 0.0081640319
12.96271 0.016763077
12.96371 0.02538652
12.96471 0.034033094
12.96571 0.042703832
12.96671 0.051401683999999996
12.96771 0.060130161
12.96871 0.068891753
12.96971 0.077686785
12.97071 0.086513482
12.97171 0.095369096
12.97271 0.10425167
12.97371 0.11316148000000001
12.97471 0.12210135999999999
12.97571 0.13107581000000001
12.97671 0.14008916
12.97771 0.1491437
12.97871 0.15823866
12.97971 0.16737034
12.98071 0.17653391
12.98171 0.18572535
12.98271 0.19494332
12.98371 0.20418963
12.98471 0.21346817
12.98571 0.22278312
12.98671 0.23213702000000003
12.98771 0.24152987
12.98871 0.25095951
12.98971 0.26042331
12.99071 0.26992004999999997
12.99171 0.27945121
12.99271 0.28902087
12.99371 0.29863436
12.99471 0.30829571
12.99571 0.31800594
12.99671 0.32776226
12.99771 0.33755908
12.99871 0.34739019
12.99971 0.35725133
13.00071 0.36714186
13.00171 0.37706478
13.00271 0.38702535
13.00371 0.39702854
13.00471 0.40707699999999997
13.00571 0.41717007
13.00671 0.42730467
13.00771 0.43747728
13.00871 0.44768630000000004
13.00971 0.45793316999999994
13.01071 0.46822204999999995
13.01171 0.47855815
13.01271 0.48894505
13.01371 0.49938289
13.01471 0.50986786
13.01571 0.52039358
13.01671 0.5309538
13.01771 0.54154522
13.01871 0.55216881
13.01971 0.56282957
13.02071 0.57353433
13.02171 0.58428897
13.02271 0.59509594
13.02371 0.6059533899999999
13.02471 0.6168565699999999
13.02571 0.62780017
13.02671 0.6387811600000001
13.02771 0.64980001
13.02871 0.6608604
13.02971 0.67196712
13.03071 0.68312339
13.03171 0.69432887
13.03271 0.70557962
13.03371 0.71686949
13.03471 0.72819325
13.03571 0.73954905
13.03671 0.7509396899999999
13.03771 0.76237186
13.03871 0.77385339
13.03971 0.78539019
13.04071 0.7969834800000001
13.04171 0.8086296700000001
13.04271 0.8203217800000001
13.04371 0.83205281
13.04471 0.84381839
13.04571 0.85561825
13.04671 0.8674560099999999
13.04771 0.8793368899999999
13.04871 0.8912646200000001
13.04971 0.9032396599999999
13.05071 0.91525884
13.05171 0.9273169600000001
13.05271 0.9394097100000001
13.05371 0.95153619
13.05471 0.96369963
13.05571 0.9759068500000001
13.05671 0.98816492
13.05771 1.0004783
13.05871 1.0128464
13.05971 1.0252634
13.06071 1.0377211000000002
13.06171 1.0502114999999999
13.06271 1.0627298
13.06371 1.0752763
13.06471 1.0878556
13.06571 1.1004742
13.06671 1.113137
13.06771 1.1258453
13.06871 1.1385968
13.06971 1.1513866
13.07071 1.1642103
13.07171 1.177066
13.07271 1.1899558
13.07371 1.2028846
13.07471 1.2158577
13.07571 1.228878
13.07671 1.241944
13.07771 1.2550498
13.07871 1.2681874
13.07971 1.2813499000000002
13.08071 1.2945342
13.08171 1.3077424
13.08271 1.3209805
13.08371 1.3342559999999999
13.08471 1.3475744
13.08571 1.3609371000000001
13.08671 1.374341
13.08771 1.3877801
13.08871 1.401248
13.08971 1.4147409
13.09071 1.4282585
13.09171 1.4418037
13.09271 1.4553803
13.09371 1.4689908
13.09471 1.4826343
13.09571 1.4963065
13.09671 1.5100015
13.09771 1.5237148
13.09871 1.5374451
13.09971 1.5511956
13.10071 1.5649726999999998
13.10171 1.5787830999999999
13.10271 1.5926313
13.10371 1.6065175
13.10471 1.620437
13.10571 1.6343826
13.10671 1.6483465
13.10771 1.6623233000000002
13.10871 1.6763117
13.10971 1.6903142999999998
13.11071 1.7043354
13.11171 1.7183784
13.11271 1.7324446
13.11371 1.7465319
13.11471 1.7606365999999998
13.11571 1.7747551000000001
13.11671 1.7888863000000002
13.11771 1.8030318
13.11871 1.8171955
13.11971 1.8313818
13.12071 1.8455928
13.12171 1.8598271999999998
13.12271 1.8740796
13.12371 1.8883424
13.12471 1.9026089
13.12571 1.9168748
13.12671 1.9311394999999998
13.12771 1.9454062
13.12871 1.9596803999999999
13.12971 1.9739669000000002
13.13071 1.9882679
13.13171 2.0025828999999997
13.13271 2.0169086999999997
13.13371 2.0312411999999997
13.13471 2.0455774
13.13571 2.059916
13.13671 2.0742584
13.13771 2.088606
13.13871 2.1029599
13.13971 2.1173188
13.14071 2.1316791000000004
13.14171 2.1460354
13.14271 2.160383
13.14371 2.1747191999999997
13.14471 2.1890447
13.14571 2.2033628
13.14671 2.2176787
13.14771 2.2319965
13.14871 2.2463184000000003
13.14971 2.2606429
13.15071 2.2749661
13.15171 2.2892824999999997
13.15271 2.3035871
13.15371 2.3178767
13.15471 2.3321506999999997
13.15571 2.3464102000000002
13.15671 2.3606570000000002
13.15771 2.3748918
13.15871 2.3891138
13.15971 2.4033208999999998
13.16071 2.4175104
13.16171 2.4316803
13.16271 2.4458304
13.16371 2.4599626999999997
13.16471 2.47408
13.16571 2.4881849000000003
13.16671 2.5022778999999997
13.16771 2.5163564999999997
13.16871 2.5304163
13.16971 2.5444513
13.17071 2.5584564
13.17171 2.5724279
13.17271 2.5863655
13.17371 2.6002711
13.17471 2.6141481
13.17571 2.6279995
13.17671 2.6418271
13.17771 2.6556306
13.17871 2.6694078
13.17971 2.6831563999999997
13.18071 2.696874
13.18171 2.7105596
13.18271 2.7242135000000003
13.18371 2.7378365000000002
13.18471 2.751429
13.18571 2.7649892
13.18671 2.7785137
13.18771 2.7919978000000003
13.18871 2.8054363999999996
13.18971 2.818826
13.19071 2.8321658999999997
13.19171 2.8454582999999998
13.19271 2.8587070999999997
13.19371 2.8719161
13.19471 2.8850878
13.19571 2.898222
13.19671 2.911316
13.19771 2.9243657
13.19871 2.937367
13.19971 2.9503169
13.20071 2.9632147
13.20171 2.976062
13.20271 2.9888597999999997
13.20371 3.0016094
13.20471 3.0143095
13.20571 3.0269567
13.20671 3.0395465
13.20771 3.052075
13.20871 3.0645411
13.20971 3.0769456
13.21071 3.0892922
13.21171 3.1015845
13.21271 3.1138252
13.21371 3.1260144
13.21471 3.1381487999999997
13.21571 3.1502231999999997
13.21671 3.1622324
13.21771 3.1741726999999997
13.21871 3.1860437
13.21971 3.1978476999999996
13.22071 3.2095879000000003
13.22171 3.2212671
13.22271 3.2328854999999996
13.22371 3.2444402999999995
13.22471 3.2559264
13.22571 3.2673385
13.22671 3.2786731
13.22771 3.2899301
13.22871 3.301112
13.22971 3.3122226999999995
13.23071 3.3232663000000002
13.23171 3.3342432
13.23271 3.3451508999999997
13.23371 3.355984
13.23471 3.3667371
13.23571 3.3774063
13.23671 3.3879913
13.23771 3.3984951999999997
13.23871 3.4089226
13.23971 3.4192774000000004
13.24071 3.4295610999999995
13.24171 3.4397703
13.24271 3.4498993
13.24371 3.4599416
13.24471 3.4698922
13.24571 3.4797504999999997
13.24671 3.4895193
13.24771 3.4992031999999997
13.24871 3.508807
13.24971 3.5183325
13.25071 3.5277773
13.25171 3.5371352000000003
13.25271 3.5464
13.25371 3.5555668
13.25471 3.5646349
13.25571 3.5736076999999997
13.25671 3.5824895000000003
13.25771 3.5912856
13.25871 3.5999972
13.25971 3.6086216999999996
13.26071 3.6171529000000002
13.26171 3.6255851
13.26271 3.6339138
13.26371 3.6421392
13.26471 3.6502648
13.26571 3.6582972999999996
13.26671 3.6662414999999995
13.26771 3.6740992
13.26871 3.6818679
13.26971 3.6895409
13.27071 3.6971107000000005
13.27171 3.7045717
13.27271 3.7119221000000002
13.27371 3.7191644000000004
13.27471 3.7263032000000003
13.27571 3.7333433
13.27671 3.7402865
13.27771 3.7471309
13.27871 3.7538711000000005
13.27971 3.760501
13.28071 3.7670173
13.28171 3.7734203
13.28271 3.7797149
13.28371 3.7859078
13.28471 3.7920049999999996
13.28571 3.7980076
13.28671 3.8039129
13.28771 3.8097143
13.28871 3.8154036000000002
13.28971 3.8209748
13.29071 3.8264267
13.29171 3.8317624
13.29271 3.8369879000000005
13.29371 3.8421080000000005
13.29471 3.8471244
13.29571 3.8520355
13.29671 3.8568355
13.29771 3.8615189
13.29871 3.8660817
13.29971 3.8705245
13.30071 3.8748518
13.30171 3.8790698999999997
13.30271 3.8831841
13.30371 3.8871958999999996
13.30471 3.8911015
13.30571 3.8948938
13.30671 3.8985655
13.30771 3.9021122999999998
13.30871 3.9055340000000003
13.30971 3.9088350000000003
13.31071 3.9120216
13.31171 3.9150998
13.31271 3.9180711
13.31371 3.9209329
13.31471 3.9236791
13.31571 3.9263047
13.31671 3.9288059
13.31771 3.9311826
13.31871 3.9334394
13.31971 3.9355814000000002
13.32071 3.9376132
13.32171 3.9395355
13.32271 3.9413447999999995
13.32371 3.9430354000000003
13.32471 3.9446011000000003
13.32571 3.9460395000000004
13.32671 3.9473518999999997
13.32771 3.9485428000000002
13.32871 3.9496191
13.32971 3.9505851
13.33071 3.9514422000000002
13.33171 3.9521873
13.33271 3.9528146
13.33371 3.9533179
13.33471 3.9536941999999997
13.33571 3.9539434
13.33671 3.9540693
13.33771 3.9540767999999997
13.33871 3.9539691
13.33971 3.9537475000000004
13.34071 3.9534095999999996
13.34171 3.9529517
13.34271 3.9523698000000005
13.34371 3.9516632000000005
13.34471 3.9508335
13.34571 3.9498857999999997
13.34671 3.9488256
13.34771 3.9476570000000004
13.34871 3.9463799
13.34971 3.9449908
13.35071 3.9434842999999997
13.35171 3.9418547999999998
13.35271 3.9400987
13.35371 3.9382159999999997
13.35471 3.9362092
13.35571 3.9340828
13.35671 3.9318397999999997
13.35771 3.9294817
13.35871 3.9270069
13.35971 3.9244138
13.36071 3.9217003
13.36171 3.9188663999999998
13.36271 3.9159141
13.36371 3.9128470999999996
13.36471 3.9096686999999997
13.36571 3.9063810999999995
13.36671 3.9029836999999996
13.36771 3.899473
13.36871 3.8958448999999997
13.36971 3.8920954
13.37071 3.8882225999999998
13.37171 3.8842271999999998
13.37271 3.8801119
13.37371 3.8758803
13.37471 3.8715358999999996
13.37571 3.8670801
13.37671 3.8625129
13.37771 3.8578343
13.37871 3.8530432
13.37971 3.8481396
13.38071 3.843125
13.38171 3.8379997
13.38271 3.8327649
13.38371 3.8274199
13.38471 3.8219638
13.38571 3.8163941
13.38671 3.810709
13.38771 3.8049068
13.38871 3.7989881000000003
13.38971 3.792955
13.39071 3.7868101000000003
13.39171 3.7805568
13.39271 3.7741974
13.39371 3.7677335999999997
13.39471 3.7611667
13.39571 3.7544966
13.39671 3.7477225
13.39771 3.7408441
13.39871 3.7338603
13.39971 3.7267696000000003
13.40071 3.7195709
13.40171 3.7122629999999996
13.40271 3.7048447999999996
13.40371 3.6973167
13.40471 3.6896799000000002
13.40571 3.6819365
13.40671 3.6740891999999996
13.40771 3.6661401000000002
13.40871 3.6580915999999997
13.40971 3.6499444
13.41071 3.6416993
13.41171 3.6333567999999996
13.41271 3.6249172000000005
13.41371 3.6163807
13.41471 3.607747
13.41571 3.5990149
13.41671 3.590183
13.41771 3.5812486
13.41871 3.5722091999999996
13.41971 3.5630642999999997
13.42071 3.5538152000000003
13.42171 3.5444651
13.42271 3.5350185
13.42371 3.5254803
13.42471 3.5158533999999997
13.42571 3.5061389
13.42671 3.4963362
13.42771 3.4864429
13.42871 3.4764576999999997
13.42971 3.4663793
13.43071 3.4562088999999996
13.43171 3.4459475000000004
13.43271 3.4355965000000004
13.43371 3.4251556
13.43471 3.4146234
13.43571 3.4039978
13.43671 3.3932772
13.43771 3.3824619
13.43871 3.3715546
13.43971 3.3605609000000003
13.44071 3.3494871
13.44171 3.3383373
13.44271 3.327113
13.44371 3.3158116
13.44471 3.3044279000000003
13.44571 3.2929569
13.44671 3.2813958999999997
13.44771 3.2697443
13.44871 3.2580052
13.44971 3.2461833
13.45071 3.2342836
13.45171 3.2223079
13.45271 3.2102554999999997
13.45371 3.1981241000000002
13.45471 3.1859115
13.45571 3.1736175999999996
13.45671 3.1612460000000002
13.45771 3.1488024
13.45871 3.1362921000000004
13.45971 3.1237189
13.46071 3.1110814
13.46171 3.0983737000000002
13.46271 3.0855881000000003
13.46371 3.0727176
13.46471 3.0597594999999997
13.46571 3.0467169
13.46671 3.0335974
13.46771 3.0204101
13.46871 3.0071627
13.46971 2.9938582
13.47071 2.9804943
13.47171 2.9670658999999997
13.47271 2.9535679
13.47371 2.9399985
13.47471 2.9263601
13.47571 2.9126579
13.47671 2.8988982
13.47771 2.8850835
13.47871 2.8712116
13.47971 2.8572757
13.48071 2.8432677
13.48171 2.8291821
13.48271 2.815019
13.48371 2.8007852
13.48471 2.7864923999999998
13.48571 2.7721522
13.48671 2.7577730000000003
13.48771 2.7433554
13.48871 2.7288936
13.48971 2.7143784
13.49071 2.6998010999999997
13.49171 2.6851578000000003
13.49271 2.6704507
13.49371 2.6556865999999997
13.49471 2.6408728
13.49571 2.6260136
13.49671 2.6111074000000003
13.49771 2.5961477
13.49871 2.581127
13.49971 2.5660405
13.50071 2.5508903
13.50171 2.5356852
13.50271 2.5204381000000002
13.50371 2.5051612
13.50471 2.4898602
13.50571 2.4745321000000002
13.50671 2.4591668
13.50771 2.4437513
13.50871 2.4282757
13.50971 2.4127372
13.51071 2.3971407
13.51171 2.3814971000000003
13.51271 2.3658175
13.51371 2.3501083
13.51471 2.3343688
13.51571 2.3185916
13.51671 2.3027683
13.51771 2.2868933
13.51871 2.2709686
13.51971 2.255003
13.52071 2.2390084
13.52171 2.2229947
13.52271 2.2069646
13.52371 2.1909118000000003
13.52471 2.1748234
13.52571 2.1586858
13.52671 2.1424904000000002
13.52771 2.1262381
13.52871 2.1099389
13.52971 2.0936077
13.53071 2.0772584
13.53171 2.060898
13.53271 2.0445243
13.53371 2.0281279
13.53471 2.0116981
13.53571 1.9952273
13.53671 1.9787164
13.53771 1.9621737000000001
13.53871 1.9456105000000001
13.53971 1.9290356000000002
13.54071 1.91245
13.54171 1.8958461
13.54271 1.8792104
13.54371 1.8625308
13.54471 1.8458016000000002
13.54571 1.8290274
13.54671 1.8122215000000002
13.54771 1.7954012
13.54871 1.7785801
13.54971 1.7617628
13.55071 1.7449435
13.55171 1.7281090999999997
13.55271 1.711246
13.55371 1.6943462
13.55471 1.6774112
13.55571 1.6604504999999998
13.55671 1.643477
13.55771 1.6264998999999998
13.55871 1.6095206000000002
13.55971 1.5925311000000002
13.56071 1.5755183999999998
13.56171 1.5584717
13.56271 1.5413871000000001
13.56371 1.5242714
13.56471 1.5071394999999999
13.56571 1.4900076
13.56671 1.4728868000000002
13.56771 1.4557778000000001
13.56871 1.4386707
13.56971 1.4215497000000001
13.57071 1.4044002999999998
13.57171 1.387216
13.57271 1.3700011
13.57371 1.3527685
13.57471 1.3355334
13.57571 1.3183067
13.57671 1.3010891
13.57771 1.2838724
13.57871 1.2666434
13.57971 1.2493913
13.58071 1.2321134
13.58171 1.2148170999999999
13.58271 1.1975164999999999
13.58371 1.1802264
13.58471 1.1629544
13.58571 1.1456978
13.58671 1.1284437
13.58771 1.1111754999999999
13.58871 1.0938797999999998
13.58971 1.0765533
13.59071 1.0592039
13.59171 1.0418477000000002
13.59271 1.0245013
13.59371 1.0071750000000002
13.59471 0.98986812
13.59571 0.97257048
13.59671 0.9552675300000001
13.59771 0.93794828
13.59871 0.9206106900000001
13.59971 0.90326276
13.60071 0.88591864
13.60171 0.86859148
13.60271 0.8512869500000001
13.60371 0.83399983
13.60471 0.81671635
13.60571 0.79942048
13.60671 0.7821016000000001
13.60771 0.76475991
13.60871 0.7474065799999999
13.60971 0.7300591599999999
13.61071 0.71273381
13.61171 0.69543831
13.61271 0.67816903
13.61371 0.66091307
13.61471 0.64365496
13.61571 0.6263840500000001
13.61671 0.60909963
13.61771 0.59181103
13.61871 0.5745328
13.61971 0.55727721
13.62071 0.54004807
13.62171 0.5228386300000001
13.62271 0.50563477
13.62371 0.48842193
13.62471 0.47119236999999997
13.62571 0.45394939
13.62671 0.43670633
13.62771 0.41948068
13.62871 0.40228632
13.62971 0.38512745000000004
13.63071 0.36799677
13.63171 0.3508793
13.63271 0.33375947
13.63371 0.31662863
13.63471 0.29948892000000005
13.63571 0.28235191
13.63671 0.26523287
13.63771 0.24814317
13.63871 0.23108489999999998
13.63971 0.21405003
13.64071 0.19702439
13.64171 0.17999495999999998
13.64271 0.1629566
13.64371 0.14591490999999998
13.64471 0.12888394
13.64571 0.11187971
13.64671 0.094912731
13.64771 0.077983085
13.64871 0.061080337
13.64971 0.044188395
13.65071 0.027293156
13.65171 0.010389083
13.65271 -0.0065183449
13.65371 -0.023415261
13.65471 -0.040286072
13.65571 -0.057120831
13.65671 -0.073919655
13.65771 -0.09069229100000001
13.65871 -0.10745293
13.65971 -0.12421291000000001
13.66071 -0.14097504
13.66171 -0.15773193000000002
13.66271 -0.17446949
13.66371 -0.19117374999999998
13.66471 -0.20783783000000003
13.66571 -0.22446529
13.66671 -0.24106879999999997
13.66771 -0.2576641
13.66871 -0.27426267
13.66971 -0.29086607999999997
13.67071 -0.30746534
13.67171 -0.32404494
13.67271 -0.34059004
13.67371 -0.35709324
13.67471 -0.3735577
13.67571 -0.38999505
13.67671 -0.40641953000000003
13.67771 -0.42284075
13.67871 -0.43925885
13.67971 -0.45566456
13.68071 -0.47204373
13.68171 -0.48838439000000006
13.68271 -0.50468273
13.68371 -0.5209450600000001
13.68471 -0.53718481
13.68571 -0.5534160899999999
13.68671 -0.56964662
13.68771 -0.58587398
13.68871 -0.6020864
13.68971 -0.61826813
13.69071 -0.63440679
13.69171 -0.6504990199999999
13.69271 -0.6665517999999999
13.69371 -0.68257903
13.69471 -0.69859456
13.69571 -0.7146056700000001
13.69671 -0.73060957
13.69771 -0.74659502
13.69871 -0.76254793
13.69971 -0.77845845
13.70071 -0.7943256799999999
13.70171 -0.81015797
13.70271 -0.8259689400000001
13.70371 -0.8417706
13.70471 -0.8575670400000001
13.70571 -0.8733523099999999
13.70671 -0.8891129899999999
13.70771 -0.90483436
13.70871 -0.92050759
13.70971 -0.93613351
13.71071 -0.9517225400000001
13.71171 -0.9672895100000001
13.71271 -0.9828461300000001
13.71371 -0.99839577
13.71471 -1.0139317
13.71571 -1.0294402
13.71671 -1.0449071
13.71771 -1.0603247999999998
13.71871 -1.0756953
13.71971 -1.0910292
13.72071 -1.1063402999999998
13.72171 -1.1216384
13.72271 -1.1369247
13.72371 -1.1521908
13.72471 -1.1674232999999998
13.72571 -1.1826095
13.72671 -1.1977448
13.72771 -1.2128343
13.72871 -1.2278909
13.72971 -1.2429289
13.73071 -1.2579571
13.73171 -1.2729743999999998
13.73271 -1.2879702
13.73371 -1.302929
13.73471 -1.317838
13.73571 -1.3326925
13.73671 -1.3474982
13.73771 -1.3622678
13.73871 -1.3770149
13.73971 -1.3917471000000001
13.74071 -1.4064622
13.74171 -1.4211491
13.74271 -1.4357933999999999
13.74371 -1.4503845
13.74471 -1.4649207
13.74571 -1.4794102
13.74671 -1.4938668
13.74771 -1.5083035
13.74871 -1.5227256999999998
13.74971 -1.5371284
13.75071 -1.5514983
13.75171 -1.5658203999999998
13.75271 -1.5800849
13.75371 -1.5942918000000001
13.75471 -1.6084511
13.75571 -1.6225781000000001
13.75671 -1.6366858000000002
13.75771 -1.6507787999999999
13.75871 -1.6648508999999998
13.75971 -1.6788880999999998
13.76071 -1.6928755
13.76171 -1.7068036000000002
13.76271 -1.7206731999999998
13.76371 -1.7344947999999998
13.76471 -1.7482825
13.76571 -1.7620476
13.76671 -1.7757920999999999
13.76771 -1.7895077999999998
13.76871 -1.80318
13.76971 -1.8167946000000001
13.77071 -1.8303449999999999
13.77171 -1.8438354000000001
13.77271 -1.8572792
13.77371 -1.8706924999999999
13.77471 -1.8840861
13.77571 -1.8974602
13.77671 -1.910805
13.77771 -1.9241035
13.77871 -1.9373411
13.77971 -1.9505112000000002
13.78071 -1.9636187999999999
13.78171 -1.9766774
13.78271 -1.9897029
13.78371 -2.0027051
13.78471 -2.0156836
13.78571 -2.0286275
13.78671 -2.0415210999999998
13.78771 -2.0543516
13.78871 -2.067115
13.78971 -2.0798184
13.79071 -2.0924762
13.79171 -2.1051029
13.79271 -2.1177059000000003
13.79371 -2.1302814
13.79471 -2.1428152999999996
13.79571 -2.15529
13.79671 -2.1676922000000003
13.79771 -2.1800194
13.79871 -2.1922806
13.79971 -2.2044929
13.80071 -2.2166723
13.80171 -2.2288276
13.80271 -2.2409551
13.80371 -2.2530414
13.80471 -2.2650696000000003
13.80571 -2.2770276
13.80671 -2.2889135
13.80771 -2.3007369
13.80871 -2.3125125
13.80971 -2.3242543
13.81071 -2.3359666
13.81171 -2.3476427
13.81271 -2.359267
13.81371 -2.3708221000000003
13.81471 -2.3822976
13.81571 -2.3936954999999998
13.81671 -2.4050286
13.81771 -2.4163157
13.81871 -2.4275718
13.81971 -2.4388017
13.82071 -2.4499971
13.82171 -2.461141
13.82271 -2.472215
13.82371 -2.4832079
13.82471 -2.4941212
13.82571 -2.5049666000000004
13.82671 -2.5157613999999997
13.82771 -2.5265191
13.82871 -2.5372421
13.82971 -2.5479216
13.83071 -2.5585411
13.83171 -2.5690846
13.83271 -2.5795447
13.83371 -2.5899265000000002
13.83471 -2.6002454
13.83571 -2.6105193
13.83671 -2.6207607
13.83771 -2.6309693
13.83871 -2.6411327
13.83971 -2.651231
13.84071 -2.6612462
13.84171 -2.6711702
13.84271 -2.6810084
13.84371 -2.690777
13.84471 -2.7004951999999998
13.84571 -2.7101755
13.84671 -2.7198188
13.84771 -2.7294138
13.84871 -2.7389424
13.84971 -2.7483893999999998
13.85071 -2.7577491
13.85171 -2.767029
13.85271 -2.7762447999999997
13.85371 -2.7854132
13.85471 -2.7945427
13.85571 -2.8036298
13.85671 -2.8126588
13.85771 -2.8216096
13.85871 -2.8304668
13.85971 -2.8392267999999996
13.86071 -2.8478999000000003
13.86171 -2.8565047
13.86271 -2.8650606
13.86371 -2.8735779
13.86471 -2.8820537
13.86571 -2.8904734000000003
13.86671 -2.8988179
13.86771 -2.9070724
13.86871 -2.9152336
13.86971 -2.9233105
13.87071 -2.9313203
13.87171 -2.9392786
13.87271 -2.9471923
13.87371 -2.9550552
13.87471 -2.9628513
13.87571 -2.9705623
13.87671 -2.9781759
13.87771 -2.9856925999999997
13.87871 -2.9931257
13.87971 -3.0004947
13.88071 -3.0078165
13.88171 -3.0150974
13.88271 -3.0223295
13.88371 -3.0294947
13.88471 -3.0365726
13.88571 -3.0435499
13.88671 -3.050426
13.88771 -3.0572133
13.88871 -3.0639298
13.88971 -3.0705912
13.89071 -3.077203
13.89171 -3.0837581
13.89271 -3.0902404000000003
13.89371 -3.0966332
13.89471 -3.1029273
13.89571 -3.1091262
13.89671 -3.1152444
13.89771 -3.1213002
13.89871 -3.1273071
13.89971 -3.1332668
13.90071 -3.1391679999999997
13.90171 -3.1449907
13.90271 -3.1507148999999997
13.90371 -3.1563316
13.90471 -3.1618435
13.90571 -3.1672659999999997
13.90671 -3.1726184999999996
13.90771 -3.1779155
13.90871 -3.18316
13.90971 -3.1883426
13.91071 -3.1934466
13.91171 -3.198456
13.91271 -3.2033641
13.91371 -3.2081763999999997
13.91471 -3.2129079
13.91571 -3.2175757
13.91671 -3.2221906000000002
13.91771 -3.2267507
13.91871 -3.231243
13.91971 -3.2356478
13.92071 -3.239949
13.92171 -3.2441411
13.92271 -3.2482314999999997
13.92371 -3.2522379999999997
13.92471 -3.2561793999999997
13.92571 -3.2600675000000003
13.92671 -3.2639012000000003
13.92771 -3.2676678
13.92871 -3.2713490999999997
13.92971 -3.2749303
13.93071 -3.2784059999999995
13.93171 -3.2817841
13.93271 -3.2850806
13.93371 -3.2883115
13.93471 -3.2914847
13.93571 -3.2945968
13.93671 -3.2976337
13.93771 -3.3005774000000003
13.93871 -3.3034152999999997
13.93971 -3.3061466999999998
13.94071 -3.308782
13.94171 -3.3113398000000003
13.94271 -3.3138368000000002
13.94371 -3.3162802
13.94471 -3.3186655000000003
13.94571 -3.3209771
13.94671 -3.323197
13.94771 -3.3253122000000004
13.94871 -3.3273216000000003
13.94971 -3.3292352999999997
13.95071 -3.3310696
13.95171 -3.3328392
13.95271 -3.3345498
13.95371 -3.3361949
13.95471 -3.3377603
13.95571 -3.3392295
13.95671 -3.3405934
13.95771 -3.3418539999999997
13.95871 -3.3430241
13.95971 -3.3441208
13.96071 -3.3451576
13.96171 -3.3461383999999996
13.96271 -3.3470552000000002
13.96371 -3.3478915999999996
13.96471 -3.3486309999999997
13.96571 -3.3492647
13.96671 -3.3497947999999997
13.96771 -3.3502344
13.96871 -3.3506002
13.96971 -3.3509052999999995
13.97071 -3.3511523000000003
13.97171 -3.351333
13.97271 -3.3514317
13.97371 -3.3514336
13.97471 -3.3513315
13.97571 -3.35113
13.97671 -3.3508419999999997
13.97771 -3.3504844
13.97871 -3.3500675
13.97971 -3.3495921999999996
13.98071 -3.3490478999999995
13.98171 -3.3484187
13.98271 -3.3476908
13.98371 -3.3468592999999998
13.98471 -3.3459306
13.98571 -3.3449192
13.98671 -3.3438414
13.98771 -3.3427075
13.98871 -3.3415169000000002
13.98971 -3.3402583999999997
13.99071 -3.3389162
13.99171 -3.3374770999999996
13.99271 -3.3359367
13.99371 -3.3343013
13.99471 -3.3325855
13.99571 -3.3308033
13.99671 -3.3289633999999997
13.99771 -3.3270635
13.99871 -3.3250927999999997
13.99971 -3.3230361
14.00071 -3.3208821
14.00171 -3.3186298
14.00271 -3.3162877
14.00371 -3.3138711
14.00471 -3.3113945
14.00571 -3.3088651
14.00671 -3.306279
14.00771 -3.3036239000000003
14.00871 -3.3008844
14.00971 -3.2980490000000002
14.01071 -3.2951165
14.01171 -3.292096
14.01271 -3.2890021999999997
14.01371 -3.2858483
14.01471 -3.2826405000000003
14.01571 -3.2793742
14.01671 -3.2760378
14.01771 -3.272618
14.01871 -3.2691069
14.01971 -3.2655057000000003
14.02071 -3.2618251000000003
14.02171 -3.2580792999999995
14.02271 -3.2542802
14.02371 -3.2504315999999998
14.02471 -3.2465264
14.02571 -3.2425508
14.02671 -3.2384906
14.02771 -3.2343379999999997
14.02871 -3.2300956999999997
14.02971 -3.2257743
14.03071 -3.2213889000000004
14.03171 -3.2169513
14.03271 -3.2124646
14.03371 -3.2079231
14.03471 -3.2033145
14.03571 -3.1986269999999997
14.03671 -3.1938549
14.03771 -3.1890016
14.03871 -3.1840783
14.03971 -3.1790983
14.04071 -3.1740709999999996
14.04171 -3.1689968
14.04271 -3.1638667000000003
14.04371 -3.1586673000000003
14.04471 -3.153386
14.04571 -3.1480182
14.04671 -3.1425688
14.04771 -3.1370508999999998
14.04871 -3.1314794
14.04971 -3.1258638999999997
14.05071 -3.1202054
14.05171 -3.114496
14.05271 -3.1087236000000003
14.05371 -3.1028773999999997
14.05471 -3.0969536
14.05571 -3.0909573999999997
14.05671 -3.0849002
14.05771 -3.0787945
14.05871 -3.072647
14.05971 -3.0664561
14.06071 -3.0602125
14.06171 -3.0539036
14.06271 -3.0475197
14.06371 -3.0410595
14.06471 -3.0345302000000003
14.06571 -3.0279452
14.06671 -3.0213181
14.06771 -3.0146561999999997
14.06871 -3.0079577
14.06971 -3.0012133
14.07071 -2.9944103
14.07171 -2.9875394
14.07271 -2.9805984
14.07371 -2.9735938
14.07471 -2.9665371
14.07571 -2.9594399
14.07671 -2.9523075
14.07771 -2.9451372
14.07871 -2.9379196
14.07971 -2.9306438
14.08071 -2.9233019999999996
14.08171 -2.9158948000000002
14.08271 -2.9084306
14.08371 -2.9009223
14.08471 -2.8933812
14.08571 -2.8858121
14.08671 -2.8782114
14.08771 -2.8705686
14.08871 -2.8628718
14.08971 -2.8551135
14.09071 -2.8472939999999998
14.09171 -2.8394211
14.09271 -2.8315075
14.09371 -2.8235634999999997
14.09471 -2.8155934
14.09571 -2.8075939
14.09671 -2.7995555
14.09771 -2.7914675
14.09871 -2.7833236
14.09971 -2.7751252
14.10071 -2.7668804000000002
14.10171 -2.7586006
14.10271 -2.7502948
14.10371 -2.7419666
14.10471 -2.7336109
14.10571 -2.7252182
14.10671 -2.7167784
14.10771 -2.7082862
14.10871 -2.699744
14.10971 -2.6911609
14.11071 -2.6825488
14.11171 -2.6739170999999997
14.11271 -2.6652685999999997
14.11371 -2.6565988
14.11471 -2.6478973999999997
14.11571 -2.6391543
14.11671 -2.630364
14.11771 -2.6215276
14.11871 -2.6126534
14.11971 -2.6037522
14.12071 -2.5948322999999998
14.12171 -2.5858965
14.12271 -2.5769401000000003
14.12371 -2.5679551
14.12471 -2.5589334
14.12571 -2.5498716
14.12671 -2.5407732
14.12771 -2.5316465999999997
14.12871 -2.5225025000000003
14.12971 -2.5133478
14.13071 -2.5041832
14.13171 -2.4950026
14.13271 -2.4857961
14.13371 -2.4765539999999997
14.13471 -2.4672722
14.13571 -2.4579532
14.13671 -2.4486054
14.13771 -2.4392391
14.13871 -2.4298621
14.13971 -2.420477
14.14071 -2.4110803
14.14171 -2.401665
14.14271 -2.392224
14.14371 -2.3827542999999998
14.14471 -2.3732585999999998
14.14571 -2.3637438
14.14671 -2.3542179
14.14771 -2.3446856
14.14871 -2.3351463
14.14971 -2.3255944
14.15071 -2.3160215
14.15171 -2.3064209
14.15271 -2.2967903
14.15371 -2.2871338000000003
14.15471 -2.2774601
14.15571 -2.2677791999999997
14.15671 -2.2580983
14.15771 -2.2484194
14.15871 -2.2387387000000003
14.15971 -2.2290492
14.16071 -2.2193443
14.16171 -2.2096204
14.16271 -2.1998785
14.16371 -2.1901235000000003
14.16471 -2.1803612
14.16571 -2.1705955
14.16671 -2.1608263
14.16771 -2.1510495
14.16871 -2.1412592
14.16971 -2.1314513
14.17071 -2.1216253000000003
14.17171 -2.1117857
14.17271 -2.1019401
14.17371 -2.0920966
14.17471 -2.0822602999999997
14.17571 -2.0724315
14.17671 -2.0626056999999998
14.17771 -2.0527758
14.17871 -2.0429352
14.17971 -2.0330806999999997
14.18071 -2.0232132
14.18171 -2.0133371
14.18271 -2.0034581
14.18371 -1.9935806999999999
14.18471 -1.9837061
14.18571 -1.9738326000000002
14.18671 -1.9639565
14.18771 -1.9540753000000002
14.18871 -1.9441891
14.18971 -1.9343011
14.19071 -1.9244161
14.19171 -1.9145390000000002
14.19271 -1.9046726
14.19371 -1.8948155000000002
14.19471 -1.8849634
14.19571 -1.87511
14.19671 -1.8652499
14.19771 -1.855381
14.19871 -1.8455049000000001
14.19971 -1.8356264
14.20071 -1.8257510000000001
14.20171 -1.8158838
14.20271 -1.8060269
14.20371 -1.7961795999999999
14.20471 -1.7863395
14.20571 -1.7765036
14.20671 -1.7666707
14.20771 -1.7568416999999998
14.20871 -1.747019
14.20971 -1.7372055000000002
14.21071 -1.7274024
14.21171 -1.7176094
14.21271 -1.7078234
14.21371 -1.6980407999999998
14.21471 -1.6882584999999999
14.21571 -1.6784759
14.21671 -1.6686952000000002
14.21771 -1.6589204
14.21871 -1.6491566
14.21971 -1.6394079
14.22071 -1.6296759
14.22171 -1.6199594000000002
14.22271 -1.6102551999999999
14.22371 -1.6005599999999998
14.22471 -1.5908711
14.22571 -1.5811876999999999
14.22671 -1.5715109
14.22771 -1.5618427000000001
14.22871 -1.5521849
14.22971 -1.5425381999999999
14.23071 -1.5329023000000002
14.23171 -1.5232756
14.23271 -1.5136567
14.23371 -1.5040454
14.23471 -1.494443
14.23571 -1.4848521
14.23671 -1.4752757
14.23771 -1.4657161
14.23871 -1.4561742
14.23971 -1.4466484
14.24071 -1.4371359
14.24171 -1.4276333
14.24271 -1.4181382
14.24371 -1.4086497999999998
14.24471 -1.3991691
14.24571 -1.3896988000000001
14.24671 -1.3802418
14.24771 -1.3708003
14.24871 -1.3613751
14.24971 -1.3519656999999998
14.25071 -1.3425704
14.25171 -1.3331879
14.25271 -1.3238176000000001
14.25371 -1.3144597
14.25471 -1.3051156
14.25571 -1.2957864
14.25671 -1.2864728
14.25771 -1.2771738
14.25871 -1.267888
14.25971 -1.2586134
14.26071 -1.2493486
14.26171 -1.2400934000000001
14.26271 -1.2308499
14.26371 -1.2216208
14.26471 -1.2124091
14.26571 -1.2032175
14.26671 -1.1940464
14.26771 -1.1848949
14.26871 -1.1757603
14.26971 -1.1666398
14.27071 -1.157531
14.27171 -1.1484331
14.27271 -1.139346
14.27371 -1.1302711
14.27471 -1.1212094000000001
14.27571 -1.1121614
14.27671 -1.1031269
14.27771 -1.0941051
14.27871 -1.0850956
14.27971 -1.0760987
14.28071 -1.0671160000000002
14.28171 -1.0581497
14.28271 -1.049202
14.28371 -1.0402745999999998
14.28471 -1.0313676
14.28571 -1.022479
14.28671 -1.0136063000000002
14.28771 -1.0047465
14.28871 -0.9958972199999999
14.28971 -0.9870578499999999
14.29071 -0.9782291000000001
14.29171 -0.9694125499999999
14.29271 -0.96061016
14.29371 -0.9518230299999999
14.29471 -0.9430516499999999
14.29571 -0.93429554
14.29671 -0.9255539599999999
14.29771 -0.9168264500000001
14.29871 -0.90811327
14.29971 -0.8994149
14.30071 -0.890732
14.30171 -0.88206455
14.30271 -0.8734116300000001
14.30371 -0.86477147
14.30471 -0.8561417499999999
14.30571 -0.84752049
14.30671 -0.8389066900000001
14.30771 -0.8303009
14.30871 -0.82170479
14.30971 -0.8131206999999999
14.31071 -0.8045507599999999
14.31171 -0.7959965600000001
14.31271 -0.7874586600000001
14.31371 -0.77893673
14.31471 -0.7704301299999999
14.31571 -0.7619381
14.31671 -0.75346031
14.31771 -0.74499659
14.31871 -0.73654652
14.31971 -0.7281092
14.32071 -0.71968329
14.32171 -0.71126707
14.32271 -0.70285914
14.32371 -0.69445861
14.32471 -0.6860656700000001
14.32571 -0.67768139
14.32671 -0.66930722
14.32771 -0.66094454
14.32871 -0.6525941199999999
14.32971 -0.64425599
14.33071 -0.63592964
14.33171 -0.62761432
14.33271 -0.61930972
14.33371 -0.6110158299999999
14.33471 -0.6027326900000001
14.33571 -0.5944604099999999
14.33671 -0.5861984100000001
14.33771 -0.57794568
14.33871 -0.5697011
14.33971 -0.56146383
14.34071 -0.55323392
14.34171 -0.54501235
14.34271 -0.53680073
14.34371 -0.52860072
14.34471 -0.520413
14.34571 -0.5122371
14.34671 -0.50407136
14.34771 -0.49591349
14.34871 -0.48776157
14.34971 -0.47961473000000004
14.35071 -0.47147325
14.35171 -0.46333829
14.35271 -0.45521092
14.35371 -0.44709145999999994
14.35471 -0.43897907999999997
14.35571 -0.4308722
14.35671 -0.42276917999999997
14.35771 -0.41466960999999997
14.35871 -0.40657464000000004
14.35971 -0.39848690000000003
14.36071 -0.39040926
14.36171 -0.38234373
14.36271 -0.37429028000000003
14.36371 -0.36624656
14.36471 -0.35820871
14.36571 -0.35017296000000003
14.36671 -0.34213697
14.36771 -0.33410096
14.36871 -0.32606725999999997
14.36971 -0.31803907000000003
14.37071 -0.31001896
14.37171 -0.30200749
14.37271 -0.29400288999999996
14.37371 -0.28600199
14.37471 -0.27800193
14.37571 -0.27000159
14.37671 -0.26200244
14.37771 -0.25400789
14.37871 -0.24602162
14.37971 -0.23804551000000002
14.38071 -0.23007841999999998
14.38171 -0.22211626999999998
14.38271 -0.21415355000000003
14.38371 -0.20618567000000002
14.38471 -0.19821106
14.38571 -0.19023203
14.38671 -0.18225381000000002
14.38771 -0.17428229
14.38871 -0.16632143
14.38971 -0.15837149
14.39071 -0.15042898000000002
14.39171 -0.14248845
14.39271 -0.13454504
14.39371 -0.12659688
14.39471 -0.11864587
14.39571 -0.11069661
14.39671 -0.10275384000000001
14.39771 -0.09481982
14.39871 -0.08689279800000001
14.39971 -0.078967382
14.40071 -0.071036915
14.40171 -0.063096604
14.40271 -0.055146008
14.40371 -0.047189629
14.40471 -0.039235205999999995
14.40571 -0.031290462
14.40671 -0.023359579999999998
14.40771 -0.015441291999999999
14.40871 -0.0075293705
14.40971 0.00038472272
14.41071 0.0083080224
14.41171 0.01624304
14.41271 0.024186875
14.41371 0.032132934
14.41471 0.040074368
14.41571 0.048007688
14.41671 0.055934605
14.41771 0.063861342
14.41871 0.07179556399999999
14.41971 0.079742371
14.42071 0.08770139
14.42171 0.095666392
14.42271 0.10362768000000001
14.42371 0.11157643
14.42471 0.11950884999999999
14.42571 0.12742814
14.42671 0.13534332000000002
14.42771 0.14326549
14.42871 0.15120287
14.42971 0.15915733999999998
14.43071 0.16712367
14.43171 0.17509228999999998
14.43271 0.18305383
14.43371 0.19100361
14.43471 0.19894388999999998
14.43571 0.20688269
14.43671 0.21482971
14.43771 0.22279144999999997
14.43871 0.23076774
14.43971 0.23875155
14.44071 0.2467321
14.44171 0.25470002999999997
14.44271 0.26265203
14.44371 0.27059277000000004
14.44471 0.27853306
14.44571 0.28648507
14.44671 0.29445663
14.44771 0.30244756
14.44871 0.31044958
14.44971 0.31844995
14.45071 0.32643727
14.45171 0.33440669
14.45271 0.34236212
14.45371 0.35031426
14.45471 0.35827553
14.45571 0.36625422
14.45671 0.37425056
14.45771 0.3822566
14.45871 0.39026025
14.45971 0.39825113
14.46071 0.40622577000000004
14.46171 0.41418946
14.46271 0.42215376000000004
14.46371 0.43013113999999997
14.46471 0.43812869
14.46571 0.4461444
14.46671 0.45416759999999995
14.46771 0.46218372999999996
14.46871 0.47018076
14.46971 0.47815493
14.47071 0.48611243000000004
14.47171 0.49406667
14.47271 0.50203227
14.47371 0.51001818
14.47471 0.51802378
14.47571 0.52603926
14.47671 0.53405035
14.47771 0.5420452
14.47871 0.55001988
14.47971 0.55798017
14.48071 0.5659387
14.48171 0.5739086299999999
14.48271 0.58189714
14.48371 0.58990153
14.48471 0.5979103
14.48571 0.60590846
14.48671 0.61388449
14.48771 0.62183607
14.48871 0.62977141
14.48971 0.63770558
14.49071 0.6456536700000001
14.49171 0.65362365
14.49271 0.66161267
14.49371 0.66960827
14.49471 0.67759384
14.49571 0.68555637
14.49671 0.69349213
14.49771 0.70140813
14.49871 0.70931865
14.49971 0.71723806
14.50071 0.7251739
14.50171 0.7331232099999999
14.50271 0.74107391
14.50371 0.74901069
14.50471 0.75692246
14.50571 0.76480783
14.50671 0.77267592
14.50771 0.78054229
14.50871 0.78842137
14.50971 0.7963196400000001
14.51071 0.8042321499999999
14.51171 0.81214458
14.51271 0.82003949
14.51371 0.82790442
14.51471 0.83573731
14.51571 0.8435475600000001
14.51671 0.85135102
14.51771 0.85916286
14.51871 0.86699016
14.51971 0.8748286399999999
14.52071 0.8826647
14.52171 0.8904819399999999
14.52271 0.89826891
14.52371 0.90602441
14.52471 0.9137580200000001
14.52571 0.9214851099999999
14.52671 0.92921937
14.52771 0.9369662000000001
14.52871 0.94471956
14.52971 0.9524648099999999
14.53071 0.96018557
14.53171 0.96787121
14.53271 0.97552212
14.53371 0.9831494700000001
14.53471 0.9907701099999999
14.53571 0.99839848
14.53671 1.00604
14.53771 1.0136878999999999
14.53871 1.021327
14.53971 1.0289398
14.54071 1.0365151
14.54171 1.0440525
14.54271 1.0515625000000002
14.54371 1.0590608
14.54471 1.0665612
14.54571 1.0740684
14.54671 1.0815761
14.54771 1.0890699
14.54871 1.0965347
14.54971 1.1039617
14.55071 1.1113529
14.55171 1.1187199
14.55271 1.1260784
14.55371 1.133441
14.55471 1.1408099
14.55571 1.1481763
14.55671 1.1555235000000001
14.55771 1.1628346
14.55871 1.1700999
14.55971 1.1773214
14.56071 1.1845111
14.56171 1.1916856
14.56271 1.1988581999999999
14.56371 1.2060328
14.56471 1.2132023
14.56571 1.2203524000000001
14.56671 1.2274684
14.56771 1.2345428
14.56871 1.2415778
14.56971 1.248585
14.57071 1.2555786
14.57171 1.2625687
14.57271 1.2695554
14.57371 1.2765287
14.57471 1.2834729
14.57571 1.2903731
14.57671 1.2972229
14.57771 1.3040269
14.57871 1.3107986999999999
14.57971 1.3175546
14.58071 1.3243061
14.58171 1.3310549
14.58271 1.3377919
14.58371 1.3445021
14.58471 1.3511713
14.58571 1.3577924
14.58671 1.3643684
14.58771 1.3709101
14.58871 1.3774305
14.58971 1.3839374999999998
14.59071 1.3904303
14.59171 1.3968992
14.59271 1.4033304
14.59371 1.4097125
14.59471 1.4160424
14.59571 1.4223272
14.59671 1.4285806
14.59771 1.4348171
14.59871 1.4410453
14.59971 1.4472637
14.60071 1.4534615
14.60171 1.4596233
14.60271 1.4657361
14.60371 1.4717948
14.60471 1.4778035999999999
14.60571 1.4837734
14.60671 1.4897163
14.60771 1.4956387
14.60871 1.5015386
14.60971 1.5074068
14.61071 1.5132311
14.61171 1.5190029
14.61271 1.5247214
14.61371 1.5303944
14.61471 1.5360347
14.61571 1.5416537
14.61671 1.5472562
14.61771 1.5528376
14.61871 1.5583860999999999
14.61971 1.5638877
14.62071 1.5693324000000002
14.62171 1.5747182
14.62271 1.5800519
14.62371 1.5853452000000001
14.62471 1.5906084
14.62571 1.5958467
14.62671 1.6010567999999998
14.62771 1.6062291
14.62871 1.6113529000000002
14.62971 1.6164215
14.63071 1.621436
14.63171 1.626404
14.63271 1.6313361
14.63371 1.6362404000000002
14.63471 1.6411183
14.63571 1.6459635000000001
14.63671 1.6507639
14.63771 1.6555081999999999
14.63871 1.6601903
14.63971 1.6648123000000001
14.64071 1.6693829
14.64171 1.6739139
14.64271 1.6784143
14.64371 1.6828857
14.64471 1.6873233
14.64571 1.6917168999999999
14.64671 1.6960567
14.64771 1.700338
14.64871 1.7045629999999998
14.64971 1.7087393999999998
14.65071 1.712876
14.65171 1.7169781
14.65271 1.7210443
14.65371 1.725067
14.65471 1.7290359000000002
14.65571 1.7329425999999999
14.65671 1.7367853
14.65771 1.7405691
14.65871 1.7443042
14.65971 1.7480012
14.66071 1.7516661
14.66171 1.7552979
14.66271 1.7588887000000002
14.66371 1.7624283
14.66471 1.7659083
14.66571 1.7693263000000001
14.66671 1.7726861
14.66771 1.7759960000000001
14.66871 1.7792637
14.66971 1.7824922
14.67071 1.7856779999999999
14.67171 1.7888131
14.67271 1.7918881000000002
14.67371 1.7948981
14.67471 1.7978443
14.67571 1.8007344
14.67671 1.8035786000000003
14.67771 1.8063856
14.67871 1.809158
14.67971 1.8118908999999999
14.68071 1.8145747
14.68171 1.8171996
14.68271 1.8197594000000001
14.68371 1.822255
14.68471 1.8246928
14.68571 1.8270819
14.68671 1.8294290000000002
14.68771 1.8317351
14.68871 1.8339952
14.68971 1.8362010000000002
14.69071 1.8383443
14.69171 1.8404223000000002
14.69271 1.8424382
14.69371 1.8444009000000001
14.69471 1.8463193999999998
14.69571 1.8481998
14.69671 1.8500409999999998
14.69771 1.8518356999999999
14.69871 1.8535737
14.69971 1.8552465
14.70071 1.8568514
14.70171 1.8583924
14.70271 1.8598786999999999
14.70371 1.8613202
14.70471 1.8627228
14.70571 1.8640853
14.70671 1.8654011000000001
14.70771 1.8666604999999998
14.70871 1.8678561
14.70971 1.8689865
14.71071 1.8700565999999998
14.71171 1.8710755
14.71271 1.8720513
14.71371 1.8729870999999998
14.71471 1.8738791000000001
14.71571 1.8747186
14.71671 1.8754956999999999
14.71771 1.8762039000000001
14.71871 1.8768441
14.71971 1.8774236
14.72071 1.8779537
14.72171 1.8784440999999998
14.72271 1.8788986
14.72371 1.8793136
14.72471 1.8796799999999998
14.72571 1.8799877
14.72671 1.8802302
14.72771 1.8804077
14.72871 1.8805269
14.72971 1.8805975
14.73071 1.8806270999999999
14.73171 1.8806173999999998
14.73271 1.8805634000000002
14.73371 1.8804558
14.73471 1.8802855
14.73571 1.8800488
14.73671 1.8797487000000002
14.73771 1.8793944
14.73871 1.8789973000000002
14.73971 1.878565
14.74071 1.8780984
14.74171 1.8775908000000001
14.74271 1.8770313
14.74371 1.8764093999999998
14.74471 1.8757200000000003
14.74571 1.8749656
14.74671 1.8741556
14.74771 1.8733006
14.74871 1.8724086
14.74971 1.8714808
14.75071 1.8705113
14.75171 1.8694906
14.75271 1.8684105999999998
14.75371 1.8672688
14.75471 1.8660698
14.75571 1.864823
14.75671 1.8635382999999999
14.75771 1.862221
14.75871 1.8608692999999998
14.75971 1.8594742000000002
14.76071 1.8580241000000002
14.76171 1.85651
14.76271 1.8549297
14.76371 1.8532893000000001
14.76471 1.8516000000000001
14.76571 1.8498737
14.76671 1.8481174
14.76771 1.8463311999999998
14.76871 1.8445076
14.76971 1.8426367999999997
14.77071 1.8407103
14.77171 1.8387262000000002
14.77271 1.8366892
14.77371 1.8346081
14.77471 1.8324915000000002
14.77571 1.8303432000000002
14.77671 1.8281594
14.77771 1.8259315000000003
14.77871 1.8236496000000002
14.77971 1.8213073
14.78071 1.8189056
14.78171 1.8164528999999998
14.78271 1.8139612
14.78371 1.8114416000000002
14.78471 1.8088993000000002
14.78571 1.8063314000000001
14.78671 1.8037287999999998
14.78771 1.8010803
14.78871 1.7983778999999998
14.78971 1.7956203
14.79071 1.7928125
14.79171 1.7899638
14.79271 1.7870823
14.79371 1.7841714000000002
14.79471 1.7812282
14.79571 1.778245
14.79671 1.7752139
14.79771 1.7721307
14.79871 1.7689982
14.79971 1.7658254000000002
14.80071 1.762623
14.80171 1.7593998
14.80271 1.7561579
14.80371 1.7528918
14.80471 1.749591
14.80571 1.7462446999999999
14.80671 1.7428465
14.80771 1.7393967
14.80871 1.7359024
14.80971 1.7323738000000002
14.81071 1.7288193
14.81171 1.7252423
14.81271 1.7216397
14.81371 1.7180049999999998
14.81471 1.7143307
14.81571 1.7106139999999999
14.81671 1.7068573999999999
14.81771 1.7030684
14.81871 1.6992555999999999
14.81971 1.6954245
14.82071 1.6915744
14.82171 1.6876992
14.82271 1.6837889000000001
14.82371 1.6798353
14.82471 1.6758349
14.82571 1.6717914
14.82671 1.6677137000000002
14.82771 1.663612
14.82871 1.6594943
14.82971 1.6553624999999998
14.83071 1.6512128000000001
14.83171 1.6470373
14.83271 1.6428292
14.83371 1.6385851
14.83471 1.6343070000000002
14.83571 1.6300010999999999
14.83671 1.6256738
14.83771 1.6213287
14.83871 1.6169643
14.83971 1.612575
14.84071 1.6081536
14.84171 1.6036953999999999
14.84271 1.5992004
14.84371 1.5946749999999998
14.84471 1.5901281
14.84571 1.5855687
14.84671 1.581002
14.84771 1.5764274000000003
14.84871 1.5718387
14.84971 1.567228
14.85071 1.5625887
14.85171 1.5579182
14.85271 1.553219
14.85371 1.5484967
14.85471 1.5437571
14.85571 1.5390031
14.85671 1.5342335
14.85771 1.5294442
14.85871 1.5246305999999998
14.85971 1.5197905
14.86071 1.5149261
14.86171 1.5100433
14.86271 1.5051495
14.86371 1.5002507
14.86471 1.4953482
14.86571 1.4904385
14.86671 1.4855148
14.86771 1.4805696
14.86871 1.4755983000000001
14.86971 1.470601
14.87071 1.465582
14.87171 1.4605476
14.87271 1.4555031
14.87371 1.4504507
14.87471 1.4453892
14.87571 1.4403149
14.87671 1.4352244
14.87771 1.430117
14.87871 1.4249949
14.87971 1.419863
14.88071 1.4147261
14.88171 1.4095865
14.88271 1.4044425
14.88371 1.3992894
14.88471 1.3941208999999999
14.88571 1.3889323
14.88671 1.3837228
14.88771 1.3784957
14.88871 1.3732573
14.88971 1.368014
14.89071 1.3627698000000001
14.89171 1.3575249
14.89271 1.3522767
14.89371 1.3470208
14.89471 1.3417544
14.89571 1.336477
14.89671 1.3311913
14.89771 1.3259009
14.89871 1.3206082
14.89971 1.3153134
14.90071 1.3100131
14.90171 1.3047025
14.90271 1.2993773
14.90371 1.2940367
14.90471 1.2886832000000001
14.90571 1.2833231
14.90671 1.2779631
14.90771 1.2726084
14.90871 1.2672604
14.90971 1.2619163
14.91071 1.2565712
14.91171 1.2512206
14.91271 1.2458622000000001
14.91371 1.2404968
14.91471 1.2351278
14.91571 1.2297585999999998
14.91671 1.2243905
14.91771 1.2190223
14.91871 1.2136498
14.91971 1.208269
14.92071 1.2028777
14.92171 1.1974774000000001
14.92271 1.1920734
14.92371 1.1866725999999999
14.92471 1.181281
14.92571 1.1759008
14.92671 1.1705301
14.92771 1.165163
14.92871 1.1597931000000001
14.92971 1.1544162
14.93071 1.1490317
14.93171 1.1436425
14.93271 1.1382537
14.93371 1.1328694000000001
14.93471 1.1274908
14.93571 1.1221153
14.93671 1.1167386
14.93771 1.1113568
14.93871 1.1059691999999999
14.93971 1.1005790999999998
14.94071 1.0951928999999998
14.94171 1.0898174
14.94271 1.0844566
14.94371 1.07911
14.94471 1.073772
14.94571 1.068435
14.94671 1.0630918
14.94771 1.0577394
14.94871 1.0523797
14.94971 1.0470187
14.95071 1.0416633
14.95171 1.0363182
14.95271 1.0309841
14.95371 1.0256573999999998
14.95471 1.0203329
14.95571 1.0150066
14.95671 1.0096781000000001
14.95771 1.0043518
14.95871 0.9990344800000001
14.95971 0.9937322700000001
14.96071 0.9884473899999999
14.96171 0.98317666
14.96271 0.97791236
14.96371 0.97264545
14.96471 0.96736941
14.96571 0.96208313
14.96671 0.95679145
14.96771 0.9515027500000001
14.96871 0.9462255100000001
14.96971 0.9409645600000001
14.97071 0.9357192599999999
14.97171 0.93048448
14.97271 0.9252534200000001
14.97371 0.92002153
14.97471 0.91478871
14.97571 0.9095596100000001
14.97671 0.90434123
14.97771 0.89913895
14.97871 0.8939537200000001
14.97971 0.8887806
14.98071 0.88361083
14.98171 0.8784351899999999
14.98271 0.87324837
14.98371 0.86805159
14.98471 0.86285211
14.98571 0.85766017
14.98671 0.85248481
14.98771 0.8473299400000001
14.98871 0.84219323
14.98971 0.83706751
14.99071 0.83194468
14.99171 0.82681961
14.99271 0.82169259
14.99371 0.8165688299999999
14.99471 0.81145577
14.99571 0.8063588300000001
14.99671 0.8012784599999999
14.99771 0.79620918
14.99871 0.7911420400000001
14.99971 0.78606848
15.00071 0.78098457
15.00171 0.77589289
15.00271 0.77080177
15.00371 0.76572169
15.00471 0.76066069
15.00571 0.75562093
15.00671 0.7505977500000001
15.00771 0.74558216
15.00871 0.74056499
15.00971 0.73554101
15.01071 0.73051131
15.01171 0.7254824
15.01271 0.72046285
15.01371 0.71545891
15.01471 0.7104713500000001
15.01571 0.70549515
15.01671 0.7005218900000001
15.01771 0.69554383
15.01871 0.6905579000000001
15.01971 0.68556732
15.02071 0.68058036
15.02171 0.67560649
15.02271 0.67065186
15.02371 0.6657164999999999
15.02471 0.66079395
15.02571 0.65587405
15.02671 0.65094763
15.02771 0.64601041
15.02871 0.6410649
15.02971 0.6361188799999999
15.03071 0.63118185
15.03171 0.62626046
15.03271 0.6213556
15.03371 0.6164622
15.03471 0.61157187
15.03571 0.6066771200000001
15.03671 0.60177501
15.03771 0.59686862
15.03871 0.59196549
15.03971 0.58707376
15.04071 0.58219815
15.04171 0.57733743
15.04271 0.57248473
15.04371 0.56763054
15.04471 0.56276713
15.04571 0.5578919800000001
15.04671 0.5530091
15.04771 0.54812715
15.04871 0.54325559
15.04971 0.53840028
15.05071 0.53356104
15.05171 0.52873176
15.05271 0.52390355
15.05371 0.51906873
15.05471 0.51422426
15.05571 0.50937301
15.05671 0.50452184
15.05771 0.49967817000000003
15.05871 0.4948461
15.05971 0.49002441
15.06071 0.48520714
15.06171 0.48038648
15.06271 0.47555664000000003
15.06371 0.47071674
15.06471 0.46587153
15.06571 0.46102917
15.06671 0.45619761000000003
15.06771 0.45138080999999997
15.06871 0.44657686
15.06971 0.44177878
15.07071 0.43697753
15.07171 0.43216604
15.07271 0.42734211
15.07371 0.42250901
15.07471 0.41767382000000003
15.07571 0.41284384
15.07671 0.40802327000000005
15.07771 0.40321144999999997
15.07871 0.39840355
15.07971 0.39359326
15.08071 0.38877602
15.08171 0.38395149
15.08271 0.37912363
15.08371 0.37429872999999997
15.08471 0.36948211000000003
15.08571 0.36467542
15.08671 0.35987527
15.08771 0.35507458
15.08871 0.35026541
15.08971 0.34544244
15.09071 0.34060508
15.09171 0.33575775999999996
15.09271 0.33090778
15.09371 0.32606219999999997
15.09471 0.32122494
15.09571 0.31639547
15.09671 0.31156966
15.09771 0.30674213
15.09871 0.3019091
15.09971 0.29707009
15.10071 0.29222786
15.10171 0.28738671
15.10271 0.28254986
15.10371 0.27771741
15.10471 0.27288579999999996
15.10571 0.26804913999999996
15.10671 0.2632017
15.10771 0.25834055
15.10871 0.25346687
15.10971 0.24858557
15.11071 0.24370329999999998
15.11171 0.23882564
15.11271 0.23395502999999998
15.11371 0.22909010000000002
15.11471 0.22422667
15.11571 0.21935992
15.11671 0.21448662000000002
15.11771 0.20960623000000003
15.11871 0.20472072000000002
15.11971 0.199833
15.12071 0.19494499999999998
15.12171 0.19005637
15.12271 0.18516443
15.12371 0.18026539
15.12471 0.17535631
15.12571 0.1704367
15.12671 0.16550906999999998
15.12771 0.16057811
15.12871 0.15564886
15.12971 0.15072466
15.13071 0.14580602
15.13171 0.14089055
15.13271 0.13597423
15.13371 0.13105316
15.13471 0.1261251
15.13571 0.12118996
15.13671 0.11624923000000001
15.13771 0.11130481
15.13871 0.10635760000000001
15.13971 0.10140698999999999
15.14071 0.096451183
15.14171 0.091488328
15.14271 0.086517772
15.14371 0.081540784
15.14471 0.07656035
15.14571 0.07158010299999999
15.14671 0.066602888
15.14771 0.061629619000000004
15.14871 0.05665897600000001
15.14971 0.051688071
15.15071 0.046713694
15.15171 0.041733572000000003
15.15271 0.036747046
15.15371 0.031754913
15.15471 0.026758606000000004
15.15571 0.021759188
15.15671 0.016756754
15.15771 0.011750522
15.15871 0.0067395456
15.15971 0.0017236490999999999
15.16071 -0.0032959717
15.16171 -0.008316865599999999
15.16271 -0.013336159
15.16371 -0.01835173
15.16471 -0.023363149
15.16571 -0.028371936
15.16671 -0.033380956
15.16771 -0.038393255
15.16871 -0.043410881
15.16971 -0.048434230999999994
15.17071 -0.053462211999999995
15.17171 -0.058493071
15.17271 -0.063525431
15.17371 -0.068558968
15.17471 -0.073594361
15.17571 -0.07863254900000001
15.17671 -0.083673722
15.17771 -0.088716613
15.17871 -0.09375856
15.17971 -0.098796363
15.18071 -0.10382764
15.18171 -0.10885192
15.18271 -0.11387113
15.18371 -0.11888885999999999
15.18471 -0.12390899
15.18571 -0.12893421
15.18671 -0.13396495
15.18771 -0.13899947999999998
15.18871 -0.14403479
15.18971 -0.14906817
15.19071 -0.15409833
15.19171 -0.15912579000000002
15.19271 -0.16415212
15.19371 -0.16917873
15.19471 -0.17420553
15.19571 -0.17923047
15.19671 -0.18425015
15.19771 -0.18926125000000002
15.19871 -0.19426222
15.19971 -0.19925423
15.20071 -0.20424097
15.20171 -0.2092273
15.20271 -0.21421711000000002
15.20371 -0.21921177000000003
15.20471 -0.22420939
15.20571 -0.22920563
15.20671 -0.23419553999999998
15.20771 -0.23917550999999998
15.20871 -0.24414465000000002
15.20971 -0.24910464
15.21071 -0.25405849
15.21171 -0.25900858
15.21271 -0.26395523
15.21371 -0.26889632
15.21471 -0.27382826
15.21571 -0.27874793999999997
15.21671 -0.28365450000000003
15.21771 -0.28855004
15.21871 -0.29343904
15.21971 -0.29832637
15.22071 -0.3032149
15.22171 -0.30810400000000004
15.22271 -0.31298934
15.22371 -0.31786449
15.22471 -0.32272339
15.22571 -0.32756272999999997
15.22671 -0.33238304
15.22771 -0.33718813
15.22871 -0.34198312
15.22971 -0.34677198
15.23071 -0.35155580999999997
15.23171 -0.35633256
15.23271 -0.3610984
15.23371 -0.36584984000000004
15.23471 -0.37058576
15.23571 -0.375308
15.23671 -0.38002054
15.23771 -0.38472713999999997
15.23871 -0.38942909000000003
15.23971 -0.39412379000000003
15.24071 -0.39880532
15.24171 -0.40346631000000005
15.24271 -0.40810094
15.24371 -0.41270726
15.24471 -0.41728793
15.24571 -0.42184899
15.24671 -0.42639733
15.24771 -0.43093776
15.24871 -0.43547126
15.24971 -0.43999492
15.25071 -0.44450378
15.25171 -0.44899322
15.25271 -0.45346124
15.25371 -0.45790905
15.25471 -0.46233995999999994
15.25571 -0.46675699
15.25671 -0.47116079000000005
15.25771 -0.47554844
15.25871 -0.47991415000000004
15.25971 -0.48425151
15.26071 -0.48855632
15.26171 -0.49282861999999994
15.26271 -0.49707284
15.26371 -0.5012961100000001
15.26471 -0.50550527
15.26571 -0.50970414
15.26671 -0.51389192
15.26771 -0.51806374
15.26871 -0.52221278
15.26971 -0.52633318
15.27071 -0.53042225
15.27171 -0.5344809
15.27271 -0.53851255
15.27371 -0.54252055
15.27471 -0.54650605
15.27571 -0.55046706
15.27671 -0.5543991
15.27771 -0.55829752
15.27871 -0.5621598600000001
15.27971 -0.56598741
15.28071 -0.56978501
15.28171 -0.5735592
15.28271 -0.57731522
15.28371 -0.58105462
15.28471 -0.58477442
15.28571 -0.58846818
15.28671 -0.59212842
15.28771 -0.59574954
15.28871 -0.59932964
15.28971 -0.60287071
15.29071 -0.60637719
15.29171 -0.6098532999999999
15.29271 -0.61330106
15.29371 -0.6167193900000001
15.29471 -0.6201047900000001
15.29571 -0.62345359
15.29671 -0.62676384
15.29771 -0.63003669
15.29871 -0.6332757
15.29971 -0.63648527
15.30071 -0.6396679700000001
15.30171 -0.64282306
15.30271 -0.64594615
15.30371 -0.64903069
15.30471 -0.6520703
15.30571 -0.65506124
15.30671 -0.65800371
15.30771 -0.66090142
15.30871 -0.66375975
15.30971 -0.66658324
15.31071 -0.66937399
15.31171 -0.67213094
15.31271 -0.6748508200000001
15.31371 -0.6775302799999999
15.31471 -0.68016732
15.31571 -0.68276236
15.31671 -0.68531758
15.31771 -0.68783532
15.31871 -0.69031622
15.31971 -0.69275843
15.32071 -0.69515761
15.32171 -0.69750859
15.32271 -0.69980738
15.32371 -0.7020528
15.32471 -0.7042469499999999
15.32571 -0.7063942
15.32671 -0.7084993199999999
15.32771 -0.7105655
15.32871 -0.7125931799999999
15.32971 -0.71458025
15.33071 -0.71652327
15.33171 -0.7184190699999999
15.33271 -0.7202659299999999
15.33371 -0.72206412
15.33471 -0.72381496
15.33571 -0.72551966
15.33671 -0.72717792
15.33771 -0.72878776
15.33871 -0.7303459600000001
15.33971 -0.73184953
15.34071 -0.73329718
15.34171 -0.73468983
15.34271 -0.73603042
15.34371 -0.73732259
15.34471 -0.73856902
15.34571 -0.7397702899999999
15.34671 -0.74092471
15.34771 -0.74202917
15.34871 -0.7430803500000001
15.34971 -0.74407626
15.35071 -0.74501657
15.35171 -0.74590244
15.35271 -0.74673528
15.35371 -0.74751563
15.35471 -0.7482426200000001
15.35571 -0.74891443
15.35671 -0.74952915
15.35771 -0.7500859000000001
15.35871 -0.75058565
15.35971 -0.75103072
15.36071 -0.7514239300000001
15.36171 -0.75176717
15.36271 -0.7520602599999999
15.36371 -0.7523008200000001
15.36471 -0.7524852200000001
15.36571 -0.7526099700000001
15.36671 -0.75267302
15.36771 -0.75267446
15.36871 -0.7526159800000001
15.36971 -0.7524999299999999
15.37071 -0.75232768
15.37171 -0.75209909
15.37271 -0.75181252
15.37371 -0.75146593
15.37471 -0.75105838
15.37571 -0.75059081
15.37671 -0.75006601
15.37771 -0.74948748
15.37871 -0.74885772
15.37971 -0.74817673
15.38071 -0.74744178
15.38171 -0.74664811
15.38271 -0.7457909199999999
15.38371 -0.74486719
15.38471 -0.74387691
15.38571 -0.74282261
15.38671 -0.7417080500000001
15.38771 -0.74053607
15.38871 -0.73930728
15.38971 -0.73801954
15.39071 -0.73666931
15.39171 -0.73525361
15.39271 -0.73377183
15.39371 -0.73222634
15.39471 -0.73062172
15.39571 -0.7289625200000001
15.39671 -0.72725103
15.39771 -0.72548594
15.39871 -0.7236625099999999
15.39971 -0.72177472
15.40071 -0.71981777
15.40171 -0.71779033
15.40271 -0.71569504
15.40371 -0.7135374
15.40471 -0.71132299
15.40571 -0.70905481
15.40671 -0.70673185
15.40771 -0.70434953
15.40871 -0.70190192
15.40971 -0.69938488
15.41071 -0.69679804
15.41171 -0.69414517
15.41271 -0.69143255
15.41371 -0.68866578
15.41471 -0.6858469899999999
15.41571 -0.68297354
15.41671 -0.68003908
15.41771 -0.67703645
15.41871 -0.67396117
15.41971 -0.6708136299999999
15.42071 -0.66759917
15.42171 -0.66432566
15.42271 -0.6609999099999999
15.42371 -0.65762447
15.42471 -0.65419637
15.42571 -0.65070856
15.42671 -0.64715324
15.42771 -0.6435256
15.42871 -0.63982648
15.42971 -0.63606179
15.43071 -0.63224016
15.43171 -0.62836865
15.43271 -0.6244495
15.43371 -0.620479
15.43471 -0.61644921
15.43571 -0.61235181
15.43671 -0.60818228
15.43771 -0.60394201
15.43871 -0.599638
15.43971 -0.5952795000000001
15.44071 -0.59087346
15.44171 -0.58642123
15.44271 -0.5819176300000001
15.44371 -0.57735327
15.44471 -0.57271891
15.44571 -0.56801019
15.44671 -0.56322967
15.44771 -0.55838614
15.44871 -0.55349087
15.44971 -0.54855254
15.45071 -0.5435734999999999
15.45171 -0.53854878
15.45271 -0.5334687
15.45371 -0.5283236
15.45471 -0.52310852
15.45571 -0.51782564
15.45671 -0.51248325
15.45771 -0.50709154
15.45871 -0.50165765
15.45971 -0.49618185000000004
15.46071 -0.49065732999999995
15.46171 -0.48507335999999995
15.46271 -0.47942027
15.46371 -0.47369464
15.46471 -0.46790126
15.46571 -0.46205153
15.46671 -0.45615863
15.46771 -0.45023174
15.46871 -0.44427206999999996
15.46971 -0.43827244000000004
15.47071 -0.43222085
15.47171 -0.42610606
15.47271 -0.41992282000000003
15.47371 -0.41367421000000004
15.47471 -0.40737004
15.47571 -0.40102196
15.47671 -0.39463774
15.47771 -0.38821767
15.47871 -0.38175441
15.47971 -0.37523685
15.48071 -0.36865591999999997
15.48171 -0.36200949
15.48271 -0.35530424
15.48371 -0.34855317999999996
15.48471 -0.34177008
15.48571 -0.33496334
15.48671 -0.32813216
15.48771 -0.32126682
15.48871 -0.31435322
15.48971 -0.30737913
15.49071 -0.30033984
15.49171 -0.29324014
15.49271 -0.28609191
15.49371 -0.27890857
15.49471 -0.2716989
15.49571 -0.26446322
15.49671 -0.25719382999999996
15.49771 -0.24987927
15.49871 -0.24251055
15.49971 -0.23508612
15.50071 -0.22761330000000002
15.50171 -0.22010526
15.50271 -0.21257501
15.50371 -0.20502926999999999
15.50471 -0.19746509
15.50571 -0.18987099000000002
15.50671 -0.18223204
15.50771 -0.17453671999999998
15.50871 -0.16678224
15.50971 -0.158976
15.51071 -0.15113233
15.51171 -0.14326621
15.51271 -0.13538682999999999
15.51371 -0.12749394
15.51471 -0.11957886
15.51571 -0.11162934
15.51671 -0.103636
15.51771 -0.095597346
15.51871 -0.087520719
15.51971 -0.079418928
15.52071 -0.071304035
15.52171 -0.06318147099999999
15.52271 -0.055047119
15.52371 -0.046889094
15.52471 -0.038693196
15.52571 -0.030449699000000004
15.52671 -0.022158182
15.52771 -0.013828133999999999
15.52871 -0.0054750664
15.52971 0.0028861456
15.53071 0.011247562
15.53171 0.019611220000000002
15.53271 0.027987486
15.53371 0.036389621999999996
15.53471 0.044827134
15.53571 0.053301087
15.53671 0.06180355
15.53771 0.070321414
15.53871 0.078842655
15.53971 0.087362051
15.54071 0.095883576
15.54171 0.10441829
15.54271 0.11297874000000001
15.54371 0.12157257
15.54471 0.13019834
15.54571 0.13884567
15.54671 0.14749959
15.54771 0.1561471
15.54871 0.16478288
15.54971 0.17341146
15.55071 0.18204476
15.55171 0.19069638
15.55271 0.19937505
15.55371 0.20808053999999998
15.55471 0.21680379000000002
15.55571 0.22553115
15.55671 0.23425063
15.55771 0.24295722
15.55871 0.25165479
15.55971 0.26035358
15.56071 0.2690647
15.56171 0.27779411
15.56271 0.28653922
15.56371 0.29528968
15.56471 0.30403179
15.56571 0.31275479
15.56671 0.3214556
15.56771 0.33014016
15.56871 0.33882044
15.56971 0.34750872
15.57071 0.35621175
15.57171 0.36492747999999997
15.57271 0.37364601000000003
15.57371 0.38235406
15.57471 0.39104098000000004
15.57571 0.39970325
15.57671 0.40834565
15.57771 0.41697822000000007
15.57871 0.42561106
15.57971 0.43424893999999997
15.58071 0.44288862999999995
15.58171 0.45152012999999996
15.58271 0.46013114000000005
15.58371 0.46871258
15.58471 0.47726263
15.58571 0.48578730999999997
15.58671 0.49429703999999997
15.58771 0.5028016399999999
15.58871 0.51130517
15.58971 0.519804
15.59071 0.52828807
15.59171 0.5367456500000001
15.59271 0.54516839
15.59371 0.55355504
15.59471 0.5619114700000001
15.59571 0.57024746
15.59671 0.57857167
15.59771 0.58688708
15.59871 0.59518954
15.59971 0.60346937
15.60071 0.61171572
15.60171 0.61992141
15.60271 0.62808595
15.60371 0.63621509
15.60471 0.64431778
15.60571 0.65240138
15.60671 0.66046794
15.60771 0.66851303
15.60871 0.67652767
15.60971 0.68450249
15.61071 0.69243195
15.61171 0.70031658
15.61271 0.70816237
15.61371 0.71597751
15.61471 0.72376793
15.61571 0.7315342300000001
15.61671 0.73927101
15.61771 0.7469689899999999
15.61871 0.7546193
15.61971 0.76221703
15.62071 0.7697632999999999
15.62171 0.7772641299999999
15.62271 0.7847271899999999
15.62371 0.79215802
15.62471 0.79955701
15.62571 0.80691958
15.62671 0.8142382800000001
15.62771 0.8215063300000001
15.62871 0.8287207200000001
15.62971 0.83588334
15.63071 0.8429992900000001
15.63171 0.8500743700000001
15.63271 0.85711144
15.63371 0.8641084699999999
15.63471 0.8710593000000001
15.63571 0.8779562100000001
15.63671 0.8847933299999999
15.63771 0.89156888
15.63871 0.8982858599999999
15.63971 0.90495022
15.64071 0.91156755
15.64171 0.91814054
15.64271 0.92466753
15.64371 0.9311433900000001
15.64471 0.9375619700000001
15.64571 0.9439187099999999
15.64671 0.95021278
15.64771 0.95644649
15.64871 0.96262395
15.64971 0.9687482399999999
15.65071 0.97481944
15.65171 0.9808341
15.65271 0.98678675
15.65371 0.99267252
15.65471 0.99848937
15.65571 1.004239
15.65671 1.009926
15.65771 1.0155557000000002
15.65871 1.0211311
15.65971 1.0266518
15.66071 1.0321137
15.66171 1.0375112
15.66271 1.0428392
15.66371 1.0480956
15.66471 1.0532812
15.66571 1.0583989999999999
15.66671 1.0634519
15.66771 1.0684405
15.66871 1.0733625
15.66971 1.0782134
15.67071 1.0829889000000001
15.67171 1.0876872
15.67271 1.0923097
15.67371 1.0968608
15.67471 1.1013458999999999
15.67571 1.1057687
15.67671 1.1101291
15.67771 1.1144234
15.67871 1.1186457
15.67971 1.1227907000000001
15.68071 1.1268554
15.68171 1.130841
15.68271 1.134751
15.68371 1.1385892
15.68471 1.1423572
15.68571 1.1460534
15.68671 1.1496734
15.68771 1.1532119
15.68871 1.1566656
15.68971 1.1600351
15.69071 1.1633246
15.69171 1.1665399
15.69271 1.1696856
15.69371 1.1727626
15.69471 1.1757669
15.69571 1.1786918
15.69671 1.1815304
15.69771 1.1842785
15.69871 1.1869368
15.69971 1.1895102
15.70071 1.1920048
15.70171 1.1944253999999999
15.70271 1.1967725
15.70371 1.1990422
15.70471 1.2012281
15.70571 1.2033242
15.70671 1.2053286
15.70771 1.2072443
15.70871 1.2090778
15.70971 1.2108359000000002
15.71071 1.2125224000000001
15.71171 1.2141353000000001
15.71271 1.2156679
15.71371 1.217111
15.71471 1.2184575
15.71571 1.2197053
15.71671 1.2208586000000001
15.71771 1.2219256
15.71871 1.2229148
15.71971 1.2238308
15.72071 1.2246719
15.72171 1.2254313
15.72271 1.2261
15.72371 1.2266712000000002
15.72471 1.2271442000000001
15.72571 1.2275241
15.72671 1.2278195
15.72771 1.2280379
15.72871 1.2281824000000001
15.72971 1.2282487
15.73071 1.2282277
15.73171 1.2281094
15.73271 1.2278874
15.73371 1.2275627
15.73471 1.2271428
15.73571 1.2266394
15.73671 1.226062
15.73771 1.2254141
15.73871 1.2246914
15.73971 1.2238838
15.74071 1.2229800000000002
15.74171 1.2219731
15.74271 1.2208633
15.74371 1.2196582
15.74471 1.2183684000000001
15.74571 1.2170025
15.74671 1.2155624
15.74771 1.2140422
15.74871 1.2124309
15.74971 1.210718
15.75071 1.2088985
15.75171 1.2069757
15.75271 1.2049603
15.75371 1.2028657
15.75471 1.2007016000000001
15.75571 1.1984696
15.75671 1.1961623
15.75771 1.1937667
15.75871 1.1912700999999999
15.75971 1.1886662
15.76071 1.1859576
15.76171 1.1831549000000001
15.76271 1.1802712
15.76371 1.1773156999999999
15.76471 1.1742895999999998
15.76571 1.1711854000000002
15.76671 1.1679902
15.76771 1.1646931
15.76871 1.1612901
15.76971 1.1577863000000002
15.77071 1.1541945
15.77171 1.1505285
15.77271 1.1467969999999998
15.77371 1.1429989
15.77471 1.1391237
15.77571 1.1351564
15.77671 1.1310839
15.77771 1.1269016
15.77871 1.1226155999999998
15.77971 1.1182396000000001
15.78071 1.1137888
15.78171 1.109273
15.78271 1.104692
15.78371 1.1000362
15.78471 1.0952915
15.78571 1.0904463
15.78671 1.0854975
15.78771 1.0804521
15.78871 1.0753240000000002
15.78971 1.0701273
15.79071 1.0648695
15.79171 1.0595475
15.79271 1.0541491
15.79371 1.0486585
15.79471 1.043064
15.79571 1.0373634
15.79671 1.0315661
15.79771 1.0256884000000002
15.79871 1.0197462
15.79971 1.0137482
15.80071 1.0076916999999999
15.80171 1.0015645
15.80271 0.99535054
15.80371 0.98903785
15.80471 0.98262411
15.80571 0.97611789
15.80671 0.96953427
15.80771 0.9628878000000001
15.80871 0.95618526
15.80971 0.94942246
15.81071 0.9425863600000001
15.81171 0.9356616999999999
15.81271 0.9286384999999999
15.81371 0.92151742
15.81471 0.9143100100000001
15.81571 0.90703378
15.81671 0.89970408
15.81771 0.8923275399999999
15.81871 0.88489847
15.81971 0.8774019799999999
15.82071 0.86982083
15.82171 0.8621435599999999
15.82271 0.85436972
15.82371 0.8465100099999999
15.82471 0.83858119
15.82571 0.8305982700000001
15.82671 0.82256729
15.82771 0.81448294
15.82871 0.8063312600000001
15.82971 0.79809716
15.83071 0.78977169
15.83171 0.7813572
15.83271 0.77286637
15.83371 0.76431693
15.83471 0.7557230100000001
15.83571 0.7470888099999999
15.83671 0.7384066
15.83771 0.72966036
15.83871 0.72083352
15.83971 0.7119169
15.84071 0.70291315
15.84171 0.69383578
15.84271 0.684703
15.84371 0.67552943
15.84471 0.6663195799999999
15.84571 0.65706619
15.84671 0.64775408
15.84771 0.6383676500000001
15.84871 0.62889867
15.84971 0.6193503300000001
15.85071 0.60973582
15.85171 0.60007214
15.85271 0.59037185
15.85371 0.58063739
15.85471 0.5708598500000001
15.85571 0.5610235499999999
15.85671 0.55111377
15.85771 0.54112412
15.85871 0.5310602
15.85971 0.5209371899999999
15.86071 0.5107733
15.86171 0.50058151
15.86271 0.49036373000000005
15.86371 0.48011043000000003
15.86471 0.46980516
15.86571 0.4594326
15.86671 0.44898596
15.86771 0.43847011
15.86871 0.42789923
15.86971 0.41729020999999994
15.87071 0.40665474
15.87171 0.39599403
15.87271 0.38529867
15.87371 0.37455361
15.87471 0.36374575
15.87571 0.35287081
15.87671 0.34193564
15.87771 0.33095535
15.87871 0.31994635
15.87971 0.30891881
15.88071 0.29787198000000004
15.88171 0.28679464
15.88271 0.27567069
15.88371 0.2644869
15.88471 0.25323941
15.88571 0.24193584
15.88671 0.23059195000000002
15.88771 0.2192247
15.88871 0.20784463
15.88971 0.19645153
15.89071 0.18503506
15.89171 0.17358019
15.89271 0.16207468
15.89371 0.15051507
15.89471 0.13890829999999998
15.89571 0.1272683
15.89671 0.11560927000000001
15.89771 0.10393888999999999
15.89871 0.092254725
15.89971 0.080545637
15.90071 0.068797468
15.90171 0.057000276999999995
15.90271 0.045153665
15.90371 0.033267631
15.90471 0.021358508000000002
15.90571 0.009441896
15.90671 -0.002474113
15.90771 -0.014392246999999999
15.90871 -0.026324386
15.90971 -0.038285798
15.91071 -0.050287955999999995
15.91171 -0.062333362
15.91271 -0.074414694
15.91371 -0.086518592
15.91471 -0.098632136
15.91571 -0.11074882000000001
15.91671 -0.12287123999999999
15.91771 -0.13500916999999998
15.91871 -0.14717407000000002
15.91971 -0.15937272
15.92071 -0.17160312
15.92171 -0.18385469000000002
15.92271 -0.19611264999999997
15.92371 -0.20836454
15.92471 -0.22060596
15.92571 -0.23284248999999999
15.92671 -0.24508717000000002
15.92771 -0.25735446
15.92871 -0.26965375999999996
15.92971 -0.28198529
15.93071 -0.29434015
15.93171 -0.30670452000000004
15.93271 -0.31906592
15.93371 -0.33141838
15.93471 -0.34376434
15.93571 -0.3561124
15.93671 -0.36847214
15.93771 -0.3808486
15.93871 -0.39323927
15.93971 -0.40563485
15.94071 -0.41802372
15.94171 -0.43039745999999995
15.94271 -0.44275521999999995
15.94371 -0.45510447000000004
15.94471 -0.46745781
15.94571 -0.47982726000000003
15.94671 -0.49221878999999996
15.94771 -0.50462945
15.94871 -0.5170486400000001
15.94971 -0.52946238
15.95071 -0.54185921
15.95171 -0.55423444
15.95271 -0.56659123
15.95371 -0.5789378199999999
15.95471 -0.59128287
15.95571 -0.60363063
15.95671 -0.61597875
15.95771 -0.62831966
15.95871 -0.64064446
15.95971 -0.6529476000000001
15.96071 -0.66522998
15.96171 -0.67749876
15.96271 -0.6897642300000001
15.96371 -0.7020346799999999
15.96471 -0.71431235
15.96571 -0.7265918
15.96671 -0.73886183
15.96771 -0.75110998
15.96871 -0.7633274
15.96971 -0.77551212
15.97071 -0.7876688600000001
15.97171 -0.79980642
15.97271 -0.8119327900000001
15.97371 -0.82405144
15.97471 -0.83616013
15.97571 -0.84825214
15.97671 -0.86032012
15.97771 -0.87235989
15.97871 -0.88437255
15.97971 -0.8963637999999999
15.98071 -0.90834089
15.98171 -0.92030866
15.98271 -0.9322664700000001
15.98371 -0.94420798
15.98471 -0.95612323
15.98571 -0.96800281
15.98671 -0.9798417800000001
15.98771 -0.9916410800000001
15.98871 -1.0034070000000002
15.98971 -1.015148
15.99071 -1.0268707
15.99171 -1.038577
15.99271 -1.0502639
15.99371 -1.0619249000000002
15.99471 -1.0735536
15.99571 -1.0851466
15.99671 -1.0967048
15.99771 -1.1082323
15.99871 -1.1197341
15.99971 -1.1312123
16.00071 -1.1426650999999999
16.00171 -1.1540866
16.00271 -1.1654691
16.00371 -1.1768067
16.00471 -1.1880975
16.00571 -1.1993444
16.00671 -1.2105536
16.00772 -1.2217319
16.00871 -1.2328833000000001
16.00971 -1.2440079
16.01071 -1.2551012
16.01171 -1.2661571
16.01271 -1.2771700000000001
16.01371 -1.2881376
16.01472 -1.2990611
16.01571 -1.3099439
16.01671 -1.3207898
16.01771 -1.3316001
16.01871 -1.3423728
16.01971 -1.3531034000000002
16.02071 -1.3637871
16.02172 -1.3744204
16.02271 -1.3850037000000002
16.02371 -1.3955402000000001
16.02471 -1.4060348
16.02571 -1.4164917000000001
16.02671 -1.426912
16.02771 -1.4372935999999998
16.02872 -1.4476311
16.02971 -1.4579193000000001
16.03071 -1.4681539000000001
16.03171 -1.4783339
16.03271 -1.4884613
16.03371 -1.4985395000000001
16.03471 -1.5085716
16.03572 -1.5185585
16.03671 -1.5284986
16.03771 -1.5383886
16.03871 -1.5482254000000002
16.03971 -1.5580076999999999
16.04071 -1.5677364999999999
16.04171 -1.5774146
16.04272 -1.5870453999999998
16.04371 -1.5966302
16.04471 -1.6061679999999998
16.04571 -1.6156556
16.04671 -1.6250879
16.04771 -1.6344607
16.04871 -1.6437722
16.04972 -1.6530234000000001
16.05071 -1.6622173
16.05171 -1.6713569000000001
16.05271 -1.6804446
16.05371 -1.6894805999999998
16.05471 -1.6984632
16.05571 -1.7073896000000002
16.05672 -1.7162574
16.05771 -1.7250659000000002
16.05871 -1.7338159999999998
16.05971 -1.7425092
16.06071 -1.7511466999999998
16.06171 -1.7597281999999999
16.06271 -1.7682516999999998
16.06371 -1.7767135
16.06471 -1.7851107000000002
16.06571 -1.7934413999999999
16.06671 -1.8017061
16.06771 -1.8099071000000002
16.06871 -1.8180478
16.06971 -1.8261313000000001
16.07071 -1.8341588
16.07171 -1.8421294000000001
16.07271 -1.8500412000000002
16.07372 -1.8578911
16.07471 -1.8656773000000002
16.07571 -1.8733988
16.07671 -1.8810555
16.07771 -1.8886484
16.07871 -1.8961776
16.07971 -1.9036423
16.08072 -1.9110407999999999
16.08171 -1.9183708000000002
16.08271 -1.9256312000000002
16.08371 -1.9328225
16.08471 -1.9399464000000002
[truncated: 736,080 more chars]
