# Supplementary material for: 2D Synthetic dataset of numerical simulations of long-period seismicity in a volcanic edifice and related sensitivity kernels
Source: Data Brief. 2021 Jan 25;34:106673. doi: 10.1016/j.dib.2020.106673 (PMC7841316; doi:10.1016/j.dib.2020.106673)
Supplement: Supplementary Data S1 — Supplementary Raw Research Data. This is open data under the CC BY license http://creativecommons.org/licenses/by/4.0/ [file mmc1.zip › Dataset/OUTPUT_SEISMOGRAMS/9000_3000/disp_Z_hetero_16000_1580_ISO7e-1Hz.semd]

-1.714286 0.0
-1.713286 0.0
-1.712286 0.0
-1.711286 0.0
-1.710286 0.0
-1.709286 0.0
-1.708286 0.0
-1.707286 0.0
-1.706286 0.0
-1.705286 0.0
-1.704286 0.0
-1.703286 0.0
-1.702286 0.0
-1.701286 0.0
-1.700286 0.0
-1.699286 0.0
-1.698286 0.0
-1.697286 0.0
-1.696286 0.0
-1.695286 0.0
-1.694286 0.0
-1.693286 0.0
-1.692286 0.0
-1.691286 0.0
-1.690286 0.0
-1.689286 0.0
-1.688286 0.0
-1.687286 0.0
-1.686286 0.0
-1.685286 0.0
-1.684286 0.0
-1.683286 0.0
-1.682286 0.0
-1.681286 0.0
-1.680286 0.0
-1.679286 0.0
-1.678286 0.0
-1.677286 0.0
-1.676286 0.0
-1.675286 0.0
-1.674286 0.0
-1.673286 0.0
-1.672286 0.0
-1.671286 0.0
-1.670286 0.0
-1.669286 0.0
-1.668286 0.0
-1.667286 0.0
-1.666286 0.0
-1.665286 0.0
-1.664286 0.0
-1.663286 0.0
-1.662286 0.0
-1.661286 0.0
-1.660286 0.0
-1.659286 0.0
-1.658286 0.0
-1.657286 0.0
-1.656286 0.0
-1.655286 0.0
-1.654286 0.0
-1.653286 0.0
-1.652286 0.0
-1.651286 0.0
-1.650286 0.0
-1.649286 0.0
-1.648286 0.0
-1.647286 0.0
-1.646286 0.0
-1.645286 0.0
-1.644286 0.0
-1.643286 0.0
-1.642286 0.0
-1.641286 0.0
-1.640286 0.0
-1.639286 0.0
-1.638286 0.0
-1.637286 0.0
-1.636286 0.0
-1.635286 0.0
-1.634286 0.0
-1.633286 0.0
-1.632286 0.0
-1.631286 0.0
-1.630286 0.0
-1.629286 0.0
-1.628286 0.0
-1.627286 0.0
-1.626286 0.0
-1.625286 0.0
-1.624286 0.0
-1.623286 0.0
-1.622286 0.0
-1.621286 0.0
-1.620286 0.0
-1.619286 0.0
-1.618286 0.0
-1.617286 0.0
-1.616286 0.0
-1.615286 0.0
-1.614286 0.0
-1.613286 0.0
-1.612286 0.0
-1.611286 0.0
-1.610286 0.0
-1.609286 0.0
-1.608286 0.0
-1.607286 0.0
-1.606286 0.0
-1.605286 0.0
-1.604286 0.0
-1.603286 0.0
-1.602286 0.0
-1.601286 0.0
-1.600286 0.0
-1.599286 0.0
-1.598286 0.0
-1.597286 0.0
-1.596286 0.0
-1.595286 0.0
-1.594286 0.0
-1.593286 0.0
-1.592286 0.0
-1.591286 0.0
-1.590286 0.0
-1.589286 0.0
-1.588286 0.0
-1.587286 0.0
-1.586286 0.0
-1.585286 0.0
-1.584286 0.0
-1.583286 0.0
-1.582286 0.0
-1.581286 0.0
-1.580286 0.0
-1.579286 0.0
-1.578286 0.0
-1.577286 0.0
-1.576286 0.0
-1.575286 0.0
-1.574286 0.0
-1.573286 0.0
-1.572286 0.0
-1.571286 0.0
-1.570286 0.0
-1.569286 0.0
-1.568286 0.0
-1.567286 0.0
-1.566286 0.0
-1.565286 0.0
-1.564286 0.0
-1.563286 0.0
-1.562286 0.0
-1.561286 0.0
-1.560286 0.0
-1.559286 0.0
-1.558286 0.0
-1.557286 0.0
-1.556286 0.0
-1.555286 0.0
-1.554286 0.0
-1.553286 0.0
-1.552286 0.0
-1.551286 0.0
-1.550286 0.0
-1.549286 0.0
-1.548286 0.0
-1.547286 0.0
-1.546286 0.0
-1.545286 0.0
-1.544286 0.0
-1.543286 0.0
-1.542286 0.0
-1.541286 0.0
-1.540286 0.0
-1.539286 0.0
-1.538286 0.0
-1.537286 0.0
-1.536286 0.0
-1.535286 0.0
-1.534286 0.0
-1.533286 0.0
-1.532286 0.0
-1.531286 0.0
-1.530286 0.0
-1.529286 0.0
-1.528286 0.0
-1.527286 0.0
-1.526286 0.0
-1.525286 0.0
-1.524286 0.0
-1.523286 0.0
-1.522286 0.0
-1.521286 0.0
-1.520286 0.0
-1.519286 0.0
-1.518286 0.0
-1.517286 0.0
-1.516286 0.0
-1.515286 0.0
-1.514286 0.0
-1.513286 0.0
-1.512286 0.0
-1.511286 0.0
-1.510286 0.0
-1.509286 0.0
-1.508286 0.0
-1.507286 0.0
-1.506286 0.0
-1.505286 0.0
-1.504286 0.0
-1.503286 0.0
-1.502286 0.0
-1.501286 0.0
-1.500286 0.0
-1.499286 0.0
-1.498286 0.0
-1.497286 0.0
-1.496286 0.0
-1.495286 0.0
-1.494286 0.0
-1.493286 0.0
-1.492286 0.0
-1.491286 0.0
-1.490286 0.0
-1.489286 0.0
-1.488286 0.0
-1.487286 0.0
-1.486286 0.0
-1.485286 0.0
-1.484286 0.0
-1.483286 0.0
-1.482286 0.0
-1.481286 0.0
-1.480286 0.0
-1.479286 0.0
-1.478286 0.0
-1.477286 0.0
-1.476286 0.0
-1.475286 0.0
-1.474286 0.0
-1.473286 0.0
-1.472286 0.0
-1.471286 0.0
-1.470286 0.0
-1.469286 0.0
-1.468286 0.0
-1.467286 0.0
-1.466286 0.0
-1.465286 0.0
-1.464286 0.0
-1.463286 0.0
-1.462286 0.0
-1.461286 0.0
-1.460286 0.0
-1.459286 0.0
-1.458286 0.0
-1.457286 0.0
-1.456286 0.0
-1.455286 0.0
-1.454286 0.0
-1.453286 0.0
-1.452286 0.0
-1.451286 0.0
-1.450286 0.0
-1.449286 0.0
-1.448286 0.0
-1.447286 0.0
-1.446286 0.0
-1.445286 -1.8592327e-36
-1.444286 -4.6119003e-36
-1.443286 -8.430685800000001e-36
-1.442286 -1.3094256e-35
-1.441286 -1.8482556e-35
-1.440286 -2.4399743e-35
-1.439286 -3.047452e-35
-1.438286 -3.6282532e-35
-1.437286 -4.1389133e-35
-1.436286 -4.5252663e-35
-1.435286 -4.7186038e-35
-1.434286 -4.645738e-35
-1.433286 -4.2302519e-35
-1.432286 -3.3951223999999997e-35
-1.431286 -2.0666933e-35
-1.430286 -1.8125007e-36
-1.429286 2.3161513e-35
-1.428286 5.4580122e-35
-1.427286 9.2531948e-35
-1.426286 1.3680107e-34
-1.425286 1.867844e-34
-1.424286 2.4144734e-34
-1.423286 2.9926682e-34
-1.422286 3.5819219e-34
-1.421286 4.1563727e-34
-1.420286 4.6846506e-34
-1.419286 5.130014e-34
-1.418286 5.4508496e-34
-1.417286 5.6014638e-34
-1.416286 5.5331625e-34
-1.415286 5.1957252e-34
-1.414286 4.5392334e-34
-1.413286 3.5163021999999997e-34
-1.412286 2.0846051e-34
-1.411286 2.0972502999999997e-35
-1.410286 -2.1315579999999997e-34
-1.409286 -4.9481231000000005e-34
-1.408286 -8.231105e-34
-1.407286 -1.1950301e-33
-1.406286 -1.6051169e-33
-1.405286 -2.0451854e-33
-1.404286 -2.5040874e-33
-1.403286 -2.9675412e-33
-1.402286 -3.4180569000000005e-33
-1.401286 -3.8349703e-33
-1.400286 -4.1946017999999996e-33
-1.399286 -4.4705763e-33
-1.398286 -4.6342952000000005e-33
-1.397286 -4.6555942e-33
-1.396286 -4.5035826e-33
-1.395286 -4.1476761e-33
-1.394286 -3.5588129e-33
-1.393286 -2.7108463999999998e-33
-1.392286 -1.5820931e-33
-1.391286 -1.5700532e-34
-1.390286 1.5720706e-33
-1.389286 3.6030945e-33
-1.388286 5.9225613e-33
-1.387286 8.5038166e-33
-1.386286 1.1305547e-32
-1.385286 1.4270524e-32
-1.384286 1.7324706000000002e-32
-1.383286 2.0376768000000003e-32
-1.382286 2.331819e-32
-1.381286 2.6023966e-32
-1.380286 2.835404e-32
-1.379286 3.0155519e-32
-1.378286 3.126576e-32
-1.377286 3.1516318999999997e-32
-1.376286 3.0737827000000003e-32
-1.375286 2.8765724e-32
-1.374286 2.5446835e-32
-1.373286 2.0646684e-32
-1.372286 1.4257408e-32
-1.371286 6.2061143e-33
-1.370286 -3.5365591000000004e-33
-1.369286 -1.4947926e-32
-1.368286 -2.7945087e-32
-1.367286 -4.2377453e-32
-1.366286 -5.8020316e-32
-1.365286 -7.456989500000001e-32
-1.364286 -9.1640199e-32
-1.363286 -1.0876216e-31
-1.362286 -1.2538543e-31
-1.361286 -1.4088313e-31
-1.360286 -1.5456e-31
-1.359286 -1.6566410999999998e-31
-1.358286 -1.7340222e-31
-1.357286 -1.7695915999999997e-31
-1.356286 -1.7552082999999998e-31
-1.355286 -1.6830093000000001e-31
-1.354286 -1.5457098999999998e-31
-1.353286 -1.3369322000000002e-31
-1.352286 -1.0515557e-31
-1.351286 -6.860826999999999e-32
-1.350286 -2.3900727e-32
-1.349286 2.8882136999999997e-32
-1.348286 8.9385555e-32
-1.347286 1.5695389999999999e-31
-1.346286 2.3060444e-31
-1.345286 3.0900764e-31
-1.344286 3.9047524e-31
-1.343286 4.7295806e-31
-1.342286 5.5405494e-31
-1.341286 6.310338700000001e-31
-1.340286 7.0086735e-31
-1.339286 7.6028161000000005e-31
-1.338286 8.058218e-31
-1.337286 8.3393235e-31
-1.336286 8.410528400000001e-31
-1.335286 8.237281100000001e-31
-1.334286 7.7873202e-31
-1.333286 7.0320283e-31
-1.332286 5.9478695e-31
-1.331286 4.5178898000000005e-31
-1.330286 2.7332354e-31
-1.329286 5.946465e-32
-1.328286 -1.8861246e-31
-1.327286 -4.6850257e-31
-1.326286 -7.764603799999999e-31
-1.325286 -1.1073159999999999e-30
-1.324286 -1.4544217e-30
-1.323286 -1.8096364e-30
-1.322286 -2.1633544000000002e-30
-1.321286 -2.5045832e-30
-1.320286 -2.8210754e-30
-1.319286 -3.0995194e-30
-1.318286 -3.3257903e-30
-1.317286 -3.4852626e-30
-1.316286 -3.5631835e-30
-1.315286 -3.5451055000000005e-30
-1.314286 -3.4173727999999995e-30
-1.313286 -3.1676519e-30
-1.312286 -2.7855017e-30
-1.311286 -2.2629652e-30
-1.310286 -1.5951738e-30
-1.309286 -7.809413599999999e-31
-1.308286 1.7666558e-31
-1.307286 1.2698069e-30
-1.306286 2.4854174e-30
-1.305286 3.8048483e-30
-1.304286 5.2036273e-30
-1.303286 6.6513567e-30
-1.302286 8.1117797e-30
-1.301286 9.5430264e-30
-1.300286 1.0898062999999999e-29
-1.299286 1.2125358000000001e-29
-1.298286 1.3169773e-29
-1.297286 1.3973682e-29
-1.296286 1.4478325e-29
-1.295286 1.4625373e-29
-1.294286 1.4358698e-29
-1.293286 1.3626326e-29
-1.292286 1.2382528e-29
-1.291286 1.0590019999999999e-29
-1.290286 8.2222115e-30
-1.289286 5.2654577e-30
-1.288286 1.7212396e-30
-1.287286 -2.3917939e-30
-1.286286 -7.0359996e-30
-1.285286 -1.2153206e-29
-1.284286 -1.7663556e-29
-1.283286 -2.3464807e-29
-1.282286 -2.9432157e-29
-1.281286 -3.5418696000000004e-29
-1.280286 -4.1256508999999997e-29
-1.279286 -4.6758523e-29
-1.278286 -5.1721117e-29
-1.277286 -5.5927529e-29
-1.276286 -5.9152084e-29
-1.275286 -6.116518900000001e-29
-1.274286 -6.173911199999999e-29
-1.273286 -6.0654441e-29
-1.272286 -5.770718100000001e-29
-1.271286 -5.2716333e-29
-1.270286 -4.5531847e-29
-1.269286 -3.6042796e-29
-1.268286 -2.4185524000000002e-29
-1.267286 -9.9516294e-30
-1.266286 6.6045044e-30
-1.265286 2.535885e-29
-1.264286 4.6111836e-29
-1.263286 6.8583644e-29
-1.262286 9.2411028e-29
-1.261286 1.1714585e-28
-1.260286 1.4225563e-28
-1.259286 1.6712638999999998e-28
-1.258286 1.9106785999999999e-28
-1.257286 2.1332138e-28
-1.256286 2.3307049e-28
-1.255286 2.4945438e-28
-1.254286 2.6158407e-28
-1.253286 2.6856145e-28
-1.252286 2.6950083e-28
-1.251286 2.6355298000000003e-28
-1.250286 2.4993122e-28
-1.249286 2.2793917e-28
-1.248286 1.9699982e-28
-1.247286 1.566852e-28
-1.246286 1.0674601e-28
-1.245286 4.7140676e-29
-1.244286 -2.1937260999999998e-29
-1.243286 -1.0003396999999999e-28
-1.242286 -1.8641349e-28
-1.241286 -2.8003996e-28
-1.240286 -3.7956498e-28
-1.239286 -4.833209599999999e-28
-1.238286 -5.8932116999999995e-28
-1.237286 -6.9526771e-28
-1.236286 -7.985674399999999e-28
-1.235286 -8.9635729e-28
-1.234286 -9.8553875e-28
-1.233286 -1.0628221000000001e-27
-1.232286 -1.1247806e-27
-1.231286 -1.1679142000000001e-27
-1.230286 -1.1887228e-27
-1.229286 -1.1837879e-27
-1.228286 -1.1498628e-27
-1.227286 -1.0839689e-27
-1.226286 -9.8349794e-28
-1.225286 -8.4631734e-28
-1.224286 -6.708774599999999e-28
-1.223286 -4.5631841e-28
-1.222286 -2.0257383e-28
-1.221286 8.9531048e-29
-1.220286 4.1818996e-28
-1.219286 7.8053735e-28
-1.218286 1.1725847e-27
-1.217286 1.5891745000000002e-27
-1.216286 2.0239542e-27
-1.215286 2.4693747e-27
-1.214286 2.9167138000000003e-27
-1.213286 3.3561288e-27
-1.212286 3.7767402e-27
-1.211286 4.1667461e-27
-1.210286 4.5135727e-27
-1.209286 4.8040568e-27
-1.208286 5.0246637e-27
-1.207286 5.1617372e-27
-1.206286 5.2017821000000005e-27
-1.205286 5.1317769999999994e-27
-1.204286 4.9395111e-27
-1.203286 4.6139439999999996e-27
-1.202286 4.1455823e-27
-1.201286 3.5268657999999996e-27
-1.200286 2.7525594999999998e-27
-1.199286 1.8201391e-27
-1.198286 7.3016541e-28
-1.197286 -5.1336248999999995e-28
-1.196286 -1.9026882e-27
-1.195286 -3.4260187e-27
-1.194286 -5.0672986e-27
-1.193286 -6.8060462e-27
-1.192286 -8.617266599999999e-27
-1.191286 -1.0471445e-26
-1.190286 -1.2334635999999999e-26
-1.189286 -1.4168655e-26
-1.188286 -1.5931376e-26
-1.187286 -1.7577155e-26
-1.186286 -1.9057366e-26
-1.185286 -2.0321062e-26
-1.184286 -2.1315767e-26
-1.183286 -2.1988376e-26
-1.182286 -2.2286192e-26
-1.181286 -2.215806e-26
-1.180286 -2.1555595e-26
-1.179286 -2.0434508999999998e-26
-1.178286 -1.8755995999999998e-26
-1.177286 -1.6488168e-26
-1.176286 -1.3607506e-26
-1.175286 -1.0100313000000001e-26
-1.174286 -5.964126e-27
-1.173286 -1.2090635e-27
-1.172286 4.1409345000000004e-27
-1.171286 1.0047008999999999e-26
-1.170286 1.6454464e-26
-1.169286 2.3292069e-26
-1.168286 3.0471628e-26
-1.167286 3.788783e-26
-1.166286 4.5418455e-26
-1.165286 5.292494e-26
-1.164286 6.025333500000001e-26
-1.163286 6.7235702e-26
-1.162286 7.3691934e-26
-1.161286 7.9432048e-26
-1.160286 8.425893400000001e-26
-1.159286 8.797153000000001e-26
-1.158286 9.0368475e-26
-1.157286 9.125215000000001e-26
-1.156286 9.043308099999999e-26
-1.155286 8.773467900000001e-26
-1.154286 8.2998249e-26
-1.153286 7.6088138e-26
-1.152286 6.6897042e-26
-1.151286 5.535128000000001e-26
-1.150286 4.1415944000000003e-26
-1.149286 2.5099853000000003e-26
-1.148286 6.460142599999999e-27
-1.147286 -1.4393634e-26
-1.146286 -3.7296026e-26
-1.145286 -6.2022961e-26
-1.144286 -8.828990599999999e-26
-1.143286 -1.1575108e-25
-1.142286 -1.4399976e-25
-1.141286 -1.7256997e-25
-1.140286 -2.0093934e-25
-1.139286 -2.2853361999999998e-25
-1.138286 -2.5473257e-25
-1.137286 -2.7887735e-25
-1.136286 -3.0027965e-25
-1.135286 -3.1823213e-25
-1.134286 -3.3202042000000004e-25
-1.133286 -3.4093651999999995e-25
-1.132286 -3.4429337e-25
-1.131286 -3.4144069e-25
-1.130286 -3.3178134e-25
-1.129286 -3.1478863e-25
-1.128286 -2.9002392e-25
-1.127286 -2.5715413000000003e-25
-1.126286 -2.1596903e-25
-1.125286 -1.6639779e-25
-1.124286 -1.0852456e-25
-1.123286 -4.2602413e-26
-1.122286 3.0934607e-26
-1.121286 1.1146174e-25
-1.120286 1.9815660000000002e-25
-1.119286 2.8999546e-25
-1.118286 3.8575306e-25
-1.117286 4.8400642e-25
-1.116286 5.8314289e-25
-1.115286 6.813725999999999e-25
-1.114286 7.7674573e-25
-1.113286 8.6717438e-25
-1.112286 9.5045968e-25
-1.111286 1.024323e-24
-1.110286 1.0864424e-24
-1.109286 1.134493e-24
-1.108286 1.1661914999999999e-24
-1.107286 1.179344e-24
-1.106286 1.1718966e-24
-1.105286 1.1419883e-24
-1.104286 1.0880051999999999e-24
-1.103286 1.0086343e-24
-1.102286 9.0291779e-25
-1.101286 7.7030426e-25
-1.100286 6.1069771e-25
-1.099286 4.2450212e-25
-1.098286 2.1266024e-25
-1.097286 -2.3313967e-26
-1.096286 -2.8131121e-25
-1.095286 -5.5861194e-25
-1.094286 -8.5188142e-25
-1.093286 -1.1571767e-24
-1.092286 -1.469965e-24
-1.091286 -1.785156e-24
-1.090286 -2.0971471e-24
-1.089286 -2.399882e-24
-1.088286 -2.6869243e-24
-1.087286 -2.9515437e-24
-1.086286 -3.1868165999999998e-24
-1.085286 -3.3857371000000004e-24
-1.084286 -3.5413427e-24
-1.083286 -3.6468463e-24
-1.082286 -3.6957801e-24
-1.081286 -3.6821426e-24
-1.080286 -3.6005531e-24
-1.079286 -3.4464048e-24
-1.078286 -3.2160189e-24
-1.077286 -2.9067931e-24
-1.076286 -2.5173440000000002e-24
-1.075286 -2.0476385e-24
-1.074286 -1.4991109e-24
-1.073286 -8.7476339e-25
-1.072286 -1.7924593e-25
-1.071286 5.8108796e-25
-1.070286 1.3981518000000002e-24
-1.069286 2.2621269e-24
-1.068286 3.1614940999999997e-24
-1.067286 4.0831003e-24
-1.066286 5.012261e-24
-1.065286 5.9328984e-24
-1.064286 6.8277181e-24
-1.063286 7.6784208e-24
-1.062286 8.4659529e-24
-1.061286 9.1707891e-24
-1.060286 9.7732495e-24
-1.059286 1.0253843e-23
-1.058286 1.0593639e-23
-1.057286 1.0774655e-23
-1.056286 1.0780265000000001e-23
-1.055286 1.0595608999999999e-23
-1.054286 1.0208011e-23
-1.053286 9.6073884e-24
-1.052286 8.786643399999999e-24
-1.051286 7.7420399e-24
-1.050286 6.473543e-24
-1.049286 4.9851221e-24
-1.048286 3.2850042e-24
-1.047286 1.3858709999999999e-24
-1.046286 -6.9501057e-25
-1.045286 -2.9357286e-24
-1.044286 -5.309748800000001e-24
-1.043286 -7.7860202e-24
-1.042286 -1.0329172e-23
-1.041286 -1.2899804000000001e-23
-1.040286 -1.5454875999999998e-23
-1.039286 -1.794819e-23
-1.038286 -2.0330969e-23
-1.037286 -2.2552525e-23
-1.036286 -2.4561019e-23
-1.035286 -2.6304295999999997e-23
-1.034286 -2.7730793e-23
-1.033286 -2.8790509e-23
-1.032286 -2.9436012e-23
-1.031286 -2.9623487e-23
-1.030286 -2.9313798e-23
-1.029286 -2.8473534999999995e-23
-1.028286 -2.7076063e-23
-1.027286 -2.5102496000000003e-23
-1.026286 -2.2542634999999998e-23
-1.025286 -1.9395801e-23
-1.024286 -1.5671572e-23
-1.023286 -1.1390387e-23
-1.022286 -6.5839983000000005e-24
-1.021286 -1.2957585999999999e-24
-1.020286 4.4192777e-24
-1.019286 1.0494456000000001e-23
-1.018286 1.6851838999999998e-23
-1.017286 2.3402747e-23
-1.016286 3.0048528e-23
-1.015286 3.6681565999999997e-23
-1.014286 4.3186521000000005e-23
-1.013286 4.9441798e-23
-1.012286 5.532122799999999e-23
-1.011286 6.0695964e-23
-1.010286 6.5436554e-23
-1.009286 6.9415169e-23
-1.008286 7.2507973e-23
-1.007286 7.4597591e-23
-1.006286 7.5575636e-23
-1.005286 7.5345244e-23
-1.004286 7.3823605e-23
-1.003286 7.0944411e-23
-1.002286 6.6660201e-23
-1.001286 6.0944499e-23
-1.000286 5.3793776e-23
-0.9992857 4.5229113e-23
-0.9982857 3.5297542e-23
-0.9972857 2.407304e-23
-0.9962857 1.1657095000000001e-23
-0.9952857 -1.8211609e-24
-0.9942857 -1.6205313e-23
-0.9932857 -3.1312531999999997e-23
-0.9922857 -4.6934961000000003e-23
-0.9912857 -6.2841641e-23
-0.9902857 -7.878099e-23
-0.9892857 -9.4483803e-23
-0.9882857 -1.0966676e-22
-0.9872857 -1.2403645e-22
-0.9862857 -1.3729378e-22
-0.9852857 -1.4913888000000001e-22
-0.9842857 -1.5927625e-22
-0.9832857 -1.6742023e-22
-0.9822857 -1.7330059000000003e-22
-0.9812857 -1.7666838e-22
-0.9802857 -1.7730150000000001e-22
-0.9792857 -1.7501049000000002e-22
-0.9782857 -1.6964389000000001e-22
-0.9772857 -1.6109332000000002e-22
-0.9762857 -1.4929827e-22
-0.9752857 -1.3425009000000001e-22
-0.9742857 -1.1599563e-22
-0.9732857 -9.463982999999999e-23
-0.9722857 -7.0347736e-23
-0.9712857 -4.3345357999999996e-23
-0.9702857 -1.3919627e-23
-0.9692857 1.7582757e-23
-0.9682857 5.0757598000000005e-23
-0.9672857 8.5146648e-23
-0.9662857 1.2024218e-22
-0.9652857 1.5549279e-22
-0.9642857 1.9031022999999998e-22
-0.9632857 2.240774e-22
-0.9622857 2.5615734e-22
-0.9612857 2.8590303e-22
-0.9602857 3.126681e-22
-0.9592857 3.3581808999999995e-22
-0.9582857 3.5474223e-22
-0.9572857 3.6886548e-22
-0.9562857 3.7766077e-22
-0.9552857 3.8066099999999996e-22
-0.9542857 3.7747081000000002e-22
-0.9532857 3.677778e-22
-0.9522857 3.5136279000000002e-22
-0.9512857 3.2810936e-22
-0.9502857 2.9801187e-22
-0.9492857 2.6118212e-22
-0.9482857 2.1785437e-22
-0.9472857 1.6838843e-22
-0.9462857 1.1327078e-22
-0.9452857 5.3113477e-23
-0.9442857 -1.1349168e-23
-0.9432857 -7.9266267e-23
-0.9422857 -1.4967846000000001e-22
-0.9412857 -2.2152833e-22
-0.9402857 -2.9367319e-22
-0.9392857 -3.6490012e-22
-0.9382857 -4.3394308e-22
-0.9372857 -4.9950191e-22
-0.9362857 -5.6026314e-22
-0.9352857 -6.1492208e-22
-0.9342857 -6.622062100000001e-22
-0.9332857 -7.0089897e-22
-0.9322857 -7.298645200000001e-22
-0.9312857 -7.4807183e-22
-0.9302857 -7.5461874e-22
-0.9292857 -7.4875498e-22
-0.9282857 -7.2990365e-22
-0.9272857 -6.976812099999999e-22
-0.9262857 -6.5191484999999995e-22
-0.9252857 -5.926572e-22
-0.9242857 -5.2019799e-22
-0.9232857 -4.3507213e-22
-0.9222857 -3.3806382e-22
-0.9212857 -2.3020653e-22
-0.9202857 -1.1277863e-22
-0.9192857 1.2705678e-23
-0.9182857 1.4451002000000001e-22
-0.9172857 2.8069428e-22
-0.9162857 4.1913762e-22
-0.9152857 5.5756602e-22
-0.9142857 6.935840199999999e-22
-0.9132857 8.247104499999999e-22
-0.9122857 9.4841765e-22
-0.9112857 1.0621734e-21
-0.9102857 1.1634859e-21
-0.9092857 1.2499496e-21
-0.9082857 1.3192925e-21
-0.9072857 1.3694239999999999e-21
-0.9062857 1.3984814e-21
-0.9052857 1.4048749999999999e-21
-0.9042857 1.3873310000000001e-21
-0.9032857 1.3449313e-21
-0.9022857 1.2771482e-21
-0.9012857 1.1838748000000001e-21
-0.9002857 1.0654489e-21
-0.8992857 9.2267104e-22
-0.8982857 7.5681367e-22
-0.8972857 5.6962404e-22
-0.8962857 3.6331766e-22
-0.8952857 1.4056318e-22
-0.8942857 -9.5541557e-23
-0.8932857 -3.4150254000000005e-22
-0.8922857 -5.934714999999999e-22
-0.8912857 -8.4729641e-22
-0.8902857 -1.09858e-21
-0.8892857 -1.3427459999999999e-21
-0.8882857 -1.5751119e-21
-0.8872857 -1.7909675999999997e-21
-0.8862857 -1.9856585e-21
-0.8852857 -2.1546719999999998e-21
-0.8842857 -2.293726e-21
-0.8832857 -2.398858e-21
-0.8822857 -2.4665128e-21
-0.8812857 -2.4936275e-21
-0.8802857 -2.4777124e-21
-0.8792857 -2.4169251e-21
-0.8782857 -2.3101375e-21
-0.8772857 -2.1569928e-21
-0.8762857 -1.9579518e-21
-0.8752857 -1.7143271e-21
-0.8742857 -1.428303e-21
-0.8732857 -1.1029412e-21
-0.8722857 -7.4217083e-22
-0.8712857 -3.5076222999999995e-22
-0.8702857 6.5716122e-23
-0.8692857 5.009569699999999e-22
-0.8682857 9.4799064e-22
-0.8672857 1.3992768999999999e-21
-0.8662857 1.8468127000000003e-21
-0.8652857 2.2822529e-21
-0.8642857 2.6970451e-21
-0.8632857 3.0825736999999996e-21
-0.8622857 3.430314e-21
-0.8612857 3.7319924e-21
-0.8602857 3.9797499000000005e-21
-0.8592857 4.166308e-21
-0.8582857 4.2851306e-21
-0.8572857 4.3305842e-21
-0.8562857 4.2980866e-21
-0.8552857 4.1842472999999995e-21
-0.8542857 3.9869914e-21
-0.8532857 3.7056681e-21
-0.8522857 3.3411367e-21
-0.8512857 2.8958317e-21
-0.8502857 2.3738011e-21
-0.8492857 1.7807189e-21
-0.8482857 1.1238667999999999e-21
-0.8472857 4.1208701000000003e-22
-0.8462857 -3.4429612999999997e-22
-0.8452857 -1.1335865e-21
-0.8442857 -1.942856e-21
-0.8432857 -2.7581155e-21
-0.8422857 -3.5645128e-21
-0.8412857 -4.3465576e-21
-0.8402857 -5.0883708999999996e-21
-0.8392857 -5.7739512999999996e-21
-0.8382857 -6.3874616999999996e-21
-0.8372857 -6.9135259e-21
-0.8362857 -7.3375316e-21
-0.8352857 -7.645939e-21
-0.8342857 -7.8265838e-21
-0.8332857 -7.8689708e-21
-0.8322857 -7.7645559e-21
-0.8312857 -7.5070048e-21
-0.8302857 -7.09243e-21
-0.8292857 -6.5195913999999994e-21
-0.8282857 -5.7900642e-21
-0.8272857 -4.9083639000000006e-21
-0.8262857 -3.8820252000000006e-21
-0.8252857 -2.7216339000000003e-21
-0.8242857 -1.4408022000000002e-21
-0.8232857 -5.6092788e-23
-0.8222857 1.4131152999999999e-21
-0.8212857 2.9448171000000002e-21
-0.8202857 4.5146292e-21
-0.8192857 6.096091099999999e-21
-0.8182857 7.661020199999999e-21
-0.8172857 9.179915699999999e-21
-0.8162857 1.0622408e-20
-0.8152857 1.1957749e-20
-0.8142857 1.3155327e-20
-0.8132857 1.4185219e-20
-0.8122857 1.5018752e-20
-0.8112857 1.5629076000000002e-20
-0.8102857 1.5991738e-20
-0.8092857 1.6085237e-20
-0.8082857 1.5891571e-20
-0.8072857 1.5396741e-20
-0.8062857 1.4591217e-20
-0.8052857 1.3470357e-20
-0.8042857 1.2034752000000002e-20
-0.8032857 1.0290518000000001e-20
-0.8022857 8.249487e-21
-0.8012857 5.9293265999999996e-21
-0.8002857 3.3535591e-21
-0.7992857 5.5148288e-22
-0.7982857 -2.4420095e-21
-0.7972857 -5.5867186e-21
-0.7962857 -8.8375311e-21
-0.7952857 -1.2144918000000001e-20
-0.7942857 -1.5455527e-20
-0.7932857 -1.8712888e-20
-0.7922857 -2.1858185e-20
-0.7912857 -2.4831132e-20
-0.7902857 -2.7570903e-20
-0.7892857 -3.0017119e-20
-0.7882857 -3.2110894999999997e-20
-0.7872857 -3.3795899e-20
-0.7862857 -3.5019431e-20
-0.7852857 -3.5733495999999997e-20
-0.7842857 -3.5895847e-20
-0.7832857 -3.5471001e-20
-0.7822857 -3.4431171e-20
-0.7812857 -3.2757142000000004e-20
-0.7802857 -3.0439032e-20
-0.7792857 -2.7476947e-20
-0.7782857 -2.3881495e-20
-0.7772857 -1.9674163e-20
-0.7762857 -1.4887528e-20
-0.7752857 -9.5652969e-21
-0.7742857 -3.7621717e-21
-0.7732857 2.4564744000000002e-21
-0.7722857 9.015111299999999e-21
-0.7712857 1.5828752e-20
-0.7702857 2.2803838000000003e-20
-0.7692857 2.9839316e-20
-0.7682857 3.6827867e-20
-0.7672857 4.3657309000000005e-20
-0.7662857 5.0212145e-20
-0.7652857 5.6375221e-20
-0.7642857 6.2029494e-20
-0.7632857 6.7059892e-20
-0.7622857 7.135520299999999e-20
-0.7612857 7.4810015e-20
-0.7602857 7.732662e-20
-0.7592857 7.8816918e-20
-0.7582857 7.920422e-20
-0.7572857 7.8424972e-20
-0.7562857 7.6430343e-20
-0.7552857 7.3187642e-20
-0.7542857 6.868155199999999e-20
-0.7532857 6.2915148e-20
-0.7522857 5.5910669e-20
-0.7512857 4.771001000000001e-20
-0.7502857 3.8374953e-20
-0.7492857 2.7987081e-20
-0.7482857 1.6647397e-20
-0.7472857 4.4756128e-21
-0.7462857 -8.3908667e-21
-0.7452857 -2.1798272e-20
-0.7442857 -3.5578112e-20
-0.7432857 -4.9549088e-20
-0.7422857 -6.351929199999999e-20
-0.7412857 -7.728863300000001e-20
-0.7402857 -9.065149299999999e-20
-0.7392857 -1.0339957000000001e-19
-0.7382857 -1.1532481999999998e-19
-0.7372857 -1.2622259000000001e-19
-0.7362857 -1.3589469e-19
-0.7352857 -1.4415258e-19
-0.7342857 -1.5082048000000001e-19
-0.7332857 -1.5573838999999999e-19
-0.7322857 -1.5876497e-19
-0.7312857 -1.5978025999999998e-19
-0.7302857 -1.5868818e-19
-0.7292857 -1.5541868000000002e-19
-0.7282857 -1.4992967999999998e-19
-0.7272857 -1.4220853e-19
-0.7262857 -1.3227325e-19
-0.7252857 -1.2017314e-19
-0.7242857 -1.0598916e-19
-0.7232857 -8.9833693e-20
-0.7222857 -7.1849916e-20
-0.7212857 -5.2210717000000003e-20
-0.7202857 -3.1117092e-20
-0.7192857 -8.7961266e-21
-0.7182857 1.4501456e-20
-0.7172857 3.8504167e-20
-0.7162857 6.2922994e-20
-0.7152857 8.745495300000001e-20
-0.7142857 1.1178697e-19
-0.7132857 1.3559994e-19
-0.7122857 1.5857304e-19
-0.7112857 1.8038804e-19
-0.7102857 2.0073379000000002e-19
-0.7092857 2.1931064e-19
-0.7082857 2.3583477e-19
-0.7072857 2.5004234e-19
-0.7062857 2.6169359e-19
-0.7052857 2.7057643e-19
-0.7042857 2.7650986e-19
-0.7032857 2.7934695e-19
-0.7022857 2.7897739e-19
-0.7012857 2.7532949e-19
-0.7002857 2.683718e-19
-0.6992857 2.5811402e-19
-0.6982857 2.446074e-19
-0.6972857 2.2794464e-19
-0.6962857 2.0825900000000002e-19
-0.6952857 1.8572307000000002e-19
-0.6942857 1.605468e-19
-0.6932857 1.3297505e-19
-0.6922857 1.0328462000000001e-19
-0.6912857 7.1780819e-20
-0.6902857 3.8793637e-20
-0.6892857 4.6735067e-21
-0.6882857 -3.0213201e-20
-0.6872857 -6.5488925e-20
-0.6862857 -1.0076980000000001e-19
-0.6852857 -1.356707e-19
-0.6842857 -1.6981013999999997e-19
-0.6832857 -2.0281534e-19
-0.6822857 -2.3432692e-19
-0.6812857 -2.6400347999999996e-19
-0.6802857 -2.9152589e-19
-0.6792857 -3.1660124e-19
-0.6782857 -3.3896629999999996e-19
-0.6772857 -3.583905e-19
-0.6762857 -3.7467849e-19
-0.6752857 -3.8767205000000002e-19
-0.6742857 -3.9725135e-19
-0.6732857 -4.0333577e-19
-0.6722857 -4.0588387e-19
-0.6712857 -4.0489290999999996e-19
-0.6702857 -4.0039758e-19
-0.6692857 -3.9246835999999994e-19
-0.6682857 -3.8120912999999996e-19
-0.6672857 -3.6675435e-19
-0.6662857 -3.4926579e-19
-0.6652857 -3.2892879e-19
-0.6642857 -3.0594836e-19
-0.6632857 -2.8054485e-19
-0.6622857 -2.5294965e-19
-0.6612857 -2.2340074e-19
-0.6602857 -1.9213831999999999e-19
-0.6592857 -1.5940055e-19
-0.6582857 -1.2541958e-19
-0.6572857 -9.0417889e-20
-0.6562857 -5.460504799999999e-20
-0.6552857 -1.8174998999999998e-20
-0.6542857 1.8696102e-20
-0.6532857 5.5851392e-20
-0.6522857 9.3154118e-20
-0.6512857 1.3048771e-19
-0.6502857 1.6775515e-19
-0.6492857 2.0487753000000002e-19
-0.6482857 2.4179194e-19
-0.6472857 2.7844862e-19
-0.6462857 3.1480745e-19
-0.6452857 3.5083383e-19
-0.6442857 3.8649416e-19
-0.6432857 4.2175076000000004e-19
-0.6422857 4.565566400000001e-19
-0.6412857 4.9085003e-19
-0.6402857 5.2454875e-19
-0.6392857 5.5754502e-19
-0.6382857 5.8970017e-19
-0.6372857 6.2083996e-19
-0.6362857 6.5075046e-19
-0.6352857 6.791743299999999e-19
-0.6342857 7.058085e-19
-0.6332857 7.3030225e-19
-0.6322857 7.5225663e-19
-0.6312857 7.712251599999999e-19
-0.6302857 7.867155699999999e-19
-0.6292857 7.981931000000001e-19
-0.6282857 8.0508512e-19
-0.6272857 8.0678698e-19
-0.6262857 8.0266949000000005e-19
-0.6252857 7.920877999999999e-19
-0.6242857 7.7439138e-19
-0.6232857 7.4893547e-19
-0.6222857 7.1509344000000005e-19
-0.6212857 6.722703199999999e-19
-0.6202857 6.199171e-19
-0.6192857 5.5754566e-19
-0.6182857 4.8474399e-19
-0.6172857 4.0119193e-19
-0.6162857 3.0667650999999997e-19
-0.6152857 2.0110709e-19
-0.6142857 8.4529952e-20
-0.6132857 -4.2858189e-20
-0.6122857 -1.8069775000000002e-19
-0.6112857 -3.2845541e-19
-0.6102857 -4.8541499e-19
-0.6092857 -6.5067053e-19
-0.6082857 -8.2312153e-19
-0.6072857 -1.001471e-18
-0.6062857 -1.1842264e-18
-0.6052857 -1.3697030000000002e-18
-0.6042857 -1.5560313e-18
-0.6032857 -1.7411669e-18
-0.6022857 -1.9229043999999997e-18
-0.6012857 -2.0988944e-18
-0.6002857 -2.2666633e-18
-0.5992857 -2.4236376e-18
-0.5982857 -2.5671701e-18
-0.5972857 -2.6945695999999998e-18
-0.5962857 -2.8031335000000003e-18
-0.5952857 -2.8901816999999997e-18
-0.5942857 -2.9530941999999996e-18
-0.5932857 -2.989349e-18
-0.5922857 -2.996561e-18
-0.5912857 -2.9725226e-18
-0.5902857 -2.9152449e-18
-0.5892857 -2.8229958999999995e-18
-0.5882857 -2.6943408e-18
-0.5872857 -2.528179e-18
-0.5862857 -2.3237794e-18
-0.5852857 -2.0808139000000002e-18
-0.5842857 -1.7993861999999998e-18
-0.5832857 -1.4800583e-18
-0.5822857 -1.1238717e-18
-0.5812857 -7.3236455e-19
-0.5802857 -3.0758305e-19
-0.5792857 1.4791206000000001e-19
-0.5782857 6.3104551e-19
-0.5772857 1.1382335e-18
-0.5762857 1.6653957999999998e-18
-0.5752857 2.2079753e-18
-0.5742857 2.7609628e-18
-0.5732857 3.3189304e-18
-0.5722857 3.8760698000000005e-18
-0.5712857 4.4262383e-18
-0.5702857 4.96301e-18
-0.5692857 5.4797342e-18
-0.5682857 5.9695983e-18
-0.5672857 6.4256967e-18
-0.5662857 6.8411041999999994e-18
-0.5652857 7.208953399999999e-18
-0.5642857 7.5225149e-18
-0.5632857 7.7752813e-18
-0.5622857 7.961052500000001e-18
-0.5612857 8.074022100000001e-18
-0.5602857 8.1088612e-18
-0.5592857 8.0608079e-18
-0.5582857 7.9257461e-18
-0.5572857 7.700288900000001e-18
-0.5562857 7.3818548e-18
-0.5552857 6.968736899999999e-18
-0.5542857 6.4601694e-18
-0.5532857 5.8563857e-18
-0.5522857 5.1586662999999995e-18
-0.5512857 4.3693809000000004e-18
-0.5502857 3.4920182e-18
-0.5492857 2.5312047e-18
-0.5482857 1.4927125e-18
-0.5472857 3.8345484e-19
-0.5462857 -7.8853205e-19
-0.5452857 -2.01412e-18
-0.5442857 -3.2831338e-18
-0.5432857 -4.5844098000000005e-18
-0.5422857 -5.9058679e-18
-0.5412857 -7.2345992e-18
-0.5402857 -8.5569644e-18
-0.5392857 -9.8587069e-18
-0.5382857 -1.1125078000000001e-17
-0.5372857 -1.2340973e-17
-0.5362857 -1.3491079e-17
-0.5352857 -1.4560032e-17
-0.5342857 -1.5532577e-17
-0.5332857 -1.6393744e-17
-0.5322857 -1.7129025e-17
-0.5312857 -1.7724548e-17
-0.5302857 -1.8167263e-17
-0.5292857 -1.8445120999999998e-17
-0.5282857 -1.854725e-17
-0.5272857 -1.8464134e-17
-0.5262857 -1.8187775e-17
-0.5252857 -1.771185e-17
-0.5242857 -1.7031861000000002e-17
-0.5232857 -1.6145268e-17
-0.5222857 -1.5051606e-17
-0.5212857 -1.3752586e-17
-0.5202857 -1.2252176000000001e-17
-0.5192857 -1.0556661e-17
-0.5182857 -8.674683199999999e-18
-0.5172857 -6.6172509999999995e-18
-0.5162857 -4.3977313e-18
-0.5152857 -2.0318081000000002e-18
-0.5142857 4.6258121e-19
-0.5132857 3.0653401e-18
-0.5122857 5.7543329999999996e-18
-0.5112857 8.5055351e-18
-0.5102857 1.1293207e-17
-0.5092857 1.4090098e-17
-0.5082857 1.6867669e-17
-0.5072857 1.9596353e-17
-0.5062857 2.2245818e-17
-0.5052857 2.4785268000000003e-17
-0.5042857 2.7183748e-17
-0.5032857 2.9410471e-17
-0.5022857 3.1435159e-17
-0.5012857 3.3228378e-17
-0.5002857 3.4761902999999997e-17
-0.4992857 3.6009056e-17
-0.4982857 3.6945060000000003e-17
-0.4972857 3.7547388e-17
-0.4962857 3.7796082e-17
-0.4952857 3.7674081e-17
-0.4942857 3.716751e-17
-0.4932857 3.6265968e-17
-0.4922857 3.4962763e-17
-0.4912857 3.3255133999999997e-17
-0.4902857 3.1144440999999996e-17
-0.4892857 2.8636299999999996e-17
-0.4882857 2.5740696999999997e-17
-0.4872857 2.2472047000000002e-17
-0.4862857 1.8849204e-17
-0.4852857 1.4895437e-17
-0.4842857 1.0638345000000001e-17
-0.4832857 6.1097253e-18
-0.4822857 1.3453952e-18
-0.4812857 -3.6150436000000004e-18
-0.4802857 -8.7284848e-18
-0.4792857 -1.3948647e-17
-0.4782857 -1.9226451e-17
-0.4772857 -2.4510437e-17
-0.4762857 -2.9747224e-17
-0.4752857 -3.4882013000000004e-17
-0.4742857 -3.9859103999999996e-17
-0.4732857 -4.4622470000000004e-17
-0.4722857 -4.9116324999999994e-17
-0.4712857 -5.3285719000000004e-17
-0.4702857 -5.7077153e-17
-0.4692857 -6.0439192e-17
-0.4682857 -6.332306400000001e-17
-0.4672857 -6.5683274e-17
-0.4662857 -6.7478184e-17
-0.4652857 -6.867057000000001e-17
-0.4642857 -6.9228162e-17
-0.4632857 -6.9124134e-17
-0.4622857 -6.8337573e-17
-0.4612857 -6.6853864e-17
-0.4602857 -6.4665051e-17
-0.4592857 -6.1770121e-17
-0.4582857 -5.8175225e-17
-0.4572857 -5.3893836e-17
-0.4562857 -4.8946831e-17
-0.4552857 -4.3362483000000004e-17
-0.4542857 -3.7176389e-17
-0.4532857 -3.043131e-17
-0.4522857 -2.3176939e-17
-0.4512857 -1.5469567e-17
-0.4502857 -7.371696000000001e-18
-0.4492857 1.048446e-18
-0.4482857 9.7174529e-18
-0.4472857 1.8557365e-17
-0.4462857 2.7486359e-17
-0.4452857 3.6419483e-17
-0.4442857 4.5269474999999996e-17
-0.4432857 5.3947587e-17
-0.4422857 6.2364476e-17
-0.4412857 7.04311e-17
-0.4402857 7.8059659e-17
-0.4392857 8.5164515e-17
-0.4382857 9.166310999999999e-17
-0.4372857 9.7476897e-17
-0.4362857 1.0253221e-16
-0.4352857 1.0676115e-16
-0.4342857 1.1010234e-16
-0.4332857 1.1250171e-16
-0.4322857 1.1391319e-16
-0.4312857 1.142993e-16
-0.4302857 1.1363168e-16
-0.4292857 1.1189155e-16
-0.4282857 1.0907003e-16
-0.4272857 1.0516840000000001e-16
-0.4262857 1.0019827000000001e-16
-0.4252857 9.4181544e-17
-0.4242857 8.715043599999999e-17
-0.4232857 7.914725199999999e-17
-0.4222857 7.0224113e-17
-0.4212857 6.0442599e-17
-0.4202857 4.9873258e-17
-0.4192857 3.8595051e-17
-0.4182857 2.6694711e-17
-0.4172857 1.4266001000000002e-17
-0.4162857 1.4089375e-18
-0.4152857 -1.1771074e-17
-0.4142857 -2.5164134000000002e-17
-0.4132857 -3.8656802e-17
-0.4122857 -5.2133062999999997e-17
-0.4112857 -6.5475331e-17
-0.4102857 -7.8565449e-17
-0.4092857 -9.128570899999999e-17
-0.4082857 -1.0351982e-16
-0.4072857 -1.1515394e-16
-0.4062857 -1.2607759e-16
-0.4052857 -1.3618457e-16
-0.4042857 -1.4537386e-16
-0.4032857 -1.5355046e-16
-0.4022857 -1.6062613e-16
-0.4012857 -1.6652013e-16
-0.4002857 -1.7115988e-16
-0.3992857 -1.7448152999999997e-16
-0.3982857 -1.7643045e-16
-0.3972857 -1.7696177000000002e-16
-0.3962857 -1.7604065999999998e-16
-0.3952857 -1.7364268e-16
-0.3942857 -1.6975402e-16
-0.3932857 -1.6437164e-16
-0.3922857 -1.5750346000000001e-16
-0.3912857 -1.4916827e-16
-0.3902857 -1.3939583e-16
-0.3892857 -1.2822672000000001e-16
-0.3882857 -1.1571226e-16
-0.3872857 -1.0191432000000001e-16
-0.3862857 -8.6905094e-17
-0.3852857 -7.076686300000001e-17
-0.3842857 -5.3591662e-17
-0.3832857 -3.5480959000000004e-17
-0.3822857 -1.6545285999999998e-17
-0.3812857 3.0961709999999997e-18
-0.3802857 2.3316019e-17
-0.3792857 4.3979136e-17
-0.3782857 6.4943175e-17
-0.3772857 8.6059137e-17
-0.3762857 1.0717196e-16
-0.3752857 1.2812117e-16
-0.3742857 1.4874157000000002e-16
-0.3732857 1.6886403e-16
-0.3722857 1.8831627e-16
-0.3712857 2.0692378e-16
-0.3702857 2.2451080000000003e-16
-0.3692857 2.4090134e-16
-0.3682857 2.5592030999999997e-16
-0.3672857 2.6939478e-16
-0.3662857 2.8115522e-16
-0.3652857 2.9103698e-16
-0.3642857 2.9888170000000003e-16
-0.3632857 3.0453889e-16
-0.3622857 3.0786761e-16
-0.3612857 3.0873807e-16
-0.3602857 3.0703352e-16
-0.3592857 3.026519e-16
-0.3582857 2.9550779e-16
-0.3572857 2.8553413999999997e-16
-0.3562857 2.7268408e-16
-0.3552857 2.569327e-16
-0.3542857 2.382787e-16
-0.3532857 2.1674599e-16
-0.3522857 1.9238517000000001e-16
-0.3512857 1.6527479e-16
-0.3502857 1.3552249e-16
-0.3492857 1.0326588e-16
-0.3482857 6.8673191e-17
-0.3472857 3.1943673e-17
-0.3462857 -6.6923726e-18
-0.3452857 -4.6973834000000007e-17
-0.3442857 -8.860941700000001e-17
-0.3432857 -1.312786e-16
-0.3422857 -1.7463304999999998e-16
-0.3412857 -2.1829834000000002e-16
-0.3402857 -2.6187624e-16
-0.3392857 -3.0494721e-16
-0.3382857 -3.4707344999999996e-16
-0.3372857 -3.8780233e-16
-0.3362857 -4.2667031000000003e-16
-0.3352857 -4.6320691999999995e-16
-0.3342857 -4.969395099999999e-16
-0.3332857 -5.2739807e-16
-0.3322857 -5.5412039e-16
-0.3312857 -5.766574200000001e-16
-0.3302857 -5.9457904e-16
-0.3292857 -6.0747966e-16
-0.3282857 -6.149841799999999e-16
-0.3272857 -6.1675372e-16
-0.3262857 -6.1249159e-16
-0.3252857 -6.019489299999999e-16
-0.3242857 -5.849301e-16
-0.3232857 -5.61298e-16
-0.3222857 -5.3097886e-16
-0.3212857 -4.9396658e-16
-0.3202857 -4.503266400000001e-16
-0.3192857 -4.0019929e-16
-0.3182857 -3.4380217e-16
-0.3172857 -2.8143194999999996e-16
-0.3162857 -2.1346535e-16
-0.3152857 -1.4035915999999998e-16
-0.3142857 -6.2649238e-17
-0.3132857 1.9051355e-17
-0.3122857 1.0405536e-16
-0.3112857 1.9160537000000002e-16
-0.3102857 2.808789e-16
-0.3092857 3.7099456000000006e-16
-0.3082857 4.6101935e-16
-0.3072857 5.499768e-16
-0.3062857 6.368562000000001e-16
-0.3052857 7.206227100000001e-16
-0.3042857 8.0022826e-16
-0.3032857 8.746231399999999e-16
-0.3022857 9.4276827e-16
-0.3012857 1.0036479e-15
-0.3002857 1.0562828000000002e-15
-0.2992857 1.0997434e-15
-0.2982857 1.1331629000000001e-15
-0.2972857 1.1557507e-15
-0.2962857 1.1668053e-15
-0.2952857 1.1657261e-15
-0.2942857 1.1520259e-15
-0.2932857 1.1253408e-15
-0.2922857 1.085441e-15
-0.2912857 1.0322381e-15
-0.2902857 9.6579367e-16
-0.2892857 8.8632386e-16
-0.2882857 7.942040599999999e-16
-0.2872857 6.899707e-16
-0.2862857 5.7432184e-16
-0.2852857 4.4811529e-16
-0.2842857 3.1236507000000004e-16
-0.2832857 1.6823548e-16
-0.2822857 1.7033196e-17
-0.2812857 -1.3980265e-16
-0.2802857 -3.0071262e-16
-0.2792857 -4.6403091e-16
-0.2782857 -6.2800131e-16
-0.2772857 -7.907948400000001e-16
-0.2762857 -9.505288799999999e-16
-0.2752857 -1.1052879e-15
-0.2742857 -1.2531454e-15
-0.2732857 -1.3921862e-15
-0.2722857 -1.5205301999999998e-15
-0.2712857 -1.6363565e-15
-0.2702857 -1.7379268000000002e-15
-0.2692857 -1.8236097e-15
-0.2682857 -1.8919037e-15
-0.2672857 -1.9414599000000002e-15
-0.2662857 -1.9711032e-15
-0.2652857 -1.9798523e-15
-0.2642857 -1.9669376e-15
-0.2632857 -1.9318175e-15
-0.2622857 -1.8741921999999998e-15
-0.2612857 -1.7940151e-15
-0.2602857 -1.6915006e-15
-0.2592857 -1.5671300999999999e-15
-0.2582857 -1.4216541000000002e-15
-0.2572857 -1.2560913e-15
-0.2562857 -1.0717241e-15
-0.2552857 -8.7009094e-16
-0.2542857 -6.5297555e-16
-0.2532857 -4.2239212999999996e-16
-0.2522857 -1.8056790000000003e-16
-0.2512857 7.0077656e-17
-0.2502857 3.2695639e-16
-0.2492857 5.8733782e-16
-0.2482857 8.483778600000001e-16
-0.2472857 1.1071495e-15
-0.2462857 1.3606754999999999e-15
-0.2452857 1.6059627e-15
-0.2442857 1.8400363e-15
-0.2432857 2.0599759e-15
-0.2422857 2.2629513e-15
-0.2412857 2.4462578e-15
-0.2402857 2.6073509e-15
-0.2392857 2.7438799e-15
-0.2382857 2.8537198e-15
-0.2372857 2.9350019000000002e-15
-0.2362857 2.9861399e-15
-0.2352857 3.0058559000000002e-15
-0.2342857 2.993201e-15
-0.2332857 2.9475741e-15
-0.2322857 2.8687352000000002e-15
-0.2312857 2.756816e-15
-0.2302857 2.6123262e-15
-0.2292857 2.4361548e-15
-0.2282857 2.2295667e-15
-0.2272857 1.9941965e-15
-0.2262857 1.7320355e-15
-0.2252857 1.4454159e-15
-0.2242857 1.1369905e-15
-0.2232857 8.0970758e-16
-0.2222857 4.6678245e-16
-0.2212857 1.1166518e-16
-0.2202857 -2.5199466000000003e-16
-0.2192857 -6.2038662e-16
-0.2182857 -9.8957999e-16
-0.2172857 -1.3555669e-15
-0.2162857 -1.7143064999999999e-15
-0.2152857 -2.0617707e-15
-0.2142857 -2.3939897e-15
-0.2132857 -2.7070988e-15
-0.2122857 -2.9973826e-15
-0.2112857 -3.26132e-15
-0.2102857 -3.4956272e-15
-0.2092857 -3.6972965e-15
-0.2082857 -3.8636352e-15
-0.2072857 -3.9922999e-15
-0.2062857 -4.0813266999999994e-15
-0.2052857 -4.1291589e-15
-0.2042857 -4.1346682e-15
-0.2032857 -4.0971731e-15
-0.2022857 -4.0164512e-15
-0.2012857 -3.8927467e-15
-0.2002857 -3.7267719e-15
-0.1992857 -3.5197051e-15
-0.1982857 -3.2731808000000003e-15
-0.1972857 -2.9892756000000003e-15
-0.1962857 -2.6704892000000003e-15
-0.1952857 -2.3197202e-15
-0.1942857 -1.9402362e-15
-0.1932857 -1.5356406e-15
-0.1922857 -1.1098352e-15
-0.1912857 -6.6697802e-16
-0.1902857 -2.1143959000000001e-16
-0.1892857 2.5224459e-16
-0.1882857 7.1942305e-16
-0.1872857 1.1853789e-15
-0.1862857 1.6453815e-15
-0.1852857 2.0947375000000002e-15
-0.1842857 2.5288422e-15
-0.1832857 2.9432297e-15
-0.1822857 3.3336209e-15
-0.1812857 3.6959694e-15
-0.1802857 4.0265041e-15
-0.1792857 4.3217696e-15
-0.1782857 4.5786604e-15
-0.1772857 4.7944533e-15
-0.1762857 4.9668335e-15
-0.1752857 5.0939159e-15
-0.1742857 5.1742616e-15
-0.1732857 5.2068889e-15
-0.1722857 5.1912793e-15
-0.1712857 5.1273773e-15
-0.1702857 5.0155852e-15
-0.1692857 4.8567542e-15
-0.1682857 4.6521696e-15
-0.1672857 4.4035304e-15
-0.1662857 4.1129273e-15
-0.1652857 3.7828164e-15
-0.1642857 3.4159886e-15
-0.1632857 3.0155378999999997e-15
-0.1622857 2.5848269e-15
-0.1612857 2.1274505999999998e-15
-0.1602857 1.6472007e-15
-0.1592857 1.1480273e-15
-0.1582857 6.340035e-16
-0.1572857 1.0928789e-16
-0.1562857 -4.2190987999999996e-16
-0.1552857 -9.5536317e-16
-0.1542857 -1.4868600999999998e-15
-0.1532857 -2.0122336e-15
-0.1522857 -2.5273888e-15
-0.1512857 -3.0283281e-15
-0.1502857 -3.5111742000000002e-15
-0.1492857 -3.9721900999999996e-15
-0.1482857 -4.407797e-15
-0.1472857 -4.8145884999999995e-15
-0.1462857 -5.1893457e-15
-0.1452857 -5.5290469e-15
-0.1442857 -5.8308782e-15
-0.1432857 -6.0922401000000005e-15
-0.1422857 -6.3107568e-15
-0.1412857 -6.4842801000000005e-15
-0.1402857 -6.6108963e-15
-0.1392857 -6.6889312e-15
-0.1382857 -6.7169567e-15
-0.1372857 -6.693794999999999e-15
-0.1362857 -6.6185274999999996e-15
-0.1352857 -6.4905011e-15
-0.1342857 -6.309336700000001e-15
-0.1332857 -6.0749387999999995e-15
-0.1322857 -5.7875068e-15
-0.1312857 -5.4475465000000006e-15
-0.1302857 -5.0558837e-15
-0.1292857 -4.613677e-15
-0.1282857 -4.1224319e-15
-0.1272857 -3.5840168e-15
-0.1262857 -3.0006751e-15
-0.1252857 -2.3750412e-15
-0.1242857 -1.7101515999999999e-15
-0.1232857 -1.0094566e-15
-0.1222857 -2.7682904000000003e-16
-0.1212857 4.8343028e-16
-0.1202857 1.26659e-15
-0.1192857 2.0674906000000003e-15
-0.1182857 2.8805509e-15
-0.1172857 3.699780999999999e-15
-0.1162857 4.5188e-15
-0.1152857 5.3308614e-15
-0.1142857 6.1288848999999994e-15
-0.1132857 6.9054963e-15
-0.1122857 7.6530737e-15
-0.1112857 8.3638012e-15
-0.1102857 9.0297319e-15
-0.1092857 9.6428573e-15
-0.1082857 1.0195182e-14
-0.1072857 1.0678808e-14
-0.1062857 1.1086021e-14
-0.1052857 1.1409387999999999e-14
-0.1042857 1.1641848e-14
-0.1032857 1.1776821e-14
-0.1022857 1.1808298e-14
-0.1012857 1.173096e-14
-0.1002857 1.1540263e-14
-9.9285714E-02 1.1232545999999999e-14
-9.8285712E-02 1.0805125999999999e-14
-9.7285718E-02 1.0256382e-14
-9.6285716E-02 9.585842699999999e-15
-9.5285714E-02 8.7942567e-15
-9.4285712E-02 7.883659200000001e-15
-9.3285717E-02 6.8574226e-15
-9.2285715E-02 5.720296699999999e-15
-9.1285713E-02 4.4784343000000005e-15
-9.0285711E-02 3.1394025e-15
-8.9285716E-02 1.7121787e-15
-8.8285714E-02 2.0712762e-16
-8.7285712E-02 -1.3640363e-15
-8.6285718E-02 -2.9883058e-15
-8.5285716E-02 -4.651454999999999e-15
-8.4285714E-02 -6.338131199999999e-15
-8.3285712E-02 -8.0319661e-15
-8.2285717E-02 -9.7157035e-15
-8.1285715E-02 -1.1371343000000001e-14
-8.0285713E-02 -1.2980303000000001e-14
-7.9285711E-02 -1.4523597e-14
-7.8285716E-02 -1.5982024e-14
-7.7285714E-02 -1.733637e-14
-7.6285712E-02 -1.8567628e-14
-7.5285718E-02 -1.9657218e-14
-7.4285716E-02 -2.0587219e-14
-7.3285714E-02 -2.1340609999999998e-14
-7.2285712E-02 -2.1901498999999998e-14
-7.1285717E-02 -2.2255372e-14
-7.0285715E-02 -2.2389323e-14
-6.9285713E-02 -2.2292279000000002e-14
-6.8285711E-02 -2.1955229e-14
-6.7285717E-02 -2.1371419e-14
-6.6285715E-02 -2.0536551e-14
-6.5285712E-02 -1.9448947e-14
-6.4285718E-02 -1.8109700999999998e-14
-6.3285716E-02 -1.6522798e-14
-6.2285714E-02 -1.4695206e-14
-6.1285716E-02 -1.263694e-14
-6.0285714E-02 -1.0361078000000001e-14
-5.9285715E-02 -7.8837598e-15
-5.8285713E-02 -5.224129e-15
-5.7285715E-02 -2.4042478e-15
-5.6285713E-02 5.510372e-16
-5.5285715E-02 3.614266099999999e-15
-5.4285713E-02 6.7555808e-15
-5.3285714E-02 9.9429757e-15
-5.2285716E-02 1.3142593999999998e-14
-5.1285714E-02 1.6319051e-14
-5.0285716E-02 1.9435801e-14
-4.9285714E-02 2.2455526e-14
-4.8285715E-02 2.5340560000000002e-14
-4.7285713E-02 2.8053321e-14
-4.6285715E-02 3.0556780000000003e-14
-4.5285713E-02 3.2814917e-14
-4.4285715E-02 3.4793207e-14
-4.3285713E-02 3.6459091e-14
-4.2285714E-02 3.7782439e-14
-4.1285716E-02 3.8736013e-14
-4.0285714E-02 3.9295899e-14
-3.9285716E-02 3.9441914e-14
-3.8285714E-02 3.9157992e-14
-3.7285715E-02 3.8432513e-14
-3.6285713E-02 3.7258608e-14
-3.5285715E-02 3.5634398e-14
-3.4285713E-02 3.3563193e-14
-3.3285715E-02 3.1053625e-14
-3.2285713E-02 2.8119712e-14
-3.1285714E-02 2.4780881e-14
-3.0285714E-02 2.106189e-14
-2.9285714E-02 1.6992712e-14
-2.8285714E-02 1.2608333000000001e-14
-2.7285714E-02 7.9484857e-15
-2.6285714E-02 3.0573145e-15
-2.5285713E-02 -2.017023e-15
-2.4285715E-02 -7.2228167e-15
-2.3285715E-02 -1.2505323e-14
-2.2285715E-02 -1.7807339e-14
-2.1285715E-02 -2.3069816e-14
-2.0285714E-02 -2.8232521e-14
-1.9285714E-02 -3.3234733e-14
-1.8285714E-02 -3.8015945e-14
-1.7285714E-02 -4.2516607e-14
-1.6285714E-02 -4.6678858e-14
-1.5285715E-02 -5.0447260000000003e-14
-1.4285714E-02 -5.3769524e-14
-1.3285714E-02 -5.6597196000000006e-14
-1.2285714E-02 -5.888633399999999e-14
-1.1285714E-02 -6.0598135e-14
-1.0285715E-02 -6.16995e-14
-9.2857145E-03 -6.2163552e-14
-8.2857143E-03 -6.1970085e-14
-7.2857141E-03 -6.1105936e-14
-6.2857145E-03 -5.9565289e-14
-5.2857143E-03 -5.7349869e-14
-4.2857141E-03 -5.4469073000000003e-14
-3.2857142E-03 -5.094000600000001e-14
-2.2857143E-03 -4.6787411e-14
-1.2857143E-03 -4.2043523e-14
-2.8571428E-04 -3.674781e-14
7.1428571E-04 -3.0946648e-14
1.7142857E-03 -2.4692898e-14
2.7142856E-03 -1.8045396000000002e-14
3.7142858E-03 -1.1068383e-14
4.7142855E-03 -3.8308457999999995e-15
5.7142857E-03 3.5941936999999995e-15
6.7142858E-03 1.1130445999999999e-14
7.7142855E-03 1.8699171e-14
8.7142857E-03 2.6220027e-14
9.7142858E-03 3.3611953000000003e-14
1.0714286E-02 4.0794076e-14
1.1714286E-02 4.76866e-14
1.2714285E-02 5.4211729e-14
1.3714286E-02 6.0294553e-14
1.4714286E-02 6.5863916e-14
1.5714286E-02 7.0853268e-14
1.6714286E-02 7.520144900000001e-14
1.7714286E-02 7.8853447e-14
1.8714286E-02 8.1761089e-14
1.9714287E-02 8.3883637e-14
2.0714285E-02 8.518836399999999e-14
2.1714285E-02 8.5650998e-14
2.2714285E-02 8.5256079e-14
2.3714285E-02 8.3997261e-14
2.4714286E-02 8.187745999999999e-14
2.5714286E-02 7.8908949e-14
2.6714286E-02 7.5113299e-14
2.7714286E-02 7.052125300000001e-14
2.8714286E-02 6.5172462e-14
2.9714286E-02 5.9115133e-14
3.0714286E-02 5.2405563e-14
3.1714287E-02 4.5107575e-14
3.2714285E-02 3.7291862000000004e-14
3.3714287E-02 2.9035231e-14
3.4714285E-02 2.0419784999999997e-14
3.5714287E-02 1.1532015e-14
3.6714286E-02 2.4618392e-15
3.7714284E-02 -6.6984067000000005e-15
3.8714286E-02 -1.5855019e-14
3.9714284E-02 -2.4914002e-14
4.0714286E-02 -3.3782157e-14
4.1714285E-02 -4.2368157e-14
4.2714287E-02 -5.0583622e-14
4.3714285E-02 -5.8344154e-14
4.4714287E-02 -6.5570324e-14
4.5714285E-02 -7.2188616e-14
4.6714287E-02 -7.8132283e-14
4.7714286E-02 -8.3342134e-14
4.8714284E-02 -8.7767219e-14
4.9714286E-02 -9.1365421e-14
5.0714284E-02 -9.410392e-14
5.1714286E-02 -9.5959569e-14
5.2714285E-02 -9.691910900000001e-14
5.3714287E-02 -9.697929e-14
5.4714285E-02 -9.614684699999999e-14
5.5714287E-02 -9.443834e-14
5.6714285E-02 -9.187988700000001e-14
5.7714287E-02 -8.8506759e-14
5.8714285E-02 -8.4362851e-14
5.9714288E-02 -7.9500051e-14
6.0714286E-02 -7.397750699999999e-14
6.1714284E-02 -6.7860786e-14
6.2714286E-02 -6.1220969e-14
6.3714288E-02 -5.4133658999999996e-14
6.4714283E-02 -4.6677953000000005e-14
6.5714285E-02 -3.8935354e-14
6.6714287E-02 -3.0988674e-14
6.7714289E-02 -2.2920917999999997e-14
6.8714283E-02 -1.4814196e-14
6.9714285E-02 -6.7486384e-15
7.0714287E-02 1.1986301999999999e-15
7.1714282E-02 8.9544611e-15
7.2714284E-02 1.6450578000000002e-14
7.3714286E-02 2.3624382e-14
7.4714288E-02 3.0419656000000003e-14
7.5714283E-02 3.6787154e-14
7.6714285E-02 4.2685070999999997e-14
7.7714287E-02 4.8079379e-14
7.8714289E-02 5.2944027e-14
7.9714283E-02 5.7261015e-14
8.0714285E-02 6.102032200000001e-14
8.1714287E-02 6.421969800000001e-14
8.2714289E-02 6.686433600000001e-14
8.3714284E-02 6.8966428e-14
8.4714286E-02 7.0544588e-14
8.5714288E-02 7.1623216e-14
8.6714283E-02 7.2231735e-14
8.7714285E-02 7.240381e-14
8.8714287E-02 7.2176461e-14
8.9714289E-02 7.158919200000001e-14
9.0714283E-02 7.068307299999999e-14
9.1714285E-02 6.949984200000001e-14
9.2714287E-02 6.808101999999999e-14
9.3714289E-02 6.646704600000001e-14
9.4714284E-02 6.469649799999999e-14
9.5714286E-02 6.2805349e-14
9.6714288E-02 6.082631499999999e-14
9.7714283E-02 5.8788274e-14
9.8714285E-02 5.6715801e-14
9.9714287E-02 5.4628792000000006e-14
0.1007143 5.2542184e-14
0.1017143 5.0465794e-14
0.1027143 4.8404274999999995e-14
0.1037143 4.6357139e-14
0.1047143 4.4318918e-14
0.1057143 4.2279411e-14
0.1067143 4.0224001e-14
0.1077143 3.8134082e-14
0.1087143 3.5987537e-14
0.1097143 3.3759292e-14
0.1107143 3.1421926e-14
0.1117143 2.8946321e-14
0.1127143 2.6302348e-14
0.1137143 2.3459583e-14
0.1147143 2.0388033000000003e-14
0.1157143 1.7058868e-14
0.1167143 1.3445153999999999e-14
0.1177143 9.5225595e-15
0.1187143 5.2700474e-15
0.1197143 6.7052671e-16
0.1207143 -4.2885384e-15
0.1217143 -9.6145724e-15
0.1227143 -1.5309393e-14
0.1237143 -2.1368787e-14
0.1247143 -2.7782165e-14
0.1257143 -3.4532294e-14
0.1267143 -4.1595128e-14
0.1277143 -4.8939727e-14
0.1287143 -5.6528268e-14
0.1297143 -6.4316186e-14
0.1307143 -7.2252366e-14
0.1317143 -8.027948e-14
0.1327143 -8.833440300000001e-14
0.1337143 -9.634871699999999e-14
0.1347143 -1.0424932999999999e-13
0.1357143 -1.1195914e-13
0.1367143 -1.1939781e-13
0.1377143 -1.2648254e-13
0.1387143 -1.3312903e-13
0.1397143 -1.3925231000000001e-13
0.1407143 -1.4476776999999998e-13
0.1417143 -1.4959205e-13
0.1427143 -1.5364411e-13
0.1437143 -1.5684614e-13
0.1447143 -1.5912452e-13
0.1457143 -1.6041081000000001e-13
0.1467143 -1.6064263e-13
0.1477143 -1.5976444e-13
0.1487143 -1.5772847e-13
0.1497143 -1.5449534e-13
0.1507143 -1.5003477e-13
0.1517143 -1.4432616e-13
0.1527143 -1.3735906999999999e-13
0.1537143 -1.2913362e-13
0.1547143 -1.1966084e-13
0.1557143 -1.0896277999999999e-13
0.1567143 -9.7072686e-14
0.1577143 -8.4034922e-14
0.1587143 -6.9904846e-14
0.1597143 -5.4748562000000007e-14
0.1607143 -3.8642532e-14
0.1617143 -2.1673076000000002e-14
0.1627143 -3.9357548e-15
0.1637143 1.4465357e-14
0.1647143 3.3418518e-14
0.1657143 5.2805257e-14
0.1667143 7.2501409e-14
0.1677143 9.2378218e-14
0.1687143 1.1230352000000001e-13
0.1697143 1.3214297e-13
0.1707143 1.5176124e-13
0.1717143 1.7102329000000001e-13
0.1727143 1.8979558000000002e-13
0.1737143 2.0794727e-13
0.1747143 2.2535127e-13
0.1757143 2.4188529e-13
0.1767143 2.5743274999999997e-13
0.1777143 2.7188351999999997e-13
0.1787143 2.8513450000000004e-13
0.1797143 2.9709018e-13
0.1807143 3.0766282e-13
0.1817143 3.1677262000000003e-13
0.1827143 3.2434765999999997e-13
0.1837143 3.3032369000000003e-13
0.1847143 3.3464374e-13
0.1857143 3.3725775000000003e-13
0.1867143 3.3812185e-13
0.1877143 3.3719782e-13
0.1887143 3.344524e-13
0.1897143 3.2985653e-13
0.1907143 3.2338479e-13
0.1917143 3.1501484e-13
0.1927143 3.0472682e-13
0.1937143 2.925032e-13
0.1947143 2.783285e-13
0.1957143 2.6218939000000004e-13
0.1967143 2.4407496e-13
0.1977143 2.2397713e-13
0.1987143 2.0189151e-13
0.1997143 1.7781820000000001e-13
0.2007143 1.5176308e-13
0.2017143 1.2373919e-13
0.2027143 9.376824100000001e-14
0.2037143 6.1882411e-14
0.2047143 2.8126163000000002e-14
0.2057143 -7.441831000000001e-15
0.2067143 -4.4746712e-14
0.2077143 -8.3695506e-14
0.2087143 -1.2417523000000002e-13
0.2097143 -1.6605114e-13
0.2107143 -2.0916515e-13
0.2117143 -2.5333438e-13
0.2127143 -2.9835014e-13
0.2137143 -3.4397705000000003e-13
0.2147143 -3.8995262000000003e-13
0.2157143 -4.3598717e-13
0.2167143 -4.8176413e-13
0.2177143 -5.269409299999999e-13
0.2187143 -5.7115017e-13
0.2197143 -6.1400139e-13
0.2207143 -6.5508334e-13
0.2217143 -6.9396656e-13
0.2227143 -7.3020669e-13
0.2237143 -7.6334812e-13
0.2247143 -7.929282100000001e-13
0.2257143 -8.184815e-13
0.2267143 -8.395450899999999e-13
0.2277143 -8.5566362e-13
0.2287143 -8.6639493e-13
0.2297143 -8.713158599999999e-13
0.2307143 -8.700282799999999e-13
0.2317143 -8.6216536e-13
0.2327143 -8.4739734e-13
0.2337143 -8.2543793e-13
0.2347143 -7.9605012e-13
0.2357143 -7.5905197e-13
0.2367143 -7.143220299999999e-13
0.2377143 -6.6180442e-13
0.2387143 -6.0151316e-13
0.2397143 -5.3353627e-13
0.2407143 -4.5803908e-13
0.2417143 -3.7526668e-13
0.2427143 -2.8554573000000003e-13
0.2437143 -1.8928544e-13
0.2447143 -8.6977409e-14
0.2457143 2.0805149e-14
0.2467143 1.3340939e-13
0.2477143 2.5010568e-13
0.2487143 3.700914e-13
0.2497143 4.924957499999999e-13
0.2507143 6.163853700000001e-13
0.2517143 7.407710500000001e-13
0.2527143 8.6461489e-13
0.2537143 9.868387e-13
0.2547143 1.1063328e-12
0.2557143 1.2219652e-12
0.2567143 1.3325920999999999e-12
0.2577143 1.4370680000000001e-12
0.2587143 1.5342565e-12
0.2597143 1.6230417e-12
0.2607143 1.7023388999999998e-12
0.2617143 1.7711063999999999e-12
0.2627143 1.8283567000000002e-12
0.2637143 1.8731675e-12
0.2647143 1.9046927e-12
0.2657143 1.9221731e-12
0.2667143 1.9249463999999997e-12
0.2677143 1.9124571e-12
0.2687143 1.8842653e-12
0.2697143 1.8400549e-12
0.2707143 1.7796413e-12
0.2717143 1.7029775e-12
0.2727143 1.6101598000000002e-12
0.2737143 1.5014320999999998e-12
0.2747143 1.3771884e-12
0.2757143 1.2379747e-12
0.2767143 1.0844893e-12
0.2777143 9.1758114e-13
0.2787143 7.382468999999999e-13
0.2797143 5.476264900000001e-13
0.2807143 3.4699677e-13
0.2817143 1.3776349e-13
0.2827143 -7.8548213e-14
0.2837143 -3.0030513e-13
0.2847143 -5.257788e-13
0.2857143 -7.5315967e-13
0.2867143 -9.8057294e-13
0.2877143 -1.2060953e-12
0.2887143 -1.4277727999999999e-12
0.2897143 -1.6436399999999999e-12
0.2907143 -1.8517389e-12
0.2917143 -2.0501391e-12
0.2927143 -2.2369579e-12
0.2937143 -2.4103805e-12
0.2947143 -2.5686793e-12
0.2957143 -2.710233e-12
0.2967143 -2.8335456e-12
0.2977143 -2.9372626e-12
0.2987143 -3.0201881000000004e-12
0.2997143 -3.0812977999999997e-12
0.3007143 -3.1197530999999997e-12
0.3017143 -3.134911e-12
0.3027143 -3.1263325e-12
0.3037143 -3.0937901999999996e-12
0.3047143 -3.0372713999999996e-12
0.3057143 -2.9569804999999997e-12
0.3067143 -2.8533382000000002e-12
0.3077143 -2.7269789e-12
0.3087143 -2.5787444999999997e-12
0.3097143 -2.4096778e-12
0.3107143 -2.2210114999999997e-12
0.3117143 -2.0141566e-12
0.3127143 -1.7906878e-12
0.3137143 -1.5523280999999998e-12
0.3147143 -1.3009308e-12
0.3157143 -1.03846e-12
0.3167143 -7.669708e-13
0.3177143 -4.8858745e-13
0.3187143 -2.0548164e-13
0.3197143 8.0150313e-14
0.3207143 3.6611004000000004e-13
0.3217143 6.5021968e-13
0.3227143 9.3034414e-13
0.3237143 1.2044124e-12
0.3247143 1.4704382e-12
0.3257143 1.7265393e-12
0.3267143 1.9709549e-12
0.3277143 2.2020619e-12
0.3287143 2.418389e-12
0.3297143 2.6186286e-12
0.3307143 2.8016467e-12
0.3317143 2.96649e-12
0.3327143 3.1123907000000002e-12
0.3337143 3.2387696999999998e-12
0.3347143 3.3452356999999995e-12
0.3357143 3.4315832e-12
0.3367143 3.4977883000000004e-12
0.3377143 3.5440008e-12
0.3387143 3.5705352999999996e-12
0.3397143 3.5778614e-12
0.3407143 3.5665898e-12
0.3417143 3.5374585999999998e-12
0.3427143 3.4913187e-12
0.3437143 3.429117e-12
0.3447143 3.3518791000000003e-12
0.3457143 3.2606922999999996e-12
0.3467143 3.1566878e-12
0.3477143 3.0410228000000003e-12
0.3487143 2.914863e-12
0.3497143 2.7793655e-12
0.3507143 2.6356619e-12
0.3517143 2.4848433e-12
0.3527143 2.3279447e-12
0.3537143 2.1659315e-12
0.3547143 1.9996871e-12
0.3557143 1.8300018000000003e-12
0.3567143 1.6575630000000002e-12
0.3577143 1.482947e-12
0.3587143 1.3066126e-12
0.3597143 1.1288965e-12
0.3607143 9.500103800000002e-13
0.3617143 7.7003977e-13
0.3627143 5.889454e-13
0.3637143 4.0656611999999994e-13
0.3647143 2.2262407999999999e-13
0.3657143 3.6732174e-14
0.3667143 -1.5159663e-13
0.3677143 -3.4293762e-13
0.3687143 -5.3794071e-13
0.3697143 -7.3731482e-13
0.3707143 -9.4181e-13
0.3717143 -1.1521985e-12
0.3727143 -1.3692533e-12
0.3737143 -1.5937262e-12
0.3747143 -1.826324e-12
0.3757143 -2.0676843e-12
0.3767143 -2.3183509000000002e-12
0.3777143 -2.5787483e-12
0.3787143 -2.8491573e-12
0.3797143 -3.1296909e-12
0.3807143 -3.4202709e-12
0.3817143 -3.7206068e-12
0.3827143 -4.0301750000000004e-12
0.3837143 -4.3482016e-12
0.3847143 -4.6736479e-12
0.3857143 -5.005198e-12
0.3867143 -5.341248800000001e-12
0.3877143 -5.6799067999999995e-12
0.3887143 -6.0189849999999995e-12
0.3897143 -6.3560058e-12
0.3907143 -6.6882067e-12
0.3917143 -7.012551900000001e-12
0.3927143 -7.325746e-12
0.3937143 -7.624254e-12
0.3947143 -7.9043217e-12
0.3957143 -8.1620047e-12
0.3967143 -8.393197299999999e-12
0.3977143 -8.593668299999999e-12
0.3987143 -8.7590952e-12
0.3997143 -8.8851066e-12
0.4007143 -8.9673237e-12
0.4017143 -9.001406299999999e-12
0.4027143 -8.9830981e-12
0.4037143 -8.9082774e-12
0.4047143 -8.7730035e-12
0.4057143 -8.5735679e-12
0.4067143 -8.3065445e-12
0.4077143 -7.9688392e-12
0.4087143 -7.557738199999999e-12
0.4097143 -7.0709538e-12
0.4107143 -6.5066726000000005e-12
0.4117143 -5.863595700000001e-12
0.4127143 -5.1409808e-12
0.4137143 -4.3386759e-12
0.4147143 -3.4571551e-12
0.4157143 -2.4975453e-12
0.4167143 -1.4616494999999998e-12
0.4177143 -3.5196722e-13
0.4187143 8.2829378e-13
0.4197143 2.0752085e-12
0.4207143 3.3841331e-12
0.4217143 4.7497085e-12
0.4227143 6.1658693e-12
0.4237143 7.62586e-12
0.4247143 9.1222555e-12
0.4257143 1.0646988e-11
0.4267143 1.2191379e-11
0.4277143 1.3746178999999999e-11
0.4287143 1.5301607e-11
0.4297143 1.68474e-11
0.4307143 1.8372863e-11
0.4317143 1.9866926999999998e-11
0.4327143 2.1318207e-11
0.4337143 2.2715064e-11
0.4347143 2.4045674e-11
0.4357143 2.5298098999999997e-11
0.4367143 2.646035e-11
0.4377143 2.7520472e-11
0.4387143 2.8466614e-11
0.4397143 2.9287111e-11
0.4407143 2.9970559999999995e-11
0.4417143 3.0505907e-11
0.4427143 3.0882526e-11
0.4437143 3.1090305e-11
0.4447143 3.1119736e-11
0.4457143 3.096199e-11
0.4467143 3.0609011e-11
0.4477143 3.0053604e-11
0.4487143 2.9289508000000003e-11
0.4497143 2.8311489e-11
0.4507143 2.7115418999999998e-11
0.4517143 2.5698352999999998e-11
0.4527143 2.4058606000000002e-11
0.4537143 2.2195818e-11
0.4547143 2.0111025e-11
0.4557143 1.7806716e-11
0.4567143 1.5286886000000002e-11
0.4577143 1.2557079e-11
0.4587143 9.6244241e-12
0.4597143 6.4976609000000005e-12
0.4607143 3.1871556e-12
0.4617143 -2.9509415e-13
0.4627143 -3.9354662e-12
0.4637143 -7.7187327e-12
0.4647143 -1.1628093e-11
0.4657143 -1.5645212e-11
0.4667143 -1.9750288e-11
0.4677143 -2.3922108000000002e-11
0.4687143 -2.8138144e-11
0.4697143 -3.237464e-11
0.4707143 -3.6606715e-11
0.4717143 -4.0808494e-11
0.4727143 -4.4953228e-11
0.4737143 -4.9013440999999997e-11
0.4747143 -5.296107e-11
0.4757143 -5.6767639e-11
0.4767143 -6.0404416e-11
0.4777143 -6.384259400000001e-11
0.4787143 -6.705346999999999e-11
0.4797143 -7.0008642e-11
0.4807143 -7.2680181e-11
0.4817143 -7.5040842e-11
0.4827143 -7.7064261e-11
0.4837143 -7.872515e-11
0.4847143 -7.9999489e-11
0.4857143 -8.086473700000001e-11
0.4867143 -8.1300017e-11
0.4877143 -8.1286296e-11
0.4887143 -8.0806596e-11
0.4897143 -7.9846145e-11
0.4907143 -7.8392566e-11
0.4917143 -7.6436015e-11
0.4927143 -7.3969346e-11
0.4937143 -7.0988246e-11
0.4947143 -6.749134100000001e-11
0.4957143 -6.348032500000001e-11
0.4967143 -5.8960025e-11
0.4977143 -5.3938494e-11
0.4987143 -4.842705e-11
0.4997143 -4.2440324000000004e-11
0.5007143 -3.5996266e-11
0.5017143 -2.9116136e-11
0.5027143 -2.1824483e-11
0.5037143 -1.4149093e-11
0.5047143 -6.1209169e-12
0.5057143 2.2260212e-12
0.5067143 1.0854740000000001e-11
0.5077143 1.9725438000000002e-11
0.5087143 2.8795651e-11
0.5097143 3.8020428e-11
0.5107143 4.7352535000000006e-11
0.5117143 5.6742669e-11
0.5127143 6.6139699e-11
0.5137143 7.5490916e-11
0.5147143 8.474231e-11
0.5157143 9.383885800000001e-11
0.5167143 1.0272482000000001e-10
0.5177143 1.1134405e-10
0.5187143 1.1964032999999998e-10
0.5197143 1.275577e-10
0.5207143 1.3504078e-10
0.5217143 1.4203518e-10
0.5227143 1.4848775e-10
0.5237143 1.5434703999999999e-10
0.5247143 1.5956356e-10
0.5257143 1.6409017e-10
0.5267143 1.6788242e-10
0.5277143 1.7089886e-10
0.5287143 1.7310138e-10
0.5297143 1.7445547e-10
0.5307143 1.7493057000000002e-10
0.5317143 1.7450028e-10
0.5327143 1.7314264e-10
0.5337143 1.7084033e-10
0.5347143 1.6758085000000002e-10
0.5357143 1.6335672e-10
0.5367143 1.5816559e-10
0.5377143 1.5201036e-10
0.5387143 1.4489922e-10
0.5397143 1.3684572e-10
0.5407143 1.2786878000000001e-10
0.5417143 1.1799263e-10
0.5427143 1.0724677e-10
0.5437143 9.5665912e-11
0.5447143 8.3289777e-11
0.5457143 7.0163021e-11
0.5467143 5.633502600000001e-11
0.5477143 4.1859682e-11
0.5487143 2.6795178e-11
0.5497143 1.1203729e-11
0.5507143 -4.8486917000000006e-12
0.5517143 -2.1292645999999997e-11
0.5527143 -3.8055550000000005e-11
0.5537143 -5.5061999000000005e-11
0.5547143 -7.223411300000001e-11
0.5557143 -8.9491885e-11
0.5567143 -1.0675356e-10
0.5577143 -1.2393597e-10
0.5587143 -1.4095498000000002e-10
0.5597143 -1.5772579999999999e-10
0.5607143 -1.7416341000000001e-10
0.5617143 -1.9018293999999997e-10
0.5627143 -2.0570006e-10
0.5637143 -2.2063139e-10
0.5647143 -2.3489485e-10
0.5657143 -2.4841004e-10
0.5667143 -2.6109863e-10
0.5677143 -2.7288474999999996e-10
0.5687143 -2.8369531e-10
0.5697143 -2.9346037000000003e-10
0.5707143 -3.0211348e-10
0.5717143 -3.09592e-10
0.5727143 -3.1583744e-10
0.5737143 -3.2079571e-10
0.5747143 -3.2441745e-10
0.5757143 -3.2665825e-10
0.5767143 -3.2747895e-10
0.5777143 -3.2684584e-10
0.5787143 -3.2473089e-10
0.5797143 -3.2111193e-10
0.5807143 -3.1597281e-10
0.5817143 -3.093036e-10
0.5827143 -3.0110066e-10
0.5837143 -2.9136678e-10
0.5847143 -2.8011129e-10
0.5857143 -2.6735006999999996e-10
0.5867143 -2.5310567e-10
0.5877143 -2.3740725e-10
0.5887143 -2.202906e-10
0.5897143 -2.0179817e-10
0.5907143 -1.8197893e-10
0.5917143 -1.6088835e-10
0.5927143 -1.3858829e-10
0.5937143 -1.1514689999999999e-10
0.5947143 -9.063840199999999e-11
0.5957143 -6.5142986e-11
0.5967143 -3.8746585999999996e-11
0.5977143 -1.154065e-11
0.5987143 1.6378103e-11
0.5997143 4.4907955e-11
0.6007143 7.394248e-11
0.6017143 1.0337086999999999e-10
0.6027143 1.3307826e-10
0.6037143 1.6294611e-10
0.6047143 1.9285257e-10
0.6057143 2.2267287999999997e-10
0.6067143 2.5227977e-10
0.6077143 2.8154395e-10
0.6087143 3.1033448e-10
0.6097143 3.3851927e-10
0.6107143 3.6596555e-10
0.6117143 3.9254034e-10
0.6127143 4.1811095e-10
0.6137143 4.4254544e-10
0.6147143 4.6571319e-10
0.6157143 4.874853599999999e-10
0.6167143 5.0773539e-10
0.6177143 5.263395600000001e-10
0.6187143 5.4317748e-10
0.6197143 5.5813266e-10
0.6207143 5.7109291e-10
0.6217143 5.8195094e-10
0.6227143 5.9060495e-10
0.6237143 5.9695898e-10
0.6247143 6.009235600000001e-10
0.6257143 6.024161200000001e-10
0.6267143 6.013614999999999e-10
0.6277143 5.9769243e-10
0.6287143 5.9134997e-10
0.6297143 5.8228409e-10
0.6307143 5.704538799999999e-10
0.6317143 5.558281300000001e-10
0.6327143 5.383855700000001e-10
0.6337143 5.1811537e-10
0.6347143 4.9501735e-10
0.6357143 4.6910227e-10
0.6367143 4.4039212e-10
0.6377143 4.0892034000000004e-10
0.6387143 3.7473189e-10
0.6397143 3.3788352e-10
0.6407143 2.9844373999999997e-10
0.6417143 2.5649292e-10
0.6427143 2.1212328999999999e-10
0.6437143 1.6543884e-10
0.6447143 1.1655531e-10
0.6457143 6.5599978e-11
0.6467143 1.2711543e-11
0.6477143 -4.1960107e-11
0.6487143 -9.8254131e-11
0.6497143 -1.5599903e-10
0.6507143 -2.1501295e-10
0.6517143 -2.7510403e-10
0.6527143 -3.3607073e-10
0.6537143 -3.9770235999999995e-10
0.6547143 -4.5977926e-10
0.6557143 -5.2207349e-10
0.6567143 -5.8434915e-10
0.6577143 -6.4636278e-10
0.6587143 -7.0786402e-10
0.6597143 -7.685959500000001e-10
0.6607143 -8.2829551e-10
0.6617143 -8.8669436e-10
0.6627143 -9.4351887e-10
0.6637143 -9.9849113e-10
0.6647143 -1.0513290999999998e-09
0.6657143 -1.1017472e-09
0.6667143 -1.1494569e-09
0.6677143 -1.1941672e-09
0.6687143 -1.2355852e-09
0.6697143 -1.2734159999999999e-09
0.6707143 -1.3073642999999998e-09
0.6717143 -1.3371338e-09
0.6727143 -1.3624282999999999e-09
0.6737143 -1.3829518999999998e-09
0.6747143 -1.3984096e-09
0.6757143 -1.4085077e-09
0.6767143 -1.4129541e-09
0.6777143 -1.4114591e-09
0.6787143 -1.4037353e-09
0.6797143 -1.3894987e-09
0.6807143 -1.3684683999999998e-09
0.6817143 -1.3403678000000001e-09
0.6827143 -1.3049245e-09
0.6837143 -1.2618707000000001e-09
0.6847143 -1.2109441e-09
0.6857143 -1.151888e-09
0.6867143 -1.0844516e-09
0.6877143 -1.0083912e-09
0.6887143 -9.234697200000001e-10
0.6897143 -8.294576800000001e-10
0.6907143 -7.2613378e-10
0.6917143 -6.1328507e-10
0.6927143 -4.907076e-10
0.6937143 -3.5820682e-10
0.6947143 -2.1559812999999998e-10
0.6957143 -6.270737e-11
0.6967143 1.006288e-10
0.6977143 2.7456236e-10
0.6987143 4.5923352000000004e-10
0.6997143 6.5477025e-10
0.7007143 8.612878600000001e-10
0.7017143 1.0788886000000002e-09
0.7027143 1.3076614e-09
0.7037143 1.5476813e-09
0.7047143 1.7990092e-09
0.7057143 2.0616918e-09
0.7067143 2.3357608e-09
0.7077143 2.6212328999999997e-09
0.7087143 2.9181099e-09
0.7097143 3.2263782e-09
0.7107143 3.5460086e-09
0.7117143 3.8769564e-09
0.7127143 4.2191608e-09
0.7137143 4.5725450999999996e-09
0.7147143 4.9370175e-09
0.7157143 5.3124699e-09
0.7167143 5.6987786e-09
0.7177143 6.095804399999999e-09
0.7187143 6.5033916e-09
0.7197143 6.9213704e-09
0.7207143 7.3495557e-09
0.7217143 7.7877475e-09
0.7227143 8.2357308e-09
0.7237143 8.6932773e-09
0.7247143 9.1601449e-09
0.7257143 9.636078e-09
0.7267143 1.0120809e-08
0.7277143 1.0614057999999999e-08
0.7287143 1.1115534999999999e-08
0.7297143 1.1624938e-08
0.7307143 1.2141955e-08
0.7317143 1.2666268999999999e-08
0.7327143 1.3197551e-08
0.7337143 1.3735466999999999e-08
0.7347143 1.4279676999999999e-08
0.7357143 1.4829836e-08
0.7367143 1.5385594e-08
0.7377143 1.5946600000000002e-08
0.7387143 1.65125e-08
0.7397143 1.7082939e-08
0.7407143 1.7657566e-08
0.7417143 1.8236027e-08
0.7427143 1.8817974e-08
0.7437143 1.9403061e-08
0.7447143 1.9990948999999997e-08
0.7457143 2.0581302e-08
0.7467143 2.1173792e-08
0.7477143 2.17681e-08
0.7487143 2.2363912e-08
0.7497143 2.2960926e-08
0.7507143 2.3558849e-08
0.7517143 2.4157401e-08
0.7527143 2.4756311000000003e-08
0.7537143 2.5355318000000003e-08
0.7547143 2.5954178e-08
0.7557143 2.6552655e-08
0.7567143 2.7150528999999998e-08
0.7577143 2.7747593000000004e-08
0.7587143 2.8343649999999997e-08
0.7597143 2.8938518e-08
0.7607143 2.9532032e-08
0.7617143 3.0124034e-08
0.7627143 3.0714378e-08
0.7637143 3.1302935e-08
0.7647143 3.1889588e-08
0.7657143 3.2474226e-08
0.7667143 3.3056751999999997e-08
0.7677143 3.3637076e-08
0.7687143 3.4215122e-08
0.7697143 3.4790817e-08
0.7707143 3.5364095000000005e-08
0.7717143 3.59349e-08
0.7727143 3.6503175e-08
0.7737143 3.7068876e-08
0.7747143 3.763195e-08
0.7757143 3.8192351999999995e-08
0.7767143 3.8750037e-08
0.7777143 3.9304954e-08
0.7787143 3.9857051e-08
0.7797143 4.0406276e-08
0.7807143 4.0952564e-08
0.7817143 4.1495848e-08
0.7827143 4.2036055e-08
0.7837143 4.2573098e-08
0.7847143 4.3106882e-08
0.7857143 4.3637299e-08
0.7867143 4.4164228000000004e-08
0.7877143 4.4687534e-08
0.7887143 4.5207066000000004e-08
0.7897143 4.5722662e-08
0.7907143 4.6234136e-08
0.7917143 4.6741289e-08
0.7927143 4.7243903e-08
0.7937143 4.7741743999999996e-08
0.7947143 4.8234555e-08
0.7957143 4.872206e-08
0.7967143 4.9203968999999995e-08
0.7977143 4.9679966e-08
0.7987143 5.0149723000000003e-08
0.7997143 5.0612892e-08
0.8007143 5.1069105e-08
0.8017143 5.1517978999999995e-08
0.8027143 5.1959115e-08
0.8037143 5.2392096e-08
0.8047143 5.2816501000000005e-08
0.8057143 5.3231897000000007e-08
0.8067143 5.3637832999999997e-08
0.8077143 5.4033861000000005e-08
0.8087143 5.4419524e-08
0.8097143 5.4794358e-08
0.8107143 5.5157911999999995e-08
0.8117143 5.5509725e-08
0.8127143 5.5849346999999994e-08
0.8137143 5.6176341000000006e-08
0.8147143 5.6490279e-08
0.8157143 5.679075e-08
0.8167143 5.7077365e-08
0.8177143 5.7349747e-08
0.8187143 5.7607558e-08
0.8197143 5.785048e-08
0.8207143 5.8078230999999997e-08
0.8217143 5.8290561e-08
0.8227143 5.8487271e-08
0.8237143 5.8668187e-08
0.8247143 5.8833199e-08
0.8257143 5.8982230000000006e-08
0.8267143 5.9115263e-08
0.8277143 5.9232329999999997e-08
0.8287143 5.9333521e-08
0.8297143 5.941899200000001e-08
0.8307143 5.9488947000000004e-08
0.8317143 5.9543658999999994e-08
0.8327143 5.9583465999999995e-08
0.8337143 5.9608768e-08
0.8347143 5.962003100000001e-08
0.8357143 5.9617794e-08
0.8367143 5.9602651e-08
0.8377143 5.9575271999999996e-08
0.8387143 5.9536392e-08
0.8397143 5.9486804e-08
0.8407143 5.9427374e-08
0.8417143 5.9359028999999995e-08
0.8427143 5.9282756e-08
0.8437143 5.9199595e-08
0.8447143 5.9110649999999993e-08
0.8457143 5.9017069000000004e-08
0.8467143 5.8920058e-08
0.8477143 5.8820859e-08
0.8487143 5.8720767e-08
0.8497143 5.8621102e-08
0.8507143 5.8523220000000005e-08
0.8517143 5.8428505999999995e-08
0.8527143 5.8338362e-08
0.8537143 5.8254213e-08
0.8547143 5.8177485000000004e-08
0.8557143 5.8109616999999996e-08
0.8567143 5.8052035e-08
0.8577143 5.8006166999999994e-08
0.8587143 5.7973421e-08
0.8597143 5.7955179999999996e-08
0.8607143 5.7952809000000005e-08
0.8617143 5.7967624999999996e-08
0.8627143 5.8000909999999995e-08
0.8637143 5.8053900999999996e-08
0.8647143 5.8127769000000005e-08
0.8657143 5.8223631000000004e-08
0.8667143 5.8342542e-08
0.8677143 5.8485466e-08
0.8687143 5.865330400000001e-08
0.8697143 5.8846861e-08
0.8707143 5.9066851e-08
0.8717143 5.9313898e-08
0.8727143 5.9588517e-08
0.8737143 5.989112e-08
0.8747143 6.0222005e-08
0.8757143 6.0581362e-08
0.8767143 6.0969263e-08
0.8777143 6.1385658e-08
0.8787143 6.183036900000001e-08
0.8797143 6.2303102e-08
0.8807143 6.2803429e-08
0.8817143 6.3330802e-08
0.8827143 6.3884542e-08
0.8837143 6.446384e-08
0.8847143 6.5067768e-08
0.8857143 6.569526599999999e-08
0.8867143 6.6345152e-08
0.8877143 6.7016126e-08
0.8887143 6.7706762e-08
0.8897143 6.8415529e-08
0.8907143 6.9140776e-08
0.8917143 6.988074600000001e-08
0.8927143 7.063357700000001e-08
0.8937143 7.1397316e-08
0.8947143 7.2169909e-08
0.8957143 7.294922399999999e-08
0.8967143 7.3733042e-08
0.8977143 7.4519074e-08
0.8987143 7.5304957e-08
0.8997143 7.608828e-08
0.9007143 7.6866574e-08
0.9017143 7.763733e-08
0.9027143 7.8397999e-08
0.9037143 7.914600600000001e-08
0.9047143 7.9878759e-08
0.9057143 8.059366e-08
0.9067143 8.128811000000001e-08
0.9077143 8.1959511e-08
0.9087143 8.26053e-08
0.9097143 8.3222929e-08
0.9107143 8.3809892e-08
0.9117143 8.4363738e-08
0.9127143 8.4882068e-08
0.9137143 8.536255e-08
0.9147143 8.5802937e-08
0.9157143 8.6201063e-08
0.9167143 8.6554858e-08
0.9177143 8.6862367e-08
0.9187143 8.7121749e-08
0.9197143 8.733128099999999e-08
0.9207143 8.7489382e-08
0.9217143 8.759461499999999e-08
0.9227143 8.7645691e-08
0.9237143 8.764147700000001e-08
0.9247143 8.758102e-08
0.9257143 8.7463525e-08
0.9267143 8.7288388e-08
0.9277143 8.7055185e-08
0.9287143 8.6763696e-08
0.9297143 8.641389299999999e-08
0.9307143 8.6005947e-08
0.9317143 8.5540247e-08
0.9327143 8.5017388e-08
0.9337143 8.4438179e-08
0.9347143 8.3803642e-08
0.9357143 8.3115026e-08
0.9367143 8.2373791e-08
0.9377143 8.158161899999999e-08
0.9387143 8.074040900000001e-08
0.9397143 7.9852286e-08
0.9407143 7.891957599999999e-08
0.9417143 7.7944834e-08
0.9427143 7.6930812e-08
0.9437143 7.5880474e-08
0.9447143 7.4796985e-08
0.9457143 7.3683698e-08
0.9467143 7.254416e-08
0.9477143 7.1382095e-08
0.9487143 7.0201395e-08
0.9497143 6.9006123e-08
0.9507143 6.7800493e-08
0.9517143 6.6588862e-08
0.9527143 6.5375722e-08
0.9537143 6.416567799999999e-08
0.9547143 6.2963457e-08
0.9557143 6.1773864e-08
0.9567143 6.0601807e-08
0.9577143 5.9452249e-08
0.9587143 5.8330218000000004e-08
0.9597143 5.7240778999999995e-08
0.9607143 5.6189019999999994e-08
0.9617143 5.5180038e-08
0.9627143 5.421893499999999e-08
0.9637143 5.3310784000000004e-08
0.9647143 5.2460619e-08
0.9657143 5.167343200000001e-08
0.9667143 5.0954135e-08
0.9677143 5.0307558e-08
0.9687143 4.9738436e-08
0.9697143 4.9251375000000006e-08
0.9707143 4.8850861999999994e-08
0.9717143 4.8541221e-08
0.9727143 4.8326615000000006e-08
0.9737143 4.821103e-08
0.9747143 4.8198255999999995e-08
0.9757143 4.8291876e-08
0.9767143 4.8495252e-08
0.9777143 4.8811498999999996e-08
0.9787143 4.9243498e-08
0.9797143 4.9793858000000003e-08
0.9807143 5.0464921e-08
0.9817143 5.1258753000000007e-08
0.9827143 5.2177124e-08
0.9837143 5.3221505e-08
0.9847143 5.4393061999999996e-08
0.9857143 5.5692645e-08
0.9867143 5.7120791e-08
0.9877143 5.8677713e-08
0.9887143 6.036329799999999e-08
0.9897143 6.2177097e-08
0.9907143 6.4118344e-08
0.9917143 6.618594e-08
0.9927143 6.8378458e-08
0.9937143 7.0694139e-08
0.9947143 7.3130912e-08
0.9957143 7.5686379e-08
0.9967143 7.8357837e-08
0.9977143 8.1142265e-08
0.9987143 8.4036356e-08
0.9997143 8.70365e-08
1.000714 9.0138819e-08
1.001714 9.3339148e-08
1.002714 9.6633068e-08
1.003714 1.0001591999999999e-07
1.004714 1.034828e-07
1.005714 1.0702859e-07
1.006714 1.1064794999999999e-07
1.007714 1.1433535000000001e-07
1.008714 1.1808510000000001e-07
1.009714 1.2189132e-07
1.010714 1.2574800000000002e-07
1.011714 1.2964901e-07
1.012714 1.335881e-07
1.013714 1.3755890999999999e-07
1.014714 1.4155505000000002e-07
1.015714 1.4557001e-07
1.016714 1.4959730000000002e-07
1.017714 1.5363039e-07
1.018714 1.5766273e-07
1.019714 1.616878e-07
1.020714 1.6569911e-07
1.021714 1.6969023e-07
1.022714 1.7365478999999998e-07
1.023714 1.7758651e-07
1.024714 1.8147921999999998e-07
1.025714 1.8532685000000001e-07
1.026714 1.8912348999999997e-07
1.027714 1.9286337000000002e-07
1.028714 1.9654085e-07
1.029714 2.0015053999999998e-07
1.030714 2.0368718e-07
1.031714 2.0714572e-07
1.032714 2.1052136e-07
1.033714 2.138095e-07
1.034714 2.1700577e-07
1.035714 2.2010607000000001e-07
1.036714 2.2310650999999998e-07
1.037714 2.260035e-07
1.038714 2.287937e-07
1.039714 2.3147402e-07
1.040714 2.3404167e-07
1.041714 2.3649414e-07
1.042714 2.3882916e-07
1.043714 2.4104476e-07
1.044714 2.4313929e-07
1.045714 2.4511131e-07
1.046714 2.4695972e-07
1.047714 2.4868365000000003e-07
1.048714 2.5028253e-07
1.049714 2.5175604e-07
1.050714 2.5310414e-07
1.051714 2.5432704999999997e-07
1.052714 2.5542521e-07
1.053714 2.5639934999999996e-07
1.054714 2.572504e-07
1.055714 2.5797955e-07
1.056714 2.585882e-07
1.057714 2.5907798e-07
1.058714 2.5945071e-07
1.059714 2.5970841e-07
1.060714 2.5985334e-07
1.061714 2.5988787e-07
1.062714 2.5981459e-07
1.063714 2.5963627e-07
1.064714 2.5935578e-07
1.065714 2.5897622e-07
1.066714 2.5850078e-07
1.067714 2.5793279000000004e-07
1.068714 2.5727573e-07
1.069714 2.5653319e-07
1.070714 2.557089e-07
1.071714 2.5480664e-07
1.072714 2.5383038e-07
1.073714 2.527841e-07
1.074714 2.5167194999999996e-07
1.075714 2.5049809e-07
1.076714 2.4926683e-07
1.077714 2.4798251999999996e-07
1.078714 2.4664959e-07
1.079714 2.4527254e-07
1.080714 2.4385594e-07
1.081714 2.4240443e-07
1.082714 2.4092268e-07
1.083714 2.3941547e-07
1.084714 2.3788757999999998e-07
1.085714 2.3634385999999998e-07
1.086714 2.3478921000000002e-07
1.087714 2.3322859e-07
1.088714 2.31667e-07
1.089714 2.3010946000000001e-07
1.090714 2.2856108000000003e-07
1.091714 2.2702697e-07
1.092714 2.2551232e-07
1.093714 2.2402231e-07
1.094714 2.2256220999999997e-07
1.095714 2.2113729e-07
1.096714 2.1975284e-07
1.097714 2.1841422000000002e-07
1.098714 2.1712677999999998e-07
1.099714 2.1589592e-07
1.100714 2.1472706e-07
1.101714 2.1362560999999997e-07
1.102714 2.1259702999999998e-07
1.103714 2.1164673999999997e-07
1.104714 2.1078022e-07
1.105714 2.1000285999999997e-07
1.106714 2.0932012e-07
1.107714 2.0873741e-07
1.108714 2.082601e-07
1.109714 2.0789355e-07
1.110714 2.0764305999999998e-07
1.111714 2.0751387e-07
1.112714 2.0751119e-07
1.113714 2.0764011e-07
1.114714 2.0790566999999998e-07
1.115714 2.0831281e-07
1.116714 2.0886634999999998e-07
1.117714 2.0957098e-07
1.118714 2.1043128999999998e-07
1.119714 2.1145172000000002e-07
1.120714 2.1263655e-07
1.121714 2.1398989e-07
1.122714 2.1551564999999998e-07
1.123714 2.1721758000000002e-07
1.124714 2.1909917999999999e-07
1.125714 2.2116375e-07
1.126714 2.2341435000000002e-07
1.127714 2.2585380000000002e-07
1.128714 2.2848465000000002e-07
1.129714 2.3130917e-07
1.130714 2.3432932999999999e-07
1.131714 2.3754683000000002e-07
1.132714 2.4096303000000004e-07
1.133714 2.4457898e-07
1.134714 2.4839539e-07
1.135714 2.5241262e-07
1.136714 2.5663069e-07
1.137714 2.6104923e-07
1.138714 2.6566751e-07
1.139714 2.7048441e-07
1.140714 2.7549842e-07
1.141714 2.8070766e-07
1.142714 2.8610980000000003e-07
1.143714 2.9170215e-07
1.144714 2.9748159e-07
1.145714 3.0344456e-07
1.146714 3.0958709e-07
1.147714 3.1590481e-07
1.148714 3.2239293e-07
1.149714 3.2904621e-07
1.150714 3.3585899e-07
1.151714 3.4282519e-07
1.152714 3.4993832e-07
1.153714 3.5719147999999995e-07
1.154714 3.6457732e-07
1.155714 3.7208814e-07
1.156714 3.7971581e-07
1.157714 3.874518e-07
1.158714 3.9528718000000003e-07
1.159714 4.0321271e-07
1.160714 4.1121875e-07
1.161714 4.1929526999999994e-07
1.162714 4.2743196e-07
1.163714 4.3561816000000003e-07
1.164714 4.4384287e-07
1.165714 4.5209488999999997e-07
1.166714 4.6036264e-07
1.167714 4.6863438000000004e-07
1.168714 4.7689808e-07
1.169714 4.851414799999999e-07
1.170714 4.933522e-07
1.171714 5.0151763e-07
1.172714 5.0962501e-07
1.173714 5.176615100000001e-07
1.174714 5.2561422e-07
1.175714 5.3347007e-07
1.176714 5.4121601e-07
1.177714 5.488389700000001e-07
1.178714 5.5632587e-07
1.179714 5.6366374e-07
1.180714 5.708396e-07
1.181714 5.7784058e-07
1.182714 5.846539299999999e-07
1.183714 5.9126708e-07
1.184714 5.976676e-07
1.185714 6.0384333e-07
1.186714 6.0978231e-07
1.187714 6.1547283e-07
1.188714 6.2090346e-07
1.189714 6.260631099999999e-07
1.190714 6.309410299999999e-07
1.191714 6.3552683e-07
1.192714 6.3981052e-07
1.193714 6.4378254e-07
1.194714 6.474337099999999e-07
1.195714 6.5075532e-07
1.196714 6.5373915e-07
1.197714 6.5637744e-07
1.198714 6.5866304e-07
1.199714 6.6058918e-07
1.200714 6.6214971e-07
1.201714 6.6333907e-07
1.202714 6.641521599999999e-07
1.203714 6.6458448e-07
1.204714 6.6463213e-07
1.205714 6.6429178e-07
1.206714 6.6356067e-07
1.207714 6.624366399999999e-07
1.208714 6.6091808e-07
1.209714 6.5900396e-07
1.210714 6.5669381e-07
1.211714 6.539878e-07
1.212714 6.5088654e-07
1.213714 6.4739125e-07
1.214714 6.435036500000001e-07
1.215714 6.3922601e-07
1.216714 6.345610700000001e-07
1.217714 6.2951204e-07
1.218714 6.2408261e-07
1.219714 6.182769e-07
1.220714 6.1209944e-07
1.221714 6.055551599999999e-07
1.222714 5.9864935e-07
1.223714 5.913876500000001e-07
1.224714 5.837759600000001e-07
1.225714 5.7582046e-07
1.226714 5.6752762e-07
1.227714 5.589041200000001e-07
1.228714 5.499568400000001e-07
1.229714 5.4069269e-07
1.230714 5.3111884e-07
1.231714 5.2124252e-07
1.232714 5.1107092e-07
1.233714 5.0061137e-07
1.234714 4.8987108e-07
1.235714 4.788572600000001e-07
1.236714 4.6757709e-07
1.237714 4.5603751999999995e-07
1.238714 4.4424544e-07
1.239714 4.3220755999999997e-07
1.240714 4.199304e-07
1.241714 4.0742022999999997e-07
1.242714 3.9468304e-07
1.243714 3.8172456000000003e-07
1.244714 3.6855023e-07
1.245714 3.5516513999999997e-07
1.246714 3.4157404e-07
1.247714 3.2778127e-07
1.248714 3.1379081999999996e-07
1.249714 2.9960623e-07
1.250714 2.8523064e-07
1.251714 2.7066673e-07
1.252714 2.5591675e-07
1.253714 2.4098248000000003e-07
1.254714 2.2586517e-07
1.255714 2.1056565e-07
1.256714 1.9508422e-07
1.257714 1.7942067e-07
1.258714 1.6357432e-07
1.259714 1.4754398e-07
1.260714 1.3132793e-07
1.261714 1.1492397e-07
1.262714 9.832941099999999e-08
1.263714 8.1541052e-08
1.264714 6.4555206e-08
1.265714 4.7367714999999996e-08
1.266714 2.9973957e-08
1.267714 1.236885e-08
1.268714 -5.4531185e-09
1.269714 -2.349789e-08
1.270714 -4.1771803e-08
1.271714 -6.0281591e-08
1.272714 -7.903434000000001e-08
1.273714 -9.80375e-08
1.274714 -1.1729881999999999e-07
1.275714 -1.3682634e-07
1.276714 -1.5662839e-07
1.277714 -1.7671353e-07
1.278714 -1.9709054e-07
1.279714 -2.177684e-07
1.280714 -2.3875623999999997e-07
1.281714 -2.6006328e-07
1.282714 -2.8169891e-07
1.283714 -3.0367253e-07
1.284714 -3.2599361e-07
1.285714 -3.4867162e-07
1.286714 -3.7171604000000003e-07
1.287714 -3.9513622999999996e-07
1.288714 -4.189415e-07
1.289714 -4.4314108000000004e-07
1.290714 -4.6774402e-07
1.291714 -4.9275917e-07
1.292714 -5.1819526e-07
1.293714 -5.4406075e-07
1.294714 -5.703638e-07
1.295714 -5.9711236e-07
1.296714 -6.2431407e-07
1.297714 -6.5197621e-07
1.298714 -6.8010571e-07
1.299714 -7.0870914e-07
1.300714 -7.377926699999999e-07
1.301714 -7.673620799999999e-07
1.302714 -7.9742266e-07
1.303714 -8.279793700000001e-07
1.304714 -8.590365800000001e-07
1.305714 -8.9059835e-07
1.306714 -9.2266816e-07
1.307714 -9.5524904e-07
1.308714 -9.8834345e-07
1.309714 -1.0219535e-06
1.310714 -1.0560808e-06
1.311714 -1.0907264e-06
1.312714 -1.1258908e-06
1.313714 -1.161574e-06
1.314714 -1.1977759e-06
1.315714 -1.2344953999999998e-06
1.316714 -1.2717312999999999e-06
1.317714 -1.3094819e-06
1.318714 -1.3477448e-06
1.319714 -1.3865176e-06
1.320714 -1.4257971e-06
1.321714 -1.46558e-06
1.322714 -1.5058625e-06
1.323714 -1.5466405e-06
1.324714 -1.5879095e-06
1.325714 -1.6296649e-06
1.326714 -1.6719017e-06
1.327714 -1.7146146e-06
1.328714 -1.7577982000000002e-06
1.329714 -1.8014468e-06
1.330714 -1.8455548000000001e-06
1.331714 -1.8901162e-06
1.332714 -1.9351249e-06
1.333714 -1.9805752e-06
1.334714 -2.026461e-06
1.335714 -2.0727761e-06
1.336714 -2.1195146999999997e-06
1.337714 -2.1666710999999997e-06
1.338714 -2.2142395e-06
1.339714 -2.2622142e-06
1.340714 -2.3105901e-06
1.341714 -2.359362e-06
1.342714 -2.4085248e-06
1.343714 -2.4580743e-06
1.344714 -2.5080062e-06
1.345714 -2.5583169e-06
1.346714 -2.6090028e-06
1.347714 -2.6600609999999997e-06
1.348714 -2.711489e-06
1.349714 -2.7632851e-06
1.350714 -2.8154476e-06
1.351714 -2.8679757000000003e-06
1.352714 -2.9208692000000004e-06
1.353714 -2.9741285e-06
1.354714 -3.0277544000000002e-06
1.355714 -3.0817488999999996e-06
1.356714 -3.1361139e-06
1.357714 -3.1908527e-06
1.358714 -3.2459692e-06
1.359714 -3.3014679e-06
1.360714 -3.3573542e-06
1.361714 -3.4136341999999998e-06
1.362714 -3.4703145e-06
1.363714 -3.5274031e-06
1.364714 -3.5849083999999997e-06
1.365714 -3.6428400000000003e-06
1.366714 -3.7012079e-06
1.367714 -3.760023e-06
1.368714 -3.8192972e-06
1.369714 -3.8790432e-06
1.370714 -3.9392742e-06
1.371714 -4.0000046e-06
1.372714 -4.061249500000001e-06
1.373714 -4.1230244e-06
1.374714 -4.1853465e-06
1.375714 -4.2482323e-06
1.376714 -4.3117005e-06
1.377714 -4.3757694000000005e-06
1.378714 -4.4404587e-06
1.379714 -4.5057884999999995e-06
1.380714 -4.571779e-06
1.381714 -4.6384514e-06
1.382714 -4.7058275e-06
1.383714 -4.7739292e-06
1.384714 -4.8427790000000005e-06
1.385714 -4.9123997e-06
1.386714 -4.9828149e-06
1.387714 -5.054047499999999e-06
1.388714 -5.1261214e-06
1.389714 -5.1990607e-06
1.390714 -5.272889e-06
1.391714 -5.3476302e-06
1.392714 -5.4233084e-06
1.393714 -5.4999472e-06
1.394714 -5.5775704e-06
1.395714 -5.6562016e-06
1.396714 -5.7358637e-06
1.397714 -5.8165799e-06
1.398714 -5.8983723e-06
1.399714 -5.9812627999999995e-06
1.400714 -6.0652731e-06
1.401714 -6.1504237999999995e-06
1.402714 -6.2367356e-06
1.403714 -6.3242275e-06
1.404714 -6.4129182e-06
1.405714 -6.502825999999999e-06
1.406714 -6.593968e-06
1.407714 -6.6863599e-06
1.408714 -6.780017300000001e-06
1.409714 -6.8749536000000005e-06
1.410714 -6.971182400000001e-06
1.411714 -7.068716500000001e-06
1.412714 -7.1675657e-06
1.413714 -7.2677409e-06
1.414714 -7.3692505e-06
1.415714 -7.4721021999999995e-06
1.416714 -7.5763019e-06
1.417714 -7.6818552e-06
1.418714 -7.7887655e-06
1.419714 -7.8970366e-06
1.420714 -8.006669100000001e-06
1.421714 -8.1176637e-06
1.422714 -8.2300197e-06
1.423714 -8.3437349e-06
1.424714 -8.4588066e-06
1.425714 -8.5752298e-06
1.426714 -8.6929994e-06
1.427714 -8.8121091e-06
1.428714 -8.9325511e-06
1.429714 -9.0543168e-06
1.430714 -9.177397e-06
1.431714 -9.301781000000001e-06
1.432714 -9.427458299999999e-06
1.433714 -9.5544159e-06
1.434714 -9.6826419e-06
1.435714 -9.812122e-06
1.436714 -9.9428426e-06
1.437714 -1.0074788e-05
1.438714 -1.0207945e-05
1.439714 -1.0342296e-05
1.440714 -1.0477825e-05
1.441714 -1.0614517e-05
1.442714 -1.0752354999999999e-05
1.443714 -1.0891323e-05
1.444714 -1.1031402e-05
1.445714 -1.1172577e-05
1.446714 -1.1314830000000001e-05
1.447714 -1.1458146e-05
1.448714 -1.1602507e-05
1.449714 -1.1747898e-05
1.450714 -1.1894301e-05
1.451714 -1.2041702999999998e-05
1.452714 -1.2190087e-05
1.453714 -1.2339439e-05
1.454714 -1.2489745e-05
1.455714 -1.2640992999999999e-05
1.456714 -1.2793167000000001e-05
1.457714 -1.2946258000000002e-05
1.458714 -1.3100252000000001e-05
1.459714 -1.3255141000000002e-05
1.460714 -1.3410913e-05
1.461714 -1.3567560999999999e-05
1.462714 -1.3725075e-05
1.463714 -1.3883448999999999e-05
1.464714 -1.4042679e-05
1.465714 -1.4202757000000001e-05
1.466714 -1.4363681e-05
1.467714 -1.4525448000000001e-05
1.468714 -1.4688054e-05
1.469714 -1.48515e-05
1.470714 -1.5015785e-05
1.471714 -1.518091e-05
1.472714 -1.5346879e-05
1.473714 -1.5513695e-05
1.474714 -1.5681361000000002e-05
1.475714 -1.5849884e-05
1.476714 -1.6019268e-05
1.477714 -1.6189522e-05
1.478714 -1.6360653000000002e-05
1.479714 -1.6532671e-05
1.480714 -1.6705586e-05
1.481714 -1.6879407000000002e-05
1.482714 -1.7054148e-05
1.483714 -1.722982e-05
1.484714 -1.7406437e-05
1.485714 -1.7584011e-05
1.486714 -1.7762558e-05
1.487714 -1.7942091e-05
1.488714 -1.8122626e-05
1.489714 -1.8304178e-05
1.490714 -1.8486764e-05
1.491714 -1.8670401000000003e-05
1.492714 -1.8855104e-05
1.493714 -1.9040890000000002e-05
1.494714 -1.9227774999999997e-05
1.495714 -1.9415778e-05
1.496714 -1.9604913999999998e-05
1.497714 -1.9795201e-05
1.498714 -1.9986652e-05
1.499714 -2.0179286e-05
1.500714 -2.0373118e-05
1.501714 -2.0568163e-05
1.502714 -2.0764436000000002e-05
1.503714 -2.0961951e-05
1.504714 -2.1160723000000002e-05
1.505714 -2.1360763e-05
1.506714 -2.1562086e-05
1.507714 -2.17647e-05
1.508714 -2.1968617e-05
1.509714 -2.2173847e-05
1.510714 -2.2380399e-05
1.511714 -2.2588281e-05
1.512714 -2.2797499e-05
1.513714 -2.3008059e-05
1.514714 -2.3219965e-05
1.515714 -2.3433221999999998e-05
1.516714 -2.364783e-05
1.517714 -2.3863791000000002e-05
1.518714 -2.4081106e-05
1.519714 -2.4299774e-05
1.520714 -2.4519792000000003e-05
1.521714 -2.4741154999999996e-05
1.522714 -2.4963859e-05
1.523714 -2.5187899e-05
1.524714 -2.5413268999999998e-05
1.525714 -2.5639957e-05
1.526714 -2.5867955999999997e-05
1.527714 -2.6097257e-05
1.528714 -2.6327848e-05
1.529714 -2.6559714999999997e-05
1.530714 -2.6792844e-05
1.531714 -2.7027221000000002e-05
1.532714 -2.7262830999999997e-05
1.533714 -2.7499658e-05
1.534714 -2.7737684e-05
1.535714 -2.7976893e-05
1.536714 -2.8217264e-05
1.537714 -2.8458779999999998e-05
1.538714 -2.8701418999999998e-05
1.539714 -2.8945161000000002e-05
1.540714 -2.9189985e-05
1.541714 -2.9435873e-05
1.542714 -2.9682798e-05
1.543714 -2.9930743e-05
1.544714 -3.0179683000000002e-05
1.545714 -3.0429595e-05
1.546714 -3.0680459e-05
1.547714 -3.0932253e-05
1.548714 -3.1184953000000005e-05
1.549714 -3.1438537e-05
1.550714 -3.1692986e-05
1.551714 -3.1948275000000005e-05
1.552714 -3.2204386e-05
1.553714 -3.2461298e-05
1.554714 -3.2718989e-05
1.555714 -3.2977439e-05
1.556714 -3.3236631000000004e-05
1.557714 -3.3496544999999997e-05
1.558714 -3.3757163e-05
1.559714 -3.4018470000000004e-05
1.560714 -3.4280447e-05
1.561714 -3.4543081e-05
1.562714 -3.4806354e-05
1.563714 -3.5070255e-05
1.564714 -3.533477e-05
1.565714 -3.5599888000000005e-05
1.566714 -3.5865597e-05
1.567714 -3.6131885000000004e-05
1.568714 -3.6398745e-05
1.569714 -3.6666168e-05
1.570714 -3.6934148e-05
1.571714 -3.7202675999999996e-05
1.572714 -3.7471747e-05
1.573714 -3.7741358e-05
1.574714 -3.8011504e-05
1.575714 -3.8282181e-05
1.576714 -3.8553387e-05
1.577714 -3.8825121e-05
1.578714 -3.9097384e-05
1.579714 -3.9370173000000004e-05
1.580714 -3.964349e-05
1.581714 -3.9917336e-05
1.582714 -4.0191713e-05
1.583714 -4.0466625e-05
1.584714 -4.0742071e-05
1.585714 -4.1018058000000005e-05
1.586714 -4.1294587e-05
1.587714 -4.1571661e-05
1.588714 -4.1849285e-05
1.589714 -4.2127462e-05
1.590714 -4.2406197e-05
1.591714 -4.2685491e-05
1.592714 -4.2965348e-05
1.593714 -4.3245771e-05
1.594714 -4.3526762e-05
1.595714 -4.3808325e-05
1.596714 -4.4090459e-05
1.597714 -4.4373166e-05
1.598714 -4.4656446e-05
1.599714 -4.4940295999999996e-05
1.600714 -4.5224718e-05
1.601714 -4.5509704999999996e-05
1.602714 -4.5795254999999995e-05
1.603714 -4.6081362e-05
1.604714 -4.6368017999999996e-05
1.605714 -4.6655217e-05
1.606714 -4.6942947e-05
1.607714 -4.7231199999999996e-05
1.608714 -4.7519958e-05
1.609714 -4.7809215000000004e-05
1.610714 -4.8098946e-05
1.611714 -4.8389136999999995e-05
1.612714 -4.8679766e-05
1.613714 -4.897081e-05
1.614714 -4.9262246e-05
1.615714 -4.9554051999999996e-05
1.616714 -4.9846193000000005e-05
1.617714 -5.0138641e-05
1.618714 -5.043136799999999e-05
1.619714 -5.0724339000000005e-05
1.620714 -5.1017514e-05
1.621714 -5.1310855e-05
1.622714 -5.1604326e-05
1.623714 -5.1897881999999994e-05
1.624714 -5.2191484e-05
1.625714 -5.2485079999999995e-05
1.626714 -5.2778625999999994e-05
1.627714 -5.3072068e-05
1.628714 -5.3365363e-05
1.629714 -5.3658454e-05
1.630714 -5.3951288e-05
1.631714 -5.4243810000000005e-05
1.632714 -5.4535963e-05
1.633714 -5.4827683000000004e-05
1.634714 -5.511892e-05
1.635714 -5.5409612000000005e-05
1.636714 -5.5699695e-05
1.637714 -5.5989108e-05
1.638714 -5.6277787e-05
1.639714 -5.6565671e-05
1.640714 -5.6852696e-05
1.641714 -5.7138794000000006e-05
1.642714 -5.7423904e-05
1.643714 -5.7707956000000003e-05
1.644714 -5.7990889000000004e-05
1.645714 -5.8272638999999995e-05
1.646714 -5.8553138e-05
1.647714 -5.8832325e-05
1.648714 -5.911013e-05
1.649714 -5.9386491e-05
1.650714 -5.9661346000000003e-05
1.651714 -5.993462700000001e-05
1.652714 -6.0206276e-05
1.653714 -6.0476231e-05
1.654714 -6.0744424e-05
1.655714 -6.1010797e-05
1.656714 -6.127529600000001e-05
1.657714 -6.1537855e-05
1.658714 -6.1798414e-05
1.659714 -6.205692100000001e-05
1.660714 -6.231331300000001e-05
1.661714 -6.256754e-05
1.662714 -6.281954399999999e-05
1.663714 -6.3069268e-05
1.664714 -6.3316668e-05
1.665714 -6.356167999999999e-05
1.666714 -6.3804259e-05
1.667714 -6.4044355e-05
1.668714 -6.4281909e-05
1.669714 -6.4516877e-05
1.670714 -6.4749213e-05
1.671714 -6.497885999999999e-05
1.672714 -6.5205779e-05
1.673714 -6.542991300000001e-05
1.674714 -6.5651221e-05
1.675714 -6.5869654e-05
1.676714 -6.608515800000001e-05
1.677714 -6.629769e-05
1.678714 -6.6507204e-05
1.679714 -6.6713653e-05
1.680714 -6.6916982e-05
1.681714 -6.711715100000001e-05
1.682714 -6.7314102e-05
1.683714 -6.750779e-05
1.684714 -6.769816400000001e-05
1.685714 -6.7885179e-05
1.686714 -6.806877800000001e-05
1.687714 -6.8248909e-05
1.688714 -6.842551600000001e-05
1.689714 -6.8598547e-05
1.690714 -6.876794e-05
1.691714 -6.8933645e-05
1.692714 -6.9095603e-05
1.693714 -6.9253753e-05
1.694714 -6.9408031e-05
1.695714 -6.9558382e-05
1.696714 -6.970473699999999e-05
1.697714 -6.9847033e-05
1.698714 -6.9985208e-05
1.699714 -7.0119188e-05
1.700714 -7.0248905e-05
1.701714 -7.037429000000001e-05
1.702714 -7.049527e-05
1.703714 -7.061177e-05
1.704714 -7.0723723e-05
1.705714 -7.0831044e-05
1.706714 -7.0933663e-05
1.707714 -7.1031496e-05
1.708714 -7.112447e-05
1.709714 -7.1212497e-05
1.710714 -7.129550000000001e-05
1.711714 -7.1373393e-05
1.712714 -7.1446095e-05
1.713714 -7.1513523e-05
1.714714 -7.1575596e-05
1.715714 -7.1632223e-05
1.716714 -7.168332e-05
1.717714 -7.17288e-05
1.718714 -7.1768579e-05
1.719714 -7.180257199999999e-05
1.720714 -7.1830692e-05
1.721714 -7.1852855e-05
1.722714 -7.1868971e-05
1.723714 -7.1878958e-05
1.724714 -7.1882732e-05
1.725714 -7.1880208e-05
1.726714 -7.1871301e-05
1.727714 -7.1855931e-05
1.728714 -7.1834012e-05
1.729714 -7.1805471e-05
1.730714 -7.1770222e-05
1.731714 -7.1728192e-05
1.732714 -7.1679301e-05
1.733714 -7.1623475e-05
1.734714 -7.156063500000001e-05
1.735714 -7.1490717e-05
1.736714 -7.1413643e-05
1.737714 -7.132935e-05
1.738714 -7.1237764e-05
1.739714 -7.1138822e-05
1.740714 -7.1032463e-05
1.741714 -7.0918622e-05
1.742714 -7.0797239e-05
1.743714 -7.066825e-05
1.744714 -7.0531598e-05
1.745714 -7.0387227e-05
1.746714 -7.0235086e-05
1.747714 -7.0075117e-05
1.748714 -6.9907264e-05
1.749714 -6.9731482e-05
1.750714 -6.9547713e-05
1.751714 -6.935591199999999e-05
1.752714 -6.9156027e-05
1.753714 -6.8948015e-05
1.754714 -6.8731822e-05
1.755714 -6.8507399e-05
1.756714 -6.8274699e-05
1.757714 -6.803367700000001e-05
1.758714 -6.7784288e-05
1.759714 -6.752647400000001e-05
1.760714 -6.7260197e-05
1.761714 -6.6985399e-05
1.762714 -6.6702034e-05
1.763714 -6.6410053e-05
1.764714 -6.6109396e-05
1.765714 -6.5800015e-05
1.766714 -6.5481856e-05
1.767714 -6.5154859e-05
1.768714 -6.4818971e-05
1.769714 -6.4474125e-05
1.770714 -6.4120263e-05
1.771714 -6.3757324e-05
1.772714 -6.3385238e-05
1.773714 -6.3003932e-05
1.774714 -6.2613339e-05
1.775714 -6.221338300000001e-05
1.776714 -6.1803991e-05
1.777714 -6.1385083e-05
1.778714 -6.0956575000000003e-05
1.779714 -6.051838600000001e-05
1.780714 -6.0070424999999995e-05
1.781714 -5.9612609e-05
1.782714 -5.9144838e-05
1.783714 -5.8667017999999995e-05
1.784714 -5.8179052e-05
1.785714 -5.7680836e-05
1.786714 -5.7172269e-05
1.787714 -5.6653244e-05
1.788714 -5.6123649999999996e-05
1.789714 -5.5583376e-05
1.790714 -5.5032308e-05
1.791714 -5.4470331e-05
1.792714 -5.3897327e-05
1.793714 -5.3313181000000005e-05
1.794714 -5.2717768999999994e-05
1.795714 -5.211096500000001e-05
1.796714 -5.1492646e-05
1.797714 -5.0862684000000006e-05
1.798714 -5.0220956e-05
1.799714 -4.9567331e-05
1.800714 -4.890168299999999e-05
1.801714 -4.8223882e-05
1.802714 -4.75338e-05
1.803714 -4.6831306e-05
1.804714 -4.6116269999999995e-05
1.805714 -4.5388563e-05
1.806714 -4.4648058e-05
1.807714 -4.3894627e-05
1.808714 -4.3128139e-05
1.809714 -4.2348472e-05
1.810714 -4.1555498e-05
1.811714 -4.0749092e-05
1.812714 -3.9929131e-05
1.813714 -3.9095494e-05
1.814714 -3.8248061000000004e-05
1.815714 -3.7386715e-05
1.816714 -3.6511341e-05
1.817714 -3.5621824000000004e-05
1.818714 -3.471805e-05
1.819714 -3.3799913000000004e-05
1.820714 -3.28673e-05
1.821714 -3.1920109e-05
1.822714 -3.0958239e-05
1.823714 -2.9981587e-05
1.824714 -2.8990056e-05
1.825714 -2.7983548999999998e-05
1.826714 -2.6961975999999998e-05
1.827714 -2.5925243e-05
1.828714 -2.4873265000000002e-05
1.829714 -2.3805954e-05
1.830714 -2.2723230999999998e-05
1.831714 -2.1625011e-05
1.832714 -2.0511219e-05
1.833714 -1.9381777000000002e-05
1.834714 -1.8236614000000003e-05
1.835714 -1.7075658e-05
1.836714 -1.589884e-05
1.837714 -1.4706093e-05
1.838714 -1.3497352000000001e-05
1.839714 -1.2272554999999999e-05
1.840714 -1.1031641e-05
1.841714 -9.7745513e-06
1.842714 -8.501228199999999e-06
1.843714 -7.2116165e-06
1.844714 -5.9056621e-06
1.845714 -4.5833122e-06
1.846714 -3.2445158e-06
1.847714 -1.8892228000000002e-06
1.848714 -5.1738436e-07
1.849714 8.7104759e-07
1.850714 2.2761203e-06
1.851714 3.6978797000000003e-06
1.852714 5.1363717e-06
1.853714 6.5916417e-06
1.854714 8.063733499999999e-06
1.855714 9.552692099999999e-06
1.856714 1.1058562e-05
1.857714 1.2581386000000001e-05
1.858714 1.4121208000000001e-05
1.859714 1.5678074e-05
1.860714 1.7252027e-05
1.861714 1.8843112e-05
1.862714 2.0451373e-05
1.863714 2.2076856e-05
1.864714 2.3719606000000002e-05
1.865714 2.5379670999999998e-05
1.866714 2.7057097999999997e-05
1.867714 2.8751933e-05
1.868714 3.0464223999999998e-05
1.869714 3.2194023e-05
1.870714 3.3941378999999996e-05
1.871714 3.5706344e-05
1.872714 3.7488971e-05
1.873714 3.928931e-05
1.874714 4.1107418e-05
1.875714 4.2943347e-05
1.876714 4.4797156e-05
1.877714 4.6668902e-05
1.878714 4.8558638e-05
1.879714 5.0466428999999994e-05
1.880714 5.2392328999999996e-05
1.881714 5.4336401999999996e-05
1.882714 5.6298705e-05
1.883714 5.8279306e-05
1.884714 6.0278262000000005e-05
1.885714 6.2295641e-05
1.886714 6.4331505e-05
1.887714 6.6385917e-05
1.888714 6.8458939e-05
1.889714 7.055064100000001e-05
1.890714 7.2661084e-05
1.891714 7.479033599999999e-05
1.892714 7.693846e-05
1.893714 7.9105524e-05
1.894714 8.1291591e-05
1.895714 8.3496724e-05
1.896714 8.572099e-05
1.897714 8.796445200000001e-05
1.898714 9.0227172e-05
1.899714 9.2509214e-05
1.900714 9.4810633e-05
1.901714 9.713149900000001e-05
1.902714 9.947185599999999e-05
1.903714 0.00010183178000000001
1.904714 0.00010421131
1.905714 0.00010661050999999999
1.906714 0.00010902943
1.907714 0.00011146810999999999
1.908714 0.00011392663
1.909714 0.00011640500000000001
1.910714 0.00011890327999999999
1.911714 0.0001214215
1.912714 0.00012395971
1.913714 0.00012651793
1.914714 0.00012909620999999999
1.915714 0.00013169458
1.916714 0.00013431305
1.917714 0.00013695166
1.918714 0.0001396104
1.919714 0.00014228931
1.920714 0.00014498838
1.921714 0.00014770764
1.922714 0.00015044707
1.923714 0.00015320668
1.924714 0.00015598646999999999
1.925714 0.00015878643
1.926714 0.00016160654
1.927714 0.00016444679
1.928714 0.00016730716000000001
1.929714 0.0001701876
1.930714 0.00017308812
1.931714 0.00017600865000000002
1.932714 0.00017894919
1.933714 0.00018190966
1.934714 0.00018489003
1.935714 0.00018789025
1.936714 0.00019091026000000002
1.937714 0.00019395002
1.938714 0.00019700944
1.939714 0.00020008847
1.940714 0.00020318705
1.941714 0.00020630509
1.942714 0.00020944253
1.943714 0.00021259928000000002
1.944714 0.00021577523
1.945714 0.00021897033
1.946714 0.00022218449
1.947714 0.00022541760000000002
1.948714 0.00022866957
1.949714 0.00023194029
1.950714 0.00023522969
1.951714 0.00023853765
1.952714 0.00024186409000000002
1.953714 0.00024520887
1.954714 0.00024857188
1.955714 0.00025195303999999997
1.956714 0.00025535223000000003
1.957714 0.00025876934
1.958714 0.00026220425
1.959714 0.00026565685000000004
1.960714 0.00026912705
1.961714 0.00027261472
1.962714 0.00027611973
1.963714 0.00027964197
1.964714 0.00028318136
1.965714 0.00028673776
1.966714 0.00029031105000000004
1.967714 0.00029390112
1.968714 0.00029750786
1.969714 0.00030113116999999997
1.970714 0.00030477095
1.971714 0.00030842705
1.972714 0.00031209938
1.973714 0.00031578786
1.974714 0.00031949235
1.975714 0.00032321275
1.976714 0.00032694898
1.977714 0.00033070090999999996
1.978714 0.00033446845000000003
1.979714 0.00033825149
1.980714 0.00034204993
1.981714 0.00034586367
1.982714 0.00034969259999999996
1.983714 0.00035353661999999996
1.984714 0.00035739565
1.985714 0.00036126958
1.986714 0.0003651583
1.987714 0.00036906172
1.988714 0.00037297972999999996
1.989714 0.00037691223000000003
1.990714 0.00038085908999999996
1.991714 0.00038482021000000005
1.992714 0.00038879552
1.993714 0.00039278489
1.994714 0.00039678816
1.995714 0.00040080526999999996
1.996714 0.00040483606000000003
1.997714 0.00040888043999999995
1.998714 0.00041293824
1.999714 0.00041700936999999996
2.000714 0.00042109364
2.001714 0.00042519096
2.002714 0.00042930114
2.003714 0.00043342406999999995
2.004714 0.00043755958000000003
2.005714 0.00044170752000000004
2.006714 0.00044586768
2.007714 0.0004500399
2.008714 0.00045422398
2.009714 0.00045841979999999995
2.010714 0.00046262711999999997
2.011714 0.00046684572
2.012714 0.00047107542
2.013714 0.00047531598
2.014714 0.00047956718999999997
2.015714 0.00048382881
2.016714 0.00048810061
2.017714 0.00049238233
2.018714 0.0004966737400000001
2.019714 0.00050097456
2.020714 0.00050528452
2.021714 0.0005096033899999999
2.022714 0.00051393085
2.023714 0.0005182666399999999
2.024714 0.00052261043
2.025714 0.00052696196
2.026714 0.00053132089
2.027714 0.00053568697
2.028714 0.0005400598199999999
2.029714 0.00054443913
2.030714 0.0005488245700000001
2.031714 0.00055321584
2.032714 0.0005576125700000001
2.033714 0.00056201443
2.034714 0.00056642107
2.035714 0.00057083212
2.036714 0.00057524726
2.037714 0.00057966613
2.038714 0.00058408832
2.039714 0.00058851351
2.040714 0.00059294134
2.041714 0.00059737145
2.042714 0.00060180346
2.043714 0.00060623697
2.044714 0.0006106716199999999
2.045714 0.00061510709
2.046714 0.00061954297
2.047714 0.00062397889
2.048714 0.0006284144499999999
2.049714 0.00063284933
2.050714 0.0006372831199999999
2.051714 0.0006417155
2.052714 0.00064614605
2.053714 0.00065057438
2.054714 0.00065500017
2.055714 0.00065942304
2.056714 0.00066384259
2.057714 0.00066825851
2.058714 0.00067267038
2.059714 0.00067707783
2.060714 0.0006814805600000001
2.061714 0.00068587815
2.062714 0.00069027024
2.063714 0.00069465646
2.064714 0.00069903649
2.065714 0.00070340993
2.066714 0.00070777642
2.067714 0.0007121356199999999
2.068714 0.00071648715
2.069714 0.00072083067
2.070714 0.00072516577
2.071714 0.00072949215
2.072714 0.00073380938
2.073714 0.00073811716
2.074714 0.00074241511
2.075714 0.00074670284
2.076714 0.00075098001
2.077714 0.00075524622
2.078714 0.00075950111
2.079714 0.00076374436
2.080714 0.0007679755100000001
2.081714 0.0007721942
2.082714 0.00077640007
2.083714 0.0007805927499999999
2.084714 0.00078477178
2.085714 0.00078893681
2.086714 0.0007930874700000001
2.087714 0.0007972233999999999
2.088714 0.00080134414
2.089714 0.00080544924
2.090714 0.0008095383200000001
2.091714 0.0008136109499999999
2.092714 0.00081766675
2.093714 0.0008217052699999999
2.094714 0.00082572615
2.095714 0.00082972883
2.096714 0.00083371297
2.097714 0.0008376780900000001
2.098714 0.00084162375
2.099714 0.00084554949
2.100714 0.0008494548600000001
2.101714 0.00085333941
2.102714 0.00085720258
2.103714 0.0008610440100000001
2.104714 0.00086486316
2.105714 0.00086865957
2.106714 0.0008724326999999999
2.107714 0.0008761820900000001
2.108714 0.00087990729
2.109714 0.00088360775
2.110714 0.00088728293
2.111714 0.00089093237
2.112714 0.00089455552
2.113714 0.0008981519400000001
2.114714 0.0009017210699999999
2.115714 0.0009052623699999999
2.116714 0.0009087752899999999
2.117714 0.00091225929
2.118714 0.00091571383
2.119714 0.0009191384400000001
2.120714 0.00092253249
2.121714 0.0009258955300000001
2.122714 0.0009292269199999999
2.123714 0.00093252611
2.124714 0.00093579265
2.125714 0.0009390259
2.126714 0.0009422253199999999
2.127714 0.0009453903700000001
2.128714 0.00094852048
2.129714 0.00095161513
2.130714 0.0009546736699999999
2.131714 0.00095769565
2.132714 0.00096068043
2.133714 0.00096362746
2.134714 0.00096653621
2.135714 0.0009694061200000001
2.136714 0.00097223665
2.137714 0.0009750271600000001
2.138714 0.0009777772
2.139714 0.00098048613
2.140714 0.00098315331
2.141714 0.0009857783
2.142714 0.00098836053
2.143714 0.00099089939
2.144714 0.0009933943100000002
2.145714 0.00099584477
2.146714 0.00099825011
2.147714 0.0010006099
2.148714 0.0010029235
2.149714 0.0010051902999999999
2.150714 0.0010074098
2.151714 0.0010095814
2.152714 0.0010117046
2.153714 0.0010137788
2.154714 0.0010158034
2.155714 0.001017778
2.156714 0.0010197017
2.157714 0.0010215743
2.158714 0.001023395
2.159714 0.0010251633
2.160714 0.0010268788
2.161714 0.0010285407000000001
2.162714 0.0010301486
2.163714 0.001031702
2.164714 0.0010332001
2.165714 0.0010346425
2.166714 0.0010360287
2.167714 0.001037358
2.168714 0.0010386299
2.169714 0.0010398439
2.170714 0.0010409994
2.171714 0.0010420958
2.172714 0.0010431325
2.173714 0.001044109
2.174714 0.0010450248
2.175714 0.0010458792999999999
2.176714 0.0010466719
2.177714 0.0010474021
2.178714 0.0010480694
2.179714 0.0010486732
2.180714 0.001049213
2.181714 0.0010496881
2.182714 0.0010500981
2.183714 0.0010504423999999999
2.184714 0.0010507204
2.185714 0.0010509316
2.186714 0.0010510755
2.187714 0.0010511513999999999
2.188714 0.0010511588999999998
2.189714 0.0010510974
2.190714 0.0010509664
2.191714 0.0010507653
2.192714 0.0010504937
2.193714 0.0010501509
2.194714 0.0010497363
2.195714 0.0010492496000000001
2.196714 0.0010486901000000002
2.197714 0.0010480574
2.198714 0.0010473508000000001
2.199714 0.0010465698999999999
2.200714 0.0010457142
2.201714 0.001044783
2.202714 0.0010437760000000002
2.203714 0.0010426924000000001
2.204714 0.0010415319
2.205714 0.0010402939
2.206714 0.0010389778
2.207714 0.0010375832
2.208714 0.0010361096
2.209714 0.0010345563
2.210714 0.001032923
2.211714 0.001031209
2.212714 0.0010294139
2.213714 0.0010275372
2.214714 0.0010255782
2.215714 0.0010235366
2.216714 0.0010214118000000001
2.217714 0.0010192031
2.218714 0.0010169103
2.219714 0.0010145327
2.220714 0.0010120698
2.221714 0.0010095211
2.222714 0.0010068860999999998
2.223714 0.0010041643
2.224714 0.0010013551
2.225714 0.00099845811
2.226714 0.00099547278
2.227714 0.0009923986
2.228714 0.00098923501
2.229714 0.00098598157
2.230714 0.00098263772
2.231714 0.00097920301
2.232714 0.0009756769
2.233714 0.0009720589299999999
2.234714 0.00096834865
2.235714 0.0009645455099999999
2.236714 0.00096064905
2.237714 0.00095665873
2.238714 0.00095257419
2.239714 0.00094839488
2.240714 0.00094412035
2.241714 0.0009397501300000001
2.242714 0.0009352837900000001
2.243714 0.00093072085
2.244714 0.00092606087
2.245714 0.0009213034
2.246714 0.00091644806
2.247714 0.00091149441
2.248714 0.0009064419800000001
2.249714 0.0009012903299999999
2.250714 0.00089603909
2.251714 0.00089068781
2.252714 0.0008852361999999999
2.253714 0.00087968374
2.254714 0.0008740301400000001
2.255714 0.0008682749499999999
2.256714 0.0008624177999999999
2.257714 0.0008564583399999999
2.258714 0.0008503962800000001
2.259714 0.00084423118
2.260714 0.00083796276
2.261714 0.0008315906600000001
2.262714 0.00082511451
2.263714 0.00081853404
2.264714 0.0008118489899999999
2.265714 0.00080505897
2.266714 0.00079816373
2.267714 0.00079116298
2.268714 0.00078405646
2.269714 0.0007768439
2.270714 0.00076952501
2.271714 0.00076209963
2.272714 0.0007545674599999999
2.273714 0.0007469283
2.274714 0.00073918195
2.275714 0.00073132815
2.276714 0.0007233666999999999
2.277714 0.00071529744
2.278714 0.00070712017
2.279714 0.00069883467
2.280714 0.00069044081
2.281714 0.0006819384
2.282714 0.00067332726
2.283714 0.0006646072500000001
2.284714 0.00065577819
2.285714 0.00064683995
2.286714 0.00063779239
2.287714 0.0006286353699999999
2.288714 0.0006193687599999999
2.289714 0.00060999246
2.290714 0.0006005063399999999
2.291714 0.00059091026
2.292714 0.00058120413
2.293714 0.00057138782
2.294714 0.0005614612700000001
2.295714 0.00055142436
2.296714 0.00054127695
2.297714 0.00053101899
2.298714 0.00052065043
2.299714 0.00051017114
2.300714 0.00049958107
2.301714 0.00048888014
2.302714 0.00047806825000000004
2.303714 0.0004671454
2.304714 0.00045611146
2.305714 0.00044496642
2.306714 0.00043371024
2.307714 0.00042234282999999997
2.308714 0.00041086419
2.309714 0.00039927427000000003
2.310714 0.00038757303000000004
2.311714 0.00037576044
2.312714 0.00036383648999999997
2.313714 0.00035180117000000003
2.314714 0.00033965446
2.315714 0.00032739633
2.316714 0.00031502682
2.317714 0.00030254591
2.318714 0.00028995362
2.319714 0.00027724996
2.320714 0.00026443494999999997
2.321714 0.00025150862
2.322714 0.00023847099000000001
2.323714 0.00022532213000000002
2.324714 0.00021206205999999998
2.325714 0.00019869085
2.326714 0.00018520856
2.327714 0.00017161525
2.328714 0.00015791101000000001
2.329714 0.00014409591
2.330714 0.00013017005
2.331714 0.00011613355
2.332714 0.0001019865
2.333714 8.7729023e-05
2.334714 7.336125799999999e-05
2.335714 5.8883342e-05
2.336714 4.429543e-05
2.337714 2.9597688999999996e-05
2.338714 1.4790288000000002e-05
2.339714 -1.2658795e-07
2.340714 -1.5152743e-05
2.341714 -3.0287967e-05
2.342714 -4.5532042e-05
2.343714 -6.0884735999999995e-05
2.344714 -7.6345805e-05
2.345714 -9.191499e-05
2.346714 -0.00010759202
2.347714 -0.00012337661999999998
2.348714 -0.00013926849
2.349714 -0.00015526733
2.350714 -0.00017137281
2.351714 -0.00018758461
2.352714 -0.00020390236999999999
2.353714 -0.00022032575000000001
2.354714 -0.00023685438
2.355714 -0.00025348788
2.356714 -0.00027022586
2.357714 -0.00028706791
2.358714 -0.00030401361
2.359714 -0.00032106254
2.360714 -0.00033821427
2.361714 -0.00035546834
2.362714 -0.00037282432000000003
2.363714 -0.00039028173
2.364714 -0.00040784007
2.365714 -0.00042549887
2.366714 -0.00044325766000000003
2.367714 -0.00046111591000000006
2.368714 -0.00047907306
2.369714 -0.00049712862
2.370714 -0.00051528204
2.371714 -0.00053353278
2.372714 -0.0005518802900000001
2.373714 -0.0005703239800000001
2.374714 -0.0005888632600000001
2.375714 -0.00060749758
2.376714 -0.0006262263
2.377714 -0.00064504884
2.378714 -0.0006639646
2.379714 -0.00068297295
2.380714 -0.00070207325
2.381714 -0.00072126486
2.382714 -0.00074054715
2.383714 -0.00075991948
2.384714 -0.0007793812099999999
2.385714 -0.0007989316100000001
2.386714 -0.00081857006
2.387714 -0.0008382958199999999
2.388714 -0.0008581082500000001
2.389714 -0.0008780066299999999
2.390714 -0.00089799032
2.391714 -0.0009180585899999999
2.392714 -0.00093821072
2.393714 -0.00095844598
2.394714 -0.00097876364
2.395714 -0.00099916288
2.396714 -0.0010196431
2.397714 -0.0010402035000000001
2.398714 -0.0010608433
2.399714 -0.0010815617
2.400714 -0.0011023581
2.401714 -0.0011232317000000002
2.402714 -0.0011441815000000001
2.403714 -0.001165207
2.404714 -0.0011863071
2.405714 -0.0012074814
2.406714 -0.0012287287
2.407714 -0.0012500484
2.408714 -0.0012714396
2.409714 -0.0012929015000000001
2.410714 -0.0013144332
2.411714 -0.0013360339999999998
2.412714 -0.0013577029
2.413714 -0.0013794391
2.414714 -0.0014012417
2.415714 -0.0014231098
2.416714 -0.0014450427
2.417714 -0.0014670392000000001
2.418714 -0.0014890987
2.419714 -0.0015112200000000002
2.420714 -0.0015334024000000003
2.421714 -0.0015556448
2.422714 -0.0015779464
2.423714 -0.0016003061
2.424714 -0.0016227232
2.425714 -0.0016451966000000002
2.426714 -0.0016677252999999998
2.427714 -0.0016903085
2.428714 -0.0017129449
2.429714 -0.0017356337
2.430714 -0.0017583739
2.431714 -0.0017811646
2.432714 -0.0018040045999999999
2.433714 -0.0018268929
2.434714 -0.0018498285000000001
2.435714 -0.0018728103999999998
2.436714 -0.0018958375
2.437714 -0.0019189088999999999
2.438714 -0.0019420233
2.439714 -0.0019651799
2.440714 -0.0019883775
2.441714 -0.0020116149
2.442714 -0.0020348913
2.443714 -0.0020582052
2.444714 -0.0020815558
2.445714 -0.0021049418
2.446714 -0.0021283622
2.447714 -0.0021518157
2.448714 -0.0021753011999999998
2.449714 -0.0021988177000000003
2.450714 -0.0022223638
2.451714 -0.0022459384
2.452714 -0.0022695403
2.453714 -0.0022931685
2.454714 -0.0023168215
2.455714 -0.0023404982
2.456714 -0.0023641975
2.457714 -0.0023879179999999997
2.458714 -0.0024116585000000003
2.459714 -0.0024354178000000003
2.460714 -0.0024591945000000002
2.461714 -0.0024829875
2.462714 -0.0025067955
2.463714 -0.0025306172
2.464714 -0.0025544511999999998
2.465714 -0.0025782963
2.466714 -0.0026021511
2.467714 -0.0026260144
2.468714 -0.0026498847999999998
2.469714 -0.0026737611
2.470714 -0.0026976419
2.471714 -0.0027215259
2.472714 -0.0027454118
2.473714 -0.0027692982
2.474714 -0.0027931837
2.475714 -0.0028170671
2.476714 -0.0028409469000000003
2.477714 -0.0028648219
2.478714 -0.0028886907
2.479714 -0.0029125518
2.480714 -0.0029364041
2.481714 -0.0029602461
2.482714 -0.0029840763
2.483714 -0.0030078936
2.484714 -0.0030316964
2.485714 -0.0030554835000000005
2.486714 -0.0030792532999999998
2.487714 -0.0031030045999999997
2.488714 -0.0031267358000000006
2.489714 -0.0031504456
2.490714 -0.0031741325000000003
2.491714 -0.0031977954
2.492714 -0.0032214327999999996
2.493714 -0.0032450433
2.494714 -0.0032686254
2.495714 -0.0032921776
2.496714 -0.003315699
2.497714 -0.0033391876
2.498714 -0.0033626424
2.499714 -0.0033860619
2.500714 -0.0034094446000000004
2.501714 -0.0034327895
2.502714 -0.0034560948
2.503714 -0.0034793593
2.504714 -0.0035025816000000005
2.505714 -0.0035257603000000003
2.506714 -0.0035488942
2.507714 -0.0035719815
2.508714 -0.0035950212
2.509714 -0.0036180118
2.510714 -0.0036409518
2.511714 -0.0036638401000000003
2.512714 -0.0036866753
2.513714 -0.003709456
2.514714 -0.0037321806
2.515714 -0.0037548478000000002
2.516714 -0.0037774564
2.517714 -0.0038000049000000004
2.518714 -0.0038224924
2.519714 -0.0038449169
2.520714 -0.0038672773
2.521714 -0.0038895722999999997
2.522714 -0.0039118007
2.523714 -0.0039339608
2.524714 -0.0039560513
2.525714 -0.0039780713
2.526714 -0.0040000187999999996
2.527714 -0.0040218929
2.528714 -0.004043692
2.529714 -0.0040654151
2.530714 -0.0040870607
2.531714 -0.004108627
2.532714 -0.0041301133
2.533714 -0.0041515177
2.534714 -0.0041728392
2.535714 -0.0041940762
2.536714 -0.0042152275
2.537714 -0.0042362914
2.538714 -0.0042572668
2.539714 -0.0042781525
2.540714 -0.0042989468
2.541714 -0.0043196487
2.542714 -0.0043402564
2.543714 -0.0043607688
2.544714 -0.0043811848
2.545714 -0.0044015025
2.546714 -0.004421721
2.547714 -0.0044418386
2.548714 -0.004461854
2.549714 -0.0044817662
2.550714 -0.0045015731000000005
2.551714 -0.0045212739
2.552714 -0.004540867299999999
2.553714 -0.0045603516
2.554714 -0.0045797256
2.555714 -0.004598988
2.556714 -0.0046181376
2.557714 -0.004637173
2.558714 -0.0046560926
2.559714 -0.0046748955
2.560714 -0.0046935798
2.561714 -0.0047121444
2.562714 -0.0047305883
2.563714 -0.004748909900000001
2.564714 -0.0047671077
2.565714 -0.004785180500000001
2.566714 -0.004803127
2.567714 -0.0048209462000000005
2.568714 -0.0048386361999999995
2.569714 -0.0048561964
2.570714 -0.0048736249
2.571714 -0.004890920500000001
2.572714 -0.0049080823
2.573714 -0.0049251088
2.574714 -0.004941998499999999
2.575714 -0.004958750699999999
2.576714 -0.0049753635
2.577714 -0.0049918362
2.578714 -0.0050081675
2.579714 -0.0050243561
2.580714 -0.0050404007
2.581714 -0.0050563001
2.582714 -0.0050720537
2.583714 -0.0050876598999999995
2.584714 -0.0051031172999999996
2.585714 -0.0051184252
2.586714 -0.0051335825
2.587714 -0.005148588
2.588714 -0.0051634404
2.589714 -0.005178139
2.590714 -0.0051926825
2.591714 -0.00520707
2.592714 -0.0052213003
2.593714 -0.0052353723999999996
2.594714 -0.0052492855
2.595714 -0.0052630381
2.596714 -0.00527663
2.597714 -0.0052900596
2.598714 -0.0053033258
2.599714 -0.005316428
2.600714 -0.0053293654
2.601714 -0.0053421365
2.602714 -0.0053547410000000005
2.603714 -0.0053671774
2.604714 -0.0053794451
2.605714 -0.0053915427999999994
2.606714 -0.0054034699
2.607714 -0.0054152253
2.608714 -0.0054268083000000005
2.609714 -0.0054382177
2.610714 -0.0054494528999999995
2.611714 -0.0054605127
2.612714 -0.0054713964
2.613714 -0.0054821029999999995
2.614714 -0.0054926317
2.615714 -0.0055029817
2.616714 -0.0055131521
2.617714 -0.005523142
2.618714 -0.0055329503
2.619714 -0.005542576400000001
2.620714 -0.0055520195
2.621714 -0.0055612789
2.622714 -0.0055703535
2.623714 -0.0055792429
2.624714 -0.005587946
2.625714 -0.0055964618
2.626714 -0.0056047898
2.627714 -0.0056129295
2.628714 -0.0056208795
2.629714 -0.0056286397
2.630714 -0.0056362089
2.631714 -0.0056435863
2.632714 -0.0056507713
2.633714 -0.0056577635
2.634714 -0.0056645618000000005
2.635714 -0.0056711654999999995
2.636714 -0.0056775742
2.637714 -0.0056837871000000005
2.638714 -0.005689803199999999
2.639714 -0.0056956222
2.640714 -0.0057012436
2.641714 -0.0057066663
2.642714 -0.0057118901
2.643714 -0.0057169142
2.644714 -0.0057217381
2.645714 -0.0057263613
2.646714 -0.0057307829
2.647714 -0.0057350026000000005
2.648714 -0.0057390196
2.649714 -0.0057428340000000005
2.650714 -0.0057464447
2.651714 -0.0057498517
2.652714 -0.005753054200000001
2.653714 -0.0057560515
2.654714 -0.0057588437
2.655714 -0.0057614303
2.656714 -0.0057638106000000005
2.657714 -0.0057659847
2.658714 -0.0057679517
2.659714 -0.0057697118000000006
2.660714 -0.0057712645
2.661714 -0.0057726094
2.662714 -0.0057737463
2.663714 -0.0057746751
2.664714 -0.005775395399999999
2.665714 -0.005775906900000001
2.666714 -0.0057762096
2.667714 -0.0057763031000000005
2.668714 -0.0057761874000000005
2.669714 -0.0057758622
2.670714 -0.0057753273999999995
2.671714 -0.005774583
2.672714 -0.005773629200000001
2.673714 -0.0057724654
2.674714 -0.005771091700000001
2.675714 -0.0057695081
2.676714 -0.0057677145
2.677714 -0.0057657107
2.678714 -0.005763496999999999
2.679714 -0.0057610734
2.680714 -0.0057584394999999995
2.681714 -0.0057555956999999994
2.682714 -0.0057525416
2.683714 -0.0057492776
2.684714 -0.0057458037
2.685714 -0.0057421199
2.686714 -0.0057382262
2.687714 -0.0057341225
2.688714 -0.005729809
2.689714 -0.0057252859
2.690714 -0.0057205532
2.691714 -0.005715611
2.692714 -0.0057104593
2.693714 -0.005705098400000001
2.694714 -0.0056995283
2.695714 -0.005693749
2.696714 -0.0056877609
2.697714 -0.0056815639
2.698714 -0.0056751582
2.699714 -0.005668544
2.700714 -0.0056617217
2.701714 -0.005654690899999999
2.702714 -0.0056474524
2.703714 -0.0056400061999999996
2.704714 -0.0056323523
2.705714 -0.0056244910000000006
2.706714 -0.0056164226
2.707714 -0.0056081473000000005
2.708714 -0.0055996654
2.709714 -0.0055909767999999995
2.710714 -0.0055820823
2.711714 -0.0055729815
2.712714 -0.0055636752
2.713714 -0.0055541634
2.714714 -0.0055444463
2.715714 -0.0055345245000000005
2.716714 -0.0055243978
2.717714 -0.0055140667
2.718714 -0.0055035314
2.719714 -0.0054927925
2.720714 -0.0054818502
2.721714 -0.0054707049
2.722714 -0.0054593569
2.723714 -0.0054478063
2.724714 -0.0054360538
2.725714 -0.0054240998
2.726714 -0.0054119446
2.727714 -0.0053995886
2.728714 -0.0053870321
2.729714 -0.0053742755
2.730714 -0.0053613196
2.731714 -0.0053481646
2.732714 -0.005334811399999999
2.733714 -0.0053212599999999995
2.734714 -0.0053075113
2.735714 -0.0052935655
2.736714 -0.0052794236
2.737714 -0.0052650859
2.738714 -0.0052505529
2.739714 -0.0052358257
2.740714 -0.0052209045
2.741714 -0.0052057898
2.742714 -0.0051904826
2.743714 -0.0051749833999999995
2.744714 -0.005159293099999999
2.745714 -0.0051434123
2.746714 -0.005127341499999999
2.747714 -0.0051110816
2.748714 -0.0050946335
2.749714 -0.0050779978
2.750714 -0.0050611754
2.751714 -0.0050441671
2.752714 -0.0050269736999999995
2.753714 -0.0050095958
2.754714 -0.0049920345
2.755714 -0.0049742905999999995
2.756714 -0.0049563649
2.757714 -0.0049382579
2.758714 -0.0049199709
2.759714 -0.0049015049
2.760714 -0.0048828602
2.761714 -0.0048640383999999995
2.762714 -0.0048450398
2.763714 -0.0048258655
2.764714 -0.0048065165
2.765714 -0.004786994
2.766714 -0.0047672984
2.767714 -0.004747431
2.768714 -0.0047273927
2.769714 -0.0047071844
2.770714 -0.004686806999999999
2.771714 -0.0046662619
2.772714 -0.0046455494
2.773714 -0.0046246711
2.774714 -0.0046036275000000005
2.775714 -0.0045824199
2.776714 -0.0045610493999999994
2.777714 -0.0045395165
2.778714 -0.0045178225
2.779714 -0.0044959685
2.780714 -0.0044739554
2.781714 -0.0044517841
2.782714 -0.0044294556999999995
2.783714 -0.0044069711
2.784714 -0.0043843313000000005
2.785714 -0.0043615371
2.786714 -0.0043385899
2.787714 -0.0043154905000000006
2.788714 -0.0042922398
2.789714 -0.0042688389
2.790714 -0.0042452884
2.791714 -0.0042215896
2.792714 -0.0041977433
2.793714 -0.0041737505
2.794714 -0.0041496121
2.795714 -0.004125329
2.796714 -0.0041009025
2.797714 -0.0040763331
2.798714 -0.004051621700000001
2.799714 -0.0040267696000000006
2.800714 -0.0040017778
2.801714 -0.003976647
2.802714 -0.0039513779
2.803714 -0.003925971800000001
2.804714 -0.0039004295
2.805714 -0.0038747519
2.806714 -0.0038489397000000002
2.807714 -0.003822994
2.808714 -0.0037969158999999995
2.809714 -0.0037707060999999996
2.810714 -0.0037443653
2.811714 -0.003717895
2.812714 -0.0036912955999999996
2.813714 -0.0036645681
2.814714 -0.0036377136
2.815714 -0.0036107329
2.816714 -0.003583627
2.817714 -0.0035563968
2.818714 -0.0035290431999999996
2.819714 -0.003501567
2.820714 -0.0034739693000000005
2.821714 -0.0034462508
2.822714 -0.0034184126000000002
2.823714 -0.0033904555
2.824714 -0.0033623804
2.825714 -0.0033341887
2.826714 -0.0033058807999999996
2.827714 -0.0032774577
2.828714 -0.0032489203000000003
2.829714 -0.0032202697000000002
2.830714 -0.0031915068
2.831714 -0.0031626325
2.832714 -0.0031336479999999997
2.833714 -0.0031045540000000003
2.834714 -0.0030753516
2.835714 -0.0030460416
2.836714 -0.0030166253
2.837714 -0.0029871035000000002
2.838714 -0.0029574772
2.839714 -0.0029277475000000002
2.840714 -0.0028979153
2.841714 -0.0028679816999999997
2.842714 -0.0028379475999999997
2.843714 -0.0028078142
2.844714 -0.0027775826
2.845714 -0.0027472537
2.846714 -0.0027168286
2.847714 -0.0026863083
2.848714 -0.002655694
2.849714 -0.0026249867
2.850714 -0.0025941876
2.851714 -0.0025632977
2.852714 -0.0025323179
2.853714 -0.0025012496
2.854714 -0.0024700936000000002
2.855714 -0.0024388512
2.856714 -0.0024075232
2.857714 -0.0023761109
2.858714 -0.0023446153
2.859714 -0.0023130375
2.860714 -0.0022813783
2.861714 -0.002249639
2.862714 -0.0022178205000000003
2.863714 -0.0021859239
2.864714 -0.0021539501
2.865714 -0.0021219003
2.866714 -0.0020897751
2.867714 -0.0020575757
2.868714 -0.0020253032
2.869714 -0.0019929583
2.870714 -0.0019605421
2.871714 -0.0019280553
2.872714 -0.001895499
2.873714 -0.001862874
2.874714 -0.0018301811000000002
2.875714 -0.0017974213
2.876714 -0.0017645953000000002
2.877714 -0.0017317039
2.878714 -0.0016987482
2.879714 -0.0016657286
2.880714 -0.0016326461
2.881714 -0.0015995014
2.882714 -0.0015662952000000002
2.883714 -0.0015330283000000002
2.884714 -0.0014997014000000001
2.885714 -0.0014663151
2.886714 -0.0014328702
2.887714 -0.0013993671
2.888714 -0.0013658067
2.889714 -0.0013321894
2.890714 -0.0012985158000000001
2.891714 -0.0012647865000000001
2.892714 -0.0012310022
2.893714 -0.0011971632
2.894714 -0.0011632702
2.895714 -0.0011293235
2.896714 -0.0010953237
2.897714 -0.0010612711
2.898714 -0.0010271663
2.899714 -0.00099300969
2.900714 -0.00095880168
2.901714 -0.0009245426600000001
2.902714 -0.00089023297
2.903714 -0.0008558729900000001
2.904714 -0.00082146307
2.905714 -0.0007870035899999999
2.906714 -0.00075249482
2.907714 -0.00071793716
2.908714 -0.00068333088
2.909714 -0.00064867631
2.910714 -0.0006139737699999999
2.911714 -0.00057922357
2.912714 -0.00054442603
2.913714 -0.00050958142
2.914714 -0.00047469002
2.915714 -0.00043975215
2.916714 -0.00040476811999999997
2.917714 -0.0003697382
2.918714 -0.00033466272
2.919714 -0.00029954194
2.920714 -0.00026437617
2.921714 -0.0002291657
2.922714 -0.0001939108
2.923714 -0.00015861175
2.924714 -0.00012326882
2.925714 -8.788229e-05
2.926714 -5.2452424e-05
2.927714 -1.6979492e-05
2.928714 1.8536248000000002e-05
2.929714 5.4094539e-05
2.930714 8.969515199999999e-05
2.931714 0.00012533784
2.932714 0.00016102236
2.933714 0.00019674851
2.934714 0.00023251605
2.935714 0.00026832479
2.936714 0.00030417452000000003
2.937714 0.00034006507
2.938714 0.00037599623
2.939714 0.00041196786
2.940714 0.00044797976
2.941714 0.00048403176000000005
2.942714 0.00052012374
2.943714 0.0005562555499999999
2.944714 0.00059242707
2.945714 0.0006286381899999999
2.946714 0.00066488878
2.947714 0.00070117876
2.948714 0.00073750803
2.949714 0.00077387649
2.950714 0.00081028411
2.951714 0.00084673075
2.952714 0.00088321631
2.953714 0.0009197408
2.954714 0.00095630421
2.955714 0.0009929064600000001
2.956714 0.0010295475
2.957714 0.0010662274
2.958714 0.001102946
2.959714 0.0011397035000000001
2.960714 0.0011764999
2.961714 0.0012133351
2.962714 0.0012502092999999998
2.963714 0.0012871224999999999
2.964714 0.0013240748
2.965714 0.0013610662
2.966714 0.0013980969
2.967714 0.0014351670999999998
2.968714 0.0014722768
2.969714 0.0015094263
2.970714 0.0015466157000000001
2.971714 0.0015838452
2.972714 0.0016211150000000002
2.973714 0.0016584254
2.974714 0.0016957765
2.975714 0.0017331686
2.976714 0.0017706019000000002
2.977714 0.0018080769
2.978714 0.0018455938
2.979714 0.0018831526
2.980714 0.0019207540000000002
2.981714 0.0019583982
2.982714 0.0019960855
2.983714 0.0020338162
2.984714 0.0020715908
2.985714 0.0021094096000000002
2.986714 0.002147273
2.987714 0.0021851814
2.988714 0.0022231352000000003
2.989714 0.0022611348
2.990714 0.0022991804
2.991714 0.0023372726
2.992714 0.0023754119
2.993714 0.0024135986999999997
2.994714 0.0024518332999999997
2.995714 0.0024901161
2.996714 0.0025284477
2.997714 0.0025668285
2.998714 0.002605259
2.999714 0.0026437396
3.000714 0.0026822709
3.001714 0.0027208532999999997
3.002714 0.0027594873
3.003714 0.0027981736
3.004714 0.0028369124
3.005714 0.0028757044
3.006714 0.0029145501999999998
3.007714 0.0029534502
3.008714 0.0029924049
3.009714 0.003031415
3.010714 0.003070481
3.011714 0.0031096034999999996
3.012714 0.0031487830999999997
3.013714 0.0031880205
3.014714 0.0032273161
3.015714 0.0032666707000000004
3.016714 0.0033060844999999997
3.017714 0.0033455584000000003
3.018714 0.0033850931
3.019714 0.0034246892
3.020714 0.0034643471999999996
3.021714 0.0035040677000000003
3.022714 0.0035438512000000003
3.023714 0.0035836983000000003
3.024714 0.0036236099
3.025714 0.0036635864999999997
3.026714 0.0037036287000000003
3.027714 0.003743737
3.028714 0.0037839122999999996
3.029714 0.0038241548999999996
3.030714 0.0038644655000000003
3.031714 0.0039048448999999996
3.032714 0.0039452934
3.033714 0.0039858114
3.034714 0.0040263996
3.035714 0.0040670587999999995
3.036714 0.0041077892
3.037714 0.0041485917
3.038714 0.0041894669
3.039714 0.0042304149
3.040714 0.004271436799999999
3.041714 0.0043125328
3.042714 0.0043537035
3.043714 0.0043949494
3.044714 0.004436271
3.045714 0.0044776691000000006
3.046714 0.0045191438
3.047714 0.0045606957
3.048714 0.0046023255
3.049714 0.0046440338
3.050714 0.0046858211
3.051714 0.0047276877
3.052714 0.0047696343
3.053714 0.004811661300000001
3.054714 0.0048537695
3.055714 0.0048959591
3.056714 0.0049382306
3.057714 0.0049805843
3.058714 0.005023021
3.059714 0.005065541
3.060714 0.005108145
3.061714 0.005150833
3.062714 0.0051936058
3.063714 0.0052364638000000005
3.064714 0.0052794072
3.065714 0.0053224368
3.066714 0.0053655527
3.067714 0.0054087555
3.068714 0.0054520453
3.069714 0.0054954227
3.070714 0.0055388882
3.071714 0.0055824420999999996
3.072714 0.0056260844
3.073714 0.005669815799999999
3.074714 0.0057136367
3.075714 0.005757547500000001
3.076714 0.0058015485
3.077714 0.00584564
3.078714 0.0058898226000000005
3.079714 0.0059340964
3.080714 0.0059784619
3.081714 0.0060229195000000004
3.082714 0.0060674691
3.083714 0.0061121114
3.084714 0.0061568469
3.085714 0.0062016756
3.086714 0.006246597299999999
3.087714 0.006291613
3.088714 0.0063367232
3.089714 0.0063819272
3.090714 0.006427225900000001
3.091714 0.0064726199
3.092714 0.0065181091
3.093714 0.0065636938
3.094714 0.0066093744000000005
3.095714 0.0066551504
3.096714 0.0067010231
3.097714 0.0067469919
3.098714 0.006793057400000001
3.099714 0.0068392197
3.100714 0.0068854788
3.101714 0.0069318347
3.102714 0.006978288
3.103714 0.007024838100000001
3.104714 0.0070714857
3.105714 0.0071182309
3.106714 0.0071650727
3.107714 0.0072120121
3.108714 0.007259049
3.109714 0.0073061834
3.110714 0.0073534153
3.111714 0.0074007439
3.112714 0.0074481701
3.113714 0.007495693
3.114714 0.0075433134
3.115714 0.0075910306
3.116714 0.0076388445
3.117714 0.0076867553
3.118714 0.007734762000000001
3.119714 0.0077828648999999995
3.120714 0.0078310637
3.121714 0.0078793586
3.122714 0.007927748799999999
3.123714 0.0079762343
3.124714 0.0080248152
3.125714 0.0080734906
3.126714 0.008122260599999999
3.127714 0.0081711245
3.128714 0.0082200822
3.129714 0.0082691338
3.130714 0.0083182778
3.131714 0.008367514999999999
3.132714 0.008416843799999999
3.133714 0.0084662643
3.134714 0.008515775699999999
3.135714 0.0085653781
3.136714 0.0086150707
3.137714 0.008664852800000001
3.138714 0.0087147237
3.139714 0.0087646826
3.140714 0.0088147288
3.141714 0.0088648623
3.142714 0.0089150817
3.143714 0.008965387
3.144714 0.0090157766
3.145714 0.0090662499
3.146714 0.0091168062
3.147714 0.0091674454
3.148714 0.0092181654
3.149714 0.0092689661
3.150714 0.0093198469
3.151714 0.0093708062
3.152714 0.0094218434
3.153714 0.009472957
3.154714 0.0095241463
3.155714 0.009575410500000001
3.156714 0.0096267482
3.157714 0.0096781587
3.158714 0.0097296404
3.159714 0.0097811928
3.160714 0.0098328135
3.161714 0.009884502699999999
3.162714 0.009936258
3.163714 0.0099880788
3.164714 0.010039964
3.165714 0.010091911
3.166714 0.01014392
3.167714 0.010195988999999999
3.168714 0.010248117
3.169714 0.010300302
3.170714 0.010352542
3.171714 0.010404837
3.172714 0.010457184
3.173714 0.010509582
3.174714 0.01056203
3.175714 0.010614525999999999
3.176714 0.010667068
3.177714 0.010719655
3.178714 0.010772285
3.179714 0.010824956
3.180714 0.010877666
3.181714 0.010930414000000001
3.182714 0.010983197
3.183714 0.011036015
3.184714 0.011088864
3.185714 0.011141744
3.186714 0.011194652
3.187714 0.011247586
3.188714 0.011300545
3.189714 0.011353526
3.190714 0.011406528
3.191714 0.011459548
3.192714 0.011512585
3.193714 0.011565635
3.194714 0.011618698
3.195714 0.011671771
3.196714 0.011724852
3.197714 0.011777939
3.198714 0.011831029
3.199714 0.01188412
3.200714 0.01193721
3.201714 0.011990298
3.202714 0.012043380000000001
3.203714 0.012096453
3.204714 0.012149517
3.205714 0.012202568
3.206714 0.012255604000000002
3.207714 0.012308623999999999
3.208714 0.012361624
3.209714 0.012414600999999999
3.210714 0.012467553999999999
3.211714 0.012520479999999999
3.212714 0.012573375999999999
3.213714 0.01262624
3.214714 0.012679069000000001
3.215714 0.012731860999999999
3.216714 0.012784611
3.217714 0.01283732
3.218714 0.012889982000000001
3.219714 0.012942596
3.220714 0.012995159000000001
3.221714 0.013047668
3.222714 0.013100119
3.223714 0.01315251
3.224714 0.013204839
3.225714 0.013257102
3.226714 0.013309297
3.227714 0.01336142
3.228714 0.013413469
3.229714 0.013465442000000001
3.230714 0.013517334
3.231714 0.013569143
3.232714 0.013620865
3.233714 0.013672496
3.234714 0.013724036
3.235714 0.013775479
3.236714 0.013826822
3.237714 0.013878063999999999
3.238714 0.013929199
3.239714 0.013980226
3.240714 0.014031139
3.241714 0.014081936
3.242714 0.014132615
3.243714 0.01418317
3.244714 0.014233598000000002
3.245714 0.014283897
3.246714 0.014334060999999999
3.247714 0.014384089
3.248714 0.014433976
3.249714 0.014483719
3.250714 0.014533315000000002
3.251714 0.014582759
3.252714 0.014632048
3.253714 0.014681178
3.254714 0.014730146
3.255714 0.014778945
3.256714 0.014827574999999999
3.257714 0.014876030999999998
3.258714 0.014924308999999998
3.259714 0.014972404000000002
3.260714 0.015020315000000001
3.261714 0.015068035
3.262714 0.015115562
3.263714 0.015162891999999999
3.264714 0.01521002
3.265714 0.015256941999999999
3.266714 0.015303655999999999
3.267714 0.015350155999999998
3.268714 0.015396439
3.269714 0.0154425
3.270714 0.015488335
3.271714 0.015533941
3.272714 0.015579314
3.273714 0.015624447999999999
3.274714 0.015669341
3.275714 0.015713987999999998
3.276714 0.015758384
3.277714 0.015802526
3.278714 0.015846408000000003
3.279714 0.015890029
3.280714 0.015933382
3.281714 0.015976463
3.282714 0.016019269
3.283714 0.016061794
3.284714 0.016104036
3.285714 0.016145989
3.286714 0.016187648000000002
3.287714 0.01622901
3.288714 0.016270072
3.289714 0.016310826
3.290714 0.01635127
3.291714 0.0163914
3.292714 0.016431209
3.293714 0.016470696
3.294714 0.016509854
3.295714 0.01654868
3.296714 0.016587168
3.297714 0.016625314000000002
3.298714 0.016663116
3.299714 0.016700567
3.300714 0.016737662
3.301714 0.016774399000000002
3.302714 0.016810771000000002
3.303714 0.016846776
3.304714 0.016882407
3.305714 0.016917662
3.306714 0.016952534000000002
3.307714 0.016987021
3.308714 0.017021116000000003
3.309714 0.017054817
3.310714 0.017088118
3.311714 0.017121014
3.312714 0.017153500999999998
3.313714 0.017185575
3.314714 0.017217231
3.315714 0.017248464
3.316714 0.01727927
3.317714 0.017309644
3.318714 0.017339582
3.319714 0.017369079000000003
3.320714 0.017398129999999998
3.321714 0.01742673
3.322714 0.017454877
3.323714 0.017482563
3.324714 0.017509786
3.325714 0.017536539
3.326714 0.017562819
3.327714 0.017588621
3.328714 0.017613939
3.329714 0.017638771
3.330714 0.017663109
3.331714 0.017686951000000003
3.332714 0.017710291
3.333714 0.017733124
3.334714 0.017755448
3.335714 0.017777257
3.336714 0.017798545
3.337714 0.017819309000000002
3.338714 0.017839545
3.339714 0.017859247
3.340714 0.017878412
3.341714 0.017897034
3.342714 0.01791511
3.343714 0.017932635000000002
3.344714 0.017949604
3.345714 0.017966013
3.346714 0.017981857
3.347714 0.017997132000000002
3.348714 0.018011834
3.349714 0.018025958
3.350714 0.0180395
3.351714 0.018052454
3.352714 0.018064817
3.353714 0.018076584
3.354714 0.018087751
3.355714 0.018098313
3.356714 0.018108265000000002
3.357714 0.018117603
3.358714 0.018126323
3.359714 0.018134419
3.360714 0.018141889
3.361714 0.018148727
3.362714 0.018154929
3.363714 0.018160489
3.364714 0.018165405
3.365714 0.018169671
3.366714 0.018173283000000002
3.367714 0.018176237
3.368714 0.018178529
3.369714 0.018180154
3.370714 0.018181107999999998
3.371714 0.018181386
3.372714 0.018180985
3.373714 0.018179901
3.374714 0.018178129
3.375714 0.018175665
3.376714 0.018172505999999998
3.377714 0.018168647
3.378714 0.018164085
3.379714 0.018158814000000002
3.380714 0.018152832
3.381714 0.018146134999999997
3.382714 0.018138717999999998
3.383714 0.018130579
3.384714 0.018121711999999998
3.385714 0.018112114
3.386714 0.018101782
3.387714 0.018090711
3.388714 0.018078898
3.389714 0.018066337999999998
3.390714 0.018053028999999998
3.391714 0.018038966
3.392714 0.018024145999999998
3.393714 0.018008566
3.394714 0.017992219
3.395714 0.017975105
3.396714 0.017957219
3.397714 0.017938558
3.398714 0.017919118
3.399714 0.017898894999999998
3.400714 0.017877887999999998
3.401714 0.017856091
3.402714 0.017833502
3.403714 0.017810117
3.404714 0.017785933
3.405714 0.017760947
3.406714 0.017735156999999998
3.407714 0.017708559
3.408714 0.017681149
3.409714 0.017652925
3.410714 0.017623886000000002
3.411714 0.017594025
3.412714 0.017563342
3.413714 0.017531835
3.414714 0.017499498999999998
3.415714 0.017466332
3.416714 0.017432333
3.417714 0.017397497
3.418714 0.017361823000000002
3.419714 0.017325308
3.420714 0.01728795
3.421714 0.017249746
3.422714 0.017210694000000002
3.423714 0.017170791
3.424714 0.017130035999999998
3.425714 0.017088425
3.426714 0.017045955
3.427714 0.017002625
3.428714 0.016958433999999998
3.429714 0.016913378
3.430714 0.016867455
3.431714 0.016820664
3.432714 0.016773
3.433714 0.016724464
3.434714 0.016675053000000002
3.435714 0.016624764
3.436714 0.016573597
3.437714 0.016521548
3.438714 0.016468615000000002
3.439714 0.016414798
3.440714 0.016360094
3.441714 0.016304501
3.442714 0.016248018
3.443714 0.016190643
3.444714 0.016132374
3.445714 0.01607321
3.446714 0.01601315
3.447714 0.015952192
3.448714 0.015890335
3.449714 0.015827577
3.450714 0.015763917
3.451714 0.015699353
3.452714 0.015633885
3.453714 0.015567512
3.454714 0.015500232999999999
3.455714 0.015432046000000001
3.456714 0.01536295
3.457714 0.015292944999999999
3.458714 0.015222031
3.459714 0.015150206000000001
3.460714 0.015077468
3.461714 0.015003818
3.462714 0.014929255
3.463714 0.014853779000000001
3.464714 0.014777388
3.465714 0.014700083000000001
3.466714 0.014621862000000001
3.467714 0.014542725999999999
3.468714 0.014462673999999998
3.469714 0.014381706
3.470714 0.014299821999999998
3.471714 0.014217022
3.472714 0.014133304999999999
3.473714 0.014048672
3.474714 0.013963123000000001
3.475714 0.013876656999999999
3.476714 0.013789274
3.477714 0.013700976
3.478714 0.013611763
3.479714 0.013521634000000001
3.480714 0.01343059
3.481714 0.013338632000000001
3.482714 0.01324576
3.483714 0.013151976
3.484714 0.013057279000000001
3.485714 0.012961672
3.486714 0.012865155
3.487714 0.012767727999999999
3.488714 0.012669394
3.489714 0.012570151
3.490714 0.012470003
3.491714 0.01236895
3.492714 0.012266995
3.493714 0.012164139
3.494714 0.012060382
3.495714 0.011955727
3.496714 0.011850175
3.497714 0.011743727
3.498714 0.011636386
3.499714 0.011528153000000001
3.500714 0.01141903
3.501714 0.011309019
3.502714 0.011198122
3.503714 0.011086341
3.504714 0.010973677
3.505714 0.010860134
3.506714 0.010745712000000001
3.507714 0.010630414
3.508714 0.010514243
3.509714 0.010397199
3.510714 0.010279287
3.511714 0.010160507000000001
3.512714 0.010040862999999999
3.513714 0.0099203571
3.514714 0.009798991200000001
3.515714 0.0096767682
3.516714 0.0095536911
3.517714 0.0094297626
3.518714 0.009304985
3.519714 0.009179362
3.520714 0.0090528956
3.521714 0.0089255889
3.522714 0.0087974455
3.523714 0.0086684682
3.524714 0.00853866
3.525714 0.0084080246
3.526714 0.0082765655
3.527714 0.0081442857
3.528714 0.0080111888
3.529714 0.0078772784
3.530714 0.0077425575
3.531714 0.0076070304
3.532714 0.0074707001
3.533714 0.0073335708000000005
3.534714 0.0071956463
3.535714 0.0070569301999999995
3.536714 0.0069174260999999996
3.537714 0.0067771383
3.538714 0.0066360706
3.539714 0.0064942273
3.540714 0.0063516127
3.541714 0.006208229799999999
3.542714 0.0060640836
3.543714 0.0059191781
3.544714 0.0057735178
3.545714 0.0056271067000000004
3.546714 0.0054799490000000005
3.547714 0.0053320495
3.548714 0.005183412599999999
3.549714 0.005034043
3.550714 0.0048839451
3.551714 0.0047331238999999995
3.552714 0.0045815839
3.553714 0.0044293301
3.554714 0.0042763673
3.555714 0.0041227006
3.556714 0.0039683349
3.557714 0.0038132755
3.558714 0.0036575278999999997
3.559714 0.0035010969000000003
3.560714 0.0033439882999999997
3.561714 0.0031862073
3.562714 0.0030277593
3.563714 0.0028686502
3.564714 0.0027088854
3.565714 0.0025484709
3.566714 0.0023874125
3.567714 0.0022257158
3.568714 0.002063387
3.569714 0.0019004318999999998
3.570714 0.0017368568
3.571714 0.0015726673
3.572714 0.0014078699999999999
3.573714 0.0012424708
3.574714 0.001076476
3.575714 0.00090989197
3.576714 0.00074272489
3.577714 0.00057498114
3.578714 0.00040666719
3.579714 0.00023778950000000003
3.580714 6.8354541e-05
3.581714 -0.00010163116
3.582714 -0.00027216098999999997
3.583714 -0.00044322833
3.584714 -0.00061482656
3.585714 -0.00078694893
3.586714 -0.0009595886700000001
3.587714 -0.001132739
3.588714 -0.0013063931
3.589714 -0.001480544
3.590714 -0.0016551847
3.591714 -0.0018303081999999997
3.592714 -0.0020059077
3.593714 -0.0021819757
3.594714 -0.0023585051000000004
3.595714 -0.0025354888
3.596714 -0.0027129192
3.597714 -0.0028907893
3.598714 -0.0030690912999999996
3.599714 -0.0032478182999999996
3.600714 -0.0034269622
3.601714 -0.0036065156999999996
3.602714 -0.0037864713
3.603714 -0.0039668215
3.604714 -0.0041475581000000004
3.605714 -0.0043286738
3.606714 -0.0045101609
3.607714 -0.0046920115
3.608714 -0.0048742175
3.609714 -0.0050567713
3.610714 -0.0052396652
3.611714 -0.0054228913
3.612714 -0.0056064415
3.613714 -0.0057903078
3.614714 -0.0059744826999999995
3.615714 -0.006158957699999999
3.616714 -0.0063437254999999994
3.617714 -0.0065287779
3.618714 -0.0067141067
3.619714 -0.006899704
3.620714 -0.007085561799999999
3.621714 -0.0072716721
3.622714 -0.007458026099999999
3.623714 -0.007644616599999999
3.624714 -0.007831435500000001
3.625714 -0.0080184742
3.626714 -0.0082057246
3.627714 -0.008393178
3.628714 -0.0085808264
3.629714 -0.008768661799999999
3.630714 -0.0089566754
3.631714 -0.0091448586
3.632714 -0.0093332033
3.633714 -0.0095217008
3.634714 -0.009710342399999999
3.635714 -0.0098991193
3.636714 -0.010088024
3.637714 -0.010277046
3.638714 -0.010466178000000001
3.639714 -0.010655411
3.640714 -0.010844736
3.641714 -0.011034144
3.642714 -0.011223626
3.643714 -0.011413173
3.644714 -0.011602778000000001
3.645714 -0.011792429
3.646714 -0.011982119000000001
3.647714 -0.012171839
3.648714 -0.012361579999999999
3.649714 -0.012551332
3.650714 -0.012741088000000001
3.651714 -0.012930836
3.652714 -0.013120568
3.653714 -0.013310277
3.654714 -0.013499953
3.655714 -0.013689584999999999
3.656714 -0.013879166
3.657714 -0.014068685
3.658714 -0.014258135
3.659714 -0.014447505
3.660714 -0.014636788000000001
3.661714 -0.014825973
3.662714 -0.01501505
3.663714 -0.015204013
3.664714 -0.01539285
3.665714 -0.015581551999999999
3.666714 -0.015770111
3.667714 -0.015958516
3.668714 -0.01614676
3.669714 -0.016334832
3.670714 -0.016522722
3.671714 -0.016710421
3.672714 -0.016897921
3.673714 -0.017085212
3.674714 -0.017272282
3.675714 -0.017459125000000002
3.676714 -0.017645730000000002
3.677714 -0.017832087
3.678714 -0.018018187
3.679714 -0.018204021
3.680714 -0.018389578
3.681714 -0.01857485
3.682714 -0.018759827
3.683714 -0.0189445
3.684714 -0.019128858999999998
3.685714 -0.019312896
3.686714 -0.019496599
3.687714 -0.019679961
3.688714 -0.019862971
3.689714 -0.020045621
3.690714 -0.020227901
3.691714 -0.020409803
3.692714 -0.020591317
3.693714 -0.020772433
3.694714 -0.020953141
3.695714 -0.021133434
3.696714 -0.021313301
3.697714 -0.021492735
3.698714 -0.021671725
3.699714 -0.021850263999999998
3.700714 -0.02202834
3.701714 -0.022205945999999997
3.702714 -0.022383072
3.703714 -0.022559709
3.704714 -0.022735848
3.705714 -0.022911479999999998
3.706714 -0.023086594999999998
3.707714 -0.023261184
3.708714 -0.02343524
3.709714 -0.023608751
3.710714 -0.023781708999999998
3.711714 -0.023954104
3.712714 -0.024125929
3.713714 -0.024297173000000002
3.714714 -0.024467826
3.715714 -0.02463788
3.716714 -0.024807328
3.717714 -0.024976159
3.718714 -0.025144365000000002
3.719714 -0.025311933
3.720714 -0.025478858
3.721714 -0.025645130999999998
3.722714 -0.025810740999999998
3.723714 -0.025975681
3.724714 -0.026139943000000002
3.725714 -0.026303515
3.726714 -0.026466392000000002
3.727714 -0.026628561000000002
3.728714 -0.026790018
3.729714 -0.026950749
3.730714 -0.027110751
3.731714 -0.027270013
3.732714 -0.027428524
3.733714 -0.027586278000000002
3.734714 -0.027743267000000002
3.735714 -0.027899482
3.736714 -0.028054913999999997
3.737714 -0.028209554
3.738714 -0.028363397000000002
3.739714 -0.028516431
3.740714 -0.028668649999999997
3.741714 -0.028820042
3.742714 -0.028970602
3.743714 -0.029120321
3.744714 -0.02926919
3.745714 -0.029417199999999998
3.746714 -0.029564343000000003
3.747714 -0.029710613000000004
3.748714 -0.029855999
3.749714 -0.030000493
3.750714 -0.030144089000000002
3.751714 -0.030286776
3.752714 -0.030428550000000002
3.753714 -0.030569396999999998
3.754714 -0.030709314
3.755714 -0.030848291
3.756714 -0.030986319000000002
3.757714 -0.031123392000000003
3.758714 -0.031259502
3.759714 -0.03139464
3.760714 -0.031528798999999996
3.761714 -0.031661972999999996
3.762714 -0.031794154
3.763714 -0.03192533
3.764714 -0.0320555
3.765714 -0.032184651
3.766714 -0.032312781
3.767714 -0.032439877
3.768714 -0.032565938
3.769714 -0.03269095
3.770714 -0.032814911999999995
3.771714 -0.032937815
3.772714 -0.033059648999999997
3.773714 -0.03318041
3.774714 -0.033300091000000004
3.775714 -0.033418686
3.776714 -0.033536187
3.777714 -0.033652585000000006
3.778714 -0.033767876
3.779714 -0.033882054
3.780714 -0.03399511
3.781714 -0.034107038
3.782714 -0.034217832999999996
3.783714 -0.034327487999999996
3.784714 -0.034435993
3.785714 -0.034543345
3.786714 -0.034649536
3.787714 -0.034754563
3.788714 -0.034858417
3.789714 -0.034961093
3.790714 -0.035062580999999995
3.791714 -0.035162878
3.792714 -0.035261977
3.793714 -0.035359873
3.794714 -0.035456559
3.795714 -0.035552031000000005
3.796714 -0.035646281
3.797714 -0.035739306
3.798714 -0.035831096
3.799714 -0.03592165
3.800714 -0.036010958
3.801714 -0.036099018
3.802714 -0.036185823
3.803714 -0.036271368
3.804714 -0.036355649000000004
3.805714 -0.036438659
3.806714 -0.036520394000000005
3.807714 -0.036600849000000005
3.808714 -0.036680017
3.809714 -0.036757896
3.810714 -0.03683448
3.811714 -0.036909763
3.812714 -0.036983742
3.813714 -0.037056411
3.814714 -0.037127765
3.815714 -0.037197798
3.816714 -0.037266506
3.817714 -0.037333887
3.818714 -0.037399936
3.819714 -0.037464645
3.820714 -0.037528013
3.821714 -0.037590033
3.822714 -0.0376507
3.823714 -0.037710011
3.824714 -0.037767961999999995
3.825714 -0.037824549
3.826714 -0.037879766999999995
3.827714 -0.037933612
3.828714 -0.037986081
3.829714 -0.038037169999999995
3.830714 -0.038086873
3.831714 -0.038135189
3.832714 -0.038182113
3.833714 -0.03822764
3.834714 -0.038271767
3.835714 -0.038314491000000006
3.836714 -0.038355810000000004
3.837714 -0.038395717
3.838714 -0.038434213
3.839714 -0.038471291
3.840714 -0.038506949
3.841714 -0.038541184
3.842714 -0.038573996
3.843714 -0.038605378
3.844714 -0.038635329
3.845714 -0.038663845
3.846714 -0.038690923
3.847714 -0.038716561000000004
3.848714 -0.038740755
3.849714 -0.038763502000000005
3.850714 -0.038784803
3.851714 -0.038804655
3.852714 -0.038823055
3.853714 -0.038839999
3.854714 -0.038855485
3.855714 -0.038869513
3.856714 -0.03888208
3.857714 -0.038893183
3.858714 -0.03890282
3.859714 -0.038910989
3.860714 -0.038917689
3.861714 -0.038922919
3.862714 -0.038926676
3.863714 -0.038928961000000005
3.864714 -0.03892977
3.865714 -0.038929103
3.866714 -0.038926958
3.867714 -0.038923335
3.868714 -0.038918232999999997
3.869714 -0.03891165
3.870714 -0.038903585
3.871714 -0.038894036
3.872714 -0.038883003
3.873714 -0.038870484999999996
3.874714 -0.03885648
3.875714 -0.038840991
3.876714 -0.038824014999999996
3.877714 -0.038805552
3.878714 -0.038785601
3.879714 -0.038764163000000004
3.880714 -0.038741238000000004
3.881714 -0.038716826
3.882714 -0.038690926
3.883714 -0.038663539
3.884714 -0.038634666
3.885714 -0.038604304
3.886714 -0.038572456
3.887714 -0.038539120999999996
3.888714 -0.038504301000000005
3.889714 -0.038467994
3.890714 -0.038430202000000004
3.891714 -0.038390927
3.892714 -0.038350167
3.893714 -0.038307923
3.894714 -0.038264197
3.895714 -0.03821899
3.896714 -0.038172302000000005
3.897714 -0.038124135
3.898714 -0.03807449
3.899714 -0.038023366
3.900714 -0.037970765999999996
3.901714 -0.037916692
3.902714 -0.037861144
3.903714 -0.037804124
3.904714 -0.037745630999999995
3.905714 -0.037685668
3.906714 -0.037624239000000004
3.907714 -0.037561342000000005
3.908714 -0.037496979
3.909714 -0.037431155
3.910714 -0.037363867
3.911714 -0.037295121
3.912714 -0.037224914
3.913714 -0.037153251
3.914714 -0.037080134
3.915714 -0.037005564
3.916714 -0.036929545
3.917714 -0.036852076
3.918714 -0.036773161
3.919714 -0.036692803
3.920714 -0.036611001000000004
3.921714 -0.036527761
3.922714 -0.036443083
3.923714 -0.036356971
3.924714 -0.036269426
3.925714 -0.036180453
3.926714 -0.036090054
3.927714 -0.035998228
3.928714 -0.035904982
3.929714 -0.035810315999999995
3.930714 -0.035714235999999996
3.931714 -0.035616741
3.932714 -0.035517837
3.933714 -0.035417525
3.934714 -0.035315809999999996
3.935714 -0.035212692
3.936714 -0.035108178000000004
3.937714 -0.035002266
3.938714 -0.034894963
3.939714 -0.034786272
3.940714 -0.034676195
3.941714 -0.034564739
3.942714 -0.034451904
3.943714 -0.034337695
3.944714 -0.034222114
3.945714 -0.034105167
3.946714 -0.033986854000000004
3.947714 -0.033867182
3.948714 -0.033746156
3.949714 -0.033623778
3.950714 -0.033500050999999996
3.951714 -0.033374983
3.952714 -0.033248577
3.953714 -0.033120834
3.954714 -0.032991762
3.955714 -0.032861365000000003
3.956714 -0.032729647
3.957714 -0.032596612999999997
3.958714 -0.032462266999999996
3.959714 -0.032326614
3.960714 -0.03218966
3.961714 -0.032051407999999997
3.962714 -0.031911864
3.963714 -0.031771034000000004
3.964714 -0.031628922000000004
3.965714 -0.031485534
3.966714 -0.031340873
3.967714 -0.031194946
3.968714 -0.031047757
3.969714 -0.030899313
3.970714 -0.030749617
3.971714 -0.030598679
3.972714 -0.030446500999999997
3.973714 -0.030293089
3.974714 -0.030138448
3.975714 -0.029982586000000002
3.976714 -0.029825506
3.977714 -0.029667217000000003
3.978714 -0.029507722000000004
3.979714 -0.029347028
3.980714 -0.029185141
3.981714 -0.029022069
3.982714 -0.028857816
3.983714 -0.028692387
3.984714 -0.028525791
3.985714 -0.028358030000000003
3.986714 -0.028189114999999997
3.987714 -0.028019048999999997
3.988714 -0.02784784
3.989714 -0.027675493000000002
3.990714 -0.027502016999999997
3.991714 -0.027327413999999998
3.992714 -0.027151694
3.993714 -0.026974862000000002
3.994714 -0.026796927
3.995714 -0.026617892
3.996714 -0.026437765
3.997714 -0.026256553
3.998714 -0.026074261
3.999714 -0.025890899000000002
4.000714 -0.025706470000000002
4.001714 -0.025520983
4.002714 -0.025334442000000002
4.003714 -0.025146856000000002
4.004714 -0.024958230999999997
4.005714 -0.024768573
4.006714 -0.024577890999999998
4.007714 -0.024386190000000002
4.008714 -0.024193476
4.009714 -0.023999758
4.010714 -0.023805042
4.011714 -0.023609334
4.012714 -0.023412643
4.013714 -0.023214976
4.014714 -0.023016339
4.015714 -0.02281674
4.016714 -0.022616185
4.017715 -0.022414682
4.018714 -0.022212237000000003
4.019714 -0.022008858
4.020714 -0.021804552
4.021714 -0.021599326000000002
4.022714 -0.02139319
4.023714 -0.021186148
4.024714 -0.020978207999999998
4.025714 -0.020769378
4.026714 -0.020559665
4.027714 -0.020349075
4.028714 -0.020137617
4.029714 -0.019925299
4.030715 -0.019712126
4.031714 -0.019498108
4.032714 -0.019283252
4.033714 -0.019067564999999998
4.034714 -0.018851054
4.035714 -0.018633728999999998
4.036714 -0.018415596
4.037714 -0.018196662
4.038714 -0.017976937
4.039714 -0.017756426999999998
4.040714 -0.017535141
4.041714 -0.017313086
4.042714 -0.017090271
4.043715 -0.016866704
4.044714 -0.016642392
4.045714 -0.016417344
4.046714 -0.016191568
4.047714 -0.015965074
4.048714 -0.015737867
4.049714 -0.015509958
4.050714 -0.015281353000000001
4.051714 -0.015052063
4.052714 -0.014822095
4.053714 -0.014591456000000001
4.054714 -0.014360155999999999
4.055714 -0.014128204000000002
4.056714 -0.013895608
4.057714 -0.013662376
4.058714 -0.013428516
4.059714 -0.013194037999999998
4.060714 -0.012958951
4.061714 -0.012723262
4.062714 -0.012486981
4.063715 -0.012250115
4.064714 -0.012012674000000001
4.065714 -0.011774665
4.066714 -0.011536098
4.067714 -0.011296982
4.068714 -0.011057324
4.069714 -0.010817134
4.070714 -0.01057642
4.071714 -0.010335191
4.072714 -0.010093455000000001
4.073714 -0.0098512217
4.074714 -0.0096084994
4.075714 -0.0093652961
4.076715 -0.0091216214
4.077714 -0.0088774839
4.078714 -0.008632891699999999
4.079714 -0.0083878542
4.080714 -0.008142380099999999
4.081714 -0.0078964775
4.082714 -0.0076501557
4.083714 -0.0074034229
4.084714 -0.007156288500000001
4.085714 -0.0069087604
4.086714 -0.0066608474
4.087714 -0.0064125583
4.088714 -0.0061639024
4.089714 -0.0059148874999999995
4.090714 -0.005665522599999999
4.091714 -0.0054158165
4.092714 -0.0051657775
4.093714 -0.0049154143
4.094714 -0.0046647354
4.095714 -0.0044137494
4.096714 -0.0041624648
4.097714 -0.0039108902
4.098714 -0.0036590343
4.099714 -0.0034069057
4.100714 -0.0031545124999999997
4.101714 -0.0029018634
4.102714 -0.0026489668000000003
4.103714 -0.0023958311
4.104714 -0.0021424648
4.105714 -0.0018888762000000001
4.106714 -0.0016350739
4.107714 -0.0013810663000000001
4.108714 -0.0011268618
4.109715 -0.00087246881
4.110714 -0.0006178956900000001
4.111714 -0.00036315089
4.112714 -0.00010824283
4.113714 0.00014682006
4.114714 0.00040202935
4.115714 0.00065737659
4.116714 0.0009128532799999999
4.117714 0.0011684509
4.118714 0.0014241611
4.119714 0.0016799751
4.120714 0.0019358846000000001
4.121714 0.0021918808
4.122715 0.0024479554
4.123714 0.0027040998
4.124714 0.0029603056
4.125714 0.0032165641000000003
4.126714 0.0034728666
4.127714 0.0037292048
4.128714 0.0039855702
4.129714 0.0042419542
4.130714 0.004498348399999999
4.131714 0.0047547444
4.132714 0.0050111335
4.133714 0.0052675074
4.134714 0.0055238575
4.135714 0.0057801753
4.136714 0.0060364528
4.137714 0.0062926811
4.138714 0.006548851499999999
4.139714 0.006804956500000001
4.140714 0.0070609873
4.141714 0.0073169357999999995
4.142715 0.0075727934
4.143714 0.0078285513
4.144714 0.0080842015
4.145714 0.0083397361
4.146714 0.0085951462
4.147714 0.0088504239
4.148714 0.0091055605
4.149714 0.0093605471
4.150714 0.0096153766
4.151714 0.009870040200000001
4.152714 0.010124529
4.153714 0.010378836
4.154714 0.010632951
4.155715 0.010886868
4.156714 0.011140576999999999
4.157714 0.011394070000000001
4.158714 0.011647338
4.159714 0.011900375
4.160714 0.012153170999999999
4.161714 0.012405719
4.162714 0.012658008
4.163714 0.012910033
4.164714 0.013161784
4.165714 0.013413254000000001
4.166714 0.013664433000000002
4.167714 0.013915316
4.168715 0.014165890999999998
4.169714 0.014416152
4.170714 0.014666091000000001
4.171714 0.014915699999999999
4.172714 0.015164971
4.173714 0.015413896
4.174714 0.015662468
4.175714 0.015910676999999998
4.176714 0.016158517
4.177714 0.016405979
4.178714 0.016653056
4.179714 0.01689974
4.180714 0.017146024
4.181714 0.0173919
4.182714 0.017637362
4.183714 0.0178824
4.184714 0.018127008
4.185714 0.018371177
4.186714 0.018614902000000003
4.187714 0.018858173000000002
4.188715 0.019100985
4.189714 0.019343330000000002
4.190714 0.019585199
4.191714 0.019826586
4.192714 0.020067482999999997
4.193714 0.020307883
4.194714 0.020547779000000002
4.195714 0.020787164
4.196714 0.02102603
4.197714 0.02126437
4.198714 0.021502178
4.199714 0.021739445
4.200714 0.021976166000000002
4.201715 0.022212332
4.202714 0.022447936999999998
4.203714 0.022682974
4.204714 0.022917436
4.205714 0.023151315999999998
4.206714 0.023384607999999998
4.207714 0.023617304000000002
4.208714 0.023849399
4.209714 0.024080883
4.210714 0.024311752
4.211714 0.024541999999999998
4.212714 0.024771618000000002
4.213714 0.025000601
4.214714 0.025228943999999996
4.215714 0.025456637
4.216714 0.025683676
4.217714 0.025910052
4.218714 0.026135761
4.219714 0.026360794
4.220714 0.026585150000000002
4.221714 0.026808818999999998
4.222714 0.027031792000000002
4.223714 0.027254067000000003
4.224714 0.027475634000000002
4.225714 0.027696490999999997
4.226714 0.02791663
4.227714 0.028136044
4.228714 0.028354727
4.229714 0.028572671
4.230714 0.028789872999999997
4.231714 0.029006323999999997
4.232714 0.029222021
4.233714 0.029436956
4.234715 0.029651122
4.235714 0.029864511
4.236714 0.030077121
4.237714 0.030288944
4.238714 0.030499973
4.239714 0.030710202
4.240714 0.030919626999999998
4.241714 0.031128241
4.242714 0.031336036000000005
4.243714 0.031543008000000004
4.244714 0.031749147
4.245714 0.031954452
4.246714 0.032158914999999996
4.247715 0.032362531
4.248714 0.032565295
4.249714 0.032767199
4.250714 0.03296824
4.251714 0.033168409999999995
4.252714 0.033367705000000004
4.253714 0.033566117
4.254714 0.033763644999999995
4.255714 0.033960278999999996
4.256714 0.034156017
4.257714 0.034350852
4.258714 0.03454478
4.259714 0.034737797
4.260714 0.034929896
4.261714 0.035121074
4.262714 0.035311322
4.263714 0.035500637
4.264714 0.035689014
4.265714 0.035876449000000005
4.266714 0.036062938
4.267715 0.036248472
4.268714 0.036433051
4.269714 0.036616667
4.270714 0.036799317000000005
4.271714 0.036980995
4.272714 0.037161694
4.273714 0.037341414
4.274714 0.037520149
4.275714 0.037697892
4.276714 0.037874642
4.277714 0.038050391999999995
4.278714 0.03822514
4.279714 0.038398878000000004
4.280715 0.038571606
4.281714 0.038743319
4.282714 0.03891401
4.283714 0.039083677
4.284714 0.039252316
4.285714 0.039419922
4.286714 0.039586492
4.287714 0.039752023
4.288714 0.039916509
4.289714 0.040079947
4.290714 0.040242335000000004
4.291714 0.040403666
4.292714 0.040563938
4.293715 0.040723148
4.294714 0.040881292
4.295714 0.041038368
4.296714 0.041194371
4.297714 0.041349296
4.298714 0.041503139
4.299714 0.041655898999999996
4.300714 0.041807571
4.301714 0.041958151
4.302714 0.042107636999999996
4.303714 0.042256025999999995
4.304714 0.042403312
4.305714 0.042549492
4.306714 0.042694563
4.307714 0.042838522
4.308714 0.042981363
4.309714 0.043123084
4.310714 0.043263682
4.311714 0.043403151
4.312714 0.04354149
4.313715 0.043678694
4.314714 0.04381476
4.315714 0.043949682999999996
4.316714 0.044083461
4.317714 0.04421609
4.318714 0.044347567000000004
4.319714 0.044477888
4.320714 0.044607051
4.321714 0.044735053
4.322714 0.04486189
4.323714 0.04498756
4.324714 0.045112058000000003
4.325714 0.045235382
4.326715 0.045357531
4.327714 0.045478501
4.328714 0.04559829
4.329714 0.045716894
4.330714 0.045834309999999996
4.331714 0.045950536
4.332714 0.046065569
4.333714 0.046179406
4.334714 0.046292046
4.335714 0.046403485
4.336714 0.046513721
4.337714 0.046622752999999996
4.338714 0.046730577
4.339714 0.046837193
4.340714 0.046942596
4.341714 0.047046784
4.342714 0.047149754
4.343714 0.047251506
4.344714 0.047352037
4.345714 0.047451342
4.346714 0.047549422
4.347714 0.047646274
4.348714 0.047741894
4.349714 0.047836284
4.350714 0.047929439000000004
4.351714 0.048021358
4.352714 0.04811204
4.353714 0.048201482
4.354714 0.048289681
4.355714 0.048376637
4.356714 0.048462347999999995
4.357714 0.04854681
4.358714 0.048630024
4.359715 0.048711989000000004
4.360714 0.048792703
4.361714 0.048872165
4.362714 0.048950373
4.363714 0.049027323
4.364714 0.049103022
4.365714 0.049177464
4.366714 0.049250648999999994
4.367714 0.04932257
4.368714 0.049393234
4.369714 0.049462635
4.370714 0.04953077299999999
4.371714 0.049597648
4.372715 0.049663259
4.373714 0.04972760799999999
4.374714 0.04979068799999999
4.375714 0.049852497999999995
4.376714 0.049913045999999996
4.377714 0.049972325
4.378714 0.050030333999999996
4.379714 0.050087069
4.380714 0.050142535
4.381714 0.050196727
4.382714 0.050249643
4.383714 0.050301285
4.384714 0.050351652
4.385714 0.05040073899999999
4.386714 0.050448550999999994
4.387714 0.050495082
4.388714 0.050540338
4.389714 0.050584314000000005
4.390714 0.050627009
4.391714 0.050668418
4.392715 0.050708547
4.393714 0.050747395
4.394714 0.050784956000000006
4.395714 0.050821237
4.396714 0.050856231
4.397714 0.050889939
4.398714 0.050922361
4.399714 0.050953502
4.400714 0.050983357
4.401714 0.05101192500000001
4.402714 0.051039206999999996
4.403714 0.051065202999999997
4.404714 0.05108991200000001
4.405715 0.051113334
4.406714 0.051135470999999995
4.407714 0.051156321
4.408714 0.051175884
4.409714 0.051194162
4.410714 0.051211151999999996
4.411714 0.051226856999999994
4.412714 0.051241281
4.413714 0.051254418
4.414714 0.051266269
4.415714 0.051276827999999997
4.416714 0.05128610100000001
4.417714 0.051294087
4.418715 0.051300786
4.419714 0.0513062
4.420714 0.051310327
4.421714 0.05131316700000001
4.422714 0.051314720999999994
4.423714 0.051314989
4.424714 0.051313965
4.425714 0.051311654
4.426714 0.051308057
4.427714 0.051303172999999994
4.428714 0.051297002999999994
4.429714 0.051289547000000005
4.430714 0.051280804
4.431714 0.051270775
4.432714 0.051259459
4.433714 0.051246863
4.434714 0.05123298
4.435714 0.051217817000000006
4.436714 0.051201368
4.437714 0.051183638
4.438715 0.051164627000000004
4.439714 0.051144336
4.440714 0.05112277
4.441714 0.051099923
4.442714 0.051075802
4.443714 0.051050399999999996
4.444714 0.051023724
4.445714 0.050995771999999995
4.446714 0.050966552
4.447714 0.05093605700000001
4.448714 0.050904287
4.449714 0.050871249
4.450714 0.050836941000000004
4.451715 0.050801365
4.452714 0.050764519
4.453714 0.050726405
4.454714 0.050687022
4.455714 0.050646369000000004
4.456714 0.050604454
4.457714 0.050561270000000005
4.458714 0.050516821999999996
4.459714 0.050471112
4.460714 0.050424138
4.461714 0.050375902
4.462714 0.050326408
4.463714 0.050275651
4.464714 0.050223635999999995
4.465714 0.05017036500000001
4.466714 0.050115836
4.467714 0.050060049
4.468714 0.050003012
4.469714 0.049944723
4.470714 0.049885182
4.471714 0.049824389999999996
4.472714 0.049762351999999996
4.473714 0.049699062999999995
4.474714 0.049634533999999994
4.475714 0.049568759
4.476714 0.049501745
4.477714 0.049433490000000004
4.478714 0.049363996
4.479714 0.049293267999999994
4.480714 0.0492213
4.481714 0.049148097999999994
4.482714 0.049073667999999994
4.483714 0.04899801
4.484715 0.048921123
4.485714 0.04884300899999999
4.486714 0.048763666000000004
4.487714 0.048683101
4.488714 0.048601313
4.489714 0.048518303
4.490714 0.048434074
4.491714 0.048348628
4.492714 0.048261965
4.493714 0.048174086
4.494714 0.048084994
4.495714 0.04799469
4.496714 0.047903176
4.497715 0.047810451
4.498714 0.047716519
4.499714 0.047621381
4.500714 0.047525039
4.501714 0.047427492
4.502714 0.047328742
4.503714 0.047228794
4.504714 0.047127646
4.505714 0.047025303
4.506714 0.046921766
4.507714 0.046817036
4.508714 0.046711115
4.509714 0.046604007
4.510714 0.046495712
4.511714 0.046386232
4.512714 0.046275571
4.513714 0.046163728
4.514714 0.046050709
4.515714 0.045936514
4.516714 0.045821143
4.517715 0.045704603
4.518714 0.045586892999999996
4.519714 0.045468015
4.520714 0.045347973
4.521714 0.045226768
4.522714 0.0451044
4.523714 0.044980875
4.524714 0.044856193999999995
4.525714 0.044730358
4.526714 0.044603369
4.527714 0.044475231
4.528714 0.044345943
4.529714 0.044215508
4.530715 0.04408393
4.531714 0.043951211000000004
4.532714 0.043817351
4.533714 0.043682352
4.534714 0.043546216000000006
4.535714 0.043408945000000004
4.536714 0.043270541999999995
4.537714 0.043131009
4.538714 0.042990348000000005
4.539714 0.042848563
4.540714 0.042705654
4.541714 0.042561625
4.542714 0.042416478
4.543715 0.042270214
4.544714 0.042122838
4.545714 0.04197435
4.546714 0.041824754
4.547714 0.041674053999999995
4.548714 0.041522252
4.549714 0.041369349
4.550714 0.041215349
4.551714 0.041060254
4.552714 0.040904069
4.553714 0.040746795
4.554714 0.040588435
4.555714 0.040428992000000004
4.556714 0.040268473
4.557714 0.040106874
4.558714 0.039944201
4.559714 0.039780457
4.560714 0.039615645
4.561714 0.039449767999999996
4.562714 0.039282828
4.563715 0.039114826
4.564714 0.038945768
4.565714 0.038775653
4.566714 0.038604485
4.567714 0.038432266
4.568714 0.038258999
4.569714 0.038084688
4.570714 0.037909334
4.571714 0.037732942
4.572714 0.03755551
4.573714 0.037377045
4.574714 0.037197547
4.575714 0.037017019
4.576715 0.036835464
4.577714 0.036652884
4.578714 0.036469282
4.579714 0.036284659
4.580714 0.036099021
4.581714 0.035912369
4.582714 0.035724707
4.583714 0.035536036
4.584714 0.035346361
4.585714 0.035155684
4.586714 0.034964009
4.587714 0.034771339
4.588714 0.034577676
4.589714 0.034383027
4.590714 0.034187391000000004
4.591714 0.033990774
4.592714 0.033793176
4.593714 0.033594604
4.594714 0.033395059
4.595714 0.033194543
4.596714 0.032993060000000005
4.597714 0.032790613
4.598714 0.03258721
4.599714 0.032382848
4.600714 0.032177533
4.601714 0.031971265
4.602714 0.031764049
4.603714 0.031555886
4.604714 0.031346784
4.605714 0.031136742000000002
4.606714 0.030925762000000002
4.607714 0.030713848999999998
4.608714 0.030501006
4.609715 0.030287236000000002
4.610714 0.03007254
4.611714 0.029856924
4.612714 0.029640389
4.613714 0.029422936
4.614714 0.029204573
4.615714 0.028985301999999998
4.616714 0.028765126
4.617714 0.028544047
4.618714 0.02832207
4.619714 0.028099198000000002
4.620714 0.027875436
4.621714 0.027650787
4.622715 0.027425251999999997
4.623714 0.027198839
4.624714 0.026971550000000004
4.625714 0.026743387999999996
4.626714 0.026514355
4.627714 0.026284458
4.628714 0.026053702
4.629714 0.025822088
4.630714 0.025589622000000003
4.631714 0.025356305000000003
4.632714 0.025122144000000003
4.633714 0.024887142
4.634714 0.024651302
4.635714 0.02441463
4.636714 0.024177127
4.637714 0.023938797
4.638714 0.023699645
4.639714 0.023459674
4.640714 0.023218886
4.641714 0.022977286
4.642715 0.022734879
4.643714 0.022491667
4.644714 0.022247653000000003
4.645714 0.022002841999999998
4.646714 0.021757236
4.647714 0.021510839
4.648714 0.021263654
4.649714 0.021015686999999998
4.650714 0.020766938999999998
4.651714 0.020517416
4.652714 0.02026712
4.653714 0.020016056
4.654714 0.019764228000000002
4.655715 0.019511639
4.656714 0.019258293
4.657714 0.019004194
4.658714 0.018749348000000002
4.659714 0.018493758
4.660714 0.018237429
4.661714 0.017980365
4.662714 0.017722571
4.663714 0.017464049
4.664714 0.017204805
4.665714 0.016944844
4.666714 0.01668417
4.667714 0.016422785
4.668715 0.016160696
4.669714 0.015897908
4.670714 0.015634422000000002
4.671714 0.015370245
4.672714 0.015105380000000002
4.673714 0.014839831999999999
4.674714 0.014573605
4.675714 0.014306702000000001
4.676714 0.014039129
4.677714 0.013770888000000002
4.678714 0.013501984000000002
4.679714 0.013232422
4.680714 0.012962206
4.681714 0.012691339
4.682714 0.012419827000000001
4.683714 0.012147672
4.684714 0.011874879
4.685714 0.011601453
4.686714 0.011327397
4.687714 0.011052717
4.688715 0.010777416
4.689714 0.0105015
4.690714 0.010224973
4.691714 0.0099478399
4.692714 0.0096701056
4.693714 0.009391774799999999
4.694714 0.009112852400000001
4.695714 0.0088333436
4.696714 0.0085532534
4.697714 0.008272587
4.698714 0.0079913494
4.699714 0.0077095458
4.700714 0.007427181800000001
4.701715 0.007144263499999999
4.702714 0.0068607951
4.703714 0.0065767825
4.704714 0.0062922314
4.705714 0.006007147
4.706714 0.0057215348
4.707714 0.0054354005000000006
4.708714 0.0051487492
4.709714 0.0048615863999999995
4.710714 0.0045739176
4.711714 0.0042857482
4.712714 0.0039970837
4.713714 0.0037079295
4.714714 0.0034182907
4.715714 0.0031281728
4.716714 0.0028375811
4.717714 0.0025465208
4.718714 0.0022549973
4.719714 0.0019630161
4.720714 0.0016705824
4.721714 0.0013777018
4.722714 0.0010843798000000002
4.723714 0.00079062174
4.724714 0.00049643327
4.725714 0.00020181999
4.726714 -9.3212424e-05
4.727714 -0.00038865823999999997
4.728714 -0.00068451163
4.729714 -0.00098076671
4.730714 -0.0012774176
4.731714 -0.0015744582999999998
4.732714 -0.0018718827
4.733714 -0.0021696846
4.734715 -0.0024678578000000002
4.735714 -0.0027663964
4.736714 -0.003065294
4.737714 -0.0033645443
4.738714 -0.0036641409999999997
4.739714 -0.0039640778
4.740714 -0.0042643485
4.741714 -0.0045649467
4.742714 -0.0048658661
4.743714 -0.005167100599999999
4.744714 -0.0054686438999999995
4.745714 -0.0057704895999999995
4.746714 -0.0060726314
4.747715 -0.006375063100000001
4.748714 -0.0066777793000000005
4.749714 -0.0069807727
4.750714 -0.0072840376
4.751714 -0.007587567999999999
4.752714 -0.0078913581
4.753714 -0.0081954015
4.754714 -0.0084996915
4.755714 -0.0088042223
4.756714 -0.0091089882
4.757714 -0.0094139825
4.758714 -0.0097191994
4.759714 -0.010024633
4.760714 -0.010330275
4.761714 -0.010636121
4.762714 -0.010942164
4.763714 -0.011248398
4.764714 -0.011554815
4.765714 -0.011861409
4.766714 -0.012168175
4.767715 -0.012475103999999999
4.768714 -0.01278219
4.769714 -0.013089426
4.770714 -0.013396805000000001
4.771714 -0.013704319
4.772714 -0.014011961
4.773714 -0.014319723
4.774714 -0.014627600999999999
4.775714 -0.014935585
4.776714 -0.015243668
4.777714 -0.015551844
4.778714 -0.015860105000000003
4.779714 -0.016168441999999998
4.780715 -0.01647685
4.781714 -0.01678532
4.782714 -0.017093844
4.783714 -0.017402416
4.784714 -0.017711028
4.785714 -0.018019674
4.786714 -0.018328347000000002
4.787714 -0.018637037999999998
4.788714 -0.018945739
4.789714 -0.019254445
4.790714 -0.019563148
4.791714 -0.019871841
4.792714 -0.020180516000000003
4.793715 -0.020489166
4.794714 -0.020797785
4.795714 -0.021106363
4.796714 -0.021414894
4.797714 -0.02172337
4.798714 -0.022031784
4.799714 -0.022340129
4.800714 -0.022648397
4.801714 -0.022956579
4.802714 -0.023264668
4.803714 -0.023572655
4.804714 -0.023880533000000002
4.805714 -0.024188294
4.806714 -0.024495928999999996
4.807714 -0.024803431
4.808714 -0.025110790999999997
4.809714 -0.025417999
4.810714 -0.02572505
4.811714 -0.026031933
4.812714 -0.026338641
4.813715 -0.026645165000000002
4.814714 -0.026951495
4.815714 -0.027257623
4.816714 -0.027563542
4.817714 -0.027869243
4.818714 -0.028174713999999997
4.819714 -0.028479949
4.820714 -0.02878494
4.821714 -0.029089676999999998
4.822714 -0.029394153
4.823714 -0.029698358
4.824714 -0.030002282999999998
4.825714 -0.030305920999999996
4.826715 -0.030609261
4.827714 -0.030912296000000002
4.828714 -0.031215015999999998
4.829714 -0.031517414
4.830714 -0.031819482999999996
4.831714 -0.032121211000000004
4.832714 -0.032422593
4.833714 -0.032723616000000004
4.834714 -0.033024274
4.835714 -0.033324558
4.836714 -0.033624459
4.837714 -0.033923966
4.838714 -0.034223075
4.839714 -0.034521773
4.840714 -0.034820053000000004
4.841714 -0.035117901
4.842714 -0.035415313
4.843714 -0.035712277
4.844714 -0.036008787
4.845714 -0.036304830999999996
4.846714 -0.036600398
4.847714 -0.036895482
4.848714 -0.037190071000000005
4.849714 -0.037484153
4.850714 -0.037777724
4.851714 -0.038070770000000004
4.852714 -0.038363284000000004
4.853714 -0.038655257000000005
4.854714 -0.038946676
4.855714 -0.039237534
4.856714 -0.039527821000000005
4.857714 -0.039817527000000005
4.858714 -0.040106644
4.859715 -0.040395162
4.860714 -0.040683072
4.861714 -0.040970361
4.862714 -0.041257025
4.863714 -0.041543055
4.864714 -0.041828438
4.865714 -0.042113167
4.866714 -0.042397235
4.867714 -0.042680631000000004
4.868714 -0.042963345
4.869714 -0.04324537
4.870714 -0.043526693
4.871714 -0.04380731
4.872715 -0.044087207
4.873714 -0.044366380000000004
4.874714 -0.044644816000000004
4.875714 -0.044922507
4.876714 -0.045199445
4.877714 -0.045475616999999996
4.878714 -0.045751015
4.879714 -0.046025630000000005
4.880714 -0.046299453
4.881714 -0.046572473
4.882714 -0.046844681
4.883714 -0.047116066
4.884714 -0.047386618000000005
4.885714 -0.047656329
4.886714 -0.047925186999999994
4.887714 -0.048193181
4.888714 -0.048460305
4.889714 -0.048726544
4.890714 -0.048991892
4.891714 -0.049256335
4.892715 -0.049519864999999996
4.893714 -0.04978247500000001
4.894714 -0.050044147
4.895714 -0.050304877000000005
4.896714 -0.050564652
4.897714 -0.050823466
4.898714 -0.051081309
4.899714 -0.051338167
4.900714 -0.051594031
4.901714 -0.051848886999999996
4.902714 -0.052102731000000006
4.903714 -0.052355556000000004
4.904714 -0.052607345
4.905715 -0.052858091999999995
4.906714 -0.053107785
4.907714 -0.053356413
4.908714 -0.05360397
4.909714 -0.053850445000000004
4.910714 -0.054095825
4.911714 -0.054340105
4.912714 -0.054583273999999994
4.913714 -0.054825319
4.914714 -0.055066228
4.915714 -0.055305996999999996
4.916714 -0.055544614
4.917714 -0.055782066
4.918715 -0.056018343000000005
4.919714 -0.056253437999999996
4.920714 -0.056487333
4.921714 -0.056720024
4.922714 -0.056951498999999996
4.923714 -0.057181750999999996
4.924714 -0.057410763000000004
4.925714 -0.05763853
4.926714 -0.05786503899999999
4.927714 -0.058090279
4.928714 -0.058314239
4.929714 -0.058536907
4.930714 -0.058758276
4.931714 -0.058978336000000006
4.932714 -0.059197074999999995
4.933714 -0.05941448
4.934714 -0.05963054699999999
4.935714 -0.059845264
4.936714 -0.060058624
4.937714 -0.060270609999999995
4.938715 -0.060481217000000004
4.939714 -0.060690439
4.940714 -0.060898262999999994
4.941714 -0.061104678999999995
4.942714 -0.061309674999999994
4.943714 -0.06151324500000001
4.944714 -0.061715383
4.945714 -0.061916070999999996
4.946714 -0.06211531
4.947714 -0.062313082000000006
4.948714 -0.062509382
4.949714 -0.062704203
4.950714 -0.062897528
4.951715 -0.063089357
4.952714 -0.06327967300000001
4.953714 -0.063468469
4.954714 -0.063655741
4.955714 -0.06384147
4.956714 -0.06402565
4.957714 -0.06420827700000001
4.958714 -0.064389338
4.959714 -0.064568821
4.960714 -0.06474671500000001
4.961714 -0.064923015
4.962714 -0.06509770799999999
4.963714 -0.06527078800000001
4.964714 -0.06544224500000001
4.965714 -0.065612065
4.966714 -0.065780245
4.967714 -0.065946771
4.968714 -0.066111638
4.969714 -0.06627482900000001
4.970714 -0.06643634400000001
4.971714 -0.066596165
4.972714 -0.066754292
4.973714 -0.066910707
4.974714 -0.067065406
4.975714 -0.06721838100000001
4.976714 -0.067369622
4.977714 -0.067519123
4.978714 -0.067666871
4.979714 -0.067812862
4.980714 -0.067957083
4.981714 -0.068099529
4.982714 -0.068240194
4.983714 -0.068379065
4.984715 -0.06851613899999999
4.985714 -0.068651402
4.986714 -0.068784849
4.987714 -0.068916474
4.988714 -0.069046265
4.989714 -0.069174211
4.990714 -0.06930030599999999
4.991714 -0.06942454499999999
4.992714 -0.069546921
4.993714 -0.069667416
4.994714 -0.069786032
4.995714 -0.069902756
4.996714 -0.070017576
4.997715 -0.070130487
4.998714 -0.07024148399999999
4.999714 -0.07035055300000001
5.000714 -0.07045769
5.001714 -0.070562889
5.002714 -0.070666138
5.003714 -0.070767431
5.004714 -0.070866756
5.005714 -0.070964108
5.006714 -0.07105948200000001
5.007714 -0.07115286400000001
5.008714 -0.07124425000000001
5.009714 -0.071333634
5.010714 -0.07142100900000001
5.011714 -0.071506365
5.012714 -0.07158969500000001
5.013714 -0.071670994
5.014714 -0.071750255
5.015714 -0.071827474
5.016714 -0.071902643
5.017715 -0.071975752
5.018714 -0.07204680000000001
5.019714 -0.072115776
5.020714 -0.072182674
5.021714 -0.072247494
5.022714 -0.07231022499999999
5.023714 -0.07237086
5.024714 -0.072429393
5.025714 -0.07248581999999999
5.026714 -0.07254013299999999
5.027714 -0.072592328
5.028714 -0.072642392
5.029714 -0.072690326
5.030715 -0.072736124
5.031714 -0.07277978
5.032714 -0.072821282
5.033714 -0.07286063
5.034714 -0.072897819
5.035714 -0.072932837
5.036714 -0.072965684
5.037714 -0.072996353
5.038714 -0.07302484
5.039714 -0.073051132
5.040714 -0.07307522999999999
5.041714 -0.07309713400000001
5.042714 -0.073116831
5.043715 -0.073134317
5.044714 -0.073149591
5.045714 -0.07316264700000001
5.046714 -0.073173479
5.047714 -0.073182082
5.048714 -0.073188456
5.049714 -0.073192595
5.050714 -0.073194492
5.051714 -0.073194149
5.052714 -0.073191558
5.053714 -0.073186716
5.054714 -0.07317962
5.055714 -0.073170266
5.056714 -0.073158654
5.057714 -0.073144783
5.058714 -0.073128642
5.059714 -0.073110237
5.060714 -0.073089555
5.061714 -0.073066604
5.062714 -0.07304137100000001
5.063715 -0.073013862
5.064714 -0.072984066
5.065714 -0.072951987
5.066714 -0.072917622
5.067714 -0.072880962
5.068714 -0.07284201
5.069714 -0.07280076399999999
5.070714 -0.072757219
5.071714 -0.072711374
5.072714 -0.072663225
5.073714 -0.072612771
5.074714 -0.072560005
5.075714 -0.07250493499999999
5.076715 -0.072447548
5.077714 -0.07238785
5.078714 -0.072325836
5.079714 -0.072261505
5.080714 -0.072194857
5.081714 -0.072125887
5.082714 -0.0720546
5.083714 -0.07198099
5.084714 -0.071905059
5.085714 -0.07182680400000001
5.086714 -0.071746227
5.087714 -0.071663322
5.088714 -0.071578095
5.089714 -0.071490544
5.090714 -0.071400666
5.091714 -0.071308465
5.092714 -0.071213942
5.093714 -0.07111709599999999
5.094714 -0.07101792700000001
5.095714 -0.070916436
5.096714 -0.07081262299999999
5.097714 -0.070706493
5.098714 -0.07059804
5.099714 -0.070487271
5.100714 -0.07037418
5.101714 -0.07025877100000001
5.102714 -0.070141046
5.103714 -0.07002101
5.104714 -0.069898658
5.105714 -0.06977399499999999
5.106714 -0.06964702
5.107714 -0.069517735
5.108714 -0.069386145
5.109715 -0.06925224399999999
5.110714 -0.069116039
5.111714 -0.068977533
5.112714 -0.068836723
5.113714 -0.068693614
5.114714 -0.068548211
5.115714 -0.068400509
5.116714 -0.068250514
5.117714 -0.068098231
5.118714 -0.067943661
5.119714 -0.067786808
5.120714 -0.067627674
5.121714 -0.067466265
5.122715 -0.067302585
5.123714 -0.067136635
5.124714 -0.06696842
5.125714 -0.066797948
5.126714 -0.066625216
5.127714 -0.066450232
5.128714 -0.06627300800000001
5.129714 -0.06609353600000001
5.130714 -0.065911829
5.131714 -0.06572789300000001
5.132714 -0.065541733
5.133714 -0.06535335
5.134714 -0.065162755
5.135714 -0.064969948
5.136714 -0.064774934
5.137714 -0.064577727
5.138714 -0.064378325
5.139714 -0.064176734
5.140714 -0.063972961
5.141714 -0.063767011
5.142715 -0.063558889
5.143714 -0.063348602
5.144714 -0.063136162
5.145714 -0.062921568
5.146714 -0.062704826
5.147714 -0.062485940999999996
5.148714 -0.062264921
5.149714 -0.06204177599999999
5.150714 -0.061816507
5.151714 -0.061589124
5.152714 -0.061359629000000006
5.153714 -0.061128032
5.154714 -0.06089433999999999
5.155715 -0.060658564000000005
5.156714 -0.060420705
5.157714 -0.060180773
5.158714 -0.059938774
5.159714 -0.059694721000000006
5.160714 -0.059448618999999994
5.161714 -0.059200474
5.162714 -0.058950298
5.163714 -0.058698101
5.164714 -0.058443891
5.165714 -0.058187671999999996
5.166714 -0.057929463
5.167714 -0.057669263000000005
5.168715 -0.057407089999999994
5.169714 -0.05714295
5.170714 -0.056876853000000005
5.171714 -0.056608807000000004
5.172714 -0.056338822000000004
5.173714 -0.056066911
5.174714 -0.05579308499999999
5.175714 -0.05551734900000001
5.176714 -0.055239715999999994
5.177714 -0.054960196999999995
5.178714 -0.054678804000000004
5.179714 -0.054395542
5.180714 -0.054110428999999995
5.181714 -0.053823472
5.182714 -0.053534674
5.183714 -0.053244055
5.184714 -0.052951620000000005
5.185714 -0.05265738
5.186714 -0.052361353
5.187714 -0.05206354
5.188715 -0.051763956
5.189714 -0.051462614999999996
5.190714 -0.051159527999999996
5.191714 -0.050854706
5.192714 -0.050548156000000004
5.193714 -0.05023989399999999
5.194714 -0.049929931999999996
5.195714 -0.04961828200000001
5.196714 -0.049304956
5.197714 -0.048989971
5.198714 -0.048673336000000005
5.199714 -0.048355063
5.200714 -0.048035165000000005
5.201715 -0.047713658
5.202714 -0.047390553
5.203714 -0.047065865
5.204714 -0.046739607999999995
5.205714 -0.046411794
5.206714 -0.046082441
5.207714 -0.045751559
5.208714 -0.045419164
5.209714 -0.045085268
5.210714 -0.044749887
5.211714 -0.044413033
5.212714 -0.044074723999999996
5.213714 -0.043734972000000004
5.214714 -0.043393791
5.215714 -0.043051195
5.216714 -0.042707199
5.217714 -0.042361816000000004
5.218714 -0.042015061
5.219714 -0.04166695
5.220714 -0.041317494
5.221714 -0.040966712
5.222714 -0.040614617
5.223714 -0.04026122
5.224714 -0.039906541
5.225714 -0.039550592
5.226714 -0.039193386
5.227714 -0.038834941
5.228714 -0.038475273
5.229714 -0.038114394
5.230714 -0.037752322
5.231714 -0.037389071
5.232714 -0.037024656
5.233714 -0.036659095
5.234715 -0.036292404
5.235714 -0.035924598
5.236714 -0.035555696
5.237714 -0.03518571
5.238714 -0.034814660000000004
5.239714 -0.034442561
5.240714 -0.034069432999999996
5.241714 -0.033695291
5.242714 -0.033320155000000004
5.243714 -0.03294404
5.244714 -0.032566962000000005
5.245714 -0.032188941
5.246714 -0.031809995
5.247715 -0.031430139999999995
5.248714 -0.031049392000000002
5.249714 -0.030667770999999996
5.250714 -0.030285295
5.251714 -0.029901979999999998
5.252714 -0.029517843999999998
5.253714 -0.029132905
5.254714 -0.028747179999999997
5.255714 -0.028360687
5.256714 -0.027973444
5.257714 -0.027585466
5.258714 -0.027196772999999997
5.259714 -0.026807380999999998
5.260714 -0.026417307999999997
5.261714 -0.026026569
5.262714 -0.025635184
5.263714 -0.02524317
5.264714 -0.024850547
5.265714 -0.024457331
5.266714 -0.024063539
5.267715 -0.023669191
5.268714 -0.023274303
5.269714 -0.022878894
5.270714 -0.022482983
5.271714 -0.022086586999999998
5.272714 -0.021689726
5.273714 -0.021292416
5.274714 -0.020894679
5.275714 -0.020496533
5.276714 -0.020097995
5.277714 -0.019699086
5.278714 -0.019299824
5.279714 -0.018900228
5.280715 -0.018500318
5.281714 -0.018100113
5.282714 -0.017699633
5.283714 -0.017298895
5.284714 -0.01689792
5.285714 -0.016496725
5.286714 -0.016095331
5.287714 -0.015693756
5.288714 -0.01529202
5.289714 -0.014890140999999999
5.290714 -0.014488139
5.291714 -0.014086031
5.292714 -0.013683837999999999
5.293715 -0.013281577999999999
5.294714 -0.012879269999999998
5.295714 -0.012476931
5.296714 -0.012074583
5.297714 -0.011672242
5.298714 -0.011269927
5.299714 -0.010867658
5.300714 -0.010465454
5.301714 -0.010063333
5.302714 -0.0096613148
5.303714 -0.0092594179
5.304714 -0.008857662
5.305714 -0.0084560663
5.306714 -0.0080546495
5.307714 -0.0076534321
5.308714 -0.007252432999999999
5.309714 -0.0068516717999999996
5.310714 -0.0064511682
5.311714 -0.0060509421
5.312714 -0.0056510136
5.313715 -0.0052514024
5.314714 -0.0048521284
5.315714 -0.004453212
5.316714 -0.0040546729
5.317714 -0.003656531
5.318714 -0.0032588067999999998
5.319714 -0.0028615201
5.320714 -0.0024646906
5.321714 -0.0020683385
5.322714 -0.0016724834
5.323714 -0.0012771453
5.324714 -0.0008823436500000001
5.325714 -0.00048809793
5.326715 -9.4427617e-05
5.327714 0.00029864805
5.328714 0.0006911098799999999
5.329714 0.0010829389
5.330714 0.0014741161
5.331714 0.0018646228
5.332714 0.0022544402
5.333714 0.0026435497
5.334714 0.0030319328
5.335714 0.0034195713
5.336714 0.0038064463
5.337714 0.0041925399
5.338714 0.0045778335
5.339714 0.004962309
5.340714 0.005345948
5.341714 0.0057287325
5.342714 0.0061106439000000005
5.343714 0.0064916647
5.344714 0.006871776
5.345714 0.0072509589
5.346714 0.0076291959
5.347714 0.008006468899999999
5.348714 0.0083827588
5.349714 0.008758048400000001
5.350714 0.0091323185
5.351714 0.009505551099999999
5.352714 0.009877728
5.353714 0.010248831
5.354714 0.010618841
5.355714 0.010987740999999999
5.356714 0.011355513
5.357714 0.011722138
5.358714 0.0120876
5.359715 0.01245188
5.360714 0.012814961000000001
5.361714 0.013176825
5.362714 0.013537455
5.363714 0.013896833
5.364714 0.014254944
5.365714 0.01461177
5.366714 0.014967294
5.367714 0.015321498999999999
5.368714 0.01567437
5.369714 0.016025889
5.370714 0.016376041
5.371714 0.01672481
5.372715 0.017072179
5.373714 0.017418133
5.374714 0.017762655999999998
5.375714 0.018105732
5.376714 0.018447345
5.377714 0.018787480000000002
5.378714 0.019126122000000002
5.379714 0.019463254000000003
5.380714 0.01979886
5.381714 0.020132927
5.382714 0.020465437
5.383714 0.020796375000000002
5.384714 0.021125724999999998
5.385714 0.021453474
5.386714 0.021779602999999998
5.387714 0.022104099000000002
5.388714 0.022426945
5.389714 0.022748126
5.390714 0.023067628
5.391714 0.023385434
5.392715 0.023701530999999998
5.393714 0.024015903
5.394714 0.024328535
5.395714 0.024639413000000002
5.396714 0.024948522
5.397714 0.025255847
5.398714 0.025561376000000004
5.399714 0.025865092
5.400714 0.026166983
5.401714 0.026467035
5.402714 0.026765235999999998
5.403714 0.027061571000000003
5.404714 0.027356028999999997
5.405715 0.027648594999999998
5.406714 0.027939258
5.407714 0.028228006000000003
5.408714 0.028514827
5.409714 0.02879971
5.410714 0.029082640000000003
5.411714 0.029363608
5.412714 0.029642600999999998
5.413714 0.029919608
5.414714 0.030194619
5.415714 0.030467618000000002
5.416714 0.030738598000000002
5.417714 0.03100755
5.418715 0.031274458
5.419714 0.031539312
5.420714 0.031802102
5.421714 0.032062817
5.422714 0.032321445
5.423714 0.032577978
5.424714 0.032832401000000004
5.425714 0.033084705
5.426714 0.033334881
5.427714 0.033582919
5.428714 0.033828804999999997
5.429714 0.034072532
5.430714 0.034314091000000005
5.431714 0.03455347
5.432714 0.034790658
5.433714 0.035025648
5.434714 0.035258429
5.435714 0.035488993
5.436714 0.03571733
5.437714 0.035943431
5.438715 0.036167289000000005
5.439714 0.036388898
5.440714 0.036608247000000003
5.441714 0.03682533
5.442714 0.037040137
5.443714 0.037252661
5.444714 0.037462899
5.445714 0.03767084
5.446714 0.037876479
5.447714 0.03807981
5.448714 0.038280827
5.449714 0.038479525
5.450714 0.038675894
5.451715 0.038869932
5.452714 0.039061633000000005
5.453714 0.039250992
5.454714 0.039438001
5.455714 0.039622656
5.456714 0.039804951
5.457714 0.039984882
5.458714 0.040162445
5.459714 0.040337633
5.460714 0.040510442
5.461714 0.040680869
5.462714 0.040848908
5.463714 0.041014556
5.464714 0.041177805
5.465714 0.041338653
5.466714 0.041497097
5.467714 0.041653130999999996
5.468714 0.041806756
5.469714 0.041957965
5.470714 0.042106754999999996
5.471714 0.042253123999999996
5.472714 0.042397068999999996
5.473714 0.042538589
5.474714 0.042677679
5.475714 0.042814339
5.476714 0.042948569
5.477714 0.043080366
5.478714 0.043209729
5.479714 0.043336657
5.480714 0.043461151999999996
5.481714 0.043583210000000004
5.482714 0.043702832999999996
5.483714 0.043820019
5.484715 0.04393477
5.485714 0.044047087
5.486714 0.044156972
5.487714 0.044264420000000006
5.488714 0.044369439000000004
5.489714 0.044472024
5.490714 0.044572178999999996
5.491714 0.044669905999999995
5.492714 0.044765207
5.493714 0.04485808
5.494714 0.044948529
5.495714 0.045036554
5.496714 0.045122157
5.497715 0.045205340999999996
5.498714 0.045286107
5.499714 0.045364455
5.500714 0.045440390000000004
5.501714 0.045513912
5.502714 0.045585024
5.503714 0.045653729
5.504714 0.045720031
5.505714 0.045783931
5.506714 0.045845433
5.507714 0.04590454
5.508714 0.045961255
5.509714 0.046015583
5.510714 0.046067525
5.511714 0.046117089
5.512714 0.046164277999999996
5.513714 0.046209095
5.514714 0.046251545
5.515714 0.046291636
5.516714 0.046329372
5.517715 0.046364756
5.518714 0.046397798000000004
5.519714 0.046428502999999996
5.520714 0.046456876
5.521714 0.046482924
5.522714 0.046506655
5.523714 0.046528074999999995
5.524714 0.046547191
5.525714 0.04656401
5.526714 0.046578542
5.527714 0.046590791
5.528714 0.046600765
5.529714 0.046608472
5.530715 0.046613919999999996
5.531714 0.046617119
5.532714 0.046618073
5.533714 0.046616793
5.534714 0.046613283
5.535714 0.046607555
5.536714 0.046599615999999996
5.537714 0.046589473
5.538714 0.046577136
5.539714 0.046562612999999996
5.540714 0.04654591
5.541714 0.046527039
5.542714 0.046506009
5.543715 0.046482830999999995
5.544714 0.04645751
5.545714 0.04643006
5.546714 0.04640049
5.547714 0.046368808
5.548714 0.046335027
5.549714 0.046299156
5.550714 0.046261208
5.551714 0.046221193
5.552714 0.046179123
5.553714 0.046135011000000004
5.554714 0.046088867
5.555714 0.046040703
5.556714 0.045990531
5.557714 0.045938365
5.558714 0.045884217000000005
5.559714 0.045828101999999996
5.560714 0.045770031
5.561714 0.045710019
5.562714 0.045648078
5.563715 0.045584218
5.564714 0.045518458
5.565714 0.045450809
5.566714 0.045381283
5.567714 0.045309894
5.568714 0.045236657
5.569714 0.045161586999999996
5.570714 0.045084694
5.571714 0.045005995
5.572714 0.044925502
5.573714 0.044843229
5.574714 0.044759191
5.575714 0.044673402
5.576715 0.044585875000000004
5.577714 0.044496628
5.578714 0.044405673
5.579714 0.044313024
5.580714 0.044218695
5.581714 0.044122705
5.582714 0.044025066999999994
5.583714 0.043925797
5.584714 0.043824909
5.585714 0.04372242
5.586714 0.043618344
5.587714 0.0435127
5.588714 0.043405505
5.589714 0.043296773
5.590714 0.043186522000000005
5.591714 0.043074769
5.592714 0.042961532000000004
5.593714 0.042846825000000005
5.594714 0.042730669000000006
5.595714 0.042613081
5.596714 0.042494075
5.597714 0.042373672
5.598714 0.04225189
5.599714 0.042128746
5.600714 0.042004257999999996
5.601714 0.041878442
5.602714 0.041751316000000004
5.603714 0.041622898
5.604714 0.041493206
5.605714 0.041362259
5.606714 0.041230072
5.607714 0.041096666
5.608714 0.040962055
5.609715 0.040826259999999996
5.610714 0.040689294
5.611714 0.040551179
5.612714 0.040411932
5.613714 0.04027157
5.614714 0.040130108000000005
5.615714 0.039987566
5.616714 0.039843962000000004
5.617714 0.039699316
5.618714 0.039553642
5.619714 0.039406962
5.620714 0.039259292
5.621714 0.039110650000000004
5.622715 0.038961052999999995
5.623714 0.038810523
5.624714 0.038659078
5.625714 0.038506737
5.626714 0.038353517
5.627714 0.038199441
5.628714 0.038044523999999996
5.629714 0.03788879
5.630714 0.037732255
5.631714 0.03757494
5.632714 0.037416865
5.633714 0.037258051
5.634714 0.037098516
5.635714 0.036938279000000004
5.636714 0.036777361
5.637714 0.036615782
5.638714 0.036453563
5.639714 0.036290722
5.640714 0.036127277
5.641714 0.035963251
5.642715 0.035798663
5.643714 0.035633531
5.644714 0.035467875
5.645714 0.035301715
5.646714 0.035135073
5.647714 0.034967964
5.648714 0.034800411
5.649714 0.034632432
5.650714 0.034464046
5.651714 0.034295273
5.652714 0.034126133
5.653714 0.033956647
5.654714 0.033786831999999996
5.655715 0.033616708
5.656714 0.033446297
5.657714 0.033275617
5.658714 0.03310469
5.659714 0.032933534
5.660714 0.03276217
5.661714 0.032590617999999995
5.662714 0.032418899
5.663714 0.032247032999999994
5.664714 0.032075041
5.665714 0.031902941000000004
5.666714 0.031730757
5.667714 0.031558509
5.668715 0.031386217
5.669714 0.031213901999999998
5.670714 0.031041583999999997
5.671714 0.030869283
5.672714 0.030697021
5.673714 0.030524818999999998
5.674714 0.030352696
5.675714 0.030180674999999997
5.676714 0.030008773
5.677714 0.029837011
5.678714 0.029665409
5.679714 0.029493988
5.680714 0.029322767
5.681714 0.029151764000000004
5.682714 0.028981001
5.683714 0.028810495999999998
5.684714 0.028640268
5.685714 0.028470336
5.686714 0.028300719
5.687714 0.028131434
5.688715 0.027962503000000003
5.689714 0.027793943
5.690714 0.027625772000000003
5.691714 0.027458009
5.692714 0.027290673
5.693714 0.027123783000000002
5.694714 0.026957358999999997
5.695714 0.026791418
5.696714 0.026625977
5.697714 0.026461056999999996
5.698714 0.026296676
5.699714 0.026132853
5.700714 0.025969607000000002
5.701715 0.025806957
5.702714 0.025644922
5.703714 0.025483521
5.704714 0.025322771
5.705714 0.025162691999999997
5.706714 0.025003302
5.707714 0.024844619
5.708714 0.024686663999999997
5.709714 0.024529453
5.710714 0.024373006
5.711714 0.024217338
5.712714 0.024062471
5.713714 0.02390842
5.714714 0.023755204000000002
5.715714 0.023602841000000003
5.716714 0.023451349
5.717714 0.023300743
5.718714 0.023151042
5.719714 0.023002262
5.720714 0.022854419
5.721714 0.02270753
5.722714 0.022561611999999998
5.723714 0.022416681
5.724714 0.022272751
5.725714 0.02212984
5.726714 0.021987963
5.727714 0.021847135
5.728714 0.021707373000000002
5.729714 0.021568689999999998
5.730714 0.021431103
5.731714 0.021294627
5.732714 0.021159276
5.733714 0.021025066999999998
5.734715 0.020892014
5.735714 0.020760133
5.736714 0.020629438
5.737714 0.020499944000000003
5.738714 0.020371663999999998
5.739714 0.020244616
5.740714 0.020118812
5.741714 0.019994267
5.742714 0.019870998
5.743714 0.019749018
5.744714 0.019628341
5.745714 0.019508981
5.746714 0.019390954
5.747715 0.019274271
5.748714 0.019158947
5.749714 0.019044995000000002
5.750714 0.018932429
5.751714 0.018821261
5.752714 0.018711503
5.753714 0.01860317
5.754714 0.018496271999999998
5.755714 0.018390823
5.756714 0.018286833
5.757714 0.018184315
5.758714 0.018083279
5.759714 0.017983739000000002
5.760714 0.017885704
5.761714 0.017789185
5.762714 0.017694193
5.763714 0.017600738
5.764714 0.017508831000000002
5.765714 0.017418482
5.766714 0.017329703000000002
5.767715 0.017242502
5.768714 0.017156888
5.769714 0.017072874000000002
5.770714 0.016990468
5.771714 0.016909681
5.772714 0.016830521
5.773714 0.016753
5.774714 0.016677126
5.775714 0.016602909000000002
5.776714 0.016530357
5.777714 0.016459480999999998
5.778714 0.016390289
5.779714 0.016322792000000003
5.780715 0.016256997
5.781714 0.016192913
5.782714 0.016130549
5.783714 0.016069914
5.784714 0.016011015
5.785714 0.015953861
5.786714 0.015898459
5.787714 0.015844817
5.788714 0.015792940000000002
5.789714 0.015742838000000002
5.790714 0.015694516999999998
5.791714 0.015647983
5.792714 0.015603243000000001
5.793715 0.015560302000000002
5.794714 0.015519166
5.795714 0.015479841000000001
5.796714 0.015442332
5.797714 0.015406643999999999
5.798714 0.015372779999999999
5.799714 0.015340747000000002
5.800714 0.015310546999999999
5.801714 0.015282186000000001
5.802714 0.015255666
5.803714 0.015230993
5.804714 0.01520817
5.805714 0.015187201
5.806714 0.015168088
5.807714 0.015150836
5.808714 0.015135446
5.809714 0.015121921
5.810714 0.015110266
5.811714 0.015100483000000001
5.812714 0.015092574
5.813715 0.015086542
5.814714 0.015082391
5.815714 0.015080121
5.816714 0.015079735
5.817714 0.015081234999999998
5.818714 0.015084624
5.819714 0.015089901999999999
5.820714 0.015097072
5.821714 0.015106135000000001
5.822714 0.015117091
5.823714 0.015129942
5.824714 0.015144689000000001
5.825714 0.015161332000000001
5.826715 0.015179871000000001
5.827714 0.015200306
5.828714 0.015222636
5.829714 0.015246861
5.830714 0.01527298
5.831714 0.015300991
5.832714 0.015330894
5.833714 0.015362686999999998
5.834714 0.015396367
5.835714 0.015431934000000001
5.836714 0.015469383000000001
5.837714 0.015508714
5.838714 0.015549922
5.839714 0.015593006000000001
5.840714 0.015637961
5.841714 0.015684786
5.842714 0.015733477
5.843714 0.015784029999999998
5.844714 0.015836442
5.845714 0.015890709
5.846714 0.015946827
5.847714 0.016004792
5.848714 0.0160646
5.849714 0.016126248
5.850714 0.01618973
5.851714 0.016255044
5.852714 0.016322183
5.853714 0.016391145
5.854714 0.016461924
5.855714 0.016534515
5.856714 0.016608911
5.857714 0.016685110000000003
5.858714 0.016763103
5.859715 0.016842887
5.860714 0.016924455
5.861714 0.017007801
5.862714 0.017092918
5.863714 0.017179799000000003
5.864714 0.017268437999999997
5.865714 0.017358825
5.866714 0.017450957
5.867714 0.017544821000000002
5.868714 0.017640412
5.869714 0.017737720999999998
5.870714 0.017836737999999998
5.871714 0.017937456
5.872715 0.018039865
5.873714 0.018143955
5.874714 0.018249717
5.875714 0.018357142
5.876714 0.018466219
5.877714 0.018576939
5.878714 0.018689291
5.879714 0.018803266
5.880714 0.018918852
5.881714 0.019036039999999997
5.882714 0.019154818
5.883714 0.019275177
5.884714 0.019397106
5.885714 0.019520594000000002
5.886714 0.01964563
5.887714 0.019772204
5.888714 0.019900304
5.889714 0.02002992
5.890714 0.020161039999999998
5.891714 0.020293653
5.892715 0.020427747
5.893714 0.020563311
5.894714 0.020700335
5.895714 0.020838805
5.896714 0.02097871
5.897714 0.021120039
5.898714 0.021262777
5.899714 0.021406912
5.900714 0.021552433
5.901714 0.021699326
5.902714 0.021847578
5.903714 0.021997176
5.904714 0.022148105
5.905715 0.022300353
5.906714 0.022453906
5.907714 0.022608749
5.908714 0.022764868
5.909714 0.022922247
5.910714 0.023080873000000002
5.911714 0.02324073
5.912714 0.023401804000000002
5.913714 0.023564079
5.914714 0.023727540999999998
5.915714 0.023892173
5.916714 0.02405796
5.917714 0.024224886
5.918715 0.024392937
5.919714 0.024562096000000002
5.920714 0.024732348
5.921714 0.024903676
5.922714 0.025076067000000004
5.923714 0.025249502999999996
5.924714 0.025423965000000003
5.925714 0.025599441
5.926714 0.025775914999999996
5.927714 0.025953370000000003
5.928714 0.026131791
5.929714 0.026311161
5.930714 0.026491462
5.931714 0.02667268
5.932714 0.026854796999999996
5.933714 0.027037796
5.934714 0.02722166
5.935714 0.027406373
5.936714 0.027591916
5.937714 0.027778273
5.938715 0.027965425
5.939714 0.028153358
5.940714 0.028342048999999998
5.941714 0.028531483
5.942714 0.028721642000000002
5.943714 0.028912505
5.944714 0.029104054999999997
5.945714 0.029296273999999997
5.946714 0.029489142
5.947714 0.029682639
5.948714 0.029876747
5.949714 0.030071446
5.950714 0.030266717999999998
5.951715 0.030462540000000003
5.952714 0.030658897999999997
5.953714 0.030855768
5.954714 0.031053131999999997
5.955714 0.031250971
5.956714 0.031449264
5.957714 0.031647994
5.958714 0.031847139999999996
5.959714 0.032046685
5.960714 0.032246605
5.961714 0.032446886
5.962714 0.032647504
5.963714 0.032848443
5.964714 0.033049681000000004
5.965714 0.033251202
5.966714 0.033452985
5.967714 0.033655012
5.968714 0.03385726
5.969714 0.034059715
5.970714 0.034262353
5.971714 0.034465157999999996
5.972714 0.034668104
5.973714 0.034871179
5.974714 0.035074359
5.975714 0.035277623
5.976714 0.035480951000000004
5.977714 0.035684326
5.978714 0.035887723999999996
5.979714 0.036091128
5.980714 0.036294514
5.981714 0.036497862
5.982714 0.036701153
5.983714 0.036904361
5.984715 0.037107470999999996
5.985714 0.037310459
5.986714 0.037513304
5.987714 0.037715983
5.988714 0.037918476
5.989714 0.038120762
5.990714 0.038322821
5.991714 0.03852463
5.992714 0.038726171
5.993714 0.038927421
5.994714 0.039128356999999996
5.995714 0.039328961
5.996714 0.039529213
5.997715 0.039729088999999995
5.998714 0.039928569
5.999714 0.040127637
6.000714 0.040326267
6.001714 0.040524441
6.002714 0.040722138
6.003714 0.04091934
6.004714 0.041116023
6.005714 0.041312168
6.006714 0.041507758
6.007714 0.041702768
6.008714 0.041897182
6.009714 0.042090975
6.010714 0.042284132
6.011714 0.042476626999999996
6.012714 0.042668442
6.013714 0.042859558
6.014714 0.043049952
6.015714 0.043239605
6.016714 0.043428496999999996
6.017715 0.043616606999999995
6.018714 0.043803913
6.019714 0.043990396
6.020714 0.044176032
6.021714 0.044360803
6.022714 0.044544687
6.023714 0.044727666
6.024714 0.044909715999999995
6.025714 0.045090821
6.026714 0.045270956
6.027714 0.045450102
6.028714 0.04562824
6.029714 0.045805348999999995
6.030715 0.045981409
6.031714 0.046156399
6.032714 0.0463303
6.033714 0.046503096
6.034714 0.046674762
6.035714 0.046845281
6.036714 0.047014636
6.037714 0.047182804
6.038714 0.04734977
6.039714 0.04751551
6.040714 0.047680011
6.041714 0.047843248000000005
6.042714 0.048005208
6.043715 0.048165867
6.044714 0.048325211
6.045714 0.048483218
6.046714 0.04863987
6.047714 0.048795147
6.048714 0.048949034
6.049714 0.049101509
6.050714 0.049252552000000005
6.051714 0.049402146
6.052714 0.049550273
6.053714 0.049696915
6.054714 0.04984205
6.055714 0.04998566
6.056714 0.050127727
6.057714 0.050268234999999994
6.058714 0.05040715899999999
6.059714 0.050544488000000005
6.060714 0.0506802
6.061714 0.050814269
6.062714 0.050946686
6.063715 0.051077426
6.064714 0.05120647800000001
6.065714 0.051333819
6.066714 0.051459431
6.067714 0.05158329699999999
6.068714 0.0517054
6.069714 0.051825721
6.070714 0.051944242999999994
6.071714 0.052060955
6.072714 0.052175834000000004
6.073714 0.05228886099999999
6.074714 0.052400026
6.075714 0.052509311
6.076715 0.052616698999999996
6.077714 0.052722176999999995
6.078714 0.052825722
6.079714 0.052927324000000005
6.080714 0.05302697
6.081714 0.053124642
6.082714 0.053220324
6.083714 0.053314003
6.084714 0.053405663
6.085714 0.05349529100000001
6.086714 0.053582870000000005
6.087714 0.053668383
6.088714 0.053751818
6.089714 0.053833163
6.090714 0.053912401000000006
6.091714 0.053989515
6.092714 0.054064498
6.093714 0.05413732699999999
6.094714 0.054207991000000004
6.095714 0.054276477999999996
6.096714 0.054342777
6.097714 0.054406864
6.098714 0.054468733
6.099714 0.054528366
6.100714 0.054585753
6.101714 0.054640882
6.102714 0.054693734
6.103714 0.054744299
6.104714 0.054792565
6.105714 0.054838514
6.106714 0.054882141
6.107714 0.054923427999999996
6.108714 0.054962363
6.109715 0.054998935
6.110714 0.055033136999999996
6.111714 0.055064954
6.112714 0.055094371999999996
6.113714 0.055121385999999994
6.114714 0.055145979
6.115714 0.055168144
6.116714 0.055187871
6.117714 0.055205146999999996
6.118714 0.055219961000000005
6.119714 0.055232301000000004
6.120714 0.055242161000000005
6.121714 0.05524953
6.122715 0.055254396000000004
6.123714 0.055256754000000005
6.124714 0.055256591
6.125714 0.055253896
6.126714 0.055248663
6.127714 0.05524087999999999
6.128714 0.055230537
6.129714 0.055217627000000005
6.130714 0.055202137
6.131714 0.055184064
6.132714 0.055163394
6.133714 0.055140117
6.134714 0.055114225999999995
6.135714 0.055085716
6.136714 0.055054574999999994
6.137714 0.055020791
6.138714 0.05498436499999999
6.139714 0.054945285
6.140714 0.054903538
6.141714 0.054859126
6.142715 0.054812036
6.143714 0.054762262
6.144714 0.054709799999999996
6.145714 0.054654642
6.146714 0.054596778
6.147714 0.054536207
6.148714 0.054472924
6.149714 0.054406921999999996
6.150714 0.054338196
6.151714 0.054266739999999994
6.152714 0.05419254899999999
6.153714 0.054115621999999995
6.154714 0.054035947
6.155715 0.053953525
6.156714 0.05386835499999999
6.157714 0.053780427000000006
6.158714 0.053689739
6.159714 0.053596293
6.160714 0.053500081
6.161714 0.053401098999999994
6.162714 0.053299346
6.163714 0.053194817000000005
6.164714 0.053087506
6.165714 0.052977411999999995
6.166714 0.052864535000000004
6.167714 0.052748870999999996
6.168715 0.052630418000000005
6.169714 0.05250917200000001
6.170714 0.052385125
6.171714 0.052258285
6.172714 0.052128644999999994
6.173714 0.05199619900000001
6.174714 0.051860953999999994
6.175714 0.051722903
6.176714 0.05158204599999999
6.177714 0.051438378
6.178714 0.051291904
6.179714 0.05114261900000001
6.180714 0.050990522
6.181714 0.050835614
6.182714 0.05067789500000001
6.183714 0.050517363999999995
6.184714 0.050354021000000006
6.185714 0.050187868
6.186714 0.050018902
6.187714 0.049847132
6.188715 0.049672549
6.189714 0.049495162
6.190714 0.049314968
6.191714 0.049131969
6.192714 0.04894617
6.193714 0.048757571
6.194714 0.048566176
6.195714 0.048371984
6.196714 0.048174997
6.197714 0.04797522
6.198714 0.047772654
6.199714 0.047567303
6.200714 0.04735917
6.201715 0.047148255
6.202714 0.046934563
6.203714 0.046718097
6.204714 0.046498861
6.205714 0.046276857000000005
6.206714 0.046052091
6.207714 0.045824563
6.208714 0.045594279
6.209714 0.045361245
6.210714 0.04512546
6.211714 0.044886934
6.212714 0.044645666
6.213714 0.044401665
6.214714 0.044154935
6.215714 0.04390548
6.216714 0.043653307
6.217714 0.043398421
6.218714 0.043140826
6.219714 0.04288053
6.220714 0.042617539
6.221714 0.042351862000000004
6.222714 0.042083501
6.223714 0.041812466
6.224714 0.041538765
6.225714 0.041262404
6.226714 0.040983391
6.227714 0.040701736
6.228714 0.040417444000000004
6.229714 0.040130524
6.230714 0.039840984
6.231714 0.039548834
6.232714 0.039254082
6.233714 0.038956737
6.234715 0.038656805
6.235714 0.038354296999999996
6.236714 0.038049225
6.237714 0.037741594
6.238714 0.037431413999999996
6.239714 0.037118696
6.240714 0.03680345
6.241714 0.036485682000000005
6.242714 0.036165406000000004
6.243714 0.035842627
6.244714 0.035517357
6.245714 0.035189607000000005
6.246714 0.034859387
6.247715 0.034526704
6.248714 0.03419157
6.249714 0.033853995
6.250714 0.033513989
6.251714 0.033171562
6.252714 0.032826728
6.253714 0.032479494
6.254714 0.032129872000000004
6.255714 0.031777876000000004
6.256714 0.031423513
6.257714 0.031066799
6.258714 0.030707743000000003
6.259714 0.030346357
6.260714 0.029982656
6.261714 0.029616649
6.262714 0.029248348
6.263714 0.028877769
6.264714 0.028504926
6.265714 0.02812983
6.266714 0.027752493
6.267715 0.02737293
6.268714 0.026991154000000003
6.269714 0.026607178999999998
6.270714 0.026221017
6.271714 0.025832684999999998
6.272714 0.025442196000000004
6.273714 0.025049562
6.274714 0.024654800999999997
6.275714 0.024257923
6.276714 0.023858946
6.277714 0.023457884
6.278714 0.023054751
6.279714 0.022649561000000002
6.280715 0.022242329999999998
6.281714 0.021833072
6.282714 0.021421803
6.283714 0.021008537
6.284714 0.02059329
6.285714 0.020176075999999998
6.286714 0.019756913
6.287714 0.019335814
6.288714 0.018912795
6.289714 0.018487874
6.290714 0.018061064
6.291714 0.017632383999999997
6.292714 0.017201848
6.293715 0.016769473
6.294714 0.016335276
6.295714 0.015899273000000002
6.296714 0.01546148
6.297714 0.015021914
6.298714 0.014580594
6.299714 0.014137536000000001
6.300714 0.013692757000000002
6.301714 0.013246275
6.302714 0.012798107000000001
6.303714 0.012348268999999999
6.304714 0.011896782
6.305714 0.01144366
6.306714 0.010988923999999999
6.307714 0.01053259
6.308714 0.010074676
6.309714 0.0096152005
6.310714 0.0091541813
6.311714 0.008691636300000001
6.312714 0.008227583699999999
6.313715 0.0077620411
6.314714 0.0072950264
6.315714 0.0068265580999999995
6.316714 0.0063566542
6.317714 0.0058853329
6.318714 0.0054126122
6.319714 0.00493851
6.320714 0.0044630451
6.321714 0.0039862356
6.322714 0.0035081001
6.323714 0.0030286566
6.324714 0.0025479239
6.325714 0.0020659205
6.326715 0.0015826652
6.327714 0.0010981769
6.328714 0.00061247461
6.329714 0.00012557731
6.330714 -0.00036249576
6.331714 -0.00085172524
6.332714 -0.0013420918
6.333714 -0.0018335754999999998
6.334714 -0.0023261570999999997
6.335714 -0.0028198167
6.336714 -0.0033145341
6.337714 -0.0038102899
6.338714 -0.0043070635000000005
6.339714 -0.0048048347
6.340714 -0.0053035834
6.341714 -0.0058032896
6.342714 -0.0063039326
6.343714 -0.006805492000000001
6.344714 -0.0073079471
6.345714 -0.007811277499999999
6.346714 -0.0083154628
6.347714 -0.0088204826
6.348714 -0.0093263159
6.349714 -0.0098329423
6.350714 -0.010340341
6.351714 -0.010848492
6.352714 -0.011357374
6.353714 -0.011866966
6.354714 -0.012377248
6.355714 -0.012888199
6.356714 -0.013399799
6.357714 -0.013912026999999999
6.358714 -0.014424861
6.359715 -0.014938281999999999
6.360714 -0.015452266999999999
6.361714 -0.015966796
6.362714 -0.01648185
6.363714 -0.016997405
6.364714 -0.017513441
6.365714 -0.018029936
6.366714 -0.01854687
6.367714 -0.019064221
6.368714 -0.019581968
6.369714 -0.020100089
6.370714 -0.020618562
6.371714 -0.021137365999999998
6.372715 -0.021656477
6.373714 -0.022175876
6.374714 -0.02269554
6.375714 -0.023215445
6.376714 -0.023735571
6.377714 -0.024255896
6.378714 -0.024776399
6.379714 -0.025297055000000002
6.380714 -0.025817845000000002
6.381714 -0.026338745
6.382714 -0.026859733
6.383714 -0.027380788
6.384714 -0.027901886
6.385714 -0.028423007
6.386714 -0.028944129000000002
6.387714 -0.029465230000000002
6.388714 -0.029986287999999996
6.389714 -0.030507281
6.390714 -0.031028187000000002
6.391714 -0.031548986
6.392715 -0.032069656
6.393714 -0.032590175
6.394714 -0.033110523
6.395714 -0.033630678
6.396714 -0.034150618
6.397714 -0.034670319000000005
6.398714 -0.035189764
6.399714 -0.03570893
6.400714 -0.036227793
6.401714 -0.036746336000000004
6.402714 -0.037264533
6.403714 -0.037782366000000005
6.404714 -0.038299809
6.405715 -0.038816844
6.406714 -0.039333449
6.407714 -0.039849599
6.408714 -0.040365275
6.409714 -0.040880457
6.410714 -0.041395117
6.411714 -0.041909239
6.412714 -0.042422797
6.413714 -0.042935772
6.414714 -0.043448139
6.415714 -0.043959878
6.416714 -0.044470967
6.417714 -0.044981384
6.418715 -0.045491105999999996
6.419714 -0.046000111999999996
6.420714 -0.046508378
6.421714 -0.047015885
6.422714 -0.047522612
6.423714 -0.048028535000000004
6.424714 -0.048533635
6.425714 -0.049037888
6.426714 -0.049541273999999996
6.427714 -0.050043775
6.428714 -0.050545367
6.429714 -0.05104602900000001
6.430714 -0.051545735999999995
6.431714 -0.052044471
6.432714 -0.052542216
6.433714 -0.053038949
6.434714 -0.053534645
6.435714 -0.054029288
6.436714 -0.054522854
6.437714 -0.055015325999999996
6.438715 -0.055506679999999996
6.439714 -0.055996899
6.440714 -0.05648596
6.441714 -0.056973839000000005
6.442714 -0.057460518999999995
6.443714 -0.057945983
6.444714 -0.058430199999999995
6.445714 -0.058913161
6.446714 -0.059394841
6.447714 -0.059875217
6.448714 -0.060354266
6.449714 -0.060831977
6.450714 -0.06130831900000001
6.451715 -0.061783276
6.452714 -0.06225683
6.453714 -0.062728958
6.454714 -0.063199637
6.455714 -0.063668849
6.456714 -0.064136577
6.457714 -0.064602797
6.458714 -0.06506749199999999
6.459714 -0.065530639
6.460714 -0.06599222
6.461714 -0.066452211
6.462714 -0.066910597
6.463714 -0.067367358
6.464714 -0.06782247799999999
6.465714 -0.068275933
6.466714 -0.068727706
6.467714 -0.06917777400000001
6.468714 -0.069626124
6.469714 -0.070072734
6.470714 -0.070517586
6.471714 -0.070960663
6.472714 -0.071401941
6.473714 -0.071841408
6.474714 -0.072279043
6.475714 -0.072714826
6.476714 -0.07314873499999999
6.477714 -0.073580758
6.478714 -0.074010872
6.479714 -0.074439059
6.480714 -0.074865302
6.481714 -0.07528958399999999
6.482714 -0.07571188000000001
6.483714 -0.07613218
6.484715 -0.076550461
6.485714 -0.076966704
6.486714 -0.077380886
6.487714 -0.077792996
6.488714 -0.07820301099999999
6.489714 -0.078610913
6.490714 -0.079016684
6.491714 -0.079420308
6.492714 -0.079821766
6.493714 -0.08022104199999999
6.494714 -0.080618117
6.495714 -0.081012968
6.496714 -0.081405585
6.497715 -0.081795949
6.498714 -0.082184037
6.499714 -0.082569837
6.500714 -0.082953332
6.501714 -0.083334505
6.502714 -0.083713338
6.503714 -0.084089814
6.504714 -0.08446392
6.505714 -0.08483563400000001
6.506714 -0.085204944
6.507714 -0.085571833
6.508714 -0.085936283
6.509714 -0.08629828199999999
6.510714 -0.086657814
6.511714 -0.087014865
6.512714 -0.087369414
6.513714 -0.087721448
6.514714 -0.08807095599999999
6.515714 -0.08841792
6.516714 -0.088762323
6.517715 -0.089104153
6.518714 -0.089443394
6.519714 -0.089780026
6.520714 -0.09011403899999999
6.521714 -0.090445415
6.522714 -0.090774143
6.523714 -0.09110020499999999
6.524714 -0.091423589
6.525714 -0.091744278
6.526714 -0.092062261
6.527714 -0.092377519
6.528714 -0.092690042
6.529714 -0.092999818
6.530715 -0.093306828
6.531714 -0.093611056
6.532714 -0.09391249
6.533714 -0.09421111900000001
6.534714 -0.09450693
6.535714 -0.094799907
6.536714 -0.095090037
6.537714 -0.095377309
6.538714 -0.095661706
6.539714 -0.095943222
6.540714 -0.096221839
6.541714 -0.096497545
6.542714 -0.096770329
6.543715 -0.09704018
6.544714 -0.097307086
6.545714 -0.097571028
6.546714 -0.09783200200000002
6.547714 -0.098090002
6.548714 -0.09834499799999999
6.549714 -0.098596991
6.550714 -0.098845968
6.551714 -0.099091919
6.552714 -0.09933483100000001
6.553714 -0.099574705
6.554714 -0.09981151699999999
6.555714 -0.10004526
6.556714 -0.10027591
6.557714 -0.10050347999999999
6.558714 -0.10072793999999999
6.559714 -0.10094927999999999
6.560714 -0.10116750000000001
6.561714 -0.10138258
6.562714 -0.10159450999999999
6.563715 -0.10180328999999999
6.564714 -0.10200889
6.565714 -0.10221131000000001
6.566714 -0.10241054999999999
6.567714 -0.10260659
6.568714 -0.10279942
6.569714 -0.10298903
6.570714 -0.10317541
6.571714 -0.10335854
6.572714 -0.10353843
6.573714 -0.10371505
6.574714 -0.10388842
6.575714 -0.10405849999999998
6.576715 -0.10422529999999999
6.577714 -0.1043888
6.578714 -0.10454901000000001
6.579714 -0.10470591
6.580714 -0.10485947999999999
6.581714 -0.10500973999999999
6.582714 -0.10515666000000001
6.583714 -0.10530023000000001
6.584714 -0.10544047
6.585714 -0.10557735
6.586714 -0.10571085999999999
6.587714 -0.105841
6.588714 -0.10596777
6.589714 -0.10609116
6.590714 -0.10621115
6.591714 -0.10632775
6.592714 -0.10644094
6.593714 -0.10655071999999999
6.594714 -0.10665709000000001
6.595714 -0.10676003
6.596714 -0.10685954
6.597714 -0.10695562
6.598714 -0.10704825
6.599714 -0.10713744
6.600714 -0.10722317999999999
6.601714 -0.10730545000000001
6.602714 -0.10738426
6.603714 -0.10745961
6.604714 -0.10753147
6.605714 -0.10759985000000001
6.606714 -0.10766475
6.607714 -0.10772615999999999
6.608714 -0.10778408
6.609715 -0.10783849000000001
6.610714 -0.1078894
6.611714 -0.10793681000000001
6.612714 -0.10798069
6.613714 -0.10802107000000001
6.614714 -0.10805792
6.615714 -0.10809125
6.616714 -0.10812105999999999
6.617714 -0.10814733
6.618714 -0.10817008
6.619714 -0.10818929
6.620714 -0.10820496
6.621714 -0.10821709
6.622715 -0.10822568
6.623714 -0.10823072
6.624714 -0.10823222
6.625714 -0.10823017
6.626714 -0.10822456999999999
6.627714 -0.10821541999999999
6.628714 -0.10820272
6.629714 -0.10818646000000001
6.630714 -0.10816664
6.631714 -0.10814327
6.632714 -0.10811633999999999
6.633714 -0.10808585
6.634714 -0.10805179999999999
6.635714 -0.10801419000000001
6.636714 -0.10797301
6.637714 -0.10792827
6.638714 -0.10787997
6.639714 -0.10782811
6.640714 -0.10777268000000001
6.641714 -0.1077137
6.642715 -0.10765115
6.643714 -0.10758503
6.644714 -0.10751535999999999
6.645714 -0.10744212
6.646714 -0.10736532
6.647714 -0.10728496000000001
6.648714 -0.10720103999999998
6.649714 -0.10711354999999999
6.650714 -0.10702249999999999
6.651714 -0.10692789
6.652714 -0.10682972
6.653714 -0.106728
6.654714 -0.10662271999999999
6.655715 -0.10651390000000001
6.656714 -0.10640152
6.657714 -0.10628559
6.658714 -0.10616612
6.659714 -0.10604309999999999
6.660714 -0.10591655000000001
6.661714 -0.10578644999999999
6.662714 -0.10565283
6.663714 -0.10551568
6.664714 -0.105375
6.665714 -0.10523080000000001
6.666714 -0.10508308000000001
6.667714 -0.10493185
6.668715 -0.10477710000000001
6.669714 -0.10461883999999999
6.670714 -0.10445708
6.671714 -0.10429182
6.672714 -0.10412305
6.673714 -0.10395078999999999
6.674714 -0.10377505
6.675714 -0.10359582
6.676714 -0.1034131
6.677714 -0.10322692
6.678714 -0.10303726999999999
6.679714 -0.10284415
6.680714 -0.10264756
6.681714 -0.10244750999999999
6.682714 -0.10224401
6.683714 -0.10203706
6.684714 -0.10182667999999999
6.685714 -0.10161285
6.686714 -0.10139559000000001
6.687714 -0.1011749
6.688715 -0.10095080000000001
6.689714 -0.10072329
6.690714 -0.10049237
6.691714 -0.10025805
6.692714 -0.10002034
6.693714 -0.099779246
6.694714 -0.099534763
6.695714 -0.099286914
6.696714 -0.099035702
6.697714 -0.09878113599999999
6.698714 -0.09852321800000001
6.699714 -0.098261959
6.700714 -0.09799737000000001
6.701715 -0.097729452
6.702714 -0.097458216
6.703714 -0.097183668
6.704714 -0.09690581899999999
6.705714 -0.096624682
6.706714 -0.09634026200000001
6.707714 -0.09605256499999999
6.708714 -0.095761602
6.709714 -0.09546738
6.710714 -0.09516991
6.711714 -0.094869197
6.712714 -0.094565254
6.713714 -0.094258093
6.714714 -0.093947718
6.715714 -0.093634136
6.716714 -0.093317358
6.717714 -0.092997396
6.718714 -0.092674262
6.719714 -0.09234796199999999
6.720714 -0.092018506
6.721714 -0.091685902
6.722714 -0.09135016
6.723714 -0.091011293
6.724714 -0.090669311
6.725714 -0.09032422699999999
6.726714 -0.089976052
6.727714 -0.089624792
6.728714 -0.089270464
6.729714 -0.088913075
6.730714 -0.088552642
6.731714 -0.08818917
6.732714 -0.087822677
6.733714 -0.087453169
6.734715 -0.087080663
6.735714 -0.086705171
6.736714 -0.086326705
6.737714 -0.085945282
6.738714 -0.085560908
6.739714 -0.0851736
6.740714 -0.08478337
6.741714 -0.08439023500000001
6.742714 -0.083994202
6.743714 -0.083595287
6.744714 -0.083193503
6.745714 -0.082788861
6.746714 -0.082381378
6.747715 -0.081971067
6.748714 -0.081557938
6.749714 -0.08114200299999999
6.750714 -0.080723281
6.751714 -0.080301781
6.752714 -0.07987751700000001
6.753714 -0.079450506
6.754714 -0.07902075900000001
6.755714 -0.078588293
6.756714 -0.078153121
6.757714 -0.077715254
6.758714 -0.077274709
6.759714 -0.076831499
6.760714 -0.076385634
6.761714 -0.075937138
6.762714 -0.075486023
6.763714 -0.0750323
6.764714 -0.074575987
6.765714 -0.07411710099999999
6.766714 -0.07365566
6.767715 -0.073191675
6.768714 -0.072725164
6.769714 -0.072256144
6.770714 -0.071784633
6.771714 -0.071310642
6.772714 -0.070834189
6.773714 -0.070355291
6.774714 -0.06987396600000001
6.775714 -0.069390232
6.776714 -0.068904104
6.777714 -0.068415602
6.778714 -0.067924737
6.779714 -0.067431532
6.780715 -0.066935999
6.781714 -0.06643816
6.782714 -0.065938028
6.783714 -0.06543562
6.784714 -0.064930954
6.785714 -0.064424047
6.786714 -0.06391491
6.787714 -0.06340356800000001
6.788714 -0.062890031
6.789714 -0.062374322
6.790714 -0.061856455000000005
6.791714 -0.06133645100000001
6.792714 -0.060814322
6.793715 -0.060290091999999997
6.794714 -0.059763773000000006
6.795714 -0.059235387
6.796714 -0.058704945999999994
6.797714 -0.058172474
6.798714 -0.057637987999999994
6.799714 -0.057101505999999996
6.800714 -0.056563044
6.801714 -0.056022620999999995
6.802714 -0.055480259
6.803714 -0.054935977
6.804714 -0.05438979100000001
6.805714 -0.053841725
6.806714 -0.053291796999999995
6.807714 -0.052740028999999994
6.808714 -0.052186433000000004
6.809714 -0.05163103299999999
6.810714 -0.051073852
6.811714 -0.050514907000000005
6.812714 -0.049954215999999996
6.813715 -0.049391802
6.814714 -0.048827685999999995
6.815714 -0.048261887
6.816714 -0.047694423
6.817714 -0.047125315
6.818714 -0.046554583
6.819714 -0.045982248
6.820714 -0.045408329000000004
6.821714 -0.044832844
6.822714 -0.044255814
6.823714 -0.043677262
6.824714 -0.043097205
6.825714 -0.042515660999999996
6.826715 -0.041932653
6.827714 -0.041348202
6.828714 -0.040762323999999996
6.829714 -0.040175044
6.830714 -0.039586381000000004
6.831714 -0.038996353
6.832714 -0.038404984
6.833714 -0.037812293000000004
6.834714 -0.037218301
6.835714 -0.036623028999999994
6.836714 -0.036026497
6.837714 -0.035428727
6.838714 -0.034829741
6.839714 -0.034229559
6.840714 -0.033628203999999995
6.841714 -0.0330257
6.842714 -0.032422063
6.843714 -0.03181732
6.844714 -0.031211492
6.845714 -0.030604599000000003
6.846714 -0.029996663
6.847714 -0.029387709
6.848714 -0.028777757
6.849714 -0.028166827000000002
6.850714 -0.027554942
6.851714 -0.026942125999999997
6.852714 -0.026328399000000002
6.853714 -0.025713784
6.854714 -0.025098302
6.855714 -0.024481976000000003
6.856714 -0.023864827999999998
6.857714 -0.023246878
6.858714 -0.022628148
6.859715 -0.02200866
6.860714 -0.021388434
6.861714 -0.020767493999999997
6.862714 -0.020145859000000002
6.863714 -0.019523551
6.864714 -0.018900592
6.865714 -0.018277003
6.866714 -0.017652806
6.867714 -0.017028023
6.868714 -0.016402674
6.869714 -0.015776783
6.870714 -0.015150371
6.871714 -0.014523462
6.872715 -0.013896076
6.873714 -0.013268237
6.874714 -0.012639965
6.875714 -0.012011285
6.876714 -0.01138222
6.877714 -0.010752791
6.878714 -0.010123023
6.879714 -0.0094929375
6.880714 -0.0088625588
6.881714 -0.0082319093
6.882714 -0.0076010125000000005
6.883714 -0.0069698923
6.884714 -0.0063385713
6.885714 -0.0057070727
6.886714 -0.005075420299999999
6.887714 -0.0044436371999999995
6.888714 -0.0038117465
6.889714 -0.0031797717000000003
6.890714 -0.0025477357
6.891714 -0.0019156614
6.892715 -0.0012835721
6.893714 -0.00065149079
6.894714 -1.9440178e-05
6.895714 0.00061255682
6.896714 0.0012444774
6.897714 0.0018762988
6.898714 0.0025079984
6.899714 0.0031395534999999995
6.900714 0.0037709415000000005
6.901714 0.0044021395
6.902714 0.0050331255
6.903714 0.0056638764
6.904714 0.0062943698
6.905715 0.006924582699999999
6.906714 0.007554492899999999
6.907714 0.0081840779
6.908714 0.0088133143
6.909714 0.0094421797
6.910714 0.010070651
6.911714 0.010698705
6.912714 0.011326319
6.913714 0.011953469000000001
6.914714 0.012580134000000001
6.915714 0.013206287999999998
6.916714 0.013831910000000001
6.917714 0.014456976
6.918715 0.015081462
6.919714 0.015705348
6.920714 0.016328607999999998
6.921714 0.016951219
6.922714 0.017573158
6.923714 0.018194402
6.924714 0.018814927999999998
6.925714 0.019434713
6.926714 0.020053734
6.927714 0.020671968
6.928714 0.021289392
6.929714 0.021905986
6.930714 0.022521726000000002
6.931714 0.023136589
6.932714 0.023750553
6.933714 0.024363598
6.934714 0.024975699
6.935714 0.025586835999999998
6.936714 0.026196989
6.937714 0.026806132999999996
6.938715 0.027414248
6.939714 0.028021313
6.940714 0.028627305
6.941714 0.029232202
6.942714 0.029835984
6.943714 0.030438628
6.944714 0.031040114
6.945714 0.031640420999999995
6.946714 0.032239524000000006
6.947714 0.032837404
6.948714 0.033434038
6.949714 0.034029403
6.950714 0.03462348
6.951715 0.035216243
6.952714 0.035807674
6.953714 0.036397748
6.954714 0.036986443
6.955714 0.037573738
6.956714 0.03815961
6.957714 0.038744034999999996
6.958714 0.039326993
6.959714 0.039908462
6.960714 0.040488419
6.961714 0.041066844000000005
6.962714 0.041643711
6.963714 0.042219
6.964714 0.042792692
6.965714 0.043364763
6.966714 0.043935189
6.967714 0.044503951
6.968714 0.045071027
6.969714 0.045636397999999995
6.970714 0.046200043
6.971714 0.046761939
6.972714 0.047322069
6.973714 0.047880408
6.974714 0.048436938
6.975714 0.048991636000000005
6.976714 0.049544487000000005
6.977714 0.05009546300000001
6.978714 0.050644547
6.979714 0.051191723
6.980714 0.051736966
6.981714 0.052280258
6.982714 0.052821584
6.983714 0.053360919
6.984715 0.053898239
6.985714 0.054433534
6.986714 0.054966775
6.987714 0.055497949000000005
6.988714 0.056027033
6.989714 0.056554005000000004
6.990714 0.057078846
6.991714 0.057601539
6.992714 0.058122060999999996
6.993714 0.058640394000000005
6.994714 0.059156516
6.995714 0.059670408
6.996714 0.060182053000000006
6.997715 0.060691428000000006
6.998714 0.061198516
6.999714 0.061703293
7.000714 0.062205747000000006
7.001714 0.062705856
7.002714 0.063203601
7.003714 0.063698966
7.004714 0.064191927
7.005714 0.064682472
7.006714 0.06517057799999999
7.007714 0.06565622800000001
7.008714 0.066139409
7.009714 0.06662009999999999
7.010714 0.067098282
7.011714 0.067573943
7.012714 0.068047061
7.013714 0.068517617
7.014714 0.06898560100000001
7.015714 0.069450994
7.016714 0.06991378
7.017715 0.070373941
7.018714 0.070831459
7.019714 0.071286317
7.020714 0.071738497
7.021714 0.072187983
7.022714 0.07263476099999999
7.023714 0.07307881000000001
7.024714 0.073520117
7.025714 0.073958666
7.026714 0.074394437
7.027714 0.074827415
7.028714 0.075257581
7.029714 0.075684919
7.030715 0.07610940999999999
7.031714 0.07653104299999999
7.032714 0.0769498
7.033714 0.077365659
7.034714 0.077778613
7.035714 0.07818864
7.036714 0.07859572100000001
7.037714 0.078999845
7.038714 0.079400995
7.039714 0.07979915800000001
7.040714 0.080194318
7.041714 0.080586458
7.042714 0.080975564
7.043715 0.08136162699999999
7.044714 0.081744627
7.045714 0.082124548
7.046714 0.082501385
7.047714 0.082875119
7.048714 0.083245733
7.049714 0.083613221
7.050714 0.083977566
7.051714 0.084338756
7.052714 0.084696774
7.053714 0.085051614
7.054714 0.085403258
7.055714 0.085751695
7.056714 0.086096913
7.057714 0.0864389
7.058714 0.086777646
7.059714 0.087113137
7.060714 0.087445357
7.061714 0.0877743
7.062714 0.088099949
7.063715 0.088422297
7.064714 0.088741328
7.065714 0.089057029
7.066714 0.089369394
7.067714 0.089678407
7.068714 0.08998405500000001
7.069714 0.090286328
7.070714 0.090585212
7.071714 0.09088069800000001
7.072714 0.091172772
7.073714 0.09146143
7.074714 0.091746653
7.075714 0.092028431
7.076715 0.092306756
7.077714 0.092581619
7.078714 0.092853006
7.079714 0.093120907
7.080714 0.093385315
7.081714 0.093646219
7.082714 0.093903608
7.083714 0.09415747499999999
7.084714 0.094407809
7.085714 0.094654603
7.086714 0.09489784700000001
7.087714 0.095137535
7.088714 0.09537366
7.089714 0.095606211
7.090714 0.095835183
7.091714 0.096060568
7.092714 0.096282357
7.093714 0.09650054300000001
7.094714 0.09671511399999999
7.095714 0.09692607
7.096714 0.09713340000000001
7.097714 0.097337097
7.098714 0.097537151
7.099714 0.097733561
7.100714 0.09792631
7.101714 0.098115392
7.102714 0.098300807
7.103714 0.09848254299999999
7.104714 0.09866059999999999
7.105714 0.09883496700000001
7.106714 0.09900563200000001
7.107714 0.099172594
7.108714 0.09933584399999999
7.109715 0.09949536799999999
7.110714 0.099651166
7.111714 0.099803228
7.112714 0.099951553
7.113714 0.10009614
7.114714 0.10023697
7.115714 0.10037405
7.116714 0.10050737
7.117714 0.10063691000000001
7.118714 0.10076269
7.119714 0.10088469
7.120714 0.10100292
7.121714 0.10111737
7.122715 0.10122804
7.123714 0.10133489999999999
7.124714 0.10143798
7.125714 0.10153727000000001
7.126714 0.10163275
7.127714 0.10172444
7.128714 0.10181232
7.129714 0.10189641
7.130714 0.10197669
7.131714 0.10205315000000001
7.132714 0.10212581
7.133714 0.10219465000000001
7.134714 0.10225968
7.135714 0.10232089999999999
7.136714 0.10237829000000001
7.137714 0.10243186
7.138714 0.10248162000000001
7.139714 0.10252755999999999
7.140714 0.10256965999999999
7.141714 0.10260795
7.142715 0.10264241
7.143714 0.10267305
7.144714 0.10269986
7.145714 0.10272284
7.146714 0.10274199
7.147714 0.10275730999999999
7.148714 0.1027688
7.149714 0.10277646
7.150714 0.10278029000000001
7.151714 0.10278029000000001
7.152714 0.10277646
7.153714 0.1027688
7.154714 0.10275730999999999
7.155715 0.102742
7.156714 0.10272287000000001
7.157714 0.10269991
7.158714 0.10267313
7.159714 0.10264254
7.160714 0.10260812999999999
7.161714 0.10256989999999999
7.162714 0.10252785999999998
7.163714 0.10248201000000001
7.164714 0.10243237
7.165714 0.10237893
7.166714 0.10232169
7.167714 0.10226065000000001
7.168715 0.10219583
7.169714 0.10212723
7.170714 0.10205484
7.171714 0.10197868
7.172714 0.10189875
7.173714 0.10181504999999999
7.174714 0.10172758000000001
7.175714 0.10163636
7.176714 0.10154138
7.177714 0.10144265000000001
7.178714 0.10134017
7.179714 0.10123394000000001
7.180714 0.10112395999999998
7.181714 0.10101025000000001
7.182714 0.10089280999999999
7.183714 0.10077163
7.184714 0.10064674
7.185714 0.10051812
7.186714 0.10038579
7.187714 0.10024976
7.188715 0.10011003000000002
7.189714 0.09996659399999999
7.190714 0.09981946800000001
7.191714 0.099668652
7.192714 0.099514157
7.193714 0.099355995
7.194714 0.099194166
7.195714 0.09902868199999999
7.196714 0.09885955399999999
7.197714 0.098686782
7.198714 0.098510378
7.199714 0.09833035300000001
7.200714 0.09814670800000001
7.201715 0.09795945400000002
7.202714 0.09776860200000001
7.203714 0.097574166
7.204714 0.097376149
7.205714 0.097174564
7.206714 0.096969417
7.207714 0.096760719
7.208714 0.09654847700000001
7.209714 0.096332701
7.210714 0.096113404
7.211714 0.09589059
7.212714 0.095664273
7.213714 0.095434458
7.214714 0.09520116099999999
7.215714 0.094964384
7.216714 0.094724144
7.217714 0.09448044600000001
7.218714 0.09423330199999999
7.219714 0.09398271799999999
7.220714 0.093728706
7.221714 0.09347127599999999
7.222714 0.09321044199999999
7.223714 0.092946214
7.224714 0.092678604
7.225714 0.092407619
7.226714 0.09213326799999999
7.227714 0.091855571
7.228714 0.091574539
7.229714 0.091290177
7.230714 0.091002503
7.231714 0.090711529
7.232714 0.09041726600000001
7.233714 0.090119732
7.234715 0.089818932
7.235714 0.089514884
7.236714 0.089207606
7.237714 0.088897109
7.238714 0.088583404
7.239714 0.08826650999999999
7.240714 0.087946438
7.241714 0.08762320500000001
7.242714 0.087296823
7.243714 0.086967309
7.244714 0.08663467600000001
7.245714 0.08629893400000001
7.246714 0.08596010700000001
7.247715 0.085618201
7.248714 0.085273234
7.249714 0.084925222
7.250714 0.084574177
7.251714 0.084220117
7.252714 0.083863054
7.253714 0.08350300499999999
7.254714 0.083139981
7.255714 0.082774
7.256714 0.082405074
7.257714 0.082033221
7.258714 0.08165845099999999
7.259714 0.081280782
7.260714 0.080900232
7.261714 0.080516818
7.262714 0.080130552
7.263714 0.079741451
7.264714 0.079349533
7.265714 0.078954815
7.266714 0.078557315
7.267715 0.078157044
7.268714 0.077754026
7.269714 0.077348272
7.270714 0.076939806
7.271714 0.07652864399999999
7.272714 0.07611480500000001
7.273714 0.075698306
7.274714 0.07527916999999999
7.275714 0.074857415
7.276714 0.074433052
7.277714 0.074006105
7.278714 0.07357659600000001
7.279714 0.073144544
7.280715 0.07270996
7.281714 0.072272873
7.282714 0.07183329399999999
7.283714 0.071391242
7.284714 0.07094673900000001
7.285714 0.070499803
7.286714 0.070050458
7.287714 0.069598714
7.288714 0.06914459499999999
7.289714 0.06868811899999999
7.290714 0.068229303
7.291714 0.06776817
7.292714 0.06730473299999999
7.293715 0.066839013
7.294714 0.066371035
7.295714 0.06590081
7.296714 0.065428362
7.297714 0.064953708
7.298714 0.06447687
7.299714 0.063997868
7.300714 0.063516718
7.301714 0.063033443
7.302714 0.062548066
7.303714 0.062060606
7.304714 0.06157107999999999
7.305714 0.06107951
7.306714 0.060585920999999994
7.307714 0.060090334999999995
7.308714 0.05959277
7.309714 0.05909325
7.310714 0.058591791
7.311714 0.058088417
7.312714 0.057583151
7.313715 0.057076017
7.314714 0.056567037
7.315714 0.05605623
7.316714 0.055543618999999995
7.317714 0.055029226
7.318714 0.05451307500000001
7.319714 0.053995184
7.320714 0.053475576000000004
7.321714 0.052954274
7.322714 0.05243130099999999
7.323714 0.051906676
7.324714 0.05138042
7.325714 0.050852552999999995
7.326715 0.050323101
7.327714 0.049792085
7.328714 0.049259518999999995
7.329714 0.048725435000000004
7.330714 0.048189849
7.331714 0.047652784
7.332714 0.047114262
7.333714 0.046574304000000004
7.334714 0.046032932
7.335714 0.045490169000000004
7.336714 0.044946038
7.337714 0.044400559
7.338714 0.043853757
7.339714 0.043305656
7.340714 0.042756277
7.341714 0.042205644
7.342714 0.041653779999999994
7.343714 0.041100709
7.344714 0.040546453
7.345714 0.039991038
7.346714 0.039434488
7.347714 0.038876827
7.348714 0.038318077
7.349714 0.037758265
7.350714 0.037197414
7.351714 0.036635547
7.352714 0.03607269
7.353714 0.035508865
7.354714 0.034944095999999994
7.355714 0.034378411000000005
7.356714 0.033811829
7.357714 0.033244377
7.358714 0.032676078000000004
7.359715 0.032106956
7.360714 0.031537033
7.361714 0.030966333
7.362714 0.030394879
7.363714 0.029822695
7.364714 0.029249803999999997
7.365714 0.028676231
7.366714 0.028101998000000003
7.367714 0.02752713
7.368714 0.026951649
7.369714 0.026375579
7.370714 0.025798945
7.371714 0.025221769
7.372715 0.024644076
7.373714 0.02406589
7.374714 0.023487236
7.375714 0.022908137
7.376714 0.022328619
7.377714 0.021748705
7.378714 0.021168418999999997
7.379714 0.020587788
7.380714 0.020006835
7.381714 0.019425586
7.382714 0.018844065
7.383714 0.018262297
7.384714 0.017680308000000002
7.385714 0.017098122
7.386714 0.016515765
7.387714 0.01593326
7.388714 0.015350633
7.389714 0.014767909
7.390714 0.014185112
7.391714 0.013602267
7.392715 0.013019398000000001
7.393714 0.012436528
7.394714 0.011853683
7.395714 0.011270885999999999
7.396714 0.010688162
7.397714 0.010105534
7.398714 0.009523025099999999
7.399714 0.0089406596
7.400714 0.0083584615
7.401714 0.0077764533
7.402714 0.007194659000000001
7.403714 0.0066131011
7.404714 0.0060318038
7.405715 0.0054507902
7.406714 0.0048700836
7.407714 0.0042897074
7.408714 0.0037096848
7.409714 0.0031300397999999997
7.410714 0.0025507958
7.411714 0.0019719762
7.412714 0.0013936052
7.413714 0.00081570643
7.414714 0.00023830394
7.415714 -0.00033857823
7.416714 -0.00091491593
7.417714 -0.0014906849
7.418715 -0.002065861
7.419714 -0.0026404197
7.420714 -0.0032143369000000002
7.421714 -0.0037875881
7.422714 -0.0043601493
7.423714 -0.0049319962
7.424714 -0.0055031047
7.425714 -0.0060734506
7.426714 -0.0066430104000000005
7.427714 -0.0072117597
7.428714 -0.0077796751
7.429714 -0.0083467334
7.430714 -0.0089129113
7.431714 -0.0094781855
7.432714 -0.010042533
7.433714 -0.010605931
7.434714 -0.011168356
7.435714 -0.011729786
7.436714 -0.012290198
7.437714 -0.012849570999999999
7.438715 -0.013407883
7.439714 -0.013965110999999999
7.440714 -0.014521232999999998
7.441714 -0.015076227000000001
7.442714 -0.015630071000000002
7.443714 -0.016182743
7.444714 -0.016734221
7.445714 -0.017284483
7.446714 -0.017833507
7.447714 -0.018381272
7.448714 -0.018927755
7.449714 -0.019472932999999998
7.450714 -0.020016787
7.451715 -0.020559291
7.452714 -0.021100426000000002
7.453714 -0.021640168
7.454714 -0.022178495
7.455714 -0.022715387
7.456714 -0.023250819
7.457714 -0.023784769
7.458714 -0.024317217
7.459714 -0.02484814
7.460714 -0.025377516
7.461714 -0.025905322
7.462714 -0.026431540000000003
7.463714 -0.026956145
7.464714 -0.027479118
7.465714 -0.028000437000000003
7.466714 -0.02852008
7.467714 -0.029038030000000003
7.468714 -0.029554262
7.469714 -0.030068756
7.470714 -0.030581492999999998
7.471714 -0.031092452
7.472714 -0.031601614
7.473714 -0.032108958
7.474714 -0.032614465
7.475714 -0.033118116
7.476714 -0.033619892
7.477714 -0.034119774
7.478714 -0.03461774
7.479714 -0.035113771
7.480714 -0.03560785
7.481714 -0.036099958
7.482714 -0.036590075
7.483714 -0.037078181
7.484715 -0.037564256000000004
7.485714 -0.038048284
7.486714 -0.038530244
7.487714 -0.039010117
7.488714 -0.039487882
7.489714 -0.039963523
7.490714 -0.040437019
7.491714 -0.040908353
7.492714 -0.041377504
7.493714 -0.041844451
7.494714 -0.042309177999999996
7.495714 -0.042771664
7.496714 -0.043231892
7.497715 -0.043689841
7.498714 -0.044145493
7.499714 -0.044598832
7.500714 -0.045049837
7.501714 -0.04549849
7.502714 -0.045944774
7.503714 -0.046388671
7.504714 -0.046830165
7.505714 -0.047269237
7.506714 -0.04770587
7.507714 -0.048140049
7.508714 -0.048571758
7.509714 -0.04900097800000001
7.510714 -0.049427692999999995
7.511714 -0.049851892999999994
7.512714 -0.050273555
7.513714 -0.050692667999999996
7.514714 -0.051109213
7.515714 -0.051523179999999995
7.516714 -0.051934550999999995
7.517715 -0.052343314999999994
7.518714 -0.052749453
7.519714 -0.053152948000000005
7.520714 -0.05355379
7.521714 -0.05395195900000001
7.522714 -0.054347445
7.523714 -0.05474023099999999
7.524714 -0.055130303000000005
7.525714 -0.055517646000000004
7.526714 -0.055902248
7.527714 -0.056284089999999995
7.528714 -0.056663161000000004
7.529714 -0.05703944500000001
7.530715 -0.057412928
7.531714 -0.057783601000000004
7.532714 -0.058151444
7.533714 -0.058516440999999995
7.534714 -0.05887858000000001
7.535714 -0.059237848999999995
7.536714 -0.059594231
7.537714 -0.059947720999999995
7.538714 -0.060298294
7.539714 -0.060645945
7.540714 -0.060990662
7.541714 -0.061332429
7.542714 -0.061671232
7.543715 -0.062007060999999995
7.544714 -0.062339904
7.545714 -0.06266975
7.546714 -0.06299659099999999
7.547714 -0.063320412
7.548714 -0.063641201
7.549714 -0.06395895
7.550714 -0.06427365
7.551714 -0.064585288
7.552714 -0.064893853
7.553714 -0.065199338
7.554714 -0.06550172700000001
7.555714 -0.065801013
7.556714 -0.066097191
7.557714 -0.066390244
7.558714 -0.066680164
7.559714 -0.066966942
7.560714 -0.06725057
7.561714 -0.067531038
7.562714 -0.067808334
7.563715 -0.06808244499999999
7.564714 -0.068353367
7.565714 -0.068621087
7.566714 -0.068885594
7.567714 -0.069146877
7.568714 -0.069404929
7.569714 -0.069659745
7.570714 -0.069911312
7.571714 -0.07015962
7.572714 -0.070404657
7.573714 -0.070646417
7.574714 -0.070884894
7.575714 -0.071120076
7.576715 -0.071351958
7.577714 -0.071580533
7.578714 -0.071805791
7.579714 -0.072027725
7.580714 -0.07224633
7.581714 -0.072461594
7.582714 -0.072673516
7.583714 -0.072882086
7.584714 -0.073087297
7.585714 -0.073289149
7.586714 -0.073487632
7.587714 -0.073682738
7.588714 -0.073874468
7.589714 -0.074062817
7.590714 -0.074247771
7.591714 -0.074429333
7.592714 -0.07460750099999999
7.593714 -0.074782263
7.594714 -0.074953621
7.595714 -0.075121567
7.596714 -0.075286097
7.597714 -0.07544721
7.598714 -0.0756049
7.599714 -0.07575916199999999
7.600714 -0.07590999000000001
7.601714 -0.07605738399999999
7.602714 -0.07620133700000001
7.603714 -0.07634185
7.604714 -0.076478918
7.605714 -0.076612533
7.606714 -0.076742691
7.607714 -0.076869392
7.608714 -0.076992635
7.609715 -0.077112415
7.610714 -0.077228725
7.611714 -0.077341567
7.612714 -0.077450933
7.613714 -0.07755683000000001
7.614714 -0.077659247
7.615714 -0.077758188
7.616714 -0.077853649
7.617714 -0.07794562799999999
7.618714 -0.07803412700000001
7.619714 -0.07811914
7.620714 -0.078200671
7.621714 -0.078278722
7.622715 -0.078353286
7.623714 -0.078424369
7.624714 -0.078491971
7.625714 -0.078556093
7.626714 -0.078616734
7.627714 -0.078673894
7.628714 -0.078727579
7.629714 -0.07877778299999999
7.630714 -0.078824512
7.631714 -0.07886776599999999
7.632714 -0.078907551
7.633714 -0.078943861
7.634714 -0.078976701
7.635714 -0.079006073
7.636714 -0.079031975
7.637714 -0.07905441499999999
7.638714 -0.07907339000000001
7.639714 -0.079088903
7.640714 -0.079100952
7.641714 -0.079109543
7.642715 -0.07911467700000001
7.643714 -0.079116353
7.644714 -0.07911457799999999
7.645714 -0.079109351
7.646714 -0.079100672
7.647714 -0.07908854700000001
7.648714 -0.079072983
7.649714 -0.079053972
7.650714 -0.079031527
7.651714 -0.079005648
7.652714 -0.07897634099999999
7.653714 -0.078943605
7.654714 -0.07890744599999999
7.655715 -0.078867871
7.656714 -0.078824884
7.657714 -0.07877848700000001
7.658714 -0.07872869
7.659714 -0.078675494
7.660714 -0.078618911
7.661714 -0.07855893900000001
7.662714 -0.07849558599999999
7.663714 -0.078428863
7.664714 -0.078358775
7.665714 -0.078285328
7.666714 -0.078208529
7.667714 -0.078128383
7.668715 -0.07804489599999999
7.669714 -0.077958079
7.670714 -0.077867933
7.671714 -0.077774469
7.672714 -0.077677699
7.673714 -0.077577622
7.674714 -0.07747425100000001
7.675714 -0.077367586
7.676714 -0.077257637
7.677714 -0.077144412
7.678714 -0.077027921
7.679714 -0.076908164
7.680714 -0.076785154
7.681714 -0.076658896
7.682714 -0.076529401
7.683714 -0.07639667
7.684714 -0.076260715
7.685714 -0.076121546
7.686714 -0.075979164
7.687714 -0.075833581
7.688715 -0.07568480799999999
7.689714 -0.075532851
7.690714 -0.075377722
7.691714 -0.075219426
7.692714 -0.075057975
7.693714 -0.074893382
7.694714 -0.07472565
7.695714 -0.074554794
7.696714 -0.074380822
7.697714 -0.074203749
7.698714 -0.074023585
7.699714 -0.073840335
7.700714 -0.073654018
7.701715 -0.07346464600000001
7.702714 -0.073272228
7.703714 -0.073076773
7.704714 -0.07287829600000001
7.705714 -0.07267681100000001
7.706714 -0.072472327
7.707714 -0.072264858
7.708714 -0.072054408
7.709714 -0.071840995
7.710714 -0.07162463200000001
7.711714 -0.071405334
7.712714 -0.071183109
7.713714 -0.070957968
7.714714 -0.070729922
7.715714 -0.070498983
7.716714 -0.070265168
7.717714 -0.070028484
7.718714 -0.06978894199999999
7.719714 -0.06954656000000001
7.720714 -0.069301348
7.721714 -0.069053314
7.722714 -0.068802474
7.723714 -0.06854884600000001
7.724714 -0.068292435
7.725714 -0.06803326
7.726714 -0.067771331
7.727714 -0.06750666100000001
7.728714 -0.067239266
7.729714 -0.06696916
7.730714 -0.066696358
7.731714 -0.06642087199999999
7.732714 -0.066142721
7.733714 -0.06586191599999999
7.734715 -0.065578474
7.735714 -0.065292406
7.736714 -0.065003737
7.737714 -0.064712478
7.738714 -0.06441864
7.739714 -0.06412224
7.740714 -0.063823297
7.741714 -0.063521828
7.742714 -0.063217845
7.743714 -0.06291137
7.744714 -0.06260241500000001
7.745714 -0.062290991999999996
7.746714 -0.061977124999999994
7.747715 -0.061660825
7.748714 -0.061342109000000006
7.749714 -0.061020989000000005
7.750714 -0.060697482000000004
7.751714 -0.060371606
7.752714 -0.060043379
7.753714 -0.059712812
7.754714 -0.059379922
7.755714 -0.059044728
7.756714 -0.058707246000000005
7.757714 -0.058367488
7.758714 -0.058025470999999995
7.759714 -0.057681213
7.760714 -0.057334726
7.761714 -0.056986033000000005
7.762714 -0.056635146
7.763714 -0.056282082
7.764714 -0.055926857999999996
7.765714 -0.055569498
7.766714 -0.055210013
7.767715 -0.054848421
7.768714 -0.054484745
7.769714 -0.054118997999999995
7.770714 -0.053751201000000005
7.771714 -0.053381372999999996
7.772714 -0.053009531
7.773714 -0.052635697999999995
7.774714 -0.052259892
7.775714 -0.051882130000000005
7.776714 -0.051502429
7.777714 -0.051120813999999994
7.778714 -0.050737301000000005
7.779714 -0.050351908
7.780715 -0.049964659
7.781714 -0.04957557
7.782714 -0.049184659000000006
7.783714 -0.048791943
7.784714 -0.048397444
7.785714 -0.048001180000000004
7.786714 -0.047603171
7.787714 -0.047203433
7.788714 -0.046801986
7.789714 -0.046398849000000006
7.790714 -0.045994041
7.791714 -0.045587579
7.792714 -0.045179485
7.793715 -0.044769776
7.794714 -0.044358469000000005
7.795714 -0.043945585
7.796714 -0.043531143
7.797714 -0.043115162000000005
7.798714 -0.042697659
7.799714 -0.042278657000000004
7.800714 -0.041858174
7.801714 -0.041436229000000005
7.802714 -0.041012841
7.803714 -0.04058803
7.804714 -0.040161819
7.805714 -0.039734226
7.806714 -0.039305269999999996
7.807714 -0.038874973
7.808714 -0.038443357
7.809714 -0.038010441
7.810714 -0.037576244
7.811714 -0.037140789
7.812714 -0.036704098
7.813715 -0.036266187
7.814714 -0.03582708
7.815714 -0.0353868
7.816714 -0.034945365
7.817714 -0.034502794999999996
7.818714 -0.034059112999999995
7.819714 -0.033614335999999995
7.820714 -0.033168489
7.821714 -0.032721591
7.822714 -0.03227366
7.823714 -0.031824718
7.824714 -0.031374784999999995
7.825714 -0.030923879
7.826715 -0.030472025
7.827714 -0.030019238999999996
7.828714 -0.029565541999999997
7.829714 -0.029110954999999997
7.830714 -0.028655497999999998
7.831714 -0.028199190000000002
7.832714 -0.027742050999999997
7.833714 -0.027284101999999998
7.834714 -0.026825364000000004
7.835714 -0.026365859
7.836714 -0.025905602
7.837714 -0.025444617
7.838714 -0.024982926000000003
7.839714 -0.024520550999999998
7.840714 -0.02405751
7.841714 -0.023593826000000002
7.842714 -0.02312952
7.843714 -0.022664612
7.844714 -0.022199126
7.845714 -0.021733082
7.846714 -0.021266501
7.847714 -0.020799406
7.848714 -0.020331818
7.849714 -0.019863758999999998
7.850714 -0.019395250000000003
7.851714 -0.018926313
7.852714 -0.018456968
7.853714 -0.017987238
7.854714 -0.017517143
7.855714 -0.017046704
7.856714 -0.016575944
7.857714 -0.016104880999999998
7.858714 -0.015633537
7.859715 -0.015161933
7.860714 -0.01469009
7.861714 -0.014218027000000001
7.862714 -0.013745764999999998
7.863714 -0.013273324
7.864714 -0.012800725
7.865714 -0.012327987
7.866714 -0.011855131000000001
7.867714 -0.011382178
7.868714 -0.010909146
7.869714 -0.010436057
7.870714 -0.0099629295
7.871714 -0.0094897856
7.872715 -0.0090166446
7.873714 -0.008543526899999999
7.874714 -0.0080704529
7.875714 -0.007597443599999999
7.876714 -0.007124519500000001
7.877714 -0.006651700799999999
7.878714 -0.006179009500000001
7.879714 -0.0057064659
7.880714 -0.0052340911
7.881714 -0.0047619064999999995
7.882714 -0.0042899337
7.883714 -0.0038181934000000002
7.884714 -0.0033467073000000005
7.885714 -0.0028754965
7.886714 -0.0024045825000000003
7.887714 -0.0019339865
7.888714 -0.0014637296
7.889714 -0.00099383305
7.890714 -0.00052431792
7.891714 -5.5205146e-05
7.892715 0.00041348443999999996
7.893714 0.0008817301000000001
7.894714 0.0013495113
7.895714 0.0018168077
7.896714 0.0022835991000000003
7.897714 0.0027498652
7.898714 0.0032155862
7.899714 0.0036807422000000004
7.900714 0.0041453131
7.901714 0.0046092799
7.902714 0.0050726227
7.903714 0.0055353219
7.904714 0.0059973583
7.905715 0.0064587125999999995
7.906714 0.0069193651
7.907714 0.007379296600000001
7.908714 0.0078384881
7.909714 0.0082969193
7.910714 0.0087545712
7.911714 0.0092114242
7.912714 0.009667458700000001
7.913714 0.010122655999999999
7.914714 0.010576994999999999
7.915714 0.011030457
7.916714 0.01148302
7.917714 0.011934667
7.918715 0.012385377999999999
7.919714 0.012835131
7.920714 0.013283908
7.921714 0.013731689
7.922714 0.014178455
7.923714 0.014624186
7.924714 0.015068863
7.925714 0.015512468
7.926714 0.01595498
7.927714 0.016396381999999998
7.928714 0.016836653
7.929714 0.017275776
7.930714 0.017713734000000002
7.931714 0.018150506
7.932714 0.018586079
7.933714 0.019020432
7.934714 0.019453547
7.935714 0.019885409
7.936714 0.020315999
7.937714 0.020745301
7.938715 0.021173297
7.939714 0.021599972
7.940714 0.02202531
7.941714 0.022449293
7.942714 0.022871906
7.943714 0.02329313
7.944714 0.02371295
7.945714 0.024131349
7.946714 0.024548313
7.947714 0.024963822
7.948714 0.025377861999999998
7.949714 0.025790414999999997
7.950714 0.026201463
7.951715 0.026610991
7.952714 0.027018983
7.953714 0.027425421000000002
7.954714 0.027830287999999998
7.955714 0.028233567999999997
7.956714 0.028635241000000002
7.957714 0.029035294
7.958714 0.029433708
7.959714 0.029830466
7.960714 0.030225549999999997
7.961714 0.030618947000000004
7.962714 0.031010638
7.963714 0.031400608999999996
7.964714 0.031788839
7.965714 0.032175318
7.966714 0.032560027
7.967714 0.032942952
7.968714 0.033324075
7.969714 0.033703382000000004
7.970714 0.034080859
7.971714 0.034456493
7.972714 0.034830268
7.973714 0.035202169
7.974714 0.035572183
7.975714 0.035940297
7.976714 0.036306496
7.977714 0.036670764999999994
7.978714 0.037033093
7.979714 0.037393466
7.980714 0.037751871
7.981714 0.038108294
7.982714 0.03846272
7.983714 0.038815138
7.984715 0.039165533999999995
7.985714 0.039513895
7.986714 0.039860207
7.987714 0.040204456
7.988714 0.04054663
7.989714 0.040886717
7.990714 0.0412247
7.991714 0.041560567
7.992714 0.041894306
7.993714 0.042225904
7.994714 0.042555347
7.995714 0.042882623
7.996714 0.043207715
7.997715 0.043530617
7.998714 0.043851311999999996
7.999714 0.044169785999999996
8.000714 0.044486031
8.001715 0.044800032999999996
8.002714 0.045111778
8.003715 0.045421257
8.004714 0.045728459
8.005714 0.046033371
8.006714 0.046335984
8.007714 0.046636286
8.008715 0.046934269
8.009714 0.04722992
8.010715 0.047523229
8.011714 0.047814188
8.012714 0.048102788
8.013714 0.048389015
8.014714 0.048672865
8.015715 0.048954325
8.016714 0.04923339
8.017715 0.049510045
8.018714 0.049784291
8.019714 0.050056109
8.020715 0.050325494
8.021714 0.050592439999999995
8.022715 0.05085693000000001
8.023714 0.051118962999999996
8.024714 0.051378529000000006
8.025714 0.051635614
8.026714 0.051890214999999996
8.027715 0.05214231799999999
8.028714 0.052391918
8.029715 0.052639004
8.030714 0.052883569000000005
8.031714 0.05312560200000001
8.032714 0.053365092
8.033714 0.053602032
8.034715 0.053836417000000004
8.035714 0.054068235
8.036715 0.054297474
8.037714 0.054524129000000005
8.038714 0.054748193
8.039714 0.054969662
8.040714 0.055188522999999996
8.041715 0.055404770000000006
8.042714 0.055618398
8.043715 0.05582940100000001
8.044714 0.056037772
8.045714 0.056243507
8.046714 0.056446594
8.047714 0.05664703200000001
8.048715 0.05684481599999999
8.049714 0.05703994
8.050714 0.057232397000000004
8.051714 0.057422189
8.052714 0.057609304
8.053715 0.057793739999999996
8.054714 0.057975493999999995
8.055715 0.058154564
8.056714 0.058330939000000005
8.057714 0.058504619
8.058714 0.058675597999999995
8.059714 0.058843876
8.060715 0.059009448000000006
8.061714 0.059172307
8.062715 0.059332448
8.063714 0.059489864999999996
8.064714 0.059644558
8.065714 0.059796521000000005
8.066714 0.059945747
8.067715 0.060092239
8.068714 0.060235988
8.069715 0.060376991000000005
8.070714 0.060515245
8.071714 0.060650747000000005
8.072714 0.06078349
8.073714 0.060913473
8.074715 0.061040692
8.075714 0.061165146
8.076715 0.061286828999999994
8.077714 0.061405741
8.078714 0.061521883
8.079714 0.061635248
8.080714 0.061745837000000005
8.081715 0.061853649000000004
8.082714 0.061958678999999996
8.083714 0.062060932
8.084714 0.062160402999999996
8.085714 0.062257092
8.086715 0.062350999000000004
8.087714 0.062442122999999995
8.088715 0.06253047
8.089714 0.062616036
8.090714 0.062698819
8.091714 0.062778819
8.092714 0.062856037
8.093715 0.062930473
8.094714 0.063002133
8.095715 0.06307101
8.096714 0.06313711100000001
8.097714 0.063200429
8.098714 0.063260971
8.099714 0.06331873
8.100715 0.063373713
8.101714 0.06342592000000001
8.102715 0.063475344
8.103714 0.063521991
8.104714 0.063565862
8.105714 0.06360695699999999
8.106714 0.063645275
8.107715 0.063680822
8.108714 0.063713593
8.109715 0.06374358799999999
8.110714 0.063770812
8.111714 0.063795265
8.112714 0.063816947
8.113714 0.063835864
8.114715 0.063852017
8.115714 0.063865405
8.116714 0.063876034
8.117714 0.06388390299999999
8.118714 0.06388902
8.119715 0.06389138899999999
8.120714 0.06389101
8.121715 0.06388789
8.122714 0.063882029
8.123714 0.063873432
8.124714 0.063862104
8.125714 0.063848053
8.126715 0.06383127799999999
8.127714 0.06381179
8.128715 0.063789589
8.129714 0.063764682
8.130714 0.063737074
8.131714 0.06370677100000001
8.132714 0.063673774
8.133715 0.063638092
8.134714 0.063599728
8.135715 0.063558685
8.136714 0.063514977
8.137714 0.063468603
8.138714 0.063419563
8.139714 0.063367869
8.140715 0.063313526
8.141714 0.063256535
8.142715 0.063196907
8.143714 0.063134643
8.144714 0.063069753
8.145715 0.063002238
8.146714 0.06293210299999999
8.147715 0.062859361
8.148714 0.062784011
8.149714 0.06270606000000001
8.150714 0.06262551799999999
8.151714 0.062542391
8.152715 0.062456679999999994
8.153714 0.062368397
8.154715 0.062277552
8.155714 0.062184146
8.156714 0.062088191
8.157714 0.061989697999999996
8.158714 0.061888666999999994
8.159715 0.061785115
8.160714 0.061679043999999995
8.161715 0.061570463
8.162714 0.061459385000000005
8.163714 0.061345816
8.164714 0.061229768000000004
8.165714 0.061111251000000005
8.166715 0.060990272
8.167714 0.06086683699999999
8.168715 0.060740957000000005
8.169714 0.060612644
8.170714 0.060481903999999996
8.171714 0.060348748
8.172714 0.060213183
8.173715 0.060075224999999996
8.174714 0.05993487399999999
8.175714 0.059792143
8.176714 0.059647043
8.177714 0.05949958
8.178715 0.059349765
8.179714 0.05919761
8.180715 0.059043121000000004
8.181714 0.058886303999999993
8.182714 0.058727176
8.183714 0.058565737
8.184714 0.058402005
8.185715 0.058235985000000004
8.186714 0.058067689000000006
8.187715 0.057897129
8.188714 0.05772431
8.189714 0.057549245
8.190714 0.057371943999999994
8.191714 0.057192414999999996
8.192715 0.057010673000000005
8.193714 0.056826731
8.194715 0.056640594
8.195714 0.056452274999999996
8.196714 0.056261790000000006
8.197714 0.056069146
8.198714 0.05587436
8.199715 0.055677438
8.200714 0.055478397
8.201715 0.055277243000000004
8.202714 0.055073993
8.203714 0.05486866000000001
8.204714 0.054661254000000006
8.205714 0.054451787999999994
8.206715 0.054240273
8.207714 0.054026721
8.208714 0.053811143
8.209714 0.053593550999999996
8.210714 0.053373957
8.211715 0.053152372
8.212714 0.052928814000000005
8.213715 0.052703288
8.214714 0.052475807
8.215714 0.052246387000000005
8.216714 0.05201503500000001
8.217714 0.051781768000000006
8.218715 0.051546592
8.219714 0.051309523
8.220715 0.051070575
8.221714 0.050829753000000005
8.222714 0.050587072999999996
8.223714 0.050342554
8.224714 0.050096202
8.225715 0.049848028
8.226714 0.049598049000000005
8.227715 0.049346278
8.228714 0.049092725000000004
8.229714 0.048837409000000005
8.230714 0.048580338
8.231714 0.048321526
8.232715 0.048060989
8.233714 0.047798737
8.234715 0.047534789
8.235714 0.047269155
8.236714 0.047001854
8.237714 0.046732897
8.238714 0.046462298
8.239715 0.046190072
8.240714 0.045916234
8.241714 0.045640798999999996
8.242714 0.04536378
8.243714 0.045085192
8.244715 0.044805047
8.245714 0.044523362999999996
8.246715 0.044240151
8.247714 0.043955428
8.248714 0.043669206
8.249714 0.043381499999999996
8.250714 0.043092325
8.251715 0.042801691
8.252714 0.042509614
8.253715 0.042216106999999996
8.254714 0.041921186
8.255714 0.041624865999999996
8.256714 0.041327156999999996
8.257714 0.041028074
8.258715 0.040727633
8.259714 0.040425843
8.260715 0.040122724
8.261714 0.039818286
8.262714 0.039512548
8.263714 0.03920552
8.264714 0.038897217
8.265715 0.038587657
8.266714 0.038276854
8.267715 0.037964823
8.268714 0.037651579
8.269714 0.037337135
8.270715 0.03702151
8.271714 0.036704718
8.272715 0.036386773
8.273714 0.036067693
8.274714 0.035747493
8.275714 0.035426189
8.276714 0.035103795
8.277715 0.034780326
8.278714 0.034455800999999994
8.279715 0.034130231
8.280714 0.033803633
8.281714 0.033476023
8.282714 0.033147415
8.283714 0.032817825999999994
8.284715 0.032487267
8.285714 0.032155757
8.286715 0.03182331
8.287714 0.03148994
8.288714 0.031155662
8.289714 0.030820491000000002
8.290714 0.030484441
8.291715 0.030147525999999997
8.292714 0.029809761
8.293715 0.029471162
8.294714 0.029131741000000003
8.295714 0.028791517
8.296714 0.028450502
8.297714 0.028108712
8.298715 0.027766163
8.299714 0.027422869000000002
8.300714 0.027078843999999998
8.301714 0.026734106
8.302714 0.026388666999999998
8.303715 0.026042547000000003
8.304714 0.025695757
8.305715 0.025348316
8.306714 0.02500024
8.307714 0.024651541
8.308714 0.02430224
8.309714 0.023952349
8.310715 0.023601887
8.311714 0.023250867
8.312715 0.022899306
8.313714 0.022547219
8.314714 0.022194623
8.315714 0.021841533
8.316714 0.021487963
8.317715 0.02113393
8.318714 0.020779448
8.319715 0.020424532999999998
8.320714 0.020069198
8.321714 0.019713459
8.322714 0.01935733
8.323714 0.019000824
8.324715 0.018643957
8.325714 0.018286743
8.326715 0.017929195
8.327714 0.017571327
8.328714 0.017213153000000002
8.329714 0.016854689
8.330714 0.016495946
8.331715 0.01613694
8.332714 0.015777686
8.333714 0.015418195
8.334714 0.015058483000000001
8.335714 0.014698565
8.336715 0.014338455
8.337714 0.013978167
8.338715 0.013617716
8.339714 0.013257116000000001
8.340714 0.012896385
8.341714 0.012535534999999999
8.342714 0.012174581
8.343715 0.011813539000000001
8.344714 0.011452424999999999
8.345715 0.011091252
8.346714 0.010730037000000001
8.347714 0.010368793
8.348714 0.010007538
8.349714 0.0096462849
8.350715 0.009285049600000001
8.351714 0.0089238463
8.352715 0.0085626896
8.353714 0.0082015948
8.354714 0.0078405756
8.355714 0.007479646600000001
8.356714 0.0071188224
8.357715 0.006758116099999999
8.358714 0.0063975422
8.359715 0.0060371141
8.360714 0.0056768455
8.361714 0.0053167496
8.362714 0.00495684
8.363714 0.0045971297
8.364715 0.0042376322999999995
8.365714 0.0038783603999999997
8.366714 0.0035193271999999997
8.367714 0.0031605457000000005
8.368714 0.0028020288
8.369715 0.0024437893
8.370714 0.0020858406
8.371715 0.0017281954999999998
8.372714 0.001370867
8.373714 0.0010138684
8.374714 0.00065721288
8.375714 0.00030091366999999996
8.376715 -5.5015909e-05
8.377714 -0.00041056245999999995
8.378715 -0.0007657125899999999
8.379714 -0.0011204529
8.380714 -0.0014747699
8.381714 -0.0018286502
8.382714 -0.0021820804
8.383715 -0.002535047
8.384714 -0.0028875367000000002
8.385715 -0.0032395361
8.386714 -0.0035910325000000002
8.387714 -0.0039420123000000005
8.388714 -0.0042924632
8.389714 -0.0046423720000000005
8.390715 -0.0049917264
8.391714 -0.005340513999999999
8.392715 -0.0056887227
8.393714 -0.0060363407
8.394714 -0.0063833562
8.395715 -0.0067297573
8.396714 -0.007075532599999999
8.397715 -0.0074206713
8.398714 -0.007765161699999999
8.399714 -0.0081089922
8.400714 -0.0084521525
8.401714 -0.0087946319
8.402715 -0.0091364192
8.403714 -0.009477503
8.404715 -0.0098178738
8.405714 -0.01015752
8.406714 -0.01049643
8.407714 -0.010834594000000001
8.408714 -0.011172
8.409715 -0.011508638
8.410714 -0.011844495
8.411715 -0.012179562
8.412714 -0.012513826
8.413714 -0.012847278
8.414714 -0.013179904
8.415714 -0.013511693000000002
8.416715 -0.013842634999999999
8.417714 -0.014172716
8.418715 -0.014501925
8.419714 -0.014830251
8.420714 -0.015157684000000001
8.421714 -0.015484210000000002
8.422714 -0.015809819
8.423715 -0.0161345
8.424714 -0.016458242
8.425714 -0.016781033
8.426714 -0.017102863
8.427714 -0.017423721
8.428715 -0.017743596
8.429714 -0.018062477
8.430715 -0.018380357
8.431714 -0.018697222
8.432714 -0.019013064
8.433714 -0.019327873
8.434714 -0.019641640000000002
8.435715 -0.019954355
8.436714 -0.020266009
8.437715 -0.020576591
8.438714 -0.020886095
8.439714 -0.021194509
8.440714 -0.021501827
8.441714 -0.021808039
8.442715 -0.022113135
8.443714 -0.022417109
8.444715 -0.022719949
8.445714 -0.023021648
8.446714 -0.023322197
8.447714 -0.023621587
8.448714 -0.02391981
8.449715 -0.024216856000000002
8.450714 -0.024512716
8.451715 -0.024807383000000002
8.452714 -0.025100846
8.453714 -0.025393094999999997
8.454714 -0.025684125
8.455714 -0.025973923
8.456715 -0.026262482
8.457714 -0.026549792000000003
8.458714 -0.026835845
8.459714 -0.027120631000000003
8.460714 -0.027404143
8.461715 -0.027686375
8.462714 -0.027967314
8.463715 -0.028246955
8.464714 -0.02852529
8.465714 -0.028802309
8.466714 -0.029078007000000003
8.467714 -0.029352373999999997
8.468715 -0.029625403
8.469714 -0.02989709
8.470715 -0.030167424
8.471714 -0.030436401999999998
8.472714 -0.030704013999999998
8.473714 -0.030970259
8.474714 -0.031235124
8.475715 -0.031498607
8.476714 -0.031760702
8.477715 -0.032021399
8.478714 -0.032280697
8.479714 -0.032538586
8.480714 -0.032795061
8.481714 -0.033050115000000005
8.482715 -0.03330374
8.483714 -0.033555931
8.484715 -0.033806681
8.485714 -0.034055984
8.486714 -0.034303832
8.487714 -0.034550219
8.488714 -0.034795137
8.489715 -0.035038579
8.490714 -0.035280539
8.491714 -0.03552101
8.492714 -0.035759984
8.493714 -0.035997454
8.494715 -0.036233413
8.495714 -0.036467853
8.496715 -0.036700768
8.497714 -0.036932152999999995
8.498714 -0.037162
8.499714 -0.037390302
8.500714 -0.037617053
8.501715 -0.037842247
8.502714 -0.038065878
8.503715 -0.03828794
8.504714 -0.038508428000000004
8.505714 -0.038727335
8.506714 -0.038944656
8.507714 -0.039160388
8.508715 -0.039374526
8.509714 -0.039587062
8.510715 -0.039797995
8.511714 -0.040007319
8.512714 -0.04021503
8.513714 -0.040421123
8.514714 -0.040625595
8.515715 -0.04082844
8.516714 -0.041029655
8.517715 -0.041229237
8.518714 -0.041427181
8.519714 -0.041623483
8.520715 -0.041818139000000004
8.521714 -0.042011144
8.522715 -0.042202492
8.523714 -0.042392183
8.524714 -0.042580207999999994
8.525714 -0.042766563
8.526714 -0.042951247000000005
8.527715 -0.043134252
8.528714 -0.043315573999999996
8.529715 -0.043495209
8.530714 -0.04367315
8.531714 -0.043849394
8.532714 -0.044023935
8.533714 -0.044196771
8.534715 -0.044367896
8.535714 -0.044537304
8.536715 -0.044704991
8.537714 -0.044870953
8.538714 -0.045035186000000005
8.539714 -0.045197687
8.540714 -0.045358451
8.541715 -0.045517474
8.542714 -0.045674754
8.543715 -0.045830288000000004
8.544714 -0.045984072
8.545714 -0.046136102
8.546714 -0.046286377000000004
8.547714 -0.046434894
8.548715 -0.046581649999999995
8.549714 -0.046726642
8.550714 -0.046869868
8.551714 -0.047011324
8.552714 -0.047151011
8.553715 -0.047288922
8.554714 -0.047425058
8.555715 -0.047559416
8.556714 -0.047691993
8.557714 -0.047822786
8.558714 -0.047951791
8.559714 -0.04807901
8.560715 -0.048204436
8.561714 -0.048328069
8.562715 -0.048449902999999996
8.563714 -0.048569939
8.564714 -0.048688173
8.565714 -0.048804600000000004
8.566714 -0.04891922
8.567715 -0.049032026
8.568714 -0.049143023
8.569715 -0.049252203
8.570714 -0.049359561
8.571714 -0.049465097000000006
8.572714 -0.049568812000000004
8.573714 -0.049670698
8.574715 -0.049770757
8.575714 -0.049868989
8.576715 -0.049965386
8.577714 -0.05005995
8.578714 -0.050152681
8.579714 -0.050243572
8.580714 -0.05033263
8.581715 -0.050419848
8.582714 -0.050505227
8.583714 -0.050588760999999996
8.584714 -0.050670456
8.585714 -0.050750304999999996
8.586715 -0.050828315000000006
8.587714 -0.05090448
8.588715 -0.050978799
8.589714 -0.051051279
8.590714 -0.051121914000000004
8.591714 -0.051190704
8.592714 -0.051257649
8.593715 -0.051322748
8.594714 -0.051385997
8.595715 -0.051447400000000004
8.596714 -0.051506952
8.597714 -0.05156465899999999
8.598714 -0.051620515
8.599714 -0.051674519999999995
8.600715 -0.051726674
8.601714 -0.051776972
8.602715 -0.051825411999999994
8.603714 -0.051871996000000004
8.604714 -0.05191672199999999
8.605714 -0.051959592
8.606714 -0.05200060000000001
8.607715 -0.052039744
8.608714 -0.052077026
8.609715 -0.05211244
8.610714 -0.052145985
8.611714 -0.052177667
8.612714 -0.052207481
8.613714 -0.05223542700000001
8.614715 -0.052261498
8.615714 -0.052285701000000004
8.616714 -0.052308035
8.617714 -0.052328501
8.618714 -0.052347092
8.619715 -0.052363815
8.620714 -0.052378669999999995
8.621715 -0.052391655999999995
8.622714 -0.052402774
8.623714 -0.052412023
8.624714 -0.052419404
8.625714 -0.05242492199999999
8.626715 -0.05242857200000001
8.627714 -0.052430358
8.628715 -0.052430282999999994
8.629714 -0.052428339000000004
8.630714 -0.052424532
8.631714 -0.052418862
8.632714 -0.05241133
8.633715 -0.052401942
8.634714 -0.05239069
8.635715 -0.052377575999999995
8.636714 -0.052362598999999996
8.637714 -0.052345764999999995
8.638714 -0.052327069000000004
8.639714 -0.052306516
8.640715 -0.0522841
8.641714 -0.052259822
8.642715 -0.052233686
8.643714 -0.052205689000000007
8.644714 -0.052175834000000004
8.645715 -0.052144116
8.646714 -0.052110541999999996
8.647715 -0.052075105
8.648714 -0.052037812
8.649714 -0.051998656
8.650714 -0.051957642
8.651714 -0.051914772000000005
8.652715 -0.051870045999999996
8.653714 -0.051823462
8.654715 -0.051775027999999994
8.655714 -0.051724742000000004
8.656714 -0.051672605
8.657714 -0.051618618
8.658714 -0.051562785
8.659715 -0.051505107
8.660714 -0.051445584
8.661715 -0.051384215
8.662714 -0.051321007999999994
8.663714 -0.051255967
8.664714 -0.051189092
8.665714 -0.051120383000000005
8.666715 -0.051049842000000005
8.667714 -0.050977472
8.668715 -0.050903275
8.669714 -0.050827255
8.670714 -0.050749409
8.671714 -0.05066974
8.672714 -0.050588255
8.673715 -0.050504947999999994
8.674714 -0.050419824999999995
8.675714 -0.05033288599999999
8.676714 -0.050244131000000004
8.677714 -0.050153566
8.678715 -0.05006119
8.679714 -0.049967003999999995
8.680715 -0.049871007999999994
8.681714 -0.049773202
8.682714 -0.049673591
8.683714 -0.04957217
8.684714 -0.049468945
8.685715 -0.049363921
8.686714 -0.049257092
8.687715 -0.049148465
8.688714 -0.049038039
8.689714 -0.048925821
8.690714 -0.048811809000000005
8.691714 -0.048696005
8.692715 -0.048578414
8.693714 -0.048459038999999995
8.694715 -0.048337883
8.695714 -0.048214945
8.696714 -0.048090232
8.697714 -0.047963747
8.698714 -0.047835495
8.699715 -0.047705476999999996
8.700714 -0.047573698
8.701715 -0.047440158
8.702714 -0.047304862999999996
8.703714 -0.047167818
8.704714 -0.047029024999999995
8.705714 -0.046888489
8.706715 -0.046746211999999995
8.707714 -0.046602197
8.708714 -0.046456448000000004
8.709714 -0.046308967
8.710714 -0.046159761
8.711715 -0.046008828
8.712714 -0.045856176
8.713715 -0.045701803
8.714714 -0.045545716
8.715714 -0.045387918
8.716714 -0.045228412
8.717714 -0.045067197
8.718715 -0.04490428
8.719714 -0.044739663
8.720715 -0.044573349
8.721714 -0.044405341
8.722714 -0.044235642
8.723714 -0.044064256
8.724714 -0.043891187
8.725715 -0.043716436
8.726714 -0.043540008000000005
8.727715 -0.043361908
8.728714 -0.043182136
8.729714 -0.043000699999999996
8.730714 -0.042817601999999996
8.731714 -0.042632845
8.732715 -0.042446435
8.733714 -0.042258378
8.734715 -0.042068676
8.735714 -0.041877332999999996
8.736714 -0.041684354
8.737714 -0.041489745
8.738714 -0.04129351
8.739715 -0.041095653
8.740714 -0.040896179
8.741714 -0.040695092
8.742714 -0.040492398
8.743714 -0.040288104
8.744715 -0.040082209
8.745714 -0.039874722
8.746715 -0.039665645
8.747714 -0.039454986
8.748714 -0.039242746
8.749714 -0.039028932
8.750714 -0.038813546000000004
8.751715 -0.038596595
8.752714 -0.038378083
8.753715 -0.038158015
8.754714 -0.037936392
8.755714 -0.037713221
8.756714 -0.037488507
8.757714 -0.037262257
8.758715 -0.037034473
8.759714 -0.036805164
8.760715 -0.036574333
8.761714 -0.036341982
8.762714 -0.036108121
8.763714 -0.035872756000000006
8.764714 -0.035635890999999996
8.765715 -0.035397534
8.766714 -0.035157689
8.767715 -0.034916366000000004
8.768714 -0.034673567
8.769714 -0.034429302
8.770715 -0.034183578
8.771714 -0.033936399000000006
8.772715 -0.033687774
8.773714 -0.033437711
8.774714 -0.033186216
8.775714 -0.032933295
8.776714 -0.032678953999999996
8.777715 -0.032423204
8.778714 -0.032166048
8.779715 -0.031907496
8.780714 -0.031647552
8.781714 -0.031386225999999996
8.782714 -0.031123523
8.783714 -0.030859448999999997
8.784715 -0.030594014000000003
8.785714 -0.030327221999999997
8.786715 -0.030059079
8.787714 -0.029789595000000002
8.788714 -0.029518775
8.789714 -0.029246625
8.790714 -0.028973151000000003
8.791715 -0.028698362
8.792714 -0.028422262
8.793715 -0.028144858999999998
8.794714 -0.027866158
8.795714 -0.027586168
8.796714 -0.027304894
8.797714 -0.027022341999999998
8.798715 -0.026738521
8.799714 -0.026453438000000003
8.800714 -0.0261671
8.801714 -0.025879515999999998
8.802714 -0.025590693
8.803715 -0.025300638
8.804714 -0.025009361
8.805715 -0.024716867
8.806714 -0.024423168999999998
8.807714 -0.024128273000000002
8.808714 -0.023832186999999998
8.809714 -0.02353492
8.810715 -0.023236483999999998
8.811714 -0.022936884
8.812715 -0.022636131
8.813714 -0.022334233999999998
8.814714 -0.022031202
8.815714 -0.021727043999999997
8.816714 -0.02142177
8.817715 -0.021115386
8.818714 -0.020807904
8.819715 -0.020499332
8.820714 -0.020189681
8.821714 -0.019878957
8.822714 -0.019567170000000002
8.823714 -0.01925433
8.824715 -0.018940445
8.825714 -0.018625526
8.826715 -0.018309581
8.827714 -0.017992618
8.828714 -0.017674646999999998
8.829714 -0.017355678
8.830714 -0.017035718999999998
8.831715 -0.016714780999999998
8.832714 -0.016392872
8.833714 -0.016070003
8.834714 -0.015746184
8.835714 -0.015421424
8.836715 -0.015095734999999999
8.837714 -0.014769126
8.838715 -0.014441609
8.839714 -0.014113193999999999
8.840714 -0.013783891000000001
8.841714 -0.013453711
8.842714 -0.013122667
8.843715 -0.012790768
8.844714 -0.012458025999999999
8.845715 -0.012124452
8.846714 -0.011790058
8.847714 -0.011454856
8.848714 -0.011118856
8.849714 -0.010782071
8.850715 -0.010444512
8.851714 -0.010106189
8.852715 -0.009767116000000001
8.853714 -0.0094273033
8.854714 -0.0090867623
8.855714 -0.0087455046
8.856714 -0.0084035419
8.857715 -0.008060885700000001
8.858714 -0.0077175470999999995
8.859715 -0.0073735369
8.860714 -0.0070288668
8.861714 -0.006683548399999999
8.862714 -0.0063375926
8.863714 -0.0059910108
8.864715 -0.0056438144
8.865714 -0.0052960146
8.866714 -0.0049476228
8.867714 -0.00459865
8.868714 -0.004249108299999999
8.869715 -0.0038990092000000002
8.870714 -0.0035483648
8.871715 -0.0031971867
8.872714 -0.0028454873
8.873714 -0.0024932788
8.874714 -0.0021405736
8.875714 -0.0017873846000000001
8.876715 -0.0014337245
8.877714 -0.0010796064
8.878715 -0.00072504336
8.879714 -0.00037004879000000003
8.880714 -1.4636207999999999e-05
8.881714 0.00034118075
8.882714 0.00069738835
8.883715 0.0010539728
8.884714 0.00141092
8.885715 0.0017682163
8.886714 0.0021258475000000003
8.887714 0.0024837995000000002
8.888714 0.0028420582000000002
8.889714 0.0032006097
8.890715 0.0035594399000000005
8.891714 0.0039185346
8.892715 0.0042778799999999995
8.893714 0.0046374618
8.894714 0.0049972663
8.895715 0.0053572796
8.896714 0.0057174879
8.897715 0.006077877
8.898714 0.0064384329999999995
8.899714 0.0067991423
8.900714 0.0071599905
8.901714 0.007520963100000001
8.902715 0.0078820471
8.903714 0.0082432271
8.904715 0.0086044893
8.905714 0.0089658191
8.906714 0.0093272021
8.907714 0.0096886237
8.908714 0.010050069
8.909715 0.010411522000000001
8.910714 0.010772969
8.911715 0.011134394
8.912714 0.011495781
8.913714 0.011857115
8.914714 0.01221838
8.915714 0.012579560000000002
8.916715 0.012940639999999998
8.917714 0.013301602
8.918715 0.013662428999999999
8.919714 0.014023107000000002
8.920714 0.014383619
8.921714 0.014743948
8.922714 0.015104079000000001
8.923715 0.015463993
8.924714 0.015823675000000002
8.925714 0.016183109
8.926714 0.016542278
8.927714 0.016901166
8.928715 0.017259756
8.929714 0.017618032999999998
8.930715 0.017975979
8.931714 0.01833358
8.932714 0.018690817999999998
8.933714 0.019047677000000002
8.934714 0.019404142
8.935715 0.019760198
8.936714 0.020115828
8.937715 0.020471017
8.938714 0.020825748999999998
8.939714 0.021180007
8.940714 0.021533775999999998
8.941714 0.021887039
8.942715 0.022239782
8.943714 0.022591988
8.944715 0.022943639000000002
8.945714 0.023294722
8.946714 0.023645216
8.947714 0.023995108
8.948714 0.024344379
8.949715 0.024693014
8.950714 0.025040993999999997
8.951715 0.025388302
8.952714 0.025734919
8.953714 0.026080827
8.954714 0.026426009999999996
8.955714 0.026770450999999997
8.956715 0.02711413
8.957714 0.027457030999999996
8.958714 0.027799135000000003
8.959714 0.028140423999999997
8.960714 0.02848088
8.961715 0.028820484000000004
8.962714 0.029159221
8.963715 0.02949707
8.964714 0.029834014
8.965714 0.030170035
8.966714 0.030505116
8.967714 0.030839239
8.968715 0.031172388
8.969714 0.031504547
8.970715 0.031835696000000004
8.971714 0.032165821
8.972714 0.032494904
8.973714 0.032822927
8.974714 0.033149873999999996
8.975715 0.033475726000000004
8.976714 0.03380047
8.977715 0.034124087000000004
8.978714 0.03444656
8.979714 0.034767875000000004
8.980714 0.035088012
8.981714 0.035406955000000004
8.982715 0.035724687000000005
8.983714 0.036041191
8.984715 0.03635645
8.985714 0.036670445
8.986714 0.03698316
8.987714 0.037294576999999995
8.988714 0.037604678
8.989715 0.037913444000000004
8.990714 0.038220859
8.991714 0.038526902999999994
8.992714 0.038831559
8.993714 0.039134809
8.994715 0.039436636000000004
8.995714 0.03973702
8.996715 0.040035942
8.997714 0.040333386
8.998714 0.040629334
8.999714 0.040923766
9.000714 0.041216664
9.001715 0.041508011000000004
9.002714 0.041797789
9.003715 0.042085978
9.004714 0.042372564
9.005714 0.042657524999999995
9.006714 0.042940848000000004
9.007714 0.043222515
9.008715 0.043502508
9.009714 0.043780810999999996
9.010715 0.044057408
9.011714 0.044332279
9.012714 0.044605409
9.013714 0.044876782000000004
9.014714 0.045146383
9.015715 0.045414193
9.016714 0.045680196
9.017715 0.045944378
9.018714 0.04620672
9.019714 0.046467205
9.020715 0.046725819
9.021714 0.046982540999999996
9.022715 0.047237356
9.023714 0.047490248
9.024714 0.047741199
9.025714 0.047990191
9.026714 0.048237209999999996
9.027715 0.048482235
9.028714 0.048725249000000005
9.029715 0.048966234000000004
9.030714 0.049205177
9.031714 0.049442059
9.032714 0.049676862999999995
9.033714 0.049909564999999996
9.034715 0.050140155000000006
9.035714 0.050368614000000006
9.036715 0.050594925
9.037714 0.050819071
9.038714 0.051041040999999995
9.039714 0.051260809
9.040714 0.051478366
9.041715 0.051693688
9.042714 0.051906769
9.043715 0.052117585
9.044714 0.052326125999999994
9.045714 0.05253237299999999
9.046714 0.05273631
9.047714 0.052937923000000005
9.048715 0.053137203
9.049714 0.05333413099999999
9.050714 0.053528690000000004
9.051714 0.053720869000000004
9.052714 0.053910649000000005
9.053715 0.05409802
9.054714 0.05428296900000001
9.055715 0.054465479
9.056714 0.054645533
9.057714 0.054823118
9.058714 0.054998224
9.059714 0.055170833
9.060715 0.055340934
9.061714 0.055508513
9.062715 0.055673555
9.063714 0.055836042
9.064714 0.055995961999999996
9.065714 0.056153297000000005
9.066714 0.05630803599999999
9.067715 0.056460162
9.068714 0.056609663
9.069715 0.056756525999999995
9.070714 0.056900736
9.071714 0.057042274
9.072714 0.057181128000000005
9.073714 0.057317287
9.074715 0.057450733999999996
9.075714 0.057581457
9.076715 0.057709444
9.077714 0.057834678
9.078714 0.05795714700000001
9.079714 0.058076839000000005
9.080714 0.058193743000000006
9.081715 0.058307848
9.082714 0.058419140999999994
9.083714 0.058527605
9.084714 0.058633235
9.085714 0.058736018
9.086715 0.058835937000000005
9.087714 0.058932987
9.088715 0.059027155000000005
9.089714 0.059118435999999996
9.090714 0.059206813
9.091714 0.059292273
9.092714 0.059374812
9.093715 0.059454416999999996
9.094714 0.059531076
9.095715 0.059604779000000004
9.096714 0.059675518
9.097714 0.059743283999999994
9.098714 0.059808057
9.099714 0.059869839
9.100715 0.059928611
9.101714 0.059984362
9.102715 0.060037087
9.103714 0.060086772999999996
9.104714 0.060133409
9.105714 0.06017698899999999
9.106714 0.060217502
9.107715 0.060254934999999996
9.108714 0.060289277
9.109715 0.06032052300000001
9.110714 0.060348667
9.111714 0.060373696
9.112714 0.0603956
9.113714 0.060414371999999994
9.114715 0.06043
9.115714 0.06044247999999999
9.116714 0.060451805
9.117714 0.060457969
9.118714 0.06046096100000001
9.119715 0.060460781
9.120714 0.060457416
9.121715 0.060450862
9.122714 0.060441112
9.123714 0.060428160999999994
9.124714 0.060412007999999996
9.125714 0.060392642999999996
9.126715 0.060370064
9.127714 0.060344266
9.128715 0.060315238
9.129714 0.060282985
9.130714 0.060247496000000005
9.131714 0.060208765
9.132714 0.060166791
9.133715 0.06012157
9.134714 0.060073094
9.135715 0.06002136500000001
9.136714 0.059966375999999995
9.137714 0.059908122
9.138714 0.059846597
9.139714 0.059781794
9.140715 0.059713713999999994
9.141714 0.059642351999999996
9.142715 0.059567699999999994
9.143714 0.05948976
9.144714 0.059408525999999996
9.145715 0.059323991
9.146714 0.059236155
9.147715 0.059145013999999996
9.148714 0.05905056
9.149714 0.058952794999999995
9.150714 0.058851717
9.151714 0.058747322000000005
9.152715 0.058639607999999996
9.153714 0.058528577
9.154715 0.058414228000000006
9.155714 0.058296556
9.156714 0.058175565
9.157714 0.058051251
9.158714 0.057923619
9.159715 0.057792664
9.160714 0.05765839
9.161715 0.057520799000000004
9.162714 0.05737989
9.163714 0.057235663
9.164714 0.057088124
9.165714 0.056937273
9.166715 0.05678311
9.167714 0.056625641
9.168715 0.056464864999999996
9.169714 0.056300784000000006
9.170714 0.05613340199999999
9.171714 0.055962719
9.172714 0.055788743
9.173715 0.055611471
9.174714 0.055430905
9.175714 0.05524704999999999
9.176714 0.055059907
9.177714 0.054869481
9.178715 0.054675771000000005
9.179714 0.054478785
9.180715 0.05427852699999999
9.181714 0.054074998
9.182714 0.053868204
9.183714 0.053658144000000005
9.184714 0.053444824999999994
9.185715 0.053228252000000004
9.186714 0.05300843
9.187715 0.052785360999999996
9.188714 0.052559049999999996
9.189714 0.052329508000000004
9.190714 0.052096735
9.191714 0.051860744
9.192715 0.051621534000000004
9.193714 0.051379116
9.194715 0.051133498
9.195714 0.050884689
9.196714 0.050632696000000005
9.197714 0.050377526
9.198714 0.050119187999999995
9.199715 0.04985769
9.200714 0.049593043999999996
9.201715 0.04932525299999999
9.202714 0.049054332
9.203714 0.04878029
9.204714 0.048503137
9.205714 0.048222882
9.206715 0.047939536
9.207714 0.047653107
9.208714 0.047363609
9.209714 0.047071048
9.210714 0.046775438
9.211715 0.046476789000000004
9.212714 0.046175110000000005
9.213715 0.045870413
9.214714 0.04556271
9.215714 0.045252012
9.216714 0.044938331
9.217714 0.044621676
9.218715 0.044302060000000004
9.219714 0.043979494
9.220715 0.043653991
9.221714 0.043325563
9.222714 0.042994221
9.223714 0.042659981
9.224714 0.042322854
9.225715 0.041982855
9.226714 0.041639994
9.227715 0.04129429
9.228714 0.040945754
9.229714 0.040594404
9.230714 0.040240254
9.231714 0.039883319
9.232715 0.039523616
9.233714 0.03916116
9.234715 0.038795968
9.235714 0.038428055
9.236714 0.038057438
9.237714 0.037684137
9.238714 0.037308167999999996
9.239715 0.036929548
9.240714 0.036548293
9.241714 0.036164423
9.242714 0.035777953
9.243714 0.035388902
9.244715 0.034997289
9.245714 0.034603133
9.246715 0.034206448
9.247714 0.033807257
9.248714 0.033405575
9.249714 0.033001420999999996
9.250714 0.032594815
9.251715 0.032185772
9.252714 0.031774311
9.253715 0.031360454
9.254714 0.030944217000000003
9.255714 0.030525620000000003
9.256714 0.030104679000000002
9.257714 0.029681419
9.258715 0.029255854
9.259714 0.028828008
9.260715 0.0283979
9.261714 0.027965548
9.262714 0.027530972
9.263714 0.027094195999999997
9.264714 0.026655241000000003
9.265715 0.026214126
9.266714 0.025770874000000003
9.267715 0.025325507
9.268714 0.024878047
9.269714 0.024428518
9.270715 0.023976943
9.271714 0.023523346
9.272715 0.023067747
9.273714 0.022610174
9.274714 0.022150647
9.275714 0.021689193
9.276714 0.021225835000000002
9.277715 0.020760599
9.278714 0.020293509
9.279715 0.019824588
9.280714 0.019353862
9.281714 0.018881356999999998
9.282714 0.018407097
9.283714 0.017931106999999998
9.284715 0.017453411
9.285714 0.016974036
9.286715 0.016493007
9.287714 0.016010347
9.288714 0.015526083
9.289714 0.01504024
9.290714 0.014552842
9.291715 0.014063916999999999
9.292714 0.013573488
9.293715 0.013081580999999998
9.294714 0.012588222999999999
9.295714 0.012093439000000001
9.296714 0.011597256
9.297714 0.011099699
9.298715 0.010600796000000001
9.299714 0.010100573
9.300714 0.0095990581
9.301714 0.0090962778
9.302714 0.0085922598
9.303715 0.0080870319
9.304714 0.0075806223
9.305715 0.0070730595
9.306714 0.006564372599999999
9.307714 0.006054589900000001
9.308714 0.0055437406
9.309714 0.005031854
9.310715 0.0045189598
9.311714 0.0040050876
9.312715 0.003490267
9.313714 0.0029745280999999998
9.314714 0.0024579007
9.315714 0.0019404150999999998
9.316714 0.0014221014
9.317715 0.0009029897199999999
9.318714 0.00038311032
9.319715 -0.0001375065
9.320714 -0.00065883046
9.321714 -0.0011808313000000001
9.322714 -0.0017034786999999998
9.323714 -0.0022267423
9.324715 -0.0027505919
9.325714 -0.0032749973
9.326715 -0.0037999278
9.327714 -0.0043253534
9.328714 -0.0048512436
9.329714 -0.0053775682
9.330714 -0.0059042966
9.331715 -0.0064313979
9.332714 -0.0069588423
9.333714 -0.007486598800000001
9.334714 -0.0080146361
9.335714 -0.0085429238
9.336715 -0.009071429700000001
9.337714 -0.0096001233
9.338715 -0.010128973
9.339714 -0.010657948
9.340714 -0.011187015
9.341714 -0.011716144
9.342714 -0.012245301
9.343715 -0.012774455999999998
9.344714 -0.013303572999999999
9.345715 -0.013832623
9.346714 -0.01436157
9.347714 -0.014890384000000001
9.348714 -0.015419032000000001
9.349714 -0.01594748
9.350715 -0.016475695999999998
9.351714 -0.017003645
9.352715 -0.017531296
9.353714 -0.018058615
9.354714 -0.018585569
9.355714 -0.019112126
9.356714 -0.019638252
9.357715 -0.020163913999999998
9.358714 -0.020689079
9.359715 -0.021213717
9.360714 -0.021737792
9.361714 -0.022261273999999998
9.362714 -0.02278413
9.363714 -0.023306329
9.364715 -0.023827835999999998
9.365714 -0.024348619999999998
9.366714 -0.02486865
9.367714 -0.025387891000000003
9.368714 -0.025906315000000003
9.369715 -0.026423886
9.370714 -0.026940572
9.371715 -0.027456341000000002
9.372714 -0.027971162
9.373714 -0.028485002
9.374714 -0.028997826000000004
9.375714 -0.029509602
9.376715 -0.030020298
9.377714 -0.030529883
9.378715 -0.031038320999999997
9.379714 -0.031545580999999996
9.380714 -0.032051626
9.381714 -0.032556427
9.382714 -0.033059949
9.383715 -0.033562159
9.384714 -0.034063024
9.385715 -0.03456251
9.386714 -0.035060584
9.387714 -0.035557212000000005
9.388714 -0.036052361000000005
9.389714 -0.036545997000000004
9.390715 -0.037038091
9.391714 -0.037528604
9.392715 -0.038017507
9.393714 -0.038504765999999996
9.394714 -0.038990352
9.395715 -0.03947423
9.396714 -0.039956367
9.397715 -0.040436731
9.398714 -0.040915291
9.399714 -0.041392015000000004
9.400714 -0.04186687
9.401714 -0.042339827999999996
9.402715 -0.042810856
9.403714 -0.043279922
9.404715 -0.043746995000000004
9.405714 -0.044212045
9.406714 -0.04467504
9.407714 -0.045135949
9.408714 -0.045594742
9.409715 -0.046051387
9.410714 -0.046505855
9.411715 -0.046958113999999995
9.412714 -0.047408132000000006
9.413714 -0.047855877
9.414714 -0.048301319
9.415714 -0.048744428
9.416715 -0.04918517100000001
9.417714 -0.049623515
9.418715 -0.050059431999999994
9.419714 -0.050492893000000004
9.420714 -0.05092386300000001
9.421714 -0.051352312
9.422714 -0.051778211000000005
9.423715 -0.052201527000000005
9.424714 -0.052622228
9.425714 -0.053040287
9.426714 -0.053455675
9.427714 -0.05386835499999999
9.428715 -0.0542783
9.429714 -0.05468548
9.430715 -0.055089867
9.431714 -0.05549143
9.432714 -0.055890140000000005
9.433714 -0.056285975999999995
9.434714 -0.056678901000000004
9.435715 -0.057068891999999996
9.436714 -0.057455915
9.437715 -0.057839945999999996
9.438714 -0.058220961
9.439714 -0.058598926999999995
9.440714 -0.058973819000000004
9.441714 -0.059345615
9.442715 -0.059714285
9.443714 -0.0600798
9.444715 -0.060442137
9.445714 -0.060801266
9.446714 -0.061157165
9.447714 -0.061509805
9.448714 -0.061859160999999996
9.449715 -0.062205211999999996
9.450714 -0.062547927
9.451715 -0.062887283
9.452714 -0.06322325200000001
9.453714 -0.06355580999999999
9.454714 -0.063884933
9.455714 -0.064210594
9.456715 -0.064532767
9.457714 -0.06485142499999999
9.458714 -0.065166544
9.459714 -0.0654781
9.460714 -0.065786071
9.461715 -0.06609042799999999
9.462714 -0.066391146
9.463715 -0.066688203
9.464714 -0.066981575
9.465714 -0.06727124000000001
9.466714 -0.067557173
9.467714 -0.067839347
9.468715 -0.068117742
9.469714 -0.068392337
9.470715 -0.068663113
9.471714 -0.068930042
9.472714 -0.069193105
9.473714 -0.069452287
9.474714 -0.06970755599999999
9.475715 -0.069958903
9.476714 -0.070206297
9.477715 -0.070449727
9.478714 -0.07068917
9.479714 -0.070924609
9.480714 -0.071156019
9.481714 -0.07138338999999999
9.482715 -0.071606698
9.483714 -0.071825925
9.484715 -0.07204105499999999
9.485714 -0.072252064
9.486714 -0.072458939
9.487714 -0.072661665
9.488714 -0.072860217
9.489715 -0.07305458399999999
9.490714 -0.073244743
9.491714 -0.073430681
9.492714 -0.073612377
9.493714 -0.07378981700000001
9.494715 -0.073962985
9.495714 -0.074131862
9.496715 -0.074296433
9.497714 -0.074456679
9.498714 -0.074612588
9.499714 -0.07476414299999999
9.500714 -0.074911327
9.501715 -0.075054128
9.502714 -0.07519252800000001
9.503715 -0.075326517
9.504714 -0.075456081
9.505714 -0.075581204
9.506714 -0.07570188
9.507714 -0.075818092
9.508715 -0.075929821
9.509714 -0.076037063
9.510715 -0.076139806
9.511714 -0.07623803700000001
9.512714 -0.07633174499999999
9.513714 -0.076420925
9.514714 -0.076505565
9.515715 -0.076585653
9.516714 -0.076661183
9.517715 -0.076732144
9.518714 -0.076798524
9.519714 -0.07686031700000001
9.520715 -0.076917518
9.521714 -0.07697011499999999
9.522715 -0.07701810099999999
9.523714 -0.07706146600000001
9.524714 -0.077100203
9.525714 -0.077134307
9.526714 -0.077163771
9.527715 -0.077188585
9.528714 -0.077208743
9.529715 -0.077224238
9.530714 -0.077235064
9.531714 -0.077241217
9.532714 -0.077242689
9.533714 -0.077239476
9.534715 -0.077231572
9.535714 -0.07721897
9.536715 -0.077201665
9.537714 -0.077179651
9.538714 -0.077152927
9.539714 -0.077121489
9.540714 -0.077085331
9.541715 -0.077044452
9.542714 -0.076998846
9.543715 -0.076948514
9.544714 -0.076893455
9.545714 -0.07683366400000001
9.546714 -0.076769141
9.547714 -0.076699891
9.548715 -0.076625909
9.549714 -0.076547195
9.550714 -0.076463749
9.551714 -0.076375576
9.552714 -0.07628267
9.553715 -0.076185039
9.554714 -0.076082681
9.555715 -0.075975602
9.556714 -0.075863802
9.557714 -0.075747282
9.558714 -0.075626047
9.559714 -0.075500098
9.560715 -0.075369439
9.561714 -0.075234077
9.562715 -0.075094012
9.563714 -0.07494924900000001
9.564714 -0.074799795
9.565714 -0.07464565
9.566714 -0.07448682400000001
9.567715 -0.074323319
9.568714 -0.07415514000000001
9.569715 -0.07398228600000001
9.570714 -0.07380477
9.571714 -0.073622598
9.572714 -0.073435775
9.573714 -0.07324430600000001
9.574715 -0.073048205
9.575714 -0.07284747
9.576715 -0.07264211300000001
9.577714 -0.07243214099999999
9.578714 -0.072217564
9.579714 -0.07199839499999999
9.580714 -0.071774638
9.581715 -0.071546301
9.582714 -0.071313401
9.583714 -0.07107594299999999
9.584714 -0.070833944
9.585714 -0.07058741199999999
9.586715 -0.070336362
9.587714 -0.070080807
9.588715 -0.069820759
9.589714 -0.069556228
9.590714 -0.06928722699999999
9.591714 -0.069013773
9.592714 -0.068735884
9.593715 -0.068453571
9.594714 -0.068166852
9.595715 -0.067875738
9.596714 -0.067580241
9.597714 -0.067280384
9.598714 -0.06697617900000001
9.599714 -0.066667644
9.600715 -0.066354795
9.601714 -0.066037645
9.602715 -0.065716211
9.603714 -0.06539051
9.604714 -0.065060565
9.605714 -0.064726383
9.606714 -0.064387987
9.607715 -0.064045395
9.608714 -0.063698622
9.609715 -0.063347688
9.610714 -0.06299261
9.611714 -0.062633411
9.612714 -0.062270101999999994
9.613714 -0.061902707
9.614715 -0.061531243000000006
9.615714 -0.061155733
9.616714 -0.060776196000000005
9.617714 -0.060392654
9.618714 -0.060005125
9.619715 -0.05961363199999999
9.620714 -0.059218198
9.621715 -0.058818847
9.622714 -0.058415602
9.623714 -0.058008479999999994
9.624714 -0.057597511000000004
9.625714 -0.057182717
9.626715 -0.056764117
9.627714 -0.05634174399999999
9.628715 -0.055915618
9.629714 -0.055485766000000006
9.630714 -0.055052211999999996
9.631714 -0.054614985
9.632714 -0.054174109
9.633715 -0.053729606
9.634714 -0.053281506000000006
9.635715 -0.052829838
9.636714 -0.052374625
9.637714 -0.051915895999999996
9.638714 -0.051453675000000004
9.639714 -0.05098799
9.640715 -0.05051887100000001
9.641714 -0.050046347
9.642715 -0.049570441
9.643714 -0.04909118900000001
9.644714 -0.048608609000000004
9.645715 -0.048122735
9.646714 -0.047633593
9.647715 -0.047141215
9.648714 -0.046645626
9.649714 -0.046146856
9.650714 -0.045644937
9.651714 -0.045139896
9.652715 -0.044631763
9.653714 -0.044120572000000004
9.654715 -0.043606351
9.655714 -0.043089129000000004
9.656714 -0.042568939
9.657714 -0.042045811999999995
9.658714 -0.041519781
9.659715 -0.040990877
9.660714 -0.040459135
9.661715 -0.039924585000000005
9.662714 -0.039387261
9.663714 -0.038847196
9.664714 -0.038304421
9.665714 -0.037758972
9.666715 -0.037210883
9.667714 -0.036660189
9.668715 -0.036106922
9.669714 -0.035551118
9.670714 -0.03499281
9.671714 -0.034432035
9.672714 -0.033868826000000005
9.673715 -0.033303216
9.674714 -0.032735243000000004
9.675714 -0.032164942
9.676714 -0.031592348
9.677714 -0.031017495
9.678715 -0.030440418000000004
9.679714 -0.029861153
9.680715 -0.029279734
9.681714 -0.028696199000000002
9.682714 -0.028110583999999997
9.683714 -0.027522922
9.684714 -0.026933249
9.685715 -0.026341602999999998
9.686714 -0.025748022000000002
9.687715 -0.025152537
9.688714 -0.024555189999999998
9.689714 -0.023956014999999997
9.690714 -0.02335505
9.691714 -0.022752331
9.692715 -0.022147899
9.693714 -0.021541788
9.694715 -0.020934039
9.695714 -0.020324689
9.696714 -0.019713778
9.697714 -0.019101345000000002
9.698714 -0.018487427
9.699715 -0.017872066
9.700714 -0.0172553
9.701715 -0.01663717
9.702714 -0.016017715000000002
9.703714 -0.015396976
9.704714 -0.014774992
9.705714 -0.014151804
9.706715 -0.013527455
9.707714 -0.012901981000000002
9.708714 -0.012275425
9.709714 -0.011647827
9.710714 -0.011019227999999999
9.711715 -0.010389668
9.712714 -0.0097591867
9.713715 -0.0091278249
9.714714 -0.0084956228
9.715714 -0.007862621
9.716714 -0.0072288596
9.717714 -0.006594378600000001
9.718715 -0.0059592185
9.719714 -0.0053234191
9.720715 -0.0046870209
9.721714 -0.0040500643000000005
9.722714 -0.0034125893
9.723714 -0.0027746364
9.724714 -0.0021362461
9.725715 -0.0014974588
9.726714 -0.0008583153400000001
9.727715 -0.00021885642
9.728714 0.000420877
9.729714 0.0010608438
9.730714 0.0017010028000000001
9.731714 0.0023413129
9.732715 0.0029817324
9.733714 0.0036222198
9.734715 0.0042627333
9.735714 0.0049032307
9.736714 0.0055436707
9.737714 0.006184011
9.738714 0.0068242094000000005
9.739715 0.0074642237
9.740714 0.0081040111
9.741714 0.0087435299
9.742714 0.009382738100000001
9.743714 0.010021593
9.744715 0.010660054
9.745714 0.011298076
9.746715 0.011935621
9.747714 0.012572644
9.748714 0.013209104000000001
9.749714 0.01384496
9.750714 0.01448017
9.751715 0.015114691999999999
9.752714 0.015748486
9.753715 0.01638151
9.754714 0.017013723999999997
9.755714 0.017645086
9.756714 0.018275556999999998
9.757714 0.018905094
9.758715 0.019533659000000002
9.759714 0.020161209000000003
9.760715 0.020787702999999998
9.761714 0.021413104
9.762714 0.022037369
9.763714 0.022660458
9.764714 0.023282329
9.765715 0.023902944000000002
9.766714 0.024522258999999998
9.767715 0.025140234999999997
9.768714 0.025756831999999997
9.769714 0.026372008000000002
9.770715 0.026985724
9.771714 0.027597937000000003
9.772715 0.028208604999999998
9.773714 0.02881769
9.774714 0.029425148
9.775714 0.030030938999999996
9.776714 0.030635024
9.777715 0.03123736
9.778714 0.031837908
9.779715 0.032436626
9.780714 0.033033476
9.781714 0.033628414
9.782714 0.034221401
9.783714 0.034812401
9.784715 0.035401373
9.785714 0.035988275
9.786715 0.03657307
9.787714 0.037155719000000004
9.788714 0.037736187
9.789714 0.038314430000000003
9.790714 0.038890413
9.791715 0.039464098999999996
9.792714 0.040035446999999995
9.793715 0.040604424
9.794714 0.041170992000000003
9.795714 0.041735114
9.796714 0.042296754
9.797714 0.042855873
9.798715 0.043412435
9.799714 0.043966406
9.800714 0.044517749
9.801714 0.045066426
9.802714 0.045612402
9.803715 0.046155642000000004
9.804714 0.046696109
9.805715 0.047233768
9.806714 0.047768582999999996
9.807714 0.048300516
9.808714 0.048829533999999994
9.809714 0.049355597
9.810715 0.049878674
9.811714 0.050398730999999995
9.812715 0.050915731000000006
9.813714 0.051429641
9.814714 0.051940419
9.815714 0.052448035999999996
9.816714 0.052952458
9.817715 0.053453649000000006
9.818714 0.053951575
9.819715 0.054446206
9.820714 0.054937502
9.821714 0.055425439
9.822714 0.055909978
9.823714 0.056391087000000006
9.824715 0.056868738999999995
9.825714 0.057342899
9.826715 0.057813537
9.827714 0.058280618
9.828714 0.05874411400000001
9.829714 0.059203996
9.830714 0.059660233
9.831715 0.060112798
9.832714 0.06056166
9.833714 0.061006786
9.834714 0.061448151
9.835714 0.061885727
9.836715 0.062319479
9.837714 0.062749384
9.838715 0.063175411
9.839714 0.063597533
9.840714 0.064015726
9.841714 0.064429955
9.842714 0.064840197
9.843715 0.065246422
9.844714 0.065648602
9.845715 0.06604671399999999
9.846714 0.06644072100000001
9.847714 0.066830602
9.848714 0.067216333
9.849714 0.067597878
9.850715 0.067975221
9.851714 0.068348326
9.852715 0.068717176
9.853714 0.069081743
9.854714 0.069441996
9.855714 0.069797912
9.856714 0.070149469
9.857715 0.070496643
9.858714 0.07083941
9.859715 0.071177748
9.860714 0.071511633
9.861714 0.071841042
9.862714 0.072165957
9.863714 0.07248634899999999
9.864715 0.072802207
9.865714 0.073113502
9.866714 0.073420216
9.867714 0.073722331
9.868714 0.074019824
9.869715 0.07431267899999999
9.870714 0.074600877
9.871715 0.074884394
9.872714 0.075163221
9.873714 0.07543733200000001
9.874714 0.075706712
9.875714 0.07597134700000001
9.876715 0.07623121499999999
9.877714 0.07648629800000001
9.878715 0.07673658
9.879714 0.076982047
9.880714 0.077222683
9.881714 0.077458471
9.882714 0.077689392
9.883715 0.07791543
9.884714 0.078136573
9.885715 0.078352803
9.886714 0.078564102
9.887714 0.07877046
9.888714 0.07897186399999999
9.889714 0.079168298
9.890715 0.07935974900000001
9.891714 0.07954620500000001
9.892715 0.07972765
9.893714 0.079904072
9.894714 0.080075464
9.895715 0.08024181
9.896714 0.08040310299999999
9.897715 0.080559327
9.898714 0.080710481
9.899714 0.080856547
9.900714 0.08099751999999999
9.901714 0.081133394
9.902715 0.081264158
9.903714 0.081389805
9.904715 0.081510324
9.905714 0.081625715
9.906714 0.081735966
9.907714 0.081841077
9.908714 0.081941037
9.909715 0.08203584
9.910714 0.082125486
9.911715 0.082209968
9.912714 0.08228928199999999
9.913714 0.08236342099999999
9.914714 0.082432386
9.915714 0.082496164
9.916715 0.082554761
9.917714 0.082608167
9.918715 0.08265638
9.919714 0.08269940199999999
9.920714 0.082737225
9.921714 0.082769844
9.922714 0.08279726000000001
9.923715 0.082819472
9.924714 0.08283648099999999
9.925714 0.082848279
9.926714 0.082854868
9.927714 0.082856248
9.928715 0.082852418
9.929714 0.082843378
9.930715 0.082829129
9.931714 0.082809676
9.932714 0.082785019
9.933714 0.082755159
9.934714 0.082720094
9.935715 0.08267983200000001
9.936714 0.08263437800000001
9.937715 0.08258373100000001
9.938714 0.082527898
9.939714 0.082466885
9.940714 0.082400697
9.941714 0.082329335
9.942715 0.082252809
9.943714 0.082171126
9.944715 0.082084292
9.945714 0.081992312
9.946714 0.081895199
9.947714 0.081792957
9.948714 0.081685593
9.949715 0.081573118
9.950714 0.081455539
9.951715 0.08133285999999999
9.952714 0.08120509399999999
9.953714 0.081072253
9.954714 0.08093434199999999
9.955714 0.080791372
9.956715 0.080643356
9.957714 0.080490299
9.958714 0.080332218
9.959714 0.080169115
9.960714 0.080001005
9.961715 0.079827901
9.962714 0.079649815
9.963715 0.079466752
9.964714 0.079278729
9.965714 0.07908575899999999
9.966714 0.078887853
9.967714 0.078685029
9.968715 0.078477297
9.969714 0.07826467000000001
9.970715 0.078047166
9.971714 0.077824795
9.972714 0.077597576
9.973714 0.077365525
9.974714 0.077128661
9.975715 0.076887
9.976714 0.07664056000000001
9.977715 0.076389359
9.978714 0.07613342
9.979714 0.075872755
9.980714 0.075607386
9.981714 0.075337332
9.982715 0.075062615
9.983714 0.074783253
9.984715 0.074499269
9.985714 0.074210681
9.986714 0.073917513
9.987714 0.073619781
9.988714 0.073317508
9.989715 0.073010719
9.990714 0.07269943599999999
9.991714 0.07238367700000001
9.992714 0.072063471
9.993714 0.071738835
9.994715 0.071409793
9.995714 0.071076368
9.996715 0.070738583
9.997714 0.07039646199999999
9.998714 0.070050027
9.999714 0.069699303
10.00071 0.06934431099999999
10.00171 0.068985083
10.00271 0.068621634
10.00371 0.068253995
10.00471 0.067882193
10.00571 0.067506253
10.00671 0.067126198
10.00771 0.066742057
10.00871 0.06635385199999999
10.00971 0.065961614
10.01071 0.065565371
10.01171 0.065165153
10.01271 0.064760988
10.01371 0.0643529
10.01471 0.063940923
10.01571 0.06352508200000001
10.01671 0.063105411
10.01771 0.06268193200000001
10.01871 0.06225468199999999
10.01971 0.061823689999999994
10.02071 0.061388989
10.02171 0.06095060399999999
10.02271 0.060508569
10.02371 0.060062920000000006
10.02471 0.059613679
10.02571 0.059160881
10.02671 0.058704562
10.02771 0.058244751
10.02871 0.057781476
10.02971 0.057314773
10.03071 0.056844676000000004
10.03171 0.056371209000000005
10.03271 0.055894413000000004
10.03371 0.055414316
10.03471 0.054930954000000004
10.03571 0.054444355
10.03671 0.053954554999999994
10.03771 0.05346158300000001
10.03871 0.052965479
10.03971 0.052466272999999994
10.04071 0.051963999
10.04171 0.05145869200000001
10.04271 0.050950388
10.04371 0.050439115
10.04471 0.049924914
10.04571 0.049407821000000005
10.04671 0.04888786900000001
10.04771 0.048365098
10.04871 0.047839541
10.04971 0.047311233
10.05071 0.046780214
10.05171 0.046246519
10.05271 0.045710188
10.05371 0.045171258
10.05471 0.044629766
10.05571 0.044085749
10.05671 0.043539246
10.05771 0.042990295000000005
10.05871 0.042438938
10.05971 0.041885208
10.06071 0.041329148
10.06171 0.040770794
10.06271 0.040210183999999996
10.06371 0.039647357
10.06471 0.039082352
10.06571 0.038515209
10.06671 0.037945964
10.06771 0.037374656
10.06871 0.036801325
10.06971 0.036226009
10.07071 0.035648749
10.07171 0.035069579999999996
10.07271 0.034488542999999997
10.07371 0.033905676999999995
10.07471 0.033321022
10.07571 0.032734615
10.07671 0.032146496
10.07771 0.031556706999999996
10.07871 0.030965285000000002
10.07971 0.030372271000000003
10.08071 0.029777706
10.08171 0.029181631
10.08271 0.028584086
10.08371 0.027985111
10.08471 0.027384745999999998
10.08571 0.026783036000000003
10.08671 0.026180019000000002
10.08771 0.025575739000000004
10.08871 0.024970237000000003
10.08971 0.024363554
10.09071 0.023755734
10.09171 0.023146818
10.09271 0.022536847999999998
10.09371 0.021925868
10.09471 0.021313921
10.09571 0.020701048
10.09671 0.020087292
10.09771 0.019472696
10.09871 0.018857302000000003
10.09971 0.018241152
10.10071 0.017624289
10.10171 0.017006755000000002
10.10271 0.016388592
10.10371 0.015769842
10.10471 0.015150548
10.10571 0.014530749
10.10671 0.013910489
10.10771 0.013289809
10.10871 0.012668749
10.10971 0.012047352
10.11071 0.01142566
10.11171 0.010803714
10.11271 0.010181555
10.11371 0.009559223700000001
10.11471 0.0089367626
10.11571 0.0083142128
10.11671 0.007691616300000001
10.11771 0.0070690141
10.11871 0.0064464482
10.11971 0.0058239606
10.12071 0.0052015934
10.12171 0.004579388
10.12271 0.0039573868000000005
10.12371 0.0033356318
10.12471 0.0027141654
10.12571 0.0020930296
10.12671 0.0014722666
10.12771 0.00085191878
10.12871 0.00023202817
10.12971 -0.00038736307
10.13071 -0.0010062129000000001
10.13171 -0.0016244794
10.13271 -0.0022421209
10.13371 -0.0028590955
10.13471 -0.0034753618999999996
10.13571 -0.0040908787999999995
10.13671 -0.004705604800000001
10.13771 -0.0053194992
10.13871 -0.0059325215
10.13971 -0.0065446307
10.14071 -0.0071557872
10.14171 -0.007765951199999999
10.14271 -0.008375082
10.14371 -0.008983140300000001
10.14471 -0.0095900868
10.14571 -0.010195882
10.14671 -0.010800488
10.14771 -0.011403863
10.14871 -0.012005970000000001
10.14971 -0.012606771000000001
10.15071 -0.013206224999999999
10.15171 -0.013804295000000001
10.15271 -0.014400941
10.15371 -0.014996124000000001
10.15471 -0.015589807
10.15571 -0.016181951
10.15671 -0.016772517
10.15771 -0.017361467
10.15871 -0.017948762
10.15971 -0.018534363
10.16071 -0.019118231
10.16171 -0.019700328
10.16271 -0.020280614
10.16371 -0.020859053
10.16471 -0.021435604
10.16571 -0.022010230000000002
10.16671 -0.022582893
10.16771 -0.023153554
10.16871 -0.023722176
10.16971 -0.02428872
10.17071 -0.024853149
10.17171 -0.025415426
10.17271 -0.025975512
10.17371 -0.026533371
10.17471 -0.027088969
10.17571 -0.027642268
10.17671 -0.028193233
10.17771 -0.028741825
10.17871 -0.029288014
10.17971 -0.029831761
10.18071 -0.030373034
10.18171 -0.030911798
10.18271 -0.031448019
10.18371 -0.031981661
10.18471 -0.032512691999999996
10.18571 -0.033041081
10.18671 -0.033566792
10.18771 -0.034089794
10.18871 -0.034610050999999996
10.18971 -0.035127531999999996
10.19071 -0.035642204000000004
10.19171 -0.036154035
10.19271 -0.036662995
10.19371 -0.037169046
10.19471 -0.037672161
10.19571 -0.038172305000000004
10.19671 -0.038669448
10.19771 -0.039163555
10.19871 -0.039654598
10.19971 -0.040142544
10.20071 -0.040627361
10.20171 -0.041109018000000004
10.20271 -0.041587485
10.20371 -0.04206273
10.20471 -0.042534721
10.20571 -0.043003433
10.20671 -0.043468832
10.20771 -0.04393089
10.20871 -0.044389578
10.20971 -0.044844867
10.21071 -0.045296726999999995
10.21171 -0.045745133
10.21271 -0.046190055
10.21371 -0.046631466999999996
10.21471 -0.047069343
10.21571 -0.047503656
10.21671 -0.047934381
10.21771 -0.048361489
10.21871 -0.048784958
10.21971 -0.049204763
10.22071 -0.04962087799999999
10.22171 -0.05003328
10.22271 -0.050441943999999996
10.22371 -0.050846842
10.22471 -0.051247957000000004
10.22571 -0.051645265
10.22671 -0.052038737
10.22771 -0.052428356
10.22871 -0.052814098
10.22971 -0.053195941000000004
10.23071 -0.05357386
10.23171 -0.05394783200000001
10.23271 -0.054317834999999995
10.23371 -0.054683851000000006
10.23471 -0.05504585000000001
10.23571 -0.055403815
10.23671 -0.05575773
10.23771 -0.056107563000000006
10.23871 -0.056453299000000005
10.23971 -0.05679492
10.24071 -0.057132402000000006
10.24171 -0.057465722999999996
10.24271 -0.057794864
10.24371 -0.058119802000000005
10.24471 -0.058440526
10.24571 -0.058757013
10.24671 -0.059069239
10.24771 -0.059377192999999995
10.24871 -0.059680856000000004
10.24971 -0.059980205999999994
10.25071 -0.060275232000000005
10.25171 -0.060565915
10.25271 -0.060852244
10.25371 -0.061134202
10.25471 -0.061411771000000004
10.25571 -0.061684939999999994
10.25671 -0.061953691
10.25771 -0.062218012
10.25871 -0.062477891
10.25971 -0.06273331800000001
10.26071 -0.06298427499999999
10.26171 -0.063230755
10.26271 -0.063472742
10.26371 -0.063710223
10.26471 -0.063943188
10.26571 -0.064171629
10.26671 -0.064395531
10.26771 -0.064614881
10.26871 -0.064829673
10.26971 -0.065039896
10.27071 -0.065245538
10.27171 -0.065446587
10.27271 -0.065643038
10.27371 -0.065834873
10.27471 -0.066022092
10.27571 -0.066204678
10.27671 -0.066382624
10.27771 -0.066555926
10.27871 -0.066724571
10.27971 -0.06688854799999999
10.28071 -0.06704785
10.28171 -0.067202473
10.28271 -0.06735241
10.28371 -0.067497656
10.28471 -0.067638198
10.28571 -0.06777403800000001
10.28671 -0.067905168
10.28771 -0.06803158299999999
10.28871 -0.068153278
10.28971 -0.068270252
10.29071 -0.0683825
10.29171 -0.068490021
10.29271 -0.06859280999999999
10.29371 -0.068690866
10.29471 -0.068784191
10.29571 -0.068872783
10.29671 -0.068956637
10.29771 -0.069035758
10.29871 -0.069110148
10.29971 -0.069179805
10.30071 -0.06924473
10.30171 -0.069304922
10.30271 -0.069360383
10.30371 -0.069411116
10.30471 -0.069457124
10.30571 -0.06949841
10.30671 -0.069534971
10.30771 -0.06956681
10.30871 -0.06959393500000001
10.30971 -0.069616345
10.31071 -0.06963404
10.31171 -0.069647026
10.31271 -0.069655309
10.31371 -0.069658889
10.31471 -0.069657771
10.31571 -0.069651962
10.31671 -0.069641462
10.31771 -0.069626275
10.31871 -0.069606409
10.31971 -0.06958186300000001
10.32071 -0.069552648
10.32171 -0.069518771
10.32271 -0.069480238
10.32371 -0.069437054
10.32471 -0.06938923
10.32571 -0.069336774
10.32671 -0.069279695
10.32771 -0.069218001
10.32871 -0.069151697
10.32971 -0.0690808
10.33071 -0.06900531600000001
10.33171 -0.068925257
10.33271 -0.068840635
10.33371 -0.068751461
10.33471 -0.06865774
10.33571 -0.068559492
10.33671 -0.068456726
10.33771 -0.06834945499999999
10.33871 -0.068237691
10.33971 -0.06812145
10.34071 -0.068000745
10.34171 -0.067875587
10.34271 -0.06774598700000001
10.34371 -0.067611964
10.34471 -0.06747352300000001
10.34571 -0.067330687
10.34671 -0.06718346800000001
10.34771 -0.06703187799999999
10.34871 -0.066875928
10.34971 -0.066715636
10.35071 -0.066551019
10.35171 -0.066382089
10.35271 -0.066208863
10.35371 -0.066031358
10.35471 -0.065849593
10.35571 -0.065663579
10.35671 -0.065473333
10.35771 -0.065278873
10.35871 -0.065080216
10.35971 -0.06487738
10.36071 -0.06467038800000001
10.36171 -0.064459251
10.36271 -0.064243993
10.36371 -0.06402463800000001
10.36471 -0.063801196
10.36571 -0.063573691
10.36671 -0.063342147
10.36771 -0.063106586
10.36871 -0.062867027
10.36971 -0.062623492
10.37071 -0.062375999
10.37171 -0.06212457700000001
10.37271 -0.061869243000000004
10.37371 -0.061610021
10.37471 -0.061346939999999996
10.37571 -0.06108001699999999
10.37671 -0.060809275999999995
10.37771 -0.060534739
10.37871 -0.060256437
10.37971 -0.059974386000000005
10.38071 -0.059688615
10.38171 -0.059399148
10.38271 -0.059106009
10.38371 -0.058809219999999995
10.38471 -0.058508804000000005
10.38571 -0.058204785
10.38671 -0.057897193000000007
10.38771 -0.05758605000000001
10.38871 -0.057271379
10.38971 -0.056953210000000004
10.39071 -0.05663156
10.39171 -0.05630646499999999
10.39271 -0.055977941
10.39371 -0.055646017
10.39471 -0.055310724
10.39571 -0.054972083
10.39671 -0.054630125
10.39771 -0.054284872
10.39871 -0.053936358999999996
10.39971 -0.053584611
10.40071 -0.053229649000000004
10.40171 -0.052871509
10.40271 -0.052510219
10.40371 -0.052145809999999994
10.40471 -0.051778305
10.40571 -0.051407736999999995
10.40671 -0.051034137
10.40771 -0.050657534000000004
10.40871 -0.050277956
10.40971 -0.049895438
10.41071 -0.04951001
10.41171 -0.04912169500000001
10.41271 -0.048730534
10.41371 -0.048336553
10.41471 -0.04793978
10.41571 -0.047540251
10.41671 -0.047137995999999995
10.41771 -0.046733042
10.41871 -0.046325426
10.41971 -0.045915172
10.42071 -0.045502317
10.42171 -0.045086889000000005
10.42271 -0.04466892
10.42371 -0.044248442
10.42471 -0.043825488
10.42571 -0.043400086000000004
10.42671 -0.042972268
10.42771 -0.042542067
10.42871 -0.042109514
10.42971 -0.041674639
10.43071 -0.041237476
10.43171 -0.040798058000000005
10.43271 -0.040356416
10.43371 -0.039912586
10.43471 -0.039466596
10.43571 -0.039018481
10.43671 -0.038568277
10.43771 -0.038116015
10.43871 -0.03766173
10.43971 -0.037205458
10.44071 -0.03674723
10.44171 -0.036287081
10.44271 -0.035825049
10.44371 -0.035361166
10.44471 -0.034895467
10.44571 -0.034427989
10.44671 -0.033958766
10.44771 -0.033487834
10.44871 -0.033015228
10.44971 -0.032540983999999995
10.45071 -0.032065139
10.45171 -0.031587725999999997
10.45271 -0.031108782
10.45371 -0.030628341
10.45471 -0.03014644
10.45571 -0.029663113
10.45671 -0.029178393999999996
10.45771 -0.028692323000000002
10.45871 -0.028204929999999996
10.45971 -0.02771625
10.46071 -0.027226322
10.46171 -0.026735177
10.46271 -0.026242854
10.46371 -0.025749383999999997
10.46471 -0.025254802
10.46571 -0.024759147
10.46671 -0.024262449000000002
10.46771 -0.023764746
10.46871 -0.023266072000000002
10.46971 -0.022766464
10.47071 -0.022265955
10.47171 -0.021764582
10.47271 -0.021262381
10.47371 -0.020759384999999998
10.47471 -0.020255633000000002
10.47571 -0.019751158999999997
10.47671 -0.019245999
10.47771 -0.018740191
10.47871 -0.01823377
10.47971 -0.017726772
10.48071 -0.017219235
10.48171 -0.016711194
10.48271 -0.016202685999999997
10.48371 -0.015693747
10.48471 -0.015184414
10.48571 -0.014674725
10.48671 -0.014164713999999998
10.48771 -0.013654417
10.48871 -0.013143873
10.48971 -0.012633117000000001
10.49071 -0.012122184
10.49171 -0.01161111
10.49271 -0.011099930999999999
10.49371 -0.010588683
10.49471 -0.010077401
10.49571 -0.0095661213
10.49671 -0.0090548776
10.49771 -0.0085437059
10.49871 -0.0080326405
10.49971 -0.0075217161999999995
10.50071 -0.0070109672
10.50171 -0.0065004286
10.50271 -0.0059901344
10.50371 -0.005480118900000001
10.50471 -0.004970416599999999
10.50571 -0.0044610617
10.50671 -0.0039520884
10.50771 -0.003443531
10.50871 -0.0029354238
10.50971 -0.0024278012
10.51071 -0.0019206973
10.51171 -0.0014141466
10.51271 -0.0009081833
10.51371 -0.00040284185
10.51471 0.00010184339
10.51571 0.00060583807
10.51671 0.0011091077999999999
10.51771 0.0016116182
10.51871 0.0021133354
10.51971 0.0026142248
10.52071 0.0031142525
10.52171 0.0036133846
10.52271 0.0041115873
10.52371 0.0046088269
10.52471 0.0051050702
10.52571 0.0056002835
10.52671 0.0060944341
10.52771 0.006587488999999999
10.52871 0.0070794165000000004
10.52971 0.0075701835
10.53071 0.008059758
10.53171 0.0085481079
10.53271 0.0090352019
10.53371 0.0095210096
10.53471 0.010005499000000001
10.53571 0.010488639
10.53671 0.010970399
10.53771 0.011450749
10.53871 0.011929659
10.53971 0.012407096999999999
10.54071 0.012883035000000001
10.54171 0.013357441999999999
10.54271 0.013830287
10.54371 0.014301542
10.54471 0.014771175999999999
10.54571 0.01523916
10.54671 0.015705463
10.54771 0.016170056000000002
10.54871 0.016632908999999998
10.54971 0.017093992000000002
10.55071 0.017553277000000003
10.55171 0.018010732
10.55271 0.018466329
10.55371 0.018920039
10.55471 0.019371831000000003
10.55571 0.019821676
10.55671 0.020269545
10.55771 0.020715408
10.55871 0.021159236999999997
10.55971 0.021601003
10.56071 0.022040676
10.56171 0.022478228
10.56271 0.022913633
10.56371 0.023346861
10.56471 0.023777885000000002
10.56571 0.024206677
10.56671 0.024633211
10.56771 0.025057461
10.56871 0.025479399
10.56971 0.025899001
10.57071 0.026316239
10.57171 0.026731088
10.57271 0.027143524000000002
10.57371 0.027553522000000004
10.57471 0.027961054000000003
10.57571 0.028366098000000003
10.57671 0.02876863
10.57771 0.029168627
10.57871 0.029566066000000002
10.57971 0.029960921
10.58071 0.030353170999999998
10.58171 0.030742791999999998
10.58271 0.031129763
10.58371 0.031514055
10.58471 0.031895653
10.58571 0.032274529999999996
10.58671 0.032650662000000004
10.58771 0.033024029
10.58871 0.033394611
10.58971 0.033762382
10.59071 0.03412732
10.59171 0.034489407
10.59271 0.034848618
10.59371 0.03520493
10.59471 0.035558327
10.59571 0.035908783
10.59671 0.036256279999999995
10.59771 0.036600797
10.59871 0.036942313
10.59971 0.037280808
10.60071 0.037616264
10.60171 0.037948662
10.60271 0.038277981
10.60371 0.038604203000000004
10.60471 0.038927313
10.60571 0.039247292
10.60671 0.039564123
10.60771 0.039877789
10.60871 0.040188274999999996
10.60971 0.040495562
10.61071 0.040799635
10.61171 0.041100482
10.61271 0.041398082999999995
10.61371 0.041692427
10.61471 0.041983498
10.61571 0.042271282
10.61671 0.042555765999999995
10.61771 0.042836936
10.61871 0.043114775
10.61971 0.043389271
10.62071 0.043660410999999996
10.62171 0.043928181
10.62271 0.044192569
10.62371 0.04445356
10.62471 0.044711144
10.62571 0.044965305000000004
10.62671 0.045216028
10.62771 0.045463303000000004
10.62871 0.045707118000000005
10.62971 0.045947457000000004
10.63071 0.046184313
10.63171 0.046417669999999994
10.63271 0.046647515
10.63371 0.046873838
10.63471 0.047096628
10.63571 0.047315875
10.63671 0.047531567000000004
10.63771 0.047743693
10.63871 0.047952242
10.63971 0.048157206
10.64071 0.048358575
10.64171 0.048556342
10.64271 0.048750496
10.64371 0.04894103
10.64471 0.049127935
10.64571 0.049311202
10.64671 0.049490831
10.64771 0.04966680999999999
10.64871 0.049839134
10.64971 0.050007796
10.65071 0.050172792
10.65171 0.050334114
10.65271 0.050491758
10.65371 0.05064571699999999
10.65471 0.050795992
10.65571 0.050942575999999996
10.65671 0.051085465000000004
10.65771 0.051224650999999996
10.65871 0.051360135
10.65971 0.051491910999999994
10.66071 0.05161998
10.66171 0.051744335
10.66271 0.051864969999999996
10.66371 0.051981886000000005
10.66471 0.052095077000000004
10.66571 0.052204542
10.66671 0.052310276
10.66771 0.052412279
10.66871 0.052510545000000006
10.66971 0.05260508
10.67071 0.052695879
10.67171 0.052782934000000004
10.67271 0.052866252
10.67371 0.052945828
10.67471 0.053021661
10.67571 0.053093751
10.67671 0.053162103999999995
10.67771 0.053226714999999994
10.67871 0.053287588999999996
10.67971 0.053344719000000006
10.68071 0.053398113000000004
10.68171 0.053447776
10.68271 0.053493708
10.68371 0.053535908
10.68471 0.053574383
10.68571 0.053609133
10.68671 0.053640164
10.68771 0.053667481
10.68871 0.05369108400000001
10.68971 0.053710984999999996
10.69071 0.05372717899999999
10.69171 0.053739676
10.69271 0.053748483
10.69371 0.053753599
10.69471 0.053755030999999995
10.69571 0.053752784
10.69671 0.053746864
10.69771 0.053737278
10.69871 0.05372403
10.69971 0.053707126
10.70071 0.053686573
10.70171 0.05366237
10.70271 0.05363452899999999
10.70371 0.053603056999999996
10.70471 0.05356795699999999
10.70571 0.053529243
10.70671 0.053486915
10.70771 0.053440983
10.70871 0.053391454000000005
10.70971 0.053338333999999994
10.71071 0.053281634
10.71171 0.05322136
10.71271 0.053157524
10.71371 0.053090136
10.71471 0.053019205
10.71571 0.05294474
10.71671 0.052866752999999995
10.71771 0.052785251
10.71871 0.05270025
10.71971 0.052611757
10.72071 0.052519789
10.72171 0.052424351
10.72271 0.052325462
10.72371 0.052223133000000005
10.72471 0.052117376
10.72571 0.052008201999999996
10.72671 0.051895628
10.72771 0.051779661
10.72871 0.051660318
10.72971 0.051537610000000005
10.73071 0.051411556000000004
10.73171 0.051282166
10.73271 0.051149452
10.73371 0.051013427
10.73471 0.050874107
10.73571 0.050731504
10.73671 0.050585630000000006
10.73771 0.050436502
10.73871 0.050284131
10.73971 0.050128537
10.74071 0.049969722999999994
10.74171 0.049807713
10.74271 0.049642514
10.74371 0.049474143
10.74471 0.04930261600000001
10.74571 0.049127947000000005
10.74671 0.048950152000000004
10.74771 0.048769242000000004
10.74871 0.048585236000000004
10.74971 0.048398151
10.75071 0.048208001
10.75171 0.048014807
10.75271 0.047818583
10.75371 0.047619347
10.75471 0.047417116
10.75571 0.047211908000000004
10.75671 0.04700374
10.75771 0.046792632
10.75871 0.046578602999999996
10.75971 0.046361671
10.76071 0.046141856
10.76171 0.045919180000000004
10.76271 0.045693657
10.76371 0.045465311
10.76471 0.04523416
10.76571 0.045000223
10.76671 0.044763522
10.76771 0.044524073000000004
10.76871 0.0442819
10.76971 0.04403702
10.77071 0.043789455
10.77171 0.043539223
10.77271 0.043286345000000004
10.77371 0.04303084
10.77471 0.042772726999999997
10.77571 0.042512029
10.77671 0.042248765
10.77771 0.041982953999999996
10.77871 0.041714615999999996
10.77971 0.04144377
10.78071 0.041170439
10.78171 0.040894645
10.78271 0.040616406
10.78371 0.040335744
10.78471 0.04005268
10.78571 0.039767238
10.78671 0.039479436
10.78771 0.039189299999999996
10.78871 0.038896850000000004
10.78971 0.03860211
10.79071 0.038305102
10.79171 0.038005854000000006
10.79271 0.037704385
10.79371 0.037400718
10.79471 0.037094880999999996
10.79571 0.036786895
10.79671 0.036476788
10.79771 0.03616458
10.79871 0.035850299
10.79971 0.03553397
10.80071 0.035215614
10.80171 0.034895260000000004
10.80271 0.034572932
10.80371 0.034248653999999996
10.80471 0.03392245
10.80571 0.033594345
10.80671 0.033264363
10.80771 0.03293253
10.80871 0.032598869
10.80971 0.032263403
10.81071 0.031926157
10.81171 0.031587156
10.81271 0.031246422000000003
10.81371 0.030903981
10.81471 0.030559857000000003
10.81571 0.030214072
10.81671 0.029866651
10.81771 0.029517617
10.81871 0.029166993999999998
10.81971 0.028814806
10.82071 0.028461078
10.82171 0.028105834
10.82271 0.027749097
10.82371 0.027390893
10.82471 0.027031248
10.82571 0.026670186000000002
10.82671 0.026307731999999997
10.82771 0.025943910999999997
10.82871 0.025578748
10.82971 0.02521227
10.83071 0.024844502
10.83171 0.024475472
10.83271 0.024105204
10.83371 0.023733724
10.83471 0.02336106
10.83571 0.022987236
10.83671 0.022612279
10.83771 0.022236216
10.83871 0.021859072
10.83971 0.021480874
10.84071 0.021101645999999998
10.84171 0.020721417
10.84271 0.02034021
10.84371 0.019958052
10.84471 0.019574969
10.84571 0.019190986
10.84671 0.018806128
10.84771 0.018420421
10.84871 0.018033888999999997
10.84971 0.017646558
10.85071 0.017258452
10.85171 0.016869597
10.85271 0.016480018
10.85371 0.016089738
10.85471 0.015698785
10.85571 0.015307181
10.85671 0.014914953
10.85771 0.014522126
10.85871 0.014128725000000002
10.85971 0.013734776
10.86071 0.013340304
10.86171 0.012945334
10.86271 0.012549895
10.86371 0.01215401
10.86471 0.011757706
10.86571 0.011361009
10.86671 0.010963946
10.86771 0.010566544
10.86871 0.01016883
10.86971 0.0097708282
10.87071 0.009372567
10.87171 0.008974073
10.87271 0.0085753731
10.87371 0.0081764934
10.87471 0.0077774603
10.87571 0.0073782998
10.87671 0.0069790389
10.87771 0.006579702999999999
10.87871 0.0061803184999999995
10.87971 0.0057809099
10.88071 0.0053815031
10.88171 0.0049821232
10.88271 0.004582795
10.88371 0.0041835432
10.88471 0.0037843921999999998
10.88571 0.0033853659
10.88671 0.0029864885
10.88771 0.0025877836
10.88871 0.0021892752999999997
10.88971 0.001790987
10.89071 0.0013929421
10.89171 0.0009951641
10.89271 0.00059767644
10.89371 0.00020050249999999998
10.89471 -0.00019633428000000001
10.89571 -0.00059281056
10.89671 -0.00098890278
10.89771 -0.0013845875
10.89871 -0.0017798411
10.89971 -0.0021746398
10.90071 -0.00256896
10.90171 -0.0029627778
10.90271 -0.0033560693
10.90371 -0.0037488106
10.90471 -0.0041409774
10.90571 -0.0045325462
10.90671 -0.0049234928
10.90771 -0.005313793
10.90871 -0.0057034231000000005
10.90971 -0.0060923594
10.91071 -0.0064805783
10.91171 -0.006868055800000001
10.91271 -0.0072547686
10.91371 -0.0076406934
10.91471 -0.0080258069
10.91571 -0.0084100866
10.91671 -0.0087935099
10.91771 -0.0091760543
10.91871 -0.0095576979
10.91971 -0.009938419
10.92071 -0.010318196
10.92171 -0.010697007000000001
10.92271 -0.011074829999999999
10.92371 -0.011451646000000001
10.92471 -0.011827434
10.92571 -0.012202172
10.92671 -0.012575839
10.92771 -0.012948416
10.92871 -0.013319883
10.92971 -0.013690219
10.93071 -0.014059404
10.93171 -0.014427415999999998
10.93271 -0.014794237000000002
10.93371 -0.015159846
10.93471 -0.015524222999999998
10.93571 -0.015887347
10.93671 -0.016249198
10.93771 -0.016609753999999997
10.93871 -0.016968996
10.93971 -0.017326901
10.94071 -0.017683451
10.94171 -0.018038624
10.94271 -0.018392398
10.94371 -0.018744755999999998
10.94471 -0.019095671999999998
10.94571 -0.019445129000000002
10.94671 -0.019793105000000002
10.94771 -0.02013958
10.94871 -0.020484535
10.94971 -0.020827947
10.95071 -0.021169799
10.95171 -0.021510071000000002
10.95271 -0.021848742
10.95371 -0.022185795
10.95471 -0.02252121
10.95571 -0.022854970000000002
10.95671 -0.023187055
10.95771 -0.023517449
10.95871 -0.023846134999999997
10.95971 -0.024173094
10.96071 -0.024498312
10.96171 -0.024821769
10.96271 -0.025143451
10.96371 -0.025463343
10.96471 -0.025781427
10.96571 -0.02609769
10.96671 -0.026412113
10.96771 -0.026724683
10.96871 -0.027035379999999998
10.96971 -0.027344195
10.97071 -0.02765111
10.97171 -0.027956109000000003
10.97271 -0.028259176
10.97371 -0.028560298999999997
10.97471 -0.028859460000000003
10.97571 -0.029156645
10.97671 -0.029451837
10.97771 -0.02974502
10.97871 -0.030036180000000003
10.97971 -0.030325304
10.98071 -0.030612374999999997
10.98171 -0.030897377
10.98271 -0.031180295999999996
10.98371 -0.031461116000000004
10.98471 -0.031739823
10.98571 -0.032016405000000005
10.98671 -0.032290845
10.98771 -0.032563128999999996
10.98871 -0.032833242
10.98971 -0.033101172
10.99071 -0.033366903999999996
10.99171 -0.033630425
10.99271 -0.033891725000000004
10.99371 -0.034150787
10.99471 -0.034407602
10.99571 -0.034662159
10.99671 -0.034914442000000004
10.99771 -0.035164444
10.99871 -0.035412153
10.99971 -0.035657556
11.00071 -0.035900643
11.00171 -0.036141404
11.00271 -0.036379832
11.00371 -0.036615913
11.00471 -0.036849637
11.00571 -0.037080995
11.00671 -0.037309979
11.00771 -0.037536575
11.00871 -0.037760776
11.00971 -0.037982574
11.01071 -0.038201955999999995
11.01171 -0.038418913000000006
11.01271 -0.038633437
11.01371 -0.038845516999999996
11.01471 -0.039055143
11.01571 -0.039262306999999996
11.01671 -0.039467
11.01771 -0.039669211
11.01871 -0.039868930000000004
11.01971 -0.040066146000000004
11.02071 -0.040260854
11.02171 -0.040453041
11.02271 -0.040642701999999996
11.02371 -0.040829825
11.02471 -0.041014404
11.02571 -0.041196431000000006
11.02671 -0.041375897
11.02771 -0.041552793
11.02871 -0.041727113
11.02971 -0.041898852
11.03071 -0.042068004
11.03171 -0.042234559
11.03271 -0.042398516
11.03371 -0.042559864
11.03471 -0.042718602
11.03571 -0.042874724
11.03671 -0.043028223
11.03771 -0.043179098
11.03871 -0.043327341
11.03971 -0.04347295
11.04071 -0.04361592
11.04171 -0.043756247
11.04271 -0.043893926
11.04371 -0.044028953
11.04471 -0.044161323
11.04571 -0.044291036
11.04671 -0.044418086
11.04771 -0.044542467
11.04871 -0.044664176
11.04971 -0.044783211
11.05071 -0.044899568
11.05171 -0.045013241
11.05271 -0.045124229
11.05371 -0.045232524
11.05471 -0.045338125
11.05571 -0.045441027
11.05671 -0.045541229
11.05771 -0.045638724
11.05871 -0.045733509
11.05971 -0.045825582
11.06071 -0.045914939
11.06171 -0.046001578
11.06271 -0.046085496
11.06371 -0.046166692999999995
11.06471 -0.046245166000000004
11.06571 -0.046320911
11.06671 -0.04639393
11.06771 -0.046464218999999994
11.06871 -0.046531779999999995
11.06971 -0.046596612
11.07071 -0.046658714000000004
11.07171 -0.046718089
11.07271 -0.046774736
11.07371 -0.046828657
11.07471 -0.046879851
11.07571 -0.046928319999999996
11.07671 -0.046974068
11.07771 -0.047017095
11.07871 -0.047057404
11.07971 -0.047094995
11.08071 -0.047129873
11.08171 -0.047162035000000005
11.08271 -0.047191489
11.08371 -0.047218232
11.08471 -0.047242266
11.08571 -0.047263596000000005
11.08671 -0.047282223000000005
11.08771 -0.047298145
11.08871 -0.04731137
11.08971 -0.047321894
11.09071 -0.047329723000000004
11.09171 -0.047334857
11.09271 -0.047337299
11.09371 -0.047337048
11.09471 -0.047334109
11.09571 -0.047328483000000005
11.09671 -0.047320174
11.09771 -0.047309182
11.09871 -0.047295511
11.09971 -0.047279164
11.10071 -0.047260144
11.10171 -0.047238459
11.10271 -0.047214108
11.10371 -0.047187097000000004
11.10471 -0.047157431
11.10571 -0.047125113999999996
11.10671 -0.047090152
11.10771 -0.04705255
11.10871 -0.047012314
11.10971 -0.046969453
11.11071 -0.046923968999999996
11.11171 -0.046875869
11.11271 -0.046825162000000004
11.11371 -0.046771851999999996
11.11471 -0.046715947
11.11571 -0.046657454
11.11671 -0.046596379
11.11771 -0.046532732
11.11871 -0.046466518
11.11971 -0.046397743
11.12071 -0.046326415
11.12171 -0.046252541
11.12271 -0.046176126
11.12371 -0.046097179
11.12471 -0.046015705000000004
11.12571 -0.045931712
11.12671 -0.045845206
11.12771 -0.045756192
11.12871 -0.045664678
11.12971 -0.045570673
11.13071 -0.045474178999999997
11.13171 -0.045375206
11.13271 -0.045273759000000004
11.13371 -0.045169843
11.13471 -0.045063469
11.13571 -0.044954644
11.13671 -0.044843374
11.13771 -0.044729668
11.13871 -0.044613532
11.13971 -0.044494975
11.14071 -0.044374005
11.14171 -0.044250631
11.14271 -0.044124865
11.14371 -0.043996712
11.14471 -0.043866184
11.14571 -0.04373329
11.14671 -0.043598042
11.14771 -0.04346045
11.14871 -0.043320522
11.14971 -0.043178271
11.15071 -0.043033707
11.15171 -0.042886839999999996
11.15271 -0.042737683000000005
11.15371 -0.042586247
11.15471 -0.042432541000000004
11.15571 -0.042276576
11.15671 -0.042118365
11.15771 -0.041957918
11.15871 -0.041795248
11.15971 -0.041630364
11.16071 -0.041463276
11.16171 -0.041293993
11.16271 -0.041122528
11.16371 -0.040948892
11.16471 -0.040773096
11.16571 -0.040595149
11.16671 -0.040415063
11.16771 -0.04023285
11.16871 -0.040048518
11.16971 -0.039862079
11.17071 -0.039673544
11.17171 -0.039482926
11.17271 -0.039290235
11.17371 -0.039095484
11.17471 -0.038898684
11.17571 -0.038699846
11.17671 -0.038498986
11.17771 -0.038296115
11.17871 -0.038091245
11.17971 -0.037884389
11.18071 -0.03767556
11.18171 -0.037464773
11.18271 -0.037252042
11.18371 -0.03703738
11.18471 -0.036820801
11.18571 -0.036602319
11.18671 -0.036381948000000004
11.18771 -0.036159702
11.18871 -0.035935597
11.18971 -0.035709646
11.19071 -0.035481865
11.19171 -0.035252268
11.19271 -0.035020866
11.19371 -0.034787677999999995
11.19471 -0.034552714000000005
11.19571 -0.034315992000000003
11.19671 -0.034077524
11.19771 -0.033837321000000004
11.19871 -0.033595401
11.19971 -0.033351776
11.20071 -0.03310646
11.20171 -0.032859464000000005
11.20271 -0.032610807000000006
11.20371 -0.032360497
11.20471 -0.032108551
11.20571 -0.031854981000000004
11.20671 -0.031599801000000004
11.20771 -0.031343027
11.20871 -0.031084671999999997
11.20971 -0.030824751999999997
11.21071 -0.03056328
11.21171 -0.030300268999999998
11.21271 -0.030035735
11.21371 -0.029769694
11.21471 -0.029502162999999998
11.21571 -0.029233153
11.21671 -0.028962686
11.21771 -0.028690774000000002
11.21871 -0.028417434
11.21971 -0.028142682000000002
11.22071 -0.027866536
11.22171 -0.027589010999999997
11.22271 -0.027310125999999997
11.22371 -0.027029897
11.22471 -0.026748341
11.22571 -0.026465478
11.22671 -0.026181323
11.22771 -0.025895889999999998
11.22871 -0.0256092
11.22971 -0.025321266999999998
11.23071 -0.025032111000000003
11.23171 -0.024741748
11.23271 -0.024450192
11.23371 -0.02415746
11.23471 -0.023863568999999998
11.23571 -0.023568535
11.23671 -0.023272373000000002
11.23771 -0.022975099
11.23871 -0.02267673
11.23971 -0.022377280000000003
11.24071 -0.022076765999999998
11.24171 -0.021775204
11.24271 -0.021472608
11.24371 -0.021168994
11.24471 -0.020864379
11.24571 -0.020558778
11.24671 -0.020252207
11.24771 -0.019944683
11.24871 -0.019636223
11.24971 -0.019326844
11.25071 -0.019016561
11.25171 -0.018705391000000002
11.25271 -0.018393355
11.25371 -0.018080467
11.25471 -0.017766746
11.25571 -0.017452211
11.25671 -0.017136878
11.25771 -0.016820767
11.25871 -0.016503895
11.25971 -0.016186282
11.26071 -0.015867944999999998
11.26171 -0.015548903
11.26271 -0.015229176
11.26371 -0.014908781
11.26471 -0.014587735
11.26571 -0.014266059
11.26671 -0.013943769
11.26771 -0.013620884
11.26871 -0.013297422
11.26971 -0.012973400999999999
11.27071 -0.012648836000000002
11.27171 -0.012323748
11.27271 -0.011998152
11.27371 -0.011672065
11.27471 -0.011345504000000001
11.27571 -0.011018486000000001
11.27671 -0.010691028
11.27771 -0.010363146
11.27871 -0.010034856
11.27971 -0.0097061755
11.28071 -0.009377120999999999
11.28171 -0.0090477086
11.28271 -0.0087179549
11.28371 -0.0083878767
11.28471 -0.008057490799999999
11.28571 -0.0077268145
11.28671 -0.0073958647
11.28771 -0.0070646594
11.28871 -0.0067332156
11.28971 -0.0064015512
11.29071 -0.0060696846
11.29171 -0.0057376334999999995
11.29271 -0.0054054166
11.29371 -0.0050730523
11.29471 -0.0047405589000000005
11.29571 -0.0044079556
11.29671 -0.0040752606
11.29771 -0.0037424932000000005
11.29871 -0.0034096720000000003
11.29971 -0.0030768158
11.30071 -0.0027439434999999997
11.30171 -0.0024110735
11.30271 -0.0020782244999999998
11.30371 -0.0017454145999999998
11.30471 -0.0014126619999999999
11.30571 -0.0010799848
11.30671 -0.00074740055
11.30771 -0.00041492703999999994
11.30871 -8.258159e-05
11.30971 0.00024961864
11.31071 0.0005816567
11.31171 0.00091351567
11.31271 0.0012451788
11.31371 0.0015766296000000002
11.31471 0.0019078513999999998
11.31571 0.0022388278
11.31671 0.0025695423000000003
11.31771 0.0028999784
11.31871 0.0032301199
11.31971 0.0035599499999999997
11.32071 0.0038894523
11.32171 0.00421861
11.32271 0.0045474066
11.32371 0.0048758247
11.32471 0.0052038477999999996
11.32571 0.0055314584
11.32671 0.0058586389
11.32771 0.0061853716000000005
11.32871 0.006511639400000001
11.32971 0.006837424
11.33071 0.0071627081
11.33171 0.0074874733
11.33271 0.0078117009
11.33371 0.0081353734
11.33471 0.0084584717
11.33571 0.008780978500000002
11.33671 0.0091028749
11.33771 0.0094241426
11.33871 0.0097447635
11.33971 0.01006472
11.34071 0.010383994
11.34171 0.010702568
11.34271 0.011020424
11.34371 0.011337546
11.34471 0.011653914
11.34571 0.011969513
11.34671 0.012284327000000001
11.34771 0.012598337
11.34871 0.012911529
11.34971 0.013223885999999999
11.35071 0.013535391
11.35171 0.013846029000000001
11.35271 0.014155784000000001
11.35371 0.014464642000000002
11.35471 0.014772585
11.35571 0.015079598
11.35671 0.015385666000000001
11.35771 0.015690771
11.35871 0.015994901000000002
11.35971 0.016298037
11.36071 0.016600166
11.36171 0.016901268
11.36271 0.017201329999999997
11.36371 0.017500336
11.36471 0.017798267
11.36571 0.018095108999999998
11.36671 0.018390843
11.36771 0.018685454
11.36871 0.018978925
11.36971 0.01927124
11.37071 0.019562381
11.37171 0.019852332
11.37271 0.020141077
11.37371 0.020428599
11.37471 0.020714881
11.37571 0.020999908
11.37671 0.021283665
11.37771 0.021566133
11.37871 0.0218473
11.37971 0.022127149000000002
11.38071 0.022405664999999998
11.38171 0.022682835999999998
11.38271 0.022958644
11.38371 0.023233077
11.38471 0.023506122
11.38571 0.023777764
11.38671 0.024047989000000002
11.38771 0.024316784
11.38871 0.024584137
11.38971 0.024850035
11.39071 0.025114464
11.39171 0.025377411000000002
11.39271 0.025638864999999997
11.39371 0.025898812
11.39471 0.026157239000000002
11.39571 0.026414135999999998
11.39671 0.026669487
11.39771 0.026923281
11.39871 0.027175504
11.39971 0.02742614
11.40071 0.027675178999999998
11.40171 0.027922607999999998
11.40271 0.02816841
11.40371 0.028412574
11.40471 0.028655084
11.40571 0.028895927
11.40671 0.029135091000000002
11.40771 0.029372558
11.40871 0.029608316
11.40971 0.029842352000000003
11.41071 0.03007465
11.41171 0.030305196
11.41271 0.030533974999999998
11.41371 0.030760976
11.41471 0.030986185
11.41571 0.031209589
11.41671 0.031431174
11.41771 0.031650925
11.41871 0.031868834
11.41971 0.032084886
11.42071 0.03229907
11.42171 0.032511374
11.42271 0.032721786
11.42371 0.032930294
11.42471 0.033136891
11.42571 0.033341564
11.42671 0.033544301
11.42771 0.033745093999999996
11.42871 0.033943931
11.42971 0.034140804000000004
11.43071 0.034335700999999996
11.43171 0.034528613
11.43271 0.034719531000000005
11.43371 0.034908441
11.43471 0.035095337000000004
11.43571 0.035280208
11.43671 0.035463041
11.43771 0.035643828
11.43871 0.035822557
11.43971 0.035999218
11.44071 0.036173797
11.44171 0.036346287
11.44271 0.036516675
11.44371 0.036684953
11.44471 0.036851107
11.44571 0.037015128
11.44671 0.037177003
11.44771 0.037336725
11.44871 0.037494279
11.44971 0.037649658
11.45071 0.037802852000000005
11.45171 0.037953848
11.45271 0.038102639
11.45371 0.038249214
11.45471 0.038393566999999997
11.45571 0.038535686
11.45671 0.038675565
11.45771 0.038813193999999995
11.45871 0.038948565000000004
11.45971 0.039081674000000004
11.46071 0.03921251
11.46171 0.039341071
11.46271 0.039467347
11.46371 0.039591332
11.46471 0.039713018
11.46571 0.039832402
11.46671 0.039949478
11.46771 0.04006424
11.46871 0.040176683
11.46971 0.040286797
11.47071 0.04039458
11.47171 0.040500026
11.47271 0.040603132
11.47371 0.04070389
11.47471 0.040802292999999996
11.47571 0.040898335
11.47671 0.040992012
11.47771 0.041083316
11.47871 0.04117224
11.47971 0.04125878
11.48071 0.041342928
11.48171 0.041424678
11.48271 0.041504027
11.48371 0.041580963
11.48471 0.041655483
11.48571 0.041727582
11.48671 0.041797254000000006
11.48771 0.041864491999999996
11.48871 0.041929292
11.48971 0.04199165
11.49071 0.042051556999999996
11.49171 0.042109014
11.49271 0.042164010999999994
11.49371 0.04221655
11.49471 0.042266622999999996
11.49571 0.042314231
11.49671 0.042359368
11.49771 0.042402034
11.49871 0.042442227
11.49971 0.042479942
11.50071 0.042515184
11.50171 0.042547945999999996
11.50271 0.042578229
11.50371 0.042606032
11.50471 0.042631355
11.50571 0.042654196000000005
11.50671 0.042674557
11.50771 0.042692435
11.50871 0.042707828
11.50971 0.042720739
11.51071 0.042731163999999995
11.51171 0.042739103
11.51271 0.042744554
11.51371 0.04274752
11.51471 0.042747994000000004
11.51571 0.042745979999999996
11.51671 0.042741471999999996
11.51771 0.042734472999999995
11.51871 0.042724978999999996
11.51971 0.042712991
11.52071 0.042698506
11.52171 0.042681524
11.52271 0.042662042
11.52371 0.042640063
11.52471 0.042615584
11.52571 0.042588604
11.52671 0.042559127999999995
11.52771 0.042527152
11.52871 0.042492678
11.52971 0.042455706999999995
11.53071 0.042416243
11.53171 0.042374287000000004
11.53271 0.042329839
11.53371 0.042282903
11.53471 0.042233481999999996
11.53571 0.042181578
11.53671 0.042127195
11.53771 0.042070338000000006
11.53871 0.042011007
11.53971 0.041949211
11.54071 0.041884949
11.54171 0.041818229
11.54271 0.041749055
11.54371 0.04167743
11.54471 0.041603358
11.54571 0.041526844
11.54671 0.041447894
11.54771 0.041366511
11.54871 0.041282701
11.54971 0.041196466
11.55071 0.041107809999999995
11.55171 0.041016738000000004
11.55271 0.040923254
11.55371 0.04082736
11.55471 0.040729062
11.55571 0.040628365
11.55671 0.040525271
11.55771 0.040419784
11.55871 0.040311911
11.55971 0.040201654
11.56071 0.040089019
11.56171 0.039974012
11.56271 0.039856636
11.56371 0.039736897
11.56471 0.039614801
11.56571 0.039490356
11.56671 0.039363567999999995
11.56771 0.039234443
11.56871 0.039102990000000004
11.56971 0.038969217
11.57071 0.03883313
11.57171 0.038694739
11.57271 0.038554054
11.57371 0.038411081
11.57471 0.038265833
11.57571 0.038118317000000006
11.57671 0.037968546
11.57771 0.037816528
11.57871 0.037662272000000004
11.57971 0.037505789
11.58071 0.037347089
11.58171 0.037186182
11.58271 0.037023079
11.58371 0.036857786000000003
11.58471 0.036690317
11.58571 0.036520683
11.58671 0.036348889
11.58771 0.036174949000000005
11.58871 0.035998870999999995
11.58971 0.035820666
11.59071 0.035640341000000006
11.59171 0.035457907
11.59271 0.035273371000000005
11.59371 0.035086746
11.59471 0.034898042
11.59571 0.03470727
11.59671 0.034514436
11.59771 0.034319553999999995
11.59871 0.034122635
11.59971 0.03392369
11.60071 0.033722728
11.60171 0.03351976
11.60271 0.033314803000000004
11.60371 0.033107866
11.60471 0.032898961000000004
11.60571 0.032688104
11.60671 0.032475305
11.60771 0.032260580000000004
11.60871 0.032043943
11.60971 0.031825408
11.61071 0.03160499
11.61171 0.031382704
11.61271 0.031158566999999998
11.61371 0.03093259
11.61471 0.030704791000000002
11.61571 0.030475185
11.61671 0.03024379
11.61771 0.030010619000000002
11.61871 0.029775687
11.61971 0.029539011000000004
11.62071 0.029300607
11.62171 0.029060489
11.62271 0.028818674
11.62371 0.028575174000000002
11.62471 0.028330005999999998
11.62571 0.028083185
11.62671 0.027834726
11.62771 0.027584643000000002
11.62871 0.027332953
11.62971 0.027079668
11.63071 0.026824806
11.63171 0.026568377999999997
11.63271 0.026310401
11.63371 0.026050888
11.63471 0.025789859
11.63571 0.025527325
11.63671 0.025263304
11.63771 0.024997810000000002
11.63871 0.024730861
11.63971 0.024462471000000003
11.64071 0.024192661
11.64171 0.023921445
11.64271 0.023648843
11.64371 0.023374871
11.64471 0.023099549
11.64571 0.022822895
11.64671 0.022544929
11.64771 0.022265667
11.64871 0.021985131999999998
11.64971 0.021703342
11.65071 0.021420316999999998
11.65171 0.021136076
11.65271 0.02085064
11.65371 0.020564029
11.65471 0.020276262
11.65571 0.01998736
11.65671 0.019697343
11.65771 0.01940623
11.65871 0.019114043
11.65971 0.018820798
11.66071 0.018526518000000002
11.66171 0.01823122
11.66271 0.017934923999999998
11.66371 0.017637649
11.66471 0.017339415
11.66571 0.01704024
11.66671 0.016740145
11.66771 0.016439149
11.66871 0.016137269
11.66971 0.015834527
11.67071 0.015530939999999998
11.67171 0.015226529
11.67271 0.014921313
11.67371 0.014615312
11.67471 0.014308546
11.67571 0.014001034999999998
11.67671 0.013692798999999999
11.67771 0.013383859
11.67871 0.013074237
11.67971 0.012763952000000002
11.68071 0.012453027
11.68171 0.012141483
11.68271 0.011829342
11.68371 0.011516627
11.68471 0.011203358
11.68571 0.01088956
11.68671 0.010575254
11.68771 0.010260462
11.68871 0.0099452089
11.68971 0.0096295153
11.69071 0.0093134047
11.69171 0.0089968991
11.69271 0.0086800217
11.69371 0.0083627943
11.69471 0.0080452395
11.69571 0.0077273791
11.69671 0.007409235
11.69771 0.0070908289
11.69871 0.0067721827
11.69971 0.0064533182000000005
11.70071 0.0061342558
11.70171 0.0058150174
11.70271 0.0054956236
11.70371 0.0051760955
11.70471 0.0048564540000000005
11.70571 0.00453672
11.70671 0.004216914699999999
11.70771 0.0038970592999999997
11.70871 0.0035771746999999996
11.70971 0.0032572822000000003
11.71071 0.0029374032
11.71171 0.0026175596
11.71271 0.0022977731
11.71371 0.0019780658
11.71471 0.0016584605
11.71571 0.0013389794
11.71671 0.0010196455
11.71771 0.0007004820399999999
11.71871 0.00038151228999999995
11.71971 6.2759875e-05
11.72071 -0.00025575143
11.72171 -0.0005739977500000001
11.72271 -0.00089195501
11.72371 -0.001209599
11.72471 -0.0015269057
11.72571 -0.0018438508000000002
11.72671 -0.0021604101000000002
11.72771 -0.0024765593
11.72871 -0.0027922748000000002
11.72971 -0.0031075324000000002
11.73071 -0.0034223081000000002
11.73171 -0.0037365786
11.73271 -0.0040503201
11.73371 -0.0043635093
11.73471 -0.0046761234
11.73571 -0.004988139
11.73671 -0.005299533600000001
11.73771 -0.0056102846
11.73871 -0.0059203696
11.73971 -0.0062297666
11.74071 -0.0065384535
11.74171 -0.0068464076
11.74271 -0.007153607299999999
11.74371 -0.0074600306
11.74471 -0.0077656565
11.74571 -0.0080704616
11.74671 -0.0083744249
11.74771 -0.0086775246
11.74871 -0.008979738
11.74971 -0.009281043499999999
11.75071 -0.0095814183
11.75171 -0.0098808399
11.75271 -0.010179287
11.75371 -0.010476735000000001
11.75471 -0.010773163
11.75571 -0.011068546
11.75671 -0.011362862999999999
11.75771 -0.011656090000000001
11.75871 -0.011948203999999999
11.75971 -0.012239181
11.76071 -0.012528998
11.76171 -0.012817633000000002
11.76271 -0.01310506
11.76371 -0.013391259999999999
11.76471 -0.013676209000000002
11.76571 -0.013959882
11.76671 -0.014242258999999998
11.76771 -0.014523318
11.76871 -0.014803036
11.76971 -0.015081391
11.77071 -0.015358363
11.77171 -0.015633932
11.77271 -0.015908074
11.77371 -0.016180771
11.77471 -0.016452002
11.77571 -0.01672175
11.77671 -0.016989993
11.77771 -0.017256712
11.77871 -0.017521888
11.77971 -0.017785502
11.78071 -0.018047536
11.78171 -0.01830797
11.78271 -0.018566786
11.78371 -0.018823966
11.78471 -0.01907949
11.78571 -0.019333341
11.78671 -0.019585498
11.78771 -0.019835942999999998
11.78871 -0.020084657
11.78971 -0.020331619
11.79071 -0.020576811
11.79171 -0.020820214
11.79271 -0.021061807999999998
11.79371 -0.021301571999999998
11.79471 -0.021539487
11.79571 -0.021775534
11.79671 -0.022009692
11.79771 -0.022241941999999997
11.79871 -0.022472264
11.79971 -0.022700637
11.80071 -0.022927043
11.80171 -0.023151463
11.80271 -0.023373876
11.80371 -0.023594263
11.80471 -0.023812607
11.80571 -0.024028889
11.80671 -0.024243090999999998
11.80771 -0.024455195000000002
11.80871 -0.024665182
11.80971 -0.024873039000000003
11.81071 -0.025078744999999996
11.81171 -0.025282285
11.81271 -0.025483646
11.81371 -0.025682808999999997
11.81471 -0.025879761
11.81571 -0.026074483000000002
11.81671 -0.026266963999999997
11.81771 -0.026457186
11.81871 -0.026645138999999998
11.81971 -0.026830804
11.82071 -0.027014170000000004
11.82171 -0.027195221999999998
11.82271 -0.027373942000000002
11.82371 -0.02755032
11.82471 -0.027724344
11.82571 -0.027895995
11.82671 -0.028065259999999998
11.82771 -0.028232127
11.82871 -0.028396581000000004
11.82971 -0.028558605
11.83071 -0.028718187
11.83171 -0.028875313
11.83271 -0.029029968
11.83371 -0.029182136999999997
11.83471 -0.029331806999999998
11.83571 -0.029478964
11.83671 -0.029623593000000004
11.83771 -0.029765681
11.83871 -0.029905212999999996
11.83971 -0.030042179
11.84071 -0.030176563
11.84171 -0.030308351
11.84271 -0.030437534000000002
11.84371 -0.030564098
11.84471 -0.030688031
11.84571 -0.030809324000000003
11.84671 -0.030927963
11.84771 -0.031043941000000002
11.84871 -0.031157245000000004
11.84971 -0.031267869
11.85071 -0.031375801
11.85171 -0.031481031
11.85271 -0.031583552
11.85371 -0.031683355
11.85471 -0.031780431
11.85571 -0.031874774
11.85671 -0.031966376
11.85771 -0.03205523
11.85871 -0.032141324
11.85971 -0.032224657
11.86071 -0.032305217000000004
11.86171 -0.032383
11.86271 -0.032457995
11.86371 -0.032530195
11.86471 -0.032599596
11.86571 -0.032666189
11.86671 -0.032729967
11.86771 -0.032790922
11.86871 -0.032849048
11.86971 -0.032904337
11.87071 -0.032956782
11.87171 -0.033006377999999996
11.87271 -0.033053115
11.87371 -0.03309699
11.87471 -0.033137994000000004
11.87571 -0.033176123
11.87671 -0.033211373
11.87771 -0.033243736999999995
11.87871 -0.03327321
11.87971 -0.033299788
11.88071 -0.033323467
11.88171 -0.033344244
11.88271 -0.033362117000000004
11.88371 -0.033377081999999995
11.88471 -0.033389137
11.88571 -0.033398278
11.88671 -0.033404506
11.88771 -0.033407818
11.88871 -0.033408217
11.88971 -0.0334057
11.89071 -0.033400266
11.89171 -0.033391919
11.89271 -0.033380656
11.89371 -0.033366479
11.89471 -0.03334939
11.89571 -0.033329389
11.89671 -0.033306479
11.89771 -0.033280658000000005
11.89871 -0.033251930000000006
11.89971 -0.033220297
11.90071 -0.033185759
11.90171 -0.033148317000000004
11.90271 -0.033107973
11.90371 -0.033064731
11.90471 -0.03301859
11.90571 -0.032969553
11.90671 -0.032917623
11.90771 -0.032862800000000005
11.90871 -0.032805087000000004
11.90971 -0.032744484
11.91071 -0.032680996999999996
11.91171 -0.032614626
11.91271 -0.032545376
11.91371 -0.032473251
11.91471 -0.032398253
11.91571 -0.032320389
11.91671 -0.032239661
11.91771 -0.032156074
11.91871 -0.032069636
11.91971 -0.031980351
11.92071 -0.031888226
11.92171 -0.031793266
11.92271 -0.03169548
11.92371 -0.031594877
11.92471 -0.031491465
11.92571 -0.031385251
11.92671 -0.031276242
11.92771 -0.031164452000000002
11.92871 -0.031049886999999998
11.92971 -0.030932555
11.93071 -0.030812469999999998
11.93171 -0.030689637000000002
11.93271 -0.030564069
11.93371 -0.030435773
11.93471 -0.030304759
11.93571 -0.030171039000000004
11.93671 -0.030034623
11.93771 -0.029895519
11.93871 -0.029753736
11.93971 -0.029609287999999997
11.94071 -0.029462183
11.94171 -0.029312429
11.94271 -0.029160039
11.94371 -0.02900502
11.94471 -0.028847382
11.94571 -0.028687139000000004
11.94671 -0.028524298
11.94771 -0.028358871
11.94871 -0.028190869
11.94971 -0.028020303999999996
11.95071 -0.027847185
11.95171 -0.027671529
11.95271 -0.027493344000000003
11.95371 -0.027312643999999997
11.95471 -0.027129444000000003
11.95571 -0.026943756000000003
11.95671 -0.026755593999999997
11.95771 -0.026564972000000003
11.95871 -0.026371906
11.95971 -0.026176409999999997
11.96071 -0.025978501
11.96171 -0.025778197
11.96271 -0.025575511999999998
11.96371 -0.025370464
11.96471 -0.02516307
11.96571 -0.024953348
11.96671 -0.024741318
11.96771 -0.024526994
11.96871 -0.024310398
11.96971 -0.024091547
11.97071 -0.02387046
11.97171 -0.023647155
11.97271 -0.023421651
11.97371 -0.023193966
11.97471 -0.02296412
11.97571 -0.02273213
11.97671 -0.022498015
11.97771 -0.022261793000000002
11.97871 -0.022023484
11.97971 -0.021783104
11.98071 -0.021540672
11.98171 -0.021296206999999998
11.98271 -0.021049728
11.98371 -0.020801253000000002
11.98471 -0.0205508
11.98571 -0.020298388
11.98671 -0.020044038
11.98771 -0.019787767
11.98871 -0.019529596
11.98971 -0.019269544
11.99071 -0.019007633
11.99171 -0.018743883
11.99271 -0.018478313
11.99371 -0.018210947999999998
11.99471 -0.017941807
11.99571 -0.017670913
11.99671 -0.017398289
11.99771 -0.017123957999999998
11.99871 -0.016847944
11.99971 -0.016570269999999998
12.00071 -0.016290961
12.00171 -0.016010039
12.00271 -0.015727531
12.00371 -0.01544346
12.00471 -0.015157851
12.00571 -0.01487073
12.00671 -0.014582122
12.00771 -0.014292050999999998
12.00871 -0.014000545
12.00971 -0.013707625000000001
12.01071 -0.01341332
12.01171 -0.013117652
12.01271 -0.012820649
12.01371 -0.012522333
12.01471 -0.012222730999999999
12.01571 -0.011921868
12.01671 -0.011619769
12.01771 -0.011316458
12.01871 -0.011011960999999999
12.01971 -0.010706302000000001
12.02071 -0.010399506
12.02171 -0.010091598
12.02271 -0.0097826036
12.02371 -0.0094725481
12.02471 -0.0091614565
12.02571 -0.008849355100000001
12.02671 -0.0085362692
12.02771 -0.008222225
12.02871 -0.0079072488
12.02971 -0.0075913675000000005
12.03071 -0.0072746079
12.03171 -0.006956997099999999
12.03271 -0.0066385626
12.03371 -0.006319331399999999
12.03471 -0.0059993326
12.03571 -0.0056785939
12.03671 -0.0053571439
12.03771 -0.0050350114
12.03871 -0.0047122252000000005
12.03971 -0.0043888143
12.04071 -0.0040648079
12.04171 -0.0037402350999999998
12.04271 -0.0034151253
12.04371 -0.0030895073
12.04471 -0.0027634107
12.04571 -0.0024368643
12.04671 -0.0021098971
12.04771 -0.0017825380999999998
12.04871 -0.0014548159
12.04971 -0.0011267589
12.05071 -0.00079839556
12.05171 -0.00046975424
12.05271 -0.00014086295
12.05371 0.00018825037
12.05471 0.00051755778
12.05571 0.0008470314200000001
12.05671 0.0011766436
12.05771 0.0015063665
12.05871 0.0018361723
12.05971 0.0021660335
12.06071 0.0024959218999999998
12.06171 0.0028258099
12.06271 0.0031556690000000003
12.06371 0.0034854711
12.06471 0.0038151873000000004
12.06571 0.0041447893
12.06671 0.0044742479000000005
12.06771 0.0048035341
12.06871 0.0051326188
12.06971 0.005461472
12.07071 0.0057900641
12.07171 0.0061183651
12.07271 0.0064463449
12.07371 0.0067739739999999994
12.07471 0.0071012211
12.07571 0.0074280564
12.07671 0.0077544493
12.07771 0.008080369300000001
12.07871 0.0084057865
12.07971 0.0087306697
12.08071 0.0090549896
12.08171 0.009378715900000001
12.08271 0.0097018186
12.08371 0.010024268
12.08471 0.010346035
12.08571 0.010667089
12.08671 0.010987402
12.08771 0.011306946
12.08871 0.011625690000000001
12.08971 0.011943608000000001
12.09071 0.012260670999999999
12.09171 0.012576851
12.09271 0.012892121
12.09371 0.013206452
12.09471 0.013519818
12.09571 0.013832191
12.09671 0.014143544999999999
12.09771 0.014453851000000002
12.09871 0.014763084
12.09971 0.015071215
12.10071 0.015378217999999999
12.10171 0.015684066
12.10271 0.015988732
12.10371 0.016292188
12.10471 0.016594406000000003
12.10571 0.016895359999999998
12.10671 0.01719502
12.10771 0.017493361
12.10871 0.017790352
12.10971 0.018085966999999998
12.11071 0.018380178
12.11171 0.018672955
12.11271 0.018964270999999998
12.11371 0.019254099
12.11471 0.019542409
12.11571 0.019829173
12.11671 0.020114364
12.11771 0.020397955
12.11871 0.020679917
12.11971 0.020960224
12.12071 0.021238847999999998
12.12171 0.021515763
12.12271 0.021790943
12.12371 0.022064362
12.12471 0.022335994
12.12571 0.022605812
12.12671 0.022873795
12.12771 0.023139914
12.12871 0.023404148
12.12971 0.023666470999999998
12.13071 0.023926859
12.13171 0.024185289
12.13271 0.024441737
12.13371 0.02469618
12.13471 0.024948598000000002
12.13571 0.025198963999999997
12.13671 0.025447254000000002
12.13771 0.025693449
12.13871 0.025937526
12.13971 0.02617946
12.14071 0.026419229
12.14171 0.026656808999999997
12.14271 0.026892178000000003
12.14371 0.027125311
12.14471 0.027356186
12.14571 0.027584782
12.14671 0.027811073
12.14771 0.028035039
12.14871 0.028256655999999998
12.14971 0.028475901
12.15071 0.02869275
12.15171 0.028907182
12.15271 0.029119174
12.15371 0.029328703999999997
12.15471 0.029535749
12.15571 0.029740288
12.15671 0.029942299999999998
12.15771 0.030141763
12.15871 0.030338656999999998
12.15971 0.030532959
12.16071 0.030724654999999997
12.16171 0.030913719000000003
12.16271 0.031100138
12.16371 0.031283888
12.16471 0.031464954
12.16571 0.031643317
12.16671 0.031818962
12.16771 0.031991868
12.16871 0.03216202
12.16971 0.032329405
12.17071 0.032494002
12.17171 0.032655799
12.17271 0.032814778
12.17371 0.032970926000000005
12.17471 0.033124228
12.17571 0.033274664999999995
12.17671 0.033422228
12.17771 0.0335669
12.17871 0.033708665
12.17971 0.03384751
12.18071 0.033983422
12.18171 0.034116386
12.18271 0.034246386999999996
12.18371 0.034373411
12.18471 0.034497443
12.18571 0.034618471
12.18671 0.034736481
12.18771 0.034851459
12.18871 0.034963389
12.18971 0.035072261
12.19071 0.035178062
12.19171 0.035280778
12.19271 0.035380397
12.19371 0.035476909
12.19471 0.0355703
12.19571 0.03566056
12.19671 0.035747676
12.19771 0.035831638
12.19871 0.035912439000000004
12.19971 0.035990064
12.20071 0.036064509
12.20171 0.036135764
12.20271 0.036203818
12.20371 0.036268664
12.20471 0.036330297
12.20571 0.036388705
12.20671 0.036443886
12.20771 0.036495828
12.20871 0.036544527
12.20971 0.036589978999999995
12.21071 0.036632173999999997
12.21171 0.036671106
12.21271 0.036706773
12.21371 0.036739165000000004
12.21471 0.036768281
12.21571 0.036794113
12.21671 0.036816657
12.21771 0.036835906
12.21871 0.036851858
12.21971 0.036864507
12.22071 0.036873849
12.22171 0.036879879
12.22271 0.036882592
12.22371 0.036881986000000005
12.22471 0.036878057
12.22571 0.036870802
12.22671 0.036860217
12.22771 0.036846299
12.22871 0.036829046000000004
12.22971 0.036808455
12.23071 0.036784526
12.23171 0.036757256
12.23271 0.036726648
12.23371 0.036692697999999996
12.23471 0.036655407
12.23571 0.036614778
12.23671 0.036570808
12.23771 0.036523503
12.23871 0.036472862
12.23971 0.036418889
12.24071 0.036361587
12.24171 0.036300957
12.24271 0.036237008
12.24371 0.03616974
12.24471 0.036099157
12.24571 0.036025266
12.24671 0.035948071
12.24771 0.035867578
12.24871 0.035783791
12.24971 0.035696718
12.25071 0.035606365
12.25171 0.035512735000000004
12.25271 0.035415837
12.25371 0.035315673
12.25471 0.035212253
12.25571 0.035105581999999996
12.25671 0.034995665
12.25771 0.034882512
12.25871 0.034766129
12.25971 0.034646521
12.26071 0.034523697
12.26171 0.034397663
12.26271 0.034268427000000004
12.26371 0.034135996
12.26471 0.034000380999999996
12.26571 0.033861588000000005
12.26671 0.033719624999999996
12.26771 0.033574505
12.26871 0.033426232
12.26971 0.033274823
12.27071 0.033120284
12.27171 0.032962626
12.27271 0.032801862
12.27371 0.032638005
12.27471 0.032471065
12.27571 0.032301058
12.27671 0.032127995
12.27771 0.031951891
12.27871 0.031772759
12.27971 0.031590613
12.28071 0.031405469
12.28171 0.031217342000000002
12.28271 0.031026249
12.28371 0.030832202
12.28471 0.030635222
12.28571 0.030435319
12.28671 0.030232514999999998
12.28771 0.030026823999999997
12.28871 0.029818260000000003
12.28971 0.029606844
12.29071 0.02939259
12.29171 0.029175516
12.29271 0.028955639999999998
12.29371 0.028732975
12.29471 0.028507541999999997
12.29571 0.028279356999999998
12.29671 0.028048438000000002
12.29771 0.027814801
12.29871 0.027578464
12.29971 0.027339446
12.30071 0.027097765
12.30171 0.026853438
12.30271 0.026606486000000002
12.30371 0.026356924000000004
12.30471 0.026104774
12.30571 0.025850054
12.30671 0.025592787999999998
12.30771 0.025332993
12.30871 0.025070688999999997
12.30971 0.024805896
12.31071 0.024538639
12.31171 0.024268939
12.31271 0.023996818
12.31371 0.023722299
12.31471 0.023445407
12.31571 0.023166163
12.31671 0.022884592
12.31771 0.022600718
12.31871 0.022314565
12.31971 0.022026157
12.32071 0.021735522
12.32171 0.021442682
12.32271 0.021147664
12.32371 0.020850491999999998
12.32471 0.020551193
12.32571 0.020249792
12.32671 0.019946313
12.32771 0.019640784
12.32871 0.019333229
12.32971 0.019023674
12.33071 0.018712145
12.33171 0.018398665999999998
12.33271 0.018083265
12.33371 0.017765966
12.33471 0.017446795
12.33571 0.017125777999999998
12.33671 0.016802941000000002
12.33771 0.016478309
12.33871 0.016151910000000002
12.33971 0.01582377
12.34071 0.015493915
12.34171 0.015162371
12.34271 0.014829167
12.34371 0.014494329
12.34471 0.014157884
12.34571 0.013819862
12.34671 0.013480289
12.34771 0.013139192999999999
12.34871 0.012796604999999999
12.34971 0.012452553
12.35071 0.012107066
12.35171 0.011760174
12.35271 0.011411907
12.35371 0.011062294
12.35471 0.010711366
12.35571 0.010359153
12.35671 0.010005685
12.35771 0.009650994599999999
12.35871 0.0092951108
12.35971 0.008938065700000001
12.36071 0.00857989
12.36171 0.008220614099999999
12.36271 0.007860270099999999
12.36371 0.007498888600000001
12.36471 0.0071365001
12.36571 0.006773136599999999
12.36671 0.006408828599999999
12.36771 0.0060436079
12.36871 0.005677505
12.36971 0.0053105508
12.37071 0.0049427766000000005
12.37171 0.0045742134
12.37271 0.004204892
12.37371 0.0038348437000000003
12.37471 0.0034640994
12.37571 0.0030926904999999997
12.37671 0.0027206481
12.37771 0.0023480037000000002
12.37871 0.0019747889
12.37971 0.0016010355
12.38071 0.0012267753
12.38171 0.00085204038
12.38271 0.00047686289999999997
12.38371 0.00010127536
12.38471 -0.00027468958999999997
12.38571 -0.0006509991199999999
12.38671 -0.0010276202
12.38771 -0.0014045198
12.38871 -0.0017816645
12.38971 -0.0021590209
12.39071 -0.0025365556
12.39171 -0.0029142351
12.39271 -0.0032920259
12.39371 -0.0036698944
12.39471 -0.0040478069
12.39571 -0.004425730399999999
12.39671 -0.0048036312
12.39771 -0.0051814760999999996
12.39871 -0.0055592322
12.39971 -0.0059368664
12.40071 -0.006314345999999999
12.40171 -0.0066916378000000006
12.40271 -0.007068710000000001
12.40371 -0.0074455304
12.40471 -0.0078220663
12.40571 -0.008198285599999999
12.40671 -0.008574157300000001
12.40771 -0.0089496491
12.40871 -0.009324729
12.40971 -0.0096993659
12.41071 -0.010073528
12.41171 -0.010447183
12.41271 -0.010820301
12.41371 -0.011192849
12.41471 -0.011564797
12.41571 -0.011936112
12.41671 -0.012306764
12.41771 -0.012676720999999998
12.41871 -0.013045949
12.41971 -0.013414418000000001
12.42071 -0.013782095999999999
12.42171 -0.014148949000000001
12.42271 -0.014514948
12.42371 -0.014880058
12.42471 -0.015244249
12.42571 -0.015607488000000001
12.42671 -0.015969742
12.42771 -0.016330979
12.42871 -0.016691168
12.42971 -0.017050275
12.43071 -0.01740827
12.43171 -0.017765119
12.43271 -0.018120791
12.43371 -0.018475254
12.43471 -0.018828476
12.43571 -0.019180425
12.43671 -0.019531073
12.43771 -0.019880387
12.43871 -0.020228337
12.43971 -0.020574892
12.44071 -0.020920023
12.44171 -0.021263698
12.44271 -0.021605891000000002
12.44371 -0.021946570000000002
12.44471 -0.022285707
12.44571 -0.022623272
12.44671 -0.022959238
12.44771 -0.023293577
12.44871 -0.023626258
12.44971 -0.023957256
12.45071 -0.024286541000000002
12.45171 -0.024614087
12.45271 -0.024939864
12.45371 -0.025263845
12.45471 -0.025586004000000002
12.45571 -0.025906311999999997
12.45671 -0.02622474
12.45771 -0.026541260999999997
12.45871 -0.026855847999999998
12.45971 -0.027168472
12.46071 -0.027479106
12.46171 -0.027787720000000002
12.46271 -0.028094291
12.46371 -0.028398787
12.46471 -0.028701185
12.46571 -0.029001451999999997
12.46671 -0.029299565
12.46771 -0.029595496
12.46871 -0.029889218000000002
12.46971 -0.030180704000000003
12.47071 -0.030469929
12.47171 -0.030756867
12.47271 -0.031041491
12.47371 -0.031323778
12.47471 -0.031603701
12.47571 -0.031881238
12.47671 -0.032156362
12.47771 -0.032429051
12.47871 -0.032699283
12.47971 -0.032967032
12.48071 -0.033232279
12.48171 -0.033494999000000004
12.48271 -0.03375517
12.48371 -0.034012771
12.48471 -0.034267781000000004
12.48571 -0.034520181000000004
12.48671 -0.034769948
12.48771 -0.035017061999999995
12.48871 -0.035261502
12.48971 -0.035503251
12.49071 -0.035742286
12.49171 -0.035978586
12.49271 -0.036212135
12.49371 -0.036442911
12.49471 -0.036670896
12.49571 -0.03689607
12.49671 -0.037118414
12.49771 -0.037337908999999996
12.49871 -0.037554538000000005
12.49971 -0.037768279
12.50071 -0.037979116
12.50171 -0.038187028
12.50271 -0.038391998000000004
12.50371 -0.038594007
12.50471 -0.03879304
12.50571 -0.038989077000000004
12.50671 -0.0391821
12.50771 -0.039372093
12.50871 -0.039559038000000005
12.50971 -0.039742918999999995
12.51071 -0.039923721
12.51171 -0.040101429
12.51271 -0.040276026
12.51371 -0.040447497
12.51471 -0.040615827
12.51571 -0.040781006
12.51671 -0.040943015
12.51771 -0.041101844
12.51871 -0.041257479
12.51971 -0.041409908
12.52071 -0.04155912
12.52171 -0.041705102
12.52271 -0.041847842
12.52371 -0.041987330999999996
12.52471 -0.042123554
12.52571 -0.042256503
12.52671 -0.04238617
12.52771 -0.042512541
12.52871 -0.042635607
12.52971 -0.04275536
12.53071 -0.04287179
12.53171 -0.042984885
12.53271 -0.043094638
12.53371 -0.043201039
12.53471 -0.043304081
12.53571 -0.043403753
12.53671 -0.043500049
12.53771 -0.043592957
12.53871 -0.043682472
12.53971 -0.043768584
12.54071 -0.043851288999999995
12.54171 -0.043930576
12.54271 -0.044006441
12.54371 -0.044078877999999995
12.54471 -0.04414788
12.54571 -0.044213442
12.54671 -0.044275558
12.54771 -0.044334223
12.54871 -0.044389433
12.54971 -0.044441182
12.55071 -0.044489469
12.55171 -0.044534288
12.55271 -0.044575639
12.55371 -0.044613518
12.55471 -0.044647924000000005
12.55571 -0.044678855999999996
12.55671 -0.044706312
12.55771 -0.044730291
12.55871 -0.044750794999999996
12.55971 -0.044767821
12.56071 -0.044781368
12.56171 -0.044791441
12.56271 -0.044798039000000005
12.56371 -0.044801162000000005
12.56471 -0.044800809999999996
12.56571 -0.044796985000000004
12.56671 -0.044789692
12.56771 -0.044778929
12.56871 -0.044764698
12.56971 -0.044747003
12.57071 -0.044725844
12.57171 -0.044701225000000004
12.57271 -0.044673149
12.57371 -0.044641617999999994
12.57471 -0.044606635
12.57571 -0.044568206
12.57671 -0.044526331
12.57771 -0.044481017
12.57871 -0.044432268000000004
12.57971 -0.044380088
12.58071 -0.044324479
12.58171 -0.044265451
12.58271 -0.044203005000000004
12.58371 -0.044137152
12.58471 -0.044067897
12.58571 -0.043995245
12.58671 -0.043919205
12.58771 -0.043839784
12.58871 -0.043756992
12.58971 -0.043670836
12.59071 -0.043581327
12.59171 -0.043488474
12.59271 -0.043392289
12.59371 -0.04329278
12.59471 -0.043189959
12.59571 -0.043083838
12.59671 -0.042974428
12.59771 -0.042861744
12.59871 -0.042745796999999995
12.59971 -0.042626599
12.60071 -0.042504162
12.60171 -0.042378504
12.60271 -0.042249631999999995
12.60371 -0.042117564999999996
12.60471 -0.041982313
12.60571 -0.041843893
12.60671 -0.041702314000000004
12.60771 -0.041557595
12.60871 -0.041409748
12.60971 -0.041258786
12.61071 -0.041104724999999995
12.61171 -0.040947579
12.61271 -0.040787365
12.61371 -0.040624096
12.61471 -0.040457788
12.61571 -0.040288456
12.61671 -0.040116114999999994
12.61771 -0.039940781
12.61871 -0.039762471
12.61971 -0.039581201
12.62071 -0.039396988
12.62171 -0.039209850000000004
12.62271 -0.039019805
12.62371 -0.03882687
12.62471 -0.038631065
12.62571 -0.038432408
12.62671 -0.038230916999999996
12.62771 -0.038026610999999995
12.62871 -0.037819511
12.62971 -0.037609637
12.63071 -0.037397011
12.63171 -0.037181650999999996
12.63271 -0.036963582
12.63371 -0.036742823
12.63471 -0.036519396
12.63571 -0.036293323999999995
12.63671 -0.036064629
12.63771 -0.035833331999999996
12.63871 -0.035599455999999995
12.63971 -0.035363022
12.64071 -0.035124057
12.64171 -0.034882579000000004
12.64271 -0.034638616000000004
12.64371 -0.034392189
12.64471 -0.034143319
12.64571 -0.03389203
12.64671 -0.033638347
12.64771 -0.033382294
12.64871 -0.033123893
12.64971 -0.032863166
12.65071 -0.032600141
12.65171 -0.032334836
12.65271 -0.032067279000000004
12.65371 -0.031797492000000004
12.65471 -0.031525502
12.65571 -0.031251332
12.65671 -0.030975006
12.65771 -0.030696549000000004
12.65871 -0.030415985
12.65971 -0.030133344000000003
12.66071 -0.029848647
12.66171 -0.029561921999999997
12.66271 -0.029273194
12.66371 -0.028982493999999998
12.66471 -0.028689846
12.66571 -0.028395276999999997
12.66671 -0.028098814
12.66771 -0.027800487999999998
12.66871 -0.027500326
12.66971 -0.027198353
12.67071 -0.026894602000000004
12.67171 -0.026589102
12.67271 -0.026281878999999998
12.67371 -0.025972966
12.67471 -0.025662387
12.67571 -0.025350176
12.67671 -0.025036360999999997
12.67771 -0.024720971
12.67871 -0.024404038
12.67971 -0.024085588999999998
12.68071 -0.023765655
12.68171 -0.023444265
12.68271 -0.023121448
12.68371 -0.022797234
12.68471 -0.022471654
12.68571 -0.022144735000000002
12.68671 -0.021816509
12.68771 -0.021487004
12.68871 -0.021156251
12.68971 -0.02082428
12.69071 -0.020491119000000002
12.69171 -0.020156799
12.69271 -0.019821351
12.69371 -0.019484805
12.69471 -0.019147189
12.69571 -0.018808535
12.69671 -0.018468875
12.69771 -0.018128236
12.69871 -0.017786652
12.69971 -0.017444153
12.70071 -0.01710077
12.70171 -0.016756536
12.70271 -0.016411481
12.70371 -0.016065636
12.70471 -0.015719034
12.70571 -0.015371705999999999
12.70671 -0.015023683999999999
12.70771 -0.014675001
12.70871 -0.014325688000000001
12.70971 -0.013975779
12.71071 -0.013625304999999999
12.71171 -0.013274298
12.71271 -0.01292279
12.71371 -0.012570815
12.71471 -0.012218402000000001
12.71571 -0.011865585
12.71671 -0.011512396
12.71771 -0.011158864999999999
12.71871 -0.010805025
12.71971 -0.010450907
12.72071 -0.010096542
12.72171 -0.0097419623
12.72271 -0.0093871982
12.72371 -0.0090322806
12.72471 -0.0086772408
12.72571 -0.0083221094
12.72671 -0.0079669167
12.72771 -0.0076116943
12.72871 -0.0072564719
12.72971 -0.0069012807
12.73071 -0.006546151399999999
12.73171 -0.0061911152
12.73271 -0.0058362028
12.73371 -0.0054814449
12.73471 -0.0051268729
12.73571 -0.0047725182
12.73671 -0.0044184118
12.73771 -0.0040645853000000004
12.73871 -0.0037110702000000004
12.73971 -0.0033578981
12.74071 -0.0030051009
12.74171 -0.0026527103
12.74271 -0.0023007582
12.74371 -0.0019492762999999999
12.74471 -0.0015982967
12.74571 -0.0012478509
12.74671 -0.0008979707700000001
12.74771 -0.00054868779
12.74871 -0.00020003346999999998
12.74971 0.00014796088
12.75071 0.0004952642
12.75171 0.0008418455800000001
12.75271 0.0011876743
12.75371 0.0015327198999999998
12.75471 0.0018769522000000002
12.75571 0.0022203412000000003
12.75671 0.0025628573
12.75771 0.002904471
12.75871 0.0032451531
12.75971 0.0035848745
12.76071 0.003923606699999999
12.76171 0.004261321
12.76271 0.004597989
12.76371 0.0049335826999999995
12.76471 0.0052680742
12.76571 0.0056014356
12.76671 0.0059336391
12.76771 0.006264657
12.76871 0.006594462299999999
12.76971 0.0069230271000000005
12.77071 0.007250324399999999
12.77171 0.0075763266
12.77271 0.007901005999999999
12.77371 0.0082243358
12.77471 0.0085462882
12.77571 0.0088668356
12.77671 0.009185951800000001
12.77771 0.0095036085
12.77871 0.0098197786
12.77971 0.010134434999999999
12.78071 0.010447552
12.78171 0.010759099999999999
12.78271 0.011069055
12.78371 0.011377387000000001
12.78471 0.011684072
12.78571 0.011989082
12.78671 0.012292391000000001
12.78771 0.012593974
12.78871 0.012893803
12.78971 0.013191854000000001
12.79071 0.013488102
12.79171 0.013782521999999998
12.79271 0.014075089999999998
12.79371 0.01436578
12.79471 0.01465457
12.79571 0.014941436999999998
12.79671 0.015226355999999998
12.79771 0.015509306
12.79871 0.015790264000000002
12.79971 0.016069209
12.80071 0.016346115
12.80171 0.016620965
12.80271 0.016893735
12.80371 0.017164405
12.80471 0.017432953
12.80571 0.017699358999999998
12.80671 0.017963602999999998
12.80771 0.018225663
12.80871 0.018485519
12.80971 0.018743151
12.81071 0.018998537
12.81171 0.019251659
12.81271 0.019502496
12.81371 0.019751028
12.81471 0.019997236
12.81571 0.020241099999999998
12.81671 0.020482599
12.81771 0.020721714999999998
12.81871 0.020958428
12.81971 0.021192720999999998
12.82071 0.021424574000000002
12.82171 0.021653967
12.82271 0.021880885
12.82371 0.022105308
12.82471 0.022327219
12.82571 0.022546601
12.82671 0.022763437
12.82771 0.022977710999999998
12.82871 0.023189407999999998
12.82971 0.023398511
12.83071 0.023605004
12.83171 0.023808873
12.83271 0.024010104
12.83371 0.024208684
12.83471 0.024404596
12.83571 0.024597829999999998
12.83671 0.024788373000000002
12.83771 0.024976209000000003
12.83871 0.025161330000000003
12.83971 0.025343719999999997
12.84071 0.025523370000000004
12.84171 0.025700268
12.84271 0.025874402
12.84371 0.026045763
12.84471 0.026214338
12.84571 0.026380116
12.84671 0.026543089
12.84771 0.026703248
12.84871 0.02686058
12.84971 0.027015075000000003
12.85071 0.027166726000000002
12.85171 0.027315519000000003
12.85271 0.027461449
12.85371 0.027604503
12.85471 0.027744676
12.85571 0.027881956000000003
12.85671 0.028016334
12.85771 0.028147802000000003
12.85871 0.028276350000000002
12.85971 0.028401974000000003
12.86071 0.028524661
12.86171 0.028644405999999997
12.86271 0.028761203000000003
12.86371 0.028875042
12.86471 0.028985919
12.86571 0.029093827
12.86671 0.029198761
12.86771 0.029300715
12.86871 0.029399683000000003
12.86971 0.029495660999999996
12.87071 0.029588645000000004
12.87171 0.029678631
12.87271 0.029765617
12.87371 0.029849599
12.87471 0.029930574
12.87571 0.03000854
12.87671 0.030083494000000002
12.87771 0.030155436
12.87871 0.030224366000000003
12.87971 0.030290280000000003
12.88071 0.030353176
12.88171 0.030413058000000003
12.88271 0.030469924
12.88371 0.030523771
12.88471 0.030574604000000002
12.88571 0.030622419
12.88671 0.030667218
12.88771 0.030709003
12.88871 0.030747774999999998
12.88971 0.030783532
12.89071 0.030816279
12.89171 0.030846018000000003
12.89271 0.03087275
12.89371 0.030896475
12.89471 0.030917196999999997
12.89571 0.030934921000000004
12.89671 0.030949648
12.89771 0.030961382000000003
12.89871 0.030970124999999998
12.89971 0.030975885
12.90071 0.030978664
12.90171 0.030978465999999996
12.90271 0.030975297000000002
12.90371 0.030969161999999998
12.90471 0.030960070000000003
12.90571 0.030948024
12.90671 0.030933032
12.90771 0.030915102
12.90871 0.03089424
12.90971 0.030870453
12.91071 0.030843753
12.91171 0.030814146
12.91271 0.030781640000000002
12.91371 0.030746247
12.91471 0.030707975000000002
12.91571 0.030666834
12.91671 0.030622834999999998
12.91771 0.030575987
12.91871 0.030526301000000002
12.91971 0.030473786
12.92071 0.030418456000000003
12.92171 0.030360320999999996
12.92271 0.030299390000000002
12.92371 0.030235676
12.92471 0.030169188
12.92571 0.030099941
12.92671 0.030027944
12.92771 0.029953211000000004
12.92871 0.029875751
12.92971 0.029795579000000003
12.93071 0.029712703
12.93171 0.029627138
12.93271 0.029538895
12.93371 0.029447989
12.93471 0.029354429
12.93571 0.029258232000000002
12.93671 0.029159407
12.93771 0.029057972
12.93871 0.028953937
12.93971 0.028847318
12.94071 0.028738129
12.94171 0.028626388
12.94271 0.028512106
12.94371 0.028395301
12.94471 0.028275987
12.94571 0.028154181000000004
12.94671 0.028029902
12.94771 0.027903166000000004
12.94871 0.027773989000000002
12.94971 0.027642390000000003
12.95071 0.027508385
12.95171 0.027371992
12.95271 0.027233230999999997
12.95371 0.027092121
12.95471 0.02694868
12.95571 0.026802925000000002
12.95671 0.026654876999999997
12.95771 0.026504553
12.95871 0.026351973
12.95971 0.026197158
12.96071 0.026040126
12.96171 0.025880895999999997
12.96271 0.025719488999999998
12.96371 0.025555925
12.96471 0.025390222
12.96571 0.025222401000000002
12.96671 0.025052480999999998
12.96771 0.024880483
12.96871 0.024706428
12.96971 0.024530335
12.97071 0.024352226
12.97171 0.024172121
12.97271 0.02399004
12.97371 0.023806006
12.97471 0.02362004
12.97571 0.023432162
12.97671 0.023242395
12.97771 0.023050761
12.97871 0.022857281
12.97971 0.02266198
12.98071 0.02246488
12.98171 0.022266003
12.98271 0.022065375
12.98371 0.021863016
12.98471 0.021658952999999998
12.98571 0.021453208
12.98671 0.021245806000000002
12.98771 0.021036772999999998
12.98871 0.020826132
12.98971 0.020613908
12.99071 0.020400128
12.99171 0.020184815
12.99271 0.019967994
12.99371 0.019749692
12.99471 0.019529933
12.99571 0.019308743
12.99671 0.019086145
12.99771 0.018862166
12.99871 0.018636831
12.99971 0.018410165
13.00071 0.018182192
13.00171 0.017952936
13.00271 0.017722425
13.00371 0.017490682
13.00471 0.017257732
13.00571 0.017023599
13.00671 0.016788309
13.00771 0.016551886999999998
13.00871 0.016314357
13.00971 0.016075745
13.01071 0.015836075
13.01171 0.015595373
13.01271 0.015353664999999999
13.01371 0.015110974
13.01471 0.014867327
13.01571 0.01462275
13.01671 0.014377269
13.01771 0.014130911
13.01871 0.013883701000000002
13.01971 0.013635667
13.02071 0.013386835
13.02171 0.013137232
13.02271 0.012886884000000001
13.02371 0.012635818000000002
13.02471 0.012384063
13.02571 0.012131645
13.02671 0.011878593
13.02771 0.011624934
13.02871 0.011370693999999999
13.02971 0.011115902
13.03071 0.010860585
13.03171 0.010604772
13.03271 0.010348488
13.03371 0.01009176
13.03471 0.009834618
13.03571 0.009577087599999999
13.03671 0.0093191957
13.03771 0.0090609698
13.03871 0.0088024368
13.03971 0.008543623
13.04071 0.0082845552
13.04171 0.0080252597
13.04271 0.0077657627
13.04371 0.007506091099999999
13.04471 0.0072462709999999994
13.04571 0.0069863279
13.04671 0.0067262888
13.04771 0.0064661792
13.04871 0.0062060258999999994
13.04971 0.0059458544
13.05071 0.0056856908000000005
13.05171 0.0054255612
13.05271 0.005165491899999999
13.05371 0.0049055092
13.05471 0.0046456393
13.05571 0.0043859083000000005
13.05671 0.0041263429
13.05771 0.0038669696000000003
13.05871 0.0036078149
13.05971 0.0033489054
13.06071 0.0030902679999999997
13.06171 0.0028319289000000004
13.06271 0.0025739151
13.06371 0.0023162529
13.06471 0.002058969
13.06571 0.0018020898999999999
13.06671 0.0015456417
13.06771 0.0012896507
13.06871 0.0010341429
13.06971 0.0007791441
13.07071 0.00052468004
13.07171 0.00027077601
13.07271 1.7457219e-05
13.07371 -0.00023525138000000001
13.07471 -0.00048732508999999995
13.07571 -0.00073873944
13.07671 -0.0009894702100000001
13.07771 -0.0012394934
13.07871 -0.0014887853
13.07971 -0.0017373221
13.08071 -0.0019850804
13.08171 -0.0022320371
13.08271 -0.002478169
13.08371 -0.0027234528
13.08471 -0.0029678655000000003
13.08571 -0.0032113843
13.08671 -0.0034539866
13.08771 -0.0036956491
13.08871 -0.0039363495
13.08971 -0.0041760646
13.09071 -0.004414771699999999
13.09171 -0.0046524481
13.09271 -0.004889071
13.09371 -0.0051246177
13.09471 -0.0053590658
13.09571 -0.0055923922999999995
13.09671 -0.0058245743
13.09771 -0.0060555896
13.09871 -0.0062854153000000005
13.09971 -0.0065140288
13.10071 -0.0067414083
13.10171 -0.0069675312
13.10271 -0.0071923758
13.10371 -0.0074159201
13.10471 -0.0076381424
13.10571 -0.0078590208
13.10671 -0.008078535000000001
13.10771 -0.0082966631
13.10871 -0.008513384799999999
13.10971 -0.008728680400000001
13.11071 -0.0089425288
13.11171 -0.0091549111
13.11271 -0.0093658076
13.11371 -0.0095751988
13.11471 -0.0097830663
13.11571 -0.009989392100000001
13.11671 -0.010194158
13.11771 -0.010397346
13.11871 -0.010598938
13.11971 -0.010798917
13.12071 -0.010997265
13.12171 -0.011193967
13.12271 -0.011389005
13.12371 -0.011582361999999999
13.12471 -0.011774022
13.12571 -0.01196397
13.12671 -0.012152188
13.12771 -0.012338660999999999
13.12871 -0.012523371
13.12971 -0.012706303
13.13071 -0.012887441
13.13171 -0.01306677
13.13271 -0.013244272999999999
13.13371 -0.013419933
13.13471 -0.013593737
13.13571 -0.013765667999999998
13.13671 -0.01393571
13.13771 -0.014103849000000002
13.13871 -0.014270067999999999
13.13971 -0.014434353
13.14071 -0.014596689999999999
13.14171 -0.014757063999999999
13.14271 -0.014915459999999998
13.14371 -0.015071865
13.14471 -0.015226267
13.14571 -0.015378652
13.14671 -0.015529006
13.14771 -0.01567732
13.14871 -0.015823578
13.14971 -0.01596777
13.15071 -0.016109885
13.15171 -0.016249913999999997
13.15271 -0.016387844999999998
13.15371 -0.016523666
13.15471 -0.016657368999999998
13.15571 -0.016788945
13.15671 -0.016918383
13.15771 -0.017045674
13.15871 -0.017170809000000002
13.15971 -0.017293779999999998
13.16071 -0.017414578
13.16171 -0.017533195
13.16271 -0.017649622
13.16371 -0.017763849999999998
13.16471 -0.017875872
13.16571 -0.01798568
13.16671 -0.018093263
13.16771 -0.018198618
13.16871 -0.018301734
13.16971 -0.018402604
13.17071 -0.018501220999999998
13.17171 -0.018597576
13.17271 -0.018691663
13.17371 -0.018783474
13.17471 -0.018873003
13.17571 -0.018960242999999998
13.17671 -0.019045187
13.17771 -0.019127829
13.17871 -0.019208163
13.17971 -0.019286183
13.18071 -0.019361883
13.18171 -0.01943526
13.18271 -0.019506307
13.18371 -0.019575020999999998
13.18471 -0.019641396999999998
13.18571 -0.019705431000000002
13.18671 -0.019767122
13.18771 -0.019826465999999997
13.18871 -0.01988346
13.18971 -0.019938103000000002
13.19071 -0.019990392000000003
13.19171 -0.020040329
13.19271 -0.020087908999999998
13.19371 -0.020133135
13.19471 -0.020176005
13.19571 -0.020216519
13.19671 -0.020254677
13.19771 -0.02029048
13.19871 -0.020323929
13.19971 -0.020355024
13.20071 -0.020383767
13.20171 -0.020410158
13.20271 -0.0204342
13.20371 -0.020455892
13.20471 -0.020475237
13.20571 -0.020492235
13.20671 -0.020506891
13.20771 -0.020519203
13.20871 -0.020529174
13.20971 -0.020536807
13.21071 -0.020542103
13.21171 -0.020545066
13.21271 -0.020545698
13.21371 -0.020544
13.21471 -0.020539975999999998
13.21571 -0.02053363
13.21671 -0.020524966000000002
13.21771 -0.020513985999999998
13.21871 -0.020500695
13.21971 -0.020485096
13.22071 -0.020467197
13.22171 -0.020447001000000003
13.22271 -0.020424513999999998
13.22371 -0.020399741
13.22471 -0.020372689
13.22571 -0.020343364
13.22671 -0.020311771
13.22771 -0.020277919
13.22871 -0.020241816000000003
13.22971 -0.020203467
13.23071 -0.020162882
13.23171 -0.020120067
13.23271 -0.020075031
13.23371 -0.020027780999999998
13.23471 -0.019978326
13.23571 -0.019926675
13.23671 -0.019872836
13.23771 -0.019816819
13.23871 -0.019758631000000002
13.23971 -0.019698282
13.24071 -0.019635780000000002
13.24171 -0.019571134
13.24271 -0.019504355
13.24371 -0.019435451
13.24471 -0.01936443
13.24571 -0.019291304
13.24671 -0.019216079
13.24771 -0.019138768
13.24871 -0.019059378
13.24971 -0.018977921000000002
13.25071 -0.018894406
13.25171 -0.018808843999999998
13.25271 -0.018721243000000002
13.25371 -0.018631616
13.25471 -0.018539973999999997
13.25571 -0.018446326
13.25671 -0.018350687
13.25771 -0.018253065000000002
13.25871 -0.018153475
13.25971 -0.018051929
13.26071 -0.017948438
13.26171 -0.017843017000000003
13.26271 -0.017735677999999998
13.26371 -0.017626435
13.26471 -0.017515304
13.26571 -0.017402296
13.26671 -0.017287428
13.26771 -0.017170713
13.26871 -0.017052167
13.26971 -0.016931805
13.27071 -0.016809643
13.27171 -0.016685696
13.27271 -0.016559978
13.27371 -0.016432506
13.27471 -0.016303295
13.27571 -0.016172361
13.27671 -0.016039719
13.27771 -0.015905383999999998
13.27871 -0.015769374
13.27971 -0.015631702
13.28071 -0.015492385
13.28171 -0.015351437999999999
13.28271 -0.015208876999999999
13.28371 -0.015064717
13.28471 -0.014918976
13.28571 -0.014771667
13.28671 -0.014622805999999999
13.28771 -0.014472412
13.28871 -0.014320498999999999
13.28971 -0.014167084
13.29071 -0.014012183000000001
13.29171 -0.013855814000000001
13.29271 -0.013697994
13.29371 -0.013538741000000002
13.29471 -0.013378072000000001
13.29571 -0.013216006
13.29671 -0.013052558999999998
13.29771 -0.012887751
13.29871 -0.012721600000000001
13.29971 -0.012554125
13.30071 -0.012385346
13.30171 -0.012215281000000001
13.30271 -0.012043949
13.30371 -0.011871371
13.30471 -0.011697566
13.30571 -0.011522554
13.30671 -0.011346354000000001
13.30771 -0.011168987
13.30871 -0.010990472999999999
13.30971 -0.010810832
13.31071 -0.010630081999999999
13.31171 -0.010448246
13.31271 -0.010265342
13.31371 -0.010081389000000001
13.31471 -0.009896408300000001
13.31571 -0.0097104188
13.31671 -0.009523440499999999
13.31771 -0.0093354924
13.31871 -0.009146593199999999
13.31971 -0.0089567628
13.32071 -0.0087660206
13.32171 -0.008574385
13.32271 -0.0083818755
13.32371 -0.0081885111
13.32471 -0.0079943115
13.32571 -0.007799294700000001
13.32671 -0.007603480500000001
13.32771 -0.0074068877
13.32871 -0.0072095361
13.32971 -0.0070114453
13.33071 -0.006812634099999999
13.33171 -0.0066131222
13.33271 -0.0064129301
13.33371 -0.0062120772999999995
13.33471 -0.0060105838
13.33571 -0.005808470499999999
13.33671 -0.0056057579
13.33771 -0.0054024666
13.33871 -0.0051986175
13.33971 -0.0049942319
13.34071 -0.0047893303
13.34171 -0.0045839344
13.34271 -0.0043780656
13.34371 -0.0041717449000000005
13.34471 -0.0039649938
13.34571 -0.0037578335
13.34671 -0.003550285
13.34771 -0.0033423694
13.34871 -0.0031341082
13.34971 -0.0029255219
13.35071 -0.0027166316
13.35171 -0.0025074576
13.35271 -0.0022980204
13.35371 -0.0020883406
13.35471 -0.0018784382
13.35571 -0.0016683332
13.35671 -0.0014580455
13.35771 -0.0012475948
13.35871 -0.0010370008
13.35971 -0.00082628285
13.36071 -0.00061546043
13.36171 -0.00040455297
13.36271 -0.00019357974
13.36371 1.7439955e-05
13.36471 0.00022848680999999998
13.36571 0.00043954150999999997
13.36671 0.00065058475
13.36771 0.0008615971600000001
13.36871 0.0010725593
13.36971 0.0012834515
13.37071 0.0014942545
13.37171 0.0017049483999999999
13.37271 0.0019155137
13.37371 0.0021259306
13.37471 0.002336179
13.37571 0.0025462393999999998
13.37671 0.0027560915
13.37771 0.0029657154
13.37871 0.0031750910999999997
13.37971 0.0033841989
13.38071 0.0035930185
13.38171 0.00380153
13.38271 0.0040097137000000005
13.38371 0.0042175495999999995
13.38471 0.0044250181
13.38571 0.0046320994
13.38671 0.0048387745
13.38771 0.0050450239
13.38871 0.0052508287
13.38971 0.0054561697
13.39071 0.0056610286
13.39171 0.0058653865999999995
13.39271 0.0060692259
13.39371 0.0062725281
13.39471 0.006475275599999999
13.39571 0.0066774504
13.39671 0.0068790351999999996
13.39771 0.0070800132000000005
13.39871 0.0072803661
13.39971 0.0074800781
13.40071 0.0076791315
13.40171 0.0078775098
13.40271 0.0080751961
13.40371 0.008272173
13.40471 0.0084684245
13.40571 0.0086639338
13.40671 0.008858684300000001
13.40771 0.0090526592
13.40871 0.0092458416
13.40971 0.0094382151
13.41071 0.0096297626
13.41171 0.0098204677
13.41271 0.010010313
13.41371 0.010199283
13.41471 0.01038736
13.41571 0.010574528
13.41671 0.010760770999999999
13.41771 0.010946071
13.41871 0.011130414
13.41971 0.011313782
13.42071 0.01149616
13.42171 0.011677533
13.42271 0.011857884999999999
13.42371 0.012037201
13.42471 0.012215466
13.42571 0.012392664
13.42671 0.012568783
13.42771 0.012743809
13.42871 0.012917728
13.42971 0.013090525
13.43071 0.013262188000000001
13.43171 0.013432704
13.43271 0.013602060999999999
13.43371 0.013770245
13.43471 0.013937245000000001
13.43571 0.014103048
13.43671 0.014267644000000001
13.43771 0.014431019
13.43871 0.014593163
13.43971 0.014754063
13.44071 0.014913709
13.44171 0.015072088
13.44271 0.015229189
13.44371 0.015385002
13.44471 0.015539513999999999
13.44571 0.015692716
13.44671 0.015844594
13.44771 0.015995138
13.44871 0.016144337
13.44971 0.01629218
13.45071 0.016438655
13.45171 0.016583753
13.45271 0.01672746
13.45371 0.016869766
13.45471 0.017010661
13.45571 0.017150132999999998
13.45671 0.017288173
13.45771 0.01742477
13.45871 0.017559914
13.45971 0.017693594
13.46071 0.017825799
13.46171 0.017956522000000003
13.46271 0.018085753
13.46371 0.018213483
13.46471 0.018339702
13.46571 0.018464403
13.46671 0.018587578
13.46771 0.018709217
13.46871 0.018829315
13.46971 0.018947864
13.47071 0.019064857
13.47171 0.019180287
13.47271 0.019294146999999998
13.47371 0.019406431000000002
13.47471 0.019517133
13.47571 0.019626248
13.47671 0.019733768999999998
13.47771 0.019839691
13.47871 0.019944008
13.47971 0.020046714
13.48071 0.020147803000000002
13.48171 0.020247271
13.48271 0.020345112999999998
13.48371 0.020441321
13.48471 0.020535893
13.48571 0.020628821
13.48671 0.020720101
13.48771 0.020809728
13.48871 0.020897697
13.48971 0.020984003
13.49071 0.02106864
13.49171 0.021151605
13.49271 0.021232892
13.49371 0.021312498
13.49471 0.021390417999999998
13.49571 0.021466648
13.49671 0.021541186
13.49771 0.021614027
13.49871 0.021685167999999998
13.49971 0.021754608
13.50071 0.021822342999999998
13.50171 0.021888372
13.50271 0.021952693
13.50371 0.022015304
13.50471 0.022076206
13.50571 0.022135395999999998
13.50671 0.022192874
13.50771 0.02224864
13.50871 0.022302693
13.50971 0.022355035
13.51071 0.022405664999999998
13.51171 0.022454585
13.51271 0.022501792
13.51371 0.022547292
13.51471 0.022591082
13.51571 0.022633163999999997
13.51671 0.02267354
13.51771 0.02271221
13.51871 0.022749176
13.51971 0.02278444
13.52071 0.022818000999999997
13.52171 0.022849862999999998
13.52271 0.022880024
13.52371 0.022908486000000002
13.52471 0.022935252
13.52571 0.022960322000000002
13.52671 0.022983697
13.52771 0.023005379
13.52871 0.023025368999999997
13.52971 0.023043668
13.53071 0.023060279000000003
13.53171 0.023075203
13.53271 0.023088443
13.53371 0.0231
13.53471 0.023109876
13.53571 0.023118075000000002
13.53671 0.0231246
13.53771 0.023129453
13.53871 0.023132637999999997
13.53971 0.02313416
13.54071 0.023134022
13.54171 0.023132229
13.54271 0.023128786000000002
13.54371 0.023123697999999998
13.54471 0.023116968999999998
13.54571 0.023108606
13.54671 0.023098614
13.54771 0.023087001
13.54871 0.02307377
13.54971 0.023058928
13.55071 0.023042483
13.55171 0.023024442
13.55271 0.02300481
13.55371 0.022983593
13.55471 0.022960799
13.55571 0.022936435
13.55671 0.022910505999999997
13.55771 0.022883021
13.55871 0.022853984
13.55971 0.022823403
13.56071 0.022791284
13.56171 0.022757634
13.56271 0.022722461
13.56371 0.022685768000000002
13.56471 0.022647564999999998
13.56571 0.022607855
13.56671 0.022566649
13.56771 0.022523951
13.56871 0.022479767999999997
13.56971 0.022434109
13.57071 0.022386979
13.57171 0.022338387
13.57271 0.022288342
13.57371 0.02223685
13.57471 0.02218392
13.57571 0.02212956
13.57671 0.022073778000000002
13.57771 0.022016584999999998
13.57871 0.021957988999999997
13.57971 0.021897999
13.58071 0.021836624
13.58171 0.021773877
13.58271 0.021709764
13.58371 0.021644296
13.58471 0.021577485
13.58571 0.02150934
13.58671 0.021439872
13.58771 0.021369092
13.58871 0.021297009000000002
13.58971 0.021223634
13.59071 0.021148978000000002
13.59171 0.02107305
13.59271 0.020995863
13.59371 0.020917424
13.59471 0.020837745
13.59571 0.020756835999999997
13.59671 0.020674706
13.59771 0.020591368
13.59871 0.020506828
13.59971 0.020421098000000002
13.60071 0.020334189
13.60171 0.020246107
13.60271 0.020156865
13.60371 0.020066471000000002
13.60471 0.019974937
13.60571 0.019882272
13.60671 0.019788484000000002
13.60771 0.019693587
13.60871 0.019597589999999998
13.60971 0.019500502
13.61071 0.019402336
13.61171 0.019303102
13.61271 0.019202812
13.61371 0.019101477
13.61471 0.01899911
13.61571 0.018895722
13.61671 0.018791326
13.61771 0.018685935
13.61871 0.018579560999999998
13.61971 0.018472217000000003
13.62071 0.018363917
13.62171 0.018254674999999998
13.62271 0.018144502
13.62371 0.018033413
13.62471 0.01792142
13.62571 0.017808538
13.62671 0.01769478
13.62771 0.017580159
13.62871 0.017464689
13.62971 0.017348383000000002
13.63071 0.017231253000000002
13.63171 0.017113313
13.63271 0.016994575
13.63371 0.016875053
13.63471 0.016754758
13.63571 0.016633702
13.63671 0.016511898
13.63771 0.016389358
13.63871 0.016266093
13.63971 0.016142115
13.64071 0.016017436000000003
13.64171 0.015892068
13.64271 0.015766021999999998
13.64371 0.01563931
13.64471 0.015511944000000001
13.64571 0.015383937
13.64671 0.0152553
13.64771 0.015126045000000001
13.64871 0.014996184
13.64971 0.01486573
13.65071 0.014734696
13.65171 0.014603093999999999
13.65271 0.014470937000000001
13.65371 0.014338238
13.65471 0.014205009000000001
13.65571 0.014071265000000001
13.65671 0.01393702
13.65771 0.013802285000000001
13.65871 0.013667074
13.65971 0.013531401
13.66071 0.01339528
13.66171 0.013258723000000002
13.66271 0.013121743
13.66371 0.012984355000000001
13.66471 0.012846571999999999
13.66571 0.012708406
13.66671 0.012569869
13.66771 0.012430975
13.66871 0.012291736
13.66971 0.012152165
13.67071 0.012012272
13.67171 0.011872071
13.67271 0.011731572
13.67371 0.011590787
13.67471 0.011449728000000001
13.67571 0.011308404999999999
13.67671 0.011166829999999999
13.67771 0.011025013
13.67871 0.010882965
13.67971 0.010740696999999999
13.68071 0.010598221
13.68171 0.010455546
13.68271 0.010312684
13.68371 0.010169646000000001
13.68471 0.010026443000000001
13.68571 0.009883086000000001
13.68671 0.0097395867
13.68771 0.0095959571
13.68871 0.0094522082
13.68971 0.009308353
13.69071 0.0091644033
13.69171 0.0090203714
13.69271 0.0088762696
13.69371 0.0087321103
13.69471 0.0085879066
13.69571 0.008443671
13.69671 0.0082994156
13.69771 0.0081551538
13.69871 0.0080108977
13.69971 0.0078666606
13.70071 0.0077224547999999995
13.70171 0.0075782918
13.70271 0.007434185
13.70371 0.0072901450000000005
13.70471 0.0071461844
13.70571 0.0070023147
13.70671 0.0068585467999999995
13.70771 0.006714891800000001
13.70871 0.0065713604
13.70971 0.0064279629000000005
13.71071 0.0062847095
13.71171 0.0061416104
13.71271 0.0059986753
13.71371 0.0058559137
13.71471 0.0057133348
13.71571 0.0055709479000000004
13.71671 0.0054287619
13.71771 0.005286785699999999
13.71871 0.0051450283
13.71971 0.0050034985
13.72071 0.0048622049
13.72171 0.0047211561
13.72271 0.0045803608
13.72371 0.0044398275
13.72471 0.0042995653
13.72571 0.0041595827
13.72671 0.0040198887
13.72771 0.0038804923000000002
13.72871 0.0037414018
13.72971 0.0036026267
13.73071 0.0034641758
13.73171 0.0033260577999999997
13.73271 0.0031882821
13.73371 0.0030508572
13.73471 0.0029137922
13.73571 0.0027770960999999998
13.73671 0.0026407773
13.73771 0.0025048448
13.73871 0.0023693068
13.73971 0.0022341719
13.74071 0.0020994481
13.74171 0.0019651434
13.74271 0.0018312658
13.74371 0.0016978227000000001
13.74471 0.0015648215
13.74571 0.0014322694
13.74671 0.0013001733999999999
13.74771 0.0011685402
13.74871 0.0010373763
13.74971 0.00090668818
13.75071 0.0007764820100000001
13.75171 0.00064676397
13.75271 0.00051754005
13.75371 0.00038881616999999997
13.75471 0.00026059824
13.75571 0.00013289214999999998
13.75671 5.7037552999999996e-06
13.75771 -0.00012096102999999998
13.75871 -0.00024709625
13.75971 -0.00037269585
13.76071 -0.00049775376
13.76171 -0.00062226386
13.76271 -0.0007462198
13.76371 -0.0008696153599999999
13.76471 -0.00099244398
13.76571 -0.0011146994
13.76671 -0.0012363748
13.76771 -0.001357464
13.76871 -0.0014779602
13.76971 -0.001597857
13.77071 -0.0017171482
13.77171 -0.0018358272
13.77271 -0.001953888
13.77371 -0.0020713245
13.77471 -0.0021881306999999997
13.77571 -0.0023043012
13.77671 -0.0024198304999999997
13.77771 -0.0025347135
13.77871 -0.0026489452
13.77971 -0.002762521
13.78071 -0.0028754366
13.78171 -0.0029876881
13.78271 -0.0030992716000000004
13.78371 -0.0032101838000000004
13.78471 -0.0033204211
13.78571 -0.003429981
13.78671 -0.0035388605999999998
13.78771 -0.0036470573999999997
13.78871 -0.0037545690999999997
13.78971 -0.0038613935999999996
13.79071 -0.0039675288
13.79171 -0.004072973
13.79271 -0.0041777243
13.79371 -0.004281781
13.79471 -0.0043851418
13.79571 -0.0044878045
13.79671 -0.0045897676
13.79771 -0.0046910295999999995
13.79871 -0.0047915888
13.79971 -0.004891443299999999
13.80071 -0.0049905913000000005
13.80171 -0.005089031
13.80271 -0.0051867606
13.80371 -0.0052837782
13.80471 -0.0053800821
13.80571 -0.005475669999999999
13.80671 -0.0055705397
13.80771 -0.0056646895
13.80871 -0.0057581175
13.80971 -0.0058508219999999994
13.81071 -0.005942801
13.81171 -0.0060340531
13.81271 -0.006124576600000001
13.81371 -0.006214369900000001
13.81471 -0.0063034327
13.81571 -0.0063917636
13.81671 -0.0064793618
13.81771 -0.006566226499999999
13.81871 -0.0066523578
13.81971 -0.006737755799999999
13.82071 -0.006822420300000001
13.82171 -0.006906352100000001
13.82271 -0.006989551199999999
13.82371 -0.0070720183
13.82471 -0.007153755
13.82571 -0.0072347619
13.82671 -0.0073150404
13.82771 -0.007394591400000001
13.82871 -0.0074734169
13.82971 -0.007551517800000001
13.83071 -0.0076288947
13.83171 -0.0077055498
13.83271 -0.0077814839
13.83371 -0.0078566984
13.83471 -0.0079311947
13.83571 -0.008004973600000001
13.83671 -0.008078035899999999
13.83771 -0.008150382900000001
13.83871 -0.0082220147
13.83971 -0.0082929328
13.84071 -0.008363137
13.84171 -0.0084326282
13.84271 -0.0085014071
13.84371 -0.0085694744
13.84471 -0.0086368309
13.84571 -0.0087034772
13.84671 -0.0087694141
13.84771 -0.0088346424
13.84871 -0.0088991626
13.84971 -0.0089629772
13.85071 -0.0090260866
13.85171 -0.009088493199999999
13.85271 -0.0091501985
13.85371 -0.0092112052
13.85471 -0.0092715156
13.85571 -0.0093311319
13.85671 -0.009390057700000001
13.85771 -0.0094482959
13.85871 -0.009505850199999999
13.85971 -0.0095627234
13.86071 -0.0096189207
13.86171 -0.009674445
13.86271 -0.009729301400000001
13.86371 -0.0097834934
13.86471 -0.0098370256
13.86571 -0.009889902899999999
13.86671 -0.009942129000000001
13.86771 -0.009993709
13.86871 -0.010044647
13.86971 -0.010094948000000001
13.87071 -0.010144617
13.87171 -0.010193657
13.87271 -0.010242072
13.87371 -0.010289867999999999
13.87471 -0.010337048
13.87571 -0.010383614
13.87671 -0.010429572
13.87771 -0.010474926
13.87871 -0.010519677
13.87971 -0.01056383
13.88071 -0.010607389
13.88171 -0.010650357000000001
13.88271 -0.010692736
13.88371 -0.010734532
13.88471 -0.010775746
13.88571 -0.010816381
13.88671 -0.010856442000000001
13.88771 -0.010895931000000001
13.88871 -0.010934853
13.88971 -0.010973212
13.89071 -0.011011011
13.89171 -0.011048254
13.89271 -0.011084946
13.89371 -0.011121091
13.89471 -0.011156694
13.89571 -0.011191759
13.89671 -0.011226293
13.89771 -0.011260299000000001
13.89871 -0.011293783
13.89971 -0.011326751
13.90071 -0.011359207999999999
13.90171 -0.011391159
13.90271 -0.011422611
13.90371 -0.011453567999999999
13.90471 -0.011484037
13.90571 -0.011514022
13.90671 -0.011543531000000001
13.90771 -0.011572567
13.90871 -0.011601136
13.90971 -0.011629243999999999
13.91071 -0.011656895
13.91171 -0.011684095
13.91271 -0.011710849
13.91371 -0.011737161
13.91471 -0.011763036
13.91571 -0.011788478
13.91671 -0.011813494
13.91771 -0.011838086
13.91871 -0.011862259
13.91971 -0.011886019
13.92071 -0.01190937
13.92171 -0.011932316
13.92271 -0.011954862
13.92371 -0.011977013
13.92471 -0.011998774
13.92571 -0.01202015
13.92671 -0.012041145
13.92771 -0.012061766
13.92871 -0.012082017
13.92971 -0.012101905
13.93071 -0.012121435
13.93171 -0.012140612
13.93271 -0.012159444
13.93371 -0.012177934999999999
13.93471 -0.012196092
13.93571 -0.012213921999999999
13.93671 -0.012231429
13.93771 -0.012248622
13.93871 -0.012265505
13.93971 -0.012282086
13.94071 -0.012298369
13.94171 -0.012314362
13.94271 -0.012330071
13.94371 -0.012345499999999999
13.94471 -0.012360656
13.94571 -0.012375544999999998
13.94671 -0.012390171
13.94771 -0.01240454
13.94871 -0.012418657000000001
13.94971 -0.012432526
13.95071 -0.012446150999999999
13.95171 -0.012459538
13.95271 -0.012472690000000002
13.95371 -0.01248561
13.95471 -0.012498304000000002
13.95571 -0.012510774999999998
13.95671 -0.012523028000000002
13.95771 -0.012535062999999999
13.95871 -0.012546888
13.95971 -0.012558505
13.96071 -0.012569917
13.96171 -0.012581128
13.96271 -0.012592142
13.96371 -0.012602963
13.96471 -0.012613593999999999
13.96571 -0.012624043
13.96671 -0.012634310000000001
13.96771 -0.012644401999999999
13.96871 -0.012654324
13.96971 -0.012664079000000002
13.97071 -0.012673673
13.97171 -0.012683112
13.97271 -0.0126924
13.97371 -0.012701543000000001
13.97471 -0.012710546
13.97571 -0.012719416
13.97671 -0.012728156
13.97771 -0.012736772
13.97871 -0.012745270000000001
13.97971 -0.012753655000000001
13.98071 -0.012761932
13.98171 -0.012770106
13.98271 -0.012778181999999999
13.98371 -0.012786164
13.98471 -0.012794057
13.98571 -0.012801864
13.98671 -0.012809590000000001
13.98771 -0.012817237
13.98871 -0.01282481
13.98971 -0.012832311
13.99071 -0.012839743999999998
13.99171 -0.012847113
13.99271 -0.01285442
13.99371 -0.012861667
13.99471 -0.012868857000000001
13.99571 -0.012875992
13.99671 -0.012883074
13.99771 -0.012890107
13.99871 -0.012897093
13.99971 -0.012904035000000001
14.00071 -0.012910933999999999
14.00171 -0.012917791999999999
14.00271 -0.012924614
14.00371 -0.012931400999999999
14.00471 -0.012938157
14.00571 -0.012944885
14.00671 -0.012951586999999999
14.00771 -0.012958267999999998
14.00871 -0.012964930000000001
14.00971 -0.012971576999999998
14.01071 -0.012978212999999999
14.01171 -0.012984840000000001
14.01271 -0.012991462
14.01371 -0.012998084
14.01471 -0.013004708
14.01571 -0.013011337
14.01671 -0.013017975999999999
14.01771 -0.013024626000000001
14.01871 -0.013031290999999999
14.01971 -0.013037973
14.02071 -0.013044675999999998
14.02171 -0.013051400000000001
14.02271 -0.013058148
14.02371 -0.013064922
14.02471 -0.013071724
14.02571 -0.013078554
14.02671 -0.013085414
14.02771 -0.013092303999999999
14.02871 -0.013099227
14.02971 -0.013106180999999998
14.03071 -0.013113167
14.03171 -0.013120186
14.03271 -0.013127238000000001
14.03371 -0.013134321
14.03471 -0.013141437
14.03571 -0.013148587
14.03671 -0.013155768
14.03771 -0.013162982999999998
14.03871 -0.013170231
14.03971 -0.013177512999999998
14.04071 -0.013184827999999999
14.04171 -0.013192178
14.04271 -0.013199564
14.04371 -0.013206985000000001
14.04471 -0.013214443
14.04571 -0.013221939
14.04671 -0.013229474
14.04771 -0.013237049
14.04871 -0.013244666
14.04971 -0.013252324
14.05071 -0.013260027
14.05171 -0.013267774
14.05271 -0.013275568
14.05371 -0.013283409
14.05471 -0.013291297
14.05571 -0.013299233999999998
14.05671 -0.013307219
14.05771 -0.013315253
14.05871 -0.013323335999999998
14.05971 -0.013331469
14.06071 -0.013339649999999998
14.06171 -0.01334788
14.06271 -0.013356155
14.06371 -0.013364477
14.06471 -0.013372842999999999
14.06571 -0.013381253
14.06671 -0.013389705
14.06771 -0.013398196
14.06871 -0.013406725000000001
14.06971 -0.013415288
14.07071 -0.013423886
14.07171 -0.013432514000000001
14.07271 -0.013441169999999999
14.07371 -0.013449853999999999
14.07471 -0.013458561
14.07571 -0.013467291000000001
14.07671 -0.01347604
14.07771 -0.013484807000000001
14.07871 -0.013493591000000001
14.07971 -0.013502389
14.08071 -0.013511198999999998
14.08171 -0.013520019999999999
14.08271 -0.013528852
14.08371 -0.01353769
14.08471 -0.013546536999999999
14.08571 -0.013555387999999998
14.08671 -0.013564244999999999
14.08771 -0.013573103999999999
14.08871 -0.013581965
14.08971 -0.013590824999999999
14.09071 -0.013599683999999999
14.09171 -0.013608542000000001
14.09271 -0.013617396
14.09371 -0.013626243
14.09471 -0.013635082000000001
14.09571 -0.013643911
14.09671 -0.013652725999999999
14.09771 -0.013661526
14.09871 -0.013670307999999999
14.09971 -0.013679067999999999
14.10071 -0.013687804
14.10171 -0.013696509999999999
14.10271 -0.013705183999999999
14.10371 -0.013713824
14.10471 -0.013722423000000001
14.10571 -0.013730978000000001
14.10671 -0.013739483
14.10771 -0.013747936
14.10871 -0.013756331
14.10971 -0.013764665
14.11071 -0.013772932
14.11171 -0.013781129000000001
14.11271 -0.013789252000000002
14.11371 -0.013797297000000002
14.11471 -0.013805258
14.11571 -0.013813131999999999
14.11671 -0.013820913999999998
14.11771 -0.013828604
14.11871 -0.013836194
14.11971 -0.013843682
14.12071 -0.013851065999999999
14.12171 -0.013858342
14.12271 -0.013865506000000001
14.12371 -0.013872555
14.12471 -0.013879486
14.12571 -0.013886295000000002
14.12671 -0.013892978
14.12771 -0.013899532
14.12871 -0.013905954000000002
14.12971 -0.013912239
14.13071 -0.013918383
14.13171 -0.013924381000000001
14.13271 -0.01393023
14.13371 -0.013935923999999999
14.13471 -0.013941457999999999
14.13571 -0.013946828000000001
14.13671 -0.013952027
14.13771 -0.01395705
14.13871 -0.013961893
14.13971 -0.013966548
14.14071 -0.01397101
14.14171 -0.013975271
14.14271 -0.013979326
14.14371 -0.01398317
14.14471 -0.013986793
14.14571 -0.013990190999999999
14.14671 -0.013993357
14.14771 -0.013996287000000001
14.14871 -0.013998972999999998
14.14971 -0.014001409000000001
14.15071 -0.01400359
14.15171 -0.014005511
14.15271 -0.014007166000000001
14.15371 -0.01400855
14.15471 -0.014009657
14.15571 -0.014010484
14.15671 -0.014011024999999998
14.15771 -0.014011275
14.15871 -0.014011232000000002
14.15971 -0.014010889999999998
14.16071 -0.014010245000000001
14.16171 -0.014009295
14.16271 -0.014008033999999999
14.16371 -0.01400646
14.16471 -0.014004568000000002
14.16571 -0.014002355
14.16671 -0.013999816
14.16771 -0.013996947000000001
14.16871 -0.013993744999999998
14.16971 -0.013990204
14.17071 -0.013986320000000002
14.17171 -0.01398209
14.17271 -0.013977506
14.17371 -0.013972565999999999
14.17471 -0.013967261
14.17571 -0.013961589
14.17671 -0.013955542999999999
14.17771 -0.013949116999999999
14.17871 -0.013942305
14.17971 -0.013935102
14.18071 -0.013927501
14.18171 -0.013919497999999999
14.18271 -0.013911083999999999
14.18371 -0.013902254
14.18471 -0.013893002
14.18571 -0.013883322
14.18671 -0.013873208
14.18771 -0.013862655000000002
14.18871 -0.013851657000000002
14.18971 -0.013840207
14.19071 -0.013828301
14.19171 -0.013815933
14.19271 -0.013803099999999999
14.19371 -0.013789795
14.19471 -0.013776013
14.19571 -0.013761751000000001
14.19671 -0.013747002
14.19771 -0.013731765
14.19871 -0.013716033
14.19971 -0.013699801999999999
14.20071 -0.013683067
14.20171 -0.013665823
14.20271 -0.013648067
14.20371 -0.013629792
14.20471 -0.013610996
14.20571 -0.013591672
14.20671 -0.013571815999999999
14.20771 -0.013551423
14.20871 -0.013530487
14.20971 -0.013509003
14.21071 -0.013486963999999999
14.21171 -0.013464366000000002
14.21271 -0.013441202
14.21371 -0.013417468
14.21471 -0.013393155999999998
14.21571 -0.013368261
14.21671 -0.013342776
14.21771 -0.013316696000000001
14.21871 -0.013290015
14.21971 -0.013262726
14.22071 -0.013234824000000001
14.22171 -0.013206304
14.22271 -0.013177159
14.22371 -0.013147386
14.22471 -0.013116979
14.22571 -0.013085931
14.22671 -0.013054239
14.22771 -0.013021899
14.22871 -0.012988906000000001
14.22971 -0.012955256
14.23071 -0.012920944
14.23171 -0.012885968
14.23271 -0.012850323
14.23371 -0.012814008000000002
14.23471 -0.012777017
14.23571 -0.012739348000000001
14.23671 -0.012700997
14.23771 -0.012661962999999998
14.23871 -0.012622241
14.23971 -0.012581829
14.24071 -0.012540722999999998
14.24171 -0.012498918999999999
14.24271 -0.012456416000000001
14.24371 -0.012413209
14.24471 -0.012369294
14.24571 -0.012324669000000002
14.24671 -0.01227933
14.24771 -0.012233270999999999
14.24871 -0.012186490999999999
14.24971 -0.012138984
14.25071 -0.012090747
14.25171 -0.012041775
14.25271 -0.011992062999999999
14.25371 -0.011941609
14.25471 -0.011890406000000001
14.25571 -0.011838452000000001
14.25671 -0.011785742
14.25771 -0.011732273
14.25871 -0.011678039000000001
14.25971 -0.011623038
14.26071 -0.011567266
14.26171 -0.011510721
14.26271 -0.011453398
14.26371 -0.011395295
14.26471 -0.01133641
14.26571 -0.01127674
14.26671 -0.011216283
14.26771 -0.011155037
14.26871 -0.011093001
14.26971 -0.011030172
14.27071 -0.01096655
14.27171 -0.010902133
14.27271 -0.01083692
14.27371 -0.010770911000000001
14.27471 -0.010704103
14.27571 -0.010636496
14.27671 -0.01056809
14.27771 -0.010498882
14.27871 -0.010428873
14.27971 -0.010358061
14.28071 -0.010286444
14.28171 -0.010214022
14.28271 -0.010140793
14.28371 -0.010066756
14.28471 -0.0099919096
14.28571 -0.009916252700000001
14.28671 -0.0098397832
14.28771 -0.0097625001
14.28871 -0.009684401399999999
14.28971 -0.0096054864
14.29071 -0.0095257528
14.29171 -0.009445199999999999
14.29271 -0.0093638264
14.29371 -0.0092816314
14.29471 -0.0091986134
14.29571 -0.0091147725
14.29671 -0.0090301073
14.29771 -0.008944618500000001
14.29871 -0.0088583052
14.29971 -0.0087711676
14.30071 -0.0086832064
14.30171 -0.008594422300000001
14.30271 -0.0085048159
14.30371 -0.0084143881
14.30471 -0.0083231411
14.30571 -0.008231075499999999
14.30671 -0.0081381935
14.30771 -0.0080444974
14.30871 -0.0079499892
14.30971 -0.0078546705
14.31071 -0.0077585435
14.31171 -0.007661611
14.31271 -0.0075638753
14.31371 -0.0074653377000000005
14.31471 -0.0073660012000000006
14.31571 -0.007265868
14.31671 -0.0071649402999999995
14.31771 -0.0070632195000000005
14.31871 -0.0069607078
14.31971 -0.0068574067
14.32071 -0.006753318300000001
14.32171 -0.0066484434
14.32271 -0.0065427841
14.32371 -0.0064363412
14.32471 -0.0063291161
14.32571 -0.0062211103999999995
14.32671 -0.0061123246
14.32771 -0.0060027607
14.32871 -0.0058924197
14.32971 -0.0057813028
14.33071 -0.0056694113
14.33171 -0.0055567471
14.33271 -0.005443312
14.33371 -0.0053291078
14.33471 -0.0052141368
14.33571 -0.0050984014
14.33671 -0.0049819042
14.33771 -0.0048646485
14.33871 -0.0047466372
14.33971 -0.0046278743
14.34071 -0.004508363400000001
14.34171 -0.0043881089
14.34271 -0.0042671152
14.34371 -0.0041453866
14.34471 -0.0040229283
14.34571 -0.0038997452
14.34671 -0.0037758426
14.34771 -0.0036512258
14.34871 -0.0035259003
14.34971 -0.003399872
14.35071 -0.0032731458999999997
14.35171 -0.0031457283
14.35271 -0.0030176242999999997
14.35371 -0.0028888398
14.35471 -0.0027593804
14.35571 -0.0026292515
14.35671 -0.0024984585
14.35771 -0.0023670071
14.35871 -0.0022349022
14.35971 -0.0021021495
14.36071 -0.0019687541
14.36171 -0.0018347211
14.36271 -0.0017000558999999999
14.36371 -0.0015647633
14.36471 -0.0014288487
14.36571 -0.0012923174
14.36671 -0.0011551744999999999
14.36771 -0.0010174255000000001
14.36871 -0.00087907601
14.36971 -0.00074013155
14.37071 -0.00060059797
14.37171 -0.00046048134999999995
14.37271 -0.00031978791
14.37371 -0.00017852413999999998
14.37471 -3.6696727e-05
14.37571 0.00010568735
14.37671 0.00024862093
14.37771 0.00039209654
14.37871 0.00053610652
14.37971 0.00068064296
14.38071 0.0008256977700000001
14.38171 0.00097126276
14.38271 0.0011173294
14.38371 0.0012638893
14.38471 0.0014109338
14.38571 0.0015584541
14.38671 0.0017064414
14.38771 0.0018548873
14.38871 0.0020037829
14.38971 0.0021531196
14.39071 0.0023028886
14.39171 0.0024530818
14.39271 0.0026036907
14.39371 0.002754707
14.39471 0.0029061226
14.39571 0.0030579296000000002
14.39671 0.0032101201
14.39771 0.0033626864000000003
14.39871 0.0035156205000000003
14.39971 0.0036689151
14.40071 0.0038225626
14.40171 0.0039765553
14.40271 0.0041308856
14.40371 0.0042855463
14.40471 0.0044405293
14.40571 0.0045958266
14.40671 0.0047514306
14.40771 0.0049073333
14.40871 0.0050635259
14.40971 0.005220000099999999
14.41071 0.0053767468
14.41171 0.0055337572
14.41271 0.0056910219
14.41371 0.0058485315
14.41471 0.0060062761
14.41571 0.0061642459
14.41671 0.0063224303
14.41771 0.0064808184
14.41871 0.0066394001
14.41971 0.0067981644
14.42071 0.0069570997
14.42171 0.0071161958
14.42271 0.0072754410000000005
14.42371 0.007434824499999999
14.42471 0.0075943346000000005
14.42571 0.0077539604
14.42671 0.0079136902
14.42771 0.0080735139
14.42871 0.008233419799999999
14.42971 0.008393397
14.43071 0.0085534353
14.43171 0.0087135239
14.43271 0.0088736517
14.43371 0.0090338086
14.43471 0.0091939852
14.43571 0.0093541705
14.43671 0.0095143543
14.43771 0.0096745272
14.43871 0.009834679099999999
14.43971 0.0099947996
14.44071 0.010154879
14.44171 0.010314908000000001
14.44271 0.010474876000000001
14.44371 0.010634772
14.44471 0.010794587
14.44571 0.01095431
14.44671 0.011113930000000001
14.44771 0.011273436999999999
14.44871 0.01143282
14.44971 0.011592067
14.45071 0.011751168
14.45171 0.01191011
14.45271 0.012068881
14.45371 0.012227469
14.45471 0.012385864000000002
14.45571 0.012544052
14.45671 0.01270202
14.45771 0.012859757
14.45871 0.01301725
14.45971 0.013174486
14.46071 0.013331452999999998
14.46171 0.01348814
14.46271 0.013644532000000001
14.46371 0.013800619
14.46471 0.013956388
14.46571 0.014111827
14.46671 0.014266926
14.46771 0.014421673
14.46871 0.014576055000000001
14.46971 0.014730063
14.47071 0.014883684
14.47171 0.01503691
14.47271 0.015189728999999999
14.47371 0.015342131
14.47471 0.015494105000000001
14.47571 0.015645643
14.47671 0.015796733
14.47771 0.015947364999999998
14.47871 0.016097531
14.47971 0.016247218
14.48071 0.016396417
14.48171 0.016545116999999998
14.48271 0.016693308
14.48371 0.016840980000000002
14.48471 0.01698812
14.48571 0.017134719
14.48671 0.017280765
14.48771 0.017426244
14.48871 0.017571148
14.48971 0.017715461999999998
14.49071 0.017859176
14.49171 0.018002274999999998
14.49271 0.018144748000000002
14.49371 0.018286583000000002
14.49471 0.018427765
14.49571 0.018568285
14.49671 0.018708126000000002
14.49771 0.018847277
14.49871 0.018985725000000002
14.49971 0.019123459000000002
14.50071 0.019260465
14.50171 0.019396731
14.50271 0.019532244
14.50371 0.019666993
14.50471 0.019800969
14.50571 0.019934156
14.50671 0.020066545
14.50771 0.020198125
14.50871 0.020328885999999997
14.50971 0.020458817
14.51071 0.020587907
14.51171 0.020716147
14.51271 0.020843527
14.51371 0.020970036999999997
14.51471 0.021095667
14.51571 0.021220408
14.51671 0.021344249
14.51771 0.021467181999999998
14.51871 0.021589197
14.51971 0.021710283
14.52071 0.021830431
14.52171 0.021949632
14.52271 0.022067873
14.52371 0.022185146
14.52471 0.02230144
14.52571 0.022416744
14.52671 0.022531048
14.52771 0.022644339
14.52871 0.022756607999999998
14.52971 0.022867843
14.53071 0.022978033
14.53171 0.023087165
14.53271 0.02319523
14.53371 0.023302216
14.53471 0.02340811
14.53571 0.023512903
14.53671 0.023616583
14.53771 0.023719139
14.53871 0.02382056
14.53971 0.023920836
14.54071 0.024019956000000002
14.54171 0.024117911
14.54271 0.02421469
14.54371 0.024310284
14.54471 0.024404685000000002
14.54571 0.024497883999999998
14.54671 0.02458987
14.54771 0.024680636
14.54871 0.024770174
14.54971 0.024858474999999998
14.55071 0.024945533000000002
14.55171 0.02503134
14.55271 0.025115887000000003
14.55371 0.025199165000000003
14.55471 0.025281167
14.55571 0.025361889999999998
14.55671 0.02544132
14.55771 0.025519452
14.55871 0.02559628
14.55971 0.025671793000000002
14.56071 0.025745987999999997
14.56171 0.025818852
14.56271 0.02589038
14.56371 0.025960564
14.56471 0.026029394999999997
14.56571 0.026096863
14.56671 0.026162963999999997
14.56771 0.026227688
14.56871 0.026291026999999998
14.56971 0.026352971000000003
14.57071 0.026413515999999998
14.57171 0.026472652
14.57271 0.026530374000000002
14.57371 0.026586672000000002
14.57471 0.026641542
14.57571 0.026694973
14.57671 0.026746962000000003
14.57771 0.0267975
14.57871 0.026846580999999998
14.57971 0.026894201
14.58071 0.026940354
14.58171 0.026985034
14.58271 0.027028235
14.58371 0.027069956
14.58471 0.027110189
14.58571 0.027148929000000002
14.58671 0.027186172999999998
14.58771 0.027221918999999997
14.58871 0.027256159000000002
14.58971 0.027288892000000002
14.59071 0.027320115
14.59171 0.027349820999999996
14.59271 0.027378008
14.59371 0.027404673
14.59471 0.027429812999999997
14.59571 0.027453421999999998
14.59671 0.027475497
14.59771 0.027496033000000003
14.59871 0.027515025999999998
14.59971 0.027532473999999998
14.60071 0.02754837
14.60171 0.02756271
14.60271 0.027575488999999998
14.60371 0.027586703
14.60471 0.027596348
14.60571 0.027604418999999998
14.60671 0.027610911999999998
14.60771 0.027615821000000002
14.60871 0.027619145
14.60971 0.027620877000000002
14.61071 0.027621015999999998
14.61171 0.027619558
14.61271 0.0276165
14.61371 0.027611837
14.61471 0.027605567999999997
14.61571 0.02759769
14.61671 0.027588202
14.61771 0.027577102
14.61871 0.027564389
14.61971 0.027550060999999997
14.62071 0.027534118
14.62171 0.027516562999999997
14.62271 0.027497392
14.62371 0.027476606
14.62471 0.027454205
14.62571 0.027430191
14.62671 0.027404565
14.62771 0.027377327
14.62871 0.027348477000000003
14.62971 0.027318014
14.63071 0.027285941
14.63171 0.027252259
14.63271 0.027216968
14.63371 0.02718007
14.63471 0.027141562999999997
14.63571 0.027101449000000003
[truncated: 187,712 more chars]
