# Supplementary material for: 2D Synthetic dataset of numerical simulations of long-period seismicity in a volcanic edifice and related sensitivity kernels
Source: Data Brief. 2021 Jan 25;34:106673. doi: 10.1016/j.dib.2020.106673 (PMC7841316; doi:10.1016/j.dib.2020.106673)
Supplement: Supplementary Data S1 — Supplementary Raw Research Data. This is open data under the CC BY license http://creativecommons.org/licenses/by/4.0/ [file mmc1.zip › Dataset/OUTPUT_SEISMOGRAMS/9000_3000/disp_Z_hetero_16000_1580_SVF1e0Hz.semd]

-1.200000 0.0
-1.199000 0.0
-1.198000 0.0
-1.197000 0.0
-1.196000 0.0
-1.195000 0.0
-1.194000 0.0
-1.193000 0.0
-1.192000 0.0
-1.191000 0.0
-1.190000 0.0
-1.189000 0.0
-1.188000 0.0
-1.187000 0.0
-1.186000 0.0
-1.185000 0.0
-1.184000 0.0
-1.183000 0.0
-1.182000 0.0
-1.181000 0.0
-1.180000 0.0
-1.179000 0.0
-1.178000 0.0
-1.177000 0.0
-1.176000 0.0
-1.175000 0.0
-1.174000 0.0
-1.173000 0.0
-1.172000 0.0
-1.171000 0.0
-1.170000 0.0
-1.169000 0.0
-1.168000 0.0
-1.167000 0.0
-1.166000 0.0
-1.165000 0.0
-1.164000 0.0
-1.163000 0.0
-1.162000 0.0
-1.161000 0.0
-1.160000 0.0
-1.159000 0.0
-1.158000 0.0
-1.157000 0.0
-1.156000 0.0
-1.155000 0.0
-1.154000 0.0
-1.153000 0.0
-1.152000 0.0
-1.151000 0.0
-1.150000 0.0
-1.149000 0.0
-1.148000 0.0
-1.147000 0.0
-1.146000 0.0
-1.145000 0.0
-1.144000 0.0
-1.143000 0.0
-1.142000 0.0
-1.141000 0.0
-1.140000 0.0
-1.139000 0.0
-1.138000 0.0
-1.137000 0.0
-1.136000 0.0
-1.135000 0.0
-1.134000 0.0
-1.133000 0.0
-1.132000 0.0
-1.131000 0.0
-1.130000 0.0
-1.129000 0.0
-1.128000 0.0
-1.127000 0.0
-1.126000 0.0
-1.125000 0.0
-1.124000 0.0
-1.123000 0.0
-1.122000 0.0
-1.121000 0.0
-1.120000 0.0
-1.119000 0.0
-1.118000 0.0
-1.117000 0.0
-1.116000 0.0
-1.115000 0.0
-1.114000 0.0
-1.113000 0.0
-1.112000 0.0
-1.111000 0.0
-1.110000 0.0
-1.109000 0.0
-1.108000 0.0
-1.107000 0.0
-1.106000 0.0
-1.105000 0.0
-1.104000 0.0
-1.103000 0.0
-1.102000 0.0
-1.101000 0.0
-1.100000 0.0
-1.099000 0.0
-1.098000 0.0
-1.097000 0.0
-1.096000 0.0
-1.095000 0.0
-1.094000 0.0
-1.093000 0.0
-1.092000 0.0
-1.091000 0.0
-1.090000 0.0
-1.089000 0.0
-1.088000 0.0
-1.087000 0.0
-1.086000 0.0
-1.085000 0.0
-1.084000 0.0
-1.083000 0.0
-1.082000 0.0
-1.081000 0.0
-1.080000 0.0
-1.079000 0.0
-1.078000 0.0
-1.077000 0.0
-1.076000 0.0
-1.075000 0.0
-1.074000 0.0
-1.073000 0.0
-1.072000 0.0
-1.071000 0.0
-1.070000 0.0
-1.069000 0.0
-1.068000 0.0
-1.067000 0.0
-1.066000 0.0
-1.065000 0.0
-1.064000 0.0
-1.063000 0.0
-1.062000 0.0
-1.061000 0.0
-1.060000 0.0
-1.059000 0.0
-1.058000 0.0
-1.057000 0.0
-1.056000 0.0
-1.055000 0.0
-1.054000 0.0
-1.053000 0.0
-1.052000 0.0
-1.051000 0.0
-1.050000 0.0
-1.049000 0.0
-1.048000 0.0
-1.047000 0.0
-1.046000 0.0
-1.045000 0.0
-1.044000 0.0
-1.043000 0.0
-1.042000 0.0
-1.041000 0.0
-1.040000 0.0
-1.039000 0.0
-1.038000 0.0
-1.037000 0.0
-1.036000 0.0
-1.035000 0.0
-1.034000 0.0
-1.033000 0.0
-1.032000 0.0
-1.031000 0.0
-1.030000 0.0
-1.029000 0.0
-1.028000 0.0
-1.027000 0.0
-1.026000 0.0
-1.025000 0.0
-1.024000 0.0
-1.023000 0.0
-1.022000 0.0
-1.021000 0.0
-1.020000 0.0
-1.019000 0.0
-1.018000 0.0
-1.017000 0.0
-1.016000 0.0
-1.015000 0.0
-1.014000 0.0
-1.013000 0.0
-1.012000 0.0
-1.011000 0.0
-1.010000 0.0
-1.009000 0.0
-1.008000 0.0
-1.007000 0.0
-1.006000 0.0
-1.005000 0.0
-1.004000 0.0
-1.003000 0.0
-1.002000 0.0
-1.001000 0.0
-1.000000 0.0
-0.9990000 0.0
-0.9980000 0.0
-0.9970000 0.0
-0.9960000 0.0
-0.9950000 0.0
-0.9940000 0.0
-0.9930000 0.0
-0.9920000 0.0
-0.9910000 0.0
-0.9900000 0.0
-0.9890000 0.0
-0.9880000 0.0
-0.9870000 0.0
-0.9860000 0.0
-0.9850000 0.0
-0.9840000 0.0
-0.9830000 0.0
-0.9820000 0.0
-0.9810000 0.0
-0.9800000 0.0
-0.9790000 0.0
-0.9780000 0.0
-0.9770000 0.0
-0.9760000 0.0
-0.9750000 0.0
-0.9740000 0.0
-0.9730000 0.0
-0.9720000 0.0
-0.9710000 0.0
-0.9700000 0.0
-0.9690000 0.0
-0.9680000 0.0
-0.9670000 0.0
-0.9660000 0.0
-0.9650000 0.0
-0.9640000 0.0
-0.9630000 0.0
-0.9620000 0.0
-0.9610000 0.0
-0.9600000 0.0
-0.9590000 0.0
-0.9580000 0.0
-0.9570000 0.0
-0.9560000 0.0
-0.9550000 0.0
-0.9540000 0.0
-0.9530000 0.0
-0.9520000 0.0
-0.9510000 0.0
-0.9500000 0.0
-0.9490000 0.0
-0.9480000 0.0
-0.9470000 0.0
-0.9460000 0.0
-0.9450000 0.0
-0.9440000 0.0
-0.9430000 0.0
-0.9420000 0.0
-0.9410000 0.0
-0.9400000 0.0
-0.9390000 0.0
-0.9380000 0.0
-0.9370000 0.0
-0.9360000 0.0
-0.9350000 0.0
-0.9340000 0.0
-0.9330000 0.0
-0.9320000 0.0
-0.9310000 0.0
-0.9300000 0.0
-0.9290000 0.0
-0.9280000 0.0
-0.9270000 0.0
-0.9260000 0.0
-0.9250000 0.0
-0.9240000 0.0
-0.9230000 0.0
-0.9220000 0.0
-0.9210000 0.0
-0.9200000 0.0
-0.9190000 0.0
-0.9180000 0.0
-0.9170000 0.0
-0.9160000 0.0
-0.9150000 0.0
-0.9140000 0.0
-0.9130000 0.0
-0.9120000 0.0
-0.9110000 0.0
-0.9100000 0.0
-0.9090000 0.0
-0.9080000 0.0
-0.9070000 0.0
-0.9060000 0.0
-0.9050000 0.0
-0.9040000 0.0
-0.9030000 0.0
-0.9020000 0.0
-0.9010000 0.0
-0.9000000 0.0
-0.8990000 0.0
-0.8980000 0.0
-0.8970000 0.0
-0.8960000 0.0
-0.8950000 0.0
-0.8940000 0.0
-0.8930000 0.0
-0.8920000 0.0
-0.8910000 0.0
-0.8900000 0.0
-0.8890000 0.0
-0.8880000 0.0
-0.8870000 0.0
-0.8860000 0.0
-0.8850000 0.0
-0.8840000 0.0
-0.8830000 0.0
-0.8820000 0.0
-0.8810000 0.0
-0.8800000 0.0
-0.8790000 0.0
-0.8780000 0.0
-0.8770000 0.0
-0.8760000 0.0
-0.8750000 0.0
-0.8740000 0.0
-0.8730000 0.0
-0.8720000 0.0
-0.8710000 0.0
-0.8700000 0.0
-0.8690000 0.0
-0.8680000 0.0
-0.8670000 0.0
-0.8660000 0.0
-0.8650000 0.0
-0.8640000 0.0
-0.8630000 0.0
-0.8620000 0.0
-0.8610000 0.0
-0.8600000 0.0
-0.8590000 0.0
-0.8580000 0.0
-0.8570000 0.0
-0.8560000 0.0
-0.8550000 0.0
-0.8540000 0.0
-0.8530000 0.0
-0.8520000 0.0
-0.8510000 0.0
-0.8500000 0.0
-0.8490000 0.0
-0.8480000 0.0
-0.8470000 0.0
-0.8460000 0.0
-0.8450000 0.0
-0.8440000 0.0
-0.8430000 0.0
-0.8420000 0.0
-0.8410000 0.0
-0.8400000 0.0
-0.8390000 0.0
-0.8380000 0.0
-0.8370000 0.0
-0.8360000 0.0
-0.8350000 0.0
-0.8340000 0.0
-0.8330000 0.0
-0.8320000 0.0
-0.8310000 0.0
-0.8300000 0.0
-0.8290000 0.0
-0.8280000 0.0
-0.8270000 0.0
-0.8260000 0.0
-0.8250000 0.0
-0.8240000 0.0
-0.8230000 0.0
-0.8220000 0.0
-0.8210000 0.0
-0.8200000 0.0
-0.8190000 0.0
-0.8180000 0.0
-0.8170000 0.0
-0.8160000 0.0
-0.8150000 0.0
-0.8140000 0.0
-0.8130000 0.0
-0.8120000 0.0
-0.8110000 0.0
-0.8100000 0.0
-0.8090000 0.0
-0.8080000 0.0
-0.8070000 0.0
-0.8060000 0.0
-0.8050000 0.0
-0.8040000 0.0
-0.8030000 0.0
-0.8020000 0.0
-0.8010000 0.0
-0.8000000 0.0
-0.7990000 0.0
-0.7980000 0.0
-0.7970000 0.0
-0.7960000 0.0
-0.7950000 0.0
-0.7940000 0.0
-0.7930000 0.0
-0.7920000 0.0
-0.7910000 0.0
-0.7900000 0.0
-0.7890000 0.0
-0.7880000 0.0
-0.7870000 0.0
-0.7860000 0.0
-0.7850000 0.0
-0.7840000 0.0
-0.7830000 0.0
-0.7820000 0.0
-0.7810000 0.0
-0.7800000 0.0
-0.7790000 0.0
-0.7780000 0.0
-0.7770000 0.0
-0.7760000 0.0
-0.7750000 0.0
-0.7740000 0.0
-0.7730000 0.0
-0.7720000 0.0
-0.7710000 0.0
-0.7700000 0.0
-0.7690000 0.0
-0.7680000 0.0
-0.7670000 0.0
-0.7660000 0.0
-0.7650000 0.0
-0.7640000 0.0
-0.7630000 0.0
-0.7620000 0.0
-0.7610000 0.0
-0.7600000 0.0
-0.7590000 0.0
-0.7580000 0.0
-0.7570000 0.0
-0.7560000 0.0
-0.7550000 0.0
-0.7540000 0.0
-0.7530000 0.0
-0.7520000 0.0
-0.7510000 0.0
-0.7500000 0.0
-0.7490000 0.0
-0.7480000 0.0
-0.7470000 0.0
-0.7460000 0.0
-0.7450000 0.0
-0.7440000 0.0
-0.7430000 0.0
-0.7420000 0.0
-0.7410000 0.0
-0.7400000 0.0
-0.7390000 0.0
-0.7380000 0.0
-0.7370000 0.0
-0.7360000 0.0
-0.7350000 0.0
-0.7340000 0.0
-0.7330000 0.0
-0.7320000 0.0
-0.7310000 0.0
-0.7300000 0.0
-0.7290000 0.0
-0.7280000 0.0
-0.7270000 0.0
-0.7260000 0.0
-0.7250000 0.0
-0.7240000 0.0
-0.7230000 0.0
-0.7220000 0.0
-0.7210000 0.0
-0.7200000 0.0
-0.7190000 0.0
-0.7180000 0.0
-0.7170000 0.0
-0.7160000 0.0
-0.7150000 0.0
-0.7140000 0.0
-0.7130000 0.0
-0.7120000 0.0
-0.7110000 0.0
-0.7100000 0.0
-0.7090000 0.0
-0.7080000 0.0
-0.7070000 0.0
-0.7060000 0.0
-0.7050000 0.0
-0.7040000 0.0
-0.7030000 0.0
-0.7020000 0.0
-0.7010000 0.0
-0.7000000 0.0
-0.6990000 0.0
-0.6980000 0.0
-0.6970000 0.0
-0.6960000 0.0
-0.6950000 0.0
-0.6940000 0.0
-0.6930000 0.0
-0.6920000 0.0
-0.6910000 0.0
-0.6900000 0.0
-0.6890000 0.0
-0.6880000 0.0
-0.6870000 0.0
-0.6860000 0.0
-0.6850000 0.0
-0.6840000 0.0
-0.6830000 0.0
-0.6820000 0.0
-0.6810000 0.0
-0.6800000 0.0
-0.6790000 0.0
-0.6780000 0.0
-0.6770000 0.0
-0.6760000 0.0
-0.6750000 0.0
-0.6740000 0.0
-0.6730000 0.0
-0.6720000 0.0
-0.6710000 0.0
-0.6700000 0.0
-0.6690000 0.0
-0.6680000 0.0
-0.6670000 0.0
-0.6660000 0.0
-0.6650000 0.0
-0.6640000 0.0
-0.6630000 0.0
-0.6620000 0.0
-0.6610000 0.0
-0.6600000 0.0
-0.6590000 0.0
-0.6580000 0.0
-0.6570000 0.0
-0.6560000 0.0
-0.6550000 0.0
-0.6540000 0.0
-0.6530000 0.0
-0.6520000 0.0
-0.6510000 0.0
-0.6500000 0.0
-0.6490000 0.0
-0.6480000 0.0
-0.6470000 0.0
-0.6460000 0.0
-0.6450000 0.0
-0.6440000 0.0
-0.6430000 0.0
-0.6420000 0.0
-0.6410000 0.0
-0.6400000 0.0
-0.6390000 0.0
-0.6380000 0.0
-0.6370000 0.0
-0.6360000 0.0
-0.6350000 0.0
-0.6340000 0.0
-0.6330000 0.0
-0.6320000 0.0
-0.6310000 0.0
-0.6300000 0.0
-0.6290000 0.0
-0.6280000 0.0
-0.6270000 0.0
-0.6260000 0.0
-0.6250000 0.0
-0.6240000 0.0
-0.6230000 0.0
-0.6220000 0.0
-0.6210000 0.0
-0.6200000 0.0
-0.6190000 0.0
-0.6180000 0.0
-0.6170000 0.0
-0.6160000 0.0
-0.6150000 0.0
-0.6140000 0.0
-0.6130000 0.0
-0.6120000 0.0
-0.6110000 0.0
-0.6100000 0.0
-0.6090000 0.0
-0.6080000 0.0
-0.6070000 0.0
-0.6060000 0.0
-0.6050000 0.0
-0.6040000 0.0
-0.6030000 0.0
-0.6020000 0.0
-0.6010000 0.0
-0.6000000 0.0
-0.5990000 0.0
-0.5980000 0.0
-0.5970000 0.0
-0.5960000 0.0
-0.5950000 0.0
-0.5940000 0.0
-0.5930000 0.0
-0.5920000 0.0
-0.5910000 0.0
-0.5900000 0.0
-0.5890000 0.0
-0.5880000 0.0
-0.5870000 0.0
-0.5860000 0.0
-0.5850000 0.0
-0.5840000 0.0
-0.5830000 0.0
-0.5820000 0.0
-0.5810000 0.0
-0.5800000 0.0
-0.5790000 0.0
-0.5780000 0.0
-0.5770000 0.0
-0.5760000 0.0
-0.5750000 0.0
-0.5740000 0.0
-0.5730000 0.0
-0.5720000 0.0
-0.5710000 0.0
-0.5700000 0.0
-0.5690000 0.0
-0.5680000 0.0
-0.5670000 0.0
-0.5660000 0.0
-0.5650000 0.0
-0.5640000 0.0
-0.5630000 0.0
-0.5620000 0.0
-0.5610000 0.0
-0.5600000 0.0
-0.5590000 0.0
-0.5580000 0.0
-0.5570000 0.0
-0.5560000 0.0
-0.5550000 0.0
-0.5540000 0.0
-0.5530000 0.0
-0.5520000 0.0
-0.5510000 0.0
-0.5500000 0.0
-0.5490000 0.0
-0.5480000 0.0
-0.5470000 0.0
-0.5460000 0.0
-0.5450000 0.0
-0.5440000 0.0
-0.5430000 0.0
-0.5420000 0.0
-0.5410000 0.0
-0.5400000 0.0
-0.5390000 0.0
-0.5380000 0.0
-0.5370000 0.0
-0.5360000 0.0
-0.5350000 0.0
-0.5340000 0.0
-0.5330000 0.0
-0.5320000 0.0
-0.5310000 0.0
-0.5300000 0.0
-0.5290000 0.0
-0.5280000 0.0
-0.5270000 0.0
-0.5260000 0.0
-0.5250000 0.0
-0.5240000 0.0
-0.5230000 0.0
-0.5220000 0.0
-0.5210000 0.0
-0.5200000 0.0
-0.5190000 0.0
-0.5180000 0.0
-0.5170000 0.0
-0.5160000 0.0
-0.5150000 0.0
-0.5140000 0.0
-0.5130000 0.0
-0.5120000 0.0
-0.5110000 0.0
-0.5100000 0.0
-0.5090000 0.0
-0.5080000 0.0
-0.5070000 0.0
-0.5060000 0.0
-0.5050000 0.0
-0.5040000 0.0
-0.5030000 0.0
-0.5020000 0.0
-0.5010000 0.0
-0.5000000 0.0
-0.4990000 0.0
-0.4980000 0.0
-0.4970000 0.0
-0.4960000 0.0
-0.4950000 0.0
-0.4940000 0.0
-0.4930000 0.0
-0.4920000 0.0
-0.4910000 0.0
-0.4900000 0.0
-0.4890000 0.0
-0.4880000 0.0
-0.4870000 0.0
-0.4860000 0.0
-0.4850000 0.0
-0.4840000 0.0
-0.4830000 0.0
-0.4820000 0.0
-0.4810000 0.0
-0.4800000 0.0
-0.4790000 0.0
-0.4780000 0.0
-0.4770000 0.0
-0.4760000 0.0
-0.4750000 0.0
-0.4740000 0.0
-0.4730000 0.0
-0.4720000 0.0
-0.4710000 0.0
-0.4700000 0.0
-0.4690000 0.0
-0.4680000 0.0
-0.4670000 0.0
-0.4660000 0.0
-0.4650000 0.0
-0.4640000 0.0
-0.4630000 0.0
-0.4620000 0.0
-0.4610000 0.0
-0.4600000 0.0
-0.4590000 0.0
-0.4580000 0.0
-0.4570000 0.0
-0.4560000 0.0
-0.4550000 0.0
-0.4540000 0.0
-0.4530000 0.0
-0.4520000 0.0
-0.4510000 0.0
-0.4500000 0.0
-0.4490000 0.0
-0.4480000 0.0
-0.4470000 0.0
-0.4460000 0.0
-0.4450000 0.0
-0.4440000 0.0
-0.4430000 0.0
-0.4420000 0.0
-0.4410000 0.0
-0.4400000 0.0
-0.4390000 0.0
-0.4380000 0.0
-0.4370000 0.0
-0.4360000 0.0
-0.4350000 0.0
-0.4340000 0.0
-0.4330000 0.0
-0.4320000 0.0
-0.4310000 0.0
-0.4300000 0.0
-0.4290000 0.0
-0.4280000 0.0
-0.4270000 0.0
-0.4260000 0.0
-0.4250000 0.0
-0.4240000 0.0
-0.4230000 0.0
-0.4220000 0.0
-0.4210000 0.0
-0.4200000 0.0
-0.4190000 0.0
-0.4180000 0.0
-0.4170000 0.0
-0.4160000 0.0
-0.4150000 0.0
-0.4140000 0.0
-0.4130000 0.0
-0.4120000 0.0
-0.4110000 0.0
-0.4100000 0.0
-0.4090000 0.0
-0.4080000 0.0
-0.4070000 0.0
-0.4060000 0.0
-0.4050000 0.0
-0.4040000 0.0
-0.4030000 0.0
-0.4020000 0.0
-0.4010000 0.0
-0.4000000 0.0
-0.3990000 0.0
-0.3980000 0.0
-0.3970000 0.0
-0.3960000 0.0
-0.3950000 0.0
-0.3940000 0.0
-0.3930000 0.0
-0.3920000 0.0
-0.3910000 0.0
-0.3900000 0.0
-0.3890000 0.0
-0.3880000 0.0
-0.3870000 0.0
-0.3860000 0.0
-0.3850000 0.0
-0.3840000 0.0
-0.3830000 0.0
-0.3820000 0.0
-0.3810000 0.0
-0.3800000 0.0
-0.3790000 0.0
-0.3780000 0.0
-0.3770000 0.0
-0.3760000 0.0
-0.3750000 0.0
-0.3740000 0.0
-0.3730000 0.0
-0.3720000 0.0
-0.3710000 0.0
-0.3700000 0.0
-0.3690000 0.0
-0.3680000 0.0
-0.3670000 0.0
-0.3660000 0.0
-0.3650000 0.0
-0.3640000 0.0
-0.3630000 0.0
-0.3620000 0.0
-0.3610000 0.0
-0.3600000 0.0
-0.3590000 0.0
-0.3580000 0.0
-0.3570000 0.0
-0.3560000 0.0
-0.3550000 0.0
-0.3540000 0.0
-0.3530000 0.0
-0.3520000 0.0
-0.3510000 0.0
-0.3500000 0.0
-0.3490000 0.0
-0.3480000 0.0
-0.3470000 0.0
-0.3460000 0.0
-0.3450000 0.0
-0.3440000 0.0
-0.3430000 0.0
-0.3420000 0.0
-0.3410000 0.0
-0.3400000 0.0
-0.3390000 0.0
-0.3380000 0.0
-0.3370000 0.0
-0.3360000 0.0
-0.3350000 0.0
-0.3340000 0.0
-0.3330000 0.0
-0.3320000 0.0
-0.3310000 0.0
-0.3300000 0.0
-0.3290000 0.0
-0.3280000 0.0
-0.3270000 0.0
-0.3260000 0.0
-0.3250000 0.0
-0.3240000 0.0
-0.3230000 0.0
-0.3220000 0.0
-0.3210000 0.0
-0.3200000 0.0
-0.3190000 0.0
-0.3180000 0.0
-0.3170000 0.0
-0.3160000 0.0
-0.3150000 0.0
-0.3140000 0.0
-0.3130000 0.0
-0.3120000 0.0
-0.3110000 0.0
-0.3100000 0.0
-0.3090000 0.0
-0.3080000 0.0
-0.3070000 0.0
-0.3060000 0.0
-0.3050000 0.0
-0.3040000 0.0
-0.3030000 0.0
-0.3020000 0.0
-0.3010000 0.0
-0.3000000 0.0
-0.2990000 0.0
-0.2980000 0.0
-0.2970000 0.0
-0.2960000 0.0
-0.2950000 0.0
-0.2940000 0.0
-0.2930000 0.0
-0.2920000 0.0
-0.2910000 0.0
-0.2900000 0.0
-0.2890000 0.0
-0.2880000 0.0
-0.2870000 0.0
-0.2860000 0.0
-0.2850000 0.0
-0.2840000 0.0
-0.2830000 0.0
-0.2820000 0.0
-0.2810000 0.0
-0.2800000 0.0
-0.2790000 0.0
-0.2780000 0.0
-0.2770000 0.0
-0.2760000 0.0
-0.2750000 0.0
-0.2740000 0.0
-0.2730000 0.0
-0.2720000 0.0
-0.2710000 0.0
-0.2700000 0.0
-0.2690000 0.0
-0.2680000 0.0
-0.2670000 0.0
-0.2660000 0.0
-0.2650000 0.0
-0.2640000 0.0
-0.2630000 0.0
-0.2620000 0.0
-0.2610000 0.0
-0.2600000 0.0
-0.2590000 0.0
-0.2580000 0.0
-0.2570000 0.0
-0.2560000 0.0
-0.2550000 0.0
-0.2540000 0.0
-0.2530000 0.0
-0.2520000 0.0
-0.2510000 0.0
-0.2500000 0.0
-0.2490000 0.0
-0.2480000 0.0
-0.2470000 0.0
-0.2460000 0.0
-0.2450000 0.0
-0.2440000 0.0
-0.2430000 0.0
-0.2420000 0.0
-0.2410000 0.0
-0.2400000 0.0
-0.2390000 0.0
-0.2380000 0.0
-0.2370000 0.0
-0.2360000 0.0
-0.2350000 0.0
-0.2340000 0.0
-0.2330000 0.0
-0.2320000 0.0
-0.2310000 0.0
-0.2300000 0.0
-0.2290000 0.0
-0.2280000 0.0
-0.2270000 0.0
-0.2260000 0.0
-0.2250000 0.0
-0.2240000 0.0
-0.2230000 0.0
-0.2220000 0.0
-0.2210000 0.0
-0.2200000 0.0
-0.2190000 0.0
-0.2180000 0.0
-0.2170000 0.0
-0.2160000 0.0
-0.2150000 0.0
-0.2140000 0.0
-0.2130000 0.0
-0.2120000 0.0
-0.2110000 0.0
-0.2100000 0.0
-0.2090000 0.0
-0.2080000 0.0
-0.2070000 0.0
-0.2060000 0.0
-0.2050000 0.0
-0.2040000 0.0
-0.2030000 0.0
-0.2020000 0.0
-0.2010000 0.0
-0.2000000 0.0
-0.1990000 0.0
-0.1980000 0.0
-0.1970000 0.0
-0.1960000 0.0
-0.1950000 0.0
-0.1940000 0.0
-0.1930000 0.0
-0.1920000 0.0
-0.1910000 0.0
-0.1900000 0.0
-0.1890000 0.0
-0.1880000 0.0
-0.1870000 0.0
-0.1860000 0.0
-0.1850000 0.0
-0.1840000 0.0
-0.1830000 0.0
-0.1820000 0.0
-0.1810000 0.0
-0.1800000 0.0
-0.1790000 0.0
-0.1780000 0.0
-0.1770000 0.0
-0.1760000 0.0
-0.1750000 0.0
-0.1740000 0.0
-0.1730000 0.0
-0.1720000 0.0
-0.1710000 0.0
-0.1700000 0.0
-0.1690000 0.0
-0.1680000 0.0
-0.1670000 0.0
-0.1660000 0.0
-0.1650000 0.0
-0.1640000 0.0
-0.1630000 0.0
-0.1620000 0.0
-0.1610000 0.0
-0.1600000 0.0
-0.1590000 0.0
-0.1580000 0.0
-0.1570000 0.0
-0.1560000 0.0
-0.1550000 0.0
-0.1540000 0.0
-0.1530000 0.0
-0.1520000 0.0
-0.1510000 0.0
-0.1500000 0.0
-0.1490000 0.0
-0.1480000 0.0
-0.1470000 0.0
-0.1460000 0.0
-0.1450000 0.0
-0.1440000 0.0
-0.1430000 0.0
-0.1420000 0.0
-0.1410000 0.0
-0.1400000 0.0
-0.1390000 0.0
-0.1380000 0.0
-0.1370000 0.0
-0.1360000 0.0
-0.1350000 0.0
-0.1340000 0.0
-0.1330000 0.0
-0.1320000 0.0
-0.1310000 0.0
-0.1300000 0.0
-0.1290000 0.0
-0.1280000 0.0
-0.1270000 0.0
-0.1260000 0.0
-0.1250000 0.0
-0.1240000 0.0
-0.1230000 0.0
-0.1220000 0.0
-0.1210000 0.0
-0.1200000 0.0
-0.1190000 0.0
-0.1180000 0.0
-0.1170000 0.0
-0.1160000 0.0
-0.1150000 0.0
-0.1140000 0.0
-0.1130000 0.0
-0.1120000 0.0
-0.1110000 0.0
-0.1100000 0.0
-0.1090000 0.0
-0.1080000 0.0
-0.1070000 0.0
-0.1060000 0.0
-0.1050000 0.0
-0.1040000 0.0
-0.1030000 0.0
-0.1020000 0.0
-0.1010000 0.0
-0.1000000 0.0
-9.8999999E-02 0.0
-9.7999997E-02 0.0
-9.7000003E-02 0.0
-9.6000001E-02 0.0
-9.4999999E-02 0.0
-9.3999997E-02 0.0
-9.3000002E-02 0.0
-9.2000000E-02 0.0
-9.0999998E-02 0.0
-9.0000004E-02 0.0
-8.9000002E-02 0.0
-8.8000000E-02 0.0
-8.6999997E-02 0.0
-8.6000003E-02 0.0
-8.5000001E-02 0.0
-8.3999999E-02 0.0
-8.2999997E-02 0.0
-8.2000002E-02 0.0
-8.1000000E-02 0.0
-7.9999998E-02 0.0
-7.9000004E-02 0.0
-7.8000002E-02 0.0
-7.7000000E-02 0.0
-7.5999998E-02 0.0
-7.5000003E-02 0.0
-7.4000001E-02 0.0
-7.2999999E-02 0.0
-7.1999997E-02 0.0
-7.1000002E-02 0.0
-7.0000000E-02 0.0
-6.8999998E-02 0.0
-6.8000004E-02 0.0
-6.7000002E-02 0.0
-6.6000000E-02 0.0
-6.4999998E-02 0.0
-6.4000003E-02 0.0
-6.3000001E-02 0.0
-6.1999999E-02 0.0
-6.1000001E-02 0.0
-5.9999999E-02 0.0
-5.9000000E-02 0.0
-5.7999998E-02 0.0
-5.7000000E-02 0.0
-5.6000002E-02 0.0
-5.5000000E-02 0.0
-5.4000001E-02 0.0
-5.2999999E-02 0.0
-5.2000001E-02 0.0
-5.0999999E-02 0.0
-5.0000001E-02 0.0
-4.8999999E-02 0.0
-4.8000000E-02 0.0
-4.6999998E-02 0.0
-4.6000000E-02 0.0
-4.5000002E-02 0.0
-4.4000000E-02 0.0
-4.3000001E-02 0.0
-4.1999999E-02 0.0
-4.1000001E-02 0.0
-3.9999999E-02 0.0
-3.9000001E-02 0.0
-3.7999999E-02 0.0
-3.7000000E-02 0.0
-3.5999998E-02 0.0
-3.5000000E-02 0.0
-3.4000002E-02 0.0
-3.3000000E-02 0.0
-3.2000002E-02 0.0
-3.0999999E-02 0.0
-2.9999999E-02 0.0
-2.8999999E-02 0.0
-2.8000001E-02 0.0
-2.7000001E-02 0.0
-2.6000001E-02 0.0
-2.5000000E-02 0.0
-2.4000000E-02 0.0
-2.3000000E-02 0.0
-2.2000000E-02 0.0
-2.1000000E-02 0.0
-2.0000000E-02 0.0
-1.8999999E-02 0.0
-1.7999999E-02 0.0
-1.7000001E-02 0.0
-1.6000001E-02 0.0
-1.5000000E-02 0.0
-1.4000000E-02 0.0
-1.3000000E-02 0.0
-1.2000000E-02 0.0
-1.1000000E-02 0.0
-9.9999998E-03 0.0
-8.9999996E-03 0.0
-8.0000004E-03 0.0
-7.0000002E-03 0.0
-6.0000001E-03 0.0
-4.9999999E-03 0.0
-4.0000002E-03 0.0
-3.0000000E-03 0.0
-2.0000001E-03 0.0
-1.0000000E-03 0.0
0.0000000E+00 0.0
1.0000000E-03 0.0
2.0000001E-03 0.0
3.0000000E-03 0.0
4.0000002E-03 0.0
4.9999999E-03 0.0
6.0000001E-03 0.0
7.0000002E-03 0.0
8.0000004E-03 0.0
8.9999996E-03 0.0
9.9999998E-03 0.0
1.1000000E-02 0.0
1.2000000E-02 0.0
1.3000000E-02 0.0
1.4000000E-02 0.0
1.5000000E-02 0.0
1.6000001E-02 0.0
1.7000001E-02 0.0
1.7999999E-02 0.0
1.8999999E-02 0.0
2.0000000E-02 0.0
2.1000000E-02 0.0
2.2000000E-02 0.0
2.3000000E-02 0.0
2.4000000E-02 0.0
2.5000000E-02 0.0
2.6000001E-02 0.0
2.7000001E-02 0.0
2.8000001E-02 0.0
2.8999999E-02 0.0
2.9999999E-02 0.0
3.0999999E-02 0.0
3.2000002E-02 0.0
3.3000000E-02 0.0
3.4000002E-02 0.0
3.5000000E-02 0.0
3.5999998E-02 0.0
3.7000000E-02 0.0
3.7999999E-02 0.0
3.9000001E-02 0.0
3.9999999E-02 0.0
4.1000001E-02 0.0
4.1999999E-02 0.0
4.3000001E-02 0.0
4.4000000E-02 0.0
4.5000002E-02 0.0
4.6000000E-02 0.0
4.6999998E-02 0.0
4.8000000E-02 0.0
4.8999999E-02 0.0
5.0000001E-02 0.0
5.0999999E-02 0.0
5.2000001E-02 0.0
5.2999999E-02 0.0
5.4000001E-02 0.0
5.5000000E-02 0.0
5.6000002E-02 0.0
5.7000000E-02 0.0
5.7999998E-02 0.0
5.9000000E-02 0.0
5.9999999E-02 0.0
6.1000001E-02 0.0
6.1999999E-02 0.0
6.3000001E-02 0.0
6.4000003E-02 0.0
6.4999998E-02 0.0
6.6000000E-02 0.0
6.7000002E-02 0.0
6.8000004E-02 0.0
6.8999998E-02 0.0
7.0000000E-02 0.0
7.1000002E-02 0.0
7.1999997E-02 0.0
7.2999999E-02 0.0
7.4000001E-02 0.0
7.5000003E-02 0.0
7.5999998E-02 0.0
7.7000000E-02 0.0
7.8000002E-02 0.0
7.9000004E-02 0.0
7.9999998E-02 0.0
8.1000000E-02 0.0
8.2000002E-02 0.0
8.2999997E-02 0.0
8.3999999E-02 0.0
8.5000001E-02 0.0
8.6000003E-02 0.0
8.6999997E-02 0.0
8.8000000E-02 0.0
8.9000002E-02 0.0
9.0000004E-02 0.0
9.0999998E-02 0.0
9.2000000E-02 0.0
9.3000002E-02 0.0
9.3999997E-02 0.0
9.4999999E-02 0.0
9.6000001E-02 0.0
9.7000003E-02 0.0
9.7999997E-02 0.0
9.8999999E-02 0.0
0.1000000 0.0
0.1010000 0.0
0.1020000 0.0
0.1030000 0.0
0.1040000 0.0
0.1050000 0.0
0.1060000 0.0
0.1070000 0.0
0.1080000 0.0
0.1090000 0.0
0.1100000 0.0
0.1110000 0.0
0.1120000 0.0
0.1130000 0.0
0.1140000 0.0
0.1150000 0.0
0.1160000 0.0
0.1170000 0.0
0.1180000 0.0
0.1190000 0.0
0.1200000 0.0
0.1210000 0.0
0.1220000 0.0
0.1230000 0.0
0.1240000 0.0
0.1250000 0.0
0.1260000 0.0
0.1270000 0.0
0.1280000 0.0
0.1290000 0.0
0.1300000 0.0
0.1310000 0.0
0.1320000 0.0
0.1330000 0.0
0.1340000 0.0
0.1350000 0.0
0.1360000 0.0
0.1370000 0.0
0.1380000 0.0
0.1390000 0.0
0.1400000 0.0
0.1410000 0.0
0.1420000 0.0
0.1430000 0.0
0.1440000 0.0
0.1450000 0.0
0.1460000 0.0
0.1470000 0.0
0.1480000 0.0
0.1490000 0.0
0.1500000 0.0
0.1510000 0.0
0.1520000 0.0
0.1530000 0.0
0.1540000 0.0
0.1550000 0.0
0.1560000 0.0
0.1570000 0.0
0.1580000 0.0
0.1590000 0.0
0.1600000 0.0
0.1610000 0.0
0.1620000 0.0
0.1630000 0.0
0.1640000 0.0
0.1650000 0.0
0.1660000 0.0
0.1670000 0.0
0.1680000 0.0
0.1690000 0.0
0.1700000 0.0
0.1710000 0.0
0.1720000 0.0
0.1730000 0.0
0.1740000 0.0
0.1750000 0.0
0.1760000 0.0
0.1770000 0.0
0.1780000 0.0
0.1790000 0.0
0.1800000 0.0
0.1810000 0.0
0.1820000 0.0
0.1830000 0.0
0.1840000 0.0
0.1850000 0.0
0.1860000 0.0
0.1870000 0.0
0.1880000 0.0
0.1890000 0.0
0.1900000 0.0
0.1910000 0.0
0.1920000 1.3310162999999999e-36
0.1930000 2.7713023e-36
0.1940000 4.0395873000000005e-36
0.1950000 5.0467277e-36
0.1960000 5.6729108e-36
0.1970000 5.7116359000000004e-36
0.1980000 4.9794468000000006e-36
0.1990000 3.3144360000000005e-36
0.2000000 0.0
0.2010000 -3.5668497e-36
0.2020000 -7.8345925e-36
0.2030000 -1.2372612e-35
0.2040000 -1.6620451e-35
0.2050000 -1.9983947e-35
0.2060000 -2.1751087e-35
0.2070000 -2.1163226000000002e-35
0.2080000 -1.7554611e-35
0.2090000 -1.0434313999999999e-35
0.2100000 0.0
0.2110000 1.4414765e-35
0.2120000 3.1728323e-35
0.2130000 5.0763371e-35
0.2140000 6.980459599999999e-35
0.2150000 8.668808099999999e-35
0.2160000 9.8801855e-35
0.2170000 1.0339368e-34
0.2180000 9.7852093e-35
0.2190000 8.000245700000001e-35
0.2200000 4.847690499999999e-35
0.2210000 3.0916447e-36
0.2220000 -5.4819679e-35
0.2230000 -1.2215961e-34
0.2240000 -1.9391253e-34
0.2250000 -2.6323486e-34
0.2260000 -3.2169479e-34
0.2270000 -3.5983759e-34
0.2280000 -3.6795126e-34
0.2290000 -3.3708531e-34
0.2300000 -2.6025121e-34
0.2310000 -1.3371237e-34
0.2320000 4.1729807000000003e-35
0.2330000 2.5963181e-34
0.2340000 5.0714682e-34
0.2350000 7.6476304e-34
0.2360000 1.0066555e-33
0.2370000 1.2019345e-33
0.2380000 1.3166778e-33
0.2390000 1.3168542999999998e-33
0.2400000 1.1720133e-33
0.2410000 8.5952844e-34
0.2420000 3.6909924e-34
0.2430000 -2.9293565e-34
0.2440000 -1.0999665e-33
0.2450000 -2.0027449e-33
0.2460000 -2.9288385999999997e-33
0.2470000 -3.7844386e-33
0.2480000 -4.4589173e-33
0.2490000 -4.8323442e-33
0.2500000 -4.7859082000000004e-33
0.2510000 -4.214865e-33
0.2520000 -3.0432748e-33
0.2530000 -1.2394183000000002e-33
0.2540000 1.1695639e-33
0.2550000 4.0855506e-33
0.2560000 7.331730499999999e-33
0.2570000 1.0651220999999999e-32
0.2580000 1.3713726000000001e-32
0.2590000 1.6131533e-32
0.2600000 1.7485504e-32
0.2610000 1.7360820999999998e-32
0.2620000 1.5391199e-32
0.2630000 1.130907e-32
0.2640000 4.998035e-33
0.2650000 -3.4572577e-33
0.2660000 -1.3729578e-32
0.2670000 -2.5222199e-32
0.2680000 -3.7062956e-32
0.2690000 -4.8124964e-32
0.2700000 -5.707841000000001e-32
0.2710000 -6.2475702e-32
0.2720000 -6.2869424e-32
0.2730000 -5.6959134e-32
0.2740000 -4.3759201e-32
0.2750000 -2.2775806999999997e-32
0.2760000 5.8223676e-33
0.2770000 4.1058452e-32
0.2780000 8.1047195e-32
0.2790000 1.2296120000000001e-31
0.2800000 1.630828e-31
0.2810000 1.9695694e-31
0.2820000 2.1965398e-31
0.2830000 2.2614258e-31
0.2840000 2.1176240999999997e-31
0.2850000 1.7277341999999998e-31
0.2860000 1.069466e-31
0.2870000 1.4147725000000002e-32
0.2880000 -1.0314393e-31
0.2890000 -2.3944822e-31
0.2900000 -3.8609601000000003e-31
0.2910000 -5.3130567e-31
0.2920000 -6.6057867e-31
0.2930000 -7.574507999999999e-31
0.2940000 -8.046098700000001e-31
0.2950000 -7.853588000000001e-31
0.2960000 -6.853639e-31
0.2970000 -4.9458914e-31
0.2980000 -2.0927458e-31
0.2990000 1.6621683e-31
0.3000000 6.178903e-31
0.3010000 1.1211668999999999e-30
0.3020000 1.6407065e-30
0.3030000 2.1312005e-30
0.3040000 2.5392814e-30
0.3050000 2.8066291e-30
0.3060000 2.8742571e-30
0.3070000 2.6878507e-30
0.3080000 2.2039057e-30
0.3090000 1.3962798e-30
0.3100000 2.626531e-31
0.3110000 -1.1697176e-30
0.3120000 -2.8396347e-30
0.3130000 -4.6496955e-30
0.3140000 -6.466808799999999e-30
0.3150000 -8.126066699999999e-30
0.3160000 -9.4383768e-30
0.3170000 -1.0202009e-29
0.3180000 -1.0217893e-29
0.3190000 -9.3081414e-30
0.3200000 -7.3368515e-30
0.3210000 -4.2318575e-30
0.3220000 -5.705236e-33
0.3230000 5.2261703e-30
0.3240000 1.1232283e-29
0.3250000 1.7659213e-29
0.3260000 2.403511e-29
0.3270000 2.9784342e-29
0.3280000 3.4254465e-29
0.3290000 3.6755828000000003e-29
0.3300000 3.6613198e-29
0.3310000 3.3227537e-29
0.3320000 2.6144833e-29
0.3330000 1.5127633e-29
0.3340000 2.2374613e-31
0.3350000 -1.8174321000000002e-29
0.3360000 -3.9286258e-29
0.3370000 -6.192429500000001e-29
0.3380000 -8.4503722e-29
0.3390000 -1.0508911e-28
0.3400000 -1.2148002e-28
0.3410000 -1.3133751e-28
0.3420000 -1.3234948e-28
0.3430000 -1.2242951e-28
0.3440000 -9.993983400000001e-29
0.3450000 -6.3925118e-29
0.3460000 -1.4340233e-29
0.3470000 4.7747921999999996e-29
0.3480000 1.2000654e-28
0.3490000 1.9875339e-28
0.3500000 2.7896533e-28
0.3510000 3.5439722000000005e-28
0.3520000 4.1782497e-28
0.3530000 4.6141877e-28
0.3540000 4.7724386e-28
0.3550000 4.578754000000001e-28
0.3560000 3.9710219e-28
0.3570000 2.9068175e-28
0.3580000 1.3709791e-28
0.3590000 -6.1738402e-29
0.3600000 -2.9991183000000002e-28
0.3610000 -5.6711892e-28
0.3620000 -8.4854833e-28
0.3630000 -1.1250876e-27
0.3640000 -1.373908e-27
0.3650000 -1.5694580999999999e-27
0.3660000 -1.6848747e-27
0.3670000 -1.6937863e-27
0.3680000 -1.5724512000000002e-27
0.3690000 -1.3021352e-27
0.3700000 -8.715966e-28
0.3710000 -2.7951155e-28
0.3720000 4.6335482e-28
0.3730000 1.3324481999999998e-27
0.3740000 2.2884158e-27
0.3750000 3.2770053e-27
0.3760000 4.2300608e-27
0.3770000 5.0677609e-27
0.3780000 5.7021855999999994e-27
0.3790000 6.0422092e-27
0.3800000 5.9996293000000006e-27
0.3810000 5.4963212e-27
0.3820000 4.4721065e-27
0.3830000 2.8928942e-27
0.3840000 7.585609900000001e-28
0.3850000 -1.890058e-27
0.3860000 -4.9657504e-27
0.3870000 -8.3317848e-27
0.3880000 -1.1801724e-26
0.3890000 -1.5142798999999998e-26
0.3900000 -1.8083297e-26
0.3910000 -2.0324245e-26
0.3920000 -2.1555403000000002e-26
0.3930000 -2.1475271999999997e-26
0.3940000 -1.9814510999999998e-26
0.3950000 -1.6361766e-26
0.3960000 -1.0990569999999999e-26
0.3970000 -3.6856392000000004e-27
0.3980000 5.4334131000000005e-27
0.3990000 1.6093109e-26
0.4000000 2.785414e-26
0.4010000 4.010863e-26
0.4020000 5.208863400000001e-26
0.4030000 6.2887506e-26
0.4040000 7.149516599999999e-26
0.4050000 7.6847638e-26
0.4060000 7.7890192e-26
0.4070000 7.3652467e-26
0.4080000 6.333282e-26
0.4090000 4.6387909999999995e-26
0.4100000 2.262245e-26
0.4110000 -7.726907999999999e-27
0.4120000 -4.3920438000000004e-26
0.4130000 -8.4664256e-26
0.4140000 -1.2808672e-25
0.4150000 -1.7174917e-25
0.4160000 -2.1269737e-25
0.4170000 -2.4755767000000003e-25
0.4180000 -2.7268084999999998e-25
0.4190000 -2.8433297e-25
0.4200000 -2.7892991e-25
0.4210000 -2.5330863000000003e-25
0.4220000 -2.0502428000000003e-25
0.4230000 -1.3265872e-25
0.4240000 -3.6122116e-26
0.4250000 8.3073447e-26
0.4260000 2.2159189e-25
0.4270000 3.7412733999999997e-25
0.4280000 5.3335876e-25
0.4290000 6.9002842e-25
0.4300000 8.331623e-25
0.4310000 9.5044689e-25
0.4320000 1.0287682000000001e-24
0.4330000 1.0549095e-24
0.4340000 1.0163939e-24
0.4350000 9.024464799999999e-25
0.4360000 7.0503658e-25
0.4370000 4.199490199999999e-25
0.4380000 4.7821654e-26
0.4390000 -4.0492365000000002e-25
0.4400000 -9.2533715e-25
0.4410000 -1.4934682e-24
0.4420000 -2.0822461e-24
0.4430000 -2.6577904000000002e-24
0.4440000 -3.180216e-24
0.4450000 -3.6049779e-24
0.4460000 -3.8847751e-24
0.4470000 -3.9720034e-24
0.4480000 -3.82171e-24
0.4490000 -3.3949612e-24
0.4500000 -2.6624934e-24
0.4510000 -1.6084754e-24
0.4520000 -2.3416880999999998e-25
0.4530000 1.4387603e-24
0.4540000 3.3655524e-24
0.4550000 5.4765700999999996e-24
0.4560000 7.676708099999999e-24
0.4570000 9.8462592e-24
0.4580000 1.1843467e-23
0.4590000 1.3508931e-23
0.4600000 1.4671948e-23
0.4610000 1.515878e-23
0.4620000 1.4802711e-23
0.4630000 1.3455621e-23
0.4640000 1.1000673e-23
0.4650000 7.3655456e-24
0.4660000 2.5355436e-24
0.4670000 -3.4342631000000005e-24
0.4680000 -1.0408753e-23
0.4690000 -1.816531e-23
0.4700000 -2.6390178e-23
0.4710000 -3.4679593e-23
0.4720000 -4.2546468e-23
0.4730000 -4.9433362e-23
0.4740000 -5.4732037e-23
0.4750000 -5.7809808e-23
0.4760000 -5.8042305e-23
0.4770000 -5.485199799999999e-23
0.4780000 -4.7751235000000003e-23
0.4790000 -3.6388159e-23
0.4800000 -2.0593369e-23
0.4810000 -4.246991e-25
0.4820000 2.3792812e-23
0.4830000 5.1434944e-23
0.4840000 8.1557686e-23
0.4850000 1.1289126e-22
0.4860000 1.4385179e-22
0.4870000 1.7257324e-22
0.4880000 1.9696145e-22
0.4890000 2.1477129e-22
0.4900000 2.2370669e-22
0.4910000 2.2154209999999997e-22
0.4920000 2.0626219999999997e-22
0.4930000 1.7621551e-22
0.4940000 1.3027563e-22
0.4950000 6.8002191e-23
0.4960000 -1.0207109e-23
0.4970000 -1.029841e-22
0.4980000 -2.0788778e-22
0.4990000 -3.2134344e-22
0.5000000 -4.386338e-22
0.5010000 -5.5395225e-22
0.5020000 -6.6052582e-22
0.5030000 -7.5081383e-22
0.5040000 -8.1678421e-22
0.5050000 -8.5026663e-22
0.5060000 -8.4337553e-22
0.5070000 -7.8899304e-22
0.5080000 -6.8129515e-22
0.5090000 -5.1630043e-22
0.5100000 -2.9241532e-22
0.5110000 -1.0945095e-23
0.5120000 3.2346208e-22
0.5130000 7.0247440000000005e-22
0.5140000 1.113875e-21
0.5150000 1.5415336e-21
0.5160000 1.9655836999999997e-21
0.5170000 2.3628304e-21
0.5180000 2.707405e-21
0.5190000 2.9716747000000003e-21
0.5200000 3.1274011999999997e-21
0.5210000 3.147129e-21
0.5220000 3.005767e-21
0.5230000 2.6823129000000004e-21
0.5240000 2.1616534e-21
0.5250000 1.4363564999999998e-21
0.5260000 5.0836141e-22
0.5270000 -6.0954075e-22
0.5280000 -1.8925466999999997e-21
0.5290000 -3.3031149e-21
0.5300000 -4.7907819000000006e-21
0.5310000 -6.2926203999999995e-21
0.5320000 -7.7344183e-21
0.5330000 -9.0326347e-21
0.5340000 -1.0097156e-20
0.5350000 -1.0834835000000001e-20
0.5360000 -1.1153768999999999e-20
0.5370000 -1.0968182999999999e-20
0.5380000 -1.0203807e-20
0.5390000 -8.8035047e-21
0.5400000 -6.7329291000000004e-21
0.5410000 -3.985916e-21
0.5420000 -5.8928643e-22
0.5430000 3.393271e-21
0.5440000 7.858585e-21
0.5450000 1.2662982e-20
0.5460000 1.7623165000000002e-20
0.5470000 2.2519242e-20
0.5480000 2.7100076e-20
0.5490000 3.1091038e-20
0.5500000 3.4204153e-20
0.5510000 3.6150466e-20
0.5520000 3.6654365e-20
0.5530000 3.5469393e-20
0.5540000 3.2395016e-20
0.5550000 2.7293597999999997e-20
0.5560000 2.0106783e-20
0.5570000 1.0870346e-20
0.5580000 -2.7347705e-22
0.5590000 -1.3067155000000001e-20
0.5600000 -2.7133541e-20
0.5610000 -4.1976922e-20
0.5620000 -5.699021e-20
0.5630000 -7.1468804e-20
0.5640000 -8.4631462e-20
0.5650000 -9.564811e-20
0.5660000 -1.0367425e-19
0.5670000 -1.0789116e-19
0.5680000 -1.0755076999999999e-19
0.5690000 -1.0202354000000001e-19
0.5700000 -9.084744299999999e-20
0.5710000 -7.3775655e-20
0.5720000 -5.0820368e-20
0.5730000 -2.2289897e-20
0.5740000 1.1183759000000001e-20
0.5750000 4.8629804e-20
0.5760000 8.8738527e-20
0.5770000 1.2987847999999999e-19
0.5780000 1.7013264999999998e-19
0.5790000 2.0735453e-19
0.5800000 2.3924442e-19
0.5810000 2.6344487e-19
0.5820000 2.7765339e-19
0.5830000 2.7974933e-19
0.5840000 2.6793046e-19
0.5850000 2.4085381e-19
0.5860000 1.9777432e-19
0.5870000 1.3867375e-19
0.5880000 6.4371853e-20
0.5890000 -2.3388479e-20
0.5900000 -1.2189066000000002e-19
0.5910000 -2.2743603999999997e-19
0.5920000 -3.3538490000000004e-19
0.5930000 -4.402523399999999e-19
0.5940000 -5.3586259e-19
0.5950000 -6.1556313e-19
0.5960000 -6.724973100000001e-19
0.5970000 -6.9993050999999995e-19
0.5980000 -6.9162211e-19
0.5990000 -6.4223207e-19
0.6000000 -5.4774635999999995e-19
0.6010000 -4.0590395e-19
0.6020000 -2.1660371e-19
0.6030000 1.7731819e-20
0.6040000 2.9186093e-19
0.6050000 5.975208200000001e-19
0.6060000 9.233444e-19
0.6070000 1.254918e-18
0.6080000 1.575001e-18
0.6090000 1.8639221000000002e-18
0.6100000 2.1001602e-18
0.6110000 2.2611137e-18
0.6120000 2.3240502e-18
0.6130000 2.2672193000000002e-18
0.6140000 2.071104e-18
0.6150000 1.7197715e-18
0.6160000 1.2022772999999999e-18
0.6170000 5.1406387e-19
0.6180000 -3.4171081999999996e-19
0.6190000 -1.3529897e-18
0.6200000 -2.4978536e-18
0.6210000 -3.7438605e-18
0.6220000 -5.0477627e-18
0.6230000 -6.3556778e-18
0.6240000 -7.603777e-18
0.6250000 -8.7195403e-18
0.6260000 -9.6236144e-18
0.6270000 -1.0232282e-17
0.6280000 -1.0460537999999999e-17
0.6290000 -1.022572e-17
0.6300000 -9.451629999999999e-18
0.6310000 -8.0730475e-18
0.6320000 -6.0404889999999995e-18
0.6330000 -3.3250563999999998e-18
0.6340000 7.6824223e-20
0.6350000 4.1389866e-18
0.6360000 8.8016741e-18
0.6370000 1.3968499e-17
0.6380000 1.9504465e-17
0.6390000 2.5235295e-17
0.6400000 3.0948293e-17
0.6410000 3.6394931000000005e-17
0.6420000 4.1295330000000003e-17
0.6430000 4.5344707e-17
0.6440000 4.8221874000000004e-17
0.6450000 4.9599688e-17
0.6460000 4.9157374e-17
0.6470000 4.6594505e-17
0.6480000 4.1646285e-17
0.6490000 3.4099805e-17
0.6500000 2.3810694000000002e-17
0.6510000 1.0719641999999999e-17
0.6520000 -5.1318964e-18
0.6530000 -2.3587533e-17
0.6540000 -4.4364064e-17
0.6550000 -6.7042668e-17
0.6560000 -9.106394100000001e-17
0.6570000 -1.1572751999999999e-16
0.6580000 -1.4019695e-16
0.6590000 -1.6351034e-16
0.6600000 -1.8459723999999999e-16
0.6610000 -2.0230200999999999e-16
0.6620000 -2.1541367e-16
0.6630000 -2.2270217e-16
0.6640000 -2.2296041e-16
0.6650000 -2.1505168e-16
0.6660000 -1.9796105000000002e-16
0.6670000 -1.7084999e-16
0.6680000 -1.3311216999999999e-16
0.6690000 -8.4429095e-17
0.6700000 -2.4823271000000003e-17
0.6710000 4.5293102e-17
0.6720000 1.2507632e-16
0.6730000 2.1321846e-16
0.6740000 3.0792638e-16
0.6750000 4.0691425999999996e-16
0.6760000 5.0741223e-16
0.6770000 6.0619265e-16
0.6780000 6.996153e-16
0.6790000 7.8369275e-16
0.6800000 8.541764e-16
0.6810000 9.066625e-16
0.6820000 9.3671769e-16
0.6830000 9.4002236e-16
0.6840000 9.1252927e-16
0.6850000 8.5063424e-16
0.6860000 7.5135479e-16
0.6870000 6.125123099999999e-16
0.6880000 4.3291162999999997e-16
0.6890000 2.1251267000000001e-16
0.6900000 -4.7412932999999996e-17
0.6910000 -3.4414675999999997e-16
0.6920000 -6.7341737e-16
0.6930000 -1.0293297e-15
0.6940000 -1.4043365e-15
0.6950000 -1.789259e-15
0.6960000 -2.1733601000000003e-15
0.6970000 -2.5444772e-15
0.6980000 -2.8892145000000002e-15
0.6990000 -3.1932001e-15
0.7000000 -3.4414029e-15
0.7010000 -3.618511799999999e-15
0.7020000 -3.7093704e-15
0.7030000 -3.6994587e-15
0.7040000 -3.5754197e-15
0.7050000 -3.3256111999999998e-15
0.7060000 -2.9406764e-15
0.7070000 -2.4141152e-15
0.7080000 -1.7428378000000001e-15
0.7090000 -9.2768603e-16
0.7100000 2.6101392e-17
0.7110000 1.108497e-15
0.7120000 2.3043882e-15
0.7130000 3.5933956999999996e-15
0.7140000 4.9498249999999995e-15
0.7150000 6.3427693e-15
0.7160000 7.7363754e-15
0.7170000 9.090289399999999e-15
0.7180000 1.0360281e-14
0.7190000 1.1499058999999999e-14
0.7200000 1.2457262999999999e-14
0.7210000 1.3184646e-14
0.7220000 1.3631400000000001e-14
0.7230000 1.3749637e-14
0.7240000 1.3494979e-14
0.7250000 1.2828236000000001e-14
0.7260000 1.1717120999999999e-14
0.7270000 1.0137970999999999e-14
0.7280000 8.0774193e-15
0.7290000 5.5339587e-15
0.7300000 2.5193552e-15
0.7310000 -9.4015479e-16
0.7320000 -4.8029395e-15
0.7330000 -9.0113738e-15
0.7340000 -1.3491616e-14
0.7350000 -1.8153818e-14
0.7360000 -2.2892791e-14
0.7370000 -2.7589176000000002e-14
0.7380000 -3.211113e-14
0.7390000 -3.6316537999999995e-14
0.7400000 -4.005573e-14
0.7410000 -4.3174723e-14
0.7420000 -4.5518899e-14
0.7430000 -4.6937112999999996e-14
0.7440000 -4.7286128e-14
0.7450000 -4.6435304e-14
0.7460000 -4.4271437e-14
0.7470000 -4.0703644e-14
0.7480000 -3.566815e-14
0.7490000 -2.913283e-14
0.7500000 -2.11014e-14
0.7510000 -1.161706e-14
0.7520000 -7.6546822e-16
0.7530000 1.1323105e-14
0.7540000 2.4472592e-14
0.7550000 3.8461024e-14
0.7560000 5.302162600000001e-14
0.7570000 6.784518399999999e-14
0.7580000 8.258378e-14
0.7590000 9.6855867e-14
0.7600000 1.1025271999999999e-13
0.7610000 1.2234626000000002e-13
0.7620000 1.3269808e-13
0.7630000 1.4086957e-13
0.7640000 1.4643316999999999e-13
0.7650000 1.4898419e-13
0.7660000 1.4815332000000001e-13
0.7670000 1.4361932e-13
0.7680000 1.3512173e-13
0.7690000 1.2247318e-13
0.7700000 1.0557089999999999e-13
0.7710000 8.4407304e-14
0.7720000 5.9078997e-14
0.7730000 2.9794041999999997e-14
0.7740000 -3.1229599e-15
0.7750000 -3.9228235e-14
0.7760000 -7.795897e-14
0.7770000 -1.1863641000000002e-13
0.7780000 -1.6047214e-13
0.7790000 -2.0257763e-13
0.7800000 -2.4397708e-13
0.7810000 -2.8362356e-13
0.7820000 -3.2041827e-13
0.7830000 -3.5323277e-13
0.7840000 -3.8093371e-13
0.7850000 -4.0240989e-13
0.7860000 -4.1660096e-13
0.7870000 -4.2252726999999997e-13
0.7880000 -4.1932027e-13
0.7890000 -4.0625259e-13
0.7900000 -3.8276724e-13
0.7910000 -3.4850495e-13
0.7920000 -3.0332904e-13
0.7930000 -2.4734675e-13
0.7940000 -1.8092638999999997e-13
0.7950000 -1.0470967e-13
0.7960000 -1.9618281e-14
0.7970000 7.3145758e-14
0.7980000 1.7210633e-13
0.7990000 2.7552663e-13
0.8000000 3.8142978e-13
0.8010000 4.8762679e-13
0.8020000 5.9175162e-13
0.8030000 6.9130314e-13
0.8040000 7.8369352e-13
0.8050000 8.6630193e-13
0.8060000 9.365334099999999e-13
0.8070000 9.9188109e-13
0.8080000 1.0299909e-12
0.8090000 1.0487272000000001e-12
0.8100000 1.0462381e-12
0.8110000 1.0210188000000001e-12
0.8120000 9.7197048e-13
0.8130000 8.9845479e-13
0.8140000 8.003401700000001e-13
0.8150000 6.7804013e-13
0.8160000 5.3254101e-13
0.8170000 3.6541819e-13
0.8180000 1.7883953000000002e-13
0.8190000 -2.4444836e-14
0.8200000 -2.4112718e-13
0.8210000 -4.6738147e-13
0.8220000 -6.9891738e-13
0.8230000 -9.310487099999999e-13
0.8240000 -1.1587755e-12
0.8250000 -1.376879e-12
0.8260000 -1.5800266e-12
0.8270000 -1.7628878e-12
0.8280000 -1.9202558999999998e-12
0.8290000 -2.047175e-12
0.8300000 -2.1390684e-12
0.8310000 -2.1918665e-12
0.8320000 -2.2021302999999998e-12
0.8330000 -2.1671673e-12
0.8340000 -2.0851369e-12
0.8350000 -1.9551425000000003e-12
0.8360000 -1.7773060000000001e-12
0.8370000 -1.5528238e-12
0.8380000 -1.2840004e-12
0.8390000 -9.7425763e-13
0.8400000 -6.281188100000001e-13
0.8410000 -2.5116601999999996e-13
0.8420000 1.5002979e-13
0.8430000 5.6800577e-13
0.8440000 9.9453018e-13
0.8450000 1.4207506e-12
0.8460000 1.837364e-12
0.8470000 2.2348073e-12
0.8480000 2.6034635e-12
0.8490000 2.9338808999999997e-12
0.8500000 3.2169989e-12
0.8510000 3.4443774999999997e-12
0.8520000 3.6084241000000004e-12
0.8530000 3.7026117e-12
0.8540000 3.7216839e-12
0.8550000 3.6618396e-12
0.8560000 3.5208954000000002e-12
0.8570000 3.2984153999999998e-12
0.8580000 2.9958092000000003e-12
0.8590000 2.6163896e-12
0.8600000 2.1653903999999998e-12
0.8610000 1.6499389999999998e-12
0.8620000 1.078984e-12
0.8630000 4.631765000000001e-13
0.8640000 -1.8529407e-13
0.8650000 -8.5290771e-13
0.8660000 -1.525063e-12
0.8670000 -2.1863631e-12
0.8680000 -2.8209343e-12
0.8690000 -3.4127703e-12
0.8700000 -3.9460971e-12
0.8710000 -4.4057484000000006e-12
0.8720000 -4.7775456999999995e-12
0.8730000 -5.0486731e-12
0.8740000 -5.208039e-12
0.8750000 -5.2466149e-12
0.8760000 -5.1577418e-12
0.8770000 -4.9373983999999994e-12
0.8780000 -4.5844215e-12
0.8790000 -4.1006701e-12
0.8800000 -3.4911313000000002e-12
0.8810000 -2.7639582999999997e-12
0.8820000 -1.9304408999999997e-12
0.8830000 -1.004904e-12
0.8840000 -4.5337925e-15
0.8850000 1.0508666e-12
0.8860000 2.13919e-12
0.8870000 3.2364024e-12
0.8880000 4.3169786e-12
0.8890000 5.3543893e-12
0.8900000 6.3216305e-12
0.8910000 7.1917847e-12
0.8920000 7.9386069e-12
0.8930000 8.537117e-12
0.8940000 8.9641937e-12
0.8950000 9.1991512e-12
0.8960000 9.2242904e-12
0.8970000 9.025411199999999e-12
0.8980000 8.5922704e-12
0.8990000 7.918982199999999e-12
0.9000000 7.0043418e-12
0.9010000 5.852071999999999e-12
0.9020000 4.470978e-12
0.9030000 2.8750101e-12
0.9040000 1.0832279e-12
0.9050000 -8.803338799999999e-13
0.9060000 -2.9869013999999997e-12
0.9070000 -5.2032946e-12
0.9080000 -7.4923547e-12
0.9090000 -9.8134595e-12
0.9100000 -1.2123119999999999e-11
0.9110000 -1.4375653e-11
0.9120000 -1.6523904e-11
0.9130000 -1.8520033e-11
0.9140000 -2.0316331000000002e-11
0.9150000 -2.1866062e-11
0.9160000 -2.3124314e-11
0.9170000 -2.4048843e-11
0.9180000 -2.4600905e-11
0.9190000 -2.4746058e-11
0.9200000 -2.4454906e-11
0.9210000 -2.3703798e-11
0.9220000 -2.247545e-11
0.9230000 -2.0759495e-11
0.9240000 -1.8552938e-11
0.9250000 -1.5860512e-11
0.9260000 -1.2694934e-11
0.9270000 -9.0770565e-12
0.9280000 -5.0358938e-12
0.9290000 -6.085443e-13
0.9300000 4.1600095e-12
0.9310000 9.2172153e-12
0.9320000 1.4503381e-11
0.9330000 1.9952213e-11
0.9340000 2.5491474e-11
0.9350000 3.1043725e-11
0.9360000 3.6527183e-11
0.9370000 4.1856666e-11
0.9380000 4.6944604000000003e-11
0.9390000 5.1702159e-11
0.9400000 5.6040367e-11
0.9410000 5.9871373e-11
0.9420000 6.3109679e-11
0.9430000 6.5673438e-11
0.9440000 6.7485763e-11
0.9450000 6.8476035e-11
0.9460000 6.8581192e-11
0.9470000 6.7746996e-11
0.9480000 6.592922799999999e-11
0.9490000 6.3094847e-11
0.9500000 5.9223042e-11
0.9510000 5.4306164e-11
0.9520000 4.8350542999999997e-11
0.9530000 4.1377158e-11
0.9540000 3.342212e-11
0.9550000 2.4536967e-11
0.9560000 1.4788752e-11
0.9570000 4.2599086e-12
0.9580000 -6.9521368e-12
0.9590000 -1.8735596e-11
0.9600000 -3.0965212e-11
0.9610000 -4.3503417e-11
0.9620000 -5.6201750000000006e-11
0.9630000 -6.890252299999999e-11
0.9640000 -8.1440746e-11
0.9650000 -9.364623899999999e-11
0.9660000 -1.0534598e-10
0.9670000 -1.1636662000000001e-10
0.9680000 -1.2653705e-10
0.9690000 -1.3569119e-10
0.9700000 -1.4367065e-10
0.9710000 -1.5032758e-10
0.9720000 -1.5552722e-10
0.9730000 -1.5915050000000002e-10
0.9740000 -1.6109639999999998e-10
0.9750000 -1.6128402e-10
0.9760000 -1.5965442e-10
0.9770000 -1.5617206999999998e-10
0.9780000 -1.5082593e-10
0.9790000 -1.4363005e-10
0.9800000 -1.3462375e-10
0.9810000 -1.2387128e-10
0.9820000 -1.1146101000000001e-10
0.9830000 -9.750411200000001e-11
0.9840000 -8.2132733e-11
0.9850000 -6.5497792e-11
0.9860000 -4.7766299e-11
0.9870000 -2.9118349999999996e-11
0.9880000 -9.743830000000001e-12
0.9890000 1.0161097e-11
0.9900000 3.0397622e-11
0.9910000 5.0767961999999996e-11
0.9920000 7.1078955e-11
0.9930000 9.1145516e-11
0.9940000 1.1079380000000001e-10
0.9950000 1.2986403e-10
0.9960000 1.4821292e-10
0.9970000 1.6571546000000001e-10
0.9980000 1.8226625e-10
0.9990000 1.9778012000000003e-10
1.000000 2.1219211e-10
1.001000 2.2545678000000002e-10
1.002000 2.3754679000000004e-10
1.003000 2.4845091000000003e-10
1.004000 2.5817140999999997e-10
1.005000 2.6672093e-10
1.006000 2.7411890000000004e-10
1.007000 2.8038767e-10
1.008000 2.8554845e-10
1.009000 2.8961716e-10
1.010000 2.9260038e-10
1.011000 2.9449160000000003e-10
1.012000 2.9526774e-10
1.013000 2.9488629e-10
1.014000 2.9328313000000003e-10
1.015000 2.9037097999999997e-10
1.016000 2.8603903e-10
1.017000 2.801532e-10
1.018000 2.7255771e-10
1.019000 2.6307754e-10
1.020000 2.5152192e-10
1.021000 2.3768895e-10
1.022000 2.2137105999999997e-10
1.023000 2.0236122000000002e-10
1.024000 1.8046006e-10
1.025000 1.5548333e-10
1.026000 1.2726973e-10
1.027000 9.5689017e-11
1.028000 6.0649847e-11
1.029000 2.2107472e-11
1.030000 -1.9929208e-11
1.031000 -6.5391318e-11
1.032000 -1.1414466e-10
1.033000 -1.6598558e-10
1.034000 -2.2063820000000002e-10
1.035000 -2.7775306000000003e-10
1.036000 -3.3690759e-10
1.037000 -3.9760812e-10
1.038000 -4.5929367000000004e-10
1.039000 -5.2134165e-10
1.040000 -5.8307499e-10
1.041000 -6.437711e-10
1.042000 -7.0267217e-10
1.043000 -7.589968599999999e-10
1.044000 -8.119529399999999e-10
1.045000 -8.607510500000001e-10
1.046000 -9.046185700000001e-10
1.047000 -9.4281432e-10
1.048000 -9.746425e-10
1.049000 -9.994670900000001e-10
1.050000 -1.0167249e-09
1.051000 -1.0259379e-09
1.052000 -1.0267244e-09
1.053000 -1.0188079e-09
1.054000 -1.0020251e-09
1.055000 -9.7633134e-10
1.056000 -9.4180341e-10
1.057000 -8.9864062e-10
1.058000 -8.4716279e-10
1.059000 -7.878059300000001e-10
1.060000 -7.2111535e-10
1.061000 -6.4773616e-10
1.062000 -5.6840127e-10
1.063000 -4.8391729e-10
1.064000 -3.9514827999999996e-10
1.065000 -3.0299770999999997e-10
1.066000 -2.0838897e-10
1.067000 -1.1224478000000001e-10
1.068000 -1.5465851e-11
1.069000 8.1090695e-11
1.070000 1.7663267999999998e-10
1.071000 2.7045356e-10
1.072000 3.6195185e-10
1.073000 4.5064889e-10
1.074000 5.3620424e-10
1.075000 6.1842831e-10
1.076000 6.9729188e-10
1.077000 7.7293163e-10
1.078000 8.4565185e-10
1.079000 9.159214199999999e-10
1.080000 9.8436597e-10
1.081000 1.0517557e-09
1.082000 1.1189875e-09
1.083000 1.1870622000000001e-09
1.084000 1.2570576e-09
1.085000 1.3300962e-09
1.086000 1.4073095e-09
1.087000 1.489798e-09
1.088000 1.5785890000000001e-09
1.089000 1.6745924e-09
1.090000 1.7785546999999999e-09
1.091000 1.8910143e-09
1.092000 2.0122569e-09
1.093000 2.1422744e-09
1.094000 2.280727e-09
1.095000 2.4269102e-09
1.096000 2.5797297e-09
1.097000 2.737682e-09
1.098000 2.8988454e-09
1.099000 3.0608807e-09
1.100000 3.2210418e-09
1.101000 3.3761986e-09
1.102000 3.5228712e-09
1.103000 3.6572752e-09
1.104000 3.7753793e-09
1.105000 3.872974199999999e-09
1.106000 3.9457496e-09
1.107000 3.9893820999999996e-09
1.108000 3.9996270000000005e-09
1.109000 3.9724182e-09
1.110000 3.9039692e-09
1.111000 3.7908725000000005e-09
1.112000 3.6302003e-09
1.113000 3.4195955e-09
1.114000 3.1573574000000004e-09
1.115000 2.8425132e-09
1.116000 2.4748783e-09
1.117000 2.0550977999999998e-09
1.118000 1.5846695000000001e-09
1.119000 1.0659469e-09
1.120000 5.0211853e-10
1.121000 -1.0283426999999999e-10
1.122000 -7.44204e-10
1.123000 -1.4166459e-09
1.124000 -2.1142888e-09
1.125000 -2.8308656e-09
1.126000 -3.5598613999999998e-09
1.127000 -4.2946757e-09
1.128000 -5.0287937e-09
1.129000 -5.7559651e-09
1.130000 -6.4703826000000006e-09
1.131000 -7.1668574e-09
1.132000 -7.8409827e-09
1.133000 -8.489285700000001e-09
1.134000 -9.1093542e-09
1.135000 -9.6999422e-09
1.136000 -1.0261043e-08
1.137000 -1.0793929e-08
1.138000 -1.1301150000000001e-08
1.139000 -1.1786495e-08
1.140000 -1.2254912e-08
1.141000 -1.2712383e-08
1.142000 -1.3165753e-08
1.143000 -1.3622535e-08
1.144000 -1.4090654e-08
1.145000 -1.4578178e-08
1.146000 -1.5093009999999998e-08
1.147000 -1.5642562e-08
1.148000 -1.6233416e-08
1.149000 -1.687097e-08
1.150000 -1.7559097e-08
1.151000 -1.8299805e-08
1.152000 -1.9092916e-08
1.153000 -1.9935781e-08
1.154000 -2.0823018e-08
1.155000 -2.1746306e-08
1.156000 -2.269422e-08
1.157000 -2.3652129999999997e-08
1.158000 -2.4602156e-08
1.159000 -2.5523203e-08
1.160000 -2.6391045000000002e-08
1.161000 -2.7178498000000003e-08
1.162000 -2.7855659e-08
1.163000 -2.8390206999999998e-08
1.164000 -2.8747785e-08
1.165000 -2.8892432999999997e-08
1.166000 -2.8787097999999996e-08
1.167000 -2.8394168e-08
1.168000 -2.7676084e-08
1.169000 -2.6595973000000003e-08
1.170000 -2.5118304999999998e-08
1.171000 -2.3209595e-08
1.172000 -2.0839099e-08
1.173000 -1.7979512e-08
1.174000 -1.4607682e-08
1.175000 -1.0705282e-08
1.176000 -6.259486e-09
1.177000 -1.2635886e-09
1.178000 4.2823984e-09
1.179000 1.0371205e-08
1.180000 1.6987822e-08
1.181000 2.4109076000000002e-08
1.182000 3.1703282e-08
1.183000 3.972998e-08
1.184000 4.8139759000000006e-08
1.185000 5.6874155000000003e-08
1.186000 6.5865696e-08
1.187000 7.503802e-08
1.188000 8.4306112e-08
1.189000 9.357669100000001e-08
1.190000 1.0274872e-07
1.191000 1.1171402e-07
1.192000 1.2035806e-07
1.193000 1.2856092e-07
1.194000 1.3619832e-07
1.195000 1.4314288e-07
1.196000 1.4926546e-07
1.197000 1.5443671e-07
1.198000 1.5852870999999998e-07
1.199000 1.6141675000000002e-07
1.200000 1.629812e-07
1.201000 1.6310954e-07
1.202000 1.616984e-07
1.203000 1.5865568e-07
1.204000 1.5390268e-07
1.205000 1.4737626999999998e-07
1.206000 1.3903091000000001e-07
1.207000 1.2884073e-07
1.208000 1.1680137e-07
1.209000 1.0293174999999999e-07
1.210000 8.727559799999999e-08
1.211000 6.9902722e-08
1.212000 5.0910065e-08
1.213000 3.0422392e-08
1.214000 8.5926745e-09
1.215000 -1.4397931e-08
1.216000 -3.8340472e-08
1.217000 -6.2999006e-08
1.218000 -8.8111818e-08
1.219000 -1.1339302999999999e-07
1.220000 -1.3853463e-07
1.221000 -1.6320889e-07
1.222000 -1.8707106999999998e-07
1.223000 -2.0976252e-07
1.224000 -2.3091395e-07
1.225000 -2.5014895e-07
1.226000 -2.6708762e-07
1.227000 -2.8135027999999997e-07
1.228000 -2.9256118e-07
1.229000 -3.0035208e-07
1.230000 -3.0436564e-07
1.231000 -3.0425866e-07
1.232000 -2.9970482e-07
1.233000 -2.9039715e-07
1.234000 -2.7605001e-07
1.235000 -2.5640041e-07
1.236000 -2.3120901e-07
1.237000 -2.0026014e-07
1.238000 -1.6336159e-07
1.239000 -1.203434e-07
1.240000 -7.1056272e-08
1.241000 -1.5369243e-08
1.242000 4.6833137e-08
1.243000 1.1565418e-07
1.244000 1.9118886e-07
1.245000 2.7352798e-07
1.246000 3.6276246000000003e-07
1.247000 4.58988e-07
1.248000 5.623096200000001e-07
1.249000 6.728460899999999e-07
1.250000 7.907342299999999e-07
1.251000 9.1613304e-07
1.252000 1.0492270000000002e-06
1.253000 1.1902292e-06
1.254000 1.3393835e-06
1.255000 1.4969668e-06
1.256000 1.6632890999999999e-06
1.257000 1.838694e-06
1.258000 2.0235584e-06
1.259000 2.2182897e-06
1.260000 2.4233248e-06
1.261000 2.6391259e-06
1.262000 2.8661768000000003e-06
1.263000 3.1049786999999997e-06
1.264000 3.3560450000000003e-06
1.265000 3.6198962e-06
1.266000 3.897053e-06
1.267000 4.188032e-06
1.268000 4.4933394000000004e-06
1.269000 4.8134645e-06
1.270000 5.1488762e-06
1.271000 5.5000171999999996e-06
1.272000 5.8672995e-06
1.273000 6.2511027e-06
1.274000 6.65177e-06
1.275000 7.069606799999999e-06
1.276000 7.5048817e-06
1.277000 7.957826400000001e-06
1.278000 8.4286363e-06
1.279000 8.9174748e-06
1.280000 9.4244754e-06
1.281000 9.9497491e-06
1.282000 1.0493387e-05
1.283000 1.1055467e-05
1.284000 1.1636065000000001e-05
1.285000 1.2235251999999998e-05
1.286000 1.2853114e-05
1.287000 1.348975e-05
1.288000 1.4145283e-05
1.289000 1.4819864e-05
1.290000 1.5513682e-05
1.291000 1.6226967000000002e-05
1.292000 1.6959994e-05
1.293000 1.771309e-05
1.294000 1.8486629e-05
1.295000 1.9281042000000002e-05
1.296000 2.0096809000000002e-05
1.297000 2.0934463e-05
1.298000 2.1794584e-05
1.299000 2.2677794e-05
1.300000 2.3584758e-05
1.301000 2.4516169e-05
1.302000 2.5472747e-05
1.303000 2.6455231e-05
1.304000 2.746437e-05
1.305000 2.8500912000000003e-05
1.306000 2.9565604e-05
1.307000 3.0659169e-05
1.308000 3.1782318000000005e-05
1.309000 3.2935731e-05
1.310000 3.4120049e-05
1.311000 3.5335881e-05
1.312000 3.6583793e-05
1.313000 3.7864302e-05
1.314000 3.9177888e-05
1.315000 4.0524986e-05
1.316000 4.1905992e-05
1.317000 4.3321262e-05
1.318000 4.4771126999999996e-05
1.319000 4.6255897e-05
1.320000 4.7775865e-05
1.321000 4.9331317e-05
1.322000 5.0922539999999995e-05
1.323000 5.2549848e-05
1.324000 5.421356900000001e-05
1.325000 5.5914068999999996e-05
1.326000 5.7651755000000006e-05
1.327000 5.9427089e-05
1.328000 6.1240587e-05
1.329000 6.3092847e-05
1.330000 6.4984522e-05
1.331000 6.6916351e-05
1.332000 6.8889148e-05
1.333000 7.0903792e-05
1.334000 7.296125100000001e-05
1.335000 7.5062547e-05
1.336000 7.7208779e-05
1.337000 7.9401093e-05
1.338000 8.1640678e-05
1.339000 8.3928762e-05
1.340000 8.6266601e-05
1.341000 8.8655457e-05
1.342000 9.1096592e-05
1.343000 9.359125099999999e-05
1.344000 9.614066100000001e-05
1.345000 9.8746e-05
1.346000 0.00010140842
1.347000 0.00010412899
1.348000 0.00010690874000000001
1.349000 0.00010974861000000001
1.350000 0.00011264949
1.351000 0.00011561217999999999
1.352000 0.00011863742
1.353000 0.00012172588
1.354000 0.00012487818000000002
1.355000 0.00012809488000000002
1.356000 0.00013137651000000002
1.357000 0.00013472356
1.358000 0.00013813653
1.359000 0.00014161592
1.360000 0.00014516224
1.361000 0.00014877606
1.362000 0.00015245799
1.363000 0.00015620874000000002
1.364000 0.00016002907
1.365000 0.00016391989
1.366000 0.00016788221
1.367000 0.00017191716
1.368000 0.00017602604
1.369000 0.00018021027
1.370000 0.00018447145
1.371000 0.00018881129
1.372000 0.0001932317
1.373000 0.0001977347
1.374000 0.00020232243999999998
1.375000 0.00020699722
1.376000 0.00021176145
1.377000 0.0002166176
1.378000 0.00022156828000000002
1.379000 0.00022661610999999998
1.380000 0.00023176377999999998
1.381000 0.000237014
1.382000 0.00024236947
1.383000 0.00024783287
1.384000 0.00025340685
1.385000 0.00025909401
1.386000 0.0002648969
1.387000 0.00027081799
1.388000 0.0002768596
1.389000 0.00028302404
1.390000 0.00028931348999999997
1.391000 0.00029573
1.392000 0.00030227557
1.393000 0.00030895205
1.394000 0.00031576128
1.395000 0.00032270498
1.396000 0.00032978483
1.397000 0.00033700244
1.398000 0.00034435946
1.399000 0.00035185744
1.400000 0.00035949802
1.401000 0.00036728284
1.402000 0.00037521356
1.403000 0.00038329199
1.404000 0.00039151992
1.405000 0.00039989932
1.406000 0.00040843224
1.407000 0.00041712083
1.408000 0.00042596735
1.409000 0.00043497424999999995
1.410000 0.0004441441
1.411000 0.00045347956000000005
1.412000 0.00046298342
1.413000 0.00047265858
1.414000 0.00048250799
1.415000 0.00049253481
1.416000 0.00050274216
1.417000 0.00051313323
1.418000 0.00052371129
1.419000 0.00053447957
1.420000 0.00054544134
1.421000 0.0005565998
1.422000 0.0005679582
1.423000 0.0005795196600000001
1.424000 0.00059128729
1.425000 0.00060326411
1.426000 0.00061545306
1.427000 0.00062785707
1.428000 0.0006404789
1.429000 0.00065332133
1.430000 0.00066638704
1.431000 0.00067967867
1.432000 0.00069319885
1.433000 0.00070695019
1.434000 0.00072093526
1.435000 0.0007351567500000001
1.436000 0.0007496174
1.437000 0.00076431998
1.438000 0.00077926743
1.439000 0.0007944627200000001
1.440000 0.0008099090299999999
1.441000 0.00082560973
1.442000 0.00084156836
1.443000 0.00085778865
1.444000 0.0008742746099999999
1.445000 0.0008910303199999999
1.446000 0.0009080602499999999
1.447000 0.00092536902
1.448000 0.0009429614699999999
1.449000 0.00096084268
1.450000 0.0009790178399999999
1.451000 0.00099749241
1.452000 0.001016272
1.453000 0.0010353623999999999
1.454000 0.0010547694
1.455000 0.0010744989
1.456000 0.0010945570000000001
1.457000 0.0011149496
1.458000 0.0011356831
1.459000 0.0011567634
1.460000 0.0011781966
1.461000 0.0011999889
1.462000 0.0012221463
1.463000 0.0012446749
1.464000 0.0012675806
1.465000 0.0012908695
1.466000 0.0013145475
1.467000 0.0013386207
1.468000 0.0013630951
1.469000 0.0013879767
1.470000 0.0014132716999999998
1.471000 0.0014389865
1.472000 0.0014651274
1.473000 0.001491701
1.474000 0.0015187142
1.475000 0.0015461739000000002
1.476000 0.0015740876
1.477000 0.0016024627
1.478000 0.0016313074
1.479000 0.0016606298
1.480000 0.0016904387
1.481000 0.0017207430999999999
1.482000 0.0017515521999999998
1.483000 0.0017828758999999998
1.484000 0.0018147244
1.485000 0.0018471083
1.486000 0.0018800379999999999
1.487000 0.0019135248
1.488000 0.0019475801
1.489000 0.0019822153
1.490000 0.0020174422
1.491000 0.0020532729
1.492000 0.0020897192
1.493000 0.0021267933
1.494000 0.0021645074
1.495000 0.0022028733000000003
1.496000 0.0022419032
1.497000 0.002281609
1.498000 0.0023220027
1.499000 0.0023630959
1.500000 0.0024049003000000003
1.501000 0.0024474271000000003
1.502000 0.0024906876000000003
1.503000 0.0025346932000000003
1.504000 0.0025794545000000003
1.505000 0.0026249825
1.506000 0.002671288
1.507000 0.0027183818
1.508000 0.0027662744999999997
1.509000 0.0028149771000000002
1.510000 0.0028644999000000003
1.511000 0.0029148543000000002
1.512000 0.0029660512
1.513000 0.003018102
1.514000 0.003071018
1.515000 0.003124811
1.516000 0.0031794934000000004
1.517000 0.0032350773999999995
1.518000 0.0032915759
1.519000 0.0033490021
1.520000 0.0034073694999999997
1.521000 0.0034666922
1.522000 0.0035269844
1.523000 0.0035882607
1.524000 0.0036505364
1.525000 0.0037138266999999997
1.526000 0.0037781472
1.527000 0.0038435137
1.528000 0.0039099425
1.529000 0.003977449500000001
1.530000 0.0040460516
1.531000 0.0041157647999999995
1.532000 0.0041866057
1.533000 0.0042585910999999995
1.534000 0.004331737
1.535000 0.0044060602
1.536000 0.004481577
1.537000 0.0045583038
1.538000 0.0046362566
1.539000 0.0047154517
1.540000 0.0047959053
1.541000 0.004877633199999999
1.542000 0.0049606515
1.543000 0.0050449762000000006
1.544000 0.0051306237
1.545000 0.0052176099
1.546000 0.0053059517
1.547000 0.0053956654
1.548000 0.0054867684
1.549000 0.0055792774
1.550000 0.0056732104
1.551000 0.0057685855
1.552000 0.0058654208
1.553000 0.0059637361
1.554000 0.0060635506
1.555000 0.0061648847
1.556000 0.0062677587
1.557000 0.0063721949
1.558000 0.0064782143
1.559000 0.0065858403
1.560000 0.0066950954
1.561000 0.0068060035
1.562000 0.0069185888
1.563000 0.0070328759
1.564000 0.0071488896000000005
1.565000 0.0072666553
1.566000 0.007386199300000001
1.567000 0.007507547
1.568000 0.0076307246
1.569000 0.0077557583
1.570000 0.0078826743
1.571000 0.0080114987
1.572000 0.0081422586
1.573000 0.0082749808
1.574000 0.008409690800000001
1.575000 0.0085464162
1.576000 0.0086851833
1.577000 0.0088260182
1.578000 0.0089689478
1.579000 0.009113999099999999
1.580000 0.009261199
1.581000 0.0094105744
1.582000 0.009562153
1.583000 0.0097159624
1.584000 0.0098720302
1.585000 0.010030386
1.586000 0.010191057
1.587000 0.010354074
1.588000 0.010519467000000001
1.589000 0.010687265999999999
1.590000 0.010857504
1.591000 0.011030212
1.592000 0.011205422
1.593000 0.011383169
1.594000 0.011563486
1.595000 0.011746408
1.596000 0.01193197
1.597000 0.012120209
1.598000 0.012311158999999999
1.599000 0.012504859
1.600000 0.012701347
1.601000 0.012900657000000001
1.602000 0.01310283
1.603000 0.013307903
1.604000 0.013515913000000001
1.605000 0.013726898999999999
1.606000 0.013940899
1.607000 0.014157950999999998
1.608000 0.014378093000000002
1.609000 0.014601360999999998
1.610000 0.014827795
1.611000 0.015057431000000001
1.612000 0.015290307
1.613000 0.015526459999999999
1.614000 0.015765928000000002
1.615000 0.016008747
1.616000 0.016254954
1.617000 0.016504587
1.618000 0.016757684
1.619000 0.017014282999999998
1.620000 0.01727442
1.621000 0.017538136
1.622000 0.017805467000000002
1.623000 0.018076455999999998
1.624000 0.018351140999999998
1.625000 0.018629563000000002
1.626000 0.018911764
1.627000 0.019197786999999997
1.628000 0.019487676
1.629000 0.019781473
1.630000 0.020079226
1.631000 0.020380979
1.632000 0.020686780000000002
1.633000 0.020996676
1.634000 0.021310717
1.635000 0.02162895
1.636000 0.021951426
1.637000 0.022278195
1.638000 0.022609307999999998
1.639000 0.022944817
1.640000 0.023284774
1.641000 0.023629231
1.642000 0.023978239999999998
1.643000 0.024331854
1.644000 0.024690127
1.645000 0.02505311
1.646000 0.025420854000000003
1.647000 0.025793415000000004
1.648000 0.026170845
1.649000 0.026553196999999997
1.650000 0.026940522
1.651000 0.027332877
1.652000 0.027730313
1.653000 0.028132883
1.654000 0.028540639
1.655000 0.028953637
1.656000 0.029371928999999998
1.657000 0.029795573
1.658000 0.030224622
1.659000 0.03065913
1.660000 0.031099154
1.661000 0.031544751
1.662000 0.031995977
1.663000 0.032452893000000003
1.664000 0.032915556
1.665000 0.033384026
1.666000 0.033858363
1.667000 0.034338628999999996
1.668000 0.034824884
1.669000 0.035317193000000004
1.670000 0.035815619
1.671000 0.036320227
1.672000 0.036831081
1.673000 0.037348243999999996
1.674000 0.037871784
1.675000 0.038401768
1.676000 0.038938262
1.677000 0.039481331
1.678000 0.040031041
1.679000 0.04058746
1.680000 0.041150654
1.681000 0.041720693
1.682000 0.042297641999999996
1.683000 0.042881566
1.684000 0.043472534
1.685000 0.044070611999999995
1.686000 0.044675867
1.687000 0.045288369
1.688000 0.045908181
1.689000 0.046535375
1.690000 0.047170015999999995
1.691000 0.047812171
1.692000 0.048461912
1.693000 0.049119303
1.694000 0.049784418999999996
1.695000 0.050457334
1.696000 0.051138113
1.697000 0.051826832
1.698000 0.052523565999999994
1.699000 0.053228391
1.700000 0.053941377000000006
1.701000 0.054662605
1.702000 0.055392151
1.703000 0.056130096
1.704000 0.056876515999999995
1.705000 0.057631497999999996
1.706000 0.058395118999999995
1.707000 0.059167459
1.708000 0.059948605
1.709000 0.060738641
1.710000 0.061537645999999994
1.711000 0.062345708
1.712000 0.063162908
1.713000 0.063989329
1.714000 0.06482505699999999
1.715000 0.06567018000000001
1.716000 0.06652477899999999
1.717000 0.067388936
1.718000 0.068262737
1.719000 0.069146266
1.720000 0.07003960199999999
1.721000 0.070942828
1.722000 0.071856024
1.723000 0.07277927399999999
1.724000 0.073712657
1.725000 0.07465625499999999
1.726000 0.075610151
1.727000 0.076574425
1.728000 0.077549159
1.729000 0.078534434
1.730000 0.07953033200000001
1.731000 0.080536935
1.732000 0.081554323
1.733000 0.08258257899999999
1.734000 0.083621789
1.735000 0.084672042
1.736000 0.085733418
1.737000 0.08680600399999999
1.738000 0.087889895
1.739000 0.088985171
1.740000 0.09009191999999999
1.741000 0.09121024
1.742000 0.092340214
1.743000 0.093481934
1.744000 0.094635494
1.745000 0.095800986
1.746000 0.096978497
1.747000 0.09816812800000001
1.748000 0.099369965
1.749000 0.10058411
1.750000 0.10181064000000001
1.751000 0.10304964
1.752000 0.10430121999999999
1.753000 0.10556547000000001
1.754000 0.10684247999999999
1.755000 0.10813233
1.756000 0.10943512
1.757000 0.11075092
1.758000 0.11207984
1.759000 0.11342196000000002
1.760000 0.11477736
1.761000 0.11614613
1.762000 0.11752836
1.763000 0.11892413
1.764000 0.12033352000000001
1.765000 0.12175662000000001
1.766000 0.12319351
1.767000 0.12464428
1.768000 0.12610902
1.769000 0.12758779
1.770000 0.1290807
1.771000 0.13058783
1.772000 0.13210925
1.773000 0.13364506
1.774000 0.13519534
1.775000 0.13676018
1.776000 0.13833967
1.777000 0.13993388
1.778000 0.14154292
1.779000 0.14316685
1.780000 0.14480578
1.781000 0.1464598
1.782000 0.14812899000000002
1.783000 0.14981342
1.784000 0.1515132
1.785000 0.15322842
1.786000 0.15495915000000002
1.787000 0.1567055
1.788000 0.15846754
1.789000 0.16024535
1.790000 0.16203902
1.791000 0.16384863
1.792000 0.16567425
1.793000 0.16751597999999998
1.794000 0.16937390000000002
1.795000 0.17124807
1.796000 0.17313858000000001
1.797000 0.17504551
1.798000 0.17696893
1.799000 0.17890891
1.800000 0.18086553
1.801000 0.18283888
1.802000 0.184829
1.803000 0.18683599
1.804000 0.1888599
1.805000 0.19090082
1.806000 0.19295883
1.807000 0.19503398
1.808000 0.19712634
1.809000 0.199236
1.810000 0.20136301999999998
1.811000 0.20350748999999999
1.812000 0.20566946000000003
1.813000 0.20784903000000002
1.814000 0.21004626
1.815000 0.21226119999999998
1.816000 0.21449395
1.817000 0.21674455999999998
1.818000 0.21901310000000002
1.819000 0.22129965999999998
1.820000 0.22360429
1.821000 0.22592705
1.822000 0.22826802000000002
1.823000 0.23062725
1.824000 0.23300479999999998
1.825000 0.23540074
1.826000 0.23781512999999999
1.827000 0.24024801999999998
1.828000 0.24269946999999997
1.829000 0.24516953
1.830000 0.24765822999999998
1.831000 0.25016563
1.832000 0.25269177
1.833000 0.25523668
1.834000 0.25780043
1.835000 0.26038302999999996
1.836000 0.26298454
1.837000 0.26560498
1.838000 0.26824439
1.839000 0.27090281
1.840000 0.27358024
1.841000 0.27627675
1.842000 0.27899235
1.843000 0.28172706
1.844000 0.28448091
1.845000 0.28725392
1.846000 0.29004612
1.847000 0.29285753000000003
1.848000 0.29568819
1.849000 0.29853811
1.850000 0.30140728
1.851000 0.30429575
1.852000 0.30720355
1.853000 0.31013067
1.854000 0.31307714999999997
1.855000 0.31604299
1.856000 0.3190282
1.857000 0.32203281
1.858000 0.32505682
1.859000 0.32810022
1.860000 0.33116301
1.861000 0.33424522
1.862000 0.33734683
1.863000 0.34046783
1.864000 0.34360823
1.865000 0.34676802
1.866000 0.34994717999999997
1.867000 0.35314569
1.868000 0.35636355000000003
1.869000 0.35960074000000003
1.870000 0.3628572
1.871000 0.36613294
1.872000 0.36942791
1.873000 0.37274207000000004
1.874000 0.37607538999999995
1.875000 0.37942785
1.876000 0.3827994
1.877000 0.38618997
1.878000 0.38959953999999997
1.879000 0.39302809000000005
1.880000 0.39647552
1.881000 0.39994181
1.882000 0.40342687000000005
1.883000 0.40693069
1.884000 0.41045318000000003
1.885000 0.41399430000000004
1.886000 0.41755401
1.887000 0.42113219
1.888000 0.42472882
1.889000 0.42834379999999994
1.890000 0.43197707
1.891000 0.4356286
1.892000 0.43929825
1.893000 0.44298595999999996
1.894000 0.44669169000000003
1.895000 0.4504153
1.896000 0.45415671
1.897000 0.45791584999999996
1.898000 0.46169264
1.899000 0.46548694
1.900000 0.46929866
1.901000 0.4731277
1.902000 0.47697392000000005
1.903000 0.48083724
1.904000 0.48471749999999997
1.905000 0.48861457
1.906000 0.49252836
1.907000 0.49645873
1.908000 0.50040553
1.909000 0.5043686399999999
1.910000 0.50834785
1.911000 0.51234309
1.912000 0.5163541500000001
1.913000 0.52038091
1.914000 0.52442318
1.915000 0.52848081
1.916000 0.53255367
1.917000 0.53664157
1.918000 0.54074433
1.919000 0.54486175
1.920000 0.5489937
1.921000 0.55313995
1.922000 0.55730036
1.923000 0.56147473
1.924000 0.56566289
1.925000 0.5698645999999999
1.926000 0.57407971
1.927000 0.57830801
1.928000 0.5825493
1.929000 0.58680335
1.930000 0.59106997
1.931000 0.5953489799999999
1.932000 0.5996401
1.933000 0.60394313
1.934000 0.60825786
1.935000 0.61258404
1.936000 0.61692144
1.937000 0.6212698299999999
1.938000 0.62562898
1.939000 0.6299986
1.940000 0.63437843
1.941000 0.63876822
1.942000 0.64316769
1.943000 0.64757662
1.944000 0.65199467
1.945000 0.6564215800000001
1.946000 0.660857
1.947000 0.66530071
1.948000 0.66975239
1.949000 0.6742117
1.950000 0.6786783200000001
1.951000 0.68315198
1.952000 0.6876323400000001
1.953000 0.69211908
1.954000 0.69661187
1.955000 0.70111039
1.956000 0.7056143100000001
1.957000 0.71012327
1.958000 0.71463692
1.959000 0.71915495
1.960000 0.7236769900000001
1.961000 0.72820266
1.962000 0.73273163
1.963000 0.7372635399999999
1.964000 0.7417980599999999
1.965000 0.74633476
1.966000 0.75087333
1.967000 0.75541334
1.968000 0.75995447
1.969000 0.7644963
1.970000 0.76903845
1.971000 0.7735805099999999
1.972000 0.7781220600000001
1.973000 0.78266272
1.974000 0.78720208
1.975000 0.7917397700000001
1.976000 0.7962753100000001
1.977000 0.80080824
1.978000 0.80533819
1.979000 0.8098646100000001
1.980000 0.8143872
1.981000 0.81890542
1.982000 0.8234188
1.983000 0.82792686
1.984000 0.83242916
1.985000 0.83692521
1.986000 0.84141456
1.987000 0.84589673
1.988000 0.8503711799999999
1.989000 0.85483743
1.990000 0.8592950199999999
1.991000 0.86374339
1.992000 0.86818207
1.993000 0.8726105099999999
1.994000 0.8770282399999999
1.995000 0.8814347
1.996000 0.88582933
1.997000 0.89021167
1.998000 0.8945811499999999
1.999000 0.8989372299999999
2.000000 0.9032793299999999
2.001000 0.907607
2.002000 0.91191968
2.003000 0.9162168
2.004000 0.9204978100000001
2.005000 0.9247621500000001
2.006000 0.9290092600000001
2.007000 0.93323858
2.008000 0.93744947
2.009000 0.9416414399999999
2.010000 0.9458138600000001
2.011000 0.94996616
2.012000 0.9540977900000001
2.013000 0.95820809
2.014000 0.9622964100000001
2.015000 0.96636219
2.016000 0.9704048700000001
2.017000 0.97442372
2.018000 0.97841816
2.019000 0.9823875500000001
2.020000 0.9863313300000001
2.021000 0.9902487499999999
2.022000 0.99413916
2.023000 0.99800201
2.024000 1.0018365
2.025000 1.0056421
2.026000 1.009418
2.027000 1.0131636
2.028000 1.0168781999999998
2.029000 1.0205610999999999
2.030000 1.0242117
2.031000 1.0278292
2.032000 1.031413
2.033000 1.0349625
2.034000 1.0384768
2.035000 1.0419554
2.036000 1.0453975
2.037000 1.0488024
2.038000 1.0521695
2.039000 1.055498
2.040000 1.0587872999999999
2.041000 1.0620365999999999
2.042000 1.0652452
2.043000 1.0684123
2.044000 1.0715374
2.045000 1.0746196
2.046000 1.0776583
2.047000 1.0806527
2.048000 1.0836021
2.049000 1.0865058
2.050000 1.0893629999999999
2.051000 1.0921729
2.052000 1.0949347999999999
2.053000 1.097648
2.054000 1.1003117
2.055000 1.1029251
2.056000 1.1054874
2.057000 1.107998
2.058000 1.1104559999999999
2.059000 1.1128605
2.060000 1.1152109000000001
2.061000 1.1175064000000001
2.062000 1.1197462
2.063000 1.1219294
2.064000 1.1240553
2.065000 1.1261231
2.066000 1.1281321
2.067000 1.1300813
2.068000 1.1319701
2.069000 1.1337975999999998
2.070000 1.135563
2.071000 1.1372656
2.072000 1.1389045
2.073000 1.140479
2.074000 1.1419882
2.075000 1.1434313999999999
2.076000 1.1448078000000002
2.077000 1.1461166
2.078000 1.1473569
2.079000 1.148528
2.080000 1.1496292
2.081000 1.1506597
2.082000 1.1516185
2.083000 1.1525051
2.084000 1.1533184
2.085000 1.1540578
2.086000 1.1547224
2.087000 1.1553114
2.088000 1.1558241
2.089000 1.1562596
2.090000 1.1566171
2.091000 1.1568959
2.092000 1.157095
2.093000 1.1572137
2.094000 1.1572511
2.095000 1.1572065
2.096000 1.157079
2.097000 1.1568678000000001
2.098000 1.1565721
2.099000 1.1561911
2.100000 1.1557239000000001
2.101000 1.1551699
2.102000 1.154528
2.103000 1.1537976
2.104000 1.1529778
2.105000 1.1520679
2.106000 1.151067
2.107000 1.1499743999999998
2.108000 1.1487893
2.109000 1.1475109000000001
2.110000 1.1461384
2.111000 1.144671
2.112000 1.143108
2.113000 1.1414487
2.114000 1.1396922
2.115000 1.1378378999999998
2.116000 1.1358848
2.117000 1.1338323000000001
2.118000 1.1316798
2.119000 1.1294263
2.120000 1.1270712999999999
2.121000 1.1246139
2.122000 1.1220534
2.123000 1.1193891
2.124000 1.1166203
2.125000 1.1137462
2.126000 1.1107662
2.127000 1.1076793999999999
2.128000 1.1044852
2.129000 1.1011828
2.130000 1.0977715000000001
2.131000 1.0942507000000001
2.132000 1.0906195
2.133000 1.0868773999999999
2.134000 1.0830236
2.135000 1.0790572999999999
2.136000 1.0749781
2.137000 1.0707851
2.138000 1.0664776
2.139000 1.062055
2.140000 1.0575167
2.141000 1.0528619
2.142000 1.0480901
2.143000 1.0432006
2.144000 1.0381927000000002
2.145000 1.0330658
2.146000 1.0278193999999998
2.147000 1.0224529
2.148000 1.0169655
2.149000 1.0113568
2.150000 1.0056262
2.151000 0.99977311
2.152000 0.993797
2.153000 0.9876973000000001
2.154000 0.9814734599999999
2.155000 0.97512491
2.156000 0.96865119
2.157000 0.96205175
2.158000 0.95532611
2.159000 0.94847372
2.160000 0.9414941099999999
2.161000 0.9343868099999999
2.162000 0.9271513699999999
2.163000 0.9197872100000001
2.164000 0.9122938800000001
2.165000 0.90467101
2.166000 0.89691803
2.167000 0.88903457
2.168000 0.8810201700000001
2.169000 0.87287435
2.170000 0.8645967600000001
2.171000 0.8561869200000001
2.172000 0.84764455
2.173000 0.83896918
2.174000 0.83016036
2.175000 0.8212178000000001
2.176000 0.8121412200000001
2.177000 0.80293017
2.178000 0.79358434
2.179000 0.7841034800000001
2.180000 0.7744872
2.181000 0.76473523
2.182000 0.7548473299999999
2.183000 0.74482323
2.184000 0.73466268
2.185000 0.7243654199999999
2.186000 0.7139312600000001
2.187000 0.70336
2.188000 0.6926514699999999
2.189000 0.68180542
2.190000 0.67082178
2.191000 0.65970034
2.192000 0.6484409800000001
2.193000 0.63704355
2.194000 0.62550795
2.195000 0.6138341
2.196000 0.6020219099999999
2.197000 0.5900712699999999
2.198000 0.57798214
2.199000 0.56575444
2.200000 0.55338815
2.201000 0.54088323
2.202000 0.52823965
2.203000 0.51545743
2.204000 0.5025365399999999
2.205000 0.48947702
2.206000 0.47627887999999996
2.207000 0.4629422
2.208000 0.44946698
2.209000 0.43585333
2.210000 0.42210132999999994
2.211000 0.40821112000000004
2.212000 0.39418279
2.213000 0.38001647
2.214000 0.36571231
2.215000 0.35127047
2.216000 0.33669116
2.217000 0.32197456
2.218000 0.30712092
2.219000 0.29213047
2.220000 0.27700344
2.221000 0.26174013
2.222000 0.24634085
2.223000 0.23080588
2.224000 0.21513556
2.225000 0.19933025
2.226000 0.18339031
2.227000 0.16731611999999998
2.228000 0.15110806999999998
2.229000 0.13476657
2.230000 0.11829205
2.231000 0.10168497
2.232000 0.084945757
2.233000 0.06807490699999999
2.234000 0.051072909
2.235000 0.033940261
2.236000 0.016677486
2.237000 -0.0007148800699999999
2.238000 -0.018236287
2.239000 -0.035886173
2.240000 -0.05366395300000001
2.241000 -0.071569026
2.242000 -0.089600781
2.243000 -0.10775858999999999
2.244000 -0.12604179999999998
2.245000 -0.14444976
2.246000 -0.16298178
2.247000 -0.18163716
2.248000 -0.20041519
2.249000 -0.21931513
2.250000 -0.2383362
2.251000 -0.25747765
2.252000 -0.27673871
2.253000 -0.29611853
2.254000 -0.31561627999999997
2.255000 -0.33523112
2.256000 -0.35496217
2.257000 -0.37480853000000003
2.258000 -0.39476933999999997
2.259000 -0.41484358
2.260000 -0.43503036999999994
2.261000 -0.45532873
2.262000 -0.47573764
2.263000 -0.49625611999999997
2.264000 -0.51688314
2.265000 -0.5376176899999999
2.266000 -0.5584586899999999
2.267000 -0.5794050599999999
2.268000 -0.6004556999999999
2.269000 -0.62160953
2.270000 -0.6428653799999999
2.271000 -0.66422215
2.272000 -0.68567866
2.273000 -0.70723379
2.274000 -0.7288863
2.275000 -0.75063501
2.276000 -0.77247866
2.277000 -0.79441611
2.278000 -0.8164459799999999
2.279000 -0.8385671299999999
2.280000 -0.86077815
2.281000 -0.88307783
2.282000 -0.9054648699999999
2.283000 -0.92793787
2.284000 -0.95049553
2.285000 -0.97313644
2.286000 -0.9958592199999999
2.287000 -1.0186625
2.288000 -1.0415448
2.289000 -1.0645046999999999
2.290000 -1.0875408
2.291000 -1.1106514
2.292000 -1.1338353
2.293000 -1.1570908
2.294000 -1.1804164000000001
2.295000 -1.2038107
2.296000 -1.2272718999999999
2.297000 -1.2507986
2.298000 -1.2743891
2.299000 -1.2980418
2.300000 -1.3217552000000001
2.301000 -1.3455275
2.302000 -1.369357
2.303000 -1.3932421000000001
2.304000 -1.4171810999999999
2.305000 -1.4411722
2.306000 -1.4652139
2.307000 -1.4893042
2.308000 -1.5134415
2.309000 -1.5376239
2.310000 -1.5618498
2.311000 -1.5861172
2.312000 -1.6104244
2.313000 -1.6347695
2.314000 -1.6591508000000001
2.315000 -1.6835663
2.316000 -1.7080142999999999
2.317000 -1.7324926
2.318000 -1.7569996
2.319000 -1.7815333
2.320000 -1.8060919000000002
2.321000 -1.8306732
2.322000 -1.8552756
2.323000 -1.8798970000000002
2.324000 -1.9045353
2.325000 -1.9291887
2.326000 -1.9538552
2.327000 -1.9785325999999999
2.328000 -2.0032192
2.329000 -2.0279126
2.330000 -2.0526111
2.331000 -2.0773124
2.332000 -2.1020146
2.333000 -2.1267155
2.334000 -2.1514131
2.335000 -2.1761052
2.336000 -2.2007896999999996
2.337000 -2.2254646
2.338000 -2.2501275
2.339000 -2.2747764
2.340000 -2.2994092
2.341000 -2.3240237
2.342000 -2.3486177
2.343000 -2.3731891000000003
2.344000 -2.3977356
2.345000 -2.4222550999999997
2.346000 -2.4467453
2.347000 -2.4712041
2.348000 -2.4956292
2.349000 -2.5200183000000003
2.350000 -2.5443692
2.351000 -2.5686797
2.352000 -2.5929475
2.353000 -2.6171703
2.354000 -2.6413459
2.355000 -2.665472
2.356000 -2.6895463
2.357000 -2.7135666
2.358000 -2.7375307
2.359000 -2.7614361
2.360000 -2.7852805000000003
2.361000 -2.8090619
2.362000 -2.8327776
2.363000 -2.8564254
2.364000 -2.8800031
2.365000 -2.9035083999999998
2.366000 -2.9269388
2.367000 -2.9502921
2.368000 -2.9735658000000003
2.369000 -2.9967576
2.370000 -3.0198652
2.371000 -3.0428864
2.372000 -3.0658187
2.373000 -3.0886598000000003
2.374000 -3.1114072999999998
2.375000 -3.1340588
2.376000 -3.1566121000000003
2.377000 -3.1790648
2.378000 -3.2014143
2.379000 -3.2236583999999997
2.380000 -3.2457948
2.381000 -3.2678212999999996
2.382000 -3.2897353
2.383000 -3.3115346
2.384000 -3.3332169
2.385000 -3.3547795999999996
2.386000 -3.3762205000000005
2.387000 -3.397537
2.388000 -3.4187271999999997
2.389000 -3.4397885
2.390000 -3.4607186999999997
2.391000 -3.4815151
2.392000 -3.5021756
2.393000 -3.5226982
2.394000 -3.54308
2.395000 -3.5633191
2.396000 -3.5834129999999997
2.397000 -3.6033597
2.398000 -3.6231566
2.399000 -3.6428016
2.400000 -3.6622923000000003
2.401000 -3.6816265
2.402000 -3.7008016999999995
2.403000 -3.7198160000000002
2.404000 -3.7386667
2.405000 -3.757352
2.406000 -3.7758693
2.407000 -3.7942166999999998
2.408000 -3.8123921
2.409000 -3.8303927
2.410000 -3.8482166999999996
2.411000 -3.8658615
2.412000 -3.8833252999999996
2.413000 -3.9006058
2.414000 -3.9177008
2.415000 -3.934608
2.416000 -3.9513252999999997
2.417000 -3.9678503
2.418000 -3.9841811999999996
2.419000 -4.0003158
2.420000 -4.0162519
2.421000 -4.0319875
2.422000 -4.0475201
2.423000 -4.0628482
2.424000 -4.0779695
2.425000 -4.0928818
2.426000 -4.1075833
2.427000 -4.122071699999999
2.428000 -4.1363452
2.429000 -4.1504018
2.430000 -4.1642398
2.431000 -4.1778568
2.432000 -4.1912511
2.433000 -4.2044207
2.434000 -4.2173639
2.435000 -4.2300783
2.436000 -4.2425625
2.437000 -4.254814199999999
2.438000 -4.266832
2.439000 -4.278614
2.440000 -4.2901583
2.441000 -4.301463099999999
2.442000 -4.3125264
2.443000 -4.3233469
2.444000 -4.3339226
2.445000 -4.344252099999999
2.446000 -4.3543331
2.447000 -4.3641645
2.448000 -4.373744100000001
2.449000 -4.3830708000000005
2.450000 -4.3921426
2.451000 -4.4009577
2.452000 -4.4095151
2.453000 -4.4178128
2.454000 -4.425849400000001
2.455000 -4.433623300000001
2.456000 -4.4411331
2.457000 -4.448377
2.458000 -4.4553537
2.459000 -4.4620618
2.460000 -4.4685002
2.461000 -4.4746671000000005
2.462000 -4.4805612
2.463000 -4.4861812
2.464000 -4.4915259
2.465000 -4.496593799999999
2.466000 -4.5013838
2.467000 -4.5058947
2.468000 -4.5101251
2.469000 -4.514074
2.470000 -4.51774
2.471000 -4.521122200000001
2.472000 -4.5242194
2.473000 -4.5270309
2.474000 -4.5295551000000005
2.475000 -4.5317914
2.476000 -4.5337386
2.477000 -4.5353957000000005
2.478000 -4.5367617
2.479000 -4.5378357000000005
2.480000 -4.5386169
2.481000 -4.5391042
2.482000 -4.5392971
2.483000 -4.5391947
2.484000 -4.5387961
2.485000 -4.5381002
2.486000 -4.5371067
2.487000 -4.5358147
2.488000 -4.5342237
2.489000 -4.5323326999999995
2.490000 -4.5301411
2.491000 -4.5276485
2.492000 -4.5248542
2.493000 -4.5217577
2.494000 -4.5183584
2.495000 -4.5146558
2.496000 -4.5106497
2.497000 -4.5063395
2.498000 -4.501724599999999
2.499000 -4.496805
2.500000 -4.4915803
2.501000 -4.4860501
2.502000 -4.480214
2.503000 -4.474072199999999
2.504000 -4.4676241
2.505000 -4.4608697
2.506000 -4.4538088
2.507000 -4.4464413
2.508000 -4.4387672
2.509000 -4.4307865
2.510000 -4.4224992
2.511000 -4.4139054
2.512000 -4.4050049
2.513000 -4.3957982
2.514000 -4.386284900000001
2.515000 -4.3764655
2.516000 -4.3663400999999995
2.517000 -4.3559089
2.518000 -4.3451719
2.519000 -4.3341298
2.520000 -4.3227825
2.521000 -4.3111306
2.522000 -4.2991739
2.523000 -4.2869132
2.524000 -4.274348900000001
2.525000 -4.2614814
2.526000 -4.2483114
2.527000 -4.2348389
2.528000 -4.221065
2.529000 -4.2069901
2.530000 -4.1926146
2.531000 -4.1779391
2.532000 -4.1629646
2.533000 -4.1476917
2.534000 -4.1321211
2.535000 -4.1162536
2.536000 -4.1000903
2.537000 -4.0836315999999995
2.538000 -4.0668786
2.539000 -4.0498324000000006
2.540000 -4.0324934
2.541000 -4.0148630999999995
2.542000 -3.9969422
2.543000 -3.9787319
2.544000 -3.9602332
2.545000 -3.9414472999999997
2.546000 -3.9223753
2.547000 -3.9030183000000003
2.548000 -3.8833778
2.549000 -3.8634546
2.550000 -3.8432501
2.551000 -3.8227659
2.552000 -3.8020030000000005
2.553000 -3.7809625
2.554000 -3.7596464000000003
2.555000 -3.7380558
2.556000 -3.716192
2.557000 -3.6940563
2.558000 -3.6716506000000004
2.559000 -3.6489762000000003
2.560000 -3.6260348
2.561000 -3.6028281000000004
2.562000 -3.5793576000000003
2.563000 -3.5556248999999998
2.564000 -3.5316315
2.565000 -3.5073794
2.566000 -3.4828704000000004
2.567000 -3.4581058
2.568000 -3.4330878
2.569000 -3.4078181
2.570000 -3.3822986999999998
2.571000 -3.3565313
2.572000 -3.3305179
2.573000 -3.3042606
2.574000 -3.2777610999999998
2.575000 -3.2510217
2.576000 -3.2240443
2.577000 -3.196831
2.578000 -3.1693839
2.579000 -3.1417049
2.580000 -3.1137964
2.581000 -3.0856604
2.582000 -3.0572992
2.583000 -3.028715
2.584000 -2.9999102
2.585000 -2.9708867999999997
2.586000 -2.9416472
2.587000 -2.9121937
2.588000 -2.8825287
2.589000 -2.8526545
2.590000 -2.8225735
2.591000 -2.7922881999999998
2.592000 -2.7618009999999997
2.593000 -2.7311142999999998
2.594000 -2.7002307
2.595000 -2.6691526
2.596000 -2.6378825000000004
2.597000 -2.6064232
2.598000 -2.574777
2.599000 -2.5429467
2.600000 -2.5109349
2.601000 -2.4787441
2.602000 -2.4463773
2.603000 -2.4138369
2.604000 -2.3811256999999997
2.605000 -2.3482464000000003
2.606000 -2.3152019999999998
2.607000 -2.2819951
2.608000 -2.2486284
2.609000 -2.2151049
2.610000 -2.1814276
2.611000 -2.1475989
2.612000 -2.1136221
2.613000 -2.0794999
2.614000 -2.0452353999999997
2.615000 -2.0108314
2.616000 -1.9762909
2.617000 -1.9416168
2.618000 -1.9068122
2.619000 -1.87188
2.620000 -1.8368231
2.621000 -1.8016448
2.622000 -1.7663479
2.623000 -1.7309356000000002
2.624000 -1.6954111
2.625000 -1.6597772
2.626000 -1.6240371
2.627000 -1.5881941
2.628000 -1.5522510999999999
2.629000 -1.5162112
2.630000 -1.4800778
2.631000 -1.4438539000000001
2.632000 -1.4075427
2.633000 -1.3711475000000002
2.634000 -1.3346714000000002
2.635000 -1.2981176
2.636000 -1.2614895
2.637000 -1.2247901
2.638000 -1.1880228
2.639000 -1.1511909
2.640000 -1.1142976
2.641000 -1.0773460000000001
2.642000 -1.0403397
2.643000 -1.0032819
2.644000 -0.9661757400000001
2.645000 -0.92902472
2.646000 -0.89183208
2.647000 -0.85460115
2.648000 -0.8173353
2.649000 -0.78003788
2.650000 -0.7427122399999999
2.651000 -0.70536169
2.652000 -0.66798958
2.653000 -0.63059931
2.654000 -0.59319418
2.655000 -0.55577764
2.656000 -0.5183530000000001
2.657000 -0.48092366
2.658000 -0.44349302
2.659000 -0.40606437
2.660000 -0.36864115
2.661000 -0.33122674
2.662000 -0.2938245
2.663000 -0.25643781
2.664000 -0.21907005000000002
2.665000 -0.18172459
2.666000 -0.14440479
2.667000 -0.10711403
2.668000 -0.069855672
2.669000 -0.032633074000000005
2.670000 0.0045503934
2.671000 0.041691374
2.672000 0.07878652
2.673000 0.11583247999999999
2.674000 0.1528259
2.675000 0.18976346
2.676000 0.22664182000000002
2.677000 0.26345765000000004
2.678000 0.30020764
2.679000 0.33688846
2.680000 0.37349678999999997
2.681000 0.41002939000000005
2.682000 0.44648292999999994
2.683000 0.48285415000000004
2.684000 0.51913974
2.685000 0.55533643
2.686000 0.5914410099999999
2.687000 0.62745023
2.688000 0.6633608099999999
2.689000 0.6991695099999999
2.690000 0.73487316
2.691000 0.7704685
2.692000 0.80595231
2.693000 0.84132142
2.694000 0.87657264
2.695000 0.91170277
2.696000 0.94670868
2.697000 0.98158717
2.698000 1.0163352
2.699000 1.0509495
2.700000 1.085427
2.701000 1.1197647
2.702000 1.1539593000000001
2.703000 1.1880079
2.704000 1.2219075
2.705000 1.2556549000000001
2.706000 1.2892472
2.707000 1.3226813
2.708000 1.3559543
2.709000 1.3890631
2.710000 1.4220051
2.711000 1.454777
2.712000 1.4873762000000001
2.713000 1.5197996
2.714000 1.5520444
2.715000 1.5841078000000002
2.716000 1.615987
2.717000 1.6476791000000002
2.718000 1.6791815
2.719000 1.7104914
2.720000 1.7416061999999999
2.721000 1.7725228999999998
2.722000 1.8032390999999999
2.723000 1.8337518000000002
2.724000 1.8640587
2.725000 1.894157
2.726000 1.9240443
2.727000 1.9537177
2.728000 1.9831748999999999
2.729000 2.0124134
2.730000 2.0414304000000003
2.731000 2.0702236999999997
2.732000 2.0987907
2.733000 2.127129
2.734000 2.1552363000000003
2.735000 2.1831101
2.736000 2.2107479999999997
2.737000 2.2381477
2.738000 2.2653069
2.739000 2.2922233
2.740000 2.3188947
2.741000 2.3453187
2.742000 2.3714934
2.743000 2.3974163
2.744000 2.4230856
2.745000 2.448499
2.746000 2.4736546
2.747000 2.4985502
2.748000 2.5231838
2.749000 2.5475536
2.750000 2.5716573
2.751000 2.5954934
2.752000 2.6190598
2.753000 2.6423547
2.754000 2.6653765
2.755000 2.6881233
2.756000 2.7105932999999998
2.757000 2.7327849
2.758000 2.7546961
2.759000 2.7763257
2.760000 2.7976718000000003
2.761000 2.8187329
2.762000 2.8395073
2.763000 2.8599938
2.764000 2.8801907
2.765000 2.9000964000000002
2.766000 2.9197097000000003
2.767000 2.939029
2.768000 2.9580532
2.769000 2.9767808
2.770000 2.9952104999999998
2.771000 3.0133411
2.772000 3.0311715
2.773000 3.0487002999999997
2.774000 3.0659264
2.775000 3.0828487
2.776000 3.0994661
2.777000 3.1157775
2.778000 3.1317818999999996
2.779000 3.1474784
2.780000 3.1628661000000005
2.781000 3.1779438
2.782000 3.1927109000000002
2.783000 3.2071665
2.784000 3.2213099
2.785000 3.2351404
2.786000 3.2486572999999996
2.787000 3.2618597
2.788000 3.2747474
2.789000 3.2873195
2.790000 3.2995757
2.791000 3.3115152
2.792000 3.3231378
2.793000 3.3344429
2.794000 3.3454303
2.795000 3.3560991
2.796000 3.3664495000000003
2.797000 3.3764812999999996
2.798000 3.3861939
2.799000 3.3955871999999996
2.800000 3.4046608999999997
2.801000 3.413415
2.802000 3.4218494
2.803000 3.4299641999999997
2.804000 3.437759
2.805000 3.4452338
2.806000 3.4523889000000003
2.807000 3.4592241
2.808000 3.4657396
2.809000 3.4719358999999996
2.810000 3.4778129
2.811000 3.4833707
2.812000 3.4886095999999998
2.813000 3.4935299000000004
2.814000 3.4981322
2.815000 3.5024166
2.816000 3.5063839999999997
2.817000 3.5100344999999997
2.818000 3.5133685999999997
2.819000 3.5163868000000003
2.820000 3.5190899
2.821000 3.5214784999999997
2.822000 3.5235535
2.823000 3.5253152
2.824000 3.5267646999999998
2.825000 3.5279024
2.826000 3.5287295000000003
2.827000 3.5292465
2.828000 3.5294548000000003
2.829000 3.5293549
2.830000 3.5289478
2.831000 3.5282344
2.832000 3.5272159
2.833000 3.5258933999999997
2.834000 3.5242679999999997
2.835000 3.5223409999999995
2.836000 3.5201132000000004
2.837000 3.5175864
2.838000 3.5147611000000003
2.839000 3.5116389
2.840000 3.5082214
2.841000 3.5045094999999997
2.842000 3.5005048
2.843000 3.4962083999999995
2.844000 3.4916221999999997
2.845000 3.4867473
2.846000 3.4815855
2.847000 3.4761384
2.848000 3.4704074
2.849000 3.4643944
2.850000 3.4581009000000003
2.851000 3.4515284
2.852000 3.4446790999999997
2.853000 3.4375545
2.854000 3.4301564
2.855000 3.4224867999999997
2.856000 3.4145478
2.857000 3.4063410000000003
2.858000 3.3978686000000002
2.859000 3.3891324000000003
2.860000 3.3801347
2.861000 3.3708773999999995
2.862000 3.3613626
2.863000 3.3515923
2.864000 3.3415686
2.865000 3.3312939
2.866000 3.3207703
2.867000 3.3100002
2.868000 3.2989856
2.869000 3.2877289
2.870000 3.2762326
2.871000 3.2644987
2.872000 3.2525297
2.873000 3.2403279
2.874000 3.2278959000000005
2.875000 3.2152358
2.876000 3.2023504000000003
2.877000 3.1892423
2.878000 3.1759135
2.879000 3.1623669
2.880000 3.1486049
2.881000 3.1346302
2.882000 3.1204454999999998
2.883000 3.1060532
2.884000 3.0914562
2.885000 3.0766573
2.886000 3.0616591
2.887000 3.0464642
2.888000 3.0310757
2.889000 3.0154964
2.890000 2.9997289
2.891000 2.9837765
2.892000 2.9676417
2.893000 2.9513277
2.894000 2.9348373
2.895000 2.9181737
2.896000 2.9013399
2.897000 2.8843388
2.898000 2.8671734
2.899000 2.8498467
2.900000 2.8323621
2.901000 2.8147222
2.902000 2.7969306
2.903000 2.7789902
2.904000 2.7609041000000003
2.905000 2.7426753
2.906000 2.7243072
2.907000 2.705803
2.908000 2.6871657
2.909000 2.6683986
2.910000 2.6495049
2.911000 2.6304876
2.912000 2.6113503
2.913000 2.5920959
2.914000 2.5727278
2.915000 2.5532492
2.916000 2.5336634
2.917000 2.5139738
2.918000 2.4941837000000002
2.919000 2.4742965
2.920000 2.4543153
2.921000 2.4342436
2.922000 2.4140848
2.923000 2.3938423
2.924000 2.3735194
2.925000 2.3531197
2.926000 2.3326464000000002
2.927000 2.3121031
2.928000 2.2914931
2.929000 2.2708202
2.930000 2.2500874
2.931000 2.2292987
2.932000 2.2084571
2.933000 2.1875665
2.934000 2.16663
2.935000 2.1456513999999998
2.936000 2.124634
2.937000 2.1035814999999998
2.938000 2.0824971000000003
2.939000 2.0613845
2.940000 2.0402472
2.941000 2.0190887
2.942000 1.9979123
2.943000 1.9767217
2.944000 1.9555204
2.945000 1.9343115000000002
2.946000 1.9130988000000002
2.947000 1.8918857
2.948000 1.8706756000000002
2.949000 1.849472
2.950000 1.8282784
2.951000 1.8070982999999998
2.952000 1.7859350999999999
2.953000 1.7647922
2.954000 1.7436732
2.955000 1.7225812999999999
2.956000 1.7015202
2.957000 1.6804932000000001
2.958000 1.6595036
2.959000 1.6385552
2.960000 1.6176511
2.961000 1.5967947999999998
2.962000 1.57599
2.963000 1.55524
2.964000 1.534548
2.965000 1.5139177
2.966000 1.4933523
2.967000 1.4728553
2.968000 1.4524301
2.969000 1.4320799
2.970000 1.4118083
2.971000 1.3916184
2.972000 1.3715137
2.973000 1.3514973
2.974000 1.3315727
2.975000 1.3117431000000002
2.976000 1.2920117
2.977000 1.2723817
2.978000 1.2528565
2.979000 1.2334391
2.980000 1.2141326
2.981000 1.1949405
2.982000 1.1758655999999998
2.983000 1.1569113
2.984000 1.1380804
2.985000 1.1193762
2.986000 1.1008017
2.987000 1.0823599
2.988000 1.0640539
2.989000 1.0458868
2.990000 1.0278614
2.991000 1.0099809
2.992000 0.99224802
2.993000 0.97466586
2.994000 0.95723737
2.995000 0.9399653399999999
2.996000 0.92285275
2.997000 0.9059025
2.998000 0.88911736
2.999000 0.8725001499999999
3.000000 0.8560536400000001
3.001000 0.83978074
3.002000 0.8236840400000001
3.003000 0.80776634
3.004000 0.79203034
3.005000 0.77647869
3.006000 0.76111401
3.007000 0.7459389000000001
3.008000 0.73095593
3.009000 0.7161676
3.010000 0.70157638
3.011000 0.68718479
3.012000 0.6729952499999999
3.013000 0.65901014
3.014000 0.64523183
3.015000 0.6316626
3.016000 0.61830478
3.017000 0.6051606
3.018000 0.59223231
3.019000 0.57952213
3.020000 0.56703216
3.021000 0.55476455
3.022000 0.54272139
3.023000 0.53090476
3.024000 0.51931669
3.025000 0.50795921
3.026000 0.49683428
3.027000 0.48594386
3.028000 0.47528986000000006
3.029000 0.46487413
3.030000 0.4546986
3.031000 0.44476506000000005
3.032000 0.4350753
3.033000 0.42563113
3.034000 0.41643423
3.035000 0.40748631999999996
3.036000 0.39878906999999997
3.037000 0.39034409000000003
3.038000 0.38215299
3.039000 0.37421731
3.040000 0.36653855
3.041000 0.35911819
3.042000 0.35195767
3.043000 0.34505837
3.044000 0.3384216
3.045000 0.33204868
3.046000 0.32594085
3.047000 0.32009932
3.048000 0.31452526000000003
3.049000 0.30921979
3.050000 0.30418396999999997
3.051000 0.29941881000000004
3.052000 0.29492532
3.053000 0.29070442999999996
3.054000 0.28675704
3.055000 0.28308398999999995
3.056000 0.27968609
3.057000 0.27656411000000003
3.058000 0.27371878
3.059000 0.2711508
3.060000 0.26886078999999996
3.061000 0.26684937
3.062000 0.26511711
3.063000 0.26366455
3.064000 0.2624922
3.065000 0.26160049999999996
3.066000 0.26098988
3.067000 0.26066073
3.068000 0.26061339
3.069000 0.26084820000000003
3.070000 0.26136541
3.071000 0.26216526
3.072000 0.26324794
3.073000 0.26461361
3.074000 0.26626238
3.075000 0.26819431
3.076000 0.27040942
3.077000 0.27290769
3.078000 0.27568906
3.079000 0.27875341
3.080000 0.28210056
3.081000 0.28573032
3.082000 0.28964242
3.083000 0.29383653000000004
3.084000 0.29831230999999997
3.085000 0.30306932000000003
3.086000 0.30810712
3.087000 0.3134252
3.088000 0.31902301
3.089000 0.32489994
3.090000 0.33105533
3.091000 0.33748848000000004
3.092000 0.34419869000000003
3.093000 0.35118512
3.094000 0.35844699
3.095000 0.36598342
3.096000 0.37379349
3.097000 0.38187627
3.098000 0.39023077
3.099000 0.39885598000000005
3.100000 0.40775081
3.101000 0.41691419
3.102000 0.42634494999999994
3.103000 0.43604191999999997
3.104000 0.44600395
3.105000 0.45622974
3.106000 0.46671801
3.107000 0.47746748
3.108000 0.48847678
3.109000 0.49974447999999994
3.110000 0.51126918
3.111000 0.52304938
3.112000 0.53508356
3.113000 0.54737017
3.114000 0.55990764
3.115000 0.57269428
3.116000 0.58572846
3.117000 0.59900843
3.118000 0.61253239
3.119000 0.62629855
3.120000 0.64030509
3.121000 0.65455004
3.122000 0.6690315
3.123000 0.68374746
3.124000 0.69869594
3.125000 0.71387482
3.126000 0.7292820600000001
3.127000 0.74491547
3.128000 0.76077287
3.129000 0.7768520600000001
3.130000 0.79315072
3.131000 0.8096666100000001
3.132000 0.82639745
3.133000 0.8433408099999999
3.134000 0.86049428
3.135000 0.8778555299999999
3.136000 0.8954220500000001
3.137000 0.91319131
3.138000 0.9311608000000001
3.139000 0.94932802
3.140000 0.96769035
3.141000 0.9862451799999999
3.142000 1.0049899
3.143000 1.0239217999999999
3.144000 1.0430382999999999
3.145000 1.0623365
3.146000 1.0818137
3.147000 1.1014671
3.148000 1.1212939
3.149000 1.1412913
3.150000 1.1614563
3.151000 1.1817859
3.152000 1.2022774
3.153000 1.2229276
3.154000 1.2437335
3.155000 1.2646921
3.156000 1.2858003
3.157000 1.3070551
3.158000 1.3284531
3.159000 1.3499915
3.160000 1.3716667999999999
3.161000 1.3934758999999999
3.162000 1.4154157
3.163000 1.4374827
3.164000 1.4596738
3.165000 1.4819856
3.166000 1.5044148
3.167000 1.5269581
3.168000 1.5496121
3.169000 1.5723733
3.170000 1.5952385999999998
3.171000 1.6182043
3.172000 1.641267
3.173000 1.6644234
3.174000 1.6876699
3.175000 1.7110031
3.176000 1.7344195
3.177000 1.7579155
3.178000 1.7814877
3.179000 1.8051324
3.180000 1.8288460999999998
3.181000 1.8526252
3.182000 1.8764662
3.183000 1.9003653999999999
3.184000 1.9243192
3.185000 1.9483238
3.186000 1.9723758
3.187000 1.9964714000000001
3.188000 2.0206068
3.189000 2.0447785
3.190000 2.0689826
3.191000 2.0932155
3.192000 2.1174733000000003
3.193000 2.1417523000000003
3.194000 2.1660488
3.195000 2.1903589
3.196000 2.2146789
3.197000 2.2390051
3.198000 2.2633335
3.199000 2.2876602
3.200000 2.3119815
3.201000 2.3362936000000003
3.202000 2.3605928
3.203000 2.3848749999999996
3.204000 2.4091365
3.205000 2.4333734
3.206000 2.4575820000000004
3.207000 2.4817584
3.208000 2.5058987
3.209000 2.5299991
3.210000 2.5540559000000003
3.211000 2.5780654
3.212000 2.6020233999999998
3.213000 2.6259266
3.214000 2.6497709
3.215000 2.6735526
3.216000 2.6972678
3.217000 2.7209129
3.218000 2.7444838999999996
3.219000 2.7679773
3.220000 2.7913891
3.221000 2.8147155
3.222000 2.837953
3.223000 2.8610976
3.224000 2.8841456
3.225000 2.9070934
3.226000 2.9299371
3.227000 2.9526729
3.228000 2.9752972
3.229000 2.9978061
3.230000 3.020196
3.231000 3.0424632
3.232000 3.0646039
3.233000 3.0866144
3.234000 3.1084912
3.235000 3.1302302999999996
3.236000 3.1518284
3.237000 3.1732815999999997
3.238000 3.1945866000000005
3.239000 3.2157391
3.240000 3.2367359999999996
3.241000 3.2575738
3.242000 3.2782488
3.243000 3.2987572
3.244000 3.3190961999999997
3.245000 3.3392616
3.246000 3.3592504
3.247000 3.3790588
3.248000 3.3986837
3.249000 3.4181211000000005
3.250000 3.4373682000000003
3.251000 3.4564216
3.252000 3.4752778999999996
3.253000 3.4939334000000004
3.254000 3.5123851
3.255000 3.5306297
3.256000 3.5486641999999997
3.257000 3.5664853000000005
3.258000 3.5840894999999997
3.259000 3.6014739
3.260000 3.6186352
3.261000 3.63557
3.262000 3.6522757
3.263000 3.6687490000000005
3.264000 3.6849868
3.265000 3.7009860999999997
3.266000 3.7167437
3.267000 3.7322569999999997
3.268000 3.7475228
3.269000 3.7625384
3.270000 3.7773006
3.271000 3.7918065
3.272000 3.8060535
3.273000 3.820039
3.274000 3.8337599
3.275000 3.8472134999999996
3.276000 3.8603969
3.277000 3.873308
3.278000 3.8859438
3.279000 3.8983017
3.280000 3.9103791
3.281000 3.9221734
3.282000 3.9336823
3.283000 3.9449032
3.284000 3.9558336
3.285000 3.9664712
3.286000 3.9768137
3.287000 3.9868589
3.288000 3.9966043
3.289000 4.0060479
3.290000 4.0151872
3.291000 4.024020200000001
3.292000 4.0325448
3.293000 4.0407587000000005
3.294000 4.04866
3.295000 4.0562466
3.296000 4.0635165
3.297000 4.0704679
3.298000 4.0770989
3.299000 4.0834073
3.300000 4.0893916
3.301000 4.0950499
3.302000 4.1003808
3.303000 4.1053824
3.304000 4.1100528
3.305000 4.1143905
3.306000 4.1183936999999995
3.307000 4.1220613
3.308000 4.1253917
3.309000 4.1283831
3.310000 4.1310344
3.311000 4.1333443999999995
3.312000 4.1353114
3.313000 4.136934500000001
3.314000 4.1382119
3.315000 4.1391429
3.316000 4.1397262
3.317000 4.1399606
3.318000 4.1398451000000005
3.319000 4.1393787
3.320000 4.1385602
3.321000 4.137389000000001
3.322000 4.1358642
3.323000 4.1339847999999995
3.324000 4.1317496
3.325000 4.1291583
3.326000 4.126210100000001
3.327000 4.1229043
3.328000 4.1192401
3.329000 4.1152172
3.330000 4.110834700000001
3.331000 4.1060925
3.332000 4.1009896
3.333000 4.095526
3.334000 4.0897012
3.335000 4.0835146
3.336000 4.0769663
3.337000 4.0700559
3.338000 4.0627833
3.339000 4.0551484
3.340000 4.0471509
3.341000 4.038791
3.342000 4.0300686
3.343000 4.0209836999999995
3.344000 4.0115368
3.345000 4.0017273
3.346000 3.9915562
3.347000 3.9810233
3.348000 3.9701287
3.349000 3.9588731000000004
3.350000 3.9472568999999997
3.351000 3.9352801
3.352000 3.9229434
3.353000 3.9102471999999997
3.354000 3.8971923
3.355000 3.8837789999999996
3.356000 3.8700080999999997
3.357000 3.8558803000000004
3.358000 3.8413959999999996
3.359000 3.8265564000000003
3.360000 3.811362
3.361000 3.7958138000000003
3.362000 3.7799124
3.363000 3.7636586
3.364000 3.7470537999999998
3.365000 3.7300985
3.366000 3.7127942
3.367000 3.6951419
3.368000 3.6771423999999997
3.369000 3.6587972000000004
3.370000 3.6401073999999998
3.371000 3.6210742
3.372000 3.6016988999999997
3.373000 3.5819829
3.374000 3.5619274
3.375000 3.5415339999999995
3.376000 3.5208043
3.377000 3.4997396
3.378000 3.4783415
3.379000 3.4566119
3.380000 3.4345523000000004
3.381000 3.412164
3.382000 3.389449
3.383000 3.3664092
3.384000 3.3430465
3.385000 3.3193622
3.386000 3.2953586
3.387000 3.2710377
3.388000 3.2464013
3.389000 3.2214511000000003
3.390000 3.1961896
3.391000 3.1706188
3.392000 3.1447407
3.393000 3.1185573
3.394000 3.0920709
3.395000 3.0652834
3.396000 3.0381974
3.397000 3.010815
3.398000 2.9831385
3.399000 2.9551703
3.400000 2.9269127
3.401000 2.8983681
3.402000 2.8695388
3.403000 2.8404273
3.404000 2.8110363
3.405000 2.781368
3.406000 2.7514252999999997
3.407000 2.7212106
3.408000 2.6907265
3.409000 2.6599757000000004
3.410000 2.6289610000000003
3.411000 2.597685
3.412000 2.5661506000000003
3.413000 2.5343603999999997
3.414000 2.5023174
3.415000 2.4700243
3.416000 2.4374841000000003
3.417000 2.4046995
3.418000 2.3716735
3.419000 2.3384092
3.420000 2.3049096000000002
3.421000 2.2711774
3.422000 2.2372159999999996
3.423000 2.2030283
3.424000 2.1686174
3.425000 2.1339864
3.426000 2.0991383
3.427000 2.0640764
3.428000 2.0288039
3.429000 1.9933237
3.430000 1.9576393
3.431000 1.9217537999999998
3.432000 1.8856703999999997
3.433000 1.8493924
3.434000 1.8129231
3.435000 1.7762659
3.436000 1.7394241000000001
3.437000 1.7024009999999998
3.438000 1.6651999000000002
3.439000 1.6278243000000001
3.440000 1.5902774000000002
3.441000 1.5525630000000001
3.442000 1.5146842
3.443000 1.4766447
3.444000 1.4384477999999998
3.445000 1.4000971
3.446000 1.361596
3.447000 1.3229482000000001
3.448000 1.2841571
3.449000 1.2452263
3.450000 1.2061594
3.451000 1.1669599
3.452000 1.1276315000000001
3.453000 1.0881777000000001
3.454000 1.0486022
3.455000 1.0089085
3.456000 0.96910046
3.457000 0.92918156
3.458000 0.88915545
3.459000 0.8490258800000001
3.460000 0.80879638
3.461000 0.7684707199999999
3.462000 0.72805253
3.463000 0.68754549
3.464000 0.64695324
3.465000 0.6062794899999999
3.466000 0.5655279400000001
3.467000 0.5247023
3.468000 0.48380619999999996
3.469000 0.44284333000000003
3.470000 0.40181740000000005
3.471000 0.36073215
3.472000 0.31959126000000004
3.473000 0.27839842
3.474000 0.23715733999999997
3.475000 0.19587174000000002
3.476000 0.15454534
3.477000 0.11318186999999999
3.478000 0.071785046
3.479000 0.03035859
3.480000 -0.011093770999999999
3.481000 -0.052568311
3.482000 -0.094061304
3.483000 -0.13556901999999998
3.484000 -0.17708774
3.485000 -0.21861373
3.486000 -0.26014324
3.487000 -0.30167259
3.488000 -0.34319805
3.489000 -0.38471592
3.490000 -0.42622247999999996
3.491000 -0.46771406
3.492000 -0.50918693
3.493000 -0.55063744
3.494000 -0.59206197
3.495000 -0.63345684
3.496000 -0.6748184100000001
3.497000 -0.71614305
3.498000 -0.75742719
3.499000 -0.7986672199999999
3.500000 -0.83985953
3.501000 -0.88100061
3.502000 -0.92208693
3.503000 -0.96311495
3.504000 -1.0040812
3.505000 -1.0449822
3.506000 -1.0858145
3.507000 -1.1265745
3.508000 -1.1672589
3.509000 -1.2078642
3.510000 -1.2483871
3.511000 -1.288824
3.512000 -1.3291717
3.513000 -1.3694267
3.514000 -1.4095856
3.515000 -1.4496451000000001
3.516000 -1.4896019
3.517000 -1.5294527
3.518000 -1.5691940000000002
3.519000 -1.6088227
3.520000 -1.6483352999999998
3.521000 -1.6877288000000001
3.522000 -1.7269997
3.523000 -1.7661449
3.524000 -1.8051609
3.525000 -1.8440448000000003
3.526000 -1.8827931999999998
3.527000 -1.921403
3.528000 -1.9598711000000002
3.529000 -1.9981942999999998
3.530000 -2.0363696
3.531000 -2.0743938
3.532000 -2.112264
3.533000 -2.1499772
3.534000 -2.1875301
3.535000 -2.2249201
3.536000 -2.2621442
3.537000 -2.2991992999999997
3.538000 -2.3360826
3.539000 -2.3727914
3.540000 -2.4093229000000003
3.541000 -2.4456743
3.542000 -2.4818428
3.543000 -2.5178257
3.544000 -2.5536204
3.545000 -2.5892241
3.546000 -2.6246343
3.547000 -2.6598482999999997
3.548000 -2.6948638000000003
3.549000 -2.7296782
3.550000 -2.7642887000000003
3.551000 -2.7986929000000003
3.552000 -2.8328884
3.553000 -2.8668728
3.554000 -2.9006435
3.555000 -2.9341983
3.556000 -2.9675346
3.557000 -3.0006502
3.558000 -3.0335428
3.559000 -3.0662101
3.560000 -3.0986497
3.561000 -3.1308595
3.562000 -3.1628374
3.563000 -3.194581
3.564000 -3.226088
3.565000 -3.2573565999999996
3.566000 -3.2883845000000003
3.567000 -3.3191699999999997
3.568000 -3.3497106
3.569000 -3.3800046999999998
3.570000 -3.4100502999999995
3.571000 -3.4398455
3.572000 -3.4693882
3.573000 -3.4986768
3.574000 -3.5277095000000003
3.575000 -3.5564844
3.576000 -3.5849996
3.577000 -3.6132537
3.578000 -3.6412448
3.579000 -3.6689716999999997
3.580000 -3.6964327
3.581000 -3.7236262
3.582000 -3.7505507000000002
3.583000 -3.7772048000000003
3.584000 -3.803587
3.585000 -3.8296957
3.586000 -3.8555298000000002
3.587000 -3.8810879
3.588000 -3.9063688
3.589000 -3.9313711000000002
3.590000 -3.9560936
3.591000 -3.9805353
3.592000 -4.0046949
3.593000 -4.028571
3.594000 -4.052162900000001
3.595000 -4.0754691
3.596000 -4.0984888
3.597000 -4.1212209
3.598000 -4.1436642
3.599000 -4.1658182
3.600000 -4.1876819
3.601000 -4.2092543000000004
3.602000 -4.2305347
3.603000 -4.2515218
3.604000 -4.272215399999999
3.605000 -4.2926144
3.606000 -4.3127183
3.607000 -4.3325264
3.608000 -4.3520384000000005
3.609000 -4.3712534
3.610000 -4.3901708
3.611000 -4.408790499999999
3.612000 -4.4271119
3.613000 -4.4451345
3.614000 -4.462857499999999
3.615000 -4.4802811
3.616000 -4.4974051
3.617000 -4.5142289
3.618000 -4.5307525
3.619000 -4.5469753
3.620000 -4.5628972
3.621000 -4.5785181
3.622000 -4.593838
3.623000 -4.6088569
3.624000 -4.6235744
3.625000 -4.6379909
3.626000 -4.652106
3.627000 -4.6659201
3.628000 -4.6794329
3.629000 -4.6926445999999995
3.630000 -4.7055554
3.631000 -4.7181655000000005
3.632000 -4.7304749
3.633000 -4.7424842
3.634000 -4.7541931
3.635000 -4.7656022
3.636000 -4.776711799999999
3.637000 -4.787522200000001
3.638000 -4.7980338
3.639000 -4.8082471
3.640000 -4.8181623
3.641000 -4.8277803
3.642000 -4.8371013
3.643000 -4.8461262
3.644000 -4.8548553000000005
3.645000 -4.8632894
3.646000 -4.8714291
3.647000 -4.8792753
3.648000 -4.8868284
3.649000 -4.8940893
3.650000 -4.901059
3.651000 -4.907737999999999
3.652000 -4.9141277
3.653000 -4.9202282
3.654000 -4.9260411
3.655000 -4.9315669
3.656000 -4.9368069
3.657000 -4.9417619
3.658000 -4.9464326000000005
3.659000 -4.9508203
3.660000 -4.9549259
3.661000 -4.9587507
3.662000 -4.9622957
3.663000 -4.965561999999999
3.664000 -4.9685508
3.665000 -4.9712632
3.666000 -4.9737003
3.667000 -4.9758632
3.668000 -4.9777534
3.669000 -4.979372
3.670000 -4.9807202
3.671000 -4.9817994
3.672000 -4.9826108
3.673000 -4.9831558
3.674000 -4.9834356
3.675000 -4.9834516
3.676000 -4.9832053
3.677000 -4.9826983
3.678000 -4.9819320000000005
3.679000 -4.9809079999999994
3.680000 -4.9796276
3.681000 -4.978092800000001
3.682000 -4.9763046
3.683000 -4.974265
3.684000 -4.9719758
3.685000 -4.9694382
3.686000 -4.9666539
3.687000 -4.9636248
3.688000 -4.9603529
3.689000 -4.9568396
3.690000 -4.9530867
3.691000 -4.9490958
3.692000 -4.9448691
3.693000 -4.9404081
3.694000 -4.9357146
3.695000 -4.9307905
3.696000 -4.925637699999999
3.697000 -4.920257599999999
3.698000 -4.9146526
3.699000 -4.9088243
3.700000 -4.9027748
3.701000 -4.8965059
3.702000 -4.8900194
3.703000 -4.8833173
3.704000 -4.8764016
3.705000 -4.869274
3.706000 -4.861936699999999
3.707000 -4.8543915
3.708000 -4.8466407
3.709000 -4.8386861
3.710000 -4.8305295
3.711000 -4.822172999999999
3.712000 -4.8136186
3.713000 -4.8048686
3.714000 -4.7959249
3.715000 -4.7867894
3.716000 -4.7774643
3.717000 -4.7679514
3.718000 -4.7582529
3.719000 -4.748371199999999
3.720000 -4.7383081
3.721000 -4.7280658
3.722000 -4.7176465
3.723000 -4.7070526
3.724000 -4.6962857
3.725000 -4.6853483
3.726000 -4.6742421
3.727000 -4.6629697
3.728000 -4.6515331
3.729000 -4.6399344000000005
3.730000 -4.6281755
3.731000 -4.616259
3.732000 -4.6041869
3.733000 -4.5919616
3.734000 -4.579585
3.735000 -4.567059100000001
3.736000 -4.5543864
3.737000 -4.5415688
3.738000 -4.5286089
3.739000 -4.5155085999999995
3.740000 -4.5022696
3.741000 -4.4888946999999995
3.742000 -4.4753861
3.743000 -4.4617455
3.744000 -4.447975400000001
3.745000 -4.4340778
3.746000 -4.4200551
3.747000 -4.4059094
3.748000 -4.3916427
3.749000 -4.3772571000000005
3.750000 -4.3627553
3.751000 -4.348138700000001
3.752000 -4.33341
3.753000 -4.3185711
3.754000 -4.3036241
3.755000 -4.2885713
3.756000 -4.273415
3.757000 -4.2581569
3.758000 -4.2427994
3.759000 -4.2273447
3.760000 -4.2117946
3.761000 -4.1961512999999995
3.762000 -4.180416800000001
3.763000 -4.1645933
3.764000 -4.148683
3.765000 -4.1326877
3.766000 -4.1166093
3.767000 -4.1004501
3.768000 -4.0842123
3.769000 -4.0678978
3.770000 -4.0515088
3.771000 -4.0350471
3.772000 -4.0185146
3.773000 -4.0019136
3.774000 -3.9852459
3.775000 -3.9685133999999995
3.776000 -3.9517182999999996
3.777000 -3.9348625
3.778000 -3.9179478
3.779000 -3.9009765
3.780000 -3.88395
3.781000 -3.8668706999999998
3.782000 -3.8497403
3.783000 -3.8325607999999995
3.784000 -3.8153334999999995
3.785000 -3.7980609
3.786000 -3.7807446000000002
3.787000 -3.7633866
3.788000 -3.7459884
3.789000 -3.7285517999999995
3.790000 -3.7110787
3.791000 -3.6935708999999997
3.792000 -3.6760300000000004
3.793000 -3.6584578
3.794000 -3.6408562
3.795000 -3.6232267
3.796000 -3.6055706
3.797000 -3.58789
3.798000 -3.5701863
3.799000 -3.5524609999999996
3.800000 -3.5347160000000004
3.801000 -3.5169527
3.802000 -3.4991726
3.803000 -3.4813773
3.804000 -3.4635682
3.805000 -3.4457471
3.806000 -3.4279153
3.807000 -3.4100740999999997
3.808000 -3.3922255
3.809000 -3.3743705999999998
3.810000 -3.3565108
3.811000 -3.3386476
3.812000 -3.3207826000000003
3.813000 -3.3029168999999996
3.814000 -3.2850519
3.815000 -3.2671891
3.816000 -3.2493301000000003
3.817000 -3.2314755
3.818000 -3.2136273
3.819000 -3.1957861
3.820000 -3.1779534999999997
3.821000 -3.1601310000000002
3.822000 -3.1423192
3.823000 -3.1245195999999997
3.824000 -3.1067332
3.825000 -3.0889614
3.826000 -3.0712049
3.827000 -3.0534649000000003
3.828000 -3.0357426
3.829000 -3.0180387
3.830000 -3.0003546
3.831000 -2.9826908999999997
3.832000 -2.9650487
3.833000 -2.947429
3.834000 -2.9298326
3.835000 -2.9122604
3.836000 -2.8947132
3.837000 -2.877192
3.838000 -2.8596975000000002
3.839000 -2.8422305
3.840000 -2.8247919
3.841000 -2.8073825
3.842000 -2.7900029
3.843000 -2.7726538
3.844000 -2.7553361
3.845000 -2.7380504
3.846000 -2.7207974
3.847000 -2.7035777
3.848000 -2.686392
3.849000 -2.6692407
3.850000 -2.6521247000000003
3.851000 -2.6350442000000003
3.852000 -2.6180001
3.853000 -2.6009927
3.854000 -2.5840223
3.855000 -2.5670895
3.856000 -2.550195
3.857000 -2.5333387999999997
3.858000 -2.5165215
3.859000 -2.4997436
3.860000 -2.4830050999999997
3.861000 -2.4663065
3.862000 -2.4496479
3.863000 -2.4330297
3.864000 -2.4164522
3.865000 -2.3999155
3.866000 -2.3834197
3.867000 -2.3669649
3.868000 -2.3505514
3.869000 -2.3341794
3.870000 -2.3178488
3.871000 -2.3015598
3.872000 -2.2853122999999997
3.873000 -2.2691065
3.874000 -2.2529425
3.875000 -2.2368202
3.876000 -2.2207396
3.877000 -2.2047006000000002
3.878000 -2.1887032
3.879000 -2.1727474
3.880000 -2.1568332
3.881000 -2.1409602999999997
3.882000 -2.1251287
3.883000 -2.1093383
3.884000 -2.0935889
3.885000 -2.0778805
3.886000 -2.0622127
3.887000 -2.0465853
3.888000 -2.0309981
3.889000 -2.0154508
3.890000 -1.9999431
3.891000 -1.9844747999999999
3.892000 -1.9690455999999998
3.893000 -1.9536549
3.894000 -1.9383026
3.895000 -1.9229881
3.896000 -1.9077111
3.897000 -1.8924709000000002
3.898000 -1.8772673
3.899000 -1.8620996
3.900000 -1.8469673
3.901000 -1.83187
3.902000 -1.8168068999999998
3.903000 -1.8017778000000002
3.904000 -1.7867818
3.905000 -1.7718187
3.906000 -1.7568875000000002
3.907000 -1.7419878
3.908000 -1.7271189
3.909000 -1.7122801
3.910000 -1.697471
3.911000 -1.6826906999999998
3.912000 -1.6679386
3.913000 -1.6532140000000002
3.914000 -1.6385162000000002
3.915000 -1.6238447
3.916000 -1.6091985999999998
3.917000 -1.5945772
3.918000 -1.5799798
3.919000 -1.5654057
3.920000 -1.5508541
3.921000 -1.5363242
3.922000 -1.5218154
3.923000 -1.5073266
3.924000 -1.4928571
3.925000 -1.4784061
3.926000 -1.4639727999999999
3.927000 -1.4495562
3.928000 -1.4351554
3.929000 -1.4207696
3.930000 -1.4063978
3.931000 -1.392039
3.932000 -1.3776924
3.933000 -1.3633568
3.934000 -1.3490313999999999
3.935000 -1.3347151
3.936000 -1.3204069
3.937000 -1.3061058
3.938000 -1.2918107
3.939000 -1.2775207
3.940000 -1.2632347
3.941000 -1.2489515
3.942000 -1.2346704
3.943000 -1.22039
3.944000 -1.2061093999999999
3.945000 -1.1918276
3.946000 -1.1775434
3.947000 -1.1632558
3.948000 -1.1489638
3.949000 -1.1346663
3.950000 -1.1203623
3.951000 -1.1060508
3.952000 -1.0917306
3.953000 -1.0774007
3.954000 -1.0630601
3.955000 -1.0487078
3.956000 -1.0343426
3.957000 -1.0199635
3.958000 -1.0055695999999998
3.959000 -0.99115958
3.960000 -0.97673247
3.961000 -0.96228719
3.962000 -0.94782263
3.963000 -0.93333777
3.964000 -0.9188314
3.965000 -0.90430249
3.966000 -0.8897498300000001
3.967000 -0.8751722999999999
3.968000 -0.8605688800000001
3.969000 -0.84593836
3.970000 -0.83127953
3.971000 -0.81659136
3.972000 -0.80187265
3.973000 -0.78712227
3.974000 -0.77233915
3.975000 -0.7575220899999999
3.976000 -0.7426699600000001
3.977000 -0.7277817
3.978000 -0.7128561400000001
3.979000 -0.69789221
3.980000 -0.68288879
3.981000 -0.66784481
3.982000 -0.6527592
3.983000 -0.63763089
3.984000 -0.6224588
3.985000 -0.60724192
3.986000 -0.59197922
3.987000 -0.5766696800000001
3.988000 -0.56131226
3.989000 -0.545906
3.990000 -0.5304498599999999
3.991000 -0.51494292
3.992000 -0.49938415
3.993000 -0.48377257999999995
3.994000 -0.46810722
3.995000 -0.45238715
3.996000 -0.43661138
3.997000 -0.42077898999999996
3.998000 -0.40488904
3.999000 -0.38894054
4.000000 -0.3729326
4.001000 -0.35686428000000003
4.002000 -0.34073468
4.003000 -0.32454289000000003
4.004000 -0.30828801
4.005000 -0.29196911
4.006000 -0.27558536
4.007000 -0.25913587
4.008000 -0.24261978
4.009000 -0.22603620000000002
4.010000 -0.20938437
4.011000 -0.19266341
4.012000 -0.17587256
4.013000 -0.15901104
4.014000 -0.14207806
4.015000 -0.12507286
4.016000 -0.10799474999999999
4.017000 -0.090842973
4.018000 -0.073616853
4.019000 -0.056315702
4.020000 -0.038938862000000005
4.021000 -0.021485695
4.022000 -0.0039555642
4.023000 0.013652137
4.024000 0.031337995
4.025000 0.049102592
4.026000 0.06694649899999999
4.027000 0.084870274
4.028000 0.10287445
4.029000 0.12095956
4.030000 0.13912611
4.031000 0.1573746
4.032000 0.17570549
4.033000 0.19411928
4.034000 0.21261639999999998
4.035000 0.23119731000000002
4.036000 0.24986241
4.037000 0.26861213
4.038000 0.28744685
4.039000 0.30636692
4.040000 0.32537272
4.041000 0.34446458
4.042000 0.36364279
4.043000 0.38290764
4.044000 0.40225941
4.045000 0.42169829999999997
4.046000 0.44122459
4.047000 0.46083842999999997
4.048000 0.48053999999999997
4.049000 0.50032944
4.050000 0.52020689
4.051000 0.54017245
4.052000 0.56022615
4.053000 0.58036805
4.054000 0.60059819
4.055000 0.6209165299999999
4.056000 0.64132302
4.057000 0.66181766
4.058000 0.68240035
4.059000 0.70307096
4.060000 0.72382945
4.061000 0.74467561
4.062000 0.7656092800000001
4.063000 0.78663034
4.064000 0.80773849
4.065000 0.82893362
4.066000 0.85021546
4.067000 0.8715837299999999
4.068000 0.8930382299999999
4.069000 0.9145786100000001
4.070000 0.93620457
4.071000 0.95791584
4.072000 0.97971205
4.073000 1.0015927
4.074000 1.0235576
4.075000 1.0456062
4.076000 1.0677381
4.077000 1.0899529
4.078000 1.11225
4.079000 1.1346289
4.080000 1.1570890999999999
4.081000 1.1796301
4.082000 1.2022512
4.083000 1.2249516999999999
4.084000 1.247731
4.085000 1.2705885000000001
4.086000 1.2935233000000002
4.087000 1.3165349
4.088000 1.3396223
4.089000 1.3627848999999999
4.090000 1.3860216
4.091000 1.4093318000000001
4.092000 1.4327145
4.093000 1.4561688
4.094000 1.4796938000000002
4.095000 1.5032885
4.096000 1.526952
4.097000 1.5506833
4.098000 1.5744814999999999
4.099000 1.5983453
4.100000 1.622274
4.101000 1.6462661
4.102000 1.6703209
4.103000 1.6944371
4.104000 1.7186137000000001
4.105000 1.7428495
4.106000 1.7671434
4.107000 1.7914942999999999
4.108000 1.815901
4.109000 1.8403619999999998
4.110000 1.8648761999999999
4.111000 1.8894425
4.112000 1.9140594
4.113000 1.9387256
4.114000 1.9634398000000002
4.115000 1.9882007
4.116000 2.0130068000000003
4.117000 2.0378567
4.118000 2.0627491
4.119000 2.0876823
4.120000 2.112655
4.121000 2.1376656
4.122000 2.1627126
4.123000 2.1877944
4.124000 2.2129094
4.125000 2.2380559
4.126000 2.2632323
4.127000 2.2884371
4.128000 2.3136683000000002
4.129000 2.3389243
4.130000 2.3642035
4.131000 2.389504
4.132000 2.4148241
4.133000 2.4401618
4.134000 2.4655156000000003
4.135000 2.4908835000000003
4.136000 2.5162637
4.137000 2.5416542
4.138000 2.5670532
4.139000 2.5924589
4.140000 2.6178692999999997
4.141000 2.6432825
4.142000 2.6686965
4.143000 2.6941093
4.144000 2.7195191
4.145000 2.7449237
4.146000 2.7703213
4.147000 2.7957097
4.148000 2.8210869
4.149000 2.8464509
4.150000 2.8717997
4.151000 2.8971309
4.152000 2.9224427
4.153000 2.947733
4.154000 2.9729994
4.155000 2.9982399
4.156000 3.0234522999999998
4.157000 3.0486345000000004
4.158000 3.0737842
4.159000 3.0988991
4.160000 3.1239771999999997
4.161000 3.1490162
4.162000 3.1740136000000003
4.163000 3.1989671
4.164000 3.2238748
4.165000 3.2487340000000002
4.166000 3.2735426
4.167000 3.2982983
4.168000 3.3229984
4.169000 3.3476409
4.170000 3.3722233
4.171000 3.3967432
4.172000 3.4211982
4.173000 3.4455858
4.174000 3.4699038
4.175000 3.4941493999999995
4.176000 3.5183206
4.177000 3.5424147
4.178000 3.5664290000000003
4.179000 3.5903614
4.180000 3.6142095999999997
4.181000 3.6379705999999996
4.182000 3.6616422
4.183000 3.6852218
4.184000 3.7087072
4.185000 3.7320952999999997
4.186000 3.7553839
4.187000 3.7785705000000003
4.188000 3.8016524000000005
4.189000 3.824627
4.190000 3.8474921
4.191000 3.8702447
4.192000 3.8928825
4.193000 3.9154027
4.194000 3.9378028
4.195000 3.9600804000000003
4.196000 3.9822328999999996
4.197000 4.0042575
4.198000 4.0261514
4.199000 4.0479123999999995
4.200000 4.0695377
4.201000 4.0910248000000005
4.202000 4.1123711
4.203000 4.1335735
4.204000 4.15463
4.205000 4.1755378
4.206000 4.1962944
4.207000 4.2168967
4.208000 4.2373426
4.209000 4.2576294
4.210000 4.2777542
4.211000 4.2977147
4.212000 4.3175083
4.213000 4.3371319999999995
4.214000 4.3565836
4.215000 4.3758605
4.216000 4.3949597
4.217000 4.413878899999999
4.218000 4.4326156
4.219000 4.451166799999999
4.220000 4.4695303
4.221000 4.4877034
4.222000 4.5056835
4.223000 4.523468
4.224000 4.5410544
4.225000 4.5584403
4.226000 4.5756228000000005
4.227000 4.5925993
4.228000 4.6093676
4.229000 4.6259247000000006
4.230000 4.6422683
4.231000 4.6583958
4.232000 4.6743046
4.233000 4.6899926
4.234000 4.7054566
4.235000 4.7206946
4.236000 4.7357038
4.237000 4.7504816
4.238000 4.7650255
4.239000 4.7793332
4.240000 4.793402599999999
4.241000 4.8072305
4.242000 4.8208147
4.243000 4.8341531
4.244000 4.8472431
4.245000 4.8600819
4.246000 4.8726674
4.247000 4.8849974
4.248000 4.8970696
4.249000 4.9088813
4.250000 4.9204301
4.251000 4.931714
4.252000 4.942730399999999
4.253000 4.9534772
4.254000 4.9639519
4.255000 4.9741525
4.256000 4.9840767
4.257000 4.9937222000000006
4.258000 5.0030869
4.259000 5.012168
4.260000 5.0209638000000005
4.261000 5.029472
4.262000 5.0376907
4.263000 5.0456174
4.264000 5.0532501
4.265000 5.0605867
4.266000 5.0676249
4.267000 5.0743628
4.268000 5.0807983
4.269000 5.086929
4.270000 5.0927530999999995
4.271000 5.0982688
4.272000 5.1034736999999994
4.273000 5.1083662
4.274000 5.112944199999999
4.275000 5.1172055
4.276000 5.1211488
4.277000 5.1247716
4.278000 5.1280722
4.279000 5.1310487
4.280000 5.1336993
4.281000 5.136022
4.282000 5.1380154
4.283000 5.1396772
4.284000 5.141006
4.285000 5.1420003
4.286000 5.1426582
4.287000 5.142977800000001
4.288000 5.142957699999999
4.289000 5.142596
4.290000 5.1418912
4.291000 5.1408418
4.292000 5.1394463
4.293000 5.1377028
4.294000 5.1356103
4.295000 5.1331669
4.296000 5.1303715
4.297000 5.127222499999999
4.298000 5.1237185
4.299000 5.1198579
4.300000 5.1156398
4.301000 5.1110625
4.302000 5.1061247
4.303000 5.1008251
4.304000 5.0951626
4.305000 5.0891362
4.306000 5.0827444
4.307000 5.0759859
4.308000 5.0688598
4.309000 5.0613649
4.310000 5.0535001
4.311000 5.045264599999999
4.312000 5.0366569
4.313000 5.0276764
4.314000 5.0183218
4.315000 5.008592500000001
4.316000 4.9984872
4.317000 4.9880054
4.318000 4.9771458
4.319000 4.965907700000001
4.320000 4.9542904
4.321000 4.9422931000000005
4.322000 4.9299151
4.323000 4.9171556
4.324000 4.904013900000001
4.325000 4.8904896
4.326000 4.876582
4.327000 4.8622902
4.328000 4.8476141
4.329000 4.8325531
4.330000 4.8171066
4.331000 4.8012741
4.332000 4.7850553
4.333000 4.7684498
4.334000 4.751457299999999
4.335000 4.7340773
4.336000 4.7163099
4.337000 4.6981543
4.338000 4.679610599999999
4.339000 4.6606783
4.340000 4.6413573999999995
4.341000 4.6216479999999995
4.342000 4.6015497000000005
4.343000 4.5810625
4.344000 4.5601863
4.345000 4.5389213
4.346000 4.5172669
4.347000 4.4952236
4.348000 4.4727914
4.349000 4.4499706
4.350000 4.4267613
4.351000 4.4031635
4.352000 4.3791775
4.353000 4.3548033
4.354000 4.3300413
4.355000 4.3048922
4.356000 4.2793561
4.357000 4.2534333
4.358000 4.2271242
4.359000 4.200429499999999
4.360000 4.1733492
4.361000 4.1458845
4.362000 4.1180354
4.363000 4.0898029000000005
4.364000 4.0611874
4.365000 4.0321894
4.366000 4.0028099
4.367000 3.9730497
4.368000 3.9429091
4.369000 3.9123893
4.370000 3.881491
4.371000 3.8502149
4.372000 3.8185623
4.373000 3.7865336999999997
4.374000 3.75413
4.375000 3.7213527
4.376000 3.6882023999999998
4.377000 3.65468
4.378000 3.6207870000000004
4.379000 3.5865243999999996
4.380000 3.5518929
4.381000 3.5168942000000003
4.382000 3.4815297000000003
4.383000 3.4458
4.384000 3.4097068
4.385000 3.3732515
4.386000 3.3364352
4.387000 3.2992597999999997
4.388000 3.2617263
4.389000 3.2238363999999997
4.390000 3.1855914999999997
4.391000 3.146993
4.392000 3.1080429
4.393000 3.0687425
4.394000 3.0290937000000002
4.395000 2.9890981
4.396000 2.9487574
4.397000 2.9080736
4.398000 2.867048
4.399000 2.8256828
4.400000 2.7839796999999997
4.401000 2.7419405
4.402000 2.6995671999999997
4.403000 2.6568616
4.404000 2.6138257
4.405000 2.5704615
4.406000 2.5267709
4.407000 2.4827559999999997
4.408000 2.4384189000000003
4.409000 2.3937616
4.410000 2.3487864000000003
4.411000 2.3034953000000002
4.412000 2.2578904
4.413000 2.2119742000000002
4.414000 2.1657486
4.415000 2.119216
4.416000 2.0723788
4.417000 2.0252394
4.418000 1.9778
4.419000 1.9300632000000002
4.420000 1.8820316
4.421000 1.8337073
4.422000 1.7850932
4.423000 1.7361917
4.424000 1.6870053
4.425000 1.637537
4.426000 1.5877893
4.427000 1.5377648000000002
4.428000 1.4874663
4.429000 1.4368967
4.430000 1.3860587
4.431000 1.3349552
4.432000 1.283589
4.433000 1.231963
4.434000 1.1800801
4.435000 1.1279433
4.436000 1.0755555
4.437000 1.0229196
4.438000 0.97003868
4.439000 0.9169156700000001
4.440000 0.86355368
4.441000 0.8099556900000001
4.442000 0.75612483
4.443000 0.70206411
4.444000 0.64777667
4.445000 0.59326561
4.446000 0.53853411
4.447000 0.48358528999999995
4.448000 0.42842235
4.449000 0.37304854
4.450000 0.3174671
4.451000 0.26168126999999997
4.452000 0.20569439999999997
4.453000 0.1495098
4.454000 0.093130849
4.455000 0.036560942
4.456000 -0.020196488
4.457000 -0.07713798000000001
4.458000 -0.13426003
4.459000 -0.19155913
4.460000 -0.24903170000000002
4.461000 -0.30667414000000004
4.462000 -0.36448287
4.463000 -0.42245421
4.464000 -0.48058451999999996
4.465000 -0.53887009
4.466000 -0.59730718
4.467000 -0.65589212
4.468000 -0.71462113
4.469000 -0.7734904499999999
4.470000 -0.8324963
4.471000 -0.89163482
4.472000 -0.95090223
4.473000 -1.0102948
4.474000 -1.0698087
4.475000 -1.1294399
4.476000 -1.1891847
4.477000 -1.2490393
4.478000 -1.3089997
4.479000 -1.3690621
4.480000 -1.4292225
4.481000 -1.4894772
4.482000 -1.5498222000000001
4.483000 -1.6102534000000002
4.484000 -1.6707670000000001
4.485000 -1.731359
4.486000 -1.7920255999999999
4.487000 -1.8527624999999999
4.488000 -1.9135658
4.489000 -1.9744313999999998
4.490000 -2.0353552
4.491000 -2.0963332
4.492000 -2.1573612
4.493000 -2.2184351
4.494000 -2.2795508
4.495000 -2.3407038
4.496000 -2.4018902
4.497000 -2.4631057000000003
4.498000 -2.5243459
4.499000 -2.5856066
4.500000 -2.6468838000000003
4.501000 -2.7081728
4.502000 -2.7694697
4.503000 -2.8307699
4.504000 -2.8920693
4.505000 -2.9533636
4.506000 -3.0146483
4.507000 -3.0759193000000002
4.508000 -3.137172
4.509000 -3.1984024
4.510000 -3.2596058999999995
4.511000 -3.3207785
4.512000 -3.3819161
4.513000 -3.4430139
4.514000 -3.5040677
4.515000 -3.5650734
4.516000 -3.6260266
4.517000 -3.6869232000000003
4.518000 -3.7477586
4.519000 -3.8085286000000003
4.520000 -3.8692287999999997
4.521000 -3.9298549
4.522000 -3.9904024000000002
4.523000 -4.0508673
4.524000 -4.1112449
4.525000 -4.1715309
4.526000 -4.2317212
4.527000 -4.2918112
4.528000 -4.3517966
4.529000 -4.4116728
4.530000 -4.4714358
4.531000 -4.5310806
4.532000 -4.5906033
4.533000 -4.6499994000000004
4.534000 -4.7092643
4.535000 -4.7683936000000005
4.536000 -4.8273828
4.537000 -4.8862274999999995
4.538000 -4.9449235
4.539000 -5.0034661
4.540000 -5.0618511
4.541000 -5.120074
4.542000 -5.1781304
4.543000 -5.2360158
4.544000 -5.2937262
4.545000 -5.3512566
4.546000 -5.4086033
4.547000 -5.4657615999999996
4.548000 -5.5227272
4.549000 -5.5794958
4.550000 -5.6360632
4.551000 -5.692425
4.552000 -5.748577
4.553000 -5.8045149
4.554000 -5.8602344
4.555000 -5.9157316
4.556000 -5.9710018
4.557000 -6.0260408000000005
4.558000 -6.0808443
4.559000 -6.1354082
4.560000 -6.1897285
4.561000 -6.2438006999999995
4.562000 -6.2976204
4.563000 -6.3511834
4.564000 -6.4044856
4.565000 -6.457523299999999
4.566000 -6.5102912
4.567000 -6.5627857999999994
4.568000 -6.615003199999999
4.569000 -6.6669382
4.570000 -6.7185871
4.571000 -6.769946200000001
4.572000 -6.821011
4.573000 -6.871777
4.574000 -6.9222406
4.575000 -6.972397099999999
4.576000 -7.0222430000000005
4.577000 -7.0717745
4.578000 -7.1209869999999995
4.579000 -7.1698762
4.580000 -7.2184384
4.581000 -7.2666697000000005
4.582000 -7.3145665
4.583000 -7.3621243000000005
4.584000 -7.4093394
4.585000 -7.456208
4.586000 -7.5027265
4.587000 -7.548891
4.588000 -7.5946979
4.589000 -7.640143500000001
4.590000 -7.6852232
4.591000 -7.729934199999999
4.592000 -7.7742726
4.593000 -7.8182347
4.594000 -7.8618169
4.595000 -7.905016099999999
4.596000 -7.9478279
4.597000 -7.990249200000001
4.598000 -8.0322765
4.599000 -8.0739059
4.600000 -8.1151336
4.601000 -8.1559569
4.602000 -8.1963718
4.603000 -8.2363747
4.604000 -8.2759626
4.605000 -8.3151318
4.606000 -8.3538786
4.607000 -8.3921999
4.608000 -8.430092
4.609000 -8.4675521
4.610000 -8.504576199999999
4.611000 -8.541161599999999
4.612000 -8.5773043
4.613000 -8.6130016
4.614000 -8.6482503
4.615000 -8.683047400000001
4.616000 -8.7173894
4.617000 -8.7512732
4.618000 -8.784695
4.619000 -8.8176526
4.620000 -8.8501431
4.621000 -8.882163499999999
4.622000 -8.91371
4.623000 -8.9447804
4.624000 -8.9753725
4.625000 -9.005482500000001
4.626000 -9.0351082
4.627000 -9.0642467
4.628000 -9.0928957
4.629000 -9.1210514
4.630000 -9.1487125
4.631000 -9.1758758
4.632000 -9.2025392
4.633000 -9.2286997
4.634000 -9.254355
4.635000 -9.2795022
4.636000 -9.3041398
4.637000 -9.3282647
4.638000 -9.3518749
4.639000 -9.374968
4.640000 -9.397541
4.641000 -9.4195925
4.642000 -9.4411202
4.643000 -9.4621211
4.644000 -9.4825938
4.645000 -9.5025361
4.646000 -9.521945599999999
4.647000 -9.5408201
4.648000 -9.5591575
4.649000 -9.576955400000001
4.650000 -9.594212500000001
4.651000 -9.6109264
4.652000 -9.6270956
4.653000 -9.642718
4.654000 -9.657792
4.655000 -9.6723154
4.656000 -9.6862875
4.657000 -9.699705999999999
4.658000 -9.7125687
4.659000 -9.7248748
4.660000 -9.7366229
4.661000 -9.747810699999999
4.662000 -9.7584374
4.663000 -9.7685017
4.664000 -9.7780019
4.665000 -9.7869374
4.666000 -9.7953066
4.667000 -9.803108100000001
4.668000 -9.8103411
4.669000 -9.8170042
4.670000 -9.8230965
4.671000 -9.8286167
4.672000 -9.8335639
4.673000 -9.837937400000001
4.674000 -9.841736399999998
4.675000 -9.8449595
4.676000 -9.847606
4.677000 -9.8496757
4.678000 -9.8511674
4.679000 -9.85208
4.680000 -9.8524131
4.681000 -9.8521657
4.682000 -9.8513372
4.683000 -9.8499276
4.684000 -9.847936
4.685000 -9.8453619
4.686000 -9.8422043
4.687000 -9.8384634
4.688000 -9.834139
4.689000 -9.829230599999999
4.690000 -9.8237373
4.691000 -9.8176599
4.692000 -9.810997500000001
4.693000 -9.8037504
4.694000 -9.7959183
4.695000 -9.7875006
4.696000 -9.7784981
4.697000 -9.7689107
4.698000 -9.758739199999999
4.699000 -9.7479828
4.700000 -9.736642199999999
4.701000 -9.7247176
4.702000 -9.712209600000001
4.703000 -9.6991181
4.704000 -9.6854441
4.705000 -9.6711874
4.706000 -9.6563488
4.707000 -9.6409291
4.708000 -9.624929
4.709000 -9.6083485
4.710000 -9.591189
4.711000 -9.5734507
4.712000 -9.5551342
4.713000 -9.5362402
4.714000 -9.5167704
4.715000 -9.4967246
4.716000 -9.4761044
4.717000 -9.454910499999999
4.718000 -9.433143600000001
4.719000 -9.4108053
4.720000 -9.3878962
4.721000 -9.3644179
4.722000 -9.3403712
4.723000 -9.3157575
4.724000 -9.2905775
4.725000 -9.2648335
4.726000 -9.2385255
4.727000 -9.2116557
4.728000 -9.1842256
4.729000 -9.1562368
4.730000 -9.127690600000001
4.731000 -9.0985887
4.732000 -9.0689324
4.733000 -9.038724
4.734000 -9.0079643
4.735000 -8.976656199999999
4.736000 -8.9448005
4.737000 -8.9123994
4.738000 -8.8794552
4.739000 -8.84597
4.740000 -8.8119455
4.741000 -8.777383
4.742000 -8.7422855
4.743000 -8.7066546
4.744000 -8.6704932
4.745000 -8.6338028
4.746000 -8.5965857
4.747000 -8.558844
4.748000 -8.5205801
4.749000 -8.4817968
4.750000 -8.4424958
4.751000 -8.4026799
4.752000 -8.3623514
4.753000 -8.3215125
4.754000 -8.2801655
4.755000 -8.2383133
4.756000 -8.195958300000001
4.757000 -8.1531033
4.758000 -8.1097513
4.759000 -8.0659039
4.760000 -8.0215648
4.761000 -7.976736099999999
4.762000 -7.9314217000000005
4.763000 -7.8856237
4.764000 -7.839344400000001
4.765000 -7.792587600000001
4.766000 -7.7453561
4.767000 -7.697653
4.768000 -7.6494813
4.769000 -7.6008439
4.770000 -7.551743800000001
4.771000 -7.5021848
4.772000 -7.4521698
4.773000 -7.4017018000000006
4.774000 -7.3507845000000005
4.775000 -7.299421000000001
4.776000 -7.2476149
4.777000 -7.1953692
4.778000 -7.1426876
4.779000 -7.0895731
4.780000 -7.036029500000001
4.781000 -6.982060499999999
4.782000 -6.927669
4.783000 -6.8728596
4.784000 -6.8176344
4.785000 -6.7619979
4.786000 -6.7059539
4.787000 -6.6495052999999995
4.788000 -6.592656700000001
4.789000 -6.5354109
4.790000 -6.4777717
4.791000 -6.4197429
4.792000 -6.3613281
4.793000 -6.3025311
4.794000 -6.2433559
4.795000 -6.1838064
4.796000 -6.1238859
4.797000 -6.0635988
4.798000 -6.0029487999999995
4.799000 -5.9419397
4.800000 -5.8805753
4.801000 -5.8188599
4.802000 -5.756797300000001
4.803000 -5.694391599999999
4.804000 -5.6316469
4.805000 -5.5685673
4.806000 -5.5051569
4.807000 -5.441419799999999
4.808000 -5.377360400000001
4.809000 -5.3129826
4.810000 -5.2482907
4.811000 -5.1832888
4.812000 -5.1179815
4.813000 -5.0523728
4.814000 -4.9864672
4.815000 -4.9202688000000006
4.816000 -4.8537821
4.817000 -4.7870111
4.818000 -4.7199607
4.819000 -4.652635
4.820000 -4.5850381
4.821000 -4.5171749
4.822000 -4.4490494
4.823000 -4.3806661
4.824000 -4.3120295
4.825000 -4.243143600000001
4.826000 -4.1740134
4.827000 -4.1046429
4.828000 -4.0350366
4.829000 -3.9651994000000004
4.830000 -3.8951352000000004
4.831000 -3.8248486999999995
4.832000 -3.7543442000000002
4.833000 -3.6836263000000002
4.834000 -3.6126994000000003
4.835000 -3.5415683000000002
4.836000 -3.4702372
4.837000 -3.3987104999999995
4.838000 -3.3269931
4.839000 -3.2550893999999997
4.840000 -3.1830035
4.841000 -3.1107405
4.842000 -3.0383049
4.843000 -2.965701
4.844000 -2.8929336
4.845000 -2.8200073
4.846000 -2.7469266
4.847000 -2.673696
4.848000 -2.6003202
4.849000 -2.5268039
4.850000 -2.4531513
4.851000 -2.3793675
4.852000 -2.3054568
4.853000 -2.2314239
4.854000 -2.1572735
4.855000 -2.0830102
4.856000 -2.0086385
4.857000 -1.9341631000000001
4.858000 -1.8595884
4.859000 -1.7849190000000001
4.860000 -1.7101597
4.861000 -1.6353149
4.862000 -1.5603891
4.863000 -1.4853869
4.864000 -1.4103128
4.865000 -1.3351712999999998
4.866000 -1.259967
4.867000 -1.1847043
4.868000 -1.1093878
4.869000 -1.0340218
4.870000 -0.9586108799999999
4.871000 -0.88315941
4.872000 -0.8076719
4.873000 -0.73215268
4.874000 -0.65660621
4.875000 -0.58103693
4.876000 -0.5054491999999999
4.877000 -0.42984746
4.878000 -0.35423605999999996
4.879000 -0.2786194
4.880000 -0.20300184999999998
4.881000 -0.12738776000000002
4.882000 -0.0517815
4.883000 0.023812582
4.884000 0.09939015100000001
4.885000 0.17494687
4.886000 0.25047844
4.887000 0.32598053
4.888000 0.40144883
4.889000 0.47687907
4.890000 0.55226702
4.891000 0.62760841
4.892000 0.7028989999999999
4.893000 0.7781345900000001
4.894000 0.85331099
4.895000 0.92842402
4.896000 1.0034695
4.897000 1.0784434
4.898000 1.1533417000000001
4.899000 1.2281601
4.900000 1.3028948
4.901000 1.3775416
4.902000 1.4520966
4.903000 1.5265559
4.904000 1.6009156
4.905000 1.6751716
4.906000 1.7493201
4.907000 1.8233572999999998
4.908000 1.8972795
4.909000 1.9710828
4.910000 2.0447634
4.911000 2.1183176
4.912000 2.1917416
4.913000 2.2650318
4.914000 2.3381844
4.915000 2.4111960000000003
4.916000 2.4840627
4.917000 2.5567809
4.918000 2.6293471
4.919000 2.7017578
4.920000 2.7740093
4.921000 2.8460981
4.922000 2.9180208
4.923000 2.9897738
4.924000 3.0613536
4.925000 3.1327568
4.926000 3.2039803
4.927000 3.2750204
4.928000 3.3458740000000002
4.929000 3.4165374999999996
4.930000 3.4870077
4.931000 3.5572812000000003
4.932000 3.627355
4.933000 3.6972258
4.934000 3.7668906
4.935000 3.8363464
4.936000 3.9055903
4.937000 3.9746188
4.938000 4.043429300000001
4.939000 4.112019
4.940000 4.1803844
4.941000 4.2485233
4.942000 4.3164324
4.943000 4.3841094
4.944000 4.4515509
4.945000 4.5187548
4.946000 4.585718
4.947000 4.6524383
4.948000 4.7189128
4.949000 4.7851387
4.950000 4.851113600000001
4.951000 4.9168348
4.952000 4.9823001
4.953000 5.0475068
4.954000 5.1124524
4.955000 5.1771343
4.956000 5.2415505
4.957000 5.305698100000001
4.958000 5.3695753
4.959000 5.4331794
4.960000 5.4965082999999995
4.961000 5.5595595
4.962000 5.6223314
4.963000 5.6848213
4.964000 5.747027
4.965000 5.8089465
4.966000 5.8705780999999995
4.967000 5.9319194
4.968000 5.9929684
4.969000 6.0537234
4.970000 6.1141826
4.971000 6.1743438
4.972000 6.2342055
4.973000 6.2937662
4.974000 6.3530236
4.975000 6.4119763999999995
4.976000 6.4706229
4.977000 6.528961699999999
4.978000 6.586990500000001
4.979000 6.6447087
4.980000 6.702114600000001
4.981000 6.7592061999999995
4.982000 6.815982600000001
4.983000 6.872442400000001
4.984000 6.9285847
4.985000 6.9844075000000005
4.986000 7.039909799999999
4.987000 7.0950903
4.988000 7.149948200000001
4.989000 7.204482
4.990000 7.2586901
4.991000 7.312572
4.992000 7.366126
4.993000 7.4193515
4.994000 7.4722469
4.995000 7.5248115
4.996000 7.5770445
4.997000 7.628944499999999
4.998000 7.6805107
4.999000 7.7317424
5.000000 7.7826388
5.001000 7.833198500000001
5.002000 7.8834213
5.003000 7.9333059
5.004000 7.9828516
5.005000 8.0320582
5.006000 8.080925
5.007000 8.1294514
5.008000 8.1776366
5.009000 8.2254805
5.010000 8.2729824
5.011000 8.3201423
5.012000 8.3669595
5.013000 8.413434
5.014000 8.459565
5.015000 8.5053526
5.016000 8.550796700000001
5.017000 8.595897299999999
5.018000 8.6406536
5.019000 8.6850658
5.020000 8.7291338
5.021000 8.7728575
5.022000 8.816237000000001
5.023000 8.8592723
5.024000 8.901964099999999
5.025000 8.9443117
5.026000 8.9863151
5.027000 9.0279743
5.028000 9.0692893
5.029000 9.1102608
5.030000 9.150888
5.031000 9.191171800000001
5.032000 9.2311122
5.033000 9.270709
5.034000 9.309963100000001
5.035000 9.348874499999999
5.036000 9.3874432
5.037000 9.4256692
5.038000 9.463553099999999
5.039000 9.501095900000001
5.040000 9.5382974
5.041000 9.5751576
5.042000 9.6116774
5.043000 9.6478574
5.044000 9.6836977
5.045000 9.7191989
5.046000 9.754362
5.047000 9.7891875
5.048000 9.823676200000001
5.049000 9.8578282
5.050000 9.891644900000001
5.051000 9.9251263
5.052000 9.9582739
5.053000 9.991087799999999
5.054000 10.02357
5.055000 10.055719999999999
5.056000 10.08754
5.057000 10.11903
5.058000 10.15019
5.059000 10.18102
5.060000 10.21152
5.061000 10.2417
5.062000 10.271560000000001
5.063000 10.30109
5.064000 10.33029
5.065000 10.35918
5.066000 10.387739999999999
5.067000 10.41598
5.068000 10.443900000000001
5.069000 10.47151
5.070000 10.4988
5.071000 10.52577
5.072000 10.55243
5.073000 10.57877
5.074000 10.604800000000001
5.075000 10.63052
5.076000 10.65592
5.077000 10.68102
5.078000 10.70581
5.079000 10.73029
5.080000 10.75446
5.081000 10.77833
5.082000 10.8019
5.083000 10.82516
5.084000 10.84812
5.085000 10.87078
5.086000 10.893139999999999
5.087000 10.9152
5.088000 10.93697
5.089000 10.95844
5.090000 10.979619999999999
5.091000 11.00051
5.092000 11.0211
5.093000 11.04141
5.094000 11.06143
5.095000 11.081159999999999
5.096000 11.1006
5.097000 11.119769999999999
5.098000 11.13865
5.099000 11.157250000000001
5.100000 11.17557
5.101000 11.19361
5.102000 11.21137
5.103000 11.228860000000001
5.104000 11.24608
5.105000 11.26302
5.106000 11.2797
5.107000 11.296100000000001
5.108000 11.31223
5.109000 11.328100000000001
5.110000 11.3437
5.111000 11.35904
5.112000 11.37412
5.113000 11.38893
5.114000 11.40349
5.115000 11.41778
5.116000 11.43182
5.117000 11.4456
5.118000 11.45912
5.119000 11.4724
5.120000 11.48542
5.121000 11.49819
5.122000 11.51071
5.123000 11.522979999999999
5.124000 11.53501
5.125000 11.54679
5.126000 11.55833
5.127000 11.56963
5.128000 11.58069
5.129000 11.5915
5.130000 11.602079999999999
5.131000 11.61243
5.132000 11.62254
5.133000 11.63241
5.134000 11.64206
5.135000 11.65147
5.136000 11.66066
5.137000 11.66961
5.138000 11.67834
5.139000 11.68685
5.140000 11.695129999999999
5.141000 11.70319
5.142000 11.711030000000001
5.143000 11.71865
5.144000 11.72605
5.145000 11.73323
5.146000 11.740200000000002
5.147000 11.74695
5.148000 11.75349
5.149000 11.75981
5.150000 11.765920000000001
5.151000 11.77182
5.152000 11.777519999999999
5.153000 11.783000000000001
5.154000 11.78828
5.155000 11.79335
5.156000 11.798210000000001
5.157000 11.80287
5.158000 11.80733
5.159000 11.811580000000001
5.160000 11.81564
5.161000 11.8195
5.162000 11.82315
5.163000 11.82661
5.164000 11.82988
5.165000 11.83294
5.166000 11.83582
5.167000 11.8385
5.168000 11.84099
5.169000 11.84329
5.170000 11.8454
5.171000 11.84732
5.172000 11.84905
5.173000 11.85059
5.174000 11.85195
5.175000 11.85313
5.176000 11.85412
5.177000 11.85493
5.178000 11.85555
5.179000 11.85599
5.180000 11.85625
5.181000 11.85633
5.182000 11.85623
5.183000 11.85595
5.184000 11.85549
5.185000 11.85486
5.186000 11.854040000000001
5.187000 11.85305
5.188000 11.85188
5.189000 11.85054
5.190000 11.849020000000001
5.191000 11.84732
5.192000 11.84545
5.193000 11.84341
5.194000 11.84119
5.195000 11.838799999999999
5.196000 11.83623
5.197000 11.833499999999999
5.198000 11.83059
5.199000 11.82751
5.200000 11.82427
5.201000 11.82085
5.202000 11.817260000000001
5.203000 11.813500000000001
5.204000 11.80958
5.205000 11.80548
5.206000 11.801219999999999
5.207000 11.79679
5.208000 11.7922
5.209000 11.78744
5.210000 11.78251
5.211000 11.77742
5.212000 11.77216
5.213000 11.76673
5.214000 11.761140000000001
5.215000 11.75538
5.216000 11.749460000000001
5.217000 11.74337
5.218000 11.737119999999999
5.219000 11.730699999999999
5.220000 11.724120000000001
5.221000 11.71737
5.222000 11.710460000000001
5.223000 11.70338
5.224000 11.69613
5.225000 11.68872
5.226000 11.68114
5.227000 11.6734
5.228000 11.66549
5.229000 11.65741
5.230000 11.64916
5.231000 11.64075
5.232000 11.63217
5.233000 11.62342
5.234000 11.6145
5.235000 11.60541
5.236000 11.59616
5.237000 11.586739999999999
5.238000 11.57714
5.239000 11.56738
5.240000 11.55745
5.241000 11.547350000000002
5.242000 11.53708
5.243000 11.52663
5.244000 11.516020000000001
5.245000 11.50524
5.246000 11.49428
5.247000 11.48316
5.248000 11.47186
5.249000 11.46038
5.250000 11.44874
5.251000 11.43692
5.252000 11.42492
5.253000 11.41275
5.254000 11.400409999999999
5.255000 11.387880000000001
5.256000 11.37519
5.257000 11.36231
5.258000 11.34925
5.259000 11.33602
5.260000 11.3226
5.261000 11.30901
5.262000 11.29523
5.263000 11.281270000000001
5.264000 11.26713
5.265000 11.2528
5.266000 11.23829
5.267000 11.223600000000001
5.268000 11.20871
5.269000 11.19364
5.270000 11.17838
5.271000 11.16294
5.272000 11.1473
5.273000 11.13147
5.274000 11.115450000000001
5.275000 11.09924
5.276000 11.08284
5.277000 11.066239999999999
5.278000 11.04944
5.279000 11.03246
5.280000 11.015270000000001
5.281000 10.99789
5.282000 10.98031
5.283000 10.96253
5.284000 10.94455
5.285000 10.92636
5.286000 10.90798
5.287000 10.88939
5.288000 10.8706
5.289000 10.85161
5.290000 10.8324
5.291000 10.81299
5.292000 10.793379999999999
5.293000 10.77355
5.294000 10.753509999999999
5.295000 10.73326
5.296000 10.71279
5.297000 10.69212
5.298000 10.67122
5.299000 10.650120000000001
5.300000 10.62879
5.301000 10.60724
5.302000 10.58548
5.303000 10.56349
5.304000 10.54129
5.305000 10.51886
5.306000 10.4962
5.307000 10.47332
5.308000 10.45022
5.309000 10.426879999999999
5.310000 10.40332
5.311000 10.379529999999999
5.312000 10.355509999999999
5.313000 10.33126
5.314000 10.30677
5.315000 10.28206
5.316000 10.2571
5.317000 10.23191
5.318000 10.20649
5.319000 10.18082
5.320000 10.15492
5.321000 10.128779999999999
5.322000 10.10239
5.323000 10.07577
5.324000 10.0489
5.325000 10.02178
5.326000 9.9944167
5.327000 9.9668071
5.328000 9.9389486
5.329000 9.910840499999999
5.330000 9.8824814
5.331000 9.853869699999999
5.332000 9.8250046
5.333000 9.7958848
5.334000 9.7665086
5.335000 9.7368754
5.336000 9.7069837
5.337000 9.6768327
5.338000 9.646420899999999
5.339000 9.6157476
5.340000 9.5848113
5.341000 9.5536113
5.342000 9.5221467
5.343000 9.4904162
5.344000 9.4584189
5.345000 9.4261535
5.346000 9.393619000000001
5.347000 9.3608148
5.348000 9.3277402
5.349000 9.2943937
5.350000 9.2607744
5.351000 9.2268817
5.352000 9.1927148
5.353000 9.1582723
5.354000 9.1235533
5.355000 9.0885572
5.356000 9.0532832
5.357000 9.0177305
5.358000 8.9818977
5.359000 8.945784
5.360000 8.9093886
5.361000 8.8727109
5.362000 8.8357493
5.363000 8.7985039
5.364000 8.7609731
5.365000 8.7231554
5.366000 8.6850509
5.367000 8.6466581
5.368000 8.6079769
5.369000 8.5690059
5.370000 8.5297443
5.371000 8.490191399999999
5.372000 8.4503464
5.373000 8.4102087
5.374000 8.3697774
5.375000 8.329051
5.376000 8.2880296
5.377000 8.2467124
5.378000 8.2050994
5.379000 8.1631891
5.380000 8.1209816
5.381000 8.078476
5.382000 8.0356717
5.383000 7.9925679
5.384000 7.9491645
5.385000 7.9054609
5.386000 7.861457
5.387000 7.8171520999999995
5.388000 7.772546299999999
5.389000 7.727638600000001
5.390000 7.6824293
5.391000 7.6369174
5.392000 7.591102299999999
5.393000 7.5449839
5.394000 7.4985623
5.395000 7.451836800000001
5.396000 7.4048072000000005
5.397000 7.3574737
5.398000 7.309835400000001
5.399000 7.2618924
5.400000 7.213644700000001
5.401000 7.1650915
5.402000 7.1162328
5.403000 7.0670679
5.404000 7.017596800000001
5.405000 6.9678195
5.406000 6.917735899999999
5.407000 6.8673462
5.408000 6.816649399999999
5.409000 6.7656465
5.410000 6.714336599999999
5.411000 6.6627197
5.412000 6.6107966000000005
5.413000 6.5585665
5.414000 6.5060303
5.415000 6.453187000000001
5.416000 6.4000376
5.417000 6.3465819
5.418000 6.2928207
5.419000 6.2387540999999995
5.420000 6.184382
5.421000 6.1297052
5.422000 6.074724
5.423000 6.019438399999999
5.424000 5.9638496
5.425000 5.9079576000000005
5.426000 5.8517627
5.427000 5.7952657
5.428000 5.738467399999999
5.429000 5.681368
5.430000 5.6239679
5.431000 5.566268
5.432000 5.5082686
5.433000 5.4499708
5.434000 5.3913746
5.435000 5.3324811
5.436000 5.2732907
5.437000 5.2138042
5.438000 5.1540222
5.439000 5.0939456000000005
5.440000 5.0335746
5.441000 4.9729105
5.442000 4.9119535999999995
5.443000 4.8507050000000005
5.444000 4.7891654
5.445000 4.7273356
5.446000 4.6652164
5.447000 4.6028089
5.448000 4.5401137
5.449000 4.4771321
5.450000 4.4138651
5.451000 4.3503134999999995
5.452000 4.2864785
5.453000 4.2223614
5.454000 4.157963
5.455000 4.0932849000000004
5.456000 4.0283280999999995
5.457000 3.9630937999999998
5.458000 3.8975835
5.459000 3.8317986
5.460000 3.7657401999999998
5.461000 3.6994103000000003
5.462000 3.6328096
5.463000 3.5659399
5.464000 3.4988026999999997
5.465000 3.4313995
5.466000 3.3637319
5.467000 3.2958012
5.468000 3.227609
5.469000 3.1591571999999997
5.470000 3.0904472
5.471000 3.0214805
5.472000 2.9522588
5.473000 2.8827839
5.474000 2.8130572
5.475000 2.7430806
5.476000 2.6728559
5.477000 2.6023846
5.478000 2.5316687
5.479000 2.4607098
5.480000 2.3895098
5.481000 2.3180706
5.482000 2.246394
5.483000 2.1744819
5.484000 2.1023365
5.485000 2.0299595
5.486000 1.9573532
5.487000 1.8845195
5.488000 1.8114605999999998
5.489000 1.7381785
5.490000 1.6646755999999998
5.491000 1.590954
5.492000 1.5170158
5.493000 1.4428634
5.494000 1.3684992
5.495000 1.2939254
5.496000 1.2191444
5.497000 1.1441586
5.498000 1.0689704
5.499000 0.9935822299999999
5.500000 0.91799647
5.501000 0.84221568
5.502000 0.76624225
5.503000 0.69007874
5.504000 0.61372761
5.505000 0.53719138
5.506000 0.46047261000000006
5.507000 0.38357382
5.508000 0.30649758
5.509000 0.2292465
5.510000 0.15182312
5.511000 0.07423010000000001
5.512000 -0.0035299538
5.513000 -0.08145437999999999
5.514000 -0.1595405
5.515000 -0.23778563
5.516000 -0.31618704
5.517000 -0.39474200000000004
5.518000 -0.47344769999999997
5.519000 -0.5523013400000001
5.520000 -0.63130008
5.521000 -0.71044108
5.522000 -0.7897213999999999
5.523000 -0.8691380699999999
5.524000 -0.9486882
5.525000 -1.0283687
5.526000 -1.1081765000000001
5.527000 -1.1881087000000001
5.528000 -1.268162
5.529000 -1.3483334
5.530000 -1.4286197
5.531000 -1.5090177
5.532000 -1.5895242
5.533000 -1.6701359
5.534000 -1.7508497
5.535000 -1.8316623
5.536000 -1.9125704000000001
5.537000 -1.9935707
5.538000 -2.0746598
5.539000 -2.1558346
5.540000 -2.2370918
5.541000 -2.3184281
5.542000 -2.3998399999999998
5.543000 -2.4813244
5.544000 -2.5628779
5.545000 -2.6444972
5.546000 -2.726179
5.547000 -2.8079199
5.548000 -2.8897163999999997
5.549000 -2.9715654000000002
5.550000 -3.0534634
5.551000 -3.135407
5.552000 -3.2173928
5.553000 -3.2994173
5.554000 -3.3814773
5.555000 -3.4635689
5.556000 -3.5456887999999998
5.557000 -3.6278337
5.558000 -3.7099998000000003
5.559000 -3.7921835
5.560000 -3.8743813
5.561000 -3.9565894999999998
5.562000 -4.0388048
5.563000 -4.121023
5.564000 -4.2032409
5.565000 -4.2854548
5.566000 -4.3676607
5.567000 -4.4498552
5.568000 -4.5320343
5.569000 -4.6141945
5.570000 -4.696331900000001
5.571000 -4.7784429
5.572000 -4.8605233
5.573000 -4.9425699
5.574000 -5.0245788
5.575000 -5.106546
5.576000 -5.1884676999999995
5.577000 -5.2703403
5.578000 -5.3521600000000005
5.579000 -5.433923
5.580000 -5.5156257
5.581000 -5.5972643
5.582000 -5.678834800000001
5.583000 -5.7603336999999994
5.584000 -5.841757
5.585000 -5.9231009
5.586000 -6.0043622
5.587000 -6.0855366
5.588000 -6.1666206
5.589000 -6.2476102
5.590000 -6.3285016
5.591000 -6.4092912
5.592000 -6.4899758
5.593000 -6.5705507999999995
5.594000 -6.6510126000000005
5.595000 -6.7313574
5.596000 -6.811581599999999
5.597000 -6.891681299999999
5.598000 -6.9716528
5.599000 -7.0514917
5.600000 -7.131194300000001
5.601000 -7.210757600000001
5.602000 -7.290177000000001
5.603000 -7.369449
5.604000 -7.4485689
5.605000 -7.5275339
5.606000 -7.606339500000001
5.607000 -7.6849818
5.608000 -7.7634573
5.609000 -7.841762200000001
5.610000 -7.9198919000000005
5.611000 -7.9978436
5.612000 -8.0756128
5.613000 -8.1531957
5.614000 -8.230588599999999
5.615000 -8.307787
5.616000 -8.384788
5.617000 -8.4615871
5.618000 -8.5381813
5.619000 -8.6145662
5.620000 -8.6907379
5.621000 -8.7666936
5.622000 -8.8424288
5.623000 -8.9179397
5.624000 -8.9932233
5.625000 -9.0682752
5.626000 -9.1430917
5.627000 -9.2176698
5.628000 -9.2920057
5.629000 -9.3660951
5.630000 -9.4399348
5.631000 -9.5135212
5.632000 -9.5868506
5.633000 -9.6599191
5.634000 -9.732724
5.635000 -9.8052606
5.636000 -9.877526
5.637000 -9.9495165
5.638000 -10.021230000000001
5.639000 -10.09266
5.640000 -10.1638
5.641000 -10.23466
5.642000 -10.30522
5.643000 -10.37549
5.644000 -10.445450000000001
5.645000 -10.51512
5.646000 -10.58447
5.647000 -10.65352
5.648000 -10.722249999999999
5.649000 -10.79066
5.650000 -10.85876
5.651000 -10.92653
5.652000 -10.993970000000001
5.653000 -11.061079999999999
5.654000 -11.12786
5.655000 -11.1943
5.656000 -11.260399999999999
5.657000 -11.32616
5.658000 -11.39156
5.659000 -11.456620000000001
5.660000 -11.52132
5.661000 -11.58567
5.662000 -11.64966
5.663000 -11.71328
5.664000 -11.776530000000001
5.665000 -11.83942
5.666000 -11.90193
5.667000 -11.96407
5.668000 -12.02583
5.669000 -12.0872
5.670000 -12.148200000000001
5.671000 -12.2088
5.672000 -12.26901
5.673000 -12.32883
5.674000 -12.388250000000001
5.675000 -12.447270000000001
5.676000 -12.50589
5.677000 -12.5641
5.678000 -12.62191
5.679000 -12.6793
5.680000 -12.73628
5.681000 -12.79285
5.682000 -12.848989999999999
5.683000 -12.90471
5.684000 -12.96001
5.685000 -13.014880000000002
5.686000 -13.069320000000001
5.687000 -13.12333
5.688000 -13.1769
5.689000 -13.230030000000001
5.690000 -13.28273
5.691000 -13.33498
5.692000 -13.386790000000001
5.693000 -13.438149999999998
5.694000 -13.489049999999999
5.695000 -13.53951
5.696000 -13.589509999999999
5.697000 -13.63906
5.698000 -13.688139999999999
5.699000 -13.736770000000002
5.700000 -13.784930000000001
5.701000 -13.83262
5.702000 -13.87985
5.703000 -13.9266
5.704000 -13.97289
5.705000 -14.0187
5.706000 -14.064029999999999
5.707000 -14.10888
5.708000 -14.15325
5.709000 -14.19714
5.710000 -14.240549999999999
5.711000 -14.283470000000001
5.712000 -14.325899999999999
5.713000 -14.367840000000001
5.714000 -14.40929
5.715000 -14.45024
5.716000 -14.4907
5.717000 -14.53067
5.718000 -14.57013
5.719000 -14.6091
5.720000 -14.647569999999998
5.721000 -14.68553
5.722000 -14.72298
5.723000 -14.759929999999999
5.724000 -14.79637
5.725000 -14.832310000000001
5.726000 -14.867730000000002
5.727000 -14.90264
5.728000 -14.937030000000002
5.729000 -14.970910000000002
5.730000 -15.00428
5.731000 -15.037120000000002
5.732000 -15.069450000000002
5.733000 -15.10126
5.734000 -15.13254
5.735000 -15.16331
5.736000 -15.19355
5.737000 -15.22326
5.738000 -15.252450000000001
5.739000 -15.281120000000001
5.740000 -15.30926
5.741000 -15.33687
5.742000 -15.36395
5.743000 -15.3905
5.744000 -15.41653
5.745000 -15.442020000000001
5.746000 -15.46698
5.747000 -15.491399999999999
5.748000 -15.515300000000002
5.749000 -15.538660000000002
5.750000 -15.56149
5.751000 -15.583779999999999
5.752000 -15.605540000000001
5.753000 -15.62676
5.754000 -15.64745
5.755000 -15.66759
5.756000 -15.687209999999999
5.757000 -15.70628
5.758000 -15.724820000000001
5.759000 -15.742819999999998
5.760000 -15.760279999999998
5.761000 -15.777199999999999
5.762000 -15.793579999999999
5.763000 -15.80942
5.764000 -15.824720000000001
5.765000 -15.839490000000001
5.766000 -15.85371
5.767000 -15.867400000000002
5.768000 -15.880540000000002
5.769000 -15.89315
5.770000 -15.90522
5.771000 -15.916749999999999
5.772000 -15.92773
5.773000 -15.93818
5.774000 -15.94809
5.775000 -15.95747
5.776000 -15.9663
5.777000 -15.9746
5.778000 -15.982360000000002
5.779000 -15.98958
5.780000 -15.99627
5.781000 -16.00242
5.782000 -16.00804
5.783000 -16.01312
5.784000 -16.01767
5.785000 -16.02169
5.786000 -16.02518
5.787000 -16.028129999999997
5.788000 -16.030549999999998
5.789000 -16.03244
5.790000 -16.0338
5.791000 -16.03464
5.792000 -16.03494
5.793000 -16.03472
5.794000 -16.03397
5.795000 -16.03269
5.796000 -16.03089
5.797000 -16.02856
5.798000 -16.02571
5.799000 -16.02234
5.800000 -16.01845
5.801000 -16.014039999999998
5.802000 -16.00911
5.803000 -16.00366
5.804000 -15.99769
5.805000 -15.99121
5.806000 -15.98421
5.807000 -15.9767
5.808000 -15.968679999999999
5.809000 -15.96015
5.810000 -15.951109999999998
5.811000 -15.941559999999999
5.812000 -15.93151
5.813000 -15.920950000000001
5.814000 -15.909880000000001
5.815000 -15.898319999999998
5.816000 -15.88626
5.817000 -15.8737
5.818000 -15.86064
5.819000 -15.84708
5.820000 -15.83304
5.821000 -15.818499999999998
5.822000 -15.80347
5.823000 -15.78795
5.824000 -15.77194
5.825000 -15.755449999999998
5.826000 -15.73848
5.827000 -15.72102
5.828000 -15.70309
5.829000 -15.68468
5.830000 -15.66579
5.831000 -15.64643
5.832000 -15.626590000000002
5.833000 -15.606290000000001
5.834000 -15.58551
5.835000 -15.564269999999999
5.836000 -15.54256
5.837000 -15.5204
5.838000 -15.49777
5.839000 -15.47468
5.840000 -15.45113
5.841000 -15.42714
5.842000 -15.40269
5.843000 -15.37778
5.844000 -15.35243
5.845000 -15.32664
5.846000 -15.3004
5.847000 -15.273719999999999
5.848000 -15.24659
5.849000 -15.21904
5.850000 -15.191040000000001
5.851000 -15.162619999999999
5.852000 -15.133759999999999
5.853000 -15.10448
5.854000 -15.074770000000001
5.855000 -15.044640000000001
5.856000 -15.01408
5.857000 -14.98311
5.858000 -14.951719999999998
5.859000 -14.919920000000001
5.860000 -14.887710000000002
5.861000 -14.85509
5.862000 -14.82206
5.863000 -14.78863
5.864000 -14.754800000000001
5.865000 -14.720569999999999
5.866000 -14.68594
5.867000 -14.650920000000001
5.868000 -14.6155
5.869000 -14.5797
5.870000 -14.543510000000001
5.871000 -14.506939999999998
5.872000 -14.46998
5.873000 -14.432649999999999
5.874000 -14.39494
5.875000 -14.35686
5.876000 -14.3184
5.877000 -14.27958
5.878000 -14.24039
5.879000 -14.20083
5.880000 -14.160919999999999
5.881000 -14.120650000000001
5.882000 -14.08002
5.883000 -14.03904
5.884000 -13.99771
5.885000 -13.95603
5.886000 -13.91401
5.887000 -13.871649999999999
5.888000 -13.828940000000001
5.889000 -13.785900000000002
5.890000 -13.74253
5.891000 -13.698820000000001
5.892000 -13.65479
5.893000 -13.610430000000001
5.894000 -13.565749999999998
5.895000 -13.520750000000001
5.896000 -13.47543
5.897000 -13.42979
5.898000 -13.38385
5.899000 -13.337589999999999
5.900000 -13.291030000000001
5.901000 -13.24417
5.902000 -13.197000000000001
5.903000 -13.14953
5.904000 -13.101769999999998
5.905000 -13.053719999999998
5.906000 -13.005379999999999
5.907000 -12.95674
5.908000 -12.90783
5.909000 -12.858629999999998
5.910000 -12.809149999999999
5.911000 -12.759400000000001
5.912000 -12.70937
5.913000 -12.65907
5.914000 -12.60851
5.915000 -12.557670000000002
5.916000 -12.50658
5.917000 -12.45522
5.918000 -12.40361
5.919000 -12.35174
5.920000 -12.29962
5.921000 -12.24726
5.922000 -12.19464
5.923000 -12.14178
5.924000 -12.08868
5.925000 -12.035350000000001
5.926000 -11.98177
5.927000 -11.92797
5.928000 -11.873930000000001
5.929000 -11.81967
5.930000 -11.76518
5.931000 -11.71047
5.932000 -11.65554
5.933000 -11.600389999999999
5.934000 -11.54503
5.935000 -11.48946
5.936000 -11.43368
5.937000 -11.37769
5.938000 -11.3215
5.939000 -11.26511
5.940000 -11.20852
5.941000 -11.15174
5.942000 -11.094759999999999
5.943000 -11.03759
5.944000 -10.98023
5.945000 -10.92269
5.946000 -10.86496
5.947000 -10.80706
5.948000 -10.74898
5.949000 -10.690719999999999
5.950000 -10.63229
5.951000 -10.57369
5.952000 -10.51492
5.953000 -10.45598
5.954000 -10.39689
5.955000 -10.33763
5.956000 -10.278220000000001
5.957000 -10.21865
5.958000 -10.15893
5.959000 -10.09906
5.960000 -10.03904
5.961000 -9.9788807
5.962000 -9.918575
5.963000 -9.8581292
5.964000 -9.7975455
5.965000 -9.736827
5.966000 -9.6759751
5.967000 -9.614992899999999
5.968000 -9.5538825
5.969000 -9.492646200000001
5.970000 -9.4312869
5.971000 -9.3698062
5.972000 -9.3082063
5.973000 -9.2464902
5.974000 -9.1846593
5.975000 -9.1227159
5.976000 -9.060663
5.977000 -8.998502
5.978000 -8.9362353
5.979000 -8.873865
5.980000 -8.8113941
5.981000 -8.7488241
5.982000 -8.6861566
5.983000 -8.6233944
5.984000 -8.5605398
5.985000 -8.4975943
5.986000 -8.4345601
5.987000 -8.3714396
5.988000 -8.3082348
5.989000 -8.2449481
5.990000 -8.1815809
5.991000 -8.1181362
5.992000 -8.0546156
5.993000 -7.991021099999999
5.994000 -7.9273552
5.995000 -7.8636192
5.996000 -7.7998154
5.997000 -7.735946
5.998000 -7.6720133
5.999000 -7.6080196
6.000000 -7.543966200000001
6.001000 -7.4798554
6.002000 -7.4156895
6.003000 -7.3514707
6.004000 -7.2872005
6.005000 -7.222880399999999
6.006000 -7.1585133999999995
6.007000 -7.0941009
6.008000 -7.0296444
6.009000 -6.9651461999999995
6.010000 -6.9006077999999995
6.011000 -6.8360314
6.012000 -6.7714192
6.013000 -6.706772
6.014000 -6.642092
6.015000 -6.5773814999999995
6.016000 -6.5126419
6.017000 -6.4478748
6.018000 -6.3830815
6.019000 -6.3182645
6.020000 -6.253425
6.021000 -6.1885651
6.022000 -6.1236862
6.023000 -6.0587898000000004
6.024000 -5.9938777
6.025000 -5.9289518999999995
6.026000 -5.8640137
6.027000 -5.7990648
6.028000 -5.734106499999999
6.029000 -5.669141199999999
6.030000 -5.6041699000000005
6.031000 -5.5391945
6.032000 -5.4742169
6.033000 -5.4092381000000005
6.034000 -5.3442605
6.035000 -5.2792851
6.036000 -5.2143138
6.037000 -5.1493481
6.038000 -5.0843898
6.039000 -5.0194401
6.040000 -4.9545009
6.041000 -4.8895735
6.042000 -4.8246596
6.043000 -4.7597606
6.044000 -4.694877900000001
6.045000 -4.6300136
6.046000 -4.5651684999999995
6.047000 -4.5003443999999995
6.048000 -4.435542600000001
6.049000 -4.3707646
6.050000 -4.306012
6.051000 -4.2412862
6.052000 -4.1765884
6.053000 -4.1119199
6.054000 -4.047282399999999
6.055000 -3.9826773
6.056000 -3.9181061
6.057000 -3.8535699
6.058000 -3.7890702
6.059000 -3.7246086
6.060000 -3.6601863999999997
6.061000 -3.5958048
6.062000 -3.5314653000000003
6.063000 -3.4671689999999997
6.064000 -3.4029178
6.065000 -3.3387128
6.066000 -3.2745555000000004
6.067000 -3.2104470000000003
6.068000 -3.1463891
6.069000 -3.0823829000000003
6.070000 -3.0184297
6.071000 -2.9545311
6.072000 -2.8906884
6.073000 -2.8269026
6.074000 -2.7631754
6.075000 -2.6995080000000002
6.076000 -2.6359016
6.077000 -2.5723575
6.078000 -2.508877
6.079000 -2.4454614
6.080000 -2.3821119
6.081000 -2.3188299
6.082000 -2.2556163000000002
6.083000 -2.1924727
6.084000 -2.1294
6.085000 -2.0663995
6.086000 -2.0034726999999997
6.087000 -1.9406204999999999
6.088000 -1.8778441
6.089000 -1.8151450999999998
6.090000 -1.7525244999999998
6.091000 -1.6899833
6.092000 -1.6275233
6.093000 -1.5651453
6.094000 -1.5028509
6.095000 -1.4406413
6.096000 -1.3785177
6.097000 -1.3164815
6.098000 -1.254534
6.099000 -1.1926765000000001
6.100000 -1.1309102999999998
6.101000 -1.0692368
6.102000 -1.0076574
6.103000 -0.94617335
6.104000 -0.88478597
6.105000 -0.8234966499999999
6.106000 -0.76230671
6.107000 -0.70121745
6.108000 -0.64023016
6.109000 -0.5793461599999999
6.110000 -0.5185666999999999
6.111000 -0.45789303
6.112000 -0.39732641999999996
6.113000 -0.33686813000000004
6.114000 -0.27651936
6.115000 -0.21628134000000002
6.116000 -0.15615526
6.117000 -0.096142327
6.118000 -0.036243713
6.119000 0.023539399
6.120000 0.083205831
6.121000 0.1427544
6.122000 0.20218393999999998
6.123000 0.26149324
6.124000 0.32068109
6.125000 0.37974631000000003
6.126000 0.43868767000000003
6.127000 0.49750395000000003
6.128000 0.5561939
6.129000 0.61475625
6.130000 0.67318971
6.131000 0.73149297
6.132000 0.78966478
6.133000 0.8477036800000001
6.134000 0.9056083899999999
6.135000 0.96337758
6.136000 1.0210098
6.137000 1.0785037000000002
6.138000 1.1358579
6.139000 1.1930709
6.140000 1.2501413
6.141000 1.3070678
6.142000 1.3638489999999999
6.143000 1.4204834
6.144000 1.4769696
6.145000 1.5333062
6.146000 1.5894918
6.147000 1.6455252
6.148000 1.7014047
6.149000 1.7571293000000001
6.150000 1.8126974
6.151000 1.8681079
6.152000 1.9233594
6.153000 1.9784505000000001
6.154000 2.0333799
6.155000 2.0881463
6.156000 2.1427486
6.157000 2.1971853
6.158000 2.2514552
6.159000 2.3055567999999997
6.160000 2.3594892
6.161000 2.4132507000000003
6.162000 2.4668400999999998
6.163000 2.5202560999999997
6.164000 2.5734974
6.165000 2.6265625
6.166000 2.6794501
6.167000 2.7321588
6.168000 2.7846873000000003
6.169000 2.8370339
6.170000 2.8891975
6.171000 2.9411765
6.172000 2.9929694
6.173000 3.0445749
6.174000 3.0959914
6.175000 3.1472173
6.176000 3.1982515000000005
6.177000 3.2490924
6.178000 3.2997381
6.179000 3.3501875
6.180000 3.4004390000000004
6.181000 3.4504913
6.182000 3.5003426999999996
6.183000 3.5499918999999998
6.184000 3.5994373000000004
6.185000 3.6486775
6.186000 3.6977109
6.187000 3.7465364
6.188000 3.7951522
6.189000 3.8435571
6.190000 3.8917497
6.191000 3.9397284
6.192000 3.9874922
6.193000 4.035039599999999
6.194000 4.0823691
6.195000 4.129479099999999
6.196000 4.1763686
6.197000 4.223035599999999
6.198000 4.2694796
6.199000 4.3156985
6.200000 4.3616913
6.201000 4.4074561
6.202000 4.4529919
6.203000 4.4982973
6.204000 4.5433708
6.205000 4.5882106
6.206000 4.6328157
6.207000 4.6771847
6.208000 4.7213156
6.209000 4.7652073
6.210000 4.8088584
6.211000 4.852267400000001
6.212000 4.8954327
6.213000 4.9383525
6.214000 4.9810257
6.215000 5.0234508
6.216000 5.0656263
6.217000 5.1075507
6.218000 5.1492229
6.219000 5.1906411
6.220000 5.231804
6.221000 5.2727103
6.222000 5.3133585
6.223000 5.3537469
6.224000 5.3938746
6.225000 5.4337401
6.226000 5.4733418
6.227000 5.5126786
6.228000 5.5517491
6.229000 5.5905521
6.230000 5.629086099999999
6.231000 5.6673501
6.232000 5.7053424
6.233000 5.7430621
6.234000 5.7805076
6.235000 5.8176775
6.236000 5.8545705
6.237000 5.8911856
6.238000 5.9275217
6.239000 5.963577
6.240000 5.9993505
6.241000 6.034841
6.242000 6.0700469
6.243000 6.1049674
6.244000 6.139601
6.245000 6.1739463
6.246000 6.2080022
6.247000 6.2417675
6.248000 6.2752411
6.249000 6.3084215
6.250000 6.3413075999999995
6.251000 6.3738979
6.252000 6.4061917
6.253000 6.438187500000001
6.254000 6.4698838
6.255000 6.5012798
6.256000 6.532374000000001
6.257000 6.563165799999999
6.258000 6.5936543
6.259000 6.6238380999999995
6.260000 6.6537157
6.261000 6.683286300000001
6.262000 6.7125492
6.263000 6.7415036
6.264000 6.770148099999999
6.265000 6.7984812
6.266000 6.8265028
6.267000 6.8542115
6.268000 6.8816058
6.269000 6.9086857
6.270000 6.9354497
6.271000 6.9618978
6.272000 6.9880284
6.273000 7.013840200000001
6.274000 7.0393331
6.275000 7.0645057
6.276000 7.0893578
6.277000 7.1138881000000005
6.278000 7.138095799999999
6.279000 7.1619801
6.280000 7.1855402999999995
6.281000 7.2087757
6.282000 7.2316855
6.283000 7.254268199999999
6.284000 7.2765239
6.285000 7.2984517
6.286000 7.3200509
6.287000 7.3413201
6.288000 7.3622592000000004
6.289000 7.3828675
6.290000 7.4031442
6.291000 7.4230894
6.292000 7.4427015999999995
6.293000 7.4619807
6.294000 7.4809261000000005
6.295000 7.4995376
6.296000 7.5178139
6.297000 7.535755600000001
6.298000 7.5533614
6.299000 7.5706311
6.300000 7.587564700000001
6.301000 7.6041616
6.302000 7.620421800000001
6.303000 7.6363444000000005
6.304000 7.6519296
6.305000 7.667176400000001
6.306000 7.682085
6.307000 7.696655400000001
6.308000 7.710887499999999
6.309000 7.7247806
6.310000 7.7383347
6.311000 7.751549000000001
6.312000 7.7644244
6.313000 7.776959999999999
6.314000 7.7891558
6.315000 7.801011900000001
6.316000 7.8125283
6.317000 7.8237049
6.318000 7.8345418
6.319000 7.8450382
6.320000 7.8551948
6.321000 7.8650109
6.322000 7.874487300000001
6.323000 7.883624
6.324000 7.8924201
6.325000 7.900876599999999
6.326000 7.9089932
6.327000 7.916770099999999
6.328000 7.9242073
6.329000 7.9313055
6.330000 7.9380646
6.331000 7.9444848
6.332000 7.9505667
6.333000 7.9563104
6.334000 7.9617157999999995
6.335000 7.9667836
6.336000 7.9715148
6.337000 7.9759098999999996
6.338000 7.979968899999999
6.339000 7.9836920000000005
6.340000 7.9870805
6.341000 7.9901345
6.342000 7.9928555
6.343000 7.9952434000000006
6.344000 7.997298999999999
6.345000 7.9990223
6.346000 8.0004148
6.347000 8.0014773
6.348000 8.0022104
6.349000 8.002615
6.350000 8.0026917
6.351000 8.0024414
6.352000 8.0018647
6.353000 8.0009632
6.354000 7.9997368
6.355000 7.9981863
6.356000 7.996313300000001
6.357000 7.9941183
6.358000 7.991601500000001
6.359000 7.9887643
6.360000 7.985608299999999
6.361000 7.982133299999999
6.362000 7.978341
6.363000 7.9742327
6.364000 7.9698086
6.365000 7.965070000000001
6.366000 7.9600185
6.367000 7.9546541
6.368000 7.9489790000000005
6.369000 7.9429939
6.370000 7.9367004
6.371000 7.9300992
6.372000 7.9231918
6.373000 7.9159789
6.374000 7.9084627
6.375000 7.9006441
6.376000 7.8925252
6.377000 7.8841068
6.378000 7.8753904
6.379000 7.8663774
6.380000 7.857069399999999
6.381000 7.8474678
6.382000 7.8375742
6.383000 7.8273907000000005
6.384000 7.8169182
6.385000 7.8061588
6.386000 7.7951147999999995
6.387000 7.783787
6.388000 7.772177500000001
6.389000 7.7602878
6.390000 7.7481195000000005
6.391000 7.7356748
6.392000 7.7229552
6.393000 7.709962099999999
6.394000 7.6966979
6.395000 7.683163899999999
6.396000 7.6693624
6.397000 7.655295
6.398000 7.6409638
6.399000 7.6263703000000005
6.400000 7.6115161
6.401000 7.5964041
6.402000 7.581035
6.403000 7.565411900000001
6.404000 7.5495355
6.405000 7.533408699999999
6.406000 7.517033100000001
6.407000 7.5004108
6.408000 7.4835442
6.409000 7.466434700000001
6.410000 7.449085299999999
6.411000 7.4314974000000005
6.412000 7.4136733999999995
6.413000 7.3956154
6.414000 7.377325699999999
6.415000 7.3588058
6.416000 7.3400587
6.417000 7.3210865
6.418000 7.3018916
6.419000 7.2824761
6.420000 7.2628430999999996
6.421000 7.2429939999999995
6.422000 7.2229318000000005
6.423000 7.2026588
6.424000 7.182177200000001
6.425000 7.1614891
6.426000 7.1405977
6.427000 7.1195051
6.428000 7.0982136
6.429000 7.0767254
6.430000 7.0550434
6.431000 7.03317
6.432000 7.011107399999999
6.433000 6.988858400000001
6.434000 6.9664255
6.435000 6.9438107
6.436000 6.9210164
6.437000 6.898045499999999
6.438000 6.8749003
6.439000 6.851583
6.440000 6.8280965
6.441000 6.8044439
6.442000 6.780626600000001
6.443000 6.7566483999999996
6.444000 6.732510799999999
6.445000 6.7082174
6.446000 6.6837698
6.447000 6.6591717
6.448000 6.634424599999999
6.449000 6.609532199999999
6.450000 6.5844968
6.451000 6.5593213
6.452000 6.5340079
6.453000 6.508559699999999
6.454000 6.4829797
6.455000 6.4572699
6.456000 6.4314336
6.457000 6.4054735
6.458000 6.3793927
6.459000 6.3531935
6.460000 6.3268788
6.461000 6.3004516
6.462000 6.273914899999999
6.463000 6.2472712
6.464000 6.2205233
6.465000 6.193674
6.466000 6.1667264
6.467000 6.139683
6.468000 6.1125465
6.469000 6.0853193999999995
6.470000 6.058004899999999
6.471000 6.030605700000001
6.472000 6.0031243
6.473000 5.9755635
6.474000 5.9479258999999995
6.475000 5.9202145999999995
6.476000 5.892432100000001
6.477000 5.8645811
6.478000 5.8366645
6.479000 5.8086850000000005
6.480000 5.7806451
6.481000 5.7525482000000006
6.482000 5.7243966
6.483000 5.6961935
6.484000 5.667941600000001
6.485000 5.6396436
6.486000 5.6113027
6.487000 5.5829216
6.488000 5.5545032
6.489000 5.5260506000000005
6.490000 5.4975666
6.491000 5.4690544
6.492000 5.440516799999999
6.493000 5.4119568
6.494000 5.3833775
6.495000 5.3547814
6.496000 5.326172
6.497000 5.2975517
6.498000 5.2689236
6.499000 5.2402906
6.500000 5.211655400000001
6.501000 5.183021
6.502000 5.1543899
6.503000 5.1257651
6.504000 5.0971493
6.505000 5.068545
6.506000 5.039954900000001
6.507000 5.0113816
6.508000 4.9828280000000005
6.509000 4.9542964000000005
6.510000 4.9257897
6.511000 4.8973102
6.512000 4.8688609000000005
6.513000 4.840444
6.514000 4.8120622
6.515000 4.7837179
6.516000 4.7554143
6.517000 4.7271535
6.518000 4.698938500000001
6.519000 4.6707716
6.520000 4.6426557
6.521000 4.6145935
6.522000 4.5865875
6.523000 4.5586402999999995
6.524000 4.5307551
6.525000 4.5029338
6.526000 4.4751801
6.527000 4.4474959
6.528000 4.4198845
6.529000 4.3923482
6.530000 4.3648902000000005
6.531000 4.3375126999999996
6.532000 4.3102186
6.533000 4.2830106
6.534000 4.2558912
6.535000 4.2288631
6.536000 4.2019289
6.537000 4.1750908
6.538000 4.1483514
6.539000 4.121713
6.540000 4.0951781
6.541000 4.0687494
6.542000 4.0424287
6.543000 4.016218299999999
6.544000 3.9901208
6.545000 3.9641379999999997
6.546000 3.9382726
6.547000 3.9125264
6.548000 3.8869016
6.549000 3.8614005
6.550000 3.8360249
6.551000 3.8107770999999997
6.552000 3.7856594
6.553000 3.7606739
6.554000 3.7358224000000004
6.555000 3.7111077
6.556000 3.6865316000000004
6.557000 3.6620963
6.558000 3.6378041
6.559000 3.6136570999999997
6.560000 3.5896577
6.561000 3.565808
6.562000 3.5421103
6.563000 3.5185669
6.564000 3.4951798999999997
6.565000 3.4719512
6.566000 3.4488834
6.567000 3.4259785000000003
6.568000 3.4032386
6.569000 3.3806659000000003
6.570000 3.3582623999999996
6.571000 3.3360302
6.572000 3.3139713
6.573000 3.2920878
6.574000 3.2703813
6.575000 3.2488536
6.576000 3.227507
6.577000 3.2063428
6.578000 3.1853627
6.579000 3.1645685
6.580000 3.1439621
6.581000 3.1235447
6.582000 3.1033182999999998
6.583000 3.0832842
6.584000 3.063444
6.585000 3.0437995
6.586000 3.024352
6.587000 3.0051028
6.588000 2.9860539
6.589000 2.9672066
6.590000 2.9485622
6.591000 2.9301226
6.592000 2.911889
6.593000 2.8938631
6.594000 2.8760463
6.595000 2.8584404
6.596000 2.8410466
6.597000 2.8238665
6.598000 2.8069017
6.599000 2.7901536
6.600000 2.7736237
6.601000 2.7573137
6.602000 2.7412247
6.603000 2.7253583000000003
6.604000 2.7097158
6.605000 2.6942987
6.606000 2.6791083
6.607000 2.6641458
6.608000 2.6494127
6.609000 2.6349099000000002
6.610000 2.6206389
6.611000 2.6066007
6.612000 2.5927965
6.613000 2.5792270999999998
6.614000 2.5658937
6.615000 2.5527973
6.616000 2.5399389
6.617000 2.5273193
6.618000 2.5149394
6.619000 2.5028002000000003
6.620000 2.4909022999999997
6.621000 2.4792468000000003
6.622000 2.4678344
6.623000 2.4566658
6.624000 2.4457416999999997
6.625000 2.435063
6.626000 2.4246303
6.627000 2.4144445
6.628000 2.4045061
6.629000 2.3948159
6.630000 2.3853747000000003
6.631000 2.3761833
6.632000 2.3672421999999997
6.633000 2.3585523
6.634000 2.3501141
6.635000 2.3419282999999997
6.636000 2.3339955
6.637000 2.3263164
6.638000 2.3188917
6.639000 2.3117218
6.640000 2.3048073
6.641000 2.2981487
6.642000 2.2917464
6.643000 2.2856009999999998
6.644000 2.2797128
6.645000 2.2740822
6.646000 2.2687096
6.647000 2.2635952
6.648000 2.2587392
6.649000 2.2541420999999997
6.650000 2.249804
6.651000 2.2457249
6.652000 2.2419051999999997
6.653000 2.2383448
6.654000 2.2350438
6.655000 2.2320025
6.656000 2.2292208000000002
6.657000 2.2266988000000003
6.658000 2.2244364
6.659000 2.2224337
6.660000 2.2206908000000003
6.661000 2.2192076000000003
6.662000 2.217984
6.663000 2.2170202999999997
6.664000 2.2163162
6.665000 2.2158718
6.666000 2.2156868
6.667000 2.2157614999999997
6.668000 2.2160954999999998
6.669000 2.2166887
6.670000 2.2175413
6.671000 2.2186527000000003
6.672000 2.2200231
6.673000 2.2216519
6.674000 2.2235392
6.675000 2.2256844
6.676000 2.2280873999999997
6.677000 2.2307478
6.678000 2.2336653
6.679000 2.2368392
6.680000 2.2402693
6.681000 2.2439549
6.682000 2.2478957
6.683000 2.2520909
6.684000 2.2565399999999998
6.685000 2.2612425
6.686000 2.2661975
6.687000 2.2714043
6.688000 2.2768624
6.689000 2.2825709
6.690000 2.2885288999999998
6.691000 2.294736
6.692000 2.301191
6.693000 2.3078933
6.694000 2.3148421
6.695000 2.3220364
6.696000 2.3294754
6.697000 2.3371583
6.698000 2.3450842
6.699000 2.3532523
6.700000 2.3616616
6.701000 2.3703113
6.702000 2.3792006
6.703000 2.3883286999999997
6.704000 2.3976946
6.705000 2.4072973
6.706000 2.4171359999999997
6.707000 2.4272097
6.708000 2.4375174
6.709000 2.4480583
6.710000 2.4588311000000003
6.711000 2.4698349
6.712000 2.4810687000000002
6.713000 2.4925312
6.714000 2.5042213
6.715000 2.516138
6.716000 2.5282798
6.717000 2.5406456
6.718000 2.5532339
6.719000 2.5660434999999997
6.720000 2.5790729
6.721000 2.5923207
6.722000 2.6057854
6.723000 2.6194656
6.724000 2.6333598
6.725000 2.6474664
6.726000 2.6617838000000003
6.727000 2.6763103999999998
6.728000 2.6910445000000003
6.729000 2.7059844
6.730000 2.7211286
6.731000 2.7364753
6.732000 2.752023
6.733000 2.7677698
6.734000 2.783714
6.735000 2.7998540999999997
6.736000 2.8161880999999997
6.737000 2.8327145000000002
6.738000 2.8494313
6.739000 2.8663369000000003
6.740000 2.8834295
6.741000 2.9007072
6.742000 2.9181683
6.743000 2.9358111
6.744000 2.9536337
6.745000 2.9716343
6.746000 2.9898111000000003
6.747000 3.0081621999999997
6.748000 3.0266857000000003
6.749000 3.0453797000000002
6.750000 3.0642424000000004
6.751000 3.0832715
6.752000 3.1024653
6.753000 3.1218220000000003
6.754000 3.1413390999999997
6.755000 3.1610149999999995
6.756000 3.1808472999999995
6.757000 3.2008338999999997
6.758000 3.2209724000000004
6.759000 3.2412607
6.760000 3.2616969000000005
6.761000 3.2822784
6.762000 3.3030029
6.763000 3.3238683
6.764000 3.3448718000000004
6.765000 3.3660113999999997
6.766000 3.3872847
6.767000 3.4086891
6.768000 3.4302223
6.769000 3.4518816
6.770000 3.4736648000000003
6.771000 3.4955692
6.772000 3.5175922999999996
6.773000 3.5397317
6.774000 3.5619847000000004
6.775000 3.5843488
6.776000 3.6068216
6.777000 3.6294002
6.778000 3.6520824
6.779000 3.6748654999999997
6.780000 3.6977469999999997
6.781000 3.7207242000000003
6.782000 3.7437946
6.783000 3.7669558
6.784000 3.790205
6.785000 3.8135394000000002
6.786000 3.836957
6.787000 3.8604545999999997
6.788000 3.8840298000000004
6.789000 3.9076798000000004
6.790000 3.931402
6.791000 3.9551936000000003
6.792000 3.9790514999999997
6.793000 4.0029731
6.794000 4.026955699999999
6.795000 4.0509965
6.796000 4.0750924
6.797000 4.0992405000000005
6.798000 4.1234378000000005
6.799000 4.1476816
6.800000 4.1719686
6.801000 4.196295500000001
6.802000 4.2206597
6.803000 4.2450577
6.804000 4.2694867
6.805000 4.2939435999999995
6.806000 4.3184251
6.807000 4.3429282
6.808000 4.3674495
6.809000 4.3919861
6.810000 4.416535
6.811000 4.4410929
6.812000 4.4656564
6.813000 4.4902223999999995
6.814000 4.5147881000000005
6.815000 4.539350000000001
6.816000 4.5639049
6.817000 4.5884497
6.818000 4.6129815
6.819000 4.6374969
6.820000 4.6619926
6.821000 4.6864655
6.822000 4.7109127
6.823000 4.7353309
6.824000 4.7597166
6.825000 4.784067
6.826000 4.808379
6.827000 4.8326489
6.828000 4.8568737
6.829000 4.8810500999999995
6.830000 4.905175
6.831000 4.9292449000000005
6.832000 4.9532566
6.833000 4.977206499999999
6.834000 5.001091199999999
6.835000 5.0249074
6.836000 5.0486512
6.837000 5.0723195
6.838000 5.0959088
6.839000 5.1194154
6.840000 5.1428359
6.841000 5.1661666
6.842000 5.1894039
6.843000 5.2125443
6.844000 5.2355841
6.845000 5.2585196
6.846000 5.2813474
6.847000 5.3040639
6.848000 5.3266656
6.849000 5.3491488
6.850000 5.3715102
6.851000 5.3937460999999995
6.852000 5.4158531000000005
6.853000 5.4378279
6.854000 5.4596666
6.855000 5.4813661
6.856000 5.5029225
6.857000 5.5243324000000005
6.858000 5.5455927
6.859000 5.5666994
6.860000 5.5876493
6.861000 5.6084391
6.862000 5.6290648999999995
6.863000 5.6495234
6.864000 5.6698114
6.865000 5.689925
6.866000 5.7098608
6.867000 5.7296153
6.868000 5.749185
6.869000 5.7685658
6.870000 5.787754400000001
6.871000 5.8067475
6.872000 5.8255408
6.873000 5.8441311
6.874000 5.8625143
6.875000 5.880687
6.876000 5.8986455
6.877000 5.9163860999999995
6.878000 5.9339046
6.879000 5.9511978
6.880000 5.9682623
6.881000 5.9850939
6.882000 6.0016893
6.883000 6.0180448
6.884000 6.0341567
6.885000 6.0500216
6.886000 6.0656358
6.887000 6.0809959
6.888000 6.0960982
6.889000 6.110939800000001
6.890000 6.1255168
6.891000 6.139826
6.892000 6.153864
6.893000 6.1676271
6.894000 6.181112300000001
6.895000 6.1943162
6.896000 6.2072355
6.897000 6.2198668999999995
6.898000 6.2322073
6.899000 6.2442530000000005
6.900000 6.2560007
6.901000 6.267447
6.902000 6.2785893999999995
6.903000 6.289424
6.904000 6.2999472
6.905000 6.310156
6.906000 6.3200465999999995
6.907000 6.3296162
6.908000 6.3388608
6.909000 6.3477769
6.910000 6.3563615
6.911000 6.3646115000000005
6.912000 6.372523300000001
6.913000 6.380093100000001
6.914000 6.3873179
6.915000 6.3941941
6.916000 6.400718499999999
6.917000 6.406887599999999
6.918000 6.4126983
6.919000 6.418146900000001
6.920000 6.423230500000001
6.921000 6.4279459
6.922000 6.432289600000001
6.923000 6.4362586
6.924000 6.4398497
6.925000 6.443059399999999
6.926000 6.4458854
6.927000 6.448324800000001
6.928000 6.4503744
6.929000 6.452031399999999
6.930000 6.453292800000001
6.931000 6.4541556
6.932000 6.4546174999999995
6.933000 6.4546756
6.934000 6.4543276999999994
6.935000 6.4535707
6.936000 6.4524017
6.937000 6.4508185
6.938000 6.4488187
6.939000 6.4463995
6.940000 6.443557900000001
6.941000 6.4402916
6.942000 6.4365983
6.943000 6.4324751
6.944000 6.4279190999999996
6.945000 6.422928
6.946000 6.4174987
6.947000 6.4116292
6.948000 6.405317000000001
6.949000 6.398558599999999
6.950000 6.3913524
6.951000 6.3836947
6.952000 6.375583999999999
6.953000 6.3670166
6.954000 6.357991
6.955000 6.3485041
6.956000 6.3385530999999995
6.957000 6.3281365
6.958000 6.3172512
6.959000 6.3058950000000005
6.960000 6.2940657
6.961000 6.281761800000001
6.962000 6.2689804
6.963000 6.255719099999999
6.964000 6.2419768
6.965000 6.2277514
6.966000 6.213041
6.967000 6.1978437
6.968000 6.182158
6.969000 6.1659824
6.970000 6.1493151
6.971000 6.1321544999999995
6.972000 6.1144993
6.973000 6.0963478
6.974000 6.0776986
6.975000 6.058550599999999
6.976000 6.0389023
6.977000 6.0187526
6.978000 5.9981
6.979000 5.9769429
6.980000 5.9552804
6.981000 5.9331108
6.982000 5.910432699999999
6.983000 5.887245399999999
6.984000 5.8635470000000005
6.985000 5.8393367000000005
6.986000 5.8146127
6.987000 5.7893742
6.988000 5.7636198
6.989000 5.737348300000001
6.990000 5.7105582
6.991000 5.6832489
6.992000 5.6554191
6.993000 5.6270678
6.994000 5.5981938
6.995000 5.5687964
6.996000 5.5388745
6.997000 5.5084277
6.998000 5.4774549
6.999000 5.4459557
7.000000 5.4139294
7.001000 5.3813756
7.002000 5.3482942
7.003000 5.3146847
7.004000 5.280546500000001
7.005000 5.2458797
7.006000 5.2106842
7.007000 5.1749598
7.008000 5.1387068000000005
7.009000 5.1019248
7.010000 5.0646141
7.011000 5.0267749
7.012000 4.9884073
7.013000 4.9495116
7.014000 4.910088
7.015000 4.8701368
7.016000 4.8296586
7.017000 4.788653200000001
7.018000 4.747121
7.019000 4.7050629
7.020000 4.6624787
7.021000 4.6193693
7.022000 4.5757346
7.023000 4.5315754
7.024000 4.4868923999999994
7.025000 4.441686000000001
7.026000 4.3959565
7.027000 4.3497048000000005
7.028000 4.3029316
7.029000 4.2556375
7.030000 4.2078231
7.031000 4.1594896
7.032000 4.1106377
7.033000 4.0612683
7.034000 4.0113825
7.035000 3.9609815999999998
7.036000 3.9100666
7.037000 3.8586389
7.038000 3.8067002000000003
7.039000 3.7542514999999996
7.040000 3.7012942
7.041000 3.6478303
7.042000 3.5938613
7.043000 3.539389
7.044000 3.4844149
7.045000 3.4289411999999997
7.046000 3.3729699
7.047000 3.3165026
7.048000 3.2595415
7.049000 3.2020885
7.050000 3.1441460999999995
7.051000 3.0857164
7.052000 3.0268013
7.053000 2.9674033
7.054000 2.9075244
7.055000 2.8471671
7.056000 2.7863335
7.057000 2.7250258
7.058000 2.6632465
7.059000 2.6009981
7.060000 2.5382828
7.061000 2.4751032
7.062000 2.4114618
7.063000 2.3473610999999996
7.064000 2.2828037
7.065000 2.217792
7.066000 2.1523289
7.067000 2.0864172
7.068000 2.0200593
7.069000 1.9532586
7.070000 1.8860176
7.071000 1.8183395000000002
7.072000 1.7502274000000002
7.073000 1.6816843000000001
7.074000 1.6127136
7.075000 1.5433185
7.076000 1.4735023999999999
7.077000 1.4032688999999998
7.078000 1.3326215000000001
7.079000 1.2615637000000002
7.080000 1.1900993
7.081000 1.1182320000000001
7.082000 1.0459656
7.083000 0.97330399
7.084000 0.9002510499999999
7.085000 0.8268107699999999
7.086000 0.75298711
7.087000 0.67878412
7.088000 0.60420586
7.089000 0.52925642
7.090000 0.45393994
7.091000 0.3782606
7.092000 0.30222256000000003
7.093000 0.22583003000000001
7.094000 0.14908722
7.095000 0.07199837099999999
7.096000 -0.005432239
7.097000 -0.08320033099999999
7.098000 -0.16130158
7.099000 -0.23973163
7.100000 -0.3184861
7.101000 -0.39756056
7.102000 -0.47695050000000005
7.103000 -0.55665146
7.104000 -0.6366588200000001
7.105000 -0.71696797
7.106000 -0.79757422
7.107000 -0.87847281
7.108000 -0.9596589000000001
7.109000 -1.0411276
7.110000 -1.1228741
7.111000 -1.2048932
7.112000 -1.2871798
7.113000 -1.3697289
7.114000 -1.4525351
7.115000 -1.5355933
7.116000 -1.6188979
7.117000 -1.7024437
7.118000 -1.7862251
7.119000 -1.8702364999999999
7.120000 -1.9544726
7.121000 -2.0389276
7.122000 -2.1235958
7.123000 -2.2084717
7.124000 -2.2935495
7.125000 -2.3788234
7.126000 -2.4642879
7.127000 -2.549937
7.128000 -2.6357651
7.129000 -2.7217662
7.130000 -2.8079348
7.131000 -2.894265
7.132000 -2.9807509999999997
7.133000 -3.0673869
7.134000 -3.1541672
7.135000 -3.2410856000000003
7.136000 -3.3281367
7.137000 -3.4153145000000005
7.138000 -3.5026133
7.139000 -3.5900271999999998
7.140000 -3.6775503
7.141000 -3.7651762
7.142000 -3.8528993999999996
7.143000 -3.9407138
7.144000 -4.0286131
7.145000 -4.1165914
7.146000 -4.2046424
7.147000 -4.2927596999999995
7.148000 -4.3809369
7.149000 -4.4691678
7.150000 -4.557446
7.151000 -4.645764799999999
7.152000 -4.734117899999999
7.153000 -4.822498599999999
7.154000 -4.9109001
7.155000 -4.9993157
7.156000 -5.087738900000001
7.157000 -5.1761627
7.158000 -5.2645802
7.159000 -5.3529846999999995
7.160000 -5.4413691
7.161000 -5.529726699999999
7.162000 -5.6180506999999995
7.163000 -5.706334099999999
7.164000 -5.7945702
7.165000 -5.882751900000001
7.166000 -5.9708729
7.167000 -6.0589261
7.168000 -6.1469045
7.169000 -6.2348016
7.170000 -6.3226111000000005
7.171000 -6.4103261
7.172000 -6.4979397
7.173000 -6.585445299999999
7.174000 -6.6728361
7.175000 -6.760105499999999
7.176000 -6.8472466999999995
7.177000 -6.9342539
7.178000 -7.021119400000001
7.179000 -7.1078375
7.180000 -7.194400600000001
7.181000 -7.2808027
7.182000 -7.3670365
7.183000 -7.453095899999999
7.184000 -7.5389735
7.185000 -7.6246619
7.186000 -7.710155100000001
7.187000 -7.795445600000001
7.188000 -7.8805268
7.189000 -7.9653911
7.190000 -8.050031200000001
7.191000 -8.1344403
7.192000 -8.2186118
7.193000 -8.3025374
7.194000 -8.386210400000001
7.195000 -8.4696233
7.196000 -8.5527688
7.197000 -8.6356401
7.198000 -8.718229800000001
7.199000 -8.800530400000001
7.200000 -8.8825352
7.201000 -8.9642368
7.202000 -9.0456277
7.203000 -9.1267012
7.204000 -9.2074506
7.205000 -9.2878684
7.206000 -9.367948
7.207000 -9.4476826
7.208000 -9.5270656
7.209000 -9.6060902
7.210000 -9.684748899999999
7.211000 -9.7630359
7.212000 -9.8409452
7.213000 -9.9184692
7.214000 -9.995601299999999
7.215000 -10.07234
7.216000 -10.14867
7.217000 -10.22458
7.218000 -10.300080000000001
7.219000 -10.37516
7.220000 -10.4498
7.221000 -10.52401
7.222000 -10.597769999999999
7.223000 -10.67109
7.224000 -10.74394
7.225000 -10.81633
7.226000 -10.88825
7.227000 -10.95969
7.228000 -11.03064
7.229000 -11.10111
7.230000 -11.17107
7.231000 -11.240540000000001
7.232000 -11.30949
7.233000 -11.37792
7.234000 -11.44582
7.235000 -11.5132
7.236000 -11.58004
7.237000 -11.64633
7.238000 -11.712069999999999
7.239000 -11.77725
7.240000 -11.84187
7.241000 -11.90592
7.242000 -11.9694
7.243000 -12.03229
7.244000 -12.0946
7.245000 -12.15631
7.246000 -12.217419999999999
7.247000 -12.27792
7.248000 -12.337810000000001
7.249000 -12.397089999999999
7.250000 -12.45574
7.251000 -12.51377
7.252000 -12.57116
7.253000 -12.62791
7.254000 -12.68401
7.255000 -12.73946
7.256000 -12.79426
7.257000 -12.848390000000002
7.258000 -12.901860000000001
7.259000 -12.95465
7.260000 -13.00676
7.261000 -13.05819
7.262000 -13.108929999999999
7.263000 -13.15897
7.264000 -13.208300000000001
7.265000 -13.25693
7.266000 -13.304849999999998
7.267000 -13.352049999999998
7.268000 -13.398530000000001
7.269000 -13.444280000000001
7.270000 -13.48929
7.271000 -13.533570000000001
7.272000 -13.5771
7.273000 -13.61988
7.274000 -13.6619
7.275000 -13.70317
7.276000 -13.74367
7.277000 -13.783409999999998
7.278000 -13.822370000000001
7.279000 -13.86055
7.280000 -13.89795
7.281000 -13.93456
7.282000 -13.970389999999998
7.283000 -14.00541
7.284000 -14.03964
7.285000 -14.073060000000002
7.286000 -14.105680000000001
7.287000 -14.13749
7.288000 -14.16848
7.289000 -14.198649999999999
7.290000 -14.227989999999998
7.291000 -14.25651
7.292000 -14.2842
7.293000 -14.31105
7.294000 -14.33706
7.295000 -14.362240000000002
7.296000 -14.386560000000001
7.297000 -14.410029999999999
7.298000 -14.432649999999999
7.299000 -14.45442
7.300000 -14.47532
7.301000 -14.495350000000002
7.302000 -14.514520000000001
7.303000 -14.53281
7.304000 -14.55023
7.305000 -14.566779999999998
7.306000 -14.58244
7.307000 -14.597209999999999
7.308000 -14.611099999999999
7.309000 -14.62409
7.310000 -14.63619
7.311000 -14.6474
7.312000 -14.657709999999998
7.313000 -14.66711
7.314000 -14.67561
7.315000 -14.683209999999999
7.316000 -14.6899
7.317000 -14.69567
7.318000 -14.70053
7.319000 -14.70448
7.320000 -14.70751
7.321000 -14.70963
7.322000 -14.71082
7.323000 -14.711089999999999
7.324000 -14.71044
7.325000 -14.708860000000001
7.326000 -14.706359999999998
7.327000 -14.70293
7.328000 -14.69857
7.329000 -14.69327
7.330000 -14.68705
7.331000 -14.67988
7.332000 -14.671790000000001
7.333000 -14.662749999999999
7.334000 -14.652780000000002
7.335000 -14.64187
7.336000 -14.630009999999999
7.337000 -14.61722
7.338000 -14.60348
7.339000 -14.588799999999999
7.340000 -14.57317
7.341000 -14.55659
7.342000 -14.53907
7.343000 -14.5206
7.344000 -14.50119
7.345000 -14.48082
7.346000 -14.45951
7.347000 -14.437240000000001
7.348000 -14.41403
7.349000 -14.389869999999998
7.350000 -14.364759999999999
7.351000 -14.3387
7.352000 -14.3117
7.353000 -14.283750000000001
7.354000 -14.25485
7.355000 -14.224999999999998
7.356000 -14.194209999999998
7.357000 -14.162469999999999
7.358000 -14.12978
7.359000 -14.09616
7.360000 -14.061589999999999
7.361000 -14.026079999999999
7.362000 -13.98963
7.363000 -13.952229999999998
7.364000 -13.913900000000002
7.365000 -13.87463
7.366000 -13.834430000000001
7.367000 -13.793289999999999
7.368000 -13.75121
7.369000 -13.708200000000001
7.370000 -13.66426
7.371000 -13.619390000000001
7.372000 -13.573599999999999
7.373000 -13.526869999999999
7.374000 -13.47922
7.375000 -13.430639999999999
7.376000 -13.38114
7.377000 -13.330729999999999
7.378000 -13.27939
7.379000 -13.22713
7.380000 -13.173969999999999
7.381000 -13.119890000000002
7.382000 -13.064890000000002
7.383000 -13.009
7.384000 -12.95219
7.385000 -12.89449
7.386000 -12.83588
7.387000 -12.776380000000001
7.388000 -12.715979999999998
7.389000 -12.654689999999999
7.390000 -12.59251
7.391000 -12.52945
7.392000 -12.4655
7.393000 -12.40067
7.394000 -12.33497
7.395000 -12.2684
7.396000 -12.20096
7.397000 -12.13265
7.398000 -12.06348
7.399000 -11.99345
7.400000 -11.92256
7.401000 -11.850819999999999
7.402000 -11.77824
7.403000 -11.70481
7.404000 -11.630550000000001
7.405000 -11.55544
7.406000 -11.47951
7.407000 -11.40274
7.408000 -11.32515
7.409000 -11.24675
7.410000 -11.16752
7.411000 -11.087489999999999
7.412000 -11.006639999999999
7.413000 -10.925
7.414000 -10.84255
7.415000 -10.75932
7.416000 -10.67529
7.417000 -10.59048
7.418000 -10.50489
7.419000 -10.418520000000001
7.420000 -10.33138
7.421000 -10.24348
7.422000 -10.15482
7.423000 -10.06541
7.424000 -9.9752434
7.425000 -9.8843344
7.426000 -9.7926863
7.427000 -9.700304299999999
7.428000 -9.607194400000001
7.429000 -9.5133618
7.430000 -9.4188124
7.431000 -9.3235515
7.432000 -9.2275843
7.433000 -9.1309167
7.434000 -9.033554800000001
7.435000 -8.9355044
7.436000 -8.8367715
7.437000 -8.737361400000001
7.438000 -8.6372808
7.439000 -8.5365348
7.440000 -8.4351301
7.441000 -8.3330728
7.442000 -8.2303688
7.443000 -8.127023999999999
7.444000 -8.023045199999999
7.445000 -7.9184383
7.446000 -7.8132093
7.447000 -7.707364899999999
7.448000 -7.6009117
7.449000 -7.4938558
7.450000 -7.3862046
7.451000 -7.2779641
7.452000 -7.1691401
7.453000 -7.0597403000000005
7.454000 -6.9497719
7.455000 -6.8392411
7.456000 -6.7281544
7.457000 -6.6165194
7.458000 -6.5043427000000005
7.459000 -6.391631100000001
7.460000 -6.278391899999999
7.461000 -6.1646327
7.462000 -6.0503602
7.463000 -5.9355814
7.464000 -5.8203038
7.465000 -5.7045348
7.466000 -5.5882815
7.467000 -5.4715514
7.468000 -5.3543516
7.469000 -5.2366893999999995
7.470000 -5.1185727
7.471000 -5.0000086
7.472000 -4.881005
7.473000 -4.7615688
7.474000 -4.6417079999999995
7.475000 -4.5214299
7.476000 -4.4007420999999995
7.477000 -4.2796526
7.478000 -4.1581687
7.479000 -4.036298
7.480000 -3.9140485000000003
7.481000 -3.7914280000000002
7.482000 -3.6684441999999997
7.483000 -3.5451051
7.484000 -3.4214184000000003
7.485000 -3.2973918999999996
7.486000 -3.1730339000000005
7.487000 -3.0483522
7.488000 -2.9233547
7.489000 -2.7980497
7.490000 -2.6724452
7.491000 -2.5465496
7.492000 -2.4203708
7.493000 -2.2939172
7.494000 -2.1671969
7.495000 -2.0402184
7.496000 -1.9129897999999999
7.497000 -1.7855195000000001
7.498000 -1.6578160000000002
7.499000 -1.5298875
7.500000 -1.4017424
7.501000 -1.2733892
7.502000 -1.1448362
7.503000 -1.0160919
7.504000 -0.8871648500000001
7.505000 -0.75806337
7.506000 -0.62879599
7.507000 -0.49937111
7.508000 -0.3697973
7.509000 -0.24008304000000003
7.510000 -0.11023680000000001
7.511000 0.019732872999999998
7.512000 0.14981746
7.513000 0.28000844
7.514000 0.41029728
7.515000 0.54067546
7.516000 0.67113447
7.517000 0.80166571
7.518000 0.9322607
7.519000 1.0629108
7.520000 1.1936075000000002
7.521000 1.3243422
7.522000 1.4551063
7.523000 1.5858913
7.524000 1.7166885
7.525000 1.8474894
7.526000 1.9782852
7.527000 2.1090675
7.528000 2.2398274
7.529000 2.3705564
7.530000 2.5012458
7.531000 2.6318869
7.532000 2.762471
7.533000 2.8929895
7.534000 3.0234337
7.535000 3.153795
7.536000 3.2840643000000003
7.537000 3.414233
7.538000 3.5442926
7.539000 3.6742344000000005
7.540000 3.8040493
7.541000 3.9337288999999998
7.542000 4.0632643
7.543000 4.192646600000001
7.544000 4.3218672
7.545000 4.4509172
7.546000 4.5797881
7.547000 4.708471100000001
7.548000 4.8369575
7.549000 4.9652383
7.550000 5.0933052
7.551000 5.2211492999999995
7.552000 5.3487618
7.553000 5.4761343
7.554000 5.6032579
7.555000 5.730124200000001
7.556000 5.8567244999999994
7.557000 5.9830502
7.558000 6.1090928
7.559000 6.2348437
7.560000 6.360294700000001
7.561000 6.4854369
7.562000 6.6102624
7.563000 6.7347623
7.564000 6.8589285
7.565000 6.9827527
7.566000 7.1062267
7.567000 7.2293416
7.568000 7.3520899
7.569000 7.474462699999999
7.570000 7.5964518
7.571000 7.7180497
7.572000 7.8392476
7.573000 7.9600379
7.574000 8.080411699999999
7.575000 8.2003616
7.576000 8.3198793
7.577000 8.4389567
7.578000 8.557585600000001
7.579000 8.6757578
7.580000 8.7934658
7.581000 8.9107014
7.582000 9.0274565
7.583000 9.143722799999999
7.584000 9.2594922
7.585000 9.3747571
7.586000 9.4895095
7.587000 9.603741000000001
7.588000 9.7174443
7.589000 9.8306112
7.590000 9.943234200000001
7.591000 10.05531
7.592000 10.16682
7.593000 10.277759999999999
7.594000 10.38813
7.595000 10.497910000000001
7.596000 10.60711
7.597000 10.7157
7.598000 10.82369
7.599000 10.93107
7.600000 11.03783
7.601000 11.14396
7.602000 11.24945
7.603000 11.3543
7.604000 11.4585
7.605000 11.56205
7.606000 11.66493
7.607000 11.76714
7.608000 11.86867
7.609000 11.96952
7.610000 12.06967
7.611000 12.169130000000001
7.612000 12.26788
7.613000 12.36592
7.614000 12.46324
7.615000 12.55983
7.616000 12.65569
7.617000 12.750810000000001
7.618000 12.845180000000001
7.619000 12.9388
7.620000 13.03166
7.621000 13.123750000000001
7.622000 13.21507
7.623000 13.3056
7.624000 13.39535
7.625000 13.484309999999999
7.626000 13.57246
7.627000 13.65981
7.628000 13.746340000000002
7.629000 13.832059999999998
7.630000 13.91695
7.631000 14.001
7.632000 14.08422
7.633000 14.166599999999999
7.634000 14.24812
7.635000 14.32879
7.636000 14.4086
7.637000 14.48754
7.638000 14.565610000000001
7.639000 14.642800000000001
7.640000 14.7191
7.641000 14.79452
7.642000 14.86904
7.643000 14.94266
7.644000 15.01538
7.645000 15.08719
7.646000 15.158079999999998
7.647000 15.228050000000001
7.648000 15.2971
7.649000 15.365210000000001
7.650000 15.4324
7.651000 15.49864
7.652000 15.56394
7.653000 15.62828
7.654000 15.69168
7.655000 15.754109999999999
7.656000 15.81558
7.657000 15.87608
7.658000 15.93561
7.659000 15.994159999999999
7.660000 16.05173
7.661000 16.10831
7.662000 16.1639
7.663000 16.21849
7.664000 16.27208
7.665000 16.32467
7.666000 16.37624
7.667000 16.4268
7.668000 16.47635
7.669000 16.52487
7.670000 16.57236
7.671000 16.618830000000003
7.672000 16.66426
7.673000 16.70865
7.674000 16.752
7.675000 16.794310000000003
7.676000 16.83557
7.677000 16.87579
7.678000 16.91494
7.679000 16.95304
7.680000 16.99008
7.681000 17.02606
7.682000 17.06097
7.683000 17.09481
7.684000 17.12759
7.685000 17.15928
7.686000 17.18991
7.687000 17.21945
7.688000 17.24791
7.689000 17.275280000000002
7.690000 17.301569999999998
7.691000 17.32677
7.692000 17.35088
7.693000 17.37389
7.694000 17.3958
7.695000 17.416619999999998
7.696000 17.43634
7.697000 17.45495
7.698000 17.472450000000002
7.699000 17.48885
7.700000 17.50413
7.701000 17.51831
7.702000 17.53137
7.703000 17.54331
7.704000 17.55413
7.705000 17.56384
7.706000 17.57242
7.707000 17.579890000000002
7.708000 17.58623
7.709000 17.59144
7.710000 17.59553
7.711000 17.598489999999998
7.712000 17.60032
7.713000 17.60103
7.714000 17.60061
7.715000 17.59905
7.716000 17.59637
7.717000 17.59256
7.718000 17.58761
7.719000 17.58154
7.720000 17.57434
7.721000 17.566000000000003
7.722000 17.556530000000002
7.723000 17.545930000000002
7.724000 17.5342
7.725000 17.52134
7.726000 17.50734
7.727000 17.49222
7.728000 17.475959999999997
7.729000 17.45857
7.730000 17.440050000000003
7.731000 17.4204
7.732000 17.39961
7.733000 17.377699999999997
7.734000 17.35465
7.735000 17.330470000000002
7.736000 17.30516
7.737000 17.27872
7.738000 17.25116
7.739000 17.22246
7.740000 17.19264
7.741000 17.16169
7.742000 17.12961
7.743000 17.096410000000002
7.744000 17.062079999999998
7.745000 17.02664
7.746000 16.99007
7.747000 16.95239
7.748000 16.91358
7.749000 16.87367
7.750000 16.83263
7.751000 16.79049
7.752000 16.74725
7.753000 16.70289
7.754000 16.65743
7.755000 16.61087
7.756000 16.56321
7.757000 16.51445
7.758000 16.464599999999997
7.759000 16.41365
7.760000 16.36162
7.761000 16.308500000000002
7.762000 16.254289999999997
7.763000 16.19901
7.764000 16.14265
7.765000 16.0852
7.766000 16.02669
7.767000 15.967110000000002
7.768000 15.90645
7.769000 15.844730000000002
7.770000 15.78195
7.771000 15.71811
7.772000 15.6532
7.773000 15.58725
7.774000 15.520249999999999
7.775000 15.452189999999998
7.776000 15.383099999999999
7.777000 15.31296
7.778000 15.24179
7.779000 15.16958
7.780000 15.09634
7.781000 15.022079999999999
7.782000 14.946789999999998
7.783000 14.87049
7.784000 14.79318
7.785000 14.71486
7.786000 14.63553
7.787000 14.555209999999999
7.788000 14.47389
7.789000 14.391580000000001
7.790000 14.308290000000001
7.791000 14.224010000000002
7.792000 14.138770000000001
7.793000 14.05255
7.794000 13.96537
7.795000 13.877220000000001
7.796000 13.788120000000001
7.797000 13.698080000000001
7.798000 13.60708
7.799000 13.51515
7.800000 13.42229
7.801000 13.32849
7.802000 13.23377
7.803000 13.13812
7.804000 13.04157
7.805000 12.9441
7.806000 12.84573
7.807000 12.74646
7.808000 12.6463
7.809000 12.54524
7.810000 12.44331
7.811000 12.3405
7.812000 12.23681
7.813000 12.13226
7.814000 12.02685
7.815000 11.92059
7.816000 11.81348
7.817000 11.70553
7.818000 11.59674
7.819000 11.48712
7.820000 11.37669
7.821000 11.26544
7.822000 11.15337
7.823000 11.040510000000001
7.824000 10.92686
7.825000 10.81241
7.826000 10.697189999999999
7.827000 10.58119
7.828000 10.46443
7.829000 10.34691
7.830000 10.228629999999999
7.831000 10.10961
7.832000 9.9898592
7.833000 9.869373600000001
7.834000 9.7481646
7.835000 9.6262403
7.836000 9.5036075
7.837000 9.3802728
7.838000 9.256243699999999
7.839000 9.1315277
7.840000 9.0061322
7.841000 8.8800639
7.842000 8.753331000000001
7.843000 8.6259402
7.844000 8.497899
7.845000 8.3692148
7.846000 8.2398951
7.847000 8.109948
7.848000 7.9793811
7.849000 7.8482017
7.850000 7.7164181
7.851000 7.5840384
7.852000 7.451070799999999
7.853000 7.317523700000001
7.854000 7.1834043
7.855000 7.0487216
7.856000 6.9134846
7.857000 6.7777008
7.858000 6.6413797
7.859000 6.5045297
7.860000 6.3671589
7.861000 6.2292766
7.862000 6.0908917
7.863000 5.9520129
7.864000 5.8126487
7.865000 5.6728084
7.866000 5.532500499999999
7.867000 5.3917341
7.868000 5.250518
7.869000 5.1088609
7.870000 4.9667716
7.871000 4.8242591
7.872000 4.6813324000000005
7.873000 4.537999999999999
7.874000 4.3942709
7.875000 4.2501539
7.876000 4.1056577
7.877000 3.9607912
7.878000 3.8155630000000005
7.879000 3.6699824
7.880000 3.5240583
7.881000 3.3777993
7.882000 3.2312146999999998
7.883000 3.0843135
7.884000 2.9371049
7.885000 2.7895981
7.886000 2.6418025000000003
7.887000 2.4937272
7.888000 2.3453817
7.889000 2.1967756
7.890000 2.0479184
7.891000 1.8988198
7.892000 1.7494895
7.893000 1.5999370999999998
7.894000 1.4501726
7.895000 1.3002058
7.896000 1.1500467
7.897000 0.9997049299999999
7.898000 0.84919063
7.899000 0.69851368
7.900000 0.54768398
7.901000 0.39671152000000004
7.902000 0.24560618
7.903000 0.094377866
7.904000 -0.056963554
7.905000 -0.20840825
7.906000 -0.35994642000000004
7.907000 -0.5115683200000001
7.908000 -0.66326419
7.909000 -0.81502432
7.910000 -0.96683893
7.911000 -1.1186984
7.912000 -1.2705931
7.913000 -1.4225134000000001
7.914000 -1.5744494000000002
7.915000 -1.7263917
7.916000 -1.8783306999999998
7.917000 -2.0302564
7.918000 -2.1821592
7.919000 -2.3340292
7.920000 -2.4858568
7.921000 -2.6376318
7.922000 -2.7893445
7.923000 -2.9409848
7.924000 -3.0925428
7.925000 -3.2440085
7.926000 -3.3953715000000004
7.927000 -3.546622
7.928000 -3.6977496
7.929000 -3.8487438
7.930000 -3.9995945999999996
7.931000 -4.1502919
7.932000 -4.3008253000000005
7.933000 -4.4511843
7.934000 -4.601359
7.935000 -4.7513388
7.936000 -4.901113700000001
7.937000 -5.0506733
7.938000 -5.2000076
7.939000 -5.349106
7.940000 -5.4979589
7.941000 -5.6465562
7.942000 -5.794888
7.943000 -5.9429441
7.944000 -6.0907148
7.945000 -6.2381901
7.946000 -6.3853607000000006
7.947000 -6.5322161
7.948000 -6.6787474
7.949000 -6.824944199999999
7.950000 -6.970797500000001
7.951000 -7.1162976
7.952000 -7.2614342
7.953000 -7.4061981999999995
7.954000 -7.5505808
7.955000 -7.6945714999999995
7.956000 -7.838160499999999
7.957000 -7.9813391
7.958000 -8.124096699999999
7.959000 -8.2664244
7.960000 -8.4083118
7.961000 -8.5497491
7.962000 -8.690727500000001
7.963000 -8.831236500000001
7.964000 -8.9712664
7.965000 -9.1108076
7.966000 -9.2498496
7.967000 -9.3883835
7.968000 -9.526398799999999
7.969000 -9.6638858
7.970000 -9.800835
7.971000 -9.937236500000001
7.972000 -10.07308
7.973000 -10.208359999999999
7.974000 -10.34306
7.975000 -10.47717
7.976000 -10.61069
7.977000 -10.74361
7.978000 -10.8759
7.979000 -11.00758
7.980000 -11.138620000000001
7.981000 -11.269020000000001
7.982000 -11.39878
7.983000 -11.52787
7.984000 -11.65629
7.985000 -11.78404
7.986000 -11.9111
7.987000 -12.03746
7.988000 -12.163129999999999
7.989000 -12.288079999999999
7.990000 -12.41231
7.991000 -12.53581
7.992000 -12.65858
7.993000 -12.7806
7.994000 -12.901860000000001
7.995000 -13.02237
7.996000 -13.142100000000001
7.997000 -13.26105
7.998000 -13.37921
7.999000 -13.49657
8.000000 -13.613130000000002
8.001000 -13.728879999999998
8.002000 -13.8438
8.003000 -13.9579
8.004000 -14.07115
8.005000 -14.18355
8.006000 -14.2951
8.007000 -14.40579
8.008000 -14.515600000000001
8.009000 -14.62454
8.010000 -14.732590000000002
8.011000 -14.83974
8.012000 -14.94598
8.013000 -15.05132
8.014000 -15.15573
8.015000 -15.259220000000001
8.016000 -15.36178
8.017000 -15.463389999999999
8.018000 -15.564049999999998
8.019000 -15.663759999999998
8.020000 -15.7625
8.021000 -15.86028
8.022000 -15.957070000000002
8.023000 -16.05289
8.024000 -16.14771
8.025000 -16.24153
8.026000 -16.33435
8.027000 -16.426170000000003
8.028000 -16.51696
8.029000 -16.60673
8.030000 -16.69547
8.031000 -16.78317
8.032000 -16.86982
8.033000 -16.95543
8.034000 -17.03998
8.035000 -17.123469999999998
8.036000 -17.20589
8.037000 -17.28723
8.038000 -17.3675
8.039000 -17.44667
8.040000 -17.52476
8.041000 -17.60174
8.042000 -17.67762
8.043000 -17.752380000000002
8.044000 -17.82603
8.045000 -17.89855
8.046000 -17.96995
8.047000 -18.040210000000002
8.048000 -18.10933
8.049000 -18.1773
8.050000 -18.24413
8.051000 -18.309800000000003
8.052000 -18.374309999999998
8.053000 -18.43766
8.054000 -18.49983
8.055000 -18.56084
8.056000 -18.62066
8.057000 -18.679299999999998
8.058000 -18.73675
8.059000 -18.79301
8.060000 -18.84808
8.061000 -18.90194
8.062000 -18.9546
8.063000 -19.006059999999998
8.064000 -19.0563
8.065000 -19.10532
8.066000 -19.153129999999997
8.067000 -19.19971
8.068000 -19.24506
8.069000 -19.28919
8.070000 -19.332079999999998
8.071000 -19.373730000000002
8.072000 -19.41414
8.073000 -19.45331
8.074000 -19.491220000000002
8.075000 -19.52789
8.076000 -19.5633
8.077000 -19.59745
8.078000 -19.63035
8.079000 -19.66197
8.080000 -19.69234
8.081000 -19.72143
8.082000 -19.74925
8.083000 -19.7758
8.084000 -19.801070000000003
8.085000 -19.82506
8.086000 -19.84776
8.087000 -19.86919
8.088000 -19.88933
8.089000 -19.90818
8.090000 -19.92574
8.091000 -19.94202
8.092000 -19.957
8.093000 -19.970689999999998
8.094000 -19.98308
8.095000 -19.99418
8.096000 -20.00398
8.097000 -20.01249
8.098000 -20.01969
8.099000 -20.025599999999997
8.100000 -20.03021
8.101000 -20.03351
8.102000 -20.03552
8.103000 -20.03622
8.104000 -20.035629999999998
8.105000 -20.03373
8.106000 -20.03053
8.107000 -20.02603
8.108000 -20.02022
8.109000 -20.01311
8.110000 -20.0047
8.111000 -19.99499
8.112000 -19.983980000000003
8.113000 -19.97166
8.114000 -19.95804
8.115000 -19.94312
8.116000 -19.9269
8.117000 -19.90939
8.118000 -19.89057
8.119000 -19.87045
8.120000 -19.849040000000002
8.121000 -19.82633
8.122000 -19.80233
8.123000 -19.77703
8.124000 -19.75044
8.125000 -19.72256
8.126000 -19.69339
8.127000 -19.66293
8.128000 -19.63119
8.129000 -19.59817
8.130000 -19.56386
8.131000 -19.52827
8.132000 -19.491410000000002
8.133000 -19.45328
8.134000 -19.41387
8.135000 -19.37319
8.136000 -19.33125
8.137000 -19.288040000000002
8.138000 -19.24357
8.139000 -19.19784
8.140000 -19.15086
8.141000 -19.10263
8.142000 -19.05314
8.143000 -19.00242
8.144000 -18.95045
8.145000 -18.89724
8.146000 -18.8428
8.147000 -18.787119999999998
8.148000 -18.73022
8.149000 -18.67209
8.150000 -18.61274
8.151000 -18.55218
8.152000 -18.490409999999997
8.153000 -18.42742
8.154000 -18.36324
8.155000 -18.29785
8.156000 -18.23127
8.157000 -18.16349
8.158000 -18.09453
8.159000 -18.02439
8.160000 -17.95307
8.161000 -17.88058
8.162000 -17.80693
8.163000 -17.732110000000002
8.164000 -17.65613
8.165000 -17.579
8.166000 -17.50073
8.167000 -17.421310000000002
8.168000 -17.34076
8.169000 -17.259079999999997
8.170000 -17.17628
8.171000 -17.09235
8.172000 -17.00732
8.173000 -16.92118
8.174000 -16.83394
8.175000 -16.7456
8.176000 -16.65617
8.177000 -16.565669999999997
8.178000 -16.47408
8.179000 -16.381429999999998
8.180000 -16.28772
8.181000 -16.19295
8.182000 -16.09713
8.183000 -16.00027
8.184000 -15.90237
8.185000 -15.80345
8.186000 -15.7035
8.187000 -15.602540000000001
8.188000 -15.50056
8.189000 -15.39759
8.190000 -15.29363
8.191000 -15.188679999999998
8.192000 -15.08275
8.193000 -14.97585
8.194000 -14.86798
8.195000 -14.75916
8.196000 -14.64939
8.197000 -14.538680000000001
8.198000 -14.42704
8.199000 -14.314470000000002
8.200000 -14.20098
8.201000 -14.08659
8.202000 -13.97129
8.203000 -13.8551
8.204000 -13.738030000000002
8.205000 -13.620080000000002
8.206000 -13.50126
8.207000 -13.381580000000001
8.208000 -13.26105
8.209000 -13.13968
8.210000 -13.017470000000001
8.211000 -12.89444
8.212000 -12.770599999999998
8.213000 -12.645950000000001
8.214000 -12.520500000000002
8.215000 -12.39426
8.216000 -12.26724
8.217000 -12.13945
8.218000 -12.0109
8.219000 -11.8816
8.220000 -11.75155
8.221000 -11.62077
8.222000 -11.48927
8.223000 -11.357050000000001
8.224000 -11.22413
8.225000 -11.09051
8.226000 -10.956209999999999
8.227000 -10.82123
8.228000 -10.685590000000001
8.229000 -10.54929
8.230000 -10.41234
8.231000 -10.274759999999999
8.232000 -10.13654
8.233000 -9.9977151
8.234000 -9.858278199999999
8.235000 -9.718243
8.236000 -9.5776208
8.237000 -9.4364204
8.238000 -9.2946522
8.239000 -9.1523267
8.240000 -9.0094537
8.241000 -8.866043399999999
8.242000 -8.7221056
8.243000 -8.5776508
8.244000 -8.4326901
8.245000 -8.2872331
8.246000 -8.141290399999999
8.247000 -7.9948730999999995
8.248000 -7.847991599999999
8.249000 -7.7006564
8.250000 -7.5528778
8.251000 -7.404667099999999
8.252000 -7.2560348
8.253000 -7.1069919
8.254000 -6.9575496
8.255000 -6.8077184
8.256000 -6.6575088000000004
8.257000 -6.5069325
8.258000 -6.3560002
8.259000 -6.2047232
8.260000 -6.0531124
8.261000 -5.9011787
8.262000 -5.7489332
8.263000 -5.5963866
8.264000 -5.4435503
8.265000 -5.2904353
8.266000 -5.1370528
8.267000 -4.9834136
8.268000 -4.8295286
8.269000 -4.6754088
8.270000 -4.5210656
8.271000 -4.36651
8.272000 -4.2117529000000005
8.273000 -4.056805
8.274000 -3.901678
8.275000 -3.7463824999999997
8.276000 -3.5909295
8.277000 -3.4353305
8.278000 -3.2795962
8.279000 -3.1237381
8.280000 -2.967767
8.281000 -2.8116942999999996
8.282000 -2.6555313000000003
8.283000 -2.4992891
8.284000 -2.3429789
8.285000 -2.186612
8.286000 -2.0302000000000002
8.287000 -1.8737540000000001
8.288000 -1.7172853
8.289000 -1.5608054999999998
8.290000 -1.4043259000000001
8.291000 -1.2478578
8.292000 -1.0914127
8.293000 -0.93500214
8.294000 -0.7786373099999999
8.295000 -0.6223296700000001
8.296000 -0.46609058000000003
8.297000 -0.30993132
8.298000 -0.15386321
8.299000 0.0021025377
8.300000 0.15795471
8.301000 0.31368213
8.302000 0.46927369999999996
8.303000 0.62471828
8.304000 0.78000491
8.305000 0.93512256
8.306000 1.0900603
8.307000 1.2448072
8.308000 1.3993523
8.309000 1.5536848
8.310000 1.707794
8.311000 1.8616689
8.312000 2.0152989999999997
8.313000 2.1686731
8.314000 2.3217807
8.315000 2.4746109
8.316000 2.6271529
8.317000 2.7793963
8.318000 2.9313298000000003
8.319000 3.0829428
8.320000 3.2342244
8.321000 3.3851638000000004
8.322000 3.5357501
8.323000 3.6859728
8.324000 3.8358207999999996
8.325000 3.9852835000000004
8.326000 4.1343499
8.327000 4.2830094999999995
8.328000 4.4312514
8.329000 4.579065
8.330000 4.7264393
8.331000 4.8733640000000005
8.332000 5.0198287
8.333000 5.165822400000001
8.334000 5.311334899999999
8.335000 5.4563559999999995
8.336000 5.6008749
8.337000 5.7448816
8.338000 5.8883659999999995
8.339000 6.031318
8.340000 6.1737273
8.341000 6.3155845
8.342000 6.456879499999999
8.343000 6.5976023999999995
8.344000 6.7377433
8.345000 6.8772927
8.346000 7.016240799999999
8.347000 7.1545787
8.348000 7.2922967000000005
8.349000 7.4293852
8.350000 7.5658344
8.351000 7.7016354
8.352000 7.836778499999999
8.353000 7.971254699999999
8.354000 8.1050545
8.355000 8.238168799999999
8.356000 8.3705887
8.357000 8.5023046
8.358000 8.6333066
8.359000 8.763586
8.360000 8.8931337
8.361000 9.0219408
8.362000 9.1499977
8.363000 9.277296100000001
8.364000 9.4038263
8.365000 9.529579400000001
8.366000 9.6545465
8.367000 9.778718699999999
8.368000 9.9020876
8.369000 10.02464
8.370000 10.14638
8.371000 10.26729
8.372000 10.38736
8.373000 10.50658
8.374000 10.62495
8.375000 10.74246
8.376000 10.8591
8.377000 10.97486
8.378000 11.089730000000001
8.379000 11.20372
8.380000 11.3168
8.381000 11.42897
8.382000 11.54023
8.383000 11.65057
8.384000 11.75998
8.385000 11.86845
8.386000 11.97598
8.387000 12.08256
8.388000 12.18818
8.389000 12.29283
8.390000 12.39651
8.391000 12.49922
8.392000 12.60094
8.393000 12.701670000000002
8.394000 12.8014
8.395000 12.900120000000001
8.396000 12.997829999999999
8.397000 13.094529999999999
8.398000 13.19019
8.399000 13.28483
8.400000 13.37843
8.401000 13.470979999999999
8.402000 13.562479999999999
8.403000 13.652919999999998
8.404000 13.742299999999998
8.405000 13.830609999999998
8.406000 13.917850000000001
8.407000 14.004
8.408000 14.089070000000001
8.409000 14.17304
8.410000 14.25592
8.411000 14.33769
8.412000 14.418349999999998
8.413000 14.49791
8.414000 14.576339999999998
8.415000 14.653649999999999
8.416000 14.72984
8.417000 14.80489
8.418000 14.878810000000001
8.419000 14.951590000000001
8.420000 15.02322
8.421000 15.09371
8.422000 15.16304
8.423000 15.23122
8.424000 15.29824
8.425000 15.3641
8.426000 15.428790000000001
8.427000 15.4923
8.428000 15.554640000000001
8.429000 15.61581
8.430000 15.675790000000001
8.431000 15.734580000000001
8.432000 15.79219
8.433000 15.8486
8.434000 15.903809999999998
8.435000 15.957830000000001
8.436000 16.010640000000002
8.437000 16.06224
8.438000 16.11264
8.439000 16.16182
8.440000 16.20978
8.441000 16.256529999999998
8.442000 16.302059999999997
8.443000 16.346359999999997
8.444000 16.38944
8.445000 16.43128
8.446000 16.4719
8.447000 16.51128
8.448000 16.54943
8.449000 16.58635
8.450000 16.622020000000003
8.451000 16.65646
8.452000 16.68966
8.453000 16.72162
8.454000 16.75233
8.455000 16.7818
8.456000 16.81003
8.457000 16.83701
8.458000 16.862750000000002
8.459000 16.887240000000002
8.460000 16.91049
8.461000 16.932479999999998
8.462000 16.95324
8.463000 16.97274
8.464000 16.99099
8.465000 17.008000000000003
8.466000 17.02375
8.467000 17.03826
8.468000 17.05152
8.469000 17.06353
8.470000 17.07428
8.471000 17.08379
8.472000 17.09205
8.473000 17.099059999999998
8.474000 17.10482
8.475000 17.10933
8.476000 17.11259
8.477000 17.1146
8.478000 17.11537
8.479000 17.11489
8.480000 17.11317
8.481000 17.1102
8.482000 17.10599
8.483000 17.10054
8.484000 17.09386
8.485000 17.085929999999998
8.486000 17.07677
8.487000 17.06638
8.488000 17.054759999999998
8.489000 17.041909999999998
8.490000 17.027829999999998
8.491000 17.01253
8.492000 16.996010000000002
8.493000 16.978270000000002
8.494000 16.95931
8.495000 16.93915
8.496000 16.917769999999997
8.497000 16.89519
8.498000 16.8714
8.499000 16.84641
8.500000 16.82023
8.501000 16.79284
8.502000 16.76427
8.503000 16.7345
8.504000 16.70355
8.505000 16.67142
8.506000 16.6381
8.507000 16.60361
8.508000 16.56795
8.509000 16.531119999999998
8.510000 16.49311
8.511000 16.45395
8.512000 16.41363
8.513000 16.372149999999998
8.514000 16.329530000000002
8.515000 16.28575
8.516000 16.240840000000002
8.517000 16.19478
8.518000 16.1476
8.519000 16.09928
8.520000 16.04984
8.521000 15.999279999999999
8.522000 15.947610000000001
8.523000 15.894839999999999
8.524000 15.84096
8.525000 15.785979999999999
8.526000 15.72991
8.527000 15.67276
8.528000 15.614529999999998
8.529000 15.55522
8.530000 15.49485
8.531000 15.43341
8.532000 15.370919999999998
8.533000 15.30737
8.534000 15.24278
8.535000 15.177150000000001
8.536000 15.110489999999999
8.537000 15.042810000000001
8.538000 14.974100000000002
8.539000 14.90438
8.540000 14.83365
8.541000 14.76191
8.542000 14.689179999999999
8.543000 14.615459999999999
8.544000 14.54075
8.545000 14.46506
8.546000 14.388409999999999
8.547000 14.31079
8.548000 14.23221
8.549000 14.15267
8.550000 14.072200000000002
8.551000 13.990779999999999
8.552000 13.908439999999999
8.553000 13.82517
8.554000 13.74099
8.555000 13.655890000000001
8.556000 13.569899999999999
8.557000 13.48301
8.558000 13.39524
8.559000 13.306589999999998
8.560000 13.21707
8.561000 13.12669
8.562000 13.035459999999999
8.563000 12.94338
8.564000 12.85047
8.565000 12.75673
8.566000 12.66216
8.567000 12.56679
8.568000 12.47062
8.569000 12.37365
8.570000 12.27589
8.571000 12.17736
8.572000 12.07805
8.573000 11.97798
8.574000 11.87717
8.575000 11.7756
8.576000 11.673300000000001
8.577000 11.57027
8.578000 11.46653
8.579000 11.362070000000001
8.580000 11.256910000000001
8.581000 11.15105
8.582000 11.04451
8.583000 10.937289999999999
8.584000 10.829410000000001
8.585000 10.72087
8.586000 10.61167
8.587000 10.50184
8.588000 10.39138
8.589000 10.28029
8.590000 10.16859
8.591000 10.056289999999999
8.592000 9.9433914
8.593000 9.8299108
8.594000 9.715855900000001
8.595000 9.601236100000001
8.596000 9.4860621
8.597000 9.3703426
8.598000 9.254088300000001
8.599000 9.1373086
8.600000 9.0200134
8.601000 8.902213
8.602000 8.7839171
8.603000 8.6651362
8.604000 8.54588
8.605000 8.4261581
8.606000 8.3059803
8.607000 8.1853569
8.608000 8.0642976
8.609000 7.9428129
8.610000 7.8209125
8.611000 7.698606
8.612000 7.575903100000001
8.613000 7.452814300000001
8.614000 7.3293492
8.615000 7.2055176
8.616000 7.0813298
8.617000 6.9567956
8.618000 6.831925399999999
8.619000 6.7067288000000005
8.620000 6.581215599999999
8.621000 6.455396100000001
8.622000 6.3292809000000005
8.623000 6.2028803
8.624000 6.0762044
8.625000 5.9492636
8.626000 5.8220685
8.627000 5.6946293
8.628000 5.5669565
8.629000 5.4390606
8.630000 5.3109523
8.631000 5.1826421
8.632000 5.0541405
8.633000 4.9254581
8.634000 4.796605899999999
8.635000 4.667594299999999
8.636000 4.5384340000000005
8.637000 4.4091355
8.638000 4.2797096
8.639000 4.1501667
8.640000 4.0205177
8.641000 3.8907729
8.642000 3.7609432
8.643000 3.631039
8.644000 3.5010707
8.645000 3.3710491
8.646000 3.2409843
8.647000 3.1108869
8.648000 2.9807672
8.649000 2.8506356999999998
8.650000 2.7205027999999998
8.651000 2.5903786
8.652000 2.4602735
8.653000 2.330198
8.654000 2.2001622
8.655000 2.0701764000000002
8.656000 1.9402510000000002
8.657000 1.8103963
8.658000 1.6806224
8.659000 1.5509399
8.660000 1.4213588
8.661000 1.2918895
8.662000 1.1625424
8.663000 1.0333278
8.664000 0.9042562000000001
8.665000 0.77533778
8.666000 0.64658299
8.667000 0.5180021699999999
8.668000 0.38960574000000003
8.669000 0.26140404
8.670000 0.13340743000000002
8.671000 0.0056262754
8.672000 -0.1219291
8.673000 -0.24924839000000001
8.674000 -0.37632133
8.675000 -0.50313766
8.676000 -0.62968717
8.677000 -0.75595966
8.678000 -0.88194497
8.679000 -1.007633
8.680000 -1.1330138
8.681000 -1.2580774
8.682000 -1.3828137
8.683000 -1.507213
8.684000 -1.6312653
8.685000 -1.754961
8.686000 -1.8782903
8.687000 -2.0012434999999997
8.688000 -2.1238109
8.689000 -2.2459831
8.690000 -2.3677504
8.691000 -2.4891032
8.692000 -2.6100320999999997
8.693000 -2.7305277
8.694000 -2.8505808
8.695000 -2.9701818
8.696000 -3.0893213999999998
8.697000 -3.2079904999999997
8.698000 -3.3261798000000002
8.699000 -3.44388
8.700000 -3.5610817000000003
8.701000 -3.6777761
8.702000 -3.7939537000000003
8.703000 -3.9096056999999997
8.704000 -4.0247232
8.705000 -4.1392971
8.706000 -4.253318200000001
8.707000 -4.3667777999999995
8.708000 -4.479667200000001
8.709000 -4.5919769
8.710000 -4.7036987
8.711000 -4.8148233
8.712000 -4.9253426000000005
8.713000 -5.0352477
8.714000 -5.144529400000001
8.715000 -5.2531797
8.716000 -5.3611901
8.717000 -5.4685522
8.718000 -5.5752575
8.719000 -5.6812979
8.720000 -5.7866652
8.721000 -5.891351
8.722000 -5.9953477
8.723000 -6.098647
8.724000 -6.2012412
8.725000 -6.3031226
8.726000 -6.4042836
8.727000 -6.504716000000001
8.728000 -6.604412899999999
8.729000 -6.703366299999999
8.730000 -6.8015695
8.731000 -6.8990149
8.732000 -6.995695100000001
8.733000 -7.0916034
8.734000 -7.1867317
8.735000 -7.2810739
8.736000 -7.3746227
8.737000 -7.4673712000000005
8.738000 -7.5593121
8.739000 -7.6504387
8.740000 -7.740744200000001
8.741000 -7.830222000000001
8.742000 -7.9188652
8.743000 -8.0066673
8.744000 -8.0936216
8.745000 -8.179722
8.746000 -8.264961099999999
8.747000 -8.349333
8.748000 -8.4328316
8.749000 -8.5154504
8.750000 -8.5971832
8.751000 -8.6780235
8.752000 -8.757966
8.753000 -8.837004
8.754000 -8.9151323
8.755000 -8.9923449
8.756000 -9.0686359
8.757000 -9.144
8.758000 -9.2184313
8.759000 -9.2919245
8.760000 -9.3644753
8.761000 -9.436077599999999
8.762000 -9.506727
8.763000 -9.5764183
8.764000 -9.6451461
8.765000 -9.7129062
8.766000 -9.7796939
8.767000 -9.8455057
8.768000 -9.9103361
8.769000 -9.9741809
8.770000 -10.03704
8.771000 -10.0989
8.772000 -10.15976
8.773000 -10.21962
8.774000 -10.27848
8.775000 -10.33633
8.776000 -10.39316
8.777000 -10.448979999999999
8.778000 -10.50378
8.779000 -10.55755
8.780000 -10.610289999999999
8.781000 -10.662009999999999
8.782000 -10.71269
8.783000 -10.76233
8.784000 -10.81093
8.785000 -10.85849
8.786000 -10.905
8.787000 -10.95046
8.788000 -10.99486
8.789000 -11.03821
8.790000 -11.0805
8.791000 -11.121730000000001
8.792000 -11.1619
8.793000 -11.201
8.794000 -11.23903
8.795000 -11.27599
8.796000 -11.31188
8.797000 -11.346689999999999
8.798000 -11.38043
8.799000 -11.413089999999999
8.800000 -11.44467
8.801000 -11.47517
8.802000 -11.50459
8.803000 -11.53293
8.804000 -11.56018
8.805000 -11.58635
8.806000 -11.61143
8.807000 -11.63542
8.808000 -11.65833
8.809000 -11.680150000000001
8.810000 -11.70088
8.811000 -11.72053
8.812000 -11.73908
8.813000 -11.75655
8.814000 -11.772929999999999
8.815000 -11.78822
8.816000 -11.80242
8.817000 -11.81553
8.818000 -11.82755
8.819000 -11.83848
8.820000 -11.84833
8.821000 -11.85708
8.822000 -11.86475
8.823000 -11.871329999999999
8.824000 -11.87683
8.825000 -11.88124
8.826000 -11.88456
8.827000 -11.886800000000001
8.828000 -11.88796
8.829000 -11.88804
8.830000 -11.88703
8.831000 -11.88494
8.832000 -11.881780000000001
8.833000 -11.87754
8.834000 -11.87222
8.835000 -11.865829999999999
8.836000 -11.85837
8.837000 -11.84984
8.838000 -11.84024
8.839000 -11.82958
8.840000 -11.81786
8.841000 -11.805069999999999
8.842000 -11.79123
8.843000 -11.776340000000001
8.844000 -11.76039
8.845000 -11.74339
8.846000 -11.725349999999999
8.847000 -11.70627
8.848000 -11.68615
8.849000 -11.66499
8.850000 -11.642800000000001
8.851000 -11.619580000000001
8.852000 -11.59534
8.853000 -11.570070000000001
8.854000 -11.54379
8.855000 -11.51649
8.856000 -11.48818
8.857000 -11.458870000000001
8.858000 -11.42855
8.859000 -11.39724
8.860000 -11.36493
8.861000 -11.331629999999999
8.862000 -11.29734
8.863000 -11.26207
8.864000 -11.22583
8.865000 -11.18861
8.866000 -11.15042
8.867000 -11.11127
8.868000 -11.071159999999999
8.869000 -11.0301
8.870000 -10.98809
8.871000 -10.94513
8.872000 -10.90124
8.873000 -10.85641
8.874000 -10.81066
8.875000 -10.76398
8.876000 -10.71639
8.877000 -10.66788
8.878000 -10.61847
8.879000 -10.56816
8.880000 -10.516960000000001
8.881000 -10.46487
8.882000 -10.411900000000001
8.883000 -10.35805
8.884000 -10.30334
8.885000 -10.247770000000001
8.886000 -10.19134
8.887000 -10.13406
8.888000 -10.07594
8.889000 -10.01699
8.890000 -9.9572033
8.891000 -9.8965973
8.892000 -9.8351762
8.893000 -9.7729474
8.894000 -9.709916999999999
8.895000 -9.6460924
8.896000 -9.5814802
8.897000 -9.5160879
8.898000 -9.449922299999999
8.899000 -9.3829907
8.900000 -9.3153007
8.901000 -9.246859
8.902000 -9.177672900000001
8.903000 -9.1077507
8.904000 -9.037099
8.905000 -8.9657262
8.906000 -8.8936403
8.907000 -8.8208482
8.908000 -8.7473586
8.909000 -8.6731791
8.910000 -8.5983172
8.911000 -8.5227817
8.912000 -8.4465809
8.913000 -8.369723
8.914000 -8.2922161
8.915000 -8.2140692
8.916000 -8.1352904
8.917000 -8.0558881
8.918000 -7.9758719000000005
8.919000 -7.8952491
8.920000 -7.8140296
8.921000 -7.7322215
8.922000 -7.6498337
8.923000 -7.5668752
8.924000 -7.4833549999999995
8.925000 -7.3992819
8.926000 -7.3146648999999995
8.927000 -7.2295129
8.928000 -7.143834200000001
8.929000 -7.0576385
8.930000 -6.9709346000000005
8.931000 -6.8837315
8.932000 -6.7960382
8.933000 -6.7078635
8.934000 -6.6192172
8.935000 -6.5301076
8.936000 -6.440544099999999
8.937000 -6.350536599999999
8.938000 -6.260093299999999
8.939000 -6.1692238
8.940000 -6.0779374
8.941000 -5.986243900000001
8.942000 -5.8941520999999995
8.943000 -5.8016717
8.944000 -5.7088125000000005
8.945000 -5.6155842
8.946000 -5.5219959
8.947000 -5.428057900000001
8.948000 -5.333780099999999
8.949000 -5.2391719000000005
8.950000 -5.1442437
8.951000 -5.0490052
8.952000 -4.9534664
8.953000 -4.8576374
8.954000 -4.7615282
8.955000 -4.6651494
8.956000 -4.5685104999999995
8.957000 -4.4716217
8.958000 -4.3744933
8.959000 -4.2771351
8.960000 -4.1795574
8.961000 -4.0817704
8.962000 -3.9837837
8.963000 -3.8856073999999996
8.964000 -3.7872516000000003
8.965000 -3.6887261999999996
8.966000 -3.5900410000000003
8.967000 -3.4912061000000003
8.968000 -3.3922310999999996
8.969000 -3.2931261000000003
8.970000 -3.1939004
8.971000 -3.0945641999999998
8.972000 -2.9951273
8.973000 -2.8955994
8.974000 -2.7959904
8.975000 -2.69631
8.976000 -2.5965678999999997
8.977000 -2.4967743000000002
8.978000 -2.3969389
8.979000 -2.2970715999999998
8.980000 -2.1971824
8.981000 -2.0972813
8.982000 -1.9973782999999998
8.983000 -1.8974833
8.984000 -1.7976066
8.985000 -1.6977584000000001
8.986000 -1.5979487
8.987000 -1.4981878
8.988000 -1.3984858
8.989000 -1.298853
8.990000 -1.1992996
8.991000 -1.0998357
8.992000 -1.0004716
8.993000 -0.90121748
8.994000 -0.80208341
8.995000 -0.70307949
8.996000 -0.60421578
8.997000 -0.50550229
8.998000 -0.40694894
8.999000 -0.30856563000000004
9.000000 -0.21036214
9.001000 -0.11234819
9.002000 -0.014533438999999999
9.003000 0.083072542
9.004000 0.18046021
9.005000 0.27762013
9.006000 0.37454295
9.007000 0.47121932999999994
9.008000 0.56763999
9.009000 0.66379569
9.010000 0.75967726
9.011000 0.85527552
9.012000 0.95058139
9.013000 1.0455857000000002
9.014000 1.1402793
9.015000 1.2346531
9.016000 1.328698
9.017000 1.4224049
9.018000 1.5157646
9.019000 1.6087679000000001
9.020000 1.7014060000000002
9.021000 1.7936694999999998
9.022000 1.8855494
9.023000 1.9770365
9.024000 2.0681219
9.025000 2.1587964
9.026000 2.2490509
9.027000 2.3388766
9.028000 2.4282645
9.029000 2.5172058
9.030000 2.6056917
9.031000 2.6937135000000003
9.032000 2.7812622
9.033000 2.8683297
9.034000 2.9549075
9.035000 3.0409873
9.036000 3.1265605
9.037000 3.2116193
9.038000 3.2961555
9.039000 3.3801612000000003
9.040000 3.4636285000000004
9.041000 3.5465497999999998
9.042000 3.6289174
9.043000 3.7107237
9.044000 3.7919611
9.045000 3.8726222
9.046000 3.9526999
9.047000 4.0321864
9.048000 4.1110747000000005
9.049000 4.1893575
9.050000 4.2670276
9.051000 4.3440778
9.052000 4.420501000000001
9.053000 4.4962902
9.054000 4.5714378
9.055000 4.6459373
9.056000 4.7197815
9.057000 4.7929633
9.058000 4.8654757
9.059000 4.937312
9.060000 5.0084651000000004
9.061000 5.0789282
9.062000 5.1486947
9.063000 5.2177578
9.064000 5.286110900000001
9.065000 5.3537473
9.066000 5.420661
9.067000 5.486845199999999
9.068000 5.5522941
9.069000 5.6170017
9.070000 5.6809619
9.071000 5.7441689
9.072000 5.8066171
9.073000 5.8683012
9.074000 5.9292153
9.075000 5.9893545
9.076000 6.0487133
9.077000 6.1072867
9.078000 6.1650697
9.079000 6.2220577
9.080000 6.2782459
9.081000 6.333629
9.082000 6.3882031
9.083000 6.4419635
9.084000 6.494905800000001
9.085000 6.5470256000000004
9.086000 6.5983184
9.087000 6.6487804
9.088000 6.6984065
9.089000 6.7471929
9.090000 6.7951359
9.091000 6.842230300000001
9.092000 6.888473
9.093000 6.9338597
9.094000 6.9783859
9.095000 7.0220485
9.096000 7.064843199999999
9.097000 7.106766100000001
9.098000 7.147814299999999
9.099000 7.1879834
9.100000 7.227270299999999
9.101000 7.2656721
9.102000 7.303184999999999
9.103000 7.3398061
9.104000 7.3755324
9.105000 7.4103609
9.106000 7.444289299999999
9.107000 7.477314799999999
9.108000 7.509435000000001
9.109000 7.5406477
9.110000 7.570950699999999
9.111000 7.6003417
9.112000 7.6288193
9.113000 7.6563813
9.114000 7.683026
9.115000 7.7087522
9.116000 7.733558899999999
9.117000 7.757443899999999
9.118000 7.780406600000001
9.119000 7.802445399999999
9.120000 7.8235596
9.121000 7.8437485
9.122000 7.863010500000001
9.123000 7.881344899999999
9.124000 7.8987509
9.125000 7.9152279000000005
9.126000 7.9307742
9.127000 7.94539
9.128000 7.959074500000001
9.129000 7.9718277
9.130000 7.9836480000000005
9.131000 7.994536300000001
9.132000 8.004491
9.133000 8.013512200000001
9.134000 8.021599799999999
9.135000 8.0287538
9.136000 8.0349743
9.137000 8.0402613
9.138000 8.0446146
9.139000 8.048035200000001
9.140000 8.050523
9.141000 8.0520786
9.142000 8.0527037
9.143000 8.0523983
9.144000 8.0511637
9.145000 8.0490015
9.146000 8.0459125
9.147000 8.0418989
9.148000 8.0369622
9.149000 8.0311038
9.150000 8.0243252
9.151000 8.0166295
9.152000 8.0080181
9.153000 7.9984933
9.154000 7.9880572999999995
9.155000 7.976712299999999
9.156000 7.9644613
9.157000 7.9513066
9.158000 7.9372503
9.159000 7.9222955
9.160000 7.9064444
9.161000 7.889699899999999
9.162000 7.872064400000001
9.163000 7.8535408
9.164000 7.834132
9.165000 7.8138411
9.166000 7.7926709999999995
9.167000 7.7706248
9.168000 7.747706
9.169000 7.7239170999999995
9.170000 7.6992616
9.171000 7.6737426
9.172000 7.6473631
9.173000 7.6201275
9.174000 7.592038800000001
9.175000 7.5631008
9.176000 7.5333178
9.177000 7.5026929
9.178000 7.471231400000001
9.179000 7.4389361
9.180000 7.4058123
9.181000 7.3718645
9.182000 7.337097099999999
9.183000 7.3015146
9.184000 7.2651215
9.185000 7.227923
9.186000 7.1899243
9.187000 7.1511306
9.188000 7.1115471
9.189000 7.0711791999999996
9.190000 7.030032599999999
9.191000 6.988111900000001
9.192000 6.945423000000001
9.193000 6.901972000000001
9.194000 6.8577639999999995
9.195000 6.8128042
9.196000 6.767098600000001
9.197000 6.7206532
9.198000 6.6734739
9.199000 6.625566600000001
9.200000 6.576936699999999
9.201000 6.52759
9.202000 6.4775333
9.203000 6.4267717
9.204000 6.3753120999999995
9.205000 6.3231595
9.206000 6.2703207
9.207000 6.216802400000001
9.208000 6.1626103
9.209000 6.1077509
9.210000 6.0522307
9.211000 5.9960559
9.212000 5.9392337
9.213000 5.8817702999999995
9.214000 5.8236729
9.215000 5.7649486
9.216000 5.705604
9.217000 5.6456462
9.218000 5.5850826
9.219000 5.5239204
9.220000 5.462167
9.221000 5.3998303
9.222000 5.3369172
9.223000 5.2734356
9.224000 5.2093934
9.225000 5.144798
9.226000 5.0796572
9.227000 5.0139792000000005
9.228000 4.9477715
9.229000 4.8810421999999996
9.230000 4.8137996
9.231000 4.7460511
9.232000 4.6778053
9.233000 4.60907
9.234000 4.5398533
9.235000 4.4701632
9.236000 4.4000078
9.237000 4.329395300000001
9.238000 4.2583339
9.239000 4.1868318
9.240000 4.1148972
9.241000 4.0425383
9.242000 3.9697631999999996
9.243000 3.8965803
9.244000 3.8229979999999997
9.245000 3.7490245
9.246000 3.6746684000000003
9.247000 3.599938
9.248000 3.5248416999999996
9.249000 3.4493881999999996
9.250000 3.373586
9.251000 3.2974441
9.252000 3.2209706
9.253000 3.1441748
9.254000 3.0670653999999997
9.255000 2.9896513
9.256000 2.9119413
9.257000 2.8339446
9.258000 2.7556701
9.259000 2.677127
9.260000 2.5983244
9.261000 2.5192715
9.262000 2.4399774
9.263000 2.3604512
9.264000 2.2807022999999997
9.265000 2.2007396
9.266000 2.1205727
9.267000 2.0402107
9.268000 1.9596629
9.269000 1.8789383
9.270000 1.7980462
9.271000 1.7169957999999998
9.272000 1.6357963999999998
9.273000 1.554457
9.274000 1.472987
9.275000 1.3913955
9.276000 1.3096916
9.277000 1.2278847000000002
9.278000 1.1459839
9.279000 1.0639983
9.280000 0.9819372599999999
9.281000 0.89980988
9.282000 0.8176255
9.283000 0.73539331
9.284000 0.6531226
9.285000 0.5708226000000001
9.286000 0.48850266999999997
9.287000 0.40617208
9.288000 0.32384018
9.289000 0.24151634
9.290000 0.15920991
9.291000 0.076930254
9.292000 -0.0053132335
9.293000 -0.087511173
9.294000 -0.16965417
9.295000 -0.25173281000000003
9.296000 -0.33373772
9.297000 -0.41565951
9.298000 -0.49748876999999997
9.299000 -0.57921614
9.300000 -0.66083223
9.301000 -0.7423277
9.302000 -0.82369326
9.303000 -0.90491958
9.304000 -0.98599736
9.305000 -1.0669175
9.306000 -1.1476705999999999
9.307000 -1.2282475
9.308000 -1.3086391
9.309000 -1.3888363000000001
9.310000 -1.4688299999999999
9.311000 -1.5486111
9.312000 -1.6281706999999999
9.313000 -1.7074997
9.314000 -1.7865890999999998
9.315000 -1.86543
9.316000 -1.9440135
9.317000 -2.0223307999999998
9.318000 -2.1003731
9.319000 -2.1781314
9.320000 -2.2555970000000003
9.321000 -2.3327611000000004
9.322000 -2.409615
9.323000 -2.4861500000000003
9.324000 -2.5623571000000003
9.325000 -2.6382281
9.326000 -2.7137538
9.327000 -2.7889261
9.328000 -2.8637361
9.329000 -2.9381752
9.330000 -3.0122351
9.331000 -3.0859072000000003
9.332000 -3.1591829000000002
9.333000 -3.232054
9.334000 -3.3045120999999997
9.335000 -3.3765487
9.336000 -3.4481554999999995
9.337000 -3.5193245999999996
9.338000 -3.5900474
9.339000 -3.6603155999999997
9.340000 -3.7301216
9.341000 -3.7994570999999997
9.342000 -3.8683143
9.343000 -3.9366849000000004
9.344000 -4.0045608
9.345000 -4.071934499999999
9.346000 -4.1387979
9.347000 -4.2051435
9.348000 -4.2709634
9.349000 -4.336250199999999
9.350000 -4.4009961
9.351000 -4.4651937
9.352000 -4.5288354
9.353000 -4.5919139
9.354000 -4.6544217
9.355000 -4.7163516
9.356000 -4.7776964
9.357000 -4.8384488
9.358000 -4.8986021
9.359000 -4.958149
9.360000 -5.0170828
9.361000 -5.0753965999999995
9.362000 -5.1330838
9.363000 -5.1901374
9.364000 -5.246551
9.365000 -5.3023178
9.366000 -5.3574316
9.367000 -5.4118857
9.368000 -5.4656737
9.369000 -5.518788799999999
9.370000 -5.5712253
9.371000 -5.622977
9.372000 -5.6740377
9.373000 -5.724400999999999
9.374000 -5.774061
9.375000 -5.8230113
9.376000 -5.8712463999999995
9.377000 -5.9187601999999995
9.378000 -5.9655469000000005
9.379000 -6.0116008
9.380000 -6.0569163
9.381000 -6.1014876000000005
9.382000 -6.1453093
9.383000 -6.1883755
9.384000 -6.2306814
9.385000 -6.272221399999999
9.386000 -6.3129902
9.387000 -6.3529827
9.388000 -6.3921936
9.389000 -6.430617700000001
9.390000 -6.4682506
9.391000 -6.505087800000001
9.392000 -6.541124
9.393000 -6.5763555
9.394000 -6.610777199999999
9.395000 -6.6443846
9.396000 -6.677173799999999
9.397000 -6.709140500000001
9.398000 -6.7402809999999995
9.399000 -6.770591400000001
9.400000 -6.8000674
9.401000 -6.8287059999999995
9.402000 -6.8565026
9.403000 -6.8834542999999995
9.404000 -6.9095582
9.405000 -6.934810399999999
9.406000 -6.9592074
9.407000 -6.982746
9.408000 -7.0054232999999995
9.409000 -7.027235599999999
9.410000 -7.0481807
9.411000 -7.0682548
9.412000 -7.087454899999999
9.413000 -7.1057789
9.414000 -7.1232237000000005
9.415000 -7.139786300000001
9.416000 -7.155463800000001
9.417000 -7.1702532
9.418000 -7.1841531
9.419000 -7.1971595
9.420000 -7.2092712
9.421000 -7.2204851
9.422000 -7.2307989
9.423000 -7.2402105
9.424000 -7.248718299999999
9.425000 -7.256320099999999
9.426000 -7.2630137
9.427000 -7.2687976
9.428000 -7.273670999999999
9.429000 -7.277631800000001
9.430000 -7.280678999999999
9.431000 -7.2828114
9.432000 -7.284028800000001
9.433000 -7.2843298
9.434000 -7.2837137
9.435000 -7.282179599999999
9.436000 -7.279727599999999
9.437000 -7.276357
9.438000 -7.2720677
9.439000 -7.2668597
9.440000 -7.2607330999999995
9.441000 -7.2536878
9.442000 -7.2457246
9.443000 -7.2368428
9.444000 -7.2270430999999995
9.445000 -7.2163254
9.446000 -7.204690599999999
9.447000 -7.192138600000001
9.448000 -7.178670199999999
9.449000 -7.1642861
9.450000 -7.1489863
9.451000 -7.1327723999999995
9.452000 -7.1156442
9.453000 -7.0976026
9.454000 -7.078649100000001
9.455000 -7.0587836
9.456000 -7.0380077
9.457000 -7.016322799999999
9.458000 -6.9937296
9.459000 -6.970229
9.460000 -6.945823099999999
9.461000 -6.9205135
9.462000 -6.8943009
9.463000 -6.8671882
9.464000 -6.839177
9.465000 -6.8102695
9.466000 -6.7804671999999995
9.467000 -6.7497738
9.468000 -6.7181907999999995
9.469000 -6.6857211
9.470000 -6.6523679
9.471000 -6.6181339
9.472000 -6.5830223
9.473000 -6.547036
9.474000 -6.510178
9.475000 -6.472452700000001
9.476000 -6.433863200000001
9.477000 -6.3944124
9.478000 -6.354104700000001
9.479000 -6.3129432
9.480000 -6.2709323999999995
9.481000 -6.2280755
9.482000 -6.1843768
9.483000 -6.1398398
9.484000 -6.0944688
9.485000 -6.0482673
9.486000 -6.0012396
9.487000 -5.9533894
9.488000 -5.904721100000001
9.489000 -5.8552387999999995
9.490000 -5.8049466
9.491000 -5.7538491
9.492000 -5.7019502
9.493000 -5.6492548
9.494000 -5.5957675
9.495000 -5.541492600000001
9.496000 -5.4864351
9.497000 -5.4306
9.498000 -5.373992400000001
9.499000 -5.3166173
9.500000 -5.2584801
9.501000 -5.1995862
9.502000 -5.1399417000000005
9.503000 -5.0795522
9.504000 -5.018423100000001
9.505000 -4.956561000000001
9.506000 -4.893972
9.507000 -4.8306622
9.508000 -4.7666378
9.509000 -4.7019057
9.510000 -4.6364716999999995
9.511000 -4.570343
9.512000 -4.5035258
9.513000 -4.4360273
9.514000 -4.3678537
9.515000 -4.2990122
9.516000 -4.2295091
9.517000 -4.1593514
9.518000 -4.0885463
9.519000 -4.0171000999999995
9.520000 -3.9450198
9.521000 -3.8723126
9.522000 -3.7989851
9.523000 -3.7250444000000003
9.524000 -3.6504976
9.525000 -3.5753515
9.526000 -3.4996133
9.527000 -3.4232903
9.528000 -3.3463895
9.529000 -3.2689184000000004
9.530000 -3.1908844
9.531000 -3.1122951
9.532000 -3.0331580000000002
9.533000 -2.9534808999999997
9.534000 -2.8732719
9.535000 -2.7925387
9.536000 -2.7112896
9.537000 -2.6295329
9.538000 -2.5472768
9.539000 -2.4645299
9.540000 -2.3813007
9.541000 -2.2975981
9.542000 -2.2134308
9.543000 -2.1288076
9.544000 -2.0437377
9.545000 -1.9582298000000002
9.546000 -1.8722931000000003
9.547000 -1.7859368
9.548000 -1.6991697000000001
9.549000 -1.6120013
9.550000 -1.5244404
9.551000 -1.4364962000000001
9.552000 -1.348178
9.553000 -1.2594947
9.554000 -1.1704554
9.555000 -1.0810692
9.556000 -0.9913451999999999
9.557000 -0.90129236
9.558000 -0.8109197
9.559000 -0.72023626
9.560000 -0.6292511199999999
9.561000 -0.53797327
9.562000 -0.44641183
9.563000 -0.35457592
9.564000 -0.26247473
9.565000 -0.1701175
9.566000 -0.077513536
9.567000 0.015327748
9.568000 0.10839687
9.569000 0.20168424000000001
9.570000 0.29518015000000003
9.571000 0.38887484
9.572000 0.48275837
9.573000 0.57682078
9.574000 0.67105195
9.575000 0.76544178
9.576000 0.85997991
9.577000 0.95465612
9.578000 1.0494599
9.579000 1.144381
9.580000 1.2394087
9.581000 1.3345327
9.582000 1.4297423999999999
9.583000 1.5250273
9.584000 1.6203769
9.585000 1.7157806000000002
9.586000 1.8112281000000001
9.587000 1.9067092
9.588000 2.0022132000000004
9.589000 2.0977297999999998
9.590000 2.193249
9.591000 2.2887603999999997
9.592000 2.3842538
9.593000 2.4797192
9.594000 2.5751464000000004
9.595000 2.6705256
9.596000 2.7658464
9.597000 2.8610990999999997
9.598000 2.9562738
9.599000 3.0513601
9.600000 3.1463484999999998
9.601000 3.2412286999999997
9.602000 3.3359904000000005
9.603000 3.4306239
9.604000 3.5251189000000003
9.605000 3.6194649
9.606000 3.7136517
9.607000 3.8076695000000003
9.608000 3.9015072999999996
9.609000 3.9951552
9.610000 4.0886022
9.611000 4.1818384
9.612000 4.2748526
9.613000 4.3676347
9.614000 4.460173500000001
9.615000 4.5524586
9.616000 4.6444796
9.617000 4.736225699999999
9.618000 4.827686
9.619000 4.9188502000000005
9.620000 5.0097078
9.621000 5.1002484
9.622000 5.1904611
9.623000 5.280336
9.624000 5.369862899999999
9.625000 5.4590315
9.626000 5.5478312
9.627000 5.636252499999999
9.628000 5.724285500000001
9.629000 5.811920000000001
9.630000 5.8991466
9.631000 5.9859555
9.632000 6.0723368
9.633000 6.1582811
9.634000 6.2437791
9.635000 6.328821199999999
9.636000 6.4133979
9.637000 6.497499299999999
9.638000 6.5811165
9.639000 6.664240400000001
9.640000 6.7468613
9.641000 6.8289697
9.642000 6.9105558
9.643000 6.991610700000001
9.644000 7.0721246
9.645000 7.152087999999999
9.646000 7.231491800000001
9.647000 7.3103264
9.648000 7.388582100000001
9.649000 7.466249899999999
9.650000 7.543319499999999
9.651000 7.6197818
9.652000 7.695628
9.653000 7.770848299999999
9.654000 7.8454331
9.655000 7.9193734000000005
9.656000 7.9926603
9.657000 8.0652848
9.658000 8.137237299999999
9.659000 8.2085095
9.660000 8.2790926
9.661000 8.3489783
9.662000 8.4181577
9.663000 8.4866226
9.664000 8.5543647
9.665000 8.621376
9.666000 8.6876482
9.667000 8.7531731
9.668000 8.8179432
9.669000 8.8819511
9.670000 8.9451887
9.671000 9.007648399999999
9.672000 9.0693228
9.673000 9.1302045
9.674000 9.190286
9.675000 9.2495605
9.676000 9.30802
9.677000 9.3656577
9.678000 9.4224662
9.679000 9.4784379
9.680000 9.5335655
9.681000 9.5878415
9.682000 9.6412592
9.683000 9.6938118
9.684000 9.745491300000001
9.685000 9.7962916
9.686000 9.846204499999999
9.687000 9.8952241
9.688000 9.943343
9.689000 9.9905543
9.690000 10.03685
9.691000 10.082230000000001
9.692000 10.12668
9.693000 10.17019
9.694000 10.21277
9.695000 10.2544
9.696000 10.29507
9.697000 10.33479
9.698000 10.37355
9.699000 10.41134
9.700000 10.44815
9.701000 10.48399
9.702000 10.51884
9.703000 10.5527
9.704000 10.58557
9.705000 10.61743
9.706000 10.648299999999999
9.707000 10.67815
9.708000 10.707
9.709000 10.734820000000001
9.710000 10.76163
9.711000 10.78741
9.712000 10.81216
9.713000 10.835880000000001
9.714000 10.85856
9.715000 10.880189999999999
9.716000 10.900780000000001
9.717000 10.92032
9.718000 10.93881
9.719000 10.956240000000001
9.720000 10.97261
9.721000 10.98791
9.722000 11.00215
9.723000 11.01531
9.724000 11.0274
9.725000 11.0384
9.726000 11.04833
9.727000 11.05717
9.728000 11.06492
9.729000 11.07158
9.730000 11.07715
9.731000 11.081620000000001
9.732000 11.085
9.733000 11.08727
9.734000 11.088439999999999
9.735000 11.08851
9.736000 11.087470000000001
9.737000 11.08533
9.738000 11.08208
9.739000 11.077720000000001
9.740000 11.07225
9.741000 11.06566
9.742000 11.057970000000001
9.743000 11.049159999999999
9.744000 11.03924
9.745000 11.0282
9.746000 11.01605
9.747000 11.00279
9.748000 10.98841
9.749000 10.97292
9.750000 10.95631
9.751000 10.93859
9.752000 10.91975
9.753000 10.899799999999999
9.754000 10.878730000000001
9.755000 10.85654
9.756000 10.83325
9.757000 10.80883
9.758000 10.78331
9.759000 10.75667
9.760000 10.72892
9.761000 10.70005
9.762000 10.67008
9.763000 10.63899
9.764000 10.6068
9.765000 10.5735
9.766000 10.5391
9.767000 10.50359
9.768000 10.46698
9.769000 10.42926
9.770000 10.39045
9.771000 10.35055
9.772000 10.309550000000002
9.773000 10.26746
9.774000 10.22428
9.775000 10.180019999999999
9.776000 10.13468
9.777000 10.08826
9.778000 10.04076
9.779000 9.9921912
9.780000 9.9425539
9.781000 9.891852
9.782000 9.8400891
9.783000 9.787268899999999
9.784000 9.7333953
9.785000 9.678472600000001
9.786000 9.6225038
9.787000 9.5654942
9.788000 9.5074467
9.789000 9.4483666
9.790000 9.3882568
9.791000 9.3271226
9.792000 9.2649676
9.793000 9.2017971
9.794000 9.1376148
9.795000 9.072426
9.796000 9.006235
9.797000 8.9390472
9.798000 8.870866900000001
9.799000 8.801700199999999
9.800000 8.7315515
9.801000 8.6604267
9.802000 8.5883304
9.803000 8.5152693
9.804000 8.4412485
9.805000 8.3662741
9.806000 8.2903527
9.807000 8.213490199999999
9.808000 8.1356928
9.809000 8.056967
9.810000 7.9773203
9.811000 7.896758600000001
9.812000 7.8152888
9.813000 7.7329181
9.814000 7.6496542000000005
9.815000 7.5655035999999996
9.816000 7.4804737999999995
9.817000 7.3945723
9.818000 7.307806599999999
9.819000 7.2201833
9.820000 7.131710600000001
9.821000 7.0423960999999995
9.822000 6.9522478
9.823000 6.8612725
9.824000 6.769478299999999
9.825000 6.6768735999999995
9.826000 6.5834656
9.827000 6.489262699999999
9.828000 6.394272300000001
9.829000 6.2985025
9.830000 6.2019616
9.831000 6.1046578
9.832000 6.0065992
9.833000 5.9077945
9.834000 5.8082521
9.835000 5.7079803
9.836000 5.6069884
9.837000 5.5052847
9.838000 5.402878299999999
9.839000 5.2997783
9.840000 5.1959935999999995
9.841000 5.0915334
9.842000 4.9864076
9.843000 4.880625
9.844000 4.7741957
9.845000 4.667129
9.846000 4.5594346
9.847000 4.4511225
9.848000 4.3422025
9.849000 4.2326845
9.850000 4.1225787
9.851000 4.0118951
9.852000 3.9006437999999997
9.853000 3.7888348
9.854000 3.6764786000000003
9.855000 3.5635851000000005
9.856000 3.4501646
9.857000 3.3362277000000002
9.858000 3.2217845
9.859000 3.1068457
9.860000 2.9914215
9.861000 2.8755223
9.862000 2.759159
9.863000 2.6423419
9.864000 2.5250817
9.865000 2.4073889
9.866000 2.2892745
9.867000 2.1707494
9.868000 2.0518241
9.869000 1.9325100000000002
9.870000 1.8128179000000002
9.871000 1.6927589
9.872000 1.5723441
9.873000 1.4515847
9.874000 1.3304921
9.875000 1.2090775
9.876000 1.0873524
9.877000 0.96532833
9.878000 0.84301671
9.879000 0.7204291899999999
9.880000 0.59757726
9.881000 0.47447262
9.882000 0.35112693
9.883000 0.22755188
9.884000 0.10375917000000001
9.885000 -0.020239463
9.886000 -0.14443229
9.887000 -0.26880756
9.888000 -0.39335354
9.889000 -0.51805847
9.890000 -0.6429106
9.891000 -0.76789819
9.892000 -0.8930094499999999
9.893000 -1.0182327
9.894000 -1.1435561
9.895000 -1.2689679
9.896000 -1.3944563
9.897000 -1.5200096
9.898000 -1.6456161
9.899000 -1.7712636
9.900000 -1.8969405000000001
9.901000 -2.022635
9.902000 -2.1483352
9.903000 -2.2740291
9.904000 -2.399705
9.905000 -2.5253506
9.906000 -2.650954
9.907000 -2.7765034
9.908000 -2.9019863999999997
9.909000 -3.0273912
9.910000 -3.1527057
9.911000 -3.2779176
9.912000 -3.4030146999999995
9.913000 -3.5279848000000005
9.914000 -3.6528159
9.915000 -3.7774961000000005
9.916000 -3.9020132
9.917000 -4.0263548
9.918000 -4.1505087000000005
9.919000 -4.2744629
9.920000 -4.3982054999999995
9.921000 -4.5217241999999995
9.922000 -4.6450071
9.923000 -4.7680419
9.924000 -4.890817
9.925000 -5.0133202
9.926000 -5.1355395
9.927000 -5.2574635
9.928000 -5.3790797
9.929000 -5.5003766
9.930000 -5.6213424
9.931000 -5.7419654
9.932000 -5.8622338
9.933000 -5.9821356
9.934000 -6.1016593
9.935000 -6.2207934
9.936000 -6.339526199999999
9.937000 -6.457845900000001
9.938000 -6.5757416
9.939000 -6.6932008000000005
9.940000 -6.8102129
9.941000 -6.926766
9.942000 -7.0428483
9.943000 -7.1584493
9.944000 -7.2735563
9.945000 -7.3881589
9.946000 -7.5022459
9.947000 -7.6158054
9.948000 -7.7288263
9.949000 -7.8412972
9.950000 -7.953207900000001
9.951000 -8.0645464
9.952000 -8.1753016
9.953000 -8.2854629
9.954000 -8.3950184
9.955000 -8.5039578
9.956000 -8.6122699
9.957000 -8.7199442
9.958000 -8.8269696
9.959000 -8.9333355
9.960000 -9.039031
9.961000 -9.1440454
9.962000 -9.2483677
9.963000 -9.3519881
9.964000 -9.4548956
9.965000 -9.5570795
9.966000 -9.6585304
9.967000 -9.7592369
9.968000 -9.8591894
9.969000 -9.9583767
9.970000 -10.05679
9.971000 -10.15442
9.972000 -10.25125
9.973000 -10.34728
9.974000 -10.44249
9.975000 -10.53688
9.976000 -10.63044
9.977000 -10.723149999999999
9.978000 -10.81501
9.979000 -10.906009999999998
9.980000 -10.996129999999999
9.981000 -11.08538
9.982000 -11.173729999999999
9.983000 -11.26118
9.984000 -11.34773
9.985000 -11.43335
9.986000 -11.51806
9.987000 -11.60182
9.988000 -11.684650000000001
9.989000 -11.76652
9.990000 -11.847430000000001
9.991000 -11.92737
9.992000 -12.00634
9.993000 -12.08432
9.994000 -12.16131
9.995000 -12.2373
9.996000 -12.31227
9.997000 -12.38623
9.998000 -12.45917
9.999000 -12.53107
10.00000 -12.60194
10.00100 -12.671750000000001
10.00200 -12.740509999999999
10.00300 -12.80821
10.00400 -12.874830000000001
10.00500 -12.940380000000001
10.00600 -13.004840000000002
10.00700 -13.068209999999999
10.00800 -13.13048
10.00900 -13.19165
10.01000 -13.2517
10.01100 -13.310630000000002
10.01200 -13.368440000000001
10.01300 -13.425110000000002
10.01400 -13.48064
10.01500 -13.53503
10.01600 -13.58826
10.01700 -13.64034
10.01800 -13.69125
10.01900 -13.74099
10.02000 -13.789560000000002
10.02100 -13.83695
10.02200 -13.88315
10.02300 -13.92816
10.02400 -13.97197
10.02500 -14.014589999999998
10.02600 -14.05599
10.02700 -14.09619
10.02800 -14.13517
10.02900 -14.172930000000001
10.03000 -14.209459999999998
10.03100 -14.24477
10.03200 -14.27884
10.03300 -14.311679999999999
10.03400 -14.34327
10.03500 -14.37362
10.03600 -14.402719999999999
10.03700 -14.430570000000001
10.03800 -14.45716
10.03900 -14.48249
10.04000 -14.506559999999999
10.04100 -14.529359999999999
10.04200 -14.550889999999999
10.04300 -14.57114
10.04400 -14.59012
10.04500 -14.607819999999998
10.04600 -14.62424
10.04700 -14.63937
10.04800 -14.65321
10.04900 -14.66576
10.05000 -14.677019999999999
10.05100 -14.68698
10.05200 -14.69564
10.05300 -14.703009999999999
10.05400 -14.709069999999999
10.05500 -14.713840000000001
10.05600 -14.71729
10.05700 -14.71944
10.05800 -14.72029
10.05900 -14.71982
10.06000 -14.71805
10.06100 -14.71497
10.06200 -14.71057
10.06300 -14.70487
10.06400 -14.69785
10.06500 -14.68952
10.06600 -14.679870000000001
10.06700 -14.66892
10.06800 -14.656649999999999
10.06900 -14.64307
10.07000 -14.628179999999999
10.07100 -14.61197
10.07200 -14.59445
10.07300 -14.57562
10.07400 -14.555489999999999
10.07500 -14.534040000000001
10.07600 -14.51128
10.07700 -14.487210000000001
10.07800 -14.46184
10.07900 -14.43516
10.08000 -14.407169999999999
10.08100 -14.377889999999999
10.08200 -14.347299999999999
10.08300 -14.31541
10.08400 -14.28222
10.08500 -14.24773
10.08600 -14.211960000000001
10.08700 -14.174890000000001
10.08800 -14.13653
10.08900 -14.09688
10.09000 -14.055950000000001
10.09100 -14.01374
10.09200 -13.97025
10.09300 -13.925489999999998
10.09400 -13.879449999999999
10.09500 -13.832149999999999
10.09600 -13.78358
10.09700 -13.73375
10.09800 -13.682659999999998
10.09900 -13.630320000000001
10.10000 -13.576730000000001
10.10100 -13.5219
10.10200 -13.46582
10.10300 -13.408510000000001
10.10400 -13.34996
10.10500 -13.290189999999999
10.10600 -13.22919
10.10700 -13.16697
10.10800 -13.103539999999999
10.10900 -13.0389
10.11000 -12.97306
10.11100 -12.906010000000002
10.11200 -12.83777
10.11300 -12.76834
10.11400 -12.69772
10.11500 -12.625929999999999
10.11600 -12.552959999999999
10.11700 -12.47882
10.11800 -12.40353
10.11900 -12.327069999999999
10.12000 -12.24946
10.12100 -12.17071
10.12200 -12.09083
10.12300 -12.00981
10.12400 -11.92766
10.12500 -11.8444
10.12600 -11.76002
10.12700 -11.67454
10.12800 -11.58797
10.12900 -11.5003
10.13000 -11.41155
10.13100 -11.32173
10.13200 -11.23084
10.13300 -11.13889
10.13400 -11.04588
10.13500 -10.95184
10.13600 -10.85676
10.13700 -10.76066
10.13800 -10.66353
10.13900 -10.5654
10.14000 -10.46626
10.14100 -10.36613
10.14200 -10.26502
10.14300 -10.162930000000001
10.14400 -10.05987
10.14500 -9.955854
10.14600 -9.850887199999999
10.14700 -9.7449794
10.14800 -9.6381389
10.14900 -9.5303752
10.15000 -9.4216965
10.15100 -9.312112599999999
10.15200 -9.2016324
10.15300 -9.090264900000001
10.15400 -8.9780197
10.15500 -8.8649057
10.15600 -8.7509327
10.15700 -8.636111
10.15800 -8.5204497
10.15900 -8.4039591
10.16000 -8.286649
10.16100 -8.1685297
10.16200 -8.0496117
10.16300 -7.9299062000000005
10.16400 -7.8094229
10.16500 -7.6881729
10.16600 -7.5661667
10.16700 -7.4434154
10.16800 -7.319930199999999
10.16900 -7.1957223
10.17000 -7.0708029
10.17100 -6.9451831
10.17200 -6.8188742
10.17300 -6.6918872
10.17400 -6.5642342000000005
10.17500 -6.4359269999999995
10.17600 -6.3069761
10.17700 -6.1773937
10.17800 -6.0471911
10.17900 -5.9163798
10.18000 -5.7849713
10.18100 -5.6529772
10.18200 -5.520409
10.18300 -5.3872783
10.18400 -5.253596600000001
10.18500 -5.1193759
10.18600 -4.9846277
10.18700 -4.8493635
10.18800 -4.7135953
10.18900 -4.577335
10.19000 -4.440594099999999
10.19100 -4.3033849
10.19200 -4.1657194
10.19300 -4.0276099
10.19400 -3.8890686
10.19500 -3.7501078
10.19600 -3.6107401999999995
10.19700 -3.4709781000000004
10.19800 -3.3308342
10.19900 -3.1903211000000002
10.20000 -3.049452
10.20100 -2.9082396999999998
10.20200 -2.7666973
10.20300 -2.6248378999999997
10.20400 -2.4826745
10.20500 -2.3402205
10.20600 -2.1974891
10.20700 -2.0544939
10.20800 -1.9112479000000002
10.20900 -1.7677644
10.21000 -1.6240571
10.21100 -1.4801389999999999
10.21200 -1.3360237000000001
10.21300 -1.1917244
10.21400 -1.0472544
10.21500 -0.90262685
10.21600 -0.75785513
10.21700 -0.61295237
10.21800 -0.46793176
10.21900 -0.32280639
10.22000 -0.17758938
10.22100 -0.032293831
10.22200 0.11306718
10.22300 0.25848058999999995
10.22400 0.40393332
10.22500 0.54941224
10.22600 0.69490424
10.22700 0.8403961499999999
10.22800 0.9858748900000001
10.22900 1.1313271999999999
10.23000 1.2767397
10.23100 1.4220991
10.23200 1.5673921
10.23300 1.712605
10.23400 1.8577244
10.23500 2.0027367000000003
10.23600 2.1476284000000003
10.23700 2.2923857
10.23800 2.4369948999999997
10.23900 2.5814423
10.24000 2.7257141
10.24100 2.8697966
10.24200 3.0136758
10.24300 3.1573380999999996
10.24400 3.3007696
10.24500 3.4439566999999998
10.24600 3.5868861
10.24700 3.7295435
10.24800 3.8719159000000003
10.24900 4.0139899
10.25000 4.155751700000001
10.25100 4.2971883
10.25200 4.4382866
10.25300 4.5790337
10.25400 4.7194161
10.25500 4.859421
10.25600 4.9990356
10.25700 5.1382471
10.25800 5.2770425
10.25900 5.4154091
10.26000 5.5533342
10.26100 5.6908052
10.26200 5.8278095
10.26300 5.9643343
10.26400 6.100367
10.26500 6.2358949
10.26600 6.3709058
10.26700 6.5053865
10.26800 6.6393241000000005
10.26900 6.772705900000001
10.27000 6.9055192000000005
10.27100 7.0377514
10.27200 7.169389
10.27300 7.3004201
10.27400 7.4308313
10.27500 7.56061
10.27600 7.6897435
10.27700 7.818219099999999
10.27800 7.9460241
10.27900 8.0731466
10.28000 8.1995733
10.28100 8.3252922
10.28200 8.4502913
10.28300 8.574558
10.28400 8.6980805
10.28500 8.8208467
10.28600 8.9428447
10.28700 9.0640634
10.28800 9.1844909
10.28900 9.3041159
10.29000 9.4229273
10.29100 9.540914
10.29200 9.6580647
10.29300 9.774368299999999
10.29400 9.8898143
10.29500 10.00439
10.29600 10.11809
10.29700 10.2309
10.29800 10.34281
10.29900 10.453800000000001
10.30000 10.563880000000001
10.30100 10.67302
10.30200 10.78122
10.30300 10.88847
10.30400 10.99475
10.30500 11.100060000000001
10.30600 11.20438
10.30700 11.30771
10.30800 11.41003
10.30900 11.51134
10.31000 11.61162
10.31100 11.710859999999998
10.31200 11.809050000000001
10.31300 11.90619
10.31400 12.00225
10.31500 12.09724
10.31600 12.19115
10.31700 12.28395
10.31800 12.37565
10.31900 12.46623
10.32000 12.55569
10.32100 12.64401
10.32200 12.73119
10.32300 12.817219999999999
10.32400 12.90209
10.32500 12.98579
10.32600 13.06831
10.32700 13.14965
10.32800 13.22979
10.32900 13.30874
10.33000 13.38648
10.33100 13.46301
10.33200 13.538310000000001
10.33300 13.612379999999998
10.33400 13.685220000000001
10.33500 13.75682
10.33600 13.82716
10.33700 13.896249999999998
10.33800 13.964080000000001
10.33900 14.030629999999999
10.34000 14.09591
10.34100 14.1599
10.34200 14.22261
10.34300 14.28401
10.34400 14.344109999999999
10.34500 14.402899999999999
10.34600 14.460370000000001
10.34700 14.51652
10.34800 14.57133
10.34900 14.62481
10.35000 14.67695
10.35100 14.72774
10.35200 14.77717
10.35300 14.82525
10.35400 14.87195
10.35500 14.91729
10.35600 14.961250000000001
10.35700 15.00383
10.35800 15.045020000000001
10.35900 15.084829999999998
10.36000 15.12323
10.36100 15.16024
10.36200 15.19585
10.36300 15.23005
10.36400 15.26284
10.36500 15.29422
10.36600 15.324189999999998
10.36700 15.352730000000001
10.36800 15.379850000000001
10.36900 15.405550000000002
10.37000 15.42982
10.37100 15.45267
10.37200 15.47408
10.37300 15.494060000000001
10.37400 15.512599999999999
10.37500 15.529699999999998
10.37600 15.54536
10.37700 15.55958
10.37800 15.572349999999998
10.37900 15.58367
10.38000 15.59355
10.38100 15.601970000000001
10.38200 15.608939999999999
10.38300 15.61446
10.38400 15.61852
10.38500 15.62112
10.38600 15.622259999999999
10.38700 15.621950000000002
10.38800 15.62017
10.38900 15.616930000000002
10.39000 15.612219999999999
10.39100 15.60605
10.39200 15.598419999999999
10.39300 15.58933
10.39400 15.57877
10.39500 15.566749999999999
10.39600 15.55326
10.39700 15.53832
10.39800 15.52191
10.39900 15.50405
10.40000 15.48472
10.40100 15.46395
10.40200 15.44171
10.40300 15.418019999999999
10.40400 15.392890000000001
10.40500 15.366299999999999
10.40600 15.33826
10.40700 15.308779999999999
10.40800 15.277859999999999
10.40900 15.2455
10.41000 15.2117
10.41100 15.17647
10.41200 15.139800000000001
10.41300 15.101709999999999
10.41400 15.06218
10.41500 15.021239999999999
10.41600 14.97887
10.41700 14.935080000000001
10.41800 14.88988
10.41900 14.84327
10.42000 14.795240000000002
10.42100 14.745820000000002
10.42200 14.694989999999999
10.42300 14.642769999999999
10.42400 14.58915
10.42500 14.53414
10.42600 14.47775
10.42700 14.419979999999999
10.42800 14.36083
10.42900 14.30031
10.43000 14.23843
10.43100 14.175189999999999
10.43200 14.11059
10.43300 14.04465
10.43400 13.97736
10.43500 13.90874
10.43600 13.83878
10.43700 13.76751
10.43800 13.69492
10.43900 13.62101
10.44000 13.54581
10.44100 13.4693
10.44200 13.39151
10.44300 13.31243
10.44400 13.232079999999998
10.44500 13.15046
10.44600 13.067580000000001
10.44700 12.983439999999998
10.44800 12.898060000000001
10.44900 12.81144
10.45000 12.723580000000002
10.45100 12.634500000000001
10.45200 12.54421
10.45300 12.4527
10.45400 12.35999
10.45500 12.26609
10.45600 12.17101
10.45700 12.07474
10.45800 11.97731
10.45900 11.87871
10.46000 11.77896
10.46100 11.67807
10.46200 11.57604
10.46300 11.47289
10.46400 11.36862
10.46500 11.26324
10.46600 11.15677
10.46700 11.04921
10.46800 10.94057
10.46900 10.830860000000001
10.47000 10.7201
10.47100 10.60829
10.47200 10.49544
10.47300 10.38157
10.47400 10.266680000000001
10.47500 10.15078
10.47600 10.0339
10.47700 9.9160291
10.47800 9.7971894
10.47900 9.677388500000001
10.48000 9.5566384
10.48100 9.434949600000001
10.48200 9.312333200000001
10.48300 9.1888003
10.48400 9.0643622
10.48500 8.93903
10.48600 8.812815
10.48700 8.6857274
10.48800 8.5577793
10.48900 8.4289819
10.49000 8.2993463
10.49100 8.168883600000001
10.49200 8.037605899999999
10.49300 7.9055241999999994
10.49400 7.7726506
10.49500 7.6389968
10.49600 7.504574999999999
10.49700 7.3693968
10.49800 7.233475100000001
10.49900 7.0968218
10.50000 6.959449500000001
10.50100 6.821371599999999
10.50200 6.682600099999999
10.50300 6.543149099999999
10.50400 6.403031200000001
10.50500 6.262259200000001
10.50600 6.1208472
10.50700 5.9788086
10.50800 5.8361568
10.50900 5.6929056
10.51000 5.549068699999999
10.51100 5.4046597
10.51200 5.2596927
10.51300 5.114181
10.51400 4.9681388
10.51500 4.8215794999999995
10.51600 4.6745174
10.51700 4.5269657
10.51800 4.3789383
10.51900 4.230449
10.52000 4.0815114999999995
10.52100 3.9321393000000002
10.52200 3.7823461000000003
10.52300 3.6321454
10.52400 3.4815513
10.52500 3.3305771999999996
10.52600 3.1792365000000005
10.52700 3.0275432
10.52800 2.8755112
10.52900 2.7231541000000004
10.53000 2.5704857000000003
10.53100 2.4175201
10.53200 2.2642713
10.53300 2.1107534
10.53400 1.9569807000000001
10.53500 1.8029673
10.53600 1.6487276
10.53700 1.4942762
10.53800 1.3396276
10.53900 1.1847964
10.54000 1.0297976
10.54100 0.87464564
10.54200 0.7193555100000001
10.54300 0.56394213
10.54400 0.40842043
10.54500 0.25280537
10.54600 0.097111904
10.54700 -0.05864501
10.54800 -0.21445040999999998
10.54900 -0.37028939
10.55000 -0.52614706
10.55100 -0.68200859
10.55200 -0.83785914
10.55300 -0.9936840299999999
10.55400 -1.1494685
10.55500 -1.3051979
10.55600 -1.4608578
10.55700 -1.6164333999999998
10.55800 -1.7719105
10.55900 -1.9272745
10.56000 -2.0825109
10.56100 -2.2376051
10.56200 -2.3925431
10.56300 -2.5473103
10.56400 -2.7018923
10.56500 -2.8562749
10.56600 -3.0104433999999998
10.56700 -3.1643834
10.56800 -3.3180807
10.56900 -3.4715205
10.57000 -3.6246885
10.57100 -3.7775699000000005
10.57200 -3.9301500000000003
10.57300 -4.0824145
10.57400 -4.2343486
10.57500 -4.3859378
10.57600 -4.5371674
10.57700 -4.688023
10.57800 -4.8384897
10.57900 -4.9885534
10.58000 -5.138199
10.58100 -5.2874126
10.58200 -5.436179
10.58300 -5.5844847
10.58400 -5.732315000000001
10.58500 -5.8796558999999995
10.58600 -6.026493
10.58700 -6.172812400000001
10.58800 -6.318599699999999
10.58900 -6.4638421
10.59000 -6.6085249
10.59100 -6.7526348
10.59200 -6.896158300000001
10.59300 -7.039081299999999
10.59400 -7.181391099999999
10.59500 -7.3230743
10.59600 -7.464116799999999
10.59700 -7.6045058999999995
10.59800 -7.7442281
10.59900 -7.8832708
10.60000 -8.0216207
10.60100 -8.1592642
10.60200 -8.296188
10.60300 -8.432379399999999
10.60400 -8.5678257
10.60500 -8.7025136
10.60600 -8.8364303
10.60700 -8.9695625
10.60800 -9.1018975
10.60900 -9.2334218
10.61000 -9.3641229
10.61100 -9.493988
10.61200 -9.6230045
10.61300 -9.751159
10.61400 -9.878439499999999
10.61500 -10.00483
10.61600 -10.13033
10.61700 -10.25491
10.61800 -10.37857
10.61900 -10.501290000000001
10.62000 -10.62307
10.62100 -10.74388
10.62200 -10.86373
10.62300 -10.98259
10.62400 -11.10045
10.62500 -11.21732
10.62600 -11.333160000000001
10.62700 -11.447980000000001
10.62800 -11.56175
10.62900 -11.674479999999999
10.63000 -11.78614
10.63100 -11.89674
10.63200 -12.00625
10.63300 -12.11468
10.63400 -12.22199
10.63500 -12.3282
10.63600 -12.43329
10.63700 -12.537239999999999
10.63800 -12.64005
10.63900 -12.7417
10.64000 -12.84219
10.64100 -12.941510000000001
10.64200 -13.03965
10.64300 -13.13659
10.64400 -13.23234
10.64500 -13.32687
10.64600 -13.42017
10.64700 -13.51225
10.64800 -13.603090000000002
10.64900 -13.69268
10.65000 -13.780999999999999
10.65100 -13.86807
10.65200 -13.953850000000001
10.65300 -14.03835
10.65400 -14.121559999999999
10.65500 -14.203460000000002
10.65600 -14.28405
10.65700 -14.36333
10.65800 -14.44128
10.65900 -14.51789
10.66000 -14.59317
10.66100 -14.66709
10.66200 -14.739659999999999
10.66300 -14.81086
10.66400 -14.8807
10.66500 -14.94915
10.66600 -15.016219999999999
10.66700 -15.081900000000001
10.66800 -15.14619
10.66900 -15.209069999999999
10.67000 -15.270539999999999
10.67100 -15.3306
10.67200 -15.389230000000001
10.67300 -15.44644
10.67400 -15.50221
10.67500 -15.55654
10.67600 -15.60943
10.67700 -15.66087
10.67800 -15.71085
10.67900 -15.75937
10.68000 -15.806429999999999
10.68100 -15.85201
10.68200 -15.89612
10.68300 -15.938740000000001
10.68400 -15.97988
10.68500 -16.01953
10.68600 -16.05769
10.68700 -16.09435
10.68800 -16.1295
10.68900 -16.16315
10.69000 -16.19529
10.69100 -16.22591
10.69200 -16.255020000000002
10.69300 -16.2826
10.69400 -16.30867
10.69500 -16.3332
10.69600 -16.356209999999997
10.69700 -16.37768
10.69800 -16.39763
10.69900 -16.41603
10.70000 -16.4329
10.70100 -16.44823
10.70200 -16.46201
10.70300 -16.474259999999997
10.70400 -16.48495
10.70500 -16.4941
10.70600 -16.50171
10.70700 -16.507759999999998
10.70800 -16.51226
10.70900 -16.51521
10.71000 -16.51662
10.71100 -16.51646
10.71200 -16.51476
10.71300 -16.5115
10.71400 -16.50669
10.71500 -16.50032
10.71600 -16.4924
10.71700 -16.48293
10.71800 -16.4719
10.71900 -16.459319999999998
10.72000 -16.44519
10.72100 -16.4295
10.72200 -16.41227
10.72300 -16.39349
10.72400 -16.373160000000002
10.72500 -16.351280000000003
10.72600 -16.32786
10.72700 -16.3029
10.72800 -16.27639
10.72900 -16.248350000000002
10.73000 -16.21877
10.73100 -16.18765
10.73200 -16.15501
10.73300 -16.12083
10.73400 -16.08513
10.73500 -16.04791
10.73600 -16.00917
10.73700 -15.96891
10.73800 -15.927140000000001
10.73900 -15.88386
10.74000 -15.83907
10.74100 -15.79278
10.74200 -15.74499
10.74300 -15.695709999999998
10.74400 -15.644939999999998
10.74500 -15.592690000000001
10.74600 -15.538950000000002
10.74700 -15.48374
10.74800 -15.427050000000001
10.74900 -15.3689
10.75000 -15.30928
10.75100 -15.24821
10.75200 -15.185679999999998
10.75300 -15.12171
10.75400 -15.0563
10.75500 -14.989450000000001
10.75600 -14.92117
10.75700 -14.851469999999999
10.75800 -14.78035
10.75900 -14.70782
10.76000 -14.63389
10.76100 -14.55855
10.76200 -14.48183
10.76300 -14.403730000000001
10.76400 -14.32424
10.76500 -14.24339
10.76600 -14.161180000000002
10.76700 -14.077609999999998
10.76800 -13.9927
10.76900 -13.906450000000001
10.77000 -13.81887
10.77100 -13.72996
10.77200 -13.63974
10.77300 -13.54821
10.77400 -13.455390000000001
10.77500 -13.36127
10.77600 -13.26587
10.77700 -13.1692
10.77800 -13.071269999999998
10.77900 -12.97208
10.78000 -12.871640000000001
10.78100 -12.76996
10.78200 -12.66706
10.78300 -12.56293
10.78400 -12.457600000000001
10.78500 -12.35106
10.78600 -12.24333
10.78700 -12.13442
10.78800 -12.024329999999999
10.78900 -11.91309
10.79000 -11.80069
10.79100 -11.68715
10.79200 -11.57247
10.79300 -11.45668
10.79400 -11.33977
10.79500 -11.221770000000001
10.79600 -11.10268
10.79700 -10.98251
10.79800 -10.861270000000001
10.79900 -10.73898
10.80000 -10.61565
10.80100 -10.49128
10.80200 -10.3659
10.80300 -10.239510000000001
10.80400 -10.112119999999999
10.80500 -9.9837482
10.80600 -9.854404599999999
10.80700 -9.7241014
10.80800 -9.592850499999999
10.80900 -9.4606645
10.81000 -9.3275554
10.81100 -9.193535899999999
10.81200 -9.0586178
10.81300 -8.922814599999999
10.81400 -8.7861381
10.81500 -8.648600400000001
10.81600 -8.5102148
10.81700 -8.3709933
10.81800 -8.2309492
10.81900 -8.0900952
10.82000 -7.948444
10.82100 -7.8060083
10.82200 -7.662801399999999
10.82300 -7.5188361
10.82400 -7.3741265
10.82500 -7.2286852
10.82600 -7.082524900000001
10.82700 -6.935659800000001
10.82800 -6.788104000000001
10.82900 -6.6398703
10.83000 -6.4909726
10.83100 -6.3414253
10.83200 -6.1912421
10.83300 -6.0404368
10.83400 -5.8890237999999995
10.83500 -5.7370171
10.83600 -5.5844311
10.83700 -5.4312803
10.83800 -5.2775789
10.83900 -5.1233411
10.84000 -4.9685817
10.84100 -4.8133153
10.84200 -4.6575565
10.84300 -4.5013197
10.84400 -4.3446194
10.84500 -4.1874703
10.84600 -4.0298872
10.84700 -3.8718846
10.84800 -3.7134774000000004
10.84900 -3.5546802000000004
10.85000 -3.3955079
10.85100 -3.2359749
10.85200 -3.0760961
10.85300 -2.9158862
10.85400 -2.7553603
10.85500 -2.5945332000000003
10.85600 -2.4334195999999997
10.85700 -2.2720346
10.85800 -2.1103932
10.85900 -1.9485103
10.86000 -1.7864011
10.86100 -1.6240807
10.86200 -1.4615643
10.86300 -1.2988671
10.86400 -1.1360043
10.86500 -0.97299116
10.86600 -0.80984309
10.86700 -0.6465754899999999
10.86800 -0.48320372999999994
10.86900 -0.3197432
10.87000 -0.15620937000000001
10.87100 0.007382319
10.87200 0.17101642
10.87300 0.3346775
10.87400 0.4983501
10.87500 0.66201878
10.87600 0.8256681300000001
10.87700 0.98928278
10.87800 1.1528474
10.87900 1.3163468
10.88000 1.4797656
10.88100 1.6430885999999998
10.88200 1.8063007
10.88300 1.9693866
10.88400 2.1323314
10.88500 2.2951199
10.88600 2.4577370000000003
10.88700 2.6201678
10.88800 2.7823975
10.88900 2.944411
10.89000 3.1061932
10.89100 3.2677297000000003
10.89200 3.4290049000000002
10.89300 3.5900045
10.89400 3.7507135
10.89500 3.9111167
10.89600 4.0711995000000005
10.89700 4.2309470000000005
10.89800 4.390344
10.89900 4.5493759
10.90000 4.7080275
10.90100 4.8662841
10.90200 5.0241306
10.90300 5.1815525000000004
10.90400 5.3385343
10.90500 5.4950617
10.90600 5.6511201
10.90700 5.8066942
10.90800 5.9617698
10.90900 6.1163321
10.91000 6.2703662
10.91100 6.4238578
10.91200 6.5767929
10.91300 6.7291565
10.91400 6.8809353
10.91500 7.0321143
10.91600 7.1826801
10.91700 7.332618500000001
10.91800 7.4819154999999995
10.91900 7.6305576
10.92000 7.778531299999999
10.92100 7.9258226
10.92200 8.072418
10.92300 8.2183048
10.92400 8.363468899999999
10.92500 8.507897700000001
10.92600 8.6515777
10.92700 8.7944962
10.92800 8.9366399
10.92900 9.0779953
10.93000 9.2185505
10.93100 9.3582921
10.93200 9.4972074
10.93300 9.6352831
10.93400 9.7725071
10.93500 9.9088669
10.93600 10.04435
10.93700 10.17894
10.93800 10.31263
10.93900 10.445409999999999
10.94000 10.577259999999999
10.94100 10.70817
10.94200 10.83812
10.94300 10.96712
10.94400 11.09514
10.94500 11.22217
10.94600 11.3482
10.94700 11.473220000000001
10.94800 11.59722
10.94900 11.72018
10.95000 11.8421
10.95100 11.96297
10.95200 12.082759999999999
10.95300 12.20148
10.95400 12.31911
10.95500 12.435640000000001
10.95600 12.55106
10.95700 12.66536
10.95800 12.77853
10.95900 12.890550000000001
10.96000 13.00143
10.96100 13.111149999999999
10.96200 13.219700000000001
10.96300 13.327069999999999
10.96400 13.433259999999999
10.96500 13.538240000000002
10.96600 13.642019999999999
10.96700 13.744580000000001
10.96800 13.84591
10.96900 13.946010000000001
10.97000 14.044870000000001
10.97100 14.142479999999999
10.97200 14.238819999999999
10.97300 14.3339
10.97400 14.427690000000002
10.97500 14.520199999999999
10.97600 14.61142
10.97700 14.701330000000002
10.97800 14.789930000000002
10.97900 14.87721
10.98000 14.96316
10.98100 15.04778
10.98200 15.131049999999998
10.98300 15.212980000000002
10.98400 15.29355
10.98500 15.372749999999998
10.98600 15.45058
10.98700 15.52703
10.98800 15.6021
10.98900 15.67578
10.99000 15.74805
10.99100 15.81893
10.99200 15.88839
10.99300 15.956439999999999
10.99400 16.02307
10.99500 16.088269999999998
10.99600 16.15204
10.99700 16.214380000000002
10.99800 16.27527
10.99900 16.33472
11.00000 16.39271
11.00100 16.449250000000003
11.00200 16.50433
11.00300 16.55794
11.00400 16.61009
11.00500 16.66076
11.00600 16.70996
11.00700 16.75768
11.00800 16.80391
11.00900 16.84866
11.01000 16.89192
11.01100 16.933680000000003
11.01200 16.973940000000002
11.01300 17.0127
11.01400 17.04996
11.01500 17.08572
11.01600 17.11996
11.01700 17.152700000000003
11.01800 17.18391
11.01900 17.21362
11.02000 17.241809999999997
11.02100 17.26847
11.02200 17.29362
11.02300 17.31724
11.02400 17.33934
11.02500 17.35991
11.02600 17.37896
11.02700 17.39648
11.02800 17.41247
11.02900 17.42693
11.03000 17.43986
11.03100 17.45127
11.03200 17.46114
11.03300 17.46949
11.03400 17.47631
11.03500 17.48159
11.03600 17.48535
11.03700 17.48759
11.03800 17.488300000000002
11.03900 17.487479999999998
11.04000 17.485139999999998
11.04100 17.48127
11.04200 17.47589
11.04300 17.468980000000002
11.04400 17.46056
11.04500 17.45062
11.04600 17.43917
11.04700 17.4262
11.04800 17.41172
11.04900 17.39573
11.05000 17.37824
11.05100 17.35925
11.05200 17.33875
11.05300 17.316760000000002
11.05400 17.29328
11.05500 17.2683
11.05600 17.24184
11.05700 17.213890000000003
11.05800 17.184459999999998
11.05900 17.153560000000002
11.06000 17.12119
11.06100 17.08734
11.06200 17.052039999999998
11.06300 17.015269999999997
11.06400 16.97705
11.06500 16.93739
11.06600 16.896269999999998
11.06700 16.85372
11.06800 16.80974
11.06900 16.764319999999998
11.07000 16.717489999999998
11.07100 16.66923
11.07200 16.61957
11.07300 16.5685
11.07400 16.51603
11.07500 16.46217
11.07600 16.40692
11.07700 16.35029
11.07800 16.29229
11.07900 16.23292
11.08000 16.17218
11.08100 16.1101
11.08200 16.04666
11.08300 15.981890000000002
11.08400 15.915779999999998
11.08500 15.84835
11.08600 15.779599999999999
11.08700 15.709529999999999
11.08800 15.63817
11.08900 15.56551
11.09000 15.491559999999998
11.09100 15.41634
11.09200 15.339839999999999
11.09300 15.262080000000001
11.09400 15.18307
11.09500 15.10281
11.09600 15.02132
11.09700 14.9386
11.09800 14.85466
11.09900 14.76951
11.10000 14.68316
11.10100 14.59562
11.10200 14.5069
11.10300 14.417019999999999
11.10400 14.325959999999998
11.10500 14.23376
11.10600 14.14042
11.10700 14.045940000000002
11.10800 13.95035
11.10900 13.85364
11.11000 13.75584
11.11100 13.65694
11.11200 13.556969999999998
11.11300 13.455919999999999
11.11400 13.353819999999999
11.11500 13.250670000000001
11.11600 13.14649
11.11700 13.04128
11.11800 12.93505
11.11900 12.827820000000001
11.12000 12.7196
11.12100 12.610389999999999
11.12200 12.50022
11.12300 12.38908
11.12400 12.277000000000001
11.12500 12.16398
11.12600 12.05004
11.12700 11.93519
11.12800 11.81943
11.12900 11.70278
11.13000 11.58526
11.13100 11.46687
11.13200 11.34763
11.13300 11.22755
11.13400 11.106630000000001
11.13500 10.984910000000001
11.13600 10.86237
11.13700 10.73905
11.13800 10.614949999999999
11.13900 10.49008
11.14000 10.364460000000001
11.14100 10.23811
11.14200 10.11102
11.14300 9.9832244
11.14400 9.854727200000001
11.14500 9.7255431
11.14600 9.595686200000001
11.14700 9.4651692
11.14800 9.3340054
11.14900 9.2022084
11.15000 9.0697922
11.15100 8.9367695
11.15200 8.8031545
11.15300 8.6689606
11.15400 8.5342012
11.15500 8.398889800000001
11.15600 8.263039599999999
11.15700 8.1266649
11.15800 7.9897791
11.15900 7.8523956
11.16000 7.7145278
11.16100 7.576189899999999
11.16200 7.4373953
11.16300 7.298157399999999
11.16400 7.1584903
11.16500 7.0184074
11.16600 6.877923
11.16700 6.737050399999999
11.16800 6.5958038
11.16900 6.4541966
11.17000 6.312242899999999
11.17100 6.1699566
11.17200 6.0273513
11.17300 5.8844417
11.17400 5.7412412
11.17500 5.5977643
11.17600 5.4540247
11.17700 5.310037
11.17800 5.165815
11.17900 5.0213728
11.18000 4.8767249999999995
11.18100 4.7318853
11.18200 4.5868684
11.18300 4.4416878
11.18400 4.2963583
11.18500 4.1508939
11.18600 4.0053088
11.18700 3.8596171999999997
11.18800 3.7138332000000003
11.18900 3.5679708999999997
11.19000 3.4220446
11.19100 3.276068
11.19200 3.1300552
11.19300 2.9840207
11.19400 2.8379781
11.19500 2.6919415
11.19600 2.5459249
11.19700 2.3999421
11.19800 2.254007
11.19900 2.1081336
11.20000 1.9623358
11.20100 1.8166272
11.20200 1.6710218
11.20300 1.5255333
11.20400 1.3801754
11.20500 1.2349618
11.20600 1.0899060999999999
11.20700 0.9450220500000001
11.20800 0.8003232100000001
11.20900 0.65582315
11.21000 0.5115354
11.21100 0.36747344
11.21200 0.22365068999999999
11.21300 0.080080581
11.21400 -0.063223531
11.21500 -0.20624832
11.21600 -0.34898054
11.21700 -0.49140695
11.21800 -0.6335143900000001
11.21900 -0.77528972
11.22000 -0.9167198999999999
11.22100 -1.0577919
11.22200 -1.1984926999999999
11.22300 -1.3388094
11.22400 -1.4787291
11.22500 -1.6182393
11.22600 -1.7573268999999998
11.22700 -1.8959796
11.22800 -2.0341847
11.22900 -2.1719296
11.23000 -2.3092018
11.23100 -2.4459891000000002
11.23200 -2.5822792
11.23300 -2.7180597
11.23400 -2.8533187
11.23500 -2.9880438
11.23600 -3.1222232
11.23700 -3.2558449000000005
11.23800 -3.3888969999999996
11.23900 -3.5213675
11.24000 -3.653245
11.24100 -3.7845179
11.24200 -3.9151747
11.24300 -4.0452033
11.24400 -4.1745927
11.24500 -4.3033317
11.24600 -4.4314086
11.24700 -4.5588125
11.24800 -4.685532299999999
11.24900 -4.8115570000000005
11.25000 -4.9368758
11.25100 -5.0614774
11.25200 -5.1853515
11.25300 -5.3084872999999995
11.25400 -5.4308742
11.25500 -5.5525020000000005
11.25600 -5.6733601
11.25700 -5.7934381
11.25800 -5.912726
11.25900 -6.0312137
11.26000 -6.1488914999999995
11.26100 -6.265749800000001
11.26200 -6.3817784
11.26300 -6.496967400000001
11.26400 -6.6113077
11.26500 -6.724790499999999
11.26600 -6.837406
11.26700 -6.9491445999999994
11.26800 -7.0599981000000005
11.26900 -7.1699567
11.27000 -7.2790124
11.27100 -7.387155300000001
11.27200 -7.4943781000000005
11.27300 -7.6006718
11.27400 -7.706027499999999
11.27500 -7.8104377000000005
11.27600 -7.9138942000000005
11.27700 -8.0163889
11.27800 -8.1179135
11.27900 -8.218460499999999
11.28000 -8.318022599999999
11.28100 -8.4165923
11.28200 -8.5141622
11.28300 -8.6107239
11.28400 -8.706271599999999
11.28500 -8.8007972
11.28600 -8.894294499999999
11.28700 -8.9867562
11.28800 -9.0781756
11.28900 -9.1685459
11.29000 -9.2578612
11.29100 -9.346114799999999
11.29200 -9.4333
11.29300 -9.5194116
11.29400 -9.6044429
11.29500 -9.688387800000001
11.29600 -9.7712412
11.29700 -9.852997199999999
11.29800 -9.9336497
11.29900 -10.01319
11.30000 -10.091619999999999
11.30100 -10.16894
11.30200 -10.24512
11.30300 -10.320179999999999
11.30400 -10.39411
11.30500 -10.466899999999999
11.30600 -10.538549999999999
11.30700 -10.60905
11.30800 -10.6784
11.30900 -10.746590000000001
11.31000 -10.81363
11.31100 -10.8795
11.31200 -10.94421
11.31300 -11.00775
11.31400 -11.07012
11.31500 -11.13131
11.31600 -11.191320000000001
11.31700 -11.25015
11.31800 -11.307789999999999
11.31900 -11.36425
11.32000 -11.41952
11.32100 -11.47359
11.32200 -11.52647
11.32300 -11.578149999999999
11.32400 -11.62863
11.32500 -11.677909999999999
11.32600 -11.72599
11.32700 -11.77286
11.32800 -11.818529999999999
11.32900 -11.862979999999999
11.33000 -11.906229999999999
11.33100 -11.94826
11.33200 -11.98909
11.33300 -12.0287
11.33400 -12.0671
11.33500 -12.104280000000001
11.33600 -12.14025
11.33700 -12.174999999999999
11.33800 -12.20854
11.33900 -12.24087
11.34000 -12.27197
11.34100 -12.30187
11.34200 -12.33055
11.34300 -12.35801
11.34400 -12.38426
11.34500 -12.4093
11.34600 -12.43313
11.34700 -12.45575
11.34800 -12.47716
11.34900 -12.49736
11.35000 -12.516350000000001
11.35100 -12.534139999999999
11.35200 -12.550729999999998
11.35300 -12.56611
11.35400 -12.5803
11.35500 -12.593289999999998
11.35600 -12.60508
11.35700 -12.615680000000001
11.35800 -12.62509
11.35900 -12.633320000000001
11.36000 -12.640360000000001
11.36100 -12.64621
11.36200 -12.65089
11.36300 -12.654399999999999
11.36400 -12.65673
11.36500 -12.65789
11.36600 -12.657879999999999
11.36700 -12.656709999999999
11.36800 -12.65439
11.36900 -12.650900000000002
11.37000 -12.646270000000001
11.37100 -12.640480000000002
11.37200 -12.63356
11.37300 -12.625490000000001
11.37400 -12.61628
11.37500 -12.60595
11.37600 -12.59449
11.37700 -12.5819
11.37800 -12.5682
11.37900 -12.55339
11.38000 -12.53746
11.38100 -12.520439999999999
11.38200 -12.502320000000001
11.38300 -12.48311
11.38400 -12.462810000000001
11.38500 -12.44143
11.38600 -12.41898
11.38700 -12.39546
11.38800 -12.37088
11.38900 -12.34524
11.39000 -12.31855
11.39100 -12.29081
11.39200 -12.26204
11.39300 -12.23224
11.39400 -12.20142
11.39500 -12.16957
11.39600 -12.136719999999999
11.39700 -12.10286
11.39800 -12.06801
11.39900 -12.03216
11.40000 -11.99533
11.40100 -11.95753
11.40200 -11.91876
11.40300 -11.87902
11.40400 -11.83834
11.40500 -11.7967
11.40600 -11.75413
11.40700 -11.710619999999999
11.40800 -11.66619
11.40900 -11.62085
11.41000 -11.57459
11.41100 -11.52744
11.41200 -11.47939
11.41300 -11.43046
11.41400 -11.380650000000001
11.41500 -11.32998
11.41600 -11.27844
11.41700 -11.22606
11.41800 -11.172830000000001
11.41900 -11.11876
11.42000 -11.06388
11.42100 -11.00817
11.42200 -10.95166
11.42300 -10.89436
11.42400 -10.836260000000001
11.42500 -10.77739
11.42600 -10.717740000000001
11.42700 -10.65733
11.42800 -10.59618
11.42900 -10.53428
11.43000 -10.47165
11.43100 -10.408299999999999
11.43200 -10.34423
11.43300 -10.27947
11.43400 -10.21401
11.43500 -10.14786
11.43600 -10.08105
11.43700 -10.01357
11.43800 -9.9454343
11.43900 -9.8766588
11.44000 -9.807249899999999
11.44100 -9.7372174
11.44200 -9.6665718
11.44300 -9.5953234
11.44400 -9.5234819
11.44500 -9.451057
11.44600 -9.3780592
11.44700 -9.304498899999999
11.44800 -9.2303865
11.44900 -9.1557316
11.45000 -9.0805449
11.45100 -9.0048365
11.45200 -8.9286171
11.45300 -8.851897000000001
11.45400 -8.7746866
11.45500 -8.6969957
11.45600 -8.6188354
11.45700 -8.5402161
11.45800 -8.4611483
11.45900 -8.3816424
11.46000 -8.3017088
11.46100 -8.2213588
11.46200 -8.1406027
11.46300 -8.059451
11.46400 -7.9779148
11.46500 -7.8960046
11.46600 -7.8137316
11.46700 -7.7311061
11.46800 -7.6481387
11.46900 -7.5648405
11.47000 -7.4812226
11.47100 -7.3972955
11.47200 -7.313070400000001
11.47300 -7.2285578
11.47400 -7.1437687
11.47500 -7.058713599999999
11.47600 -6.9734036999999995
11.47700 -6.8878493999999995
11.47800 -6.8020619
11.47900 -6.7160524
11.48000 -6.629831299999999
11.48100 -6.5434091
11.48200 -6.4567976
11.48300 -6.3700065
11.48400 -6.2830471
11.48500 -6.1959304
11.48600 -6.1086670000000005
11.48700 -6.0212672000000005
11.48800 -5.9337422
11.48900 -5.8461029
11.49000 -5.7583597
11.49100 -5.6705233
11.49200 -5.5826042
11.49300 -5.4946132
11.49400 -5.4065607
11.49500 -5.3184572999999995
11.49600 -5.2303135
11.49700 -5.1421399999999995
11.49800 -5.0539471
11.49900 -4.9657453
11.50000 -4.8775449
11.50100 -4.7893561
11.50200 -4.7011897
11.50300 -4.6130557
11.50400 -4.524964499999999
11.50500 -4.4369262
11.50600 -4.3489508
11.50700 -4.2610489000000005
11.50800 -4.17323
11.50900 -4.0855046
11.51000 -3.9978825000000002
11.51100 -3.9103735
11.51200 -3.8229879
11.51300 -3.7357353000000004
11.51400 -3.6486257
11.51500 -3.5616685
11.51600 -3.4748737000000003
11.51700 -3.388251
11.51800 -3.3018097
11.51900 -3.2155596
11.52000 -3.1295098
11.52100 -3.0436701999999998
11.52200 -2.95805
11.52300 -2.8726585
11.52400 -2.7875051
11.52500 -2.7025988
11.52600 -2.6179490999999997
11.52700 -2.5335649
11.52800 -2.4494553
11.52900 -2.3656294
11.53000 -2.2820961
11.53100 -2.1988643
11.53200 -2.1159429
11.53300 -2.0333407
11.53400 -1.9510665999999999
11.53500 -1.869129
11.53600 -1.7875366
11.53700 -1.7062978999999998
11.53800 -1.6254214999999999
11.53900 -1.5449154999999999
11.54000 -1.4647883
11.54100 -1.3850481
11.54200 -1.3057029
11.54300 -1.2267607
11.54400 -1.1482294
11.54500 -1.0701167
11.54600 -0.9924304700000001
11.54700 -0.9151781
11.54800 -0.8383670799999999
11.54900 -0.76200482
11.55000 -0.68609859
11.55100 -0.6106555
11.55200 -0.5356826400000001
11.55300 -0.46118697999999997
11.55400 -0.38717538
11.55500 -0.31365464000000004
11.55600 -0.24063140000000002
11.55700 -0.16811231999999998
11.55800 -0.096103875
11.55900 -0.024612513
11.56000 0.046355402
11.56100 0.11679360000000001
11.56200 0.18669589
11.56300 0.25605613
11.56400 0.32486827
11.56500 0.3931263
11.56600 0.46082431999999995
11.56700 0.52795648
11.56800 0.5945169800000001
11.56900 0.66050007
11.57000 0.72590015
11.57100 0.79071168
11.57200 0.85492907
11.57300 0.9185470600000001
11.57400 0.9815602600000001
11.57500 1.0439634999999998
11.57600 1.1057517
11.57700 1.1669196
11.57800 1.2274625000000001
11.57900 1.2873755
11.58000 1.3466539
11.58100 1.4052932
11.58200 1.463289
11.58300 1.5206369000000002
11.58400 1.5773326
11.58500 1.6333723000000002
11.58600 1.688752
11.58700 1.7434676999999998
11.58800 1.7975161
11.58900 1.8508935
11.59000 1.9035967
11.59100 1.9556222
11.59200 2.006967
11.59300 2.0576280999999996
11.59400 2.1076025
11.59500 2.1568876
11.59600 2.2054804
11.59700 2.2533787
11.59800 2.3005798
11.59900 2.3470813
11.60000 2.3928812
11.60100 2.4379769
11.60200 2.4823666
11.60300 2.526048
11.60400 2.5690194
11.60500 2.6112786999999997
11.60600 2.6528243
11.60700 2.6936544
11.60800 2.7337674
11.60900 2.7731618
11.61000 2.8118361000000003
11.61100 2.8497890000000003
11.61200 2.8870191
11.61300 2.9235257
11.61400 2.9593073000000003
11.61500 2.9943632
11.61600 3.0286925
11.61700 3.0622944
11.61800 3.0951684
11.61900 3.1273142
11.62000 3.158731
11.62100 3.1894192
11.62200 3.2193784
11.62300 3.2486084999999996
11.62400 3.2771098999999997
11.62500 3.3048831
11.62600 3.3319283
11.62700 3.3582460000000003
11.62800 3.3838372999999997
11.62900 3.4087028
11.63000 3.4328434999999997
11.63100 3.4562606000000002
11.63200 3.4789551000000003
11.63300 3.5009287000000002
11.63400 3.5221826
11.63500 3.5427183
11.63600 3.5625372000000004
11.63700 3.5816412
11.63800 3.6000323
11.63900 3.6177121
11.64000 3.634683
11.64100 3.6509469
11.64200 3.6665056000000003
11.64300 3.6813617
11.64400 3.6955174
11.64500 3.7089749999999997
11.64600 3.7217371
11.64700 3.7338059
11.64800 3.7451841
11.64900 3.7558746
11.65000 3.7658796000000003
11.65100 3.7752020999999996
11.65200 3.7838452
11.65300 3.7918117000000002
11.65400 3.7991051
11.65500 3.8057282999999997
11.65600 3.8116842999999996
11.65700 3.8169768
11.65800 3.8216094999999997
11.65900 3.8255855
11.66000 3.8289091999999996
11.66100 3.831584
11.66200 3.8336139
11.66300 3.8350030999999998
11.66400 3.8357556
11.66500 3.8358759
11.66600 3.8353682
11.66700 3.8342368000000002
11.66800 3.8324865999999997
11.66900 3.8301222000000004
11.67000 3.8271483
11.67100 3.8235694000000002
11.67200 3.8193908
11.67300 3.8146172
11.67400 3.8092539000000003
11.67500 3.8033057
11.67600 3.7967779
11.67700 3.7896756
11.67800 3.7820037
11.67900 3.7737679
11.68000 3.7649732
11.68100 3.7556252999999997
11.68200 3.7457295000000004
11.68300 3.7352907999999996
11.68400 3.7243154
11.68500 3.7128083
11.68600 3.7007757000000003
11.68700 3.6882229000000004
11.68800 3.6751557
11.68900 3.6615804
11.69000 3.6475025000000003
11.69100 3.6329281
11.69200 3.6178634
11.69300 3.6023144
11.69400 3.5862874000000002
11.69500 3.5697889
11.69600 3.552825
11.69700 3.5354026
11.69800 3.5175278999999997
11.69900 3.4992080000000003
11.70000 3.4804493
11.70100 3.4612589
11.70200 3.4416433000000004
11.70300 3.4216098
11.70400 3.4011655000000003
11.70500 3.3803172
11.70600 3.3590723000000002
11.70700 3.3374376999999997
11.70800 3.3154204
11.70900 3.2930281
11.71000 3.2702676999999998
11.71100 3.2471466999999996
11.71200 3.2236721000000004
11.71300 3.1998515
11.71400 3.1756919000000003
11.71500 3.1512007
11.71600 3.1263851000000003
11.71700 3.1012526
11.71800 3.0758102999999997
11.71900 3.0500656
11.72000 3.0240256
11.72100 2.9976979
11.72200 2.9710896
11.72300 2.9442081
11.72400 2.9170606
11.72500 2.8896546
11.72600 2.8619974999999998
11.72700 2.8340967000000004
11.72800 2.8059598
11.72900 2.7775941
11.73000 2.7490074
11.73100 2.7202072
11.73200 2.6912011
11.73300 2.6619969
11.73400 2.6326021
11.73500 2.6030248
11.73600 2.5732726
11.73700 2.5433535
11.73800 2.5132753
11.73900 2.4830461
11.74000 2.4526736000000002
11.74100 2.4221657
11.74200 2.3915303999999997
11.74300 2.3607755
11.74400 2.3299091
11.74500 2.2989389
11.74600 2.2678727
11.74700 2.2367185000000003
11.74800 2.2054839999999998
11.74900 2.1741766
11.75000 2.1428043
11.75100 2.1113744
11.75200 2.0798946
11.75300 2.0483723
11.75400 2.016815
11.75500 1.9852300999999999
11.75600 1.9536248999999999
11.75700 1.9220069
11.75800 1.8903832999999999
11.75900 1.8587612999999998
11.76000 1.8271483000000002
11.76100 1.7955517
11.76200 1.7639786000000002
11.76300 1.7324363999999999
11.76400 1.7009325
11.76500 1.6694741
11.76600 1.6380685999999998
11.76700 1.6067235
11.76800 1.5754458999999998
11.76900 1.5442434
11.77000 1.5131233
11.77100 1.4820931000000002
11.77200 1.4511603
11.77300 1.4203322
11.77400 1.3896164
11.77500 1.3590202
11.77600 1.328551
11.77700 1.2982163
11.77800 1.2680232
11.77900 1.237979
11.78000 1.208091
11.78100 1.1783662000000001
11.78200 1.1488118999999999
11.78300 1.1194349
11.78400 1.0902422
11.78500 1.0612404
11.78600 1.0324364000000001
11.78700 1.0038367
11.78800 0.9754477100000001
11.78900 0.9472758499999999
11.79000 0.91932742
11.79100 0.89160856
11.79200 0.86412542
11.79300 0.8368839499999999
11.79400 0.8098900299999999
11.79500 0.78314953
11.79600 0.7566682100000001
11.79700 0.73045166
11.79800 0.70450557
11.79900 0.67883548
11.80000 0.65344693
11.80100 0.62834541
11.80200 0.60353638
11.80300 0.57902518
11.80400 0.55481726
11.80500 0.53091794
11.80600 0.50733257
11.80700 0.48406646
11.80800 0.46112486
11.80900 0.43851304999999996
11.81000 0.41623618
11.81100 0.39429944
11.81200 0.37270787
11.81300 0.35146656
11.81400 0.33058051
11.81500 0.31005463
11.81600 0.28989376
11.81700 0.27010264
11.81800 0.25068591
11.81900 0.23164817
11.82000 0.21299382
11.82100 0.19472722
11.82200 0.17685262
11.82300 0.15937410999999999
11.82400 0.14229572
11.82500 0.12562132
11.82600 0.10935469
11.82700 0.09349945500000001
11.82800 0.07805915699999999
11.82900 0.063037226
11.83000 0.048436967
11.83100 0.034261585000000004
11.83200 0.020514186
11.83300 0.0071977876
11.83400 -0.005684695500000001
11.83500 -0.018130438
11.83600 -0.030136673000000003
11.83700 -0.041700745
11.83800 -0.052820041000000005
11.83900 -0.06349202600000001
11.84000 -0.07371422799999999
11.84100 -0.08348425599999999
11.84200 -0.092799775
11.84300 -0.10165853000000001
11.84400 -0.11005832000000002
11.84500 -0.11799702999999999
11.84600 -0.12547261
11.84700 -0.13248307
11.84800 -0.13902651
11.84900 -0.14510112
11.85000 -0.15070516
11.85100 -0.15583701
11.85200 -0.1604951
11.85300 -0.16467799
11.85400 -0.16838437
11.85500 -0.17161298
11.85600 -0.17436272
11.85700 -0.17663259
11.85800 -0.17842170000000002
11.85900 -0.17972927
11.86000 -0.18055467
11.86100 -0.18089734999999998
11.86200 -0.18075689
11.86300 -0.18013302
11.86400 -0.17902555
11.86500 -0.17743441
11.86600 -0.17535962
11.86700 -0.1728013
11.86800 -0.16975969999999999
11.86900 -0.16623513
11.87000 -0.16222802
11.87100 -0.15773886
11.87200 -0.15276825
11.87300 -0.14731687
11.87400 -0.14138547
11.87500 -0.13497489000000001
11.87600 -0.12808606
11.87700 -0.12071999
11.87800 -0.11287776000000001
11.87900 -0.10456057
11.88000 -0.095769693
11.88100 -0.08650649099999999
11.88200 -0.076772436
11.88300 -0.06656909800000001
11.88400 -0.055898161
11.88500 -0.044761418000000004
11.88600 -0.033160773
11.88700 -0.021098256
11.88800 -0.0085760039
11.88900 0.0044037202
11.89000 0.017838532
11.89100 0.031725926
11.89200 0.046063273
11.89300 0.060847827
11.89400 0.076076743
11.89500 0.091747043
11.89600 0.10785564
11.89700 0.12439935
11.89800 0.14137488
11.89900 0.15877887
11.90000 0.17660783
11.90100 0.19485822
11.90200 0.2135264
11.90300 0.23260866
11.90400 0.25210124
11.90500 0.2720003
11.90600 0.29230192
11.90700 0.31300213
11.90800 0.33409689
11.90900 0.35558209999999996
11.91000 0.37745361
11.91100 0.39970721000000003
11.91200 0.42233862999999994
11.91300 0.44534346
11.91400 0.46871737999999996
11.91500 0.49245586
11.91600 0.51655434
11.91700 0.54100822
11.91800 0.56581274
11.91900 0.5909631000000001
11.92000 0.61645443
11.92100 0.64228172
11.92200 0.66843992
11.92300 0.69492385
11.92400 0.72172815
11.92500 0.74884752
11.92600 0.7762764099999999
11.92700 0.8040092000000001
11.92800 0.83204024
11.92900 0.86036371
11.93000 0.88897375
11.93100 0.91786431
11.93200 0.94702942
11.93300 0.9764628500000001
11.93400 1.0061583
11.93500 1.0361095
11.93600 1.0663101
11.93700 1.0967536
11.93800 1.1274336
11.93900 1.1583435
11.94000 1.1894768999999998
11.94100 1.2208271
11.94200 1.2523874000000002
11.94300 1.2841512
11.94400 1.3161117999999998
11.94500 1.3482626
11.94600 1.3805967000000001
11.94700 1.4131072999999998
11.94800 1.4457877
11.94900 1.4786309
11.95000 1.5116299999999998
11.95100 1.5447782
11.95200 1.5780684999999999
11.95300 1.6114939000000001
11.95400 1.6450472
11.95500 1.6787212
11.95600 1.7125089
11.95700 1.7464028999999999
11.95800 1.7803958000000002
11.95900 1.8144803
11.96000 1.8486490000000002
11.96100 1.8828943
11.96200 1.9172084999999999
11.96300 1.9515841999999999
11.96400 1.9860135
11.96500 2.0204887
11.96600 2.0550018
11.96700 2.0895451
11.96800 2.1241108
11.96900 2.1586908
11.97000 2.1932771
11.97100 2.2278616
11.97200 2.2624364
11.97300 2.2969933
11.97400 2.3315242
11.97500 2.3660211
11.97600 2.4004757000000003
11.97700 2.4348801
11.97800 2.4692258000000002
11.97900 2.5035048
11.98000 2.5377091000000003
11.98100 2.5718303000000002
11.98200 2.6058603
11.98300 2.639791
11.98400 2.6736139999999997
11.98500 2.7073214
11.98600 2.7409049000000003
11.98700 2.7743563
11.98800 2.8076677
11.98900 2.8408306000000003
11.99000 2.873837
11.99100 2.9066786000000002
11.99200 2.9393474
11.99300 2.9718351
11.99400 3.0041333
11.99500 3.0362342
11.99600 3.0681293
11.99700 3.0998105000000002
11.99800 3.1312697
11.99900 3.1624984
12.00000 3.1934887
12.00100 3.2242324000000004
12.00200 3.2547209
12.00300 3.2849465
12.00400 3.3149010999999997
12.00500 3.3445764000000002
12.00600 3.3739645
12.00700 3.4030572
12.00800 3.4318466
12.00900 3.4603246
12.01000 3.4884828999999997
12.01100 3.5163142
12.01200 3.5438102
12.01300 3.5709633999999997
12.01400 3.5977658000000003
12.01500 3.6242098
12.01600 3.6502871999999997
12.01700 3.6759909
12.01800 3.7013127999999997
12.01900 3.7262455
12.02000 3.7507810000000004
12.02100 3.7749118999999998
12.02200 3.7986308
12.02300 3.8219298999999998
12.02400 3.8448017
12.02500 3.8672388
12.02600 3.8892336
12.02700 3.9107787999999997
12.02800 3.9318666
12.02900 3.9524898000000004
12.03000 3.9726414
12.03100 3.9923139000000005
12.03200 4.0114999
12.03300 4.0301923
12.03400 4.048384
12.03500 4.0660679
12.03600 4.0832367000000005
12.03700 4.0998839
12.03800 4.1160021
12.03900 4.131585
12.04000 4.1466255
12.04100 4.1611172000000005
12.04200 4.1750535
12.04300 4.1884281
12.04400 4.2012341
12.04500 4.2134658
12.04600 4.2251166
12.04700 4.2361803
12.04800 4.246651399999999
12.04900 4.2565234
12.05000 4.2657908
12.05100 4.2744480000000005
12.05200 4.282489
12.05300 4.2899083
12.05400 4.2967002999999995
12.05500 4.3028593
12.05600 4.308380199999999
12.05700 4.3132573
12.05800 4.3174855
12.05900 4.3210596
12.06000 4.3239743
12.06100 4.3262247
12.06200 4.3278057
12.06300 4.3287121
12.06400 4.3289389
12.06500 4.3284815
12.06600 4.3273352
12.06700 4.3254949
12.06800 4.3229561
12.06900 4.3197144
12.07000 4.3157648
12.07100 4.311103
12.07200 4.3057248
12.07300 4.2996261
12.07400 4.2928029
12.07500 4.285251000000001
12.07600 4.2769667
12.07700 4.2679463
12.07800 4.258186
12.07900 4.247682500000001
12.08000 4.2364329
12.08100 4.2244337
12.08200 4.2116821
12.08300 4.1981749
12.08400 4.1839097
12.08500 4.1688837
12.08600 4.1530944
12.08700 4.1365396
12.08800 4.119217
12.08900 4.1011248
12.09000 4.0822607
12.09100 4.0626232
12.09200 4.0422101
12.09300 4.021019900000001
12.09400 3.9990511
12.09500 3.9763022
12.09600 3.9527718000000003
12.09700 3.9284587
12.09800 3.9033618
12.09900 3.8774796
12.10000 3.8508112999999997
12.10100 3.823356
12.10200 3.7951127000000002
12.10300 3.7660807
12.10400 3.7362594
12.10500 3.705648
12.10600 3.6742464000000004
12.10700 3.6420539
12.10800 3.6090706
12.10900 3.575296
12.11000 3.5407305
12.11100 3.5053741
12.11200 3.4692273000000005
12.11300 3.4322903
12.11400 3.3945635000000003
12.11500 3.3560477
12.11600 3.316744
12.11700 3.2766532
12.11800 3.2357767
12.11900 3.1941153
12.12000 3.1516707999999998
12.12100 3.1084446000000003
12.12200 3.0644385
12.12300 3.0196542
12.12400 2.9740937
12.12500 2.9277591
12.12600 2.8806524
12.12700 2.8327761
12.12800 2.7841326
12.12900 2.7347244
12.13000 2.6845543
12.13100 2.6336247
12.13200 2.5819387
12.13300 2.5294995
12.13400 2.4763098
12.13500 2.422373
12.13600 2.3676923999999997
12.13700 2.3122715
12.13800 2.2561138
12.13900 2.1992231
12.14000 2.1416029
12.14100 2.0832572000000003
12.14200 2.0241903
12.14300 1.9644063
12.14400 1.9039093999999999
12.14500 1.8427042
12.14600 1.7807953
12.14700 1.7181875
12.14800 1.6548859
12.14900 1.5908954999999998
12.15000 1.5262214
12.15100 1.460869
12.15200 1.3948438
12.15300 1.3281515000000002
12.15400 1.2607979
12.15500 1.1927888
12.15600 1.1241303
12.15700 1.0548283999999999
12.15800 0.98488946
12.15900 0.9143195999999999
12.16000 0.8431253
12.16100 0.77131311
12.16200 0.69888961
12.16300 0.62586144
12.16400 0.55223536
12.16500 0.47801817
12.16600 0.40321684999999996
12.16700 0.32783838
12.16800 0.25188983
12.16900 0.17537844
12.17000 0.098311459
12.17100 0.020696271
12.17200 -0.057459628
12.17300 -0.13614863
12.17400 -0.21536303999999998
12.17500 -0.29509501
12.17600 -0.37533655
12.17700 -0.45607955999999994
12.17800 -0.53731585
12.17900 -0.61903698
12.18000 -0.70123444
12.18100 -0.7838996100000001
12.18200 -0.8670236
12.18300 -0.9505975099999999
12.18400 -1.0346123
12.18500 -1.1190587
12.18600 -1.2039273
12.18700 -1.2892087
12.18800 -1.3748932
12.18900 -1.4609710999999999
12.19000 -1.5474326999999999
12.19100 -1.6342678999999998
12.19200 -1.7214667
12.19300 -1.809019
12.19400 -1.8969148000000002
12.19500 -1.9851438999999997
12.19600 -2.0736958999999997
12.19700 -2.1625604
12.19800 -2.2517270999999996
12.19900 -2.3411857
12.20000 -2.4309257
12.20100 -2.5209367
12.20200 -2.6112081
12.20300 -2.7017295
12.20400 -2.7924903
12.20500 -2.8834799
12.20600 -2.9746877
12.20700 -3.066103
12.20800 -3.1577151
12.20900 -3.2495134
12.21000 -3.3414870999999997
12.21100 -3.4336249999999997
12.21200 -3.5259161
12.21300 -3.6183495000000003
12.21400 -3.710914
12.21500 -3.8035985
12.21600 -3.8963914
12.21700 -3.9892811
12.21800 -4.0822562
12.21900 -4.175305
12.22000 -4.2684153
12.22100 -4.3615755
12.22200 -4.4547733
12.22300 -4.5479964
12.22400 -4.641233
12.22500 -4.7344703
12.22600 -4.8276961
12.22700 -4.920898
12.22800 -5.0140634
12.22900 -5.1071797000000005
12.23000 -5.2002344
12.23100 -5.293215099999999
12.23200 -5.3861089
12.23300 -5.4789037
12.23400 -5.5715863
12.23500 -5.6641445
12.23600 -5.7565659
12.23700 -5.8488376
12.23800 -5.9409472999999995
12.23900 -6.032882600000001
12.24000 -6.1246309
12.24100 -6.2161796
12.24200 -6.3075162
12.24300 -6.398628700000001
12.24400 -6.4895041
12.24500 -6.5801308
12.24600 -6.6704951
12.24700 -6.760585299999999
12.24800 -6.8503886
12.24900 -6.939893199999999
12.25000 -7.0290856
12.25100 -7.1179532000000005
12.25200 -7.2064839
12.25300 -7.2946645000000006
12.25400 -7.3824822999999995
12.25500 -7.469924499999999
12.25600 -7.5569786
12.25700 -7.6436311
12.25800 -7.7298693
12.25900 -7.8156807
12.26000 -7.901051600000001
12.26100 -7.9859696
12.26200 -8.0704212
12.26300 -8.154393
12.26400 -8.237873
12.26500 -8.320847200000001
12.26600 -8.4033035
12.26700 -8.4852278
12.26800 -8.5666083
12.26900 -8.6474314
12.27000 -8.7276854
12.27100 -8.8073567
12.27200 -8.8864326
12.27300 -8.964900700000001
12.27400 -9.0427481
12.27500 -9.1199629
12.27600 -9.1965325
12.27700 -9.272445
12.27800 -9.3476877
12.27900 -9.4222486
12.28000 -9.4961159
12.28100 -9.5692776
12.28200 -9.6417211
12.28300 -9.7134352
12.28400 -9.7844079
12.28500 -9.8546274
12.28600 -9.9240817
12.28700 -9.9927589
12.28800 -10.06065
12.28900 -10.127740000000001
12.29000 -10.19401
12.29100 -10.25947
12.29200 -10.324079999999999
12.29300 -10.38785
12.29400 -10.45077
12.29500 -10.51281
12.29600 -10.573970000000001
12.29700 -10.63424
12.29800 -10.693610000000001
12.29900 -10.75206
12.30000 -10.80958
12.30100 -10.86617
12.30200 -10.9218
12.30300 -10.976479999999999
12.30400 -11.03019
12.30500 -11.08292
12.30600 -11.13466
12.30700 -11.18539
12.30800 -11.235109999999999
12.30900 -11.28382
12.31000 -11.331489999999999
12.31100 -11.37812
12.31200 -11.42369
12.31300 -11.46821
12.31400 -11.51165
12.31500 -11.55401
12.31600 -11.59529
12.31700 -11.63546
12.31800 -11.67452
12.31900 -11.71247
12.32000 -11.74929
12.32100 -11.78497
12.32200 -11.81951
12.32300 -11.8529
12.32400 -11.88512
12.32500 -11.91617
12.32600 -11.94604
12.32700 -11.97472
12.32800 -12.00221
12.32900 -12.02848
12.33000 -12.05355
12.33100 -12.077390000000001
12.33200 -12.10001
12.33300 -12.12138
12.33400 -12.14151
12.33500 -12.16039
12.33600 -12.17801
12.33700 -12.19436
12.33800 -12.20944
12.33900 -12.223230000000001
12.34000 -12.23574
12.34100 -12.24696
12.34200 -12.256870000000001
12.34300 -12.26548
12.34400 -12.27277
12.34500 -12.278749999999999
12.34600 -12.2834
12.34700 -12.28673
12.34800 -12.28872
12.34900 -12.28937
12.35000 -12.28867
12.35100 -12.28663
12.35200 -12.28323
12.35300 -12.27848
12.35400 -12.27236
12.35500 -12.26488
12.35600 -12.256029999999999
12.35700 -12.2458
12.35800 -12.23419
12.35900 -12.2212
12.36000 -12.20682
12.36100 -12.19105
12.36200 -12.17389
12.36300 -12.155330000000001
12.36400 -12.13537
12.36500 -12.11401
12.36600 -12.09124
12.36700 -12.06705
12.36800 -12.041459999999999
12.36900 -12.01445
12.37000 -11.98602
12.37100 -11.95618
12.37200 -11.92491
12.37300 -11.89221
12.37400 -11.8581
12.37500 -11.82255
12.37600 -11.78558
12.37700 -11.74718
12.37800 -11.70735
12.37900 -11.66609
12.38000 -11.6234
12.38100 -11.57928
12.38200 -11.53373
12.38300 -11.486749999999999
12.38400 -11.43835
12.38500 -11.38852
12.38600 -11.33726
12.38700 -11.28458
12.38800 -11.23048
12.38900 -11.17495
12.39000 -11.118
12.39100 -11.05964
12.39200 -10.99986
12.39300 -10.93867
12.39400 -10.87606
12.39500 -10.81205
12.39600 -10.74663
12.39700 -10.67981
12.39800 -10.61158
12.39900 -10.54195
12.40000 -10.470930000000001
12.40100 -10.39852
12.40200 -10.32472
12.40300 -10.24953
12.40400 -10.17296
12.40500 -10.09501
12.40600 -10.01568
12.40700 -9.9349841
12.40800 -9.8529212
12.40900 -9.7694963
12.41000 -9.6847139
12.41100 -9.5985793
12.41200 -9.5110968
12.41300 -9.422272399999999
12.41400 -9.3321115
12.41500 -9.2406206
12.41600 -9.147805
12.41700 -9.0536714
12.41800 -8.9582257
12.41900 -8.861474699999999
12.42000 -8.7634258
12.42100 -8.6640857
12.42200 -8.5634619
12.42300 -8.4615625
12.42400 -8.3583944
12.42500 -8.2539655
12.42600 -8.1482843
12.42700 -8.041358
12.42800 -7.9331957
12.42900 -7.8238055
12.43000 -7.7131957
12.43100 -7.6013751
12.43200 -7.4883528
12.43300 -7.3741376
12.43400 -7.2587386
12.43500 -7.1421653
12.43600 -7.0244268
12.43700 -6.9055326
12.43800 -6.7854925999999995
12.43900 -6.664316400000001
12.44000 -6.542013600000001
12.44100 -6.418594699999999
12.44200 -6.2940702
12.44300 -6.16845
12.44400 -6.0417451
12.44500 -5.913966100000001
12.44600 -5.7851244
12.44700 -5.655230599999999
12.44800 -5.5242967
12.44900 -5.3923339
12.45000 -5.2593537
12.45100 -5.1253684
12.45200 -4.9903899
12.45300 -4.8544303
12.45400 -4.717502
12.45500 -4.5796178
12.45600 -4.4407904
12.45700 -4.3010328
12.45800 -4.1603576
12.45900 -4.018778
12.46000 -3.8763072000000003
12.46100 -3.7329587999999996
12.46200 -3.5887461000000003
12.46300 -3.4436829
12.46400 -3.2977827
12.46500 -3.1510591999999997
12.46600 -3.0035265
12.46700 -2.8551984999999998
12.46800 -2.7060892
12.46900 -2.556213
12.47000 -2.4055839999999997
12.47100 -2.2542169000000003
12.47200 -2.1021262
12.47300 -1.9493263
12.47400 -1.7958323000000003
12.47500 -1.6416589
12.47600 -1.4868214
12.47700 -1.3313349
12.47800 -1.1752149
12.47900 -1.0184769
12.48000 -0.8611364300000001
12.48100 -0.70320936
12.48200 -0.5447115699999999
12.48300 -0.38565919
12.48400 -0.22606839999999997
12.48500 -0.06595556
12.48600 0.094662857
12.48700 0.25577026
12.48800 0.41734995
12.48900 0.57938518
12.49000 0.74185901
12.49100 0.90475446
12.49200 1.0680545
12.49300 1.2317420000000001
12.49400 1.3957997999999998
12.49500 1.5602105
12.49600 1.7249569
12.49700 1.8900217000000001
12.49800 2.0553878
12.49900 2.2210373
12.50000 2.3869529
12.50100 2.5531173000000003
12.50200 2.719513
12.50300 2.8861223
12.50400 3.0529276000000003
12.50500 3.2199115000000003
12.50600 3.3870559
12.50700 3.5543438
12.50800 3.7217569
12.50900 3.8892776
12.51000 4.056887700000001
12.51100 4.2245694
12.51200 4.3923046
12.51300 4.5600753
12.51400 4.7278635
12.51500 4.8956506
12.51600 5.0634183
12.51700 5.231148
12.51800 5.3988211
12.51900 5.5664193
12.52000 5.7339236
12.52100 5.9013151
12.52200 6.068575
12.52300 6.2356848
12.52400 6.402625100000001
12.52500 6.569377299999999
12.52600 6.7359217
12.52700 6.9022395
12.52800 7.0683122
12.52900 7.234120400000001
12.53000 7.3996447000000005
12.53100 7.564866500000001
12.53200 7.7297665
12.53300 7.894326
12.53400 8.0585256
12.53500 8.222346799999999
12.53600 8.3857708
12.53700 8.548779
12.53800 8.7113522
12.53900 8.8734724
12.54000 9.0351202
12.54100 9.1962777
12.54200 9.3569256
12.54300 9.5170461
12.54400 9.6766204
12.54500 9.835629899999999
12.54600 9.9940561
12.54700 10.15188
12.54800 10.30909
12.54900 10.46565
12.55000 10.621559999999999
12.55100 10.7768
12.55200 10.93134
12.55300 11.08517
12.55400 11.23827
12.55500 11.39062
12.55600 11.54221
12.55700 11.69301
12.55800 11.843
12.55900 11.99218
12.56000 12.14051
12.56100 12.28799
12.56200 12.43459
12.56300 12.5803
12.56400 12.72509
12.56500 12.868950000000002
12.56600 13.01187
12.56700 13.15382
12.56800 13.294780000000001
12.56900 13.434750000000001
12.57000 13.57369
12.57100 13.711599999999999
12.57200 13.848460000000001
12.57300 13.984250000000001
12.57400 14.118939999999998
12.57500 14.25254
12.57600 14.385010000000001
12.57700 14.51635
12.57800 14.646529999999998
12.57900 14.77555
12.58000 14.903369999999999
12.58100 15.029989999999998
12.58200 15.1554
12.58300 15.279570000000001
12.58400 15.402479999999999
12.58500 15.52413
12.58600 15.6445
12.58700 15.76357
12.58800 15.881319999999999
12.58900 15.997739999999999
12.59000 16.11282
12.59100 16.22654
12.59200 16.33889
12.59300 16.44984
12.59400 16.55939
12.59500 16.66752
12.59600 16.77422
12.59700 16.879469999999998
12.59800 16.983249999999998
12.59900 17.08556
12.60000 17.18637
12.60100 17.28568
12.60200 17.383470000000003
12.60300 17.47973
12.60400 17.57444
12.60500 17.66759
12.60600 17.759169999999997
12.60700 17.84916
12.60800 17.937549999999998
12.60900 18.02433
12.61000 18.10949
12.61100 18.193019999999997
12.61200 18.27489
12.61300 18.3551
12.61400 18.43365
12.61500 18.5105
12.61600 18.58567
12.61700 18.65912
12.61800 18.73086
12.61900 18.80087
12.62000 18.86914
12.62100 18.935660000000002
12.62200 19.000420000000002
12.62300 19.06341
12.62400 19.12462
12.62500 19.18404
12.62600 19.24165
12.62700 19.29746
12.62800 19.35144
12.62900 19.403599999999997
12.63000 19.45392
12.63100 19.50239
12.63200 19.54901
12.63300 19.59376
12.63400 19.63664
12.63500 19.67764
12.63600 19.71675
12.63700 19.753970000000002
12.63800 19.78929
12.63900 19.822699999999998
12.64000 19.85419
12.64100 19.88375
12.64200 19.91139
12.64300 19.9371
12.64400 19.96086
12.64500 19.98268
12.64600 20.00254
12.64700 20.02045
12.64800 20.03639
12.64900 20.05037
12.65000 20.062379999999997
12.65100 20.072400000000002
12.65200 20.08045
12.65300 20.08651
12.65400 20.09058
12.65500 20.092660000000002
12.65600 20.09274
12.65700 20.09083
12.65800 20.0869
12.65900 20.08097
12.66000 20.07304
12.66100 20.06309
12.66200 20.05112
12.66300 20.03714
12.66400 20.021140000000003
12.66500 20.00312
12.66600 19.98308
12.66700 19.96101
12.66800 19.93692
12.66900 19.910800000000002
12.67000 19.882659999999998
12.67100 19.85249
12.67200 19.8203
12.67300 19.786080000000002
12.67400 19.74984
12.67500 19.711570000000002
12.67600 19.67127
12.67700 19.62896
12.67800 19.58463
12.67900 19.53828
12.68000 19.48991
12.68100 19.439529999999998
12.68200 19.38713
12.68300 19.33273
12.68400 19.27633
12.68500 19.21792
12.68600 19.15751
12.68700 19.095110000000002
12.68800 19.030720000000002
12.68900 18.96434
12.69000 18.89598
12.69100 18.82564
12.69200 18.753330000000002
12.69300 18.67905
12.69400 18.60281
12.69500 18.52461
12.69600 18.44446
12.69700 18.36236
12.69800 18.27831
12.69900 18.19234
12.70000 18.10443
12.70100 18.0146
12.70200 17.92286
12.70300 17.82921
12.70400 17.73365
12.70500 17.63621
12.70600 17.53688
12.70700 17.435670000000002
12.70800 17.33259
12.70900 17.22764
12.71000 17.12085
12.71100 17.01221
12.71200 16.90174
12.71300 16.78945
12.71400 16.67534
12.71500 16.55943
12.71600 16.44172
12.71700 16.322229999999998
12.71800 16.20097
12.71900 16.077939999999998
12.72000 15.95317
12.72100 15.82665
12.72200 15.698409999999999
12.72300 15.56845
12.72400 15.43678
12.72500 15.303420000000001
12.72600 15.16839
12.72700 15.03168
12.72800 14.89332
12.72900 14.75332
12.73000 14.61169
12.73100 14.46844
12.73200 14.32359
12.73300 14.17715
12.73400 14.029140000000002
12.73500 13.87957
12.73600 13.72844
12.73700 13.575789999999998
12.73800 13.42162
12.73900 13.26594
12.74000 13.108780000000001
12.74100 12.95014
12.74200 12.79004
12.74300 12.6285
12.74400 12.46554
12.74500 12.30117
12.74600 12.1354
12.74700 11.96825
12.74800 11.79974
12.74900 11.62989
12.75000 11.45871
12.75100 11.28622
12.75200 11.11243
12.75300 10.93737
12.75400 10.76105
12.75500 10.58349
12.75600 10.40471
12.75700 10.22472
12.75800 10.04354
12.75900 9.8611958
12.76000 9.677700699999999
12.76100 9.4930738
12.76200 9.3073346
12.76300 9.1205008
12.76400 8.932592
12.76500 8.7436274
12.76600 8.5536256
12.76700 8.3626069
12.76800 8.1705898
12.76900 7.9775952
12.77000 7.7836424
12.77100 7.588750900000001
12.77200 7.3929414
12.77300 7.196234899999999
12.77400 6.998650700000001
12.77500 6.8002104999999995
12.77600 6.6009343
12.77700 6.4008437
12.77800 6.1999593
12.77900 5.998302300000001
12.78000 5.7958942
12.78100 5.5927563
12.78200 5.3889103
12.78300 5.1843781
12.78400 4.9791809
12.78500 4.773341100000001
12.78600 4.5668803
12.78700 4.3598209
12.78800 4.1521844
12.78900 3.9439935000000004
12.79000 3.7352700000000003
12.79100 3.5260364
12.79200 3.3163153000000003
12.79300 3.1061286
12.79400 2.895499
12.79500 2.6844488
12.79600 2.4730008000000003
12.79700 2.2611773
12.79800 2.0490009
12.79900 1.8364945000000001
12.80000 1.6236807999999998
12.80100 1.4105825
12.80200 1.1972224999999999
12.80300 0.9836238799999999
12.80400 0.76980949
12.80500 0.55580246
12.80600 0.34162594999999996
12.80700 0.12730319999999998
12.80800 -0.087142474
12.80900 -0.30168768
12.81000 -0.51630894
12.81100 -0.7309827
12.81200 -0.9456853399999999
12.81300 -1.1603931
12.81400 -1.3750823
12.81500 -1.5897293
12.81600 -1.8043099
12.81700 -2.0188004
12.81800 -2.2331769
12.81900 -2.4474153
12.82000 -2.6614919
12.82100 -2.8753826
12.82200 -3.0890636
12.82300 -3.3025108
12.82400 -3.5157003
12.82500 -3.728608
12.82600 -3.9412104
12.82700 -4.1534837
12.82800 -4.365404
12.82900 -4.576947499999999
12.83000 -4.788091
12.83100 -4.9988106
12.83200 -5.2090831
12.83300 -5.4188848
12.83400 -5.6281924
12.83500 -5.8369827
12.83600 -6.0452323
12.83700 -6.2529184
12.83800 -6.4600177
12.83900 -6.6665068
12.84000 -6.8723626
12.84100 -7.077562799999999
12.84200 -7.2820835
12.84300 -7.485902299999999
12.84400 -7.688996200000001
12.84500 -7.891342
12.84600 -8.0929175
12.84700 -8.2936995
12.84800 -8.4936649
12.84900 -8.6927906
12.85000 -8.8910542
12.85100 -9.0884328
12.85200 -9.2849039
12.85300 -9.480445099999999
12.85400 -9.6750334
12.85500 -9.8686457
12.85600 -10.061259999999999
12.85700 -10.252849999999999
12.85800 -10.44341
12.85900 -10.63289
12.86000 -10.82129
12.86100 -11.00858
12.86200 -11.19474
12.86300 -11.37975
12.86400 -11.56358
12.86500 -11.746220000000001
12.86600 -11.92764
12.86700 -12.10783
12.86800 -12.28675
12.86900 -12.464400000000001
12.87000 -12.640740000000001
12.87100 -12.81577
12.87200 -12.98945
12.87300 -13.16177
12.87400 -13.33271
12.87500 -13.502249999999998
12.87600 -13.670370000000002
12.87700 -13.837050000000001
12.87800 -14.00227
12.87900 -14.166010000000002
12.88000 -14.32825
12.88100 -14.488970000000002
12.88200 -14.648159999999999
12.88300 -14.80579
12.88400 -14.96184
12.88500 -15.116299999999999
12.88600 -15.269160000000001
12.88700 -15.42038
12.88800 -15.569949999999999
12.88900 -15.71786
12.89000 -15.864090000000001
12.89100 -16.00861
12.89200 -16.151419999999998
12.89300 -16.29249
12.89400 -16.43181
12.89500 -16.56936
12.89600 -16.70512
12.89700 -16.83908
12.89800 -16.971220000000002
12.89900 -17.10152
12.90000 -17.22997
12.90100 -17.356559999999998
12.90200 -17.481260000000002
12.90300 -17.60407
12.90400 -17.72496
12.90500 -17.84393
12.90600 -17.96095
12.90700 -18.07602
12.90800 -18.18912
12.90900 -18.30023
12.91000 -18.40935
12.91100 -18.516450000000003
12.91200 -18.62153
12.91300 -18.72457
12.91400 -18.82556
12.91500 -18.92449
12.91600 -19.021340000000002
12.91700 -19.11611
12.91800 -19.20877
12.91900 -19.29932
12.92000 -19.38775
12.92100 -19.474040000000002
12.92200 -19.55819
12.92300 -19.640179999999997
12.92400 -19.72
12.92500 -19.79765
12.92600 -19.87311
12.92700 -19.946369999999998
12.92800 -20.01742
12.92900 -20.08626
12.93000 -20.15287
12.93100 -20.21724
12.93200 -20.27937
12.93300 -20.33925
12.93400 -20.39687
12.93500 -20.452219999999997
12.93600 -20.505300000000002
12.93700 -20.5561
12.93800 -20.6046
12.93900 -20.65082
12.94000 -20.69473
12.94100 -20.73633
12.94200 -20.77562
12.94300 -20.81259
12.94400 -20.84723
12.94500 -20.87955
12.94600 -20.90953
12.94700 -20.93717
12.94800 -20.96247
12.94900 -20.985419999999998
12.95000 -21.00602
12.95100 -21.02427
12.95200 -21.04015
12.95300 -21.05368
12.95400 -21.06484
12.95500 -21.073629999999998
12.95600 -21.08006
12.95700 -21.08411
12.95800 -21.08579
12.95900 -21.08509
12.96000 -21.08202
12.96100 -21.07656
12.96200 -21.06873
12.96300 -21.05852
12.96400 -21.04593
12.96500 -21.03096
12.96600 -21.01361
12.96700 -20.99388
12.96800 -20.971780000000003
12.96900 -20.94729
12.97000 -20.920440000000003
12.97100 -20.891209999999997
12.97200 -20.85961
12.97300 -20.82564
12.97400 -20.78931
12.97500 -20.750609999999998
12.97600 -20.70956
12.97700 -20.66616
12.97800 -20.6204
12.97900 -20.5723
12.98000 -20.52186
12.98100 -20.46908
12.98200 -20.41397
12.98300 -20.356540000000003
12.98400 -20.29679
12.98500 -20.23472
12.98600 -20.17035
12.98700 -20.103679999999997
12.98800 -20.03471
12.98900 -19.963459999999998
12.99000 -19.88993
12.99100 -19.81412
12.99200 -19.73605
12.99300 -19.65573
12.99400 -19.573150000000002
12.99500 -19.48834
12.99600 -19.40129
12.99700 -19.31202
12.99800 -19.22054
12.99900 -19.12685
13.00000 -19.03097
13.00100 -18.93291
13.00200 -18.83267
13.00300 -18.73026
13.00400 -18.625700000000002
13.00500 -18.519009999999998
13.00600 -18.41018
13.00700 -18.29923
13.00800 -18.186169999999997
13.00900 -18.071019999999997
13.01000 -17.95379
13.01100 -17.83449
13.01200 -17.71313
13.01300 -17.589740000000003
13.01400 -17.46431
13.01500 -17.336869999999998
13.01600 -17.207420000000003
13.01700 -17.076
13.01800 -16.9426
13.01900 -16.80724
13.02000 -16.66995
13.02100 -16.53072
13.02200 -16.389590000000002
13.02300 -16.24656
13.02400 -16.101660000000003
13.02500 -15.954889999999999
13.02600 -15.806280000000001
13.02700 -15.655830000000002
13.02800 -15.50358
13.02900 -15.34953
13.03000 -15.193690000000002
13.03100 -15.0361
13.03200 -14.87677
13.03300 -14.715700000000002
13.03400 -14.55293
13.03500 -14.38847
13.03600 -14.222339999999999
13.03700 -14.054559999999999
13.03800 -13.885140000000002
13.03900 -13.714100000000002
13.04000 -13.54147
13.04100 -13.367270000000001
13.04200 -13.191500000000001
13.04300 -13.0142
13.04400 -12.835389999999999
13.04500 -12.65508
13.04600 -12.473289999999999
13.04700 -12.290049999999999
13.04800 -12.10537
13.04900 -11.91929
13.05000 -11.73181
13.05100 -11.542959999999999
13.05200 -11.35277
13.05300 -11.16125
13.05400 -10.96843
13.05500 -10.77433
13.05600 -10.57897
13.05700 -10.38238
13.05800 -10.184569999999999
13.05900 -9.9855751
13.06000 -9.7854115
13.06100 -9.5841043
13.06200 -9.3816772
13.06300 -9.1781527
13.06400 -8.9735553
13.06500 -8.767908100000001
13.06600 -8.5612342
13.06700 -8.3535582
13.06800 -8.1449039
13.06900 -7.935296
13.07000 -7.724758199999999
13.07100 -7.513315199999999
13.07200 -7.3009916
13.07300 -7.087811800000001
13.07400 -6.8738006
13.07500 -6.6589832
13.07600 -6.443385
13.07700 -6.2270314
13.07800 -6.0099471
13.07900 -5.7921581
13.08000 -5.5736899
13.08100 -5.3545679999999996
13.08200 -5.1348183
13.08300 -4.914467
13.08400 -4.6935398
13.08500 -4.4720631
13.08600 -4.2500626
13.08700 -4.0275647999999995
13.08800 -3.8045958
13.08900 -3.5811819000000003
13.09000 -3.3573493
13.09100 -3.1331245
13.09200 -2.908534
13.09300 -2.6836039
13.09400 -2.458361
13.09500 -2.2328315
13.09600 -2.0070421
13.09700 -1.781019
13.09800 -1.5547889000000001
13.09900 -1.3283784
13.10000 -1.1018138
13.10100 -0.8751219100000001
13.10200 -0.64832927
13.10300 -0.42146258
13.10400 -0.19454855
13.10500 0.032386082000000004
13.10600 0.25931452
13.10700 0.4862099
13.10800 0.7130453800000001
13.10900 0.9397940699999999
13.11000 1.1664288999999999
13.11100 1.3929228999999999
13.11200 1.619249
13.11300 1.8453803000000002
13.11400 2.0712895
13.11500 2.2969496
13.11600 2.5223333
13.11700 2.7474137
13.11800 2.9721636
13.11900 3.1965561000000005
13.12000 3.4205637999999996
13.12100 3.6441597999999997
13.12200 3.8673173999999997
13.12300 4.0900096
13.12400 4.3122098
13.12500 4.533891000000001
13.12600 4.7550267999999996
13.12700 4.9755909
13.12800 5.1955566
13.12900 5.4148976
13.13000 5.6335878
13.13100 5.8516011
13.13200 6.0689118
13.13300 6.2854938
13.13400 6.5013214999999995
13.13500 6.7163691
13.13600 6.930611300000001
13.13700 7.1440227
13.13800 7.3565774
13.13900 7.5682506
13.14000 7.779017100000001
13.14100 7.988851499999999
13.14200 8.1977285
13.14300 8.4056236
13.14400 8.6125113
13.14500 8.8183671
13.14600 9.023166400000001
13.14700 9.2268839
13.14800 9.429495000000001
13.14900 9.6309759
13.15000 9.831301100000001
13.15100 10.03045
13.15200 10.22839
13.15300 10.4251
13.15400 10.62056
13.15500 10.81475
13.15600 11.00764
13.15700 11.1992
13.15800 11.38942
13.15900 11.57826
13.16000 11.76572
13.16100 11.95176
13.16200 12.13636
13.16300 12.31949
13.16400 12.501149999999999
13.16500 12.6813
13.16600 12.85993
13.16700 13.037
13.16800 13.21251
13.16900 13.38642
13.17000 13.558729999999999
13.17100 13.7294
13.17200 13.89841
13.17300 14.06576
13.17400 14.23141
13.17500 14.395340000000001
13.17600 14.55754
13.17700 14.71799
13.17800 14.87667
13.17900 15.033560000000001
13.18000 15.18863
13.18100 15.34188
13.18200 15.49327
13.18300 15.642800000000001
13.18400 15.79045
13.18500 15.93619
13.18600 16.08001
13.18700 16.22189
13.18800 16.361819999999998
13.18900 16.499769999999998
13.19000 16.63574
13.19100 16.76969
13.19200 16.90162
13.19300 17.03151
13.19400 17.15935
13.19500 17.28511
13.19600 17.40879
13.19700 17.53037
13.19800 17.64982
13.19900 17.76715
13.20000 17.88232
13.20100 17.995340000000002
13.20200 18.106189999999998
13.20300 18.21484
13.20400 18.321299999999997
13.20500 18.425530000000002
13.20600 18.52755
13.20700 18.62732
13.20800 18.72485
13.20900 18.82011
13.21000 18.91309
13.21100 19.003790000000002
13.21200 19.092190000000002
13.21300 19.17828
13.21400 19.26206
13.21500 19.3435
13.21600 19.422610000000002
13.21700 19.49937
13.21800 19.57377
13.21900 19.645799999999998
13.22000 19.71546
13.22100 19.78273
13.22200 19.8476
13.22300 19.91008
13.22400 19.97014
13.22500 20.02779
13.22600 20.08301
13.22700 20.1358
13.22800 20.18615
13.22900 20.23405
13.23000 20.279510000000002
13.23100 20.322499999999998
13.23200 20.363039999999998
13.23300 20.40111
13.23400 20.4367
13.23500 20.46982
13.23600 20.50045
13.23700 20.5286
13.23800 20.55426
13.23900 20.57743
13.24000 20.5981
13.24100 20.61628
13.24200 20.63196
13.24300 20.64513
13.24400 20.6558
13.24500 20.66396
13.24600 20.66962
13.24700 20.67277
13.24800 20.67341
13.24900 20.67154
13.25000 20.667170000000002
13.25100 20.66028
13.25200 20.65089
13.25300 20.63899
13.25400 20.62458
13.25500 20.60767
13.25600 20.58826
13.25700 20.56634
13.25800 20.54193
13.25900 20.51502
13.26000 20.485619999999997
13.26100 20.45373
13.26200 20.41935
13.26300 20.38249
13.26400 20.343149999999998
13.26500 20.30134
13.26600 20.25706
13.26700 20.21032
13.26800 20.16112
13.26900 20.109469999999998
13.27000 20.05537
13.27100 19.99883
13.27200 19.93986
13.27300 19.87847
13.27400 19.81465
13.27500 19.74843
13.27600 19.67981
13.27700 19.608790000000003
13.27800 19.53539
13.27900 19.459609999999998
13.28000 19.38146
13.28100 19.30095
13.28200 19.2181
13.28300 19.13291
13.28400 19.04539
13.28500 18.95555
13.28600 18.86341
13.28700 18.76897
13.28800 18.672240000000002
13.28900 18.57324
13.29000 18.47198
13.29100 18.36846
13.29200 18.26271
13.29300 18.15474
13.29400 18.04455
13.29500 17.93216
13.29600 17.81758
13.29700 17.70083
13.29800 17.58192
13.29900 17.46087
13.30000 17.33769
13.30100 17.21238
13.30200 17.084979999999998
13.30300 16.95549
13.30400 16.82394
13.30500 16.69032
13.30600 16.554669999999998
13.30700 16.416990000000002
13.30800 16.27731
13.30900 16.135640000000002
13.31000 15.992
13.31100 15.846409999999999
13.31200 15.698870000000001
13.31300 15.54942
13.31400 15.39807
13.31500 15.244840000000002
13.31600 15.089739999999999
13.31700 14.93279
13.31800 14.774019999999998
13.31900 14.61345
13.32000 14.45109
13.32100 14.286950000000001
13.32200 14.12107
13.32300 13.953470000000001
13.32400 13.78415
13.32500 13.61315
13.32600 13.440479999999999
13.32700 13.26616
13.32800 13.09022
13.32900 12.91267
13.33000 12.733539999999998
13.33100 12.552840000000002
13.33200 12.37061
13.33300 12.18685
13.33400 12.0016
13.33500 11.814869999999999
13.33600 11.62669
13.33700 11.43708
13.33800 11.24607
13.33900 11.05366
13.34000 10.8599
13.34100 10.66479
13.34200 10.46837
13.34300 10.27066
13.34400 10.071679999999999
13.34500 9.871461199999999
13.34600 9.670017699999999
13.34700 9.4673783
13.34800 9.2635676
13.34900 9.0586096
13.35000 8.852529500000001
13.35100 8.645352
13.35200 8.437101499999999
13.35300 8.227804299999999
13.35400 8.0174848
13.35500 7.806168500000001
13.35600 7.593880599999999
13.35700 7.3806465
13.35800 7.1664922
13.35900 6.9514431000000005
13.36000 6.735525300000001
13.36100 6.5187648000000005
13.36200 6.3011877
13.36300 6.0828201
13.36400 5.8636881
13.36500 5.6438178
13.36600 5.4232359
13.36700 5.2019686
13.36800 4.9800426
13.36900 4.7574844
13.37000 4.5343209
13.37100 4.310578899999999
13.37200 4.0862847
13.37300 3.8614656999999997
13.37400 3.6361486
13.37500 3.4103601999999995
13.37600 3.1841278
13.37700 2.9574784
13.37800 2.730439
13.37900 2.5030371
13.38000 2.2752997
13.38100 2.047254
13.38200 1.8189273999999997
13.38300 1.5903470999999998
13.38400 1.3615405
13.38500 1.1325349
13.38600 0.9033576600000001
13.38700 0.6740361
13.38800 0.44459761000000003
13.38900 0.21506951
13.39000 -0.014520824000000002
13.39100 -0.24414605
13.39200 -0.47377883000000004
13.39300 -0.70339185
13.39400 -0.93295779
13.39500 -1.1624494
13.39600 -1.3918392
13.39700 -1.6211000999999998
13.39800 -1.8502049
13.39900 -2.0791262
13.40000 -2.3078369000000003
13.40100 -2.5363099
13.40200 -2.7645176
13.40300 -2.9924333
13.40400 -3.2200295
13.40500 -3.4472793
13.40600 -3.6741555000000004
13.40700 -3.9006308000000005
13.40800 -4.1266784
13.40900 -4.3522716
13.41000 -4.577383
13.41100 -4.801985999999999
13.41200 -5.0260533
13.41300 -5.2495584
13.41400 -5.4724749
13.41500 -5.694776
13.41600 -5.9164353
13.41700 -6.1374262
13.41800 -6.357722000000001
13.41900 -6.5772973
13.42000 -6.7961253
13.42100 -7.0141807
13.42200 -7.2314374
13.42300 -7.447870099999999
13.42400 -7.663452599999999
13.42500 -7.878159699999999
13.42600 -8.0919661
13.42700 -8.3048463
13.42800 -8.5167758
13.42900 -8.7277293
13.43000 -8.937683
13.43100 -9.1466114
13.43200 -9.35449
13.43300 -9.5612943
13.43400 -9.7670004
13.43500 -9.9715844
13.43600 -10.17502
13.43700 -10.37729
13.43800 -10.57836
13.43900 -10.77822
13.44000 -10.97683
13.44100 -11.17418
13.44200 -11.370239999999999
13.44300 -11.56499
13.44400 -11.7584
13.44500 -11.95046
13.44600 -12.14114
13.44700 -12.33041
13.44800 -12.51826
13.44900 -12.704670000000002
13.45000 -12.889600000000002
13.45100 -13.073039999999999
13.45200 -13.25497
13.45300 -13.43536
13.45400 -13.614200000000002
13.45500 -13.79146
13.45600 -13.96712
13.45700 -14.14116
13.45800 -14.31356
13.45900 -14.48431
13.46000 -14.653369999999999
13.46100 -14.820739999999999
13.46200 -14.986379999999999
13.46300 -15.15029
13.46400 -15.31245
13.46500 -15.47282
13.46600 -15.63141
13.46700 -15.788179999999999
13.46800 -15.94312
13.46900 -16.09621
13.47000 -16.247439999999997
13.47100 -16.39678
13.47200 -16.54423
13.47300 -16.68976
13.47400 -16.83335
13.47500 -16.975
13.47600 -17.11468
13.47700 -17.25237
13.47800 -17.38807
13.47900 -17.52176
13.48000 -17.65341
13.48100 -17.78302
13.48200 -17.91057
13.48300 -18.03605
13.48400 -18.15944
13.48500 -18.28072
13.48600 -18.39989
13.48700 -18.51692
13.48800 -18.631809999999998
13.48900 -18.74455
13.49000 -18.85511
13.49100 -18.96349
13.49200 -19.06967
13.49300 -19.17364
13.49400 -19.2754
13.49500 -19.37492
13.49600 -19.4722
13.49700 -19.56723
13.49800 -19.65999
13.49900 -19.75048
13.50000 -19.83868
13.50100 -19.924590000000002
13.50200 -20.00819
13.50300 -20.089489999999998
13.50400 -20.16846
13.50500 -20.2451
13.50600 -20.3194
13.50700 -20.39135
13.50800 -20.46095
13.50900 -20.52819
13.51000 -20.593049999999998
13.51100 -20.65554
13.51200 -20.71565
13.51300 -20.77337
13.51400 -20.828689999999998
13.51500 -20.881610000000002
13.51600 -20.93212
13.51700 -20.98022
13.51800 -21.02591
13.51900 -21.06917
13.52000 -21.11
13.52100 -21.148400000000002
13.52200 -21.18437
13.52300 -21.21789
13.52400 -21.24898
13.52500 -21.27762
13.52600 -21.303810000000002
13.52700 -21.327550000000002
13.52800 -21.34884
13.52900 -21.36768
13.53000 -21.38405
13.53100 -21.39798
13.53200 -21.40944
13.53300 -21.41845
13.53400 -21.425
13.53500 -21.429090000000002
13.53600 -21.43072
13.53700 -21.4299
13.53800 -21.42662
13.53900 -21.42088
13.54000 -21.41269
13.54100 -21.40205
13.54200 -21.38896
13.54300 -21.373420000000003
13.54400 -21.35544
13.54500 -21.335009999999997
13.54600 -21.31215
13.54700 -21.286849999999998
13.54800 -21.25912
13.54900 -21.22896
13.55000 -21.19638
13.55100 -21.161369999999998
13.55200 -21.12396
13.55300 -21.084130000000002
13.55400 -21.0419
13.55500 -20.99726
13.55600 -20.95024
13.55700 -20.90083
13.55800 -20.84903
13.55900 -20.79487
13.56000 -20.738329999999998
13.56100 -20.67944
13.56200 -20.6182
13.56300 -20.55461
13.56400 -20.488690000000002
13.56500 -20.42044
13.56600 -20.34987
13.56700 -20.277
13.56800 -20.20182
13.56900 -20.12436
13.57000 -20.04462
13.57100 -19.96261
13.57200 -19.87834
13.57300 -19.791829999999997
13.57400 -19.70308
13.57500 -19.612099999999998
13.57600 -19.51892
13.57700 -19.42353
13.57800 -19.325960000000002
13.57900 -19.22621
13.58000 -19.12429
13.58100 -19.020229999999998
13.58200 -18.91403
13.58300 -18.8057
13.58400 -18.69527
13.58500 -18.58273
13.58600 -18.46811
13.58700 -18.35143
13.58800 -18.232689999999998
13.58900 -18.1119
13.59000 -17.98909
13.59100 -17.86428
13.59200 -17.73746
13.59300 -17.60867
13.59400 -17.477909999999998
13.59500 -17.3452
13.59600 -17.21056
13.59700 -17.07401
13.59800 -16.93556
13.59900 -16.79522
13.60000 -16.653019999999998
13.60100 -16.50897
13.60200 -16.3631
13.60300 -16.21541
13.60400 -16.06593
13.60500 -15.914670000000001
13.60600 -15.76166
13.60700 -15.60691
13.60800 -15.450439999999999
13.60900 -15.29227
13.61000 -15.13242
13.61100 -14.97092
13.61200 -14.807770000000001
13.61300 -14.643
13.61400 -14.476629999999998
13.61500 -14.308689999999999
13.61600 -14.139180000000001
13.61700 -13.968140000000002
13.61800 -13.795569999999998
13.61900 -13.62152
13.62000 -13.445979999999999
13.62100 -13.26899
13.62200 -13.090570000000001
13.62300 -12.91074
13.62400 -12.729519999999999
13.62500 -12.54693
13.62600 -12.36299
13.62700 -12.17773
13.62800 -11.99117
13.62900 -11.803320000000001
13.63000 -11.614230000000001
13.63100 -11.42389
13.63200 -11.23235
13.63300 -11.03961
13.63400 -10.84572
13.63500 -10.65067
13.63600 -10.45452
13.63700 -10.25726
13.63800 -10.05893
13.63900 -9.8595612
13.64000 -9.659163699999999
13.64100 -9.457766300000001
13.64200 -9.2553936
13.64300 -9.0520702
13.64400 -8.84782
13.64500 -8.6426675
13.64600 -8.4366381
13.64700 -8.229756400000001
13.64800 -8.0220468
13.64900 -7.8135341
13.65000 -7.6042436
13.65100 -7.3942006000000005
13.65200 -7.1834303
13.65300 -6.9719575
13.65400 -6.7598082
13.65500 -6.547007000000001
13.65600 -6.3335799
13.65700 -6.1195515
13.65800 -5.904948
13.65900 -5.6897946
13.66000 -5.4741167
13.66100 -5.2579399
13.66200 -5.0412901
13.66300 -4.8241928000000005
13.66400 -4.606673499999999
13.66500 -4.3887582
13.66600 -4.1704722
13.66700 -3.9518416
13.66800 -3.7328921
13.66900 -3.5136491
13.67000 -3.294139
13.67100 -3.0743873
13.67200 -2.8544199
13.67300 -2.6342627
13.67400 -2.4139415
13.67500 -2.1934823999999997
13.67600 -1.9729111000000001
13.67700 -1.7522538
13.67800 -1.5315363
13.67900 -1.3107845999999999
13.68000 -1.0900248
13.68100 -0.86928271
13.68200 -0.6485844000000001
13.68300 -0.42795589999999994
13.68400 -0.20742312
13.68500 0.012987971
13.68600 0.23325144
13.68700 0.45334133
13.68800 0.67323176
13.68900 0.89289686
13.69000 1.1123109
13.69100 1.331448
13.69200 1.5502824
13.69300 1.7687887
13.69400 1.986941
13.69500 2.2047136
13.69600 2.4220813
13.69700 2.6390186
13.69800 2.8555
13.69900 3.0715004
13.70000 3.2869942
13.70100 3.5019569
13.70200 3.7163630000000003
13.70300 3.9301876
13.70400 4.143405700000001
13.70500 4.3559927
13.70600 4.5679241
13.70700 4.7791749
13.70800 4.9897209
13.70900 5.1995374
13.71000 5.4086007
13.71100 5.6168862
13.71200 5.8243696
13.71300 6.0310271
13.71400 6.2368348
13.71500 6.441769
13.71600 6.6458061
13.71700 6.8489224
13.71800 7.051094600000001
13.71900 7.2522998
13.72000 7.452514000000001
13.72100 7.651715
13.72200 7.8498788
13.72300 8.0469839
13.72400 8.2430065
13.72500 8.437924800000001
13.72600 8.6317167
13.72700 8.8243596
13.72800 9.0158314
13.72900 9.206110200000001
13.73000 9.395173900000001
13.73100 9.583001600000001
13.73200 9.7695716
13.73300 9.9548623
13.73400 10.138850000000001
13.73500 10.32152
13.73600 10.50285
13.73700 10.68282
13.73800 10.8614
13.73900 11.038580000000001
13.74000 11.21434
13.74100 11.38865
13.74200 11.561499999999999
13.74300 11.73287
13.74400 11.902740000000001
13.74500 12.071079999999998
13.74600 12.23789
13.74700 12.40314
13.74800 12.56681
13.74900 12.728890000000002
13.75000 12.88935
13.75100 13.04818
13.75200 13.205359999999999
13.75300 13.36088
13.75400 13.51471
13.75500 13.666839999999999
13.75600 13.81725
13.75700 13.965929999999998
13.75800 14.11286
13.75900 14.258019999999998
13.76000 14.40139
13.76100 14.54297
13.76200 14.68273
13.76300 14.82067
13.76400 14.95675
13.76500 15.090980000000002
13.76600 15.223329999999999
13.76700 15.353800000000001
13.76800 15.48236
13.76900 15.609010000000001
13.77000 15.733730000000001
13.77100 15.8565
13.77200 15.97732
13.77300 16.09616
13.77400 16.21303
13.77500 16.3279
13.77600 16.44077
13.77700 16.55162
13.77800 16.66043
13.77900 16.76721
13.78000 16.87193
13.78100 16.97459
13.78200 17.07518
13.78300 17.17368
13.78400 17.27008
13.78500 17.364379999999997
13.78600 17.45656
13.78700 17.546619999999997
13.78800 17.634549999999997
13.78900 17.72033
13.79000 17.80396
13.79100 17.88543
13.79200 17.96473
13.79300 18.04185
13.79400 18.116789999999998
13.79500 18.18954
13.79600 18.260080000000002
13.79700 18.32842
13.79800 18.394550000000002
13.79900 18.45846
13.80000 18.520139999999998
13.80100 18.579590000000003
13.80200 18.63681
13.80300 18.691779999999998
13.80400 18.744510000000002
13.80500 18.79499
13.80600 18.84321
13.80700 18.88917
13.80800 18.932869999999998
13.80900 18.97431
13.81000 19.013469999999998
13.81100 19.050359999999998
13.81200 19.08498
13.81300 19.11732
13.81400 19.14739
13.81500 19.17517
13.81600 19.20067
13.81700 19.223889999999997
13.81800 19.24483
13.81900 19.26348
13.82000 19.27985
13.82100 19.293940000000003
13.82200 19.30574
13.82300 19.31525
13.82400 19.32248
13.82500 19.32743
13.82600 19.3301
13.82700 19.33049
13.82800 19.328609999999998
13.82900 19.324440000000003
13.83000 19.31801
13.83100 19.3093
13.83200 19.29832
13.83300 19.28508
13.83400 19.269569999999998
13.83500 19.25181
13.83600 19.23179
13.83700 19.20953
13.83800 19.18502
13.83900 19.15826
13.84000 19.12927
13.84100 19.09805
13.84200 19.064610000000002
13.84300 19.02894
13.84400 18.99107
13.84500 18.95098
13.84600 18.9087
13.84700 18.86422
13.84800 18.81756
13.84900 18.76872
13.85000 18.71771
13.85100 18.66454
13.85200 18.60922
13.85300 18.55174
13.85400 18.492140000000003
13.85500 18.4304
13.85600 18.36655
13.85700 18.30059
13.85800 18.23253
13.85900 18.16238
13.86000 18.090149999999998
13.86100 18.01585
13.86200 17.9395
13.86300 17.8611
13.86400 17.78066
13.86500 17.6982
13.86600 17.61373
13.86700 17.52726
13.86800 17.43881
13.86900 17.34837
13.87000 17.25598
13.87100 17.16163
13.87200 17.065350000000002
13.87300 16.96714
13.87400 16.86703
13.87500 16.76502
13.87600 16.66113
13.87700 16.55537
13.87800 16.44776
13.87900 16.33831
13.88000 16.22703
13.88100 16.11395
13.88200 15.999070000000001
13.88300 15.88242
13.88400 15.764
13.88500 15.64384
13.88600 15.52195
13.88700 15.398349999999999
13.88800 15.27305
13.88900 15.14607
13.89000 15.017420000000001
13.89100 14.88713
13.89200 14.75522
13.89300 14.621690000000001
13.89400 14.48656
13.89500 14.349870000000001
13.89600 14.21161
13.89700 14.071819999999999
13.89800 13.930500000000002
13.89900 13.78769
13.90000 13.64339
13.90100 13.49762
13.90200 13.350409999999998
13.90300 13.201769999999998
13.90400 13.051730000000001
13.90500 12.900300000000001
13.90600 12.7475
13.90700 12.59336
13.90800 12.43788
13.90900 12.2811
13.91000 12.12304
13.91100 11.9637
13.91200 11.80312
13.91300 11.64132
13.91400 11.47831
13.91500 11.314119999999999
13.91600 11.148769999999999
13.91700 10.98228
13.91800 10.81467
13.91900 10.64596
13.92000 10.47618
13.92100 10.305340000000001
13.92200 10.13348
13.92300 9.9605978
13.92400 9.786732500000001
13.92500 9.6119024
13.92600 9.436129
13.92700 9.2594355
13.92800 9.0818435
13.92900 8.903376
13.93000 8.7240554
13.93100 8.543904900000001
13.93200 8.3629474
13.93300 8.1812054
13.93400 7.9987019
13.93500 7.8154601
13.93600 7.631502299999999
13.93700 7.4468523
13.93800 7.2615333
13.93900 7.075569
13.94000 6.8889827
13.94100 6.7017972
13.94200 6.5140367
13.94300 6.3257247
13.94400 6.1368845
13.94500 5.94754
13.94600 5.7577148000000005
13.94700 5.5674329
13.94800 5.3767182
13.94900 5.1855944
13.95000 4.9940858
13.95100 4.8022158
13.95200 4.6100091
13.95300 4.4174891
13.95400 4.2246804
13.95500 4.0316068
13.95600 3.8382924999999997
13.95700 3.6447614
13.95800 3.4510381999999997
13.95900 3.2571465
13.96000 3.0631104
13.96100 2.8689543
13.96200 2.674702
13.96300 2.4803775999999997
13.96400 2.2860052
13.96500 2.0916088
13.96600 1.8972121000000002
13.96700 1.7028393
13.96800 1.5085141
13.96900 1.3142603
13.97000 1.1201018
13.97100 0.92606228
13.97200 0.73216544
13.97300 0.53843497
13.97400 0.34489448
13.97500 0.15156753
13.97600 -0.041522336
13.97700 -0.23435161
13.97800 -0.42689685000000005
13.97900 -0.61913459
13.98000 -0.8110415200000001
13.98100 -1.0025943000000002
13.98200 -1.1937695
13.98300 -1.384544
13.98400 -1.5748946
13.98500 -1.7647982
13.98600 -1.9542317999999999
13.98700 -2.1431724
13.98800 -2.3315968
13.98900 -2.5194826
13.99000 -2.7068065
13.99100 -2.8935462
13.99200 -3.079679
13.99300 -3.2651823
13.99400 -3.4500338
13.99500 -3.6342109999999996
13.99600 -3.817692
13.99700 -4.000454400000001
13.99800 -4.1824762
13.99900 -4.3637358
14.00000 -4.5442112
14.00100 -4.7238808
14.00200 -4.9027234
14.00300 -5.080717399999999
14.00400 -5.2578416
14.00500 -5.434075
14.00600 -5.6093968
14.00700 -5.7837863
14.00800 -5.9572224
14.00900 -6.129685
14.01000 -6.3011542
14.01100 -6.4716093
14.01200 -6.641030300000001
14.01300 -6.8093978
14.01400 -6.9766916
14.01500 -7.1428925
14.01600 -7.307981
14.01700 -7.4719384
14.01800 -7.6347448
14.01900 -7.7963822
14.02000 -7.9568312
14.02100 -8.1160739
14.02200 -8.274091799999999
14.02300 -8.4308662
14.02400 -8.5863799
14.02500 -8.7406144
14.02600 -8.8935517
14.02700 -9.0451747
14.02800 -9.1954656
14.02900 -9.3444079
14.03000 -9.4919838
14.03100 -9.638176900000001
14.03200 -9.78297
14.03300 -9.9263467
14.03400 -10.068290000000001
14.03500 -10.208789999999999
14.03600 -10.34782
14.03700 -10.48537
14.03800 -10.62143
14.03900 -10.75597
14.04000 -10.88899
14.04100 -11.02047
14.04200 -11.15039
14.04300 -11.278739999999999
14.04400 -11.405510000000001
14.04500 -11.53068
14.04600 -11.65424
14.04700 -11.77617
14.04800 -11.896460000000001
14.04900 -12.015099999999999
14.05000 -12.13208
14.05100 -12.24737
14.05200 -12.360980000000001
14.05300 -12.47289
14.05400 -12.583079999999999
14.05500 -12.691540000000002
14.05600 -12.79827
14.05700 -12.90325
14.05800 -13.00646
14.05900 -13.10791
14.06000 -13.20758
14.06100 -13.305449999999999
14.06200 -13.40152
14.06300 -13.495779999999998
14.06400 -13.588220000000002
14.06500 -13.67883
14.06600 -13.7676
14.06700 -13.85452
14.06800 -13.93958
14.06900 -14.022780000000001
14.07000 -14.1041
14.07100 -14.18354
14.07200 -14.261090000000001
14.07300 -14.33674
14.07400 -14.410490000000001
14.07500 -14.48233
14.07600 -14.55225
14.07700 -14.62024
14.07800 -14.6863
14.07900 -14.75042
14.08000 -14.812610000000001
14.08100 -14.872840000000002
14.08200 -14.93112
14.08300 -14.98744
14.08400 -15.0418
14.08500 -15.09419
14.08600 -15.1446
14.08700 -15.19305
14.08800 -15.239510000000001
14.08900 -15.28399
14.09000 -15.32648
14.09100 -15.36698
14.09200 -15.40549
14.09300 -15.44201
14.09400 -15.47653
14.09500 -15.50906
14.09600 -15.53958
14.09700 -15.568100000000001
14.09800 -15.59462
14.09900 -15.619140000000002
14.10000 -15.641650000000002
14.10100 -15.66216
14.10200 -15.68066
14.10300 -15.69717
14.10400 -15.71167
14.10500 -15.724160000000001
14.10600 -15.73465
14.10700 -15.74315
14.10800 -15.749640000000001
14.10900 -15.75414
14.11000 -15.756639999999999
14.11100 -15.757150000000001
14.11200 -15.755669999999999
14.11300 -15.7522
14.11400 -15.74675
14.11500 -15.739310000000001
14.11600 -15.729899999999999
14.11700 -15.71851
14.11800 -15.705150000000001
14.11900 -15.689829999999999
14.12000 -15.67255
14.12100 -15.6533
14.12200 -15.632109999999999
14.12300 -15.60897
14.12400 -15.58389
14.12500 -15.55687
14.12600 -15.52792
14.12700 -15.497050000000002
14.12800 -15.46426
14.12900 -15.42955
14.13000 -15.392949999999999
14.13100 -15.35445
14.13200 -15.314050000000002
14.13300 -15.271779999999998
14.13400 -15.22763
14.13500 -15.181610000000001
14.13600 -15.133740000000001
14.13700 -15.08402
14.13800 -15.03246
14.13900 -14.97906
14.14000 -14.923839999999998
14.14100 -14.86681
14.14200 -14.80798
14.14300 -14.74735
14.14400 -14.68493
14.14500 -14.62075
14.14600 -14.55479
14.14700 -14.48709
14.14800 -14.41764
14.14900 -14.34646
14.15000 -14.27356
14.15100 -14.19895
14.15200 -14.12264
14.15300 -14.04465
14.15400 -13.96499
14.15500 -13.88366
14.15600 -13.800680000000002
14.15700 -13.71607
14.15800 -13.629830000000002
14.15900 -13.54198
14.16000 -13.452539999999999
14.16100 -13.361509999999999
14.16200 -13.26891
14.16300 -13.17476
14.16400 -13.079070000000002
14.16500 -12.98184
14.16600 -12.88311
14.16700 -12.782869999999999
14.16800 -12.68116
14.16900 -12.577969999999999
14.17000 -12.47333
14.17100 -12.36725
14.17200 -12.25976
14.17300 -12.15085
14.17400 -12.04055
14.17500 -11.92888
14.17600 -11.81585
14.17700 -11.70147
14.17800 -11.58577
14.17900 -11.46876
14.18000 -11.35046
14.18100 -11.23088
14.18200 -11.11004
14.18300 -10.98795
14.18400 -10.86465
14.18500 -10.74013
14.18600 -10.614419999999999
14.18700 -10.48753
14.18800 -10.359490000000001
14.18900 -10.230319999999999
14.19000 -10.10002
14.19100 -9.9686146
14.19200 -9.8361284
14.19300 -9.702576
14.19400 -9.5679753
14.19500 -9.4323456
14.19600 -9.2957057
14.19700 -9.158074099999999
14.19800 -9.019469500000001
14.19900 -8.8799112
14.20000 -8.7394185
14.20100 -8.598010200000001
14.20200 -8.4557064
14.20300 -8.3125263
14.20400 -8.1684895
14.20500 -8.0236152
14.20600 -7.8779235000000005
14.20700 -7.7314347
14.20800 -7.584167999999999
14.20900 -7.436142900000001
14.21000 -7.2873801
14.21100 -7.1378991
14.21200 -6.98772
14.21300 -6.8368629
14.21400 -6.6853470999999995
14.21500 -6.5331936
14.21600 -6.3804224000000005
14.21700 -6.227053300000001
14.21800 -6.0731065
14.21900 -5.9186023
14.22000 -5.7635605
14.22100 -5.6080021
14.22200 -5.451946700000001
14.22300 -5.2954152
14.22400 -5.1384278
14.22500 -4.9810048
14.22600 -4.8231665
14.22700 -4.6649341
14.22800 -4.5063276
14.22900 -4.347368
14.23000 -4.1880757
14.23100 -4.0284716
14.23200 -3.8685764999999996
14.23300 -3.7084114
14.23400 -3.547997
14.23500 -3.3873542999999997
14.23600 -3.2265045
14.23700 -3.0654681999999998
14.23800 -2.9042665
14.23900 -2.7429204
14.24000 -2.5814509
14.24100 -2.4198787
14.24200 -2.2582250000000004
14.24300 -2.0965105
14.24400 -1.9347561999999998
14.24500 -1.7729827999999999
14.24600 -1.611211
14.24700 -1.4494615
14.24800 -1.2877548
14.24900 -1.1261116
14.25000 -0.96455216
14.25100 -0.80309696
14.25200 -0.64176619
14.25300 -0.48058014000000004
14.25400 -0.31955892
14.25500 -0.15872262
14.25600 0.0019087669
14.25700 0.1623153
14.25800 0.3224771
14.25900 0.48237434
14.26000 0.6419872400000001
14.26100 0.80129607
14.26200 0.96028121
14.26300 1.118923
14.26400 1.2772019000000001
14.26500 1.4350983
14.26600 1.5925928999999999
14.26700 1.7496660000000002
14.26800 1.9062985000000001
14.26900 2.0624708
14.27000 2.2181639
14.27100 2.3733584
14.27200 2.5280353
14.27300 2.6821753
14.27400 2.8357595
14.27500 2.9887691000000003
14.27600 3.1411853000000005
14.27700 3.2929894
14.27800 3.4441628
14.27900 3.5946868
14.28000 3.7445433
14.28100 3.893714
14.28200 4.042181
14.28300 4.189926
14.28400 4.3369316
14.28500 4.4831797
14.28600 4.6286531
14.28700 4.773334
14.28800 4.9172055
14.28900 5.0602507
14.29000 5.2024520999999995
14.29100 5.3437933
14.29200 5.484257599999999
14.29300 5.6238285999999995
14.29400 5.7624899
14.29500 5.9002254
14.29600 6.0370192000000005
14.29700 6.1728548000000005
14.29800 6.3077174
14.29900 6.441590199999999
14.30000 6.5744586
14.30100 6.7063071
14.30200 6.837119899999999
14.30300 6.9668829
14.30400 7.0955805
14.30500 7.2231978
14.30600 7.3497205999999995
14.30700 7.475134
14.30800 7.5994238
14.30900 7.722576
14.31000 7.8445762000000006
14.31100 7.9654105
14.31200 8.0850653
14.31300 8.203527300000001
14.31400 8.3207831
14.31500 8.436819199999999
14.31600 8.5516229
14.31700 8.6651817
14.31800 8.7774821
14.31900 8.8885121
14.32000 8.998259899999999
14.32100 9.1067128
14.32200 9.213859600000001
14.32300 9.319688399999999
14.32400 9.424188000000001
14.32500 9.5273472
14.32600 9.629155
14.32700 9.7296
14.32800 9.8286726
14.32900 9.9263616
14.33000 10.02266
14.33100 10.11755
14.33200 10.211030000000001
14.33300 10.303080000000001
14.33400 10.3937
14.33500 10.48288
14.33600 10.57061
14.33700 10.656880000000001
14.33800 10.74168
14.33900 10.825
14.34000 10.906830000000001
14.34100 10.98717
14.34200 11.06601
14.34300 11.14334
14.34400 11.219149999999999
14.34500 11.29343
14.34600 11.36618
14.34700 11.43739
14.34800 11.507050000000001
14.34900 11.57516
14.35000 11.64171
14.35100 11.70669
14.35200 11.7701
14.35300 11.831940000000001
14.35400 11.89218
14.35500 11.95084
14.35600 12.007909999999999
14.35700 12.06338
14.35800 12.11724
14.35900 12.1695
14.36000 12.22014
14.36100 12.26917
14.36200 12.31658
14.36300 12.36237
14.36400 12.40653
14.36500 12.449060000000001
14.36600 12.48996
14.36700 12.52923
14.36800 12.566859999999998
14.36900 12.60286
14.37000 12.63721
14.37100 12.669920000000001
14.37200 12.700990000000001
14.37300 12.730410000000001
14.37400 12.75818
14.37500 12.784309999999998
14.37600 12.80879
14.37700 12.83162
14.37800 12.8528
14.37900 12.872330000000002
14.38000 12.89021
14.38100 12.90644
14.38200 12.92102
14.38300 12.933959999999999
14.38400 12.94524
14.38500 12.95487
14.38600 12.962860000000001
14.38700 12.9692
14.38800 12.973899999999999
14.38900 12.97695
14.39000 12.97837
14.39100 12.97815
14.39200 12.976289999999999
14.39300 12.97279
14.39400 12.96767
14.39500 12.960920000000002
14.39600 12.952549999999999
14.39700 12.94255
14.39800 12.93094
14.39900 12.91772
14.40000 12.90289
14.40100 12.88645
14.40200 12.86842
14.40300 12.84879
14.40400 12.82758
14.40500 12.80478
14.40600 12.7804
14.40700 12.75445
14.40800 12.72694
14.40900 12.69786
14.41000 12.667229999999998
14.41100 12.63505
14.41200 12.601329999999999
14.41300 12.566069999999998
14.41400 12.529280000000002
14.41500 12.490969999999999
14.41600 12.45115
14.41700 12.40981
14.41800 12.36698
14.41900 12.32265
14.42000 12.27683
14.42100 12.22954
14.42200 12.18077
14.42300 12.13054
14.42400 12.078859999999999
14.42500 12.02573
14.42600 11.97116
14.42700 11.91517
14.42800 11.85775
14.42900 11.79892
14.43000 11.73869
14.43100 11.67707
14.43200 11.61407
14.43300 11.54969
14.43400 11.48395
14.43500 11.41686
14.43600 11.34843
14.43700 11.27867
14.43800 11.20759
14.43900 11.135200000000001
14.44000 11.06151
14.44100 10.98653
14.44200 10.91028
14.44300 10.83277
14.44400 10.754
14.44500 10.674
14.44600 10.59277
14.44700 10.51032
14.44800 10.42666
14.44900 10.34182
14.45000 10.25579
14.45100 10.1686
14.45200 10.08025
14.45300 9.9907629
14.45400 9.9001437
14.45500 9.8084077
14.45600 9.715568300000001
14.45700 9.6216373
14.45800 9.526628299999999
14.45900 9.430554500000001
14.46000 9.3334295
14.46100 9.2352659
14.46200 9.1360778
14.46300 9.0358786
14.46400 8.9346826
14.46500 8.8325031
14.46600 8.7293543
14.46700 8.6252511
14.46800 8.5202068
14.46900 8.4142357
14.47000 8.3073527
14.47100 8.1995726
14.47200 8.0909096
14.47300 7.981378599999999
14.47400 7.8709945
14.47500 7.7597722
14.47600 7.6477274
14.47700 7.5348742
14.47800 7.4212283
14.47900 7.3068045
14.48000 7.1916177999999995
14.48100 7.0756838
14.48200 6.9590181
14.48300 6.841635699999999
14.48400 6.723551499999999
14.48500 6.604781699999999
14.48600 6.4853415
14.48700 6.3652456
14.48800 6.2445104
14.48900 6.1231513
14.49000 6.0011838
14.49100 5.8786236
14.49200 5.755486299999999
14.49300 5.6317877
14.49400 5.507543699999999
14.49500 5.3827698999999996
14.49600 5.2574821
14.49700 5.1316965
14.49800 5.0054289
14.49900 4.8786953
14.50000 4.7515117
14.50100 4.623894399999999
14.50200 4.4958595
14.50300 4.3674234
14.50400 4.2386021000000005
14.50500 4.1094121
14.50600 3.9798696000000002
14.50700 3.8499907
14.50800 3.7197921000000003
14.50900 3.5892899999999996
14.51000 3.4585007
14.51100 3.3274407999999998
14.51200 3.1961266000000004
14.51300 3.0645741
14.51400 2.9328
14.51500 2.8008202
14.51600 2.6686512
14.51700 2.5363091
14.51800 2.4038101999999997
14.51900 2.2711704999999998
14.52000 2.1384062
14.52100 2.0055333
14.52200 1.8725676
14.52300 1.7395253999999998
14.52400 1.6064225
14.52500 1.4732745999999999
14.52600 1.3400978
14.52700 1.2069079999999999
14.52800 1.0737208999999999
14.52900 0.94055226
14.53000 0.80741802
14.53100 0.67433394
14.53200 0.54131579
14.53300 0.40837931
14.53400 0.27554027999999997
14.53500 0.14281443
14.53600 0.010217480000000001
14.53700 -0.12223484
14.53800 -0.25452685
14.53900 -0.38664287
14.54000 -0.51856725
14.54100 -0.65028439
14.54200 -0.7817787099999999
14.54300 -0.91303475
14.54400 -1.0440369999999999
14.54500 -1.1747701
14.54600 -1.3052187
14.54700 -1.4353676
14.54800 -1.5652016000000002
14.54900 -1.6947057
14.55000 -1.8238649
14.55100 -1.9526644
14.55200 -2.0810893
14.55300 -2.2091249
14.55400 -2.3367569
14.55500 -2.4639707
14.55600 -2.5907522
14.55700 -2.717087
14.55800 -2.8429611
14.55900 -2.9683604999999997
14.56000 -3.0932711
14.56100 -3.2176796
14.56200 -3.341572
14.56300 -3.4649346
14.56400 -3.5877540999999997
14.56500 -3.710017
14.56600 -3.8317102999999997
14.56700 -3.9528201999999997
14.56800 -4.0733337
14.56900 -4.1932378
14.57000 -4.3125194
14.57100 -4.4311654
14.57200 -4.5491632
14.57300 -4.6664997999999995
14.57400 -4.7831621
14.57500 -4.8991378
14.57600 -5.0144143
14.57700 -5.1289789
14.57800 -5.2428193
14.57900 -5.3559233
14.58000 -5.4682784
14.58100 -5.5798724
14.58200 -5.690693899999999
14.58300 -5.8007307
14.58400 -5.9099711
14.58500 -6.0184035
14.58600 -6.1260167999999995
14.58700 -6.2327992
14.58800 -6.3387401
14.58900 -6.4438283
14.59000 -6.5480529999999995
14.59100 -6.651403
14.59200 -6.7538686
14.59300 -6.855438599999999
14.59400 -6.956103399999999
14.59500 -7.0558526
14.59600 -7.1546763
14.59700 -7.2525643
14.59800 -7.3495075000000005
14.59900 -7.4454963
14.60000 -7.540521
14.60100 -7.634571900000001
14.60200 -7.727640900000001
14.60300 -7.8197181
14.60400 -7.9107948
14.60500 -8.0008619
14.60600 -8.0899112
14.60700 -8.1779338
14.60800 -8.2649209
14.60900 -8.350864099999999
14.61000 -8.435756
14.61100 -8.5195877
14.61200 -8.602351
14.61300 -8.6840384
14.61400 -8.7646425
14.61500 -8.8441551
14.61600 -8.9225695
14.61700 -8.9998774
14.61800 -9.0760723
14.61900 -9.1511466
14.62000 -9.2250943
14.62100 -9.2979081
14.62200 -9.3695819
14.62300 -9.4401091
14.62400 -9.5094837
14.62500 -9.577699
14.62600 -9.644749800000001
14.62700 -9.7106308
14.62800 -9.7753361
14.62900 -9.838859699999999
14.63000 -9.9011973
14.63100 -9.9623434
14.63200 -10.02229
14.63300 -10.08104
14.63400 -10.13859
14.63500 -10.19492
14.63600 -10.25004
14.63700 -10.30394
14.63800 -10.35662
14.63900 -10.40807
14.64000 -10.4583
14.64100 -10.50729
14.64200 -10.55504
14.64300 -10.60155
14.64400 -10.64682
14.64500 -10.69084
14.64600 -10.73361
14.64700 -10.775129999999999
14.64800 -10.815389999999999
14.64900 -10.8544
14.65000 -10.89214
14.65100 -10.92863
14.65200 -10.96385
14.65300 -10.9978
14.65400 -11.030479999999999
14.65500 -11.0619
14.65600 -11.09205
14.65700 -11.12092
14.65800 -11.148520000000001
14.65900 -11.17485
14.66000 -11.1999
14.66100 -11.22367
14.66200 -11.24618
14.66300 -11.2674
14.66400 -11.28735
14.66500 -11.30602
14.66600 -11.323419999999999
14.66700 -11.33954
14.66800 -11.35439
14.66900 -11.36796
14.67000 -11.38026
14.67100 -11.39129
14.67200 -11.40104
14.67300 -11.40953
14.67400 -11.41674
14.67500 -11.422690000000001
14.67600 -11.42738
14.67700 -11.430800000000001
14.67800 -11.43295
14.67900 -11.43385
14.68000 -11.43349
14.68100 -11.43187
14.68200 -11.429
14.68300 -11.42487
14.68400 -11.419500000000001
14.68500 -11.41288
14.68600 -11.40502
14.68700 -11.39592
14.68800 -11.38558
14.68900 -11.37401
14.69000 -11.3612
14.69100 -11.34718
14.69200 -11.33192
14.69300 -11.31545
14.69400 -11.29776
14.69500 -11.278870000000001
14.69600 -11.258759999999999
14.69700 -11.23746
14.69800 -11.21495
14.69900 -11.19126
14.70000 -11.16638
14.70100 -11.140310000000001
14.70200 -11.11307
14.70300 -11.08465
14.70400 -11.05507
14.70500 -11.02433
14.70600 -10.99243
14.70700 -10.959380000000001
14.70800 -10.92519
14.70900 -10.88986
14.71000 -10.8534
14.71100 -10.815809999999999
14.71200 -10.777109999999999
14.71300 -10.73729
14.71400 -10.69636
14.71500 -10.65434
14.71600 -10.611220000000001
14.71700 -10.56701
14.71800 -10.52172
14.71900 -10.47537
14.72000 -10.42794
14.72100 -10.37946
14.72200 -10.32992
14.72300 -10.27934
14.72400 -10.22772
14.72500 -10.17507
14.72600 -10.1214
14.72700 -10.066709999999999
14.72800 -10.01102
14.72900 -9.9543244
14.73000 -9.8966397
14.73100 -9.837971600000001
14.73200 -9.778329
14.73300 -9.717719299999999
14.73400 -9.6561514
14.73500 -9.5936343
14.73600 -9.5301762
14.73700 -9.465786099999999
14.73800 -9.4004735
14.73900 -9.334246799999999
14.74000 -9.2671148
14.74100 -9.1990873
14.74200 -9.1301739
14.74300 -9.0603836
14.74400 -8.989726000000001
14.74500 -8.9182109
14.74600 -8.8458471
14.74700 -8.7726451
14.74800 -8.6986139
14.74900 -8.623763199999999
14.75000 -8.5481033
14.75100 -8.4716439
14.75200 -8.3943948
14.75300 -8.316365600000001
14.75400 -8.2375668
14.75500 -8.1580073
14.75600 -8.0776982
14.75700 -7.9966486
14.75800 -7.914869500000001
14.75900 -7.832369999999999
14.76000 -7.7491611
14.76100 -7.6652527
14.76200 -7.580654300000001
14.76300 -7.4953772
14.76400 -7.409431800000001
14.76500 -7.3228276999999995
14.76600 -7.235576200000001
14.76700 -7.1476877
14.76800 -7.059172499999999
14.76900 -6.970042
14.77000 -6.8803065
14.77100 -6.7899771
14.77200 -6.699065099999999
14.77300 -6.6075809
14.77400 -6.5155357
14.77500 -6.4229406
14.77600 -6.3298076
14.77700 -6.2361471
14.77800 -6.1419707
14.77900 -6.0472898
14.78000 -5.9521161000000005
14.78100 -5.8564606999999995
14.78200 -5.7603348
14.78300 -5.6637503
14.78400 -5.5667184
14.78500 -5.4692507
14.78600 -5.371359
14.78700 -5.2730542
14.78800 -5.1743481000000004
14.78900 -5.0752524
14.79000 -4.9757782
14.79100 -4.875937100000001
14.79200 -4.7757401999999995
14.79300 -4.6751995
14.79400 -4.5743261
14.79500 -4.4731312
14.79600 -4.3716267
14.79700 -4.2698234
14.79800 -4.1677333
14.79900 -4.0653676
14.80000 -3.9627377
14.80100 -3.8598552
14.80200 -3.7567313999999996
14.80300 -3.653378
14.80400 -3.5498064000000005
14.80500 -3.4460284
14.80600 -3.3420552
14.80700 -3.2378986
14.80800 -3.13357
14.80900 -3.0290812000000003
14.81000 -2.924444
14.81100 -2.8196698
14.81200 -2.7147703
14.81300 -2.6097571
14.81400 -2.5046421
14.81500 -2.3994369
14.81600 -2.294153
14.81700 -2.1888021
14.81800 -2.0833958
14.81900 -1.9779457
14.82000 -1.8724632
14.82100 -1.7669598000000002
14.82200 -1.6614471
14.82300 -1.5559362
14.82400 -1.4504387
14.82500 -1.3449658
14.82600 -1.2395287
14.82700 -1.1341386
14.82800 -1.0288068
14.82900 -0.92354417
14.83000 -0.81836181
14.83100 -0.71327076
14.83200 -0.60828198
14.83300 -0.50340635
14.83400 -0.39865482
14.83500 -0.29403821
14.83600 -0.18956739
14.83700 -0.085253193
14.83800 0.018893613
14.83900 0.12286226
14.84000 0.22664203
14.84100 0.33022217
14.84200 0.43359199
14.84300 0.5367408
14.84400 0.63965796
14.84500 0.74233282
14.84600 0.84475474
14.84700 0.94691329
14.84800 1.0487978
14.84900 1.150398
14.85000 1.2517032000000001
14.85100 1.3527031999999999
14.85200 1.4533876
14.85300 1.5537462
14.85400 1.6537689000000002
14.85500 1.7534452999999999
14.85600 1.8527657
14.85700 1.9517198
14.85800 2.0502979
14.85900 2.1484902
14.86000 2.2462869
14.86100 2.3436785
14.86200 2.4406554000000003
14.86300 2.5372082000000002
14.86400 2.6333274
14.86500 2.7290037
14.86600 2.8242279
14.86700 2.9189909
14.86800 3.0132834
14.86900 3.1070964
14.87000 3.2004211
14.87100 3.2932482999999997
14.87200 3.3855692
14.87300 3.4773748
14.87400 3.5686563999999996
14.87500 3.6594052
14.87600 3.7496123
14.87700 3.8392692999999998
14.87800 3.9283674
14.87900 4.0168982
14.88000 4.104853
14.88100 4.1922238
14.88200 4.2790018
14.88300 4.3651786
14.88400 4.4507459
14.88500 4.5356959
14.88600 4.6200201000000005
14.88700 4.703711
14.88800 4.7867604
14.88900 4.8691604
14.89000 4.9509037
14.89100 5.0319828
14.89200 5.1123898
14.89300 5.1921178
14.89400 5.2711594999999996
14.89500 5.3495076
14.89600 5.4271553
14.89700 5.5040959
14.89800 5.5803224
14.89900 5.6558285
14.90000 5.7306074
14.90100 5.8046527
14.90200 5.8779582
14.90300 5.9505176
14.90400 6.0223244000000005
14.90500 6.0933728
14.90600 6.163656700000001
14.90700 6.2331703
14.90800 6.301907399999999
14.90900 6.3698627
14.91000 6.4370304
14.91100 6.5034047
14.91200 6.568979499999999
14.91300 6.6337496
14.91400 6.6977098999999995
14.91500 6.760854299999999
14.91600 6.823177599999999
14.91700 6.8846747
14.91800 6.9453411
14.91900 7.005170700000001
14.92000 7.064159200000001
14.92100 7.1223013
14.92200 7.1795925
14.92300 7.2360285
14.92400 7.2916038
14.92500 7.3463149
14.92600 7.4001573
14.92700 7.4531265
14.92800 7.5052179
14.92900 7.556428799999999
14.93000 7.6067545
14.93100 7.6561913
14.93200 7.7047362999999995
14.93300 7.7523857000000005
14.93400 7.799136600000001
14.93500 7.8449853
14.93600 7.8899287
14.93700 7.9339646
14.93800 7.977089299999999
14.93900 8.0193006
14.94000 8.060595399999999
14.94100 8.1009716
14.94200 8.1404269
14.94300 8.178958999999999
14.94400 8.2165651
14.94500 8.2532428
14.94600 8.2889907
14.94700 8.3238065
14.94800 8.357688000000001
14.94900 8.3906338
14.95000 8.4226415
14.95100 8.4537096
14.95200 8.4838361
14.95300 8.513020000000001
14.95400 8.541259199999999
14.95500 8.5685529
14.95600 8.5948996
14.95700 8.6202979
14.95800 8.644747
14.95900 8.6682454
14.96000 8.690793099999999
14.96100 8.7123886
14.96200 8.7330312
14.96300 8.752720799999999
14.96400 8.771456800000001
14.96500 8.7892391
14.96600 8.8060677
14.96700 8.821941899999999
14.96800 8.836862400000001
14.96900 8.8508286
14.97000 8.863841
14.97100 8.8759005
14.97200 8.8870071
14.97300 8.897161500000001
14.97400 8.9063644
14.97500 8.9146167
14.97600 8.9219198
14.97700 8.9282736
14.97800 8.933680500000001
14.97900 8.9381404
14.98000 8.941655599999999
14.98100 8.944226800000001
14.98200 8.9458562
14.98300 8.9465447
14.98400 8.9462943
14.98500 8.9451075
14.98600 8.942984800000001
14.98700 8.939929300000001
14.98800 8.935942500000001
14.98900 8.9310266
14.99000 8.9251846
14.99100 8.918418
14.99200 8.910729700000001
14.99300 8.9021221
14.99400 8.892598
14.99500 8.8821605
14.99600 8.8708118
14.99700 8.8585548
14.99800 8.845393399999999
14.99900 8.831330399999999
15.00000 8.8163681
15.00100 8.8005111
15.00200 8.7837622
15.00300 8.7661251
15.00400 8.747603
15.00500 8.7282002
15.00600 8.7079197
15.00700 8.686766
15.00800 8.6647429
15.00900 8.641853900000001
15.01000 8.6181037
15.01100 8.5934959
15.01200 8.5680351
15.01300 8.5417248
15.01400 8.5145704
15.01500 8.4865756
15.01600 8.457745599999999
15.01700 8.4280849
15.01800 8.3975978
15.01900 8.366289
15.02000 8.3341636
15.02100 8.3012268
15.02200 8.2674831
15.02300 8.2329378
15.02400 8.1975959
15.02500 8.161462799999999
15.02600 8.1245445
15.02700 8.086846
15.02800 8.0483727
15.02900 8.0091305
15.03000 7.9691254
15.03100 7.928363200000001
15.03200 7.886850099999999
15.03300 7.8445919
15.03400 7.8015946000000005
15.03500 7.757864100000001
15.03600 7.713407999999999
15.03700 7.6682314
15.03800 7.6223418
15.03900 7.575745100000001
15.04000 7.5284488
15.04100 7.4804589
15.04200 7.431782800000001
15.04300 7.3824264
15.04400 7.3323973
15.04500 7.281702800000001
15.04600 7.2303489
15.04700 7.178343099999999
15.04800 7.1256927999999995
15.04900 7.0724048
15.05000 7.0184864
15.05100 6.963944399999999
15.05200 6.908786999999999
15.05300 6.8530209
15.05400 6.7966527999999995
15.05500 6.7396909
15.05600 6.682142600000001
15.05700 6.6240147
15.05800 6.565315300000001
15.05900 6.5060519
15.06000 6.446231900000001
15.06100 6.3858628
15.06200 6.3249528
15.06300 6.2635094
15.06400 6.2015403
15.06500 6.1390538
15.06600 6.0760575999999995
15.06700 6.0125601
15.06800 5.9485689
15.06900 5.8840927
15.07000 5.8191393
15.07100 5.7537172
15.07200 5.687834700000001
15.07300 5.6215003
15.07400 5.5547226
15.07500 5.4875098
15.07600 5.4198708
15.07700 5.3518143
15.07800 5.2833486
15.07900 5.214482899999999
15.08000 5.1452257
15.08100 5.0755858
15.08200 5.005572
15.08300 4.9351934
15.08400 4.8644587
15.08500 4.7933768
15.08600 4.7219567
15.08700 4.6502072
15.08800 4.5781374
15.08900 4.505755799999999
15.09000 4.4330716
15.09100 4.3600939
15.09200 4.286831599999999
15.09300 4.213294
15.09400 4.1394897
15.09500 4.0654279
15.09600 3.9911180999999996
15.09700 3.9165686999999996
15.09800 3.8417891
15.09900 3.7667882
15.10000 3.6915753000000002
15.10100 3.6161598
15.10200 3.5405504999999997
15.10300 3.4647569000000003
15.10400 3.3887882
15.10500 3.3126533
15.10600 3.236362
15.10700 3.1599231
15.10800 3.0833462
15.10900 3.0066406
15.11000 2.9298158
15.11100 2.852881
15.11200 2.7758457
15.11300 2.6987191
15.11400 2.6215108000000003
15.11500 2.5442302
15.11600 2.4668867
15.11700 2.3894897
15.11800 2.3120485
15.11900 2.2345725
15.12000 2.1570712
15.12100 2.0795541
15.12200 2.0020302
15.12300 1.9245092
15.12400 1.8470001999999999
15.12500 1.7695127000000002
15.12600 1.6920559000000002
15.12700 1.6146391999999998
15.12800 1.5372718
15.12900 1.4599631
15.13000 1.3827221
15.13100 1.3055584
15.13200 1.2284811
15.13300 1.1514992
15.13400 1.0746223
15.13500 0.9978593299999999
15.13600 0.9212196799999999
15.13700 0.84471246
15.13800 0.76834685
15.13900 0.69213202
15.14000 0.6160771500000001
15.14100 0.54019135
15.14200 0.46448377
15.14300 0.38896352
15.14400 0.31363968999999997
15.14500 0.23852132999999998
15.14600 0.16361745
15.14700 0.08893707399999999
15.14800 0.014489153
15.14900 -0.059717381
15.15000 -0.13367365
15.15100 -0.2073708
15.15200 -0.28080004
15.15300 -0.35395261
15.15400 -0.42681982999999996
15.15500 -0.499393
15.15600 -0.57166358
15.15700 -0.64362301
15.15800 -0.7152628200000001
15.15900 -0.7865745599999999
15.16000 -0.8575498100000001
15.16100 -0.92818039
15.16200 -0.9984578900000001
15.16300 -1.0683741
15.16400 -1.1379209
15.16500 -1.2070901
15.16600 -1.2758736
15.16700 -1.3442633000000002
15.16800 -1.4122512
15.16900 -1.4798293
15.17000 -1.5469896
15.17100 -1.6137242
15.17200 -1.6800253
15.17300 -1.7458847
15.17400 -1.8112948
15.17500 -1.8762478999999999
15.17600 -1.9407359999999998
15.17700 -2.0047514
15.17800 -2.0682866
15.17900 -2.1313338
15.18000 -2.1938855
15.18100 -2.2559343
15.18200 -2.3174726999999997
15.18300 -2.3784934
15.18400 -2.4389891
15.18500 -2.4989524999999997
15.18600 -2.5583766
15.18700 -2.6172547
15.18800 -2.6755795
15.18900 -2.7333444
15.19000 -2.7905427
15.19100 -2.8471678000000002
15.19200 -2.9032134000000003
15.19300 -2.9586727
15.19400 -3.0135397
15.19500 -3.067808
15.19600 -3.1214717999999997
15.19700 -3.1745247999999995
15.19800 -3.2269607999999996
15.19900 -3.2787744
15.20000 -3.3299595
15.20100 -3.3805106
15.20200 -3.4304220000000005
15.20300 -3.4796879
15.20400 -3.5283029
15.20500 -3.5762612
15.20600 -3.6235575
15.20700 -3.6701862000000003
15.20800 -3.7161421
15.20900 -3.76142
15.21000 -3.8060147000000004
15.21100 -3.8499209999999997
15.21200 -3.8931332999999997
15.21300 -3.935647
15.21400 -3.9774571
15.21500 -4.018558199999999
15.21600 -4.0589459
15.21700 -4.0986154
15.21800 -4.1375622
15.21900 -4.175781499999999
15.22000 -4.2132687
15.22100 -4.2500198000000005
15.22200 -4.2860307
15.22300 -4.3212973
15.22400 -4.3558154
15.22500 -4.3895818
15.22600 -4.4225924
15.22700 -4.4548437000000005
15.22800 -4.486332099999999
15.22900 -4.5170546
15.23000 -4.547007799999999
15.23100 -4.5761887
15.23200 -4.6045948
15.23300 -4.6322227
15.23400 -4.6590701
15.23500 -4.6851341
15.23600 -4.710412
15.23700 -4.7349017
15.23800 -4.7586005
15.23900 -4.7815066
15.24000 -4.8036173
15.24100 -4.8249304
15.24200 -4.8454441
15.24300 -4.8651561
15.24400 -4.8840646
15.24500 -4.9021676
15.24600 -4.919463
15.24700 -4.9359493
15.24800 -4.9516249
15.24900 -4.9664881
15.25000 -4.9805373
15.25100 -4.9937714
15.25200 -5.0061889
15.25300 -5.0177887
15.25400 -5.028569699999999
15.25500 -5.0385311
15.25600 -5.0476722
15.25700 -5.0559923
15.25800 -5.0634906
15.25900 -5.070167
15.26000 -5.0760217
15.26100 -5.0810542
15.26200 -5.0852645
15.26300 -5.0886534
15.26400 -5.0912209
15.26500 -5.0929677
15.26600 -5.0938942
15.26700 -5.0940014
15.26800 -5.0932903000000005
15.26900 -5.0917618
15.27000 -5.0894171
15.27100 -5.0862573
15.27200 -5.0822835
15.27300 -5.0774977
15.27400 -5.0719008
15.27500 -5.0654948
15.27600 -5.0582815000000005
15.27700 -5.0502624
15.27800 -5.0414395
15.27900 -5.0318144
15.28000 -5.021389200000001
15.28100 -5.010166
15.28200 -4.9981471
15.28300 -4.9853347
15.28400 -4.9717311
15.28500 -4.9573388000000005
15.28600 -4.942160100000001
15.28700 -4.926197999999999
15.28800 -4.909455
15.28900 -4.8919342
15.29000 -4.8736382
15.29100 -4.854570300000001
15.29200 -4.834733900000001
15.29300 -4.8141323
15.29400 -4.7927689
15.29500 -4.7706474
15.29600 -4.7477715
15.29700 -4.7241449
15.29800 -4.6997719
15.29900 -4.6746563
15.30000 -4.6488024
15.30100 -4.622215
15.30200 -4.5948982
15.30300 -4.5668565
15.30400 -4.538095
15.30500 -4.5086183
15.30600 -4.4784311
15.30700 -4.4475384
15.30800 -4.4159453
15.30900 -4.3836571
15.31000 -4.3506786
15.31100 -4.3170154
15.31200 -4.2826731
15.31300 -4.2476565
15.31400 -4.211971500000001
15.31500 -4.1756239
15.31600 -4.1386191000000006
15.31700 -4.1009627
15.31800 -4.0626608
15.31900 -4.0237191999999995
15.32000 -3.9841439999999997
15.32100 -3.9439414
15.32200 -3.9031174
15.32300 -3.8616788
15.32400 -3.8196314
15.32500 -3.7769824
15.32600 -3.7337385000000003
15.32700 -3.6899059999999997
15.32800 -3.6454923
15.32900 -3.6005042
15.33000 -3.5549492000000003
15.33100 -3.5088345
15.33200 -3.4621674999999996
15.33300 -3.4149556999999997
15.33400 -3.3672068
15.33500 -3.3189282
15.33600 -3.2701279999999997
15.33700 -3.2208137
15.33800 -3.1709936
15.33900 -3.1206755
15.34000 -3.0698676000000003
15.34100 -3.0185778
15.34200 -2.9668143000000002
15.34300 -2.9145854
15.34400 -2.8618991
15.34500 -2.808764
15.34600 -2.7551882
15.34700 -2.7011799
15.34800 -2.6467476
15.34900 -2.5918996
15.35000 -2.5366443999999997
15.35100 -2.4809904
15.35200 -2.4249462
15.35300 -2.3685206
15.35400 -2.3117218
15.35500 -2.2545589
15.35600 -2.1970406000000002
15.35700 -2.1391757
15.35800 -2.0809731
15.35900 -2.0224418
15.36000 -1.9635909999999999
15.36100 -1.9044299
15.36200 -1.8449677000000002
15.36300 -1.7852141
15.36400 -1.7251782
15.36500 -1.6648699
15.36600 -1.6042984999999998
15.36700 -1.5434741
15.36800 -1.4824064
15.36900 -1.4211054
15.37000 -1.3595809
15.37100 -1.2978429999999999
15.37200 -1.2359018
15.37300 -1.1737674
15.37400 -1.1114499
15.37500 -1.0489595
15.37600 -0.9863064600000001
15.37700 -0.9235008600000001
15.37800 -0.86055296
15.37900 -0.7974729899999999
15.38000 -0.73427116
15.38100 -0.67095766
15.38200 -0.60754265
15.38300 -0.54403632
15.38400 -0.48044882999999994
15.38500 -0.41679027
15.38600 -0.35307084
15.38700 -0.28930067
15.38800 -0.22548987
15.38900 -0.1616486
15.39000 -0.09778701899999999
15.39100 -0.033915308
15.39200 0.029956328
15.39300 0.09381766400000001
15.39400 0.15765843
15.39500 0.22146832
15.39600 0.28523699999999996
15.39700 0.34895409
15.39800 0.41260919999999995
15.39900 0.47619184
15.40000 0.53969151
15.40100 0.60309772
15.40200 0.66639991
15.40300 0.72958744
15.40400 0.7926497600000001
15.40500 0.8555762499999999
15.40600 0.9183562399999999
15.40700 0.9809791099999999
15.40800 1.0434343000000001
15.40900 1.1057111
15.41000 1.1677992
15.41100 1.2296877
15.41200 1.2913663
15.41300 1.3528244999999999
15.41400 1.4140517
15.41500 1.4750377000000001
15.41600 1.5357721
15.41700 1.5962444
15.41800 1.6564446
15.41900 1.7163623
15.42000 1.7759873999999998
15.42100 1.8353096999999998
15.42200 1.8943192000000002
15.42300 1.9530058
15.42400 2.0113595
15.42500 2.0693703
15.42600 2.1270281
15.42700 2.1843232
15.42800 2.2412457
15.42900 2.2977855
15.43000 2.3539331
15.43100 2.4096785
15.43200 2.4650121
15.43300 2.519924
15.43400 2.5744045
15.43500 2.6284441
15.43600 2.6820332
15.43700 2.735162
15.43800 2.787821
15.43900 2.8400008
15.44000 2.8916918
15.44100 2.9428847
15.44200 2.9935703
15.44300 3.0437391000000003
15.44400 3.0933823
15.44500 3.1424906000000004
15.44600 3.1910550000000004
15.44700 3.2390665
15.44800 3.2865163
15.44900 3.3333956999999996
15.45000 3.3796962
15.45100 3.4254093
15.45200 3.4705263
15.45300 3.515039
15.45400 3.5589392999999996
15.45500 3.6022190000000003
15.45600 3.6448698000000004
15.45700 3.6868837
15.45800 3.7282526000000002
15.45900 3.768969
15.46000 3.8090251
15.46100 3.848413
15.46200 3.8871251000000004
15.46300 3.925154
15.46400 3.9624918
15.46500 3.9991315
15.46600 4.0350653
15.46700 4.0702861
15.46800 4.1047864
15.46900 4.1385591
15.47000 4.1715972
15.47100 4.2038936
15.47200 4.2354412
15.47300 4.2662334
15.47400 4.2962633
15.47500 4.3255243
15.47600 4.3540098
15.47700 4.3817136
15.47800 4.4086292
15.47900 4.4347506
15.48000 4.4600718
15.48100 4.4845868
15.48200 4.5082897
15.48300 4.5311753
15.48400 4.5532379
15.48500 4.5744725
15.48600 4.5948736
15.48700 4.6144366
15.48800 4.6331565999999995
15.48900 4.6510286999999995
15.49000 4.6680484
15.49100 4.684211299999999
15.49200 4.699512899999999
15.49300 4.7139492
15.49400 4.7275163000000004
15.49500 4.7402103
15.49600 4.752027200000001
15.49700 4.7629632
15.49800 4.7730152
15.49900 4.782179
15.50000 4.7904518
15.50100 4.7978301000000005
15.50200 4.8043106
15.50300 4.8098903
15.50400 4.8145667
15.50500 4.8183363
15.50600 4.8211966
15.50700 4.8231449
15.50800 4.8241787
15.50900 4.824295599999999
15.51000 4.8234932
15.51100 4.821769499999999
15.51200 4.8191223
15.51300 4.8155501
15.51400 4.8110511
15.51500 4.8056234
15.51600 4.7992658
15.51700 4.7919773
15.51800 4.7837567
15.51900 4.7746032000000005
15.52000 4.7645162999999995
15.52100 4.753495
15.52200 4.7415394
15.52300 4.7286491999999996
15.52400 4.7148243
15.52500 4.7000646999999995
15.52600 4.6843708
15.52700 4.6677433
15.52800 4.6501826
15.52900 4.6316896000000005
15.53000 4.6122652
15.53100 4.5919105
15.53200 4.5706268
15.53300 4.5484155
15.53400 4.5252778000000005
15.53500 4.5012153999999995
15.53600 4.4762298
15.53700 4.450323099999999
15.53800 4.4234972
15.53900 4.3957543
15.54000 4.367096699999999
15.54100 4.3375265
15.54200 4.3070465
15.54300 4.2756590999999995
15.54400 4.2433672
15.54500 4.2101733
15.54600 4.176081
15.54700 4.1410934
15.54800 4.1052137
15.54900 4.0684454
15.55000 4.030792
15.55100 3.9922576000000003
15.55200 3.9528463
15.55300 3.9125618
15.55400 3.8714088
15.55500 3.8293916999999995
15.55600 3.7865147
15.55700 3.7427831
15.55800 3.6982019
15.55900 3.652776
15.56000 3.6065105
15.56100 3.5594113
15.56200 3.5114836000000005
15.56300 3.4627329999999996
15.56400 3.4131653999999996
15.56500 3.3627871
15.56600 3.3116039
15.56700 3.2596223
15.56800 3.2068487
15.56900 3.1532894999999996
15.57000 3.0989511000000003
15.57100 3.0438406000000002
15.57200 2.9879648000000003
15.57300 2.9313305
15.57400 2.873945
15.57500 2.8158156
15.57600 2.7569497
15.57700 2.6973546
15.57800 2.637038
15.57900 2.5760077
15.58000 2.5142714
15.58100 2.4518372
15.58200 2.3887133
15.58300 2.3249079999999998
15.58400 2.2604298
15.58500 2.1952871
15.58600 2.1294888000000003
15.58700 2.0630436
15.58800 1.9959604
15.58900 1.9282486
15.59000 1.8599173
15.59100 1.7909760000000001
15.59200 1.7214343
15.59300 1.6513018000000002
15.59400 1.5805883
15.59500 1.5093037
15.59600 1.437458
15.59700 1.3650615
15.59800 1.2921243
15.59900 1.2186568
15.60000 1.1446695
15.60100 1.0701728000000001
15.60200 0.9951774
15.60300 0.91969399
15.60400 0.8437333599999999
15.60500 0.7673063800000001
15.60600 0.6904239799999999
15.60700 0.61309719
15.60800 0.53533711
15.60900 0.45715487
15.61000 0.37856172
15.61100 0.29956899
15.61200 0.22018808
15.61300 0.1404305
15.61400 0.060307817
15.61500 -0.020168291
15.61600 -0.10098605
15.61700 -0.18213362
15.61800 -0.26359903
15.61900 -0.34537022
15.62000 -0.42743501
15.62100 -0.50978116
15.62200 -0.5923962700000001
15.62300 -0.67526791
15.62400 -0.75838352
15.62500 -0.84173046
15.62600 -0.92529589
15.62700 -1.0090671
15.62800 -1.093031
15.62900 -1.1771747000000001
15.63000 -1.2614851
15.63100 -1.3459491000000001
15.63200 -1.4305533000000001
15.63300 -1.5152846
15.63400 -1.6001295
15.63500 -1.6850749000000003
15.63600 -1.7701074
15.63700 -1.8552136000000001
15.63800 -1.9403799
15.63900 -2.0255927
15.64000 -2.1108389
15.64100 -2.1961048
15.64200 -2.2813771
15.64300 -2.3666423
15.64400 -2.4518868
15.64500 -2.5370972
15.64600 -2.6222602
15.64700 -2.707362
15.64800 -2.7923893
15.64900 -2.8773287
15.65000 -2.9621666
15.65100 -3.0468896
15.65200 -3.1314842
15.65300 -3.2159366
15.65400 -3.3002336
15.65500 -3.3843614
15.65600 -3.4683064
15.65700 -3.5520546
15.65800 -3.6355928000000004
15.65900 -3.7189069999999997
15.66000 -3.8019836000000002
15.66100 -3.8848083
15.66200 -3.9673679
15.66300 -4.0496483
15.66400 -4.1316356999999995
15.66500 -4.213316000000001
15.66600 -4.294675600000001
15.66700 -4.3757003
15.66800 -4.4563763
15.66900 -4.5366898
15.67000 -4.6166271000000005
15.67100 -4.6961743
15.67200 -4.7753174000000005
15.67300 -4.854042799999999
15.67400 -4.9323372999999995
15.67500 -5.0101869
15.67600 -5.0875779
15.67700 -5.164497
15.67800 -5.240931
15.67900 -5.3168662
15.68000 -5.392289900000001
15.68100 -5.4671883999999995
15.68200 -5.5415488999999996
15.68300 -5.6153584
15.68400 -5.688604
15.68500 -5.7612725
15.68600 -5.8333512
15.68700 -5.9048273
15.68800 -5.9756882
15.68900 -6.0459211
15.69000 -6.1155137
15.69100 -6.1844531
15.69200 -6.2527269
15.69300 -6.3203230999999995
15.69400 -6.3872292999999996
15.69500 -6.453432100000001
15.69600 -6.5189205
15.69700 -6.5836817000000005
15.69800 -6.6477038
15.69900 -6.7109741
15.70000 -6.773481500000001
15.70100 -6.8352132999999995
15.70200 -6.896158300000001
15.70300 -6.956303899999999
15.70400 -7.0156388
15.70500 -7.074151200000001
15.70600 -7.1318299000000005
15.70700 -7.1886636
15.70800 -7.2446406
15.70900 -7.299749599999999
15.71000 -7.3539801
15.71100 -7.407321
15.71200 -7.459761199999999
15.71300 -7.5112901999999995
15.71400 -7.561897500000001
15.71500 -7.611572699999999
15.71600 -7.6603062
15.71700 -7.708087600000001
15.71800 -7.7549063
15.71900 -7.800752699999999
15.72000 -7.8456171
15.72100 -7.8894906
15.72200 -7.9323627
15.72300 -7.9742245
15.72400 -8.015067100000001
15.72500 -8.0548815
15.72600 -8.0936588
15.72700 -8.1313893
15.72800 -8.1680655
15.72900 -8.203677800000001
15.73000 -8.238218
15.73100 -8.2716785
15.73200 -8.3040506
15.73300 -8.335325899999999
15.73400 -8.365497
15.73500 -8.3945565
15.73600 -8.4224962
15.73700 -8.4493086
15.73800 -8.474987
15.73900 -8.4995233
15.74000 -8.5229114
15.74100 -8.5451446
15.74200 -8.5662156
15.74300 -8.5861184
15.74400 -8.6048469
15.74500 -8.622395200000001
15.74600 -8.638757499999999
15.74700 -8.6539276
15.74800 -8.6679004
15.74900 -8.68067
15.75000 -8.6922318
15.75100 -8.7025806
15.75200 -8.7117121
15.75300 -8.7196216
15.75400 -8.7263048
15.75500 -8.7317571
15.75600 -8.7359741
15.75700 -8.7389521
15.75800 -8.7406881
15.75900 -8.7411776
15.76000 -8.7404177
15.76100 -8.7384045
15.76200 -8.7351359
15.76300 -8.730608199999999
15.76400 -8.7248191
15.76500 -8.717765700000001
15.76600 -8.7094456
15.76700 -8.6998567
15.76800 -8.6889967
15.76900 -8.6768642
15.77000 -8.663457600000001
15.77100 -8.6487748
15.77200 -8.632814900000001
15.77300 -8.6155772
15.77400 -8.5970603
15.77500 -8.577264099999999
15.77600 -8.5561879
15.77700 -8.5338317
15.77800 -8.5101955
15.77900 -8.485279199999999
15.78000 -8.4590837
15.78100 -8.431609
15.78200 -8.4028564
15.78300 -8.3728276
15.78400 -8.3415233
15.78500 -8.308945600000001
15.78600 -8.275096099999999
15.78700 -8.2399763
15.78800 -8.203588400000001
15.78900 -8.1659354
15.79000 -8.1270196
15.79100 -8.0868438
15.79200 -8.045411099999999
15.79300 -8.0027238
15.79400 -7.9587862
15.79500 -7.913600699999999
15.79600 -7.867171600000001
15.79700 -7.8195028
15.79800 -7.770597899999999
15.79900 -7.720460699999999
15.80000 -7.6690964
15.80100 -7.616508800000001
15.80200 -7.5627021
15.80300 -7.5076818
15.80400 -7.451453099999999
15.80500 -7.394020299999999
15.80600 -7.3353894
15.80700 -7.2755665
15.80800 -7.2145566
15.80900 -7.1523659
15.81000 -7.0890009
15.81100 -7.024467700000001
15.81200 -6.958773
15.81300 -6.8919234
15.81400 -6.8239263999999995
15.81500 -6.754789499999999
15.81600 -6.6845201
15.81700 -6.613125699999999
15.81800 -6.5406144
15.81900 -6.466994399999999
15.82000 -6.392274100000001
15.82100 -6.3164622
15.82200 -6.239567699999999
15.82300 -6.1615992
15.82400 -6.0825661
15.82500 -6.0024771999999995
15.82600 -5.9213426
15.82700 -5.8391716
15.82800 -5.7559744
15.82900 -5.6717608
15.83000 -5.5865407
15.83100 -5.5003248
15.83200 -5.4131232
15.83300 -5.3249467
15.83400 -5.2358061
15.83500 -5.1457118
15.83600 -5.0546754
15.83700 -4.9627081
15.83800 -4.8698209
15.83900 -4.7760256000000005
15.84000 -4.6813335
15.84100 -4.5857567
15.84200 -4.4893070999999996
15.84300 -4.3919966
15.84400 -4.2938378
15.84500 -4.1948430000000005
15.84600 -4.095025
15.84700 -3.9943963
15.84800 -3.8929701
15.84900 -3.7907597
15.85000 -3.6877777
15.85100 -3.5840381
15.85200 -3.4795541
15.85300 -3.3743396000000003
15.85400 -3.2684084
15.85500 -3.1617741999999995
15.85600 -3.0544514
15.85700 -2.9464543
15.85800 -2.8377971
15.85900 -2.7284943
15.86000 -2.6185606
15.86100 -2.5080107000000003
15.86200 -2.3968596
15.86300 -2.2851221
15.86400 -2.1728134
15.86500 -2.0599486000000002
15.86600 -1.9465432
15.86700 -1.8326122
15.86800 -1.7181715
15.86900 -1.6032366
15.87000 -1.4878232
15.87100 -1.3719471
15.87200 -1.2556243999999999
15.87300 -1.138871
15.87400 -1.0217030999999999
15.87500 -0.9041368
15.87600 -0.7861886199999999
15.87700 -0.66787489
15.87800 -0.54921214
15.87900 -0.43021700999999996
15.88000 -0.31090623
15.88100 -0.19129657
15.88200 -0.071404898
15.88300 0.048751823
15.88400 0.16915658
15.88500 0.28979231
15.88600 0.41064187
15.88700 0.53168801
15.88800 0.65291352
15.88900 0.77430108
15.89000 0.8958333199999999
15.89100 1.0174929
15.89200 1.1392625
15.89300 1.2611246
15.89400 1.3830617
15.89500 1.5050564
15.89600 1.6270911
15.89700 1.7491486
15.89800 1.8712111
15.89900 1.9932611
15.90000 2.1152811000000002
15.90100 2.2372536
15.90200 2.359161
15.90300 2.4809854
15.90400 2.6027096
15.90500 2.7243158
15.90600 2.8457863
15.90700 2.9671034
15.90800 3.0882495
15.90900 3.2092068
15.91000 3.3299575999999997
15.91100 3.4504842
15.91200 3.5707686
15.91300 3.6907929999999998
15.91400 3.8105395
15.91500 3.9299901999999998
15.91600 4.0491275
15.91700 4.1679334
15.91800 4.2863902000000005
15.91900 4.40448
15.92000 4.522185
15.92100 4.639487300000001
15.92200 4.7563691
15.92300 4.8728127
15.92400 4.9888004
15.92500 5.1043149
15.92600 5.2193385
15.92700 5.3338535
15.92800 5.4478426
15.92900 5.5612884000000005
15.93000 5.6741737
15.93100 5.7864811000000005
15.93200 5.898193999999999
15.93300 6.0092951999999995
15.93400 6.1197676
15.93500 6.2295947
15.93600 6.3387595
15.93700 6.4472458999999995
15.93800 6.5550365
15.93900 6.6621155000000005
15.94000 6.768466500000001
15.94100 6.8740733
15.94200 6.9789201
15.94300 7.0829898
15.94400 7.1862675000000005
15.94500 7.288736899999999
15.94600 7.390382099999999
15.94700 7.4911878000000005
15.94800 7.591138
15.94900 7.6902173000000005
15.95000 7.78841
15.95100 7.885701200000001
15.95200 7.9820752
15.95300 8.0775172
15.95400 8.1720121
15.95500 8.265546
15.95600 8.358103
15.95700 8.4496684
15.95800 8.540228800000001
15.95900 8.6297683
15.96000 8.7182738
15.96100 8.8057309
15.96200 8.8921256
15.96300 8.9774437
15.96400 9.0616725
15.96500 9.1447979
15.96600 9.2268065
15.96700 9.307684700000001
15.96800 9.3874201
15.96900 9.4659999
15.97000 9.5434114
15.97100 9.619642
15.97200 9.6946791
15.97300 9.768510599999999
15.97400 9.8411247
15.97500 9.912509499999999
15.97600 9.9826537
15.97700 10.051549999999999
15.97800 10.11917
15.97900 10.18553
15.98000 10.250589999999999
15.98100 10.31436
15.98200 10.37683
15.98300 10.43797
15.98400 10.49779
15.98500 10.55627
15.98600 10.6134
15.98700 10.66918
15.98800 10.72359
15.98900 10.776620000000001
15.99000 10.82826
15.99100 10.87852
15.99200 10.92737
15.99300 10.97481
15.99400 11.02083
15.99500 11.06542
15.99600 11.10858
15.99700 11.15029
15.99800 11.19056
15.99900 11.22937
16.00000 11.26671
16.00100 11.30259
16.00200 11.33699
16.00300 11.3699
16.00400 11.40133
16.00500 11.43126
16.00600 11.4597
16.00700 11.48663
16.00800 11.512039999999999
16.00900 11.53595
16.01000 11.55833
16.01100 11.57919
16.01200 11.598519999999999
16.01300 11.61632
16.01400 11.632579999999999
16.01500 11.6473
16.01600 11.66048
16.01700 11.67211
16.01800 11.68219
16.01900 11.69072
16.02000 11.69769
16.02100 11.70311
16.02200 11.70697
16.02300 11.70926
16.02400 11.709990000000001
16.02500 11.70916
16.02600 11.706769999999999
16.02700 11.70281
16.02800 11.697280000000001
16.02900 11.69018
16.03000 11.681519999999999
16.03100 11.671289999999999
16.03200 11.659500000000001
16.03300 11.64614
16.03400 11.63122
16.03500 11.61473
16.03600 11.59669
16.03700 11.577079999999999
16.03800 11.55592
16.03900 11.5332
16.04000 11.508930000000001
16.04100 11.48312
16.04200 11.45575
16.04300 11.42685
16.04400 11.3964
16.04500 11.36442
16.04600 11.33091
16.04700 11.295869999999999
16.04800 11.25931
16.04900 11.22124
16.05000 11.18164
16.05100 11.14054
16.05200 11.097940000000001
16.05300 11.05384
16.05400 11.00825
16.05500 10.961179999999999
16.05600 10.91262
16.05700 10.862589999999999
16.05800 10.81109
16.05900 10.75814
16.06000 10.70373
16.06100 10.64787
16.06200 10.590570000000001
16.06300 10.53185
16.06400 10.4717
16.06500 10.41014
16.06600 10.34717
16.06700 10.2828
16.06800 10.21705
16.06900 10.14991
16.07000 10.08141
16.07100 10.01154
16.07200 9.9403292
16.07300 9.867774
16.07400 9.7938895
16.07500 9.7186856
16.07600 9.6421733
16.07700 9.564364
16.07800 9.485267799999999
16.07900 9.404896899999999
16.08000 9.3232632
16.08100 9.2403784
16.08200 9.1562539
16.08300 9.0709023
16.08400 8.984336299999999
16.08500 8.8965677
16.08600 8.8076092
16.08700 8.7174743
16.08800 8.6261757
16.08900 8.5337266
16.09000 8.4401406
16.09100 8.3454311
16.09200 8.2496114
16.09300 8.152695699999999
16.09400 8.0546983
16.09500 7.955633099999999
16.09600 7.8555144
16.09700 7.7543572
16.09800 7.6521761999999995
16.09900 7.5489864
16.10000 7.4448027
16.10100 7.33964
16.10200 7.2335146
16.10300 7.1264416
16.10400 7.018437199999999
16.10500 6.909517900000001
16.10600 6.799699400000001
16.10700 6.6889979
16.10800 6.577429899999999
16.10900 6.465011800000001
16.11000 6.3517608
16.11100 6.2376935
16.11200 6.1228272
16.11300 6.0071789
16.11400 5.8907658000000005
16.11500 5.773605
16.11600 5.6557145
16.11700 5.5371117
16.11800 5.4178141
16.11900 5.2978396
16.12000 5.1772058
16.12100 5.0559308
16.12200 4.9340326
16.12300 4.8115294
16.12400 4.6884391
16.12500 4.5647804
16.12600 4.4405714
16.12700 4.3158304
16.12800 4.1905761
16.12900 4.064827
16.13000 3.9386019
16.13100 3.8119197000000002
16.13200 3.684799
16.13300 3.5572592
16.13400 3.4293193
16.13500 3.3009984
16.13600 3.1723157000000004
16.13700 3.0432904
16.13800 2.9139422
16.13900 2.7842905
16.14000 2.654355
16.14100 2.5241552
16.14200 2.3937108
16.14300 2.2630416
16.14400 2.1321673
16.14500 2.0011077
16.14600 1.8698825
16.14700 1.7385115999999998
16.14800 1.6070148
16.14900 1.4754120000000002
16.15000 1.343723
16.15100 1.2119676
16.15200 1.0801655000000001
16.15300 0.94833663
16.15400 0.81650056
16.15500 0.68467706
16.15600 0.5528858400000001
16.15700 0.42114649
16.15800 0.2894786
16.15900 0.15790176
16.16000 0.026435526999999997
16.16100 -0.10490058000000001
16.16200 -0.23608706
16.16300 -0.36710446999999996
16.16400 -0.49793334
16.16500 -0.62855417
16.16600 -0.7589475299999999
16.16700 -0.88909399
16.16800 -1.0189741
16.16900 -1.1485685
16.17000 -1.2778576
16.17100 -1.4068223
16.17200 -1.5354428
16.17300 -1.6637000999999998
16.17400 -1.7915746
16.17500 -1.9190472
16.17600 -2.0460984
16.17700 -2.1727091
16.17800 -2.2988601
16.17900 -2.4245324
16.18000 -2.5497068
16.18100 -2.6743645
16.18200 -2.7984867
16.18300 -2.9220547999999997
16.18400 -3.0450499
16.18500 -3.1674538
16.18600 -3.289248
16.18700 -3.4104146
16.18800 -3.5309356
16.18900 -3.6507927000000002
16.19000 -3.7699684999999996
16.19100 -3.8884453
16.19200 -4.006205899999999
16.19300 -4.1232325
16.19400 -4.2395084999999995
16.19500 -4.3550167
16.19600 -4.4697404
16.19700 -4.5836627
16.19800 -4.6967674
16.19900 -4.809038
16.20000 -4.920458
16.20100 -5.031011299999999
16.20200 -5.1406816
16.20300 -5.2494533
16.20400 -5.3573105000000005
16.20500 -5.4642376
16.20600 -5.5702183000000005
16.20700 -5.675238
16.20800 -5.7792809
16.20900 -5.8823317
16.21000 -5.9843753
16.21100 -6.0853969
16.21200 -6.1853815
16.21300 -6.2843144
16.21400 -6.3821807999999995
16.21500 -6.478966799999999
16.21600 -6.574658299999999
16.21700 -6.669241200000001
16.21800 -6.7627013
16.21900 -6.855025100000001
16.22000 -6.9461994
16.22100 -7.0362105999999995
16.22200 -7.1250468
16.22300 -7.2126947
16.22400 -7.2991416000000005
16.22500 -7.3843755
16.22600 -7.4683845
16.22700 -7.5511574999999995
16.22800 -7.6326825000000005
16.22900 -7.712947600000001
16.23000 -7.7919431
16.23100 -7.8696579
16.23200 -7.9460806999999996
16.23300 -8.0212019
16.23400 -8.0950119
16.23500 -8.1675
16.23600 -8.2386568
16.23700 -8.3084732
16.23800 -8.3769396
16.23900 -8.444047000000001
16.24000 -8.5097872
16.24100 -8.5741505
16.24200 -8.637128800000001
16.24300 -8.6987138
16.24400 -8.7588981
16.24500 -8.8176727
16.24600 -8.8750303
16.24700 -8.9309633
16.24800 -8.985465
16.24900 -9.0385273
16.25000 -9.0901442
16.25100 -9.1403089
16.25200 -9.1890149
16.25300 -9.2362553
16.25400 -9.2820249
16.25500 -9.3263187
16.25600 -9.3691304
16.25700 -9.4104551
16.25800 -9.4502881
16.25900 -9.4886251
16.26000 -9.5254615
16.26100 -9.5607936
16.26200 -9.594618500000001
16.26300 -9.6269317
16.26400 -9.6577309
16.26500 -9.687013199999999
16.26600 -9.7147755
16.26700 -9.7410157
16.26800 -9.7657323
16.26900 -9.788922999999999
16.27000 -9.8105863
16.27100 -9.830721500000001
16.27200 -9.849327800000001
16.27300 -9.866403799999999
16.27400 -9.8819494
16.27500 -9.895964
16.27600 -9.9084474
16.27700 -9.9194005
16.27800 -9.928823300000001
16.27900 -9.9367164
16.28000 -9.9430807
16.28100 -9.947916900000001
16.28200 -9.9512264
16.28300 -9.9530116
16.28400 -9.9532738
16.28500 -9.9520147
16.28600 -9.9492371
16.28700 -9.9449433
16.28800 -9.9391356
16.28900 -9.9318177
16.29000 -9.9229932
16.29100 -9.9126652
16.29200 -9.9008374
16.29300 -9.8875143
16.29400 -9.8727003
16.29500 -9.8563999
16.29600 -9.838617600000001
16.29700 -9.8193593
16.29800 -9.798631100000001
16.29900 -9.7764373
16.30000 -9.7527854
16.30100 -9.7276807
16.30200 -9.7011298
16.30300 -9.673140199999999
16.30400 -9.6437186
16.30500 -9.6128717
16.30600 -9.5806077
16.30700 -9.546933300000001
16.30800 -9.5118575
16.30900 -9.4753876
16.31000 -9.437532
16.31100 -9.3982995
16.31200 -9.357698300000001
16.31300 -9.315738099999999
16.31400 -9.2724271
16.31500 -9.2277743
16.31600 -9.181790099999999
16.31700 -9.1344833
16.31800 -9.0858638
16.31900 -9.035942
16.32000 -8.9847274
16.32100 -8.9322314
16.32200 -8.8784643
16.32300 -8.8234365
16.32400 -8.767159300000001
16.32500 -8.7096445
16.32600 -8.6509034
16.32700 -8.5909478
16.32800 -8.5297897
16.32900 -8.4674418
16.33000 -8.4039167
16.33100 -8.339227000000001
16.33200 -8.2733855
16.33300 -8.206405499999999
16.33400 -8.1383005
16.33500 -8.0690838
16.33600 -7.9987696999999995
16.33700 -7.9273723
16.33800 -7.854905
16.33900 -7.7813827
16.34000 -7.706819500000001
16.34100 -7.6312304
16.34200 -7.554630199999999
16.34300 -7.4770339
16.34400 -7.398455600000001
16.34500 -7.318911
16.34600 -7.238415600000001
16.34700 -7.156984500000001
16.34800 -7.0746325
16.34900 -6.991376000000001
16.35000 -6.907229900000001
16.35100 -6.8222097999999995
16.35200 -6.7363322000000005
16.35300 -6.649611900000001
16.35400 -6.5620661
16.35500 -6.473710400000001
16.35600 -6.3845605
16.35700 -6.2946334
16.35800 -6.2039454
16.35900 -6.1125129000000005
16.36000 -6.020353
16.36100 -5.9274822
16.36200 -5.833917899999999
16.36300 -5.739677299999999
16.36400 -5.6447774
16.36500 -5.549236
16.36600 -5.4530706
16.36700 -5.356299099999999
16.36800 -5.2589394
16.36900 -5.1610094
16.37000 -5.0625272
16.37100 -4.9635112
16.37200 -4.86398
16.37300 -4.7639518999999995
16.37400 -4.6634454
16.37500 -4.5624793
16.37600 -4.4610724
16.37700 -4.3592433999999995
16.37800 -4.257011
16.37900 -4.1543942000000005
16.38000 -4.0514115
16.38100 -3.9480823999999997
16.38200 -3.8444251
16.38300 -3.7404589
16.38400 -3.6362026
16.38500 -3.5316747000000004
16.38600 -3.4268945000000004
16.38700 -3.3218808
16.38800 -3.2166522000000004
16.38900 -3.1112273999999998
16.39000 -3.0056253
16.39100 -2.8998646999999997
16.39200 -2.7939644
16.39300 -2.6879432000000003
16.39400 -2.5818197
16.39500 -2.4756128
16.39600 -2.3693413
16.39700 -2.2630239
16.39800 -2.1566793
16.39900 -2.0503264
16.40000 -1.9439839
16.40100 -1.8376706
16.40200 -1.7314053999999999
16.40300 -1.6252069
16.40400 -1.5190939
16.40500 -1.4130853
16.40600 -1.3071997
16.40700 -1.2014559
16.40800 -1.0958725
16.40900 -0.9904681699999999
16.41000 -0.8852616000000001
16.41100 -0.7802712300000001
16.41200 -0.6755156
16.41300 -0.57101315
16.41400 -0.46678223
16.41500 -0.36284113
16.41600 -0.25920807
16.41700 -0.15590114
16.41800 -0.052938360000000004
16.41900 0.04966234
16.42000 0.15188315
16.42100 0.25370633000000004
16.42200 0.3551143
16.42300 0.45608957000000006
16.42400 0.55661472
16.42500 0.65667252
16.42600 0.75624576
16.42700 0.85531734
16.42800 0.95387036
16.42900 1.051888
16.43000 1.1493535
16.43100 1.2462503
16.43200 1.3425619
16.43300 1.4382719
16.43400 1.5333639
16.43500 1.6278218
16.43600 1.7216296999999998
16.43700 1.8147714
16.43800 1.9072313
16.43900 1.9989936
16.44000 2.0900428
16.44100 2.1803634
16.44200 2.2699403
16.44300 2.3587581
16.44400 2.4468018000000002
16.44500 2.5340566
16.44600 2.620508
16.44700 2.7061412
16.44800 2.7909420000000003
16.44900 2.8748961
16.45000 2.9579896000000003
16.45100 3.0402087
16.45200 3.1215395999999997
16.45300 3.2019690000000005
16.45400 3.2814834
16.45500 3.3600698999999996
16.45600 3.4377158
16.45700 3.5144083
16.45800 3.5901349
16.45900 3.6648832
16.46000 3.7386414
16.46100 3.8113969999999995
16.46200 3.883139
16.46300 3.9538555000000004
16.46400 4.0235352
16.46500 4.0921669000000005
16.46600 4.15974
16.46700 4.2262435
16.46800 4.2916666999999995
16.46900 4.355999499999999
16.47000 4.4192314
16.47100 4.4813525
16.47200 4.542352999999999
16.47300 4.6022236
16.47400 4.6609547000000005
16.47500 4.7185373
16.47600 4.774962
16.47700 4.8302207
16.47800 4.8843045
16.47900 4.9372051
16.48000 4.9889144000000005
16.48100 5.0394244
16.48200 5.0887279
16.48300 5.1368168999999995
16.48400 5.1836848
16.48500 5.229324500000001
16.48600 5.2737296
16.48700 5.3168934
16.48800 5.35881
16.48900 5.399473400000001
16.49000 5.438878
16.49100 5.4770186999999995
16.49200 5.513890099999999
16.49300 5.5494875
16.49400 5.5838063
16.49500 5.616842200000001
16.49600 5.648591
16.49700 5.679049
16.49800 5.7082124
16.49900 5.7360783
16.50000 5.762643
16.50100 5.7879042
16.50200 5.8118589
16.50300 5.8345046
16.50400 5.8558393
16.50500 5.8758609
16.50600 5.8945678
16.50700 5.9119582
16.50800 5.928031000000001
16.50900 5.942785
16.51000 5.9562195
16.51100 5.9683334
16.51200 5.9791267
16.51300 5.9885986
16.51400 5.9967496
16.51500 6.003579500000001
16.51600 6.0090892
16.51700 6.013279
16.51800 6.0161497
16.51900 6.0177028
16.52000 6.0179397
16.52100 6.016862
16.52200 6.0144715
16.52300 6.0107701
16.52400 6.0057607
16.52500 5.9994455
16.52600 5.991828099999999
16.52700 5.982911199999999
16.52800 5.9726987000000005
16.52900 5.9611939000000005
16.53000 5.9484012
16.53100 5.9343249
16.53200 5.9189692
16.53300 5.9023391
16.53400 5.8844395
16.53500 5.8652759
16.53600 5.8448538
16.53700 5.823179
16.53800 5.8002576
16.53900 5.7760958
16.54000 5.7507001
16.54100 5.7240773
16.54200 5.6962341
16.54300 5.6671776
16.54400 5.6369152
16.54500 5.6054547
16.54600 5.5728033
16.54700 5.5389691
16.54800 5.5039603
16.54900 5.4677848000000004
16.55000 5.430451
16.55100 5.391967999999999
16.55200 5.3523439999999995
16.55300 5.3115882
16.55400 5.2697096
16.55500 5.2267174999999995
16.55600 5.1826213
16.55700 5.1374305
16.55800 5.0911553
16.55900 5.0438058
16.56000 4.9953918999999996
16.56100 4.9459241
16.56200 4.8954129
16.56300 4.8438694
16.56400 4.7913045
16.56500 4.7377296
16.56600 4.6831559
16.56700 4.6275955
16.56800 4.5710600999999995
16.56900 4.5135617
16.57000 4.4551127
16.57100 4.3957256000000005
16.57200 4.335413099999999
16.57300 4.2741884
16.57400 4.2120643
16.57500 4.149054
16.57600 4.0851709
16.57700 4.0204287
16.57800 3.9548411999999997
16.57900 3.8884223
16.58000 3.821186
16.58100 3.7531465
16.58200 3.6843181000000005
16.58300 3.6147151
16.58400 3.5443518
16.58500 3.4732431
16.58600 3.4014035
16.58700 3.3288479000000004
16.58800 3.2555908000000002
16.58900 3.1816474999999995
16.59000 3.1070329
16.59100 3.0317621
16.59200 2.9558502
16.59300 2.8793124
16.59400 2.8021643
16.59500 2.7244212
16.59600 2.6460987
16.59700 2.5672123
16.59800 2.4877778999999998
16.59900 2.4078112
16.60000 2.3273281999999997
16.60100 2.2463448
16.60200 2.1648772
16.60300 2.0829415
16.60400 2.0005541
16.60500 1.9177314
16.60600 1.8344900000000002
16.60700 1.7508464000000001
16.60800 1.6668174
16.60900 1.5824199
16.61000 1.4976704
16.61100 1.4125862
16.61200 1.327184
16.61300 1.241481
16.61400 1.1554942000000001
16.61500 1.0692408
16.61600 0.9827380099999999
16.61700 0.89600282
16.61800 0.80905259
16.61900 0.7219045000000001
16.62000 0.63457573
16.62100 0.5470835599999999
16.62200 0.45944522
16.62300 0.37167792
16.62400 0.28379888
16.62500 0.19582531
16.62600 0.10777444
16.62700 0.019663478999999998
16.62800 -0.068490382
16.62900 -0.15666995
16.63000 -0.24485802
16.63100 -0.33303741000000003
16.63200 -0.42119096
16.63300 -0.50930148
16.63400 -0.59735174
16.63500 -0.68532461
16.63600 -0.77320295
16.63700 -0.86096954
16.63800 -0.9486072700000001
16.63900 -1.0360991
16.64000 -1.1234278
16.64100 -1.2105763999999999
16.64200 -1.2975277
16.64300 -1.3842649
16.64400 -1.4707709
16.64500 -1.5570287999999999
16.64600 -1.6430218
16.64700 -1.7287331
16.64800 -1.8141460000000003
16.64900 -1.8992439
16.65000 -1.9840103000000002
16.65100 -2.0684285
16.65200 -2.1524824000000002
16.65300 -2.2361558
16.65400 -2.3194323999999997
16.65500 -2.4022963
16.65600 -2.4847316
16.65700 -2.5667223999999997
16.65800 -2.6482532
16.65900 -2.7293082
16.66000 -2.8098723
16.66100 -2.8899299
16.66200 -2.969466
16.66300 -3.0484652
16.66400 -3.1269128999999998
16.66500 -3.2047939
16.66600 -3.2820936
16.66700 -3.3587974
16.66800 -3.4348901
16.66900 -3.5103578000000004
16.67000 -3.5851859
16.67100 -3.6593601000000002
16.67200 -3.7328664
16.67300 -3.8056903
16.67400 -3.8778178000000003
16.67500 -3.9492354
16.67600 -4.0199291
16.67700 -4.0898848
16.67800 -4.159089600000001
16.67900 -4.2275295
16.68000 -4.2951915
16.68100 -4.362062399999999
16.68200 -4.4281293
16.68300 -4.4933788
16.68400 -4.5577988
16.68500 -4.6213768
16.68600 -4.6841003
16.68700 -4.7459573
16.68800 -4.8069358
16.68900 -4.867024300000001
16.69000 -4.9262118
16.69100 -4.9844865
16.69200 -5.0418373
16.69300 -5.0982539000000004
16.69400 -5.1537253
16.69500 -5.2082416
16.69600 -5.2617921999999995
16.69700 -5.3143676
16.69800 -5.365958099999999
16.69900 -5.416554199999999
16.70000 -5.4661468
16.70100 -5.5147264
16.70200 -5.5622846
16.70300 -5.608812299999999
16.70400 -5.6543011
16.70500 -5.6987427
16.70600 -5.7421289
16.70700 -5.7844516
16.70800 -5.8257028
16.70900 -5.865874900000001
16.71000 -5.9049603
16.71100 -5.9429515
16.71200 -5.9798412
16.71300 -6.0156226
16.71400 -6.0502883
16.71500 -6.0838319
16.71600 -6.1162468
16.71700 -6.147526200000001
16.71800 -6.1776642
16.71900 -6.2066548
16.72000 -6.234492400000001
16.72100 -6.2611714
16.72200 -6.286686700000001
16.72300 -6.311032900000001
16.72400 -6.334205
16.72500 -6.3561990999999995
16.72600 -6.377009999999999
16.72700 -6.3966349000000005
16.72800 -6.415069099999999
16.72900 -6.432309699999999
16.73000 -6.448353099999999
16.73100 -6.4631961
16.73200 -6.4768367
16.73300 -6.489271700000001
16.73400 -6.5004997
16.73500 -6.5105185
16.73600 -6.5193266
16.73700 -6.5269224
16.73800 -6.5333053
16.73900 -6.5384738
16.74000 -6.5424271
16.74100 -6.5451652
16.74200 -6.546687299999999
16.74300 -6.5469928
16.74400 -6.5460823
16.74500 -6.543956700000001
16.74600 -6.540615900000001
16.74700 -6.5360598
16.74800 -6.530290099999999
16.74900 -6.5233074
16.75000 -6.5151133
16.75100 -6.5057084000000005
16.75200 -6.4950943
16.75300 -6.4832732
16.75400 -6.4702466
16.75500 -6.4560175
16.75600 -6.440587300000001
16.75700 -6.4239591
16.75800 -6.4061351
16.75900 -6.387118999999999
16.76000 -6.3669138
16.76100 -6.3455224
16.76200 -6.3229494
16.76300 -6.2991984
16.76400 -6.274274
16.76500 -6.2481802
16.76600 -6.2209222
16.76700 -6.192505000000001
16.76800 -6.1629336
16.76900 -6.1322141
16.77000 -6.100352099999999
16.77100 -6.0673535
16.77200 -6.0332246
16.77300 -5.9979721999999995
16.77400 -5.9616029
16.77500 -5.9241235
16.77600 -5.8855411
16.77700 -5.8458634
16.77800 -5.8050975
16.77900 -5.7632513
16.78000 -5.720333
16.78100 -5.6763504
16.78200 -5.6313116
16.78300 -5.5852249
16.78400 -5.538099300000001
16.78500 -5.4899432
16.78600 -5.4407652
16.78700 -5.3905748
16.78800 -5.3393811
16.78900 -5.2871931
16.79000 -5.2340206
16.79100 -5.1798731
16.79200 -5.1247604
16.79300 -5.0686926
16.79400 -5.0116796
16.79500 -4.9537320000000005
16.79600 -4.8948601
16.79700 -4.8350748
16.79800 -4.7743864
16.79900 -4.7128063
16.80000 -4.6503454
16.80100 -4.587015500000001
16.80200 -4.522827599999999
16.80300 -4.4577938
16.80400 -4.3919258
16.80500 -4.325235999999999
16.80600 -4.2577364
16.80700 -4.1894391
16.80800 -4.120357
16.80900 -4.0505026
16.81000 -3.9798888999999997
16.81100 -3.9085288000000005
16.81200 -3.8364355000000003
16.81300 -3.763622
16.81400 -3.690102
16.81500 -3.6158886
16.81600 -3.5409957
16.81700 -3.4654368
16.81800 -3.3892259
16.81900 -3.3123769
16.82000 -3.2349034999999997
16.82100 -3.1568199
16.82200 -3.0781401
16.82300 -2.9988786
16.82400 -2.9190496
16.82500 -2.8386673
16.82600 -2.7577464
16.82700 -2.6763013
16.82800 -2.5943467
16.82900 -2.5118975000000003
16.83000 -2.4289684
16.83100 -2.3455743
16.83200 -2.2617303
16.83300 -2.1774516
16.83400 -2.0927531999999998
16.83500 -2.0076503999999997
16.83600 -1.9221589000000001
16.83700 -1.8362939000000003
16.83800 -1.7500713
16.83900 -1.6635066
16.84000 -1.5766155
16.84100 -1.489414
16.84200 -1.401918
16.84300 -1.3141435
16.84400 -1.2261064
16.84500 -1.1378228000000001
16.84600 -1.0493089
16.84700 -0.96058073
16.84800 -0.8716546000000001
16.84900 -0.78254668
16.85000 -0.69327308
16.85100 -0.60385
16.85200 -0.5142936
16.85300 -0.42462009
16.85400 -0.33484558
16.85500 -0.24498620000000002
16.85600 -0.15505804
16.85700 -0.065077172
16.85800 0.02494035
16.85900 0.11497851
16.86000 0.20502131
16.86100 0.29505276999999996
16.86200 0.38505695
16.86300 0.47501791
16.86400 0.56491974
16.86500 0.65474655
16.86600 0.7444824099999999
16.86700 0.8341114000000001
16.86800 0.92361774
16.86900 1.0129855
16.87000 1.1021988
16.87100 1.1912417
16.87200 1.2800983
16.87300 1.3687529
16.87400 1.4571895
16.87500 1.5453923
16.87600 1.6333453000000002
16.87700 1.7210329
16.87800 1.8084392
16.87900 1.8955484000000002
16.88000 1.9823449
16.88100 2.0688128
16.88200 2.1549366
16.88300 2.2407008
16.88400 2.3260899000000004
16.88500 2.4110885
16.88600 2.4956813
16.88700 2.5798531
16.88800 2.6635889
16.88900 2.7468735
16.89000 2.8296923
16.89100 2.9120306
16.89200 2.9938737
16.89300 3.0752074
16.89400 3.1560170999999997
16.89500 3.2362889
16.89600 3.316009
16.89700 3.3951633
16.89800 3.4737378
16.89900 3.5517193000000002
16.90000 3.6290944
16.90100 3.7058495
16.90200 3.7819713
16.90300 3.8574468
16.90400 3.932263
16.90500 4.0064067
16.90600 4.0798657
16.90700 4.1526265
16.90800 4.224677000000001
16.90900 4.2960048
16.91000 4.366597199999999
16.91100 4.4364419
16.91200 4.5055263
16.91300 4.5738388
16.91400 4.6413668
16.91500 4.7080986
16.91600 4.7740225
16.91700 4.8391264000000005
16.91800 4.9033988
16.91900 4.9668285999999995
16.92000 5.0294042
16.92100 5.0911143
16.92200 5.151948
16.92300 5.2118946
16.92400 5.270943
16.92500 5.329083300000001
16.92600 5.3863045
16.92700 5.442597
16.92800 5.4979507
16.92900 5.5523563
16.93000 5.6058037999999994
16.93100 5.6582846
16.93200 5.7097888999999995
16.93300 5.7603086999999995
16.93400 5.809835
16.93500 5.858359500000001
16.93600 5.9058741
16.93700 5.9523709
16.93800 5.9978422
16.93900 6.0422808
16.94000 6.0856789000000004
16.94100 6.1280299000000005
16.94200 6.169327
16.94300 6.2095631
16.94400 6.2487319
16.94500 6.2868275
16.94600 6.3238433999999994
16.94700 6.3597739
16.94800 6.394612800000001
16.94900 6.4283542
16.95000 6.4609937
16.95100 6.4925253000000005
16.95200 6.5229438
16.95300 6.552244
16.95400 6.5804213
16.95500 6.6074714000000005
16.95600 6.6333897
16.95700 6.6581719
16.95800 6.681814
16.95900 6.7043118
16.96000 6.7256622
16.96100 6.745860700000001
16.96200 6.764904400000001
16.96300 6.782790299999999
16.96400 6.7995153
16.96500 6.8150766
16.96600 6.829471900000001
16.96700 6.842698899999999
16.96800 6.854755399999999
16.96900 6.865640000000001
16.97000 6.8753511000000005
16.97100 6.8838865
16.97200 6.891246099999999
16.97300 6.8974286
16.97400 6.9024339
16.97500 6.9062605999999995
16.97600 6.9089092
16.97700 6.910380000000001
16.97800 6.9106728
16.97900 6.9097884
16.98000 6.9077268
16.98100 6.9044894999999995
16.98200 6.9000781
16.98300 6.8944931
16.98400 6.887736899999999
16.98500 6.8798102
16.98600 6.8707161
16.98700 6.8604559
16.98800 6.849031899999999
16.98900 6.8364471
16.99000 6.8227038
16.99100 6.8078056
16.99200 6.7917548
16.99300 6.7745551
16.99400 6.7562103
16.99500 6.7367232999999995
16.99600 6.7160986000000005
16.99700 6.69434
16.99800 6.6714518
16.99900 6.647438599999999
17.00000 6.6223048
17.00100 6.5960548999999995
17.00200 6.5686941
17.00300 6.540227699999999
17.00400 6.5106615
17.00500 6.4800009
17.00600 6.4482518
17.00700 6.415419999999999
17.00800 6.381511700000001
17.00900 6.3465334
17.01000 6.3104913
17.01100 6.273392599999999
17.01200 6.2352441
17.01300 6.1960533
17.01400 6.1558272999999994
17.01500 6.1145734
17.01600 6.0722996
17.01700 6.0290139
17.01800 5.9847239000000005
17.01900 5.939438200000001
17.02000 5.8931649
17.02100 5.8459125
17.02200 5.7976898
17.02300 5.7485059
17.02400 5.6983694
17.02500 5.6472898
17.02600 5.5952760999999995
17.02700 5.542337900000001
17.02800 5.4884851
17.02900 5.4337273999999995
17.03000 5.3780746
17.03100 5.321537
17.03200 5.264124600000001
17.03300 5.2058481
17.03400 5.146718
17.03500 5.0867449
17.03600 5.02594
17.03700 4.9643144
17.03800 4.9018789
17.03900 4.8386451
17.04000 4.7746245
17.04100 4.709829
17.04200 4.6442702
17.04300 4.5779597
17.04400 4.5109101
17.04500 4.4431332
17.04600 4.3746416
17.04700 4.3054473
17.04800 4.235563099999999
17.04900 4.1650016
17.05000 4.0937755
17.05100 4.0218979
17.05200 3.9493818
17.05300 3.8762398000000005
17.05400 3.8024853999999997
17.05500 3.7281316
17.05600 3.6531914
17.05700 3.5776783
17.05800 3.501606
17.05900 3.4249875999999997
17.06000 3.3478368
17.06100 3.2701671
17.06200 3.1919923000000003
17.06300 3.1133259
17.06400 3.0341817
17.06500 2.9545737
17.06600 2.874516
17.06700 2.7940221000000003
17.06800 2.7131064
17.06900 2.6317829
17.07000 2.5500659
17.07100 2.4679694
17.07200 2.3855081
17.07300 2.3026962
17.07400 2.2195483
17.07500 2.1360788
17.07600 2.0523027
17.07700 1.9682344
17.07800 1.8838888000000003
17.07900 1.7992808999999998
17.08000 1.7144255000000002
17.08100 1.6293377000000002
17.08200 1.5440324
17.08300 1.4585249999999998
17.08400 1.3728305
17.08500 1.286964
17.08600 1.2009409
17.08700 1.1147765
17.08800 1.0284858
17.08900 0.94208429
17.09000 0.85558714
17.09100 0.76900967
17.09200 0.68236711
17.09300 0.5956746199999999
17.09400 0.50894739
17.09500 0.42220056
17.09600 0.33544921
17.09700 0.24870837
17.09800 0.16199301
17.09900 0.075318076
17.10000 -0.011301573
17.10100 -0.097851118
17.10200 -0.18431579
17.10300 -0.2706809
17.10400 -0.35693177
17.10500 -0.44305380000000005
17.10600 -0.52903243
17.10700 -0.61485311
17.10800 -0.70050135
17.10900 -0.78596268
17.11000 -0.87122265
17.11100 -0.95626693
17.11200 -1.041081
17.11300 -1.1256504999999999
17.11400 -1.2099611
17.11500 -1.2939983
17.11600 -1.377748
17.11700 -1.4611956000000001
17.11800 -1.5443267999999999
17.11900 -1.6271273
17.12000 -1.7095828
17.12100 -1.7916791
17.12200 -1.8734019000000002
17.12300 -1.9547368999999999
17.12400 -2.0356702
17.12500 -2.1161875
17.12600 -2.1962747
17.12700 -2.2759181
17.12800 -2.3551036
17.12900 -2.4338176
17.13000 -2.5120467
17.13100 -2.5897771
17.13200 -2.6669955
17.13300 -2.7436886
17.13400 -2.8198434000000003
17.13500 -2.8954469
17.13600 -2.9704863
17.13700 -3.0449489
17.13800 -3.1188224
17.13900 -3.1920943
17.14000 -3.2647528
17.14100 -3.3367854
17.14200 -3.4081805
17.14300 -3.4789264
17.14400 -3.5490118
17.14500 -3.6184248
17.14600 -3.6871544999999997
17.14700 -3.7551895
17.14800 -3.8225189
17.14900 -3.8891315000000004
17.15000 -3.9550170000000002
17.15100 -4.0201645
17.15200 -4.0845633
17.15300 -4.1482028
17.15400 -4.2110726000000005
17.15500 -4.2731624
17.15600 -4.3344621
17.15700 -4.3949615
17.15800 -4.4546504
17.15900 -4.5135193
17.16000 -4.5715582
17.16100 -4.6287574
17.16200 -4.6851072
17.16300 -4.7405984
17.16400 -4.7952216
17.16500 -4.8489679
17.16600 -4.901828200000001
17.16700 -4.9537938
17.16800 -5.004856
17.16900 -5.0550062
17.17000 -5.1042363
17.17100 -5.152538
17.17200 -5.1999036
17.17300 -5.2463256
17.17400 -5.291796499999999
17.17500 -5.336308900000001
17.17600 -5.379856
17.17700 -5.4224309
17.17800 -5.4640267
17.17900 -5.5046372
17.18000 -5.5442564
17.18100 -5.582878
17.18200 -5.620496299999999
17.18300 -5.6571059
17.18400 -5.6927007000000005
17.18500 -5.7272758
17.18600 -5.7608262
17.18700 -5.7933468
17.18800 -5.824833
17.18900 -5.8552798
17.19000 -5.8846831
17.19100 -5.9130382
17.19200 -5.940341200000001
17.19300 -5.9665877
17.19400 -5.9917741
17.19500 -6.0158964
17.19600 -6.0389515
17.19700 -6.0609356000000005
17.19800 -6.0818452
17.19900 -6.1016776
17.20000 -6.1204298999999995
17.20100 -6.138099
17.20200 -6.1546825
17.20300 -6.1701782
17.20400 -6.1845839
17.20500 -6.1978973
17.20600 -6.2101166999999995
17.20700 -6.2212407999999995
17.20800 -6.2312678
17.20900 -6.2401965
17.21000 -6.2480263
17.21100 -6.2547565
17.21200 -6.2603861
17.21300 -6.2649153
17.21400 -6.2683441
17.21500 -6.2706724000000005
17.21600 -6.271900199999999
17.21700 -6.2720284
17.21800 -6.271057600000001
17.21900 -6.2689885
17.22000 -6.2658221
17.22100 -6.2615603
17.22200 -6.2562041
17.22300 -6.2497552
17.22400 -6.2422156
17.22500 -6.2335871
17.22600 -6.2238719
17.22700 -6.2130727
17.22800 -6.2011916
17.22900 -6.1882313
17.23000 -6.1741944
17.23100 -6.1590843
17.23200 -6.142903899999999
17.23300 -6.1256565
17.23400 -6.1073455999999995
17.23500 -6.0879748
17.23600 -6.0675483
17.23700 -6.0460698
17.23800 -6.0235433
17.23900 -5.9999734
17.24000 -5.9753645
17.24100 -5.9497215
17.24200 -5.9230492
17.24300 -5.8953524
17.24400 -5.8666367
17.24500 -5.8369078
17.24600 -5.8061711
17.24700 -5.7744328
17.24800 -5.741698700000001
17.24900 -5.7079751
17.25000 -5.6732683999999995
17.25100 -5.6375857
17.25200 -5.6009334
17.25300 -5.5633184
17.25400 -5.5247478
17.25500 -5.4852292
17.25600 -5.4447696
17.25700 -5.4033767
17.25800 -5.3610581999999996
17.25900 -5.3178221
17.26000 -5.2736759
17.26100 -5.2286278
17.26200 -5.1826861
17.26300 -5.1358592000000005
17.26400 -5.0881549999999995
17.26500 -5.0395824
17.26600 -4.9901497
17.26700 -4.9398656999999995
17.26800 -4.8887391000000004
17.26900 -4.8367787
17.27000 -4.783994
17.27100 -4.7303937
17.27200 -4.6759874
17.27300 -4.6207845
17.27400 -4.5647942
17.27500 -4.5080267
17.27600 -4.4504914
17.27700 -4.392198499999999
17.27800 -4.3331582
17.27900 -4.2733807
17.28000 -4.2128764
17.28100 -4.1516561
17.28200 -4.0897302
17.28300 -4.0271099999999995
17.28400 -3.9638061
17.28500 -3.8998302
17.28600 -3.8351933999999996
17.28700 -3.769907
17.28800 -3.7039827999999995
17.28900 -3.6374326999999997
17.29000 -3.5702683
17.29100 -3.5025015
17.29200 -3.4341443
17.29300 -3.3652086
17.29400 -3.2957069999999997
17.29500 -3.2256514
17.29600 -3.1550538
17.29700 -3.0839268
17.29800 -3.0122828
17.29900 -2.940134
17.30000 -2.8674928
17.30100 -2.7943717
17.30200 -2.7207831
17.30300 -2.6467394
17.30400 -2.5722532
17.30500 -2.4973368
17.30600 -2.4220029
17.30700 -2.3462638
17.30800 -2.2701322999999998
17.30900 -2.1936210000000003
17.31000 -2.1167427
17.31100 -2.03951
17.31200 -1.9619357
17.31300 -1.8840328
17.31400 -1.8058142
17.31500 -1.7272927
17.31600 -1.6484816
17.31700 -1.569394
17.31800 -1.4900431
17.31900 -1.4104423
17.32000 -1.330605
17.32100 -1.2505446999999998
17.32200 -1.1702748
17.32300 -1.0898092
17.32400 -1.0091614
17.32500 -0.92834514
17.32600 -0.8473742799999999
17.32700 -0.76626255
17.32800 -0.6850238399999999
17.32900 -0.60367198
17.33000 -0.5222208300000001
17.33100 -0.44068424000000006
17.33200 -0.35907605
17.33300 -0.27741005
17.33400 -0.19570002
17.33500 -0.11395972000000001
17.33600 -0.032202798
17.33700 0.049557083
17.33800 0.13130637
17.33900 0.21303151999999997
17.34000 0.2947191
17.34100 0.37635568999999996
17.34200 0.45792795999999997
17.34300 0.5394225899999999
17.34400 0.62082643
17.34500 0.70212628
17.34600 0.78330906
17.34700 0.86436169
17.34800 0.94527109
17.34900 1.0260243
17.35000 1.1066084
17.35100 1.1870104
17.35200 1.2672175
17.35300 1.3472167
17.35400 1.4269952000000001
17.35500 1.5065401
17.35600 1.5858385999999998
17.35700 1.6648778999999998
17.35800 1.7436452000000002
17.35900 1.8221278
17.36000 1.9003127000000002
17.36100 1.9781874000000002
17.36200 2.0557391000000003
17.36300 2.132955
17.36400 2.2098226
17.36500 2.2863295
17.36600 2.3624629
17.36700 2.4382105000000003
17.36800 2.5135599
17.36900 2.5884986
17.37000 2.6630145
17.37100 2.7370954
17.37200 2.8107292999999998
17.37300 2.8839044
17.37400 2.9566087000000003
17.37500 3.0288305
17.37600 3.1005582
17.37700 3.1717803000000004
17.37800 3.2424856
17.37900 3.3126629999999997
17.38000 3.382301
17.38100 3.4513890999999997
17.38200 3.5199162
17.38300 3.5878718
17.38400 3.6552452
17.38500 3.7220258
17.38600 3.7882037
17.38700 3.8537685
17.38800 3.9187104
17.38900 3.9830193
17.39000 4.0466852
17.39100 4.1096989
17.39200 4.1720502
17.39300 4.2337302
17.39400 4.2947292
17.39500 4.3550382999999995
17.39600 4.4146482
17.39700 4.4735495
17.39800 4.5317337
17.39900 4.5891915
17.40000 4.6459146
17.40100 4.7018941000000005
17.40200 4.7571216
17.40300 4.811588700000001
17.40400 4.8652872
17.40500 4.9182090999999994
17.40600 4.970346
17.40700 5.0216902
17.40800 5.0722338
17.40900 5.121969099999999
17.41000 5.1708888
17.41100 5.2189853
17.41200 5.2662518
17.41300 5.3126808
17.41400 5.3582653
17.41500 5.402999
17.41600 5.446875100000001
17.41700 5.4898869
17.41800 5.5320285
17.41900 5.5732935999999995
17.42000 5.6136761
17.42100 5.6531705
17.42200 5.6917712
17.42300 5.7294723
17.42400 5.7662688
17.42500 5.8021557
17.42600 5.8371279
17.42700 5.8711804
17.42800 5.9043091
17.42900 5.936509
17.43000 5.9677757
17.43100 5.9981056
17.43200 6.027494
17.43300 6.055937699999999
17.43400 6.0834326
17.43500 6.1099753
17.43600 6.1355623999999995
17.43700 6.1601911000000005
17.43800 6.1838578
17.43900 6.2065601
17.44000 6.228294999999999
17.44100 6.2490597
17.44200 6.2688521999999995
17.44300 6.2876701
17.44400 6.305511299999999
17.44500 6.3223742
17.44600 6.3382566
17.44700 6.3531569999999995
17.44800 6.367074000000001
17.44900 6.3800059000000005
17.45000 6.3919522
17.45100 6.402912
17.45200 6.4128846
17.45300 6.4218692
17.45400 6.429866
17.45500 6.4368739999999995
17.45600 6.4428933
17.45700 6.447923899999999
17.45800 6.451965899999999
17.45900 6.4550199
17.46000 6.4570867000000005
17.46100 6.4581669999999995
17.46200 6.4582609
17.46300 6.4573705
17.46400 6.455495999999999
17.46500 6.4526394
17.46600 6.4488015999999995
17.46700 6.443984799999999
17.46800 6.4381905
[truncated: 312,776 more chars]
