# Supplementary material for: 2D Synthetic dataset of numerical simulations of long-period seismicity in a volcanic edifice and related sensitivity kernels
Source: Data Brief. 2021 Jan 25;34:106673. doi: 10.1016/j.dib.2020.106673 (PMC7841316; doi:10.1016/j.dib.2020.106673)
Supplement: Supplementary Data S1 — Supplementary Raw Research Data. This is open data under the CC BY license http://creativecommons.org/licenses/by/4.0/ [file mmc1.zip › Dataset/OUTPUT_SEISMOGRAMS/9000_3000/disp_Z_hetero_16000_1580_SVF7e-1Hz.semd]

-1.714286 0.0
-1.713286 0.0
-1.712286 0.0
-1.711286 0.0
-1.710286 0.0
-1.709286 0.0
-1.708286 0.0
-1.707286 0.0
-1.706286 0.0
-1.705286 0.0
-1.704286 0.0
-1.703286 0.0
-1.702286 0.0
-1.701286 0.0
-1.700286 0.0
-1.699286 0.0
-1.698286 0.0
-1.697286 0.0
-1.696286 0.0
-1.695286 0.0
-1.694286 0.0
-1.693286 0.0
-1.692286 0.0
-1.691286 0.0
-1.690286 0.0
-1.689286 0.0
-1.688286 0.0
-1.687286 0.0
-1.686286 0.0
-1.685286 0.0
-1.684286 0.0
-1.683286 0.0
-1.682286 0.0
-1.681286 0.0
-1.680286 0.0
-1.679286 0.0
-1.678286 0.0
-1.677286 0.0
-1.676286 0.0
-1.675286 0.0
-1.674286 0.0
-1.673286 0.0
-1.672286 0.0
-1.671286 0.0
-1.670286 0.0
-1.669286 0.0
-1.668286 0.0
-1.667286 0.0
-1.666286 0.0
-1.665286 0.0
-1.664286 0.0
-1.663286 0.0
-1.662286 0.0
-1.661286 0.0
-1.660286 0.0
-1.659286 0.0
-1.658286 0.0
-1.657286 0.0
-1.656286 0.0
-1.655286 0.0
-1.654286 0.0
-1.653286 0.0
-1.652286 0.0
-1.651286 0.0
-1.650286 0.0
-1.649286 0.0
-1.648286 0.0
-1.647286 0.0
-1.646286 0.0
-1.645286 0.0
-1.644286 0.0
-1.643286 0.0
-1.642286 0.0
-1.641286 0.0
-1.640286 0.0
-1.639286 0.0
-1.638286 0.0
-1.637286 0.0
-1.636286 0.0
-1.635286 0.0
-1.634286 0.0
-1.633286 0.0
-1.632286 0.0
-1.631286 0.0
-1.630286 0.0
-1.629286 0.0
-1.628286 0.0
-1.627286 0.0
-1.626286 0.0
-1.625286 0.0
-1.624286 0.0
-1.623286 0.0
-1.622286 0.0
-1.621286 0.0
-1.620286 0.0
-1.619286 0.0
-1.618286 0.0
-1.617286 0.0
-1.616286 0.0
-1.615286 0.0
-1.614286 0.0
-1.613286 0.0
-1.612286 0.0
-1.611286 0.0
-1.610286 0.0
-1.609286 0.0
-1.608286 0.0
-1.607286 0.0
-1.606286 0.0
-1.605286 0.0
-1.604286 0.0
-1.603286 0.0
-1.602286 0.0
-1.601286 0.0
-1.600286 0.0
-1.599286 0.0
-1.598286 0.0
-1.597286 0.0
-1.596286 0.0
-1.595286 0.0
-1.594286 0.0
-1.593286 0.0
-1.592286 0.0
-1.591286 0.0
-1.590286 0.0
-1.589286 0.0
-1.588286 0.0
-1.587286 0.0
-1.586286 0.0
-1.585286 0.0
-1.584286 0.0
-1.583286 0.0
-1.582286 0.0
-1.581286 0.0
-1.580286 0.0
-1.579286 0.0
-1.578286 0.0
-1.577286 0.0
-1.576286 0.0
-1.575286 0.0
-1.574286 0.0
-1.573286 0.0
-1.572286 0.0
-1.571286 0.0
-1.570286 0.0
-1.569286 0.0
-1.568286 0.0
-1.567286 0.0
-1.566286 0.0
-1.565286 0.0
-1.564286 0.0
-1.563286 0.0
-1.562286 0.0
-1.561286 0.0
-1.560286 0.0
-1.559286 0.0
-1.558286 0.0
-1.557286 0.0
-1.556286 0.0
-1.555286 0.0
-1.554286 0.0
-1.553286 0.0
-1.552286 0.0
-1.551286 0.0
-1.550286 0.0
-1.549286 0.0
-1.548286 0.0
-1.547286 0.0
-1.546286 0.0
-1.545286 0.0
-1.544286 0.0
-1.543286 0.0
-1.542286 0.0
-1.541286 0.0
-1.540286 0.0
-1.539286 0.0
-1.538286 0.0
-1.537286 0.0
-1.536286 0.0
-1.535286 0.0
-1.534286 0.0
-1.533286 0.0
-1.532286 0.0
-1.531286 0.0
-1.530286 0.0
-1.529286 0.0
-1.528286 0.0
-1.527286 0.0
-1.526286 0.0
-1.525286 0.0
-1.524286 0.0
-1.523286 0.0
-1.522286 0.0
-1.521286 0.0
-1.520286 0.0
-1.519286 0.0
-1.518286 0.0
-1.517286 0.0
-1.516286 0.0
-1.515286 0.0
-1.514286 0.0
-1.513286 0.0
-1.512286 0.0
-1.511286 0.0
-1.510286 0.0
-1.509286 0.0
-1.508286 0.0
-1.507286 0.0
-1.506286 0.0
-1.505286 0.0
-1.504286 0.0
-1.503286 0.0
-1.502286 0.0
-1.501286 0.0
-1.500286 0.0
-1.499286 0.0
-1.498286 0.0
-1.497286 0.0
-1.496286 0.0
-1.495286 0.0
-1.494286 0.0
-1.493286 0.0
-1.492286 0.0
-1.491286 0.0
-1.490286 0.0
-1.489286 0.0
-1.488286 0.0
-1.487286 0.0
-1.486286 0.0
-1.485286 0.0
-1.484286 0.0
-1.483286 0.0
-1.482286 0.0
-1.481286 0.0
-1.480286 0.0
-1.479286 0.0
-1.478286 0.0
-1.477286 0.0
-1.476286 0.0
-1.475286 0.0
-1.474286 0.0
-1.473286 0.0
-1.472286 0.0
-1.471286 0.0
-1.470286 0.0
-1.469286 0.0
-1.468286 0.0
-1.467286 0.0
-1.466286 0.0
-1.465286 0.0
-1.464286 0.0
-1.463286 0.0
-1.462286 0.0
-1.461286 0.0
-1.460286 0.0
-1.459286 0.0
-1.458286 0.0
-1.457286 0.0
-1.456286 0.0
-1.455286 0.0
-1.454286 0.0
-1.453286 0.0
-1.452286 0.0
-1.451286 0.0
-1.450286 0.0
-1.449286 0.0
-1.448286 0.0
-1.447286 0.0
-1.446286 0.0
-1.445286 0.0
-1.444286 0.0
-1.443286 0.0
-1.442286 0.0
-1.441286 0.0
-1.440286 0.0
-1.439286 0.0
-1.438286 0.0
-1.437286 0.0
-1.436286 0.0
-1.435286 0.0
-1.434286 0.0
-1.433286 0.0
-1.432286 0.0
-1.431286 0.0
-1.430286 0.0
-1.429286 0.0
-1.428286 0.0
-1.427286 0.0
-1.426286 0.0
-1.425286 0.0
-1.424286 0.0
-1.423286 0.0
-1.422286 0.0
-1.421286 0.0
-1.420286 0.0
-1.419286 0.0
-1.418286 0.0
-1.417286 0.0
-1.416286 0.0
-1.415286 0.0
-1.414286 0.0
-1.413286 0.0
-1.412286 0.0
-1.411286 0.0
-1.410286 0.0
-1.409286 0.0
-1.408286 0.0
-1.407286 0.0
-1.406286 0.0
-1.405286 0.0
-1.404286 0.0
-1.403286 0.0
-1.402286 0.0
-1.401286 0.0
-1.400286 0.0
-1.399286 0.0
-1.398286 0.0
-1.397286 0.0
-1.396286 0.0
-1.395286 0.0
-1.394286 0.0
-1.393286 0.0
-1.392286 0.0
-1.391286 0.0
-1.390286 0.0
-1.389286 0.0
-1.388286 0.0
-1.387286 0.0
-1.386286 0.0
-1.385286 0.0
-1.384286 0.0
-1.383286 0.0
-1.382286 0.0
-1.381286 0.0
-1.380286 0.0
-1.379286 0.0
-1.378286 0.0
-1.377286 0.0
-1.376286 0.0
-1.375286 0.0
-1.374286 0.0
-1.373286 0.0
-1.372286 0.0
-1.371286 0.0
-1.370286 0.0
-1.369286 0.0
-1.368286 0.0
-1.367286 0.0
-1.366286 0.0
-1.365286 0.0
-1.364286 0.0
-1.363286 0.0
-1.362286 0.0
-1.361286 0.0
-1.360286 0.0
-1.359286 0.0
-1.358286 0.0
-1.357286 0.0
-1.356286 0.0
-1.355286 0.0
-1.354286 0.0
-1.353286 0.0
-1.352286 0.0
-1.351286 0.0
-1.350286 0.0
-1.349286 0.0
-1.348286 0.0
-1.347286 0.0
-1.346286 0.0
-1.345286 0.0
-1.344286 0.0
-1.343286 0.0
-1.342286 0.0
-1.341286 0.0
-1.340286 0.0
-1.339286 0.0
-1.338286 0.0
-1.337286 0.0
-1.336286 0.0
-1.335286 0.0
-1.334286 0.0
-1.333286 0.0
-1.332286 0.0
-1.331286 0.0
-1.330286 0.0
-1.329286 0.0
-1.328286 0.0
-1.327286 0.0
-1.326286 0.0
-1.325286 0.0
-1.324286 0.0
-1.323286 0.0
-1.322286 0.0
-1.321286 0.0
-1.320286 0.0
-1.319286 0.0
-1.318286 0.0
-1.317286 0.0
-1.316286 0.0
-1.315286 0.0
-1.314286 0.0
-1.313286 0.0
-1.312286 0.0
-1.311286 0.0
-1.310286 0.0
-1.309286 0.0
-1.308286 0.0
-1.307286 0.0
-1.306286 0.0
-1.305286 0.0
-1.304286 0.0
-1.303286 0.0
-1.302286 0.0
-1.301286 0.0
-1.300286 0.0
-1.299286 0.0
-1.298286 0.0
-1.297286 0.0
-1.296286 0.0
-1.295286 0.0
-1.294286 0.0
-1.293286 0.0
-1.292286 0.0
-1.291286 0.0
-1.290286 0.0
-1.289286 0.0
-1.288286 0.0
-1.287286 0.0
-1.286286 0.0
-1.285286 0.0
-1.284286 0.0
-1.283286 0.0
-1.282286 0.0
-1.281286 0.0
-1.280286 0.0
-1.279286 0.0
-1.278286 0.0
-1.277286 0.0
-1.276286 0.0
-1.275286 0.0
-1.274286 0.0
-1.273286 0.0
-1.272286 0.0
-1.271286 0.0
-1.270286 0.0
-1.269286 0.0
-1.268286 0.0
-1.267286 0.0
-1.266286 0.0
-1.265286 0.0
-1.264286 0.0
-1.263286 0.0
-1.262286 0.0
-1.261286 0.0
-1.260286 0.0
-1.259286 0.0
-1.258286 0.0
-1.257286 0.0
-1.256286 0.0
-1.255286 0.0
-1.254286 0.0
-1.253286 0.0
-1.252286 0.0
-1.251286 0.0
-1.250286 0.0
-1.249286 0.0
-1.248286 0.0
-1.247286 0.0
-1.246286 0.0
-1.245286 0.0
-1.244286 0.0
-1.243286 0.0
-1.242286 0.0
-1.241286 0.0
-1.240286 0.0
-1.239286 0.0
-1.238286 0.0
-1.237286 0.0
-1.236286 0.0
-1.235286 -1.1958827000000001e-36
-1.234286 -2.1807934e-36
-1.233286 -2.5326720999999997e-36
-1.232286 -2.3208594e-36
-1.231286 0.0
-1.230286 2.1775389e-36
-1.229286 3.9719816e-36
-1.228286 4.1767618e-36
-1.227286 1.7289345000000002e-36
-1.226286 -3.661515e-36
-1.225286 -1.1516587e-35
-1.224286 -2.0577569999999998e-35
-1.223286 -2.9643352e-35
-1.222286 -3.7678113e-35
-1.221286 -4.4292820000000004e-35
-1.220286 -4.9206764e-35
-1.219286 -5.1614562e-35
-1.218286 -5.1219122e-35
-1.217286 -4.7060042e-35
-1.216286 -3.8044872e-35
-1.215286 -2.2561794999999998e-35
-1.214286 0.0
-1.213286 3.0129581e-35
-1.212286 6.621706099999999e-35
-1.211286 1.0546628e-34
-1.210286 1.4415869e-34
-1.209286 1.7816083e-34
-1.208286 2.0351686e-34
-1.207286 2.1661639999999997e-34
-1.206286 2.1446295e-34
-1.205286 1.9414775e-34
-1.204286 1.5297756e-34
-1.203286 8.8923073e-35
-1.202286 0.0
-1.201286 -1.1071338e-34
-1.200286 -2.4084894e-34
-1.199286 -3.8389575999999998e-34
-1.198286 -5.3007947e-34
-1.197286 -6.667924999999999e-34
-1.196286 -7.7925855e-34
-1.195286 -8.5177172e-34
-1.194286 -8.6904325e-34
-1.193286 -8.1712964e-34
-1.192286 -6.8428831e-34
-1.191286 -4.6233705e-34
-1.190286 -1.4784014e-34
-1.189286 2.5647686e-34
-1.188286 7.3995791e-34
-1.187286 1.2829303e-33
-1.186286 1.8555115e-33
-1.185286 2.4176630000000002e-33
-1.184286 2.9201888000000003e-33
-1.183286 3.3070318e-33
-1.182286 3.5186770000000004e-33
-1.181286 3.4964546e-33
-1.180286 3.187495e-33
-1.179286 2.5500757e-33
-1.178286 1.5591638e-33
-1.177286 2.1193814e-34
-1.176286 -1.4669915999999998e-33
-1.175286 -3.4212264e-33
-1.174286 -5.5594764e-33
-1.173286 -7.7546874e-33
-1.172286 -9.8460199e-33
-1.171286 -1.1644278e-32
-1.170286 -1.2941082e-32
-1.169286 -1.3521692e-32
-1.168286 -1.3181073e-32
-1.167286 -1.1742425e-32
-1.166286 -9.0771829e-33
-1.165286 -5.1252639e-33
-1.164286 8.5803482e-35
-1.163286 6.4245042e-33
-1.162286 1.3643483e-32
-1.161286 2.1374152e-32
-1.160286 2.9129668e-32
-1.159286 3.6317986000000004e-32
-1.158286 4.2266161999999996e-32
-1.157286 4.6256335999999997e-32
-1.156286 4.7572857999999995e-32
-1.155286 4.5558938e-32
-1.154286 3.9680116e-32
-1.153286 2.9590818000000004e-32
-1.152286 1.5199421e-32
-1.151286 -3.273503e-33
-1.150286 -2.5249530999999996e-32
-1.149286 -4.9765343e-32
-1.148286 -7.5470089e-32
-1.147286 -1.0065238e-31
-1.146286 -1.2330073e-31
-1.145286 -1.4119955e-31
-1.144286 -1.5206015e-31
-1.143286 -1.5368327e-31
-1.142286 -1.4414648e-31
-1.141286 -1.2200626e-31
-1.140286 -8.6501773e-32
-1.139286 -3.7744632e-32
-1.138286 2.3122768e-32
-1.137286 9.3818592e-32
-1.136286 1.7088036e-31
-1.135286 2.4970723e-31
-1.134286 3.2469813999999996e-31
-1.133286 3.8949326e-31
-1.132286 4.3731964e-31
-1.131286 4.6143336000000005e-31
-1.130286 4.5564185e-31
-1.129286 4.1488045e-31
-1.128286 3.3580832e-31
-1.127286 2.1738055e-31
-1.126286 6.1347911e-32
-1.125286 -1.2736797e-31
-1.124286 -3.4047529e-31
-1.123286 -5.663358e-31
-1.122286 -7.9025025e-31
-1.121286 -9.950298099999999e-31
-1.120286 -1.1618615e-30
-1.119286 -1.2714529e-30
-1.118286 -1.3054179e-30
-1.117286 -1.2478395999999999e-30
-1.116286 -1.0869198999999999e-30
-1.115286 -8.166062299999999e-31
-1.114286 -4.3806325e-31
-1.113286 3.9149426e-32
-1.112286 5.9633567e-31
-1.111286 1.2054909e-30
-1.110286 1.8298112000000002e-30
-1.109286 2.4249636000000002e-30
-1.108286 2.9411492e-30
-1.107286 3.3259422e-30
-1.106286 3.5278175e-30
-1.105286 3.5002172000000005e-30
-1.104286 3.2059343e-30
-1.103286 2.6215371999999997e-30
-1.102286 1.7414980000000002e-30
-1.101286 5.8165933e-31
-1.100286 -8.1833553e-31
-1.099286 -2.3940155e-30
-1.098286 -4.0567715e-30
-1.097286 -5.6965014999999996e-30
-1.096286 -7.1863395e-30
-1.095286 -8.3894567e-30
-1.094286 -9.167767400000001e-30
-1.093286 -9.3921875e-30
-1.092286 -8.9539262e-30
-1.091286 -7.7761232e-30
-1.090286 -5.824985899999999e-30
-1.089286 -3.1194993e-30
-1.088286 2.6128115e-31
-1.087286 4.1743118e-30
-1.086286 8.4128885e-30
-1.085286 1.2711897e-29
-1.084286 1.6758406e-29
-1.083286 2.0207665e-29
-1.082286 2.2704189e-29
-1.081286 2.3907134000000002e-29
-1.080286 2.3518715e-29
-1.079286 2.1314001999999998e-29
-1.078286 1.7169983e-29
-1.077286 1.1091544e-29
-1.076286 3.2318516e-30
-1.075286 -6.095373099999999e-30
-1.074286 -1.6413985e-29
-1.073286 -2.7095796e-29
-1.072286 -3.7384418000000003e-29
-1.071286 -4.6432933999999997e-29
-1.070286 -5.3354734e-29
-1.069286 -5.7285728e-29
-1.068286 -5.745493799999999e-29
-1.067286 -5.3259373e-29
-1.066286 -4.4338015e-29
-1.065286 -3.0639018e-29
-1.064286 -1.2473761000000001e-29
-1.063286 9.448631200000001e-30
-1.062286 3.4012178999999996e-29
-1.061286 5.971524e-29
-1.060286 8.4725288e-29
-1.059286 1.0696855e-28
-1.058286 1.2425308e-28
-1.057286 1.3442133e-28
-1.056286 1.3552495999999999e-28
-1.055286 1.2601193e-28
-1.054286 1.0491332999999999e-28
-1.053286 7.2015382e-29
-1.052286 2.8000602e-29
-1.051286 -2.5457716e-29
-1.050286 -8.566286200000001e-29
-1.049286 -1.4893649000000001e-28
-1.048286 -2.1074381e-28
-1.047286 -2.6590628000000002e-28
-1.046286 -3.0889953e-28
-1.045286 -3.3422757999999997e-28
-1.044286 -3.3685711e-28
-1.043286 -3.1268791e-28
-1.042286 -2.590294e-28
-1.041286 -1.7504755e-28
-1.040286 -6.2143021e-29
-1.039286 7.5779795e-29
-1.038286 2.3219156e-28
-1.037286 3.9799794000000004e-28
-1.036286 5.6180637e-28
-1.035286 7.1041349000000005e-28
-1.034286 8.295124e-28
-1.033286 9.046024499999999e-28
-1.032286 9.2206657e-28
-1.031286 8.703617499999999e-28
-1.030286 7.4125184e-28
-1.029286 5.3099694e-28
-1.028286 2.4140242e-28
-1.027286 -1.1937421e-28
-1.026286 -5.3635926e-28
-1.025286 -9.8773288e-28
-1.024286 -1.4453074e-27
-1.023286 -1.8755619e-27
-1.022286 -2.2412485e-27
-1.021286 -2.5035434e-27
-1.020286 -2.624676e-27
-1.019286 -2.5709149e-27
-1.018286 -2.3157537999999998e-27
-1.017286 -1.843091e-27
-1.016286 -1.1501668999999998e-27
-1.015286 -2.5000544e-28
-1.014286 8.2690366e-28
-1.013286 2.0319279999999998e-27
-1.012286 3.2988354e-27
-1.011286 4.5457137999999996e-27
-1.010286 5.6783523e-27
-1.009286 6.5950702e-27
-1.008286 7.1928813e-27
-1.007286 7.3747493e-27
-1.006286 7.0575913e-27
-1.005286 6.1805632000000004e-27
-1.004286 4.713069e-27
-1.003286 2.6618774e-27
-1.002286 7.6680228e-29
-1.001286 -2.9465451999999997e-27
-1.000286 -6.264964e-27
-0.9992857 -9.691578e-27
-0.9982857 -1.3001502e-26
-0.9972857 -1.5941932e-26
-0.9962857 -1.8245673e-26
-0.9952857 -1.9647788e-26
-0.9942857 -1.9904695e-26
-0.9932857 -1.88147e-26
-0.9922857 -1.6238752e-26
-0.9912857 -1.2119964999999999e-26
-0.9902857 -6.500362e-27
-0.9892857 4.6678433e-28
-0.9882857 8.5105207e-27
-0.9872857 1.7243042e-26
-0.9862857 2.6168802e-26
-0.9852857 3.4702499e-26
-0.9842857 4.2196008e-26
-0.9832857 4.7973702e-26
-0.9822857 5.1374928e-26
-0.9812857 5.180176199999999e-26
-0.9802857 4.876952e-26
-0.9792857 4.1956917999999997e-26
-0.9782857 3.1252381000000003e-26
-0.9772857 1.6792782999999999e-26
-0.9762857 -1.0091513e-27
-0.9752857 -2.1452286e-26
-0.9742857 -4.3552349e-26
-0.9732857 -6.6067212e-26
-0.9722857 -8.754335700000001e-26
-0.9712857 -1.0638331e-25
-0.9702857 -1.209326e-25
-0.9692857 -1.2958287000000001e-25
-0.9682857 -1.3088681e-25
-0.9672857 -1.2367840000000002e-25
-0.9662857 -1.0719151999999999e-25
-0.9652857 -8.116842299999999e-26
-0.9642857 -4.5949515999999996e-26
-0.9632857 -2.5357675e-27
-0.9622857 4.7384247e-26
-0.9612857 1.0144941e-25
-0.9602857 1.5668804000000001e-25
-0.9592857 2.0962910000000002e-25
-0.9582857 2.5646217000000004e-25
-0.9572857 2.9324199999999997e-25
-0.9562857 3.1613042e-25
-0.9552857 3.2166449e-25
-0.9542857 3.0703657e-25
-0.9532857 2.7036967e-25
-0.9522857 2.1096887e-25
-0.9512857 1.2952916e-25
-0.9502857 2.8280004e-26
-0.9492857 -8.8951492e-26
-0.9482857 -2.1677382e-25
-0.9472857 -3.4837130000000004e-25
-0.9462857 -4.7575658e-25
-0.9452857 -5.9013321e-25
-0.9442857 -6.8235952e-25
-0.9432857 -7.434963999999999e-25
-0.9422857 -7.6541394e-25
-0.9412857 -7.4142517e-25
-0.9402857 -6.6690902e-25
-0.9392857 -5.3988007e-25
-0.9382857 -3.6146156999999996e-25
-0.9372857 -1.3621851e-25
-0.9362857 1.2768922e-25
-0.9352857 4.1856574e-25
-0.9342857 7.2147354e-25
-0.9332857 1.0187736e-24
-0.9322857 1.2909075e-24
-0.9312857 1.5174014e-24
-0.9302857 1.6780535e-24
-0.9292857 1.7542544e-24
-0.9282857 1.7303683999999997e-24
-0.9272857 1.5950979e-24
-0.9262857 1.3427402e-24
-0.9252857 9.7424437e-25
-0.9242857 4.9797611e-25
-0.9232857 -6.9892455e-26
-0.9222857 -7.0543802e-25
-0.9212857 -1.3775362000000001e-24
-0.9202857 -2.0489308e-24
-0.9192857 -2.6778170000000002e-24
-0.9182857 -3.2198984999999996e-24
-0.9172857 -3.6308491e-24
-0.9162857 -3.8690675e-24
-0.9152857 -3.8985913e-24
-0.9142857 -3.6920071e-24
-0.9132857 -3.2331742000000002e-24
-0.9122857 -2.5195686e-24
-0.9112857 -1.5640645e-24
-0.9102857 -3.9596961999999997e-25
-0.9092857 9.3882945e-25
-0.9082857 2.3787286e-24
-0.9072857 3.8483347e-24
-0.9062857 5.2614687000000004e-24
-0.9052857 6.525176999999999e-24
-0.9042857 7.5446269e-24
-0.9032857 8.2286845e-24
-0.9022857 8.4959112e-24
-0.9012857 8.2806575e-24
-0.9002857 7.5389027e-24
-0.8992857 6.2534384e-24
-0.8982857 4.4380224e-24
-0.8972857 2.140118e-24
-0.8962857 -5.5809720999999995e-25
-0.8952857 -3.540718e-24
-0.8942857 -6.661257299999999e-24
-0.8932857 -9.7479992e-24
-0.8922857 -1.2611487e-23
-0.8912857 -1.5053936999999998e-23
-0.8902857 -1.6880206e-23
-0.8892857 -1.7909842e-23
-0.8882857 -1.7989592e-23
-0.8872857 -1.7005683e-23
-0.8862857 -1.4895088e-23
-0.8852857 -1.1655007e-23
-0.8842857 -7.3497758e-24
-0.8832857 -2.1145201e-24
-0.8822857 3.8450215e-24
-0.8812857 1.0256923e-23
-0.8802857 1.6791923999999998e-23
-0.8792857 2.3076679000000002e-23
-0.8782857 2.8711081e-23
-0.8772857 3.3289045e-23
-0.8762857 3.6421927e-23
-0.8752857 3.7763432e-23
-0.8742857 3.703471e-23
-0.8732857 3.4048176e-23
-0.8722857 2.872851e-23
-0.8712857 2.1129292e-23
-0.8702857 1.1443847e-23
-0.8692857 9.0514904e-27
-0.8682857 -1.2698895e-23
-0.8672857 -2.6077283999999997e-23
-0.8662857 -3.9418482e-23
-0.8652857 -5.1939947999999994e-23
-0.8642857 -6.2821796e-23
-0.8632857 -7.1250538e-23
-0.8622857 -7.6467098e-23
-0.8612857 -7.781679900000001e-23
-0.8602857 -7.4798573e-23
-0.8592857 -6.7110527e-23
-0.8582857 -5.4688842e-23
-0.8572857 -3.7737028e-23
-0.8562857 -1.6742853e-23
-0.8552857 7.519318e-24
-0.8542857 3.4002461e-23
-0.8532857 6.1418043e-23
-0.8522857 8.8284402e-23
-0.8512857 1.1299141e-22
-0.8502857 1.3387949e-22
-0.8492857 1.4932988e-22
-0.8482857 1.5786226e-22
-0.8472857 1.5823485000000001e-22
-0.8462857 1.4954159e-22
-0.8452857 1.3130042e-22
-0.8442857 1.0352659999999999e-22
-0.8432857 6.6785492e-23
-0.8422857 2.2219139999999998e-23
-0.8412857 -2.845723e-23
-0.8402857 -8.29922e-23
-0.8392857 -1.3866989999999999e-22
-0.8382857 -1.9241626999999999e-22
-0.8372857 -2.4093721e-22
-0.8362857 -2.8088442e-22
-0.8352857 -3.0904204e-22
-0.8342857 -3.2252576e-22
-0.8332857 -3.1898417e-22
-0.8322857 -2.9679103e-22
-0.8312857 -2.5521636e-22
-0.8302857 -1.9456430000000001e-22
-0.8292857 -1.1626603e-22
-0.8282857 -2.2917972e-23
-0.8272857 8.174321699999999e-23
-0.8262857 1.9293375999999998e-22
-0.8252857 3.0498611e-22
-0.8242857 4.1158032999999997e-22
-0.8232857 5.0603774e-22
-0.8222857 5.8166588e-22
-0.8212857 6.3214106e-22
-0.8202857 6.5191016e-22
-0.8192857 6.365900400000001e-22
-0.8182857 5.833426e-22
-0.8172857 4.912000199999999e-22
-0.8162857 3.6131710999999996e-22
-0.8152857 1.9712845e-22
-0.8142857 4.3913412e-24
-0.8132857 -2.0890007e-22
-0.8122857 -4.3273777e-22
-0.8112857 -6.5546165e-22
-0.8102857 -8.642538400000001e-22
-0.8092857 -1.0457508e-21
-0.8082857 -1.1867512000000001e-21
-0.8072857 -1.2749883e-21
-0.8062857 -1.2999291e-21
-0.8052857 -1.2535583e-21
-0.8042857 -1.1310990999999999e-21
-0.8032857 -9.3162422e-22
-0.8022857 -6.5850969e-22
-0.8012857 -3.19689e-22
-0.8002857 7.2327422e-23
-0.7992857 5.006935699999999e-22
-0.7982857 9.4474353e-22
-0.7972857 1.3807798e-21
-0.7962857 1.7831182999999997e-21
-0.7952857 2.125356e-21
-0.7942857 2.3818118e-21
-0.7932857 2.5290745000000002e-21
-0.7922857 2.5475815e-21
-0.7912857 2.4231374e-21
-0.7902857 2.1482819e-21
-0.7892857 1.7234077e-21
-0.7882857 1.1575425e-21
-0.7872857 4.687105e-22
-0.7862857 -3.1618724e-22
-0.7852857 -1.1620191e-21
-0.7842857 -2.0266102e-21
-0.7832857 -2.8624585000000003e-21
-0.7822857 -3.6189325e-21
-0.7812857 -4.2448744000000005e-21
-0.7802857 -4.6914937e-21
-0.7792857 -4.9154169e-21
-0.7782857 -4.8817291e-21
-0.7772857 -4.5668287e-21
-0.7762857 -3.9609126e-21
-0.7752857 -3.0699076999999998e-21
-0.7742857 -1.9166852e-21
-0.7732857 -5.4141153e-22
-0.7722857 9.9906638e-22
-0.7712857 2.6328618e-21
-0.7702857 4.2757198e-21
-0.7692857 5.8346652e-21
-0.7682857 7.2125067e-21
-0.7672857 8.313023799999999e-21
-0.7662857 9.0465982e-21
-0.7652857 9.3360047e-21
-0.7642857 9.1220429e-21
-0.7632857 8.3686688e-21
-0.7622857 7.067278e-21
-0.7612857 5.2398164e-21
-0.7602857 2.9404244e-21
-0.7592857 2.5538333999999996e-22
-0.7582857 -2.6987948e-21
-0.7572857 -5.7791975000000005e-21
-0.7562857 -8.8222221e-21
-0.7552857 -1.1651011000000001e-20
-0.7542857 -1.4084347e-20
-0.7532857 -1.5946628e-20
-0.7522857 -1.7078452e-20
-0.7512857 -1.7347255e-20
-0.7502857 -1.6657387e-20
-0.7492857 -1.4959023e-20
-0.7482857 -1.2255239000000001e-20
-0.7472857 -8.6067306e-21
-0.7462857 -4.1336365e-21
-0.7452857 9.8586377e-22
-0.7442857 6.5204226e-21
-0.7432857 1.2193889e-20
-0.7422857 1.7697006e-20
-0.7412857 2.2702081e-20
-0.7402857 2.6880025e-20
-0.7392857 2.9919043e-20
-0.7382857 3.1543995e-20
-0.7372857 3.153542e-20
-0.7362857 2.9747049e-20
-0.7352857 2.6120714e-20
-0.7342857 2.0697518e-20
-0.7332857 1.3624306e-20
-0.7322857 5.1546579000000005e-21
-0.7312857 -4.3561568e-21
-0.7302857 -1.4462497e-20
-0.7292857 -2.464584e-20
-0.7282857 -3.4337964e-20
-0.7272857 -4.2949016e-20
-0.7262857 -4.9899230999999994e-20
-0.7252857 -5.4652809e-20
-0.7242857 -5.6752214e-20
-0.7232857 -5.5850903e-20
-0.7222857 -5.1742524999999994e-20
-0.7212857 -4.4384566000000006e-20
-0.7202857 -3.3914645e-20
-0.7192857 -2.0657893999999998e-20
-0.7182857 -5.1242615e-21
-0.7172857 1.2004943e-20
-0.7162857 2.9901398000000003e-20
-0.7152857 4.76245e-20
-0.7142857 6.4165365e-20
-0.7132857 7.8498324e-20
-0.7122857 8.9637581e-20
-0.7112857 9.6696252e-20
-0.7102857 9.894455399999999e-20
-0.7092857 9.586383100000001e-20
-0.7082857 8.7192925e-20
-0.7072857 7.296373200000001e-20
-0.7062857 5.3522968e-20
-0.7052857 2.9537893e-20
-0.7042857 1.9843638e-21
-0.7032857 -2.7883534e-20
-0.7022857 -5.8581972e-20
-0.7012857 -8.846268500000001e-20
-0.7002857 -1.1579267999999999e-19
-0.6992857 -1.3884506000000002e-19
-0.6982857 -1.5599656e-19
-0.6972857 -1.6582691e-19
-0.6962857 -1.6721454e-19
-0.6952857 -1.5942287e-19
-0.6942857 -1.4217163e-19
-0.6932857 -1.1568804e-19
-0.6922857 -8.073338799999999e-20
-0.6912857 -3.8601514e-20
-0.6902857 8.912671e-21
-0.6892857 5.957536600000001e-20
-0.6882857 1.108055e-19
-0.6872857 1.5979286e-19
-0.6862857 2.0363819e-19
-0.6852857 2.3950889000000003e-19
-0.6842857 2.6480281000000003e-19
-0.6832857 2.7731143e-19
-0.6822857 2.7537333e-19
-0.6812857 2.5800832000000004e-19
-0.6802857 2.2502338e-19
-0.6792857 1.7708239000000001e-19
-0.6782857 1.1573282e-19
-0.6772857 4.3384846e-20
-0.6762857 -3.675951e-20
-0.6752857 -1.2082689000000001e-19
-0.6742857 -2.0443963e-19
-0.6732857 -2.8292319e-19
-0.6722857 -3.5154549999999995e-19
-0.6712857 -4.0577656000000005e-19
-0.6702857 -4.415559200000001e-19
-0.6692857 -4.5555264e-19
-0.6682857 -4.454036e-19
-0.6672857 -4.0991420000000004e-19
-0.6662857 -3.4920859e-19
-0.6652857 -2.6481664e-19
-0.6642857 -1.5968876000000002e-19
-0.6632857 -3.8132736e-20
-0.6622857 9.432945800000001e-20
-0.6612857 2.311823e-19
-0.6602857 3.6520779e-19
-0.6592857 4.8883563e-19
-0.6582857 5.9453708e-19
-0.6572857 6.7524333e-19
-0.6562857 7.2476717e-19
-0.6552857 7.3820433e-19
-0.6542857 7.1229128e-19
-0.6532857 6.4569658e-19
-0.6522857 5.3922555e-19
-0.6512857 3.9592063e-19
-0.6502857 2.2104564e-19
-0.6492857 2.1946743999999997e-20
-0.6482857 -1.9221011999999998e-19
-0.6472857 -4.1081913e-19
-0.6462857 -6.2231847e-19
-0.6452857 -8.147581999999999e-19
-0.6442857 -9.7642677e-19
-0.6432857 -1.0965055e-18
-0.6422857 -1.1657164e-18
-0.6412857 -1.1769277e-18
-0.6402857 -1.1256821e-18
-0.6392857 -1.0106124e-18
-0.6382857 -8.337153400000001e-19
-0.6372857 -6.0045966e-19
-0.6362857 -3.1971183000000003e-19
-0.6352857 -3.4719198e-21
-0.6342857 3.3357775e-19
-0.6332857 6.7469839e-19
-0.6322857 1.0018717e-18
-0.6312857 1.2966949000000001e-18
-0.6302857 1.5413517e-18
-0.6292857 1.7196125000000001e-18
-0.6282857 1.817809e-18
-0.6272857 1.8257297999999998e-18
-0.6262857 1.737383e-18
-0.6252857 1.5515761e-18
-0.6242857 1.2722707e-18
-0.6232857 9.086793900000001e-19
-0.6222857 4.7508319e-19
-0.6212857 -9.6353516e-21
-0.6202857 -5.2273618e-19
-0.6192857 -1.0386178e-18
-0.6182857 -1.530026e-18
-0.6172857 -1.9694227e-18
-0.6162857 -2.3304474e-18
-0.6152857 -2.5894012e-18
-0.6142857 -2.7266697e-18
-0.6132857 -2.7280080999999996e-18
-0.6122857 -2.5856091e-18
-0.6112857 -2.2988857e-18
-0.6102857 -1.8749074e-18
-0.6092857 -1.3284516000000001e-18
-0.6082857 -6.8164198e-19
-0.6072857 3.682461e-20
-0.6062857 7.9284785e-19
-0.6052857 1.5484456000000001e-18
-0.6042857 2.2635663e-18
-0.6032857 2.8981112999999997e-18
-0.6022857 3.4140668000000005e-18
-0.6012857 3.7776421e-18
-0.6002857 3.9612956e-18
-0.5992857 3.9455375e-18
-0.5982857 3.7204002e-18
-0.5972857 3.28648e-18
-0.5962857 2.6554727e-18
-0.5952857 1.8501484e-18
-0.5942857 9.037363399999998e-19
-0.5932857 -1.4127653e-19
-0.5922857 -1.234902e-18
-0.5912857 -2.3218968e-18
-0.5902857 -3.3444055999999997e-18
-0.5892857 -4.2448818e-18
-0.5882857 -4.9691441e-18
-0.5872857 -5.4694171e-18
-0.5862857 -5.7071914000000006e-18
-0.5852857 -5.6557447e-18
-0.5842857 -5.3021738e-18
-0.5832857 -4.6488006e-18
-0.5822857 -3.7138516e-18
-0.5812857 -2.5313346e-18
-0.5802857 -1.1500776e-18
-0.5792857 3.6805894e-19
-0.5782857 1.9507485999999998e-18
-0.5772857 3.5184444e-18
-0.5762857 4.9881705e-18
-0.5752857 6.2776856e-18
-0.5742857 7.3098183e-18
-0.5732857 8.0167579e-18
-0.5722857 8.344070699999999e-18
-0.5712857 8.2542201e-18
-0.5702857 7.729377900000001e-18
-0.5692857 6.7733516e-18
-0.5682857 5.4124809e-18
-0.5672857 3.6954039e-18
-0.5662857 1.6916590000000002e-18
-0.5652857 -5.108667099999999e-19
-0.5642857 -2.8095603e-18
-0.5632857 -5.0916427e-18
-0.5622857 -7.2394692e-18
-0.5612857 -9.1363352e-18
-0.5602857 -1.0672507e-17
-0.5592857 -1.1751175e-17
-0.5582857 -1.2294027e-17
-0.5572857 -1.2246132e-17
-0.5562857 -1.1579846e-17
-0.5552857 -1.0297507e-17
-0.5542857 -8.432728899999999e-18
-0.5532857 -6.050147e-18
-0.5522857 -3.2435823000000002e-18
-0.5512857 -1.3263774e-19
-0.5502857 3.1421699999999997e-18
-0.5492857 6.4255539000000004e-18
-0.5482857 9.554621100000001e-18
-0.5472857 1.2366737e-17
-0.5462857 1.4707718e-17
-0.5452857 1.6439961e-17
-0.5442857 1.7450074e-17
-0.5432857 1.7655621e-17
-0.5422857 1.7010589000000002e-17
-0.5412857 1.5509256e-17
-0.5402857 1.3188188e-17
-0.5392857 1.0126184000000001e-17
-0.5382857 6.4421123000000006e-18
-0.5372857 2.2906184e-18
-0.5362857 -2.144125e-18
-0.5352857 -6.6564142000000004e-18
-0.5342857 -1.1028415000000001e-17
-0.5332857 -1.5040546e-17
-0.5322857 -1.8482367e-17
-0.5312857 -2.1163434e-17
-0.5302857 -2.2923579e-17
-0.5292857 -2.3642063e-17
-0.5282857 -2.3245109e-17
-0.5272857 -2.1711366e-17
-0.5262857 -1.9074947999999998e-17
-0.5252857 -1.54258e-17
-0.5242857 -1.0907295000000001e-17
-0.5232857 -5.7110456000000004e-18
-0.5222857 -6.911522099999999e-20
-0.5212857 5.7560791e-18
-0.5202857 1.1483757e-17
-0.5192857 1.6828118e-17
-0.5182857 2.151241e-17
-0.5172857 2.5283057e-17
-0.5162857 2.7923133e-17
-0.5152857 2.9264466e-17
-0.5142857 2.9197762000000004e-17
-0.5132857 2.7680123e-17
-0.5122857 2.4739527e-17
-0.5112857 2.0475919e-17
-0.5102857 1.5058753000000002e-17
-0.5092857 8.720991e-18
-0.5082857 1.7497111e-18
-0.5072857 -5.5263000000000004e-18
-0.5062857 -1.2751470000000001e-17
-0.5052857 -1.9560222e-17
-0.5042857 -2.5594842000000003e-17
-0.5032857 -3.0523577e-17
-0.5022857 -3.4058092e-17
-0.5012857 -3.5969365e-17
-0.5002857 -3.6101217e-17
-0.4992857 -3.4380689e-17
-0.4982857 -3.0824661e-17
-0.4972857 -2.5542253999999998e-17
-0.4962857 -1.8732773e-17
-0.4952857 -1.0679103e-17
-0.4942857 -1.7367759e-18
-0.4932857 7.6809303e-18
-0.4922857 1.7121229e-17
-0.4912857 2.6112625999999997e-17
-0.4902857 3.4187339e-17
-0.4892857 4.0904283e-17
-0.4882857 4.5871523e-17
-0.4872857 4.8767084e-17
-0.4862857 4.9357035e-17
-0.4852857 4.7509909000000003e-17
-0.4842857 4.3206683e-17
-0.4832857 3.6545641e-17
-0.4822857 2.7741808e-17
-0.4812857 1.7120836e-17
-0.4802857 5.1074454e-18
-0.4792857 -7.791136e-18
-0.4782857 -2.1006093e-17
-0.4772857 -3.393143e-17
-0.4762857 -4.5950814000000006e-17
-0.4752857 -5.646566e-17
-0.4742857 -6.492318799999999e-17
-0.4732857 -7.0843211e-17
-0.4722857 -7.3842331e-17
-0.4712857 -7.3654452e-17
-0.4702857 -7.0146606e-17
-0.4692857 -6.3329232e-17
-0.4682857 -5.3360340999999995e-17
-0.4672857 -4.0543301e-17
-0.4662857 -2.5318122e-17
-0.4652857 -8.246498299999999e-18
-0.4642857 1.000888e-17
-0.4632857 2.8709994e-17
-0.4622857 4.7073143e-17
-0.4612857 6.4301407e-17
-0.4602857 7.961856899999999e-17
-0.4592857 9.2303068e-17
-0.4582857 1.0172059e-16
-0.4572857 1.0735375000000001e-16
-0.4562857 1.0882764999999999e-16
-0.4552857 1.0592995000000001e-16
-0.4542857 9.8624631e-17
-0.4532857 8.7058516e-17
-0.4522857 7.1560217e-17
-0.4512857 5.2631315999999997e-17
-0.4502857 3.0929986999999997e-17
-0.4492857 7.2475775e-18
-0.4482857 -1.7520976999999998e-17
-0.4472857 -4.2411801e-17
-0.4462857 -6.643036800000001e-17
-0.4452857 -8.8591871e-17
-0.4442857 -1.07962e-16
-0.4432857 -1.2369645000000002e-16
-0.4422857 -1.3507735e-16
-0.4412857 -1.4154522e-16
-0.4402857 -1.4272494e-16
-0.4392857 -1.3844465e-16
-0.4382857 -1.2874688e-16
-0.4372857 -1.1389111e-16
-0.4362857 -9.4347859e-17
-0.4352857 -7.0784327e-17
-0.4342857 -4.4042089e-17
-0.4332857 -1.5107656e-17
-0.4322857 1.4923103e-17
-0.4312857 4.4885452e-17
-0.4302857 7.358976599999999e-17
-0.4292857 9.986754200000001e-17
-0.4282857 1.2261777e-16
-0.4272857 1.4085219e-16
-0.4262857 1.5373765999999999e-16
-0.4252857 1.6063419e-16
-0.4242857 1.6112713e-16
-0.4232857 1.5505196000000002e-16
-0.4222857 1.4251062e-16
-0.4212857 1.2387826e-16
-0.4202857 9.979940300000001e-17
-0.4192857 7.1173241e-17
-0.4182857 3.912768e-17
-0.4172857 4.9824875e-18
-0.4162857 -2.9797832e-17
-0.4152857 -6.3660223e-17
-0.4142857 -9.502664300000001e-17
-0.4132857 -1.2236278e-16
-0.4122857 -1.442493e-16
-0.4112857 -1.5945255e-16
-0.4102857 -1.6699147e-16
-0.4092857 -1.6619727000000002e-16
-0.4082857 -1.5676258e-16
-0.4072857 -1.3877680000000002e-16
-0.4062857 -1.127454e-16
-0.4052857 -7.9590548e-17
-0.4042857 -4.0632412e-17
-0.4032857 2.4496471e-18
-0.4022857 4.7675185e-17
-0.4012857 9.2838513e-17
-0.4002857 1.3559967e-16
-0.3992857 1.7358716e-16
-0.3982857 2.0450825000000001e-16
-0.3972857 2.2626207999999997e-16
-0.3962857 2.3705069e-16
-0.3952857 2.3548271e-16
-0.3942857 2.2066489999999998e-16
-0.3932857 1.9227669000000002e-16
-0.3922857 1.5062365e-16
-0.3912857 9.666679800000001e-17
-0.3902857 3.2024626e-17
-0.3892857 -4.1053263e-17
-0.3882857 -1.1974182e-16
-0.3872857 -2.0072495e-16
-0.3862857 -2.8030715000000003e-16
-0.3852857 -3.5454979e-16
-0.3842857 -4.1942813e-16
-0.3832857 -4.7100442e-16
-0.3822857 -5.056113e-16
-0.3812857 -5.2003852e-16
-0.3802857 -5.117156e-16
-0.3792857 -4.7888224e-16
-0.3782857 -4.2073735000000004e-16
-0.3772857 -3.3755897e-16
-0.3762857 -2.3078575e-16
-0.3752857 -1.0305321000000001e-16
-0.3742857 4.182196e-17
-0.3732857 1.9891382000000001e-16
-0.3722857 3.6231752e-16
-0.3712857 5.253373600000001e-16
-0.3702857 6.807294e-16
-0.3692857 8.209909e-16
-0.3682857 9.386875400000001e-16
-0.3672857 1.0268040999999999e-15
-0.3662857 1.0791043e-15
-0.3652857 1.0904816e-15
-0.3642857 1.0572817e-15
-0.3632857 9.7757983e-16
-0.3622857 8.513938400000001e-16
-0.3612857 6.8081878e-16
-0.3602857 4.7007032e-16
-0.3592857 2.2542909e-16
-0.3582857 -4.491706e-17
-0.3572857 -3.3113084e-16
-0.3562857 -6.2207613e-16
-0.3552857 -9.0574871e-16
-0.3542857 -1.1697705e-15
-0.3532857 -1.4019256999999999e-15
-0.3522857 -1.5907155e-15
-0.3512857 -1.7259071000000002e-15
-0.3502857 -1.7990493e-15
-0.3492857 -1.8039327e-15
-0.3482857 -1.7369684e-15
-0.3472857 -1.5974691e-15
-0.3462857 -1.3878139e-15
-0.3452857 -1.1134873e-15
-0.3442857 -7.8298609e-16
-0.3432857 -4.075906e-16
-0.3422857 -1.0082246e-18
-0.3412857 4.2110458e-16
-0.3402857 8.417260899999999e-16
-0.3392857 1.2431404e-15
-0.3382857 1.6076723e-15
-0.3372857 1.9184603e-15
-0.3362857 2.1602351e-15
-0.3352857 2.320074e-15
-0.3342857 2.3880951e-15
-0.3332857 2.3580583e-15
-0.3322857 2.2278383000000002e-15
-0.3312857 1.9997397e-15
-0.3302857 1.6806282e-15
-0.3292857 1.281856e-15
-0.3282857 8.189717500000001e-16
-0.3272857 3.1120913e-16
-0.3262857 -2.1923605e-16
-0.3252857 -7.481198499999999e-16
-0.3242857 -1.2502246e-15
-0.3232857 -1.7005494999999999e-15
-0.3222857 -2.0755644e-15
-0.3212857 -2.3544641e-15
-0.3202857 -2.5203586e-15
-0.3192857 -2.5613294e-15
-0.3182857 -2.4712876e-15
-0.3172857 -2.2505748e-15
-0.3162857 -1.9062596e-15
-0.3152857 -1.4520956999999999e-15
-0.3142857 -9.0812768e-16
-0.3132857 -2.9994493e-16
-0.3122857 3.4238883e-16
-0.3112857 9.85691e-16
-0.3102857 1.5952379999999998e-15
-0.3092857 2.1364919999999998e-15
-0.3082857 2.5768903e-15
-0.3072857 2.8876067999999998e-15
-0.3062857 3.045194e-15
-0.3052857 3.0330169e-15
-0.3042857 2.8424024e-15
-0.3032857 2.4734388e-15
-0.3022857 1.9353755000000003e-15
-0.3012857 1.2465946e-15
-0.3002857 4.3414409000000004e-16
-0.2992857 -4.671586899999999e-16
-0.2982857 -1.4160239999999998e-15
-0.2972857 -2.3663421999999997e-15
-0.2962857 -3.2691299e-15
-0.2952857 -4.074698e-15
-0.2942857 -4.7349555e-15
-0.2932857 -5.2057603e-15
-0.2922857 -5.4492187e-15
-0.2912857 -5.4358369e-15
-0.2902857 -5.1464240000000006e-15
-0.2892857 -4.5736547e-15
-0.2882857 -3.7231997999999995e-15
-0.2872857 -2.6143462e-15
-0.2862857 -1.2800413e-15
-0.2852857 2.3368443999999997e-16
-0.2842857 1.8689444e-15
-0.2832857 3.5578699e-15
-0.2822857 5.2250978e-15
-0.2812857 6.7908094000000005e-15
-0.2802857 8.1742187e-15
-0.2792857 9.2973777e-15
-0.2782857 1.0089136e-14
-0.2772857 1.0489062e-14
-0.2762857 1.0451129999999999e-14
-0.2752857 9.9469475e-15
-0.2742857 8.9683286e-15
-0.2732857 7.5290211e-15
-0.2722857 5.665434799999999e-15
-0.2712857 3.4362601e-15
-0.2702857 9.2092623e-16
-0.2692857 -1.783092e-15
-0.2682857 -4.5640441e-15
-0.2672857 -7.300605400000001e-15
-0.2662857 -9.8673078e-15
-0.2652857 -1.2140443e-14
-0.2642857 -1.4004142999999999e-14
-0.2632857 -1.5356329e-14
-0.2622857 -1.6114209e-14
-0.2612857 -1.6219011e-14
-0.2602857 -1.563971e-14
-0.2592857 -1.43755e-14
-0.2582857 -1.2456886e-14
-0.2572857 -9.9452891e-15
-0.2562857 -6.9311707e-15
-0.2552857 -3.5307417e-15
-0.2542857 1.1861879999999999e-16
-0.2532857 3.8640273e-15
-0.2522857 7.5436033e-15
-0.2512857 1.0993534e-14
-0.2502857 1.4055401e-14
-0.2492857 1.6583441e-14
-0.2482857 1.8451448e-14
-0.2472857 1.9559006e-14
-0.2462857 1.9836787999999998e-14
-0.2452857 1.9250682e-14
-0.2442857 1.7804528e-14
-0.2432857 1.5541319e-14
-0.2422857 1.2542739e-14
-0.2412857 8.9269775e-15
-0.2402857 4.8448323e-15
-0.2392857 4.7415527e-16
-0.2382857 -3.987224e-15
-0.2372857 -8.3298808e-15
-0.2362857 -1.2342196000000002e-14
-0.2352857 -1.5820422e-14
-0.2342857 -1.8578965999999998e-14
-0.2332857 -2.0460417e-14
-0.2322857 -2.134479e-14
-0.2312857 -2.1157442e-14
-0.2302857 -1.9875161e-14
-0.2292857 -1.7529931000000002e-14
-0.2282857 -1.4210025e-14
-0.2272857 -1.0058144e-14
-0.2262857 -5.2665060999999996e-15
-0.2252857 -6.8950896e-17
-0.2242857 5.2696917e-15
-0.2232857 1.046652e-14
-0.2222857 1.5235163e-14
-0.2212857 1.9301301e-14
-0.2202857 2.2418257000000002e-14
-0.2192857 2.4381729999999997e-14
-0.2182857 2.5042759e-14
-0.2172857 2.4318112e-14
-0.2162857 2.2197315e-14
-0.2152857 1.8745844e-14
-0.2142857 1.4104127e-14
-0.2132857 8.482285899999999e-15
-0.2122857 2.1508119e-15
-0.2112857 -4.5723957e-15
-0.2102857 -1.1337965999999999e-14
-0.2092857 -1.7783126e-14
-0.2082857 -2.3550923e-14
-0.2072857 -2.8309562e-14
-0.2062857 -3.1770782e-14
-0.2052857 -3.3706305e-14
-0.2042857 -3.3961442e-14
-0.2032857 -3.2465126e-14
-0.2022857 -2.9235842e-14
-0.2012857 -2.4383103000000002e-14
-0.2002857 -1.8104378e-14
-0.1992857 -1.0677532e-14
-0.1982857 -2.4491243e-15
-0.1972857 6.1810072e-15
-0.1962857 1.477822e-14
-0.1952857 2.2893860999999997e-14
-0.1942857 3.0087513e-14
-0.1932857 3.5949788e-14
-0.1922857 4.0124628e-14
-0.1912857 4.2330162e-14
-0.1902857 4.2377045e-14
-0.1892857 4.0183304000000004e-14
-0.1882857 3.5784741e-14
-0.1872857 2.9340065e-14
-0.1862857 2.1130029999999998e-14
-0.1852857 1.1550145e-14
-0.1842857 1.0966877999999999e-15
-0.1832857 -9.6538575e-15
-0.1822857 -2.0071475e-14
-0.1812857 -2.9504561e-14
-0.1802857 -3.7315862e-14
-0.1792857 -4.2920764e-14
-0.1782857 -4.5825938e-14
-0.1772857 -4.5666114e-14
-0.1762857 -4.223657e-14
-0.1752857 -3.5519011e-14
-0.1742857 -2.5698564e-14
-0.1732857 -1.3170051000000001e-14
-0.1722857 1.4678621e-15
-0.1712857 1.7431372e-14
-0.1702857 3.3783099e-14
-0.1692857 4.947565e-14
-0.1682857 6.3405519e-14
-0.1672857 7.447487399999999e-14
-0.1662857 8.1658058e-14
-0.1652857 8.406920599999999e-14
-0.1642857 8.1026923e-14
-0.1632857 7.2112039e-14
-0.1622857 5.7214524e-14
-0.1612857 3.6566153e-14
-0.1602857 1.075615e-14
-0.1592857 -1.9272128999999998e-14
-0.1582857 -5.2244394000000004e-14
-0.1572857 -8.6598335e-14
-0.1562857 -1.2054506e-13
-0.1552857 -1.5214674e-13
-0.1542857 -1.7940723e-13
-0.1532857 -2.0037190999999998e-13
-0.1522857 -2.1323186e-13
-0.1512857 -2.1642792999999997e-13
-0.1502857 -2.0874927999999997e-13
-0.1492857 -1.8942181000000003e-13
-0.1482857 -1.5818168e-13
-0.1472857 -1.1532986e-13
-0.1462857 -6.1764271e-14
-0.1452857 1.0132996e-15
-0.1442857 7.0917368e-14
-0.1432857 1.4532683e-13
-0.1422857 2.2116096000000002e-13
-0.1412857 2.9498191e-13
-0.1402857 3.631218e-13
-0.1392857 4.2183049999999997e-13
-0.1382857 4.6743992e-13
-0.1372857 4.9653906e-13
-0.1362857 5.061531399999999e-13
-0.1352857 4.9391935e-13
-0.1342857 4.5825092e-13
-0.1332857 3.9848144000000003e-13
-0.1322857 3.1498026e-13
-0.1312857 2.0923135e-13
-0.1302857 8.3868046e-14
-0.1292857 -5.734221399999999e-14
-0.1282857 -2.0956726e-13
-0.1272857 -3.6703555e-13
-0.1262857 -5.2321661e-13
-0.1252857 -6.7105317e-13
-0.1242857 -8.0323813e-13
-0.1232857 -9.1252714e-13
-0.1222857 -9.920740399999999e-13
-0.1212857 -1.0357757999999999e-12
-0.1202857 -1.0386097e-12
-0.1192857 -9.9694761e-13
-0.1182857 -9.0882942e-13
-0.1172857 -7.741801499999999e-13
-0.1162857 -5.949568299999999e-13
-0.1152857 -3.7521377999999997e-13
-0.1142857 -1.2107822e-13
-0.1132857 1.5936793000000001e-13
-0.1122857 4.5630016e-13
-0.1112857 7.5845287e-13
-0.1102857 1.0535016999999999e-12
-0.1092857 1.3285149e-12
-0.1082857 1.5704565e-12
-0.1072857 1.7667242e-12
-0.1062857 1.9057005e-12
-0.1052857 1.9772952e-12
-0.1042857 1.9734584e-12
-0.1032857 1.88864e-12
-0.1022857 1.7201787e-12
-0.1012857 1.4685981e-12
-0.1002857 1.1377975e-12
-9.9285714E-02 7.351226999999999e-13
-9.8285712E-02 2.7130776999999997e-13
-9.7285718E-02 -2.3971678e-13
-9.6285716E-02 -7.811510599999999e-13
-9.5285714E-02 -1.3337839e-12
-9.4285712E-02 -1.8765738999999998e-12
-9.3285717E-02 -2.3873400000000002e-12
-9.2285715E-02 -2.8435431e-12
-9.1285713E-02 -3.2231372e-12
-9.0285711E-02 -3.5054601e-12
-8.9285716E-02 -3.6721369e-12
-8.8285714E-02 -3.7079582e-12
-8.7285712E-02 -3.6017e-12
-8.6285718E-02 -3.3468450000000004e-12
-8.5285716E-02 -2.9421764000000002e-12
-8.4285714E-02 -2.3922023e-12
-8.3285712E-02 -1.7073874e-12
-8.2285717E-02 -9.0416625e-13
-8.1285715E-02 -4.7220876e-15
-8.0285713E-02 9.6347626e-13
-7.9285711E-02 1.9683767000000003e-12
-7.8285716E-02 2.9742725000000002e-12
-7.7285714E-02 3.9429363e-12
-7.6285712E-02 4.8349229999999995e-12
-7.5285718E-02 5.6110031e-12
-7.4285716E-02 6.2336746e-12
-7.3285714E-02 6.6686984999999996e-12
-7.2285712E-02 6.886599400000001e-12
-7.1285717E-02 6.864071799999999e-12
-7.0285715E-02 6.5852305e-12
-6.9285713E-02 6.0426565e-12
-6.8285711E-02 5.2381802e-12
-6.7285717E-02 4.1833697000000004e-12
-6.6285715E-02 2.8996892e-12
-6.5285712E-02 1.4183072e-12
-6.4285718E-02 -2.2045248000000002e-13
-6.3285716E-02 -1.968015e-12
-6.2285714E-02 -3.7687982e-12
-6.1285716E-02 -5.5617681e-12
-6.0285714E-02 -7.2822702e-12
-5.9285715E-02 -8.8640853e-12
-5.8285713E-02 -1.0241658e-11
-5.7285715E-02 -1.1352426e-11
-5.6285713E-02 -1.2139184e-11
-5.5285715E-02 -1.2552408e-11
-5.4285713E-02 -1.2552451e-11
-5.3285714E-02 -1.2111546999999999e-11
-5.2285716E-02 -1.1215521e-11
-5.1285714E-02 -9.8651515e-12
-5.0285716E-02 -8.0771076e-12
-4.9285714E-02 -5.8843921e-12
-4.8285715E-02 -3.3362543999999998e-12
-4.7285713E-02 -4.9753305e-13
-4.6285715E-02 2.5525894e-12
-4.5285713E-02 5.7224136e-12
-4.4285715E-02 8.9101124e-12
-4.3285713E-02 1.2006626999999999e-11
-4.2285714E-02 1.4899011e-11
-4.1285716E-02 1.7474124e-11
-4.0285714E-02 1.9622564e-11
-3.9285716E-02 2.1242722e-11
-3.8285714E-02 2.2244800999999998e-11
-3.7285715E-02 2.2554678e-11
-3.6285713E-02 2.2117436e-11
-3.5285715E-02 2.0900425e-11
-3.4285713E-02 1.8895736e-11
-3.3285715E-02 1.6121937e-11
-3.2285713E-02 1.2624996e-11
-3.1285714E-02 8.4783017e-12
-3.0285714E-02 3.7817453e-12
-2.9285714E-02 -1.3401554999999998e-12
-2.8285714E-02 -6.7410731e-12
-2.7285714E-02 -1.2256578e-11
-2.6285714E-02 -1.7708645e-11
-2.5285713E-02 -2.2910875e-11
-2.4285715E-02 -2.767425e-11
-2.3285715E-02 -3.1813303e-11
-2.2285715E-02 -3.5152488e-11
-2.1285715E-02 -3.7532568999999995e-11
-2.0285714E-02 -3.8816839e-11
-1.9285714E-02 -3.8896920999999996e-11
-1.8285714E-02 -3.7697981e-11
-1.7285714E-02 -3.518313e-11
-1.6285714E-02 -3.1356843e-11
-1.5285715E-02 -2.6267218e-11
-1.4285714E-02 -2.0006937e-11
-1.3285714E-02 -1.2712815e-11
-1.2285714E-02 -4.563873200000001e-12
-1.1285714E-02 4.2221011000000006e-12
-1.0285715E-02 1.3393477e-11
-9.2857145E-03 2.267113e-11
-8.2857143E-03 3.1756084000000003e-11
-7.2857141E-03 4.0338279e-11
-6.2857145E-03 4.8106235e-11
-5.2857143E-03 5.4757343e-11
-4.2857141E-03 6.000846e-11
-3.2857142E-03 6.3606461e-11
-2.2857143E-03 6.5338403e-11
-1.2857143E-03 6.5040914e-11
-2.8571428E-04 6.260842e-11
7.1428571E-04 5.7999905000000003e-11
1.7142857E-03 5.1243839999999996e-11
2.7142856E-03 4.2441043e-11
3.7142858E-03 3.1765267e-11
4.7142855E-03 1.9461363e-11
5.7142857E-03 5.8409712e-12
6.7142858E-03 -8.7242374e-12
7.7142855E-03 -2.381166e-11
8.7142857E-03 -3.8959005e-11
9.7142858E-03 -5.3677418e-11
1.0714286E-02 -6.7466123e-11
1.1714286E-02 -7.9828169e-11
1.2714285E-02 -9.0286827e-11
1.3714286E-02 -9.8402146e-11
1.4714286E-02 -1.0378713000000001e-10
1.5714286E-02 -1.0612294e-10
1.6714286E-02 -1.0517279e-10
1.7714286E-02 -1.0079371e-10
1.8714286E-02 -9.2946007e-11
1.9714287E-02 -8.169988099999999e-11
2.0714285E-02 -6.723881399999999e-11
2.1714285E-02 -4.9859503e-11
2.2714285E-02 -2.9968183e-11
2.3714285E-02 -8.0731862e-12
2.4714286E-02 1.522611e-11
2.5714286E-02 3.9253889e-11
2.6714286E-02 6.3275719e-11
2.7714286E-02 8.6519214e-11
2.8714286E-02 1.0819705e-10
2.9714286E-02 1.2753161e-10
3.0714286E-02 1.4378079e-10
3.1714287E-02 1.5626378e-10
3.2714285E-02 1.6438646999999998e-10
3.3714287E-02 1.6766512e-10
3.4714285E-02 1.657478e-10
3.5714287E-02 1.5843253000000002e-10
3.6714286E-02 1.4568151999999998e-10
3.7714284E-02 1.2763065e-10
3.8714286E-02 1.045938e-10
3.9714284E-02 7.7061529e-11
4.0714286E-02 4.5693922999999996e-11
4.1714285E-02 1.1307493e-11
4.2714287E-02 -2.5143624e-11
4.3714285E-02 -6.259188e-11
4.4714287E-02 -9.988539899999999e-11
4.5714285E-02 -1.3582113e-10
4.6714287E-02 -1.6918129e-10
4.7714286E-02 -1.9877195e-10
4.8714284E-02 -2.2346257000000002e-10
4.9714286E-02 -2.4222551e-10
5.0714284E-02 -2.5417389999999996e-10
5.1714286E-02 -2.5859677e-10
5.2714285E-02 -2.5499027999999997e-10
5.3714287E-02 -2.4308363e-10
5.4714285E-02 -2.2285897e-10
5.5714287E-02 -1.9456385e-10
5.6714285E-02 -1.5871613e-10
5.7714287E-02 -1.1610024e-10
5.8714285E-02 -6.7754889e-11
5.9714288E-02 -1.4951986e-11
6.0714286E-02 4.0832859e-11
6.1714284E-02 9.7957807e-11
6.2714286E-02 1.5465946e-10
6.3714288E-02 2.0910355000000003e-10
6.4714283E-02 2.5944052000000003e-10
6.5714285E-02 3.0386427e-10
6.6714287E-02 3.4067243e-10
6.7714289E-02 3.6832632999999995e-10
6.8714283E-02 3.8550855e-10
6.9714285E-02 3.9117628e-10
7.0714287E-02 3.8460819e-10
7.1714282E-02 3.6544326999999997e-10
7.2714284E-02 3.3370984e-10
7.3714286E-02 2.8984300000000003e-10
7.4714288E-02 2.3468992e-10
7.5714283E-02 1.695017e-10
7.6714285E-02 9.5911755e-11
7.7714287E-02 1.5900559e-11
7.8714289E-02 -6.8252668e-11
7.9714283E-02 -1.5403021e-10
8.0714285E-02 -2.3874674e-10
8.1714287E-02 -3.1962898e-10
8.2714289E-02 -3.9390175e-10
8.3714284E-02 -4.5887807e-10
8.4714286E-02 -5.120503e-10
8.5714288E-02 -5.5117959e-10
8.6714283E-02 -5.7438065e-10
8.7714285E-02 -5.8019852e-10
8.8714287E-02 -5.6767481e-10
8.9714289E-02 -5.364008700000001e-10
9.0714283E-02 -4.865554600000001e-10
9.1714285E-02 -4.1892475e-10
9.2714287E-02 -3.3490402e-10
9.3714289E-02 -2.3647915000000003e-10
9.4714284E-02 -1.2618862e-10
9.5714286E-02 -7.0656846e-12
9.6714288E-02 1.1743799e-10
9.7714283E-02 2.4354564e-10
9.8714285E-02 3.6726337999999994e-10
9.9714287E-02 4.8450011e-10
0.1007143 5.911958e-10
0.1017143 6.8345468e-10
0.1027143 7.5767882e-10
0.1037143 8.1069821e-10
0.1047143 8.3989257e-10
0.1057143 8.4330052e-10
0.1067143 8.197127000000001e-10
0.1077143 7.6874349e-10
0.1087143 6.908794299999999e-10
0.1097143 5.8750127e-10
0.1107143 4.6087725999999996e-10
0.1117143 3.1412707e-10
0.1127143 1.5115629e-10
0.1137143 -2.3437795e-11
0.1147143 -2.0448717000000002e-10
0.1157143 -3.8639794e-10
0.1167143 -5.6331537e-10
0.1177143 -7.2930429e-10
0.1187143 -8.785398599999999e-10
0.1197143 -1.0055022e-09
0.1207143 -1.1051692e-09
0.1217143 -1.1732009e-09
0.1227143 -1.2061085e-09
0.1237143 -1.2014030000000001e-09
0.1247143 -1.1577162999999999e-09
0.1257143 -1.0748909e-09
0.1267143 -9.5403355e-10
0.1277143 -7.9752992e-10
0.1287143 -6.0901796e-10
0.1297143 -3.9331988000000003e-10
0.1307143 -1.5633255e-10
0.1317143 9.5121198e-11
0.1327143 3.5347734e-10
0.1337143 6.106465599999999e-10
0.1347143 8.582560000000001e-10
0.1357143 1.0879095e-09
0.1367143 1.2914591e-09
0.1377143 1.461279e-09
0.1387143 1.5905338e-09
0.1397143 1.6734315e-09
0.1407143 1.7054537e-09
0.1417143 1.6835520999999999e-09
0.1427143 1.6063063999999999e-09
0.1437143 1.4740351e-09
0.1447143 1.2888547e-09
0.1457143 1.0546819000000001e-09
0.1467143 7.771782300000001e-10
0.1477143 4.6363538e-10
0.1487143 1.2280265e-10
0.1497143 -2.3533976e-10
0.1507143 -5.9985649e-10
0.1517143 -9.5917493e-10
0.1527143 -1.3014363e-09
0.1537143 -1.61487e-09
0.1547143 -1.8881795e-09
0.1557143 -2.1109283999999998e-09
0.1567143 -2.2739132e-09
0.1577143 -2.3695096e-09
0.1587143 -2.3919831e-09
0.1597143 -2.3377479e-09
0.1607143 -2.2055668e-09
0.1617143 -1.9966823e-09
0.1627143 -1.7148727e-09
0.1637143 -1.3664274e-09
0.1647143 -9.6004081e-10
0.1657143 -5.0662382e-10
0.1667143 -1.9035924e-11
0.1677143 4.8825505e-10
0.1687143 9.9957872e-10
0.1697143 1.4985223e-09
0.1707143 1.9684329e-09
0.1717143 2.3929456e-09
0.1727143 2.7565245e-09
0.1737143 3.0449972e-09
0.1747143 3.2460652e-09
0.1757143 3.3497757e-09
0.1767143 3.348935e-09
0.1777143 3.2394486000000004e-09
0.1787143 3.0205762e-09
0.1797143 2.6950879e-09
0.1807143 2.2693129e-09
0.1817143 1.7530758000000002e-09
0.1827143 1.1595176e-09
0.1837143 5.0480154e-10
0.1847143 -1.9229002e-10
0.1857143 -9.108593200000001e-10
0.1867143 -1.6284862e-09
0.1877143 -2.3218935e-09
0.1887143 -2.9676671e-09
0.1897143 -3.5430082000000004e-09
0.1907143 -4.0264967999999995e-09
0.1917143 -4.3988400000000005e-09
0.1927143 -4.6435810000000005e-09
0.1937143 -4.7477446e-09
0.1947143 -4.7023947e-09
0.1957143 -4.5030826e-09
0.1967143 -4.1501681e-09
0.1977143 -3.6489959999999997e-09
0.1987143 -3.0099183999999998e-09
0.1997143 -2.2481548000000002e-09
0.2007143 -1.3834888e-09
0.2017143 -4.3980544e-10
0.2027143 5.5552282e-10
0.2037143 1.5723867999999998e-09
0.2047143 2.5788092e-09
0.2057143 3.5419059999999998e-09
0.2067143 4.4289163e-09
0.2077143 5.2082654000000004e-09
0.2087143 5.8506311e-09
0.2097143 6.3299796e-09
0.2107143 6.6245322e-09
0.2117143 6.717630599999999e-09
0.2127143 6.5984718e-09
0.2137143 6.2626813e-09
0.2147143 5.7126977e-09
0.2157143 4.9579549e-09
0.2167143 4.0148419e-09
0.2177143 2.9064376000000002e-09
0.2187143 1.6620194999999999e-09
0.2197143 3.1635269000000004e-10
0.2207143 -1.0912251e-09
0.2217143 -2.5179019e-09
0.2227143 -3.9186420999999995e-09
0.2237143 -5.2475586e-09
0.2247143 -6.4593601e-09
0.2257143 -7.5108371e-09
0.2267143 -8.362331e-09
0.2277143 -8.9791473e-09
0.2287143 -9.332856e-09
0.2297143 -9.4024406e-09
0.2307143 -9.1752418e-09
0.2317143 -8.647673500000001e-09
0.2327143 -7.8256623e-09
0.2337143 -6.7247978e-09
0.2347143 -5.3701758e-09
0.2357143 -3.7959236e-09
0.2367143 -2.0444183e-09
0.2377143 -1.6520935000000002e-10
0.2387143 1.7863291e-09
0.2397143 3.7505811000000004e-09
0.2407143 5.6654639e-09
0.2417143 7.4683426e-09
0.2427143 9.0980286e-09
0.2437143 1.0496795e-08
0.2447143 1.1612352e-08
0.2457143 1.2399705e-08
0.2467143 1.2822844000000002e-08
0.2477143 1.2856192e-08
0.2487143 1.2485767e-08
0.2497143 1.1710002e-08
0.2507143 1.0540198e-08
0.2517143 9.000567e-09
0.2527143 7.1278712000000005e-09
0.2537143 4.9706354e-09
0.2547143 2.5879632e-09
0.2557143 4.7974748000000004e-11
0.2567143 -2.5740937e-09
0.2577143 -5.1980767e-09
0.2587143 -7.7412909e-09
0.2597143 -1.0121099e-08
0.2607143 -1.2257551e-08
0.2617143 -1.4076014e-08
0.2627143 -1.5509716e-08
0.2637143 -1.6502102e-08
0.2647143 -1.7008939e-08
0.2657143 -1.7000081e-08
0.2667143 -1.6460838000000002e-08
0.2677143 -1.539289e-08
0.2687143 -1.3814684e-08
0.2697143 -1.1761327e-08
0.2707143 -9.2839236e-09
0.2717143 -6.448394599999999e-09
0.2727143 -3.3337780000000002e-09
0.2737143 -3.0069718e-11
0.2747143 3.3643498000000002e-09
0.2757143 6.7456234999999996e-09
0.2767143 1.000758e-08
0.2777143 1.3045051e-08
0.2787143 1.575724e-08
0.2797143 1.8051033999999998e-08
0.2807143 1.9844158e-08
0.2817143 2.1068051e-08
0.2827143 2.1670379e-08
0.2837143 2.161708e-08
0.2847143 2.0893882e-08
0.2857143 1.9507226e-08
0.2867143 1.7484536000000002e-08
0.2877143 1.4873836999999999e-08
0.2887143 1.1742707e-08
0.2897143 8.1765754e-09
0.2907143 4.2764247e-09
0.2917143 1.5594255e-10
0.2927143 -4.0617863e-09
0.2937143 -8.2479572e-09
0.2947143 -1.2271981e-08
0.2957143 -1.6005551e-08
0.2967143 -1.9326735e-08
0.2977143 -2.212393e-08
0.2987143 -2.4299593000000002e-08
0.2997143 -2.5773578e-08
0.3007143 -2.6486005e-08
0.3017143 -2.6399544000000002e-08
0.3027143 -2.5501024000000002e-08
0.3037143 -2.3802318000000002e-08
0.3047143 -2.1340459000000002e-08
0.3057143 -1.8176936e-08
0.3067143 -1.4396244e-08
0.3077143 -1.0103646e-08
0.3087143 -5.4222592e-09
0.3097143 -4.895180599999999e-10
0.3107143 4.5468812999999995e-09
0.3117143 9.5334303e-09
0.3127143 1.4315520999999998e-08
0.3137143 1.8742276e-08
0.3147143 2.2671337e-08
0.3157143 2.5973470999999998e-08
0.3167143 2.8536823e-08
0.3177143 3.0270703e-08
0.3187143 3.1108746e-08
0.3197143 3.101136e-08
0.3207143 2.9967356e-08
0.3217143 2.7994718e-08
0.3227143 2.5140448e-08
0.3237143 2.1479517e-08
0.3247143 1.7112887e-08
0.3257143 1.2164722e-08
0.3267143 6.7788094999999995e-09
0.3277143 1.1143377e-09
0.3287143 -4.658874e-09
0.3297143 -1.0365527e-08
0.3307143 -1.5830226e-08
0.3317143 -2.088293e-08
0.3327143 -2.5364291e-08
0.3337143 -2.9130719999999998e-08
0.3347143 -3.2059017e-08
0.3357143 -3.4050426e-08
0.3367143 -3.5033954e-08
0.3377143 -3.4968867e-08
0.3387143 -3.3846281e-08
0.3397143 -3.1689762e-08
0.3407143 -2.8554917e-08
0.3417143 -2.4527994e-08
0.3427143 -1.9723512000000002e-08
0.3437143 -1.4280971999999998e-08
0.3447143 -8.3607704e-09
0.3457143 -2.1394053e-09
0.3467143 4.195861e-09
0.3477143 1.0452730000000001e-08
0.3487143 1.6439813e-08
0.3497143 2.1972595e-08
0.3507143 2.6879246e-08
0.3517143 3.1006078000000005e-08
0.3527143 3.4222469e-08
0.3537143 3.6425102e-08
0.3547143 3.7541376e-08
0.3557143 3.7531864e-08
0.3567143 3.639174e-08
0.3577143 3.4151115e-08
0.3587143 3.0874281e-08
0.3597143 2.6657847999999997e-08
0.3607143 2.1627876e-08
0.3617143 1.5936027e-08
0.3627143 9.7549115e-09
0.3637143 3.2727386999999996e-09
0.3647143 -3.312535e-09
0.3657143 -9.7993884e-09
0.3667143 -1.5989043000000002e-08
0.3677143 -2.1691704e-08
0.3687143 -2.6732519e-08
0.3697143 -3.0957092e-08
0.3707143 -3.423635e-08
0.3717143 -3.6470627e-08
0.3727143 -3.7592829e-08
0.3737143 -3.7570566e-08
0.3747143 -3.6407207999999997e-08
0.3757143 -3.4141784e-08
0.3767143 -3.0847785e-08
0.3777143 -2.6630834e-08
0.3787143 -2.1625366999999998e-08
0.3797143 -1.5990373e-08
0.3807143 -9.904348900000001e-09
0.3817143 -3.5596175e-09
0.3827143 2.8438061e-09
0.3837143 9.1046171e-09
0.3847143 1.5026679e-08
0.3857143 2.0425332e-08
0.3867143 2.5133351000000003e-08
0.3877143 2.9006328e-08
0.3887143 3.192735e-08
0.3897143 3.3810754e-08
0.3907143 3.460488e-08
0.3917143 3.4293693e-08
0.3927143 3.2897243e-08
0.3937143 3.0470915000000005e-08
0.3947143 2.7103507999999998e-08
0.3957143 2.2914209e-08
0.3967143 1.8048534e-08
0.3977143 1.2673394e-08
0.3987143 6.971459499999999e-09
0.3997143 1.1349846e-09
0.4007143 -4.6406681e-09
0.4017143 -1.0163597e-08
0.4027143 -1.5251795999999998e-08
0.4037143 -1.9739231e-08
0.4047143 -2.3481372000000003e-08
0.4057143 -2.6359978e-08
0.4067143 -2.8286969999999997e-08
0.4077143 -2.9207303000000002e-08
0.4087143 -2.9100694e-08
0.4097143 -2.7982186e-08
0.4107143 -2.5901503e-08
0.4117143 -2.2941249e-08
0.4127143 -1.9213989e-08
0.4137143 -1.4858323e-08
0.4147143 -1.0034074e-08
0.4157143 -4.9167601e-09
0.4167143 3.0846627e-10
0.4177143 5.4532239999999995e-09
0.4187143 1.0332429e-08
0.4197143 1.4770729999999999e-08
0.4207143 1.8608638000000002e-08
0.4217143 2.1708131e-08
0.4227143 2.3957564e-08
0.4237143 2.5275676e-08
0.4247143 2.5614583000000004e-08
0.4257143 2.4961605e-08
0.4267143 2.3339891e-08
0.4277143 2.0807778e-08
0.4287143 1.7456911e-08
0.4297143 1.3409168000000002e-08
0.4307143 8.8125007e-09
0.4317143 3.8357994e-09
0.4327143 -1.3370130999999999e-09
0.4337143 -6.5134759e-09
0.4347143 -1.149944e-08
0.4357143 -1.6106032e-08
0.4367143 -2.0156485999999998e-08
0.4377143 -2.349258e-08
0.4387143 -2.5980471000000003e-08
0.4397143 -2.7515673e-08
0.4407143 -2.8027056e-08
0.4417143 -2.7479657e-08
0.4427143 -2.5876248e-08
0.4437143 -2.3257581e-08
0.4447143 -1.9701296e-08
0.4457143 -1.5319554e-08
0.4467143 -1.0255438e-08
0.4477143 -4.6782678e-09
0.4487143 1.2220234e-09
0.4497143 7.2412583e-09
0.4507143 1.316792e-08
0.4517143 1.8790354e-08
0.4527143 2.3904045e-08
0.4537143 2.8318702999999998e-08
0.4547143 3.1864947e-08
0.4557143 3.4400349e-08
0.4567143 3.5814648e-08
0.4577143 3.6033953999999996e-08
0.4587143 3.5023778e-08
0.4597143 3.2790823e-08
0.4607143 2.938339e-08
0.4617143 2.4890429e-08
0.4627143 1.9439189e-08
0.4637143 1.3191576999999999e-08
0.4647143 6.3392833e-09
0.4657143 -9.021635e-10
0.4667143 -8.3002334e-09
0.4677143 -1.5612914e-08
0.4687143 -2.2596656e-08
0.4697143 -2.9014505e-08
0.4707143 -3.4644113e-08
0.4717143 -3.9285397e-08
0.4727143 -4.2767534e-08
0.4737143 -4.4955062e-08
0.4747143 -4.5752863e-08
0.4757143 -4.5109849e-08
0.4767143 -4.3021192e-08
0.4777143 -3.9529027e-08
0.4787143 -3.4721592e-08
0.4797143 -2.8730821e-08
0.4807143 -2.1728494e-08
0.4817143 -1.3921037999999998e-08
0.4827143 -5.543168e-09
0.4837143 3.149413e-09
0.4847143 1.1888029000000001e-08
0.4857143 2.0399499e-08
0.4867143 2.8414757e-08
0.4877143 3.5677392e-08
0.4887143 4.1951798e-08
0.4897143 4.7030696e-08
0.4907143 5.0741805e-08
0.4917143 5.2953447e-08
0.4927143 5.3578947e-08
0.4937143 5.2579668e-08
0.4947143 4.9966598e-08
0.4957143 4.5800455e-08
0.4967143 4.0190296e-08
0.4977143 3.3290626e-08
0.4987143 2.5297131e-08
0.4997143 1.6441115000000002e-08
0.5007143 6.9828046e-09
0.5017143 -2.7963035e-09
0.5027143 -1.2601824e-08
0.5037143 -2.2135359e-08
0.5047143 -3.1103597e-08
0.5057143 -3.9227366e-08
0.5067143 -4.6250348e-08
0.5077143 -5.1947202e-08
0.5087143 -5.61308e-08
0.5097143 -5.8658356e-08
0.5107143 -5.9436223e-08
0.5117143 -5.8423227e-08
0.5127143 -5.5632349e-08
0.5137143 -5.1130732999999994e-08
0.5147143 -4.5038004000000004e-08
0.5157143 -3.7522946e-08
0.5167143 -2.8798633e-08
0.5177143 -1.9116196e-08
0.5187143 -8.7573948e-09
0.5197143 1.9737368e-09
0.5207143 1.2759924999999999e-08
0.5217143 2.3280074e-08
0.5227143 3.3218783e-08
0.5237143 4.2275675e-08
0.5247143 5.0174259e-08
0.5257143 5.6670074e-08
0.5267143 6.1557892e-08
0.5277143 6.4677791e-08
0.5287143 6.5919925e-08
0.5297143 6.5227895e-08
0.5307143 6.260062500000001e-08
0.5317143 5.8092692000000004e-08
0.5327143 5.1813158999999997e-08
0.5337143 4.3922849e-08
0.5347143 3.4630213e-08
0.5357143 2.4185842e-08
0.5367143 1.2875752e-08
0.5377143 1.0136279e-09
0.5387143 -1.106779e-08
0.5397143 -2.3025969e-08
0.5407143 -3.4518224e-08
0.5417143 -4.5211504e-08
0.5427143 -5.4792014999999993e-08
0.5437143 -6.297443100000001e-08
0.5447143 -6.9510375e-08
0.5457143 -7.4195938e-08
0.5467143 -7.6877976e-08
0.5477143 -7.7458961e-08
0.5487143 -7.5900242e-08
0.5497143 -7.2223544e-08
0.5507143 -6.651072999999999e-08
0.5517143 -5.8901711000000004e-08
0.5527143 -4.9590637e-08
0.5537143 -3.8820487999999996e-08
0.5547143 -2.6876201000000003e-08
0.5557143 -1.4076561e-08
0.5567143 -7.6514515e-10
0.5577143 1.2699432e-08
0.5587143 2.5953653e-08
0.5597143 3.8639322e-08
0.5607143 5.0413562e-08
0.5617143 6.0958322e-08
0.5627143 6.998914199999999e-08
0.5637143 7.726293500000001e-08
0.5647143 8.258455e-08
0.5657143 8.5812069e-08
0.5667143 8.6860574e-08
0.5677143 8.5704432e-08
0.5687143 8.2377938e-08
0.5697143 7.697441e-08
0.5707143 6.9643658e-08
0.5717143 6.0587918e-08
0.5727143 5.0056381e-08
0.5737143 3.8338338e-08
0.5747143 2.575519e-08
0.5757143 1.2651457999999999e-08
0.5767143 -6.149350099999999e-10
0.5777143 -1.3682885e-08
0.5787143 -2.6198529e-08
0.5797143 -3.7825562000000003e-08
0.5807143 -4.8255128e-08
0.5817143 -5.7214977e-08
0.5827143 -6.4477579e-08
0.5837143 -6.9866912e-08
0.5847143 -7.3263662e-08
0.5857143 -7.460863599999999e-08
0.5867143 -7.390431599999999e-08
0.5877143 -7.1214368e-08
0.5887143 -6.6661243e-08
0.5897143 -6.0421851e-08
0.5907143 -5.2721527e-08
0.5917143 -4.3826491999999996e-08
0.5927143 -3.4035075e-08
0.5937143 -2.3668026000000002e-08
0.5947143 -1.3058246000000001e-08
0.5957143 -2.5403018e-09
0.5967143 7.559951999999999e-09
0.5977143 1.6935293e-08
0.5987143 2.5306301000000002e-08
0.5997143 3.2429509e-08
0.6007143 3.8104311e-08
0.6017143 4.2178458e-08
0.6027143 4.4552009e-08
0.6037143 4.5179677000000004e-08
0.6047143 4.4071538e-08
0.6057143 4.1292097999999995e-08
0.6067143 3.6957756e-08
0.6077143 3.1232799999999995e-08
0.6087143 2.4323968e-08
0.6097143 1.6473771e-08
0.6107143 7.9527315e-09
0.6117143 -9.4924945e-10
0.6127143 -9.9321738e-09
0.6137143 -1.8695595999999998e-08
0.6147143 -2.6948369e-08
0.6157143 -3.4418146e-08
0.6167143 -4.0860382e-08
0.6177143 -4.606644e-08
0.6187143 -4.9870568999999995e-08
0.6197143 -5.2155436e-08
0.6207143 -5.2855992000000004e-08
0.6217143 -5.1961474000000003e-08
0.6227143 -4.9515431e-08
0.6237143 -4.5613782e-08
0.6247143 -4.0400876999999996e-08
0.6257143 -3.4063735e-08
0.6267143 -2.6824698000000003e-08
0.6277143 -1.893274e-08
0.6287143 -1.0653832999999999e-08
0.6297143 -2.2607312e-09
0.6307143 5.9773922000000005e-09
0.6317143 1.3805050000000001e-08
0.6327143 2.0989882e-08
0.6337143 2.7331081999999998e-08
0.6347143 3.2666483e-08
0.6357143 3.6878089e-08
0.6367143 3.9895837e-08
0.6377143 4.1699527e-08
0.6387143 4.2318904e-08
0.6397143 4.1831891e-08
0.6407143 4.0361139e-08
0.6417143 3.8069039999999995e-08
0.6427143 3.5151371e-08
0.6437143 3.1829853e-08
0.6447143 2.8343811e-08
0.6457143 2.4941243999999997e-08
0.6467143 2.186953e-08
0.6477143 1.9366064e-08
0.6487143 1.7649068e-08
0.6497143 1.6908863000000002e-08
0.6507143 1.7299863e-08
0.6517143 1.8933547999999998e-08
0.6527143 2.1872672e-08
0.6537143 2.6126923e-08
0.6547143 3.1650257e-08
0.6557143 3.8340048e-08
0.6567143 4.603819e-08
0.6577143 5.4534210000000005e-08
0.6587143 6.3570388e-08
0.6597143 7.284874900000001e-08
0.6607143 8.2039819e-08
0.6617143 9.0792829e-08
0.6627143 9.8747088e-08
0.6637143 1.0554406e-07
0.6647143 1.1083975e-07
0.6657143 1.1431682e-07
0.6667143 1.1569609e-07
0.6677143 1.1474676e-07
0.6687143 1.1129516e-07
0.6697143 1.0523147999999999e-07
0.6707143 9.6514274e-08
0.6717143 8.5172652e-08
0.6727143 7.1305967e-08
0.6737143 5.508114e-08
0.6747143 3.6727743e-08
0.6757143 1.6531081e-08
0.6767143 -5.1764235e-09
0.6777143 -2.8025145999999998e-08
0.6787143 -5.1619115e-08
0.6797143 -7.5547368e-08
0.6807143 -9.939544699999999e-08
0.6817143 -1.2275662e-07
0.6827143 -1.4524252e-07
0.6837143 -1.6649291999999998e-07
0.6847143 -1.8618439e-07
0.6857143 -2.0403761e-07
0.6867143 -2.198232e-07
0.6877143 -2.3336597e-07
0.6887143 -2.4454747e-07
0.6897143 -2.533068e-07
0.6907143 -2.5963962e-07
0.6917143 -2.6359546e-07
0.6927143 -2.6527329e-07
0.6937143 -2.6481554999999996e-07
0.6947143 -2.624005e-07
0.6957143 -2.5823357e-07
0.6967143 -2.5253737e-07
0.6977143 -2.4554117e-07
0.6987143 -2.3746982e-07
0.6997143 -2.285329e-07
0.7007143 -2.1891413000000002e-07
0.7017143 -2.0876170000000002e-07
0.7027143 -1.9817987e-07
0.7037143 -1.8722237e-07
0.7047143 -1.7588756e-07
0.7057143 -1.6411593e-07
0.7067143 -1.5178997e-07
0.7077143 -1.3873624e-07
0.7087143 -1.2472988e-07
0.7097143 -1.095009e-07
0.7107143 -9.274225800000001e-08
0.7117143 -7.4119211e-08
0.7127143 -5.3279353e-08
0.7137143 -2.9862987e-08
0.7147143 -3.5132594999999998e-09
0.7157143 2.6114372e-08
0.7167143 5.9343774000000006e-08
0.7177143 9.6471153e-08
0.7187143 1.3775977e-07
0.7197143 1.8343632e-07
0.7207143 2.3368922e-07
0.7217143 2.8866858e-07
0.7227143 3.4848782e-07
0.7237143 4.1322674000000003e-07
0.7247143 4.8293569e-07
0.7257143 5.5764087e-07
0.7267143 6.3735017e-07
0.7277143 7.220597499999999e-07
0.7287143 8.1176044e-07
0.7297143 9.0644487e-07
0.7307143 1.006114e-06
0.7317143 1.1107841e-06
0.7327143 1.2204922e-06
0.7337143 1.3353028e-06
0.7347143 1.455312e-06
0.7357143 1.5806529e-06
0.7367143 1.7114976e-06
0.7377143 1.8480604999999998e-06
0.7387143 1.9905992e-06
0.7397143 2.1394136e-06
0.7407143 2.2948456000000003e-06
0.7417143 2.4572744e-06
0.7427143 2.6271126e-06
0.7437143 2.8048002999999996e-06
0.7447143 2.9907979999999998e-06
0.7457143 3.1855798e-06
0.7467143 3.3896239e-06
0.7477143 3.6034056e-06
0.7487143 3.8273889e-06
0.7497143 4.0620193e-06
0.7507143 4.307719e-06
0.7517143 4.5648818e-06
0.7527143 4.8338708999999995e-06
0.7537143 5.1150167e-06
0.7547143 5.4086186e-06
0.7557143 5.7149471e-06
0.7567143 6.0342465e-06
0.7577143 6.366741400000001e-06
0.7587143 6.7126415e-06
0.7597143 7.0721455e-06
0.7607143 7.4454491e-06
0.7617143 7.8327474e-06
0.7627143 8.234239600000001e-06
0.7637143 8.6501316e-06
0.7647143 9.0806374e-06
0.7657143 9.5259807e-06
0.7667143 9.986392500000001e-06
0.7677143 1.046211e-05
0.7687143 1.0953376e-05
0.7697143 1.1460433e-05
0.7707143 1.1983524e-05
0.7717143 1.2522881e-05
0.7727143 1.3078733e-05
0.7737143 1.3651298e-05
0.7747143 1.4240783000000001e-05
0.7757143 1.4847377e-05
0.7767143 1.5471264e-05
0.7777143 1.6112607e-05
0.7787143 1.6771556e-05
0.7797143 1.7448248e-05
0.7807143 1.8142809e-05
0.7817143 1.8855349e-05
0.7827143 1.9585967e-05
0.7837143 2.0334754e-05
0.7847143 2.1101791e-05
0.7857143 2.1887152e-05
0.7867143 2.2690908000000002e-05
0.7877143 2.3513122e-05
0.7887143 2.4353861e-05
0.7897143 2.5213185e-05
0.7907143 2.6091169e-05
0.7917143 2.6987890999999998e-05
0.7927143 2.7903437e-05
0.7937143 2.8837908e-05
0.7947143 2.9791414e-05
0.7957143 3.0764081999999996e-05
0.7967143 3.1756051e-05
0.7977143 3.2767463e-05
0.7987143 3.3798474e-05
0.7997143 3.4849239e-05
0.8007143 3.5919907999999997e-05
0.8017143 3.7010619e-05
0.8027143 3.8121499e-05
0.8037143 3.9252646000000003e-05
0.8047143 4.0404134e-05
0.8057143 4.1575998e-05
0.8067143 4.2768241e-05
0.8077143 4.398083e-05
0.8087143 4.521371e-05
0.8097143 4.6466786e-05
0.8107143 4.7739951e-05
0.8117143 4.9033082e-05
0.8127143 5.0346057000000005e-05
0.8137143 5.1678745e-05
0.8147143 5.3031044e-05
0.8157143 5.4402875e-05
0.8167143 5.5794197e-05
0.8177143 5.7205022999999995e-05
0.8187143 5.8635401999999996e-05
0.8197143 6.0085455e-05
0.8207143 6.1555346e-05
0.8217143 6.3045292e-05
0.8227143 6.4555559e-05
0.8237143 6.6086454e-05
0.8247143 6.7638331e-05
0.8257143 6.9211563e-05
0.8267143 7.080654400000001e-05
0.8277143 7.2423677e-05
0.8287143 7.4063354e-05
0.8297143 7.5725967e-05
0.8307143 7.7411875e-05
0.8317143 7.912140600000001e-05
0.8327143 8.085486899999999e-05
0.8337143 8.2612524e-05
0.8347143 8.4394594e-05
0.8357143 8.6201254e-05
0.8367143 8.8032618e-05
0.8377143 8.9888766e-05
0.8387143 9.176972600000001e-05
0.8397143 9.3675493e-05
0.8407143 9.560604900000001e-05
0.8417143 9.7561372e-05
0.8427143 9.954142099999999e-05
0.8437143 0.00010154617
0.8447143 0.00010357566
0.8457143 0.00010562992
0.8467143 0.00010770909
0.8477143 0.0001098134
0.8487143 0.00011194314999999999
0.8497143 0.00011409878999999999
0.8507143 0.00011628086
0.8517143 0.00011849007
0.8527143 0.00012072726
0.8537143 0.00012299338
0.8547143 0.0001252895
0.8557143 0.00012761682999999998
0.8567143 0.00012997663999999998
0.8577143 0.00013237028
0.8587143 0.00013479913
0.8597143 0.00013726458
0.8607143 0.000139768
0.8617143 0.00014231073
0.8627143 0.00014489402
0.8637143 0.00014751906
0.8647143 0.00015018688
0.8657143 0.00015289841000000001
0.8667143 0.00015565438
0.8677143 0.00015845544
0.8687143 0.00016130206999999999
0.8697143 0.00016419461
0.8707143 0.00016713328999999998
0.8717143 0.00017011820000000001
0.8727143 0.00017314933
0.8737143 0.0001762266
0.8747143 0.00017934989
0.8757143 0.00018251902
0.8767143 0.00018573386999999998
0.8777143 0.0001889943
0.8787143 0.00019230023999999997
0.8797143 0.00019565166
0.8807143 0.00019904865
0.8817143 0.00020249136
0.8827143 0.00020598005999999998
0.8837143 0.00020951516
0.8847143 0.00021309716
0.8857143 0.00021672673999999998
0.8867143 0.00022040472000000002
0.8877143 0.00022413189999999998
0.8887143 0.00022790925
0.8897143 0.00023173775000000002
0.8907143 0.0002356184
0.8917143 0.00023955226
0.8927143 0.00024354033000000003
0.8937143 0.00024758356
0.8947143 0.00025168279
0.8957143 0.00025583872000000004
0.8967143 0.00026005193
0.8977143 0.00026432276
0.8987143 0.00026865137
0.8997143 0.00027303768
0.9007143 0.00027748147
0.9017143 0.00028198228000000003
0.9027143 0.00028653953
0.9037143 0.00029115242000000004
0.9047143 0.00029581999999999997
0.9057143 0.00030054113999999996
0.9067143 0.00030531469
0.9077143 0.00031013942
0.9087143 0.00031501406
0.9097143 0.00031993743
0.9107143 0.00032490839
0.9117143 0.00032992589
0.9127143 0.00033498902
0.9137143 0.00034009693
0.9147143 0.00034524892
0.9157143 0.00035044441000000004
0.9167143 0.00035568296000000003
0.9177143 0.00036096433
0.9187143 0.00036628842
0.9197143 0.00037165526
0.9207143 0.00037706504
0.9217143 0.0003825181
0.9227143 0.00038801481
0.9237143 0.00039355559
0.9247143 0.00039914103000000004
0.9257143 0.00040477161999999997
0.9267143 0.00041044796
0.9277143 0.00041617067999999993
0.9287143 0.00042194042
0.9297143 0.00042775786999999996
0.9307143 0.00043362365
0.9317143 0.00043953846
0.9327143 0.00044550278999999995
0.9337143 0.00045151718999999997
0.9347143 0.00045758215
0.9357143 0.00046369814
0.9367143 0.00046986561
0.9377143 0.00047608505
0.9387143 0.00048235711
0.9397143 0.0004886825100000001
0.9407143 0.00049506193
0.9417143 0.0005014962
0.9427143 0.00050798617
0.9437143 0.0005145328
0.9447143 0.00052113728
0.9457143 0.00052780088
0.9467143 0.00053452513
0.9477143 0.00054131178
0.9487143 0.00054816269
0.9497143 0.00055507981
0.9507143 0.00056206518
0.9517143 0.00056912099
0.9527143 0.00057624943
0.9537143 0.0005834528099999999
0.9547143 0.0005907335
0.9557143 0.0005980939500000001
0.9567143 0.00060553666
0.9577143 0.00061306414
0.9587143 0.00062067897
0.9597143 0.00062838362
0.9607143 0.0006361806300000001
0.9617143 0.0006440725
0.9627143 0.00065206173
0.9637143 0.00066015086
0.9647143 0.00066834245
0.9657143 0.00067663923
0.9667143 0.0006850438200000001
0.9677143 0.00069355897
0.9687143 0.00070218739
0.9697143 0.00071093182
0.9707143 0.00071979493
0.9717143 0.00072877947
0.9727143 0.00073788815
0.9737143 0.00074712375
0.9747143 0.0007564891300000001
0.9757143 0.00076598708
0.9767143 0.00077562036
0.9777143 0.0007853916899999999
0.9787143 0.00079530364
0.9797143 0.00080535865
0.9807143 0.00081555918
0.9817143 0.00082590759
0.9827143 0.0008364061599999999
0.9837143 0.00084705716
0.9847143 0.00085786269
0.9857143 0.0008688248300000001
0.9867143 0.0008799455800000001
0.9877143 0.00089122659
0.9887143 0.00090266958
0.9897143 0.0009142760100000001
0.9907143 0.00092604723
0.9917143 0.00093798462
0.9927143 0.00095008954
0.9937143 0.00096236336
0.9947143 0.0009748072400000001
0.9957143 0.00098742257
0.9967143 0.0010002105
0.9977143 0.0010131722
0.9987143 0.0010263089
0.9997143 0.001039622
1.000714 0.0010531129
1.001714 0.0010667832
1.002714 0.0010806346
1.003714 0.0010946686999999998
1.004714 0.0011088874
1.005714 0.0011232923
1.006714 0.001137885
1.007714 0.0011526673000000001
1.008714 0.0011676408
1.009714 0.0011828070000000001
1.010714 0.0011981678
1.011714 0.0012137245
1.012714 0.0012294786
1.013714 0.0012454312
1.014714 0.0012615834999999999
1.015714 0.0012779363
1.016714 0.0012944907
1.017714 0.0013112477
1.018714 0.0013282082
1.019714 0.0013453732
1.020714 0.0013627438
1.021714 0.0013803209
1.022714 0.0013981057
1.023714 0.0014160994
1.024714 0.0014343032000000001
1.025714 0.0014527185
1.026714 0.0014713472
1.027714 0.0014901913
1.028714 0.0015092530000000001
1.029714 0.0015285346
1.030714 0.0015480386999999999
1.031714 0.0015677682
1.032714 0.0015877258
1.033714 0.0016079148
1.034714 0.0016283386
1.035714 0.0016490005
1.036714 0.0016699043000000002
1.037714 0.0016910537000000001
1.038714 0.0017124527999999998
1.039714 0.0017341057000000001
1.040714 0.0017560164
1.041714 0.0017781882
1.042714 0.0018006251
1.043714 0.0018233301999999998
1.044714 0.0018463075000000001
1.045714 0.0018695603999999998
1.046714 0.0018930923000000002
1.047714 0.0019169065
1.048714 0.0019410063000000002
1.049714 0.0019653942
1.050714 0.0019900734
1.051714 0.0020150461
1.052714 0.0020403151
1.053714 0.0020658834
1.054714 0.002091754
1.055714 0.0021179299
1.056714 0.0021444148
1.057714 0.002171212
1.058714 0.0021983245
1.059714 0.0022257562000000002
1.060714 0.0022535105
1.061714 0.0022815913
1.062714 0.002310003
1.063714 0.0023387502
1.064714 0.0023678374
1.065714 0.0023972696000000003
1.066714 0.0024270514
1.067714 0.0024571871
1.068714 0.0024876817
1.069714 0.0025185394000000003
1.070714 0.0025497647999999998
1.071714 0.0025813624
1.072714 0.0026133372
1.073714 0.0026456935
1.074714 0.0026784361000000002
1.075714 0.0027115691
1.076714 0.0027450966
1.077714 0.0027790222
1.078714 0.0028133496
1.079714 0.0028480827
1.080714 0.0028832254
1.081714 0.0029187815
1.082714 0.0029547549
1.083714 0.0029911494
1.084714 0.0030279687
1.085714 0.0030652162
1.086714 0.0031028953999999997
1.087714 0.0031410105
1.088714 0.0031795650999999997
1.089714 0.0032185635
1.090714 0.0032580101
1.091714 0.0032979096
1.092714 0.0033382668
1.093714 0.0033790863999999996
1.094714 0.0034203735
1.095714 0.0034621330999999997
1.096714 0.0035043704000000003
1.097714 0.0035470905
1.098714 0.0035902987000000003
1.099714 0.0036340007
1.100714 0.0036782017999999997
1.101714 0.0037229078
1.102714 0.0037681239000000003
1.103714 0.0038138554000000002
1.104714 0.0038601076
1.105714 0.0039068851
1.106714 0.0039541927
1.107714 0.0040020357
1.108714 0.0040504194
1.109714 0.0040993487
1.110714 0.0041488292
1.111714 0.004198866
1.112714 0.0042494637
1.113714 0.0043006278999999994
1.114714 0.0043523632
1.115714 0.004404674799999999
1.116714 0.0044575685
1.117714 0.0045110493
1.118714 0.0045651232
1.119714 0.0046197954000000005
1.120714 0.004675072
1.121714 0.0047309582000000005
1.122714 0.0047874601
1.123714 0.0048445825
1.124714 0.0049023314
1.125714 0.004960712999999999
1.126714 0.005019732999999999
1.127714 0.0050793969
1.128714 0.0051397099
1.129714 0.0052006773
1.130714 0.0052623054
1.131714 0.0053245996
1.132714 0.0053875658
1.133714 0.0054512089
1.134714 0.0055155346
1.135714 0.0055805478
1.136714 0.0056462537
1.137714 0.0057126574
1.138714 0.005779765
1.139714 0.0058475820000000005
1.140714 0.0059161142
1.141714 0.0059853675
1.142714 0.0060553477
1.143714 0.0061260609
1.144714 0.006197513
1.145714 0.0062697094
1.146714 0.0063426574
1.147714 0.0064163651
1.148714 0.0064908389
1.149714 0.006566086099999999
1.150714 0.0066421147
1.151714 0.006718932899999999
1.152714 0.0067965484
1.153714 0.0068749679
1.154714 0.0069542002
1.155714 0.0070342539
1.156714 0.0071151371
1.157714 0.007196858500000001
1.158714 0.0072794268
1.159714 0.00736285
1.160714 0.007447134699999999
1.161714 0.0075322889
1.162714 0.007618320500000001
1.163714 0.0077052369
1.164714 0.0077930453999999994
1.165714 0.0078817546
1.166714 0.0079713725
1.167714 0.0080619073
1.168714 0.008153366799999999
1.169714 0.0082457576
1.170714 0.0083390878
1.171714 0.0084333653
1.172714 0.0085285988
1.173714 0.0086247972
1.174714 0.0087219698
1.175714 0.008820126800000001
1.176714 0.0089192785
1.177714 0.0090194328
1.178714 0.0091205991
1.179714 0.0092227878
1.180714 0.0093260089
1.181714 0.009430272600000001
1.182714 0.0095355907
1.183714 0.0096419732
1.184714 0.009749431000000001
1.185714 0.009857975199999999
1.186714 0.0099676174
1.187714 0.010078367000000001
1.188714 0.010190235
1.189714 0.010303231999999999
1.190714 0.010417369
1.191714 0.010532659
1.192714 0.01064911
1.193714 0.010766737
1.194714 0.010885547
1.195714 0.011005552
1.196714 0.011126760000000001
1.197714 0.011249181
1.198714 0.011372827
1.199714 0.011497706
1.200714 0.011623831
1.201714 0.01175121
1.202714 0.011879855
1.203714 0.012009776
1.204714 0.012140983999999999
1.205714 0.012273491
1.206714 0.012407307999999999
1.207714 0.012542443999999998
1.208714 0.012678911999999999
1.209714 0.012816724000000002
1.210714 0.012955894999999999
1.211714 0.013096434
1.212714 0.013238356000000001
1.213714 0.013381672999999998
1.214714 0.013526398
1.215714 0.01367254
1.216714 0.013820114
1.217714 0.013969131000000001
1.218714 0.014119607
1.219714 0.014271554
1.220714 0.014424986
1.221714 0.014579917
1.222714 0.014736359
1.223714 0.014894323
1.224714 0.015053822
1.225714 0.01521487
1.226714 0.015377477
1.227714 0.015541659
1.228714 0.015707429
1.229714 0.015874801
1.230714 0.016043789
1.231714 0.016214408
1.232714 0.016386667
1.233714 0.016560579
1.234714 0.016736155000000003
1.235714 0.016913409
1.236714 0.017092355
1.237714 0.017273008
1.238714 0.017455385
1.239714 0.017639500000000002
1.240714 0.017825366000000002
1.241714 0.018012992
1.242714 0.018202393
1.243714 0.01839358
1.244714 0.018586566
1.245714 0.018781368
1.246714 0.018978004
1.247714 0.019176491
1.248714 0.019376842999999998
1.249714 0.019579075
1.250714 0.019783201
1.251714 0.019989231
1.252714 0.020197179
1.253714 0.020407058999999998
1.254714 0.020618887
1.255714 0.020832682
1.256714 0.021048462
1.257714 0.021266246
1.258714 0.02148605
1.259714 0.021707885
1.260714 0.021931763
1.261714 0.022157696
1.262714 0.022385699999999998
1.263714 0.022615792
1.264714 0.022847993
1.265714 0.023082322
1.266714 0.0233188
1.267714 0.023557441
1.268714 0.023798256
1.269714 0.024041258
1.270714 0.024286461
1.271714 0.024533877000000003
1.272714 0.024783527000000003
1.273714 0.025035428999999998
1.274714 0.025289608
1.275714 0.025546079
1.276714 0.025804856
1.277714 0.026065955000000002
1.278714 0.026329382999999998
1.279714 0.026595153
1.280714 0.026863281
1.281714 0.027133786
1.282714 0.027406689999999997
1.283714 0.027682012
1.284714 0.027959772999999997
1.285714 0.028239991000000002
1.286714 0.028522679000000002
1.287714 0.02880785
1.288714 0.029095515000000002
1.289714 0.029385695
1.290714 0.02967841
1.291714 0.029973682999999997
1.292714 0.030271534
1.293714 0.030571985
1.294714 0.030875055000000002
1.295714 0.031180760999999998
1.296714 0.031489118999999996
1.297714 0.031800143
1.298714 0.032113853
1.299714 0.032430270000000004
1.300714 0.032749423
1.301714 0.033071329
1.302714 0.033396014
1.303714 0.033723496
1.304714 0.034053792
1.305714 0.034386918
1.306714 0.034722887
1.307714 0.035061722
1.308714 0.035403445000000006
1.309714 0.035748078
1.310714 0.036095647
1.311714 0.036446174
1.312714 0.036799675
1.313714 0.037156168
1.314714 0.03751567
1.315714 0.037878202
1.316714 0.038243781
1.317714 0.03861243
1.318714 0.038984175999999995
1.319714 0.039359042
1.320714 0.039737049
1.321714 0.040118222
1.322714 0.040502581
1.323714 0.040890145
1.324714 0.041280931
1.325714 0.041674962
1.326714 0.042072259
1.327714 0.042472841000000004
1.328714 0.042876738
1.329714 0.043283979
1.330714 0.043694585
1.331714 0.044108575000000004
1.332714 0.044525972999999996
1.333714 0.044946795
1.334714 0.045371061000000004
1.335714 0.045798798
1.336714 0.046230026
1.337714 0.046664773
1.338714 0.047103062
1.339714 0.04754492
1.340714 0.047990368
1.341714 0.048439429
1.342714 0.048892119000000005
1.343714 0.049348461
1.344714 0.04980847
1.345714 0.050272163999999994
1.346714 0.050739571
1.347714 0.051210722
1.348714 0.051685638
1.349714 0.052164349
1.350714 0.052646873999999996
1.351714 0.053133222
1.352714 0.053623422999999996
1.353714 0.054117496
1.354714 0.054615457
1.355714 0.055117334999999996
1.356714 0.055623159000000005
1.357714 0.056132954
1.358714 0.056646740999999994
1.359714 0.057164545000000004
1.360714 0.057686376000000004
1.361714 0.058212253
1.362714 0.058742205
1.363714 0.059276249
1.364714 0.059814402
1.365714 0.060356699
1.366714 0.060903165
1.367714 0.061453826
1.368714 0.062008707999999996
1.369714 0.062567828
1.370714 0.063131202
1.371714 0.063698855
1.372714 0.06427081500000001
1.373714 0.064847106
1.374714 0.065427762
1.375714 0.06601280799999999
1.376714 0.066602265
1.377714 0.06719615799999999
1.378714 0.067794515
1.379714 0.068397366
1.380714 0.069004728
1.381714 0.069616624
1.382714 0.07023307300000001
1.383714 0.070854108
1.384714 0.07147975300000001
1.385714 0.07211003699999999
1.386714 0.07274498900000001
1.387714 0.073384633
1.388714 0.074028992
1.389714 0.074678089
1.390714 0.075331941
1.391714 0.075990584
1.392714 0.07665403500000001
1.393714 0.077322318
1.394714 0.077995466
1.395714 0.078673509
1.396714 0.07935647700000001
1.397714 0.080044393
1.398714 0.080737279
1.399714 0.08143516
1.400714 0.082138058
1.401714 0.08284599200000001
1.402714 0.083558989
1.403714 0.084277085
1.404714 0.08500031000000001
1.405714 0.08572869699999999
1.406714 0.086462265
1.407714 0.087201042
1.408714 0.087945053
1.409714 0.088694313
1.410714 0.089448853
1.411714 0.090208702
1.412714 0.090973877
1.413714 0.091744412
1.414714 0.09252034399999999
1.415714 0.093301688
1.416714 0.094088481
1.417714 0.09488073400000001
1.418714 0.095678476
1.419714 0.09648173
1.420714 0.09729052
1.421714 0.09810486800000001
1.422714 0.09892480399999999
1.423714 0.09975035199999999
1.424714 0.10058153
1.425714 0.10141837
1.426714 0.1022609
1.427714 0.10310913
1.428714 0.1039631
1.429714 0.10482281
1.430714 0.10568831000000001
1.431714 0.10655962000000001
1.432714 0.10743676
1.433714 0.10831974000000001
1.434714 0.10920861
1.435714 0.11010338
1.436714 0.11100407000000001
1.437714 0.11191071000000001
1.438714 0.11282334000000001
1.439714 0.11374197
1.440714 0.11466662
1.441714 0.11559733
1.442714 0.11653411
1.443714 0.11747700999999999
1.444714 0.11842601999999999
1.445714 0.11938118
1.446714 0.12034249999999999
1.447714 0.12131002
1.448714 0.12228375
1.449714 0.12326372000000001
1.450714 0.12424995999999999
1.451714 0.12524247
1.452714 0.1262413
1.453714 0.12724648
1.454714 0.12825801
1.455714 0.12927592
1.456714 0.13030024
1.457714 0.13133097
1.458714 0.13236813
1.459714 0.13341176999999999
1.460714 0.13446191000000002
1.461714 0.13551856
1.462714 0.13658177000000002
1.463714 0.13765155
1.464714 0.1387279
1.465714 0.13981086
1.466714 0.14090042
1.467714 0.14199662
1.468714 0.14309949
1.469714 0.14420906
1.470714 0.14532534
1.471714 0.14644838
1.472714 0.14757817
1.473714 0.14871473
1.474714 0.14985807
1.475714 0.1510082
1.476714 0.15216516
1.477714 0.15332897
1.478714 0.15449964
1.479714 0.15567719000000002
1.480714 0.15686164
1.481714 0.158053
1.482714 0.15925128
1.483714 0.16045651
1.484714 0.16166869
1.485714 0.16288785
1.486714 0.16411403
1.487714 0.16534724
1.488714 0.16658751
1.489714 0.16783484
1.490714 0.16908924
1.491714 0.17035072
1.492714 0.17161927999999999
1.493714 0.17289495
1.494714 0.17417775000000002
1.495714 0.17546774
1.496714 0.17676491
1.497714 0.17806927
1.498714 0.17938085
1.499714 0.18069964
1.500714 0.18202564000000002
1.501714 0.18335884
1.502714 0.18469929000000002
1.503714 0.18604703
1.504714 0.18740207
1.505714 0.18876444
1.506714 0.19013415
1.507714 0.19151119
1.508714 0.19289555
1.509714 0.19428724
1.510714 0.19568626
1.511714 0.19709265
1.512714 0.19850642
1.513714 0.19992762
1.514714 0.20135625000000001
1.515714 0.20279232000000003
1.516714 0.20423585
1.517714 0.20568683
1.518714 0.20714526
1.519714 0.20861116000000002
1.520714 0.21008453000000002
1.521714 0.21156540999999998
1.522714 0.2130538
1.523714 0.21454975999999998
1.524714 0.21605329
1.525714 0.21756438
1.526714 0.21908302
1.527714 0.22060920000000003
1.528714 0.22214295
1.529714 0.22368426
1.530714 0.22523315
1.531714 0.22678962000000003
1.532714 0.22835373
1.533714 0.22992548
1.534714 0.23150485999999998
1.535714 0.23309187999999997
1.536714 0.23468649
1.537714 0.23628869000000002
1.538714 0.23789848
1.539714 0.23951591
1.540714 0.24114097
1.541714 0.2427737
1.542714 0.24441413
1.543714 0.24606225
1.544714 0.247718
1.545714 0.24938139
1.546714 0.25105239
1.547714 0.252731
1.548714 0.25441726000000003
1.549714 0.25611117
1.550714 0.25781274
1.551714 0.25952200000000003
1.552714 0.26123894
1.553714 0.26296348999999997
1.554714 0.26469566
1.555714 0.26643542
1.556714 0.26818274000000003
1.557714 0.26993768
1.558714 0.27170023
1.559714 0.27347044
1.560714 0.27524831
1.561714 0.27703382
1.562714 0.27882692
1.563714 0.28062759
1.564714 0.28243578999999996
1.565714 0.28425152
1.566714 0.2860748
1.567714 0.28790561000000003
1.568714 0.28974402
1.569714 0.29158997
1.570714 0.29344347
1.571714 0.29530448
1.572714 0.29717295
1.573714 0.29904887
1.574714 0.30093219
1.575714 0.30282291
1.576714 0.30472106
1.577714 0.30662667
1.578714 0.30853974
1.579714 0.31046025
1.580714 0.31238815
1.581714 0.31432342
1.582714 0.31626599
1.583714 0.31821585999999996
1.584714 0.32017301
1.585714 0.32213745
1.586714 0.3241092
1.587714 0.32608823000000003
1.588714 0.32807454
1.589714 0.33006808
1.590714 0.33206881
1.591714 0.33407668
1.592714 0.33609166
1.593714 0.3381137
1.594714 0.34014281999999996
1.595714 0.34217902
1.596714 0.34422234
1.597714 0.34627274
1.598714 0.34833017
1.599714 0.35039459
1.600714 0.35246592
1.601714 0.35454412
1.602714 0.35662916
1.603714 0.35872106000000004
1.604714 0.36081979
1.605714 0.36292537
1.606714 0.36503777
1.607714 0.36715695000000004
1.608714 0.36928281
1.609714 0.37141531
1.610714 0.37355436999999997
1.611714 0.3757
1.612714 0.37785217000000004
1.613714 0.38001092999999997
1.614714 0.38217623
1.615714 0.38434807
1.616714 0.38652639
1.617714 0.38871109
1.618714 0.39090207
1.619714 0.39309923999999996
1.620714 0.39530256999999996
1.621714 0.39751213
1.622714 0.39972789
1.623714 0.40194979000000003
1.624714 0.40417779
1.625714 0.40641180000000005
1.626714 0.40865177
1.627714 0.41089765999999994
1.628714 0.41314941
1.629714 0.41540693000000006
1.630714 0.41767024
1.631714 0.41993922
1.632714 0.42221388
1.633714 0.42449418
1.634714 0.42678001
1.635714 0.42907138999999994
1.636714 0.43136827
1.637714 0.43367054
1.638714 0.43597812999999996
1.639714 0.43829096999999995
1.640714 0.44060899
1.641714 0.44293216999999996
1.642714 0.44526043000000004
1.643714 0.44759377
1.644714 0.44993209
1.645714 0.45227539
1.646714 0.45462361999999995
1.647714 0.45697666
1.648714 0.45933439
1.649714 0.46169682999999995
1.650714 0.46406384
1.651714 0.4664354
1.652714 0.46881149
1.653714 0.47119204
1.654714 0.47357697
1.655714 0.47596614000000004
1.656714 0.47835940000000005
1.657714 0.48075671999999997
1.658714 0.48315800000000003
1.659714 0.48556319
1.660714 0.48797228
1.661714 0.49038525
1.662714 0.49280202999999995
1.663714 0.49522248999999996
1.664714 0.49764649
1.665714 0.50007398
1.666714 0.50250487
1.667714 0.5049390699999999
1.668714 0.5073765299999999
1.669714 0.5098172
1.670714 0.51226108
1.671714 0.51470804
1.672714 0.51715798
1.673714 0.51961071
1.674714 0.52206609
1.675714 0.52452404
1.676714 0.5269845000000001
1.677714 0.52944738
1.678714 0.5319126900000001
1.679714 0.53438037
1.680714 0.53685028
1.681714 0.53932229
1.682714 0.54179626
1.683714 0.54427208
1.684714 0.54674963
1.685714 0.54922882
1.686714 0.55170963
1.687714 0.55419202
1.688714 0.5566759
1.689714 0.55916109
1.690714 0.5616474899999999
1.691714 0.56413491
1.692714 0.56662327
1.693714 0.56911237
1.694714 0.57160212
1.695714 0.57409243
1.696714 0.57658334
1.697714 0.5790747700000001
1.698714 0.58156662
1.699714 0.5840587
1.700714 0.58655082
1.701714 0.58904281
1.702714 0.59153452
1.703714 0.59402585
1.704714 0.59651681
1.705714 0.59900726
1.706714 0.6014972000000001
1.707714 0.60398644
1.708714 0.60647484
1.709714 0.60896222
1.710714 0.61144833
1.711714 0.6139331
1.712714 0.61641638
1.713714 0.61889817
1.714714 0.62137838
1.715714 0.6238569
1.716714 0.62633366
1.717714 0.62880842
1.718714 0.6312809899999999
1.719714 0.63375118
1.720714 0.63621881
1.721714 0.63868379
1.722714 0.64114602
1.723714 0.6436054600000001
1.724714 0.64606192
1.725714 0.6485152999999999
1.726714 0.65096542
1.727714 0.6534121
1.728714 0.6558551499999999
1.729714 0.65829447
1.730714 0.66072992
1.731714 0.6631613700000001
1.732714 0.6655887699999999
1.733714 0.6680119299999999
1.734714 0.67043076
1.735714 0.67284503
1.736714 0.6752545000000001
1.737714 0.6776589900000001
1.738714 0.68005836
1.739714 0.68245246
1.740714 0.6848412100000001
1.741714 0.6872244599999999
1.742714 0.68960208
1.743714 0.69197398
1.744714 0.69433991
1.745714 0.69669965
1.746714 0.69905296
1.747714 0.70139971
1.748714 0.70373979
1.749714 0.70607318
1.750714 0.70839967
1.751714 0.7107191700000001
1.752714 0.71303146
1.753714 0.71533634
1.754714 0.71763354
1.755714 0.71992283
1.756714 0.72220406
1.757714 0.72447699
1.758714 0.7267416
1.759714 0.72899777
1.760714 0.7312453800000001
1.761714 0.73348419
1.762714 0.73571391
1.763714 0.7379342799999999
1.764714 0.74014505
1.765714 0.74234614
1.766714 0.7445374
1.767714 0.74671875
1.768714 0.74889008
1.769714 0.75105121
1.770714 0.75320187
1.771714 0.75534182
1.772714 0.75747077
1.773714 0.75958846
1.774714 0.76169479
1.775714 0.76378961
1.776714 0.76587279
1.777714 0.76794429
1.778714 0.77000391
1.779714 0.7720514199999999
1.780714 0.7740865
1.781714 0.77610887
1.782714 0.7781182400000001
1.783714 0.78011444
1.784714 0.78209732
1.785714 0.78406688
1.786714 0.78602284
1.787714 0.7879651200000001
1.788714 0.7898934200000001
1.789714 0.79180738
1.790714 0.79370681
1.791714 0.7955915299999999
1.792714 0.79746135
1.793714 0.7993160699999999
1.794714 0.8011556200000001
1.795714 0.8029797999999999
1.796714 0.80478853
1.797714 0.80658142
1.798714 0.80835829
1.799714 0.81011876
1.800714 0.81186257
1.801714 0.81358952
1.802714 0.81529953
1.803714 0.81699239
1.804714 0.8186680300000001
1.805714 0.82032634
1.806714 0.8219668600000001
1.807714 0.8235893200000001
1.808714 0.82519334
1.809714 0.8267788200000001
1.810714 0.82834549
1.811714 0.82989335
1.812714 0.8314222099999999
1.813714 0.8329318800000001
1.814714 0.8344221900000001
1.815714 0.83589274
1.816714 0.83734319
1.817714 0.83877333
1.818714 0.8401828800000001
1.819714 0.8415715799999999
1.820714 0.8429395
1.821714 0.84428638
1.822714 0.84561212
1.823714 0.84691644
1.824714 0.84819896
1.825714 0.84945941
1.826714 0.8506976100000001
1.827714 0.85191336
1.828714 0.85310638
1.829714 0.8542764899999999
1.830714 0.85542342
1.831714 0.85654696
1.832714 0.8576469499999999
1.833714 0.8587229999999999
1.834714 0.85977484
1.835714 0.8608021800000001
1.836714 0.86180484
1.837714 0.8627825400000001
1.838714 0.86373519
1.839714 0.8646626
1.840714 0.8655645
1.841714 0.86644068
1.842714 0.86729089
1.843714 0.86811483
1.844714 0.86891213
1.845714 0.8696826200000001
1.846714 0.87042609
1.847714 0.87114237
1.848714 0.8718311799999999
1.849714 0.87249223
1.850714 0.8731254399999999
1.851714 0.87373052
1.852714 0.8743071
1.853714 0.8748549
1.854714 0.87537365
1.855714 0.87586315
1.856714 0.87632323
1.857714 0.87675378
1.858714 0.8771545299999999
1.859714 0.87752538
1.860714 0.87786606
1.861714 0.87817628
1.862714 0.87845558
1.863714 0.8787036899999999
1.864714 0.87892031
1.865714 0.8791052699999999
1.866714 0.87925829
1.867714 0.87937927
1.868714 0.87946793
1.869714 0.8795240899999999
1.870714 0.87954756
1.871714 0.87953797
1.872714 0.87949503
1.873714 0.87941848
1.874714 0.87930812
1.875714 0.87916367
1.876714 0.87898504
1.877714 0.87877214
1.878714 0.87852478
1.879714 0.8782425899999999
1.880714 0.87792529
1.881714 0.8775725
1.882714 0.87718386
1.883714 0.8767590900000001
1.884714 0.87629808
1.885714 0.87580066
1.886714 0.8752667299999999
1.887714 0.87469611
1.888714 0.8740886099999999
1.889714 0.87344376
1.890714 0.8727612900000001
1.891714 0.8720408199999999
1.892714 0.87128207
1.893714 0.87048477
1.894714 0.8696489
1.895714 0.8687743
1.896714 0.8678608600000001
1.897714 0.86690821
1.898714 0.8659160699999999
1.899714 0.86488407
1.900714 0.86381184
1.901714 0.8626992800000001
1.902714 0.8615462100000001
1.903714 0.86035253
1.904714 0.85911816
1.905714 0.8578429000000001
1.906714 0.85652638
1.907714 0.85516823
1.908714 0.8537680799999999
1.909714 0.8523256499999999
1.910714 0.85084075
1.911714 0.8493132000000001
1.912714 0.84774289
1.913714 0.8461296599999999
1.914714 0.84447321
1.915714 0.84277326
1.916714 0.8410294500000001
1.917714 0.8392415
1.918714 0.8374092200000001
1.919714 0.83553242
1.920714 0.8336111
1.921714 0.8316450799999999
1.922714 0.82963416
1.923714 0.8275781799999999
1.924714 0.8254768299999999
1.925714 0.82332976
1.926714 0.82113668
1.927714 0.8188974099999999
1.928714 0.8166115700000001
1.929714 0.81427917
1.930714 0.8118999199999999
1.931714 0.80947364
1.932714 0.80700023
1.933714 0.8044794200000001
1.934714 0.80191102
1.935714 0.79929465
1.936714 0.79663014
1.937714 0.79391729
1.938714 0.7911560099999999
1.939714 0.78834612
1.940714 0.78548761
1.941714 0.7825802099999999
1.942714 0.77962363
1.943714 0.77661765
1.944714 0.7735618900000001
1.945714 0.77045602
1.946714 0.76729991
1.947714 0.76409336
1.948714 0.76083634
1.949714 0.75752879
1.950714 0.7541705400000001
1.951714 0.75076143
1.952714 0.7473012400000001
1.953714 0.74378964
1.954714 0.7402264000000001
1.955714 0.73661129
1.956714 0.73294425
1.957714 0.7292252499999999
1.958714 0.72545409
1.959714 0.72163069
1.960714 0.7177547599999999
1.961714 0.7138260599999999
1.962714 0.70984433
1.963714 0.70580933
1.964714 0.70172092
1.965714 0.697579
1.966714 0.69338353
1.967714 0.68913442
1.968714 0.68483157
1.969714 0.68047484
1.970714 0.6760640099999999
1.971714 0.67159887
1.972714 0.66707917
1.973714 0.6625047000000001
1.974714 0.65787528
1.975714 0.6531908200000001
1.976714 0.64845127
1.977714 0.64365654
1.978714 0.63880649
1.979714 0.63390103
1.980714 0.62893992
1.981714 0.6239230299999999
1.982714 0.61885016
1.983714 0.61372113
1.984714 0.6085359
1.985714 0.60329437
1.986714 0.59799636
1.987714 0.5926418099999999
1.988714 0.58723055
1.989714 0.58176243
1.990714 0.57623731
1.991714 0.5706551
1.992714 0.56501566
1.993714 0.5593189000000001
1.994714 0.55356468
1.995714 0.54775295
1.996714 0.5418836100000001
1.997714 0.53595663
1.998714 0.529972
1.999714 0.52392967
2.000714 0.5178296
2.001714 0.5116716
2.002714 0.50545558
2.003714 0.4991814
2.004714 0.49284897
2.005714 0.48645814
2.006714 0.48000896
2.007714 0.47350135000000004
2.008714 0.46693529
2.009714 0.46031079
2.010714 0.45362767000000004
2.011714 0.44688591999999994
2.012714 0.44008535000000004
2.013714 0.43322584000000003
2.014714 0.42630736999999996
2.015714 0.41932994
2.016714 0.41229361999999997
2.017714 0.40519833999999993
2.018714 0.39804406000000003
2.019714 0.39083064000000006
2.020714 0.38355791
2.021714 0.3762258
2.022714 0.36883422
2.023714 0.36138315
2.024714 0.35387266
2.025714 0.34630289
2.026714 0.33867394
2.027714 0.33098583
2.028714 0.32323853
2.029714 0.31543199
2.030714 0.30756614
2.031714 0.29964091
2.032714 0.29165638
2.033714 0.28361264
2.034714 0.27550976
2.035714 0.26734783
2.036714 0.25912686
2.037714 0.25084675
2.038714 0.24250742999999997
2.039714 0.23410878999999998
2.040714 0.22565075
2.041714 0.21713336
2.042714 0.20855675
2.043714 0.19992103
2.044714 0.19122642
2.045714 0.182473
2.046714 0.1736608
2.047714 0.16478978
2.048714 0.15585987
2.049714 0.14687106
2.050714 0.13782338
2.051714 0.12871694
2.052714 0.11955189999999999
2.053714 0.11032847
2.054714 0.10104675
2.055714 0.091706787
2.056714 0.082308549
2.057714 0.07285198699999999
2.058714 0.0633371
2.059714 0.053763943
2.060714 0.044132667
2.061714 0.034443499
2.062714 0.024696687
2.063714 0.014892428999999999
2.064714 0.0050308576
2.065714 -0.004887989400000001
2.066714 -0.014864113
2.067714 -0.024897511999999997
2.068714 -0.034988113
2.069714 -0.04513578
2.070714 -0.055340311
2.071714 -0.065601472
2.072714 -0.075919065
2.073714 -0.086292927
2.074714 -0.096722983
2.075714 -0.10720917
2.076714 -0.11775143
2.077714 -0.1283497
2.078714 -0.13900382
2.079714 -0.14971355
2.080714 -0.16047863999999998
2.081714 -0.17129879
2.082714 -0.18217376999999998
2.083714 -0.19310344000000002
2.084714 -0.20408768
2.085714 -0.21512646000000002
2.086714 -0.22621962999999998
2.087714 -0.23736709
2.088714 -0.2485686
2.089714 -0.25982389
2.090714 -0.27113261
2.091714 -0.28249451000000003
2.092714 -0.29390934
2.093714 -0.3053769
2.094714 -0.31689706
2.095714 -0.32846970000000003
2.096714 -0.3400946
2.097714 -0.35177148
2.098714 -0.36350002
2.099714 -0.37527988
2.100714 -0.38711068
2.101714 -0.39899214
2.102714 -0.41092411
2.103714 -0.42290646
2.104714 -0.43493904999999994
2.105714 -0.44702166
2.106714 -0.45915408999999996
2.107714 -0.47133593
2.108714 -0.48356689999999997
2.109714 -0.49584657000000004
2.110714 -0.50817472
2.111714 -0.5205510600000001
2.112714 -0.53297547
2.113714 -0.5454476500000001
2.114714 -0.55796737
2.115714 -0.57053431
2.116714 -0.5831480499999999
2.117714 -0.59580822
2.118714 -0.6085143900000001
2.119714 -0.62126624
2.120714 -0.6340635
2.121714 -0.64690593
2.122714 -0.65979334
2.123714 -0.6727254
2.124714 -0.68570175
2.125714 -0.69872206
2.126714 -0.71178586
2.127714 -0.7248927399999999
2.128714 -0.73804231
2.129714 -0.75123422
2.130714 -0.76446813
2.131714 -0.7777437100000001
2.132714 -0.79106074
2.133714 -0.80441888
2.134714 -0.81781773
2.135714 -0.8312569000000001
2.136714 -0.84473593
2.137714 -0.8582543600000001
2.138714 -0.87181171
2.139714 -0.8854077199999999
2.140714 -0.89904219
2.141714 -0.91271484
2.142714 -0.9264254
2.143714 -0.9401734
2.144714 -0.9539582799999999
2.145714 -0.9677793800000001
2.146714 -0.98163616
2.147714 -0.99552833
2.148714 -1.0094554
2.149714 -1.0234171
2.150714 -1.0374130000000001
2.151714 -1.0514427
2.152714 -1.0655059
2.153714 -1.0796019000000001
2.154714 -1.0937302
2.155714 -1.1078903
2.156714 -1.1220818000000001
2.157714 -1.1363043
2.158714 -1.1505572
2.159714 -1.1648403
2.160714 -1.1791534
2.161714 -1.1934957
2.162714 -1.207867
2.163714 -1.2222665000000001
2.164714 -1.2366937
2.165714 -1.251148
2.166714 -1.2656287
2.167714 -1.2801357
2.168714 -1.2946685
2.169714 -1.3092267
2.170714 -1.3238098999999999
2.171714 -1.3384175
2.172714 -1.353049
2.173714 -1.3677036
2.174714 -1.3823807000000001
2.175714 -1.3970798
2.176714 -1.4118004
2.177714 -1.4265421
2.178714 -1.4413046
2.179714 -1.4560873
2.180714 -1.4708895
2.181714 -1.4857106
2.182714 -1.5005499
2.183714 -1.515407
2.184714 -1.5302814
2.185714 -1.5451725
2.186714 -1.5600799
2.187714 -1.5750032
2.188714 -1.5899417999999998
2.189714 -1.6048953000000001
2.190714 -1.6198629999999998
2.191714 -1.6348438
2.192714 -1.6498374
2.193714 -1.6648429
2.194714 -1.6798596999999997
2.195714 -1.6948874999999999
2.196714 -1.7099261000000001
2.197714 -1.7249747999999998
2.198714 -1.740033
2.199714 -1.7550999
2.200714 -1.7701749
2.201714 -1.7852571000000002
2.202714 -1.8003459999999998
2.203714 -1.8154411
2.204714 -1.8305417000000002
2.205714 -1.8456474
2.206714 -1.8607578999999999
2.207714 -1.8758725
2.208714 -1.8909905
2.209714 -1.9061111
2.210714 -1.9212333000000001
2.211714 -1.9363565
2.212714 -1.9514801
2.213714 -1.9666037
2.214714 -1.9817268
2.215714 -1.9968491000000002
2.216714 -2.0119699
2.217714 -2.0270882
2.218714 -2.0422036
2.219714 -2.057315
2.220714 -2.0724218
2.221714 -2.0875232
2.222714 -2.102619
2.223714 -2.1177085
2.224714 -2.1327913
2.225714 -2.1478666
2.226714 -2.1629337
2.227714 -2.1779919
2.228714 -2.1930406
2.229714 -2.2080788
2.230714 -2.2231059
2.231714 -2.2381213
2.232714 -2.2531241
2.233714 -2.2681143
2.234714 -2.2830909
2.235714 -2.2980535
2.236714 -2.3130013000000003
2.237714 -2.3279335000000003
2.238714 -2.3428494
2.239714 -2.357748
2.240714 -2.3726283
2.241714 -2.3874899000000003
2.242714 -2.4023326000000003
2.243714 -2.4171559
2.244714 -2.4319591000000003
2.245714 -2.4467414
2.246714 -2.4615020000000003
2.247714 -2.4762399
2.248714 -2.4909545
2.249714 -2.505645
2.250714 -2.5203105
2.251714 -2.5349507
2.252714 -2.5495647999999997
2.253714 -2.5641527
2.254714 -2.5787134
2.255714 -2.5932461
2.256714 -2.60775
2.257714 -2.6222238
2.258714 -2.6366669999999996
2.259714 -2.6510788
2.260714 -2.6654586
2.261714 -2.6798062000000002
2.262714 -2.6941208000000003
2.263714 -2.7084019
2.264714 -2.7226489
2.265714 -2.7368607
2.266714 -2.7510367000000002
2.267714 -2.7651759
2.268714 -2.7792774
2.269714 -2.7933406
2.270714 -2.807365
2.271714 -2.8213499
2.272714 -2.835295
2.273714 -2.8491994
2.274714 -2.8630624
2.275714 -2.8768828
2.276714 -2.8906599
2.277714 -2.9043928
2.278714 -2.9180808
2.279714 -2.9317237
2.280714 -2.9453211
2.281714 -2.958872
2.282714 -2.9723762000000002
2.283714 -2.9858328
2.284714 -2.9992409
2.285714 -3.0125995999999997
2.286714 -3.0259077
2.287714 -3.0391645
2.288714 -3.0523693
2.289714 -3.0655218
2.290714 -3.0786216
2.291714 -3.0916683000000003
2.292714 -3.1046608
2.293714 -3.1175986
2.294714 -3.1304803
2.295714 -3.1433053
2.296714 -3.1560726
2.297714 -3.1687822
2.298714 -3.1814333
2.299714 -3.1940252000000005
2.300714 -3.2065574
2.301714 -3.2190293000000003
2.302714 -3.2314397
2.303714 -3.2437875999999997
2.304714 -3.2560724999999997
2.305714 -3.2682937
2.306714 -3.28045
2.307714 -3.2925412
2.308714 -3.3045664
2.309714 -3.3165253999999997
2.310714 -3.3284179999999997
2.311714 -3.3402432
2.312714 -3.3520005999999998
2.313714 -3.3636890000000004
2.314714 -3.3753075
2.315714 -3.3868550999999996
2.316714 -3.3983316
2.317714 -3.4097361999999998
2.318714 -3.4210686
2.319714 -3.4323286
2.320714 -3.4435157000000003
2.321714 -3.4546286000000004
2.322714 -3.4656666000000005
2.323714 -3.4766278999999995
2.324714 -3.4875121
2.325714 -3.4983184
2.326714 -3.5090465
2.327714 -3.5196959999999997
2.328714 -3.5302672999999998
2.329714 -3.5407595
2.330714 -3.5511717
2.331714 -3.5615034
2.332714 -3.5717532000000003
2.333714 -3.5819203
2.334714 -3.5920035
2.335714 -3.6020025999999996
2.336714 -3.6119174
2.337714 -3.6217477
2.338714 -3.6314934
2.339714 -3.6411539
2.340714 -3.6507282
2.341714 -3.6602151
2.342714 -3.6696132
2.343714 -3.6789219999999996
2.344714 -3.6881405999999997
2.345714 -3.6972694
2.346714 -3.7063077
2.347714 -3.7152559000000003
2.348714 -3.7241139
2.349714 -3.7328806
2.350714 -3.7415549
2.351714 -3.750135
2.352714 -3.7586201
2.353714 -3.7670098
2.354714 -3.7753042
2.355714 -3.7835028
2.356714 -3.7916061
2.357714 -3.7996136
2.358714 -3.8075242
2.359714 -3.8153373
2.360714 -3.8230516
2.361714 -3.8306660999999997
2.362714 -3.8381803999999997
2.363714 -3.8455941
2.364714 -3.8529071999999998
2.365714 -3.8601197
2.366714 -3.8672313
2.367714 -3.8742411999999997
2.368714 -3.8811489999999997
2.369714 -3.8879536
2.370714 -3.8946534999999995
2.371714 -3.9012484
2.372714 -3.9077374999999996
2.373714 -3.9141212000000003
2.374714 -3.920399
2.375714 -3.9265715
2.376714 -3.9326377000000003
2.377714 -3.9385974
2.378714 -3.9444495
2.379714 -3.9501928
2.380714 -3.9558265
2.381714 -3.9613500000000004
2.382714 -3.9667639999999995
2.383714 -3.9720684
2.384714 -3.977263
2.385714 -3.9823475999999998
2.386714 -3.9873212999999996
2.387714 -3.9921824000000004
2.388714 -3.9969303
2.389714 -4.0015642
2.390714 -4.0060837000000005
2.391714 -4.0104896
2.392714 -4.0147819
2.393714 -4.0189609
2.394714 -4.0230258999999995
2.395714 -4.0269762
2.396714 -4.0308107
2.397714 -4.0345278
2.398714 -4.0381271000000005
2.399714 -4.0416092
2.400714 -4.0449739
2.401714 -4.0482219
2.402714 -4.051353
2.403714 -4.0543667999999995
2.404714 -4.0572625
2.405714 -4.0600386
2.406714 -4.0626939
2.407714 -4.0652286
2.408714 -4.0676422
2.409714 -4.0699355
2.410714 -4.0721085
2.411714 -4.0741615
2.412714 -4.0760942
2.413714 -4.0779058
2.414714 -4.0795952
2.415714 -4.0811621
2.416714 -4.0826052
2.417714 -4.0839247
2.418714 -4.0851206
2.419714 -4.0861934
2.420714 -4.087143800000001
2.421714 -4.0879715
2.422714 -4.0886756
2.423714 -4.0892549
2.424714 -4.0897086
2.425714 -4.090036100000001
2.426714 -4.0902372
2.427714 -4.090312900000001
2.428714 -4.090264100000001
2.429714 -4.0900912
2.430714 -4.0897936
2.431714 -4.0893704
2.432714 -4.0888205
2.433714 -4.0881433000000005
2.434714 -4.0873379000000005
2.435714 -4.0864043
2.436714 -4.085343
2.437714 -4.0841546
2.438714 -4.0828399
2.439714 -4.0813994
2.440714 -4.0798321
2.441714 -4.0781375
2.442714 -4.0763143
2.443714 -4.0743619
2.444714 -4.0722799
2.445714 -4.0700685
2.446714 -4.0677287
2.447714 -4.065261
2.448714 -4.0626664
2.449714 -4.0599443
2.450714 -4.0570937
2.451714 -4.0541135
2.452714 -4.0510025
2.453714 -4.0477606999999995
2.454714 -4.0443886
2.455714 -4.0408872
2.456714 -4.0372573
2.457714 -4.0335
2.458714 -4.0296152
2.459714 -4.0256023
2.460714 -4.0214602
2.461714 -4.0171877
2.462714 -4.0127844
2.463714 -4.0082507000000005
2.464714 -4.0035870000000005
2.465714 -3.9987943999999995
2.466714 -3.993874
2.467714 -3.9888263
2.468714 -3.9836504
2.469714 -3.9783455
2.470714 -3.9729103
2.471714 -3.9673439999999998
2.472714 -3.9616466000000004
2.473714 -3.9558187
2.474714 -3.9498627
2.475714 -3.9437793
2.476714 -3.9375689
2.477714 -3.9312311
2.478714 -3.9247647
2.479714 -3.9181690999999996
2.480714 -3.9114430999999996
2.481714 -3.9045874
2.482714 -3.8976029000000003
2.483714 -3.8904909
2.484714 -3.8832523
2.485714 -3.8758874
2.486714 -3.8683962000000003
2.487714 -3.8607780000000003
2.488714 -3.8530316
2.489714 -3.8451567
2.490714 -3.8371532999999998
2.491714 -3.8290214000000002
2.492714 -3.8207624000000004
2.493714 -3.8123774999999998
2.494714 -3.8038678
2.495714 -3.7952337000000003
2.496714 -3.7864747999999997
2.497714 -3.7775893
2.498714 -3.7685771
2.499714 -3.7594374
2.500714 -3.7501715
2.501714 -3.7407804000000002
2.502714 -3.7312664000000004
2.503714 -3.7216305999999997
2.504714 -3.7118729000000004
2.505714 -3.7019927
2.506714 -3.6919888
2.507714 -3.6818600999999997
2.508714 -3.6716066
2.509714 -3.6612291
2.510714 -3.6507286
2.511714 -3.6401067
2.512714 -3.6293648
2.513714 -3.618503
2.514714 -3.6075212000000003
2.515714 -3.5964184
2.516714 -3.5851937
2.517714 -3.5738468
2.518714 -3.5623785
2.519714 -3.5507903
2.520714 -3.5390839
2.521714 -3.5272606
2.522714 -3.5153214000000004
2.523714 -3.503266
2.524714 -3.4910932
2.525714 -3.4788015999999997
2.526714 -3.4663916
2.527714 -3.4538634
2.528714 -3.4412183
2.529714 -3.428458
2.530714 -3.4155842
2.531714 -3.4025975
2.532714 -3.3894975
2.533714 -3.3762835
2.534714 -3.3629552
2.535714 -3.3495117
2.536714 -3.3359539000000002
2.537714 -3.3222836
2.538714 -3.3085022
2.539714 -3.2946112999999997
2.540714 -3.2806121
2.541714 -3.266504
2.542714 -3.2522868000000003
2.543714 -3.2379597
2.544714 -3.223522
2.545714 -3.2089744000000002
2.546714 -3.1943175999999998
2.547714 -3.1795532
2.548714 -3.1646833
2.549714 -3.1497091
2.550714 -3.1346306
2.551714 -3.1194478
2.552714 -3.1041596
2.553714 -3.0887658
2.554714 -3.0732663000000002
2.555714 -3.0576624
2.556714 -3.0419556
2.557714 -3.0261479000000002
2.558714 -3.0102409
2.559714 -2.9942349
2.560714 -2.9781297
2.561714 -2.9619245
2.562714 -2.9456189
2.563714 -2.9292127
2.564714 -2.9127069
2.565714 -2.8961033
2.566714 -2.8794035
2.567714 -2.8626096
2.568714 -2.8457221
2.569714 -2.8287411
2.570714 -2.8116658
2.571714 -2.794496
2.572714 -2.7772311000000003
2.573714 -2.7598718
2.574714 -2.74242
2.575714 -2.7248772
2.576714 -2.7072454
2.577714 -2.6895255
2.578714 -2.671718
2.579714 -2.6538221
2.580714 -2.6358373
2.581714 -2.6177631999999997
2.582714 -2.5996003
2.583714 -2.5813499
2.584714 -2.5630143000000003
2.585714 -2.5445953
2.586714 -2.5260942
2.587714 -2.5075113
2.588714 -2.4888463
2.589714 -2.4700986
2.590714 -2.451268
2.591714 -2.4323549
2.592714 -2.4133606
2.593714 -2.3942873
2.594714 -2.3751371
2.595714 -2.3559114
2.596714 -2.3366109
2.597714 -2.3172351
2.598714 -2.2977831
2.599714 -2.2782547
2.600714 -2.2586502
2.601714 -2.2389706
2.602714 -2.2192182000000003
2.603714 -2.199395
2.604714 -2.1795023000000002
2.605714 -2.1595407
2.606714 -2.1395102
2.607714 -2.1194100000000002
2.608714 -2.09924
2.609714 -2.0790003
2.610714 -2.0586925
2.611714 -2.0383183
2.612714 -2.0178797
2.613714 -1.9973779
2.614714 -1.9768137000000001
2.615714 -1.956187
2.616714 -1.9354977
2.617714 -1.9147456
2.618714 -1.8939313
2.619714 -1.8730556999999999
2.620714 -1.8521204999999998
2.621714 -1.8311273
2.622714 -1.8100778000000002
2.623714 -1.7889729
2.624714 -1.7678127
2.625714 -1.7465971
2.626714 -1.7253265
2.627714 -1.7040008999999998
2.628714 -1.6826214
2.629714 -1.6611895
2.630714 -1.6397065
2.631714 -1.6181737000000003
2.632714 -1.5965922000000001
2.633714 -1.574962
2.634714 -1.5532834
2.635714 -1.5315564
2.636714 -1.5097813999999998
2.637714 -1.487959
2.638714 -1.4660907
2.639714 -1.4441778
2.640714 -1.4222219
2.641714 -1.4002238
2.642714 -1.3781846
2.643714 -1.3561044
2.644714 -1.3339838
2.645714 -1.3118232
2.646714 -1.2896234
2.647714 -1.2673855
2.648714 -1.2451106
2.649714 -1.2227999999999999
2.650714 -1.2004547
2.651714 -1.1780755
2.652714 -1.1556626
2.653714 -1.1332165
2.654714 -1.1107371
2.655714 -1.0882253
2.656714 -1.0656818000000001
2.657714 -1.0431078
2.658714 -1.0205046
2.659714 -0.9978733
2.660714 -0.9752146899999999
2.661714 -0.95252935
2.662714 -0.92981774
2.663714 -0.90708025
2.664714 -0.88431742
2.665714 -0.8615301900000001
2.666714 -0.83871968
2.667714 -0.8158871
2.668714 -0.7930336499999999
2.669714 -0.77016032
2.670714 -0.7472678100000001
2.671714 -0.7243566699999999
2.672714 -0.70142737
2.673714 -0.6784802799999999
2.674714 -0.65551596
2.675714 -0.63253534
2.676714 -0.6095394
2.677714 -0.5865292200000001
2.678714 -0.5635059
2.679714 -0.54047033
2.680714 -0.51742322
2.681714 -0.49436506999999996
2.682714 -0.47129629999999995
2.683714 -0.44821738
2.684714 -0.42512892
2.685714 -0.40203184000000003
2.686714 -0.37892733
2.687714 -0.35581659
2.688714 -0.33270079
2.689714 -0.30958077
2.690714 -0.28645715
2.691714 -0.26333032
2.692714 -0.24020056999999997
2.693714 -0.21706843
2.694714 -0.19393456
2.695714 -0.17079988999999998
2.696714 -0.14766558999999999
2.697714 -0.12453274
2.698714 -0.10140220000000001
2.699714 -0.078274659
2.700714 -0.055150472
2.701714 -0.032029868
2.702714 -0.008913135400000001
2.703714 0.014199079
2.704714 0.037305852
2.705714 0.060405902000000004
2.706714 0.08349788300000001
2.707714 0.10658064
2.708714 0.12965343
2.709714 0.15271584
2.710714 0.17576767999999998
2.711714 0.19880875
2.712714 0.22183862000000001
2.713714 0.24485656
2.714714 0.26786153
2.715714 0.29085225
2.716714 0.31382758
2.717714 0.33678669
2.718714 0.35972909999999997
2.719714 0.38265462
2.720714 0.40556313
2.721714 0.42845435
2.722714 0.45132758
2.723714 0.47418159
2.724714 0.49701514999999996
2.725714 0.5198271
2.726714 0.54261666
2.727714 0.56538354
2.728714 0.58812769
2.729714 0.61084903
2.730714 0.63354727
2.731714 0.65622176
2.732714 0.67887139
2.733714 0.70149479
2.734714 0.7240907799999999
2.735714 0.7466583
2.736714 0.76919701
2.737714 0.7917067999999999
2.738714 0.81418762
2.739714 0.83663929
2.740714 0.8590611600000001
2.741714 0.8814523
2.742714 0.9038113999999999
2.743714 0.92613725
2.744714 0.9484290100000001
2.745714 0.9706862300000001
2.746714 0.9929090700000001
2.747714 1.0150978
2.748714 1.0372525000000001
2.749714 1.0593724
2.750714 1.0814568
2.751714 1.1035041
2.752714 1.1255131
2.753714 1.1474828
2.754714 1.1694129
2.755714 1.191303
2.756714 1.2131535
2.757714 1.2349644
2.758714 1.2567351
2.759714 1.2784649000000001
2.760714 1.3001528
2.761714 1.3217976
2.762714 1.3433986
2.763714 1.3649555
2.764714 1.3864682
2.765714 1.407937
2.766714 1.4293617
2.767714 1.4507417999999999
2.768714 1.4720765
2.769714 1.4933644
2.770714 1.5146042
2.771714 1.5357953
2.772714 1.5569369
2.773714 1.5780294000000001
2.774714 1.5990730000000002
2.775714 1.6200678
2.776714 1.6410137000000002
2.777714 1.6619101
2.778714 1.6827558999999999
2.779714 1.7035501000000002
2.780714 1.724292
2.781714 1.7449811
2.782714 1.7656174
2.783714 1.7862009
2.784714 1.8067319
2.785714 1.8272102
2.786714 1.847635
2.787714 1.8680052999999999
2.788714 1.8883195
2.789714 1.9085767
2.790714 1.9287763
2.791714 1.9489185999999998
2.792714 1.9690039
2.793714 1.9890325
2.794714 2.0090047
2.795714 2.0289201
2.796714 2.0487782
2.797714 2.0685775
2.798714 2.0883175
2.799714 2.1079972
2.800714 2.127617
2.801714 2.1471772
2.802714 2.166678
2.803714 2.1861196
2.804714 2.2055010999999998
2.805714 2.2248218
2.806714 2.2440804
2.807714 2.2632759
2.808714 2.2824081
2.809714 2.3014769
2.810714 2.320483
2.811714 2.3394266
2.812714 2.3583081999999997
2.813714 2.3771272999999997
2.814714 2.395883
2.815714 2.4145745
2.816714 2.4332006
2.817714 2.4517605000000002
2.818714 2.4702545
2.819714 2.4886823999999996
2.820714 2.5070447
2.821714 2.5253415
2.822714 2.5435727000000004
2.823714 2.5617378
2.824714 2.579836
2.825714 2.5978666
2.826714 2.615829
2.827714 2.6337236
2.828714 2.6515506
2.829714 2.6693106
2.830714 2.6870038
2.831714 2.70463
2.832714 2.7221886
2.833714 2.7396783
2.834714 2.7570982
2.835714 2.7744476000000002
2.836714 2.7917262000000003
2.837714 2.8089345000000003
2.838714 2.8260728
2.839714 2.8431420999999997
2.840714 2.8601425
2.841714 2.8770735
2.842714 2.8939350999999998
2.843714 2.9107267
2.844714 2.9274475
2.845714 2.9440975000000003
2.846714 2.9606767
2.847714 2.9771859000000003
2.848714 2.993625
2.849714 3.009994
2.850714 3.0262921
2.851714 3.0425187
2.852714 3.0586729
2.853714 3.074754
2.854714 3.0907618
2.855714 3.1066963
2.856714 3.1225584
2.857714 3.1383488
2.858714 3.1540681
2.859714 3.1697158000000005
2.860714 3.185292
2.861714 3.2007959
2.862714 3.2162268000000003
2.863714 3.2315847
2.864714 3.2468695
2.865714 3.2620817000000004
2.866714 3.2772221
2.867714 3.2922905
2.868714 3.3072874000000003
2.869714 3.3222117000000004
2.870714 3.3370622
2.871714 3.3518389
2.872714 3.3665411
2.873714 3.3811696
2.874714 3.395725
2.875714 3.4102082
2.876714 3.4246198999999997
2.877714 3.4389593000000005
2.878714 3.4532264
2.879714 3.4674205
2.880714 3.4815405
2.881714 3.4955855000000002
2.882714 3.5095565000000004
2.883714 3.5234533
2.884714 3.5372768
2.885714 3.5510276
2.886714 3.5647061
2.887714 3.5783119
2.888714 3.5918444000000003
2.889714 3.6053032
2.890714 3.6186874
2.891714 3.6319974999999998
2.892714 3.6452345999999998
2.893714 3.6583986
2.894714 3.6714908
2.895714 3.6845118
2.896714 3.6974609
2.897714 3.7103374000000002
2.898714 3.7231400999999997
2.899714 3.7358682999999995
2.900714 3.748522
2.901714 3.7611014999999997
2.902714 3.7736080999999997
2.903714 3.7860422999999996
2.904714 3.7984047
2.905714 3.8106956
2.906714 3.8229145
2.907714 3.8350608
2.908714 3.8471337
2.909714 3.8591333
2.910714 3.8710598
2.911714 3.8829133000000002
2.912714 3.8946949
2.913714 3.9064053000000003
2.914714 3.9180443
2.915714 3.9296116999999997
2.916714 3.9411068
2.917714 3.9525289
2.918714 3.9638776
2.919714 3.9751537000000003
2.920714 3.9863575
2.921714 3.9974902
2.922714 4.0085528
2.923714 4.0195461
2.924714 4.0304694
2.925714 4.0413219
2.926714 4.0521033
2.927714 4.0628128
2.928714 4.0734503
2.929714 4.084016399999999
2.930714 4.0945116
2.931714 4.1049369
2.932714 4.1152928
2.933714 4.1255791
2.934714 4.1357953
2.935714 4.1459411
2.936714 4.1560158
2.937714 4.166019299999999
2.938714 4.1759524
2.939714 4.1858163
2.940714 4.1956112
2.941714 4.2053375
2.942714 4.2149957
2.943714 4.224585
2.944714 4.2341046
2.945714 4.2435538
2.946714 4.2529322
2.947714 4.2622402
2.948714 4.2714786
2.949714 4.2806488
2.950714 4.2897511
2.951714 4.2987861
2.952714 4.3077536
2.953714 4.3166533
2.954714 4.3254845
2.955714 4.3342471
2.956714 4.3429412
2.957714 4.3515675
2.958714 4.3601267
2.959714 4.3686191999999995
2.960714 4.3770459
2.961714 4.3854058
2.962714 4.3936983
2.963714 4.4019222
2.964714 4.4100779999999995
2.965714 4.4181656
2.966714 4.4261854000000005
2.967714 4.4341384999999995
2.968714 4.4420261000000005
2.969714 4.4498488
2.970714 4.4576066999999995
2.971714 4.4652995
2.972714 4.4729263
2.973714 4.4804867
2.974714 4.4879805
2.975714 4.495408
2.976714 4.5027703
2.977714 4.5100674
2.978714 4.5172997
2.979714 4.5244671
2.980714 4.531569
2.981714 4.538605
2.982714 4.5455746
2.983714 4.552478
2.984714 4.5593154
2.985714 4.5660876
2.986714 4.5727961
2.987714 4.5794416
2.988714 4.5860246
2.989714 4.5925446
2.990714 4.599002
2.991714 4.6053953000000005
2.992714 4.6117246000000005
2.993714 4.6179894
2.994714 4.6241906
2.995714 4.6303283
2.996714 4.6364032
2.997714 4.642415
2.998714 4.6483643
2.999714 4.6542506999999995
3.000714 4.6600733
3.001714 4.6658314999999995
3.002714 4.671526
3.003714 4.6771564
3.004714 4.6827242
3.005714 4.6882298
3.006714 4.693673899999999
3.007714 4.6990566
3.008714 4.704377399999999
3.009714 4.709636
3.010714 4.7148317
3.011714 4.7199644
3.012714 4.7250345
3.013714 4.7300421
3.014714 4.7349878
3.015714 4.7398724
3.016714 4.7446959
3.017714 4.7494579
3.018714 4.7541581
3.019714 4.7587961
3.020714 4.7633719
3.021714 4.7678851
3.022714 4.772336
3.023714 4.7767252000000004
3.024714 4.781053200000001
3.025714 4.7853205
3.026714 4.7895268
3.027714 4.793671499999999
3.028714 4.7977548
3.029714 4.8017759
3.030714 4.8057348
3.031714 4.8096318
3.032714 4.8134677
3.033714 4.8172433
3.034714 4.8209585
3.035714 4.8246138
3.036714 4.8282083
3.037714 4.8317421
3.038714 4.8352148
3.039714 4.838625700000001
3.040714 4.8419751
3.041714 4.8452627
3.042714 4.8484892
3.043714 4.8516545
3.044714 4.8547595999999995
3.045714 4.8578043
3.046714 4.8607886
3.047714 4.8637118
3.048714 4.8665736
3.049714 4.8693731
3.050714 4.8721109
3.051714 4.8747867
3.052714 4.8774014999999995
3.053714 4.8799559
3.054714 4.88245
3.055714 4.8848841
3.056714 4.8872575000000005
3.057714 4.8895691
3.058714 4.891818
3.059714 4.894004
3.060714 4.8961277999999995
3.061714 4.8981905
3.062714 4.9001931999999995
3.063714 4.9021363
3.064714 4.9040202
3.065714 4.9058434
3.066714 4.907604699999999
3.067714 4.9093034
3.068714 4.9109392000000005
3.069714 4.9125124
3.070714 4.9140237
3.071714 4.9154744
3.072714 4.9168646
3.073714 4.9181942
3.074714 4.9194623
3.075714 4.920667
3.076714 4.9218077
3.077714 4.9228836
3.078714 4.923895
3.079714 4.9248435
3.080714 4.9257301
3.081714 4.926556
3.082714 4.927321500000001
3.083714 4.9280251999999996
3.084714 4.928666000000001
3.085714 4.9292423
3.086714 4.9297534
3.087714 4.9301989
3.088714 4.93058
3.089714 4.9308985
3.090714 4.9311552
3.091714 4.9313501
3.092714 4.9314823
3.093714 4.9315508
3.094714 4.9315535
3.095714 4.9314898000000005
3.096714 4.9313594
3.097714 4.9311638
3.098714 4.9309045000000005
3.099714 4.9305834
3.100714 4.9302008
3.101714 4.9297556
3.102714 4.9292464
3.103714 4.9286705
3.104714 4.9280263
3.105714 4.9273141
3.106714 4.9265351
3.107714 4.9256906
3.108714 4.924782400000001
3.109714 4.9238101
3.110714 4.9227729
3.111714 4.9216691
3.112714 4.9204968000000004
3.113714 4.9192544
3.114714 4.917942
3.115714 4.9165606
3.116714 4.9151126000000005
3.117714 4.9135994
3.118714 4.9120218
3.119714 4.9103789
3.120714 4.9086685999999995
3.121714 4.9068883
3.122714 4.9050367999999995
3.123714 4.9031142
3.124714 4.9011211999999995
3.125714 4.899059599999999
3.126714 4.8969314
3.127714 4.8947367999999996
3.128714 4.8924752
3.129714 4.8901446
3.130714 4.8877432999999995
3.131714 4.8852693
3.132714 4.882721999999999
3.133714 4.8801027
3.134714 4.8774127
3.135714 4.8746534
3.136714 4.8718262
3.137714 4.868931
3.138714 4.8659652
3.139714 4.862926900000001
3.140714 4.8598137
3.141714 4.8566248
3.142714 4.8533615
3.143714 4.8500247000000005
3.144714 4.8466165
3.145714 4.8431378
3.146714 4.8395887
3.147714 4.835967
3.148714 4.8322711
3.149714 4.8284989
3.150714 4.824648799999999
3.151714 4.8207211999999995
3.152714 4.816718
3.153714 4.8126411000000004
3.154714 4.8084915
3.155714 4.80427
3.156714 4.7999747
3.157714 4.7956035
3.158714 4.7911543000000005
3.159714 4.7866259
3.160714 4.7820181
3.161714 4.7773328
3.162714 4.7725715
3.163714 4.767735699999999
3.164714 4.7628257
3.165714 4.757840900000001
3.166714 4.7527794
3.167714 4.7476385
3.168714 4.7424164
3.169714 4.7371123
3.170714 4.7317278
3.171714 4.7262643
3.172714 4.720724
3.173714 4.715107000000001
3.174714 4.7094125
3.175714 4.7036387
3.176714 4.697783299999999
3.177714 4.6918444
3.178714 4.685821
3.179714 4.6797145
3.180714 4.6735264
3.181714 4.667259
3.182714 4.6609126
3.183714 4.6544868
3.184714 4.6479799
3.185714 4.6413895
3.186714 4.6347134
3.187714 4.6279516
3.188714 4.6211044999999995
3.189714 4.6141746999999995
3.190714 4.6071637
3.191714 4.6000723
3.192714 4.5928996
3.193714 4.5856439
3.194714 4.578303200000001
3.195714 4.5708757
3.196714 4.5633599
3.197714 4.5557566000000005
3.198714 4.5480669
3.199714 4.5402925
3.200714 4.5324344000000005
3.201714 4.5244928
3.202714 4.516466
3.203714 4.5083519
3.204714 4.5001484000000005
3.205714 4.4918548000000005
3.206714 4.4834711
3.207714 4.474999
3.208714 4.4664405
3.209714 4.4577967
3.210714 4.449068
3.211714 4.4402529
3.212714 4.431349
3.213714 4.4223547000000005
3.214714 4.4132687
3.215714 4.404090699999999
3.216714 4.3948222
3.217714 4.385465
3.218714 4.3760202999999995
3.219714 4.3664884
3.220714 4.3568682
3.221714 4.3471571
3.222714 4.3373536
3.223714 4.3274567
3.224714 4.3174662
3.225714 4.3073833
3.226714 4.2972095
3.227714 4.2869459999999995
3.228714 4.276593399999999
3.229714 4.2661507
3.230714 4.2556167
3.231714 4.2449888
3.232714 4.2342663
3.233714 4.2234495
3.234714 4.2125389
3.235714 4.2015363
3.236714 4.1904430999999995
3.237714 4.1792598
3.238714 4.1679852
3.239714 4.1566171
3.240714 4.145154
3.241714 4.1335944
3.242714 4.1219383
3.243714 4.1101865
3.244714 4.0983405
3.245714 4.086401700000001
3.246714 4.0743709
3.247714 4.0622473
3.248714 4.0500298
3.249714 4.0377162
3.250714 4.0253062
3.251714 4.0127993
3.252714 4.0001966
3.253714 3.9874997000000003
3.254714 3.9747097
3.255714 3.9618268999999997
3.256714 3.9488502000000003
3.257714 3.9357778000000003
3.258714 3.9226081
3.259714 3.9093393999999995
3.260714 3.8959715999999998
3.261714 3.882505
3.262714 3.8689412
3.263714 3.8552821
3.264714 3.8415283000000002
3.265714 3.8276795000000003
3.266714 3.813735
3.267714 3.7996937
3.268714 3.7855543
3.269714 3.771317
3.270714 3.7569825000000003
3.271714 3.7425522000000004
3.272714 3.7280268999999997
3.273714 3.7134074000000004
3.274714 3.6986924999999995
3.275714 3.6838811
3.276714 3.6689716999999997
3.277714 3.6539633
3.278714 3.6388553999999997
3.279714 3.6236484
3.280714 3.608343
3.281714 3.5929412000000003
3.282714 3.5774432000000003
3.283714 3.5618495
3.284714 3.5461601000000003
3.285714 3.5303738
3.286714 3.5144895000000003
3.287714 3.4985069
3.288714 3.4824263
3.289714 3.4662488999999996
3.290714 3.4499760999999998
3.291714 3.4336083000000004
3.292714 3.4171458
3.293714 3.4005876999999995
3.294714 3.3839326000000005
3.295714 3.3671795999999996
3.296714 3.3503287
3.297714 3.3333797
3.298714 3.3163343
3.299714 3.2991938
3.300714 3.2819587999999995
3.301714 3.2646295
3.302714 3.2472052000000002
3.303714 3.2296855
3.304714 3.2120693
3.305714 3.1943566999999997
3.306714 3.1765476
3.307714 3.1586431
3.308714 3.140644
3.309714 3.1225516
3.310714 3.1043657999999996
3.311714 3.086086
3.312714 3.067711
3.313714 3.0492401
3.314714 3.030673
3.315714 3.0120101
3.316714 2.9932523
3.317714 2.9744012
3.318714 2.9554579000000003
3.319714 2.9364226
3.320714 2.9172953
3.321714 2.8980751
3.322714 2.8787615
3.323714 2.8593544
3.324714 2.8398542
3.325714 2.8202619
3.326714 2.8005784
3.327714 2.7808045999999997
3.328714 2.7609407999999998
3.329714 2.7409865
3.330714 2.720941
3.331714 2.7008038
3.332714 2.6805744
3.333714 2.6602533
3.334714 2.6398417
3.335714 2.6193403
3.336714 2.5987502
3.337714 2.5780722
3.338714 2.5573064
3.339714 2.5364525999999996
3.340714 2.5155103000000003
3.341714 2.4944794999999997
3.342714 2.4733605
3.343714 2.4521539
3.344714 2.4308609
3.345714 2.4094826
3.346714 2.3880193000000003
3.347714 2.3664713
3.348714 2.3448382
3.349714 2.3231192000000003
3.350714 2.3013139
3.351714 2.2794226
3.352714 2.2574462
3.353714 2.2353858
3.354714 2.2132427
3.355714 2.1910178
3.356714 2.1687115
3.357714 2.1463238
3.358714 2.1238545
3.359714 2.1013036
3.360714 2.0786714
3.361714 2.0559583
3.362714 2.0331655
3.363714 2.0102937
3.364714 1.987344
3.365714 1.9643167
3.366714 1.9412117
3.367714 1.9180287
3.368714 1.8947674
3.369714 1.8714279
3.370714 1.8480107
3.371714 1.8245167999999998
3.372714 1.8009473000000003
3.373714 1.7773032000000002
3.374714 1.7535852
3.375714 1.7297936999999999
3.376714 1.7059286999999999
3.377714 1.6819909000000002
3.378714 1.6579803
3.379714 1.6338976
3.380714 1.6097436
3.381714 1.5855191000000002
3.382714 1.5612254
3.383714 1.5368629
3.384714 1.5124322000000001
3.385714 1.4879334
3.386714 1.4633667
3.387714 1.4387323
3.388714 1.4140304
3.389714 1.3892619
3.390714 1.3644273
3.391714 1.3395277
3.392714 1.3145638
3.393714 1.2895363
3.394714 1.2644459000000001
3.395714 1.2392931
3.396714 1.2140783
3.397714 1.1888022
3.398714 1.1634654
3.399714 1.1380686
3.400714 1.1126126
3.401714 1.0870982
3.402714 1.0615259
3.403714 1.0358965
3.404714 1.0102105
3.405714 0.9844683999999999
3.406714 0.9586704899999999
3.407714 0.93281716
3.408714 0.9069089799999999
3.409714 0.8809465900000001
3.410714 0.85493093
3.411714 0.82886294
3.412714 0.80274371
3.413714 0.7765742
3.414714 0.75035533
3.415714 0.72408784
3.416714 0.69777225
3.417714 0.67140902
3.418714 0.64499872
3.419714 0.61854217
3.420714 0.5920402699999999
3.421714 0.56549399
3.422714 0.53890431
3.423714 0.51227189
3.424714 0.48559718
3.425714 0.45888033000000006
3.426714 0.43212156999999995
3.427714 0.4053215
3.428714 0.37848107
3.429714 0.35160149
3.430714 0.32468408
3.431714 0.29773018
3.432714 0.27074073
3.433714 0.24371634
3.434714 0.2166572
3.435714 0.18956345
3.436714 0.16243554
3.437714 0.13527432
3.438714 0.10808114
3.439714 0.080857467
3.440714 0.053604698
3.441714 0.026323838
3.442714 -0.00098453665
3.443714 -0.028320085000000002
3.444714 -0.05568251900000001
3.445714 -0.083071308
3.446714 -0.11048544999999999
3.447714 -0.13792355
3.448714 -0.16538403000000002
3.449714 -0.19286546
3.450714 -0.22036680000000003
3.451714 -0.24788757
3.452714 -0.2754278
3.453714 -0.30298764
3.454714 -0.33056703
3.455714 -0.35816543
3.456714 -0.38578154
3.457714 -0.41341367
3.458714 -0.44106003000000005
3.459714 -0.46871919
3.460714 -0.49639023
3.461714 -0.52407281
3.462714 -0.5517669000000001
3.463714 -0.57947217
3.464714 -0.60718781
3.465714 -0.63491217
3.466714 -0.66264323
3.467714 -0.69037895
3.468714 -0.7181179200000001
3.469714 -0.74585932
3.470714 -0.7736032399999999
3.471714 -0.80135008
3.472714 -0.82910024
3.473714 -0.85685309
3.474714 -0.88460743
3.475714 -0.9123612200000001
3.476714 -0.9401123000000001
3.477714 -0.9678590100000001
3.478714 -0.9956003200000001
3.479714 -1.0233362
3.480714 -1.0510671
3.481714 -1.078793
3.482714 -1.1065135
3.483714 -1.1342268
3.484714 -1.1619307
3.485714 -1.1896228
3.486714 -1.2173014
3.487714 -1.2449656
3.488714 -1.2726156
3.489714 -1.3002521
3.490714 -1.3278755
3.491714 -1.3554853
3.492714 -1.3830799
3.493714 -1.410657
3.494714 -1.4382142
3.495714 -1.4657491999999999
3.496714 -1.4932610000000002
3.497714 -1.5207494
3.498714 -1.5482148
3.499714 -1.5756577
3.500714 -1.6030777
3.501714 -1.6304732999999998
3.502714 -1.6578422999999998
3.503714 -1.685182
3.504714 -1.7124902000000002
3.505714 -1.7397658999999999
3.506714 -1.7670089
3.507714 -1.7942203
3.508714 -1.8214009999999998
3.509714 -1.8485509
3.510714 -1.8756686000000002
3.511714 -1.9027516000000002
3.512714 -1.9297970000000002
3.513714 -1.9568025999999998
3.514714 -1.9837666
3.515714 -2.0106893
3.516714 -2.0375712
3.517714 -2.0644136
3.518714 -2.0912165
3.519714 -2.117979
3.520714 -2.1446984
3.521714 -2.1713717
3.522714 -2.197996
3.523714 -2.2245698000000003
3.524714 -2.2510927
3.525714 -2.2775659
3.526714 -2.3039905
3.527714 -2.3303669
3.528714 -2.3566937
3.529714 -2.3829686
3.530714 -2.4091880999999997
3.531714 -2.4353493
3.532714 -2.4614507
3.533714 -2.4874924
3.534714 -2.5134753
3.535714 -2.5394009
3.536714 -2.5652697
3.537714 -2.591081
3.538714 -2.6168322
3.539714 -2.6425205
3.540714 -2.6681427
3.541714 -2.6936967
3.542714 -2.7191823
3.543714 -2.7446004
3.544714 -2.7699523
3.545714 -2.7952384
3.546714 -2.8204579
3.547714 -2.8456086
3.548714 -2.8706871
3.549714 -2.8956899000000003
3.550714 -2.9206155000000003
3.551714 -2.9454635
3.552714 -2.9702349999999997
3.553714 -2.9949317
3.554714 -3.0195545
3.555714 -3.0441032999999997
3.556714 -3.0685754
3.557714 -3.0929681
3.558714 -3.117278
3.559714 -3.1415026999999998
3.560714 -3.1656411
3.561714 -3.1896945000000003
3.562714 -3.2136641
3.563714 -3.2375511
3.564714 -3.2613553000000004
3.565714 -3.2850746
3.566714 -3.3087055999999997
3.567714 -3.3322445999999997
3.568714 -3.3556893
3.569714 -3.3790391000000004
3.570714 -3.4022946
3.571714 -3.4254580999999997
3.572714 -3.448531
3.573714 -3.4715135
3.574714 -3.4944039000000005
3.575714 -3.5171992999999997
3.576714 -3.5398956000000004
3.577714 -3.5624899
3.578714 -3.5849813
3.579714 -3.6073707
3.580714 -3.6296599
3.581714 -3.6518503
3.582714 -3.6739420000000003
3.583714 -3.6959335
3.584714 -3.7178215
3.585714 -3.7396021
3.586714 -3.7612725
3.587714 -3.7828311
3.588714 -3.8042795
3.589714 -3.8256194
3.590714 -3.8468532
3.591714 -3.8679816
3.592714 -3.8890033999999996
3.593714 -3.9099152999999998
3.594714 -3.9307132
3.595714 -3.9513946
3.596714 -3.971957
3.597714 -3.9924017999999997
3.598714 -4.0127307000000005
3.599714 -4.032946
3.600714 -4.053048
3.601714 -4.0730353
3.602714 -4.092904900000001
3.603714 -4.1126531
3.604714 -4.1322768000000005
3.605714 -4.1517746
3.606714 -4.1711468
3.607714 -4.1903954
3.608714 -4.2095225
3.609714 -4.228529
3.610714 -4.247413600000001
3.611714 -4.2661738
3.612714 -4.2848054
3.613714 -4.303306
3.614714 -4.3216738999999995
3.615714 -4.3399092
3.616714 -4.3580141
3.617714 -4.3759909
3.618714 -4.3938402000000005
3.619714 -4.4115618
3.620714 -4.429153
3.621714 -4.4466104
3.622714 -4.4639312
3.623714 -4.4811137
3.624714 -4.498158
3.625714 -4.5150656
3.626714 -4.5318391
3.627714 -4.5484792
3.628714 -4.5649856
3.629714 -4.5813557
3.630714 -4.597586
3.631714 -4.6136737
3.632714 -4.6296168
3.633714 -4.6454154
3.634714 -4.6610706
3.635714 -4.6765849
3.636714 -4.6919595
3.637714 -4.7071941
3.638714 -4.7222875
3.639714 -4.737236
3.640714 -4.7520366
3.641714 -4.766687
3.642714 -4.781187
3.643714 -4.7955379
3.644714 -4.8097417
3.645714 -4.8238002
3.646714 -4.8377134
3.647714 -4.8514802
3.648714 -4.8650973
3.649714 -4.8785619
3.650714 -4.8918717
3.651714 -4.905025999999999
3.652714 -4.9180262
3.653714 -4.930873999999999
3.654714 -4.9435712
3.655714 -4.9561188
3.656714 -4.9685154
3.657714 -4.9807586
3.658714 -4.9928453
3.659714 -5.0047733
3.660714 -5.0165415
3.661714 -5.028151
3.662714 -5.0396035999999995
3.663714 -5.0509013
3.664714 -5.0620455
3.665714 -5.0730348
3.666714 -5.0838675
3.667714 -5.0945405
3.668714 -5.1050510000000004
3.669714 -5.115398
3.670714 -5.1255818
3.671714 -5.135604
3.672714 -5.1454667
3.673714 -5.1551707
3.674714 -5.1647156
3.675714 -5.1740993
3.676714 -5.1833183
3.677714 -5.19237
3.678714 -5.2012537
3.679714 -5.2099694
3.680714 -5.2185193
3.681714 -5.2269056
3.682714 -5.235130000000001
3.683714 -5.2431922
3.684714 -5.251091
3.685714 -5.2588239
3.686714 -5.2663889
3.687714 -5.273784699999999
3.688714 -5.2810114
3.689714 -5.2880704000000005
3.690714 -5.2949637
3.691714 -5.3016927
3.692714 -5.3082574000000005
3.693714 -5.3146563
3.694714 -5.3208862
3.695714 -5.326945
3.696714 -5.3328305
3.697714 -5.3385437
3.698714 -5.3440854
3.699714 -5.349458
3.700714 -5.354663400000001
3.701714 -5.3597014
3.702714 -5.3645719000000005
3.703714 -5.3692721
3.704714 -5.3737998000000005
3.705714 -5.3781532
3.706714 -5.3823326
3.707714 -5.3863391
3.708714 -5.3901750999999996
3.709714 -5.393841500000001
3.710714 -5.3973392
3.711714 -5.400667299999999
3.712714 -5.4038238000000005
3.713714 -5.4068062
3.714714 -5.4096129
3.715714 -5.4122444
3.716714 -5.414702
3.717714 -5.4169875
3.718714 -5.4191027
3.719714 -5.421048
3.720714 -5.4228231000000005
3.721714 -5.4244265
3.722714 -5.4258559
3.723714 -5.427109799999999
3.724714 -5.4281883
3.725714 -5.429092
3.726714 -5.4298222
3.727714 -5.4303802999999995
3.728714 -5.4307669
3.729714 -5.4309819
3.730714 -5.4310236
3.731714 -5.430891
3.732714 -5.4305829
3.733714 -5.4300996999999995
3.734714 -5.4294422
3.735714 -5.428611500000001
3.736714 -5.4276083
3.737714 -5.4264341
3.738714 -5.4250888999999995
3.739714 -5.4235723
3.740714 -5.4218829
3.741714 -5.4200194999999995
3.742714 -5.4179814
3.743714 -5.4157689
3.744714 -5.4133821
3.745714 -5.4108225
3.746714 -5.4080904
3.747714 -5.4051865
3.748714 -5.4021105
3.749714 -5.3988621
3.750714 -5.39544
3.751714 -5.3918447
3.752714 -5.3880761999999995
3.753714 -5.3841352
3.754714 -5.3800229
3.755714 -5.3757403
3.756714 -5.3712886
3.757714 -5.366667700000001
3.758714 -5.3618778
3.759714 -5.3569172
3.760714 -5.3517856
3.761714 -5.3464826
3.762714 -5.3410082999999995
3.763714 -5.335363399999999
3.764714 -5.3295493
3.765714 -5.3235669
3.766714 -5.317416
3.767714 -5.3110972
3.768714 -5.30461
3.769714 -5.2979536000000005
3.770714 -5.291128199999999
3.771714 -5.2841339000000005
3.772714 -5.2769713000000005
3.773714 -5.269641099999999
3.774714 -5.2621443
3.775714 -5.2544821
3.776714 -5.2466545
3.777714 -5.2386615
3.778714 -5.230502
3.779714 -5.222176
3.780714 -5.2136831
3.781714 -5.205024
3.782714 -5.1961992
3.783714 -5.1872104000000006
3.784714 -5.1780585
3.785714 -5.1687442
3.786714 -5.1592674
3.787714 -5.1496278
3.788714 -5.1398250999999995
3.789714 -5.1298585
3.790714 -5.1197289999999995
3.791714 -5.1094372
3.792714 -5.098984
3.793714 -5.0883707000000005
3.794714 -5.0775982
3.795714 -5.0666679
3.796714 -5.0555792
3.797714 -5.0443318
3.798714 -5.0329253
3.799714 -5.0213601
3.800714 -5.0096362999999995
3.801714 -4.9977552
3.802714 -4.9857181
3.803714 -4.973525899999999
3.804714 -4.9611796
3.805714 -4.9486794
3.806714 -4.9360253
3.807714 -4.9232166
3.808714 -4.910253
3.809714 -4.897134
3.810714 -4.8838608
3.811714 -4.8704349
3.812714 -4.8568577
3.813714 -4.8431307
3.814714 -4.8292551
3.815714 -4.815231300000001
3.816714 -4.801057999999999
3.817714 -4.786735
3.818714 -4.7722619
3.819714 -4.7576386
3.820714 -4.7428668
3.821714 -4.7279481
3.822714 -4.7128845
3.823714 -4.6976779
3.824714 -4.6823278
3.825714 -4.666834000000001
3.826714 -4.6511948
3.827714 -4.6354108
3.828714 -4.6194818
3.829714 -4.603409399999999
3.830714 -4.5871962
3.831714 -4.5708444
3.832714 -4.5543559
3.833714 -4.5377314
3.834714 -4.5209698
3.835714 -4.5040697
3.836714 -4.4870298
3.837714 -4.4698507
3.838714 -4.4525333
3.839714 -4.4350795
3.840714 -4.4174923999999995
3.841714 -4.3997739000000005
3.842714 -4.3819245
3.843714 -4.3639436
3.844714 -4.3458302
3.845714 -4.3275826
3.846714 -4.3092016
3.847714 -4.2906888
3.848714 -4.2720467
3.849714 -4.2532783
3.850714 -4.2343855
3.851714 -4.2153694
3.852714 -4.196229199999999
3.853714 -4.1769631
3.854714 -4.1575696
3.855714 -4.1380487
3.856714 -4.1184008
3.857714 -4.0986292
3.858714 -4.0787365
3.859714 -4.0587254
3.860714 -4.0385973
3.861714 -4.018351399999999
3.862714 -3.9979875
3.863714 -3.9775039999999997
3.864714 -3.9569009000000004
3.865714 -3.9361801
3.866714 -3.9153438
3.867714 -3.8943954000000005
3.868714 -3.8733371
3.869714 -3.85217
3.870714 -3.8308941
3.871714 -3.8095076
3.872714 -3.7880092999999997
3.873714 -3.7663978
3.874714 -3.7446740999999997
3.875714 -3.7228404999999998
3.876714 -3.7009001
3.877714 -3.6788559999999997
3.878714 -3.6567103
3.879714 -3.6344633
3.880714 -3.6121141000000003
3.881714 -3.5896614000000002
3.882714 -3.5671044
3.883714 -3.5444435000000003
3.884714 -3.5216804999999995
3.885714 -3.4988191000000004
3.886714 -3.4758624
3.887714 -3.4528125
3.888714 -3.4296699
3.889714 -3.4064334
3.890714 -3.3831012
3.891714 -3.3596721000000005
3.892714 -3.3361461
3.893714 -3.3125259
3.894714 -3.2888151999999997
3.895714 -3.2650176
3.896714 -3.2411356000000002
3.897714 -3.21717
3.898714 -3.1931203
3.899714 -3.1689841000000003
3.900714 -3.1447603999999996
3.901714 -3.1204496
3.902714 -3.0960532
3.903714 -3.0715743
3.904714 -3.0470166
3.905714 -3.0223826
3.906714 -2.9976729
3.907714 -2.9728865
3.908714 -2.9480217
3.909714 -2.9230772
3.910714 -2.8980531
3.911714 -2.8729516999999998
3.912714 -2.8477769
3.913714 -2.8225329
3.914714 -2.7972225
3.915714 -2.7718469999999997
3.916714 -2.7464052999999997
3.917714 -2.7208952
3.918714 -2.6953151
3.919714 -2.6696645
3.920714 -2.6439449
3.921714 -2.6181603
3.922714 -2.5923148
3.923714 -2.5664113
3.924714 -2.5404513
3.925714 -2.5144335
3.926714 -2.4883559
3.927714 -2.462217
3.928714 -2.4360166999999997
3.929714 -2.4097571
3.930714 -2.3834424
3.931714 -2.3570769
3.932714 -2.3306641999999997
3.933714 -2.3042057000000002
3.934714 -2.2777004
3.935714 -2.251146
3.936714 -2.2245405
3.937714 -2.1978833
3.938714 -2.1711763
3.939714 -2.1444233
3.940714 -2.1176292
3.941714 -2.0907978000000003
3.942714 -2.0639308
3.943714 -2.0370275
3.944714 -2.0100852
3.945714 -1.9831020000000001
3.946714 -1.9560768999999998
3.947714 -1.9290121
3.948714 -1.9019115999999998
3.949714 -1.8747798999999998
3.950714 -1.8476211
3.951714 -1.8204369000000002
3.952714 -1.7932259999999998
3.953714 -1.7659859999999998
3.954714 -1.7387139
3.955714 -1.7114086
3.956714 -1.6840720999999998
3.957714 -1.6567083
3.958714 -1.6293228
3.959714 -1.6019201
3.960714 -1.5745025
3.961714 -1.5470696000000002
3.962714 -1.5196189
3.963714 -1.492148
3.964714 -1.4646555
3.965714 -1.4371429999999998
3.966714 -1.4096143
3.967714 -1.3820746
3.968714 -1.3545282
3.969714 -1.3269775
3.970714 -1.2994218
3.971714 -1.2718587
3.972714 -1.2442853999999999
3.973714 -1.2167004000000001
3.974714 -1.189105
3.975714 -1.1615031
3.976714 -1.1339001
3.977714 -1.106301
3.978714 -1.0787087
3.979714 -1.0511230999999999
3.980714 -1.023542
3.981714 -0.9959625999999999
3.982714 -0.9683828800000001
3.983714 -0.9408036200000001
3.984714 -0.9132281900000001
3.985714 -0.88566141
3.986714 -0.8581080499999999
3.987714 -0.83057089
3.988714 -0.80305003
3.989714 -0.77554299
3.990714 -0.74804677
3.991714 -0.7205595300000001
3.992714 -0.69308216
3.993714 -0.66561839
3.994714 -0.63817371
3.995714 -0.61075361
3.996714 -0.5833616500000001
3.997714 -0.55599841
3.998714 -0.52866195
3.999714 -0.5013491
4.000714 -0.47405777
4.001714 -0.44678822
4.002714 -0.4195435
4.003714 -0.39232866999999993
4.004714 -0.36514881
4.005714 -0.33800738999999996
4.006714 -0.31090502
4.007714 -0.28383976
4.008714 -0.25680852
4.009714 -0.22980899
4.010714 -0.20284122
4.011714 -0.17590834
4.012714 -0.14901556999999999
4.013714 -0.12216849
4.014714 -0.095371064
4.015714 -0.068624417
4.016714 -0.041926730999999995
4.017715 -0.015274751
4.018714 0.011334218
4.019714 0.037900542
4.020714 0.064421532
4.021714 0.090892095
4.022714 0.11730658999999999
4.023714 0.14366079
4.024714 0.16995331
4.025714 0.19618559000000002
4.026714 0.22236076
4.027714 0.24848152
4.028714 0.27454845
4.029714 0.30055903
4.030715 0.32650840000000003
4.031714 0.35239093
4.032714 0.3782022
4.033714 0.40394072000000003
4.034714 0.42960788000000005
4.035714 0.45520687
4.036714 0.48074089
4.037714 0.50621098
4.038714 0.5316150399999999
4.039714 0.55694836
4.040714 0.58220518
4.041714 0.60738078
4.042714 0.63247299
4.043715 0.6574826300000001
4.044714 0.68241255
4.045714 0.70726578
4.046714 0.73204343
4.047714 0.75674378
4.048714 0.7813625
4.049714 0.8058938200000001
4.050714 0.8303329300000001
4.051714 0.8546775200000001
4.052714 0.87892814
4.053714 0.9030876700000001
4.054714 0.92715928
4.055714 0.9511446600000001
4.056714 0.9750422999999999
4.057714 0.9988482099999999
4.058714 1.0225569
4.059714 1.0461633
4.060714 1.0696649
4.061714 1.093062
4.062714 1.1163577
4.063715 1.139555
4.064714 1.1626561
4.065714 1.18566
4.066714 1.2085626999999999
4.067714 1.2313587000000001
4.068714 1.2540427
4.069714 1.2766115999999998
4.070714 1.2990651
4.071714 1.3214053
4.072714 1.3436352
4.073714 1.3657568
4.074714 1.3877695
4.075714 1.40967
4.076715 1.4314529
4.077714 1.4531132
4.078714 1.4746478
4.079714 1.4960566
4.080714 1.5173417
4.081714 1.5385062999999999
4.082714 1.5595529000000001
4.083714 1.5804812000000001
4.084714 1.6012885000000001
4.085714 1.6219696
4.086714 1.6425197999999999
4.087714 1.6629353
4.088714 1.6832154
4.089714 1.7033622000000002
4.090714 1.7233782
4.091714 1.7432656000000002
4.092714 1.7630242
4.093714 1.7826514000000002
4.094714 1.8021426999999999
4.095714 1.821493
4.096714 1.8406991000000001
4.097714 1.8597601
4.098714 1.8786777000000001
4.099714 1.8974545999999999
4.100714 1.9160934
4.101714 1.9345940999999998
4.102714 1.9529543999999999
4.103714 1.9711697
4.104714 1.9892355
4.105714 2.0071482
4.106714 2.0249065
4.107714 2.0425115000000003
4.108714 2.0599658
4.109715 2.0772714000000003
4.110714 2.0944287999999998
4.111714 2.1114359
4.112714 2.1282889
4.113714 2.1449834
4.114714 2.1615162
4.115714 2.1778861
4.116714 2.1940937000000003
4.117714 2.2101412000000003
4.118714 2.2260305000000002
4.119714 2.2417622
4.120714 2.257335
4.121714 2.2727451999999997
4.122715 2.2879887
4.123714 2.3030622000000003
4.124714 2.3179637
4.125714 2.3326939
4.126714 2.3472548
4.127714 2.3616485
4.128714 2.3758765
4.129714 2.3899376
4.130714 2.4038289
4.131714 2.4175467
4.132714 2.4310875999999997
4.133714 2.4444496
4.134714 2.4576331
4.135714 2.4706393
4.136714 2.4834704
4.137714 2.496127
4.138714 2.5086086
4.139714 2.520912
4.140714 2.5330334999999997
4.141714 2.5449697000000002
4.142715 2.5567187000000002
4.143714 2.5682801
4.144714 2.5796552999999998
4.145714 2.5908461000000003
4.146714 2.6018538
4.147714 2.6126781
4.148714 2.6233174000000004
4.149714 2.6337685
4.150714 2.6440285
4.151714 2.6540952
4.152714 2.6639683
4.153714 2.6736489
4.154714 2.6831385
4.155715 2.6924383
4.156714 2.7015477
4.157714 2.7104652
4.158714 2.7191876
4.159714 2.7277121
4.160714 2.7360368999999998
4.161714 2.744161
4.162714 2.752085
4.163714 2.7598105
4.164714 2.7673384
4.165714 2.7746689
4.166714 2.7818009
4.167714 2.7887326
4.168715 2.7954618
4.169714 2.8019862
4.170714 2.8083052
4.171714 2.8144188
4.172714 2.8203281000000002
4.173714 2.8260337
4.174714 2.8315356
4.175714 2.8368331
4.176714 2.8419243
4.177714 2.8468071
4.178714 2.8514797
4.179714 2.8559415
4.180714 2.8601924
4.181714 2.8642332
4.182714 2.8680645
4.183714 2.8716868
4.184714 2.8750995
4.185714 2.878302
4.186714 2.8812926
4.187714 2.8840698000000002
4.188715 2.8866326
4.189714 2.8889807
4.190714 2.8911136
4.191714 2.8930319
4.192714 2.8947357
4.193714 2.8962247
4.194714 2.8974982
4.195714 2.8985552
4.196714 2.8993946999999998
4.197714 2.9000159
4.198714 2.9004181
4.199714 2.9006008
4.200714 2.9005647
4.201715 2.90031
4.202714 2.8998373
4.203714 2.8991465
4.204714 2.8982369
4.205714 2.8971078
4.206714 2.8957579
4.207714 2.8941868
4.208714 2.8923936
4.209714 2.8903782
4.210714 2.8881408
4.211714 2.8856818
4.212714 2.8830014
4.213714 2.8800996
4.214714 2.8769758
4.215714 2.8736297
4.216714 2.8700603
4.217714 2.8662666999999997
4.218714 2.8622484
4.219714 2.8580055
4.220714 2.8535380999999997
4.221714 2.8488468
4.222714 2.8439321
4.223714 2.838794
4.224714 2.833432
4.225714 2.8278455
4.226714 2.8220339
4.227714 2.8159963
4.228714 2.8097328
4.229714 2.8032435
4.230714 2.7965298
4.231714 2.7895924
4.232714 2.782432
4.233714 2.7750487
4.234715 2.7674416
4.235714 2.7596094
4.236714 2.7515506
4.237714 2.7432643
4.238714 2.7347503
4.239714 2.7260095
4.240714 2.7170433000000003
4.241714 2.707853
4.242714 2.6984394
4.243714 2.688802
4.244714 2.6789397
4.245714 2.6688512
4.246714 2.6585357
4.247715 2.6479935
4.248714 2.6372258
4.249714 2.6262347
4.250714 2.6150219
4.251714 2.6035882999999997
4.252714 2.5919333
4.253714 2.5800555999999997
4.254714 2.5679531
4.255714 2.5556238
4.256714 2.5430676
4.257714 2.5302853
4.258714 2.5172798
4.259714 2.5040532
4.260714 2.4906075
4.261714 2.4769429
4.262714 2.4630586
4.263714 2.4489522
4.264714 2.4346223
4.265714 2.4200683
4.266714 2.4052911999999997
4.267715 2.3902936
4.268714 2.375078
4.269714 2.3596464
4.270714 2.343999
4.271714 2.3281343
4.272714 2.3120499999999997
4.273714 2.295744
4.274714 2.2792159
4.275714 2.2624668
4.276714 2.2454999
4.277714 2.2283193
4.278714 2.2109274
4.279714 2.1933256
4.280715 2.1755129
4.281714 2.157487
4.282714 2.1392452
4.283714 2.1207863000000002
4.284714 2.1021115
4.285714 2.0832229
4.286714 2.0641244999999997
4.287714 2.0448191000000002
4.288714 2.0253077
4.289714 2.0055898
4.290714 1.9856626
4.291714 1.9655236999999999
4.292714 1.9451718999999998
4.293715 1.9246081000000002
4.294714 1.9038359
4.295714 1.8828593
4.296714 1.8616826999999998
4.297714 1.8403076
4.298714 1.8187337000000001
4.299714 1.7969582000000002
4.300714 1.7749783000000001
4.301714 1.7527917
4.302714 1.7303988
4.303714 1.7078022000000002
4.304714 1.6850058
4.305714 1.6620142
4.306714 1.6388303
4.307714 1.6154541000000002
4.308714 1.5918834
4.309714 1.5681157000000001
4.310714 1.5441491
4.311714 1.519984
4.312714 1.4956234000000002
4.313715 1.471072
4.314714 1.4463345
4.315714 1.4214137999999998
4.316714 1.3963101
4.317714 1.371021
4.318714 1.3455432999999999
4.319714 1.3198743000000002
4.320714 1.2940136
4.321714 1.2679637000000001
4.322714 1.2417295
4.323714 1.2153163
4.324714 1.1887278
4.325714 1.1619653
4.326715 1.135027
4.327714 1.10791
4.328714 1.0806113
4.329714 1.0531306
4.330714 1.0254703
4.331714 0.9976347
4.332714 0.9696293599999999
4.333714 0.9414581599999999
4.334714 0.9131223900000001
4.335714 0.8846204700000001
4.336714 0.85594915
4.337714 0.82710562
4.338714 0.79808915
4.339714 0.7689020599999999
4.340714 0.73954933
4.341714 0.71003693
4.342714 0.68036979
4.343714 0.65055015
4.344714 0.62057725
4.345714 0.59044817
4.346714 0.5601597500000001
4.347714 0.52971053
4.348714 0.49910205
4.349714 0.4683387
4.350714 0.43742619
4.351714 0.40636965999999997
4.352714 0.3751718
4.353714 0.34383219000000004
4.354714 0.31234829000000003
4.355714 0.28071704000000003
4.356714 0.24893697999999997
4.357714 0.2170095
4.358714 0.18493888
4.359715 0.15273102000000002
4.360714 0.12039136
4.361714 0.08792295700000001
4.362714 0.05532580000000001
4.363714 0.022597301
4.364714 -0.010265946
4.365714 -0.043265958
4.366714 -0.076401967
4.367714 -0.10967003
4.368714 -0.14306414
4.369714 -0.17657827
4.370714 -0.21020830999999998
4.371714 -0.24395324000000002
4.372715 -0.27781476
4.373714 -0.31179567
4.374714 -0.34589786
4.375714 -0.38012071000000003
4.376714 -0.41446057
4.377714 -0.44891172999999995
4.378714 -0.48346836000000004
4.379714 -0.51812637
4.380714 -0.55288468
4.381714 -0.5877451
4.382714 -0.62271086
4.383714 -0.65778447
4.384714 -0.69296602
4.385714 -0.72825225
4.386714 -0.76363757
4.387714 -0.7991155600000001
4.388714 -0.8346811900000001
4.389714 -0.8703324
4.390714 -0.90607004
4.391714 -0.94189662
4.392715 -0.9778144799999999
4.393714 -1.0138238000000002
4.394714 -1.0499216
4.395714 -1.0861025
4.396714 -1.1223604999999999
4.397714 -1.1586902
4.398714 -1.1950893
4.399714 -1.2315584
4.400714 -1.2681001
4.401714 -1.3047168
4.402714 -1.3414091
4.403714 -1.3781747
4.404714 -1.4150084
4.405715 -1.451904
4.406714 -1.4888561
4.407714 -1.5258617
4.408714 -1.5629206
4.409714 -1.6000349
4.410714 -1.6372072000000002
4.411714 -1.6744383000000003
4.412714 -1.7117266
4.413714 -1.7490676
4.414714 -1.7864551
4.415714 -1.8238834999999998
4.416714 -1.8613491
4.417714 -1.8988514
4.418715 -1.9363915999999999
4.419714 -1.9739715000000002
4.420714 -2.0115923
4.421714 -2.0492524000000003
4.422714 -2.0869477
4.423714 -2.1246724
4.424714 -2.1624204000000002
4.425714 -2.2001877
4.426714 -2.2379728
4.427714 -2.2757767
4.428714 -2.3136014
4.429714 -2.3514487
4.430714 -2.3893178
4.431714 -2.4272054
4.432714 -2.4651062
4.433714 -2.5030145
4.434714 -2.5409261
4.435714 -2.5788387
4.436714 -2.6167529
4.437714 -2.65467
4.438715 -2.692592
4.439714 -2.730518
4.440714 -2.7684452
4.441714 -2.8063679
4.442714 -2.8442802
4.443714 -2.8821768000000003
4.444714 -2.9200546000000003
4.445714 -2.9579136999999998
4.446714 -2.995755
4.447714 -3.0335804
4.448714 -3.0713901
4.449714 -3.1091819
4.450714 -3.1469508999999998
4.451715 -3.1846921999999998
4.452714 -3.2224006999999997
4.453714 -3.2600734
4.454714 -3.2977096999999995
4.455714 -3.3353101000000005
4.456714 -3.3728763
4.457714 -3.4104083
4.458714 -3.4479037
4.459714 -3.4853588999999996
4.460714 -3.5227682000000002
4.461714 -3.5601268999999998
4.462714 -3.5974309000000004
4.463714 -3.6346782
4.464714 -3.6718692999999996
4.465714 -3.7090052
4.466714 -3.7460867
4.467714 -3.7831128
4.468714 -3.8200803
4.469714 -3.8569845
4.470714 -3.8938202
4.471714 -3.9305829
4.472714 -3.9672702999999996
4.473714 -4.0038824
4.474714 -4.0404201
4.475714 -4.0768839
4.476714 -4.1132732999999995
4.477714 -4.1495856
4.478714 -4.1858155
4.479714 -4.2219583
4.480714 -4.258009
4.481714 -4.2939644
4.482714 -4.3298237
4.483714 -4.3655876000000005
4.484715 -4.4012573
4.485714 -4.4368323
4.486714 -4.4723108
4.487714 -4.5076892
4.488714 -4.5429625
4.489714 -4.5781258
4.490714 -4.613176
4.491714 -4.648111
4.492714 -4.6829313
4.493714 -4.717638
4.494714 -4.7522314
4.495714 -4.786709699999999
4.496714 -4.8210692
4.497715 -4.855305
4.498714 -4.8894122
4.499714 -4.9233865
4.500714 -4.9572259
4.501714 -4.9909305
4.502714 -5.0245009
4.503714 -5.057938399999999
4.504714 -5.0912417
4.505714 -5.1244088
4.506714 -5.1574349
4.507714 -5.1903158
4.508714 -5.2230466
4.509714 -5.2556243
4.510714 -5.2880477
4.511714 -5.3203173
4.512714 -5.3524334
4.513714 -5.3843952999999996
4.514714 -5.4162011
4.515714 -5.447847
4.516714 -5.479328
4.517715 -5.5106394000000005
4.518714 -5.541778
4.519714 -5.5727426
4.520714 -5.6035336
4.521714 -5.634152500000001
4.522714 -5.6646001
4.523714 -5.6948751
4.524714 -5.7249742999999995
4.525714 -5.7548925
4.526714 -5.7846248000000005
4.527714 -5.8141675
4.528714 -5.843517899999999
4.529714 -5.8726758
4.530715 -5.9016414
4.531714 -5.9304152
4.532714 -5.9589967
4.533714 -5.987383100000001
4.534714 -6.0155705
4.535714 -6.0435548
4.536714 -6.0713321
4.537714 -6.098899599999999
4.538714 -6.1262567
4.539714 -6.1534043
4.540714 -6.1803434
4.541714 -6.2070735
4.542714 -6.2335927
4.543715 -6.2598974
4.544714 -6.2859818
4.545714 -6.3118421
4.546714 -6.3374749999999995
4.547714 -6.362878499999999
4.548714 -6.3880533
4.549714 -6.412999299999999
4.550714 -6.4377173999999995
4.551714 -6.4622074000000005
4.552714 -6.4864658
4.553714 -6.5104894
4.554714 -6.5342739
4.555714 -6.5578155
4.556714 -6.581113500000001
4.557714 -6.6041671
4.558714 -6.626977
4.559714 -6.6495441
4.560714 -6.671866799999999
4.561714 -6.693942799999999
4.562714 -6.7157671
4.563715 -6.737335
4.564714 -6.7586422
4.565714 -6.779687099999999
4.566714 -6.8004690000000005
4.567714 -6.820989399999999
4.568714 -6.841249
4.569714 -6.8612486
4.570714 -6.8809859
4.571714 -6.9004579999999995
4.572714 -6.9196604
4.573714 -6.938588599999999
4.574714 -6.9572397
4.575714 -6.9756135
4.576715 -6.9937116999999995
4.577714 -7.011535
4.578714 -7.029083399999999
4.579714 -7.0463546
4.580714 -7.0633449
4.581714 -7.0800506
4.582714 -7.096467200000001
4.583714 -7.112592500000001
4.584714 -7.1284257
4.585714 -7.1439683
4.586714 -7.1592218999999995
4.587714 -7.1741871999999995
4.588714 -7.1888618
4.589714 -7.203242899999999
4.590714 -7.2173267999999995
4.591714 -7.2311081
4.592714 -7.2445855
4.593714 -7.2577566
4.594714 -7.270623
4.595714 -7.2831854
4.596714 -7.295444600000001
4.597714 -7.3073998
4.598714 -7.3190488
4.599714 -7.3303871
4.600714 -7.3414117
4.601714 -7.352119699999999
4.602714 -7.362510299999999
4.603714 -7.3725849
4.604714 -7.382343700000001
4.605714 -7.3917888000000005
4.606714 -7.4009195
4.607714 -7.4097335
4.608714 -7.4182257
4.609715 -7.4263923
4.610714 -7.4342296
4.611714 -7.4417368
4.612714 -7.4489146
4.613714 -7.4557647000000005
4.614714 -7.4622892
4.615714 -7.4684873
4.616714 -7.4743591
4.617714 -7.4799001
4.618714 -7.4851051
4.619714 -7.4899702999999995
4.620714 -7.4944943
4.621714 -7.4986786
4.622715 -7.5025253
4.623714 -7.5060368
4.624714 -7.5092137
4.625714 -7.5120538
4.626714 -7.514552800000001
4.627714 -7.516705999999999
4.628714 -7.5185098
4.629714 -7.5199626
4.630714 -7.5210668
4.631714 -7.5218245
4.632714 -7.522238000000001
4.633714 -7.522308799999999
4.634714 -7.5220354
4.635714 -7.521414
4.636714 -7.5204402
4.637714 -7.5191102999999995
4.638714 -7.5174227
4.639714 -7.515377600000001
4.640714 -7.5129776999999995
4.641714 -7.510225500000001
4.642715 -7.507122300000001
4.643714 -7.5036667
4.644714 -7.499855800000001
4.645714 -7.4956857
4.646714 -7.4911535
4.647714 -7.486257
4.648714 -7.480996800000001
4.649714 -7.4753769
4.650714 -7.4693985000000005
4.651714 -7.4630633
4.652714 -7.456370399999999
4.653714 -7.449315500000001
4.654714 -7.441895499999999
4.655715 -7.4341059000000005
4.656714 -7.4259453
4.657714 -7.4174143
4.658714 -7.4085146
4.659714 -7.3992491
4.660714 -7.3896199
4.661714 -7.379628
4.662714 -7.3692717000000005
4.663714 -7.358548
4.664714 -7.347453399999999
4.665714 -7.3359855000000005
4.666714 -7.324145
4.667714 -7.3119342000000005
4.668715 -7.2993554000000005
4.669714 -7.2864108
4.670714 -7.273099600000001
4.671714 -7.2594202999999995
4.672714 -7.2453693
4.673714 -7.230942
4.674714 -7.2161369
4.675714 -7.2009534
4.676714 -7.1853943000000005
4.677714 -7.1694626999999995
4.678714 -7.1531630999999996
4.679714 -7.136496200000001
4.680714 -7.1194603999999995
4.681714 -7.1020529
4.682714 -7.084270600000001
4.683714 -7.066111299999999
4.684714 -7.047575
4.685714 -7.0286639
4.686714 -7.009380299999999
4.687714 -6.9897264
4.688715 -6.969702999999999
4.689714 -6.9493085
4.690714 -6.92854
4.691714 -6.907395299999999
4.692714 -6.885872
4.693714 -6.8639711000000005
4.694714 -6.8416938
4.695714 -6.8190441
4.696714 -6.7960247
4.697714 -6.772636599999999
4.698714 -6.7488804
4.699714 -6.7247532
4.700714 -6.700252
4.701715 -6.6753745
4.702714 -6.650120800000001
4.703714 -6.6244915
4.704714 -6.598489000000001
4.705714 -6.572116899999999
4.706714 -6.5453768
4.707714 -6.5182693
4.708714 -6.4907938
4.709714 -6.462948
4.710714 -6.434730399999999
4.711714 -6.4061411
4.712714 -6.3771807
4.713714 -6.347852199999999
4.714714 -6.318157200000001
4.715714 -6.2880978
4.716714 -6.2576748
4.717714 -6.2268872
4.718714 -6.195733
4.719714 -6.1642095
4.720714 -6.1323162
4.721714 -6.1000533
4.722714 -6.0674231
4.723714 -6.0344286
4.724714 -6.0010724
4.725714 -5.9673563
4.726714 -5.9332807
4.727714 -5.8988448
4.728714 -5.864047599999999
4.729714 -5.828888699999999
4.730714 -5.7933684
4.731714 -5.7574891
4.732714 -5.7212532000000005
4.733714 -5.684662599999999
4.734715 -5.6477189
4.735714 -5.610422000000001
4.736714 -5.5727709
4.737714 -5.534764
4.738714 -5.4964006
4.739714 -5.4576814
4.740714 -5.4186087
4.741714 -5.3791847
4.742714 -5.339412
4.743714 -5.2992929
4.744714 -5.2588284
4.745714 -5.2180181999999995
4.746714 -5.1768623
4.747715 -5.1353604
4.748714 -5.0935119
4.749714 -5.0513189
4.750714 -5.0087832
4.751714 -4.9659066
4.752714 -4.9226909999999995
4.753714 -4.8791375
4.754714 -4.835246499999999
4.755714 -4.791017999999999
4.756714 -4.746452000000001
4.757714 -4.7015492
4.758714 -4.6563115
4.759714 -4.6107415
4.760714 -4.5648415
4.761714 -4.5186132
4.762714 -4.4720585999999996
4.763714 -4.4251781
4.764714 -4.377972
4.765714 -4.3304402
4.766714 -4.2825829
4.767715 -4.2344008
4.768714 -4.1858956
4.769714 -4.137069
4.770714 -4.0879237999999996
4.771714 -4.0384624
4.772714 -3.9886866
4.773714 -3.9385971
4.774714 -3.8881943000000003
4.775714 -3.8374789
4.776714 -3.7864521
4.777714 -3.7351153999999998
4.778714 -3.6834713
4.779714 -3.6315218000000002
4.780715 -3.579269
4.781714 -3.5267144
4.782714 -3.4738585000000004
4.783714 -3.4207016
4.784714 -3.3672440999999997
4.785714 -3.3134863
4.786714 -3.2594293000000003
4.787714 -3.2050755
4.788714 -3.1504277
4.789714 -3.0954886
4.790714 -3.040261
4.791714 -2.9847469
4.792714 -2.928948
4.793715 -2.8728655
4.794714 -2.8165
4.795714 -2.7598523
4.796714 -2.7029239
4.797714 -2.6457167999999998
4.798714 -2.5882335
4.799714 -2.5304761
4.800714 -2.4724461
4.801714 -2.4141448
4.802714 -2.3555731
4.803714 -2.296732
4.804714 -2.2376223
4.805714 -2.178246
4.806714 -2.1186056
4.807714 -2.058704
4.808714 -1.9985447
4.809714 -1.9381305000000002
4.810714 -1.8774634
4.811714 -1.8165449
4.812714 -1.7553758
4.813715 -1.6939567
4.814714 -1.6322883
4.815714 -1.5703721
4.816714 -1.5082103
4.817714 -1.4458056000000001
4.818714 -1.3831604000000002
4.819714 -1.3202772
4.820714 -1.2571573
4.821714 -1.1938021
4.822714 -1.1302126
4.823714 -1.0663904
4.824714 -1.0023381
4.825714 -0.93805846
4.826715 -0.8735551500000001
4.827714 -0.8088314900000001
4.828714 -0.74389046
4.829714 -0.67873388
4.830714 -0.61336271
4.831714 -0.5477773
4.832714 -0.48197800999999996
4.833714 -0.41596591
4.834714 -0.34974313
4.835714 -0.2833127
4.836714 -0.2166782
4.837714 -0.14984291
4.838714 -0.082809391
4.839714 -0.015579244
4.840714 0.051846565
4.841714 0.11946715
4.842714 0.18728103000000001
4.843714 0.25528566999999996
4.844714 0.32347764
4.845714 0.391853
4.846714 0.46040826
4.847714 0.52914093
4.848714 0.59804982
4.849714 0.6671346300000001
4.850714 0.7363952699999999
4.851714 0.8058309600000001
4.852714 0.87543949
4.853714 0.94521735
4.854714 1.01516
4.855714 1.0852631
4.856714 1.1555229
4.857714 1.2259374
4.858714 1.2965057
4.859715 1.3672275
4.860714 1.438102
4.861714 1.5091276
4.862714 1.5803010999999998
4.863714 1.6516184
4.864714 1.7230755
4.865714 1.7946688
4.866714 1.8663968999999998
4.867714 1.9382592
4.868714 2.0102558999999998
4.869714 2.0823866
4.870714 2.1546492
4.871714 2.22704
4.872715 2.2995537
4.873714 2.3721851
4.874714 2.4449298
4.875714 2.5177851
4.876714 2.5907505
4.877714 2.6638260000000002
4.878714 2.7370118
4.879714 2.8103063
4.880714 2.8837068
4.881714 2.9572092000000003
4.882714 3.0308085
4.883714 3.1045005
4.884714 3.1782828
4.885714 3.2521553
4.886714 3.326118
4.887714 3.4001707999999997
4.888714 3.4743123000000002
4.889714 3.5485390999999997
4.890714 3.6228463000000004
4.891714 3.6972281000000002
4.892715 3.7716798000000002
4.893714 3.8461991
4.894714 3.9207845999999997
4.895714 3.9954364
4.896714 4.070155000000001
4.897714 4.1449394
4.898714 4.2197868
4.899714 4.294692700000001
4.900714 4.3696512
4.901714 4.4446576
4.902714 4.5197088
4.903714 4.5948036
4.904714 4.669942
4.905715 4.7451243
4.906714 4.8203498
4.907714 4.8956156
4.908714 4.9709171
4.909714 5.0462492
4.910714 5.1216061999999996
4.911714 5.196985199999999
4.912714 5.2723851
4.913714 5.347805800000001
4.914714 5.4232478
4.915714 5.4987106
4.916714 5.5741921
4.917714 5.6496877
4.918715 5.7251915
4.919714 5.8006983
4.920714 5.876204
4.921714 5.9517071
4.922714 6.0272072
4.923714 6.1027054
4.924714 6.178201
4.925714 6.2536925
4.926714 6.329175800000001
4.927714 6.404644299999999
4.928714 6.4800933
4.929714 6.5555185
4.930714 6.6309184
4.931714 6.706292899999999
4.932714 6.7816421
4.933714 6.8569653
4.934714 6.9322616
4.935714 7.007526599999999
4.936714 7.082754400000001
4.937714 7.1579397
4.938715 7.233078
4.939714 7.308167999999999
4.940714 7.383208
4.941714 7.4581988
4.942714 7.5331412
4.943714 7.608033
4.944714 7.6828718
4.945714 7.7576518
4.946714 7.832367
4.947714 7.907012900000001
4.948714 7.9815865
4.949714 8.0560878
4.950714 8.1305161
4.951715 8.2048729
4.952714 8.2791559
4.953714 8.3533615
4.954714 8.4274843
4.955714 8.5015193
4.956714 8.5754625
4.957714 8.6493112
4.958714 8.7230653
4.959714 8.7967239
4.960714 8.8702872
4.961714 8.9437544
4.962714 9.0171218
4.963714 9.090385600000001
4.964714 9.1635399
4.965714 9.2365801
4.966714 9.309503399999999
4.967714 9.382309
4.968714 9.454997599999999
4.969714 9.5275685
4.970714 9.6000209
4.971714 9.672351899999999
4.972714 9.744557700000001
4.973714 9.8166332
4.974714 9.888572199999999
4.975714 9.9603713
4.976714 10.03203
4.977714 10.10355
4.978714 10.17492
4.979714 10.24616
4.980714 10.31725
4.981714 10.3882
4.982714 10.45899
4.983714 10.529620000000001
4.984715 10.60009
4.985714 10.670399999999999
4.986714 10.74054
4.987714 10.81053
4.988714 10.88035
4.989714 10.95001
4.990714 11.0195
4.991714 11.08881
4.992714 11.15795
4.993714 11.226899999999999
4.994714 11.29567
4.995714 11.36425
4.996714 11.432649999999999
4.997715 11.50086
4.998714 11.56889
4.999714 11.63673
5.000714 11.70438
5.001714 11.77182
5.002714 11.83906
5.003714 11.906089999999999
5.004714 11.97291
5.005714 12.03953
5.006714 12.10595
5.007714 12.17216
5.008714 12.238159999999999
5.009714 12.30395
5.010714 12.369520000000001
5.011714 12.43486
5.012714 12.499970000000001
5.013714 12.56486
5.014714 12.62951
5.015714 12.693950000000001
5.016714 12.758159999999998
5.017715 12.822130000000001
5.018714 12.88588
5.019714 12.94938
5.020714 13.01263
5.021714 13.075629999999999
5.022714 13.13839
5.023714 13.200899999999999
5.024714 13.263169999999999
5.025714 13.3252
5.026714 13.386970000000002
5.027714 13.44849
5.028714 13.50974
5.029714 13.570730000000001
5.030715 13.631450000000001
5.031714 13.691909999999998
5.032714 13.7521
5.033714 13.81202
5.034714 13.871690000000001
5.035714 13.931080000000001
5.036714 13.99021
5.037714 14.04905
5.038714 14.107610000000001
5.039714 14.165890000000001
5.040714 14.22388
5.041714 14.28159
5.042714 14.33901
5.043715 14.396149999999999
5.044714 14.453009999999999
5.045714 14.50957
5.046714 14.565829999999998
5.047714 14.62179
5.048714 14.67744
5.049714 14.732790000000001
5.050714 14.78783
5.051714 14.842569999999998
5.052714 14.89701
5.053714 14.951149999999998
5.054714 15.004980000000002
5.055714 15.058489999999999
5.056714 15.11169
5.057714 15.16457
5.058714 15.217120000000001
5.059714 15.269350000000001
5.060714 15.32126
5.061714 15.37286
5.062714 15.42413
5.063715 15.47509
5.064714 15.52571
5.065714 15.576
5.066714 15.62594
5.067714 15.675539999999998
5.068714 15.72481
5.069714 15.77374
5.070714 15.822330000000001
5.071714 15.870590000000002
5.072714 15.91851
5.073714 15.96608
5.074714 16.0133
5.075714 16.06016
5.076715 16.10666
5.077714 16.152810000000002
5.078714 16.19861
5.079714 16.244059999999998
5.080714 16.28916
5.081714 16.3339
5.082714 16.37829
5.083714 16.42231
5.084714 16.46596
5.085714 16.50924
5.086714 16.552149999999997
5.087714 16.59469
5.088714 16.636870000000002
5.089714 16.67869
5.090714 16.72014
5.091714 16.761210000000002
5.092714 16.80189
5.093714 16.842190000000002
5.094714 16.8821
5.095714 16.92162
5.096714 16.96076
5.097714 16.99952
5.098714 17.03791
5.099714 17.07592
5.100714 17.11355
5.101714 17.150779999999997
5.102714 17.18761
5.103714 17.224030000000003
5.104714 17.26006
5.105714 17.29569
5.106714 17.330940000000002
5.107714 17.36579
5.108714 17.40026
5.109715 17.43432
5.110714 17.46798
5.111714 17.50122
5.112714 17.53405
5.113714 17.56646
5.114714 17.59846
5.115714 17.63006
5.116714 17.661260000000002
5.117714 17.692050000000002
5.118714 17.72244
5.119714 17.752409999999998
5.120714 17.781959999999998
5.121714 17.81108
5.122715 17.839769999999998
5.123714 17.86804
5.124714 17.8959
5.125714 17.92335
5.126714 17.95038
5.127714 17.97699
5.128714 18.00318
5.129714 18.02894
5.130714 18.05425
5.131714 18.07913
5.132714 18.10358
5.133714 18.127589999999998
5.134714 18.15119
5.135714 18.17435
5.136714 18.1971
5.137714 18.2194
5.138714 18.24127
5.139714 18.26268
5.140714 18.28365
5.141714 18.30418
5.142715 18.32426
5.143714 18.34391
5.144714 18.363129999999998
5.145714 18.38191
5.146714 18.40025
5.147714 18.41815
5.148714 18.435589999999998
5.149714 18.452569999999998
5.150714 18.4691
5.151714 18.48518
5.152714 18.50082
5.153714 18.51602
5.154714 18.53077
5.155715 18.54507
5.156714 18.55892
5.157714 18.57231
5.158714 18.58523
5.159714 18.59769
5.160714 18.60969
5.161714 18.62124
5.162714 18.63234
5.163714 18.64299
5.164714 18.65319
5.165714 18.66293
5.166714 18.6722
5.167714 18.681
5.168715 18.68933
5.169714 18.6972
5.170714 18.70461
5.171714 18.71156
5.172714 18.71806
5.173714 18.7241
5.174714 18.729670000000002
5.175714 18.73477
5.176714 18.73939
5.177714 18.74354
5.178714 18.747220000000002
5.179714 18.750439999999998
5.180714 18.75319
5.181714 18.755489999999998
5.182714 18.75732
5.183714 18.75868
5.184714 18.75956
5.185714 18.75996
5.186714 18.759880000000003
5.187714 18.75933
5.188715 18.75831
5.189714 18.756819999999998
5.190714 18.75487
5.191714 18.75245
5.192714 18.74955
5.193714 18.746180000000003
5.194714 18.74232
5.195714 18.73798
5.196714 18.733159999999998
5.197714 18.72787
5.198714 18.72211
5.199714 18.71588
5.200714 18.70918
5.201715 18.701999999999998
5.202714 18.69434
5.203714 18.68619
5.204714 18.67755
5.205714 18.66843
5.206714 18.658839999999998
5.207714 18.64879
5.208714 18.638260000000002
5.209714 18.62726
5.210714 18.61578
5.211714 18.60382
5.212714 18.591369999999998
5.213714 18.57844
5.214714 18.565019999999997
5.215714 18.551119999999997
5.216714 18.536749999999998
5.217714 18.5219
5.218714 18.50659
5.219714 18.490789999999997
5.220714 18.47451
5.221714 18.45773
5.222714 18.44047
5.223714 18.42273
5.224714 18.40451
5.225714 18.38582
5.226714 18.36667
5.227714 18.34704
5.228714 18.32694
5.229714 18.30635
5.230714 18.28528
5.231714 18.26372
5.232714 18.24167
5.233714 18.21915
5.234715 18.19615
5.235714 18.17269
5.236714 18.14875
5.237714 18.12433
5.238714 18.09942
5.239714 18.07404
5.240714 18.04817
5.241714 18.02181
5.242714 17.99499
5.243714 17.96769
5.244714 17.93993
5.245714 17.91169
5.246714 17.88298
5.247715 17.85379
5.248714 17.82412
5.249714 17.79397
5.250714 17.76333
5.251714 17.732229999999998
5.252714 17.70066
5.253714 17.668619999999997
5.254714 17.63611
5.255714 17.60314
5.256714 17.569679999999998
5.257714 17.53576
5.258714 17.50135
5.259714 17.46648
5.260714 17.43113
5.261714 17.39533
5.262714 17.35906
5.263714 17.322319999999998
5.264714 17.285120000000003
5.265714 17.24745
5.266714 17.2093
5.267715 17.17068
5.268714 17.13159
5.269714 17.09203
5.270714 17.05201
5.271714 17.01154
5.272714 16.9706
5.273714 16.9292
5.274714 16.88735
5.275714 16.84503
5.276714 16.802239999999998
5.277714 16.75899
5.278714 16.71529
5.279714 16.67113
5.280715 16.62652
5.281714 16.58145
5.282714 16.53593
5.283714 16.48995
5.284714 16.44351
5.285714 16.39661
5.286714 16.34925
5.287714 16.30145
5.288714 16.25319
5.289714 16.20448
5.290714 16.155340000000002
5.291714 16.105739999999997
5.292714 16.05571
5.293715 16.00522
5.294714 15.954289999999999
5.295714 15.90291
5.296714 15.85107
5.297714 15.798799999999998
5.298714 15.746089999999999
5.299714 15.69294
5.300714 15.639349999999999
5.301714 15.58532
5.302714 15.53085
5.303714 15.47594
5.304714 15.420580000000001
5.305714 15.364790000000001
5.306714 15.30857
5.307714 15.25192
5.308714 15.194830000000001
5.309714 15.137329999999999
5.310714 15.07939
5.311714 15.02103
5.312714 14.962230000000002
5.313715 14.902999999999999
5.314714 14.84335
5.315714 14.78326
5.316714 14.72276
5.317714 14.661840000000002
5.318714 14.6005
5.319714 14.53874
5.320714 14.476569999999999
5.321714 14.41398
5.322714 14.350969999999998
5.323714 14.28755
5.324714 14.22371
5.325714 14.15946
5.326715 14.094809999999999
5.327714 14.029739999999999
5.328714 13.96427
5.329714 13.89839
5.330714 13.83211
5.331714 13.76542
5.332714 13.69832
5.333714 13.63082
5.334714 13.56292
5.335714 13.49462
5.336714 13.42592
5.337714 13.35684
5.338714 13.287360000000001
5.339714 13.217490000000002
5.340714 13.147239999999998
5.341714 13.07659
5.342714 13.00556
5.343714 12.93414
5.344714 12.86234
5.345714 12.79015
5.346714 12.71758
5.347714 12.644620000000002
5.348714 12.57129
5.349714 12.49758
5.350714 12.4235
5.351714 12.34904
5.352714 12.2742
5.353714 12.19899
5.354714 12.12342
5.355714 12.04747
5.356714 11.97117
5.357714 11.894499999999999
5.358714 11.81747
5.359715 11.74008
5.360714 11.66233
5.361714 11.58423
5.362714 11.50577
5.363714 11.42695
5.364714 11.34777
5.365714 11.26824
5.366714 11.18837
5.367714 11.10815
5.368714 11.027579999999999
5.369714 10.94667
5.370714 10.86542
5.371714 10.78383
5.372715 10.7019
5.373714 10.619629999999999
5.374714 10.53702
5.375714 10.45409
5.376714 10.37083
5.377714 10.28724
5.378714 10.20333
5.379714 10.11909
5.380714 10.03453
5.381714 9.9496454
5.382714 9.8644368
5.383714 9.7789109
5.384714 9.693071999999999
5.385714 9.6069217
5.386714 9.5204614
5.387714 9.433691900000001
5.388714 9.346613300000001
5.389714 9.2592247
5.390714 9.1715276
5.391714 9.083524299999999
5.392715 8.9952201
5.393714 8.9066185
5.394714 8.8177241
5.395714 8.728541400000001
5.396714 8.6390704
5.397714 8.5493118
5.398714 8.4592655
5.399714 8.3689317
5.400714 8.2783118
5.401714 8.1874095
5.402714 8.09623
5.403714 8.0047771
5.404714 7.913054499999999
5.405715 7.8210637
5.406714 7.728803200000001
5.407714 7.636272900000001
5.408714 7.543472199999999
5.409714 7.4504033
5.410714 7.3570706
5.411714 7.2634794000000005
5.412714 7.169634799999999
5.413714 7.0755415
5.414714 6.9812007
5.415714 6.8866126
5.416714 6.7917757
5.417714 6.6966884
5.418715 6.601352200000001
5.419714 6.505771
5.420714 6.4099483
5.421714 6.3138895
5.422714 6.2175989000000005
5.423714 6.12108
5.424714 6.0243338
5.425714 5.9273601000000005
5.426714 5.8301583
5.427714 5.73273
5.428714 5.6350783
5.429714 5.5372078
5.430714 5.4391245999999995
5.431714 5.3408336
5.432714 5.2423369
5.433714 5.1436357
5.434714 5.0447289
5.435714 4.9456153
5.436714 4.846295
5.437714 4.746769700000001
5.438715 4.6470448
5.439714 4.5471258
5.440714 4.4470191
5.441714 4.3467287
5.442714 4.2462572
5.443714 4.1456051
5.444714 4.0447716
5.445714 3.9437569999999997
5.446714 3.8425632000000003
5.447714 3.7411939
5.448714 3.6396544000000004
5.449714 3.5379495
5.450714 3.436083
5.451715 3.3340558
5.452714 3.2318681000000002
5.453714 3.1295184
5.454714 3.0270064
5.455714 2.9243339
5.456714 2.8215047
5.457714 2.7185252
5.458714 2.6154015
5.459714 2.5121393
5.460714 2.4087414000000003
5.461714 2.3052086999999997
5.462714 2.2015408
5.463714 2.0977369
5.464714 1.9937979000000001
5.465714 1.8897272999999999
5.466714 1.7855298
5.467714 1.6812110000000002
5.468714 1.5767762
5.469714 1.4722284
5.470714 1.3675686
5.471714 1.2627964999999999
5.472714 1.1579118
5.473714 1.0529158
5.474714 0.9478118299999999
5.475714 0.84260525
5.476714 0.7373021900000001
5.477714 0.63190833
5.478714 0.52642724
5.479714 0.42086034
5.480714 0.31520706
5.481714 0.20946646000000002
5.482714 0.10363868000000001
5.483714 -0.0022741448
5.484715 -0.10826748000000001
5.485714 -0.21433534999999998
5.486714 -0.32047172999999995
5.487714 -0.42667198
5.488714 -0.5329336
5.489714 -0.63925595
5.490714 -0.7456393
5.491714 -0.85208332
5.492714 -0.95858602
5.493714 -1.0651431
5.494714 -1.1717491
5.495714 -1.2783984
5.496714 -1.3850869
5.497715 -1.4918126
5.498714 -1.5985757
5.499714 -1.7053771999999998
5.500714 -1.8122174000000002
5.501714 -1.9190947
5.502714 -2.0260048999999998
5.503714 -2.1329417999999998
5.504714 -2.2398988
5.505714 -2.3468701000000003
5.506714 -2.4538523999999997
5.507714 -2.5608443000000003
5.508714 -2.6678456
5.509714 -2.7748568000000002
5.510714 -2.8818766
5.511714 -2.9889015000000003
5.512714 -3.0959263
5.513714 -3.202945
5.514714 -3.3099521
5.515714 -3.4169446999999997
5.516714 -3.523922
5.517715 -3.6308846999999997
5.518714 -3.737833
5.519714 -3.8447652
5.520714 -3.9516784
5.521714 -4.0585667
5.522714 -4.165424
5.523714 -4.2722452
5.524714 -4.379027
5.525714 -4.4857677
5.526714 -4.5924686
5.527714 -4.6991304
5.528714 -4.8057526
5.529714 -4.9123324
5.530715 -5.0188653
5.531714 -5.1253445
5.532714 -5.2317649
5.533714 -5.3381212
5.534714 -5.4444116000000005
5.535714 -5.5506345
5.536714 -5.65679
5.537714 -5.7628758
5.538714 -5.8688886
5.539714 -5.974823600000001
5.540714 -6.0806748
5.541714 -6.1864365
5.542714 -6.2921055
5.543715 -6.3976802
5.544714 -6.5031618
5.545714 -6.6085503
5.546714 -6.713846299999999
5.547714 -6.819048499999999
5.548714 -6.9241531
5.549714 -7.0291556
5.550714 -7.1340509
5.551714 -7.2388335999999995
5.552714 -7.3435001
5.553714 -7.4480489
5.554714 -7.5524792
5.555714 -7.6567888
5.556714 -7.760975500000001
5.557714 -7.8650355
5.558714 -7.9689637
5.559714 -8.072754699999999
5.560714 -8.1764042
5.561714 -8.2799092
5.562714 -8.3832696
5.563715 -8.4864862
5.564714 -8.5895583
5.565714 -8.6924843
5.566714 -8.7952614
5.567714 -8.8978849
5.568714 -9.000349
5.569714 -9.1026485
5.570714 -9.2047796
5.571714 -9.3067393
5.572714 -9.4085269
5.573714 -9.510142400000001
5.574714 -9.611584200000001
5.575714 -9.7128488
5.576715 -9.8139316
5.577714 -9.9148266
5.578714 -10.01553
5.579714 -10.11604
5.580714 -10.21636
5.581714 -10.31648
5.582714 -10.416409999999999
5.583714 -10.51614
5.584714 -10.61568
5.585714 -10.715
5.586714 -10.814129999999999
5.587714 -10.91303
5.588714 -11.01172
5.589714 -11.110190000000001
5.590714 -11.20843
5.591714 -11.30646
5.592714 -11.404259999999999
5.593714 -11.501840000000001
5.594714 -11.5992
5.595714 -11.69632
5.596714 -11.793199999999999
5.597714 -11.88984
5.598714 -11.986239999999999
5.599714 -12.08239
5.600714 -12.1783
5.601714 -12.27396
5.602714 -12.369380000000001
5.603714 -12.464550000000001
5.604714 -12.55945
5.605714 -12.654099999999998
5.606714 -12.748470000000001
5.607714 -12.84258
5.608714 -12.93641
5.609715 -13.029969999999999
5.610714 -13.123270000000002
5.611714 -13.21629
5.612714 -13.30905
5.613714 -13.40152
5.614714 -13.4937
5.615714 -13.585600000000001
5.616714 -13.677200000000001
5.617714 -13.768510000000001
5.618714 -13.85954
5.619714 -13.950270000000002
5.620714 -14.04071
5.621714 -14.13085
5.622715 -14.22069
5.623714 -14.310220000000001
5.624714 -14.39944
5.625714 -14.488339999999999
5.626714 -14.57692
5.627714 -14.66519
5.628714 -14.753150000000002
5.629714 -14.840800000000002
5.630714 -14.92812
5.631714 -15.015120000000001
5.632714 -15.101790000000001
5.633714 -15.18812
5.634714 -15.27412
5.635714 -15.35978
5.636714 -15.4451
5.637714 -15.53009
5.638714 -15.61474
5.639714 -15.69905
5.640714 -15.78302
5.641714 -15.866640000000002
5.642715 -15.9499
5.643714 -16.032799999999998
5.644714 -16.11535
5.645714 -16.19754
5.646714 -16.27937
5.647714 -16.36086
5.648714 -16.44198
5.649714 -16.52274
5.650714 -16.60313
5.651714 -16.683139999999998
5.652714 -16.76276
5.653714 -16.84201
5.654714 -16.92087
5.655715 -16.99936
5.656714 -17.07747
5.657714 -17.15521
5.658714 -17.23256
5.659714 -17.30952
5.660714 -17.38608
5.661714 -17.46224
5.662714 -17.53799
5.663714 -17.61336
5.664714 -17.68833
5.665714 -17.762900000000002
5.666714 -17.83709
5.667714 -17.910870000000003
5.668715 -17.98424
5.669714 -18.0572
5.670714 -18.129739999999998
5.671714 -18.20186
5.672714 -18.27356
5.673714 -18.344849999999997
5.674714 -18.41573
5.675714 -18.48619
5.676714 -18.55624
5.677714 -18.62586
5.678714 -18.69504
5.679714 -18.76379
5.680714 -18.8321
5.681714 -18.89998
5.682714 -18.96743
5.683714 -19.03444
5.684714 -19.101029999999998
5.685714 -19.16719
5.686714 -19.2329
5.687714 -19.29816
5.688715 -19.36298
5.689714 -19.42734
5.690714 -19.491249999999997
5.691714 -19.55472
5.692714 -19.61774
5.693714 -19.680310000000002
5.694714 -19.74244
5.695714 -19.8041
5.696714 -19.8653
5.697714 -19.92603
5.698714 -19.98629
5.699714 -20.04609
5.700714 -20.10542
5.701715 -20.16429
5.702714 -20.2227
5.703714 -20.28065
5.704714 -20.33813
5.705714 -20.39514
5.706714 -20.45166
5.707714 -20.5077
5.708714 -20.56326
5.709714 -20.61835
5.710714 -20.67297
5.711714 -20.72711
5.712714 -20.78077
5.713714 -20.83395
5.714714 -20.88663
5.715714 -20.93882
5.716714 -20.99051
5.717714 -21.04171
5.718714 -21.09242
5.719714 -21.14265
5.720714 -21.19239
5.721714 -21.24165
5.722714 -21.2904
5.723714 -21.33866
5.724714 -21.38641
5.725714 -21.43365
5.726714 -21.48039
5.727714 -21.52663
5.728714 -21.57237
5.729714 -21.617620000000002
5.730714 -21.66237
5.731714 -21.70661
5.732714 -21.75033
5.733714 -21.79354
5.734715 -21.83623
5.735714 -21.8784
5.736714 -21.92007
5.737714 -21.96123
5.738714 -22.00189
5.739714 -22.04204
5.740714 -22.081680000000002
5.741714 -22.12079
5.742714 -22.159380000000002
5.743714 -22.19743
5.744714 -22.23496
5.745714 -22.27197
5.746714 -22.30846
5.747715 -22.34445
5.748714 -22.379920000000002
5.749714 -22.41486
5.750714 -22.44927
5.751714 -22.48315
5.752714 -22.51649
5.753714 -22.5493
5.754714 -22.581590000000002
5.755714 -22.61336
5.756714 -22.64461
5.757714 -22.67534
5.758714 -22.70554
5.759714 -22.7352
5.760714 -22.764319999999998
5.761714 -22.79289
5.762714 -22.82093
5.763714 -22.84843
5.764714 -22.875400000000003
5.765714 -22.901850000000003
5.766714 -22.927780000000002
5.767715 -22.95317
5.768714 -22.97802
5.769714 -23.00233
5.770714 -23.02609
5.771714 -23.049310000000002
5.772714 -23.07199
5.773714 -23.09415
5.774714 -23.115769999999998
5.775714 -23.136860000000002
5.776714 -23.157420000000002
5.777714 -23.177429999999998
5.778714 -23.19688
5.779714 -23.21579
5.780715 -23.23415
5.781714 -23.25196
5.782714 -23.26924
5.783714 -23.28599
5.784714 -23.3022
5.785714 -23.31789
5.786714 -23.33303
5.787714 -23.34763
5.788714 -23.36167
5.789714 -23.37516
5.790714 -23.3881
5.791714 -23.400499999999997
5.792714 -23.41238
5.793715 -23.42372
5.794714 -23.43452
5.795714 -23.44478
5.796714 -23.45449
5.797714 -23.46363
5.798714 -23.47222
5.799714 -23.48026
5.800714 -23.48777
5.801714 -23.49474
5.802714 -23.501179999999998
5.803714 -23.50709
5.804714 -23.512459999999997
5.805714 -23.51728
5.806714 -23.521549999999998
5.807714 -23.52526
5.808714 -23.52843
5.809714 -23.53106
5.810714 -23.53316
5.811714 -23.534740000000003
5.812714 -23.53578
5.813715 -23.53629
5.814714 -23.53624
5.815714 -23.53565
5.816714 -23.5345
5.817714 -23.53281
5.818714 -23.53058
5.819714 -23.52782
5.820714 -23.52454
5.821714 -23.52073
5.822714 -23.51639
5.823714 -23.511499999999998
5.824714 -23.50606
5.825714 -23.50008
5.826715 -23.49355
5.827714 -23.4865
5.828714 -23.47891
5.829714 -23.47081
5.830714 -23.46218
5.831714 -23.45301
5.832714 -23.44331
5.833714 -23.43307
5.834714 -23.42228
5.835714 -23.41095
5.836714 -23.3991
5.837714 -23.38673
5.838714 -23.37384
5.839714 -23.36044
5.840714 -23.346510000000002
5.841714 -23.33205
5.842714 -23.31706
5.843714 -23.301540000000003
5.844714 -23.28549
5.845714 -23.26892
5.846714 -23.25183
5.847714 -23.23424
5.848714 -23.21613
5.849714 -23.197499999999998
5.850714 -23.178350000000002
5.851714 -23.15868
5.852714 -23.13848
5.853714 -23.11776
5.854714 -23.09652
5.855714 -23.07477
5.856714 -23.05252
5.857714 -23.02977
5.858714 -23.00652
5.859715 -22.98275
5.860714 -22.958470000000002
5.861714 -22.933680000000003
5.862714 -22.90837
5.863714 -22.882559999999998
5.864714 -22.85625
5.865714 -22.82945
5.866714 -22.802149999999997
5.867714 -22.77435
5.868714 -22.74605
5.869714 -22.71725
5.870714 -22.68794
5.871714 -22.65813
5.872715 -22.62783
5.873714 -22.59704
5.874714 -22.56576
5.875714 -22.53401
5.876714 -22.50176
5.877714 -22.46903
5.878714 -22.43581
5.879714 -22.4021
5.880714 -22.3679
5.881714 -22.33322
5.882714 -22.29805
5.883714 -22.26242
5.884714 -22.226309999999998
5.885714 -22.189719999999998
5.886714 -22.15267
5.887714 -22.11514
5.888714 -22.07713
5.889714 -22.03865
5.890714 -21.9997
5.891714 -21.960279999999997
5.892715 -21.9204
5.893714 -21.88006
5.894714 -21.83925
5.895714 -21.79799
5.896714 -21.75626
5.897714 -21.71408
5.898714 -21.67143
5.899714 -21.628330000000002
5.900714 -21.58477
5.901714 -21.540770000000002
5.902714 -21.49632
5.903714 -21.45142
5.904714 -21.40608
5.905715 -21.3603
5.906714 -21.314069999999997
5.907714 -21.2674
5.908714 -21.2203
5.909714 -21.17275
5.910714 -21.12478
5.911714 -21.07636
5.912714 -21.02752
5.913714 -20.97824
5.914714 -20.928530000000002
5.915714 -20.87839
5.916714 -20.82783
5.917714 -20.77685
5.918715 -20.72544
5.919714 -20.67362
5.920714 -20.62137
5.921714 -20.568710000000003
5.922714 -20.515639999999998
5.923714 -20.462159999999997
5.924714 -20.40827
5.925714 -20.35398
5.926714 -20.29928
5.927714 -20.24419
5.928714 -20.18869
5.929714 -20.13278
5.930714 -20.07647
5.931714 -20.01976
5.932714 -19.96266
5.933714 -19.90517
5.934714 -19.8473
5.935714 -19.78904
5.936714 -19.73039
5.937714 -19.67136
5.938715 -19.61195
5.939714 -19.552149999999997
5.940714 -19.49197
5.941714 -19.43142
5.942714 -19.37049
5.943714 -19.30921
5.944714 -19.24757
5.945714 -19.18556
5.946714 -19.12318
5.947714 -19.06044
5.948714 -18.997320000000002
5.949714 -18.93384
5.950714 -18.87
5.951715 -18.80582
5.952714 -18.7413
5.953714 -18.67644
5.954714 -18.61123
5.955714 -18.54569
5.956714 -18.479789999999998
5.957714 -18.41354
5.958714 -18.34695
5.959714 -18.28003
5.960714 -18.21277
5.961714 -18.1452
5.962714 -18.077299999999997
5.963714 -18.00909
5.964714 -17.94054
5.965714 -17.87167
5.966714 -17.80246
5.967714 -17.73293
5.968714 -17.66308
5.969714 -17.592930000000003
5.970714 -17.52248
5.971714 -17.451729999999998
5.972714 -17.380689999999998
5.973714 -17.309350000000002
5.974714 -17.2377
5.975714 -17.16574
5.976714 -17.09348
5.977714 -17.02092
5.978714 -16.94807
5.979714 -16.87494
5.980714 -16.80153
5.981714 -16.72786
5.982714 -16.6539
5.983714 -16.57965
5.984715 -16.505110000000002
5.985714 -16.43029
5.986714 -16.35519
5.987714 -16.27982
5.988714 -16.2042
5.989714 -16.128339999999998
5.990714 -16.05223
5.991714 -15.97587
5.992714 -15.89924
5.993714 -15.822349999999998
5.994714 -15.745190000000001
5.995714 -15.66777
5.996714 -15.59011
5.997715 -15.512210000000001
5.998714 -15.4341
5.999714 -15.35575
6.000714 -15.277180000000001
6.001714 -15.19836
6.002714 -15.119299999999999
6.003714 -15.040000000000001
6.004714 -14.960460000000001
6.005714 -14.8807
6.006714 -14.800730000000001
6.007714 -14.720559999999999
6.008714 -14.6402
6.009714 -14.55962
6.010714 -14.47883
6.011714 -14.39781
6.012714 -14.31657
6.013714 -14.23511
6.014714 -14.153450000000001
6.015714 -14.0716
6.016714 -13.989579999999998
6.017715 -13.90738
6.018714 -13.825000000000001
6.019714 -13.74243
6.020714 -13.65966
6.021714 -13.57669
6.022714 -13.493530000000002
6.023714 -13.41019
6.024714 -13.32669
6.025714 -13.243030000000001
6.026714 -13.15922
6.027714 -13.075239999999999
6.028714 -12.9911
6.029714 -12.906780000000001
6.030715 -12.82227
6.031714 -12.737599999999999
6.032714 -12.652769999999999
6.033714 -12.567800000000002
6.034714 -12.4827
6.035714 -12.39748
6.036714 -12.31213
6.037714 -12.22664
6.038714 -12.141
6.039714 -12.055209999999999
6.040714 -11.96927
6.041714 -11.883199999999999
6.042714 -11.797
6.043715 -11.710700000000001
6.044714 -11.6243
6.045714 -11.53778
6.046714 -11.45114
6.047714 -11.36437
6.048714 -11.277470000000001
6.049714 -11.19043
6.050714 -11.10328
6.051714 -11.01603
6.052714 -10.9287
6.053714 -10.84129
6.054714 -10.7538
6.055714 -10.66622
6.056714 -10.57853
6.057714 -10.49074
6.058714 -10.40284
6.059714 -10.31485
6.060714 -10.22678
6.061714 -10.13866
6.062714 -10.05048
6.063715 -9.9622399
6.064714 -9.8739356
6.065714 -9.7855531
6.066714 -9.6970856
6.067714 -9.6085362
6.068714 -9.5199168
6.069714 -9.431244399999999
6.070714 -9.3425341
6.071714 -9.253791699999999
6.072714 -9.165015799999999
6.073714 -9.0761945
6.074714 -8.9873157
6.075714 -8.8983729
6.076715 -8.8093691
6.077714 -8.720314499999999
6.078714 -8.6312257
6.079714 -8.542119
6.080714 -8.4530026
6.081714 -8.3638765
6.082714 -8.2747318
6.083714 -8.185558
6.084714 -8.096347
6.085714 -8.0070995
6.086714 -7.9178259
6.087714 -7.8285411
6.088714 -7.7392593
6.089714 -7.6499901999999995
6.090714 -7.5607322
6.091714 -7.471477999999999
6.092714 -7.3822163
6.093714 -7.292939700000001
6.094714 -7.2036482
6.095714 -7.114350099999999
6.096714 -7.0250608
6.097714 -6.935794700000001
6.098714 -6.8465620000000005
6.099714 -6.7573628999999995
6.100714 -6.668189900000001
6.101714 -6.579032499999999
6.102714 -6.4898826000000005
6.103714 -6.4007387
6.104714 -6.3116074
6.105714 -6.2225014000000005
6.106714 -6.1334357
6.107714 -6.0444202
6.108714 -5.9554584
6.109715 -5.8665454
6.110714 -5.7776723
6.111714 -5.688832
6.112714 -5.6000225
6.113714 -5.51125
6.114714 -5.422527
6.115714 -5.3338677
6.116714 -5.2452825
6.117714 -5.1567744
6.118714 -5.0683383
6.119714 -4.9799647
6.120714 -4.8916448
6.121714 -4.8033748
6.122715 -4.7151588
6.123714 -4.627008
6.124714 -4.5389354
6.125714 -4.4509519
6.126714 -4.3630622
6.127714 -4.2752642
6.128714 -4.1875504
6.129714 -4.0999122
6.130714 -4.0123463
6.131714 -3.9248556
6.132714 -3.8374498
6.133714 -3.7501421
6.134714 -3.662942
6.135714 -3.5758544000000003
6.136714 -3.4888778
6.137714 -3.4020055
6.138714 -3.3152301000000004
6.139714 -3.2285481999999996
6.140714 -3.1419631000000003
6.141714 -3.0554829
6.142715 -2.9691191
6.143714 -2.8828816
6.144714 -2.7967753
6.145714 -2.7107988
6.146714 -2.6249455
6.147714 -2.539208
6.148714 -2.4535812
6.149714 -2.3680665
6.150714 -2.2826705
6.151714 -2.1974033
6.152714 -2.1122741
6.153714 -2.0272892000000002
6.154714 -1.9424496
6.155715 -1.8577525000000001
6.156714 -1.7731932999999998
6.157714 -1.6887695
6.158714 -1.6044827000000002
6.159714 -1.5203394000000001
6.160714 -1.4363477
6.161714 -1.3525152
6.162714 -1.2688460000000001
6.163714 -1.1853396999999999
6.164714 -1.1019917000000001
6.165714 -1.0187966
6.166714 -0.9357501799999999
6.167714 -0.8528525
6.168715 -0.77010775
6.169714 -0.68752295
6.170714 -0.60510603
6.171714 -0.52286303
6.172714 -0.44079660000000004
6.173714 -0.35890588
6.174714 -0.27718854000000004
6.175714 -0.19564311999999998
6.176714 -0.11427010000000001
6.177714 -0.033073138999999994
6.178714 0.047941995
6.179714 0.12876954999999998
6.180714 0.20940553
6.181714 0.28984924
6.182714 0.37010275000000004
6.183714 0.45016962000000005
6.184714 0.5300526
6.185714 0.60975207
6.186714 0.68926555
6.187714 0.76858802
6.188715 0.8477139300000001
6.189714 0.92663867
6.190714 1.0053596999999999
6.191714 1.0838768
6.192714 1.1621906
6.193714 1.2403025
6.194714 1.3182128
6.195714 1.3959202
6.196714 1.4734222
6.197714 1.5507152
6.198714 1.6277963
6.199714 1.704663
6.200714 1.7813142
6.201715 1.8577493999999999
6.202714 1.9339681000000002
6.203714 2.0099698
6.204714 2.0857528
6.205714 2.1613143
6.206714 2.2366513
6.207714 2.3117612999999997
6.208714 2.3866422000000003
6.209714 2.4612935
6.210714 2.5357148
6.211714 2.6099058
6.212714 2.6838668
6.213714 2.7575982999999997
6.214714 2.8310997
6.215714 2.9043706
6.216714 2.9774096
6.217714 3.0502154
6.218714 3.1227861
6.219714 3.1951196
6.220714 3.2672136999999997
6.221714 3.3390655999999996
6.222714 3.4106739
6.223714 3.4820374000000003
6.224714 3.5531562
6.225714 3.6240297999999997
6.226714 3.694658
6.227714 3.7650395000000003
6.228714 3.8351715
6.229714 3.9050516
6.230714 3.9746780000000004
6.231714 4.0440499999999995
6.232714 4.1131686
6.233714 4.1820362
6.234715 4.2506538
6.235714 4.3190226
6.236714 4.3871403
6.237714 4.4550031
6.238714 4.5226071
6.239714 4.5899484
6.240714 4.6570253
6.241714 4.723838000000001
6.242714 4.7903892
6.243714 4.8566815
6.244714 4.9227159
6.245714 4.9884911999999995
6.246714 5.054003
6.247715 5.1192459
6.248714 5.1842149
6.249714 5.248908699999999
6.250714 5.3133287000000005
6.251714 5.3774778
6.252714 5.4413613
6.253714 5.5049818
6.254714 5.5683389
6.255714 5.6314286
6.256714 5.6942455
6.257714 5.7567846
6.258714 5.819042
6.259714 5.8810186
6.260714 5.9427179
6.261714 6.0041454000000005
6.262714 6.0653049
6.263714 6.1261963
6.264714 6.186814999999999
6.265714 6.2471546
6.266714 6.3072085
6.267715 6.3669719
6.268714 6.4264446
6.269714 6.485632099999999
6.270714 6.5445416000000005
6.271714 6.6031784
6.272714 6.661545500000001
6.273714 6.7196392
6.274714 6.7774527
6.275714 6.8349779
6.276714 6.892211
6.277714 6.9491513000000005
6.278714 7.0058033
6.279714 7.0621744
6.280715 7.118272
6.281714 7.174099200000001
6.282714 7.229653
6.283714 7.2849243999999995
6.284714 7.339904499999999
6.285714 7.394584999999999
6.286714 7.4489638
6.287714 7.503046100000001
6.288714 7.5568393
6.289714 7.610352300000001
6.290714 7.663589
6.291714 7.716547
6.292714 7.7692196000000004
6.293715 7.821597199999999
6.294714 7.8736722
6.295714 7.925444099999999
6.296714 7.9769172
6.297714 8.0281012
6.298714 8.079005
6.299714 8.1296347
6.300714 8.1799895
6.301714 8.230061800000001
6.302714 8.2798414
6.303714 8.3293192
6.304714 8.3784916
6.305714 8.4273629
6.306714 8.4759422
6.307714 8.5242391
6.308714 8.572261000000001
6.309714 8.6200081
6.310714 8.6674727
6.311714 8.7146439
6.312714 8.7615125
6.313715 8.8080749
6.314714 8.854334099999999
6.315714 8.9002997
6.316714 8.9459829
6.317714 8.991392
6.318714 9.0365261
6.319714 9.0813801
6.320714 9.1259435
6.321714 9.1702051
6.322714 9.214161299999999
6.323714 9.2578143
6.324714 9.301172900000001
6.325714 9.3442492
6.326715 9.3870513
6.327714 9.4295822
6.328714 9.4718382
6.329714 9.513808
6.330714 9.5554799
6.331714 9.5968477
6.332714 9.6379124
6.333714 9.678682700000001
6.334714 9.7191699
6.335714 9.7593851
6.336714 9.7993307
6.337714 9.839002800000001
6.338714 9.878390300000001
6.339714 9.917482699999999
6.340714 9.9562727
6.341714 9.994762399999999
6.342714 10.032960000000001
6.343714 10.07088
6.344714 10.10853
6.345714 10.14592
6.346714 10.18304
6.347714 10.21988
6.348714 10.25643
6.349714 10.29268
6.350714 10.32863
6.351714 10.36429
6.352714 10.39968
6.353714 10.43479
6.354714 10.46964
6.355714 10.50423
6.356714 10.538540000000001
6.357714 10.57257
6.358714 10.606309999999999
6.359715 10.639750000000001
6.360714 10.6729
6.361714 10.705779999999999
6.362714 10.738399999999999
6.363714 10.77077
6.364714 10.80288
6.365714 10.834729999999999
6.366714 10.866299999999999
6.367714 10.89759
6.368714 10.92858
6.369714 10.959299999999999
6.370714 10.989740000000001
6.371714 11.01993
6.372715 11.04986
6.373714 11.07953
6.374714 11.10894
6.375714 11.138069999999999
6.376714 11.16692
6.377714 11.19549
6.378714 11.22378
6.379714 11.251800000000001
6.380714 11.27957
6.381714 11.30709
6.382714 11.33437
6.383714 11.361400000000001
6.384714 11.38816
6.385714 11.41466
6.386714 11.44088
6.387714 11.46683
6.388714 11.492529999999999
6.389714 11.51797
6.390714 11.54318
6.391714 11.56814
6.392715 11.59285
6.393714 11.6173
6.394714 11.641490000000001
6.395714 11.6654
6.396714 11.68905
6.397714 11.71245
6.398714 11.7356
6.399714 11.75851
6.400714 11.78119
6.401714 11.80364
6.402714 11.82584
6.403714 11.84779
6.404714 11.86949
6.405715 11.890920000000001
6.406714 11.91211
6.407714 11.933069999999999
6.408714 11.95379
6.409714 11.97429
6.410714 11.99455
6.411714 12.014569999999999
6.412714 12.03435
6.413714 12.05387
6.414714 12.07314
6.415714 12.09217
6.416714 12.11098
6.417714 12.12956
6.418715 12.14792
6.419714 12.16607
6.420714 12.18399
6.421714 12.20168
6.422714 12.21913
6.423714 12.23634
6.424714 12.253319999999999
6.425714 12.27008
6.426714 12.28662
6.427714 12.30294
6.428714 12.319049999999999
6.429714 12.33494
6.430714 12.3506
6.431714 12.36603
6.432714 12.38123
6.433714 12.3962
6.434714 12.41096
6.435714 12.42551
6.436714 12.43986
6.437714 12.454
6.438715 12.46793
6.439714 12.48165
6.440714 12.495140000000001
6.441714 12.508420000000001
6.442714 12.521479999999999
6.443714 12.534329999999999
6.444714 12.54698
6.445714 12.559439999999999
6.446714 12.5717
6.447714 12.583749999999998
6.448714 12.595600000000001
6.449714 12.607240000000001
6.450714 12.618670000000002
6.451715 12.6299
6.452714 12.64094
6.453714 12.651780000000002
6.454714 12.66244
6.455714 12.6729
6.456714 12.683169999999999
6.457714 12.69323
6.458714 12.70309
6.459714 12.712760000000001
6.460714 12.722230000000001
6.461714 12.731509999999998
6.462714 12.74062
6.463714 12.749550000000001
6.464714 12.75829
6.465714 12.76685
6.466714 12.77523
6.467714 12.783420000000001
6.468714 12.79142
6.469714 12.799240000000001
6.470714 12.806880000000001
6.471714 12.81435
6.472714 12.82164
6.473714 12.82876
6.474714 12.8357
6.475714 12.84245
6.476714 12.84901
6.477714 12.8554
6.478714 12.86161
6.479714 12.86766
6.480714 12.87354
6.481714 12.879270000000002
6.482714 12.88484
6.483714 12.890229999999999
6.484715 12.89546
6.485714 12.900519999999998
6.486714 12.90541
6.487714 12.91014
6.488714 12.914700000000002
6.489714 12.919120000000001
6.490714 12.923380000000002
6.491714 12.92748
6.492714 12.93142
6.493714 12.935189999999999
6.494714 12.938790000000001
6.495714 12.94224
6.496714 12.94553
6.497715 12.948680000000001
6.498714 12.95168
6.499714 12.95454
6.500714 12.95725
6.501714 12.95981
6.502714 12.962209999999999
6.503714 12.964459999999999
6.504714 12.96656
6.505714 12.968499999999999
6.506714 12.97031
6.507714 12.97199
6.508714 12.97353
6.509714 12.97493
6.510714 12.97619
6.511714 12.9773
6.512714 12.97828
6.513714 12.979109999999999
6.514714 12.9798
6.515714 12.980369999999999
6.516714 12.980810000000002
6.517715 12.981119999999999
6.518714 12.981290000000001
6.519714 12.98133
6.520714 12.981219999999999
6.521714 12.98097
6.522714 12.98059
6.523714 12.98007
6.524714 12.97944
6.525714 12.97868
6.526714 12.977820000000001
6.527714 12.97683
6.528714 12.97571
6.529714 12.974469999999998
6.530715 12.9731
6.531714 12.9716
6.532714 12.969990000000001
6.533714 12.96827
6.534714 12.96643
6.535714 12.964490000000001
6.536714 12.96243
6.537714 12.96024
6.538714 12.957930000000001
6.539714 12.95548
6.540714 12.95292
6.541714 12.950249999999999
6.542714 12.94747
6.543715 12.94459
6.544714 12.94161
6.545714 12.93852
6.546714 12.93532
6.547714 12.931999999999999
6.548714 12.928560000000001
6.549714 12.925
6.550714 12.92135
6.551714 12.917600000000002
6.552714 12.91376
6.553714 12.90982
6.554714 12.90577
6.555714 12.90161
6.556714 12.897339999999998
6.557714 12.89296
6.558714 12.88847
6.559714 12.883890000000001
6.560714 12.87922
6.561714 12.87446
6.562714 12.869610000000002
6.563715 12.86467
6.564714 12.85961
6.565714 12.85445
6.566714 12.84919
6.567714 12.843820000000001
6.568714 12.838359999999998
6.569714 12.83282
6.570714 12.8272
6.571714 12.8215
6.572714 12.81571
6.573714 12.80982
6.574714 12.80383
6.575714 12.79774
6.576715 12.791549999999999
6.577714 12.78529
6.578714 12.77894
6.579714 12.772520000000002
6.580714 12.76601
6.581714 12.759409999999999
6.582714 12.75272
6.583714 12.74592
6.584714 12.73902
6.585714 12.73203
6.586714 12.72496
6.587714 12.71783
6.588714 12.71062
6.589714 12.703339999999999
6.590714 12.695989999999998
6.591714 12.688550000000001
6.592714 12.681020000000002
6.593714 12.673409999999999
6.594714 12.665709999999999
6.595714 12.65793
6.596714 12.650079999999999
6.597714 12.64217
6.598714 12.63418
6.599714 12.626100000000001
6.600714 12.617939999999999
6.601714 12.60968
6.602714 12.601329999999999
6.603714 12.592900000000002
6.604714 12.58439
6.605714 12.57581
6.606714 12.567169999999999
6.607714 12.55847
6.608714 12.54969
6.609715 12.540840000000001
6.610714 12.53189
6.611714 12.52286
6.612714 12.51374
6.613714 12.504560000000001
6.614714 12.49531
6.615714 12.486
6.616714 12.47663
6.617714 12.46719
6.618714 12.457659999999999
6.619714 12.448049999999999
6.620714 12.43836
6.621714 12.42858
6.622715 12.41874
6.623714 12.40884
6.624714 12.39889
6.625714 12.38887
6.626714 12.37879
6.627714 12.36862
6.628714 12.35837
6.629714 12.34803
6.630714 12.33761
6.631714 12.32711
6.632714 12.31655
6.633714 12.30593
6.634714 12.295250000000001
6.635714 12.28449
6.636714 12.273670000000001
6.637714 12.26276
6.638714 12.251769999999999
6.639714 12.24071
6.640714 12.22959
6.641714 12.2184
6.642715 12.20716
6.643714 12.19586
6.644714 12.1845
6.645714 12.17306
6.646714 12.161529999999999
6.647714 12.14991
6.648714 12.13821
6.649714 12.126439999999999
6.650714 12.114600000000001
6.651714 12.102699999999999
6.652714 12.090729999999999
6.653714 12.078700000000001
6.654714 12.0666
6.655715 12.05442
6.656714 12.04215
6.657714 12.029810000000001
6.658714 12.01741
6.659714 12.004950000000001
6.660714 11.99243
6.661714 11.97985
6.662714 11.9672
6.663714 11.95447
6.664714 11.94165
6.665714 11.92875
6.666714 11.91576
6.667714 11.9027
6.668715 11.889579999999999
6.669714 11.87639
6.670714 11.86314
6.671714 11.84982
6.672714 11.83641
6.673714 11.82293
6.674714 11.80935
6.675714 11.7957
6.676714 11.78197
6.677714 11.76817
6.678714 11.75432
6.679714 11.740390000000001
6.680714 11.7264
6.681714 11.712309999999999
6.682714 11.69814
6.683714 11.68388
6.684714 11.669540000000001
6.685714 11.65512
6.686714 11.64063
6.687714 11.62608
6.688715 11.61147
6.689714 11.596779999999999
6.690714 11.582
6.691714 11.56713
6.692714 11.55216
6.693714 11.53711
6.694714 11.52197
6.695714 11.50675
6.696714 11.49147
6.697714 11.47611
6.698714 11.46067
6.699714 11.44514
6.700714 11.42951
6.701715 11.41379
6.702714 11.39798
6.703714 11.38209
6.704714 11.36613
6.705714 11.350100000000001
6.706714 11.334
6.707714 11.31781
6.708714 11.30153
6.709714 11.28514
6.710714 11.268640000000001
6.711714 11.252049999999999
6.712714 11.23537
6.713714 11.218599999999999
6.714714 11.20176
6.715714 11.18485
6.716714 11.16784
6.717714 11.150730000000001
6.718714 11.133519999999999
6.719714 11.11621
6.720714 11.09881
6.721714 11.08131
6.722714 11.06374
6.723714 11.04609
6.724714 11.028350000000001
6.725714 11.01051
6.726714 10.99257
6.727714 10.97451
6.728714 10.95633
6.729714 10.93804
6.730714 10.91966
6.731714 10.90119
6.732714 10.88263
6.733714 10.86399
6.734715 10.84525
6.735714 10.8264
6.736714 10.80743
6.737714 10.788359999999999
6.738714 10.76917
6.739714 10.749880000000001
6.740714 10.73051
6.741714 10.711039999999999
6.742714 10.69147
6.743714 10.67178
6.744714 10.65198
6.745714 10.63204
6.746714 10.61198
6.747715 10.5918
6.748714 10.57151
6.749714 10.55112
6.750714 10.53065
6.751714 10.51007
6.752714 10.4894
6.753714 10.4686
6.754714 10.44767
6.755714 10.42662
6.756714 10.40544
6.757714 10.38415
6.758714 10.36276
6.759714 10.34127
6.760714 10.31966
6.761714 10.29794
6.762714 10.27609
6.763714 10.25409
6.764714 10.231959999999999
6.765714 10.20969
6.766714 10.18732
6.767715 10.16484
6.768714 10.14226
6.769714 10.11957
6.770714 10.09677
6.771714 10.073830000000001
6.772714 10.05074
6.773714 10.027510000000001
6.774714 10.00413
6.775714 9.9806353
6.776714 9.957023
6.777714 9.9332988
6.778714 9.9094577
6.779714 9.8854862
6.780715 9.861370899999999
6.781714 9.837103599999999
6.782714 9.8126844
6.783714 9.788125
6.784714 9.7634383
6.785714 9.7386368
6.786714 9.713722800000001
6.787714 9.688688800000001
6.788714 9.663519299999999
6.789714 9.6381977
6.790714 9.612713000000001
6.791714 9.587064400000001
6.792714 9.5612615
6.793715 9.5353201
6.794714 9.509255
6.795714 9.4830722
6.796714 9.4567664
6.797714 9.4303235
6.798714 9.4037287
6.799714 9.3769707
6.800714 9.350048
6.801714 9.322970399999999
6.802714 9.2957512
6.803714 9.2684023
6.804714 9.240929000000001
6.805714 9.2133231
6.806714 9.185570499999999
6.807714 9.1576539
6.808714 9.1295615
6.809714 9.1012925
6.810714 9.0728566
6.811714 9.044271700000001
6.812714 9.0155542
6.813715 8.9867108
6.814714 8.9577369
6.815714 8.9286186
6.816714 8.899339300000001
6.817714 8.869885700000001
6.818714 8.8402547
6.819714 8.810453899999999
6.820714 8.780497299999999
6.821714 8.750397699999999
6.822714 8.7201625
6.823714 8.6897865
6.824714 8.6592555
6.825714 8.6285539
6.826715 8.5976698
6.827714 8.5666001
6.828714 8.535353800000001
6.829714 8.503947400000001
6.830714 8.4723972
6.831714 8.4407106
6.832714 8.408884
6.833714 8.3769016
6.834714 8.3447449
6.835714 8.3124004
6.836714 8.279863
6.837714 8.247141500000001
6.838714 8.2142517
6.839714 8.1812091
6.840714 8.148023499999999
6.841714 8.1146918
6.842714 8.0812022
6.843714 8.047538999999999
6.844714 8.0136888
6.845714 7.9796486
6.846714 7.9454258
6.847714 7.911036200000001
6.848714 7.8764953
6.849714 7.8418106000000005
6.850714 7.8069784
6.851714 7.7719837
6.852714 7.7368081
6.853714 7.7014364
6.854714 7.6658636
6.855714 7.6300970999999995
6.856714 7.5941533
6.857714 7.5580492999999995
6.858714 7.521796999999999
6.859715 7.4853949
6.860714 7.4488319
6.861714 7.4120909
6.862714 7.375158399999999
6.863714 7.3380291
6.864714 7.3007092
6.865714 7.2632134
6.866714 7.2255574000000005
6.867714 7.1877502
6.868714 7.149788699999999
6.869714 7.111661099999999
6.870714 7.073349499999999
6.871714 7.034839699999999
6.872715 6.9961257
6.873714 6.957213600000001
6.874714 6.9181189000000005
6.875714 6.878859499999999
6.876714 6.8394474999999995
6.877714 6.7998834
6.878714 6.7601553999999995
6.879714 6.720246400000001
6.880714 6.6801406
6.881714 6.639832299999999
6.882714 6.5993249
6.883714 6.558633599999999
6.884714 6.517774599999999
6.885714 6.4767592
6.886714 6.4355895
6.887714 6.394256700000001
6.888714 6.3527443
6.889714 6.311038099999999
6.890714 6.2691316
6.891714 6.2270295
6.892715 6.1847463
6.893714 6.1422989
6.894714 6.0996991000000005
6.895714 6.056948
6.896714 6.014036
6.897714 5.9709452
6.898714 5.9276588
6.899714 5.8841679000000005
6.900714 5.8404751
6.901714 5.796594499999999
6.902714 5.7525434
6.903714 5.7083353
6.904714 5.6639742
6.905715 5.6194529
6.906714 5.5747569
6.907714 5.5298712
6.908714 5.4847885
6.909714 5.4395121
6.910714 5.3940548999999995
6.911714 5.3484332000000006
6.912714 5.3026587
6.913714 5.256734
6.914714 5.2106518
6.915714 5.1643964
6.916714 5.1179517
6.917714 5.0713092
6.918715 5.0244710999999995
6.919714 4.9774505
6.920714 4.9302649
6.921714 4.8829287
6.922714 4.8354477
6.923714 4.7878165
6.924714 4.740021
6.925714 4.6920467
6.926714 4.6438847
6.927714 4.595536699999999
6.928714 4.5470141
6.929714 4.498332
6.930714 4.449503099999999
6.931714 4.4005308
6.932714 4.3514084
6.933714 4.302121
6.934714 4.2526543
6.935714 4.2030003
6.936714 4.1531611
6.937714 4.1031495
6.938715 4.0529829
6.939714 4.0026758000000005
6.940714 3.9522346
6.941714 3.9016548999999996
6.942714 3.8509224
6.943714 3.8000230000000004
6.944714 3.748947
6.945714 3.6976945
6.946714 3.6462757999999997
6.947714 3.5947062
6.948714 3.5429992
6.949714 3.4911594999999997
6.950714 3.4391824
6.951715 3.3870559
6.952714 3.3347666
6.953714 3.2823071
6.954714 3.2296795000000005
6.955714 3.1768962999999997
6.956714 3.1239741000000003
6.957714 3.070927
6.958714 3.0177617
6.959714 2.9644735
6.960714 2.9110502
6.961714 2.8574772
6.962714 2.8037449
6.963714 2.7498528
6.964714 2.6958099
6.965714 2.6416302
6.966714 2.587327
6.967714 2.5329063
6.968714 2.4783652
6.969714 2.4236934000000003
6.970714 2.3688793
6.971714 2.3139158
6.972714 2.2588046
6.973714 2.2035562
6.974714 2.1481859
6.975714 2.0927079
6.976714 2.037129
6.977714 1.9814463
6.978714 1.9256487
6.979714 1.8697232000000001
6.980714 1.8136604
6.981714 1.7574597
6.982714 1.70113
6.983714 1.6446849
6.984715 1.588138
6.985714 1.5314965
6.986714 1.4747586
6.987714 1.4179155
6.988714 1.360956
6.989714 1.3038728
6.990714 1.246667
6.991714 1.1893477
6.992714 1.1319293
6.993714 1.0744247
6.994714 1.0168409
6.995714 0.95917564
6.996714 0.9014194799999999
6.997715 0.8435606999999999
6.998714 0.7855911700000001
6.999714 0.7275112
7.000714 0.66932961
7.001714 0.6110604399999999
7.002714 0.55271718
7.003714 0.49430751000000006
7.004714 0.43583056
7.005714 0.37727815
7.006714 0.31863977
7.007714 0.25990815
7.008714 0.20108359999999997
7.009714 0.14217435
7.010714 0.083193596
7.011714 0.024153768
7.012714 -0.034938491
7.013714 -0.094084849
7.014714 -0.15329364
7.015714 -0.21257521999999998
7.016714 -0.27193651
7.017715 -0.33137696
7.018714 -0.39088767999999996
7.019714 -0.45045498000000006
7.020714 -0.51006568
7.021714 -0.5697121399999999
7.022714 -0.62939487
7.023714 -0.68912129
7.024714 -0.74890126
7.025714 -0.80874143
7.026714 -0.86864149
7.027714 -0.92859324
7.028714 -0.98858373
7.029714 -1.0486004
7.030715 -1.1086361
7.031714 -1.168691
7.032714 -1.2287723000000002
7.033714 -1.288889
7.034714 -1.3490469999999999
7.035714 -1.4092455
7.036714 -1.4694761
7.037714 -1.5297261
7.038714 -1.5899835000000002
7.039714 -1.6502414
7.040714 -1.7105008000000002
7.041714 -1.7707685
7.042714 -1.8310541
7.043715 -1.8913638
7.044714 -1.9516967
7.045714 -2.0120448
7.046714 -2.072395
7.047714 -2.1327348
7.048714 -2.1930566
7.049714 -2.2533599
7.050714 -2.3136503999999998
7.051714 -2.373936
7.052714 -2.434222
7.053714 -2.4945075
7.054714 -2.5547847
7.055714 -2.6150418
7.056714 -2.6752673000000002
7.057714 -2.735455
7.058714 -2.7956055
7.059714 -2.8557256
7.060714 -2.9158236
7.061714 -2.9759048
7.062714 -3.0359678
7.063715 -3.0960042
7.064714 -3.1560011
7.065714 -3.2159455
7.066714 -3.2758298999999997
7.067714 -3.3356532000000003
7.068714 -3.3954214000000005
7.069714 -3.4551423
7.070714 -3.5148207
7.071714 -3.5744554999999996
7.072714 -3.6340389
7.073714 -3.6935598
7.074714 -3.7530061000000003
7.075714 -3.8123723
7.076715 -3.8716592000000003
7.077714 -3.9308727
7.078714 -3.9900206000000003
7.079714 -4.0491071
7.080714 -4.1081309
7.081714 -4.1670833
7.082714 -4.225951800000001
7.083714 -4.2847246
7.084714 -4.3433946
7.085714 -4.4019621
7.086714 -4.4604324
7.087714 -4.5188129
7.088714 -4.5771092
7.089714 -4.6353191
7.090714 -4.6934348
7.091714 -4.7514439
7.092714 -4.8093349
7.093714 -4.8671003
7.094714 -4.9247392
7.095714 -4.9822565
7.096714 -5.0396588
7.097714 -5.0969504
7.098714 -5.1541299
7.099714 -5.2111894
7.100714 -5.268117
7.101714 -5.324902
7.102714 -5.3815376
7.103714 -5.4380246
7.104714 -5.4943684
7.105714 -5.5505771
7.106714 -5.6066561
7.107714 -5.662604
7.108714 -5.718412600000001
7.109715 -5.7740692000000005
7.110714 -5.8295615000000005
7.111714 -5.884881699999999
7.112714 -5.9400279000000005
7.113714 -5.9950043
7.114714 -6.0498178
7.115714 -6.1044723
7.116714 -6.1589666
7.117714 -6.213292900000001
7.118714 -6.2674395999999994
7.119714 -6.3213959
7.120714 -6.3751562999999996
7.121714 -6.4287201000000005
7.122715 -6.482093
7.123714 -6.5352827
7.124714 -6.5882936
7.125714 -6.6411249
7.126714 -6.6937685
7.127714 -6.7462116000000005
7.128714 -6.7984425
7.129714 -6.8504535
7.130714 -6.902243199999999
7.131714 -6.953815400000001
7.132714 -7.0051782000000005
7.133714 -7.056335399999999
7.134714 -7.1072854
7.135714 -7.1580209
7.136714 -7.2085313
7.137714 -7.2588049
7.138714 -7.3088348
7.139714 -7.3586211
7.140714 -7.408168900000001
7.141714 -7.4574858
7.142715 -7.5065762
7.143714 -7.555437800000001
7.144714 -7.6040626
7.145714 -7.6524384
7.146714 -7.700554299999999
7.147714 -7.7484027
7.148714 -7.7959836000000005
7.149714 -7.8433022
7.150714 -7.8903653
7.151714 -7.9371758
7.152714 -7.9837322
7.153714 -8.030027200000001
7.154714 -8.0760472
7.155715 -8.1217811
7.156714 -8.1672214
7.157714 -8.2123682
7.158714 -8.257226600000001
7.159714 -8.301805
7.160714 -8.3461091
7.161714 -8.3901376
7.162714 -8.4338829
7.163714 -8.4773332
7.164714 -8.520478800000001
7.165714 -8.5633129
7.166714 -8.6058363
7.167714 -8.648053599999999
7.168715 -8.689972
7.169714 -8.7315954
7.170714 -8.7729223
7.171714 -8.8139445
7.172714 -8.8546485
7.173714 -8.8950217
7.174714 -8.9350559
7.175714 -8.9747503
7.176714 -9.0141118
7.177714 -9.053147599999999
7.178714 -9.091863799999999
7.179714 -9.1302603
7.180714 -9.1683298
7.181714 -9.206062600000001
7.182714 -9.2434458
7.183714 -9.280473
7.184714 -9.3171433
7.185714 -9.3534626
7.186714 -9.3894377
7.187714 -9.4250724
7.188715 -9.460365
7.189714 -9.4953083
7.190714 -9.5298894
7.191714 -9.564098699999999
7.192714 -9.5979288
7.193714 -9.631380400000001
7.194714 -9.6644603
7.195714 -9.6971758
7.196714 -9.7295329
7.197714 -9.761531699999999
7.198714 -9.793164599999999
7.199714 -9.8244213
7.200714 -9.855290499999999
7.201715 -9.8857649
7.202714 -9.915842900000001
7.203714 -9.945527499999999
7.204714 -9.9748239
7.205714 -10.00374
7.206714 -10.032259999999999
7.207714 -10.0604
7.208714 -10.08814
7.209714 -10.11546
7.210714 -10.14238
7.211714 -10.16887
7.212714 -10.19496
7.213714 -10.220650000000001
7.214714 -10.245940000000001
7.215714 -10.27083
7.216714 -10.29533
7.217714 -10.31941
7.218714 -10.34308
7.219714 -10.366309999999999
7.220714 -10.38911
7.221714 -10.411489999999999
7.222714 -10.43344
7.223714 -10.45497
7.224714 -10.47608
7.225714 -10.49677
7.226714 -10.51702
7.227714 -10.53684
7.228714 -10.55621
7.229714 -10.57514
7.230714 -10.59363
7.231714 -10.61168
7.232714 -10.6293
7.233714 -10.6465
7.234715 -10.66326
7.235714 -10.67958
7.236714 -10.69545
7.237714 -10.710849999999999
7.238714 -10.725800000000001
7.239714 -10.74028
7.240714 -10.75431
7.241714 -10.7679
7.242714 -10.78103
7.243714 -10.793709999999999
7.244714 -10.80594
7.245714 -10.8177
7.246714 -10.828980000000001
7.247715 -10.8398
7.248714 -10.85015
7.249714 -10.86004
7.250714 -10.86947
7.251714 -10.878440000000001
7.252714 -10.88696
7.253714 -10.89501
7.254714 -10.90259
7.255714 -10.90968
7.256714 -10.91629
7.257714 -10.92243
7.258714 -10.92809
7.259714 -10.93328
7.260714 -10.938
7.261714 -10.942250000000001
7.262714 -10.94603
7.263714 -10.94932
7.264714 -10.95212
7.265714 -10.95443
7.266714 -10.956249999999999
7.267715 -10.957600000000001
7.268714 -10.95847
7.269714 -10.95886
7.270714 -10.95877
7.271714 -10.9582
7.272714 -10.95714
7.273714 -10.955589999999999
7.274714 -10.95353
7.275714 -10.95099
7.276714 -10.947949999999999
7.277714 -10.944429999999999
7.278714 -10.94043
7.279714 -10.935939999999999
7.280715 -10.93097
7.281714 -10.92549
7.282714 -10.91952
7.283714 -10.91304
7.284714 -10.90608
7.285714 -10.898620000000001
7.286714 -10.89067
7.287714 -10.88225
7.288714 -10.873330000000001
7.289714 -10.86393
7.290714 -10.85402
7.291714 -10.84361
7.292714 -10.83269
7.293715 -10.82128
7.294714 -10.80936
7.295714 -10.79696
7.296714 -10.78406
7.297714 -10.77067
7.298714 -10.756780000000001
7.299714 -10.74239
7.300714 -10.7275
7.301714 -10.71211
7.302714 -10.696219999999999
7.303714 -10.67984
7.304714 -10.66297
7.305714 -10.645620000000001
7.306714 -10.627780000000001
7.307714 -10.609449999999999
7.308714 -10.590620000000001
7.309714 -10.57129
7.310714 -10.551449999999999
7.311714 -10.53112
7.312714 -10.51029
7.313715 -10.48897
7.314714 -10.467170000000001
7.315714 -10.44487
7.316714 -10.42209
7.317714 -10.3988
7.318714 -10.37502
7.319714 -10.35074
7.320714 -10.32597
7.321714 -10.30071
7.322714 -10.27497
7.323714 -10.24875
7.324714 -10.222050000000001
7.325714 -10.19487
7.326715 -10.1672
7.327714 -10.139040000000001
7.328714 -10.110389999999999
7.329714 -10.08125
7.330714 -10.05163
7.331714 -10.02154
7.332714 -9.990979
7.333714 -9.9599406
7.334714 -9.9284239
7.335714 -9.8964259
7.336714 -9.863943599999999
7.337714 -9.830979300000001
7.338714 -9.7975381
7.339714 -9.763624499999999
7.340714 -9.729243799999999
7.341714 -9.6943982
7.342714 -9.6590877
7.343714 -9.62331
7.344714 -9.5870622
7.345714 -9.5503427
7.346714 -9.5131531
7.347714 -9.4754986
7.348714 -9.4373845
7.349714 -9.3988158
7.350714 -9.3597956
7.351714 -9.320323199999999
7.352714 -9.2803948
7.353714 -9.2400067
7.354714 -9.1991581
7.355714 -9.1578513
7.356714 -9.1160908
7.357714 -9.0738833
7.358714 -9.0312339
7.359715 -8.9881465
7.360714 -8.9446209
7.361714 -8.9006551
7.362714 -8.8562474
7.363714 -8.8113971
7.364714 -8.7661065
7.365714 -8.7203816
7.366714 -8.6742282
7.367714 -8.6276509
7.368714 -8.580652599999999
7.369714 -8.5332334
7.370714 -8.4853902
7.371714 -8.4371209
7.372715 -8.3884247
7.373714 -8.3393037
7.374714 -8.2897648
7.375714 -8.2398139
7.376714 -8.1894569
7.377714 -8.1386968
7.378714 -8.0875337
7.379714 -8.035966
7.380714 -7.9839915
7.381714 -7.9316109
7.382714 -7.878828
7.383714 -7.825647299999999
7.384714 -7.772074599999999
7.385714 -7.718116
7.386714 -7.6637745
7.387714 -7.6090507
7.388714 -7.5539439999999995
7.389714 -7.4984536
7.390714 -7.4425802
7.391714 -7.3863268
7.392715 -7.3296979
7.393714 -7.2727002
7.394714 -7.2153404000000005
7.395714 -7.1576208
7.396714 -7.099543499999999
7.397714 -7.0411071000000005
7.398714 -6.9823109
7.399714 -6.9231547
7.400714 -6.8636417000000005
7.401714 -6.803777799999999
7.402714 -6.7435689
7.403714 -6.683020300000001
7.404714 -6.6221364000000005
7.405715 -6.5609187
7.406714 -6.4993672
7.407714 -6.437481200000001
7.408714 -6.3752621
7.409714 -6.3127138
7.410714 -6.2498406
7.411714 -6.1866484999999996
7.412714 -6.1231423
7.413714 -6.0593262
7.414714 -5.9952021
7.415714 -5.9307701999999995
7.416714 -5.8660312999999995
7.417714 -5.8009874
7.418715 -5.7356425
7.419714 -5.6700021000000005
7.420714 -5.604073
7.421714 -5.5378612
7.422714 -5.4713711
7.423714 -5.404605
7.424714 -5.3375643
7.425714 -5.2702498
7.426714 -5.2026626
7.427714 -5.1348057
7.428714 -5.0666828
7.429714 -4.9982984
7.430714 -4.929657300000001
7.431714 -4.8607629
7.432714 -4.7916178
7.433714 -4.7222234
7.434714 -4.6525821
7.435714 -4.5826972
7.436714 -4.5125722999999995
7.437714 -4.4422135
7.438715 -4.3716267
7.439714 -4.3008175
7.440714 -4.2297902999999994
7.441714 -4.158549000000001
7.442714 -4.0870953000000005
7.443714 -4.0154319
7.444714 -3.9435605999999996
7.445714 -3.8714844999999998
7.446714 -3.7992075
7.447714 -3.7267335
7.448714 -3.6540668
7.449714 -3.5812117
7.450714 -3.5081711
7.451715 -3.4349486
7.452714 -3.3615476999999996
7.453714 -3.2879729
7.454714 -3.2142282
7.455714 -3.1403184
7.456714 -3.0662483000000003
7.457714 -2.9920226000000003
7.458714 -2.9176457
7.459714 -2.8431211000000003
7.460714 -2.7684519
7.461714 -2.6936417
7.462714 -2.6186943
7.463714 -2.5436131
7.464714 -2.4684021
7.465714 -2.393065
7.466714 -2.3176058999999998
7.467714 -2.2420287
7.468714 -2.1663377
7.469714 -2.0905375
7.470714 -2.0146333
7.471714 -1.9386297000000001
7.472714 -1.8625317
7.473714 -1.7863436
7.474714 -1.7100688
7.475714 -1.6337104000000002
7.476714 -1.5572713
7.477714 -1.4807548
7.478714 -1.4041652
7.479714 -1.3275074
7.480714 -1.2507865
7.481714 -1.1740074
7.482714 -1.097174
7.483714 -1.0202893
7.484715 -0.9433561
7.485714 -0.8663773499999999
7.486714 -0.7893573500000001
7.487714 -0.71230158
7.488714 -0.63521676
7.489714 -0.55810958
7.490714 -0.48098600999999996
7.491714 -0.40385020000000005
7.492714 -0.32670475
7.493714 -0.24955126
7.494714 -0.17239165
7.495714 -0.095229177
7.496714 -0.018068971
7.497715 0.05908233599999999
7.498714 0.13621772000000001
7.499714 0.21333115
7.500714 0.29041858
7.501714 0.36747798
7.502714 0.44450848
7.503714 0.5215087
7.504714 0.59847538
7.505714 0.67540267
7.506714 0.7522825599999999
7.507714 0.82910638
7.508714 0.9058668299999999
7.509714 0.9825591
7.510714 1.0591812
7.511714 1.1357332
7.512714 1.2122146
7.513714 1.288623
7.514714 1.364953
7.515714 1.4411964
7.516714 1.5173445
7.517715 1.5933894
7.518714 1.6693265999999998
7.519714 1.7451549
7.520714 1.820875
7.521714 1.8964874
7.522714 1.9719902
7.523714 2.0473778
7.524714 2.1226410000000002
7.525714 2.1977691
7.526714 2.272753
7.527714 2.3475875999999998
7.528714 2.4222711
7.529714 2.4968052000000003
7.530715 2.5711918000000002
7.531714 2.6454305000000002
7.532714 2.7195163
7.533714 2.7934402
7.534714 2.8671917000000002
7.535714 2.9407607
7.536714 3.0141417
7.537714 3.087333
7.538714 3.1603369999999997
7.539714 3.2331556
7.540714 3.3057890999999997
7.541714 3.3782322
7.542714 3.4504753
7.543715 3.5225055999999997
7.544714 3.5943121000000002
7.545714 3.6658879
7.546714 3.7372313
7.547714 3.8083456
7.548714 3.8792348999999997
7.549714 3.9499011
7.550714 4.0203404
7.551714 4.0905435
7.552714 4.1604981
7.553714 4.2301923
7.554714 4.2996187
7.555714 4.368774999999999
7.556714 4.4376638
7.557714 4.50629
7.558714 4.5746557
7.559714 4.6427581
7.560714 4.7105882
7.561714 4.7781329999999995
7.562714 4.8453797
7.563715 4.9123202
7.564714 4.9789526
7.565714 5.0452799
7.566714 5.1113084
7.567714 5.1770415
7.568714 5.2424777
7.569714 5.3076088
7.570714 5.3724211
7.571714 5.4369005999999995
7.572714 5.501036699999999
7.573714 5.5648256
7.574714 5.6282707
7.575714 5.6913778
7.576715 5.754152299999999
7.577714 5.8165934
7.578714 5.878694
7.579714 5.940440300000001
7.580714 6.001818200000001
7.581714 6.0628168
7.582714 6.1234325
7.583714 6.1836686
7.584714 6.2435325
7.585714 6.3030303
7.586714 6.3621633
7.587714 6.4209245
7.588714 6.479299800000001
7.589714 6.5372743
7.590714 6.594836
7.591714 6.6519789
7.592714 6.7087069
7.593714 6.7650281
7.594714 6.8209507
7.595714 6.8764769
7.596714 6.9316022
7.597714 6.986313299999999
7.598714 7.0405945
7.599714 7.0944324000000005
7.600714 7.147821
7.601714 7.2007619
7.602714 7.2532624000000006
7.603714 7.305331499999999
7.604714 7.356973699999999
7.605714 7.4081831000000005
7.606714 7.458948299999999
7.607714 7.509253200000001
7.608714 7.5590834
7.609715 7.6084323
7.610714 7.6573014
7.611714 7.7056997
7.612714 7.7536366999999995
7.613714 7.8011192
7.614714 7.8481442999999995
7.615714 7.8947
7.616714 7.940769899999999
7.617714 7.986339200000001
7.618714 8.0313988
7.619714 8.0759495
7.620714 8.1199989
7.621714 8.1635579
7.622715 8.2066342
7.623714 8.249227000000001
7.624714 8.2913257
7.625714 8.3329141
7.626714 8.3739765
7.627714 8.4145039
7.628714 8.4544964
7.629714 8.4939629
7.630714 8.5329145
7.631714 8.5713603
7.632714 8.6093009
7.633714 8.6467251
7.634714 8.683617400000001
7.635714 8.719959900000001
7.636714 8.755742
7.637714 8.7909624
7.638714 8.8256292
7.639714 8.8597544
7.640714 8.8933483
7.641714 8.926413199999999
7.642715 8.958941
7.643714 8.9909166
7.644714 9.0223238
7.645714 9.0531506
7.646714 9.083396200000001
7.647714 9.1130674
7.648714 9.1421776
7.649714 9.1707371
7.650714 9.1987498
7.651714 9.2262097
7.652714 9.253101800000001
7.653714 9.2794083
7.654714 9.305118
7.655715 9.330227200000001
7.656714 9.3547419
7.657714 9.3786746
7.658714 9.4020367
7.659714 9.4248332
7.660714 9.447059
7.661714 9.4687015
7.662714 9.4897434
7.663714 9.5101722
7.664714 9.5299833
7.665714 9.5491834
7.666714 9.567785299999999
7.667714 9.5858008
7.668715 9.6032381
7.669714 9.6200936
7.670714 9.6363567
7.671714 9.652011100000001
7.672714 9.6670434
7.673714 9.6814469
7.674714 9.6952267
7.675714 9.7083934
7.676714 9.7209595
7.677714 9.7329326
7.678714 9.7443111
7.679714 9.7550847
7.680714 9.7652383
7.681714 9.7747587
7.682714 9.7836405
7.683714 9.7918868
7.684714 9.799509500000001
7.685714 9.8065212
7.686714 9.8129332
7.687714 9.8187454
7.688715 9.8239489
7.689714 9.8285295
7.690714 9.832473799999999
7.691714 9.8357752
7.692714 9.8384351
7.693714 9.840463100000001
7.694714 9.841872
7.695714 9.8426707
7.696714 9.8428614
7.697714 9.842438300000001
7.698714 9.8413877
7.699714 9.839698700000001
7.700714 9.8373637
7.701715 9.8343834
7.702714 9.830767699999999
7.703714 9.8265298
7.704714 9.821678
7.705714 9.8162159
7.706714 9.8101385
7.707714 9.8034345
7.708714 9.7960912
7.709714 9.7881012
7.710714 9.779465199999999
7.711714 9.7701922
7.712714 9.760295600000001
7.713714 9.7497851
7.714714 9.7386643
7.715714 9.7269304
7.716714 9.7145729
7.717714 9.7015813
7.718714 9.687948200000001
7.719714 9.6736737
7.720714 9.658764999999999
7.721714 9.6432328
7.722714 9.6270874
7.723714 9.6103325
7.724714 9.5929667
7.725714 9.574981000000001
7.726714 9.556366500000001
7.727714 9.5371179
7.728714 9.5172361
7.729714 9.4967276
7.730714 9.4756037
7.731714 9.453874800000001
7.732714 9.4315447
7.733714 9.4086118
7.734715 9.3850695
7.735714 9.3609087
7.736714 9.336122900000001
7.737714 9.3107112
7.738714 9.284679599999999
7.739714 9.2580371
7.740714 9.2307918
7.741714 9.202949
7.742714 9.1745101
7.743714 9.145470699999999
7.744714 9.1158248
7.745714 9.085570299999999
7.746714 9.054706999999999
7.747715 9.023241
7.748714 8.9911819
7.749714 8.9585371
7.750714 8.925312
7.751714 8.8915065
7.752714 8.857114600000001
7.753714 8.8221312
7.754714 8.7865509
7.755714 8.750375400000001
7.756714 8.7136075
7.757714 8.6762555
7.758714 8.6383268
7.759714 8.599825899999999
7.760714 8.5607558
7.761714 8.5211143
7.762714 8.4808998
7.763714 8.4401108
7.764714 8.3987489
7.765714 8.3568193
7.766714 8.3143279
7.767715 8.2712814
7.768714 8.2276843
7.769714 8.183536700000001
7.770714 8.1388362
7.771714 8.0935806
7.772714 8.047769200000001
7.773714 8.0014035
7.774714 7.9544887
7.775714 7.90703
7.776714 7.859034800000001
7.777714 7.8105085
7.778714 7.7614531
7.779714 7.7118695
7.780715 7.6617584
7.781714 7.611119700000001
7.782714 7.559955899999999
7.783714 7.508271199999999
7.784714 7.4560709
7.785714 7.4033587999999995
7.786714 7.3501370999999995
7.787714 7.2964057
7.788714 7.2421655000000005
7.789714 7.1874179
7.790714 7.1321651
7.791714 7.0764117
7.792714 7.020165
7.793715 6.9634303
7.794714 6.9062121
7.795714 6.848512599999999
7.796714 6.7903332
7.797714 6.731675600000001
7.798714 6.672541799999999
7.799714 6.6129364
7.800714 6.5528645999999995
7.801714 6.492331599999999
7.802714 6.4313412
7.803714 6.369894700000001
7.804714 6.307993100000001
7.805714 6.2456358
7.806714 6.182824399999999
7.807714 6.1195623
7.808714 6.0558558
7.809714 5.9917122
7.810714 5.9271391
7.811714 5.8621418
7.812714 5.7967231
7.813715 5.7308829999999995
7.814714 5.6646213
7.815714 5.597938999999999
7.816714 5.5308398
7.817714 5.463331200000001
7.818714 5.395421000000001
7.819714 5.3271171
7.820714 5.2584246
7.821714 5.1893443
7.822714 5.1198751
7.823714 5.0500151
7.824714 4.9797654
7.825714 4.9091302
7.826715 4.8381183000000005
7.827714 4.7667402999999995
7.828714 4.6950053
7.829714 4.622919899999999
7.830714 4.5504849
7.831714 4.477699100000001
7.832714 4.404560099999999
7.833714 4.3310676
7.834714 4.2572263999999995
7.835714 4.1830458
7.836714 4.1085374
7.837714 4.0337119
7.838714 3.9585765000000004
7.839714 3.8831327
7.840714 3.8073778000000003
7.841714 3.7313080999999997
7.842714 3.6549222
7.843714 3.5782237
7.844714 3.5012223000000002
7.845714 3.4239311000000003
7.846714 3.3463623
7.847714 3.2685231000000003
7.848714 3.190415
7.849714 3.1120349
7.850714 3.0333778
7.851714 2.9544419
7.852714 2.8752312
7.853714 2.7957566
7.854714 2.7160325999999997
7.855714 2.6360735
7.856714 2.5558893
7.857714 2.475482
7.858714 2.3948487000000003
7.859715 2.3139830999999997
7.860714 2.2328818
7.861714 2.1515479
7.862714 2.0699909
7.863714 1.9882249
7.864714 1.9062645999999999
7.865714 1.8241199
7.866714 1.7417932
7.867714 1.6592806000000002
7.868714 1.5765756
7.869714 1.493674
7.870714 1.4105781
7.871714 1.3272989000000002
7.872715 1.2438525
7.873714 1.1602562
7.874714 1.0765224
7.875714 0.99265557
7.876714 0.90865241
7.877714 0.8245056500000001
7.878714 0.74020959
7.879714 0.65576485
7.880714 0.57118041
7.881714 0.48647164
7.882714 0.40165531000000004
7.883714 0.316744
7.884714 0.23174232
7.885714 0.14664696
7.886714 0.061450328000000005
7.887714 -0.023853619
7.888714 -0.10926409000000001
7.889714 -0.19477118000000002
7.890714 -0.28035772999999997
7.891714 -0.36600456
7.892715 -0.45169662
7.893714 -0.53742751
7.894714 -0.6232
7.895714 -0.70902258
7.896714 -0.79490347
7.897714 -0.8808448
7.898714 -0.96683949
7.899714 -1.0528724999999999
7.900714 -1.1389254999999998
7.901714 -1.2249835
7.902714 -1.3110392
7.903714 -1.3970944
7.904714 -1.4831568
7.905715 -1.5692336
7.906714 -1.655326
7.907714 -1.7414259
7.908714 -1.8275165999999998
7.909714 -1.9135779
7.910714 -1.999593
7.911714 -2.0855535
7.912714 -2.1714613000000003
7.913714 -2.2573255
7.914714 -2.3431566
7.915714 -2.4289593000000003
7.916714 -2.5147289
7.917714 -2.600451
7.918715 -2.6861062
7.919714 -2.7716768999999997
7.920714 -2.8571527
7.921714 -2.9425327
7.922714 -3.0278234
7.923714 -3.1130331
7.924714 -3.1981647000000004
7.925714 -3.283212
7.926714 -3.3681601
7.927714 -3.4529894999999997
7.928714 -3.5376821000000005
7.929714 -3.6222283
7.930714 -3.7066288000000003
7.931714 -3.7908923
7.932714 -3.8750305999999997
7.933714 -3.9590503999999997
7.934714 -4.0429488
7.935714 -4.1267134
7.936714 -4.2103242
7.937714 -4.2937621
7.938715 -4.3770142
7.939714 -4.4600777
7.940714 -4.542958
7.941714 -4.6256639
7.942714 -4.7082003
7.943714 -4.7905643
7.944714 -4.8727427
7.945714 -4.9547169
7.946714 -5.0364695
7.947714 -5.117989
7.948714 -5.1992737
7.949714 -5.2803311
7.950714 -5.3611726
7.951715 -5.441804599999999
7.952714 -5.5222262
7.953714 -5.6024246
7.954714 -5.6823812
7.955714 -5.7620764
7.956714 -5.8414962
7.957714 -5.9206373999999995
7.958714 -5.9995048
7.959714 -6.0781077
7.960714 -6.1564535
7.961714 -6.234542299999999
7.962714 -6.312363599999999
7.963714 -6.389901000000001
7.964714 -6.467136699999999
7.965714 -6.544058
7.966714 -6.6206612
7.967714 -6.6969514
7.968714 -6.7729368999999995
7.969714 -6.8486251
7.970714 -6.9240153
7.971714 -6.9990977999999995
7.972714 -7.073855399999999
7.973714 -7.1482688
7.974714 -7.2223246
7.975714 -7.2960183
7.976714 -7.3693551
7.977714 -7.4423447000000005
7.978714 -7.514995300000001
7.979714 -7.5873099
7.980714 -7.659281
7.981714 -7.7308923
7.982714 -7.8021266
7.983714 -7.872968900000001
7.984715 -7.9434142
7.985714 -8.0134638
7.986714 -8.083125200000001
7.987714 -8.1524052
7.988714 -8.2213044
7.989714 -8.2898162
7.990714 -8.3579265
7.991714 -8.4256187
7.992714 -8.4928796
7.993714 -8.559705300000001
7.994714 -8.626099700000001
7.995714 -8.6920716
7.996714 -8.7576307
7.997715 -8.8227808
7.998714 -8.887516
7.999714 -8.9518212
8.000714 -9.015680099999999
8.001715 -9.0790763
8.002714 -9.1420017
8.003715 -9.2044577
8.004714 -9.266450299999999
8.005714 -9.3279868
8.006714 -9.389070400000001
8.007714 -9.4496965
8.008715 -9.5098533
8.009714 -9.5695265
8.010715 -9.6287042
8.011714 -9.687382
8.012714 -9.7455628
8.013714 -9.8032556
8.014714 -9.860469400000001
8.015715 -9.9172078
8.016714 -9.9734649
8.017715 -10.02923
8.018714 -10.08448
8.019714 -10.139199999999999
8.020715 -10.193389999999999
8.021714 -10.24705
8.022715 -10.300189999999999
8.023714 -10.3528
8.024714 -10.4049
8.025714 -10.45649
8.026714 -10.50754
8.027715 -10.55806
8.028714 -10.60803
8.029715 -10.65744
8.030714 -10.706290000000001
8.031714 -10.754610000000001
8.032714 -10.80238
8.033714 -10.84962
8.034715 -10.89632
8.035714 -10.94246
8.036715 -10.98804
8.037714 -11.03304
8.038714 -11.07746
8.039714 -11.12129
8.040714 -11.16454
8.041715 -11.20722
8.042714 -11.24934
8.043715 -11.290890000000001
8.044714 -11.331869999999999
8.045714 -11.37227
8.046714 -11.41206
8.047714 -11.451260000000001
8.048715 -11.48986
8.049714 -11.52787
8.050714 -11.565290000000001
8.051714 -11.602129999999999
8.052714 -11.63839
8.053715 -11.67405
8.054714 -11.7091
8.055715 -11.74353
8.056714 -11.77733
8.057714 -11.81051
8.058714 -11.84308
8.059714 -11.87504
8.060715 -11.90639
8.061714 -11.93715
8.062715 -11.96729
8.063714 -11.99681
8.064714 -12.0257
8.065714 -12.05396
8.066714 -12.08158
8.067715 -12.10857
8.068714 -12.13494
8.069715 -12.1607
8.070714 -12.185830000000001
8.071714 -12.21034
8.072714 -12.23421
8.073714 -12.25743
8.074715 -12.280000000000001
8.075714 -12.301919999999999
8.076715 -12.32319
8.077714 -12.34384
8.078714 -12.36385
8.079714 -12.383239999999999
8.080714 -12.402000000000001
8.081715 -12.42011
8.082714 -12.43756
8.083714 -12.454360000000001
8.084714 -12.4705
8.085714 -12.485980000000001
8.086715 -12.500829999999999
8.087714 -12.515039999999999
8.088715 -12.5286
8.089714 -12.54151
8.090714 -12.55378
8.091714 -12.565370000000001
8.092714 -12.576300000000002
8.093715 -12.58657
8.094714 -12.59618
8.095715 -12.60514
8.096714 -12.613460000000002
8.097714 -12.62114
8.098714 -12.62816
8.099714 -12.63453
8.100715 -12.64024
8.101714 -12.64528
8.102715 -12.649650000000001
8.103714 -12.65337
8.104714 -12.656429999999999
8.105714 -12.65885
8.106714 -12.66062
8.107715 -12.661739999999998
8.108714 -12.662209999999998
8.109715 -12.662010000000002
8.110714 -12.661140000000001
8.111714 -12.659609999999999
8.112714 -12.65742
8.113714 -12.654580000000001
8.114715 -12.651100000000001
8.115714 -12.64697
8.116714 -12.6422
8.117714 -12.636759999999999
8.118714 -12.630669999999999
8.119715 -12.623899999999999
8.120714 -12.61647
8.121715 -12.60839
8.122714 -12.599659999999998
8.123714 -12.5903
8.124714 -12.5803
8.125714 -12.56965
8.126715 -12.55837
8.127714 -12.54643
8.128715 -12.533830000000002
8.129714 -12.52058
8.130714 -12.50669
8.131714 -12.49215
8.132714 -12.47699
8.133715 -12.461179999999999
8.134714 -12.44475
8.135715 -12.42767
8.136714 -12.40994
8.137714 -12.39156
8.138714 -12.37253
8.139714 -12.352870000000001
8.140715 -12.33258
8.141714 -12.31167
8.142715 -12.29015
8.143714 -12.26801
8.144714 -12.24525
8.145715 -12.22187
8.146714 -12.19785
8.147715 -12.173200000000001
8.148714 -12.14793
8.149714 -12.12204
8.150714 -12.09555
8.151714 -12.068439999999999
8.152715 -12.04073
8.153714 -12.0124
8.154715 -11.98345
8.155714 -11.95388
8.156714 -11.92369
8.157714 -11.892890000000001
8.158714 -11.8615
8.159715 -11.82952
8.160714 -11.796959999999999
8.161715 -11.763819999999999
8.162714 -11.7301
8.163714 -11.69578
8.164714 -11.660860000000001
8.165714 -11.62535
8.166715 -11.58925
8.167714 -11.55257
8.168715 -11.51531
8.169714 -11.47749
8.170714 -11.4391
8.171714 -11.40014
8.172714 -11.3606
8.173715 -11.32048
8.174714 -11.27979
8.175714 -11.238529999999999
8.176714 -11.19671
8.177714 -11.15435
8.178715 -11.11146
8.179714 -11.06803
8.180715 -11.02405
8.181714 -10.97953
8.182714 -10.93446
8.183714 -10.88884
8.184714 -10.84267
8.185715 -10.79597
8.186714 -10.74875
8.187715 -10.700999999999999
8.188714 -10.65274
8.189714 -10.60397
8.190714 -10.55468
8.191714 -10.50486
8.192715 -10.45453
8.193714 -10.40368
8.194715 -10.35233
8.195714 -10.30049
8.196714 -10.24816
8.197714 -10.19535
8.198714 -10.14206
8.199715 -10.08828
8.200714 -10.034
8.201715 -9.9792302
8.202714 -9.9239744
8.203714 -9.8682426
8.204714 -9.8120458
8.205714 -9.755391600000001
8.206715 -9.6982844
8.207714 -9.640725
8.208714 -9.5827095
8.209714 -9.5242366
8.210714 -9.465307000000001
8.211715 -9.4059259
8.212714 -9.3461022
8.213715 -9.2858456
8.214714 -9.225164399999999
8.215714 -9.1640629
8.216714 -9.1025405
8.217714 -9.0405956
8.218715 -8.9782253
8.219714 -8.9154318
8.220715 -8.8522196
8.221714 -8.788599099999999
8.222714 -8.724580699999999
8.223714 -8.660174900000001
8.224714 -8.5953869
8.225715 -8.5302182
8.226714 -8.4646665
8.227715 -8.398728799999999
8.228714 -8.3324067
8.229714 -8.2657039
8.230714 -8.1986293
8.231714 -8.1311934
8.232715 -8.0634043
8.233714 -7.995267999999999
8.234715 -7.9267859
8.235714 -7.8579567
8.236714 -7.7887796
8.237714 -7.719256
8.238714 -7.6493904
8.239715 -7.579191000000001
8.240714 -7.508667600000001
8.241714 -7.4378282
8.242714 -7.366678899999999
8.243714 -7.2952226
8.244715 -7.2234593
8.245714 -7.151389099999999
8.246715 -7.0790142
8.247714 -7.006338199999999
8.248714 -6.933368700000001
8.249714 -6.860116099999999
8.250714 -6.7865878
8.251715 -6.7127913
8.252714 -6.6387303
8.253715 -6.564405600000001
8.254714 -6.489817100000001
8.255714 -6.4149655
8.256714 -6.3398547
8.257714 -6.2644899
8.258715 -6.1888792
8.259714 -6.1130304
8.260715 -6.0369503
8.261714 -5.9606433
8.262714 -5.8841113
8.263714 -5.8073558
8.264714 -5.730379699999999
8.265715 -5.6531876
8.266714 -5.5757862
8.267715 -5.4981839
8.268714 -5.4203898
8.269714 -5.3424105
8.270715 -5.2642502
8.271714 -5.1859107
8.272715 -5.1073935
8.273714 -5.0287001
8.274714 -4.9498327
8.275714 -4.8707973
8.276714 -4.7916003
8.277715 -4.712249
8.278714 -4.6327502
8.279715 -4.553109
8.280714 -4.4733297
8.281714 -4.393415500000001
8.282714 -4.3133698
8.283714 -4.2331968
8.284715 -4.1529018
8.285714 -4.072492199999999
8.286715 -3.9919741
8.287714 -3.9113544
8.288714 -3.8306373999999996
8.289714 -3.7498266000000005
8.290714 -3.6689248
8.291715 -3.5879355000000004
8.292714 -3.5068620000000004
8.293715 -3.4257092000000005
8.294714 -3.3444825999999996
8.295714 -3.2631882
8.296714 -3.1818323000000004
8.297714 -3.1004203
8.298715 -3.0189577
8.299714 -2.9374488
8.300714 -2.8558977
8.301714 -2.7743084000000002
8.302714 -2.6926853
8.303715 -2.6110327
8.304714 -2.5293557
8.305715 -2.4476593
8.306714 -2.3659489999999996
8.307714 -2.2842301
8.308714 -2.202508
8.309714 -2.1207877
8.310715 -2.0390742
8.311714 -1.9573724000000001
8.312715 -1.8756869999999999
8.313714 -1.7940228999999999
8.314714 -1.7123844
8.315714 -1.6307768999999999
8.316714 -1.5492053000000001
8.317715 -1.4676745999999998
8.318714 -1.3861897
8.319715 -1.3047547
8.320714 -1.2233730999999999
8.321714 -1.1420481999999998
8.322714 -1.0607832
8.323714 -0.9795822200000001
8.324715 -0.8984504299999999
8.325714 -0.81739416
8.326715 -0.73642051
8.327714 -0.65553649
8.328714 -0.5747484500000001
8.329714 -0.49406145999999995
8.330714 -0.41347937999999995
8.331715 -0.33300531
8.332714 -0.25264237
8.333714 -0.17239451
8.334714 -0.092266739
8.335714 -0.012264814
8.336715 0.067605433
8.337714 0.14733894
8.338715 0.22693196999999998
8.339714 0.30638201000000004
8.340714 0.38568713
8.341714 0.46484489
8.342714 0.54385136
8.343715 0.62270081
8.344714 0.7013862
8.345715 0.77990014
8.346714 0.8582361000000001
8.347714 0.93638934
8.348714 1.0143572
8.349714 1.0921381000000001
8.350715 1.1697307000000001
8.351714 1.2471322
8.352715 1.3243377
8.353714 1.4013404999999999
8.354714 1.4781331
8.355714 1.5547085999999999
8.356714 1.6310617
8.357715 1.7071893
8.358714 1.7830896999999999
8.359715 1.8587614999999997
8.360714 1.9342020000000002
8.361714 2.0094065000000003
8.362714 2.0843679
8.363714 2.1590786
8.364715 2.2335315000000002
8.365714 2.307722
8.366714 2.3816479
8.367714 2.4553092
8.368714 2.5287062
8.369715 2.6018374
8.370714 2.674699
8.371715 2.747285
8.372714 2.8195873
8.373714 2.8915985
8.374714 2.9633125
8.375714 3.034726
8.376715 3.1058382
8.377714 3.1766493
8.378715 3.2471579
8.379714 3.317361
8.380714 3.3872526
8.381714 3.4568254
8.382714 3.5260718000000004
8.383715 3.5949863
8.384714 3.6635666999999996
8.385715 3.7318125
8.386714 3.7997246
8.387714 3.8673036
8.388714 3.9345466000000004
8.389714 4.0014476
8.390715 4.0679995
8.391714 4.1341942
8.392715 4.2000253
8.393714 4.265488700000001
8.394714 4.3305833
8.395715 4.395309800000001
8.396714 4.4596683
8.397715 4.5236569
8.398714 4.5872711
8.399714 4.6505038
8.400714 4.7133476
8.401714 4.7757961
8.402715 4.8378468
8.403714 4.8994992
8.404715 4.960756
8.405714 5.0216187
8.406714 5.0820868
8.407714 5.1421572
8.408714 5.2018229
8.409715 5.261077
8.410714 5.3199131
8.411715 5.3783268
8.412714 5.4363169000000005
8.413714 5.4938842
8.414714 5.5510297
8.415714 5.6077521
8.416715 5.6640476
8.417714 5.7199098
8.418715 5.7753313
8.419714 5.8303051
8.420714 5.8848272999999995
8.421714 5.9388969
8.422714 5.9925158
8.423715 6.0456867999999995
8.424714 6.0984115999999995
8.425714 6.1506879
8.426714 6.2025111
8.427714 6.253875000000001
8.428715 6.304773700000001
8.429714 6.355202899999999
8.430715 6.4051621
8.431714 6.4546518
8.432714 6.5036743999999995
8.433714 6.552230600000001
8.434714 6.6003188
8.435715 6.647933999999999
8.436714 6.695070100000001
8.437715 6.7417197
8.438714 6.787878999999999
8.439714 6.8335459
8.440714 6.8787217
8.441714 6.9234103000000005
8.442715 6.9676124
8.443714 7.0113279
8.444715 7.054553199999999
8.445714 7.097281499999999
8.446714 7.1395077
8.447714 7.1812271999999995
8.448714 7.2224386
8.449715 7.2631434
8.450714 7.303343700000001
8.451715 7.3430425999999995
8.452714 7.3822401
8.453714 7.420934
8.454714 7.459118200000001
8.455714 7.496786900000001
8.456715 7.5339355
8.457714 7.5705618
8.458714 7.6066673
8.459714 7.6422542
8.460714 7.6773256
8.461715 7.711883599999999
8.462714 7.7459267999999994
8.463715 7.7794507
8.464714 7.8124516
8.465714 7.844923400000001
8.466714 7.8768641
8.467714 7.908275
8.468715 7.9391584
8.469714 7.9695173
8.470715 7.9993539
8.471714 8.0286674
8.472714 8.057455
8.473714 8.085712000000001
8.474714 8.1134327
8.475715 8.1406146
8.476714 8.1672564
8.477715 8.193361000000001
8.478714 8.2189322
8.479714 8.243972099999999
8.480714 8.268483
8.481714 8.292463399999999
8.482715 8.3159089
8.483714 8.3388165
8.484715 8.3611824
8.485714 8.3830059
8.486714 8.4042884
8.487714 8.4250338
8.488714 8.445245799999999
8.489715 8.464925
8.490714 8.484070000000001
8.491714 8.5026786
8.492714 8.520747
8.493714 8.5382722
8.494715 8.555252900000001
8.495714 8.5716911
8.496715 8.587589900000001
8.497714 8.602953000000001
8.498714 8.6177826
8.499714 8.6320795
8.500714 8.645842199999999
8.501715 8.6590685
8.502714 8.671755300000001
8.503715 8.6839005
8.504714 8.6955048
8.505714 8.7065697
8.506714 8.7170988
8.507714 8.727096
8.508715 8.7365642
8.509714 8.745502700000001
8.510715 8.7539099
8.511714 8.7617837
8.512714 8.769123299999999
8.513714 8.7759286
8.514714 8.782202
8.515715 8.787946400000001
8.516714 8.7931648
8.517715 8.797858699999999
8.518714 8.8020295
8.519714 8.8056751
8.520715 8.8087924
8.521714 8.81138
8.522715 8.8134356
8.523714 8.8149615
8.524714 8.8159621
8.525714 8.8164411
8.526714 8.8164039
8.527715 8.815854
8.528714 8.8147938
8.529715 8.813221799999999
8.530714 8.811137800000001
8.531714 8.8085406
8.532714 8.8054292
8.533714 8.8018067
8.534715 8.797675400000001
8.535714 8.793038899999999
8.536715 8.7879002
8.537714 8.7822601
8.538714 8.7761171
8.539714 8.769469
8.540714 8.7623142
8.541715 8.754652
8.542714 8.7464854
8.543715 8.7378211
8.544714 8.7286651
8.545714 8.7190241
8.546714 8.7089002
8.547714 8.698295100000001
8.548715 8.6872056
8.549714 8.6756311
8.550714 8.6635701
8.551714 8.6510234
8.552714 8.637996000000001
8.553715 8.6244933
8.554714 8.6105205
8.555715 8.5960805
8.556714 8.5811749
8.557714 8.5658029
8.558714 8.549962899999999
8.559714 8.533655099999999
8.560715 8.5168809
8.561714 8.499644700000001
8.562715 8.4819525
8.563714 8.4638104
8.564714 8.4452219
8.565714 8.4261879
8.566714 8.4067069
8.567715 8.3867744
8.568714 8.366388800000001
8.569715 8.3455503
8.570714 8.324263199999999
8.571714 8.3025351
8.572714 8.2803749
8.573714 8.257790700000001
8.574715 8.234786199999999
8.575714 8.2113631
8.576715 8.187520500000002
8.577714 8.1632569
8.578714 8.1385732
8.579714 8.1134722
8.580714 8.0879606
8.581715 8.0620453
8.582714 8.0357306
8.583714 8.0090195
8.584714 7.981909099999999
8.585714 7.9543948
8.586715 7.9264722999999995
8.587714 7.898140700000001
8.588715 7.8694046
8.589714 7.8402712999999995
8.590714 7.8107521
8.591714 7.7808566
8.592714 7.7505924
8.593715 7.7199608
8.594714 7.688961900000001
8.595715 7.657592
8.596714 7.625850300000001
8.597714 7.593739800000001
8.598714 7.5612672000000005
8.599714 7.5284399
8.600715 7.4952662000000005
8.601714 7.4617505
8.602715 7.427892099999999
8.603714 7.393688
8.604714 7.359133700000001
8.605714 7.3242277
8.606714 7.2889738
8.607715 7.2533786000000005
8.608714 7.2174542
8.609715 7.1812108
8.610714 7.144656
8.611714 7.1077935
8.612714 7.070620399999999
8.613714 7.033132
8.614715 6.9953248
8.615714 6.957200199999999
8.616714 6.9187641
8.617714 6.8800270999999995
8.618714 6.8409987
8.619715 6.8016879
8.620714 6.762097799999999
8.621715 6.722226000000001
8.622714 6.6820681
8.623714 6.6416219
8.624714 6.600888100000001
8.625714 6.5598749
8.626715 6.5185927
8.627714 6.4770527
8.628715 6.435263900000001
8.629714 6.3932292
8.630714 6.350947199999999
8.631714 6.308411799999999
8.632714 6.2656187
8.633715 6.2225665999999995
8.634714 6.1792612
8.635715 6.1357126
8.636714 6.0919322
8.637714 6.0479306
8.638714 6.0037129
8.639714 5.9592791
8.640715 5.9146263
8.641714 5.8697507
8.642715 5.8246516
8.643714 5.7793349
8.644714 5.7338107
8.645715 5.688091399999999
8.646714 5.6421871999999995
8.647715 5.5961035
8.648714 5.5498395
8.649714 5.5033911
8.650714 5.4567531
8.651714 5.4099239
8.652715 5.3629074
8.653714 5.3157128
8.654715 5.2683525
8.655714 5.2208375
8.656714 5.173174700000001
8.657714 5.1253643
8.658714 5.077403400000001
8.659715 5.0292867999999995
8.660714 4.9810123
8.661715 4.9325831
8.662714 4.8840083
8.663714 4.8352998000000005
8.664714 4.7864694
8.665714 4.7375239
8.666715 4.6884645
8.667714 4.639288
8.668715 4.589989399999999
8.669714 4.5405663999999994
8.670714 4.4910215
8.671714 4.4413634
8.672714 4.3916039
8.673715 4.341755399999999
8.674714 4.2918254000000005
8.675714 4.241816
8.676714 4.1917242
8.677714 4.1415453
8.678715 4.0912759
8.679714 4.040918899999999
8.680715 3.9904818
8.681714 3.9399765
8.682714 3.8894146999999997
8.683714 3.8388051
8.684714 3.7881500999999997
8.685715 3.7374467
8.686714 3.6866896000000002
8.687715 3.6358759
8.688714 3.5850067
8.689714 3.5340887000000003
8.690714 3.483133
8.691714 3.4321512999999997
8.692715 3.3811520999999995
8.693714 3.3301376
8.694715 3.2791059
8.695714 3.2280527
8.696714 3.1769749
8.697714 3.1258731999999996
8.698714 3.0747549999999997
8.699715 3.0236309
8.700714 2.9725133
8.701715 2.921411
8.702714 2.8703276
8.703714 2.8192615
8.704714 2.7682083
8.705714 2.717164
8.706715 2.6661287999999996
8.707714 2.6151087
8.708714 2.5641135999999998
8.709714 2.5131542
8.710714 2.4622390000000003
8.711715 2.4113715
8.712714 2.3605498999999996
8.713715 2.30977
8.714714 2.2590280000000003
8.715714 2.2083242999999997
8.716714 2.1576652000000003
8.717714 2.1070607000000003
8.718715 2.0565221
8.719714 2.006059
8.720715 1.9556757
8.721714 1.9053722
8.722714 1.855145
8.723714 1.8049907
8.724714 1.7549094
8.725715 1.7049056999999999
8.726714 1.6549885
8.727715 1.6051678
8.728714 1.5554513
8.729714 1.5058422
8.730714 1.4563387
8.731714 1.4069364
8.732715 1.3576312
8.733714 1.3084223000000001
8.734715 1.2593141
8.735714 1.2103154
8.736714 1.1614369
8.737714 1.1126877
8.738714 1.0640727
8.739715 1.0155926
8.740714 0.9672449
8.741714 0.91902688
8.742714 0.8709385999999999
8.743714 0.8229843299999999
8.744715 0.7751719100000001
8.745714 0.72751036
8.746715 0.68000671
8.747714 0.63266405
8.748714 0.58548087
8.749714 0.53845304
8.750714 0.49157654999999995
8.751715 0.44485041999999997
8.752714 0.39827841999999997
8.753715 0.35186827000000004
8.754714 0.30562938
8.755714 0.25956999
8.756714 0.21369467
8.757714 0.16800385
8.758715 0.12249519
8.759714 0.077166146
8.760715 0.032016588
8.761714 -0.012949845
8.762714 -0.057726278
8.763714 -0.10230473
8.764714 -0.14667879
8.765715 -0.19084569
8.766714 -0.23480656
8.767715 -0.27856494
8.768714 -0.32212418
8.769714 -0.36548485999999997
8.770715 -0.40864357999999995
8.771714 -0.45159347
8.772715 -0.49432636999999996
8.773714 -0.5368355699999999
8.774714 -0.57911761
8.775714 -0.6211729699999999
8.776714 -0.6630045400000001
8.777715 -0.70461514
8.778714 -0.74600517
8.779715 -0.7871714400000001
8.780714 -0.8281076300000001
8.781714 -0.8688064299999999
8.782714 -0.90926196
8.783714 -0.9494716300000001
8.784715 -0.9894363600000001
8.785714 -1.029159
8.786715 -1.0686422
8.787714 -1.1078859
8.788714 -1.1468865
8.789714 -1.1856376
8.790714 -1.224132
8.791715 -1.2623640999999999
8.792714 -1.300332
8.793715 -1.3380374000000002
8.794714 -1.3754838
8.795714 -1.4126744
8.796714 -1.4496098000000002
8.797714 -1.4862872
8.798715 -1.5227007000000001
8.799714 -1.5588439
8.800714 -1.594712
8.801714 -1.6303033000000002
8.802714 -1.6656196
8.803715 -1.7006643
8.804714 -1.7354403
8.805715 -1.7699474
8.806714 -1.8041821
8.807714 -1.8381383000000002
8.808714 -1.8718092
8.809714 -1.9051898
8.810715 -1.938279
8.811714 -1.9710785000000002
8.812715 -2.0035921
8.813714 -2.0358231
8.814714 -2.0677719
8.815714 -2.0994354
8.816714 -2.1308076
8.817715 -2.1618823
8.818714 -2.1926554
8.819715 -2.2231266
8.820714 -2.2532988
8.821714 -2.2831767999999997
8.822714 -2.3127643
8.823714 -2.3420617
8.824715 -2.3710657
8.825714 -2.3997702
8.826715 -2.4281686000000002
8.827714 -2.4562564
8.828714 -2.4840331
8.829714 -2.5115017
8.830714 -2.5386669
8.831715 -2.5655326
8.832714 -2.5920993
8.833714 -2.6183639000000003
8.834714 -2.6443209
8.835714 -2.6699647
8.836715 -2.6952917
8.837714 -2.7203022
8.838715 -2.7450003
8.839714 -2.7693914
8.840714 -2.7934799
8.841714 -2.8172664
8.842714 -2.8407477
8.843715 -2.8639173
8.844714 -2.8867684000000002
8.845715 -2.9092962
8.846714 -2.9315002
8.847714 -2.9533839
8.848714 -2.9749528
8.849714 -2.9962117
8.850715 -3.0171625
8.851714 -3.0378034
8.852715 -3.058129
8.853714 -3.0781342
8.854714 -3.0978154
8.855714 -3.1171734
8.856714 -3.1362124
8.857715 -3.1549389999999997
8.858714 -3.1733584
8.859715 -3.1914718
8.860714 -3.2092772
8.861714 -3.2267679
8.862714 -3.2439370000000003
8.863714 -3.2607804999999996
8.864715 -3.2772984
8.865714 -3.2934949
8.866714 -3.3093765
8.867714 -3.324949
8.868714 -3.3402149
8.869715 -3.3551723
8.870714 -3.3698159999999997
8.871715 -3.3841398000000003
8.872714 -3.3981394
8.873714 -3.4118149
8.874714 -3.4251709
8.875714 -3.4382137999999998
8.876715 -3.4509506
8.877714 -3.4633838
8.878715 -3.4755118
8.879714 -3.4873303
8.880714 -3.4988333000000003
8.881714 -3.5100173
8.882714 -3.5208832
8.883715 -3.5314362000000004
8.884714 -3.5416834
8.885715 -3.5516318
8.886714 -3.5612848
8.887714 -3.5706404999999997
8.888714 -3.5796929
8.889714 -3.5884354
8.890715 -3.5968623999999996
8.891714 -3.6049724
8.892715 -3.6127689999999997
8.893714 -3.6202594999999995
8.894714 -3.6274504
8.895715 -3.6343470000000004
8.896714 -3.6409505
8.897715 -3.6472577999999998
8.898714 -3.6532644000000003
8.899714 -3.6589678
8.900714 -3.6643684000000003
8.901714 -3.6694712999999997
8.902715 -3.674284
8.903714 -3.6788138999999997
8.904715 -3.6830649
8.905714 -3.6870353000000002
8.906714 -3.6907200000000002
8.907714 -3.6941119000000002
8.908714 -3.6972053
8.909715 -3.6999982
8.910714 -3.7024929999999996
8.911715 -3.7046969
8.912714 -3.7066177
8.913714 -3.7082615999999997
8.914714 -3.7096307000000004
8.915714 -3.7107237
8.916715 -3.7115369
8.917714 -3.7120674
8.918715 -3.7123155
8.919714 -3.7122848999999998
8.920714 -3.7119824
8.921714 -3.7114155
8.922714 -3.7105884
8.923715 -3.7095021
8.924714 -3.7081532
8.925714 -3.7065360999999997
8.926714 -3.7046462
8.927714 -3.7024822
8.928715 -3.7000477
8.929714 -3.6973491
8.930715 -3.6943942
8.931714 -3.6911890000000005
8.932714 -3.6877359999999997
8.933714 -3.6840341999999997
8.934714 -3.6800802
8.935715 -3.6758702
8.936714 -3.6714035999999997
8.937715 -3.6666822000000003
8.938714 -3.6617111
8.939714 -3.6564965
8.940714 -3.6510438
8.941714 -3.6453549
8.942715 -3.6394291
8.943714 -3.6332641
8.944715 -3.6268577000000004
8.945714 -3.6202094999999996
8.946714 -3.6133230000000003
8.947714 -3.6062038999999997
8.948714 -3.5988594999999997
8.949715 -3.5912957000000003
8.950714 -3.5835147
8.951715 -3.5755161
8.952714 -3.567297
8.953714 -3.5588547999999998
8.954714 -3.5501875000000003
8.955714 -3.5412971
8.956715 -3.5321868999999997
8.957714 -3.5228621
8.958714 -3.5133272
8.959714 -3.5035860000000003
8.960714 -3.4936390999999998
8.961715 -3.4834862
8.962714 -3.4731269
8.963715 -3.462562
8.964714 -3.4517933000000003
8.965714 -3.4408253
8.966714 -3.4296623999999998
8.967714 -3.4183096
8.968715 -3.4067694000000004
8.969714 -3.3950426
8.970715 -3.3831287000000003
8.971714 -3.3710271
8.972714 -3.3587381
8.973714 -3.3462636
8.974714 -3.3336065999999995
8.975715 -3.3207714999999998
8.976714 -3.3077631000000003
8.977715 -3.2945845
8.978714 -3.2812379000000003
8.979714 -3.2677237
8.980714 -3.2540429000000004
8.981714 -3.2401964
8.982715 -3.2261848000000004
8.983714 -3.2120105000000003
8.984715 -3.1976756
8.985714 -3.1831831
8.986714 -3.1685345
8.987714 -3.153732
8.988714 -3.1387769000000003
8.989715 -3.1236707999999997
8.990714 -3.1084161
8.991714 -3.0930154
8.992714 -3.0774716
8.993714 -3.0617878000000003
8.994715 -3.0459667
8.995714 -3.0300108999999997
8.996715 -3.0139225
8.997714 -2.9977033
8.998714 -2.9813556
8.999714 -2.9648814
9.000714 -2.9482823
9.001715 -2.9315595
9.002714 -2.9147143
9.003715 -2.897748
9.004714 -2.8806618999999998
9.005714 -2.8634585
9.006714 -2.8461412
9.007714 -2.8287135
9.008715 -2.8111799
9.009714 -2.7935436
9.010715 -2.7758067
9.011714 -2.7579701
9.012714 -2.7400333
9.013714 -2.7219968
9.014714 -2.7038610000000003
9.015715 -2.6856280999999997
9.016714 -2.6673013
9.017715 -2.6488844
9.018714 -2.6303805
9.019714 -2.6117912
9.020715 -2.5931168
9.021714 -2.5743578
9.022715 -2.5555145
9.023714 -2.5365895
9.024714 -2.5175873
9.025714 -2.4985144
9.026714 -2.4793768000000003
9.027715 -2.4601794999999997
9.028714 -2.4409248000000003
9.029715 -2.4216119000000003
9.030714 -2.4022385
9.031714 -2.382802
9.032714 -2.3633014
9.033714 -2.3437388
9.034715 -2.3241183
9.035714 -2.3044456
9.036715 -2.2847252
9.037714 -2.2649596
9.038714 -2.2451480999999998
9.039714 -2.2252886
9.040714 -2.2053791
9.041715 -2.1854201
9.042714 -2.1654155
9.043715 -2.1453725
9.044714 -2.1252993
9.045714 -2.1052033000000003
9.046714 -2.0850878
9.047714 -2.0649523
9.048715 -2.0447928
9.049714 -2.0246055
9.050714 -2.004388
9.051714 -1.9841425
9.052714 -1.9638749
9.053715 -1.9435935000000002
9.054714 -1.9233053999999998
9.055715 -1.9030143
9.056714 -1.8827193999999998
9.057714 -1.8624166000000002
9.058714 -1.8421004
9.059714 -1.8217679
9.060715 -1.8014206000000001
9.061714 -1.7810647999999998
9.062715 -1.7607096999999998
9.063714 -1.7403640000000002
9.064714 -1.7200327000000002
9.065714 -1.6997153
9.066714 -1.6794071000000002
9.067715 -1.6591018
9.068714 -1.6387952000000001
9.069715 -1.6184881000000002
9.070714 -1.5981872000000001
9.071714 -1.5779028
9.072714 -1.557645
9.073714 -1.5374202
9.074715 -1.5172289
9.075714 -1.4970659000000002
9.076715 -1.476924
9.077714 -1.4567971000000002
9.078714 -1.4366842
9.079714 -1.4165904999999999
9.080714 -1.3965259
9.081715 -1.3765008
9.082714 -1.3565222
9.083714 -1.3365909
9.084714 -1.3167015
9.085714 -1.2968457
9.086715 -1.2770165
9.087714 -1.2572122
9.088715 -1.2374382
9.089714 -1.2177056
9.090714 -1.1980265
9.091714 -1.1784101999999999
9.092714 -1.1588589
9.093715 -1.1393679
9.094714 -1.1199281
9.095715 -1.1005308
9.096714 -1.0811722
9.097714 -1.0618561
9.098714 -1.0425924
9.099714 -1.0233934
9.100715 -1.0042685
9.101714 -0.9852206299999999
9.102715 -0.96624512
9.103714 -0.94733257
9.104714 -0.92847338
9.105714 -0.90966281
9.106714 -0.89090401
9.107715 -0.8722071499999999
9.108714 -0.8535855400000001
9.109715 -0.83505036
9.110714 -0.8166058900000001
9.111714 -0.7982481300000001
9.112714 -0.77996701
9.113714 -0.76175136
9.114715 -0.74359425
9.115714 -0.72549675
9.116714 -0.7074677899999999
9.117714 -0.68952059
9.118714 -0.67166728
9.119715 -0.65391376
9.120714 -0.63625756
9.121715 -0.61868951
9.122714 -0.6011984300000001
9.123714 -0.5837769199999999
9.124714 -0.56642522
9.125714 -0.54915175
9.126715 -0.5319697800000001
9.127714 -0.51489179
9.128715 -0.49792411999999997
9.129714 -0.48106414999999997
9.130714 -0.46430170000000004
9.131714 -0.44762357
9.132714 -0.43101976999999997
9.133715 -0.41448813999999995
9.134714 -0.39803572000000004
9.135715 -0.38167587000000003
9.136714 -0.36542262000000003
9.137714 -0.34928485
9.138714 -0.33326286
9.139714 -0.31734884
9.140715 -0.30153086
9.141714 -0.28579894
9.142715 -0.27014996999999996
9.143714 -0.25458948000000003
9.144714 -0.23912941
9.145715 -0.22378273
9.146714 -0.20855755999999998
9.147715 -0.19345345
9.148714 -0.17846142
9.149714 -0.16356792
9.150714 -0.14876104
9.151714 -0.13403603
9.152715 -0.1193977
9.153714 -0.10485868000000001
9.154715 -0.090434187
9.155714 -0.07613571400000001
9.156714 -0.061966438
9.157714 -0.047920342
9.158714 -0.03398541
9.159715 -0.020149352
9.160714 -0.0064052656
9.161715 0.0072452472999999995
9.162714 0.020793056
9.163714 0.034225968
9.164714 0.047534658
9.165714 0.060717243000000004
9.166715 0.07378044
9.167714 0.086736673
9.168715 0.099598442
9.169714 0.11237254
9.170714 0.12505664
9.171714 0.13763988000000002
9.172714 0.15010728
9.173715 0.16244591
9.174714 0.17465021
9.175714 0.18672402999999999
9.176714 0.19867859999999998
9.177714 0.21052742
9.178715 0.22228030000000001
9.179714 0.23393929
9.180715 0.24549827999999999
9.181714 0.25694636
9.182714 0.26827329
9.183714 0.27947461
9.184714 0.29055388
9.185715 0.30152111
9.186714 0.31238825
9.187715 0.32316353000000003
9.188714 0.33384752
9.189714 0.34443242
9.190714 0.35490524
9.191714 0.36525335000000003
9.192715 0.37546984
9.193714 0.38555646
9.194715 0.39552273
9.195714 0.40538184999999993
9.196714 0.41514509
9.197714 0.42481719999999995
9.198714 0.43439483
9.199715 0.44386879999999995
9.200714 0.45322869
9.201715 0.46246797
9.202714 0.47158720000000004
9.203714 0.48059393
9.204714 0.48949909
9.205714 0.49831225
9.206715 0.5070372
9.207714 0.51567042
9.208714 0.52420269
9.209714 0.53262347
9.210714 0.54092575
9.211715 0.5491094200000001
9.212714 0.55718161
9.213715 0.56515373
9.214714 0.57303663
9.215714 0.58083609
9.216714 0.5885506
9.217714 0.59617255
9.218715 0.60369172
9.219714 0.61110011
9.220715 0.61839558
9.221714 0.6255825500000001
9.222714 0.63267024
9.223714 0.63966848
9.224714 0.6465836
9.225715 0.65341606
9.226714 0.66016093
9.227715 0.66681071
9.228714 0.6733593999999999
9.229714 0.67980578
9.230714 0.68615447
9.231714 0.69241412
9.232715 0.69859386
9.233714 0.70469966
9.234715 0.7107317
9.235714 0.71668448
9.236714 0.72254944
9.237714 0.7283186500000001
9.238714 0.73398841
9.239715 0.7395606499999999
9.240714 0.74504227
9.241714 0.75044218
9.242714 0.75576776
9.243714 0.76102247
9.244715 0.76620504
9.245714 0.7713112999999999
9.246715 0.77633681
9.247714 0.78127971
9.248714 0.78614224
9.249714 0.79093007
9.250714 0.79564992
9.251715 0.80030691
9.252714 0.8049025200000001
9.253715 0.80943415
9.254714 0.8138961199999999
9.255714 0.8182825499999999
9.256714 0.82258983
9.257714 0.8268185000000001
9.258715 0.83097285
9.259714 0.83505977
9.260715 0.83908597
9.261714 0.84305592
9.262714 0.84697083
9.263714 0.85082911
9.264714 0.85462825
9.265715 0.8583664
9.266714 0.86204382
9.267715 0.86566312
9.268714 0.8692283199999999
9.269714 0.8727431299999999
9.270715 0.87620951
9.271714 0.8796272799999999
9.272715 0.8829942000000001
9.273714 0.8863075600000001
9.274714 0.8895656999999999
9.275714 0.8927689900000001
9.276714 0.8959201199999999
9.277715 0.89902328
9.278714 0.90208314
9.279715 0.9051035199999999
9.280714 0.9080866400000001
9.281714 0.91103306
9.282714 0.9139417699999999
9.283714 0.91681164
9.284715 0.91964174
9.285714 0.92243198
9.286715 0.92518311
9.287714 0.9278965199999999
9.288714 0.93057379
9.289714 0.9332165099999999
9.290714 0.9358257999999999
9.291715 0.9384028600000001
9.292714 0.94094882
9.293715 0.94346516
9.294714 0.94595375
9.295714 0.9484167199999999
9.296714 0.95085641
9.297714 0.9532751500000001
9.298715 0.9556751699999999
9.299714 0.95805852
9.300714 0.9604264100000001
9.301714 0.9627793900000001
9.302714 0.96511664
9.303715 0.96743647
9.304714 0.96973702
9.305715 0.97201671
9.306714 0.9742753599999999
9.307714 0.976515
9.308714 0.978739
9.309714 0.98095182
9.310715 0.9831576599999999
9.311714 0.9853592099999999
9.312715 0.98755751
9.313714 0.98975217
9.314714 0.99194217
9.315714 0.99412724
9.316714 0.99630868
9.317715 0.99848937
9.318714 1.0006729
9.319715 1.0028621999999998
9.320714 1.0050583
9.321714 1.0072596
9.322714 1.0094631
9.323714 1.0116649
9.324715 1.0138635
9.325714 1.0160601999999999
9.326715 1.0182597
9.327714 1.0204685999999998
9.328714 1.0226936
9.329714 1.0249392
9.330714 1.0272061000000001
9.331715 1.0294914
9.332714 1.0317908
9.333714 1.0341004
9.334714 1.0364196
9.335714 1.0387514
9.336715 1.0411014
9.337714 1.0434757
9.338715 1.0458782
9.339714 1.0483091
9.340714 1.0507646000000002
9.341714 1.0532396
9.342714 1.0557299
9.343715 1.0582352
9.344714 1.0607594999999999
9.345715 1.0633104
9.346714 1.0658963000000001
9.347714 1.0685230000000001
9.348714 1.0711914
9.349714 1.0738975
9.350715 1.0766342
9.351714 1.0793949
9.352715 1.0821768
9.353714 1.0849829
9.354714 1.0878203
9.355714 1.0906983000000001
9.356714 1.0936243
9.357715 1.0966004999999999
9.358714 1.0996238
9.359715 1.1026875999999999
9.360714 1.1057847
9.361714 1.1089117000000002
9.362714 1.1120708
9.363714 1.1152689
9.364715 1.1185154
9.365714 1.1218175000000001
9.366714 1.1251774
9.367714 1.1285909
9.368714 1.1320501
9.369715 1.1355462
9.370714 1.1390749
9.371715 1.1426380999999999
9.372714 1.146244
9.373714 1.149904
9.374714 1.1536282
9.375714 1.1574210999999999
9.376715 1.1612802
9.377714 1.1651971
9.378715 1.1691619
9.379714 1.1731673999999999
9.380714 1.1772131
9.381714 1.1813045
9.382714 1.1854519000000001
9.383715 1.1896643
9.384714 1.1939459
9.385715 1.1982945
9.386714 1.2027021
9.387714 1.2071591
9.388714 1.2116594
9.389714 1.2162032999999999
9.390715 1.2207987
9.391714 1.2254574
9.392715 1.2301911
9.393714 1.2350056
9.394714 1.2398992
9.395715 1.2448627
9.396714 1.2498838
9.397715 1.2549528
9.398714 1.2600664
9.399714 1.2652294
9.400714 1.2704522
9.401714 1.2757466
9.402715 1.2811199
9.403714 1.286572
9.404715 1.2920962
9.405714 1.2976819000000002
9.406714 1.3033206
9.407714 1.3090099
9.408714 1.3147552
9.409715 1.3205675000000001
9.410714 1.3264585
9.411715 1.3324352
9.412714 1.3384962
9.413714 1.3446323
9.414714 1.3508303
9.415714 1.3570786
9.416715 1.3633722
9.417714 1.369715
9.418715 1.3761182
9.419714 1.3825954
9.420714 1.3891563
9.421714 1.3958033
9.422714 1.4025305
9.423715 1.4093269
9.424714 1.4161815
9.425714 1.4230886
9.426714 1.4300506
9.427714 1.4370763
9.428715 1.4441769
9.429714 1.4513600999999998
9.430715 1.4586263
9.431714 1.4659679
9.432714 1.4733720000000001
9.433714 1.4808264999999998
9.434714 1.4883255
9.435715 1.4958716
9.436714 1.5034758000000001
9.437715 1.5111523999999998
9.438714 1.5189124999999999
9.439714 1.5267602
9.440714 1.5346902
9.441714 1.5426906
9.442715 1.5507481
9.443714 1.5588542
9.444715 1.5670085
9.445714 1.575218
9.446714 1.5834933
9.447714 1.5918437
9.448714 1.6002717999999998
9.449715 1.608772
9.450714 1.6173324999999998
9.451715 1.6259413
9.452714 1.6345913
9.453714 1.6432835
9.454714 1.6520277
9.455714 1.6608372
9.456715 1.6697235000000001
9.457714 1.6786908999999999
9.458714 1.6877343999999999
9.459714 1.6968417999999998
9.460714 1.7059989000000002
9.461715 1.7151956
9.462714 1.7244290999999998
9.463715 1.7337056
9.464714 1.7430359
9.465714 1.7524304000000002
9.466714 1.7618932
9.467714 1.7714202
9.468715 1.7810015
9.469714 1.7906247
9.470715 1.8002812
9.471714 1.8099705000000001
9.472714 1.8196994000000002
9.473714 1.8294798
9.474714 1.8393222
9.475715 1.8492311000000001
9.476714 1.8592023999999998
9.477715 1.8692249
9.478714 1.8792847000000001
9.479714 1.8893712999999999
9.480714 1.8994819
9.481714 1.9096218000000003
9.482715 1.9198019
9.483714 1.930033
9.484715 1.940321
9.485714 1.9506628000000001
9.486714 1.9610486999999999
9.487714 1.9714658999999999
9.488714 1.9819039999999999
9.489715 1.9923598
9.490714 2.0028377
9.491714 2.0133473
9.492714 2.0238983
9.493714 2.0344952
9.494715 2.0451348
9.495714 2.055807
9.496715 2.0664986
9.497714 2.0771992999999997
9.498714 2.0879064
9.499714 2.098625
9.500714 2.1093659000000002
9.501715 2.1201408
9.502714 2.1309555000000002
9.503715 2.1418079999999997
9.504714 2.1526888
9.505714 2.1635847
9.506714 2.1744844
9.507714 2.1853827
9.508715 2.1962823
9.509714 2.2071915
9.510715 2.2181189
9.511714 2.2290694
9.512714 2.2400403
9.513714 2.2510227
9.514714 2.2620039000000003
9.515715 2.2729743
9.516714 2.2839304
9.517715 2.2948768
9.518714 2.3058232000000003
9.519714 2.3167806
9.520715 2.3277549
9.521714 2.3387447
9.522715 2.349741
9.523714 2.360731
9.524714 2.3717029
9.525714 2.3826513
9.526714 2.3935784
9.527715 2.4044914
9.528714 2.4153989
9.529715 2.426306
9.530714 2.4372106000000002
9.531714 2.4481045
9.532714 2.4589755
9.533714 2.4698133
9.534715 2.4806138
9.535714 2.4913799
9.536715 2.5021199000000003
9.537714 2.512843
9.538714 2.5235547
9.539714 2.5342532
9.540714 2.54493
9.541715 2.555573
9.542714 2.5661712999999997
9.543715 2.5767194
9.544714 2.5872193
9.545714 2.5976786
9.546714 2.6081067
9.547714 2.6185088
9.548715 2.6288839
9.549714 2.6392244
9.550714 2.6495188
9.551714 2.6597569
9.552714 2.6699333
9.553715 2.6800497
9.554714 2.6901128
9.555715 2.7001306
9.556714 2.7101083000000004
9.557714 2.7200438
9.558714 2.7299291
9.559714 2.7397519
9.560715 2.7495017
9.561714 2.7591733
9.562715 2.7687684
9.563714 2.7782947
9.564714 2.7877614
9.565714 2.7971745
9.566714 2.8065333000000003
9.567715 2.8158307000000002
9.568714 2.8250553000000003
9.569715 2.8341964
9.570714 2.8432483
9.571714 2.8522119
9.572714 2.8610934
9.573714 2.8699006999999996
9.574715 2.8786385
9.575714 2.8873054
9.576715 2.8958937000000002
9.577714 2.904392
9.578714 2.91279
9.579714 2.9210826
9.580714 2.9292718
9.581715 2.9373647999999997
9.582714 2.9453704000000003
9.583714 2.9532945
9.584714 2.9611362
9.585714 2.9688884
9.586715 2.9765394
9.587714 2.9840779
9.588715 2.9914977
9.589714 2.9987995
9.590714 3.0059887
9.591714 3.0130737
9.592714 3.0200591
9.593715 3.0269445999999998
9.594714 3.0337233
9.595715 3.0403849
9.596714 3.0469196
9.597714 3.0533226
9.598714 3.0595958
9.599714 3.0657461
9.600715 3.071782
9.601714 3.0777089
9.602715 3.083526
9.603714 3.089226
9.604714 3.0947972
9.605714 3.1002281
9.606714 3.1055121000000003
9.607715 3.1106489
9.608714 3.1156439000000002
9.609715 3.1205054
9.610714 3.1252391999999998
9.611714 3.1298459000000003
9.612714 3.1343195999999995
9.613714 3.1386506
9.614715 3.1428291999999995
9.615714 3.1468510999999997
9.616714 3.1507172
9.617714 3.1544339
9.618714 3.1580094
9.619715 3.1614494
9.620714 3.1647541
9.621715 3.1679161
9.622714 3.1709246
9.623714 3.1737680999999998
9.624714 3.1764399
9.625714 3.1789392
9.626715 3.1812715999999996
9.627714 3.1834453
9.628715 3.1854667
9.629714 3.1873367999999997
9.630714 3.1890500000000004
9.631714 3.1905979
9.632714 3.1919709999999997
9.633715 3.1931635
9.634714 3.1941753000000004
9.635715 3.1950127000000004
9.636714 3.1956833
9.637714 3.1961929
9.638714 3.196542
9.639714 3.1967249000000004
9.640715 3.196732
9.641714 3.1965531
9.642715 3.1961821
9.643714 3.1956181
9.644714 3.1948659999999998
9.645715 3.1939335
9.646714 3.1928275
9.647715 3.1915486
9.648714 3.1900923999999997
9.649714 3.1884506
9.650714 3.1866144
9.651714 3.1845778
9.652715 3.18234
9.653714 3.1799063000000003
9.654715 3.177283
9.655714 3.1744756
9.656714 3.1714845
9.657714 3.1683058
9.658714 3.164931
9.659715 3.1613518
9.660714 3.1575628
9.661715 3.153564
9.662714 3.1493596999999998
9.663714 3.1449575
9.664714 3.1403631
9.665714 3.1355782999999997
9.666715 3.1305999
9.667714 3.1254206
9.668715 3.1200333000000002
9.669714 3.114433
9.670714 3.1086196999999998
9.671714 3.102597
9.672714 3.0963711000000003
9.673715 3.0899467
9.674714 3.0833248
9.675714 3.0765016
9.676714 3.0694697
9.677714 3.0622216
9.678715 3.0547522000000003
9.679714 3.047061
9.680715 3.0391514
9.681714 3.0310292
9.682714 3.0226989
9.683714 3.0141622
9.684714 3.0054163
9.685715 2.9964555
9.686714 2.9872742
9.687715 2.9778691
9.688714 2.9682413000000003
9.689714 2.9583951
9.690714 2.9483365
9.691714 2.9380698
9.692715 2.9275959
9.693714 2.9169115999999997
9.694715 2.9060112
9.695714 2.8948884
9.696714 2.8835395
9.697714 2.8719643
9.698714 2.8601661
9.699715 2.8481493
9.700714 2.8359175
9.701715 2.8234717
9.702714 2.8108087999999998
9.703714 2.7979249
9.704714 2.7848156
9.705714 2.7714791
9.706715 2.757917
9.707714 2.7441340000000003
9.708714 2.7301351
9.709714 2.7159240000000002
9.710714 2.701501
9.711715 2.6868625
9.712714 2.6720036
9.713715 2.6569195
9.714714 2.6416082
9.715714 2.6260711
9.716714 2.6103123999999998
9.717714 2.5943367
9.718715 2.5781469
9.719714 2.5617437
9.720715 2.5451245
9.721714 2.5282856
9.722714 2.5112243
9.723714 2.4939405000000003
9.724714 2.4764366
9.725715 2.4587175
9.726714 2.4407873
9.727715 2.4226483
9.728714 2.4042996
9.729714 2.3857372000000003
9.730714 2.3669565
9.731714 2.347954
9.732715 2.3287296
9.733714 2.3092864
9.734715 2.2896294
9.735714 2.2697635000000003
9.736714 2.2496916
9.737714 2.2294132
9.738714 2.2089256
9.739715 2.1882253
9.740714 2.1673104
9.741714 2.1461821999999997
9.742714 2.1248449
9.743714 2.1033036000000003
9.744715 2.0815628
9.745714 2.0596236
9.746715 2.037484
9.747714 2.0151395
9.748714 1.9925859000000001
9.749714 1.9698206
9.750714 1.9468458000000002
9.751715 1.9236661
9.752714 1.9002879
9.753715 1.8767158999999998
9.754714 1.8529522999999999
9.755714 1.8289953
9.756714 1.8048411
9.757714 1.7804861
9.758715 1.7559293999999999
9.759714 1.7311739
9.760715 1.7062256000000002
9.761714 1.6810915999999998
9.762714 1.6557771999999997
9.763714 1.6302837000000001
9.764714 1.6046086000000002
9.765715 1.5787468999999998
9.766714 1.5526946
9.767715 1.5264505
9.768714 1.5000178
9.769714 1.4734031
9.770715 1.4466139
9.771714 1.4196556
9.772715 1.3925293
9.773714 1.3652315
9.774714 1.3377569
9.775714 1.3101007
9.776714 1.2822620999999998
9.777715 1.2542451
9.778714 1.2260576
9.779715 1.1977083
9.780714 1.1692031999999999
9.781714 1.140544
9.782714 1.1117273
9.783714 1.0827472
9.784715 1.0535989000000001
9.785714 1.0242814
9.786715 0.9947991899999999
9.787714 0.9651607799999999
9.788714 0.9353755
9.789714 0.90545006
9.790714 0.8753860400000001
9.791715 0.8451796100000001
9.792714 0.81482446
9.793715 0.78431508
9.794714 0.75365067
9.795714 0.72283628
9.796714 0.6918815
9.797714 0.66079698
9.798715 0.6295903599999999
9.799714 0.59826337
9.800714 0.56681181
9.801714 0.53522801
9.802714 0.50350535
9.803715 0.47164182
9.804714 0.43964195
9.805715 0.40751547
9.806714 0.37527366
9.807714 0.34292499
9.808714 0.31047203
9.809714 0.27791119999999997
9.810715 0.24523532
9.811714 0.21243824
9.812715 0.17951872
9.813714 0.14648242
9.814714 0.11334049
9.815714 0.08010571500000001
9.816714 0.046787635
9.817715 0.013389066
9.818714 -0.020094277
9.819715 -0.053671130000000004
9.820714 -0.087349839
9.821714 -0.12113368
9.822714 -0.15501856
9.823714 -0.188994
9.824715 -0.22304712
9.825714 -0.25716773000000004
9.826715 -0.29135209
9.827714 -0.32560374
9.828714 -0.35993077
9.829714 -0.39434102
9.830714 -0.42883712
9.831715 -0.46341391000000004
9.832714 -0.49805953
9.833714 -0.53275945
9.834714 -0.56750197
9.835714 -0.6022824
9.836715 -0.63710418
9.837714 -0.67197611
9.838715 -0.70690736
9.839714 -0.74190227
9.840714 -0.77695702
9.841714 -0.81206048
9.842714 -0.84719835
9.843715 -0.88235848
9.844714 -0.91753583
9.845715 -0.9527336799999999
9.846714 -0.98796105
9.847714 -1.0232279
9.848714 -1.0585389
9.849714 -1.0938906
9.850715 -1.1292715
9.851714 -1.1646661
9.852715 -1.200061
9.853714 -1.2354498999999999
9.854714 -1.2708346000000001
9.855714 -1.3062239999999998
9.856714 -1.3416276
9.857715 -1.377051
9.858714 -1.412491
9.859715 -1.4479367
9.860714 -1.4833725
9.861714 -1.5187846
9.862714 -1.5541658999999999
9.863714 -1.5895182
9.864715 -1.6248504000000001
9.865714 -1.660173
9.866714 -1.6954927000000002
9.867714 -1.7308071
9.868714 -1.7661057
9.869715 -1.8013725
9.870714 -1.8365923
9.871715 -1.871757
9.872714 -1.9068675
9.873714 -1.9419321999999999
9.874714 -1.9769622
9.875714 -2.0119648
9.876715 -2.0469394
9.877714 -2.0818761
9.878715 -2.1167597
9.879714 -2.1515752999999997
9.880714 -2.1863138
9.881714 -2.2209752
9.882714 -2.2555673
9.883715 -2.2901008000000003
9.884714 -2.324583
9.885715 -2.3590133
9.886714 -2.3933815000000003
9.887714 -2.4276717
9.888714 -2.4618675999999997
9.889714 -2.495959
9.890715 -2.5299449000000003
9.891714 -2.5638329
9.892715 -2.5976347
9.893714 -2.6313599
9.894714 -2.6650101
9.895715 -2.6985776
9.896714 -2.7320474
9.897715 -2.7654039
9.898714 -2.7986361
9.899714 -2.8317418
9.900714 -2.8647276
9.901714 -2.8976036
9.902715 -2.9303787000000003
9.903714 -2.9630538
9.904715 -2.9956203
9.905714 -3.0280627
9.906714 -3.0603645
9.907714 -3.0925135999999998
9.908714 -3.1245075
9.909715 -3.1563524000000003
9.910714 -3.1880602000000002
9.911715 -3.2196414
9.912714 -3.2510996
9.913714 -3.2824282000000005
9.914714 -3.3136132999999997
9.915714 -3.3446393999999997
9.916715 -3.3754934
9.917714 -3.4061719
9.918715 -3.4366794
9.919714 -3.4670264
9.920714 -3.4972228000000003
9.921714 -3.5272721
9.922714 -3.5571686999999996
9.923715 -3.5868995
9.924714 -3.6164489
9.925714 -3.6458045
9.926714 -3.6749627
9.927714 -3.7039276
9.928715 -3.73271
9.929714 -3.7613194
9.930715 -3.7897609
9.931714 -3.8180292
9.932714 -3.8461123
9.933714 -3.8739938
9.934714 -3.9016604000000004
9.935715 -3.9291054
9.936714 -3.9563308999999998
9.937715 -3.9833456000000003
9.938714 -4.0101599000000006
9.939714 -4.0367793
9.940714 -4.0632017
9.941714 -4.0894169
9.942715 -4.1154109000000005
9.943714 -4.1411705
9.944715 -4.1666906
9.945714 -4.191974200000001
9.946714 -4.2170301
9.947714 -4.2418689
9.948714 -4.266496
9.949715 -4.2909093
9.950714 -4.3150984
9.951715 -4.3390483
9.952714 -4.3627456
9.953714 -4.3861825
9.954714 -4.4093594
9.955714 -4.4322841
9.956715 -4.4549658999999995
9.957714 -4.477411099999999
9.958714 -4.499619099999999
9.959714 -4.5215819
9.960714 -4.5432873
9.961715 -4.5647226
9.962714 -4.5858812
9.963715 -4.6067636
9.964714 -4.627377500000001
9.965714 -4.6477322
9.966714 -4.6678338
9.967714 -4.6876822
9.968715 -4.7072696999999994
9.969714 -4.7265846
9.970715 -4.7456149000000005
9.971714 -4.7643527
9.972714 -4.7827978
9.973714 -4.800956
9.974714 -4.8188359
9.975715 -4.8364442
9.976714 -4.8537821
9.977715 -4.8708431
9.978714 -4.8876174
9.979714 -4.9040932
9.980714 -4.9202632
9.981714 -4.9361258999999995
9.982715 -4.9516857
9.983714 -4.9669497
9.984715 -4.981923800000001
9.985714 -4.9966101
9.986714 -5.011003499999999
9.987714 -5.025095100000001
9.988714 -5.0388746
9.989715 -5.0523343999999994
9.990714 -5.0654734999999995
9.991714 -5.078296
9.992714 -5.0908092
9.993714 -5.1030204
9.994715 -5.114932
9.995714 -5.1265415
9.996715 -5.1378421
9.997714 -5.1488247000000005
9.998714 -5.1594816
9.999714 -5.1698096
10.00071 -5.179810499999999
10.00171 -5.1894899
10.00271 -5.1988523
10.00371 -5.2079002999999995
10.00471 -5.2166309
10.00571 -5.225037400000001
10.00671 -5.233112
10.00771 -5.2408483
10.00871 -5.2482434
10.00971 -5.2552994
10.01071 -5.2620221
10.01171 -5.268418
10.01271 -5.2744906
10.01371 -5.280241
10.01471 -5.2856646
10.01571 -5.2907556
10.01671 -5.2955084
10.01771 -5.2999198
10.01871 -5.303989700000001
10.01971 -5.307720600000001
10.02071 -5.311116200000001
10.02171 -5.3141791000000005
10.02271 -5.3169087
10.02371 -5.3193018
10.02471 -5.3213533
10.02571 -5.323058
10.02671 -5.3244129000000004
10.02771 -5.3254183
10.02871 -5.3260773
10.02971 -5.3263940000000005
10.03071 -5.326372
10.03171 -5.3260136
10.03271 -5.3253181
10.03371 -5.3242825
10.03471 -5.3229023
10.03571 -5.3211745
10.03671 -5.3190976
10.03771 -5.3166717000000006
10.03871 -5.313898999999999
10.03971 -5.310782
10.04071 -5.3073224
10.04171 -5.303520300000001
10.04271 -5.2993745
10.04371 -5.2948829
10.04471 -5.290043
10.04571 -5.284854
10.04671 -5.2793168
10.04771 -5.2734327
10.04871 -5.2672047
10.04971 -5.2606359
10.05071 -5.2537277
10.05171 -5.2464806
10.05271 -5.2388921
10.05371 -5.230961
10.05471 -5.2226841
10.05571 -5.2140601
10.05671 -5.205088900000001
10.05771 -5.1957715
10.05871 -5.1861106999999995
10.05971 -5.1761086999999995
10.06071 -5.1657673
10.06171 -5.155088
10.06271 -5.144070500000001
10.06371 -5.1327135
10.06471 -5.121016099999999
10.06571 -5.1089775
10.06671 -5.0965986999999995
10.06771 -5.083882399999999
10.06871 -5.0708324
10.06971 -5.057452199999999
10.07071 -5.0437447
10.07171 -5.02971
10.07271 -5.015346
10.07371 -5.000649800000001
10.07471 -4.9856186
10.07571 -4.9702514
10.07671 -4.9545497
10.07771 -4.938517099999999
10.07871 -4.922159000000001
10.07971 -4.905479
10.08071 -4.8884783
10.08171 -4.8711557
10.08271 -4.8535082
10.08371 -4.8355326
10.08471 -4.8172276
10.08571 -4.7985956000000005
10.08671 -4.7796417
10.08771 -4.7603738
10.08871 -4.7407985
10.08971 -4.7209192
10.09071 -4.700734799999999
10.09171 -4.680242
10.09271 -4.6594355
10.09371 -4.638312
10.09471 -4.6168726
10.09571 -4.5951221
10.09671 -4.573068
10.09771 -4.5507174
10.09871 -4.5280743
10.09971 -4.5051388
10.10071 -4.4819075999999995
10.10171 -4.4583749
10.10271 -4.4345379
10.10371 -4.4103976000000005
10.10471 -4.3859597
10.10571 -4.3612335
10.10671 -4.3362282
10.10771 -4.310949900000001
10.10871 -4.285398900000001
10.10971 -4.259570699999999
10.11071 -4.2334586
10.11171 -4.2070564
10.11271 -4.1803632
10.11371 -4.1533834999999995
10.11471 -4.1261263
10.11571 -4.0986024
10.11671 -4.070820299999999
10.11771 -4.0427838000000005
10.11871 -4.0144902
10.11971 -3.9859332
10.12071 -3.9571080000000003
10.12171 -3.9280135
10.12271 -3.8986549000000004
10.12371 -3.8690414
10.12471 -3.8391847
10.12571 -3.8090933000000002
10.12671 -3.7787694
10.12771 -3.748209
10.12871 -3.7174031000000003
10.12971 -3.6863435
10.13071 -3.6550269
10.13171 -3.6234565000000005
10.13271 -3.5916429
10.13371 -3.5596002
10.13471 -3.5273407
10.13571 -3.4948702999999997
10.13671 -3.4621879
10.13771 -3.4292876999999997
10.13871 -3.396162
10.13971 -3.3628076
10.14071 -3.3292279000000002
10.14171 -3.2954320000000004
10.14271 -3.2614335000000003
10.14371 -3.2272439
10.14471 -3.1928688
10.14571 -3.1583052
10.14671 -3.1235453
10.14771 -3.0885793
10.14871 -3.0534022000000003
10.14971 -3.0180162
10.15071 -2.9824322
10.15171 -2.9466658999999997
10.15271 -2.9107314
10.15371 -2.8746374
10.15471 -2.8383844
10.15571 -2.801965
10.15671 -2.7653692
10.15771 -2.7285904
10.15871 -2.6916293000000002
10.15971 -2.6544951
10.16071 -2.6172017999999997
10.16171 -2.5797639
10.16271 -2.5421903
10.16371 -2.5044814
10.16471 -2.4666304
10.16571 -2.4286272
10.16671 -2.3904655
10.16771 -2.3521466
10.16871 -2.3136807999999998
10.16971 -2.2750836
10.17071 -2.2363714999999997
10.17171 -2.1975553
10.17271 -2.1586366
10.17371 -2.1196088
10.17471 -2.080461
10.17571 -2.0411842
10.17671 -2.0017766999999997
10.17771 -1.9622466
10.17871 -1.9226084
10.17971 -1.8828785000000001
10.18071 -1.8430689
10.18171 -1.8031828
10.18271 -1.7632149
10.18371 -1.7231554
10.18471 -1.6829954
10.18571 -1.642734
10.18671 -1.6023787
10.18771 -1.5619444999999998
10.18871 -1.5214485999999998
10.18971 -1.4809038
10.19071 -1.4403139
10.19171 -1.3996739
10.19271 -1.358973
10.19371 -1.3182015
10.19471 -1.2773563
10.19571 -1.2364441
10.19671 -1.1954797
10.19771 -1.1544809
10.19871 -1.113462
10.19971 -1.0724287000000001
10.20071 -1.0313774
10.20171 -0.99029802
10.20271 -0.9491803099999999
10.20371 -0.90802014
10.20471 -0.8668224299999999
10.20571 -0.82560051
10.20671 -0.78437142
10.20771 -0.74314945
10.20871 -0.70194099
10.20971 -0.66074328
10.21071 -0.61954702
10.21171 -0.57834233
10.21271 -0.53712474
10.21371 -0.49589910000000004
10.21471 -0.45467885
10.21571 -0.41348161
10.21671 -0.37232266999999997
10.21771 -0.33120967
10.21871 -0.2901407
10.21971 -0.24910669
10.22071 -0.20809707
10.22171 -0.16710598
10.22271 -0.1261364
10.22371 -0.08520014199999999
10.22471 -0.044313917
10.22571 -0.0034931589
10.22671 0.037253438
10.22771 0.07792629799999999
10.22871 0.11853303999999999
10.22971 0.15908339999999999
10.23071 0.19958305999999998
10.23171 0.24002946
10.23271 0.28041151999999997
10.23371 0.32071308000000004
10.23471 0.36091894999999996
10.23571 0.40102024000000003
10.23671 0.441017
10.23771 0.48091668000000004
10.23871 0.52072918
10.23971 0.5604608
10.24071 0.60010999
10.24171 0.63966657
10.24271 0.67911502
10.24371 0.71843993
10.24471 0.75763161
10.24571 0.7966890000000001
10.24671 0.83561856
10.24771 0.87442975
10.24871 0.91312909
10.24971 0.9517163000000001
10.25071 0.99018291
10.25171 1.0285149
10.25271 1.066698
10.25371 1.1047227
10.25471 1.1425873
10.25571 1.1802971
10.25671 1.2178604000000002
10.25771 1.2552831
10.25871 1.2925643
10.25971 1.3296953
10.26071 1.3666623
10.26171 1.403451
10.26271 1.4400516
10.26371 1.476462
10.26471 1.5126872
10.26571 1.5487353000000001
10.26671 1.584613
10.26771 1.6203206
10.26871 1.6558513000000001
10.26971 1.6911931000000002
10.27071 1.7263329
10.27171 1.7612614
10.27271 1.7959759
10.27371 1.8304799
10.27471 1.8647805
10.27571 1.8988831000000002
10.27671 1.9327879
10.27771 1.9664884
10.27871 1.9999735
10.27971 2.0332314
10.28071 2.0662534999999997
10.28171 2.0990374999999997
10.28271 2.1315873
10.28371 2.1639092
10.28471 2.1960083
10.28571 2.2278849
10.28671 2.2595329
10.28771 2.2909416
10.28871 2.3220992
10.28971 2.3529971
10.29071 2.383633
10.29171 2.4140091999999997
10.29271 2.4441315
10.29371 2.4740044
10.29471 2.5036285
10.29571 2.5329984999999997
10.29671 2.5621055
10.29771 2.5909401
10.29871 2.6194958
10.29971 2.6477709
10.30071 2.6757684999999998
10.30171 2.7034936
10.30271 2.7309498000000003
10.30371 2.7581362
10.30471 2.7850473
10.30571 2.8116737
10.30671 2.8380057
10.30771 2.8640366999999998
10.30871 2.8897652
10.30971 2.9151939000000002
10.31071 2.9403273
10.31171 2.9651693999999997
10.31271 2.9897198
10.31371 3.0139739
10.31471 3.0379237999999997
10.31571 3.0615618
10.31671 3.0848833
10.31771 3.1078877
10.31871 3.1305781999999995
10.31971 3.1529594000000003
10.32071 3.1750336
10.32171 3.1967993999999997
10.32271 3.2182507
10.32371 3.2393791
10.32471 3.260177
10.32571 3.2806404
10.32671 3.30077
10.32771 3.3205698999999997
10.32871 3.3400446
10.32971 3.359196
10.33071 3.3780224999999997
10.33171 3.3965185
10.33271 3.4146767000000002
10.33371 3.4324898999999998
10.33471 3.4499552
10.33571 3.4670739999999998
10.33671 3.4838508999999998
10.33771 3.5002906
10.33871 3.516395
10.33971 3.5321618999999997
10.34071 3.547585
10.34171 3.5626567999999996
10.34271 3.5773713
10.34371 3.5917271
10.34471 3.6057266999999995
10.34571 3.6193758
10.34671 3.6326796000000003
10.34771 3.6456399
10.34871 3.658253
10.34971 3.6705124999999996
10.35071 3.68241
10.35171 3.6939397
10.35271 3.7051003
10.35371 3.7158946999999998
10.35471 3.7263289
10.35571 3.7364087999999995
10.35671 3.7461363
10.35771 3.755508
10.35871 3.7645165
10.35971 3.7731543
10.36071 3.7814155
10.36171 3.7893001
10.36271 3.7968133
10.36371 3.8039625
10.36471 3.810754
10.36571 3.8171899000000002
10.36671 3.8232658
10.36771 3.8289736999999997
10.36871 3.8343046
10.36971 3.8392532999999998
10.37071 3.8438194
10.37171 3.8480088
10.37271 3.851831
10.37371 3.8552929
10.37471 3.8583975
10.37571 3.8611411999999996
10.37671 3.863515
10.37771 3.8655098999999997
10.37871 3.8671203000000003
10.37971 3.8683467
10.38071 3.8691956999999997
10.38171 3.8696766
10.38271 3.8697972999999997
10.38371 3.8695607
10.38471 3.8689628
10.38571 3.8679949999999996
10.38671 3.8666472
10.38771 3.8649134000000003
10.38871 3.8627944999999997
10.38971 3.8602982
10.39071 3.8574360000000003
10.39171 3.8542178000000002
10.39271 3.8506482
10.39371 3.846724
10.39471 3.8424360999999996
10.39571 3.8377743
10.39671 3.8327321
10.39771 3.8273099999999998
10.39871 3.8215153
10.39971 3.8153596
10.40071 3.8088526999999996
10.40171 3.8019985
10.40271 3.7947934
10.40371 3.7872277000000003
10.40471 3.7792906
10.40571 3.7709758000000004
10.40671 3.7622835
10.40771 3.7532229
10.40871 3.7438076000000002
10.40971 3.7340492000000003
10.41071 3.7239543999999998
10.41171 3.713521
10.41271 3.7027400000000004
10.41371 3.6916006
10.41471 3.6800958
10.41571 3.6682251999999997
10.41671 3.6559962
10.41771 3.6434215
10.41871 3.6305129999999997
10.41971 3.6172766000000003
10.42071 3.6037106
10.42171 3.5898052
10.42271 3.5755493
10.42371 3.5609349999999997
10.42471 3.545963
10.42571 3.530642
10.42671 3.5149871999999998
10.42771 3.4990128
10.42871 3.4827266000000003
10.42971 3.4661286
10.43071 3.4492094
10.43171 3.4319575999999996
10.43271 3.4143645
10.43371 3.3964287000000004
10.43471 3.3781577
10.43571 3.3595648
10.43671 3.3406645
10.43771 3.3214655000000004
10.43871 3.3019673
10.43971 3.2821625
10.44071 3.2620400000000003
10.44171 3.2415914999999997
10.44271 3.2208171
10.44371 3.1997248999999996
10.44471 3.1783305
10.44571 3.1566493
10.44671 3.1346921
10.44771 3.1124596
10.44871 3.0899436999999996
10.44971 3.0671321000000002
10.45071 3.0440141
10.45171 3.0205868000000002
10.45271 2.9968577
10.45371 2.9728404999999998
10.45471 2.9485516
10.45571 2.9240018
10.45671 2.8991934
10.45771 2.8741201000000003
10.45871 2.8487712
10.45971 2.8231376999999998
10.46071 2.7972179
10.46171 2.7710196
10.46271 2.7445579
10.46371 2.7178500000000003
10.46471 2.6909074
10.46571 2.6637326999999997
10.46671 2.6363192
10.46771 2.608655
10.46871 2.5807293
10.46971 2.5525387
10.47071 2.52409
10.47171 2.4953976
10.47271 2.4664789
10.47371 2.4373472
10.47471 2.4080066
10.47571 2.378452
10.47671 2.3486730000000002
10.47771 2.3186592
10.47871 2.2884075
10.47971 2.2579236
10.48071 2.2272216
10.48171 2.1963183
10.48271 2.1652263
10.48371 2.1339498
10.48471 2.1024844000000003
10.48571 2.0708196
10.48671 2.0389458
10.48771 2.0068599
10.48871 1.9745687
10.48971 1.9420868
10.49071 1.9094320000000002
10.49171 1.8766182999999999
10.49271 1.8436514000000002
10.49371 1.8105268
10.49471 1.7772347000000002
10.49571 1.7437642
10.49671 1.7101113000000001
10.49771 1.6762808
10.49871 1.6422857999999998
10.49971 1.6081425999999999
10.50071 1.5738649
10.50171 1.5394588
10.50271 1.5049214
10.50371 1.4702444000000001
10.50471 1.435419
10.50571 1.4004422
10.50671 1.3653201
10.50771 1.3300664
10.50871 1.2946979
10.50971 1.2592281
10.51071 1.2236627
10.51171 1.1879979
10.51271 1.1522238
10.51371 1.1163305000000001
10.51471 1.0803133
10.51571 1.0441772999999999
10.51671 1.0079353
10.51771 0.9716045099999999
10.51871 0.93519958
10.51971 0.89872824
10.52071 0.8621892900000001
10.52171 0.8255755499999999
10.52271 0.7888792099999999
10.52371 0.75209723
10.52471 0.71523455
10.52571 0.67830337
10.52671 0.6413188799999999
10.52771 0.60429354
10.52871 0.56723254
10.52971 0.5301325100000001
10.53071 0.49298448000000006
10.53171 0.45577949
10.53271 0.41851429
10.53371 0.38119438
10.53471 0.34383333
10.53571 0.30644834
10.53671 0.26905446
10.53771 0.23165960000000002
10.53871 0.19426313
10.53971 0.15685823999999998
10.54071 0.11943717000000001
10.54171 0.08199650900000001
10.54271 0.044540298
10.54371 0.0070796748
10.54471 -0.030371221
10.54571 -0.067800557
10.54671 -0.10520311
10.54771 -0.1425813
10.54871 -0.17994249
10.54971 -0.21729382999999997
10.55071 -0.25463717
10.55171 -0.29196613
10.55271 -0.32926723
10.55371 -0.36652402
10.55471 -0.40372279
10.55571 -0.44085709000000006
10.55671 -0.47792885
10.55771 -0.51494595
10.55871 -0.55191689
10.55971 -0.5888455499999999
10.56071 -0.6257280199999999
10.56171 -0.66255317
10.56271 -0.69930665
10.56371 -0.73597613
10.56471 -0.7725555900000001
10.56571 -0.80904625
10.56671 -0.84545398
10.56771 -0.88178441
10.56871 -0.91803791
10.56971 -0.9542073099999999
10.57071 -0.9902789299999999
10.57171 -1.0262371
10.57271 -1.0620698
10.57371 -1.0977725
10.57471 -1.1333489
10.57571 -1.1688082
10.57671 -1.2041597
10.57771 -1.2394069
10.57871 -1.2745454
10.57971 -1.3095632
10.58071 -1.3444453
10.58171 -1.3791788
10.58271 -1.4137579
10.58371 -1.4481841
10.58471 -1.4824636
10.58571 -1.5166026000000001
10.58671 -1.5506015
10.58771 -1.5844536999999999
10.58871 -1.6181456
10.58971 -1.6516625999999999
10.59071 -1.6849935
10.59171 -1.7181352
10.59271 -1.7510923
10.59371 -1.7838745999999999
10.59471 -1.8164911999999998
10.59571 -1.8489445
10.59671 -1.8812282
10.59771 -1.9133285
10.59871 -1.9452285
10.59971 -1.9769150999999998
10.60071 -2.0083826
10.60171 -2.0396341
10.60271 -2.0706778
10.60371 -2.1015219000000003
10.60471 -2.1321686
10.60571 -2.1626119999999998
10.60671 -2.1928394
10.60771 -2.222836
10.60871 -2.2525907000000003
10.60971 -2.2821004
10.61071 -2.3113709
10.61171 -2.340412
10.61271 -2.3692327
10.61371 -2.3978347
10.61471 -2.4262105999999997
10.61571 -2.4543448999999997
10.61671 -2.4822198
10.61771 -2.5098216
10.61871 -2.5371457
10.61971 -2.5641968
10.62071 -2.5909861999999997
10.62171 -2.6175244
10.62271 -2.6438154
10.62371 -2.6698543000000003
10.62471 -2.6956277
10.62571 -2.7211197
10.62671 -2.7463181
10.62771 -2.7712194
10.62871 -2.7958293
10.62971 -2.8201586
10.63071 -2.8442174000000002
10.63171 -2.8680086
10.63271 -2.8915245
10.63371 -2.9147498
10.63471 -2.937666
10.63571 -2.9602595
10.63671 -2.9825265
10.63771 -3.0044734
10.63871 -3.0261137000000002
10.63971 -3.0474599
10.64071 -3.0685177
10.64171 -3.0892817
10.64271 -3.1097376999999997
10.64371 -3.1298674999999996
10.64471 -3.1496570000000004
10.64571 -3.1691015000000005
10.64671 -3.188207
10.64771 -3.2069854
10.64871 -3.2254491000000005
10.64971 -3.2436031999999995
10.65071 -3.2614420999999996
10.65171 -3.2789517
10.65271 -3.2961138
10.65371 -3.3129144
10.65471 -3.3293501
10.65571 -3.3454276999999997
10.65671 -3.3611622
10.65771 -3.3765674000000003
10.65871 -3.3916507
10.65971 -3.4064073
10.66071 -3.4208219
10.66171 -3.4348752000000005
10.66271 -3.4485507999999996
10.66371 -3.4618418999999996
10.66471 -3.4747541
10.66571 -3.4873012
10.66671 -3.4994982
10.66771 -3.5113532000000003
10.66871 -3.5228636
10.66971 -3.5340164
10.67071 -3.5447937
10.67171 -3.5551809
10.67271 -3.5651732
10.67371 -3.5747774000000003
10.67471 -3.5840083000000003
10.67571 -3.5928812
10.67671 -3.6014049999999997
10.67771 -3.6095768
10.67871 -3.6173824
10.67971 -3.6248020999999997
10.68071 -3.6318187
10.68171 -3.6384247000000003
10.68271 -3.6446254999999996
10.68371 -3.6504358
10.68471 -3.6558732
10.68571 -3.6609489
10.68671 -3.6656633000000003
10.68771 -3.6700048
10.68871 -3.6739554
10.68971 -3.6774989000000002
10.69071 -3.6806274
10.69171 -3.6833454000000003
10.69271 -3.6856674
10.69371 -3.6876094
10.69471 -3.6891822
10.69571 -3.6903857999999996
10.69671 -3.6912087000000002
10.69771 -3.6916319000000004
10.69871 -3.6916386
10.69971 -3.691221
10.70071 -3.6903843
10.70171 -3.6891442000000003
10.70271 -3.6875199999999997
10.70371 -3.6855258
10.70471 -3.6831647000000003
10.70571 -3.6804262999999997
10.70671 -3.6772924999999996
10.70771 -3.6737453
10.70871 -3.6697742
10.70971 -3.6653813
10.71071 -3.6605793999999996
10.71171 -3.6553856000000002
10.71271 -3.6498133000000004
10.71371 -3.6438648
10.71471 -3.6375314
10.71571 -3.6307957
10.71671 -3.6236413
10.71771 -3.6160603
10.71871 -3.6080572999999996
10.71971 -3.5996477999999996
10.72071 -3.590852
10.72171 -3.5816863
10.72271 -3.5721555
10.72371 -3.5622515
10.72471 -3.5519566000000005
10.72571 -3.541252
10.72671 -3.5301267999999997
10.72771 -3.5185814000000004
10.72871 -3.5066284000000003
10.72971 -3.4942858
10.73071 -3.4815684
10.73171 -3.4684821999999995
10.73271 -3.4550211999999996
10.73371 -3.4411712999999997
10.73471 -3.4269169
10.73571 -3.4122489
10.73671 -3.3971704999999996
10.73771 -3.3816952
10.73871 -3.3658423
10.73971 -3.3496278999999998
10.74071 -3.3330582
10.74171 -3.3161268
10.74271 -3.2988176
10.74371 -3.2811131000000002
10.74471 -3.2630019000000003
10.74571 -3.2444838
10.74671 -3.2255705000000003
10.74771 -3.2062802
10.74871 -3.1866301
10.74971 -3.166629
10.75071 -3.1462740000000005
10.75171 -3.1255539999999997
10.75271 -3.1044548
10.75371 -3.0829674000000002
10.75471 -3.0610920999999998
10.75571 -3.0388404
10.75671 -3.016229
10.75771 -2.9932737
10.75871 -2.9699815000000003
10.75971 -2.9463487
10.76071 -2.9223617
10.76171 -2.8980052
10.76271 -2.8732682
10.76371 -2.8481506
10.76471 -2.8226633000000003
10.76571 -2.7968245
10.76671 -2.7706522000000002
10.76771 -2.7441572
10.76871 -2.7173394
10.76971 -2.6901900999999997
10.77071 -2.6626965
10.77171 -2.6348494000000002
10.77271 -2.606648
10.77371 -2.5781012999999997
10.77471 -2.5492242
10.77571 -2.5200309
10.77671 -2.4905294000000002
10.77771 -2.4607181999999996
10.77871 -2.4305873
10.77971 -2.4001239
10.78071 -2.3693189
10.78171 -2.3381724999999998
10.78271 -2.3066945
10.78371 -2.2749016
10.78471 -2.2428108
10.78571 -2.2104329999999996
10.78671 -2.1777701
10.78771 -2.1448147
10.78871 -2.1115556
10.78971 -2.0779841
10.79071 -2.0440988
10.79171 -2.009907
10.79271 -1.9754224
10.79371 -1.9406592
10.79471 -1.9056268
10.79571 -1.8703263
10.79671 -1.8347514999999999
10.79771 -1.798893
10.79871 -1.7627442
10.79971 -1.7263056999999997
10.80071 -1.6895862000000001
10.80171 -1.6526006
10.80271 -1.6153635
10.80371 -1.5778851
10.80471 -1.5401667
10.80571 -1.502202
10.80671 -1.463981
10.80771 -1.4254957000000001
10.80871 -1.3867449
10.80971 -1.3477352999999999
10.81071 -1.30848
10.81171 -1.2689929
10.81271 -1.2292841
10.81371 -1.189357
10.81471 -1.1492080999999998
10.81571 -1.1088308
10.81671 -1.0682205
10.81771 -1.0273783
10.81871 -0.98631242
10.81971 -0.94503565
10.82071 -0.90356087
10.82171 -0.86189648
10.82271 -0.82004378
10.82371 -0.77799759
10.82471 -0.73574986
10.82571 -0.69329473
10.82671 -0.65063238
10.82771 -0.60777031
10.82871 -0.56472118
10.82971 -0.5214985
10.83071 -0.47811214
10.83171 -0.43456559
10.83271 -0.39085629
10.83371 -0.34697882
10.83471 -0.30292945
10.83571 -0.25870941999999997
10.83671 -0.21432587
10.83771 -0.16978991999999998
10.83871 -0.12511269
10.83971 -0.080301374
10.84071 -0.035357312
10.84171 0.0097232434
10.84271 0.05494575
10.84371 0.10031317000000001
10.84471 0.14582281
10.84571 0.19146573
10.84671 0.23722907
10.84771 0.28310008
10.84871 0.32907014
10.84971 0.37513684999999997
10.85071 0.42130314
10.85171 0.46757422000000004
10.85271 0.51395353
10.85371 0.5604395600000001
10.85471 0.6070253400000001
10.85571 0.65370053
10.85671 0.70045497
10.85771 0.7472821000000001
10.85871 0.79418058
10.85971 0.84115313
10.86071 0.8882031800000001
10.86171 0.93533136
10.86271 0.98253293
10.86371 1.0297977
10.86471 1.0771129000000002
10.86571 1.124467
10.86671 1.1718526999999999
10.86771 1.2192695999999998
10.86871 1.2667214
10.86971 1.314213
10.87071 1.3617472
10.87171 1.4093209
10.87271 1.4569261
10.87371 1.5045516
10.87471 1.5521872
10.87571 1.5998265
10.87671 1.6474685
10.87771 1.6951155
10.87871 1.7427709
10.87971 1.7904349
10.88071 1.8381024
10.88171 1.8857637
10.88271 1.9334073999999999
10.88371 1.9810231
10.88471 2.0286061
10.88571 2.076157
10.88671 2.1236805000000003
10.88771 2.1711815
10.88871 2.2186609
10.88971 2.2661135999999997
10.89071 2.3135295
10.89171 2.3608955000000003
10.89271 2.4082000999999997
10.89371 2.4554368
10.89471 2.5026046
10.89571 2.5497066
10.89671 2.5967468
10.89771 2.6437255
10.89871 2.690638
10.89971 2.7374754
10.90071 2.7842265
10.90171 2.8308824
10.90271 2.8774392
10.90371 2.9238984
10.90471 2.970265
10.90571 3.0165438
10.90671 3.0627349
10.90771 3.1088324
10.90871 3.1548247000000003
10.90971 3.2006978999999998
10.91071 3.2464404
10.91171 3.2920457
10.91271 3.3375139999999996
10.91371 3.3828500999999997
10.91471 3.4280587000000002
10.91571 3.4731422
10.91671 3.5180956
10.91771 3.5629096999999996
10.91871 3.607573
10.91971 3.6520748999999997
10.92071 3.6964115
10.92171 3.7405836999999997
10.92271 3.7845969
10.92371 3.8284559000000002
10.92471 3.8721609999999997
10.92571 3.9157051999999997
10.92671 3.9590765
10.92771 4.0022611999999995
10.92871 4.045248399999999
10.92971 4.088033
10.93071 4.1306175
10.93171 4.1730084000000005
10.93271 4.2152129
10.93371 4.2572334000000005
10.93471 4.2990661999999995
10.93571 4.3407008
10.93671 4.3821238
10.93771 4.423324399999999
10.93871 4.4642966
10.93971 4.5050412
10.94071 4.5455627
10.94171 4.5858666
10.94271 4.6259534
10.94371 4.6658173
10.94471 4.705447
10.94571 4.7448292
10.94671 4.7839537000000005
10.94771 4.8228162999999995
10.94871 4.8614196
10.94971 4.8997719
10.95071 4.9378812000000005
10.95171 4.9757514
10.95271 5.0133787
10.95371 5.0507519
10.95471 5.0878581
10.95571 5.1246844
10.95671 5.1612247
10.95771 5.197479599999999
10.95871 5.233454
10.95971 5.2691545
10.96071 5.3045828
10.96171 5.3397346
10.96271 5.3746
10.96371 5.4091658
10.96471 5.4434218
10.96571 5.4773629
10.96671 5.5109926
10.96771 5.5443183
10.96871 5.577348499999999
10.96971 5.6100867999999995
10.97071 5.6425292
10.97171 5.6746658
10.97271 5.7064828
10.97371 5.7379682
10.97471 5.7691161
10.97571 5.7999276
10.97671 5.8304098
10.97771 5.8605701
10.97871 5.890413
10.97971 5.9199356000000005
10.98071 5.9491284
10.98171 5.977979700000001
10.98271 6.0064785
10.98371 6.0346196999999995
10.98471 6.0624056
10.98571 6.0898427
10.98671 6.1169393
10.98771 6.1436996
10.98871 6.1701197
10.98971 6.196189700000001
10.99071 6.2218964
10.99171 6.2472276
10.99271 6.2721773999999995
10.99371 6.2967471999999995
10.99471 6.3209452
10.99571 6.3447803
10.99671 6.3682586
10.99771 6.391379199999999
10.99871 6.4141333
10.99971 6.4365096
11.00071 6.4584978
11.00171 6.4800926
11.00271 6.501296900000001
11.00371 6.5221176000000005
11.00471 6.542561900000001
11.00571 6.5626353
11.00671 6.5823346
11.00771 6.601651
11.00871 6.620572500000001
11.00971 6.6390872000000005
11.01071 6.6571906
11.01171 6.6748843
11.01271 6.6921748
11.01371 6.709072000000001
11.01471 6.725581699999999
11.01571 6.7417039999999995
11.01671 6.7574322
11.01771 6.7727543
11.01871 6.787660700000001
11.01971 6.8021454
11.02071 6.8162106
11.02171 6.829863
11.02271 6.8431124
11.02371 6.855963900000001
11.02471 6.8684176
11.02571 6.8804674
11.02671 6.8921015
11.02771 6.9033094
11.02871 6.9140859
11.02971 6.9244333000000005
11.03071 6.9343582
11.03171 6.9438711
11.03271 6.9529779
11.03371 6.9616795
11.03471 6.969969
11.03571 6.9778353
11.03671 6.985268
11.03771 6.992261900000001
11.03871 6.9988176
11.03971 7.0049434999999995
11.04071 7.010649100000001
11.04171 7.015941300000001
11.04271 7.0208199
11.04371 7.025279800000001
11.04471 7.0293106
11.04571 7.032903999999999
11.04671 7.0360556
11.04771 7.0387684
11.04871 7.0410505
11.04971 7.0429124
11.05071 7.044359999999999
11.05171 7.0453942000000005
11.05271 7.0460089
11.05371 7.0461944
11.05471 7.0459411
11.05571 7.0452437
11.05671 7.0441037
11.05771 7.0425287
11.05871 7.040528999999999
11.05971 7.0381111999999995
11.06071 7.0352763
11.06171 7.0320196
11.06271 7.028332399999999
11.06371 7.024206199999999
11.06471 7.0196368
11.06571 7.0146278
11.06671 7.0091873
11.06771 7.003325200000001
11.06871 6.9970495999999995
11.06971 6.990361200000001
11.07071 6.983254799999999
11.07171 6.9757216
11.07271 6.9677539
11.07371 6.9593474
11.07471 6.9505043
11.07571 6.9412336
11.07671 6.9315448
11.07771 6.9214471
11.07871 6.9109417
11.07971 6.900025899999999
11.08071 6.8886913
11.08171 6.876929800000001
11.08271 6.8647385000000005
11.08371 6.8521187
11.08471 6.8390778999999995
11.08571 6.8256266
11.08671 6.8117715
11.08771 6.7975141
11.08871 6.7828506
11.08971 6.767772099999999
11.09071 6.752272
11.09171 6.7363463
11.09271 6.7199990000000005
11.09371 6.7032389
11.09471 6.6860765
11.09571 6.668521500000001
11.09671 6.650576
11.09771 6.6322386
11.09871 6.6135027
11.09971 6.5943613999999995
11.10071 6.574811799999999
11.10171 6.5548547
11.10271 6.5344967
11.10371 6.5137476
11.10471 6.492614700000001
11.10571 6.4711004
11.10671 6.4492032
11.10771 6.4269163
11.10871 6.404233
11.10971 6.3811511
11.11071 6.3576721
11.11171 6.333805600000001
11.11271 6.3095622
11.11371 6.2849507
11.11471 6.2599763
11.11571 6.2346391
11.11671 6.2089335000000005
11.11771 6.1828528
11.11871 6.1563928
11.11971 6.129555
11.12071 6.1023459
11.12171 6.0747743
11.12271 6.0468487
11.12371 6.0185738
11.12471 5.989949
11.12571 5.9609692999999995
11.12671 5.9316292
11.12771 5.9019256
11.12871 5.871861099999999
11.12971 5.8414422
11.13071 5.8106791
11.13171 5.7795819
11.13271 5.7481564999999994
11.13371 5.716403199999999
11.13471 5.6843173
11.13571 5.651892699999999
11.13671 5.6191262
11.13771 5.5860184
11.13871 5.5525757
11.13971 5.5188082
11.14071 5.4847252
11.14171 5.4503325
11.14271 5.4156311
11.14371 5.3806175
11.14471 5.3452868
11.14571 5.3096361000000005
11.14671 5.2736677
11.14771 5.2373879
11.14871 5.2008063
11.14971 5.1639326
11.15071 5.1267736
11.15171 5.0893299
11.15271 5.0515986999999996
11.15371 5.0135747
11.15471 4.9752545
11.15571 4.9366388
11.15671 4.8977338
11.15771 4.8585481999999995
11.15871 4.8190914000000005
11.15971 4.7793705
11.16071 4.739387300000001
11.16171 4.6991397
11.16271 4.6586238
11.16371 4.6178374
11.16471 4.5767814
11.16571 4.5354616
11.16671 4.4938866
11.16771 4.452066100000001
11.16871 4.4100076
11.16971 4.367714
11.17071 4.3251842
11.17171 4.2824145
11.17271 4.2394023
11.17371 4.196148
11.17471 4.1526563
11.17571 4.1089356
11.17671 4.0649951
11.17771 4.0208418
11.17871 3.9764788
11.17971 3.9319053
11.18071 3.8871184000000003
11.18171 3.8421157999999997
11.18271 3.7968975
11.18371 3.7514679
11.18471 3.7058353000000004
11.18571 3.6600094
11.18671 3.6139973
11.18771 3.5678037000000002
11.18871 3.5214282999999997
11.18971 3.4748696000000003
11.19071 3.428125
11.19171 3.3811945000000003
11.19271 3.3340823
11.19371 3.2867952999999996
11.19471 3.2393422
11.19571 3.19173
11.19671 3.1439632000000004
11.19771 3.0960431
11.19871 3.0479684
11.19971 2.9997379
11.20071 2.9513516
11.20171 2.9028129
11.20271 2.8541284
11.20371 2.8053062
11.20471 2.7563542
11.20571 2.7072772
11.20671 2.6580773
11.20771 2.6087536
11.20871 2.5593042
11.20971 2.509729
11.21071 2.4600303
11.21171 2.4102135000000002
11.21271 2.3602862
11.21371 2.3102559
11.21471 2.2601284
11.21571 2.2099067
11.21671 2.1595912
11.21771 2.1091813
11.21871 2.0586776
11.21971 2.0080823000000003
11.22071 1.9574007
11.22171 1.9066395
11.22271 1.8558058999999998
11.22371 1.8049053999999998
11.22471 1.7539415999999999
11.22571 1.7029153000000001
11.22671 1.6518260999999999
11.22771 1.6006734000000002
11.22871 1.5494583
11.22971 1.4981844
11.23071 1.4468574
11.23171 1.3954841
11.23271 1.3440708000000001
11.23371 1.2926221
11.23471 1.2411402999999999
11.23571 1.1896259
11.23671 1.1380792
11.23771 1.086501
11.23871 1.0348947000000002
11.23971 0.98326523
11.24071 0.93161939
11.24171 0.87996367
11.24271 0.8283033000000001
11.24371 0.77664149
11.24471 0.72497926
11.24571 0.67331661
11.24671 0.6216537200000001
11.24771 0.56999223
11.24871 0.51833573
11.24971 0.46668961
11.25071 0.41506002
11.25171 0.36345258999999996
11.25271 0.31187143
11.25371 0.26031879
11.25471 0.20879548999999997
11.25571 0.15730195000000002
11.25671 0.10583949999999999
11.25771 0.05441130499999999
11.25871 0.0030224342
11.25971 -0.048320627
11.26071 -0.09961142199999999
11.26171 -0.1508448
11.26271 -0.20201791
11.26371 -0.25313012
11.26471 -0.30418217999999997
11.26571 -0.35517465
11.26671 -0.40610665
11.26771 -0.45697489
11.26871 -0.50777383
11.26971 -0.5584968299999999
11.27071 -0.60913777
11.27171 -0.65969224
11.27271 -0.71015814
11.27371 -0.7605352
11.27471 -0.8108233100000001
11.27571 -0.8610214999999999
11.27671 -0.91112638
11.27771 -0.96113225
11.27871 -1.0110321
11.27971 -1.0608195
11.28071 -1.1104899
11.28171 -1.1600419
11.28271 -1.2094769
11.28371 -1.2587974
11.28471 -1.3080049
11.28571 -1.3570982
11.28671 -1.4060725
11.28771 -1.4549204
11.28871 -1.5036337
11.28971 -1.5522054
11.29071 -1.6006316999999999
11.29171 -1.6489116000000001
11.29271 -1.6970465000000001
11.29371 -1.7450375
11.29471 -1.7928841000000002
11.29571 -1.8405823000000001
11.29671 -1.8881254
11.29771 -1.9355061999999998
11.29871 -1.9827188999999998
11.29971 -2.0297606999999998
11.30071 -2.0766333
11.30171 -2.1233404
11.30271 -2.1698859
11.30371 -2.2162706
11.30471 -2.2624910000000003
11.30571 -2.3085397
11.30671 -2.3544068
11.30771 -2.4000833
11.30871 -2.4455639000000002
11.30971 -2.4908472
11.31071 -2.5359359
11.31171 -2.5808338
11.31271 -2.6255429
11.31371 -2.6700611999999997
11.31471 -2.714383
11.31571 -2.7584999999999997
11.31671 -2.8024044000000004
11.31771 -2.8460918
11.31871 -2.8895622
11.31971 -2.9328193999999996
11.32071 -2.9758682000000003
11.32171 -3.0187113
11.32271 -3.0613469
11.32371 -3.1037679
11.32471 -3.1459644
11.32571 -3.1879264999999997
11.32671 -3.2296475
11.32771 -3.2711263999999995
11.32871 -3.3123668000000004
11.32971 -3.3533755999999997
11.33071 -3.3941578
11.33171 -3.4347142999999996
11.33271 -3.4750402
11.33371 -3.5151269
11.33471 -3.5549644
11.33571 -3.5945456
11.33671 -3.6338687000000003
11.33771 -3.6729366
11.33871 -3.7117552
11.33971 -3.7503291
11.34071 -3.7886585999999998
11.34171 -3.8267381000000005
11.34271 -3.8645573000000004
11.34371 -3.9021055999999996
11.34471 -3.9393752999999996
11.34571 -3.9763648
11.34671 -4.013079
11.34771 -4.0495258
11.34871 -4.0857125000000005
11.34971 -4.1216426
11.35071 -4.1573126
11.35171 -4.1927140000000005
11.35271 -4.2278357
11.35371 -4.2626686
11.35471 -4.2972088
11.35571 -4.3314587
11.35671 -4.3654256
11.35771 -4.399116
11.35871 -4.4325333
11.35971 -4.465675
11.36071 -4.4985324
11.36171 -4.5310941
11.36271 -4.5633506
11.36371 -4.5952983000000005
11.36471 -4.6269406
11.36571 -4.6582859
11.36671 -4.6893436
11.36771 -4.7201194
11.36871 -4.7506116
11.36971 -4.7808114
11.37071 -4.810706499999999
11.37171 -4.8402857
11.37271 -4.8695434
11.37371 -4.8984822
11.37471 -4.9271107
11.37571 -4.9554385
11.37671 -4.9834728
11.37771 -5.0112136000000005
11.37871 -5.0386541
11.37971 -5.065782700000001
11.38071 -5.092588800000001
11.38171 -5.1190663
11.38271 -5.1452175
11.38371 -5.1710500999999995
11.38471 -5.1965751
11.38571 -5.221799
11.38671 -5.246722
11.38771 -5.2713364
11.38871 -5.2956302
11.38971 -5.3195912
11.39071 -5.3432118
11.39171 -5.3664933999999995
11.39271 -5.3894445
11.39371 -5.4120775000000005
11.39471 -5.4344017000000004
11.39571 -5.4564204
11.39671 -5.4781287999999995
11.39771 -5.4995149
11.39871 -5.5205677
11.39971 -5.5412788
11.40071 -5.5616483
11.40171 -5.5816837
11.40271 -5.601396
11.40371 -5.6207947
11.40471 -5.6398828
11.40571 -5.6586545
11.40671 -5.6770988000000004
11.40771 -5.6952029
11.40871 -5.7129584
11.40971 -5.730366
11.41071 -5.7474334
11.41171 -5.7641737
11.41271 -5.7805985
11.41371 -5.796713
11.41471 -5.8125135000000006
11.41571 -5.827989799999999
11.41671 -5.8431286
11.41771 -5.8579203
11.41871 -5.8723632
11.41971 -5.8864642
11.42071 -5.9002346999999995
11.42171 -5.913686
11.42271 -5.9268236000000005
11.42371 -5.9396446
11.42471 -5.9521396
11.42571 -5.9642963
11.42671 -5.9761051
11.42771 -5.9875641
11.42871 -5.9986804
11.42971 -6.0094666
11.43071 -6.0199358
11.43171 -6.0300957
11.43271 -6.039945
11.43371 -6.049474
11.43471 -6.0586698000000005
11.43571 -6.0675211
11.43671 -6.0760245
11.43771 -6.0841842999999995
11.43871 -6.0920134
11.43971 -6.0995243
11.44071 -6.1067260999999995
11.44171 -6.113619
11.44271 -6.1201951999999995
11.44371 -6.1264433
11.44471 -6.132352
11.44571 -6.1379179
11.44671 -6.1431464
11.44771 -6.1480485
11.44871 -6.152638
11.44971 -6.1569244
11.45071 -6.1609086
11.45171 -6.1645832
11.45271 -6.1679356
11.45371 -6.1709534
11.45471 -6.1736312
11.45571 -6.1759725
11.45671 -6.177987900000001
11.45771 -6.1796919
11.45871 -6.1810955
11.45971 -6.182202
11.46071 -6.1830061999999995
11.46171 -6.183498
11.46271 -6.1836660000000006
11.46371 -6.183504699999999
11.46471 -6.1830167
11.46571 -6.1822124
11.46671 -6.1811052
11.46771 -6.1797053
11.46871 -6.1780170000000005
11.46971 -6.1760351
11.47071 -6.1737489
11.47171 -6.1711464000000005
11.47271 -6.1682213
11.47371 -6.1649755
11.47471 -6.1614189
11.47571 -6.1575651
11.47671 -6.1534263
11.47771 -6.1490085
11.47871 -6.1443094
11.47971 -6.1393201
11.48071 -6.1340299
11.48171 -6.1284319
11.48271 -6.1225262
11.48371 -6.1163206
11.48471 -6.1098266
11.48571 -6.1030559
11.48671 -6.0960144000000005
11.48771 -6.0886998
11.48871 -6.0811039
11.48971 -6.0732162999999995
11.49071 -6.0650297
11.49171 -6.056544199999999
11.49271 -6.0477678
11.49371 -6.0387123
11.49471 -6.0293909
11.49571 -6.0198113
11.49671 -6.0099732
11.49771 -5.9998699
11.49871 -5.9894919
11.49971 -5.9788316
11.50071 -5.9678875
11.50171 -5.9566650999999995
11.50271 -5.9451748
11.50371 -5.9334282
11.50471 -5.9214331
11.50571 -5.9091907
11.50671 -5.8966961
11.50771 -5.8839407
11.50871 -5.870917400000001
11.50971 -5.8576252
11.51071 -5.8440693
11.51171 -5.83026
11.51271 -5.8162093
11.51371 -5.801924700000001
11.51471 -5.7874084
11.51571 -5.7726547
11.51671 -5.7576548
11.51771 -5.7424013
11.51871 -5.7268913999999995
11.51971 -5.7111285999999994
11.52071 -5.695122100000001
11.52171 -5.6788836
11.52271 -5.6624211
11.52371 -5.6457385
11.52471 -5.6288328
11.52571 -5.6116983000000005
11.52671 -5.5943292
11.52771 -5.5767231
11.52871 -5.5588841
11.52971 -5.540821
11.53071 -5.5225436000000006
11.53171 -5.5040598
11.53271 -5.4853722000000005
11.53371 -5.4664783
11.53471 -5.4473709
11.53571 -5.428043
11.53671 -5.4084923
11.53771 -5.3887215
11.53871 -5.3687375
11.53971 -5.3485509
11.54071 -5.3281698
11.54171 -5.3075980000000005
11.54271 -5.2868355
11.54371 -5.2658778
11.54471 -5.2447207
11.54571 -5.2233629
11.54671 -5.2018065
11.54771 -5.1800578999999995
11.54871 -5.158124900000001
11.54971 -5.1360145
11.55071 -5.1137306
11.55171 -5.0912723
11.55271 -5.0686356
11.55371 -5.0458163
11.55471 -5.0228126
11.55571 -4.9996263999999995
11.55671 -4.9762633
11.55771 -4.9527299
11.55871 -4.9290325
11.55971 -4.9051762
11.56071 -4.8811615
11.56171 -4.8569866
11.56271 -4.8326492
11.56371 -4.808148
11.56471 -4.7834840000000005
11.56571 -4.7586616
11.56671 -4.7336868999999995
11.56771 -4.7085653999999995
11.56871 -4.6833005
11.56971 -4.6578933000000005
11.57071 -4.632343
11.57171 -4.6066478
11.57271 -4.5808073
11.57371 -4.554823
11.57471 -4.5286987
11.57571 -4.5024391
11.57671 -4.4760488
11.57771 -4.4495306999999995
11.57871 -4.422886699999999
11.57971 -4.3961175
11.58071 -4.3692224
11.58171 -4.3422017
11.58271 -4.3150578
11.58371 -4.2877931
11.58471 -4.2604111
11.58571 -4.232914699999999
11.58671 -4.2053062
11.58771 -4.1775867
11.58871 -4.1497581
11.58971 -4.1218206
11.59071 -4.0937759
11.59171 -4.0656261
11.59271 -4.0373743
11.59371 -4.0090222
11.59471 -3.9805729
11.59571 -3.9520286000000002
11.59671 -3.9233912
11.59771 -3.8946632
11.59871 -3.865847
11.59971 -3.8369451
11.60071 -3.8079605
11.60171 -3.7788954
11.60271 -3.7497509
11.60371 -3.7205271
11.60471 -3.6912248
11.60571 -3.6618445
11.60671 -3.6323879000000003
11.60771 -3.6028578999999996
11.60871 -3.5732585999999995
11.60971 -3.5435934000000002
11.61071 -3.5138648000000003
11.61171 -3.4840736999999997
11.61271 -3.4542203000000002
11.61371 -3.4243050999999998
11.61471 -3.3943288000000003
11.61571 -3.364294
11.61671 -3.3342051999999995
11.61771 -3.3040673
11.61871 -3.2738846
11.61971 -3.2436591
11.62071 -3.2133907
11.62171 -3.1830776
11.62271 -3.152718
11.62371 -3.1223109
11.62471 -3.0918589
11.62571 -3.0613668
11.62671 -3.0308416
11.62771 -3.0002893999999998
11.62871 -2.9697135
11.62971 -2.9391143
11.63071 -2.9084896999999996
11.63171 -2.8778363000000002
11.63271 -2.8471528
11.63371 -2.8164407
11.63471 -2.7857054
11.63571 -2.7549536999999997
11.63671 -2.7241914
11.63771 -2.6934218
11.63871 -2.6626443
11.63971 -2.6318556
11.64071 -2.6010513
11.64171 -2.57023
11.64271 -2.5393939
11.64371 -2.5085498
11.64471 -2.477707
11.64571 -2.4468746
11.64671 -2.4160581
11.64771 -2.3852576
11.64871 -2.3544688000000003
11.64971 -2.3236852
11.65071 -2.2929024
11.65171 -2.2621201
11.65271 -2.2313435
11.65371 -2.2005806
11.65471 -2.1698404
11.65571 -2.1391286
11.65671 -2.108445
11.65771 -2.0777855
11.65871 -2.0471437
11.65971 -2.0165151
11.66071 -1.9859003
11.66171 -1.9553058
11.66271 -1.9247422
11.66371 -1.8942205
11.66471 -1.8637482
11.66571 -1.833326
11.66671 -1.8029485
11.66771 -1.7726069
11.66871 -1.7422936999999998
11.66971 -1.7120063
11.67071 -1.6817499
11.67171 -1.6515346
11.67271 -1.621373
11.67371 -1.5912741000000001
11.67471 -1.561241
11.67571 -1.5312694
11.67671 -1.5013509
11.67771 -1.4714777
11.67871 -1.4416465
11.67971 -1.4118614999999999
11.68071 -1.3821326
11.68171 -1.3524721
11.68271 -1.322889
11.68371 -1.2933856000000001
11.68471 -1.2639565
11.68571 -1.2345914
11.68671 -1.2052801
11.68771 -1.1760183
11.68871 -1.1468098
11.68971 -1.1176663999999998
11.69071 -1.0886039
11.69171 -1.0596354000000001
11.69271 -1.0307668
11.69371 -1.001995
11.69471 -0.9733101399999999
11.69571 -0.94470065
11.69671 -0.91615915
11.69771 -0.8876862900000001
11.69871 -0.8592908300000001
11.69971 -0.8309860699999999
11.70071 -0.8027838500000001
11.70171 -0.77468962
11.70271 -0.74669993
11.70371 -0.7188045900000001
11.70471 -0.69099171
11.70571 -0.66325413
11.70671 -0.63559371
11.70771 -0.6080215299999999
11.70871 -0.5805537599999999
11.70971 -0.55320547
11.71071 -0.52598482
11.71171 -0.49888967
11.71271 -0.47190925
11.71371 -0.44502937
11.71471 -0.41823894999999994
11.71571 -0.39153551000000003
11.71671 -0.36492636
11.71771 -0.33842572
11.71871 -0.31204843
11.71971 -0.2858035
11.72071 -0.25969076
11.72171 -0.23370124
11.72271 -0.20782220999999998
11.72371 -0.18204358999999998
11.72471 -0.15636375
11.72571 -0.13079104
11.72671 -0.10534096999999999
11.72771 -0.080029696
11.72871 -0.054867374000000003
11.72971 -0.029853859000000003
11.73071 -0.0049790979
11.73171 0.01977208
11.73271 0.044412885
11.73371 0.068948255
11.73471 0.093372323
11.73571 0.11767042000000001
11.73671 0.14182508000000002
11.73771 0.1658234
11.73871 0.18966214
11.73971 0.21334854000000003
11.74071 0.23689631
11.74171 0.26031879
11.74271 0.28362228
11.74371 0.30680266
11.74471 0.32984705000000003
11.74571 0.35273924
11.74671 0.37546712
11.74771 0.39802793999999997
11.74871 0.42042951
11.74971 0.44268649
11.75071 0.46481346
11.75171 0.48681777000000004
11.75271 0.50869556
11.75371 0.53043305
11.75471 0.55201193
11.75571 0.57341694
11.75671 0.59464234
11.75771 0.61569358
11.75871 0.6365846399999999
11.75971 0.65733106
11.76071 0.6779427600000001
11.76171 0.69841929
11.76271 0.7187501500000001
11.76371 0.7389192
11.76471 0.758912
11.76571 0.77872211
11.76671 0.79835383
11.76771 0.81781968
11.76871 0.8371342
11.76971 0.8563067799999999
11.77071 0.8753367700000001
11.77171 0.89421337
11.77271 0.91291983
11.77371 0.93144067
11.77471 0.9497682599999999
11.77571 0.96790614
11.77671 0.9858671600000001
11.77771 1.0036677
11.77871 1.02132
11.77971 1.0388267
11.78071 1.0561795
11.78171 1.0733627000000001
11.78271 1.09036
11.78371 1.1071615
11.78471 1.1237675
11.78571 1.1401879
11.78671 1.1564367
11.78771 1.1725252
11.78871 1.1884567000000001
11.78971 1.2042247000000001
11.79071 1.2198151000000002
11.79171 1.2352132999999998
11.79271 1.2504106
11.79371 1.2654081
11.79471 1.2802164
11.79571 1.2948507
11.79671 1.3093237
11.79771 1.3236401
11.79871 1.3377937
11.79971 1.3517703
11.80071 1.3655533
11.80171 1.3791309
11.80271 1.3925007
11.80371 1.4056701
11.80471 1.4186528
11.80571 1.4314615
11.80671 1.4441028
11.80771 1.456574
11.80871 1.4688645
11.80971 1.4809615
11.81071 1.4928553
11.81171 1.5045444
11.81271 1.5160362
11.81371 1.5273434000000001
11.81471 1.5384777
11.81571 1.5494447
11.81671 1.5602402
11.81771 1.5708522999999999
11.81871 1.5812658
11.81971 1.5914688
11.82071 1.6014572
11.82171 1.6112363
11.82271 1.6208185
11.82371 1.6302168
11.82471 1.6394397
11.82571 1.6484879000000001
11.82671 1.6573536999999998
11.82771 1.6660255999999998
11.82871 1.6744938
11.82971 1.6827546
11.83071 1.6908122
11.83171 1.6986762999999998
11.83271 1.7063572999999999
11.83371 1.7138612000000002
11.83471 1.7211858
11.83571 1.7283224
11.83671 1.7352580999999998
11.83771 1.7419820999999998
11.83871 1.7484897999999998
11.83971 1.7547850999999999
11.84071 1.7608786
11.84171 1.7667826000000002
11.84271 1.7725062
11.84371 1.7780513000000002
11.84471 1.7834127000000002
11.84571 1.7885809999999998
11.84671 1.7935464
11.84771 1.7983044
11.84871 1.8028560999999999
11.84971 1.8072089
11.85071 1.8113715999999997
11.85171 1.81535
11.85271 1.8191441999999998
11.85371 1.8227482
11.85471 1.8261524000000002
11.85571 1.8293481
11.85671 1.8323313
11.85771 1.8351047999999999
11.85871 1.8376769000000002
11.85971 1.8400581999999999
11.86071 1.8422564
11.86171 1.8442743000000001
11.86271 1.8461078
11.86371 1.8477492000000002
11.86471 1.8491898
11.86571 1.850424
11.86671 1.8514518
11.86771 1.8522779
11.86871 1.8529093
11.86971 1.8533518999999998
11.87071 1.8536067
11.87171 1.8536707
11.87271 1.8535377
11.87371 1.8532013999999999
11.87471 1.8526589
11.87571 1.8519128
11.87671 1.8509695
11.87771 1.8498374000000002
11.87871 1.8485228999999999
11.87971 1.8470284
11.88071 1.8453503
11.88171 1.8434823999999999
11.88271 1.8414172999999998
11.88371 1.8391505
11.88471 1.8366812
11.88571 1.8340129
11.88671 1.8311511999999999
11.88771 1.8281011
11.88871 1.8248646
11.88971 1.8214403000000001
11.89071 1.8178245
11.89171 1.8140137
11.89271 1.8100068
11.89371 1.8058056
11.89471 1.801415
11.89571 1.7968409
11.89671 1.7920876
11.89771 1.7871562
11.89871 1.7820438
11.89971 1.7767455
11.90071 1.771256
11.90171 1.7655721
11.90271 1.7596939999999999
11.90371 1.7536250999999998
11.90471 1.74737
11.90571 1.7409326999999999
11.90671 1.7343145
11.90771 1.7275147000000002
11.90871 1.7205306999999999
11.90971 1.7133600999999998
11.91071 1.7060024999999999
11.91171 1.6984599
11.91271 1.6907359
11.91371 1.6828341
11.91471 1.674757
11.91571 1.666504
11.91671 1.6580725
11.91771 1.6494592999999997
11.91871 1.6406615999999998
11.91971 1.6316792
11.92071 1.6225146
11.92171 1.6131721
11.92271 1.6036561
11.92371 1.5939694
11.92471 1.5841126
11.92571 1.5740844999999999
11.92671 1.5638823
11.92771 1.553504
11.92871 1.5429497
11.92971 1.5322213
11.93071 1.5213219
11.93171 1.5102544
11.93271 1.4990196
11.93371 1.4876164
11.93471 1.4760423
11.93571 1.4642951
11.93671 1.4523739
11.93771 1.4402806000000001
11.93871 1.4280197
11.93971 1.4155966
11.94071 1.4030156
11.94171 1.3902785
11.94271 1.3773844
11.94371 1.3643299
11.94471 1.3511115
11.94571 1.3377273
11.94671 1.3241781
11.94771 1.3104673
11.94871 1.296599
11.94971 1.282577
11.95071 1.2684024
11.95171 1.2540742
11.95271 1.2395897
11.95371 1.2249469000000002
11.95471 1.2101457
11.95571 1.1951893999999998
11.95671 1.1800829000000002
11.95771 1.164832
11.95871 1.1494404999999999
11.95971 1.1339088000000002
11.96071 1.1182341
11.96171 1.1024114999999999
11.96271 1.0864365
11.96371 1.0703073
11.96471 1.0540257000000002
11.96571 1.0375968
11.96671 1.0210266000000001
11.96771 1.0043203
11.96871 0.9874797399999999
11.96971 0.9705041500000001
11.97071 0.95339054
11.97171 0.9361362099999999
11.97271 0.91874097
11.97371 0.9012077000000001
11.97471 0.883542
11.97571 0.8657496400000001
11.97671 0.84783463
11.97771 0.8297971399999999
11.97871 0.81163384
11.97971 0.79333931
11.98071 0.7749090000000001
11.98171 0.75634159
11.98271 0.73764003
11.98371 0.71881087
11.98471 0.69986195
11.98571 0.6807995
11.98671 0.66162595
11.98771 0.6423397
11.98871 0.62293643
11.98971 0.6034119099999999
11.99071 0.58376426
11.99171 0.56399559
11.99271 0.54411124
11.99371 0.5241176999999999
11.99471 0.50401995
11.99571 0.48381947000000003
11.99671 0.46351394
11.99771 0.44309878999999996
11.99871 0.42256978
11.99971 0.40192567
12.00071 0.38116956
12.00171 0.36030842
12.00271 0.33935059
12.00371 0.31830287
12.00471 0.29716794
12.00571 0.27594406
12.00671 0.25462615
12.00771 0.23320862000000003
12.00871 0.21168846
12.00971 0.1900669
12.01071 0.16834938
12.01171 0.14654358
12.01271 0.12465635
12.01371 0.10269127
12.01471 0.080647832
12.01571 0.058522425
12.01671 0.036310975
12.01771 0.014011810999999999
12.01871 -0.0083728679
12.01971 -0.030837124
12.02071 -0.05337344499999999
12.02171 -0.075975497
12.02271 -0.09864064599999998
12.02371 -0.12137071
12.02471 -0.14417078
12.02571 -0.16704628
12.02671 -0.19000031
12.02771 -0.21303145
12.02871 -0.23613379
12.02971 -0.25929873999999997
12.03071 -0.28251826
12.03171 -0.30578733
12.03271 -0.3291053
12.03371 -0.35247515999999995
12.03471 -0.37590121
12.03571 -0.39938622999999995
12.03671 -0.42292965000000005
12.03771 -0.44652717
12.03871 -0.47017229
12.03971 -0.49385922000000004
12.04071 -0.5175849899999999
12.04171 -0.54135015
12.04271 -0.56515825
12.04371 -0.58901338
12.04471 -0.61291768
12.04571 -0.63686948
12.04671 -0.66086319
12.04771 -0.6848908
12.04871 -0.70894449
12.04971 -0.7330193199999999
12.05071 -0.7571144999999999
12.05171 -0.78123296
12.05271 -0.80537926
12.05371 -0.82955724
12.05471 -0.85376725
12.05571 -0.87800594
12.05671 -0.90226736
12.05771 -0.9265449800000001
12.05871 -0.95083397
12.05971 -0.9751327299999999
12.06071 -0.99944249
12.06171 -1.0237652
12.06271 -1.0481021
12.06371 -1.0724516
12.06471 -1.0968086
12.06571 -1.1211665000000002
12.06671 -1.1455189
12.06771 -1.1698615
12.06871 -1.1941943
12.06971 -1.2185206
12.07071 -1.2428448
12.07171 -1.2671702999999999
12.07271 -1.2914975
12.07371 -1.3158235
12.07471 -1.3401422
12.07571 -1.3644468
12.07671 -1.388732
12.07771 -1.4129951
12.07871 -1.4372358
12.07971 -1.4614554
12.08071 -1.4856544
12.08171 -1.5098314
12.08271 -1.5339825
12.08371 -1.5581025
12.08471 -1.5821862999999998
12.08571 -1.606231
12.08671 -1.6302362000000001
12.08771 -1.654204
12.08871 -1.6781375
12.08971 -1.7020388000000002
12.09071 -1.7259073
12.09171 -1.7497394
12.09271 -1.7735299
12.09371 -1.7972721
12.09471 -1.8209612
12.09571 -1.8445948
12.09671 -1.8681724
12.09771 -1.891695
12.09871 -1.915163
12.09971 -1.9385757
12.10071 -1.9619305
12.10171 -1.9852232
12.10271 -2.0084497999999997
12.10371 -2.0316077
12.10471 -2.0546962
12.10571 -2.0777157
12.10671 -2.1006672
12.10771 -2.1235511
12.10871 -2.1463657
12.10971 -2.1691073000000003
12.11071 -2.1917706
12.11171 -2.2143509
12.11271 -2.2368444000000003
12.11371 -2.2592496
12.11471 -2.2815662
12.11571 -2.3037948
12.11671 -2.3259358
12.11771 -2.3479881000000002
12.11871 -2.369949
12.11971 -2.3918148
12.12071 -2.4135820999999997
12.12171 -2.4352482
12.12271 -2.4568119999999998
12.12371 -2.4782734
12.12471 -2.499632
12.12571 -2.5208861999999996
12.12671 -2.5420332
12.12771 -2.5630692
12.12871 -2.5839895000000004
12.12971 -2.6047908
12.13071 -2.6254712
12.13171 -2.6460305
12.13271 -2.6664693
12.13371 -2.6867881
12.13471 -2.7069863
12.13571 -2.7270615
12.13671 -2.7470103999999997
12.13771 -2.7668295
12.13871 -2.7865158
12.13971 -2.8060675
12.14071 -2.8254839
12.14171 -2.8447643
12.14271 -2.863908
12.14371 -2.8829126
12.14471 -2.9017746
12.14571 -2.9204898
12.14671 -2.939054
12.14771 -2.9574651
12.14871 -2.9757228000000002
12.14971 -2.9938275
12.15071 -3.0117804
12.15171 -3.0295823
12.15271 -3.0472314000000003
12.15371 -3.0647244000000002
12.15471 -3.0820571
12.15571 -3.0992255
12.15671 -3.1162270999999997
12.15771 -3.1330608000000004
12.15871 -3.1497266
12.15971 -3.1662255999999998
12.16071 -3.1825565
12.16171 -3.1987172
12.16271 -3.2147031
12.16371 -3.2305092
12.16471 -3.2461319000000004
12.16571 -3.2615691
12.16671 -3.2768211999999997
12.16771 -3.29189
12.16871 -3.3067778
12.16971 -3.3214841
12.17071 -3.3360068
12.17171 -3.3503409
12.17271 -3.3644814000000003
12.17371 -3.3784229
12.17471 -3.3921633
12.17571 -3.4057017000000003
12.17671 -3.4190397999999997
12.17771 -3.4321791999999998
12.17871 -3.4451205
12.17971 -3.4578610000000003
12.18071 -3.4703966000000004
12.18171 -3.4827225000000004
12.18271 -3.4948342
12.18371 -3.5067301000000004
12.18471 -3.5184115
12.18571 -3.5298817000000002
12.18671 -3.5411429
12.18771 -3.5521958
12.18871 -3.5630379
12.18971 -3.5736635000000003
12.19071 -3.5840660000000004
12.19171 -3.5942398
12.19271 -3.6041814999999997
12.19371 -3.6138911000000005
12.19471 -3.6233704999999996
12.19571 -3.6326226000000004
12.19671 -3.6416486
12.19771 -3.6504469999999998
12.19871 -3.659014
12.19971 -3.6673442
12.20071 -3.6754336
12.20171 -3.6832806000000002
12.20271 -3.6908861
12.20371 -3.6982536
12.20471 -3.7053857000000003
12.20571 -3.7122834
12.20671 -3.7189446
12.20771 -3.7253637
12.20871 -3.7315331
12.20971 -3.737447
12.21071 -3.7431016999999995
12.21171 -3.7484973999999998
12.21271 -3.7536370999999997
12.21371 -3.7585251
12.21471 -3.7631634999999997
12.21571 -3.7675526
12.21671 -3.7716892
12.21771 -3.7755682999999998
12.21871 -3.7791859
12.21971 -3.7825391
12.22071 -3.7856285000000005
12.22171 -3.7884563000000004
12.22271 -3.791026
12.22371 -3.7933387
12.22471 -3.7953927999999997
12.22571 -3.7971831999999996
12.22671 -3.7987035000000002
12.22771 -3.7999476999999997
12.22871 -3.8009125999999998
12.22971 -3.8015988
12.23071 -3.80201
12.23171 -3.8021504999999998
12.23271 -3.8020235
12.23371 -3.8016297
12.23471 -3.8009665999999998
12.23571 -3.8000286
12.23671 -3.7988108
12.23771 -3.7973091
12.23871 -3.7955232
12.23971 -3.7934549
12.24071 -3.7911069
12.24171 -3.7884813000000004
12.24271 -3.7855778
12.24371 -3.7823933999999997
12.24471 -3.7789244
12.24571 -3.7751663
12.24671 -3.7711170000000003
12.24771 -3.7667774
12.24871 -3.7621509
12.24971 -3.7572425
12.25071 -3.7520546
12.25171 -3.7465884999999997
12.25271 -3.7408403999999997
12.25371 -3.7348054
12.25471 -3.7284777
12.25571 -3.721853
12.25671 -3.7149298999999996
12.25771 -3.7077092
12.25871 -3.7001934
12.25971 -3.6923852
12.26071 -3.6842856999999998
12.26171 -3.6758948
12.26271 -3.6672108000000003
12.26371 -3.658231
12.26471 -3.6489545999999997
12.26571 -3.6393825
12.26671 -3.6295172
12.26771 -3.6193617
12.26871 -3.6089186000000004
12.26971 -3.5981870999999996
12.27071 -3.5871646999999998
12.27171 -3.5758462
12.27271 -3.564227
12.27371 -3.5523038
12.27471 -3.5400755999999998
12.27571 -3.5275444000000005
12.27671 -3.5147138
12.27771 -3.5015877
12.27871 -3.4881680999999998
12.27971 -3.4744557
12.28071 -3.4604497
12.28171 -3.4461486999999997
12.28271 -3.4315519
12.28371 -3.4166593
12.28471 -3.4014724000000003
12.28571 -3.3859926999999996
12.28671 -3.3702205999999997
12.28771 -3.3541548999999997
12.28871 -3.3377931
12.28971 -3.3211324
12.29071 -3.3041701
12.29171 -3.2869059999999997
12.29271 -3.2693408
12.29371 -3.2514784
12.29471 -3.2333228999999997
12.29571 -3.2148774999999996
12.29671 -3.1961448000000003
12.29771 -3.1771254
12.29871 -3.1578183
12.29971 -3.1382218
12.30071 -3.1183355
12.30171 -3.0981587
12.30271 -3.0776916
12.30371 -3.0569343
12.30471 -3.0358868
12.30571 -3.0145478999999997
12.30671 -2.9929167
12.30771 -2.970992
12.30871 -2.9487742
12.30971 -2.9262651
12.31071 -2.9034678
12.31171 -2.8803864
12.31271 -2.8570249999999997
12.31371 -2.833386
12.31471 -2.8094701
12.31571 -2.7852774
12.31671 -2.7608065
12.31771 -2.7360562
12.31871 -2.7110262
12.31971 -2.6857165999999997
12.32071 -2.6601287
12.32171 -2.6342632
12.32271 -2.6081206
12.32371 -2.5817011
12.32471 -2.5550045
12.32571 -2.5280318999999998
12.32671 -2.5007853
12.32771 -2.4732683
12.32871 -2.4454852999999996
12.32971 -2.4174403
12.33071 -2.3891362999999997
12.33171 -2.360574
12.33271 -2.3317520000000003
12.33371 -2.3026682
12.33471 -2.273321
12.33571 -2.2437096
12.33671 -2.2138355
12.33771 -2.1837015
12.33871 -2.1533102
12.33971 -2.1226637
12.34071 -2.0917632
12.34171 -2.0606088000000002
12.34271 -2.029201
12.34371 -1.9975410999999998
12.34471 -1.9656318999999998
12.34571 -1.933478
12.34671 -1.9010843999999998
12.34771 -1.8684551
12.34871 -1.8355923
12.34971 -1.8024951
12.35071 -1.7691611999999999
12.35171 -1.7355878000000002
12.35271 -1.7017734999999998
12.35371 -1.6677191
12.35471 -1.6334284000000001
12.35571 -1.5989065
12.35671 -1.5641587
12.35771 -1.5291888
12.35871 -1.4939984
12.35971 -1.4585871
12.36071 -1.4229542
12.36171 -1.3870997
12.36271 -1.3510263999999998
12.36371 -1.3147386
12.36471 -1.2782419999999999
12.36571 -1.2415413
12.36671 -1.2046386
12.36771 -1.1675336
12.36871 -1.1302235
12.36971 -1.0927052
12.37071 -1.054978
12.37171 -1.0170439999999998
12.37271 -0.97890906
12.37371 -0.9405805700000001
12.37471 -0.90206582
12.37571 -0.86336946
12.37671 -0.8244928
12.37771 -0.78543434
12.37871 -0.74619153
12.37971 -0.70676324
12.38071 -0.66715125
12.38171 -0.62736045
12.38271 -0.5873973
12.38371 -0.54726782
12.38471 -0.50697555
12.38571 -0.46652066999999997
12.38671 -0.42590071
12.38771 -0.38511304
12.38871 -0.34415708
12.38971 -0.30303597
12.39071 -0.26175666000000003
12.39171 -0.22032817
12.39271 -0.17875886000000002
12.39371 -0.13705402
12.39471 -0.095214648
12.39571 -0.053238112000000004
12.39671 -0.011120414
12.39771 0.031140959
12.39871 0.07354495999999999
12.39971 0.11608654
12.40071 0.15875801
12.40171 0.20155171000000002
12.40271 0.24446258
12.40371 0.28748934
12.40471 0.33063386
12.40571 0.37389898
12.40671 0.4172856
12.40771 0.46079052
12.40871 0.5044063599999999
12.40971 0.54812306
12.41071 0.59193107
12.41171 0.63582435
12.41271 0.67980173
12.41371 0.72386642
12.41471 0.76802336
12.41571 0.8122759900000001
12.41671 0.8566238
12.41771 0.9010613900000001
12.41871 0.94558001
12.41971 0.9901705199999999
12.42071 1.0348263
12.42171 1.0795451
12.42271 1.1243281
12.42371 1.1691785
12.42471 1.2140978
12.42571 1.2590833
12.42671 1.3041277
12.42771 1.3492207
12.42871 1.3943519
12.42971 1.439514
12.43071 1.4847054
12.43171 1.5299292
12.43271 1.5751908
12.43371 1.6204946000000002
12.43471 1.6658403
12.43571 1.7112227
12.43671 1.7566321
12.43771 1.8020584999999998
12.43871 1.8474935000000001
12.43971 1.8929338
12.44071 1.9383808999999999
12.44171 1.9838383000000002
12.44271 2.0293087
12.44371 2.0747904
12.44471 2.1202773
12.44571 2.1657592
12.44671 2.2112254
12.44771 2.2566684
12.44871 2.3020856
12.44971 2.3474794
12.45071 2.3928551
12.45171 2.4382167
12.45271 2.4835640999999997
12.45371 2.5288917
12.45471 2.5741896
12.45571 2.6194460999999998
12.45671 2.6646519
12.45771 2.7098026
12.45871 2.7548991
12.45971 2.7999454999999998
12.46071 2.8449453
12.46171 2.8898989999999998
12.46271 2.9348012
12.46371 2.9796431
12.46471 3.0244142000000003
12.46571 3.0691061
12.46671 3.1137155
12.46771 3.1582441
12.46871 3.2026961
12.46971 3.2470759
12.47071 3.2913834000000004
12.47171 3.335613
12.47271 3.3797536000000004
12.47371 3.4237929
12.47471 3.4677207
12.47571 3.511532
12.47671 3.5552274
12.47771 3.5988115
12.47871 3.642289
12.47971 3.6856609999999996
12.48071 3.7289239000000003
12.48171 3.7720691
12.48271 3.8150858000000003
12.48371 3.8579658
12.48471 3.9007045
12.48571 3.9433032
12.48671 3.9857658999999996
12.48771 4.0280968
12.48871 4.070295799999999
12.48971 4.1123576
12.49071 4.1542724
12.49171 4.196028
12.49271 4.2376149000000005
12.49371 4.2790283
12.49471 4.3202687
12.49571 4.3613411
12.49671 4.4022512
12.49771 4.4430003000000005
12.49871 4.4835851
12.49971 4.5239966
12.50071 4.5642233999999995
12.50171 4.6042553999999996
12.50271 4.6440877
12.50371 4.683719900000001
12.50471 4.7231559
12.50571 4.7623992
12.50671 4.8014507
12.50771 4.840305799999999
12.50871 4.8789557
12.50971 4.9173899
12.51071 4.9556002
12.51171 4.9935829
12.51271 5.0313391
12.51371 5.0688747
12.51471 5.1061954
12.51571 5.1433031
12.51671 5.1801935
12.51771 5.2168574
12.51871 5.2532829
12.51971 5.2894592
12.52071 5.3253803
12.52171 5.3610455
12.52271 5.396458099999999
12.52371 5.431623
12.52471 5.4665416
12.52571 5.5012103
12.52671 5.5356216
12.52771 5.5697661
12.52871 5.6036357
12.52971 5.637227
12.53071 5.670541500000001
12.53171 5.7035856
12.53271 5.7363644
12.53371 5.7688795
12.53471 5.8011264
12.53571 5.8330953
12.53671 5.8647741
12.53771 5.8961522
12.53871 5.9272245
12.53971 5.9579909
12.54071 5.9884559
12.54171 6.0186256
12.54271 6.048502
12.54371 6.0780831
12.54471 6.107362
12.54571 6.1363291
12.54671 6.1649762
12.54771 6.1933
12.54871 6.2213022
12.54971 6.248988199999999
12.55071 6.2763631
12.55171 6.303428899999999
12.55271 6.3301809
12.55371 6.3566089
12.55471 6.3827023
12.55571 6.4084508
12.55671 6.433849799999999
12.55771 6.458900900000001
12.55871 6.48361
12.55971 6.5079838
12.56071 6.5320246
12.56171 6.5557301
12.56271 6.579093599999999
12.56371 6.6021054999999995
12.56471 6.6247575
12.56571 6.647045899999999
12.56671 6.668973
12.56771 6.6905439
12.56871 6.7117646
12.56971 6.7326374
12.57071 6.753157799999999
12.57171 6.7733176
12.57271 6.7931063
12.57371 6.8125159
12.57471 6.831541700000001
12.57571 6.850186
12.57671 6.868455599999999
12.57771 6.8863578
12.57871 6.9038957
12.57971 6.9210671
12.58071 6.9378644000000005
12.58171 6.954278799999999
12.58271 6.970302
12.58371 6.9859318
12.58471 7.001169
12.58571 7.0160203
12.58671 7.0304908
12.58771 7.0445836
12.58871 7.0582964
12.58971 7.071622499999999
12.59071 7.0845529
12.59171 7.097079600000001
12.59271 7.109198
12.59371 7.120910299999999
12.59471 7.1322232
12.59571 7.143142800000001
12.59671 7.1536742
12.59771 7.163815199999999
12.59871 7.173560599999999
12.59971 7.1829013999999995
12.60071 7.1918294
12.60171 7.200342399999999
12.60271 7.208442700000001
12.60371 7.216136200000001
12.60471 7.2234295
12.60571 7.230325
12.60671 7.2368219
12.60771 7.2429135
12.60871 7.2485916
12.60971 7.2538480000000005
12.61071 7.258679699999999
12.61171 7.263089000000001
12.61271 7.2670817
12.61371 7.270666200000001
12.61471 7.2738469
12.61571 7.2766237
12.61671 7.278992200000001
12.61771 7.2809443
12.61871 7.282473100000001
12.61971 7.283577300000001
12.62071 7.2842583
12.62171 7.2845227999999995
12.62271 7.284378299999999
12.62371 7.2838292
12.62471 7.2828747
12.62571 7.281509
12.62671 7.2797239
12.62771 7.2775118
12.62871 7.2748706
12.62971 7.2718032
12.63071 7.268317000000001
12.63171 7.2644211
12.63271 7.2601199
12.63371 7.2554149
12.63471 7.2503
12.63571 7.2447687
12.63671 7.238815
12.63771 7.2324358
12.63871 7.2256334
12.63971 7.218414500000001
12.64071 7.2107874
12.64171 7.202755700000001
12.64271 7.194320899999999
12.64371 7.185477799999999
12.64471 7.1762197
12.64571 7.1665414
12.64671 7.1564421000000005
12.64771 7.1459241
12.64871 7.1349964
12.64971 7.1236654999999995
12.65071 7.111938299999999
12.65171 7.0998162
12.65271 7.0872955
12.65371 7.0743687
12.65471 7.06103
12.65571 7.0472777
12.65671 7.0331141
12.65771 7.0185452999999995
12.65871 7.0035793
12.65971 6.9882229
12.66071 6.972476800000001
12.66171 6.9563396
12.66271 6.939806
12.66371 6.9228708999999995
12.66471 6.9055326
12.66571 6.8877958
12.66671 6.869667
12.66771 6.851154600000001
12.66871 6.832264400000001
12.66971 6.812997899999999
12.67071 6.793352199999999
12.67171 6.7733221
12.67271 6.7529015
12.67371 6.7320876
12.67471 6.710884
12.67571 6.6892982000000005
12.67671 6.6673398
12.67771 6.6450156
12.67871 6.6223294
12.67971 6.5992802
12.68071 6.5758638
12.68171 6.5520756
12.68271 6.5279141
12.68371 6.5033823
12.68471 6.4784862
12.68571 6.4532347
12.68671 6.427633000000001
12.68771 6.4016849
12.68871 6.3753873
12.68971 6.348735799999999
12.69071 6.321726699999999
12.69171 6.294359300000001
12.69271 6.266637899999999
12.69371 6.2385693
12.69471 6.210163199999999
12.69571 6.1814271
12.69671 6.1523654
12.69771 6.122978
12.69871 6.0932618000000005
12.69971 6.0632128
12.70071 6.032829700000001
12.70171 6.0021143
12.70271 5.9710726
12.70371 5.9397116
12.70471 5.9080385
12.70571 5.8760565
12.70671 5.8437664
12.70771 5.8111653
12.70871 5.7782512
12.70971 5.7450239
12.71071 5.7114873
12.71171 5.6776494
12.71271 5.6435194
12.71371 5.6091052
12.71471 5.5744108
12.71571 5.5394363
12.71671 5.5041786
12.71771 5.468634499999999
12.71871 5.4328021
12.71971 5.3966843
12.72071 5.3602867
12.72171 5.3236179
12.72271 5.2866861
12.72371 5.2494969000000005
12.72471 5.212051799999999
12.72571 5.1743496
12.72671 5.1363885
12.72771 5.098168899999999
12.72871 5.0596938
12.72971 5.0209697
12.73071 4.9820054
12.73171 4.9428087000000005
12.73271 4.9033836
12.73371 4.8637304
12.73471 4.8238467
12.73571 4.7837298
12.73671 4.743379
12.73771 4.7027975
12.73871 4.6619918
12.73971 4.6209715
12.74071 4.5797449
12.74171 4.5383185
12.74271 4.4966951
12.74371 4.4548742
12.74471 4.4128552
12.74571 4.3706376
12.74671 4.3282248
12.74771 4.2856228000000005
12.74871 4.2428393
12.74971 4.1998815
12.75071 4.1567538
12.75171 4.1134585
12.75271 4.0699939999999994
12.75371 4.0263593
12.75471 3.9825551
12.75571 3.9385848
12.75671 3.8944545999999995
12.75771 3.850174
12.75871 3.8057505999999997
12.75971 3.7611909
12.76071 3.7164975000000005
12.76171 3.6716703
12.76271 3.6267082999999998
12.76371 3.5816114000000003
12.76471 3.5363819
12.76571 3.4910254000000003
12.76671 3.4455492999999997
12.76771 3.3999603000000005
12.76871 3.3542644000000004
12.76971 3.3084641999999995
12.77071 3.2625612
12.77171 3.2165553
12.77271 3.1704484999999996
12.77371 3.1242445
12.77471 3.0779498
12.77571 3.0315721
12.77671 2.9851191
12.77771 2.9385958
12.77871 2.8920053
12.77971 2.8453477
12.78071 2.7986221
12.78171 2.7518289
12.78271 2.7049707
12.78371 2.6580524000000003
12.78471 2.6110806
12.78571 2.5640627
12.78671 2.5170044999999996
12.78771 2.4699094
12.78871 2.4227794
12.78971 2.3756156
12.79071 2.3284201
12.79171 2.2811968
12.79271 2.2339515
12.79371 2.1866914
12.79471 2.139423
12.79571 2.0921517
12.79671 2.0448801999999997
12.79771 1.9976098000000002
12.79871 1.9503407
12.79971 1.9030742
12.80071 1.8558133
12.80171 1.8085632
12.80271 1.7613303
12.80371 1.7141212
12.80471 1.6669413000000002
12.80571 1.6197944
12.80671 1.5726825
12.80771 1.5256074
12.80871 1.4785711
12.80971 1.431577
12.81071 1.3846301
12.81171 1.3377362
12.81271 1.290901
12.81371 1.2441292
12.81471 1.1974239
12.81571 1.1507867999999999
12.81671 1.1042194
12.81771 1.0577239999999999
12.81871 1.011304
12.81971 0.9649642700000001
12.82071 0.91871042
12.82171 0.87254811
12.82271 0.8264819200000001
12.82371 0.78051537
12.82471 0.73465095
12.82571 0.68889093
12.82671 0.64323796
12.82771 0.59769573
12.82871 0.55226861
12.82971 0.50696139
12.83071 0.46177846
12.83171 0.41672341
12.83271 0.3717989
12.83371 0.3270071
12.83471 0.28235037
12.83571 0.23783173000000002
12.83671 0.19345507
12.83771 0.14922495
12.83871 0.10514605999999999
12.83971 0.061222649
12.84071 0.017458269000000002
12.84171 -0.026144136999999998
12.84271 -0.06958181
12.84371 -0.11285171
12.84471 -0.15595021
12.84571 -0.1988732
12.84671 -0.24161646
12.84771 -0.28417627
12.84871 -0.3265497
12.84971 -0.36873459000000003
12.85071 -0.41072899
12.85171 -0.45253079999999996
12.85271 -0.49413694
12.85371 -0.53554345
12.85471 -0.5767458599999999
12.85571 -0.6177397
12.85671 -0.6585212
12.85771 -0.69908751
12.85871 -0.7394366
12.85971 -0.77956663
12.86071 -0.8194752
12.86171 -0.85915895
12.86271 -0.89861359
12.86371 -0.93783457
12.86471 -0.97681796
12.86571 -1.0155608999999999
12.86671 -1.0540621
12.86771 -1.0923212999999998
12.86871 -1.1303377
12.86971 -1.1681095000000001
12.87071 -1.205633
12.87171 -1.2429032
12.87271 -1.2799148
12.87371 -1.3166626000000001
12.87471 -1.3531433000000002
12.87571 -1.3893557
12.87671 -1.4252995
12.87771 -1.4609746
12.87871 -1.4963795
12.87971 -1.5315113
12.88071 -1.5663650000000002
12.88171 -1.6009356999999997
12.88271 -1.6352193000000002
12.88371 -1.6692139000000001
12.88471 -1.7029194
12.88571 -1.7363368000000001
12.88671 -1.7694669
12.88771 -1.8023085
12.88871 -1.8348578
12.88971 -1.8671087999999998
12.89071 -1.8990546000000001
12.89171 -1.9306899999999998
12.89271 -1.9620121000000001
12.89371 -1.9930204
12.89471 -2.0237172
12.89571 -2.0541044
12.89671 -2.0841822
12.89771 -2.1139484
12.89871 -2.1433979
12.89971 -2.1725250000000003
12.90071 -2.2013249
12.90171 -2.2297956
12.90271 -2.2579379
12.90371 -2.2857547
12.90471 -2.3132482999999997
12.90571 -2.3404188
12.90671 -2.3672633
12.90771 -2.3937752
12.90871 -2.4199471
12.90971 -2.4457727
12.91071 -2.4712494
12.91171 -2.4963785
12.91271 -2.521164
12.91371 -2.5456103
12.91471 -2.5697192
12.91571 -2.5934894
12.91671 -2.6169155
12.91771 -2.6399909
12.91871 -2.6627095
12.91971 -2.6850685
12.92071 -2.7070694
12.92171 -2.7287157
12.92271 -2.7500120999999997
12.92371 -2.7709603
12.92471 -2.7915586
12.92571 -2.8118012
12.92671 -2.8316806999999997
12.92771 -2.8511906
12.92871 -2.8703282
12.92971 -2.8890954
12.93071 -2.9074982
12.93171 -2.9255427000000003
12.93271 -2.9432334
12.93371 -2.9605699999999997
12.93471 -2.9775478
12.93571 -2.9941591
12.93671 -3.010397
12.93771 -3.0262577999999998
12.93871 -3.0417426
12.93971 -3.0568561
12.94071 -3.0716045000000003
12.94171 -3.0859917
12.94271 -3.1000176
12.94371 -3.1136772
12.94471 -3.1269625000000003
12.94571 -3.1398669
12.94671 -3.1523867999999995
12.94771 -3.1645242
12.94871 -3.1762856999999998
12.94971 -3.1876798999999996
12.95071 -3.1987134
12.95171 -3.2093875
12.95271 -3.2196987000000004
12.95371 -3.2296393
12.95471 -3.2392021
12.95571 -3.2483824
12.95671 -3.2571811
12.95771 -3.2656036
12.95871 -3.2736577000000002
12.95971 -3.2813504
12.96071 -3.2886837
12.96171 -3.2956540999999997
12.96271 -3.3022545
12.96371 -3.3084769
12.96471 -3.3143173999999997
12.96571 -3.3197768
12.96671 -3.3248618
12.96771 -3.3295821000000005
12.96871 -3.3339456000000003
12.96971 -3.3379562000000003
12.97071 -3.3416122
12.97171 -3.3449069
12.97271 -3.3478316
12.97371 -3.3503816
12.97471 -3.3525564
12.97571 -3.3543616999999997
12.97671 -3.3558066999999996
12.97771 -3.3568993
12.97871 -3.3576448
12.97971 -3.3580422
12.98071 -3.3580855
12.98171 -3.3577673000000003
12.98271 -3.3570822
12.98371 -3.3560298000000004
12.98471 -3.3546165
12.98571 -3.3528518
12.98671 -3.3507459
12.98771 -3.3483047000000004
12.98871 -3.345529
12.98971 -3.3424128
12.99071 -3.3389482999999998
12.99171 -3.3351290999999996
12.99271 -3.3309542
12.99371 -3.3264286999999997
12.99471 -3.3215623
12.99571 -3.3163658999999996
12.99671 -3.3108465
12.99771 -3.305006
12.99871 -3.2988403
12.99971 -3.2923419000000003
13.00071 -3.2855045
13.00171 -3.2783262
13.00271 -3.270812
13.00371 -3.262971
13.00471 -3.2548136999999997
13.00571 -3.2463480000000002
13.00671 -3.2375760000000002
13.00771 -3.2284941999999996
13.00871 -3.2190956
13.00971 -3.2093741000000002
13.01071 -3.1993281
13.01171 -3.1889617
13.01271 -3.1782847000000003
13.01371 -3.1673085
13.01471 -3.1560428000000003
13.01571 -3.1444922
13.01671 -3.1326544
13.01771 -3.1205233
13.01871 -3.1080928
13.01971 -3.0953595
13.02071 -3.0823262000000002
13.02171 -3.0690003
13.02271 -3.0553926
13.02371 -3.041512
13.02471 -3.0273631
13.02571 -3.0129453
13.02671 -2.9982537
13.02771 -2.9832826999999997
13.02871 -2.9680301
13.02971 -2.9524993
13.03071 -2.9366989
13.03171 -2.9206403
13.03271 -2.9043339
13.03371 -2.887786
13.03471 -2.8709967
13.03571 -2.8539618
13.03671 -2.8366754000000003
13.03771 -2.8191333999999997
13.03871 -2.8013367000000002
13.03971 -2.7832922
13.04071 -2.7650094
13.04171 -2.7464984
13.04271 -2.7277665
13.04371 -2.7088158
13.04471 -2.6896443
13.04571 -2.6702479
13.04671 -2.6506241
13.04771 -2.6307749
13.04871 -2.6107063999999998
13.04971 -2.5904285
13.05071 -2.5699506
13.05171 -2.5492797
13.05271 -2.5284179
13.05371 -2.5073627000000003
13.05471 -2.4861094
13.05571 -2.4646549
13.05671 -2.4429996
13.05771 -2.4211491
13.05871 -2.3991127
13.05971 -2.376901
13.06071 -2.3545224
13.06171 -2.3319818
13.06271 -2.3092799
13.06371 -2.2864144
13.06471 -2.2633836
13.06571 -2.2401875
13.06671 -2.2168299
13.06771 -2.1933179000000003
13.06871 -2.1696592
13.06971 -2.1458603
13.07071 -2.1219248
13.07171 -2.0978529
13.07271 -2.073643
13.07371 -2.0492939000000003
13.07471 -2.0248067
13.07571 -2.000186
13.07671 -1.9754397
13.07771 -1.9505767
13.07871 -1.9256057
13.07971 -1.9005325
13.08071 -1.8753593999999998
13.08171 -1.8500861
13.08271 -1.8247111
13.08371 -1.799234
13.08471 -1.7736563
13.08571 -1.7479821999999998
13.08671 -1.7222175
13.08771 -1.6963687
13.08871 -1.6704407000000001
13.08971 -1.6444371999999998
13.09071 -1.6183605
13.09171 -1.5922122
13.09271 -1.5659939
13.09371 -1.5397098
13.09471 -1.5133649
13.09571 -1.4869655000000002
13.09671 -1.4605177
13.09771 -1.4340268
13.09871 -1.4074964
13.09971 -1.3809276000000001
13.10071 -1.3543211
13.10171 -1.3276772
13.10271 -1.300997
13.10371 -1.2742833
13.10471 -1.2475404
13.10571 -1.220774
13.10671 -1.1939902
13.10771 -1.1671951999999999
13.10871 -1.1403943
13.10971 -1.1135918
13.11071 -1.0867909
13.11171 -1.0599936
13.11271 -1.0332020000000002
13.11371 -1.0064179
13.11471 -0.97964378
13.11571 -0.95288269
13.11671 -0.9261383700000001
13.11771 -0.89941472
13.11871 -0.8727152800000001
13.11971 -0.8460432299999999
13.12071 -0.8194010700000001
13.12171 -0.79279086
13.12271 -0.76621547
13.12371 -0.73967883
13.12471 -0.7131864299999999
13.12571 -0.68674507
13.12671 -0.66036186
13.12771 -0.63404306
13.12871 -0.60779275
13.12971 -0.58161248
13.13071 -0.55550141
13.13171 -0.52945772
13.13271 -0.5034802500000001
13.13371 -0.47757019999999994
13.13471 -0.45173167999999997
13.13571 -0.42597125
13.13671 -0.40029669
13.13771 -0.37471475
13.13871 -0.34923018
13.13971 -0.32384514
13.14071 -0.29856013000000003
13.14171 -0.2733757
13.14271 -0.24829418
13.14371 -0.22332053999999998
13.14471 -0.19846181000000002
13.14571 -0.17372542
13.14671 -0.14911701
13.14771 -0.12463864000000001
13.14871 -0.10028839999999999
13.14971 -0.07606204600000001
13.15071 -0.051955640000000004
13.15171 -0.027968402999999996
13.15271 -0.0041043851999999995
13.15371 0.019627640999999998
13.15471 0.043216291999999996
13.15571 0.06665081
13.15671 0.089924096
13.15771 0.11303406
13.15871 0.13598287
13.15971 0.15877438
13.16071 0.18141083
13.16171 0.20389042
13.16271 0.22620684
13.16371 0.24835102
13.16471 0.27031435
13.16571 0.29209203
13.16671 0.31368448
13.16771 0.33509664
13.16871 0.35633459
13.16971 0.37740176
13.17071 0.39829575
13.17171 0.41900771
13.17271 0.43952451000000003
13.17371 0.45983302000000004
13.17471 0.47992440000000003
13.17571 0.49979687
13.17671 0.51945536
13.17771 0.53890832
13.17871 0.5581630399999999
13.17971 0.57722148
13.18071 0.59607862
13.18171 0.61472384
13.18271 0.63314503
13.18371 0.65133334
13.18471 0.66928626
13.18571 0.68700803
13.18671 0.70450641
13.18771 0.72178803
13.18871 0.7388537700000001
13.18971 0.75569684
13.19071 0.7723044099999999
13.19171 0.78866202
13.19271 0.8047591
13.19371 0.82059307
13.19471 0.83616972
13.19571 0.8515003099999999
13.19671 0.8665960300000001
13.19771 0.88146217
13.19871 0.8960953
13.19971 0.9104839499999999
13.20071 0.9246128600000001
13.20171 0.93846936
13.20271 0.95204785
13.20371 0.96535161
13.20471 0.97839041
13.20571 0.9911749500000001
13.20671 1.0037109
13.20771 1.0159957000000002
13.20871 1.0280183999999999
13.20971 1.0397637
13.21071 1.0512192999999999
13.21171 1.0623799
13.21271 1.07325
13.21371 1.0838415000000001
13.21471 1.0941677
13.21571 1.104237
13.21671 1.1140481
13.21771 1.1235897
13.21871 1.1328451
13.21971 1.1417988000000001
13.22071 1.1504424
13.22171 1.1587786
13.22271 1.1668188
13.22371 1.1745778
13.22471 1.1820666
13.22571 1.1892871
13.22671 1.196231
13.22771 1.2028835
13.22871 1.2092294
13.22971 1.2152606
13.23071 1.2209789
13.23171 1.2263954000000001
13.23271 1.2315248
13.23371 1.2363784
13.23471 1.2409577999999999
13.23571 1.2452542
13.23671 1.2492511
13.23771 1.2529317
13.23871 1.2562861
13.23971 1.2593153
13.24071 1.2620312999999999
13.24171 1.2644514
13.24271 1.2665906
13.24371 1.2684545999999999
13.24471 1.2700378
13.24571 1.2713254
13.24671 1.2723004
13.24771 1.2729509
13.24871 1.2732757000000001
13.24971 1.2732844
13.25071 1.2729926
13.25171 1.2724148
13.25271 1.2715572
13.25371 1.2704146
13.25471 1.268973
13.25571 1.2672157
13.25671 1.2651313000000002
13.25771 1.2627195
13.25871 1.2599912
13.25971 1.2569643
13.26071 1.2536562
13.26171 1.250076
13.26271 1.2462204
13.26371 1.2420754
13.26471 1.2376226000000001
13.26571 1.2328476
13.26671 1.227746
13.26771 1.2223256
13.26871 1.2166027
13.26971 1.2105945
13.27071 1.2043118
13.27171 1.1977537
13.27271 1.1909093000000002
13.27371 1.1837631
13.27471 1.1763024
13.27571 1.1685246
13.27671 1.1604384
13.27771 1.1520611
13.27871 1.1434112
13.27971 1.1344999999999998
13.28071 1.1253272
13.28171 1.1158809
13.28271 1.1061433
13.28371 1.0960989
13.28471 1.0857416
13.28571 1.0750779
13.28671 1.064124
13.28771 1.0528988
13.28871 1.0414165
13.28971 1.0296804
13.29071 1.0176822
13.29171 1.0054071
13.29271 0.99284155
13.29371 0.9799798000000001
13.29471 0.96682757
13.29571 0.9534002300000001
13.29671 0.93971603
13.29771 0.92578819
13.29871 0.9116197899999999
13.29971 0.89720236
13.30071 0.88252071
13.30171 0.86756041
13.30271 0.85231522
13.30371 0.83679063
13.30471 0.82100248
13.30571 0.8049707899999999
13.30671 0.7887114799999999
13.30771 0.77223061
13.30871 0.75552231
13.30971 0.73857279
13.31071 0.72136736
13.31171 0.70389789
13.31271 0.68616709
13.31371 0.66818777
13.31471 0.6499774300000001
13.31571 0.63155093
13.31671 0.61291428
13.31771 0.59406306
13.31871 0.57498538
13.31971 0.55566891
13.32071 0.53610764
13.32171 0.5163062399999999
13.32271 0.49627931
13.32371 0.47604594999999994
13.32471 0.45562247
13.32571 0.43501598
13.32671 0.41422229
13.32771 0.39322879000000005
13.32871 0.37202078
13.32971 0.35058902999999997
13.33071 0.32893443
13.33171 0.30706821
13.33271 0.28500746
13.33371 0.26276824
13.33471 0.24035948000000001
13.33571 0.21778038000000002
13.33671 0.19502249
13.33771 0.17207545000000002
13.33871 0.1489336
13.33971 0.12560018
13.34071 0.10208744000000002
13.34171 0.07841229699999999
13.34271 0.054589781
13.34371 0.030627122
13.34471 0.0065214452
13.34571 -0.017738109
13.34671 -0.042164599000000004
13.34771 -0.06676642199999999
13.34871 -0.09154264699999999
13.34971 -0.11648240000000001
13.35071 -0.14156867
13.35171 -0.16678462
13.35271 -0.1921196
13.35371 -0.21757196999999998
13.35471 -0.24314792999999998
13.35571 -0.26885657999999996
13.35671 -0.29470394
13.35771 -0.3206887
13.35871 -0.34680154999999996
13.35971 -0.37302838
13.36071 -0.3993561
13.36171 -0.42577763
13.36271 -0.45229442999999997
13.36371 -0.47891475000000006
13.36471 -0.50564865
13.36571 -0.53250208
13.36671 -0.55947257
13.36771 -0.5865487699999999
13.36871 -0.61371387
13.36971 -0.64095138
13.37071 -0.66825063
13.37171 -0.69560963
13.37271 -0.72303419
13.37371 -0.75053321
13.37471 -0.7781133499999999
13.37571 -0.80577489
13.37671 -0.8335106099999999
13.37771 -0.8613086299999999
13.37871 -0.88915713
13.37971 -0.91704903
13.38071 -0.94498387
13.38171 -0.97296685
13.38271 -1.0010046
13.38371 -1.0291
13.38471 -1.0572487
13.38571 -1.0854393
13.38671 -1.113656
13.38771 -1.1418839
13.38871 -1.1701143
13.38971 -1.1983466999999999
13.39071 -1.2265873999999999
13.39171 -1.2548455
13.39271 -1.2831275
13.39371 -1.3114337999999999
13.39471 -1.3397574
13.39571 -1.3680869
13.39671 -1.3964104
13.39771 -1.4247200999999998
13.39871 -1.4530147
13.39971 -1.4812973
13.40071 -1.5095725
13.40171 -1.5378412
13.40271 -1.5660986
13.40371 -1.5943339
13.40471 -1.6225332
13.40571 -1.6506849000000001
13.40671 -1.6787824999999998
13.40771 -1.7068276
13.40871 -1.7348273
13.40971 -1.7627898999999998
13.41071 -1.7907203999999999
13.41171 -1.8186168999999999
13.41271 -1.8464707
13.41371 -1.8742683999999998
13.41471 -1.9019976
13.41571 -1.9296501000000001
13.41671 -1.9572241000000001
13.41771 -1.9847231
13.41871 -2.0121515
13.41971 -2.0395109000000002
13.42071 -2.0667976
13.42171 -2.0940022999999997
13.42271 -2.1211134
13.42371 -2.148122
13.42471 -2.1750241999999997
13.42571 -2.2018228
13.42671 -2.2285250999999997
13.42771 -2.2551381999999998
13.42871 -2.2816643
13.42971 -2.3080982
13.43071 -2.3344282
13.43171 -2.3606392
13.43271 -2.3867181
13.43371 -2.4126573
13.43471 -2.4384569
13.43571 -2.4641227000000003
13.43671 -2.4896610999999997
13.43771 -2.515075
13.43871 -2.5403621000000003
13.43971 -2.5655136
13.44071 -2.5905188
13.44171 -2.6153689
13.44271 -2.6400609
13.44371 -2.6645979
13.44471 -2.6889862
13.44571 -2.7132314
13.44671 -2.7373336000000004
13.44771 -2.7612858
13.44871 -2.7850743000000002
13.44971 -2.8086837
13.45071 -2.8321015000000003
13.45171 -2.8553225
13.45271 -2.87835
13.45371 -2.9011929
13.45471 -2.923861
13.45571 -2.9463589
13.45671 -2.9686846
13.45771 -2.9908288
13.45871 -3.0127801
13.45971 -3.0345283
13.46071 -3.0560693
13.46171 -3.0774051
13.46271 -3.0985421
13.46371 -3.1194851
13.46471 -3.1402342
13.46571 -3.1607822
13.46671 -3.1811152000000003
13.46771 -3.2012179
13.46871 -3.2210800999999996
13.46971 -3.2406989
13.47071 -3.2600804999999995
13.47171 -3.2792367000000002
13.47271 -3.2981787
13.47371 -3.3169121
13.47471 -3.3354331
13.47571 -3.3537310000000002
13.47671 -3.3717912
13.47771 -3.3896014
13.47871 -3.4071561
13.47971 -3.4244571
13.48071 -3.4415118000000002
13.48171 -3.4583271
13.48271 -3.4749046
13.48371 -3.4912392
13.48471 -3.5073187
13.48571 -3.52313
13.48671 -3.5386633
13.48771 -3.5539175999999997
13.48871 -3.5689004000000004
13.48971 -3.5836238
13.49071 -3.5980999
13.49171 -3.6123339
13.49271 -3.6263213000000003
13.49371 -3.6400486
13.49471 -3.6534999
13.49571 -3.6666613
13.49671 -3.6795273
13.49771 -3.6921009
13.49871 -3.7043909999999998
13.49971 -3.7164085
13.50071 -3.728158
13.50171 -3.7396375
13.50271 -3.7508361
13.50371 -3.7617407999999997
13.50471 -3.7723418
13.50571 -3.782637
13.50671 -3.7926327000000004
13.50771 -3.8023405
13.50871 -3.8117718000000003
13.50971 -3.8209312000000004
13.51071 -3.8298141
13.51171 -3.8384072
13.51271 -3.8466941999999995
13.51371 -3.8546614
13.51471 -3.8623046000000003
13.51571 -3.8696281999999997
13.51671 -3.8766447000000004
13.51771 -3.8833678000000003
13.51871 -3.8898058
13.51971 -3.8959581
13.52071 -3.9018147
13.52171 -3.9073624000000002
13.52271 -3.9125897
13.52371 -3.9174926
13.52471 -3.922075
13.52571 -3.9263478999999997
13.52671 -3.9303228000000003
13.52771 -3.9340053
13.52871 -3.9373919
13.52971 -3.9404713
13.53071 -3.9432283
13.53171 -3.9456509
13.53271 -3.9477352
13.53371 -3.9494876
13.53471 -3.9509226
13.53571 -3.9520547
13.53671 -3.9528939999999997
13.53771 -3.9534409
13.53871 -3.9536852
13.53971 -3.9536122
13.54071 -3.9532084000000003
13.54171 -3.9524678
13.54271 -3.9513938
13.54371 -3.9499976
13.54471 -3.9482918
13.54571 -3.9462846000000003
13.54671 -3.9439756
13.54771 -3.9413563999999996
13.54871 -3.9384134
13.54971 -3.9351359
13.55071 -3.9315205
13.55171 -3.9275743000000003
13.55271 -3.9233111000000003
13.55371 -3.9187461
13.55471 -3.9138891
13.55571 -3.9087396000000005
13.55671 -3.903288
13.55771 -3.8975187
13.55871 -3.8914178
13.55971 -3.8849785999999997
13.56071 -3.8782049
13.56171 -3.8711082
13.56271 -3.8637035
13.56371 -3.8560018
13.56471 -3.8480066
13.56571 -3.8397118
13.56671 -3.8311067999999997
13.56771 -3.8221806
13.56871 -3.8129292
13.56971 -3.8033582000000004
13.57071 -3.7934799
13.57171 -3.7833083000000003
13.57271 -3.7728528999999997
13.57371 -3.7621139999999995
13.57471 -3.7510822999999998
13.57571 -3.7397433
13.57671 -3.7280831
13.57771 -3.7160963
13.57871 -3.7037868
13.57971 -3.6911681
13.58071 -3.6782566
13.58171 -3.6650665
13.58271 -3.6516029
13.58371 -3.6378618
13.58471 -3.6238319999999997
13.58571 -3.6095034
13.58671 -3.5948705
13.58771 -3.5799373
13.58871 -3.5647143
13.58971 -3.5492152
13.59071 -3.5334498
13.59171 -3.5174187000000003
13.59271 -3.501115
13.59371 -3.4845248000000004
13.59471 -3.4676369
13.59571 -3.4504462
13.59671 -3.4329589
13.59771 -3.4151889
13.59871 -3.3971541000000003
13.59971 -3.3788688
13.60071 -3.3603393
13.60171 -3.3415608
13.60271 -3.3225235
13.60371 -3.303216
13.60471 -3.2836328999999997
13.60571 -3.2637766999999998
13.60671 -3.2436576
13.60771 -3.2232892
13.60871 -3.2026824
13.60971 -3.1818401000000005
13.61071 -3.1607564999999997
13.61171 -3.139421
13.61271 -3.117823
13.61371 -3.0959591
13.61471 -3.0738350000000003
13.61571 -3.0514647999999998
13.61671 -3.0288659
13.61771 -3.0060522
13.61871 -2.9830292000000003
13.61971 -2.9597925000000003
13.62071 -2.9363314000000003
13.62171 -2.9126344
13.62271 -2.8886959
13.62371 -2.8645188
13.62471 -2.8401142
13.62571 -2.8154966999999997
13.62671 -2.7906787
13.62771 -2.7656647999999997
13.62871 -2.7404517
13.62971 -2.7150303
13.63071 -2.6893917
13.63171 -2.6635328
13.63271 -2.6374592
13.63371 -2.6111839000000003
13.63471 -2.584723
13.63571 -2.558089
13.63671 -2.5312869
13.63771 -2.5043121
13.63871 -2.4771539
13.63971 -2.4498016000000002
13.64071 -2.4222497
13.64171 -2.3945022
13.64271 -2.3665713
13.64371 -2.3384731
13.64471 -2.3102211
13.64571 -2.2818215
13.64671 -2.253272
13.64771 -2.2245646
13.64871 -2.1956906000000003
13.64971 -2.1666463
13.65071 -2.1374371
13.65171 -2.1080750999999998
13.65271 -2.0785758000000003
13.65371 -2.0489512000000003
13.65471 -2.0192057
13.65571 -1.989335
13.65671 -1.9593289
13.65771 -1.9291775
13.65871 -1.8988764000000002
13.65971 -1.8684304999999999
13.66071 -1.8378531999999999
13.66171 -1.8071609
13.66271 -1.7763678
13.66371 -1.7454809000000002
13.66471 -1.7144974
13.66571 -1.6834091
13.66671 -1.6522065
13.66771 -1.6208855000000002
13.66871 -1.5894506
13.66971 -1.5579134
13.67071 -1.5262893
13.67171 -1.4945910999999998
13.67271 -1.4628242
13.67371 -1.4309853000000001
13.67471 -1.3990657
13.67571 -1.3670566
13.67671 -1.3349544
13.67771 -1.3027649000000001
13.67871 -1.2705017
13.67971 -1.2381816
13.68071 -1.2058187999999999
13.68171 -1.1734194
13.68271 -1.1409802
13.68371 -1.1084914
13.68471 -1.0759424
13.68571 -1.0433278000000001
13.68671 -1.0106509
13.68771 -0.97792316
13.68871 -0.9451604400000001
13.68971 -0.91237649
13.69071 -0.8795778299999999
13.69171 -0.84676249
13.69271 -0.81392266
13.69371 -0.78104995
13.69471 -0.7481413
13.69571 -0.7152022299999999
13.69671 -0.68224608
13.69771 -0.6492896
13.69871 -0.61634663
13.69971 -0.58342312
13.70071 -0.55051562
13.70171 -0.51761395
13.70271 -0.48470696999999996
13.70371 -0.45178887
13.70471 -0.41886279000000004
13.70571 -0.38594077
13.70671 -0.35303941
13.70771 -0.32017361
13.70871 -0.28735141
13.70971 -0.25457195
13.71071 -0.22182774
13.71171 -0.18911001
13.71271 -0.1564145
13.71371 -0.12374523000000001
13.71471 -0.091114105
13.71571 -0.058536825
13.71671 -0.026026767
13.71771 0.006410163000000001
13.71871 0.038777289
13.71971 0.071084703
13.72071 0.10334362000000001
13.72171 0.13556015000000002
13.72271 0.16773128
13.72371 0.19984497
13.72471 0.23188412
13.72571 0.26383295
13.72671 0.29568251
13.72771 0.32743299000000003
13.72871 0.35909195
13.72971 0.39066896
13.73071 0.42216959
13.73171 0.45359153
13.73271 0.48492416
13.73371 0.51615252
13.73471 0.54726303
13.73571 0.57824892
13.73671 0.60911225
13.73771 0.6398621
13.73871 0.67050923
13.73971 0.70106001
13.74071 0.73151221
13.74171 0.76185474
13.74271 0.79207141
13.74371 0.8221468
13.74471 0.8520719600000001
13.74571 0.88184727
13.74671 0.91148047
13.74771 0.9409819700000001
13.74871 0.97035896
13.74971 0.99961059
13.75071 1.0287278
13.75171 1.0576962
13.75271 1.0865015
13.75371 1.1151356
13.75471 1.1435987
13.75571 1.1718985
13.75671 1.200045
13.75771 1.228045
13.75871 1.2558978
13.75971 1.2835941
13.76071 1.3111196
13.76171 1.3384596
13.76271 1.3656057
13.76371 1.3925579000000001
13.76471 1.4193239
13.76571 1.4459141
13.76671 1.4723363
13.76771 1.498591
13.76871 1.52467
13.76971 1.5505599
13.77071 1.5762463
13.77171 1.6017199999999998
13.77271 1.6269797
13.77371 1.6520321
13.77471 1.6768867
13.77571 1.7015514999999999
13.77671 1.7260274
13.77771 1.7503076999999998
13.77871 1.77438
13.77971 1.7982310000000001
13.78071 1.8218523
13.78171 1.8452428
13.78271 1.8684093
13.78371 1.8913613999999999
13.78471 1.9141070999999998
13.78571 1.936648
13.78671 1.9589777999999998
13.78771 1.9810844
13.78871 2.0029545
13.78971 2.0245789
13.79071 2.0459557
13.79171 2.0670906
13.79271 2.0879928
13.79371 2.1086708
13.79471 2.1291273
13.79571 2.1493576
13.79671 2.1693515
13.79771 2.1890966
13.79871 2.2085845
13.79971 2.227813
13.80071 2.2467867
13.80171 2.2655139
13.80271 2.2840021
13.80371 2.3022544
13.80471 2.3202662999999997
13.80571 2.3380283000000004
13.80671 2.3555296
13.80771 2.3727617999999997
13.80871 2.3897232
13.80971 2.4064187
13.81071 2.4228568999999998
13.81171 2.4390459
13.81271 2.4549894
13.81371 2.4706843999999997
13.81471 2.4861224
13.81571 2.5012927
13.81671 2.516187
13.81771 2.5308026
13.81871 2.5451429
13.81971 2.559215
13.82071 2.5730262
13.82171 2.5865797
13.82271 2.599874
13.82371 2.6129018999999998
13.82471 2.6256545
13.82571 2.6381254
13.82671 2.6503125
13.82771 2.6622195
13.82871 2.6738536
13.82971 2.6852215
13.83071 2.6963269000000003
13.83171 2.7071682999999997
13.83271 2.7177393000000003
13.83371 2.7280318
13.83471 2.7380386
13.83571 2.7477576999999997
13.83671 2.7571918
13.83771 2.7663475
13.83871 2.7752315999999997
13.83971 2.7838482
13.84071 2.7921969
13.84171 2.8002732
13.84271 2.8080698
13.84371 2.8155813
13.84471 2.8228050000000002
13.84571 2.8297432000000002
13.84671 2.8364006
13.84771 2.8427832
13.84871 2.848894
13.84971 2.8547326
13.85071 2.8602955999999997
13.85171 2.8655775
13.85271 2.870574
13.85371 2.8752841
13.85471 2.8797107
13.85571 2.8838594
13.85671 2.8877366
13.85771 2.8913463
13.85871 2.8946888
13.85971 2.8977608
13.86071 2.9005576
13.86171 2.903074
13.86271 2.9053081
13.86371 2.9072609
13.86471 2.9089361
13.86571 2.9103383
13.86671 2.9114714
13.86771 2.9123364
13.86871 2.9129323
13.86971 2.9132564
13.87071 2.913307
13.87171 2.9130843
13.87271 2.9125908
13.87371 2.9118313
13.87471 2.91081
13.87571 2.9095296
13.87671 2.9079900999999997
13.87771 2.9061887
13.87871 2.904122
13.87971 2.9017866
13.88071 2.8991815
13.88171 2.8963083000000003
13.88271 2.8931707
13.88371 2.8897729
13.88471 2.8861184
13.88571 2.8822094
13.88671 2.8780466000000002
13.88771 2.8736299
13.88871 2.8689597
13.88971 2.8640375
13.89071 2.8588656
13.89171 2.8534472
13.89271 2.8477846
13.89371 2.8418787
13.89471 2.8357292
13.89571 2.8293342999999997
13.89671 2.8226923
13.89771 2.8158022000000003
13.89871 2.8086649
13.89971 2.8012833
13.90071 2.7936608
13.90171 2.7858009999999997
13.90271 2.7777066
13.90371 2.7693799
13.90471 2.760822
13.90571 2.7520344
13.90671 2.7430186
13.90771 2.7337769
13.90871 2.7243120999999997
13.90971 2.7146261000000003
13.91071 2.7047202
13.91171 2.6945947
13.91271 2.6842492
13.91371 2.6736836999999998
13.91471 2.6628988
13.91571 2.6518967
13.91671 2.6406808
13.91771 2.6292549
13.91871 2.6176228999999998
13.91971 2.6057869
13.92071 2.5937483
13.92171 2.5815077
13.92271 2.5690656
13.92371 2.5564237
13.92471 2.5435843
13.92571 2.5305511
13.92671 2.5173271
13.92771 2.5039143999999998
13.92871 2.4903136999999997
13.92971 2.4765249
13.93071 2.4625475
13.93171 2.448382
13.93271 2.4340311
13.93371 2.4194991
13.93471 2.4047913
13.93571 2.3899125
13.93671 2.374866
13.93771 2.3596531
13.93871 2.3442728
13.93971 2.3287246
13.94071 2.3130082
13.94171 2.2971255999999998
13.94271 2.2810807
13.94371 2.2648789
13.94471 2.2485251
13.94571 2.232022
13.94671 2.2153705
13.94771 2.19857
13.94871 2.1816196
13.94971 2.16452
13.95071 2.1472741
13.95171 2.1298872
13.95271 2.1123659
13.95371 2.0947156000000002
13.95471 2.0769397
13.95571 2.0590378
13.95671 2.0410081
13.95771 2.0228482999999997
13.95871 2.004558
13.95971 1.9861402
13.96071 1.9676004
13.96171 1.9489458000000002
13.96271 1.9301826000000002
13.96371 1.9113148
13.96471 1.892343
13.96571 1.8732654000000002
13.96671 1.8540801
13.96771 1.8347867
13.96871 1.8153877999999999
13.96971 1.7958891000000001
13.97071 1.7762974
13.97171 1.7566193
13.97271 1.7368583
13.97371 1.7170146000000002
13.97471 1.6970857999999998
13.97571 1.6770694
13.97671 1.6569649999999998
13.97771 1.6367756
13.97871 1.6165083
13.97971 1.5961716000000001
13.98071 1.575773
13.98171 1.5553171
13.98271 1.5348041
13.98371 1.5142312
13.98471 1.4935943999999999
13.98571 1.4728918
13.98671 1.4521249999999999
13.98771 1.4312995
13.98871 1.4104231
13.98971 1.3895035
13.99071 1.3685453
13.99171 1.3475494
13.99271 1.3265135000000001
13.99371 1.3054349
13.99471 1.2843126
13.99571 1.2631497
13.99671 1.2419532
13.99771 1.2207321
13.99871 1.1994947
13.99971 1.1782458
14.00071 1.1569856
14.00171 1.1357102000000001
14.00271 1.1144146000000001
14.00371 1.0930958
14.00471 1.0717548000000001
14.00571 1.0503975
14.00671 1.0290326
14.00771 1.007669
14.00871 0.9863126999999999
14.00971 0.96496558
14.01071 0.9436255299999999
14.01171 0.92228884
14.01271 0.9009535399999999
14.01371 0.87962132
14.01471 0.85829822
14.01571 0.83699273
14.01671 0.8157130300000001
14.01771 0.79446416
14.01871 0.77324626
14.01971 0.75205555
14.02071 0.73088664
14.02171 0.70973593
14.02271 0.68860422
14.02371 0.66749728
14.02471 0.64642439
14.02571 0.62539508
14.02671 0.6044162
14.02771 0.58348975
14.02871 0.5626133600000001
14.02971 0.54178252
14.03071 0.52099368
14.03171 0.50024702
14.03271 0.47954735000000004
14.03371 0.45890263
14.03471 0.43832124
14.03571 0.41780891
14.03671 0.39736689000000003
14.03771 0.37699239
14.03871 0.35668064
14.03971 0.33642822
14.04071 0.31623575
14.04171 0.29610868
14.04271 0.27605591
14.04371 0.25608684000000004
14.04471 0.23620808000000001
14.04571 0.21642139000000002
14.04671 0.19672369
14.04771 0.17710936
14.04871 0.15757348
14.04971 0.13811479
14.05071 0.11873679000000001
14.05171 0.099446857
14.05271 0.080253481
14.05371 0.06116320100000001
14.05471 0.042178514
14.05571 0.023297739
14.05671 0.004516953
14.05771 -0.014167032000000001
14.05871 -0.032754018
14.05971 -0.051239401
14.06071 -0.069615274
14.06171 -0.087873131
14.06271 -0.106007
14.06371 -0.12401554000000001
14.06471 -0.14190205
14.06571 -0.15967246999999998
14.06671 -0.17733226
14.06771 -0.19488339999999998
14.06871 -0.21232318
14.06971 -0.2296448
14.07071 -0.24684004
14.07171 -0.26390217
14.07271 -0.28082822
14.07371 -0.29761929000000004
14.07471 -0.31427904
14.07571 -0.33081088
14.07671 -0.34721557000000003
14.07771 -0.36348994
14.07871 -0.37962769
14.07971 -0.39562178
14.08071 -0.41146707
14.08171 -0.42716241000000005
14.08271 -0.44271071
14.08371 -0.45811725000000003
14.08471 -0.47338689
14.08571 -0.48852139
14.08671 -0.50351801
14.08771 -0.51837047
14.08871 -0.53307097
14.08971 -0.5476133
14.09071 -0.56199469
14.09171 -0.5762163100000001
14.09271 -0.59028193
14.09371 -0.60419561
14.09471 -0.6179591600000001
14.09571 -0.63157091
14.09671 -0.64502633
14.09771 -0.6583199399999999
14.09871 -0.67144758
14.09971 -0.68440842
14.10071 -0.6972048399999999
14.10171 -0.7098411699999999
14.10271 -0.7223210800000001
14.10371 -0.73464564
14.10471 -0.74681211
14.10571 -0.75881481
14.10671 -0.77064708
14.10771 -0.7823037899999999
14.10871 -0.79378309
14.10971 -0.80508683
14.11071 -0.81621902
14.11171 -0.8271839499999999
14.11271 -0.83798384
14.11371 -0.84861768
14.11471 -0.85908202
14.11571 -0.86937258
14.11671 -0.87948609
14.11771 -0.8894219999999999
14.11871 -0.89918217
14.11971 -0.9087699499999999
14.12071 -0.91818804
14.12171 -0.92743682
14.12271 -0.9365136700000001
14.12371 -0.9454139500000001
14.12471 -0.9541325300000001
14.12571 -0.9626662399999999
14.12671 -0.97101489
14.12771 -0.97918138
14.12871 -0.98717008
14.12971 -0.9949851799999999
14.13071 -1.0026283
14.13171 -1.0100984
14.13271 -1.0173923
14.13371 -1.0245063
14.13471 -1.0314381
14.13571 -1.0381875
14.13671 -1.0447568
14.13771 -1.0511491
14.13871 -1.0573663
14.13971 -1.0634085
14.14071 -1.0692734000000002
14.14171 -1.0749574
14.14271 -1.0804571
14.14371 -1.0857716
14.14471 -1.0909026
14.14571 -1.0958538
14.14671 -1.1006299000000002
14.14771 -1.1052339
14.14871 -1.1096665000000001
14.14971 -1.1139253
14.15071 -1.1180067
14.15171 -1.121907
14.15271 -1.1256249
14.15371 -1.1291616
14.15471 -1.1325203000000001
14.15571 -1.1357048
14.15671 -1.1387174
14.15771 -1.1415583999999999
14.15871 -1.1442257
14.15971 -1.1467166
14.16071 -1.1490296
14.16171 -1.1511654
14.16271 -1.1531275
14.16371 -1.1549207000000001
14.16471 -1.1565496
14.16571 -1.1580161
14.16671 -1.1593189
14.16771 -1.1604542
14.16871 -1.1614169
14.16971 -1.1622037
14.17071 -1.162814
14.17171 -1.1632509
14.17271 -1.1635194
14.17371 -1.1636245
14.17471 -1.1635693
14.17571 -1.1633537
14.17671 -1.1629754
14.17771 -1.1624318
14.17871 -1.1617216
14.17971 -1.160847
14.18071 -1.1598127
14.18171 -1.1586246
14.18271 -1.1572875
14.18371 -1.1558026000000001
14.18471 -1.1541673000000001
14.18571 -1.1523764
14.18671 -1.1504242
14.18771 -1.1483081
14.18871 -1.1460292
14.18971 -1.1435929
14.19071 -1.1410067
14.19171 -1.1382774
14.19271 -1.1354085
14.19371 -1.1323995999999998
14.19471 -1.1292472
14.19571 -1.1259473
14.19671 -1.122498
14.19771 -1.1189011
14.19871 -1.1151621999999999
14.19971 -1.111288
14.20071 -1.107284
14.20171 -1.1031514
14.20271 -1.0988873
14.20371 -1.0944858
14.20471 -1.089941
14.20571 -1.0852503
14.20671 -1.0804166
14.20771 -1.0754474
14.20871 -1.0703525999999999
14.20971 -1.0651408
14.21071 -1.0598162
14.21171 -1.0543778
14.21271 -1.0488203
14.21371 -1.0431378999999998
14.21471 -1.0373272
14.21571 -1.0313898
14.21671 -1.0253321
14.21771 -1.0191626
14.21871 -1.0128884
14.21971 -1.0065123
14.22071 -1.000032
14.22171 -0.9934411400000001
14.22271 -0.98673319
14.22371 -0.9799051099999999
14.22471 -0.97295968
14.22571 -0.9659054699999999
14.22671 -0.9587534700000001
14.22771 -0.95151318
14.22871 -0.94418908
14.22971 -0.9367791000000001
14.23071 -0.92927637
14.23171 -0.9216728599999999
14.23271 -0.91396393
14.23371 -0.90615097
14.23471 -0.89824144
14.23571 -0.89024641
14.23671 -0.8821757499999999
14.23771 -0.8740347799999999
14.23871 -0.86582219
14.23971 -0.8575320200000001
14.24071 -0.8491566399999999
14.24171 -0.84069194
14.24271 -0.8321396999999999
14.24371 -0.8235079200000001
14.24471 -0.8148080699999999
14.24571 -0.8060501
14.24671 -0.79723895
14.24771 -0.78837257
14.24871 -0.77944319
14.24971 -0.77044186
14.25071 -0.76136291
14.25171 -0.75220745
14.25271 -0.7429838200000001
14.25371 -0.7337046300000001
14.25471 -0.72438205
14.25571 -0.7150230900000001
14.25671 -0.70562745
14.25771 -0.69618835
14.25871 -0.68669668
14.25971 -0.67714592
14.26071 -0.66753603
14.26171 -0.65787402
14.26271 -0.64817145
14.26371 -0.63843965
14.26471 -0.62868511
14.26571 -0.61890711
14.26671 -0.60909875
14.26771 -0.59925099
14.26871 -0.58935788
14.26971 -0.57942034
14.27071 -0.5694468
14.27171 -0.5594505900000001
14.27271 -0.5494449299999999
14.27371 -0.5394376799999999
14.27471 -0.52942866
14.27571 -0.51941033
14.27671 -0.50937175
14.27771 -0.49930423999999995
14.27871 -0.48920577
14.27971 -0.47908239
14.28071 -0.46894611
14.28171 -0.45881001
14.28271 -0.44868304
14.28371 -0.43856692999999997
14.28471 -0.42845644000000005
14.28571 -0.41834288
14.28671 -0.40821945
14.28771 -0.39808559
14.28871 -0.38794829
14.28971 -0.37781997
14.29071 -0.36771342
14.29171 -0.35763655
14.29271 -0.3475891
14.29371 -0.33756308
14.29471 -0.32754670999999996
14.29571 -0.31753011999999997
14.29671 -0.3075103
14.29771 -0.297493
14.29871 -0.28749101
14.29971 -0.27751916
14.30071 -0.26758877
14.30171 -0.25770376
14.30271 -0.24786023
14.30371 -0.23804971000000003
14.30471 -0.22826421000000002
14.30571 -0.21850108000000001
14.30671 -0.20876498999999998
14.30771 -0.19906633999999998
14.30871 -0.18941692999999998
14.30971 -0.17982457
14.31071 -0.17028963
14.31171 -0.16080489
14.31271 -0.15135907
14.31371 -0.14194231
14.31471 -0.13255136
14.31571 -0.12319171
14.31671 -0.11387612999999999
14.31771 -0.10462001
14.31871 -0.095435506
14.31971 -0.086327386
14.32071 -0.077292131
14.32171 -0.068320677
14.32271 -0.059403625
14.32371 -0.05053620599999999
14.32471 -0.041720967000000005
14.32571 -0.032966799000000005
14.32671 -0.02428501
14.32771 -0.015684108
14.32871 -0.0071660725000000005
14.32971 0.0012743100999999999
14.33071 0.0096466247
14.33171 0.017959787999999997
14.33271 0.026217105999999997
14.33371 0.034413868
14.33471 0.042538508
14.33571 0.050576817
14.33671 0.058517448
14.33771 0.066356175
14.33871 0.074096915
14.33971 0.081749243
14.34071 0.089323416
14.34171 0.096825312
14.34271 0.10425348
14.34371 0.11159964000000001
14.34471 0.11885235999999999
14.34571 0.12600208
14.34671 0.13304512999999998
14.34771 0.13998486
14.34871 0.14682935
14.34971 0.15358696
14.35071 0.16026164
14.35171 0.16685037
14.35271 0.1733439
14.35371 0.1797304
14.35471 0.18600054
14.35571 0.19215128
14.35671 0.19818698
14.35771 0.20411711000000002
14.35871 0.20995154
14.35971 0.21569572999999997
14.36071 0.22134797000000003
14.36171 0.22689979999999998
14.36271 0.23233953
14.36371 0.23765706
14.36471 0.24284788
14.36571 0.24791438999999998
14.36671 0.25286395
14.36771 0.25770485
14.36871 0.26244176999999996
14.36971 0.26707329999999996
14.37071 0.27159231
14.37171 0.2759892
14.37271 0.28025641
14.37371 0.28439183
14.37471 0.28839987
14.37571 0.29228919
14.37671 0.29606849
14.37771 0.29974224
14.37871 0.30330808
14.37971 0.30675756
14.38071 0.31007954
14.38171 0.31326481
14.38271 0.31630986
14.38371 0.31921784000000003
14.38471 0.32199668000000004
14.38571 0.32465495
14.38671 0.32719765
14.38771 0.32962384
14.38871 0.33192710999999997
14.38971 0.33409863
14.39071 0.33613148
14.39171 0.33802376
14.39271 0.33977947
14.39371 0.34140628
14.39471 0.34291164
14.39571 0.34429892
14.39671 0.34556536
14.39771 0.34670297
14.39871 0.34770208999999996
14.39971 0.34855565
14.40071 0.34926240000000003
14.40171 0.34982755
14.40271 0.35026027
14.40371 0.35056949
14.40471 0.35075985
14.40571 0.35082963
14.40671 0.35077168
14.40771 0.35057676
14.40871 0.35023789
14.40971 0.34975347
14.41071 0.34912769
14.41171 0.34836822
14.41271 0.34748219999999996
14.41371 0.34647256
14.41471 0.34533632000000003
14.41571 0.34406588
14.41671 0.34265269
14.41771 0.34109155999999996
14.41871 0.3393834
14.41971 0.33753526
14.42071 0.33555739
14.42171 0.33345877
14.42271 0.33124306000000003
14.42371 0.328907
14.42471 0.32644188
14.42571 0.32383765
14.42671 0.32108745
14.42771 0.3181908
14.42871 0.31515365
14.42971 0.31198538
14.43071 0.30869446
14.43171 0.30528433
14.43271 0.30175201
14.43371 0.29808967000000003
14.43471 0.29428881
14.43571 0.29034475000000004
14.43671 0.28625946
14.43771 0.28204108
14.43871 0.27770067
14.43971 0.27324716
14.44071 0.26868323
14.44171 0.26400399
14.44271 0.25919913
14.44371 0.25425765
14.44471 0.24917298000000002
14.44571 0.24394618999999998
14.44671 0.23858573
14.44771 0.23310372999999998
14.44871 0.22751077
14.44971 0.22181126
14.45071 0.21600187999999998
14.45171 0.21007357000000002
14.45271 0.20401636
14.45371 0.19782453
14.45471 0.19149985
14.45571 0.18505118
14.45671 0.17849063
14.45771 0.17182804999999998
14.45871 0.16506643
14.45971 0.15820044
14.46071 0.15121894
14.46171 0.14411029
14.46271 0.13686819
14.46371 0.12949513
14.46471 0.12200199
14.46571 0.11440373
14.46671 0.10671322
14.46771 0.09893586399999998
14.46871 0.09106762
14.46971 0.08309735
14.47071 0.075012317
14.47171 0.066804409
14.47271 0.058474164999999995
14.47371 0.050030729999999995
14.47471 0.041487732
14.47571 0.03285706
14.47671 0.024143429
14.47771 0.015342365
14.47871 0.0064426182
14.47971 -0.0025680481
14.48071 -0.011696358
14.48171 -0.020939366
14.48271 -0.030284685999999998
14.48371 -0.039715116
14.48471 -0.049215630999999996
14.48571 -0.058779586
14.48671 -0.06841127799999999
14.48771 -0.07812364499999999
14.48871 -0.08793211299999999
14.48971 -0.097847311
14.49071 -0.10787008
14.49171 -0.11799087999999999
14.49271 -0.12819398
14.49371 -0.13846450000000002
14.49471 -0.14879482
14.49571 -0.15918767
14.49671 -0.16965413000000001
14.49771 -0.18020767
14.49871 -0.19085687
14.49971 -0.20160031999999997
14.50071 -0.21242618
14.50171 -0.22331653
14.50271 -0.23425491999999998
14.50371 -0.24523342
14.50471 -0.25625591999999997
14.50571 -0.26733635
14.50671 -0.27849213
14.50771 -0.28973604
14.50871 -0.30107012
14.50971 -0.31248443
14.51071 -0.32396094999999997
14.51171 -0.3354813
14.51271 -0.34703421
14.51371 -0.35861994
14.51471 -0.37024901
14.51571 -0.38193636999999997
14.51671 -0.39369329
14.51771 -0.40552136000000005
14.51871 -0.41741063
14.51971 -0.42934348
14.52071 -0.44130227
14.52171 -0.45327702999999997
14.52271 -0.46526989999999996
14.52371 -0.47729402
14.52471 -0.48936726999999997
14.52571 -0.5015038
14.52671 -0.5137069200000001
14.52771 -0.52596685
14.52871 -0.5382642099999999
14.52971 -0.55057802
14.53071 -0.56289402
14.53171 -0.57521025
14.53271 -0.58753681
14.53371 -0.59989048
14.53471 -0.61228611
14.53571 -0.62472913
14.53671 -0.6372126300000001
14.53771 -0.6497202
14.53871 -0.66223298
14.53971 -0.6747382199999999
14.54071 -0.6872347099999999
14.54171 -0.69973301
14.54271 -0.71225003
14.54371 -0.7248004899999999
14.54471 -0.73738908
14.54571 -0.7500072
14.54671 -0.7626357500000001
14.54771 -0.77525256
14.54871 -0.78784144
14.54971 -0.8003986399999999
14.55071 -0.8129338700000001
14.55171 -0.8254651
14.55271 -0.83801029
14.55371 -0.8505787699999999
14.55471 -0.8631666200000001
14.55571 -0.8757585700000001
14.55671 -0.88833459
14.55771 -0.90087857
14.55871 -0.91338521
14.55971 -0.92586139
14.56071 -0.9383222099999999
14.56171 -0.95078256
14.56271 -0.96324915
14.56371 -0.9757163900000001
14.56471 -0.9881674300000001
14.56571 -1.0005808999999999
14.56671 -1.0129403000000001
14.56771 -1.0252404
14.56871 -1.0374895
14.56971 -1.0497056
14.57071 -1.0619077
14.57171 -1.0741074
14.57271 -1.0863031
14.57371 -1.0984806
14.57471 -1.1106187
14.57571 -1.1226983
14.57671 -1.1347098999999998
14.57771 -1.1466568
14.57871 -1.158552
14.57971 -1.1704111
14.58071 -1.1822441
14.58171 -1.1940498000000002
14.58271 -1.2058157
14.58371 -1.2175231
14.58471 -1.2291561
14.58571 -1.240708
14.58671 -1.2521848
14.58771 -1.2636022
14.58871 -1.2749781999999998
14.58971 -1.2863248
14.59071 -1.2976416
14.59171 -1.3089156
14.59271 -1.3201253
14.59371 -1.3312503
14.59471 -1.3422782
14.59571 -1.3532097
14.59671 -1.3640562999999999
14.59771 -1.3748348000000001
14.59871 -1.3855582
14.59971 -1.3962302
14.60071 -1.406843
14.60171 -1.4173812
14.60271 -1.4278293
14.60371 -1.4381784
14.60471 -1.4484309
14.60571 -1.4585982000000002
14.60671 -1.4686953
14.60771 -1.4787329
14.60871 -1.4887112
14.60971 -1.4986189
14.61071 -1.5084365
14.61171 -1.5181442
14.61271 -1.5277294000000001
14.61371 -1.5371919
14.61471 -1.5465425
14.61571 -1.5557985
14.61671 -1.5649753
14.61771 -1.5740800999999998
14.61871 -1.5831091
14.61971 -1.5920496
14.62071 -1.6008865
14.62171 -1.6096089
14.62271 -1.6182147
14.62371 -1.6267110000000002
14.62471 -1.6351091000000002
14.62571 -1.6434183000000002
14.62671 -1.6516401
14.62771 -1.6597657
14.62871 -1.6677795
14.62971 -1.6756644
14.63071 -1.6834095
14.63171 -1.6910138000000001
14.63271 -1.6984869
14.63371 -1.7058447
14.63471 -1.7131027
14.63571 -1.7202688000000002
14.63671 -1.7273413000000002
14.63771 -1.7343093
14.63871 -1.7411581999999999
14.63971 -1.747876
14.64071 -1.7544581
14.64171 -1.7609077000000002
14.64271 -1.7672337999999999
14.64371 -1.7734450999999998
14.64471 -1.7795452999999999
14.64571 -1.78553
14.64671 -1.7913885
14.64771 -1.7971085000000002
14.64871 -1.8026807999999999
14.64971 -1.8081043
14.65071 -1.8133864
14.65171 -1.8185396
14.65271 -1.8235762
14.65371 -1.8285025
14.65471 -1.8333169
14.65571 -1.8380092000000001
14.65671 -1.8425661999999998
14.65771 -1.8469762
14.65871 -1.8512337
14.65971 -1.8553406000000001
14.66071 -1.8593043
14.66171 -1.8631337000000001
14.66271 -1.8668341000000002
14.66371 -1.8704044
14.66471 -1.8738383
14.66571 -1.877127
14.66671 -1.8802635
14.66771 -1.8832465999999999
14.66871 -1.886081
14.66971 -1.8887755999999998
14.67071 -1.8913389999999999
14.67171 -1.8937754
14.67271 -1.8960819
14.67371 -1.8982501999999999
14.67471 -1.9002695
14.67571 -1.902131
14.67671 -1.9038307
14.67771 -1.9053712
14.67871 -1.90676
14.67971 -1.9080052
14.68071 -1.9091124000000002
14.68171 -1.9100819000000002
14.68271 -1.9109095999999999
14.68371 -1.9115889000000001
14.68471 -1.9121142
14.68571 -1.9124835999999998
14.68671 -1.9126998
14.68771 -1.9127683999999998
14.68871 -1.9126942
14.68971 -1.9124793000000002
14.69071 -1.9121209000000001
14.69171 -1.9116122
14.69271 -1.9109456
14.69371 -1.9101153999999998
14.69471 -1.9091207999999997
14.69571 -1.9079658999999998
14.69671 -1.9066578
14.69771 -1.9052036
14.69871 -1.9036073
14.69971 -1.9018685
14.70071 -1.8999832
14.70171 -1.8979458
14.70271 -1.8957524
14.70371 -1.8934023000000002
14.70471 -1.8908980999999998
14.70571 -1.8882442
14.70671 -1.8854439
14.70771 -1.8824977999999999
14.70871 -1.8794031999999998
14.70971 -1.8761547
14.71071 -1.8727478
14.71171 -1.8691801000000001
14.71271 -1.8654536
14.71371 -1.8615734
14.71471 -1.8575456000000001
14.71571 -1.8533746
14.71671 -1.8490613999999999
14.71771 -1.8446032
14.71871 -1.8399948
14.71971 -1.8352315000000001
14.72071 -1.8303111
14.72171 -1.8252350000000002
14.72271 -1.8200073
14.72371 -1.8146327
14.72471 -1.8091144
14.72571 -1.8034525
14.72671 -1.7976439
14.72771 -1.791684
14.72871 -1.7855698
14.72971 -1.7793014999999999
14.73071 -1.7728827999999999
14.73171 -1.7663195999999999
14.73271 -1.7596174
14.73371 -1.7527788999999998
14.73471 -1.7458023999999999
14.73571 -1.7386826000000002
14.73671 -1.731413
14.73771 -1.7239893
14.73871 -1.7164109
14.73971 -1.7086820999999999
14.74071 -1.7008094000000002
14.74171 -1.6927997000000001
14.74271 -1.6846561999999998
14.74371 -1.676378
14.74471 -1.6679611
14.74571 -1.6594004
14.74671 -1.6506929
14.74771 -1.6418399
14.74871 -1.6328465
14.74971 -1.6237199
14.75071 -1.6144659
14.75171 -1.6050862
14.75271 -1.5955773999999998
14.75371 -1.5859328
14.75471 -1.5761451999999998
14.75571 -1.5662102
14.75671 -1.5561291
14.75771 -1.5459083
14.75871 -1.5355569
14.75971 -1.5250831
14.76071 -1.5144907
14.76171 -1.503778
14.76271 -1.4929389
14.76371 -1.4819666
14.76471 -1.4708569
14.76571 -1.459611
14.76671 -1.4482353
14.76771 -1.4367386
14.76871 -1.4251283
14.76971 -1.4134072
14.77071 -1.4015718
14.77171 -1.3896148000000001
14.77271 -1.377528
14.77371 -1.3653070999999999
14.77471 -1.3529539
14.77571 -1.3404766000000001
14.77671 -1.327886
14.77771 -1.3151917000000002
14.77871 -1.3023978
14.77971 -1.2895014999999999
14.78071 -1.2764947
14.78171 -1.2633681
14.78271 -1.2501158
14.78371 -1.2367382
14.78471 -1.2232422
14.78571 -1.2096384999999998
14.78671 -1.1959367
14.78771 -1.1821416
14.78871 -1.1682509
14.78971 -1.1542573
14.79071 -1.1401523
14.79171 -1.1259313
14.79271 -1.1115959
14.79371 -1.0971547
14.79471 -1.0826199
14.79571 -1.0680022
14.79671 -1.0533063
14.79771 -1.0385294
14.79871 -1.0236621
14.79971 -1.0086933
14.80071 -0.99361511
14.80171 -0.97842673
14.80271 -0.9631352500000001
14.80371 -0.94775259
14.80471 -0.93229031
14.80571 -0.9167552000000001
14.80671 -0.9011467000000001
14.80771 -0.88545801
14.80871 -0.8696802
14.80971 -0.8538072000000001
14.81071 -0.83783958
14.81171 -0.8217852600000001
14.81271 -0.80565671
14.81371 -0.78946557
14.81471 -0.77321776
14.81571 -0.75691105
14.81671 -0.74053602
14.81771 -0.72408062
14.81871 -0.7075357299999999
14.81971 -0.6908996
14.82071 -0.67417896
14.82171 -0.65738652
14.82271 -0.64053568
14.82371 -0.62363525
14.82471 -0.60668634
14.82571 -0.58968272
14.82671 -0.57261474
14.82771 -0.55547482
14.82871 -0.53826151
14.82971 -0.52098106
14.83071 -0.50364491
14.83171 -0.48626498000000007
14.83271 -0.46884826999999996
14.83371 -0.4513937
14.83471 -0.43389279999999997
14.83571 -0.41633379000000004
14.83671 -0.39870706
14.83771 -0.38101012
14.83871 -0.36324924
14.83971 -0.34543732
14.84071 -0.32758897
14.84171 -0.30971472
14.84271 -0.29181738
14.84371 -0.27389172
14.84471 -0.25592803
14.84571 -0.23791734000000003
14.84671 -0.21985633999999998
14.84771 -0.20174934
14.84871 -0.18360668
14.84971 -0.16544025
14.85071 -0.14725811
14.85171 -0.12906102
14.85271 -0.11084226
14.85371 -0.092591037
14.85471 -0.074297847
14.85571 -0.055959402
14.85671 -0.037580816
14.85771 -0.019174082000000002
14.85871 -0.00075343642
14.85971 0.017670204
14.86071 0.036093299
14.86171 0.054520404
14.86271 0.072961301
14.86371 0.091425894
14.86471 0.1099192
14.86571 0.12843872
14.86671 0.14697537000000002
14.86771 0.16551741
14.86871 0.18405558
14.86971 0.20258700999999998
14.87071 0.22111600000000003
14.87171 0.23965145999999998
14.87271 0.25820215
14.87371 0.27677182
14.87471 0.29535675
14.87571 0.3139466
14.87671 0.33252835
14.87771 0.35109152
14.87871 0.36963224
14.87971 0.38815432
14.88071 0.40666694000000003
14.88171 0.42518014
14.88271 0.44369963
14.88371 0.46222423999999995
14.88471 0.48074596999999997
14.88571 0.49925344
14.88671 0.5177367900000001
14.88771 0.53619156
14.88871 0.5546200099999999
14.88971 0.57302942
14.89071 0.59142788
14.89171 0.60981968
14.89271 0.62820283
14.89371 0.6465690700000001
14.89471 0.66490732
14.89571 0.68320804
14.89671 0.70146709
14.89771 0.71968711
14.89871 0.73787598
14.89971 0.75604259
14.90071 0.7741925799999999
14.90171 0.7923251900000001
14.90271 0.8104335500000001
14.90371 0.8285071700000001
14.90471 0.84653646
14.90571 0.86451648
14.90671 0.8824485400000001
14.90771 0.90033887
14.90871 0.9181949300000001
14.90971 0.9360216600000001
14.91071 0.95381849
14.91171 0.97157927
14.91271 0.9892946999999999
14.91371 1.006956
14.91471 1.0245589
14.91571 1.0421045
14.91671 1.0595988
14.91771 1.0770487
14.91871 1.094459
14.91971 1.1118294
14.92071 1.1291543
14.92171 1.1464249
14.92271 1.1636332
14.92371 1.1807744
14.92471 1.1978499999999999
14.92571 1.2148651
14.92671 1.2318269
14.92771 1.2487404
14.92871 1.2656059000000002
14.92971 1.2824186
14.93071 1.2991704
14.93171 1.3158533000000001
14.93271 1.3324624
14.93371 1.3489976000000001
14.93471 1.3654627000000001
14.93571 1.3818632000000002
14.93671 1.3982026
14.93771 1.4144809
14.93871 1.4306936
14.93971 1.4468342
14.94071 1.4628961
14.94171 1.478876
14.94271 1.4947752
14.94371 1.5105986999999998
14.94471 1.5263522999999999
14.94571 1.5420404
14.94671 1.5576636
14.94771 1.5732177999999999
14.94871 1.5886964
14.94971 1.6040925000000001
14.95071 1.6194018000000001
14.95171 1.6346233000000001
14.95271 1.6497601
14.95371 1.6648162000000002
14.95471 1.6797948999999999
14.95571 1.6946963999999998
14.95671 1.7095175
14.95771 1.7242528
14.95871 1.7388975000000002
14.95971 1.7534489
14.96071 1.7679077
14.96171 1.7822774
14.96271 1.7965628
14.96371 1.8107669
14.96471 1.8248898999999998
14.96571 1.8389284999999997
14.96671 1.8528771
14.96771 1.8667304999999998
14.96871 1.8804850000000002
14.96971 1.8941408
14.97071 1.9077003
14.97171 1.9211674
14.97271 1.9345449000000001
14.97371 1.9478332
14.97471 1.9610296999999999
14.97571 1.9741299
14.97671 1.98713
14.97771 2.0000275000000003
14.97871 2.0128228000000004
14.97971 2.0255183999999997
14.98071 2.0381177
14.98171 2.0506229
14.98271 2.0630337
14.98371 2.0753471
14.98471 2.0875592
14.98571 2.0996661999999997
14.98671 2.1116663
14.98771 2.1235602
14.98871 2.1353504
14.98971 2.14704
14.99071 2.158631
14.99171 2.1701232
14.99271 2.181514
14.99371 2.1927996000000003
14.99471 2.2039765
14.99571 2.2150433
14.99671 2.2260001000000003
14.99771 2.2368491
14.99871 2.2475924000000003
14.99971 2.258232
15.00071 2.2687674
15.00171 2.2791967
15.00271 2.2895171999999997
15.00371 2.2997269
15.00471 2.3098251
15.00571 2.3198124
15.00671 2.3296913
15.00771 2.3394641000000003
15.00871 2.3491316
15.00971 2.3586929
15.01071 2.3681456
15.01171 2.3774864
15.01271 2.3867132
15.01371 2.3958247
15.01471 2.404822
15.01571 2.4137071999999997
15.01671 2.4224823
15.01771 2.4311487
15.01871 2.4397057
15.01971 2.4481518
15.02071 2.4564851
15.02171 2.4647038
15.02271 2.4728077
15.02371 2.4807973
15.02471 2.4886742
15.02571 2.4964398
15.02671 2.5040941
15.02771 2.511636
15.02871 2.5190631000000003
15.02971 2.5263732
15.03071 2.5335655
15.03171 2.5406405
15.03271 2.5476007
15.03371 2.5544487
15.03471 2.561187
15.03571 2.5678164999999997
15.03671 2.5743367
15.03771 2.5807457
15.03871 2.5870414
15.03971 2.5932226
15.04071 2.5992891
15.04171 2.6052414
15.04271 2.6110806
15.04371 2.6168073
15.04471 2.6224205
15.04571 2.6279189
15.04671 2.6333002000000003
15.04771 2.6385633
15.04871 2.6437083
15.04971 2.6487371
15.05071 2.6536528
15.05171 2.6584584
15.05271 2.6631558
15.05371 2.6677454
15.05471 2.6722254000000003
15.05571 2.6765935
15.05671 2.6808478
15.05771 2.6849877
15.05871 2.6890136
15.05971 2.6929269
15.06071 2.6967285
15.06171 2.7004192
15.06271 2.7039972999999997
15.06371 2.7074613000000003
15.06471 2.7108094
15.06571 2.7140412
15.06671 2.7171583999999998
15.06771 2.7201636000000002
15.06871 2.7230602
15.06971 2.7258506
15.07071 2.7285356
15.07171 2.7311142999999998
15.07271 2.7335839
15.07371 2.7359422
15.07471 2.7381876
15.07571 2.7403204
15.07671 2.7423423
15.07771 2.7442552
15.07871 2.746061
15.07971 2.7477598
15.08071 2.7493502999999997
15.08171 2.7508307
15.08271 2.7521998
15.08371 2.7534578
15.08471 2.7546067
15.08571 2.7556498
15.08671 2.75659
15.08771 2.7574293
15.08871 2.7581673
15.08971 2.7588014000000003
15.09071 2.7593285
15.09171 2.7597461
15.09271 2.7600532
15.09371 2.7602516
15.09471 2.760344
15.09571 2.7603336
15.09671 2.7602227
15.09771 2.7600115
15.09871 2.7596986
15.09971 2.7592819
15.10071 2.75876
15.10171 2.7581333999999997
15.10271 2.7574044
15.10371 2.7565766
15.10471 2.7556533
15.10571 2.7546359
15.10671 2.7535228
15.10771 2.7523102
15.10871 2.7509939
15.10971 2.7495708
15.11071 2.7480405
15.11171 2.7464055000000003
15.11271 2.74467
15.11371 2.7428387
15.11471 2.7409146
15.11571 2.7388979
15.11671 2.7367866000000003
15.11771 2.7345778000000003
15.11871 2.7322698
15.11971 2.7298635
15.12071 2.727362
15.12171 2.7247697
15.12271 2.7220905
15.12371 2.7193256
15.12471 2.7164726999999997
15.12571 2.7135273
15.12671 2.710484
15.12771 2.7073391
15.12871 2.7040927
15.12971 2.7007481
15.13071 2.6973113
15.13171 2.6937881
15.13271 2.6901819000000002
15.13371 2.6864923999999997
15.13471 2.6827166
15.13571 2.6788505000000002
15.13671 2.6748914
15.13771 2.6708398
15.13871 2.6666993
15.13971 2.6624754
15.14071 2.6581723000000004
15.14171 2.6537914
15.14271 2.6493295999999997
15.14371 2.6447816
15.14471 2.6401408
15.14571 2.6354035000000002
15.14671 2.6305703
15.14771 2.6256461
15.14871 2.6206385
15.14971 2.6155548
15.15071 2.610399
15.15171 2.6051708
15.15271 2.5998655999999998
15.15371 2.5944781
15.15471 2.5890039
15.15571 2.5834434
15.15671 2.5777997
15.15771 2.5720794000000002
15.15871 2.5662875
15.15971 2.5604255
15.16071 2.5544906
15.16171 2.5484765
15.16271 2.5423763
15.16371 2.5361856
15.16471 2.5299054
15.16571 2.5235415
15.16671 2.5171028
15.16771 2.5105983
15.16871 2.5040329
15.16971 2.4974061
15.17071 2.4907125
15.17171 2.483945
15.17271 2.4770979
15.17371 2.4701695999999997
15.17471 2.463164
15.17571 2.4560878
15.17671 2.4489472
15.17771 2.4417454000000003
15.17871 2.4344804
15.17971 2.4271457
15.18071 2.4197336
15.18171 2.4122395
15.18271 2.4046629999999998
15.18371 2.3970105
15.18471 2.3892915
15.18571 2.3815157
15.18671 2.3736885
15.18771 2.3658093
15.18871 2.3578718
15.18971 2.3498669
15.19071 2.3417875
15.19171 2.333631
15.19271 2.3254007
15.19371 2.3171043
15.19471 2.30875
15.19571 2.3003422
15.19671 2.2918804
15.19771 2.2833588
15.19871 2.2747692
15.19971 2.2661056
15.20071 2.2573672
15.20171 2.2485593
15.20271 2.2396915
15.20371 2.2307734999999997
15.20471 2.2218117
15.20571 2.2128058999999998
15.20671 2.2037491
15.20771 2.1946315000000003
15.20871 2.1854446999999997
15.20971 2.1761853
15.21071 2.1668565
15.21171 2.1574667
15.21271 2.1480259000000004
15.21371 2.1385409
15.21471 2.1290127
15.21571 2.1194357
15.21671 2.1098016
15.21771 2.1001024
15.21871 2.0903354999999997
15.21971 2.0805048
15.22071 2.0706195
15.22171 2.06069
15.22271 2.0507228
15.22371 2.0407185
15.22471 2.0306706
15.22571 2.0205688
15.22671 2.0104039
15.22771 2.0001716999999997
15.22871 1.9898748000000002
15.22971 1.9795217999999999
15.23071 1.9691236
15.23171 1.9586882
15.23271 1.9482175000000002
15.23371 1.9377065999999998
15.23471 1.9271461
15.23571 1.9165272
15.23671 1.9058454999999999
15.23771 1.8951036
15.23871 1.8843098999999999
15.23971 1.8734753
15.24071 1.8626077
15.24171 1.8517096
15.24271 1.8407758
15.24371 1.8297972
15.24471 1.8187642
15.24571 1.8076716
15.24671 1.7965214
15.24771 1.7853214999999998
15.24871 1.7740827000000001
15.24971 1.7628133000000001
15.25071 1.7515158
15.25171 1.7401857
15.25271 1.7288134
15.25371 1.7173886
15.25471 1.7059054
15.25571 1.6943647
15.25671 1.682774
15.25771 1.6711442
15.25871 1.659485
15.25971 1.6478
15.26071 1.6360862
15.26171 1.6243352999999998
15.26271 1.6125377
15.26371 1.6006877999999998
15.26471 1.5887858000000001
15.26571 1.576839
15.26671 1.5648575000000002
15.26771 1.5528503
15.26871 1.5408209000000002
15.26971 1.5287654
15.27071 1.5166746
15.27171 1.5045381
15.27271 1.4923489
15.27371 1.4801066999999999
15.27471 1.4678181000000001
15.27571 1.4554935999999998
15.27671 1.4431434
15.27771 1.4307722999999999
15.27871 1.4183785
15.27971 1.4059544
15.28071 1.3934905
15.28171 1.3809801
15.28271 1.3684224
15.28371 1.3558231
15.28471 1.3431916
15.28571 1.3305369
15.28671 1.3178631
15.28771 1.3051677
15.28871 1.2924427
15.28971 1.2796785
15.29071 1.2668679
15.29171 1.2540096
15.29271 1.2411094
15.29371 1.2281769
15.29471 1.2152219
15.29571 1.2022500999999999
15.29671 1.1892606
15.29771 1.1762467
15.29871 1.1631996
15.29971 1.1501122000000001
15.30071 1.1369826
15.30171 1.1238149
15.30271 1.1106171999999999
15.30371 1.0973979
15.30471 1.0841618000000002
15.30571 1.0709079
15.30671 1.0576299
15.30771 1.0443193
15.30871 1.0309692000000001
15.30971 1.0175782
15.31071 1.0041505
15.31171 0.99069476
15.31271 0.9772201100000001
15.31371 0.9637322300000001
15.31471 0.9502312199999999
15.31571 0.9367114899999999
15.31671 0.92316493
15.31771 0.90958457
15.31871 0.8959676099999999
15.31971 0.88231675
15.32071 0.8686386
15.32171 0.8549407099999999
15.32271 0.84122773
15.32371 0.82749957
15.32471 0.8137513000000001
15.32571 0.79997592
15.32671 0.78616738
15.32771 0.77232411
15.32871 0.75844955
15.32971 0.74455114
15.33071 0.73063709
15.33171 0.71671293
15.33271 0.70277937
15.33371 0.68883207
15.33471 0.67486404
15.33571 0.66086887
15.33671 0.64684353
15.33771 0.63278959
15.33871 0.61871246
15.33971 0.60461834
15.34071 0.59051146
15.34171 0.57639214
15.34271 0.56225681
15.34371 0.54809991
15.34471 0.53391675
15.34571 0.51970617
15.34671 0.50547128
15.34771 0.49121835999999997
15.34871 0.47695445999999997
15.34971 0.46268426999999995
15.35071 0.44840849
15.35171 0.43412368
15.35271 0.41982406
15.35371 0.40550432000000003
15.35471 0.39116191000000006
15.35571 0.3767981
15.35671 0.36241703000000003
15.35771 0.3480237
15.35871 0.33362149
15.35971 0.3192107
15.36071 0.30478856
15.36171 0.29035087000000004
15.36271 0.27589421
15.36371 0.26141787
15.36471 0.24692444
15.36571 0.23241881
15.36671 0.21790607999999997
15.36771 0.2033894
15.36871 0.18886873
15.36971 0.17434104
15.37071 0.15980194
15.37171 0.14524781
15.37271 0.13067757
15.37371 0.11609317000000001
15.37471 0.10149867000000001
15.37571 0.086898415
15.37671 0.072295166
15.37771 0.057689089
15.37871 0.043078078
15.37971 0.028459151999999998
15.38071 0.013830245
15.38171 -0.0008085357
15.38271 -0.015454793
15.38371 -0.030104889000000003
15.38471 -0.044755658000000004
15.38571 -0.059405901000000004
15.38671 -0.07405692
15.38771 -0.088711811
15.38871 -0.10337387
15.38971 -0.11804489
15.39071 -0.1327241
15.39171 -0.14740834
15.39271 -0.16209334
15.39371 -0.17677549
15.39471 -0.19145323
15.39571 -0.20612739
15.39671 -0.22080045
15.39771 -0.23547488
15.39871 -0.25015173
15.39971 -0.26482991
15.40071 -0.2795066
15.40171 -0.29417863
15.40271 -0.30884412
15.40371 -0.32350342
15.40471 -0.33815897
15.40571 -0.35281403
15.40671 -0.36747095
15.40771 -0.38212964000000005
15.40871 -0.39678728
15.40971 -0.41143922
15.41071 -0.42608081999999997
15.41171 -0.44070929000000003
15.41271 -0.45532472
15.41371 -0.46992967999999996
15.41471 -0.48452774000000004
15.41571 -0.49912146999999996
15.41671 -0.51371097
15.41771 -0.52829357
15.41871 -0.54286504
15.41971 -0.55742152
15.42071 -0.57196128
15.42171 -0.58648558
15.42271 -0.6009979599999999
15.42371 -0.61550238
15.42471 -0.63000084
15.42571 -0.6444921299999999
15.42671 -0.658972
15.42771 -0.67343474
15.42871 -0.68787546
15.42971 -0.70229247
15.43071 -0.71668783
15.43171 -0.73106633
15.43271 -0.7454332
15.43371 -0.7597912600000001
15.43471 -0.77413954
15.43571 -0.78847334
15.43671 -0.802786
15.43771 -0.8170717399999999
15.43871 -0.8313279599999999
15.43971 -0.84555615
15.44071 -0.85976087
15.44171 -0.87394696
15.44271 -0.88811694
15.44371 -0.90226922
15.44471 -0.9163986900000001
15.44571 -0.93049835
15.44671 -0.94456291
15.44771 -0.9585910499999999
15.44871 -0.9725861299999999
15.44971 -0.98655494
15.45071 -1.0005043
15.45171 -1.0144378
15.45271 -1.028354
15.45371 -1.0422463
15.45471 -1.0561057
15.45571 -1.0699249
15.45671 -1.0837003
15.45771 -1.0974341
15.45871 -1.1111327
15.45971 -1.1248028
15.46071 -1.1384485999999998
15.46171 -1.1520690999999998
15.46271 -1.1656582
15.46371 -1.1792075000000002
15.46471 -1.19271
15.46571 -1.2061633
15.46671 -1.2195707
15.46771 -1.2329397
15.46871 -1.246278
15.46971 -1.2595897999999999
15.47071 -1.2728734
15.47171 -1.2861205
15.47271 -1.2993205
15.47371 -1.312464
15.47471 -1.325547
15.47571 -1.3385725
15.47671 -1.3515486
15.47771 -1.3644851
15.47871 -1.3773882
15.47971 -1.390258
15.48071 -1.4030882
15.48171 -1.4158686999999999
15.48271 -1.4285902
15.48371 -1.4412485
15.48471 -1.453846
15.48571 -1.4663905
15.48671 -1.4788907
15.48771 -1.4913521
15.48871 -1.5037733
15.48971 -1.5161460999999998
15.49071 -1.5284584
15.49171 -1.5406993
15.49271 -1.552864
15.49371 -1.5649555
15.49471 -1.5769834
15.49571 -1.5889594
15.49671 -1.6008920999999998
15.49771 -1.6127824999999998
15.49871 -1.6246237000000001
15.49971 -1.6364038
15.50071 -1.6481109
15.50171 -1.6597383
15.50271 -1.6712872
15.50371 -1.6827656
15.50471 -1.6941838
15.50571 -1.7055495
15.50671 -1.716863
15.50771 -1.7281167
15.50871 -1.7392984
15.50971 -1.7503958
15.51071 -1.7614027
15.51171 -1.7723216
15.51271 -1.7831621999999998
15.51371 -1.7939378
15.51471 -1.8046584
15.51571 -1.8153261
15.51671 -1.8259343000000001
15.51771 -1.8364694000000001
15.51871 -1.8469171999999998
15.51971 -1.8572686
15.52071 -1.8675233999999998
15.52171 -1.8776892
15.52271 -1.8877776
15.52371 -1.8977985
15.52471 -1.9077547
15.52571 -1.9176403000000002
15.52671 -1.9274428
15.52771 -1.9371491
15.52871 -1.9467508000000002
15.52971 -1.9562485
15.53071 -1.9656514999999999
15.53171 -1.9749735000000002
15.53271 -1.9842260999999999
15.53371 -1.9934138000000001
15.53471 -2.0025309
15.53571 -2.011564
15.53671 -2.0204976
15.53771 -2.0293204
15.53871 -2.03803
15.53971 -2.0466331
15.54071 -2.0551426
15.54171 -2.0635707
15.54271 -2.071923
15.54371 -2.0801954
15.54471 -2.0883759
15.54571 -2.0964495999999997
15.54671 -2.1044055
15.54771 -2.1122418
15.54871 -2.119966
15.54971 -2.1275923
15.55071 -2.1351337000000004
15.55171 -2.1425972
15.55271 -2.149979
15.55371 -2.1572666000000003
15.55471 -2.1644436
15.55571 -2.1714967
15.55671 -2.1784212000000003
15.55771 -2.1852229000000003
15.55871 -2.1919146
15.55971 -2.1985099
15.56071 -2.2050165
15.56171 -2.2114325
15.56271 -2.2177469
15.56371 -2.2239440999999998
15.56471 -2.2300113
15.56571 -2.2359442
15.56671 -2.2417488
15.56771 -2.2474382
15.56871 -2.2530274
15.56971 -2.2585252000000002
15.57071 -2.2639306
15.57171 -2.269233
15.57271 -2.2744158
15.57371 -2.2794645
15.57471 -2.2843720000000003
15.57571 -2.2891423
15.57671 -2.2937872
15.57771 -2.298321
15.57871 -2.3027537000000002
15.57971 -2.3070858999999997
15.58071 -2.3113079
15.58171 -2.3154046
15.58271 -2.3193620000000004
15.58371 -2.3231734
15.58471 -2.326842
15.58571 -2.3303800999999997
15.58671 -2.3338029
15.58771 -2.3371212
15.58871 -2.3403367
15.58971 -2.3434404
15.59071 -2.3464173
15.59171 -2.3492517
15.59271 -2.3519348
15.59371 -2.3544682
15.59471 -2.3568626
15.59571 -2.3591325
15.59671 -2.3612896
15.59771 -2.3633374
15.59871 -2.365269
15.59971 -2.3670705
15.60071 -2.3687272999999998
15.60171 -2.3702303000000002
15.60271 -2.37158
15.60371 -2.3727864000000003
15.60471 -2.3738638
15.60571 -2.374824
15.60671 -2.3756709000000003
15.60771 -2.3763984
15.60871 -2.3769926
15.60971 -2.377438
15.61071 -2.3777239
15.61171 -2.3778496
15.61271 -2.3778237
15.61371 -2.3776608
15.61471 -2.3773737
15.61571 -2.3769692
15.61671 -2.3764435
15.61771 -2.3757849
15.61871 -2.3749789
15.61971 -2.374015
15.62071 -2.3728911
15.62171 -2.3716142
15.62271 -2.3701971
15.62371 -2.3686519
15.62471 -2.3669846000000003
15.62571 -2.365192
15.62671 -2.3632622999999997
15.62771 -2.361181
15.62871 -2.3589367
15.62971 -2.3565266
15.63071 -2.3539573000000003
15.63171 -2.3512416000000003
15.63271 -2.3483928
15.63371 -2.3454193
15.63471 -2.3423206
15.63571 -2.3390874
15.63671 -2.3357065
15.63771 -2.332167
15.63871 -2.3284644
15.63971 -2.3246029000000004
15.64071 -2.3205934
15.64171 -2.3164473
15.64271 -2.3121722
15.64371 -2.3077672000000002
15.64471 -2.3032235
15.64571 -2.2985285
15.64671 -2.2936713
15.64771 -2.2886472
15.64871 -2.2834606
15.64971 -2.2781225
15.65071 -2.2726459
15.65171 -2.2670399
15.65271 -2.2613060000000003
15.65371 -2.2554373
15.65471 -2.2494226999999998
15.65571 -2.2432512
15.65671 -2.2369169
15.65771 -2.2304218000000002
15.65871 -2.2237746
15.65971 -2.2169856
15.66071 -2.2100633000000003
15.66171 -2.2030093
15.66271 -2.1958178
15.66371 -2.188479
15.66471 -2.1809827999999998
15.66571 -2.1733243
15.66671 -2.1655056999999998
15.66771 -2.1575352
15.66871 -2.1494243
15.66971 -2.1411821
15.67071 -2.1328112
15.67171 -2.1243073
15.67271 -2.1156615
15.67371 -2.1068634
15.67471 -2.0979073
15.67571 -2.0887932
15.67671 -2.0795276
15.67771 -2.0701199999999997
15.67871 -2.0605788
15.67971 -2.0509077000000002
15.68071 -2.0411044
15.68171 -2.0311618
15.68271 -2.0210722
15.68371 -2.0108309
15.68471 -2.000438
15.68571 -1.9898995999999998
15.68671 -1.9792236
15.68771 -1.9684177
15.68871 -1.9574848999999999
15.68971 -1.9464225000000002
15.69071 -1.9352237
15.69171 -1.9238804000000003
15.69271 -1.9123866999999999
15.69371 -1.9007420000000002
15.69471 -1.8889505
15.69571 -1.8770205000000002
15.69671 -1.8649602
15.69771 -1.8527746
15.69871 -1.8404644000000001
15.69971 -1.8280261999999998
15.70071 -1.8154547
15.70171 -1.8027456000000002
15.70271 -1.7898986
15.70371 -1.7769163000000001
15.70471 -1.7638044
15.70571 -1.7505683
15.70671 -1.7372107
15.70771 -1.72373
15.70871 -1.7101216999999997
15.70971 -1.69638
15.71071 -1.6825006999999998
15.71171 -1.6684832
15.71271 -1.6543307999999999
15.71371 -1.6400503
15.71471 -1.6256485
15.71571 -1.6111311
15.71671 -1.5964995999999998
15.71771 -1.5817534000000002
15.71871 -1.5668893
15.71971 -1.5519044
15.72071 -1.5367975
15.72171 -1.5215697000000001
15.72271 -1.5062238000000001
15.72371 -1.4907629
15.72471 -1.4751888
15.72571 -1.4595011
15.72671 -1.4436978
15.72771 -1.4277758999999999
15.72871 -1.4117337
15.72971 -1.3955716999999999
15.73071 -1.379293
15.73171 -1.3629025
15.73271 -1.3464053
15.73371 -1.3298056
15.73471 -1.3131055
15.73571 -1.2963047
15.73671 -1.2794017
15.73771 -1.2623948
15.73871 -1.2452833
15.73971 -1.2280677
15.74071 -1.2107491
15.74171 -1.1933293
15.74271 -1.1758097
15.74371 -1.1581912
15.74471 -1.140474
15.74571 -1.1226588
15.74671 -1.1047467
15.74771 -1.0867399999999998
15.74871 -1.0686416
15.74971 -1.0504545
15.75071 -1.0321811
15.75171 -1.0138228
15.75271 -0.99537978
15.75371 -0.97685158
15.75471 -0.95823742
15.75571 -0.9395368399999999
15.75671 -0.92075001
15.75771 -0.9018776
15.75871 -0.88292053
15.75971 -0.8638797300000001
15.76071 -0.84475614
15.76171 -0.82555125
15.76271 -0.80626728
15.76371 -0.78690741
15.76471 -0.76747546
15.76571 -0.74797543
15.76671 -0.72841048
15.76771 -0.7087823
15.76871 -0.68909093
15.76971 -0.66933515
15.77071 -0.6495134
15.77171 -0.6296247700000001
15.77271 -0.6096696500000001
15.77371 -0.58964971
15.77471 -0.56956741
15.77571 -0.54942505
15.77671 -0.52922405
15.77771 -0.50896495
15.77871 -0.48864773
15.77971 -0.46827294999999997
15.78071 -0.44784248000000004
15.78171 -0.42735995
15.78271 -0.40683011
15.78371 -0.38625766
15.78471 -0.36564578999999997
15.78571 -0.34499526999999997
15.78671 -0.3243044
15.78771 -0.30357016
15.78871 -0.28278979
15.78971 -0.26196255
15.79071 -0.24109047
15.79171 -0.22017807000000003
15.79271 -0.19923101999999998
15.79371 -0.17825431
15.79471 -0.15725086
15.79571 -0.13622106
15.79671 -0.11516352999999999
15.79771 -0.094076776
15.79871 -0.072960759
15.79971 -0.051817799000000005
15.80071 -0.030652189
15.80171 -0.0094687864
15.80271 0.011728871
15.80371 0.032939942
15.80471 0.054166449
15.80571 0.075412059
15.80671 0.096679956
15.80771 0.11797068000000001
15.80871 0.139281
15.80971 0.16060433
15.81071 0.18193251
15.81171 0.20325843000000002
15.81271 0.22457805
15.81371 0.24589134999999998
15.81471 0.26720134
15.81571 0.28851202000000004
15.81671 0.30982601
15.81771 0.33114282
15.81871 0.3524588
15.81971 0.37376853
15.82071 0.39506713
15.82171 0.41635213000000004
15.82271 0.43762415
15.82371 0.45888615000000005
15.82471 0.48014112000000003
15.82571 0.50138971
15.82671 0.5226286600000001
15.82771 0.54385094
15.82871 0.56504779
15.82971 0.5862113999999999
15.83071 0.60733748
15.83171 0.6284264399999999
15.83271 0.64948266
15.83371 0.67051211
15.83471 0.69151931
15.83571 0.71250508
15.83671 0.73346593
15.83771 0.75439541
15.83871 0.77528637
15.83971 0.7961337500000001
15.84071 0.81693605
15.84171 0.83769485
15.84271 0.8584128700000001
15.84371 0.87909158
15.84471 0.8997293199999999
15.84571 0.9203205799999999
15.84671 0.9408579199999999
15.84771 0.96133426
15.84871 0.98174578
15.84971 1.0020930000000001
15.85071 1.022381
15.85171 1.0426161999999999
15.85271 1.0628038
15.85371 1.0829452
15.85471 1.1030369
15.85571 1.1230712999999999
15.85671 1.1430397
15.85771 1.162935
15.85871 1.1827535
15.85971 1.2024958000000001
15.86071 1.2221646
15.86171 1.2417624999999999
15.86271 1.2612898000000001
15.86371 1.2807434
15.86471 1.3001179
15.86571 1.3194071
15.86671 1.3386073
15.86771 1.3577182
15.86871 1.3767434
15.86971 1.3956883999999998
15.87071 1.4145577
15.87171 1.4333525
15.87271 1.4520689999999998
15.87371 1.4707
15.87471 1.4892366000000001
15.87571 1.5076711
15.87671 1.5259995
15.87771 1.5442219
15.87871 1.5623413
15.87971 1.5803618
15.88071 1.5982857
15.88171 1.6161121
15.88271 1.6338373
15.88371 1.6514558
15.88471 1.6689633999999998
15.88571 1.6863583000000002
15.88671 1.7036415999999999
15.88771 1.7208162999999999
15.88871 1.7378855
15.88971 1.7548500000000002
15.89071 1.7717068999999999
15.89171 1.78845
15.89271 1.8050719
15.89371 1.8215662000000001
15.89471 1.8379295
15.89571 1.8541623
15.89671 1.8702682000000002
15.89771 1.8862518000000001
15.89871 1.9021165
15.89971 1.9178627
15.90071 1.9334881000000002
15.90171 1.9489881
15.90271 1.9643581
15.90371 1.9795947
15.90471 1.9946967999999998
15.90571 2.009665
15.90671 2.0245004
15.90771 2.0392029
15.90871 2.0537704
15.90971 2.0681987
15.91071 2.0824827
15.91171 2.0966182
15.91271 2.1106025
15.91371 2.1244368
15.91471 2.1381238000000002
15.91571 2.1516675
15.91671 2.1650707000000002
15.91771 2.1783343
15.91871 2.1914561999999997
15.91971 2.2044331
15.92071 2.2172607
15.92171 2.2299359
15.92271 2.2424566
15.92371 2.2548223
15.92471 2.267033
15.92571 2.2790886
15.92671 2.2909878000000004
15.92771 2.3027284
15.92871 2.3143079
15.92971 2.3257244
15.93071 2.3369772
15.93171 2.3480671
15.93271 2.3589952000000003
15.93371 2.3697633
15.93471 2.3803722
15.93571 2.3908215
15.93671 2.4011089
15.93771 2.4112318
15.93871 2.4211872
15.93971 2.4309732
15.94071 2.440588
15.94171 2.4500309000000002
15.94271 2.4593014
15.94371 2.4683995
15.94471 2.4773245999999998
15.94571 2.4860764
15.94671 2.4946547999999997
15.94771 2.5030605
15.94871 2.5112942
15.94971 2.5193565
15.95071 2.5272476
15.95171 2.5349665
15.95271 2.5425119
15.95371 2.5498811
15.95471 2.5570717
15.95571 2.5640815
15.95671 2.5709098
15.95771 2.5775563000000004
15.95871 2.5840214
15.95971 2.5903048
15.96071 2.5964059
15.96171 2.6023243000000003
15.96271 2.6080592
15.96371 2.6136111
15.96471 2.6189812999999997
15.96571 2.624172
15.96671 2.6291851
15.96771 2.6340216
15.96871 2.638681
15.96971 2.6431605
15.97071 2.647456
15.97171 2.6515629
15.97271 2.6554786
15.97371 2.659202
15.97471 2.6627347
15.97571 2.6660793
15.97671 2.6692378999999997
15.97771 2.6722122
15.97871 2.6750017
15.97971 2.6776046
15.98071 2.6800193
15.98171 2.6822457
15.98271 2.6842851000000003
15.98371 2.6861409
15.98471 2.6878161
15.98571 2.6893127999999997
15.98671 2.69063
15.98771 2.6917641999999997
15.98871 2.6927097
15.98971 2.6934613
15.99071 2.6940158
15.99171 2.6943732000000002
15.99271 2.6945373000000004
15.99371 2.6945133
15.99471 2.6943062
15.99571 2.6939186999999998
15.99671 2.6933506
15.99771 2.6925985
15.99871 2.6916588000000004
15.99971 2.6905291
16.00071 2.6892098
16.00171 2.6877042
16.00271 2.6860168
16.00371 2.684151
16.00471 2.6821075
16.00571 2.6798829
16.00671 2.6774719
16.00772 2.6748685
16.00871 2.6720693
16.00971 2.6690755
16.01071 2.6658924
16.01171 2.6625277
16.01271 2.6589888999999998
16.01371 2.6552797999999997
16.01472 2.6513994
16.01571 2.6473427000000003
16.01671 2.6431037
16.01771 2.6386770999999998
16.01871 2.6340619
16.01971 2.6292609000000002
16.02071 2.62428
16.02172 2.6191248
16.02271 2.6137984999999997
16.02371 2.6083004
16.02471 2.6026256
16.02571 2.5967689
16.02671 2.5907263
16.02771 2.5844986
16.02872 2.5780914
16.02971 2.5715135
16.03071 2.5647732999999997
16.03171 2.5578758
16.03271 2.5508199
16.03371 2.5435995
16.03471 2.5362058
16.03572 2.5286313000000002
16.03671 2.520873
16.03771 2.5129339
16.03871 2.5048213
16.03971 2.4965443
16.04071 2.4881091
16.04171 2.4795176
16.04272 2.4707669
16.04371 2.4618514
16.04471 2.4527663
16.04571 2.4435109
16.04671 2.4340894
16.04771 2.4245106
16.04871 2.4147835
16.04972 2.4049135
16.05071 2.3949005
16.05171 2.3847377
16.05271 2.3744155
16.05371 2.3639249
16.05471 2.353262
16.05571 2.3424299
16.05672 2.3314375
16.05771 2.3202961
16.05871 2.3090154000000003
16.05971 2.2975994
16.06071 2.2860464
16.06171 2.2743503
16.06271 2.2625048
16.06371 2.2505067
16.06471 2.2383584
16.06571 2.226067
16.06671 2.2136416
16.06771 2.2010889
16.06871 2.1884102
16.06971 2.1756006
16.07071 2.1626513
16.07171 2.1495536
16.07271 2.1363037
16.07372 2.1229044
16.07471 2.1093652
16.07571 2.0956988
16.07671 2.0819159
16.07771 2.0680218999999997
16.07871 2.0540152
16.07971 2.0398891
16.08072 2.0256348
16.08171 2.0112468000000003
16.08271 1.9967251
16.08371 1.9820759000000001
16.08471 1.9673085
16.08571 1.9524308000000001
16.08671 1.9374466
16.08772 1.9223535
16.08871 1.9071452
16.08971 1.8918145000000002
16.09071 1.8763577999999999
16.09171 1.8607776999999999
16.09271 1.8450832
16.09371 1.8292867000000002
16.09472 1.8133992
16.09571 1.7974265
16.09671 1.7813668
16.09771 1.7652124000000002
16.09871 1.7489537999999998
16.09971 1.7325835
16.10071 1.7161004
16.10172 1.6995097000000001
16.10271 1.6828204
16.10371 1.6660418
16.10471 1.6491799
16.10571 1.6322346
16.10671 1.6152011000000002
16.10771 1.5980734
16.10872 1.5808472
16.10971 1.5635245999999998
16.11071 1.5461132
16.11171 1.5286239
16.11271 1.5110672
16.11371 1.4934489
16.11471 1.4757677
16.11572 1.458017
16.11671 1.4401877
16.11771 1.4222732
16.11871 1.4042716
16.11971 1.3861882
16.12071 1.368032
16.12171 1.3498134
16.12271 1.3315392000000001
16.12371 1.3132107
16.12471 1.2948245
16.12571 1.2763742
16.12671 1.2578555999999999
16.12771 1.2392689000000001
16.12871 1.2206194
16.12971 1.2019165
16.13071 1.1831691
16.13171 1.1643828
16.13272 1.1455574
16.13371 1.126688
16.13471 1.107767
16.13571 1.088789
16.13671 1.069753
16.13771 1.0506639
16.13871 1.0315307
16.13972 1.0123631
16.14071 0.9931677999999999
16.14171 0.9739463199999999
16.14271 0.9546956000000001
16.14371 0.9354097800000001
16.14471 0.9160843700000001
16.14571 0.8967186300000001
16.14672 0.8773166699999999
16.14771 0.8578861099999999
16.14871 0.83843516
16.14971 0.81896903
16.15071 0.7994883700000001
16.15171 0.77998941
16.15271 0.76046665
16.15372 0.7409159599999999
16.15471 0.72133737
16.15571 0.70173573
16.15671 0.68211914
16.15771 0.66249589
16.15871 0.6428714799999999
16.15971 0.62324675
16.16072 0.6036184299999999
16.16171 0.5839813
16.16271 0.56433161
16.16371 0.5446691499999999
16.16471 0.52499808
16.16571 0.50532552
16.16671 0.48565874
16.16772 0.46600234
16.16871 0.44635683
16.16971 0.42671915
16.17071 0.40708478000000003
16.17171 0.38745075
16.17271 0.36781779
16.17371 0.34819061
16.17472 0.32857631000000004
[truncated: 734,520 more chars]
