# Supplementary material for: 2D Synthetic dataset of numerical simulations of long-period seismicity in a volcanic edifice and related sensitivity kernels
Source: Data Brief. 2021 Jan 25;34:106673. doi: 10.1016/j.dib.2020.106673 (PMC7841316; doi:10.1016/j.dib.2020.106673)
Supplement: Supplementary Data S1 — Supplementary Raw Research Data. This is open data under the CC BY license http://creativecommons.org/licenses/by/4.0/ [file mmc1.zip › Dataset/OUTPUT_SEISMOGRAMS/9000_3000/disp_Z_hetero_17000_1320_ISO7e-1Hz.semd]

-1.714286 0.0
-1.713286 0.0
-1.712286 0.0
-1.711286 0.0
-1.710286 0.0
-1.709286 0.0
-1.708286 0.0
-1.707286 0.0
-1.706286 0.0
-1.705286 0.0
-1.704286 0.0
-1.703286 0.0
-1.702286 0.0
-1.701286 0.0
-1.700286 0.0
-1.699286 0.0
-1.698286 0.0
-1.697286 0.0
-1.696286 0.0
-1.695286 0.0
-1.694286 0.0
-1.693286 0.0
-1.692286 0.0
-1.691286 0.0
-1.690286 0.0
-1.689286 0.0
-1.688286 0.0
-1.687286 0.0
-1.686286 0.0
-1.685286 0.0
-1.684286 0.0
-1.683286 0.0
-1.682286 0.0
-1.681286 0.0
-1.680286 0.0
-1.679286 0.0
-1.678286 0.0
-1.677286 0.0
-1.676286 0.0
-1.675286 0.0
-1.674286 0.0
-1.673286 0.0
-1.672286 0.0
-1.671286 0.0
-1.670286 0.0
-1.669286 0.0
-1.668286 0.0
-1.667286 0.0
-1.666286 0.0
-1.665286 0.0
-1.664286 0.0
-1.663286 0.0
-1.662286 0.0
-1.661286 0.0
-1.660286 0.0
-1.659286 0.0
-1.658286 0.0
-1.657286 0.0
-1.656286 0.0
-1.655286 0.0
-1.654286 0.0
-1.653286 0.0
-1.652286 0.0
-1.651286 0.0
-1.650286 0.0
-1.649286 0.0
-1.648286 0.0
-1.647286 0.0
-1.646286 0.0
-1.645286 0.0
-1.644286 0.0
-1.643286 0.0
-1.642286 0.0
-1.641286 0.0
-1.640286 0.0
-1.639286 0.0
-1.638286 0.0
-1.637286 0.0
-1.636286 0.0
-1.635286 0.0
-1.634286 0.0
-1.633286 0.0
-1.632286 0.0
-1.631286 0.0
-1.630286 0.0
-1.629286 0.0
-1.628286 0.0
-1.627286 0.0
-1.626286 0.0
-1.625286 0.0
-1.624286 0.0
-1.623286 0.0
-1.622286 0.0
-1.621286 0.0
-1.620286 0.0
-1.619286 0.0
-1.618286 0.0
-1.617286 0.0
-1.616286 0.0
-1.615286 0.0
-1.614286 0.0
-1.613286 0.0
-1.612286 0.0
-1.611286 0.0
-1.610286 0.0
-1.609286 0.0
-1.608286 0.0
-1.607286 0.0
-1.606286 0.0
-1.605286 0.0
-1.604286 0.0
-1.603286 0.0
-1.602286 0.0
-1.601286 0.0
-1.600286 0.0
-1.599286 0.0
-1.598286 0.0
-1.597286 0.0
-1.596286 0.0
-1.595286 0.0
-1.594286 0.0
-1.593286 0.0
-1.592286 0.0
-1.591286 0.0
-1.590286 0.0
-1.589286 0.0
-1.588286 0.0
-1.587286 0.0
-1.586286 0.0
-1.585286 0.0
-1.584286 0.0
-1.583286 0.0
-1.582286 0.0
-1.581286 0.0
-1.580286 0.0
-1.579286 0.0
-1.578286 0.0
-1.577286 0.0
-1.576286 0.0
-1.575286 0.0
-1.574286 0.0
-1.573286 0.0
-1.572286 0.0
-1.571286 0.0
-1.570286 0.0
-1.569286 0.0
-1.568286 0.0
-1.567286 0.0
-1.566286 0.0
-1.565286 0.0
-1.564286 0.0
-1.563286 0.0
-1.562286 0.0
-1.561286 0.0
-1.560286 0.0
-1.559286 0.0
-1.558286 0.0
-1.557286 0.0
-1.556286 0.0
-1.555286 0.0
-1.554286 0.0
-1.553286 0.0
-1.552286 0.0
-1.551286 0.0
-1.550286 0.0
-1.549286 0.0
-1.548286 0.0
-1.547286 0.0
-1.546286 0.0
-1.545286 0.0
-1.544286 0.0
-1.543286 0.0
-1.542286 0.0
-1.541286 0.0
-1.540286 0.0
-1.539286 0.0
-1.538286 0.0
-1.537286 0.0
-1.536286 0.0
-1.535286 0.0
-1.534286 0.0
-1.533286 0.0
-1.532286 0.0
-1.531286 0.0
-1.530286 0.0
-1.529286 0.0
-1.528286 0.0
-1.527286 0.0
-1.526286 0.0
-1.525286 0.0
-1.524286 0.0
-1.523286 0.0
-1.522286 0.0
-1.521286 0.0
-1.520286 0.0
-1.519286 0.0
-1.518286 0.0
-1.517286 0.0
-1.516286 0.0
-1.515286 0.0
-1.514286 0.0
-1.513286 0.0
-1.512286 0.0
-1.511286 0.0
-1.510286 0.0
-1.509286 0.0
-1.508286 0.0
-1.507286 0.0
-1.506286 0.0
-1.505286 0.0
-1.504286 0.0
-1.503286 0.0
-1.502286 0.0
-1.501286 0.0
-1.500286 0.0
-1.499286 0.0
-1.498286 0.0
-1.497286 0.0
-1.496286 0.0
-1.495286 0.0
-1.494286 0.0
-1.493286 0.0
-1.492286 0.0
-1.491286 0.0
-1.490286 0.0
-1.489286 0.0
-1.488286 0.0
-1.487286 0.0
-1.486286 0.0
-1.485286 0.0
-1.484286 0.0
-1.483286 0.0
-1.482286 0.0
-1.481286 0.0
-1.480286 0.0
-1.479286 0.0
-1.478286 0.0
-1.477286 0.0
-1.476286 0.0
-1.475286 0.0
-1.474286 0.0
-1.473286 0.0
-1.472286 0.0
-1.471286 0.0
-1.470286 0.0
-1.469286 0.0
-1.468286 0.0
-1.467286 0.0
-1.466286 0.0
-1.465286 0.0
-1.464286 0.0
-1.463286 0.0
-1.462286 0.0
-1.461286 0.0
-1.460286 0.0
-1.459286 0.0
-1.458286 0.0
-1.457286 0.0
-1.456286 0.0
-1.455286 0.0
-1.454286 0.0
-1.453286 0.0
-1.452286 0.0
-1.451286 0.0
-1.450286 0.0
-1.449286 0.0
-1.448286 0.0
-1.447286 0.0
-1.446286 0.0
-1.445286 0.0
-1.444286 0.0
-1.443286 0.0
-1.442286 0.0
-1.441286 0.0
-1.440286 0.0
-1.439286 0.0
-1.438286 0.0
-1.437286 0.0
-1.436286 0.0
-1.435286 0.0
-1.434286 0.0
-1.433286 0.0
-1.432286 0.0
-1.431286 0.0
-1.430286 0.0
-1.429286 0.0
-1.428286 0.0
-1.427286 0.0
-1.426286 0.0
-1.425286 0.0
-1.424286 0.0
-1.423286 0.0
-1.422286 0.0
-1.421286 0.0
-1.420286 0.0
-1.419286 0.0
-1.418286 0.0
-1.417286 0.0
-1.416286 0.0
-1.415286 0.0
-1.414286 0.0
-1.413286 0.0
-1.412286 0.0
-1.411286 0.0
-1.410286 0.0
-1.409286 0.0
-1.408286 0.0
-1.407286 0.0
-1.406286 0.0
-1.405286 0.0
-1.404286 0.0
-1.403286 0.0
-1.402286 0.0
-1.401286 0.0
-1.400286 0.0
-1.399286 0.0
-1.398286 0.0
-1.397286 0.0
-1.396286 0.0
-1.395286 0.0
-1.394286 0.0
-1.393286 0.0
-1.392286 0.0
-1.391286 0.0
-1.390286 0.0
-1.389286 0.0
-1.388286 0.0
-1.387286 0.0
-1.386286 0.0
-1.385286 0.0
-1.384286 0.0
-1.383286 0.0
-1.382286 0.0
-1.381286 0.0
-1.380286 0.0
-1.379286 0.0
-1.378286 0.0
-1.377286 0.0
-1.376286 0.0
-1.375286 0.0
-1.374286 0.0
-1.373286 0.0
-1.372286 0.0
-1.371286 0.0
-1.370286 0.0
-1.369286 0.0
-1.368286 0.0
-1.367286 0.0
-1.366286 0.0
-1.365286 0.0
-1.364286 0.0
-1.363286 0.0
-1.362286 0.0
-1.361286 0.0
-1.360286 0.0
-1.359286 0.0
-1.358286 0.0
-1.357286 0.0
-1.356286 0.0
-1.355286 0.0
-1.354286 0.0
-1.353286 0.0
-1.352286 0.0
-1.351286 0.0
-1.350286 0.0
-1.349286 0.0
-1.348286 0.0
-1.347286 0.0
-1.346286 0.0
-1.345286 0.0
-1.344286 0.0
-1.343286 0.0
-1.342286 0.0
-1.341286 0.0
-1.340286 0.0
-1.339286 0.0
-1.338286 0.0
-1.337286 0.0
-1.336286 0.0
-1.335286 0.0
-1.334286 0.0
-1.333286 0.0
-1.332286 0.0
-1.331286 0.0
-1.330286 0.0
-1.329286 0.0
-1.328286 0.0
-1.327286 0.0
-1.326286 0.0
-1.325286 0.0
-1.324286 0.0
-1.323286 0.0
-1.322286 0.0
-1.321286 0.0
-1.320286 0.0
-1.319286 0.0
-1.318286 1.3223863999999999e-36
-1.317286 2.7888636e-36
-1.316286 4.3866337e-36
-1.315286 5.9525118e-36
-1.314286 7.4484619e-36
-1.313286 8.914828800000001e-36
-1.312286 1.0295955e-35
-1.311286 1.1470442e-35
-1.310286 1.2380331e-35
-1.309286 1.2952695e-35
-1.308286 1.3123826e-35
-1.307286 1.2875949e-35
-1.306286 1.2166272999999998e-35
-1.305286 1.0941286e-35
-1.304286 9.160812699999999e-36
-1.303286 6.784104e-36
-1.302286 3.774676e-36
-1.301286 0.0
-1.300286 -4.260229e-36
-1.299286 -9.0971882e-36
-1.298286 -1.4393204999999998e-35
-1.297286 -1.9969911e-35
-1.296286 -2.5754397e-35
-1.295286 -3.125142e-35
-1.294286 -3.6315993e-35
-1.293286 -4.0691609e-35
-1.292286 -4.4132152999999996e-35
-1.291286 -4.6367554e-35
-1.290286 -4.7053324000000004e-35
-1.289286 -4.5909556e-35
-1.288286 -4.2672547e-35
-1.287286 -3.7163388e-35
-1.286286 -2.9244718e-35
-1.285286 -1.8849019999999999e-35
-1.284286 -5.9974689000000005e-36
-1.283286 9.1859402e-36
-1.282286 2.6470353e-35
-1.281286 4.5515075e-35
-1.280286 6.5867987e-35
-1.279286 8.7049539e-35
-1.278286 1.0824249e-34
-1.277286 1.2867666e-34
-1.276286 1.4739054e-34
-1.275286 1.6352255000000002e-34
-1.274286 1.7605042e-34
-1.273286 1.8398361e-34
-1.272286 1.8637033e-34
-1.271286 1.8229341e-34
-1.270286 1.7093282000000002e-34
-1.269286 1.5159929000000002e-34
-1.268286 1.2377594e-34
-1.267286 8.7192494e-35
-1.266286 4.1843041e-35
-1.265286 -1.1984079999999999e-35
-1.264286 -7.369099500000001e-35
-1.263286 -1.4229756e-34
-1.262286 -2.165144e-34
-1.261286 -2.9463848e-34
-1.260286 -3.7461406e-34
-1.259286 -4.5403426e-34
-1.258286 -5.3016879e-34
-1.257286 -6.0004233e-34
-1.256286 -6.6044975e-34
-1.255286 -7.0806064e-34
-1.254286 -7.3948654e-34
-1.253286 -7.5138605e-34
-1.252286 -7.4057737e-34
-1.251286 -7.041449399999999e-34
-1.250286 -6.395780499999999e-34
-1.249286 -5.4489401e-34
-1.248286 -4.1876506000000005e-34
-1.247286 -2.6064388e-34
-1.246286 -7.088267600000001e-35
-1.245286 1.4913946000000001e-34
-1.244286 3.9700223e-34
-1.243286 6.6910137e-34
-1.242286 9.606272700000001e-34
-1.241286 1.2655611999999998e-33
-1.240286 1.5767081e-33
-1.239286 1.8857453e-33
-1.238286 2.1833295e-33
-1.237286 2.4592412000000003e-33
-1.236286 2.7025732e-33
-1.235286 2.9019606e-33
-1.234286 3.0458525e-33
-1.233286 3.1228193e-33
-1.232286 3.1218943e-33
-1.231286 3.0329395999999998e-33
-1.230286 2.8470295e-33
-1.229286 2.5568416999999998e-33
-1.228286 2.1570456e-33
-1.227286 1.6446739999999997e-33
-1.226286 1.0194687e-33
-1.225286 2.8417901e-34
-1.224286 -5.5519325e-34
-1.223286 -1.4892171999999999e-33
-1.222286 -2.5049259000000003e-33
-1.221286 -3.5858257e-33
-1.220286 -4.7119866e-33
-1.219286 -5.8602457e-33
-1.218286 -7.0045177e-33
-1.217286 -8.1162168e-33
-1.216286 -9.1647802e-33
-1.215286 -1.0118289000000001e-32
-1.214286 -1.0944175e-32
-1.213286 -1.1609988e-32
-1.212286 -1.2084221000000001e-32
-1.211286 -1.2337148e-32
-1.210286 -1.2341674000000001e-32
-1.209286 -1.2074140999999999e-32
-1.208286 -1.1515096000000001e-32
-1.207286 -1.0649957e-32
-1.206286 -9.469581000000001e-33
-1.205286 -7.9706977e-33
-1.204286 -6.1561833e-33
-1.203286 -4.0351794e-33
-1.202286 -1.62303e-33
-1.201286 1.058951e-33
-1.200286 3.9838801000000005e-33
-1.199286 7.1198551e-33
-1.198286 1.0430632999999999e-32
-1.197286 1.3876408e-32
-1.196286 1.7414636999999998e-32
-1.195286 2.1000884000000002e-32
-1.194286 2.4589633999999998e-32
-1.193286 2.8135004999999997e-32
-1.192286 3.1591335000000003e-32
-1.191286 3.4913564e-32
-1.190286 3.8057401e-32
-1.189286 4.0979198e-32
-1.188286 4.3635540000000003e-32
-1.187286 4.5982515e-32
-1.186286 4.797467e-32
-1.185286 4.9563691e-32
-1.184286 5.0696789e-32
-1.183286 5.1314948e-32
-1.182286 5.135100200000001e-32
-1.181286 5.0727733e-32
-1.180286 4.935607400000001e-32
-1.179286 4.7133539999999996e-32
-1.178286 4.3943097e-32
-1.177286 3.965257e-32
-1.176286 3.4114837e-32
-1.175286 2.7168889e-32
-1.174286 1.8642062e-32
-1.173286 8.353479e-33
-1.172286 -3.8810946e-33
-1.171286 -1.8242876999999998e-32
-1.170286 -3.4902101e-32
-1.169286 -5.400841900000001e-32
-1.168286 -7.567971799999999e-32
-1.167286 -9.9989395e-32
-1.166286 -1.2695232e-31
-1.165286 -1.5650960000000001e-31
-1.164286 -1.8851261e-31
-1.163286 -2.2270661e-31
-1.162286 -2.5871442e-31
-1.161286 -2.9602084999999997e-31
-1.160286 -3.3395838999999997e-31
-1.159286 -3.7169510000000002e-31
-1.158286 -4.0822535e-31
-1.157286 -4.4236431e-31
-1.156286 -4.7274713e-31
-1.155286 -4.9783369e-31
-1.154286 -5.159197e-31
-1.153286 -5.2515515e-31
-1.152286 -5.2357069e-31
-1.151286 -5.0911255e-31
-1.150286 -4.7968659e-31
-1.149286 -4.3321132e-31
-1.148286 -3.6768042000000003e-31
-1.147286 -2.8123392e-31
-1.146286 -1.7223773000000003e-31
-1.145286 -3.9370254e-32
-1.144286 1.182852e-31
-1.143286 3.0114395e-31
-1.142286 5.0902167e-31
-1.141286 7.4103708e-31
-1.140286 9.9551838e-31
-1.139286 1.2699164000000001e-30
-1.138286 1.5607291e-30
-1.137286 1.8634405e-30
-1.136286 2.1724772000000002e-30
-1.135286 2.4811888e-30
-1.134286 2.7818535e-30
-1.133286 3.0657145e-30
-1.132286 3.3230499e-30
-1.131286 3.5432779e-30
-1.130286 3.7151017e-30
-1.129286 3.8266946e-30
-1.128286 3.865925e-30
-1.127286 3.8206217e-30
-1.126286 3.6788783e-30
-1.125286 3.4293928e-30
-1.124286 3.0618389e-30
-1.123286 2.5672650000000003e-30
-1.122286 1.938508e-30
-1.121286 1.1706232e-30
-1.120286 2.6131238e-31
-1.119286 -7.8865627999999994e-31
-1.118286 -1.9750496e-30
-1.117286 -3.2898043e-30
-1.116286 -4.7207074e-30
-1.115286 -6.2511391e-30
-1.114286 -7.8598877e-30
-1.113286 -9.5210529e-30
-1.112286 -1.1204047e-29
-1.111286 -1.287371e-29
-1.110286 -1.4490546e-29
-1.109286 -1.601109e-29
-1.108286 -1.7388417e-29
-1.107286 -1.857278e-29
-1.106286 -1.9512407e-29
-1.105286 -2.0154427e-29
-1.104286 -2.044594e-29
-1.103286 -2.0335208e-29
-1.102286 -1.977296e-29
-1.101286 -1.8713795e-29
-1.100286 -1.7117671e-29
-1.099286 -1.4951427e-29
-1.098286 -1.2190342e-29
-1.097286 -8.8196812e-30
-1.096286 -4.8361962e-30
-1.095286 -2.4954461e-31
-1.094286 4.9164167e-30
-1.093286 1.0622500000000001e-29
-1.092286 1.6813268000000002e-29
-1.091286 2.3416362000000003e-29
-1.090286 3.0342131000000003e-29
-1.089286 3.7483578e-29
-1.088286 4.4716703e-29
-1.087286 5.1901226e-29
-1.086286 5.888175300000001e-29
-1.085286 6.5489381e-29
-1.084286 7.1543793e-29
-1.083286 7.685579500000001e-29
-1.082286 8.1230337e-29
-1.081286 8.446998e-29
-1.080286 8.637875699999999e-29
-1.079286 8.6766482e-29
-1.078286 8.5453314e-29
-1.077286 8.2274646e-29
-1.076286 7.7086159e-29
-1.075286 6.976901699999999e-29
-1.074286 6.0235025e-29
-1.073286 4.8431717e-29
-1.072286 3.4347244e-29
-1.071286 1.8014905e-29
-1.070286 -4.8276888e-31
-1.069286 -2.101053e-29
-1.068286 -4.3377651e-29
-1.067286 -6.733599299999999e-29
-1.066286 -9.257907599999999e-29
-1.065286 -1.187422e-28
-1.064286 -1.4540378e-28
-1.063286 -1.7208792e-28
-1.062286 -1.9826839e-28
-1.061286 -2.2337400000000003e-28
-1.060286 -2.4679532e-28
-1.059286 -2.6789294e-28
-1.058286 -2.860071e-28
-1.057286 -3.0046871e-28
-1.056286 -3.1061158999999998e-28
-1.055286 -3.1578597000000003e-28
-1.054286 -3.1537287000000003e-28
-1.053286 -3.0879958e-28
-1.052286 -2.9555545e-28
-1.051286 -2.7520826e-28
-1.050286 -2.474207e-28
-1.049286 -2.1196663e-28
-1.048286 -1.6874663e-28
-1.047286 -1.1780307e-28
-1.046286 -5.933346799999999e-29
-1.045286 6.2973971e-30
-1.044286 7.854768000000001e-29
-1.043286 1.5669091e-28
-1.042286 2.3981142e-28
-1.041286 3.2680277999999997e-28
-1.040286 4.1636999e-28
-1.039286 5.0703536e-28
-1.038286 5.9714869e-28
-1.037286 6.8490175999999995e-28
-1.036286 7.6834757e-28
-1.035286 8.4542389e-28
-1.034286 9.1398195e-28
-1.033286 9.7181959e-28
-1.032286 1.0167186000000001e-27
-1.031286 1.0464869e-27
-1.030286 1.059004e-27
-1.029286 1.0522699e-27
-1.028286 1.024457e-27
-1.027286 9.7396354e-28
-1.026286 8.994685700000001e-28
-1.025286 7.9998669e-28
-1.024286 6.7492213999999995e-28
-1.023286 5.2412043e-28
-1.022286 3.4791717999999998e-28
-1.021286 1.4718137e-28
-1.020286 -7.6646609e-29
-1.019286 -3.2152501e-28
-1.018286 -5.8478933e-28
-1.017286 -8.6314139e-28
-1.016286 -1.1526494e-27
-1.015286 -1.448762e-27
-1.014286 -1.7463343e-27
-1.013286 -2.0396698e-27
-1.012286 -2.3225776000000003e-27
-1.011286 -2.588445e-27
-1.010286 -2.8303259e-27
-1.009286 -3.0410455e-27
-1.008286 -3.2133205e-27
-1.007286 -3.3398923e-27
-1.006286 -3.413675e-27
-1.005286 -3.4279143e-27
-1.004286 -3.3763562e-27
-1.003286 -3.2534217e-27
-1.002286 -3.0543876999999996e-27
-1.001286 -2.7755665999999997e-27
-1.000286 -2.4144848000000002e-27
-0.9992857 -1.9700551e-27
-0.9982857 -1.4427368e-27
-0.9972857 -8.346820900000001e-28
-0.9962857 -1.4986242e-28
-0.9952857 6.058287599999999e-28
-0.9942857 1.4245023000000001e-27
-0.9932857 2.2962326e-27
-0.9922857 3.2090531000000002e-27
-0.9912857 4.1489948e-27
-0.9902857 5.1001658e-27
-0.9892857 6.0448814e-27
-0.9882857 6.963839500000001e-27
-0.9872857 7.8363514e-27
-0.9862857 8.640617299999999e-27
-0.9852857 9.3540564e-27
-0.9842857 9.9536838e-27
-0.9832857 1.0416531e-26
-0.9822857 1.0720105999999999e-26
-0.9812857 1.0842900000000001e-26
-0.9802857 1.0764904e-26
-0.9792857 1.0468161000000001e-26
-0.9782857 9.937326699999999e-27
-0.9772857 9.1602248e-27
-0.9762857 8.1283982e-27
-0.9752857 6.8376387e-27
-0.9742857 5.288473e-27
-0.9732857 3.4866097e-27
-0.9722857 1.443316e-27
-0.9712857 -8.242769499999999e-28
-0.9702857 -3.2929616e-27
-0.9692857 -5.9333442e-27
-0.9682857 -8.7098436e-27
-0.9672857 -1.1580824e-26
-0.9662857 -1.4498855999999998e-26
-0.9652857 -1.7411113999999999e-26
-0.9642857 -2.0259936e-26
-0.9632857 -2.2983504000000002e-26
-0.9622857 -2.5516701000000002e-26
-0.9612857 -2.7792089e-26
-0.9602857 -2.9741038e-26
-0.9592857 -3.1294973e-26
-0.9582857 -3.2386736e-26
-0.9572857 -3.2952047e-26
-0.9562857 -3.2931036e-26
-0.9552857 -3.2269818e-26
-0.9542857 -3.0922115e-26
-0.9532857 -2.8850842e-26
-0.9522857 -2.6029677e-26
-0.9512857 -2.2444552e-26
-0.9502857 -1.8095018e-26
-0.9492857 -1.2995499e-26
-0.9482857 -7.1763237e-27
-0.9472857 -6.8456833999999995e-28
-0.9462857 6.4153756000000006e-27
-0.9452857 1.4041512e-26
-0.9442857 2.2094280000000002e-26
-0.9432857 3.0456921e-26
-0.9422857 3.8996237e-26
-0.9412857 4.7563729e-26
-0.9402857 5.5997126e-26
-0.9392857 6.4122306e-26
-0.9382857 7.1755643e-26
-0.9372857 7.8706709e-26
-0.9362857 8.4781362e-26
-0.9352857 8.978517799999999e-26
-0.9342857 9.3527135e-26
-0.9332857 9.582362399999999e-26
-0.9322857 9.650259099999999e-26
-0.9312857 9.5407835e-26
-0.9302857 9.240339399999999e-26
-0.9292857 8.737787199999999e-26
-0.9282857 8.0248686e-26
-0.9272857 7.096610299999999e-26
-0.9262857 5.951702799999999e-26
-0.9252857 4.5928359000000004e-26
-0.9242857 3.0269906e-26
-0.9232857 1.2656701e-26
-0.9222857 -6.7493186e-27
-0.9212857 -2.7738418e-26
-0.9202857 -5.0052984000000003e-26
-0.9192857 -7.338832599999999e-26
-0.9182857 -9.739448e-26
-0.9172857 -1.2167896999999999e-25
-0.9162857 -1.4581065e-25
-0.9152857 -1.6932454e-25
-0.9142857 -1.9172771000000002e-25
-0.9132857 -2.125062e-25
-0.9122857 -2.3113293e-25
-0.9112857 -2.4707638e-25
-0.9102857 -2.5981022e-25
-0.9092857 -2.6882352e-25
-0.9082857 -2.7363156e-25
-0.9072857 -2.7378704e-25
-0.9062857 -2.6889148e-25
-0.9052857 -2.5860663e-25
-0.9042857 -2.4266575e-25
-0.9032857 -2.2088442e-25
-0.9022857 -1.9317072999999999e-25
-0.9012857 -1.5953459000000001e-25
-0.9002857 -1.2009589e-25
-0.8992857 -7.5091291e-26
-0.8982857 -2.4879434999999997e-26
-0.8972857 3.0055706e-26
-0.8962857 8.9103496e-26
-0.8952857 1.5152754999999998e-25
-0.8942857 2.1646898e-25
-0.8932857 2.8295235e-25
-0.8922857 3.4989394e-25
-0.8912857 4.161129199999999e-25
-0.8902857 4.8034507e-25
-0.8892857 5.412592699999999e-25
-0.8882857 5.974763900000001e-25
-0.8872857 6.4759063e-25
-0.8862857 6.901931300000001e-25
-0.8852857 7.2389736e-25
-0.8842857 7.473662799999999e-25
-0.8832857 7.5934071e-25
-0.8822857 7.586684899999999e-25
-0.8812857 7.4433394e-25
-0.8802857 7.1548729e-25
-0.8792857 6.7147347e-25
-0.8782857 6.1185916e-25
-0.8772857 5.3645854e-25
-0.8762857 4.4535605e-25
-0.8752857 3.3892619e-25
-0.8742857 2.1784951999999997e-25
-0.8732857 8.3124417e-26
-0.8722857 -6.392629e-26
-0.8712857 -2.2165387e-25
-0.8702857 -3.8808829e-25
-0.8692857 -5.6094874e-25
-0.8682857 -7.3766106e-25
-0.8672857 -9.153816400000001e-25
-0.8662857 -1.0910279e-24
-0.8652857 -1.2613159e-24
-0.8642857 -1.4228039999999998e-24
-0.8632857 -1.5719432999999999e-24
-0.8622857 -1.7051335e-24
-0.8612857 -1.8187838e-24
-0.8602857 -1.9093788e-24
-0.8592857 -1.9735473999999997e-24
-0.8582857 -2.0081346e-24
-0.8572857 -2.0102749e-24
-0.8562857 -1.9774654e-24
-0.8552857 -1.9076385000000002e-24
-0.8542857 -1.7992315e-24
-0.8532857 -1.6512524e-24
-0.8522857 -1.4633403999999999e-24
-0.8512857 -1.2358187e-24
-0.8502857 -9.6974055e-25
-0.8492857 -6.6692273e-25
-0.8482857 -3.2996996e-25
-0.8472857 3.7714468e-26
-0.8462857 4.319310800000001e-25
-0.8452857 8.4770207e-25
-0.8442857 1.2793037e-24
-0.8432857 1.7203152e-24
-0.8422857 2.1636838e-24
-0.8412857 2.6018056e-24
-0.8402857 3.0266223e-24
-0.8392857 3.4297343e-24
-0.8382857 3.8025262e-24
-0.8372857 4.1363065e-24
-0.8362857 4.4224584e-24
-0.8352857 4.6525996e-24
-0.8342857 4.8187501e-24
-0.8332857 4.9135027000000005e-24
-0.8322857 4.9301976e-24
-0.8312857 4.8630936e-24
-0.8302857 4.7075358e-24
-0.8292857 4.4601148e-24
-0.8282857 4.1188147e-24
-0.8272857 3.6831453e-24
-0.8262857 3.1542569000000003e-24
-0.8252857 2.5350321e-24
-0.8242857 1.8301536e-24
-0.8232857 1.046143e-24
-0.8222857 1.9136862e-25
-0.8212857 -7.2397779e-25
-0.8202857 -1.6879412e-24
-0.8192857 -2.6868985e-24
-0.8182857 -3.7056900999999996e-24
-0.8172857 -4.7277898e-24
-0.8162857 -5.7355081e-24
-0.8152857 -6.7102339e-24
-0.8142857 -7.6327044e-24
-0.8132857 -8.483309699999999e-24
-0.8122857 -9.242420099999999e-24
-0.8112857 -9.8907386e-24
-0.8102857 -1.0409667e-23
-0.8092857 -1.0781687e-23
-0.8082857 -1.0990744999999999e-23
-0.8072857 -1.1022636e-23
-0.8062857 -1.0865379e-23
-0.8052857 -1.0509578e-23
-0.8042857 -9.9487575e-24
-0.8032857 -9.1796681e-24
-0.8022857 -8.2025566e-24
-0.8012857 -7.0213865e-24
-0.8002857 -5.6440077e-24
-0.7992857 -4.0822667000000004e-24
-0.7982857 -2.3520527e-24
-0.7972857 -4.7327229000000005e-25
-0.7962857 1.5302486000000001e-24
-0.7952857 3.6309388e-24
-0.7942857 5.7977369000000006e-24
-0.7932857 7.9964242e-24
-0.7922857 1.0190034e-23
-0.7912857 1.2339339e-23
-0.7902857 1.4403412e-23
-0.7892857 1.6340245e-23
-0.7882857 1.8107442e-23
-0.7872857 1.9662941999999998e-23
-0.7862857 2.0965805000000002e-23
-0.7852857 2.1977011999999998e-23
-0.7842857 2.2660286e-23
-0.7832857 2.2982918e-23
-0.7822857 2.2916584e-23
-0.7812857 2.2438125000000002e-23
-0.7802857 2.1530297e-23
-0.7792857 2.0182450000000001e-23
-0.7782857 1.8391146e-23
-0.7772857 1.6160671e-23
-0.7762857 1.350346e-23
-0.7752857 1.0440382e-23
-0.7742857 7.000909400000001e-24
-0.7732857 3.2231362000000002e-24
-0.7722857 -8.4635847e-25
-0.7712857 -5.1528021e-24
-0.7702857 -9.6336902e-24
-0.7692857 -1.4219411e-23
-0.7682857 -1.8834043e-23
-0.7672857 -2.3396308e-23
-0.7662857 -2.7820689000000004e-23
-0.7652857 -3.2018686e-23
-0.7642857 -3.5900212e-23
-0.7632857 -3.9375105e-23
-0.7622857 -4.2354731e-23
-0.7612857 -4.4753667e-23
-0.7602857 -4.6491434e-23
-0.7592857 -4.7494247999999995e-23
-0.7582857 -4.7696769e-23
-0.7572857 -4.7043799e-23
-0.7562857 -4.5491926999999996e-23
-0.7552857 -4.3011043e-23
-0.7542857 -3.958574e-23
-0.7532857 -3.5216516e-23
-0.7522857 -2.9920792e-23
-0.7512857 -2.3733677e-23
-0.7502857 -1.6708488e-23
-0.7492857 -8.9169632e-24
-0.7482857 -4.4916222e-25
-0.7472857 8.5869513e-24
-0.7462857 1.8066282e-23
-0.7452857 2.7847719e-23
-0.7442857 3.7775615e-23
-0.7432857 4.7681608000000004e-23
-0.7422857 5.7386786e-23
-0.7412857 6.670418e-23
-0.7402857 7.5441539e-23
-0.7392857 8.34044e-23
-0.7382857 9.0399377e-23
-0.7372857 9.623763799999999e-23
-0.7362857 1.0073851000000001e-22
-0.7352857 1.0373321e-22
-0.7342857 1.0506853e-22
-0.7332857 1.0461059e-22
-0.7322857 1.0224833e-22
-0.7312857 9.7897027e-23
-0.7302857 9.1501337e-23
-0.7292857 8.303822e-23
-0.7282857 7.2519372e-23
-0.7272857 5.9993207e-23
-0.7262857 4.5546349e-23
-0.7252857 2.9304543e-23
-0.7242857 1.1432938e-23
-0.7232857 -7.8643201e-24
-0.7222857 -2.8345165e-23
-0.7212857 -4.9731438000000006e-23
-0.7202857 -7.1711435e-23
-0.7192857 -9.3943227e-23
-0.7182857 -1.1605869e-22
-0.7172857 -1.3766819999999999e-22
-0.7162857 -1.5836606000000001e-22
-0.7152857 -1.7773646e-22
-0.7142857 -1.9536004e-22
-0.7132857 -2.1082086999999999e-22
-0.7122857 -2.2371377e-22
-0.7112857 -2.3365198e-22
-0.7102857 -2.4027481999999997e-22
-0.7092857 -2.432555e-22
-0.7082857 -2.4230874e-22
-0.7072857 -2.3719821e-22
-0.7062857 -2.2774337e-22
-0.7052857 -2.1382601e-22
-0.7042857 -1.9539596e-22
-0.7032857 -1.7247596e-22
-0.7022857 -1.4516568e-22
-0.7012857 -1.1364456e-22
-0.7002857 -7.8173488e-23
-0.6992857 -3.90952e-23
-0.6982857 3.1667009e-24
-0.6972857 4.8110137e-23
-0.6962857 9.5158447e-23
-0.6952857 1.436657e-22
-0.6942857 1.9292355e-22
-0.6932857 2.4216949e-22
-0.6922857 2.9059648e-22
-0.6912857 3.3736386000000004e-22
-0.6902857 3.8160945e-22
-0.6892857 4.224627e-22
-0.6882857 4.5905859e-22
-0.6872857 4.905523300000001e-22
-0.6862857 5.1613449e-22
-0.6852857 5.3504625e-22
-0.6842857 5.4659478e-22
-0.6832857 5.501682e-22
-0.6822857 5.4525009e-22
-0.6812857 5.3143307e-22
-0.6802857 5.0843142e-22
-0.6792857 4.7609215e-22
-0.6782857 4.3440464e-22
-0.6772857 3.835082e-22
-0.6762857 3.2369775e-22
-0.6752857 2.5542709e-22
-0.6742857 1.7930966000000002e-22
-0.6732857 9.611681399999999e-23
-0.6722857 6.7733508e-24
-0.6712857 -8.764976299999999e-23
-0.6702857 -1.8594536000000002e-22
-0.6692857 -2.8678281e-22
-0.6682857 -3.8872339999999997e-22
-0.6672857 -4.9023832e-22
-0.6662857 -5.897289e-22
-0.6652857 -6.8554892e-22
-0.6642857 -7.7602897999999995e-22
-0.6632857 -8.5950222e-22
-0.6622857 -9.343311899999999e-22
-0.6612857 -9.9893567e-22
-0.6602857 -1.0518207e-21
-0.6592857 -1.0916048e-21
-0.6582857 -1.1170469e-21
-0.6572857 -1.1270733e-21
-0.6562857 -1.120802e-21
-0.6552857 -1.0975662e-21
-0.6542857 -1.0569339e-21
-0.6532857 -9.9872623e-22
-0.6522857 -9.2303068e-22
-0.6512857 -8.3021205e-22
-0.6502857 -7.209186799999999e-22
-0.6492857 -5.960841699999999e-22
-0.6482857 -4.56925e-22
-0.6472857 -3.0493310000000003e-22
-0.6462857 -1.4186371999999999e-22
-0.6452857 3.0281693e-23
-0.6442857 2.0927711e-22
-0.6432857 3.9269831000000003e-22
-0.6422857 5.7795362e-22
-0.6412857 7.6231865e-22
-0.6402857 9.4297474e-22
-0.6392857 1.1170504000000001e-21
-0.6382857 1.2816655e-21
-0.6372857 1.4339772e-21
-0.6362857 1.5712275999999998e-21
-0.6352857 1.6907915e-21
-0.6342857 1.7902237e-21
-0.6332857 1.8673063e-21
-0.6322857 1.9200928e-21
-0.6312857 1.9469501e-21
-0.6302857 1.9465971e-21
-0.6292857 1.9181390000000002e-21
-0.6282857 1.8610955e-21
-0.6272857 1.7754243999999998e-21
-0.6262857 1.6615383e-21
-0.6252857 1.5203142e-21
-0.6242857 1.3530954e-21
-0.6232857 1.161686e-21
-0.6222857 9.483375800000001e-22
-0.6212857 7.157267899999999e-22
-0.6202857 4.6692578000000005e-22
-0.6192857 2.0536432e-22
-0.6182857 -6.5215935e-23
-0.6172857 -3.4081367000000003e-22
-0.6162857 -6.1722718e-22
-0.6152857 -8.9011901e-22
-0.6142857 -1.1550860000000001e-21
-0.6132857 -1.4077324e-21
-0.6122857 -1.6437457999999999e-21
-0.6112857 -1.8589757e-21
-0.6102857 -2.0495102e-21
-0.6092857 -2.2117533e-21
-0.6082857 -2.3424986e-21
-0.6072857 -2.4389994e-21
-0.6062857 -2.4990325e-21
-0.6052857 -2.5209566e-21
-0.6042857 -2.5037611e-21
-0.6032857 -2.4471059999999997e-21
-0.6022857 -2.3513519e-21
-0.6012857 -2.2175768000000002e-21
-0.6002857 -2.0475827000000003e-21
-0.5992857 -1.8438868e-21
-0.5982857 -1.6097013999999999e-21
-0.5972857 -1.3488988e-21
-0.5962857 -1.0659622e-21
-0.5952857 -7.6592477e-22
-0.5942857 -4.5429414999999995e-22
-0.5932857 -1.3696544e-22
-0.5922857 1.7987656e-22
-0.5912857 4.8986558e-22
-0.5902857 7.8657004999999995e-22
-0.5892857 1.0636159e-21
-0.5882857 1.3148136e-21
-0.5872857 1.5342885e-21
-0.5862857 1.7166103999999998e-21
-0.5852857 1.856921e-21
-0.5842857 1.9510573e-21
-0.5832857 1.9956668e-21
-0.5822857 1.988313e-21
-0.5812857 1.9275693e-21
-0.5802857 1.8130969e-21
-0.5792857 1.6457071000000001e-21
-0.5782857 1.4274037000000001e-21
-0.5772857 1.161405e-21
-0.5762857 8.5214325e-22
-0.5752857 5.0524092e-22
-0.5742857 1.274625e-22
-0.5732857 -2.7335823e-22
-0.5722857 -6.884158e-22
-0.5712857 -1.1080545e-21
-0.5702857 -1.5219134e-21
-0.5692857 -1.9190924e-21
-0.5682857 -2.2883389e-21
-0.5672857 -2.6182521000000003e-21
-0.5662857 -2.8975006000000002e-21
-0.5652857 -3.1150535999999996e-21
-0.5642857 -3.2604177e-21
-0.5632857 -3.3238793e-21
-0.5622857 -3.2967462999999996e-21
-0.5612857 -3.1715837e-21
-0.5602857 -2.9424426999999996e-21
-0.5592857 -2.6050729e-21
-0.5582857 -2.1571181e-21
-0.5572857 -1.5982876999999999e-21
-0.5562857 -9.3050112e-22
-0.5552857 -1.5800041e-22
-0.5542857 7.1257277e-22
-0.5532857 1.6721386999999998e-21
-0.5522857 2.7091834e-21
-0.5512857 3.8098050000000004e-21
-0.5502857 4.9578078e-21
-0.5492857 6.1348413e-21
-0.5482857 7.3205875e-21
-0.5472857 8.4929926e-21
-0.5462857 9.628543999999999e-21
-0.5452857 1.0702592000000001e-20
-0.5442857 1.1689706e-20
-0.5432857 1.2564073e-20
-0.5422857 1.3299921000000001e-20
-0.5412857 1.3871969e-20
-0.5402857 1.4255899999999998e-20
-0.5392857 1.442884e-20
-0.5382857 1.4369846e-20
-0.5372857 1.406039e-20
-0.5362857 1.3484834e-20
-0.5352857 1.2630875999999999e-20
-0.5342857 1.1489980999999999e-20
-0.5332857 1.0057768e-20
-0.5322857 8.3343483e-21
-0.5312857 6.324619699999999e-21
-0.5302857 4.0384914e-21
-0.5292857 1.4910462e-21
-0.5282857 -1.2973756e-21
-0.5272857 -4.3011678e-21
-0.5262857 -7.4895369e-21
-0.5252857 -1.0826664e-20
-0.5242857 -1.4271964999999998e-20
-0.5232857 -1.7780428e-20
-0.5222857 -2.1303046e-20
-0.5212857 -2.4787348e-20
-0.5202857 -2.8177985e-20
-0.5192857 -3.1417426999999995e-20
-0.5182857 -3.4446708e-20
-0.5172857 -3.720625e-20
-0.5162857 -3.9636728999999996e-20
-0.5152857 -4.1679995e-20
-0.5142857 -4.3280009000000005e-20
-0.5132857 -4.4383829e-20
-0.5122857 -4.4942554e-20
-0.5112857 -4.4912308e-20
-0.5102857 -4.4255156999999995e-20
-0.5092857 -4.2940028999999996e-20
-0.5082857 -4.0943526999999996e-20
-0.5072857 -3.8250719e-20
-0.5062857 -3.485581e-20
-0.5052857 -3.076273e-20
-0.5042857 -2.5985601000000002e-20
-0.5032857 -2.0549076e-20
-0.5022857 -1.4488549e-20
-0.5012857 -7.850209799999999e-21
-0.5002857 -6.909482800000001e-22
-0.4992857 6.9219073e-21
-0.4982857 1.4911008e-20
-0.4972857 2.3189574999999998e-20
-0.4962857 3.1662155e-20
-0.4952857 4.0225527e-20
-0.4942857 4.8769774e-20
-0.4932857 5.7179496e-20
-0.4922857 6.5335167e-20
-0.4912857 7.3114602e-20
-0.4902857 8.0394534e-20
-0.4892857 8.7052278e-20
-0.4882857 9.2967467e-20
-0.4872857 9.802381100000001e-20
-0.4862857 1.0211091e-19
-0.4852857 1.0512605e-19
-0.4842857 1.0697595e-19
-0.4832857 1.0757846e-19
-0.4822857 1.0686421e-19
-0.4812857 1.0477808999999999e-19
-0.4802857 1.0128060999999999e-19
-0.4792857 9.6349174e-20
-0.4782857 8.997902500000001e-20
-0.4772857 8.218411e-20
-0.4762857 7.2997634e-20
-0.4752857 6.2472422e-20
-0.4742857 5.0681003999999994e-20
-0.4732857 3.7715407e-20
-0.4722857 2.3686706000000002e-20
-0.4712857 8.724266399999999e-21
-0.4702857 -7.0252708e-21
-0.4692857 -2.3399301e-20
-0.4682857 -4.0220817e-20
-0.4672857 -5.7300231e-20
-0.4662857 -7.4437435e-20
-0.4652857 -9.1424067e-20
-0.4642857 -1.0804596000000001e-19
-0.4632857 -1.2408580000000002e-19
-0.4622857 -1.393258e-19
-0.4612857 -1.5355062e-19
-0.4602857 -1.6655021e-19
-0.4592857 -1.7812272e-19
-0.4582857 -1.8807742999999999e-19
-0.4572857 -1.9623749e-19
-0.4562857 -2.0244273999999997e-19
-0.4552857 -2.0655213e-19
-0.4542857 -2.0844622000000001e-19
-0.4532857 -2.0802924e-19
-0.4522857 -2.0523099999999998e-19
-0.4512857 -2.0000848000000002e-19
-0.4502857 -1.9234702000000002e-19
-0.4492857 -1.8226133e-19
-0.4482857 -1.6979592999999998e-19
-0.4472857 -1.5502529e-19
-0.4462857 -1.3805364e-19
-0.4452857 -1.1901424e-19
-0.4442857 -9.806835e-20
-0.4432857 -7.5403778e-20
-0.4422857 -5.1232999e-20
-0.4412857 -2.5790988000000003e-20
-0.4402857 6.6730927e-22
-0.4392857 2.7869852e-20
-0.4382857 5.5530592e-20
-0.4372857 8.335283e-20
-0.4362857 1.1103273e-19
-0.4352857 1.38263e-19
-0.4342857 1.6473662000000002e-19
-0.4332857 1.9015065e-19
-0.4322857 2.1420997e-19
-0.4312857 2.3663101e-19
-0.4302857 2.5714522999999996e-19
-0.4292857 2.755026e-19
-0.4282857 2.9147468e-19
-0.4272857 3.0485751999999997e-19
-0.4262857 3.1547421e-19
-0.4252857 3.2317710000000003e-19
-0.4242857 3.2784956e-19
-0.4232857 3.2940742999999997e-19
-0.4222857 3.2779992e-19
-0.4212857 3.2301019000000004e-19
-0.4202857 3.1505532e-19
-0.4192857 3.0398601e-19
-0.4182857 2.8988561e-19
-0.4172857 2.7286897000000002e-19
-0.4162857 2.5308069e-19
-0.4152857 2.3069306e-19
-0.4142857 2.0590371000000001e-19
-0.4132857 1.7893284e-19
-0.4122857 1.5002033000000002e-19
-0.4112857 1.1942254e-19
-0.4102857 8.7409009e-20
-0.4092857 5.425905e-20
-0.4082857 2.0258299e-20
-0.4072857 -1.4304706e-20
-0.4062857 -4.9141879e-20
-0.4052857 -8.3968819e-20
-0.4042857 -1.1850782e-19
-0.4032857 -1.5249071e-19
-0.4022857 -1.8566131e-19
-0.4012857 -2.1777777e-19
-0.4002857 -2.4861428e-19
-0.3992857 -2.7796265e-19
-0.3982857 -3.0563336000000004e-19
-0.3972857 -3.314562e-19
-0.3962857 -3.5528062e-19
-0.3952857 -3.7697552999999997e-19
-0.3942857 -3.9642877e-19
-0.3932857 -4.1354624e-19
-0.3922857 -4.2825063000000004e-19
-0.3912857 -4.4047986e-19
-0.3902857 -4.5018537e-19
-0.3892857 -4.5733007e-19
-0.3882857 -4.6188614e-19
-0.3872857 -4.6383288999999995e-19
-0.3862857 -4.631545e-19
-0.3852857 -4.598377800000001e-19
-0.3842857 -4.5387021e-19
-0.3832857 -4.4523796e-19
-0.3822857 -4.3392441e-19
-0.3812857 -4.1990875e-19
-0.3802857 -4.0316515999999997e-19
-0.3792857 -3.836624e-19
-0.3782857 -3.6136378999999997e-19
-0.3772857 -3.3622777999999997e-19
-0.3762857 -3.0820915e-19
-0.3752857 -2.772607e-19
-0.3742857 -2.4333550999999997e-19
-0.3732857 -2.0638976e-19
-0.3722857 -1.663862e-19
-0.3712857 -1.2329796e-19
-0.3702857 -7.7113004e-20
-0.3692857 -2.783876e-20
-0.3682857 2.4492715e-20
-0.3672857 7.9819531e-20
-0.3662857 1.3804456e-19
-0.3652857 1.9903e-19
-0.3642857 2.6259216e-19
-0.3632857 3.2849644e-19
-0.3622857 3.9645268e-19
-0.3612857 4.6611106e-19
-0.3602857 5.370586899999999e-19
-0.3592857 6.0881693e-19
-0.3582857 6.8083976e-19
-0.3572857 7.525131e-19
-0.3562857 8.231555400000001e-19
-0.3552857 8.920199400000001e-19
-0.3542857 9.5829682e-19
-0.3532857 1.0211189e-18
-0.3522857 1.0795675e-18
-0.3512857 1.1326799e-18
-0.3502857 1.1794589000000001e-18
-0.3492857 1.2188832e-18
-0.3482857 1.2499198e-18
-0.3472857 1.2715376e-18
-0.3462857 1.2827219e-18
-0.3452857 1.2824905e-18
-0.3442857 1.2699108e-18
-0.3432857 1.2441166999999999e-18
-0.3422857 1.2043278e-18
-0.3412857 1.1498668999999998e-18
-0.3402857 1.0801791e-18
-0.3392857 9.948494e-19
-0.3382857 8.9362074e-19
-0.3372857 7.7641054e-19
-0.3362857 6.433257900000001e-19
-0.3352857 4.9467719e-19
-0.3342857 3.3099095e-19
-0.3332857 1.5301849000000001e-19
-0.3322857 -3.825648e-20
-0.3312857 -2.4161356e-19
-0.3302857 -4.555945200000001e-19
-0.3292857 -6.7850532e-19
-0.3282857 -9.084217e-19
-0.3272857 -1.1431985e-18
-0.3262857 -1.3804827e-18
-0.3252857 -1.61773e-18
-0.3242857 -1.8522259e-18
-0.3232857 -2.0811094e-18
-0.3222857 -2.3014016e-18
-0.3212857 -2.5100367999999997e-18
-0.3202857 -2.7038969000000002e-18
-0.3192857 -2.8798490000000002e-18
-0.3182857 -3.0347851000000002e-18
-0.3172857 -3.1656641e-18
-0.3162857 -3.2695554e-18
-0.3152857 -3.3436828000000003e-18
-0.3142857 -3.3854698999999998e-18
-0.3132857 -3.392585e-18
-0.3122857 -3.3629845e-18
-0.3112857 -3.2949557e-18
-0.3102857 -3.1871573e-18
-0.3092857 -3.0386567e-18
-0.3082857 -2.8489638e-18
-0.3072857 -2.618062e-18
-0.3062857 -2.3464324e-18
-0.3052857 -2.0350742e-18
-0.3042857 -1.6855188e-18
-0.3032857 -1.2998378e-18
-0.3022857 -8.8064419e-19
-0.3012857 -4.3108631e-19
-0.3002857 4.5164888999999993e-20
-0.2992857 5.439366e-19
-0.2982857 1.0605817999999998e-18
-0.2972857 1.5900150000000002e-18
-0.2962857 2.1267542e-18
-0.2952857 2.6649713999999997e-18
-0.2942857 3.1985480999999997e-18
-0.2932857 3.7211385e-18
-0.2922857 4.2262373e-18
-0.2912857 4.7072532e-18
-0.2902857 5.1575861e-18
-0.2892857 5.570708600000001e-18
-0.2882857 5.9402482999999996e-18
-0.2872857 6.2600738e-18
-0.2862857 6.5243799999999995e-18
-0.2852857 6.7277727e-18
-0.2842857 6.8653522e-18
-0.2832857 6.9327926e-18
-0.2822857 6.9264187999999995e-18
-0.2812857 6.843278099999999e-18
-0.2802857 6.6812044e-18
-0.2792857 6.438875999999999e-18
-0.2782857 6.1158652e-18
-0.2772857 5.7126773e-18
-0.2762857 5.2307826e-18
-0.2752857 4.6726331e-18
-0.2742857 4.041671e-18
-0.2732857 3.3423254e-18
-0.2722857 2.5799933e-18
-0.2712857 1.7610119e-18
-0.2702857 8.9261601e-19
-0.2692857 -1.7116858e-20
-0.2682857 -9.5933346e-19
-0.2672857 -1.9244834e-18
-0.2662857 -2.9024097e-18
-0.2652857 -3.8824498e-18
-0.2642857 -4.8535453000000005e-18
-0.2632857 -5.8043619e-18
-0.2622857 -6.7234151e-18
-0.2612857 -7.5992036e-18
-0.2602857 -8.4203458e-18
-0.2592857 -9.175720699999999e-18
-0.2582857 -9.854608500000001e-18
-0.2572857 -1.0446834e-17
-0.2562857 -1.0942904e-17
-0.2552857 -1.1334142e-17
-0.2542857 -1.1612821e-17
-0.2532857 -1.1772282e-17
-0.2522857 -1.1807051e-17
-0.2512857 -1.1712937e-17
-0.2502857 -1.1487122999999999e-17
-0.2492857 -1.1128243e-17
-0.2482857 -1.0636438e-17
-0.2472857 -1.0013403e-17
-0.2462857 -9.2624066e-18
-0.2452857 -8.3883061e-18
-0.2442857 -7.397527899999999e-18
-0.2432857 -6.2980369e-18
-0.2422857 -5.0992854e-18
-0.2412857 -3.8121397e-18
-0.2402857 -2.4487892e-18
-0.2392857 -1.0226362e-18
-0.2382857 4.5183334999999995e-19
-0.2372857 1.9591944e-18
-0.2362857 3.4832433e-18
-0.2352857 5.0071739999999994e-18
-0.2342857 6.5137623e-18
-0.2332857 7.9855635e-18
-0.2322857 9.4051166e-18
-0.2312857 1.0755152e-17
-0.2302857 1.2018804999999999e-17
-0.2292857 1.3179826999999999e-17
-0.2282857 1.422279e-17
-0.2272857 1.5133300000000003e-17
-0.2262857 1.5898183e-17
-0.2252857 1.6505668999999998e-17
-0.2242857 1.6945569e-17
-0.2232857 1.7209423999999998e-17
-0.2222857 1.7290643000000002e-17
-0.2212857 1.7184616000000002e-17
-0.2202857 1.6888812e-17
-0.2192857 1.6402841999999998e-17
-0.2182857 1.5728510000000002e-17
-0.2172857 1.4869823e-17
-0.2162857 1.3832987e-17
-0.2152857 1.2626368e-17
-0.2142857 1.126043e-17
-0.2132857 9.747643700000001e-18
-0.2122857 8.1023679e-18
-0.2112857 6.3407129e-18
-0.2102857 4.4803708e-18
-0.2092857 2.5404314e-18
-0.2082857 5.411767e-19
-0.2072857 -1.496144e-18
-0.2062857 -3.5495499e-18
-0.2052857 -5.5965793e-18
-0.2042857 -7.6145459e-18
-0.2032857 -9.580802599999999e-18
-0.2022857 -1.1473008000000001e-17
-0.2012857 -1.3269390000000001e-17
-0.2002857 -1.4949003e-17
-0.1992857 -1.6491983000000002e-17
-0.1982857 -1.7879787e-17
-0.1972857 -1.9095415e-17
-0.1962857 -2.0123627e-17
-0.1952857 -2.0951127e-17
-0.1942857 -2.1566730000000002e-17
-0.1932857 -2.1961506e-17
-0.1922857 -2.2128896e-17
-0.1912857 -2.2064800000000003e-17
-0.1902857 -2.1767635e-17
-0.1892857 -2.1238365e-17
-0.1882857 -2.04805e-17
-0.1872857 -1.9500064e-17
-0.1862857 -1.8305541e-17
-0.1852857 -1.6907772999999998e-17
-0.1842857 -1.5319858e-17
-0.1832857 -1.3556997999999999e-17
-0.1822857 -1.1636332e-17
-0.1812857 -9.576753999999999e-18
-0.1802857 -7.3986989e-18
-0.1792857 -5.1239209e-18
-0.1782857 -2.7752543e-18
-0.1772857 -3.763648e-19
-0.1762857 2.0485072999999997e-18
-0.1752857 4.4748083e-18
-0.1742857 6.8779338000000005e-18
-0.1732857 9.2334895e-18
-0.1722857 1.1517546999999999e-17
-0.1712857 1.3706889e-17
-0.1702857 1.5779255e-17
-0.1692857 1.7713555e-17
-0.1682857 1.9490086e-17
-0.1672857 2.1090722e-17
-0.1662857 2.2499083e-17
-0.1652857 2.3700689e-17
-0.1642857 2.4683085e-17
-0.1632857 2.5435949e-17
-0.1622857 2.5951168e-17
-0.1612857 2.6222905e-17
-0.1602857 2.6247616999999998e-17
-0.1592857 2.6024069e-17
-0.1582857 2.5553318e-17
-0.1572857 2.4838670000000003e-17
-0.1562857 2.3885618e-17
-0.1552857 2.2701762999999998e-17
-0.1542857 2.1296708e-17
-0.1532857 1.9681943e-17
-0.1522857 1.7870705e-17
-0.1512857 1.5877835e-17
-0.1502857 1.3719618e-17
-0.1492857 1.1413615e-17
-0.1482857 8.9784956e-18
-0.1472857 6.4338541e-18
-0.1462857 3.800039e-18
-0.1452857 1.0979754999999999e-18
-0.1442857 -1.6510048000000001e-18
-0.1432857 -4.4253294e-18
-0.1422857 -7.2033408e-18
-0.1412857 -9.9634461e-18
-0.1402857 -1.268425e-17
-0.1392857 -1.5344680000000002e-17
-0.1382857 -1.7924098e-17
-0.1372857 -2.0402396e-17
-0.1362857 -2.2760081e-17
-0.1352857 -2.4978349999999996e-17
-0.1342857 -2.7039141e-17
-0.1332857 -2.8925195e-17
-0.1322857 -3.0620083e-17
-0.1312857 -3.2108248e-17
-0.1302857 -3.3375026e-17
-0.1292857 -3.4406678e-17
-0.1282857 -3.5190409e-17
-0.1272857 -3.5714394e-17
-0.1262857 -3.5967819e-17
-0.1252857 -3.594091e-17
-0.1242857 -3.5624986000000003e-17
-0.1232857 -3.5012521e-17
-0.1222857 -3.4097209e-17
-0.1212857 -3.2874065e-17
-0.1202857 -3.1339513e-17
-0.1192857 -2.9491518999999996e-17
-0.1182857 -2.7329717e-17
-0.1172857 -2.485556e-17
-0.1162857 -2.2072479999999998e-17
-0.1152857 -1.898607e-17
-0.1142857 -1.5604256e-17
-0.1132857 -1.1937489e-17
-0.1122857 -7.998938e-18
-0.1112857 -3.8046662999999996e-18
-0.1102857 6.2618227000000005e-19
-0.1092857 5.2712230000000004e-18
-0.1082857 1.0104682999999999e-17
-0.1072857 1.5097283e-17
-0.1062857 2.0216147e-17
-0.1052857 2.5424751e-17
-0.1042857 3.0682913000000003e-17
-0.1032857 3.5946845e-17
-0.1022857 4.1169239e-17
-0.1012857 4.6299439e-17
-0.1002857 5.1283656999999996e-17
-9.9285714E-02 5.6065273e-17
-9.8285712E-02 6.058520999999999e-17
-9.7285718E-02 6.4782366e-17
-9.6285716E-02 6.8594149e-17
-9.5285714E-02 7.1957067e-17
-9.4285712E-02 7.4807397e-17
-9.3285717E-02 7.7081942e-17
-9.2285715E-02 7.8718819e-17
-9.1285713E-02 7.9658351e-17
-9.0285711E-02 7.9843971e-17
-8.9285716E-02 7.9223202e-17
-8.8285714E-02 7.7748634e-17
-8.7285712E-02 7.537895299999999e-17
-8.6285718E-02 7.2079945e-17
-8.5285716E-02 6.7825496e-17
-8.4285714E-02 6.2598589e-17
-8.3285712E-02 5.6392196e-17
-8.2285717E-02 4.9210179e-17
-8.1285715E-02 4.1068036e-17
-8.0285713E-02 3.1993599e-17
-7.9285711E-02 2.2027584e-17
-7.8285716E-02 1.122402e-17
-7.7285714E-02 -3.4949163999999997e-19
-7.6285712E-02 -1.261167e-17
-7.5285718E-02 -2.5467637e-17
-7.4285716E-02 -3.8809187000000003e-17
-7.3285714E-02 -5.2515262e-17
-7.2285712E-02 -6.6452625e-17
-7.1285717E-02 -8.0476748e-17
-7.0285715E-02 -9.443291399999999e-17
-6.9285713E-02 -1.0815749e-16
-6.8285711E-02 -1.2147949e-16
-6.7285717E-02 -1.3422219000000001e-16
-6.6285715E-02 -1.4620505e-16
-6.5285712E-02 -1.5724573e-16
-6.4285718E-02 -1.6716224e-16
-6.3285716E-02 -1.7577526e-16
-6.2285714E-02 -1.8291052e-16
-6.1285716E-02 -1.8840124000000001e-16
-6.0285714E-02 -1.9209065e-16
-5.9285715E-02 -1.9383446999999997e-16
-5.8285713E-02 -1.9350342000000001e-16
-5.7285715E-02 -1.9098558e-16
-5.6285713E-02 -1.8618883999999999e-16
-5.5285715E-02 -1.79043e-16
-5.4285713E-02 -1.6950184e-16
-5.3285714E-02 -1.5754502e-16
-5.2285716E-02 -1.4317965e-16
-5.1285714E-02 -1.2644171e-16
-5.0285716E-02 -1.0739709000000001e-16
-4.9285714E-02 -8.6142377e-17
-4.8285715E-02 -6.2805275e-17
-4.7285713E-02 -3.7544666e-17
-4.6285715E-02 -1.0550276999999999e-17
-4.5285713E-02 1.7958012e-17
-4.4285715E-02 4.773131e-17
-4.3285713E-02 7.8493247e-17
-4.2285714E-02 1.0994191000000001e-16
-4.1285716E-02 1.4175218999999999e-16
-4.0285714E-02 1.7357857999999999e-16
-3.9285716E-02 2.0505826000000002e-16
-3.8285714E-02 2.3581461e-16
-3.7285715E-02 2.6546108000000003e-16
-3.6285713E-02 2.9360528e-16
-3.5285715E-02 3.1985339e-16
-3.4285713E-02 3.4381483e-16
-3.3285715E-02 3.6510698e-16
-3.2285713E-02 3.8336025e-16
-3.1285714E-02 3.982229e-16
-3.0285714E-02 4.0936618e-16
-2.9285714E-02 4.1648924000000003e-16
-2.8285714E-02 4.1932391e-16
-2.7285714E-02 4.1763940000000003e-16
-2.6285714E-02 4.1124670000000003e-16
-2.5285713E-02 4.0000271e-16
-2.4285715E-02 3.8381383e-16
-2.3285715E-02 3.6263944999999996e-16
-2.2285715E-02 3.3649449e-16
-2.1285715E-02 3.0545176e-16
-2.0285714E-02 2.6964363e-16
-1.9285714E-02 2.2926292999999997e-16
-1.8285714E-02 1.8456325e-16
-1.7285714E-02 1.3585859999999998e-16
-1.6285714E-02 8.3522226e-17
-1.5285715E-02 2.7984681e-17
-1.4285714E-02 -3.0268785e-17
-1.3285714E-02 -9.0701678e-17
-1.2285714E-02 -1.527304e-16
-1.1285714E-02 -2.1572918e-16
-1.0285715E-02 -2.7903559e-16
-9.2857145E-03 -3.4195686e-16
-8.2857143E-03 -4.0377672e-16
-7.2857141E-03 -4.637627e-16
-6.2857145E-03 -5.211742e-16
-5.2857143E-03 -5.7527053e-16
-4.2857141E-03 -6.2531967e-16
-3.2857142E-03 -6.7060707e-16
-2.2857143E-03 -7.1044458e-16
-1.2857143E-03 -7.4417941e-16
-2.8571428E-04 -7.712029e-16
7.1428571E-04 -7.9095953e-16
1.7142857E-03 -8.0295497e-16
2.7142856E-03 -8.0676406e-16
3.7142858E-03 -8.0203846e-16
4.7142855E-03 -7.885129799999999e-16
5.7142857E-03 -7.660120099999999e-16
6.7142858E-03 -7.3445424e-16
7.7142855E-03 -6.9385713e-16
8.7142857E-03 -6.4433974e-16
9.7142858E-03 -5.86125e-16
1.0714286E-02 -5.195404e-16
1.1714286E-02 -4.450175399999999e-16
1.2714285E-02 -3.6309072e-16
1.3714286E-02 -2.7439378e-16
1.4714286E-02 -1.7965606000000001e-16
1.5714286E-02 -7.9696981e-17
1.6714286E-02 2.4580633e-17
1.7714286E-02 1.3219837e-16
1.8714286E-02 2.4211111e-16
1.9714287E-02 3.5321692e-16
2.0714285E-02 4.643679500000001e-16
2.1714285E-02 5.743819799999999e-16
2.2714285E-02 6.8205475e-16
2.3714285E-02 7.8617289e-16
2.4714286E-02 8.855270400000001e-16
2.5714286E-02 9.789254900000001e-16
2.6714286E-02 1.0652078e-15
2.7714286E-02 1.1432581000000001e-15
2.8714286E-02 1.2120185e-15
2.9714286E-02 1.2705024e-15
3.0714286E-02 1.3178063e-15
3.1714287E-02 1.3531218e-15
3.2714285E-02 1.3757465e-15
3.3714287E-02 1.3850938e-15
3.4714285E-02 1.3807019e-15
3.5714287E-02 1.3622412e-15
3.6714286E-02 1.3295203999999999e-15
3.7714284E-02 1.2824919000000001e-15
3.8714286E-02 1.2212552e-15
3.9714284E-02 1.1460579999999999e-15
4.0714286E-02 1.0572976e-15
4.1714285E-02 9.5551893e-16
4.2714287E-02 8.4141184e-16
4.3714285E-02 7.1580678e-16
4.4714287E-02 5.7966861e-16
4.5714285E-02 4.3408928999999995e-16
4.6714287E-02 2.8027869e-16
4.7714286E-02 1.1955444e-16
4.8714284E-02 -4.666982e-17
4.9714286E-02 -2.1689706e-16
5.0714284E-02 -3.8956075e-16
5.1714286E-02 -5.6303943e-16
5.2714285E-02 -7.3567219e-16
5.3714287E-02 -9.057746e-16
5.4714285E-02 -1.0716551e-15
5.5714287E-02 -1.2316316e-15
5.6714285E-02 -1.3840484e-15
5.7714287E-02 -1.5272924e-15
5.8714285E-02 -1.6598095e-15
5.9714288E-02 -1.7801205e-15
6.0714286E-02 -1.8868362e-15
6.1714284E-02 -1.9786719e-15
6.2714286E-02 -2.0544609e-15
6.3714288E-02 -2.1131664e-15
6.4714283E-02 -2.1538934e-15
6.5714285E-02 -2.1758984e-15
6.6714287E-02 -2.1785975e-15
6.7714289E-02 -2.1615740000000002e-15
6.8714283E-02 -2.1245831e-15
6.9714285E-02 -2.067557e-15
7.0714287E-02 -1.9906058e-15
7.1714282E-02 -1.8940194e-15
7.2714284E-02 -1.7782659e-15
7.3714286E-02 -1.643989e-15
7.4714288E-02 -1.4920041999999998e-15
7.5714283E-02 -1.3232929e-15
7.6714285E-02 -1.1389955e-15
7.7714287E-02 -9.404027e-16
7.8714289E-02 -7.2894572e-16
7.9714283E-02 -5.0618528e-16
8.0714285E-02 -2.7379945e-16
8.1714287E-02 -3.3570494e-17
8.2714289E-02 2.1262924e-16
8.3714284E-02 4.628521e-16
8.4714286E-02 7.1509053e-16
8.5714288E-02 9.672931e-16
8.6714283E-02 1.2173806e-15
8.7714285E-02 1.463263e-15
8.8714287E-02 1.702855e-15
8.9714289E-02 1.9340937e-15
9.0714283E-02 2.1549537e-15
9.1714285E-02 2.3634638e-15
9.2714287E-02 2.5577216999999998e-15
9.3714289E-02 2.735909e-15
9.4714284E-02 2.8963051e-15
9.5714286E-02 3.0373e-15
9.6714288E-02 3.1574065999999996e-15
9.7714283E-02 3.2552719999999998e-15
9.8714285E-02 3.3296872e-15
9.9714287E-02 3.3795956e-15
0.1007143 3.4041020000000003e-15
0.1017143 3.4024777e-15
0.1027143 3.3741670000000003e-15
0.1037143 3.3187909000000003e-15
0.1047143 3.2361498999999996e-15
0.1057143 3.1262275e-15
0.1067143 2.9891905e-15
0.1077143 2.8253892e-15
0.1087143 2.6353572e-15
0.1097143 2.4198102e-15
0.1107143 2.1796439e-15
0.1117143 1.9159318e-15
0.1127143 1.6299215e-15
0.1137143 1.3230318e-15
0.1147143 9.9684776e-16
0.1157143 6.5311683e-16
0.1167143 2.9374342e-16
0.1177143 -7.9216678e-17
0.1187143 -4.6356223e-16
0.1197143 -8.569534099999999e-16
0.1207143 -1.2569191e-15
0.1217143 -1.660865e-15
0.1227143 -2.0660826e-15
0.1237143 -2.469759e-15
0.1247143 -2.8689879e-15
0.1257143 -3.2607814e-15
0.1267143 -3.6420829e-15
0.1277143 -4.0097825e-15
0.1287143 -4.3607324000000005e-15
0.1297143 -4.6917638e-15
0.1307143 -4.9997056e-15
0.1317143 -5.2814049e-15
0.1327143 -5.533749e-15
0.1337143 -5.753687e-15
0.1347143 -5.9382562e-15
0.1357143 -6.084605599999999e-15
0.1367143 -6.1900247999999995e-15
0.1377143 -6.2519694e-15
0.1387143 -6.268091499999999e-15
0.1397143 -6.2362682e-15
0.1407143 -6.1546307e-15
0.1417143 -6.0215949e-15
0.1427143 -5.8358902e-15
0.1437143 -5.596588200000001e-15
0.1447143 -5.303131e-15
0.1457143 -4.9553581000000005e-15
0.1467143 -4.5535313e-15
0.1477143 -4.098358e-15
0.1487143 -3.5910114e-15
0.1497143 -3.0331486000000002e-15
0.1507143 -2.4269251e-15
0.1517143 -1.7750054e-15
0.1527143 -1.080569e-15
0.1537143 -3.4731340999999995e-16
0.1547143 4.2054971e-16
0.1557143 1.218302e-15
0.1567143 2.0407328e-15
0.1577143 2.8821583e-15
0.1587143 3.7364466e-15
0.1597143 4.5970496e-15
0.1607143 5.4570409e-15
0.1617143 6.3091580000000005e-15
0.1627143 7.1458545e-15
0.1637143 7.9593522e-15
0.1647143 8.7417029e-15
0.1657143 9.4848559e-15
0.1667143 1.0180725e-14
0.1677143 1.0821263e-14
0.1687143 1.1398545e-14
0.1697143 1.1904836e-14
0.1707143 1.2332686e-14
0.1717143 1.2675004000000001e-14
0.1727143 1.2925142999999999e-14
0.1737143 1.3076984000000001e-14
0.1747143 1.3125016000000001e-14
0.1757143 1.3064413e-14
0.1767143 1.2891105999999999e-14
0.1777143 1.2601857000000001e-14
0.1787143 1.2194323e-14
0.1797143 1.1667114e-14
0.1807143 1.1019842e-14
0.1817143 1.0253173e-14
0.1827143 9.3688528e-15
0.1837143 8.369743e-15
0.1847143 7.259833399999999e-15
0.1857143 6.044251699999999e-15
0.1867143 4.7292615999999996e-15
0.1877143 3.3222482e-15
0.1887143 1.831695e-15
0.1897143 2.6714914999999997e-16
0.1907143 -1.360825e-15
0.1917143 -3.0407024000000002e-15
0.1927143 -4.7600651e-15
0.1937143 -6.5056809e-15
0.1947143 -8.2635926e-15
0.1957143 -1.0019217e-14
0.1967143 -1.175745e-14
0.1977143 -1.3462788e-14
0.1987143 -1.5119449e-14
0.1997143 -1.6711506e-14
0.2007143 -1.8223022e-14
0.2017143 -1.9638198e-14
0.2027143 -2.0941515e-14
0.2037143 -2.211788e-14
0.2047143 -2.3152784999999998e-14
0.2057143 -2.403245e-14
0.2067143 -2.4743969e-14
0.2077143 -2.5275455e-14
0.2087143 -2.5616185e-14
0.2097143 -2.5756726e-14
0.2107143 -2.5689059e-14
0.2117143 -2.5406695e-14
0.2127143 -2.4904786000000003e-14
0.2137143 -2.4180202e-14
0.2147143 -2.3231625999999997e-14
0.2157143 -2.2059601e-14
0.2167143 -2.0666593e-14
0.2177143 -1.9057012e-14
0.2187143 -1.7237233e-14
0.2197143 -1.5215592000000002e-14
0.2207143 -1.3002363e-14
0.2217143 -1.0609726e-14
0.2227143 -8.051701999999999e-15
0.2237143 -5.3440903e-15
0.2247143 -2.5043717e-15
0.2257143 4.4839662e-16
0.2267143 3.4937039e-15
0.2277143 6.6097217e-15
0.2287143 9.7734586e-15
0.2297143 1.2960919999999999e-14
0.2307143 1.6147287e-14
0.2317143 1.93071e-14
0.2327143 2.2414453e-14
0.2337143 2.5443197000000002e-14
0.2347143 2.8367140999999997e-14
0.2357143 3.116027e-14
0.2367143 3.3796948e-14
0.2377143 3.6252137000000004e-14
0.2387143 3.8501599e-14
0.2397143 4.0522117e-14
0.2407143 4.2291683e-14
0.2417143 4.3789692e-14
0.2427143 4.4997138e-14
0.2437143 4.5896777000000005e-14
0.2447143 4.6473294e-14
0.2457143 4.6713459e-14
0.2467143 4.6606256999999995e-14
0.2477143 4.6143003999999995e-14
0.2487143 4.5317454e-14
0.2497143 4.412588e-14
0.2507143 4.2567148e-14
0.2517143 4.0642764e-14
0.2527143 3.8356902e-14
0.2537143 3.5716423e-14
0.2547143 3.2730867e-14
0.2557143 2.941243e-14
0.2567143 2.5775925e-14
0.2577143 2.1838723999999998e-14
0.2587143 1.7620689e-14
0.2597143 1.3144083e-14
0.2607143 8.433467e-15
0.2617143 3.5155887e-15
0.2627143 -1.5807494000000002e-15
0.2637143 -6.8248264e-15
0.2647143 -1.2184155e-14
0.2657143 -1.7624642000000002e-14
0.2667143 -2.3110765e-14
0.2677143 -2.8605743e-14
0.2687143 -3.4071734e-14
0.2697143 -3.9470036e-14
0.2707143 -4.4761287e-14
0.2717143 -4.9905683000000006e-14
0.2727143 -5.4863203000000003e-14
0.2737143 -5.959383399999999e-14
0.2747143 -6.4057814e-14
0.2757143 -6.8215883e-14
0.2767143 -7.2029506e-14
0.2777143 -7.5461165e-14
0.2787143 -7.847458500000001e-14
0.2797143 -8.1035017e-14
0.2807143 -8.3109507e-14
0.2817143 -8.466714199999999e-14
0.2827143 -8.5679347e-14
0.2837143 -8.6120121e-14
0.2847143 -8.596631599999999e-14
0.2857143 -8.519789799999999e-14
0.2867143 -8.379817600000001e-14
0.2877143 -8.1754069e-14
0.2887143 -7.9056317e-14
0.2897143 -7.56997e-14
0.2907143 -7.1683244e-14
0.2917143 -6.7010412e-14
0.2927143 -6.1689245e-14
0.2937143 -5.5732523e-14
0.2947143 -4.915788e-14
0.2957143 -4.1987889e-14
0.2967143 -3.4250129e-14
0.2977143 -2.5977219e-14
0.2987143 -1.7206819e-14
0.2997143 -7.9816001e-15
0.3007143 1.6508282e-15
0.3017143 1.1638022e-14
0.3027143 2.1922845999999998e-14
0.3037143 3.2443659e-14
0.3047143 4.3134544e-14
0.3057143 5.3925569e-14
0.3067143 6.474310599999999e-14
0.3077143 7.5510181e-14
0.3087143 8.6146872e-14
0.3097143 9.657075599999999e-14
0.3107143 1.0669738999999999e-13
0.3117143 1.1644085e-13
0.3127143 1.2571425e-13
0.3137143 1.3443041e-13
0.3147143 1.4250245e-13
0.3157143 1.4984448e-13
0.3167143 1.5637228e-13
0.3177143 1.6200402999999999e-13
0.3187143 1.6666106e-13
0.3197143 1.7026857e-13
0.3207143 1.7275644e-13
0.3217143 1.7405991e-13
0.3227143 1.7412044e-13
0.3237143 1.7288638e-13
0.3247143 1.7031369000000001e-13
0.3257143 1.6636667e-13
0.3267143 1.6101862e-13
0.3277143 1.5425244000000001e-13
0.3287143 1.4606122000000002e-13
0.3297143 1.3644874000000001e-13
0.3307143 1.2542995e-13
0.3317143 1.1303134e-13
0.3327143 9.929122399999999e-14
0.3337143 8.4260016e-14
0.3347143 6.8000324e-14
0.3357143 5.0587015e-14
0.3367143 3.2107149e-14
0.3377143 1.265983e-14
0.3387143 -7.6440707e-15
0.3397143 -2.8682285e-14
0.3407143 -5.0321629e-14
0.3417143 -7.2418622e-14
0.3427143 -9.4820182e-14
0.3437143 -1.1736447e-13
0.3447143 -1.3988184e-13
0.3457143 -1.6219584e-13
0.3467143 -1.8412445999999998e-13
0.3477143 -2.0548132000000001e-13
0.3487143 -2.2607703000000002e-13
0.3497143 -2.4572068e-13
0.3507143 -2.642213e-13
0.3517143 -2.8138949e-13
0.3527143 -2.9703906e-13
0.3537143 -3.1098868e-13
0.3547143 -3.2306364e-13
0.3557143 -3.3309753e-13
0.3567143 -3.4093403999999997e-13
0.3577143 -3.464286e-13
0.3587143 -3.4945005e-13
0.3597143 -3.4988233e-13
0.3607143 -3.4762595999999997e-13
0.3617143 -3.4259952e-13
0.3627143 -3.3474105e-13
0.3637143 -3.2400917999999997e-13
0.3647143 -3.1038432e-13
0.3657143 -2.9386957e-13
0.3667143 -2.7449147e-13
0.3677143 -2.5230064e-13
0.3687143 -2.2737219e-13
0.3697143 -1.9980585999999997e-13
0.3707143 -1.6972611e-13
0.3717143 -1.3728189e-13
0.3727143 -1.0264621e-13
0.3737143 -6.6015487e-14
0.3747143 -2.7608750000000003e-14
0.3757143 1.2333483999999999e-14
0.3767143 5.3550454999999997e-14
0.3777143 9.5762655e-14
0.3787143 1.386735e-13
0.3797143 1.8197122000000001e-13
0.3807143 2.2533086e-13
0.3817143 2.6841652e-13
0.3827143 3.1088377e-13
0.3837143 3.5238205e-13
0.3847143 3.9255738e-13
0.3857143 4.3105506999999997e-13
0.3867143 4.6752246e-13
0.3877143 5.0161189e-13
0.3887143 5.3298358e-13
0.3897143 5.6130845e-13
0.3907143 5.862712299999999e-13
0.3917143 6.0757326e-13
0.3927143 6.2493528e-13
0.3937143 6.381002399999999e-13
0.3947143 6.4683603e-13
0.3957143 6.5093796e-13
0.3967143 6.502310699999999e-13
0.3977143 6.4457246e-13
0.3987143 6.3385326e-13
0.3997143 6.1800045e-13
0.4007143 5.969783199999999e-13
0.4017143 5.707899199999999e-13
0.4027143 5.3947808e-13
0.4037143 5.0312605e-13
0.4047143 4.6185806e-13
0.4057143 4.1583948e-13
0.4067143 3.6527656000000005e-13
0.4077143 3.1041608e-13
0.4087143 2.5154448e-13
0.4097143 1.8898673e-13
0.4107143 1.2310491e-13
0.4117143 5.4296469e-14
0.4127143 -1.7007868e-14
0.4137143 -9.0346451e-14
0.4147143 -1.6522935e-13
0.4157143 -2.411413e-13
0.4167143 -3.1754488e-13
0.4177143 -3.9388396e-13
0.4187143 -4.6958727e-13
0.4197143 -5.4407247e-13
0.4207143 -6.167499300000001e-13
0.4217143 -6.8702711e-13
0.4227143 -7.5431282e-13
0.4237143 -8.1802173e-13
0.4247143 -8.775787299999999e-13
0.4257143 -9.3242352e-13
0.4267143 -9.820153600000001e-13
0.4277143 -1.0258374e-12
0.4287143 -1.063401e-12
0.4297143 -1.0942506e-12
0.4307143 -1.1179676e-12
0.4317143 -1.1341745e-12
0.4327143 -1.1425388e-12
0.4337143 -1.1427766e-12
0.4347143 -1.1346563e-12
0.4357143 -1.1180012e-12
0.4367143 -1.0926925e-12
0.4377143 -1.0586718e-12
0.4387143 -1.0159428e-12
0.4397143 -9.6457308e-13
0.4407143 -9.0469514e-13
0.4417143 -8.365071200000001e-13
0.4427143 -7.6027306e-13
0.4437143 -6.7632256e-13
0.4447143 -5.8505019e-13
0.4457143 -4.8691418e-13
0.4467143 -3.8243469999999995e-13
0.4477143 -2.7219167e-13
0.4487143 -1.5682214e-13
0.4497143 -3.7017116e-14
0.4507143 8.6481985e-14
0.4517143 2.1288737e-13
0.4527143 3.4136930999999997e-13
0.4537143 4.710608999999999e-13
0.4547143 6.0106335e-13
0.4557143 7.304514800000001e-13
0.4567143 8.5827951e-13
0.4577143 9.835872800000001e-13
0.4587143 1.1054065999999999e-12
0.4597143 1.222768e-12
0.4607143 1.3347073e-12
0.4617143 1.4402723e-12
0.4627143 1.5385307000000001e-12
0.4637143 1.6285764e-12
0.4647143 1.7095365999999999e-12
0.4657143 1.7805794999999998e-12
0.4667143 1.8409204e-12
0.4677143 1.8898296e-12
0.4687143 1.9266381e-12
0.4697143 1.9507445e-12
0.4707143 1.9616212e-12
0.4717143 1.9588203e-12
0.4727143 1.9419784e-12
0.4737143 1.9108220999999997e-12
0.4747143 1.8651728e-12
0.4757143 1.8049495999999999e-12
0.4767143 1.7301737e-12
0.4777143 1.6409705e-12
0.4787143 1.5375718000000001e-12
0.4797143 1.4203172e-12
0.4807143 1.2896547000000002e-12
0.4817143 1.1461404e-12
0.4827143 9.9043783e-13
0.4837143 8.233157699999999e-13
0.4847143 6.4564612e-13
0.4857143 4.584002099999999e-13
0.4867143 2.6264474e-13
0.4877143 5.9536765e-14
0.4887143 -1.4968210999999999e-13
0.4897143 -3.6369236e-13
0.4907143 -5.8110373e-13
0.4917143 -8.004635000000001e-13
0.4927143 -1.020265e-12
0.4937143 -1.2389571e-12
0.4947143 -1.4549542999999998e-12
0.4957143 -1.6666469000000002e-12
0.4967143 -1.8724122e-12
0.4977143 -2.0706261e-12
0.4987143 -2.259674e-12
0.4997143 -2.4379639e-12
0.5007143 -2.6039378e-12
0.5017143 -2.7560841e-12
0.5027143 -2.8929498999999996e-12
0.5037143 -3.013153e-12
0.5047143 -3.1153943e-12
0.5057143 -3.1984689e-12
0.5067143 -3.2612780999999997e-12
0.5077143 -3.302839e-12
0.5087143 -3.322296e-12
0.5097143 -3.3189292000000002e-12
0.5107143 -3.2921643e-12
0.5117143 -3.2415795e-12
0.5127143 -3.1669129e-12
0.5137143 -3.0680679e-12
0.5147143 -2.9451186e-12
0.5157143 -2.7983129e-12
0.5167143 -2.6280751e-12
0.5177143 -2.4350069e-12
0.5187143 -2.2198875e-12
0.5197143 -1.9836717000000003e-12
0.5207143 -1.7274874e-12
0.5217143 -1.4526314e-12
0.5227143 -1.1605633e-12
0.5237143 -8.5289984e-13
0.5247143 -5.314059e-13
0.5257143 -1.9798552e-13
0.5267143 1.4532863e-13
0.5277143 4.9638689e-13
0.5287143 8.529353300000001e-13
0.5297143 1.2126294e-12
0.5307143 1.5730486e-12
0.5317143 1.9317118000000003e-12
0.5327143 2.2860938e-12
0.5337143 2.6336418e-12
0.5347143 2.9717926999999997e-12
0.5357143 3.2979909e-12
0.5367143 3.6097068e-12
0.5377143 3.9044543e-12
0.5387143 4.1798101e-12
0.5397143 4.4334308e-12
0.5407143 4.6630719e-12
0.5417143 4.8666054e-12
0.5427143 5.0420365e-12
0.5437143 5.1875201e-12
0.5447143 5.3013786e-12
0.5457143 5.3821148e-12
0.5467143 5.4284268e-12
0.5477143 5.4392214e-12
0.5487143 5.4136251e-12
0.5497143 5.3509948e-12
0.5507143 5.250927e-12
0.5517143 5.1132648e-12
0.5527143 4.9381042000000005e-12
0.5537143 4.7257971e-12
0.5547143 4.476955e-12
0.5557143 4.1924485e-12
0.5567143 3.8734065000000006e-12
0.5577143 3.5212121999999998e-12
0.5587143 3.1374997999999998e-12
0.5597143 2.7241462e-12
0.5607143 2.2832628999999998e-12
0.5617143 1.8171854e-12
0.5627143 1.3284618999999999e-12
0.5637143 8.198388700000001e-13
0.5647143 2.942462e-13
0.5657143 -2.4521955e-13
0.5667143 -7.953130299999999e-13
0.5677143 -1.3526593e-12
0.5687143 -1.9137742000000002e-12
0.5697143 -2.4750855e-12
0.5707143 -3.0329553e-12
0.5717143 -3.5837022000000002e-12
0.5727143 -4.1236251e-12
0.5737143 -4.6490274e-12
0.5747143 -5.1562402e-12
0.5757143 -5.6416467e-12
0.5767143 -6.1017062e-12
0.5777143 -6.532978100000001e-12
0.5787143 -6.9321447e-12
0.5797143 -7.2960355e-12
0.5807143 -7.6216472e-12
0.5817143 -7.9061676e-12
0.5827143 -8.146994e-12
0.5837143 -8.3417533e-12
0.5847143 -8.4883198e-12
0.5857143 -8.5848314e-12
0.5867143 -8.6297058e-12
0.5877143 -8.6216536e-12
0.5887143 -8.559688699999999e-12
0.5897143 -8.4431404e-12
0.5907143 -8.2716609e-12
0.5917143 -8.045230699999999e-12
0.5927143 -7.7641642e-12
0.5937143 -7.4291119e-12
0.5947143 -7.041059600000001e-12
0.5957143 -6.6013282e-12
0.5967143 -6.1115704e-12
0.5977143 -5.5737641e-12
0.5987143 -4.9902062e-12
0.5997143 -4.3635031e-12
0.6007143 -3.6965594999999995e-12
0.6017143 -2.9925664000000004e-12
0.6027143 -2.2549859e-12
0.6037143 -1.4875361000000001e-12
0.6047143 -6.9417357e-13
0.6057143 1.2092575e-13
0.6067143 9.5338683e-13
0.6077143 1.7986568000000001e-12
0.6087143 2.6520278e-12
0.6097143 3.5086604999999996e-12
0.6107143 4.3636088e-12
0.6117143 5.2118462e-12
0.6127143 6.0482916e-12
0.6137143 6.8678366e-12
0.6147143 7.6653737e-12
0.6157143 8.4358234e-12
0.6167143 9.1741644e-12
0.6177143 9.8754602e-12
0.6187143 1.053489e-11
0.6197143 1.1147775999999999e-11
0.6207143 1.1709613e-11
0.6217143 1.2216091999999999e-11
0.6227143 1.2663137000000001e-11
0.6237143 1.3046921999999998e-11
0.6247143 1.3363902e-11
0.6257143 1.3610834e-11
0.6267143 1.3784808e-11
0.6277143 1.3883259e-11
0.6287143 1.3903995999999998e-11
0.6297143 1.3845216e-11
0.6307143 1.3705523000000001e-11
0.6317143 1.3483943e-11
0.6327143 1.3179937e-11
0.6337143 1.2793412e-11
0.6347143 1.2324731e-11
0.6357143 1.1774717e-11
0.6367143 1.1144662e-11
0.6377143 1.0436323e-11
0.6387143 9.651926199999999e-12
0.6397143 8.794163e-12
0.6407143 7.8661829e-12
0.6417143 6.8715865999999995e-12
0.6427143 5.8144177000000005e-12
0.6437143 4.6991467e-12
0.6447143 3.5306583e-12
0.6457143 2.3142329e-12
0.6467143 1.0555266e-12
0.6477143 -2.3945096e-13
0.6487143 -1.5643613e-12
0.6497143 -2.9125631e-12
0.6507143 -4.2771427e-12
0.6517143 -5.6509434e-12
0.6527143 -7.0265998e-12
0.6537143 -8.3965719e-12
0.6547143 -9.7531826e-12
0.6557143 -1.1088655e-11
0.6567143 -1.2395151000000001e-11
0.6577143 -1.3664815e-11
0.6587143 -1.4889813e-11
0.6597143 -1.6062378999999997e-11
0.6607143 -1.7174853e-11
0.6617143 -1.8219732e-11
0.6627143 -1.9189705e-11
0.6637143 -2.0077706e-11
0.6647143 -2.0876954000000003e-11
0.6657143 -2.1580994e-11
0.6667143 -2.2183743e-11
0.6677143 -2.2679529e-11
0.6687143 -2.3063135000000003e-11
0.6697143 -2.3329833000000002e-11
0.6707143 -2.3475419e-11
0.6717143 -2.3496258e-11
0.6727143 -2.3389303999999998e-11
0.6737143 -2.315214e-11
0.6747143 -2.2782999e-11
0.6757143 -2.2280794e-11
0.6767143 -2.1645133e-11
0.6777143 -2.0876343000000002e-11
0.6787143 -1.997548e-11
0.6797143 -1.8944347e-11
0.6807143 -1.7785493999999997e-11
0.6817143 -1.6502221999999998e-11
0.6827143 -1.5098591e-11
0.6837143 -1.3579403e-11
0.6847143 -1.1950202000000002e-11
0.6857143 -1.0217256e-11
0.6867143 -8.3875411e-12
0.6877143 -6.4687168000000005e-12
0.6887143 -4.4691017e-12
0.6897143 -2.3976406e-12
0.6907143 -2.6386931e-13
0.6917143 1.9221254e-12
0.6927143 4.1497503e-12
0.6937143 6.4079526e-12
0.6947143 8.6852732e-12
0.6957143 1.0969901e-11
0.6967143 1.324973e-11
0.6977143 1.5512425999999998e-11
0.6987143 1.7745484e-11
0.6997143 1.99363e-11
0.7007143 2.2072235000000002e-11
0.7017143 2.4140686000000002e-11
0.7027143 2.6129159000000004e-11
0.7037143 2.8025335999999998e-11
0.7047143 2.9817151000000003e-11
0.7057143 3.1492856e-11
0.7067143 3.3041099e-11
0.7077143 3.4450984999999995e-11
0.7087143 3.571215e-11
0.7097143 3.6814829999999997e-11
0.7107143 3.7749916999999996e-11
0.7117143 3.8509026e-11
0.7127143 3.9084555999999996e-11
0.7137143 3.9469738000000004e-11
0.7147143 3.9658698e-11
0.7157143 3.9646495e-11
0.7167143 3.9429172e-11
0.7177143 3.9003794e-11
0.7187143 3.8368481e-11
0.7197143 3.7522443e-11
0.7207143 3.6465996e-11
0.7217143 3.5200591000000004e-11
0.7227143 3.3728819e-11
0.7237143 3.2054424e-11
0.7247143 3.0182299e-11
0.7257143 2.8118491e-11
0.7267143 2.5870178e-11
0.7277143 2.3445655000000003e-11
0.7287143 2.0854309e-11
0.7297143 1.8106587999999998e-11
0.7307143 1.5213963e-11
0.7317143 1.2188879e-11
0.7327143 9.044708600000001e-12
0.7337143 5.7956900999999996e-12
0.7347143 2.4568648e-12
0.7357143 -9.559945e-13
0.7367143 -4.4264583e-12
0.7377143 -7.9375214e-12
0.7387143 -1.147169e-11
0.7397143 -1.5011072e-11
0.7407143 -1.8537472e-11
0.7417143 -2.2032487e-11
0.7427143 -2.5477612999999997e-11
0.7437143 -2.8854340999999998e-11
0.7447143 -3.2144272e-11
0.7457143 -3.5329213e-11
0.7467143 -3.839129e-11
0.7477143 -4.1313058e-11
0.7487143 -4.4077599999999995e-11
0.7497143 -4.6668637e-11
0.7507143 -4.9070638e-11
0.7517143 -5.1268901e-11
0.7527143 -5.3249673999999996e-11
0.7537143 -5.500022599999999e-11
0.7547143 -5.6508958999999994e-11
0.7557143 -5.7765468e-11
0.7567143 -5.8760641e-11
0.7577143 -5.9486715e-11
0.7587143 -5.9937342e-11
0.7597143 -6.0107653e-11
0.7607143 -5.999429999999999e-11
0.7617143 -5.9595493e-11
0.7627143 -5.8911036e-11
0.7637143 -5.7942339e-11
0.7647143 -5.6692444e-11
0.7657143 -5.5166001e-11
0.7667143 -5.3369283e-11
0.7677143 -5.131014400000001e-11
0.7687143 -4.8998001999999996e-11
0.7697143 -4.644377900000001e-11
0.7707143 -4.3659865e-11
0.7717143 -4.0660039999999996e-11
0.7727143 -3.745941e-11
0.7737143 -3.4074316999999996e-11
0.7747143 -3.0522243000000004e-11
0.7757143 -2.6821712e-11
0.7767143 -2.2992178999999997e-11
0.7777143 -1.9053906e-11
0.7787143 -1.5027839e-11
0.7797143 -1.0935479e-11
0.7807143 -6.7987364e-12
0.7817143 -2.6397965e-12
0.7827143 1.5190317999999999e-12
0.7837143 5.6554635e-12
0.7847143 9.7473888e-12
0.7857143 1.3773027e-11
0.7867143 1.7711075e-11
0.7877143 2.1540866e-11
0.7887143 2.5242511999999998e-11
0.7897143 2.8797049e-11
0.7907143 3.2186593e-11
0.7917143 3.5394463e-11
0.7927143 3.840532e-11
0.7937143 4.1205291e-11
0.7947143 4.3782087e-11
0.7957143 4.6125105e-11
0.7967143 4.8225535000000005e-11
0.7977143 5.0076431000000004e-11
0.7987143 5.1672799e-11
0.7997143 5.3011659e-11
0.8007143 5.4092072e-11
0.8017143 5.4915198e-11
0.8027143 5.5484290000000007e-11
0.8037143 5.5804709999999996e-11
0.8047143 5.5883905000000004e-11
0.8057143 5.5731374e-11
0.8067143 5.5358626e-11
0.8077143 5.4779093000000004e-11
0.8087143 5.4008061999999995e-11
0.8097143 5.3062567000000004e-11
0.8107143 5.1961273000000005e-11
0.8117143 5.0724328e-11
0.8127143 4.9373223e-11
0.8137143 4.7930615999999996e-11
0.8147143 4.6420165000000004e-11
0.8157143 4.4866316e-11
0.8167143 4.3294113999999997e-11
0.8177143 4.1728971e-11
0.8187143 4.0196449e-11
0.8197143 3.8722023e-11
0.8207143 3.7330845e-11
0.8217143 3.6047491e-11
0.8227143 3.4895721999999996e-11
0.8237143 3.3898223e-11
0.8247143 3.3076366e-11
0.8257143 3.2449956999999996e-11
0.8267143 3.2036992e-11
0.8277143 3.1853426000000005e-11
0.8287143 3.1912935e-11
0.8297143 3.2226703e-11
0.8307143 3.2803214e-11
0.8317143 3.3648052e-11
0.8327143 3.476372e-11
0.8337143 3.6149485e-11
0.8347143 3.7801221e-11
0.8357143 3.9711298e-11
0.8367143 4.1868462e-11
0.8377143 4.4257772000000004e-11
0.8387143 4.6860529999999996e-11
0.8397143 4.9654264e-11
0.8407143 5.2612710000000007e-11
0.8417143 5.5705852e-11
0.8427143 5.8899966e-11
0.8437143 6.2157706e-11
0.8447143 6.543822599999999e-11
0.8457143 6.869731e-11
0.8467143 7.1887553e-11
0.8477143 7.4958567e-11
0.8487143 7.7857209e-11
0.8497143 8.0527853e-11
0.8507143 8.2912675e-11
0.8517143 8.495198400000001e-11
0.8527143 8.658455399999999e-11
0.8537143 8.774801099999999e-11
0.8547143 8.837922300000001e-11
0.8557143 8.841472499999999e-11
0.8567143 8.7791151e-11
0.8577143 8.6445716e-11
0.8587143 8.4316663e-11
0.8597143 8.1343786e-11
0.8607143 7.7468918e-11
0.8617143 7.263645e-11
0.8627143 6.679386300000001e-11
0.8637143 5.989226e-11
0.8647143 5.1886896e-11
0.8657143 4.2737715e-11
0.8667143 3.2409885e-11
0.8677143 2.0874319e-11
0.8687143 8.1082107e-12
0.8697143 -5.9044708e-12
0.8707143 -2.1172473e-11
0.8717143 -3.7696788e-11
0.8727143 -5.5470185e-11
0.8737143 -7.447678500000001e-11
0.8747143 -9.4691648e-11
0.8757143 -1.1608039000000001e-10
0.8767143 -1.385988e-10
0.8777143 -1.621926e-10
0.8787143 -1.8679711e-10
0.8797143 -2.1233698e-10
0.8807143 -2.3872612e-10
0.8817143 -2.6586740999999997e-10
0.8827143 -2.9365265e-10
0.8837143 -3.2196253000000004e-10
0.8847143 -3.5066659e-10
0.8857143 -3.7962324e-10
0.8867143 -4.0867994999999996e-10
0.8877143 -4.3767325000000005e-10
0.8887143 -4.6642902e-10
0.8897143 -4.947627400000001e-10
0.8907143 -5.2247972e-10
0.8917143 -5.4937556e-10
0.8927143 -5.7523639e-10
0.8937143 -5.998394900000001e-10
0.8947143 -6.2295364e-10
0.8957143 -6.4433975e-10
0.8967143 -6.6375135e-10
0.8977143 -6.809353400000001e-10
0.8987143 -6.9563248e-10
0.8997143 -7.0757827e-10
0.9007143 -7.1650346e-10
0.9017143 -7.2213507e-10
0.9027143 -7.2419696e-10
0.9037143 -7.2241072e-10
0.9047143 -7.1649648e-10
0.9057143 -7.061738300000001e-10
0.9067143 -6.9116258e-10
0.9077143 -6.7118368e-10
0.9087143 -6.4596011e-10
0.9097143 -6.1521773e-10
0.9107143 -5.786861400000001e-10
0.9117143 -5.3609964e-10
0.9127143 -4.8719791e-10
0.9137143 -4.3172704999999996e-10
0.9147143 -3.6944029e-10
0.9157143 -3.0009879e-10
0.9167143 -2.2347248e-10
0.9177143 -1.3934071e-10
0.9187143 -4.7493026e-11
0.9197143 5.2270210999999997e-11
0.9207143 1.6013719e-10
0.9217143 2.7628407e-10
0.9227143 4.0087447e-10
0.9237143 5.3405895e-10
0.9247143 6.759746800000001e-10
0.9257143 8.267451e-10
0.9267143 9.8647939e-10
0.9277143 1.1552726e-09
0.9287143 1.333205e-09
0.9297143 1.5203425e-09
0.9307143 1.7167363e-09
0.9317143 1.9224228e-09
0.9327143 2.1374236999999998e-09
0.9337143 2.3617467e-09
0.9347143 2.5953848e-09
0.9357143 2.8383172999999997e-09
0.9367143 3.0905093999999997e-09
0.9377143 3.3519135e-09
0.9387143 3.622469e-09
0.9397143 3.9021029e-09
0.9407143 4.1907304e-09
0.9417143 4.4882553e-09
0.9427143 4.7945706000000005e-09
0.9437143 5.10956e-09
0.9447143 5.4330974e-09
0.9457143 5.7650484999999996e-09
0.9467143 6.1052711e-09
0.9477143 6.4536168000000005e-09
0.9487143 6.8099297e-09
0.9497143 7.1740502e-09
0.9507143 7.5458133e-09
0.9517143 7.925050200000001e-09
0.9527143 8.3115903e-09
0.9537143 8.7052601e-09
0.9547143 9.1058855e-09
0.9557143 9.513292200000001e-09
0.9567143 9.9273069e-09
0.9577143 1.0347757e-08
0.9587143 1.077447e-08
0.9597143 1.1207279999999999e-08
0.9607143 1.1646023e-08
0.9617143 1.2090537e-08
0.9627143 1.2540665999999999e-08
0.9637143 1.2996258e-08
0.9647143 1.345717e-08
0.9657143 1.392326e-08
0.9667143 1.4394394999999998e-08
0.9677143 1.4870449000000001e-08
0.9687143 1.5351301e-08
0.9697143 1.5836837e-08
0.9707143 1.6326952e-08
0.9717143 1.6821546e-08
0.9727143 1.7320524e-08
0.9737143 1.7823804000000002e-08
0.9747143 1.8331305000000002e-08
0.9757143 1.8842955e-08
0.9767143 1.9358688e-08
0.9777143 1.9878443e-08
0.9787143 2.0402166e-08
0.9797143 2.0929806e-08
0.9807143 2.1461320000000002e-08
0.9817143 2.1996664e-08
0.9827143 2.2535801e-08
0.9837143 2.3078695e-08
0.9847143 2.3625313000000002e-08
0.9857143 2.4175623e-08
0.9867143 2.4729591e-08
0.9877143 2.5287186e-08
0.9887143 2.5848376e-08
0.9897143 2.6413122e-08
0.9907143 2.6981387e-08
0.9917143 2.7553126000000002e-08
0.9927143 2.8128296999999998e-08
0.9937143 2.8706842000000003e-08
0.9947143 2.9288705e-08
0.9957143 2.9873815000000004e-08
0.9967143 3.04621e-08
0.9977143 3.1053474e-08
0.9987143 3.1647843e-08
0.9997143 3.2245104e-08
1.000714 3.2845138e-08
1.001714 3.3447817e-08
1.002714 3.4052999000000004e-08
1.003714 3.4660532999999995e-08
1.004714 3.5270245e-08
1.005714 3.5881956e-08
1.006714 3.6495468e-08
1.007714 3.7110567000000005e-08
1.008714 3.7727026999999996e-08
1.009714 3.8344602e-08
1.010714 3.8963033e-08
1.011714 3.9582043e-08
1.012714 4.0201342e-08
1.013714 4.0820622e-08
1.014714 4.1439557e-08
1.015714 4.2057813e-08
1.016714 4.2675036e-08
1.017714 4.3290854e-08
1.018714 4.3904888e-08
1.019714 4.4516740000000004e-08
1.020714 4.5126e-08
1.021714 4.5732245999999995e-08
1.022714 4.6335044e-08
1.023714 4.6933951e-08
1.024714 4.7528514e-08
1.025714 4.8118265e-08
1.026714 4.8702736000000005e-08
1.027714 4.9281446e-08
1.028714 4.985391e-08
1.029714 5.0419641e-08
1.030714 5.0978143999999995e-08
1.031714 5.1528931e-08
1.032714 5.2071503e-08
1.033714 5.260537e-08
1.034714 5.3130034e-08
1.035714 5.3645011e-08
1.036714 5.4149818e-08
1.037714 5.4643977999999996e-08
1.038714 5.5127019999999994e-08
1.039714 5.5598487e-08
1.040714 5.6057931e-08
1.041714 5.6504912e-08
1.042714 5.6939009000000004e-08
1.043714 5.7359811e-08
1.044714 5.7766935999999997e-08
1.045714 5.8160005e-08
1.046714 5.8538662999999994e-08
1.047714 5.8902583000000004e-08
1.048714 5.9251459e-08
1.049714 5.9585004e-08
1.050714 5.9902955e-08
1.051714 6.020508e-08
1.052714 6.0491173e-08
1.053714 6.0761063e-08
1.054714 6.101459900000001e-08
1.055714 6.1251665e-08
1.056714 6.1472183e-08
1.057714 6.167610299999999e-08
1.058714 6.1863409e-08
1.059714 6.2034122e-08
1.060714 6.2188299e-08
1.061714 6.2326033e-08
1.062714 6.244745800000001e-08
1.063714 6.255274099999999e-08
1.064714 6.2642086e-08
1.065714 6.2715744e-08
1.066714 6.2773992e-08
1.067714 6.281716300000001e-08
1.068714 6.2845612e-08
1.069714 6.285975099999999e-08
1.070714 6.2860017e-08
1.071714 6.2846894e-08
1.072714 6.2820904e-08
1.073714 6.278260699999999e-08
1.074714 6.2732602e-08
1.075714 6.2671529e-08
1.076714 6.2600058e-08
1.077714 6.2518901e-08
1.078714 6.2428801e-08
1.079714 6.2330546e-08
1.080714 6.2224947e-08
1.081714 6.2112859e-08
1.082714 6.1995159e-08
1.083714 6.1872757e-08
1.084714 6.1746591e-08
1.085714 6.161763300000001e-08
1.086714 6.1486871e-08
1.087714 6.135532100000001e-08
1.088714 6.1224026e-08
1.089714 6.1094046e-08
1.090714 6.096645999999999e-08
1.091714 6.0842359e-08
1.092714 6.0722849e-08
1.093714 6.0609051e-08
1.094714 6.050209799999999e-08
1.095714 6.0403116e-08
1.096714 6.0313254e-08
1.097714 6.0233646e-08
1.098714 6.0165439e-08
1.099714 6.0109762e-08
1.100714 6.0067745e-08
1.101714 6.0040511e-08
1.102714 6.0029171e-08
1.103714 6.0034816e-08
1.104714 6.0058519e-08
1.105714 6.0101335e-08
1.106714 6.0164296e-08
1.107714 6.024840100000001e-08
1.108714 6.0354627e-08
1.109714 6.0483923e-08
1.110714 6.063719500000001e-08
1.111714 6.0815314e-08
1.112714 6.1019106e-08
1.113714 6.1249367e-08
1.114714 6.1506844e-08
1.115714 6.1792232e-08
1.116714 6.210618100000001e-08
1.117714 6.2449285e-08
1.118714 6.2822092e-08
1.119714 6.3225097e-08
1.120714 6.3658728e-08
1.121714 6.4123368e-08
1.122714 6.4619338e-08
1.123714 6.5146893e-08
1.124714 6.5706235e-08
1.125714 6.6297501e-08
1.126714 6.692076899999999e-08
1.127714 6.757605e-08
1.128714 6.8263306e-08
1.129714 6.8982431e-08
1.130714 6.9733253e-08
1.131714 7.0515543e-08
1.132714 7.132902e-08
1.133714 7.2173334e-08
1.134714 7.304809e-08
1.135714 7.3952827e-08
1.136714 7.488703e-08
1.137714 7.5850143e-08
1.138714 7.6841544e-08
1.139714 7.7860579e-08
1.140714 7.8906531e-08
1.141714 7.9978657e-08
1.142714 8.107615699999999e-08
1.143714 8.2198198e-08
1.144714 8.3343915e-08
1.145714 8.4512408e-08
1.146714 8.5702739e-08
1.147714 8.6913948e-08
1.148714 8.8145047e-08
1.149714 8.9395025e-08
1.150714 9.0662849e-08
1.151714 9.194747699999999e-08
1.152714 9.324784299999999e-08
1.153714 9.456288e-08
1.154714 9.5891495e-08
1.155714 9.723260000000001e-08
1.156714 9.858510700000001e-08
1.157714 9.9947906e-08
1.158714 1.013199e-07
1.159714 1.0269998000000001e-07
1.160714 1.0408707e-07
1.161714 1.0548006e-07
1.162714 1.0687786999999999e-07
1.163714 1.0827942e-07
1.164714 1.0968363e-07
1.165714 1.1108944e-07
1.166714 1.1249579e-07
1.167714 1.1390164e-07
1.168714 1.1530595e-07
1.169714 1.167077e-07
1.170714 1.1810585e-07
1.171714 1.1949939000000002e-07
1.172714 1.2088731999999999e-07
1.173714 1.2226865e-07
1.174714 1.2364237e-07
1.175714 1.250075e-07
1.176714 1.2636306e-07
1.177714 1.2770808e-07
1.178714 1.2904156e-07
1.179714 1.3036252000000002e-07
1.180714 1.3167000000000001e-07
1.181714 1.32963e-07
1.182714 1.3424053e-07
1.183714 1.3550161e-07
1.184714 1.3674524e-07
1.185714 1.3797041e-07
1.186714 1.3917612e-07
1.187714 1.4036133e-07
1.188714 1.4152504e-07
1.189714 1.4266618e-07
1.190714 1.4378371e-07
1.191714 1.4487657e-07
1.192714 1.4594368e-07
1.193714 1.4698397e-07
1.194714 1.4799635e-07
1.195714 1.4897972e-07
1.196714 1.4993297e-07
1.197714 1.5085501e-07
1.198714 1.5174471999999998e-07
1.199714 1.52601e-07
1.200714 1.5342274e-07
1.201714 1.5420884999999999e-07
1.202714 1.5495822e-07
1.203714 1.5566981000000002e-07
1.204714 1.5634254e-07
1.205714 1.5697539e-07
1.206714 1.5756735e-07
1.207714 1.5811744e-07
1.208714 1.5862475e-07
1.209714 1.5908835999999998e-07
1.210714 1.5950746e-07
1.211714 1.5988126e-07
1.212714 1.6020906e-07
1.213714 1.6049019e-07
1.214714 1.607241e-07
1.215714 1.6091031e-07
1.216714 1.6104842e-07
1.217714 1.6113814e-07
1.218714 1.6117928e-07
1.219714 1.6117179000000001e-07
1.220714 1.611157e-07
1.221714 1.610112e-07
1.222714 1.608586e-07
1.223714 1.6065836e-07
1.224714 1.6041108e-07
1.225714 1.6011751999999998e-07
1.226714 1.5977859e-07
1.227714 1.593954e-07
1.228714 1.5896919e-07
1.229714 1.5850141e-07
1.230714 1.5799367e-07
1.231714 1.5744778000000002e-07
1.232714 1.5686573e-07
1.233714 1.5624971e-07
1.234714 1.556021e-07
1.235714 1.5492547e-07
1.236714 1.5422261e-07
1.237714 1.5349647999999998e-07
1.238714 1.5275026e-07
1.239714 1.5198729e-07
1.240714 1.5121114000000002e-07
1.241714 1.5042556e-07
1.242714 1.4963448e-07
1.243714 1.4884203e-07
1.244714 1.4805249e-07
1.245714 1.4727033999999998e-07
1.246714 1.4650019e-07
1.247714 1.4574685e-07
1.248714 1.4501523e-07
1.249714 1.4431043e-07
1.250714 1.4363764e-07
1.251714 1.4300218e-07
1.252714 1.4240948e-07
1.253714 1.4186507999999998e-07
1.254714 1.4137456e-07
1.255714 1.409436e-07
1.256714 1.4057794e-07
1.257714 1.4028333e-07
1.258714 1.4006558e-07
1.259714 1.3993049000000001e-07
1.260714 1.3988385e-07
1.261714 1.3993144e-07
1.262714 1.4007900000000002e-07
1.263714 1.403322e-07
1.264714 1.4069665e-07
1.265714 1.4117787e-07
1.266714 1.4178126e-07
1.267714 1.4251211999999998e-07
1.268714 1.4337559e-07
1.269714 1.4437664e-07
1.270714 1.4552011e-07
1.271714 1.4681059e-07
1.272714 1.4825249e-07
1.273714 1.4984999e-07
1.274714 1.5160704e-07
1.275714 1.5352731e-07
1.276714 1.5561422e-07
1.277714 1.5787089e-07
1.278714 1.6030015e-07
1.279714 1.629045e-07
1.280714 1.6568613e-07
1.281714 1.686469e-07
1.282714 1.7178829e-07
1.283714 1.7511147e-07
1.284714 1.7861719e-07
1.285714 1.8230586e-07
1.286714 1.8617748e-07
1.287714 1.902317e-07
1.288714 1.9446773e-07
1.289714 1.9888442e-07
1.290714 2.0348019e-07
1.291714 2.0825306e-07
1.292714 2.1320063e-07
1.293714 2.1832014000000002e-07
1.294714 2.2360838e-07
1.295714 2.2906173000000002e-07
1.296714 2.3467619e-07
1.297714 2.4044735e-07
1.298714 2.4637044e-07
1.299714 2.5244022e-07
1.300714 2.5865117e-07
1.301714 2.6499734e-07
1.302714 2.7147242e-07
1.303714 2.7806976999999996e-07
1.304714 2.8478235e-07
1.305714 2.9160288e-07
1.306714 2.9852367000000003e-07
1.307714 3.055368e-07
1.308714 3.1263399000000004e-07
1.309714 3.1980676e-07
1.310714 3.270463e-07
1.311714 3.3434361999999996e-07
1.312714 3.4168945e-07
1.313714 3.4907436999999996e-07
1.314714 3.5648873e-07
1.315714 3.6392271e-07
1.316714 3.7136638e-07
1.317714 3.7880965e-07
1.318714 3.8624228e-07
1.319714 3.9365403999999997e-07
1.320714 4.0103458000000003e-07
1.321714 4.0837351e-07
1.322714 4.1566039e-07
1.323714 4.2288483999999997e-07
1.324714 4.3003645e-07
1.325714 4.3710483999999994e-07
1.326714 4.440798e-07
1.327714 4.509511e-07
1.328714 4.5770867e-07
1.329714 4.6434261e-07
1.330714 4.7084309999999997e-07
1.331714 4.772005499999999e-07
1.332714 4.8340554e-07
1.333714 4.894489300000001e-07
1.334714 4.9532178e-07
1.335714 5.010155e-07
1.336714 5.0652167e-07
1.337714 5.1183222e-07
1.338714 5.1693947e-07
1.339714 5.21836e-07
1.340714 5.2651483e-07
1.341714 5.3096936e-07
1.342714 5.3519336e-07
1.343714 5.3918101e-07
1.344714 5.4292699e-07
1.345714 5.4642642e-07
1.346714 5.4967484e-07
1.347714 5.5266831e-07
1.348714 5.5540337e-07
1.349714 5.5787703e-07
1.350714 5.600868700000001e-07
1.351714 5.62031e-07
1.352714 5.6370797e-07
1.353714 5.6511698e-07
1.354714 5.6625771e-07
1.355714 5.6713034e-07
1.356714 5.6773573e-07
1.357714 5.680751399999999e-07
1.358714 5.681505e-07
1.359714 5.679642499999999e-07
1.360714 5.6751936e-07
1.361714 5.6681935e-07
1.362714 5.6586824e-07
1.363714 5.6467067e-07
1.364714 5.6323168e-07
1.365714 5.6155693e-07
1.366714 5.596525000000001e-07
1.367714 5.57525e-07
1.368714 5.551815e-07
1.369714 5.526295e-07
1.370714 5.4987694e-07
1.371714 5.4693223e-07
1.372714 5.438041599999999e-07
1.373714 5.4050187e-07
1.374714 5.370348599999999e-07
1.375714 5.33413e-07
1.376714 5.2964646e-07
1.377714 5.257456700000001e-07
1.378714 5.2172133e-07
1.379714 5.1758438e-07
1.380714 5.1334594e-07
1.381714 5.0901736e-07
1.382714 5.0461009e-07
1.383714 5.0013571e-07
1.384714 4.9560591e-07
1.385714 4.9103246e-07
1.386714 4.8642708e-07
1.387714 4.818015299999999e-07
1.388714 4.7716755e-07
1.389714 4.7253681e-07
1.390714 4.6792086e-07
1.391714 4.633312e-07
1.392714 4.587791e-07
1.393714 4.5427577e-07
1.394714 4.4983207999999997e-07
1.395714 4.4545874e-07
1.396714 4.4116617e-07
1.397714 4.3696450999999997e-07
1.398714 4.3286366e-07
1.399714 4.2887306999999997e-07
1.400714 4.2500186000000003e-07
1.401714 4.2125884999999996e-07
1.402714 4.1765236e-07
1.403714 4.1419037e-07
1.404714 4.108804e-07
1.405714 4.0772945000000003e-07
1.406714 4.0474415e-07
1.407714 4.0193062e-07
1.408714 3.9929446000000006e-07
1.409714 3.9684077999999997e-07
1.410714 3.945742e-07
1.411714 3.9249874e-07
1.412714 3.9061797999999996e-07
1.413714 3.8893497e-07
1.414714 3.8745216e-07
1.415714 3.8617149000000003e-07
1.416714 3.8509440000000004e-07
1.417714 3.8422172000000003e-07
1.418714 3.8355386e-07
1.419714 3.8309058e-07
1.420714 3.8283118999999997e-07
1.421714 3.8277448000000003e-07
1.422714 3.8291867e-07
1.423714 3.8326156e-07
1.424714 3.8380036999999995e-07
1.425714 3.8453192e-07
1.426714 3.8545250999999995e-07
1.427714 3.8655799e-07
1.428714 3.8784370999999997e-07
1.429714 3.8930467999999996e-07
1.430714 3.9093542e-07
1.431714 3.9273003e-07
1.432714 3.9468229000000003e-07
1.433714 3.9678553999999996e-07
1.434714 3.9903276e-07
1.435714 4.0141662999999996e-07
1.436714 4.0392947000000003e-07
1.437714 4.0656323e-07
1.438714 4.0930960999999997e-07
1.439714 4.1216e-07
1.440714 4.1510554999999997e-07
1.441714 4.1813712000000005e-07
1.442714 4.2124539e-07
1.443714 4.2442071999999995e-07
1.444714 4.2765333e-07
1.445714 4.3093319999999997e-07
1.446714 4.342501e-07
1.447714 4.3759369000000003e-07
1.448714 4.4095345e-07
1.449714 4.4431866999999994e-07
1.450714 4.4767852000000003e-07
1.451714 4.5102206000000003e-07
1.452714 4.5433821e-07
1.453714 4.5761581e-07
1.454714 4.6084359e-07
1.455714 4.6401016e-07
1.456714 4.6710404e-07
1.457714 4.7011373e-07
1.458714 4.7302762000000004e-07
1.459714 4.7583404e-07
1.460714 4.7852127e-07
1.461714 4.810775799999999e-07
1.462714 4.8349111e-07
1.463714 4.8575002e-07
1.464714 4.8784243e-07
1.465714 4.8975641e-07
1.466714 4.9148001e-07
1.467714 4.9300124e-07
1.468714 4.9430815e-07
1.469714 4.9538875e-07
1.470714 4.9623106e-07
1.471714 4.9682303e-07
1.472714 4.9715263e-07
1.473714 4.9720787e-07
1.474714 4.969768199999999e-07
1.475714 4.9644742e-07
1.476714 4.956077299999999e-07
1.477714 4.9444582e-07
1.478714 4.9294977e-07
1.479714 4.9110773e-07
1.480714 4.8890789e-07
1.481714 4.8633844e-07
1.482714 4.8338764e-07
1.483714 4.8004387e-07
1.484714 4.7629554e-07
1.485714 4.7213112999999995e-07
1.486714 4.6753925e-07
1.487714 4.6250856e-07
1.488714 4.5702793e-07
1.489714 4.5108623999999996e-07
1.490714 4.4467252e-07
1.491714 4.3777604000000003e-07
1.492714 4.3038612999999997e-07
1.493714 4.2249235e-07
1.494714 4.1408440999999997e-07
1.495714 4.0515218e-07
1.496714 3.956858e-07
1.497714 3.8567554e-07
1.498714 3.7511199e-07
1.499714 3.6398597e-07
1.500714 3.5228853e-07
1.501714 3.4001097e-07
1.502714 3.2714491e-07
1.503714 3.1368221e-07
1.504714 2.9961509e-07
1.505714 2.8493605e-07
1.506714 2.6963793e-07
1.507714 2.5371389e-07
1.508714 2.3715743e-07
1.509714 2.1996243e-07
1.510714 2.021231e-07
1.511714 1.8363405e-07
1.512714 1.6449023999999998e-07
1.513714 1.4468703e-07
1.514714 1.2422015e-07
1.515714 1.0308573e-07
1.516714 8.128028800000001e-08
1.517714 5.8800737e-08
1.518714 3.5644385e-08
1.519714 1.1808932999999999e-08
1.520714 -1.2707524000000001e-08
1.521714 -3.7906506e-08
1.522714 -6.3789146e-08
1.523714 -9.0356195e-08
1.524714 -1.1760803e-07
1.525714 -1.455447e-07
1.526714 -1.7416584e-07
1.527714 -2.034708e-07
1.528714 -2.3345854e-07
1.529714 -2.6412779e-07
1.530714 -2.9547687e-07
1.531714 -3.2750389e-07
1.532714 -3.6020666e-07
1.533714 -3.9358272e-07
1.534714 -4.2762944e-07
1.535714 -4.6234385000000004e-07
1.536714 -4.977228899999999e-07
1.537714 -5.3376326e-07
1.538714 -5.704615e-07
1.539714 -6.0781407e-07
1.540714 -6.4581722e-07
1.541714 -6.8446719e-07
1.542714 -7.237600700000001e-07
1.543714 -7.6369195e-07
1.544714 -8.042588799999999e-07
1.545714 -8.4545686e-07
1.546714 -8.872818899999999e-07
1.547714 -9.2973007e-07
1.548714 -9.7279749e-07
1.549714 -1.0164803e-06
1.550714 -1.0607748000000001e-06
1.551714 -1.1056774e-06
1.552714 -1.1511846e-06
1.553714 -1.1972929e-06
1.554714 -1.2439992e-06
1.555714 -1.2913005e-06
1.556714 -1.3391939000000001e-06
1.557714 -1.3876769e-06
1.558714 -1.436747e-06
1.559714 -1.486402e-06
1.560714 -1.5366399999999999e-06
1.561714 -1.5874592e-06
1.562714 -1.6388583000000002e-06
1.563714 -1.6908361e-06
1.564714 -1.7433916e-06
1.565714 -1.7965242e-06
1.566714 -1.8502334e-06
1.567714 -1.9045193999999998e-06
1.568714 -1.9593822e-06
1.569714 -2.0148223e-06
1.570714 -2.0708406e-06
1.571714 -2.1274381000000003e-06
1.572714 -2.1846162e-06
1.573714 -2.2423766e-06
1.574714 -2.3007209999999998e-06
1.575714 -2.3596519e-06
1.576714 -2.4191715e-06
1.577714 -2.4792829e-06
1.578714 -2.5399888e-06
1.579714 -2.6012929e-06
1.580714 -2.6631984000000003e-06
1.581714 -2.7257093e-06
1.582714 -2.7888296e-06
1.583714 -2.8525637e-06
1.584714 -2.916916e-06
1.585714 -2.9818914000000003e-06
1.586714 -3.0474951e-06
1.587714 -3.1137322e-06
1.588714 -3.1806081000000003e-06
1.589714 -3.2481285e-06
1.590714 -3.3162994000000003e-06
1.591714 -3.3851268000000002e-06
1.592714 -3.4546172e-06
1.593714 -3.5247769e-06
1.594714 -3.5956127e-06
1.595714 -3.6671317000000002e-06
1.596714 -3.7393406e-06
1.597714 -3.8122469000000004e-06
1.598714 -3.8858580000000005e-06
1.599714 -3.9601815e-06
1.600714 -4.0352251e-06
1.601714 -4.1109971e-06
1.602714 -4.1875051000000004e-06
1.603714 -4.2647578e-06
1.604714 -4.3427633000000004e-06
1.605714 -4.4215305e-06
1.606714 -4.5010683e-06
1.607714 -4.5813856e-06
1.608714 -4.6624915e-06
1.609714 -4.7443958e-06
1.610714 -4.8271076e-06
1.611714 -4.9106365e-06
1.612714 -4.9949925e-06
1.613714 -5.0801859e-06
1.614714 -5.1662266000000005e-06
1.615714 -5.2531249e-06
1.616714 -5.3408918e-06
1.617714 -5.4295377e-06
1.618714 -5.5190736e-06
1.619714 -5.6095104e-06
1.620714 -5.7008592e-06
1.621714 -5.7931317e-06
1.622714 -5.8863392e-06
1.623714 -5.980494000000001e-06
1.624714 -6.0756072e-06
1.625714 -6.1716911e-06
1.626714 -6.2687575999999995e-06
1.627714 -6.366818899999999e-06
1.628714 -6.4658877e-06
1.629714 -6.5659769e-06
1.630714 -6.6670985e-06
1.631714 -6.7692653e-06
1.632714 -6.8724907999999995e-06
1.633714 -6.9767879e-06
1.634714 -7.082169200000001e-06
1.635714 -7.1886483e-06
1.636714 -7.2962379e-06
1.637714 -7.4049517e-06
1.638714 -7.5148029999999995e-06
1.639714 -7.625805400000001e-06
1.640714 -7.7379724e-06
1.641714 -7.8513182e-06
1.642714 -7.9658555e-06
1.643714 -8.081598e-06
1.644714 -8.1985597e-06
1.645714 -8.3167542e-06
1.646714 -8.436195e-06
1.647714 -8.5568963e-06
1.648714 -8.678871700000001e-06
1.649714 -8.8021345e-06
1.650714 -8.9266983e-06
1.651714 -9.0525774e-06
1.652714 -9.1797851e-06
1.653714 -9.308335100000001e-06
1.654714 -9.4382401e-06
1.655714 -9.5695142e-06
1.656714 -9.702171199999999e-06
1.657714 -9.8362243e-06
1.658714 -9.9716864e-06
1.659714 -1.0108572e-05
1.660714 -1.0246893e-05
1.661714 -1.0386662999999999e-05
1.662714 -1.0527896e-05
1.663714 -1.0670603e-05
1.664714 -1.0814799e-05
1.665714 -1.0960497e-05
1.666714 -1.1107709e-05
1.667714 -1.1256447e-05
1.668714 -1.1406726e-05
1.669714 -1.1558556000000001e-05
1.670714 -1.1711952999999999e-05
1.671714 -1.1866927e-05
1.672714 -1.2023491999999999e-05
1.673714 -1.2181657999999999e-05
1.674714 -1.2341441e-05
1.675714 -1.2502851e-05
1.676714 -1.2665901999999999e-05
1.677714 -1.2830604e-05
1.678714 -1.2996972000000001e-05
1.679714 -1.3165017e-05
1.680714 -1.333475e-05
1.681714 -1.3506183999999999e-05
1.682714 -1.3679331999999999e-05
1.683714 -1.3854204999999999e-05
1.684714 -1.4030815e-05
1.685714 -1.4209174000000002e-05
1.686714 -1.4389292999999999e-05
1.687714 -1.4571187000000001e-05
1.688714 -1.4754865e-05
1.689714 -1.4940341e-05
1.690714 -1.5127624999999999e-05
1.691714 -1.5316731e-05
1.692714 -1.5507668e-05
1.693714 -1.5700449e-05
1.694714 -1.5895085e-05
1.695714 -1.6091589e-05
1.696714 -1.628997e-05
1.697714 -1.649024e-05
1.698714 -1.6692411e-05
1.699714 -1.6896492999999997e-05
1.700714 -1.7102498e-05
1.701714 -1.7310435000000002e-05
1.702714 -1.7520316e-05
1.703714 -1.773215e-05
1.704714 -1.7945948000000002e-05
1.705714 -1.8161718e-05
1.706714 -1.8379473000000002e-05
1.707714 -1.8599219e-05
1.708714 -1.8820967e-05
1.709714 -1.9044725e-05
1.710714 -1.9270502e-05
1.711714 -1.9498304e-05
1.712714 -1.9728142e-05
1.713714 -1.9960022e-05
1.714714 -2.0193951e-05
1.715714 -2.0429934999999998e-05
1.716714 -2.0667981e-05
1.717714 -2.0908095e-05
1.718714 -2.1150282e-05
1.719714 -2.1394547000000002e-05
1.720714 -2.1640894000000002e-05
1.721714 -2.1889326e-05
1.722714 -2.2139848e-05
1.723714 -2.2392462999999998e-05
1.724714 -2.2647173e-05
1.725714 -2.290398e-05
1.726714 -2.3162885e-05
1.727714 -2.3423887999999998e-05
1.728714 -2.3686992e-05
1.729714 -2.3952197000000003e-05
1.730714 -2.42195e-05
1.731714 -2.4488901e-05
1.732714 -2.4760396e-05
1.733714 -2.5033987000000002e-05
1.734714 -2.5309669e-05
1.735714 -2.5587443e-05
1.736714 -2.5867303e-05
1.737714 -2.6149243e-05
1.738714 -2.6433263999999998e-05
1.739714 -2.6719359999999998e-05
1.740714 -2.7007525000000004e-05
1.741714 -2.7297753e-05
1.742714 -2.7590042e-05
1.743714 -2.7884386e-05
1.744714 -2.8180779e-05
1.745714 -2.8479215e-05
1.746714 -2.8779692000000003e-05
1.747714 -2.9082201999999996e-05
1.748714 -2.9386737000000002e-05
1.749714 -2.9693294000000003e-05
1.750714 -3.0001867999999997e-05
1.751714 -3.0312452e-05
1.752714 -3.0625043e-05
1.753714 -3.0939634000000004e-05
1.754714 -3.1256224e-05
1.755714 -3.1574805e-05
1.756714 -3.1895377e-05
1.757714 -3.2217932e-05
1.758714 -3.2542471e-05
1.759714 -3.2868988e-05
1.760714 -3.3197483e-05
1.761714 -3.3527954e-05
1.762714 -3.38604e-05
1.763714 -3.4194821e-05
1.764714 -3.4531217e-05
1.765714 -3.4869592e-05
1.766714 -3.5209942e-05
1.767714 -3.5552273e-05
1.768714 -3.5896588e-05
1.769714 -3.6242889e-05
1.770714 -3.659118e-05
1.771714 -3.6941469e-05
1.772714 -3.7293759e-05
1.773714 -3.7648056e-05
1.774714 -3.8004369999999996e-05
1.775714 -3.8362705e-05
1.776714 -3.8723073e-05
1.777714 -3.9085481e-05
1.778714 -3.9449941e-05
1.779714 -3.9816462e-05
1.780714 -4.0185054000000003e-05
1.781714 -4.055573e-05
1.782714 -4.0928504e-05
1.783714 -4.1303383e-05
1.784714 -4.1680385999999997e-05
1.785714 -4.2059523e-05
1.786714 -4.2440806e-05
1.787714 -4.2824252e-05
1.788714 -4.3209872e-05
1.789714 -4.3597683e-05
1.790714 -4.3987697000000004e-05
1.791714 -4.4379930999999996e-05
1.792714 -4.4774396e-05
1.793714 -4.5171108999999996e-05
1.794714 -4.5570084e-05
1.795714 -4.5971333e-05
1.796714 -4.6374873e-05
1.797714 -4.6780715e-05
1.798714 -4.7188874e-05
1.799714 -4.759936e-05
1.800714 -4.8012185999999996e-05
1.801714 -4.8427364e-05
1.802714 -4.8844906999999996e-05
1.803714 -4.9264821e-05
1.804714 -4.9687121999999994e-05
1.805714 -5.0111811e-05
1.806714 -5.0538904e-05
1.807714 -5.0968401e-05
1.808714 -5.1400315e-05
1.809714 -5.1834644e-05
1.810714 -5.2271399999999996e-05
1.811714 -5.2710584e-05
1.812714 -5.3152195e-05
1.813714 -5.3596233e-05
1.814714 -5.4042704e-05
1.815714 -5.4491607999999994e-05
1.816714 -5.4942939e-05
1.817714 -5.5396691000000007e-05
1.818714 -5.5852865e-05
1.819714 -5.6311455e-05
1.820714 -5.677245e-05
1.821714 -5.7235842999999996e-05
1.822714 -5.7701628999999996e-05
1.823714 -5.8169797999999994e-05
1.824714 -5.8640336e-05
1.825714 -5.9113228000000005e-05
1.826714 -5.9588460999999994e-05
1.827714 -6.0066025999999995e-05
1.828714 -6.0545904000000003e-05
1.829714 -6.102807799999999e-05
1.830714 -6.1512532e-05
1.831714 -6.1999248e-05
1.832714 -6.2488203e-05
1.833714 -6.2979382e-05
1.834714 -6.347276e-05
1.835714 -6.3968315e-05
1.836714 -6.4466025e-05
1.837714 -6.4965866e-05
1.838714 -6.546781e-05
1.839714 -6.5971841e-05
1.840714 -6.6477924e-05
1.841714 -6.6986036e-05
1.842714 -6.7496154e-05
1.843714 -6.8008245e-05
1.844714 -6.8522286e-05
1.845714 -6.9038248e-05
1.846714 -6.9556103e-05
1.847714 -7.0075828e-05
1.848714 -7.0597389e-05
1.849714 -7.1120758e-05
1.850714 -7.1645906e-05
1.851714 -7.2172804e-05
1.852714 -7.2701425e-05
1.853714 -7.323174e-05
1.854714 -7.376371500000001e-05
1.855714 -7.4297327e-05
1.856714 -7.4832548e-05
1.857714 -7.536934800000001e-05
1.858714 -7.5907701e-05
1.859714 -7.644757700000001e-05
1.860714 -7.6988954e-05
1.861714 -7.7531803e-05
1.862714 -7.8076096e-05
1.863714 -7.8621804e-05
1.864714 -7.9168905e-05
1.865714 -7.971737e-05
1.866714 -8.0267176e-05
1.867714 -8.0818296e-05
1.868714 -8.1370712e-05
1.869714 -8.1924389e-05
1.870714 -8.2479312e-05
1.871714 -8.3035457e-05
1.872714 -8.3592795e-05
1.873714 -8.415131e-05
1.874714 -8.471097300000001e-05
1.875714 -8.5271768e-05
1.876714 -8.5833665e-05
1.877714 -8.639664799999999e-05
1.878714 -8.6960694e-05
1.879714 -8.752578e-05
1.880714 -8.8091883e-05
1.881714 -8.865898200000001e-05
1.882714 -8.9227058e-05
1.883714 -8.9796089e-05
1.884714 -9.036605199999999e-05
1.885714 -9.0936925e-05
1.886714 -9.150868400000001e-05
1.887714 -9.208130799999999e-05
1.888714 -9.2654778e-05
1.889714 -9.3229067e-05
1.890714 -9.3804158e-05
1.891714 -9.438002200000001e-05
1.892714 -9.4956636e-05
1.893714 -9.553398300000001e-05
1.894714 -9.611202399999999e-05
1.895714 -9.6690746e-05
1.896714 -9.7270117e-05
1.897714 -9.785011299999999e-05
1.898714 -9.843070100000001e-05
1.899714 -9.9011856e-05
1.900714 -9.9593558e-05
1.901714 -0.00010017576000000001
1.902714 -0.00010075844
1.903714 -0.00010134157000000002
1.904714 -0.00010192511999999999
1.905714 -0.00010250902999999999
1.906714 -0.00010309329
1.907714 -0.00010367786000000001
1.908714 -0.00010426268999999999
1.909714 -0.00010484774999999999
1.910714 -0.000105433
1.911714 -0.0001060184
1.912714 -0.0001066039
1.913714 -0.00010718945
1.914714 -0.00010777502
1.915714 -0.00010836055
1.916714 -0.00010894599
1.917714 -0.0001095313
1.918714 -0.00011011642
1.919714 -0.00011070131
1.920714 -0.00011128590000000001
1.921714 -0.00011187013000000001
1.922714 -0.00011245396
1.923714 -0.00011303731
1.924714 -0.00011362014
1.925714 -0.00011420236000000001
1.926714 -0.00011478394
1.927714 -0.00011536479
1.928714 -0.00011594485
1.929714 -0.00011652406
1.930714 -0.00011710235
1.931714 -0.00011767964
1.932714 -0.00011825587
1.933714 -0.00011883095000000001
1.934714 -0.00011940482
1.935714 -0.00011997740000000001
1.936714 -0.00012054860999999999
1.937714 -0.00012111838
1.938714 -0.00012168661999999999
1.939714 -0.00012225325000000001
1.940714 -0.00012281821
1.941714 -0.00012338139
1.942714 -0.00012394271999999998
1.943714 -0.00012450212
1.944714 -0.00012505949
1.945714 -0.00012561476
1.946714 -0.00012616783
1.947714 -0.00012671863
1.948714 -0.00012726706
1.949714 -0.00012781304
1.950714 -0.00012835648000000002
1.951714 -0.00012889728000000002
1.952714 -0.00012943538
1.953714 -0.00012997066
1.954714 -0.00013050304
1.955714 -0.00013103245
1.956714 -0.00013155878
1.957714 -0.00013208197
1.958714 -0.00013260190999999998
1.959714 -0.00013311851
1.960714 -0.00013363169
1.961714 -0.00013414137
1.962714 -0.00013464747000000002
1.963714 -0.0001351499
1.964714 -0.00013564857
1.965714 -0.0001361434
1.966714 -0.00013663431000000001
1.967714 -0.00013712122000000002
1.968714 -0.00013760405
1.969714 -0.00013808271
1.970714 -0.00013855714
1.971714 -0.00013902725
1.972714 -0.00013949296999999999
1.973714 -0.00013995422
1.974714 -0.00014041092
1.975714 -0.00014086301
1.976714 -0.00014131041
1.977714 -0.00014175306
1.978714 -0.00014219088
1.979714 -0.00014262381
1.980714 -0.00014305178
1.981714 -0.00014347473
1.982714 -0.00014389258
1.983714 -0.00014430527
1.984714 -0.00014471274
1.985714 -0.00014511493
1.986714 -0.00014551176
1.987714 -0.0001459032
1.988714 -0.00014628916
1.989714 -0.00014666959000000002
1.990714 -0.00014704444000000001
1.991714 -0.00014741363999999998
1.992714 -0.00014777713
1.993714 -0.00014813486
1.994714 -0.00014848675
1.995714 -0.00014883277
1.996714 -0.00014917285
1.997714 -0.00014950692999999999
1.998714 -0.00014983495
1.999714 -0.00015015686
2.000714 -0.00015047259
2.001714 -0.00015078209
2.002714 -0.00015108529
2.003714 -0.00015138214
2.004714 -0.00015167258
2.005714 -0.00015195652
2.006714 -0.00015223393000000002
2.007714 -0.00015250472
2.008714 -0.00015276884000000002
2.009714 -0.00015302620999999998
2.010714 -0.00015327677
2.011714 -0.00015352044
2.012714 -0.00015375715
2.013714 -0.00015398682
2.014714 -0.00015420939
2.015714 -0.00015442475
2.016714 -0.00015463285
2.017714 -0.00015483357999999999
2.018714 -0.00015502687
2.019714 -0.00015521263
2.020714 -0.00015539075
2.021714 -0.00015556115999999998
2.022714 -0.00015572374999999998
2.023714 -0.00015587843
2.024714 -0.0001560251
2.025714 -0.00015616365
2.026714 -0.00015629397
2.027714 -0.00015641595999999998
2.028714 -0.00015652949999999999
2.029714 -0.00015663447
2.030714 -0.00015673078
2.031714 -0.00015681829
2.032714 -0.0001568969
2.033714 -0.00015696646
2.034714 -0.00015702686
2.035714 -0.00015707797
2.036714 -0.00015711965
2.037714 -0.00015715179
2.038714 -0.00015717425
2.039714 -0.00015718688
2.040714 -0.00015718955
2.041714 -0.00015718212999999998
2.042714 -0.00015716447
2.043714 -0.00015713644
2.044714 -0.00015709788
2.045714 -0.00015704867
2.046714 -0.00015698865
2.047714 -0.00015691768
2.048714 -0.00015683561
2.049714 -0.00015674229
2.050714 -0.00015663759
2.051714 -0.00015652133999999998
2.052714 -0.00015639341
2.053714 -0.00015625365
2.054714 -0.0001561019
2.055714 -0.00015593802
2.056714 -0.00015576186
2.057714 -0.00015557328
2.058714 -0.00015537212
2.059714 -0.00015515824
2.060714 -0.00015493149999999998
2.061714 -0.00015469176
2.062714 -0.00015443886
2.063714 -0.00015417268
2.064714 -0.00015389306
2.065714 -0.00015359988
2.066714 -0.00015329299
2.067714 -0.00015297226
2.068714 -0.00015263755
2.069714 -0.00015228874000000001
2.070714 -0.00015192568
2.071714 -0.00015154825
2.072714 -0.00015115632999999998
2.073714 -0.00015074979
2.074714 -0.00015032851
2.075714 -0.00014989238000000002
2.076714 -0.00014944126
2.077714 -0.00014897504
2.078714 -0.00014849361
2.079714 -0.00014799685
2.080714 -0.00014748466
2.081714 -0.00014695693
2.082714 -0.00014641354
2.083714 -0.00014585439000000002
2.084714 -0.00014527939
2.085714 -0.00014468842
2.086714 -0.00014408139000000002
2.087714 -0.0001434582
2.088714 -0.00014281876
2.089714 -0.00014216296
2.090714 -0.0001414907
2.091714 -0.0001408019
2.092714 -0.00014009646
2.093714 -0.00013937429
2.094714 -0.00013863529
2.095714 -0.00013787937
2.096714 -0.00013710645
2.097714 -0.00013631643
2.098714 -0.00013550922
2.099714 -0.00013468473999999998
2.100714 -0.00013384289
2.101714 -0.00013298358999999998
2.102714 -0.00013210674
2.103714 -0.00013121225
2.104714 -0.00013030004999999999
2.105714 -0.00012937004
2.106714 -0.00012842212
2.107714 -0.00012745621
2.108714 -0.00012647222
2.109714 -0.00012547006
2.110714 -0.00012444964
2.111714 -0.00012341087
2.112714 -0.00012235366
2.113714 -0.00012127792
2.114714 -0.00012018356000000001
2.115714 -0.00011907049
2.116714 -0.0001179386
2.117714 -0.00011678782
2.118714 -0.00011561804
2.119714 -0.00011442917
2.120714 -0.00011322111
2.121714 -0.00011199377
2.122714 -0.00011074706
2.123714 -0.00010948088000000001
2.124714 -0.00010819514000000001
2.125714 -0.00010688973
2.126714 -0.00010556455999999999
2.127714 -0.00010421953000000001
2.128714 -0.00010285455000000001
2.129714 -0.00010146952
2.130714 -0.00010006432
2.131714 -9.863888399999999e-05
2.132714 -9.719309399999999e-05
2.133714 -9.572686400000002e-05
2.134714 -9.424009e-05
2.135714 -9.2732677e-05
2.136714 -9.1204521e-05
2.137714 -8.965553200000001e-05
2.138714 -8.8085613e-05
2.139714 -8.6494674e-05
2.140714 -8.4882612e-05
2.141714 -8.3249336e-05
2.142714 -8.1594749e-05
2.143714 -7.991876e-05
2.144714 -7.8221279e-05
2.145714 -7.6502215e-05
2.146714 -7.476147600000001e-05
2.147714 -7.2998978e-05
2.148714 -7.121462900000001e-05
2.149714 -6.9408338e-05
2.150714 -6.7580027e-05
2.151714 -6.572960300000001e-05
2.152714 -6.385698699999999e-05
2.153714 -6.1962101e-05
2.154714 -6.0044857e-05
2.155714 -5.8105172000000004e-05
2.156714 -5.6142972e-05
2.157714 -5.415817600000001e-05
2.158714 -5.215071e-05
2.159714 -5.0120497e-05
2.160714 -4.8067454e-05
2.161714 -4.5991516000000006e-05
2.162714 -4.3892604e-05
2.163714 -4.1770647e-05
2.164714 -3.9625576e-05
2.165714 -3.7457318e-05
2.166714 -3.5265802e-05
2.167714 -3.3050958000000004e-05
2.168714 -3.081272e-05
2.169714 -2.855102e-05
2.170714 -2.6265789000000002e-05
2.171714 -2.3956963e-05
2.172714 -2.1624477e-05
2.173714 -1.9268266e-05
2.174714 -1.6888267999999998e-05
2.175714 -1.4484419e-05
2.176714 -1.2056658000000001e-05
2.177714 -9.6049256e-06
2.178714 -7.1291608999999995e-06
2.179714 -4.6293049e-06
2.180714 -2.1053003000000002e-06
2.181714 4.4290989000000006e-07
2.182714 3.0153814e-06
2.183714 5.6121689000000005e-06
2.184714 8.2333258e-06
2.185714 1.0878905e-05
2.186714 1.3548956e-05
2.187714 1.624353e-05
2.188714 1.8962676e-05
2.189714 2.1706443e-05
2.190714 2.4474874999999997e-05
2.191714 2.7268014999999998e-05
2.192714 3.0085909e-05
2.193714 3.2928597e-05
2.194714 3.579612e-05
2.195714 3.8688514999999995e-05
2.196714 4.1605819e-05
2.197714 4.4548062000000004e-05
2.198714 4.751528e-05
2.199714 5.0507504e-05
2.200714 5.3524758e-05
2.201714 5.6567075e-05
2.202714 5.9634471e-05
2.203714 6.2726969e-05
2.204714 6.5844591e-05
2.205714 6.898734999999999e-05
2.206714 7.2155257e-05
2.207714 7.5348322e-05
2.208714 7.8566552e-05
2.209714 8.1809952e-05
2.210714 8.5078523e-05
2.211714 8.8372263e-05
2.212714 9.1691163e-05
2.213714 9.5035216e-05
2.214714 9.8404405e-05
2.215714 0.00010179872
2.216714 0.00010521812
2.217714 0.00010866260999999999
2.218714 0.00011213214000000001
2.219714 0.00011562667999999999
2.220714 0.00011914619
2.221714 0.00012269064999999998
2.222714 0.00012626
2.223714 0.0001298542
2.224714 0.00013347318
2.225714 0.00013711690000000002
2.226714 0.00014078529
2.227714 0.00014447829
2.228714 0.00014819583000000002
2.229714 0.00015193784
2.230714 0.00015570424
2.231714 0.00015949495
2.232714 0.00016330988
2.233714 0.00016714895
2.234714 0.00017101205999999999
2.235714 0.00017489913
2.236714 0.00017881005999999998
2.237714 0.00018274474
2.238714 0.00018670305999999998
2.239714 0.00019068493
2.240714 0.00019469022999999997
2.241714 0.00019871884
2.242714 0.00020277065999999998
2.243714 0.00020684556
2.244714 0.00021094343
2.245714 0.00021506412
2.246714 0.00021920753
2.247714 0.00022337354
2.248714 0.00022756201
2.249714 0.00023177281
2.250714 0.00023600580000000002
2.251714 0.00024026085
2.252714 0.00024453782
2.253714 0.00024883659000000003
2.254714 0.00025315701
2.255714 0.00025749894
2.256714 0.00026186224000000004
2.257714 0.00026624678
2.258714 0.00027065239000000004
2.259714 0.00027507895
2.260714 0.00027952631
2.261714 0.00028399434
2.262714 0.00028848287
2.263714 0.00029299179
2.264714 0.00029752091
2.265714 0.00030207013
2.266714 0.00030663928
2.267714 0.0003112282
2.268714 0.00031583676999999996
2.269714 0.00032046482
2.270714 0.00032511223
2.271714 0.00032977882
2.272714 0.00033446447
2.273714 0.00033916901
2.274714 0.00034389228999999997
2.275714 0.00034863417
2.276714 0.00035339449
2.277714 0.00035817311000000004
2.278714 0.00036296988
2.279714 0.00036778461
2.280714 0.00037261718000000004
2.281714 0.00037746743
2.282714 0.0003823352
2.283714 0.00038722032999999995
2.284714 0.00039212264
2.285714 0.000397042
2.286714 0.00040197823999999996
2.287714 0.00040693117
2.288714 0.00041190065
2.289714 0.0004168865
2.290714 0.00042188854
2.291714 0.00042690657999999997
2.292714 0.0004319405
2.293714 0.00043699006
2.294714 0.00044205508
2.295714 0.00044713543
2.296714 0.00045223082
2.297714 0.00045734114
2.298714 0.00046246613999999996
2.299714 0.00046760565
2.300714 0.00047275944000000004
2.301714 0.00047792727999999997
2.302714 0.00048310899000000005
2.303714 0.00048830429
2.304714 0.00049351302
2.305714 0.00049873488
2.306714 0.00050396966
2.307714 0.00050921712
2.308714 0.00051447701
2.309714 0.00051974903
2.310714 0.00052503297
2.311714 0.0005303285400000001
2.312714 0.00053563544
2.313714 0.00054095344
2.314714 0.0005462822199999999
2.315714 0.00055162145
2.316714 0.00055697087
2.317714 0.00056233016
2.318714 0.0005676990000000001
2.319714 0.00057307707
2.320714 0.0005784640499999999
2.321714 0.00058385958
2.322714 0.00058926335
2.323714 0.00059467498
2.324714 0.00060009411
2.325714 0.00060552038
2.326714 0.00061095343
2.327714 0.00061639284
2.328714 0.00062183826
2.329714 0.00062728932
2.330714 0.00063274556
2.331714 0.00063820662
2.332714 0.0006436720899999999
2.333714 0.00064914157
2.334714 0.00065461459
2.335714 0.00066009075
2.336714 0.0006655696300000001
2.337714 0.00067105079
2.338714 0.0006765337700000001
2.339714 0.00068201812
2.340714 0.00068750337
2.341714 0.00069298908
2.342714 0.00069847479
2.343714 0.0007039600400000001
2.344714 0.0007094443799999999
2.345714 0.00071492732
2.346714 0.00072040839
2.347714 0.00072588709
2.348714 0.00073136293
2.349714 0.0007368355
2.350714 0.00074230425
2.351714 0.0007477687199999999
2.352714 0.00075322841
2.353714 0.0007586828800000001
2.354714 0.0007641316199999999
2.355714 0.00076957413
2.356714 0.0007750099
2.357714 0.00078043849
2.358714 0.0007858594499999999
2.359714 0.0007912722999999999
2.360714 0.00079667652
2.361714 0.0008020716499999999
2.362714 0.00080745722
2.363714 0.0008128327
2.364714 0.0008181977099999999
2.365714 0.0008235517300000001
2.366714 0.00082889428
2.367714 0.00083422492
2.368714 0.00083954319
2.369714 0.0008448487299999999
2.370714 0.00085014099
2.371714 0.00085541951
2.372714 0.0008606838500000001
2.373714 0.00086593363
2.374714 0.00087116832
2.375714 0.00087638755
2.376714 0.00088159086
2.377714 0.00088677789
2.378714 0.0008919481800000001
2.379714 0.00089710129
2.380714 0.00090223675
2.381714 0.00090735421
2.382714 0.0009124532900000001
2.383714 0.00091753354
2.384714 0.0009225945200000001
2.385714 0.00092763585
2.386714 0.00093265708
2.387714 0.0009376578400000001
2.388714 0.00094263778
2.389714 0.00094759644
2.390714 0.0009525334499999999
2.391714 0.0009574483599999999
2.392714 0.0009623408000000001
2.393714 0.0009672104199999999
2.394714 0.00097205675
2.395714 0.0009768793499999998
2.396714 0.00098167784
2.397714 0.0009864518700000002
2.398714 0.00099120098
2.399714 0.00099592471
2.400714 0.0010006226999999999
2.401714 0.0010052945
2.402714 0.0010099397
2.403714 0.0010145577
2.404714 0.0010191483
2.405714 0.001023711
2.406714 0.0010282452
2.407714 0.0010327505
2.408714 0.0010372265
2.409714 0.0010416727
2.410714 0.0010460887
2.411714 0.0010504738
2.412714 0.0010548277000000002
2.413714 0.0010591498
2.414714 0.0010634396
2.415714 0.0010676967
2.416714 0.0010719204
2.417714 0.0010761102
2.418714 0.0010802657
2.419714 0.0010843862
2.420714 0.0010884712
2.421714 0.0010925200999999999
2.422714 0.0010965323
2.423714 0.0011005072
2.424714 0.0011044442999999999
2.425714 0.001108343
2.426714 0.0011122026
2.427714 0.0011160225
2.428714 0.0011198020999999999
2.429714 0.0011235407
2.430714 0.0011272378
2.431714 0.0011308927
2.432714 0.0011345048
2.433714 0.0011380734
2.434714 0.0011415976999999999
2.435714 0.0011450773
2.436714 0.0011485114
2.437714 0.0011518992000000001
2.438714 0.0011552403
2.439714 0.0011585338
2.440714 0.0011617792
2.441714 0.0011649756
2.442714 0.0011681224
2.443714 0.0011712191
2.444714 0.0011742648
2.445714 0.0011772589
2.446714 0.0011802006
2.447714 0.0011830894000000002
2.448714 0.0011859244
2.449714 0.0011887051
2.450714 0.0011914309
2.451714 0.0011941009
2.452714 0.0011967146
2.453714 0.0011992713000000001
2.454714 0.0012017703000000001
2.455714 0.0012042109000000001
2.456714 0.0012065926
2.457714 0.0012089147
2.458714 0.0012111765000000002
2.459714 0.0012133775
2.460714 0.001215517
2.461714 0.0012175945
2.462714 0.0012196092999999999
2.463714 0.0012215608
2.464714 0.0012234485
2.465714 0.0012252718
2.466714 0.0012270300999999999
2.467714 0.0012287228999999999
2.468714 0.0012303496000000001
2.469714 0.0012319098
2.470714 0.0012334028
2.471714 0.0012348281
2.472714 0.0012361853
2.473714 0.0012374737999999998
2.474714 0.0012386931
2.475714 0.0012398428
2.476714 0.0012409224000000001
2.477714 0.0012419314
2.478714 0.0012428692999999998
2.479714 0.0012437358
2.480714 0.0012445304000000001
2.481714 0.0012452527
2.482714 0.0012459021
2.483714 0.0012464784
2.484714 0.0012469809999999999
2.485714 0.0012474094999999998
2.486714 0.0012477637
2.487714 0.0012480430000000001
2.488714 0.0012482471
2.489714 0.0012483754999999999
2.490714 0.0012484279
2.491714 0.0012484039
2.492714 0.0012483031000000001
2.493714 0.0012481251
2.494714 0.0012478697
2.495714 0.0012475362000000001
2.496714 0.0012471245
2.497714 0.0012466340000000002
2.498714 0.0012460645
2.499714 0.0012454155
2.500714 0.0012446867
2.501714 0.0012438777
2.502714 0.001242988
2.503714 0.0012420174000000001
2.504714 0.0012409654
2.505714 0.0012398316
2.506714 0.0012386157
2.507714 0.0012373172
2.508714 0.0012359358000000001
2.509714 0.001234471
2.510714 0.0012329224
2.511714 0.0012312897
2.512714 0.0012295722999999998
2.513714 0.0012277699
2.514714 0.0012258821
2.515714 0.0012239084
2.516714 0.0012218484
2.517714 0.0012197016
2.518714 0.0012174676
2.519714 0.0012151459999999998
2.520714 0.0012127364
2.521714 0.0012102382
2.522714 0.0012076511
2.523714 0.0012049745
2.524714 0.0012022081
2.525714 0.0011993514
2.526714 0.0011964038
2.527714 0.001193365
2.528714 0.0011902344999999998
2.529714 0.0011870118
2.530714 0.0011836964999999999
2.531714 0.0011802881
2.532714 0.0011767861
2.533714 0.0011731901
2.534714 0.0011694997
2.535714 0.0011657143
2.536714 0.0011618334999999999
2.537714 0.0011578569
2.538714 0.001153784
2.539714 0.0011496144000000001
2.540714 0.0011453477
2.541714 0.0011409834
2.542714 0.0011365211
2.543714 0.0011319605
2.544714 0.0011273009999999998
2.545714 0.0011225425
2.546714 0.0011176843
2.547714 0.0011127262000000001
2.548714 0.0011076678
2.549714 0.0011025086
2.550714 0.0010972483
2.551714 0.0010918868
2.552714 0.0010864234
2.553714 0.0010808581
2.554714 0.0010751904
2.555714 0.0010694202
2.556714 0.0010635469
2.557714 0.0010575705
2.558714 0.0010514907
2.559714 0.0010453073
2.560714 0.0010390198
2.561714 0.0010326283
2.562714 0.0010261324
2.563714 0.001019532
2.564714 0.0010128269
2.565714 0.0010060171
2.566714 0.00099910221
2.567714 0.00099208219
2.568714 0.00098495693
2.569714 0.00097772636
2.570714 0.0009703902800000001
2.571714 0.0009629487099999999
2.572714 0.00095540145
2.573714 0.00094774859
2.574714 0.0009399899699999999
2.575714 0.00093212557
2.576714 0.00092415539
2.577714 0.0009160794400000001
2.578714 0.0009078977199999999
2.579714 0.00089961022
2.580714 0.0008912169500000001
2.581714 0.0008827179
2.582714 0.00087411318
2.583714 0.00086540276
2.584714 0.00085658676
2.585714 0.0008476651600000001
2.586714 0.00083863806
2.587714 0.00082950555
2.588714 0.00082026772
2.589714 0.0008109245799999999
2.590714 0.00080147629
2.591714 0.00079192287
2.592714 0.00078226449
2.593714 0.0007725012400000001
2.594714 0.00076263323
2.595714 0.00075266053
2.596714 0.00074258328
2.597714 0.00073240153
2.598714 0.00072211546
2.599714 0.00071172517
2.600714 0.00070123074
2.601714 0.0006906323500000001
2.602714 0.00067993005
2.603714 0.00066912403
2.604714 0.00065821437
2.605714 0.0006472011599999999
2.606714 0.00063608459
2.607714 0.00062486474
2.608714 0.00061354176
2.609714 0.00060211578
2.610714 0.00059058693
2.611714 0.00057895536
2.612714 0.0005672211500000001
2.613714 0.00055538449
2.614714 0.00054344555
2.615714 0.00053140443
2.616714 0.00051926127
2.617714 0.00050701624
2.618714 0.00049466948
2.619714 0.00048222118
2.620714 0.00046967152000000005
2.621714 0.00045702063
2.622714 0.0004442687
2.623714 0.00043141589999999997
2.624714 0.00041846242000000004
2.625714 0.00040540849
2.626714 0.00039225429
2.627714 0.00037899999000000004
2.628714 0.00036564584
2.629714 0.00035219205
2.630714 0.00033863885
2.631714 0.00032498647
2.632714 0.00031123516
2.633714 0.00029738519
2.634714 0.00028343682
2.635714 0.00026939031
2.636714 0.00025524596
2.637714 0.00024100407
2.638714 0.00022666495
2.639714 0.00021222893
2.640714 0.00019769631999999997
2.641714 0.00018306748
2.642714 0.00016834276
2.643714 0.00015352254
2.644714 0.00013860719
2.645714 0.00012359709999999998
2.646714 0.00010849270000000001
2.647714 9.3294409e-05
2.648714 7.800266e-05
2.649714 6.2617909e-05
2.650714 4.7140628000000004e-05
2.651714 3.1571295e-05
2.652714 1.5910412000000002e-05
2.653714 1.5848833000000002e-07
2.654714 -1.5683948000000002e-05
2.655714 -3.1616355e-05
2.656714 -4.7638176e-05
2.657714 -6.3748837e-05
2.658714 -7.994776199999999e-05
2.659714 -9.6234351e-05
2.660714 -0.000112608
2.661714 -0.00012906805999999998
2.662714 -0.00014561393
2.663714 -0.00016224495
2.664714 -0.00017896047
2.665714 -0.0001957598
2.666714 -0.00021264226999999998
2.667714 -0.00022960721
2.668714 -0.00024665389
2.669714 -0.00026378164000000003
2.670714 -0.00028098971
2.671714 -0.00029827738
2.672714 -0.00031564392999999997
2.673714 -0.00033308861
2.674714 -0.00035061068999999996
2.675714 -0.00036820938
2.676714 -0.00038588395999999996
2.677714 -0.00040363361
2.678714 -0.00042145756999999997
2.679714 -0.00043935511
2.680714 -0.0004573254
2.681714 -0.00047536763999999997
2.682714 -0.00049348109
2.683714 -0.00051166489
2.684714 -0.00052991827
2.685714 -0.00054824045
2.686714 -0.00056663057
2.687714 -0.00058508786
2.688714 -0.00060361149
2.689714 -0.0006222005999999999
2.690714 -0.00064085443
2.691714 -0.00065957211
2.692714 -0.00067835281
2.693714 -0.00069719572
2.694714 -0.0007161000199999999
2.695714 -0.00073506485
2.696714 -0.0007540893900000001
2.697714 -0.00077317281
2.698714 -0.00079231431
2.699714 -0.0008115129300000001
2.700714 -0.0008307679300000001
2.701714 -0.00085007841
2.702714 -0.00086944356
2.703714 -0.0008888625399999999
2.704714 -0.00090833455
2.705714 -0.0009278586699999999
2.706714 -0.0009474340900000001
2.707714 -0.0009670599000000001
2.708714 -0.0009867352699999999
2.709714 -0.0010064594
2.710714 -0.0010262313
2.711714 -0.0010460502
2.712714 -0.0010659152999999998
2.713714 -0.0010858256
2.714714 -0.0011057802999999999
2.715714 -0.0011257785
2.716714 -0.0011458194
2.717714 -0.0011659021
2.718714 -0.0011860256999999999
2.719714 -0.0012061892
2.720714 -0.0012263918000000001
2.721714 -0.0012466326000000001
2.722714 -0.0012669107
2.723714 -0.0012872253
2.724714 -0.0013075753000000002
2.725714 -0.0013279599
2.726714 -0.0013483781
2.727714 -0.0013688289
2.728714 -0.0013893115
2.729714 -0.0014098247
2.730714 -0.0014303679
2.731714 -0.0014509397999999999
2.732714 -0.0014715396
2.733714 -0.0014921662
2.734714 -0.0015128187
2.735714 -0.0015334958999999998
2.736714 -0.0015541970999999998
2.737714 -0.001574921
2.738714 -0.0015956666
2.739714 -0.0016164329
2.740714 -0.0016372187
2.741714 -0.001658023
2.742714 -0.0016788448000000001
2.743714 -0.0016996829999999998
2.744714 -0.0017205364
2.745714 -0.001741404
2.746714 -0.0017622846
2.747714 -0.0017831771000000002
2.748714 -0.0018040804
2.749714 -0.0018249932
2.750714 -0.0018459144
2.751714 -0.0018668430000000002
2.752714 -0.0018877778
2.753714 -0.0019087174000000002
2.754714 -0.0019296607
2.755714 -0.0019506067
2.756714 -0.001971554
2.757714 -0.0019925015
2.758714 -0.0020134481
2.759714 -0.0020343925
2.760714 -0.0020553334
2.761714 -0.0020762695999999997
2.762714 -0.0020972
2.763714 -0.0021181233
2.764714 -0.0021390384
2.765714 -0.0021599439
2.766714 -0.0021808386000000003
2.767714 -0.0022017213
2.768714 -0.0022225908
2.769714 -0.0022434459
2.770714 -0.0022642851
2.771714 -0.0022851074
2.772714 -0.0023059118
2.773714 -0.0023266966
2.774714 -0.0023474608
2.775714 -0.0023682030999999997
2.776714 -0.0023889223
2.777714 -0.0024096173000000003
2.778714 -0.0024302866
2.779714 -0.0024509292
2.780714 -0.002471544
2.781714 -0.0024921295
2.782714 -0.0025126848
2.783714 -0.0025332085
2.784714 -0.0025536995999999998
2.785714 -0.0025741567
2.786714 -0.0025945788
2.787714 -0.0026149648
2.788714 -0.0026353135
2.789714 -0.0026556236
2.790714 -0.0026758942
2.791714 -0.0026961241
2.792714 -0.0027163123
2.793714 -0.0027364576
2.794714 -0.0027565591
2.795714 -0.0027766155
2.796714 -0.0027966258
2.797714 -0.002816589
2.798714 -0.0028365040999999997
2.799714 -0.00285637
2.800714 -0.0028761857
2.801714 -0.0028959501
2.802714 -0.0029156623
2.803714 -0.0029353212000000004
2.804714 -0.0029549257
2.805714 -0.002974475
2.806714 -0.002993968
2.807714 -0.0030134037000000002
2.808714 -0.0030327812
2.809714 -0.0030520993999999997
2.810714 -0.0030713574
2.811714 -0.0030905543000000002
2.812714 -0.003109689
2.813714 -0.0031287604
2.814714 -0.0031477677000000003
2.815714 -0.0031667096000000004
2.816714 -0.0031855856
2.817714 -0.0032043943
2.818714 -0.0032231350000000002
2.819714 -0.0032418066
2.820714 -0.0032604083000000003
2.821714 -0.0032789387
2.822714 -0.0032973971
2.823714 -0.0033157826999999996
2.824714 -0.0033340940999999997
2.825714 -0.0033523305
2.826714 -0.0033704909999999998
2.827714 -0.0033885746
2.828714 -0.0034065801
2.829714 -0.0034245066
2.830714 -0.0034423530000000004
2.831714 -0.0034601184
2.832714 -0.0034778019
2.833714 -0.0034954021000000004
2.834714 -0.0035129182
2.835714 -0.0035303492000000004
2.836714 -0.003547694
2.837714 -0.0035649515
2.838714 -0.0035821205999999996
2.839714 -0.0035992004999999996
2.840714 -0.0036161899
2.841714 -0.0036330875
2.842714 -0.0036498928
2.843714 -0.0036666042
2.844714 -0.0036832211
2.845714 -0.0036997418999999998
2.846714 -0.0037161659000000003
2.847714 -0.0037324917
2.848714 -0.0037487185
2.849714 -0.0037648453000000003
2.850714 -0.003780871
2.851714 -0.003796794
2.852714 -0.0038126137999999997
2.853714 -0.0038283291
2.854714 -0.003843939
2.855714 -0.0038594422
2.856714 -0.0038748378
2.857714 -0.0038901246
2.858714 -0.0039053019
2.859714 -0.0039203682000000005
2.860714 -0.0039353228
2.861714 -0.003950164700000001
2.862714 -0.003964893
2.863714 -0.0039795068
2.864714 -0.0039940049000000005
2.865714 -0.0040083865
2.866714 -0.0040226507
2.867714 -0.0040367962
2.868714 -0.0040508228
2.869714 -0.004064729400000001
2.870714 -0.0040785148
2.871714 -0.0040921786
2.872714 -0.0041057199
2.873714 -0.0041191379
2.874714 -0.0041324318
2.875714 -0.0041456009
2.876714 -0.0041586449
2.877714 -0.0041715626
2.878714 -0.0041843534
2.879714 -0.004197016499999999
2.880714 -0.0042095514999999995
2.881714 -0.0042219577
2.882714 -0.0042342344
2.883714 -0.0042463813
2.884714 -0.0042583975
2.885714 -0.0042702828
2.886714 -0.0042820364000000005
2.887714 -0.0042936579
2.888714 -0.0043051466
2.889714 -0.0043165022
2.890714 -0.0043277242999999995
2.891714 -0.0043388121000000005
2.892714 -0.0043497654
2.893714 -0.004360584
2.894714 -0.0043712672999999995
2.895714 -0.0043818149
2.896714 -0.0043922264
2.897714 -0.0044025015
2.898714 -0.0044126398
2.899714 -0.004422641
2.900714 -0.0044325046
2.901714 -0.0044422307999999995
2.902714 -0.0044518187
2.903714 -0.0044612683
2.904714 -0.0044705794
2.905714 -0.0044797518
2.906714 -0.0044887849
2.907714 -0.0044976786999999996
2.908714 -0.0045064327
2.909714 -0.0045150471
2.910714 -0.0045235214
2.911714 -0.0045318553
2.912714 -0.0045400488
2.913714 -0.004548101099999999
2.914714 -0.0045560122
2.915714 -0.0045637822
2.916714 -0.0045714107
2.917714 -0.0045788973
2.918714 -0.0045862416
2.919714 -0.0045934437
2.920714 -0.0046005032
2.921714 -0.0046074198
2.922714 -0.0046141928999999995
2.923714 -0.0046208227999999995
2.924714 -0.0046273090000000005
2.925714 -0.004633651
2.926714 -0.0046398487
2.927714 -0.0046459019
2.928714 -0.0046518104
2.929714 -0.004657573700000001
2.930714 -0.0046631914
2.931714 -0.004668663700000001
2.932714 -0.00467399
2.933714 -0.0046791702
2.934714 -0.004684204
2.935714 -0.0046890913
2.936714 -0.0046938316
2.937714 -0.0046984245
2.938714 -0.0047028701
2.939714 -0.0047071684
2.940714 -0.0047113186
2.941714 -0.0047153208000000005
2.942714 -0.0047191748
2.943714 -0.0047228805
2.944714 -0.0047264373
2.945714 -0.0047298454
2.946714 -0.0047331047
2.947714 -0.0047362148
2.948714 -0.0047391757
2.949714 -0.0047419871
2.950714 -0.004744649
2.951714 -0.0047471614
2.952714 -0.0047495239
2.953714 -0.0047517369
2.954714 -0.0047538
2.955714 -0.0047557132
2.956714 -0.004757476599999999
2.957714 -0.00475909
2.958714 -0.0047605536
2.959714 -0.0047618672
2.960714 -0.0047630314
2.961714 -0.0047640457
2.962714 -0.0047649104
2.963714 -0.0047656256
2.964714 -0.0047661917
2.965714 -0.0047666083
2.966714 -0.004766876
2.967714 -0.0047669949999999996
2.968714 -0.0047669651
2.969714 -0.0047667869
2.970714 -0.0047664606
2.971714 -0.0047659865
2.972714 -0.0047653648
2.973714 -0.0047645961
2.974714 -0.0047636804
2.975714 -0.0047626181
2.976714 -0.0047614099
2.977714 -0.0047600563
2.978714 -0.004758557
2.979714 -0.004756913
2.980714 -0.004755125000000001
2.981714 -0.0047531932
2.982714 -0.0047511181
2.983714 -0.0047488999999999995
2.984714 -0.0047465397
2.985714 -0.0047440379
2.986714 -0.004741394899999999
2.987714 -0.0047386111
2.988714 -0.0047356873
2.989714 -0.0047326241
2.990714 -0.0047294223
2.991714 -0.0047260823
2.992714 -0.0047226044
2.993714 -0.0047189897
2.994714 -0.0047152385
2.995714 -0.004711351700000001
2.996714 -0.0047073296
2.997714 -0.0047031732
2.998714 -0.0046988829
2.999714 -0.0046944591
3.000714 -0.0046899029
3.001714 -0.0046852147
3.002714 -0.0046803951
3.003714 -0.0046754449
3.004714 -0.0046703644
3.005714 -0.0046651545
3.006714 -0.0046598157
3.007714 -0.0046543489999999995
3.008714 -0.0046487545
3.009714 -0.0046430329999999995
3.010714 -0.0046371853
3.011714 -0.0046312118
3.012714 -0.0046251131
3.013714 -0.0046188899
3.014714 -0.0046125428
3.015714 -0.0046060723
3.016714 -0.0045994791
3.017714 -0.0045927638
3.018714 -0.0045859269
3.019714 -0.0045789689
3.020714 -0.0045718905
3.021714 -0.0045646921
3.022714 -0.0045573739
3.023714 -0.0045499371
3.024714 -0.004542382199999999
3.025714 -0.0045347093
3.026714 -0.0045269193
3.027714 -0.0045190125
3.028714 -0.0045109893000000005
3.029714 -0.0045028508
3.030714 -0.0044945969
3.031714 -0.0044862285
3.032714 -0.0044777461999999995
3.033714 -0.00446915
3.034714 -0.0044604411
3.035714 -0.004451619699999999
3.036714 -0.0044426863
3.037714 -0.0044336411999999995
3.038714 -0.0044244854999999994
3.039714 -0.0044152192
3.040714 -0.004405843
3.041714 -0.0043963577
3.042714 -0.0043867635999999995
3.043714 -0.0043770614999999995
3.044714 -0.0043672517
3.045714 -0.0043573349
3.046714 -0.0043473116
3.047714 -0.0043371823
3.048714 -0.004326948000000001
3.049714 -0.0043166088
3.050714 -0.0043061656
3.051714 -0.0042956191
3.052714 -0.0042849697
3.053714 -0.004274218
3.054714 -0.004263364800000001
3.055714 -0.0042524109
3.056714 -0.0042413569
3.057714 -0.0042302036
3.058714 -0.0042189513
3.059714 -0.0042076012
3.060714 -0.0041961539
3.061714 -0.0041846099000000005
3.062714 -0.004172970099999999
3.063714 -0.0041612355
3.064714 -0.0041494066
3.065714 -0.0041374846000000005
3.066714 -0.0041254698
3.067714 -0.0041133633
3.068714 -0.0041011659
3.069714 -0.0040888783
3.070714 -0.004076501099999999
3.071714 -0.0040640356
3.072714 -0.0040514824
3.073714 -0.0040388426
3.074714 -0.0040261169000000005
3.075714 -0.0040133062
3.076714 -0.0040004114
3.077714 -0.0039874332
3.078714 -0.0039743725
3.079714 -0.0039612303
3.080714 -0.0039480074
3.081714 -0.0039347044
3.082714 -0.0039213224
3.083714 -0.0039078622999999995
3.084714 -0.0038943246000000004
3.085714 -0.0038807106
3.086714 -0.0038670209
3.087714 -0.0038532566
3.088714 -0.0038394181
3.089714 -0.0038255064
3.090714 -0.0038115224000000005
3.091714 -0.0037974666999999996
3.092714 -0.0037833404
3.093714 -0.003769144
3.094714 -0.0037548783000000002
3.095714 -0.003740544
3.096714 -0.0037261419
3.097714 -0.003711673
3.098714 -0.0036971373999999998
3.099714 -0.0036825364000000003
3.100714 -0.0036678703
3.101714 -0.0036531401000000005
3.102714 -0.0036383462
3.103714 -0.0036234891
3.104714 -0.0036085698
3.105714 -0.0035935885999999998
3.106714 -0.0035785462000000002
3.107714 -0.0035634432
3.108714 -0.0035482801
3.109714 -0.0035330573
3.110714 -0.0035177753
3.111714 -0.0035024346000000002
3.112714 -0.0034870362
3.113714 -0.0034715797999999996
3.114714 -0.0034560664
3.115714 -0.0034404962000000004
3.116714 -0.0034248696
3.117714 -0.0034091874
3.118714 -0.0033934495
3.119714 -0.0033776563000000003
3.120714 -0.0033618085999999998
3.121714 -0.0033459062
3.122714 -0.0033299497000000003
3.123714 -0.0033139393
3.124714 -0.0032978753999999997
3.125714 -0.0032817585000000002
3.126714 -0.0032655886999999996
3.127714 -0.0032493663
3.128714 -0.0032330918000000003
3.129714 -0.0032167653
3.130714 -0.0032003871000000003
3.131714 -0.0031839572000000003
3.132714 -0.0031674765
3.133714 -0.0031509448
3.134714 -0.0031343624999999996
3.135714 -0.0031177296
3.136714 -0.003101047
3.137714 -0.0030843144000000005
3.138714 -0.0030675321
3.139714 -0.0030507006
3.140714 -0.00303382
3.141714 -0.0030168907
3.142714 -0.0029999128
3.143714 -0.0029828867
3.144714 -0.0029658126
3.145714 -0.0029486906
3.146714 -0.0029315212
3.147714 -0.0029143044
3.148714 -0.0028970406
3.149714 -0.00287973
3.150714 -0.0028623728
3.151714 -0.0028449693000000002
3.152714 -0.0028275195
3.153714 -0.0028100238
3.154714 -0.0027924823
3.155714 -0.0027748953
3.156714 -0.0027572629
3.157714 -0.0027395851999999997
3.158714 -0.0027218626
3.159714 -0.0027040952999999998
3.160714 -0.0026862834
3.161714 -0.0026684269
3.162714 -0.0026505262000000003
3.163714 -0.0026325813
3.164714 -0.0026145924
3.165714 -0.0025965597
3.166714 -0.0025784831
3.167714 -0.0025603631
3.168714 -0.0025421994
3.169714 -0.0025239924
3.170714 -0.0025057421
3.171714 -0.0024874487
3.172714 -0.002469112
3.173714 -0.0024507324
3.174714 -0.0024323097
3.175714 -0.002413844
3.176714 -0.0023953353000000003
3.177714 -0.0023767836
3.178714 -0.002358189
3.179714 -0.0023395512
3.180714 -0.0023208704
3.181714 -0.0023021465
3.182714 -0.0022833792
3.183714 -0.0022645685
3.184714 -0.0022457143
3.185714 -0.0022268163
3.186714 -0.0022078744
3.187714 -0.0021888884
3.188714 -0.0021698577
3.189714 -0.0021507825
3.190714 -0.0021316622
3.191714 -0.0021124966
3.192714 -0.0020932854
3.193714 -0.0020740279000000003
3.194714 -0.0020547241
3.195714 -0.0020353733
3.196714 -0.002015975
3.197714 -0.001996529
3.198714 -0.0019770347
3.199714 -0.0019574914
3.200714 -0.0019378988999999998
3.201714 -0.0019182564
3.202714 -0.0018985633
3.203714 -0.0018788191
3.204714 -0.0018590232
3.205714 -0.0018391749
3.206714 -0.0018192735
3.207714 -0.0017993185000000002
3.208714 -0.0017793091
3.209714 -0.0017592446999999999
3.210714 -0.0017391245
3.211714 -0.0017189477
3.212714 -0.0016987138
3.213714 -0.0016784219
3.214714 -0.0016580711
3.215714 -0.0016376607
3.216714 -0.0016171900000000001
3.217714 -0.001596658
3.218714 -0.0015760639
3.219714 -0.0015554069
3.220714 -0.0015346862999999998
3.221714 -0.001513901
3.222714 -0.0014930503
3.223714 -0.0014721334
3.224714 -0.0014511493
3.225714 -0.0014300971
3.226714 -0.0014089761
3.227714 -0.0013877853
3.228714 -0.0013665239
3.229714 -0.0013451909
3.230714 -0.0013237854
3.231714 -0.0013023066
3.232714 -0.0012807534999999999
3.233714 -0.0012591255
3.234714 -0.0012374215
3.235714 -0.0012156406
3.236714 -0.0011937821
3.237714 -0.001171845
3.238714 -0.0011498285
3.239714 -0.0011277318000000001
3.240714 -0.0011055538999999999
3.241714 -0.001083294
3.242714 -0.0010609514
3.243714 -0.0010385251
3.244714 -0.0010160143
3.245714 -0.00099341814
3.246714 -0.00097073589
3.247714 -0.00094796669
3.248714 -0.00092510973
3.249714 -0.00090216417
3.250714 -0.00087912922
3.251714 -0.00085600395
3.252714 -0.00083278765
3.253714 -0.00080947948
3.254714 -0.00078607854
3.255714 -0.00076258407
3.256714 -0.00073899519
3.257714 -0.00071531103
3.258714 -0.00069153079
3.259714 -0.00066765356
3.260714 -0.0006436785
3.261714 -0.00061960473
3.262714 -0.00059543136
3.263714 -0.00057115749
3.264714 -0.00054678217
3.265714 -0.0005223045300000001
3.266714 -0.00049772361
3.267714 -0.00047303846999999997
3.268714 -0.00044824819
3.269714 -0.00042335178000000006
3.270714 -0.00039834821999999996
3.271714 -0.00037323654999999996
3.272714 -0.00034801576
3.273714 -0.00032268481
3.274714 -0.00029724267
3.275714 -0.0002716883
3.276714 -0.00024602061
3.277714 -0.00022023852999999998
3.278714 -0.00019434094000000002
3.279714 -0.00016832673
3.280714 -0.00014219477
3.281714 -0.0001159439
3.282714 -8.9572961e-05
3.283714 -6.3080768e-05
3.284714 -3.6466108e-05
3.285714 -9.727762800000001e-06
3.286714 1.7135511e-05
3.287714 4.4124968e-05
3.288714 7.1241885e-05
3.289714 9.8487556e-05
3.290714 0.00012586328
3.291714 0.00015337038
3.292714 0.00018101019
3.293714 0.00020878408
3.294714 0.00023669343
3.295714 0.00026473961
3.296714 0.00029292401000000003
3.297714 0.00032124801
3.298714 0.00034971306
3.299714 0.00037832056
3.300714 0.00040707195999999996
3.301714 0.00043596870000000003
3.302714 0.00046501218
3.303714 0.0004942039100000001
3.304714 0.0005235453
3.305714 0.00055303781
3.306714 0.00058268288
3.307714 0.00061248197
3.308714 0.0006424365
3.309714 0.0006725479100000001
3.310714 0.00070281762
3.311714 0.0007332470900000001
3.312714 0.00076383767
3.313714 0.00079459078
3.314714 0.00082550778
3.315714 0.00085659003
3.316714 0.0008878389099999999
3.317714 0.00091925567
3.318714 0.0009508417
3.319714 0.00098259834
3.320714 0.0010145268
3.321714 0.0010466283
3.322714 0.0010789042
3.323714 0.0011113555999999998
3.324714 0.0011439838000000002
3.325714 0.0011767899
3.326714 0.0012097751
3.327714 0.0012429405999999999
3.328714 0.0012762874
3.329714 0.0013098165999999999
3.330714 0.0013435293
3.331714 0.0013774265000000001
3.332714 0.0014115094
3.333714 0.0014457789
3.334714 0.0014802359
3.335714 0.0015148815
3.336714 0.0015497166000000002
3.337714 0.0015847421000000001
3.338714 0.0016199589
3.339714 0.0016553679
3.340714 0.0016909698
3.341714 0.0017267657
3.342714 0.0017627563999999998
3.343714 0.0017989427000000002
3.344714 0.0018353252000000001
3.345714 0.0018719047
3.346714 0.0019086819999999999
3.347714 0.0019456576000000001
3.348714 0.0019828325
3.349714 0.0020202073
3.350714 0.0020577827
3.351714 0.0020955593
3.352714 0.0021335378
3.353714 0.0021717187000000002
3.354714 0.0022101029
3.355714 0.0022486907
3.356714 0.002287483
3.357714 0.0023264804
3.358714 0.0023656832
3.359714 0.0024050923
3.360714 0.0024447081
3.361714 0.0024845313
3.362714 0.0025245625
3.363714 0.0025648021999999998
3.364714 0.002605251
3.365714 0.0026459094
3.366714 0.0026867781
3.367714 0.0027278576
3.368714 0.0027691485
3.369714 0.0028106515
3.370714 0.0028523671000000002
3.371714 0.0028942957
3.372714 0.0029364381
3.373714 0.0029787946999999997
3.374714 0.0030213663000000003
3.375714 0.0030641531
3.376714 0.0031071558999999998
3.377714 0.0031503754
3.378714 0.0031938118000000002
3.379714 0.0032374657000000004
3.380714 0.0032813379000000004
3.381714 0.0033254288
3.382714 0.0033697386000000004
3.383714 0.0034142682
3.384714 0.0034590179000000003
3.385714 0.003503988
3.386714 0.0035491789999999995
3.387714 0.0035945915
3.388714 0.0036402256
3.389714 0.003686082
3.390714 0.003732161
3.391714 0.0037784626
3.392714 0.0038249877
3.393714 0.003871736
3.394714 0.0039187082
3.395714 0.0039659044
3.396714 0.0040133247
3.397714 0.0040609695
3.398714 0.0041088387999999995
3.399714 0.0041569325
3.400714 0.004205251
3.401714 0.0042537944
3.402714 0.004302563
3.403714 0.0043515563
3.404714 0.0044007746
3.405714 0.0044502176000000004
3.406714 0.0044998855
3.407714 0.0045497778
3.408714 0.0045998945999999995
3.409714 0.0046502359
3.410714 0.0047008012
3.411714 0.0047515903
3.412714 0.0048026028
3.413714 0.004853838300000001
3.414714 0.004905296
3.415714 0.004956976
3.416714 0.0050088776
3.417714 0.0050610004000000005
3.418714 0.0051133437
3.419714 0.005165907
3.420714 0.0052186893
3.421714 0.0052716902999999996
3.422714 0.0053249089000000005
3.423714 0.0053783442
3.424714 0.0054319957
3.425714 0.0054858621
3.426714 0.005539942900000001
3.427714 0.0055942368
3.428714 0.0056487428
3.429714 0.0057034602000000005
3.430714 0.0057583875
3.431714 0.0058135235999999995
3.432714 0.0058688674
3.433714 0.0059244179
3.434714 0.0059801736
3.435714 0.0060361333
3.436714 0.0060922957
3.437714 0.0061486593
3.438714 0.0062052226
3.439714 0.0062619845000000006
3.440714 0.0063189436
3.441714 0.0063760977
3.442714 0.0064334461
3.443714 0.006490987300000001
3.444714 0.0065487191
3.445714 0.0066066401
3.446714 0.0066647488
3.447714 0.0067230438
3.448714 0.0067815236000000004
3.449714 0.006840186000000001
3.450714 0.0068990295
3.451714 0.0069580521
3.452714 0.007017252200000001
3.453714 0.0070766284
3.454714 0.007136177699999999
3.455714 0.0071958995
3.456714 0.0072557916
3.457714 0.0073158517
3.458714 0.0073760784
3.459714 0.0074364696000000004
3.460714 0.0074970238000000005
3.461714 0.007557738699999999
3.462714 0.0076186123
3.463714 0.007679642300000001
3.464714 0.007740827299999999
3.465714 0.0078021643
3.466714 0.007863652
3.467714 0.0079252881
3.468714 0.0079870711
3.469714 0.0080489983
3.470714 0.0081110673
3.471714 0.008173276699999999
3.472714 0.0082356237
3.473714 0.0082981067
3.474714 0.008360722899999999
3.475714 0.0084234707
3.476714 0.0084863474
3.477714 0.0085493506
3.478714 0.0086124783
3.479714 0.0086757282
3.480714 0.0087390981
3.481714 0.008802585199999999
3.482714 0.008866188
3.483714 0.0089299036
3.484714 0.008993728999999999
3.485714 0.009057662099999999
3.486714 0.0091217007
3.487714 0.0091858419
3.488714 0.009250083499999999
3.489714 0.0093144226
3.490714 0.0093788563
3.491714 0.0094433824
3.492714 0.009507998
3.493714 0.0095727009
3.494714 0.0096374875
3.495714 0.0097023556
3.496714 0.0097673015
3.497714 0.0098323231
3.498714 0.0098974175
3.499714 0.009962581
3.500714 0.010027811
3.501714 0.010093104
3.502714 0.010158457
3.503714 0.010223867
3.504714 0.010289331
3.505714 0.010354845
3.506714 0.010420407
3.507714 0.010486012000000001
3.508714 0.010551658
3.509714 0.01061734
3.510714 0.010683056
3.511714 0.010748803
3.512714 0.010814575
3.513714 0.01088037
3.514714 0.010946185
3.515714 0.011012015
3.516714 0.011077857
3.517714 0.011143708
3.518714 0.011209562000000001
3.519714 0.011275417999999999
3.520714 0.011341269
3.521714 0.011407114
3.522714 0.011472948
3.523714 0.011538766
3.524714 0.011604564
3.525714 0.01167034
3.526714 0.011736087999999999
3.527714 0.011801806
3.528714 0.011867487
3.529714 0.011933129
3.530714 0.011998726999999999
3.531714 0.012064277
3.532714 0.012129774
3.533714 0.012195215
3.534714 0.012260595
3.535714 0.01232591
3.536714 0.012391155000000001
3.537714 0.012456326
3.538714 0.012521418
3.539714 0.012586427
3.540714 0.012651349
3.541714 0.012716179
3.542714 0.012780914
3.543714 0.012845546999999999
3.544714 0.012910075
3.545714 0.012974493
3.546714 0.013038797000000001
3.547714 0.013102981
3.548714 0.013167041
3.549714 0.013230974
3.550714 0.013294774
3.551714 0.013358437
3.552714 0.013421958
3.553714 0.013485333
3.554714 0.013548556
3.555714 0.013611624
3.556714 0.013674532
3.557714 0.013737273999999999
3.558714 0.013799848
3.559714 0.013862246
3.560714 0.013924466
3.561714 0.013986502000000001
3.562714 0.014048351
3.563714 0.014110006
3.564714 0.014171464
3.565714 0.014232719999999999
3.566714 0.01429377
3.567714 0.014354607
3.568714 0.014415229
3.569714 0.01447563
3.570714 0.014535802999999998
3.571714 0.014595747
3.572714 0.014655455
3.573714 0.014714923000000001
3.574714 0.014774144999999999
3.575714 0.014833118000000001
3.576714 0.014891835
3.577714 0.014950293
3.578714 0.015008485999999998
3.579714 0.01506641
3.580714 0.015124060000000002
3.581714 0.015181430999999999
3.582714 0.015238517
3.583714 0.015295314
3.584714 0.015351818
3.585714 0.015408023
3.586714 0.015463925000000002
3.587714 0.015519515999999999
3.588714 0.015574794000000001
3.589714 0.015629754
3.590714 0.015684389
3.591714 0.015738695
3.592714 0.015792668000000003
3.593714 0.015846302
3.594714 0.015899593
3.595714 0.015952534
3.596714 0.016005119999999998
3.597714 0.016057349
3.598714 0.016109212
3.599714 0.016160704999999997
3.600714 0.016211825
3.601714 0.016262564
3.602714 0.016312918
3.603714 0.016362882
3.604714 0.016412450000000002
3.605714 0.016461618
3.606714 0.016510379999999998
3.607714 0.016558731
3.608714 0.016606665
3.609714 0.016654178
3.610714 0.016701264
3.611714 0.016747917
3.612714 0.016794134000000002
3.613714 0.016839908
3.614714 0.016885235
3.615714 0.016930109
3.616714 0.016974524
3.617714 0.017018474999999998
3.618714 0.017061958
3.619714 0.017104966
3.620714 0.017147495
3.621714 0.01718954
3.622714 0.017231095999999998
3.623714 0.017272157
3.624714 0.017312718
3.625714 0.017352773
3.626714 0.01739232
3.627714 0.017431350999999998
3.628714 0.017469861
3.629714 0.017507846
3.630714 0.017545301
3.631714 0.017582221000000002
3.632714 0.017618599999999998
3.633714 0.017654434
3.634714 0.017689719
3.635714 0.017724448
3.636714 0.017758617
3.637714 0.017792222
3.638714 0.017825258
3.639714 0.017857719
3.640714 0.017889602
3.641714 0.0179209
3.642714 0.017951611
3.643714 0.017981727
3.644714 0.018011245999999998
3.645714 0.018040162
3.646714 0.018068471
3.647714 0.01809617
3.648714 0.018123251
3.649714 0.01814971
3.650714 0.018175544000000002
3.651714 0.018200748
3.652714 0.018225317999999997
3.653714 0.018249248
3.654714 0.018272534
3.655714 0.018295173
3.656714 0.018317158
3.657714 0.018338487
3.658714 0.018359155000000002
3.659714 0.018379156
3.660714 0.018398488
3.661714 0.018417147000000002
3.662714 0.018435127
3.663714 0.018452424999999998
3.664714 0.018469038
3.665714 0.018484959000000002
3.666714 0.018500186
3.667714 0.018514715
3.668714 0.018528540000000003
3.669714 0.01854166
3.670714 0.018554069
3.671714 0.018565764000000002
3.672714 0.018576741
3.673714 0.018586995
3.674714 0.018596524
3.675714 0.018605324
3.676714 0.01861339
3.677714 0.018620717999999998
3.678714 0.018627306
3.679714 0.018633148000000002
3.680714 0.018638243000000002
3.681714 0.018642585
3.682714 0.018646171
3.683714 0.018648997
3.684714 0.01865106
3.685714 0.018652356999999998
3.686714 0.018652882
3.687714 0.018652633
3.688714 0.018651607
3.689714 0.0186498
3.690714 0.018647208000000002
3.691714 0.018643829
3.692714 0.018639659
3.693714 0.018634694
3.694714 0.018628930000000002
3.695714 0.018622364
3.696714 0.018614993
3.697714 0.018606815
3.698714 0.018597825000000002
3.699714 0.018588021
3.700714 0.018577399999999997
3.701714 0.018565958
3.702714 0.018553692
3.703714 0.0185406
3.704714 0.018526676000000002
3.705714 0.018511921
3.706714 0.018496330000000002
3.707714 0.018479901
3.708714 0.01846263
3.709714 0.018444516
3.710714 0.018425555
3.711714 0.018405744
3.712714 0.018385082
3.713714 0.018363564
3.714714 0.018341189
3.715714 0.018317955
3.716714 0.018293859
3.717714 0.018268898000000002
3.718714 0.018243071
3.719714 0.018216376
3.720714 0.018188808
3.721714 0.018160368
3.722714 0.018131051999999998
3.723714 0.018100858
3.724714 0.018069785
3.725714 0.018037831
3.726714 0.018004993
3.727714 0.017971269
3.728714 0.017936657
3.729714 0.017901158
3.730714 0.017864766
3.731714 0.017827483
3.732714 0.017789305999999998
3.733714 0.017750234
3.734714 0.017710266
3.735714 0.0176694
3.736714 0.017627634
3.737714 0.017584968
3.738714 0.017541400999999998
3.739714 0.017496932
3.740714 0.017451559000000002
3.741714 0.017405280999999998
3.742714 0.017358098
3.743714 0.01731001
3.744714 0.017261015
3.745714 0.017211113
3.746714 0.017160303999999998
3.747714 0.017108586
3.748714 0.017055959
3.749714 0.017002424
3.750714 0.01694798
3.751714 0.016892624000000002
3.752714 0.016836359
3.753714 0.016779183
3.754714 0.016721098
3.755714 0.016662101999999998
3.756714 0.016602194
3.757714 0.016541376
3.758714 0.016479648
3.759714 0.016417009
3.760714 0.01635346
3.761714 0.016289001
3.762714 0.016223632
3.763714 0.016157352
3.764714 0.016090165
3.765714 0.016022068
3.766714 0.015953062
3.767714 0.015883149
3.768714 0.015812328
3.769714 0.0157406
3.770714 0.015667966
3.771714 0.015594426
3.772714 0.015519981
3.773714 0.015444633
3.774714 0.015368382
3.775714 0.01529123
3.776714 0.015213176000000002
3.777714 0.015134223
3.778714 0.015054372
3.779714 0.014973624
3.780714 0.014891979
3.781714 0.01480944
3.782714 0.014726008999999998
3.783714 0.014641685000000002
3.784714 0.014556470000000002
3.785714 0.014470368
3.786714 0.014383378
3.787714 0.014295502
3.788714 0.014206742000000001
3.789714 0.014117099999999999
3.790714 0.014026577
3.791714 0.013935175
3.792714 0.013842895000000001
3.793714 0.013749741000000001
3.794714 0.013655714
3.795714 0.013560815
3.796714 0.013465046
3.797714 0.013368409000000001
3.798714 0.013270907
3.799714 0.013172541999999999
3.800714 0.013073317000000001
3.801714 0.012973233
3.802714 0.012872291999999999
3.803714 0.012770496999999999
3.804714 0.012667850999999999
3.805714 0.012564356
3.806714 0.012460016
3.807714 0.012354832000000001
3.808714 0.012248808
3.809714 0.012141946
3.810714 0.01203425
3.811714 0.011925722
3.812714 0.011816365
3.813714 0.011706183
3.814714 0.011595179
3.815714 0.011483355
3.816714 0.011370717
3.817714 0.011257266
3.818714 0.011143008
3.819714 0.011027943
3.820714 0.010912078
3.821714 0.010795415
3.822714 0.010677959
3.823714 0.010559711999999999
3.824714 0.010440679
3.825714 0.010320863999999999
3.826714 0.010200269999999999
3.827714 0.010078903
3.828714 0.0099567653
3.829714 0.0098338613
3.830714 0.0097101954
3.831714 0.0095857722
3.832714 0.0094605959
3.833714 0.009334670199999999
3.834714 0.009208000099999999
3.835714 0.0090805901
3.836714 0.0089524445
3.837714 0.008823567599999999
3.838714 0.0086939646
3.839714 0.0085636399
3.840714 0.0084325977
3.841714 0.0083008432
3.842714 0.0081683815
3.843714 0.0080352176
3.844714 0.007901356
3.845714 0.0077668017
3.846714 0.0076315598999999994
3.847714 0.007495636199999999
3.848714 0.007359035199999999
3.849714 0.0072217619
3.850714 0.0070838221
3.851714 0.006945221
3.852714 0.0068059642
3.853714 0.006666057
3.854714 0.0065255044
3.855714 0.0063843123
3.856714 0.0062424857000000005
3.857714 0.0061000308000000005
3.858714 0.0059569527
3.859714 0.0058132573
3.860714 0.00566895
3.861714 0.0055240365
3.862714 0.0053785225
3.863714 0.0052324136
3.864714 0.0050857157
3.865714 0.0049384344
3.866714 0.004790575300000001
3.867714 0.0046421443
3.868714 0.0044931471999999995
3.869714 0.004343590299999999
3.870714 0.0041934789
3.871714 0.0040428189
3.872714 0.0038916165000000003
3.873714 0.0037398774999999997
3.874714 0.0035876077
3.875714 0.0034348133
3.876714 0.0032815005
3.877714 0.0031276755
3.878714 0.0029733443
3.879714 0.002818513
3.880714 0.002663188
3.881714 0.0025073756
3.882714 0.0023510822
3.883714 0.002194314
3.884714 0.0020370775
3.885714 0.0018793791
3.886714 0.0017212255000000002
3.887714 0.0015626232
3.888714 0.0014035788
3.889714 0.0012440989
3.890714 0.0010841902000000001
3.891714 0.0009238592599999999
3.892714 0.0007631129799999999
3.893714 0.00060195807
3.894714 0.00044040135
3.895714 0.00027844965
3.896714 0.00011610981000000001
3.897714 -4.6611259999999996e-05
3.898714 -0.00020970663
3.899714 -0.00037316936
3.900714 -0.00053699246
3.901714 -0.00070116889
3.902714 -0.00086569162
3.903714 -0.0010305536
3.904714 -0.0011957477
3.905714 -0.0013612667
3.906714 -0.0015271036
3.907714 -0.0016932510000000002
3.908714 -0.0018597018000000001
3.909714 -0.0020264486
3.910714 -0.0021934840000000003
3.911714 -0.0023608009
3.912714 -0.0025283915000000002
3.913714 -0.0026962485000000002
3.914714 -0.0028643646
3.915714 -0.0030327321000000003
3.916714 -0.0032013435000000003
3.917714 -0.0033701912000000003
3.918714 -0.0035392672999999997
3.919714 -0.0037085639999999997
3.920714 -0.0038780737999999995
3.921714 -0.0040477888
3.922714 -0.0042177008999999994
3.923714 -0.0043878026
3.924714 -0.0045580859
3.925714 -0.0047285426
3.926714 -0.0048991653
3.927714 -0.0050699455
3.928714 -0.0052408755000000005
3.929714 -0.0054119475
3.930714 -0.0055831529999999996
3.931714 -0.0057544843
3.932714 -0.0059259335
3.933714 -0.0060974921999999996
3.934714 -0.0062691528
3.935714 -0.0064409069
3.936714 -0.0066127467999999995
3.937714 -0.0067846645999999995
3.938714 -0.006956652200000001
3.939714 -0.0071287017
3.940714 -0.0073008050000000005
3.941714 -0.0074729542
3.942714 -0.007645141899999999
3.943714 -0.0078173594
3.944714 -0.0079895988
3.945714 -0.0081618527
3.946714 -0.008334112500000001
3.947714 -0.0085063708
3.948714 -0.008678618899999999
3.949714 -0.0088508496
3.950714 -0.0090230547
3.951714 -0.009195226400000001
3.952714 -0.009367356
3.953714 -0.009539436
3.954714 -0.0097114586
3.955714 -0.009883416400000001
3.956714 -0.010055300999999999
3.957714 -0.010227103
3.958714 -0.010398817000000001
3.959714 -0.010570433
3.960714 -0.010741944
3.961714 -0.010913343
3.962714 -0.01108462
3.963714 -0.011255768
3.964714 -0.01142678
3.965714 -0.011597646999999999
3.966714 -0.011768362
3.967714 -0.011938917
3.968714 -0.012109304
3.969714 -0.012279515999999999
3.970714 -0.012449543
3.971714 -0.012619380000000001
3.972714 -0.012789018000000001
3.973714 -0.01295845
3.974714 -0.013127667999999999
3.975714 -0.013296664
3.976714 -0.013465431000000002
3.977714 -0.013633961
3.978714 -0.013802247
3.979714 -0.013970281
3.980714 -0.014138056
3.981714 -0.014305564
3.982714 -0.014472798
3.983714 -0.014639749
3.984714 -0.014806410999999998
3.985714 -0.014972776
3.986714 -0.015138836
3.987714 -0.015304585
3.988714 -0.015470014
3.989714 -0.015635116
3.990714 -0.015799883
3.991714 -0.015964308
3.992714 -0.016128384
3.993714 -0.016292102
3.994714 -0.016455456
3.995714 -0.016618437
3.996714 -0.016781039
3.997714 -0.016943252
3.998714 -0.017105071
3.999714 -0.017266486
4.000714 -0.017427492
4.001714 -0.017588079
4.002714 -0.01774824
4.003714 -0.017907970000000002
4.004714 -0.018067259
4.005714 -0.018226101
4.006714 -0.018384487
4.007714 -0.018542411
4.008714 -0.018699866
4.009714 -0.018856843
4.010714 -0.019013337
4.011714 -0.01916934
4.012714 -0.019324844
4.013714 -0.019479843
4.014714 -0.019634329
4.015714 -0.019788295
4.016714 -0.019941734
4.017715 -0.020094637999999998
4.018714 -0.020247002
4.019714 -0.020398818000000003
4.020714 -0.020550079
4.021714 -0.020700778
4.022714 -0.020850907
4.023714 -0.021000460999999998
4.024714 -0.021149432
4.025714 -0.021297812
4.026714 -0.021445595
4.027714 -0.021592774999999998
4.028714 -0.021739345
4.029714 -0.021885296
4.030715 -0.022030623
4.031714 -0.022175319
4.032714 -0.022319376999999998
4.033714 -0.02246279
4.034714 -0.022605553
4.035714 -0.022747657
4.036714 -0.022889097
4.037714 -0.023029865
4.038714 -0.023169957
4.039714 -0.023309364
4.040714 -0.02344808
4.041714 -0.023586099
4.042714 -0.023723416
4.043715 -0.023860021999999998
4.044714 -0.023995913
4.045714 -0.024131083
4.046714 -0.024265524
4.047714 -0.024399231
4.048714 -0.024532197999999998
4.049714 -0.024664419000000003
4.050714 -0.024795889999999998
4.051714 -0.024926603999999998
4.052714 -0.025056553000000002
4.053714 -0.025185733000000002
4.054714 -0.025314139
4.055714 -0.025441765
4.056714 -0.025568606
4.057714 -0.025694653999999997
4.058714 -0.025819906
4.059714 -0.025944356
4.060714 -0.026067998
4.061714 -0.026190825
4.062714 -0.026312834
4.063715 -0.026434020000000003
4.064714 -0.026554375999999998
4.065714 -0.026673896
4.066714 -0.026792576000000002
4.067714 -0.026910409
4.068714 -0.027027391
4.069714 -0.027143518999999998
4.070714 -0.027258783999999998
4.071714 -0.027373183
4.072714 -0.027486710999999997
4.073714 -0.027599363000000002
4.074714 -0.027711134000000002
4.075714 -0.027822018999999996
4.076715 -0.027932011
4.077714 -0.028041109999999998
4.078714 -0.028149306
4.079714 -0.028256598
4.080714 -0.028362981
4.081714 -0.02846845
4.082714 -0.028572999999999998
4.083714 -0.028676627
4.084714 -0.028779326
4.085714 -0.028881093
4.086714 -0.028981926
4.087714 -0.029081816
4.088714 -0.029180763999999998
4.089714 -0.029278762
4.090714 -0.029375806
4.091714 -0.029471891999999996
4.092714 -0.029567017999999997
4.093714 -0.029661178
4.094714 -0.029754368
4.095714 -0.029846586
4.096714 -0.029937827
4.097714 -0.030028087
4.098714 -0.03011736
4.099714 -0.030205643
4.100714 -0.030292934
4.101714 -0.030379227
4.102714 -0.030464519
4.103714 -0.030548807
4.104714 -0.030632084
4.105714 -0.030714352
4.106714 -0.030795604
4.107714 -0.030875838000000003
4.108714 -0.030955047
4.109715 -0.031033230999999998
4.110714 -0.031110384999999997
4.111714 -0.031186506000000003
4.112714 -0.031261591000000005
4.113714 -0.031335637
4.114714 -0.031408641
4.115714 -0.031480601000000004
4.116714 -0.031551509
4.117714 -0.031621367
4.118714 -0.031690171
4.119714 -0.031757916
4.120714 -0.031824602
4.121714 -0.031890225
4.122715 -0.031954783
4.123714 -0.032018273
4.124714 -0.032080695
4.125714 -0.032142043
4.126714 -0.032202313999999996
4.127714 -0.032261509
4.128714 -0.032319623
4.129714 -0.032376655
4.130714 -0.032432604
4.131714 -0.032487465
4.132714 -0.032541237
4.133714 -0.032593918
4.134714 -0.032645505
4.135714 -0.032695997000000004
4.136714 -0.032745392000000005
4.137714 -0.032793687
4.138714 -0.032840882
4.139714 -0.032886973
4.140714 -0.032931962
4.141714 -0.032975845
4.142715 -0.033018619
4.143714 -0.033060284
4.144714 -0.033100837
4.145714 -0.033140279
4.146714 -0.033178605
4.147714 -0.033215818
4.148714 -0.033251915
4.149714 -0.033286895
4.150714 -0.033320757
4.151714 -0.033353499
4.152714 -0.03338512
4.153714 -0.033415621
4.154714 -0.033444999
4.155715 -0.033473255
4.156714 -0.033500386
4.157714 -0.033526393
4.158714 -0.033551277000000004
4.159714 -0.033575034
4.160714 -0.033597666
4.161714 -0.03361917
4.162714 -0.033639549000000005
4.163714 -0.033658800999999995
4.164714 -0.033676927
4.165714 -0.033693924
4.166714 -0.033709791
4.167714 -0.033724532
4.168715 -0.033738144000000005
4.169714 -0.033750627
4.170714 -0.03376198
4.171714 -0.033772204
4.172714 -0.033781299
4.173714 -0.033789262
4.174714 -0.033796096
4.175714 -0.0338018
4.176714 -0.033806372
4.177714 -0.033809815
4.178714 -0.033812129
4.179714 -0.033813313
4.180714 -0.033813366
4.181714 -0.033812289
4.182714 -0.033810083000000005
4.183714 -0.033806748
4.184714 -0.033802282999999995
4.185714 -0.033796691999999996
4.186714 -0.033789972
4.187714 -0.033782126
4.188715 -0.033773153
4.189714 -0.033763054
4.190714 -0.033751829000000004
4.191714 -0.033739477
4.192714 -0.033726002
4.193714 -0.033711403
4.194714 -0.033695681
4.195714 -0.033678839
4.196714 -0.033660876
4.197714 -0.033641793
4.198714 -0.033621589
4.199714 -0.033600266999999996
4.200714 -0.033577828
4.201715 -0.033554271999999996
4.202714 -0.0335296
4.203714 -0.033503814
4.204714 -0.033476913999999997
4.205714 -0.033448901
4.206714 -0.03341978
4.207714 -0.033389547
4.208714 -0.033358204999999995
4.209714 -0.033325757
4.210714 -0.033292203
4.211714 -0.033257544
4.212714 -0.033221781
4.213714 -0.033184915
4.214714 -0.033146948999999995
4.215714 -0.033107883
4.216714 -0.03306772
4.217714 -0.033026459
4.218714 -0.032984104
4.219714 -0.032940658
4.220714 -0.032896121
4.221714 -0.032850495
4.222714 -0.03280378
4.223714 -0.03275598
4.224714 -0.032707097000000004
4.225714 -0.032657132000000005
4.226714 -0.032606086
4.227714 -0.032553964
4.228714 -0.032500768
4.229714 -0.032446500999999996
4.230714 -0.032391163
4.231714 -0.032334757
4.232714 -0.032277286
4.233714 -0.032218752
4.234715 -0.032159159
4.235714 -0.032098510000000004
4.236714 -0.032036804
4.237714 -0.031974044
4.238714 -0.031910237
4.239714 -0.031845382
4.240714 -0.031779482000000005
4.241714 -0.031712541000000004
4.242714 -0.031644559999999995
4.243714 -0.031575543
4.244714 -0.03150549
4.245714 -0.031434407
4.246714 -0.031362296
4.247715 -0.031289159000000004
4.248714 -0.031214999
4.249714 -0.031139820999999998
4.250714 -0.031063624
4.251714 -0.030986415000000003
4.252714 -0.030908195
4.253714 -0.030828966000000003
4.254714 -0.030748731999999997
4.255714 -0.030667497999999998
4.256714 -0.030585268
4.257714 -0.030502043
4.258714 -0.030417825
4.259714 -0.030332619999999998
4.260714 -0.030246431999999997
4.261714 -0.030159263000000002
4.262714 -0.030071117
4.263714 -0.029981995
4.264714 -0.029891903999999997
4.265714 -0.029800847000000002
4.266714 -0.029708825999999997
4.267715 -0.029615845000000002
4.268714 -0.02952191
4.269714 -0.029427023
4.270714 -0.029331186999999998
4.271714 -0.029234405
4.272714 -0.029136682999999997
4.273714 -0.029038024
4.274714 -0.028938433
4.275714 -0.028837912
4.276714 -0.028736464
4.277714 -0.028634095
4.278714 -0.028530808
4.279714 -0.028426608
4.280715 -0.028321496
4.281714 -0.02821548
4.282714 -0.028108560999999997
4.283714 -0.028000742999999998
4.284714 -0.027892028000000003
4.285714 -0.027782422999999997
4.286714 -0.027671930999999997
4.287714 -0.027560553
4.288714 -0.027448297000000003
4.289714 -0.027335164000000002
4.290714 -0.027221161999999997
4.291714 -0.027106291999999997
4.292714 -0.026990557999999998
4.293715 -0.026873962
4.294714 -0.026756510000000004
4.295714 -0.026638208999999996
4.296714 -0.026519061
4.297714 -0.026399068999999997
4.298714 -0.026278239
4.299714 -0.026156573000000002
4.300714 -0.026034078
4.301714 -0.025910756
4.302714 -0.025786610999999997
4.303714 -0.025661651
4.304714 -0.025535875
4.305714 -0.025409290999999997
4.306714 -0.025281904
4.307714 -0.025153716
4.308714 -0.025024734
4.309714 -0.024894959999999997
4.310714 -0.0247644
4.311714 -0.02463306
4.312714 -0.024500942999999997
4.313715 -0.024368052
4.314714 -0.024234393
4.315714 -0.024099971
4.316714 -0.02396479
4.317714 -0.023828853
4.318714 -0.023692165
4.319714 -0.023554733
4.320714 -0.023416558
4.321714 -0.023277647
4.322714 -0.023138004
4.323714 -0.022997633
4.324714 -0.022856539000000002
4.325714 -0.022714728
4.326715 -0.022572202
4.327714 -0.022428967
4.328714 -0.022285029
4.329714 -0.022140391
4.330714 -0.02199506
4.331714 -0.021849039
4.332714 -0.021702331999999998
4.333714 -0.021554946
4.334714 -0.021406886
4.335714 -0.021258154999999997
4.336714 -0.021108761
4.337714 -0.020958707
4.338714 -0.020808
4.339714 -0.020656644
4.340714 -0.020504645000000002
4.341714 -0.020352007
4.342714 -0.020198736
4.343714 -0.020044838
4.344714 -0.019890317
4.345714 -0.019735179
4.346714 -0.01957943
4.347714 -0.019423075999999997
4.348714 -0.019266119999999998
4.349714 -0.019108570000000002
4.350714 -0.018950428
4.351714 -0.018791702
4.352714 -0.018632396
4.353714 -0.018472515999999998
4.354714 -0.018312066
4.355714 -0.018151054
4.356714 -0.017989482
4.357714 -0.017827356
4.358714 -0.017664683
4.359715 -0.017501466
4.360714 -0.017337712
4.361714 -0.017173425
4.362714 -0.01700861
4.363714 -0.016843274
4.364714 -0.01667742
4.365714 -0.016511056
4.366714 -0.016344183999999998
4.367714 -0.016176811
4.368714 -0.016008942999999998
4.369714 -0.015840584999999997
4.370714 -0.015671742000000002
4.371714 -0.015502419
4.372715 -0.015332622999999998
4.373714 -0.015162357999999999
4.374714 -0.01499163
4.375714 -0.014820446000000001
4.376714 -0.014648809
4.377714 -0.014476725
4.378714 -0.014304201999999999
4.379714 -0.014131244
4.380714 -0.013957855000000002
4.381714 -0.013784043000000001
4.382714 -0.013609811
4.383714 -0.013435166
4.384714 -0.013260114
4.385714 -0.013084659999999998
4.386714 -0.012908808999999999
4.387714 -0.012732566
4.388714 -0.012555937000000001
4.389714 -0.012378927
4.390714 -0.012201542000000001
4.391714 -0.012023786
4.392715 -0.011845663999999999
4.393714 -0.011667184
4.394714 -0.011488347999999999
4.395714 -0.011309162999999999
4.396714 -0.011129634
4.397714 -0.010949765
4.398714 -0.010769563
4.399714 -0.010589033
4.400714 -0.010408179
4.401714 -0.010227007
4.402714 -0.010045523
4.403714 -0.009863730499999999
4.404714 -0.0096816366
4.405715 -0.0094992458
4.406714 -0.009316564
4.407714 -0.0091335962
4.408714 -0.0089503475
4.409714 -0.008766824599999999
4.410714 -0.0085830317
4.411714 -0.008398975500000001
4.412714 -0.0082146609
4.413714 -0.0080300939
4.414714 -0.0078452795
4.415714 -0.0076602242
4.416714 -0.0074749332
4.417714 -0.007289412299999999
4.418715 -0.0071036666
4.419714 -0.0069177026
4.420714 -0.0067315254000000005
4.421714 -0.0065451408
4.422714 -0.0063585547000000004
4.423714 -0.006171772799999999
4.424714 -0.0059848003999999995
4.425714 -0.0057976427
4.426714 -0.0056103057
4.427714 -0.0054227952
4.428714 -0.0052351163
4.429714 -0.0050472747
4.430714 -0.0048592759000000004
4.431714 -0.0046711255
4.432714 -0.0044828288
4.433714 -0.0042943917
4.434714 -0.0041058196
4.435714 -0.0039171176000000005
4.436714 -0.0037282920000000002
4.437714 -0.0035393477000000002
4.438715 -0.0033502907
4.439714 -0.0031611264000000003
4.440714 -0.0029718605
4.441714 -0.0027824988
4.442714 -0.0025930469
4.443714 -0.0024035106
4.444714 -0.0022138955999999998
4.445714 -0.0020242078
4.446714 -0.0018344528
4.447714 -0.0016446367
4.448714 -0.0014547652
4.449714 -0.0012648442
4.450714 -0.0010748795000000001
4.451715 -0.00088487695
4.452714 -0.0006948424499999999
4.453714 -0.00050478179
4.454714 -0.00031470087999999996
4.455714 -0.00012460548999999998
4.456714 6.549858e-05
4.457714 0.00025560557
4.458714 0.00044570975
4.459714 0.00063580542
4.460714 0.00082588685
4.461714 0.0010159485
4.462714 0.0012059848
4.463714 0.0013959901
4.464714 0.0015859589999999998
4.465714 0.0017758859000000001
4.466714 0.0019657653
4.467714 0.0021555919
4.468714 0.0023453604
4.469714 0.0025350651
4.470714 0.002724701
4.471714 0.0029142625999999997
4.472714 0.0031037449
4.473714 0.0032931421
4.474714 0.0034824494
4.475714 0.003671661
4.476714 0.0038607723000000003
4.477714 0.004049777300000001
4.478714 0.004238671
4.479714 0.0044274482000000006
4.480714 0.0046161036
4.481714 0.0048046317
4.482714 0.004993027000000001
4.483714 0.0051812844
4.484715 0.0053693984
4.485714 0.0055573641
4.486714 0.0057451754
4.487714 0.0059328275
4.488714 0.0061203151
4.489714 0.0063076324
4.490714 0.006494774399999999
4.491714 0.006681736000000001
4.492714 0.0068685113
4.493714 0.0070550952
4.494714 0.0072414827
4.495714 0.0074276686
4.496714 0.0076136479
4.497715 0.0077994155
4.498714 0.0079849662
4.499714 0.008170295
4.500714 0.0083553969
4.501714 0.0085402673
4.502714 0.0087249005
4.503714 0.0089092922
4.504714 0.009093438
4.505714 0.009277332
4.506714 0.0094609699
4.507714 0.009644346600000001
4.508714 0.0098274577
4.509714 0.010010297999999999
4.510714 0.010192864
4.511714 0.010375147999999999
4.512714 0.010557148
4.513714 0.010738858
4.514714 0.010920272
4.515714 0.011101386999999999
4.516714 0.011282196999999999
4.517715 0.011462696
4.518714 0.011642882
4.519714 0.011822747
4.520714 0.012002287
4.521714 0.012181497999999999
4.522714 0.012360374000000002
4.523714 0.012538908000000001
4.524714 0.012717098
4.525714 0.012894936999999999
4.526714 0.013072421
4.527714 0.013249544
4.528714 0.0134263
4.529714 0.013602685
4.530715 0.013778695
4.531714 0.013954323000000001
4.532714 0.014129565999999998
4.533714 0.014304418000000001
4.534714 0.014478871999999999
4.535714 0.014652926
4.536714 0.014826573999999999
4.537714 0.014999812
4.538714 0.015172633000000001
4.539714 0.015345034
4.540714 0.01551701
4.541714 0.015688557
4.542714 0.015859668
4.543715 0.016030342
4.544714 0.016200572
4.545714 0.016370353
4.546714 0.016539682
4.547714 0.016708554
4.548714 0.016876963000000002
4.549714 0.017044907
4.550714 0.017212381000000002
4.551714 0.017379379
4.552714 0.017545896000000002
4.553714 0.017711929
4.554714 0.017877475
4.555714 0.018042527000000003
4.556714 0.01820708
4.557714 0.018371131000000002
4.558714 0.018534675
4.559714 0.018697708
4.560714 0.018860225
4.561714 0.019022221000000002
4.562714 0.019183692000000002
4.563715 0.019344634
4.564714 0.019505041
4.565714 0.019664911
4.566714 0.019824239
4.567714 0.019983018999999998
4.568714 0.020141249
4.569714 0.020298923
4.570714 0.020456039
4.571714 0.020612591
4.572714 0.020768575999999997
4.573714 0.020923989
4.574714 0.021078828
4.575714 0.021233088
4.576715 0.021386765
4.577714 0.021539856
4.578714 0.021692357
4.579714 0.021844264
4.580714 0.021995572999999997
4.581714 0.022146282
4.582714 0.022296385000000002
4.583714 0.02244588
4.584714 0.022594763
4.585714 0.022743031
4.586714 0.022890681
4.587714 0.023037707
4.588714 0.023184107000000002
4.589714 0.023329876
4.590714 0.023475013
4.591714 0.023619512000000002
4.592714 0.023763369
4.593714 0.023906582
4.594714 0.024049146
4.595714 0.024191057
4.596714 0.024332314
4.597714 0.02447291
4.598714 0.024612845
4.599714 0.024752112
4.600714 0.024890707999999998
4.601714 0.025028627999999997
4.602714 0.02516587
4.603714 0.025302430999999997
4.604714 0.025438308
4.605714 0.025573494999999998
4.606714 0.025707993
4.607714 0.025841794999999997
4.608714 0.025974898
4.609715 0.026107297
4.610714 0.026238992
4.611714 0.026369977000000003
4.612714 0.026500251
4.613714 0.026629810000000004
4.614714 0.026758653
4.615714 0.026886773000000003
4.616714 0.027014170000000004
4.617714 0.027140838
4.618714 0.027266776
4.619714 0.027391984
4.620714 0.027516455000000002
4.621714 0.027640187
4.622715 0.027763177
4.623714 0.027885425000000002
4.624714 0.028006925000000002
4.625714 0.028127673000000002
4.626714 0.028247671000000002
4.627714 0.028366912999999997
4.628714 0.028485393999999997
4.629714 0.028603116999999997
4.630714 0.028720073
4.631714 0.028836264
4.632714 0.028951684
4.633714 0.029066333
4.634714 0.029180204999999997
4.635714 0.029293299
4.636714 0.029405614
4.637714 0.029517143000000003
4.638714 0.029627886
4.639714 0.02973784
4.640714 0.029847003
4.641714 0.029955371
4.642715 0.030062943999999998
4.643714 0.030169718
4.644714 0.030275689999999997
4.645714 0.030380860000000003
4.646714 0.030485223
4.647714 0.030588781
4.648714 0.030691526
4.649714 0.030793459000000002
4.650714 0.030894578
4.651714 0.030994881000000002
4.652714 0.031094366999999998
4.653714 0.031193031
4.654714 0.031290873
4.655715 0.03138789
4.656714 0.031484081
4.657714 0.031579446
4.658714 0.031673981
4.659714 0.031767684
4.660714 0.031860554
4.661714 0.031952588999999997
4.662714 0.032043786
4.663714 0.032134144999999996
4.664714 0.032223665
4.665714 0.032312342
4.666714 0.032400174
4.667714 0.032487162
4.668715 0.032573304
4.669714 0.032658596000000005
4.670714 0.032743037
4.671714 0.032826627000000004
4.672714 0.03290936
4.673714 0.032991238
4.674714 0.03307226
4.675714 0.033152424
4.676714 0.033231728999999995
4.677714 0.033310172
4.678714 0.033387751
4.679714 0.033464469
4.680714 0.033540319
4.681714 0.033615305000000005
4.682714 0.033689423999999996
4.683714 0.033762676
4.684714 0.033835057
4.685714 0.033906568
4.686714 0.033977208999999994
4.687714 0.034046979000000005
4.688715 0.034115877
4.689714 0.034183901
4.690714 0.034251052000000004
4.691714 0.034317331
4.692714 0.034382733
4.693714 0.034447259
4.694714 0.034510909
4.695714 0.034573683
4.696714 0.034635578
4.697714 0.034696597
4.698714 0.034756737
4.699714 0.034815999
4.700714 0.034874378000000004
4.701715 0.034931878
4.702714 0.034988497
4.703714 0.035044234
4.704714 0.035099089
4.705714 0.035153062
4.706714 0.03520615
4.707714 0.035258353
4.708714 0.035309672
4.709714 0.035360106
4.710714 0.035409656000000005
4.711714 0.03545832
4.712714 0.035506097
4.713714 0.035552989
4.714714 0.035598993
4.715714 0.03564411
4.716714 0.035688342
4.717714 0.035731687
4.718714 0.035774142999999994
4.719714 0.035815712
4.720714 0.035856396
4.721714 0.035896193
4.722714 0.035935102000000003
4.723714 0.035973126
4.724714 0.036010263
4.725714 0.036046511
4.726714 0.036081875
4.727714 0.036116354999999996
4.728714 0.036149946
4.729714 0.036182652999999995
4.730714 0.036214474999999996
4.731714 0.036245413
4.732714 0.036275465
4.733714 0.036304632999999996
4.734715 0.036332919000000005
4.735714 0.036360321
4.736714 0.036386837
4.737714 0.036412472
4.738714 0.036437224
4.739714 0.036461095
4.740714 0.036484085
4.741714 0.036506192
4.742714 0.036527417
4.743714 0.036547764
4.744714 0.036567231
4.745714 0.03658582
4.746714 0.03660353
4.747715 0.036620362999999996
4.748714 0.036636318
4.749714 0.036651396999999995
4.750714 0.036665599
4.751714 0.036678929
4.752714 0.036691385
4.753714 0.036702969
4.754714 0.036713682
4.755714 0.036723525
4.756714 0.036732497
4.757714 0.036740603000000004
4.758714 0.036747841
4.759714 0.036754215
4.760714 0.036759724
4.761714 0.036764369000000005
4.762714 0.036768152
4.763714 0.036771077
4.764714 0.036773144
4.765714 0.036774352
4.766714 0.036774704
4.767715 0.0367742
4.768714 0.036772844
4.769714 0.036770637999999994
4.770714 0.036767579
4.771714 0.036763673000000004
4.772714 0.036758918
4.773714 0.036753318
4.774714 0.036746875
4.775714 0.036739587000000004
4.776714 0.036731458
4.777714 0.036722489
4.778714 0.036712681000000004
4.779714 0.036702034
4.780715 0.036690553
4.781714 0.036678235999999996
4.782714 0.036665087
4.783714 0.036651106
4.784714 0.036636295
4.785714 0.036620654
4.786714 0.036604186999999996
4.787714 0.036586897
4.788714 0.036568783
4.789714 0.036549848
4.790714 0.036530095
4.791714 0.036509523999999995
4.792714 0.036488139
4.793715 0.036465937999999996
4.794714 0.036442926
4.795714 0.036419104
4.796714 0.036394474
4.797714 0.03636904
4.798714 0.036342803
4.799714 0.036315763
4.800714 0.036287925
4.801714 0.036259289
4.802714 0.036229859999999996
4.803714 0.036199635
4.804714 0.036168619
4.805714 0.036136814999999996
4.806714 0.036104224000000004
4.807714 0.036070851
4.808714 0.036036695
4.809714 0.036001757999999995
4.810714 0.035966045
4.811714 0.035929555
4.812714 0.035892293
4.813715 0.03585426
4.814714 0.035815456
4.815714 0.035775886
4.816714 0.035735552
4.817714 0.035694454
4.818714 0.035652597
4.819714 0.03560998
4.820714 0.035566607
4.821714 0.035522482
4.822714 0.035477604
4.823714 0.035431978
4.824714 0.035385607
4.825714 0.035338491
4.826715 0.035290632999999995
4.827714 0.035242037999999996
4.828714 0.035192707000000004
4.829714 0.035142642
4.830714 0.035091848
4.831714 0.035040325
4.832714 0.034988078
4.833714 0.034935109
4.834714 0.034881421
4.835714 0.034827017
4.836714 0.0347719
4.837714 0.034716073
4.838714 0.034659542
4.839714 0.034602307
4.840714 0.03454437
4.841714 0.034485734000000004
4.842714 0.034426403
4.843714 0.034366379
4.844714 0.034305666000000005
4.845714 0.034244264999999996
4.846714 0.034182181
4.847714 0.034119413
4.848714 0.034055967
4.849714 0.033991845
4.850714 0.033927048
4.851714 0.033861582
4.852714 0.033795447
4.853714 0.033728644
4.854714 0.033661179
4.855714 0.033593053000000005
4.856714 0.033524268999999995
4.857714 0.03345483
4.858714 0.033384739
4.859715 0.033313996
4.860714 0.033242608
4.861714 0.033170576
4.862714 0.0330979
4.863714 0.033024588
4.864714 0.032950641
4.865714 0.032876062
4.866714 0.032800852
4.867714 0.032725016
4.868714 0.032648558
4.869714 0.032571479
4.870714 0.032493784
4.871714 0.032415471
4.872715 0.032336547
4.873714 0.032257015
4.874714 0.032176881000000004
4.875714 0.032096144
4.876714 0.032014807
4.877714 0.031932874
4.878714 0.031850347
4.879714 0.031767233
4.880714 0.03168353
4.881714 0.031599242
4.882714 0.031514373
4.883714 0.031428924
4.884714 0.031342899
4.885714 0.0312563
4.886714 0.031169131000000003
4.887714 0.031081392000000003
4.888714 0.030993088
4.889714 0.030904222999999998
4.890714 0.030814795
4.891714 0.030724809
4.892715 0.030634267
4.893714 0.030543175
4.894714 0.030451532999999996
4.895714 0.030359343999999996
4.896714 0.030266606999999997
4.897714 0.030173329000000002
4.898714 0.030079513
4.899714 0.029985161000000003
4.900714 0.029890277
4.901714 0.029794860000000003
4.902714 0.029698916000000002
4.903714 0.029602448999999996
4.904714 0.029505459999999997
4.905715 0.029407954
4.906714 0.029309931999999997
4.907714 0.029211397999999996
4.908714 0.029112355
4.909714 0.029012804999999996
4.910714 0.028912752
4.911714 0.028812198
4.912714 0.02871115
4.913714 0.028609607
4.914714 0.028507572
4.915714 0.02840505
4.916714 0.028302043
4.917714 0.028198556
4.918715 0.028094588
4.919714 0.027990143000000002
4.920714 0.027885227000000002
4.921714 0.027779839
4.922714 0.027673983000000003
4.923714 0.02756766
4.924714 0.027460876000000002
4.925714 0.027353631
4.926714 0.027245929
4.927714 0.027137774000000003
4.928714 0.027029167
4.929714 0.026920112
4.930714 0.026810609000000003
4.931714 0.026700663
4.932714 0.026590274999999997
4.933714 0.026479451
4.934714 0.026368190000000003
4.935714 0.026256498
4.936714 0.026144375
4.937714 0.026031824999999998
4.938715 0.02591885
4.939714 0.025805456
4.940714 0.025691642
4.941714 0.025577412
4.942714 0.025462770000000003
4.943714 0.025347716
4.944714 0.025232256
4.945714 0.02511639
4.946714 0.025000123000000003
4.947714 0.024883457999999997
4.948714 0.024766395999999996
4.949714 0.024648942000000004
4.950714 0.024531095
4.951715 0.024412861
4.952714 0.024294241
4.953714 0.024175237999999998
4.954714 0.024055855
4.955714 0.023936096
4.956714 0.023815961
4.957714 0.023695454
4.958714 0.023574577
4.959714 0.023453332
4.960714 0.02333172
4.961714 0.023209746
4.962714 0.023087409
4.963714 0.022964715
4.964714 0.022841663
4.965714 0.022718255
4.966714 0.022594495
4.967714 0.022470385
4.968714 0.022345925
4.969714 0.022221118999999998
4.970714 0.022095969
4.971714 0.021970476
4.972714 0.021844641999999997
4.973714 0.02171847
4.974714 0.021591962
4.975714 0.021465118
4.976714 0.021337942999999998
4.977714 0.021210437999999998
4.978714 0.021082605
4.979714 0.020954447
4.980714 0.020825963
4.981714 0.020697158
4.982714 0.020568035000000002
4.983714 0.020438594
4.984715 0.020308839
4.985714 0.020178770999999998
4.986714 0.020048392
4.987714 0.019917704
4.988714 0.019786711
4.989714 0.019655412
4.990714 0.019523811
4.991714 0.019391910000000002
4.992714 0.01925971
4.993714 0.019127215
4.994714 0.018994424000000003
4.995714 0.018861341
4.996714 0.018727967
4.997715 0.018594305000000002
4.998714 0.018460353999999998
4.999714 0.018326119
5.000714 0.018191600000000002
5.001714 0.018056798000000002
5.002714 0.017921715
5.003714 0.017786355
5.004714 0.017650716
5.005714 0.017514803000000002
5.006714 0.017378615
5.007714 0.017242154
5.008714 0.017105422999999998
5.009714 0.016968424
5.010714 0.016831157
5.011714 0.016693625
5.012714 0.016555829
5.013714 0.016417772
5.014714 0.016279455
5.015714 0.016140878
5.016714 0.016002046000000002
5.017715 0.01586296
5.018714 0.015723621
5.019714 0.015584032
5.020714 0.015444194
5.021714 0.015304108
5.022714 0.015163778000000001
5.023714 0.015023205
5.024714 0.014882390999999998
5.025714 0.014741335999999999
5.026714 0.014600044
5.027714 0.014458517
5.028714 0.014316755
5.029714 0.014174762
5.030715 0.014032537
5.031714 0.013890082
5.032714 0.013747401
5.033714 0.013604492
5.034714 0.013461359999999999
5.035714 0.013318003000000002
5.036714 0.013174424
5.037714 0.013030623000000002
5.038714 0.012886603000000002
5.039714 0.012742364
5.040714 0.012597907000000002
5.041714 0.012453234
5.042714 0.012308345
5.043715 0.012163242000000001
5.044714 0.012017925
5.045714 0.011872397
5.046714 0.011726657
5.047714 0.011580707
5.048714 0.011434549
5.049714 0.011288181999999999
5.050714 0.011141607999999999
5.051714 0.010994829000000001
5.052714 0.010847845
5.053714 0.010700658
5.054714 0.01055327
5.055714 0.010405681
5.056714 0.010257892000000001
5.057714 0.010109906
5.058714 0.009961722400000001
5.059714 0.0098133431
5.060714 0.0096647695
5.061714 0.009516003
5.062714 0.0093670445
5.063715 0.009217895399999999
5.064714 0.0090685564
5.065714 0.0089190289
5.066714 0.0087693144
5.067714 0.0086194137
5.068714 0.0084693274
5.069714 0.0083190571
5.070714 0.008168602700000001
5.071714 0.0080179663
5.072714 0.007867148099999999
5.073714 0.0077161487
5.074714 0.007564969600000001
5.075714 0.0074136107
5.076715 0.0072620736
5.077714 0.0071103583
5.078714 0.0069584661
5.079714 0.0068063971
5.080714 0.0066541528
5.081714 0.006501733900000001
5.082714 0.006349140999999999
5.083714 0.0061963750000000005
5.084714 0.0060434362
5.085714 0.0058903261
5.086714 0.0057370453
5.087714 0.005583595
5.088714 0.0054299762000000005
5.089714 0.0052761901000000005
5.090714 0.0051222374
5.091714 0.0049681195
5.092714 0.0048138376
5.093714 0.004659393
5.094714 0.0045047869
5.095714 0.0043500204
5.096714 0.0041950949
5.097714 0.0040400115
5.098714 0.0038847716
5.099714 0.0037293768
5.100714 0.0035738278
5.101714 0.0034181263
5.102714 0.0032622731
5.103714 0.0031062697000000003
5.104714 0.0029501169
5.105714 0.002793816
5.106714 0.0026373682
5.107714 0.0024807743
5.108714 0.0023240353
5.109715 0.0021671522
5.110714 0.0020101261
5.111714 0.0018529578
5.112714 0.0016956483
5.113714 0.0015381983999999999
5.114714 0.001380609
5.115714 0.0012228809
5.116714 0.0010650152
5.117714 0.0009070126900000001
5.118714 0.00074887434
5.119714 0.00059060117
5.120714 0.0004321942
5.121714 0.00027365447
5.122715 0.00011498304
5.123714 -4.3819002999999997e-05
5.124714 -0.00020275049000000002
5.125714 -0.00036181023
5.126714 -0.00052099699
5.127714 -0.0006803095900000001
5.128714 -0.00083974674
5.129714 -0.00099930712
5.130714 -0.0011589894
5.131714 -0.0013187922
5.132714 -0.0014787143
5.133714 -0.0016387543
5.134714 -0.0017989109000000002
5.135714 -0.0019591827
5.136714 -0.0021195687
5.137714 -0.0022800674
5.138714 -0.0024406776
5.139714 -0.002601398
5.140714 -0.0027622275
5.141714 -0.0029231647
5.142715 -0.0030842086000000004
5.143714 -0.0032453579
5.144714 -0.0034066117
5.145714 -0.0035679687999999998
5.146714 -0.0037294281
5.147714 -0.0038909886
5.148714 -0.0040526491
5.149714 -0.0042144082
5.150714 -0.0043762651
5.151714 -0.0045382189
5.152714 -0.0047002683
5.153714 -0.0048624122
5.154714 -0.0050246494
5.155715 -0.0051869782
5.156714 -0.0053493979
5.157714 -0.0055119068
5.158714 -0.0056745037
5.159714 -0.0058371872
5.160714 -0.0059999558
5.161714 -0.0061628081
5.162714 -0.0063257423
5.163714 -0.0064887565
5.164714 -0.0066518493
5.165714 -0.0068150184
5.166714 -0.0069782625000000004
5.167714 -0.0071415794000000005
5.168715 -0.007304967599999999
5.169714 -0.0074684249
5.170714 -0.0076319498
5.171714 -0.0077955396
5.172714 -0.0079591926
5.173714 -0.0081229075
5.174714 -0.008286681300000001
5.175714 -0.0084505125
5.176714 -0.0086143998
5.177714 -0.0087783403
5.178714 -0.0089423324
5.179714 -0.009106374600000001
5.180714 -0.0092704642
5.181714 -0.0094345996
5.182714 -0.0095987787
5.183714 -0.009762999999999999
5.184714 -0.0099272605
5.185714 -0.010091559
5.186714 -0.010255893
5.187714 -0.010420261
5.188715 -0.010584661
5.189714 -0.01074909
5.190714 -0.010913546
5.191714 -0.011078028
5.192714 -0.011242532
5.193714 -0.011407057
5.194714 -0.0115716
5.195714 -0.011736158
5.196714 -0.011900729
5.197714 -0.012065311
5.198714 -0.012229901
5.199714 -0.012394496
5.200714 -0.012559094
5.201715 -0.012723690999999999
5.202714 -0.012888285
5.203714 -0.013052873
5.204714 -0.013217454
5.205714 -0.013382023
5.206714 -0.013546576999999999
5.207714 -0.013711115999999999
5.208714 -0.013875634
5.209714 -0.014040130000000001
5.210714 -0.0142046
5.211714 -0.014369043
5.212714 -0.014533455
5.213714 -0.014697833
5.214714 -0.014862175
5.215714 -0.015026478
5.216714 -0.015190738
5.217714 -0.015354953999999999
5.218714 -0.015519121
5.219714 -0.015683238000000002
5.220714 -0.015847301
5.221714 -0.016011308000000002
5.222714 -0.016175256
5.223714 -0.016339140999999998
5.224714 -0.01650296
5.225714 -0.016666712
5.226714 -0.016830393
5.227714 -0.016994
5.228714 -0.01715753
5.229714 -0.017320979
5.230714 -0.017484344
5.231714 -0.017647623
5.232714 -0.017810811
5.233714 -0.017973906
5.234715 -0.018136903
5.235714 -0.0182998
5.236714 -0.018462593
5.237714 -0.018625277
5.238714 -0.018787850999999998
5.239714 -0.01895031
5.240714 -0.01911265
5.241714 -0.019274867
5.242714 -0.019436958
5.243714 -0.019598918
5.244714 -0.019760744
5.245714 -0.019922432
5.246714 -0.020083977
5.247715 -0.020245375
5.248714 -0.020406623999999998
5.249714 -0.020567718
5.250714 -0.020728653
5.251714 -0.020889426
5.252714 -0.021050031
5.253714 -0.021210464000000002
5.254714 -0.021370723
5.255714 -0.021530803
5.256714 -0.021690699
5.257714 -0.021850408
5.258714 -0.022009925
5.259714 -0.022169245
5.260714 -0.022328364
5.261714 -0.022487278
5.262714 -0.022645983
5.263714 -0.022804473999999998
5.264714 -0.022962746
5.265714 -0.023120796
5.266714 -0.023278619
5.267715 -0.023436209
5.268714 -0.023593561
5.269714 -0.023750673
5.270714 -0.023907537
5.271714 -0.024064149
5.272714 -0.024220505
5.273714 -0.024376599000000002
5.274714 -0.024532424999999997
5.275714 -0.024687979000000002
5.276714 -0.024843256999999997
5.277714 -0.024998249
5.278714 -0.025152953000000002
5.279714 -0.025307367
5.280715 -0.02546148
5.281714 -0.025615291
5.282714 -0.025768791
5.283714 -0.025921976
5.284714 -0.026074840999999998
5.285714 -0.026227379999999998
5.286714 -0.026379587
5.287714 -0.026531458999999997
5.288714 -0.026682988
5.289714 -0.026834171
5.290714 -0.026985002
5.291714 -0.027135474
5.292714 -0.027285583000000002
5.293715 -0.027435322
5.294714 -0.027584685999999997
5.295714 -0.027733671999999997
5.296714 -0.02788227
5.297714 -0.028030478
5.298714 -0.028178291
5.299714 -0.028325702
5.300714 -0.028472704999999997
5.301714 -0.028619295
5.302714 -0.028765469
5.303714 -0.028911218
5.304714 -0.029056537
5.305714 -0.029201420999999998
5.306714 -0.029345864000000003
5.307714 -0.029489861
5.308714 -0.029633404
5.309714 -0.029776487
5.310714 -0.029919104
5.311714 -0.03006125
5.312714 -0.030202921999999997
5.313715 -0.030344111
5.314714 -0.030484807000000003
5.315714 -0.030625009
5.316714 -0.03076471
5.317714 -0.030903902000000004
5.318714 -0.031042582
5.319714 -0.031180740999999998
5.320714 -0.031318373
5.321714 -0.031455472
5.322714 -0.031592033
5.323714 -0.03172805
5.324714 -0.031863517
5.325714 -0.031998425000000004
5.326715 -0.032132771
5.327714 -0.032266547
5.328714 -0.032399746
5.329714 -0.032532366
5.330714 -0.032664399
5.331714 -0.032795838
5.332714 -0.032926674
5.333714 -0.033056905
5.334714 -0.033186525
5.335714 -0.033315524
5.336714 -0.033443898
5.337714 -0.033571641
5.338714 -0.033698746
5.339714 -0.033825208
5.340714 -0.033951018
5.341714 -0.03407617
5.342714 -0.034200658999999994
5.343714 -0.034324476
5.344714 -0.034447614
5.345714 -0.034570068
5.346714 -0.03469183
5.347714 -0.034812893
5.348714 -0.034933252
5.349714 -0.035052898
5.350714 -0.035171822
5.351714 -0.035290018
5.352714 -0.035407481
5.353714 -0.035524202
5.354714 -0.035640174999999996
5.355714 -0.035755394
5.356714 -0.035869851
5.357714 -0.035983537
5.358714 -0.036096445000000005
5.359715 -0.03620857
5.360714 -0.036319904
5.361714 -0.03643044
5.362714 -0.036540170999999996
5.363714 -0.036649088999999996
5.364714 -0.036757186
5.365714 -0.036864457
5.366714 -0.036970896
5.367714 -0.037076493
5.368714 -0.037181244
5.369714 -0.037285141
5.370714 -0.037388178
5.371714 -0.037490347
5.372715 -0.037591639999999996
5.373714 -0.037692051000000004
5.374714 -0.037791574
5.375714 -0.037890201
5.376714 -0.037987926
5.377714 -0.03808474
5.378714 -0.038180636999999996
5.379714 -0.038275609
5.380714 -0.038369649
5.381714 -0.038462752
5.382714 -0.038554906
5.383714 -0.038646109000000005
5.384714 -0.038736351
5.385714 -0.038825625
5.386714 -0.038913922999999996
5.387714 -0.039001237
5.388714 -0.039087562
5.389714 -0.039172891
5.390714 -0.039257217000000004
5.391714 -0.039340529
5.392715 -0.039422826
5.393714 -0.039504096
5.394714 -0.039584335
5.395714 -0.039663535
5.396714 -0.039741688
5.397714 -0.039818787
5.398714 -0.039894826
5.399714 -0.039969801
5.400714 -0.040043704
5.401714 -0.040116528
5.402714 -0.040188266
5.403714 -0.040258912
5.404714 -0.040328459
5.405715 -0.040396902
5.406714 -0.040464233999999995
5.407714 -0.040530448
5.408714 -0.040595539
5.409714 -0.040659498
5.410714 -0.040722321
5.411714 -0.040784001
5.412714 -0.040844531
5.413714 -0.040903906000000004
5.414714 -0.040962119
5.415714 -0.041019165999999996
5.416714 -0.041075036
5.417714 -0.041129725
5.418715 -0.041183227
5.419714 -0.041235535000000004
5.420714 -0.041286644
5.421714 -0.041336549
5.422714 -0.041385239
5.423714 -0.041432714
5.424714 -0.041478963
5.425714 -0.041523979999999995
5.426714 -0.041567761
5.427714 -0.041610299
5.428714 -0.041651588999999996
5.429714 -0.041691621
5.430714 -0.041730393000000005
5.431714 -0.041767897000000005
5.432714 -0.041804127999999996
5.433714 -0.041839079
5.434714 -0.041872745999999995
5.435714 -0.041905124
5.436714 -0.041936206999999996
5.437714 -0.041965988999999995
5.438715 -0.041994464
5.439714 -0.042021627
5.440714 -0.042047470999999996
5.441714 -0.042071994
5.442714 -0.042095190000000005
5.443714 -0.042117052
5.444714 -0.042137575999999996
5.445714 -0.042156756000000004
5.446714 -0.042174588
5.447714 -0.042191066
5.448714 -0.042206186
5.449714 -0.042219943
5.450714 -0.04223233
5.451715 -0.042243343
5.452714 -0.042252978999999996
5.453714 -0.04226123
5.454714 -0.042268093
5.455714 -0.042273561
5.456714 -0.042277633
5.457714 -0.042280299
5.458714 -0.042281556
5.459714 -0.042281402
5.460714 -0.042279827
5.461714 -0.042276829
5.462714 -0.042272403
5.463714 -0.042266544
5.464714 -0.042259248
5.465714 -0.042250511
5.466714 -0.042240327
5.467714 -0.042228692000000005
5.468714 -0.042215601
5.469714 -0.042201051999999996
5.470714 -0.042185039
5.471714 -0.042167559
5.472714 -0.042148607
5.473714 -0.042128179
5.474714 -0.042106272
5.475714 -0.042082884
5.476714 -0.042058012
5.477714 -0.042031653
5.478714 -0.042003801
5.479714 -0.041974455
5.480714 -0.041943611000000006
5.481714 -0.041911268
5.482714 -0.041877420000000005
5.483714 -0.041842068
5.484715 -0.041805205
5.485714 -0.041766831000000004
5.486714 -0.041726942
5.487714 -0.041685536
5.488714 -0.04164261
5.489714 -0.041598163
5.490714 -0.041552191
5.491714 -0.041504690000000004
5.492714 -0.041455659
5.493714 -0.041405096999999995
5.494714 -0.041352997999999995
5.495714 -0.041299363
5.496714 -0.041244188
5.497715 -0.041187473
5.498714 -0.041129213
5.499714 -0.041069407999999995
5.500714 -0.041008057
5.501714 -0.040945155
5.502714 -0.040880704000000004
5.503714 -0.040814699999999995
5.504714 -0.040747141
5.505714 -0.040678028
5.506714 -0.040607358
5.507714 -0.040535130999999995
5.508714 -0.040461343999999996
5.509714 -0.040386000000000005
5.510714 -0.040309096
5.511714 -0.040230629
5.512714 -0.040150603
5.513714 -0.040069013
5.514714 -0.039985862999999996
5.515714 -0.039901150999999996
5.516714 -0.039814878
5.517715 -0.039727043
5.518714 -0.039637648000000004
5.519714 -0.039546688999999996
5.520714 -0.039454171
5.521714 -0.039360093
5.522714 -0.039264455000000004
5.523714 -0.039167257000000004
5.524714 -0.039068502000000005
5.525714 -0.038968187
5.526714 -0.038866315000000005
5.527714 -0.038762885000000004
5.528714 -0.038657902
5.529714 -0.038551365
5.530715 -0.038443273
5.531714 -0.038333627
5.532714 -0.03822243
5.533714 -0.038109685
5.534714 -0.037995388
5.535714 -0.037879546
5.536714 -0.037762156
5.537714 -0.037643223
5.538714 -0.037522748
5.539714 -0.03740073
5.540714 -0.037277175999999995
5.541714 -0.037152084
5.542714 -0.037025459000000004
5.543715 -0.036897301
5.544714 -0.036767614
5.545714 -0.036636399
5.546714 -0.03650366
5.547714 -0.036369400999999996
5.548714 -0.036233623
5.549714 -0.036096331
5.550714 -0.035957526
5.551714 -0.035817214
5.552714 -0.035675397
5.553714 -0.035532077999999995
5.554714 -0.035387260000000004
5.555714 -0.035240949
5.556714 -0.035093148
5.557714 -0.03494386
5.558714 -0.034793091
5.559714 -0.034640843
5.560714 -0.034487122
5.561714 -0.034331932
5.562714 -0.034175277999999996
5.563715 -0.034017162000000004
5.564714 -0.033857589
5.565714 -0.033696566000000004
5.566714 -0.033534097000000006
5.567714 -0.033370184
5.568714 -0.033204837
5.569714 -0.033038057
5.570714 -0.032869849
5.571714 -0.03270022
5.572714 -0.032529174
5.573714 -0.032356716
5.574714 -0.032182853000000004
5.575714 -0.032007588999999996
5.576715 -0.031830932
5.577714 -0.031652887
5.578714 -0.031473459
5.579714 -0.031292657
5.580714 -0.031110483999999997
5.581714 -0.030926949999999998
5.582714 -0.030742056000000004
5.583714 -0.030555815
5.584714 -0.030368228999999997
5.585714 -0.030179307000000002
5.586714 -0.029989055
5.587714 -0.029797485000000002
5.588714 -0.029604600000000002
5.589714 -0.029410407
5.590714 -0.029214917
5.591714 -0.029018137000000003
5.592714 -0.028820073999999998
5.593714 -0.028620736
5.594714 -0.028420132
5.595714 -0.028218271
5.596714 -0.028015161000000004
5.597714 -0.027810810999999998
5.598714 -0.027605228000000002
5.599714 -0.027398422
5.600714 -0.027190399
5.601714 -0.026981172
5.602714 -0.026770745
5.603714 -0.026559131
5.604714 -0.026346338999999996
5.605714 -0.026132376
5.606714 -0.025917249
5.607714 -0.02570097
5.608714 -0.025483549999999997
5.609715 -0.025264994000000002
5.610714 -0.025045315999999998
5.611714 -0.024824523
5.612714 -0.024602626
5.613714 -0.024379636
5.614714 -0.024155561
5.615714 -0.023930411
5.616714 -0.023704197
5.617714 -0.023476929
5.618714 -0.023248619
5.619714 -0.023019275000000002
5.620714 -0.022788909
5.621714 -0.022557531999999998
5.622715 -0.022325155
5.623714 -0.022091791
5.624714 -0.021857448
5.625714 -0.021622139
5.626714 -0.021385876
5.627714 -0.021148669
5.628714 -0.02091053
5.629714 -0.020671471
5.630714 -0.020431506
5.631714 -0.020190644
5.632714 -0.019948899
5.633714 -0.019706281
5.634714 -0.019462804
5.635714 -0.019218479
5.636714 -0.01897332
5.637714 -0.018727337
5.638714 -0.018480543999999998
5.639714 -0.018232953
5.640714 -0.017984578
5.641714 -0.01773543
5.642715 -0.017485522
5.643714 -0.017234866
5.644714 -0.016983476
5.645714 -0.016731364000000002
5.646714 -0.016478544
5.647714 -0.016225028
5.648714 -0.015970827
5.649714 -0.015715958
5.650714 -0.015460432
5.651714 -0.015204262999999999
5.652714 -0.014947463999999999
5.653714 -0.014690049000000002
5.654714 -0.014432032
5.655715 -0.014173427
5.656714 -0.013914247
5.657714 -0.013654505999999999
5.658714 -0.013394219
5.659714 -0.013133399
5.660714 -0.012872061
5.661714 -0.01261022
5.662714 -0.012347888999999999
5.663714 -0.012085085
5.664714 -0.01182182
5.665714 -0.011558111
5.666714 -0.011293971
5.667714 -0.011029417
5.668715 -0.010764461
5.669714 -0.01049912
5.670714 -0.010233409
5.671714 -0.0099673423
5.672714 -0.009700935300000001
5.673714 -0.0094342031
5.674714 -0.0091671609
5.675714 -0.008899823999999999
5.676714 -0.0086322078
5.677714 -0.0083643281
5.678714 -0.008096199600000001
5.679714 -0.0078278375
5.680714 -0.0075592579
5.681714 -0.0072904768
5.682714 -0.0070215094
5.683714 -0.006752371000000001
5.684714 -0.0064830776000000005
5.685714 -0.0062136451999999995
5.686714 -0.0059440896
5.687714 -0.0056744269
5.688715 -0.0054046730000000005
5.689714 -0.0051348441
5.690714 -0.0048649563
5.691714 -0.0045950259
5.692714 -0.0043250693000000005
5.693714 -0.0040551025
5.694714 -0.0037851422999999997
5.695714 -0.003515205
5.696714 -0.0032453074
5.697714 -0.0029754658
5.698714 -0.0027056969
5.699714 -0.0024360177
5.700714 -0.0021664448
5.701715 -0.0018969949
5.702714 -0.0016276851999999999
5.703714 -0.0013585322
5.704714 -0.0010895531
5.705714 -0.0008207647600000001
5.706714 -0.0005521841099999999
5.707714 -0.00028382819
5.708714 -1.5714002e-05
5.709714 0.00025214142
5.710714 0.00051972106
5.711714 0.00078700796
5.712714 0.0010539848999999999
5.713714 0.0013206351
5.714714 0.0015869413
5.715714 0.0018528865
5.716714 0.0021184536
5.717714 0.0023836257
5.718714 0.0026483856
5.719714 0.0029127163
5.720714 0.0031766005
5.721714 0.0034400215
5.722714 0.0037029615000000004
5.723714 0.0039654038
5.724714 0.004227331
5.725714 0.004488725999999999
5.726714 0.0047495715999999995
5.727714 0.005009850099999999
5.728714 0.0052695446
5.729714 0.0055286375
5.730714 0.005787111500000001
5.731714 0.0060449489
5.732714 0.006302132499999999
5.733714 0.006558644999999999
5.734715 0.006814468399999999
5.735714 0.0070695853
5.736714 0.0073239782
5.737714 0.0075776297
5.738714 0.0078305224
5.739714 0.0080826387
5.740714 0.0083339604
5.741714 0.0085844709
5.742714 0.0088341527
5.743714 0.009082987499999999
5.744714 0.009330958
5.745714 0.0095780473
5.746714 0.009824238099999999
5.747715 0.010069512000000001
5.748714 0.010313853
5.749714 0.010557242
5.750714 0.010799663000000001
5.751714 0.011041099
5.752714 0.011281532
5.753714 0.011520946
5.754714 0.011759323
5.755714 0.011996646
5.756714 0.012232897
5.757714 0.012468061
5.758714 0.012702119
5.759714 0.012935056
5.760714 0.013166854
5.761714 0.013397495999999998
5.762714 0.013626965000000001
5.763714 0.013855245
5.764714 0.014082319
5.765714 0.014308171
5.766714 0.014532782000000001
5.767715 0.014756137999999999
5.768714 0.014978221
5.769714 0.015199014
5.770714 0.015418501999999999
5.771714 0.015636669
5.772714 0.015853497
5.773714 0.01606897
5.774714 0.016283072
5.775714 0.016495788
5.776714 0.0167071
5.777714 0.016916994
5.778714 0.017125453
5.779714 0.017332462
5.780715 0.017538003
5.781714 0.017742063
5.782714 0.017944626
5.783714 0.018145675
5.784714 0.018345195
5.785714 0.018543170999999997
5.786714 0.018739588
5.787714 0.018934430999999998
5.788714 0.019127685000000002
5.789714 0.019319334
5.790714 0.019509363000000002
5.791714 0.019697758
5.792714 0.019884505
5.793715 0.020069588
5.794714 0.020252993
5.795714 0.020434707
5.796714 0.020614715
5.797714 0.020793
5.798714 0.020969551
5.799714 0.021144353
5.800714 0.021317392
5.801714 0.021488653
5.802714 0.021658123
5.803714 0.021825788999999998
5.804714 0.021991637
5.805714 0.022155651999999998
5.806714 0.022317821
5.807714 0.022478131
5.808714 0.022636569
5.809714 0.02279312
5.810714 0.022947772
5.811714 0.023100512
5.812714 0.023251327000000002
5.813715 0.023400202999999998
5.814714 0.023547128
5.815714 0.023692088
5.816714 0.023835072
5.817714 0.023976067
5.818714 0.02411506
5.819714 0.024252039
5.820714 0.024386992
5.821714 0.024519907000000004
5.822714 0.024650772999999997
5.823714 0.024779575
5.824714 0.024906304
5.825714 0.025030947
5.826715 0.025153494999999998
5.827714 0.025273932
5.828714 0.025392250999999998
5.829714 0.025508439
5.830714 0.025622486000000003
5.831714 0.025734381
5.832714 0.025844111
5.833714 0.025951666999999998
5.834714 0.026057041
5.835714 0.02616022
5.836714 0.026261192
5.837714 0.02635995
5.838714 0.026456485
5.839714 0.026550784
5.840714 0.026642837000000003
5.841714 0.026732637
5.842714 0.026820172000000003
5.843714 0.026905435
5.844714 0.026988415999999998
5.845714 0.027069102999999997
5.846714 0.027147491
5.847714 0.027223569000000003
5.848714 0.02729733
5.849714 0.027368765
5.850714 0.027437863
5.851714 0.027504618999999998
5.852714 0.027569022000000002
5.853714 0.027631069
5.854714 0.027690746000000002
5.855714 0.027748052000000002
5.856714 0.027802973999999998
5.857714 0.027855506000000002
5.858714 0.027905642999999997
5.859715 0.027953376
5.860714 0.027998699999999998
5.861714 0.028041604999999997
5.862714 0.028082087999999998
5.863714 0.028120141
5.864714 0.028155759000000002
5.865714 0.028188934000000002
5.866714 0.028219662
5.867714 0.028247939
5.868714 0.028273757000000004
5.869714 0.028297113
5.870714 0.028318001000000002
5.871714 0.028336414999999997
5.872715 0.028352352000000004
5.873714 0.028365809999999998
5.874714 0.028376779
5.875714 0.028385260000000002
5.876714 0.028391246
5.877714 0.028394736000000004
5.878714 0.028395722999999998
5.879714 0.028394203
5.880714 0.028390178000000002
5.881714 0.028383641999999997
5.882714 0.028374589999999998
5.883714 0.028363021999999998
5.884714 0.028348932
5.885714 0.02833232
5.886714 0.028313184
5.887714 0.028291522
5.888714 0.028267331
5.889714 0.028240608000000004
5.890714 0.028211353
5.891714 0.028179566000000003
5.892715 0.028145242999999997
5.893714 0.028108386
5.894714 0.028068990999999998
5.895714 0.028027059000000003
5.896714 0.027982588
5.897714 0.027935579
5.898714 0.027886033
5.899714 0.027833946000000002
5.900714 0.027779321
5.901714 0.027722157999999997
5.902714 0.027662457
5.903714 0.027600222
5.904714 0.027535451
5.905715 0.027468146
5.906714 0.027398308
5.907714 0.027325941000000003
5.908714 0.027251046
5.909714 0.027173623999999997
5.910714 0.027093674999999998
5.911714 0.027011203999999997
5.912714 0.026926214999999996
5.913714 0.026838708
5.914714 0.026748687
5.915714 0.026656154999999997
5.916714 0.026561116000000003
5.917714 0.026463571999999998
5.918715 0.026363527
5.919714 0.026260986
5.920714 0.026155949999999997
5.921714 0.026048426
5.922714 0.025938418999999997
5.923714 0.02582593
5.924714 0.025710966999999998
5.925714 0.025593532999999998
5.926714 0.025473634
5.927714 0.025351276
5.928714 0.025226461
5.929714 0.025099196
5.930714 0.024969488999999997
5.931714 0.024837342999999998
5.932714 0.024702767
5.933714 0.024565763
5.934714 0.024426340999999997
5.935714 0.024284507
5.936714 0.024140268
5.937714 0.023993631
5.938715 0.023844604
5.939714 0.023693193
5.940714 0.023539405
5.941714 0.023383249999999998
5.942714 0.023224736000000003
5.943714 0.02306387
5.944714 0.022900662000000002
5.945714 0.022735119
5.946714 0.022567251
5.947714 0.022397067
5.948714 0.022224574
5.949714 0.022049784
5.950714 0.021872706
5.951715 0.021693349
5.952714 0.021511724
5.953714 0.021327839999999997
5.954714 0.021141708
5.955714 0.020953338
5.956714 0.020762741
5.957714 0.020569927999999998
5.958714 0.020374911
5.959714 0.020177699
5.960714 0.019978304000000002
5.961714 0.019776738000000002
5.962714 0.019573013
5.963714 0.019367141
5.964714 0.019159133
5.965714 0.018949002
5.966714 0.018736761
5.967714 0.018522421
5.968714 0.018305995999999998
5.969714 0.018087499
5.970714 0.017866943
5.971714 0.017644343
5.972714 0.017419711
5.973714 0.01719306
5.974714 0.016964405999999998
5.975714 0.016733761
5.976714 0.016501141
5.977714 0.01626656
5.978714 0.016030033
5.979714 0.015791575
5.980714 0.015551201
5.981714 0.015308925999999999
5.982714 0.015064767
5.983714 0.014818738000000001
5.984715 0.014570855
5.985714 0.014321133
5.986714 0.014069591999999999
5.987714 0.013816244999999998
5.988714 0.013561109
5.989714 0.013304201
5.990714 0.013045537000000001
5.991714 0.012785135
5.992714 0.012523012
5.993714 0.012259184
5.994714 0.011993669
5.995714 0.011726485
5.996714 0.011457648
5.997715 0.011187177
5.998714 0.010915089000000001
5.999714 0.010641402
6.000714 0.010366135
6.001714 0.010089304
6.002714 0.0098109289
6.003714 0.0095310279
6.004714 0.009249619300000001
6.005714 0.008966722100000001
6.006714 0.0086823551
6.007714 0.008396538
6.008714 0.008109289
6.009714 0.007820628500000001
6.010714 0.0075305753999999996
6.011714 0.0072391493
6.012714 0.0069463706
6.013714 0.0066522589
6.014714 0.0063568346
6.015714 0.0060601174
6.016714 0.0057621284
6.017715 0.0054628878999999995
6.018714 0.0051624171
6.019714 0.0048607362
6.020714 0.0045578669
6.021714 0.00425383
6.022714 0.0039486469
6.023714 0.0036423393
6.024714 0.0033349286
6.025714 0.0030264364
6.026714 0.0027168844
6.027714 0.0024062947
6.028714 0.0020946894
6.029714 0.0017820908
6.030715 0.001468521
6.031714 0.0011540023
6.032714 0.00083855703
6.033714 0.00052220785
6.034714 0.00020497732
6.035714 -0.00011311186999999999
6.036714 -0.00043203690000000004
6.037714 -0.00075177481
6.038714 -0.0010723027
6.039714 -0.0013935974
6.040714 -0.0017156359
6.041714 -0.0020383948
6.042714 -0.0023618508
6.043715 -0.0026859803000000002
6.044714 -0.00301076
6.045714 -0.0033361663000000003
6.046714 -0.0036621749999999997
6.047714 -0.0039887625000000005
6.048714 -0.0043159052
6.049714 -0.0046435787
6.050714 -0.0049717593
6.051714 -0.0053004223
6.052714 -0.0056295437
6.053714 -0.0059590991
6.054714 -0.0062890642
6.055714 -0.0066194145
6.056714 -0.006950125
6.057714 -0.007281170799999999
6.058714 -0.007612527399999999
6.059714 -0.007944169899999999
6.060714 -0.0082760736
6.061714 -0.0086082138
6.062714 -0.008940565
6.063715 -0.0092731025
6.064714 -0.0096058007
6.065714 -0.009938635
6.066714 -0.010271579999999999
6.067714 -0.010604611
6.068714 -0.010937701999999999
6.069714 -0.011270829
6.070714 -0.011603964999999999
6.071714 -0.011937086
6.072714 -0.012270166
6.073714 -0.012603180999999998
6.074714 -0.012936105
6.075714 -0.013268914
6.076715 -0.013601579
6.077714 -0.013934077
6.078714 -0.014266382
6.079714 -0.014598468000000002
6.080714 -0.014930312
6.081714 -0.015261884000000002
6.082714 -0.015593162
6.083714 -0.015924119
6.084714 -0.016254728
6.085714 -0.016584965
6.086714 -0.016914803
6.087714 -0.017244217
6.088714 -0.017573181
6.089714 -0.017901669000000002
6.090714 -0.018229653999999998
6.091714 -0.018557112
6.092714 -0.018884015
6.093714 -0.019210335000000002
6.094714 -0.019536051
6.095714 -0.019861133
6.096714 -0.020185557
6.097714 -0.020509295
6.098714 -0.020832321
6.099714 -0.021154609999999997
6.100714 -0.021476136
6.101714 -0.021796871000000002
6.102714 -0.022116792
6.103714 -0.022435871
6.104714 -0.022754082000000002
6.105714 -0.023071399000000003
6.106714 -0.023387797000000002
6.107714 -0.023703251
6.108714 -0.024017732
6.109715 -0.024331217
6.110714 -0.024643677000000003
6.111714 -0.024955091000000002
6.112714 -0.025265428000000003
6.113714 -0.025574665
6.114714 -0.025882776
6.115714 -0.026189737
6.116714 -0.026495519
6.117714 -0.026800099
6.118714 -0.027103451
6.119714 -0.027405548999999998
6.120714 -0.027706366
6.121714 -0.028005880000000004
6.122715 -0.028304063
6.123714 -0.02860089
6.124714 -0.028896335
6.125714 -0.029190374
6.126714 -0.029482981
6.127714 -0.029774130000000003
6.128714 -0.030063794
6.129714 -0.030351951
6.130714 -0.030638574000000002
6.131714 -0.030923640999999998
6.132714 -0.031207121
6.133714 -0.031488994
6.134714 -0.031769231999999994
6.135714 -0.032047814
6.136714 -0.032324711000000006
6.137714 -0.032599902
6.138714 -0.032873359000000005
6.139714 -0.03314506
6.140714 -0.033414981
6.141714 -0.033683097
6.142715 -0.033949382
6.143714 -0.034213814
6.144714 -0.034476368
6.145714 -0.034737019
6.146714 -0.034995747
6.147714 -0.035252524
6.148714 -0.035507330999999996
6.149714 -0.035760141
6.150714 -0.036010932
6.151714 -0.036259682
6.152714 -0.036506366
6.153714 -0.036750961000000006
6.154714 -0.036993445
6.155715 -0.037233796
6.156714 -0.037471988
6.157714 -0.037708
6.158714 -0.037941811
6.159714 -0.038173399
6.160714 -0.03840274
6.161714 -0.038629811
6.162714 -0.038854592
6.163714 -0.039077058
6.164714 -0.039297190999999995
6.165714 -0.039514966
6.166714 -0.039730364
6.167714 -0.039943360000000004
6.168715 -0.040153938
6.169714 -0.040362074
6.170714 -0.040567745
6.171714 -0.040770933
6.172714 -0.040971619
6.173714 -0.041169778000000004
6.174714 -0.041365394
6.175714 -0.041558442
6.176714 -0.041748905999999995
6.177714 -0.041936766
6.178714 -0.042122
6.179714 -0.042304589000000004
6.180714 -0.042484514
6.181714 -0.04266176
6.182714 -0.042836304000000006
6.183714 -0.043008127
6.184714 -0.043177212
6.185714 -0.04334354
6.186714 -0.043507092
6.187714 -0.043667853
6.188715 -0.043825802
6.189714 -0.043980923
6.190714 -0.044133197
6.191714 -0.044282607
6.192714 -0.044429139
6.193714 -0.044572772
6.194714 -0.044713492
6.195714 -0.044851279
6.196714 -0.044986117
6.197714 -0.045117992
6.198714 -0.045246887
6.199714 -0.045372784
6.200714 -0.045495667
6.201715 -0.045615522
6.202714 -0.045732333
6.203714 -0.045846082999999996
6.204714 -0.045956756
6.205714 -0.046064341
6.206714 -0.046168818
6.207714 -0.046270175000000004
6.208714 -0.046368397000000006
6.209714 -0.046463471
6.210714 -0.046555381
6.211714 -0.046644112
6.212714 -0.046729652
6.213714 -0.046811986
6.214714 -0.046891102
6.215714 -0.046966987
6.216714 -0.047039628
6.217714 -0.047109008
6.218714 -0.047175121
6.219714 -0.04723795
6.220714 -0.047297482
6.221714 -0.047353707
6.222714 -0.047406612
6.223714 -0.047456185
6.224714 -0.047502416
6.225714 -0.047545292
6.226714 -0.047584804
6.227714 -0.047620939
6.228714 -0.047653686
6.229714 -0.047683035
6.230714 -0.047708975
6.231714 -0.047731496
6.232714 -0.047750588
6.233714 -0.047766243
6.234715 -0.047778449
6.235714 -0.047787197000000003
6.236714 -0.047792477
6.237714 -0.047794281
6.238714 -0.047792602000000003
6.239714 -0.04778743
6.240714 -0.047778757000000005
6.241714 -0.047766574000000006
6.242714 -0.047750873
6.243714 -0.047731647
6.244714 -0.047708888
6.245714 -0.04768259
6.246714 -0.047652745999999996
6.247715 -0.04761935
6.248714 -0.047582394
6.249714 -0.047541875
6.250714 -0.047497786
6.251714 -0.04745012
6.252714 -0.047398870999999995
6.253714 -0.047344036
6.254714 -0.04728561
6.255714 -0.047223587
6.256714 -0.047157964000000004
6.257714 -0.047088735
6.258714 -0.047015899
6.259714 -0.046939452
6.260714 -0.046859388
6.261714 -0.046775705
6.262714 -0.046688403
6.263714 -0.046597476
6.264714 -0.046502924
6.265714 -0.046404742
6.266714 -0.046302931
6.267715 -0.046197488
6.268714 -0.046088413
6.269714 -0.045975702
6.270714 -0.045859356999999996
6.271714 -0.045739376
6.272714 -0.045615758
6.273714 -0.045488504
6.274714 -0.045357613
6.275714 -0.045223086
6.276714 -0.045084921
6.277714 -0.044943122
6.278714 -0.04479769
6.279714 -0.044648626
6.280715 -0.044495929999999996
6.281714 -0.044339604
6.282714 -0.044179652
6.283714 -0.044016074
6.284714 -0.043848876
6.285714 -0.043678057
6.286714 -0.043503623
6.287714 -0.043325574
6.288714 -0.043143917000000004
6.289714 -0.042958654
6.290714 -0.042769787
6.291714 -0.042577324
6.292714 -0.042381269
6.293715 -0.042181625
6.294714 -0.041978399
6.295714 -0.041771596
6.296714 -0.041561218999999996
6.297714 -0.041347276
6.298714 -0.041129772
6.299714 -0.040908714
6.300714 -0.040684108000000004
6.301714 -0.04045596
6.302714 -0.040224279
6.303714 -0.039989071
6.304714 -0.039750343
6.305714 -0.039508103999999995
6.306714 -0.039262359000000004
6.307714 -0.039013117
6.308714 -0.038760388
6.309714 -0.038504179
6.310714 -0.0382445
6.311714 -0.037981357
6.312714 -0.037714763
6.313715 -0.037444726000000005
6.314714 -0.037171258
6.315714 -0.036894364
6.316714 -0.036614056000000006
6.317714 -0.036330346
6.318714 -0.036043246
6.319714 -0.035752764
6.320714 -0.035458908
6.321714 -0.035161694
6.322714 -0.034861130000000004
6.323714 -0.034557231
6.324714 -0.034250005
6.325714 -0.033939467
6.326715 -0.033625626
6.327714 -0.033308496
6.328714 -0.032988092000000004
6.329714 -0.032664422
6.330714 -0.032337502000000004
6.331714 -0.032007345
6.332714 -0.031673964
6.333714 -0.031337371999999995
6.334714 -0.030997585
6.335714 -0.030654614000000004
6.336714 -0.030308473000000002
6.337714 -0.02995918
6.338714 -0.029606748
6.339714 -0.029251192
6.340714 -0.028892525000000002
6.341714 -0.028530764
6.342714 -0.028165928
6.343714 -0.027798029000000002
6.344714 -0.027427083
6.345714 -0.027053108000000003
6.346714 -0.026676117
6.347714 -0.026296129
6.348714 -0.02591316
6.349714 -0.025527229
6.350714 -0.025138352000000003
6.351714 -0.024746548000000004
6.352714 -0.024351833
6.353714 -0.023954226
6.354714 -0.023553746
6.355714 -0.023150409
6.356714 -0.022744234999999998
6.357714 -0.022335243
6.358714 -0.021923451
6.359715 -0.02150888
6.360714 -0.021091548999999998
6.361714 -0.020671476
6.362714 -0.020248682
6.363714 -0.019823186
6.364714 -0.019395011
6.365714 -0.018964175
6.366714 -0.0185307
6.367714 -0.018094605
6.368714 -0.017655912
6.369714 -0.017214641
6.370714 -0.016770815
6.371714 -0.016324454999999998
6.372715 -0.015875584
6.373714 -0.015424220999999998
6.374714 -0.01497039
6.375714 -0.014514115
6.376714 -0.014055417
6.377714 -0.013594318999999999
6.378714 -0.013130845
6.379714 -0.012665016
6.380714 -0.012196858
6.381714 -0.011726393
6.382714 -0.011253645999999999
6.383714 -0.01077864
6.384714 -0.0103014
6.385714 -0.009821950500000001
6.386714 -0.0093403156
6.387714 -0.008856519700000001
6.388714 -0.008370588299999999
6.389714 -0.007882545500000001
6.390714 -0.007392417300000001
6.391714 -0.0069002286
6.392715 -0.0064060041
6.393714 -0.00590977
6.394714 -0.0054115513
6.395714 -0.004911374
6.396714 -0.0044092638
6.397714 -0.0039052462000000003
6.398714 -0.0033993474
6.399714 -0.0028915936000000002
6.400714 -0.0023820105999999997
6.401714 -0.0018706251
6.402714 -0.0013574630000000002
6.403714 -0.0008425507999999999
6.404714 -0.0003259152
6.405715 0.00019241718
6.406714 0.00071241952
6.407714 0.0012340650000000001
6.408714 0.0017573266
6.409714 0.002282177
6.410714 0.0028085893
6.411714 0.0033365358999999997
6.412714 0.0038659895
6.413714 0.0043969223
6.414714 0.0049293067
6.415714 0.0054631146
6.416714 0.0059983184
6.417714 0.006534889700000001
6.418715 0.0070728004999999995
6.419714 0.007612023200000001
6.420714 0.0081525286
6.421714 0.0086942884
6.422714 0.0092372735
6.423714 0.0097814562
6.424714 0.010326807
6.425714 0.010873297
6.426714 0.011420897
6.427714 0.011969578
6.428714 0.012519312
6.429714 0.013070069000000002
6.430714 0.013621818999999999
6.431714 0.014174534999999999
6.432714 0.014728185
6.433714 0.015282742
6.434714 0.015838175000000003
6.435714 0.016394455000000002
6.436714 0.016951552
6.437714 0.017509438
6.438715 0.018068081
6.439714 0.018627454
6.440714 0.019187527
6.441714 0.019748269
6.442714 0.02030965
6.443714 0.02087164
6.444714 0.021434212
6.445714 0.021997331
6.446714 0.022560972000000002
6.447714 0.023125102
6.448714 0.023689691
6.449714 0.02425471
6.450714 0.024820128
6.451715 0.025385915
6.452714 0.02595204
6.453714 0.02651847
6.454714 0.027085177000000002
6.455714 0.027652131
6.456714 0.028219301
6.457714 0.028786654000000002
6.458714 0.029354160999999997
6.459714 0.029921791
6.460714 0.030489513
6.461714 0.031057296999999998
6.462714 0.031625113
6.463714 0.032192926
6.464714 0.032760709
6.465714 0.033328429
6.466714 0.033896056
6.467714 0.034463557
6.468714 0.035030904
6.469714 0.035598065
6.470714 0.036165008
6.471714 0.036731703000000004
6.472714 0.037298121999999996
6.473714 0.037864229
6.474714 0.038429996
6.475714 0.038995392999999996
6.476714 0.039560389
6.477714 0.04012495
6.478714 0.04068905
6.479714 0.041252654
6.480714 0.041815735
6.481714 0.042378262
6.482714 0.042940202
6.483714 0.043501527
6.484715 0.044062204
6.485714 0.044622205
6.486714 0.045181497
6.487714 0.045740051000000004
6.488714 0.046297838
6.489714 0.046854824
6.490714 0.047410981000000005
6.491714 0.047966276
6.492714 0.048520680999999996
6.493714 0.049074163000000004
6.494714 0.049626699
6.495714 0.050178252
6.496714 0.050728790999999995
6.497715 0.051278289
6.498714 0.051826716
6.499714 0.052374042999999995
6.500714 0.052920234000000003
6.501714 0.053465267
6.502714 0.054009106999999994
6.503714 0.054551725
6.504714 0.055093091
6.505714 0.055633177000000006
6.506714 0.056171953
6.507714 0.056709390000000005
6.508714 0.057245459000000005
6.509714 0.057780131000000005
6.510714 0.058313378000000006
6.511714 0.058845163
6.512714 0.059375463999999996
6.513714 0.059904251
6.514714 0.060431495999999994
6.515714 0.06095717
6.516714 0.061481248
6.517715 0.062003697
6.518714 0.062524487
6.519714 0.063043594
6.520714 0.063560985
6.521714 0.06407663499999999
6.522714 0.064590515
6.523714 0.065102597
6.524714 0.065612851
6.525714 0.066121254
6.526714 0.066627777
6.527714 0.067132391
6.528714 0.067635067
6.529714 0.068135775
6.530715 0.06863449199999999
6.531714 0.06913119
6.532714 0.069625844
6.533714 0.070118427
6.534714 0.070608908
6.535714 0.071097264
6.536714 0.071583473
6.537714 0.072067499
6.538714 0.072549318
6.539714 0.073028909
6.540714 0.073506241
6.541714 0.073981291
6.542714 0.074454036
6.543715 0.074924447
6.544714 0.075392495
6.545714 0.075858156
6.546714 0.07632140800000001
6.547714 0.076782226
6.548714 0.077240582
6.549714 0.077696453
6.550714 0.078149809
6.551714 0.078600633
6.552714 0.079048896
6.553714 0.079494575
6.554714 0.079937646
6.555714 0.080378086
6.556714 0.080815871
6.557714 0.081250974
6.558714 0.081683375
6.559714 0.082113047
6.560714 0.082539971
6.561714 0.082964118
6.562714 0.083385472
6.563715 0.083804008
6.564714 0.08421970399999999
6.565714 0.084632536
6.566714 0.085042481
6.567714 0.085449516
6.568714 0.085853622
6.569714 0.086254778
6.570714 0.086652959
6.571714 0.08704814200000001
6.572714 0.087440311
6.573714 0.08782944100000001
6.574714 0.088215515
6.575714 0.088598509
6.576715 0.088978402
6.577714 0.089355174
6.578714 0.08972880899999999
6.579714 0.090099283
6.580714 0.090466574
6.581714 0.090830668
6.582714 0.091191544
6.583714 0.091549178
6.584714 0.091903558
6.585714 0.09225466099999999
6.586714 0.09260246899999999
6.587714 0.092946965
6.588714 0.093288132
6.589714 0.09362594599999999
6.590714 0.093960395
6.591714 0.094291457
6.592714 0.09461912
6.593714 0.094943366
6.594714 0.09526417100000001
6.595714 0.095581525
6.596714 0.09589541
6.597714 0.096205808
6.598714 0.096512702
6.599714 0.096816081
6.600714 0.097115926
6.601714 0.09741222
6.602714 0.09770494700000001
6.603714 0.09799408700000001
6.604714 0.098279631
6.605714 0.098561565
6.606714 0.09883987999999999
6.607714 0.09911455000000001
6.608714 0.09938556500000001
6.609715 0.09965291200000001
6.610714 0.09991657
6.611714 0.10017653
6.612714 0.10043278
6.613714 0.10068531000000001
6.614714 0.1009341
6.615714 0.10117913
6.616714 0.10142040000000001
6.617714 0.10165789
6.618714 0.10189159
6.619714 0.10212149
6.620714 0.10234758000000001
6.621714 0.10256984
6.622715 0.10278827
6.623714 0.10300284
6.624714 0.10321357
6.625714 0.10342040999999999
6.626714 0.10362339
6.627714 0.10382247
6.628714 0.10401765
6.629714 0.10420892
6.630714 0.10439627000000001
6.631714 0.10457968
6.632714 0.10475914
6.633714 0.10493466
6.634714 0.10510621
6.635714 0.10527379
6.636714 0.1054374
6.637714 0.10559701999999999
6.638714 0.10575264
6.639714 0.10590426
6.640714 0.10605186999999999
6.641714 0.10619545000000001
6.642715 0.10633501000000001
6.643714 0.10647053999999999
6.644714 0.10660202
6.645714 0.10672946000000001
6.646714 0.10685285
6.647714 0.10697218000000001
6.648714 0.10708744
6.649714 0.10719862999999999
6.650714 0.10730574
6.651714 0.10740877
6.652714 0.10750771
6.653714 0.10760254999999999
6.654714 0.10769329999999999
6.655715 0.10777994999999999
6.656714 0.1078625
6.657714 0.10794093
6.658714 0.10801525
6.659714 0.10808543999999999
6.660714 0.10815153
6.661714 0.10821349000000001
6.662714 0.10827133
6.663714 0.10832502999999999
6.664714 0.1083746
6.665714 0.10842002999999999
6.666714 0.10846133
6.667714 0.10849849
6.668715 0.10853150000000002
6.669714 0.10856036999999999
6.670714 0.1085851
6.671714 0.10860568
6.672714 0.10862211000000001
6.673714 0.10863439
6.674714 0.10864252999999999
6.675714 0.10864651
6.676714 0.10864634999999999
6.677714 0.10864203
6.678714 0.10863355999999999
6.679714 0.10862094
6.680714 0.10860418000000001
6.681714 0.10858327
6.682714 0.10855822
6.683714 0.10852901000000001
6.684714 0.10849567
6.685714 0.10845818000000002
6.686714 0.10841655
6.687714 0.10837079000000001
6.688715 0.10832089
6.689714 0.10826687
6.690714 0.10820871
6.691714 0.10814642
6.692714 0.10808002000000001
6.693714 0.10800950000000001
6.694714 0.10793484999999998
6.695714 0.10785609
6.696714 0.10777323
6.697714 0.10768627
6.698714 0.1075952
6.699714 0.10750003999999999
6.700714 0.10740077999999999
6.701715 0.10729744
6.702714 0.10719002000000001
6.703714 0.10707853
6.704714 0.10696296999999999
6.705714 0.10684334000000001
6.706714 0.10671966000000001
6.707714 0.10659192999999999
6.708714 0.10646015
6.709714 0.10632433000000001
6.710714 0.10618448
6.711714 0.10604060000000001
6.712714 0.10589269000000001
6.713714 0.10574078
6.714714 0.10558487000000001
6.715714 0.10542494999999999
6.716714 0.10526102999999999
6.717714 0.10509314000000002
6.718714 0.10492127999999999
6.719714 0.10474544000000001
6.720714 0.10456565
6.721714 0.10438191
6.722714 0.10419423
6.723714 0.10400261999999999
6.724714 0.10380708999999999
6.725714 0.10360765000000001
6.726714 0.10340429000000001
6.727714 0.10319705000000001
6.728714 0.10298592
6.729714 0.10277091
6.730714 0.10255204
6.731714 0.10232931
6.732714 0.10210274
6.733714 0.10187235
6.734715 0.10163813
6.735714 0.1014001
6.736714 0.10115827000000001
6.737714 0.10091264000000001
6.738714 0.10066325000000001
6.739714 0.10041008
6.740714 0.10015315
6.741714 0.099892484
6.742714 0.09962808100000001
6.743714 0.099359953
6.744714 0.099088112
6.745714 0.09881258
6.746714 0.098533358
6.747715 0.09825046899999999
6.748714 0.097963924
6.749714 0.097673724
6.750714 0.097379897
6.751714 0.097082451
6.752714 0.09678139499999999
6.753714 0.096476747
6.754714 0.09616852
6.755714 0.095856731
6.756714 0.09554139099999999
6.757714 0.095222512
6.758714 0.09490011699999999
6.759714 0.094574213
6.760714 0.09424482099999999
6.761714 0.093911949
6.762714 0.093575619
6.763714 0.093235844
6.764714 0.09289264
6.765714 0.09254601900000001
6.766714 0.092196005
6.767715 0.091842603
6.768714 0.091485836
6.769714 0.09112571700000001
6.770714 0.090762269
6.771714 0.09039549599999999
6.772714 0.09002542399999999
6.773714 0.089652068
6.774714 0.08927544100000001
6.775714 0.08889556
6.776714 0.088512449
6.777714 0.088126119
6.778714 0.087736588
6.779714 0.087343872
6.780715 0.086947985
6.781714 0.086548948
6.782714 0.08614677899999999
6.783714 0.085741497
6.784714 0.085333118
6.785714 0.084921659
6.786714 0.084507134
6.787714 0.084089569
6.788714 0.08366897799999999
6.789714 0.083245378
6.790714 0.082818791
6.791714 0.082389236
6.792714 0.08195673
6.793715 0.08152129000000001
6.794714 0.08108294
6.795714 0.080641697
6.796714 0.080197578
6.797714 0.079750607
6.798714 0.079300802
6.799714 0.078848179
6.800714 0.078392762
6.801714 0.07793456900000001
6.802714 0.077473623
6.803714 0.077009934
6.804714 0.076543534
6.805714 0.076074433
6.806714 0.075602654
6.807714 0.075128215
6.808714 0.074651139
6.809714 0.07417144399999999
6.810714 0.07368915200000001
6.811714 0.073204283
6.812714 0.072716852
6.813715 0.072226883
6.814714 0.07173439399999999
6.815714 0.07123940200000001
6.816714 0.07074193000000001
6.817714 0.070241996
6.818714 0.069739623
6.819714 0.069234829
6.820714 0.068727636
6.821714 0.06821806899999999
6.822714 0.067706138
6.823714 0.067191874
6.824714 0.066675287
6.825714 0.066156406
6.826715 0.065635249
6.827714 0.06511184
6.828714 0.064586196
6.829714 0.06405834
6.830714 0.06352828899999999
6.831714 0.062996068
6.832714 0.062461698
6.833714 0.061925204
6.834714 0.061386602000000005
6.835714 0.060845917
6.836714 0.060303172
6.837714 0.059758383
6.838714 0.059211574
6.839714 0.058662769000000003
6.840714 0.058111985000000005
6.841714 0.057559245
6.842714 0.057004573
6.843714 0.056447991
6.844714 0.055889518000000006
6.845714 0.055329176
6.846714 0.054766989
6.847714 0.05420297400000001
6.848714 0.053637155
6.849714 0.053069548
6.850714 0.052500184
6.851714 0.05192908
6.852714 0.051356253000000004
6.853714 0.050781731
6.854714 0.050205534
6.855714 0.049627677
6.856714 0.049048191000000005
6.857714 0.048467091999999996
6.858714 0.047884404
6.859715 0.047300151
6.860714 0.046714352
6.861714 0.046127031
6.862714 0.045538208000000004
6.863714 0.044947906
6.864714 0.04435615
6.865714 0.043762958
6.866714 0.043168358
6.867714 0.04257237
6.868714 0.041975014000000005
6.869714 0.041376316
6.870714 0.040776297
6.871714 0.04017498
6.872715 0.039572388
6.873714 0.038968545
6.874714 0.038363470000000004
6.875714 0.037757188
6.876714 0.037149721000000004
6.877714 0.036541090000000005
6.878714 0.035931318
6.879714 0.035320426
6.880714 0.034708439
6.881714 0.034095376000000004
6.882714 0.033481259
6.883714 0.032866112
6.884714 0.032249955
6.885714 0.031632811
6.886714 0.031014701
6.887714 0.030395645000000002
6.888714 0.029775666
6.889714 0.029154785
6.890714 0.028533026000000003
6.891714 0.027910408
6.892715 0.027286954
6.893714 0.026662685999999998
6.894714 0.026037625999999998
6.895714 0.025411793999999998
6.896714 0.024785212
6.897714 0.024157902
6.898714 0.023529887
6.899714 0.022901187
6.900714 0.022271825999999998
6.901714 0.021641824
6.902714 0.021011203
6.903714 0.020379986000000003
6.904714 0.019748196
6.905715 0.019115853
6.906714 0.01848298
6.907714 0.017849599
6.908714 0.017215730999999998
6.909714 0.016581398
6.910714 0.015946623
6.911714 0.015311428
6.912714 0.014675834
6.913714 0.014039860999999999
6.914714 0.013403532000000001
6.915714 0.01276687
6.916714 0.012129894
6.917714 0.011492625
6.918715 0.010855086
6.919714 0.010217298
6.920714 0.0095792799
6.921714 0.008941054
6.922714 0.008302641099999999
6.923714 0.0076640616
6.924714 0.0070253365
6.925714 0.006386486300000001
6.926714 0.0057475314
6.927714 0.0051084924
6.928714 0.0044693898
6.929714 0.0038302438
6.930714 0.0031910749
6.931714 0.0025519033
6.932714 0.0019127498
6.933714 0.0012736344
6.934714 0.00063457769
6.935714 -4.3998281000000005e-06
6.936714 -0.00064327774
6.937714 -0.0012820355000000001
6.938715 -0.0019206527
6.939714 -0.0025591089
6.940714 -0.0031973839
6.941714 -0.003835457
6.942714 -0.0044733082
6.943714 -0.0051109171
6.944714 -0.0057482634
6.945714 -0.006385327299999999
6.946714 -0.007022088500000001
6.947714 -0.0076585267
6.948714 -0.008294622199999999
6.949714 -0.008930355400000001
6.950714 -0.0095657073
6.951715 -0.010200658
6.952714 -0.010835187
6.953714 -0.011469277
6.954714 -0.012102907
6.955714 -0.012736059000000001
6.956714 -0.013368713999999999
6.957714 -0.014000853
6.958714 -0.014632457
6.959714 -0.015263508
6.960714 -0.015893987
6.961714 -0.016523876
6.962714 -0.017153156
6.963714 -0.017781809
6.964714 -0.018409817
6.965714 -0.019037162
6.966714 -0.019663826
6.967714 -0.020289789
6.968714 -0.020915034000000002
6.969714 -0.021539543
6.970714 -0.022163297000000002
6.971714 -0.022786279
6.972714 -0.02340847
6.973714 -0.024029851
6.974714 -0.024650406
6.975714 -0.025270117
6.976714 -0.025888963
6.977714 -0.026506928000000003
6.978714 -0.027123996
6.979714 -0.027740144
6.980714 -0.028355359
6.981714 -0.028969621
6.982714 -0.029582912000000003
6.983714 -0.030195215
6.984715 -0.030806512
6.985714 -0.031416788
6.986714 -0.032026020999999995
6.987714 -0.032634198
6.988714 -0.033241298
6.989714 -0.033847307
6.990714 -0.034452206
6.991714 -0.035055983
6.992714 -0.035658616
6.993714 -0.036260093
6.994714 -0.036860394
6.995714 -0.037459505
6.996714 -0.038057409
6.997715 -0.038654089
6.998714 -0.039249533
6.999714 -0.03984372
7.000714 -0.040436638000000004
7.001714 -0.041028269
7.002714 -0.0416186
7.003714 -0.042207612000000005
7.004714 -0.042795291
7.005714 -0.043381623
7.006714 -0.043966589
7.007714 -0.044550176
7.008714 -0.045132369
7.009714 -0.045713151
7.010714 -0.046292503
7.011714 -0.046870415
7.012714 -0.047446868999999996
7.013714 -0.04802185
7.014714 -0.048595341
7.015714 -0.049167329999999995
7.016714 -0.049737800000000006
7.017715 -0.050306733000000006
7.018714 -0.050874113
7.019714 -0.051439926
7.020714 -0.052004162
7.021714 -0.052566802999999995
7.022714 -0.05312783199999999
7.023714 -0.053687237
7.024714 -0.054245006
7.025714 -0.054801122
7.026714 -0.055355567
7.027714 -0.055908336
7.028714 -0.056459410999999994
7.029714 -0.057008775
7.030715 -0.057556416
7.031714 -0.058102323000000004
7.032714 -0.058646477
7.033714 -0.059188867
7.034714 -0.059729483
7.035714 -0.060268311
7.036714 -0.060805335
7.037714 -0.061340543000000004
7.038714 -0.061873923000000004
7.039714 -0.062405464
7.040714 -0.06293515300000001
7.041714 -0.063462975
7.042714 -0.063988916
7.043715 -0.064512965
7.044714 -0.065035105
7.045714 -0.065555325
7.046714 -0.066073617
7.047714 -0.066589966
7.048714 -0.067104358
7.049714 -0.067616778
7.050714 -0.06812721799999999
7.051714 -0.068635662
7.052714 -0.069142098
7.053714 -0.069646514
7.054714 -0.070148899
7.055714 -0.07064924
7.056714 -0.07114752099999999
7.057714 -0.071643735
7.058714 -0.072137872
7.059714 -0.072629913
7.060714 -0.073119852
7.061714 -0.073607673
7.062714 -0.07409336999999999
7.063715 -0.074576924
7.064714 -0.075058331
7.065714 -0.075537578
7.066714 -0.076014653
7.067714 -0.076489546
7.068714 -0.076962251
7.069714 -0.077432749
7.070714 -0.07790103599999999
7.071714 -0.078367098
7.072714 -0.07883093199999999
7.073714 -0.079292519
7.074714 -0.079751853
7.075714 -0.080208923
7.076715 -0.080663717
7.077714 -0.081116229
7.078714 -0.081566448
7.079714 -0.08201436100000001
7.080714 -0.082459964
7.081714 -0.082903245
7.082714 -0.083344191
7.083714 -0.083782792
7.084714 -0.08421904100000001
7.085714 -0.08465292
7.086714 -0.085084431
7.087714 -0.08551355599999999
7.088714 -0.08594028799999999
7.089714 -0.086364616
7.090714 -0.086786528
7.091714 -0.087206019
7.092714 -0.087623083
7.093714 -0.08803770200000001
7.094714 -0.08844987
7.095714 -0.088859582
7.096714 -0.089266821
7.097714 -0.089671585
7.098714 -0.090073864
7.099714 -0.09047364599999999
7.100714 -0.090870925
7.101714 -0.091265689
7.102714 -0.091657933
7.103714 -0.092047651
7.104714 -0.09243483100000001
7.105714 -0.09281946699999999
7.106714 -0.093201554
7.107714 -0.093581079
7.108714 -0.093958038
7.109715 -0.094332424
7.110714 -0.094704225
7.111714 -0.095073436
7.112714 -0.095440052
7.113714 -0.095804059
7.114714 -0.096165453
7.115714 -0.09652422699999999
7.116714 -0.096880377
7.117714 -0.097233889
7.118714 -0.097584759
7.119714 -0.09793298099999999
7.120714 -0.098278548
7.121714 -0.098621449
7.122715 -0.09896167299999999
7.123714 -0.099299219
7.124714 -0.099634076
7.125714 -0.09996623300000002
7.126714 -0.10029569
7.127714 -0.10062244
7.128714 -0.10094647000000001
7.129714 -0.10126778
7.130714 -0.10158636000000001
7.131714 -0.10190221000000001
7.132714 -0.10221531
7.133714 -0.10252566
7.134714 -0.10283325
7.135714 -0.10313808
7.136714 -0.10344015000000001
7.137714 -0.10373943
7.138714 -0.10403593
7.139714 -0.10432963999999999
7.140714 -0.10462055999999999
7.141714 -0.10490867999999999
7.142715 -0.10519399000000001
7.143714 -0.1054765
7.144714 -0.10575618
7.145714 -0.10603304999999999
7.146714 -0.1063071
7.147714 -0.1065783
7.148714 -0.10684666999999999
7.149714 -0.10711219000000001
7.150714 -0.10737487000000001
7.151714 -0.1076347
7.152714 -0.10789166
7.153714 -0.10814576000000001
7.154714 -0.10839700000000001
7.155715 -0.10864536
7.156714 -0.10889083999999999
7.157714 -0.10913344
7.158714 -0.10937315
7.159714 -0.10960996999999999
7.160714 -0.10984390000000001
7.161714 -0.11007491999999999
7.162714 -0.11030304
7.163714 -0.11052825
7.164714 -0.11075053
7.165714 -0.11096989
7.166714 -0.11118633
7.167714 -0.11139984000000001
7.168715 -0.11161041
7.169714 -0.11181803
7.170714 -0.11202271999999999
7.171714 -0.11222445
7.172714 -0.11242324000000001
7.173714 -0.11261908000000001
7.174714 -0.11281195000000001
7.175714 -0.11300186
7.176714 -0.11318879999999999
7.177714 -0.11337277
7.178714 -0.11355378
7.179714 -0.11373181
7.180714 -0.11390686
7.181714 -0.11407894
7.182714 -0.11424803
7.183714 -0.11441414
7.184714 -0.11457726
7.185714 -0.11473739
7.186714 -0.11489453000000001
7.187714 -0.11504868000000001
7.188715 -0.11519982000000001
7.189714 -0.11534796
7.190714 -0.11549309
7.191714 -0.11563522000000001
7.192714 -0.11577434
7.193714 -0.11591045
7.194714 -0.11604355
7.195714 -0.11617362999999999
7.196714 -0.11630069
7.197714 -0.11642473
7.198714 -0.11654574000000001
7.199714 -0.11666373
7.200714 -0.11677868999999999
7.201715 -0.11689062
7.202714 -0.11699952
7.203714 -0.11710537
7.204714 -0.11720819
7.205714 -0.11730797000000001
7.206714 -0.11740471
7.207714 -0.11749842
7.208714 -0.11758907
7.209714 -0.11767666999999998
7.210714 -0.11776122
7.211714 -0.11784273
7.212714 -0.11792118
7.213714 -0.11799658000000002
7.214714 -0.11806893
7.215714 -0.11813823
7.216714 -0.11820446999999999
7.217714 -0.11826766
7.218714 -0.11832779
7.219714 -0.11838486
7.220714 -0.11843885999999999
7.221714 -0.11848982000000001
7.222714 -0.11853771
7.223714 -0.11858254000000001
7.224714 -0.11862431000000001
7.225714 -0.11866301
7.226714 -0.11869865
7.227714 -0.11873121999999998
7.228714 -0.11876073
7.229714 -0.11878717000000001
7.230714 -0.11881053999999999
7.231714 -0.11883086000000001
7.232714 -0.11884809999999998
7.233714 -0.11886227999999999
7.234715 -0.11887338
7.235714 -0.11888141999999999
7.236714 -0.11888639
7.237714 -0.11888829
7.238714 -0.11888711
7.239714 -0.11888286
7.240714 -0.11887554
7.241714 -0.11886514999999999
7.242714 -0.1188517
7.243714 -0.11883517
7.244714 -0.11881556
7.245714 -0.11879288
7.246714 -0.11876713
7.247715 -0.11873832000000001
7.248714 -0.11870642999999999
7.249714 -0.11867149
7.250714 -0.11863346
7.251714 -0.11859238
7.252714 -0.11854822999999999
7.253714 -0.11850101
7.254714 -0.11845072999999999
7.255714 -0.11839738999999999
7.256714 -0.11834099
7.257714 -0.11828153999999999
7.258714 -0.11821902999999999
7.259714 -0.11815345999999999
7.260714 -0.11808484999999999
7.261714 -0.11801317000000001
7.262714 -0.11793845
7.263714 -0.11786069
7.264714 -0.11777987000000001
7.265714 -0.11769600999999999
7.266714 -0.1176091
7.267715 -0.11751915999999998
7.268714 -0.11742618
7.269714 -0.11733016
7.270714 -0.1172311
7.271714 -0.11712902
7.272714 -0.11702388999999999
7.273714 -0.11691574
7.274714 -0.11680457
7.275714 -0.11669035999999999
7.276714 -0.11657315000000001
7.277714 -0.11645290000000001
7.278714 -0.11632964
7.279714 -0.11620336
7.280715 -0.11607409
7.281714 -0.11594178999999999
7.282714 -0.11580649
7.283714 -0.11566819
7.284714 -0.11552689
7.285714 -0.11538259
7.286714 -0.11523530000000001
7.287714 -0.11508502
7.288714 -0.11493176
7.289714 -0.11477551
7.290714 -0.11461627
7.291714 -0.11445406999999999
7.292714 -0.1142889
7.293715 -0.11412076
7.294714 -0.11394966000000001
7.295714 -0.11377559
7.296714 -0.11359857
7.297714 -0.11341860999999999
7.298714 -0.11323569
7.299714 -0.11304984000000001
7.300714 -0.11286104999999999
7.301714 -0.11266932
7.302714 -0.11247466
7.303714 -0.11227708
7.304714 -0.11207658
7.305714 -0.11187316
7.306714 -0.11166682
7.307714 -0.11145758000000001
7.308714 -0.11124543
7.309714 -0.11103039
7.310714 -0.11081245
7.311714 -0.11059162
7.312714 -0.11036791
7.313715 -0.11014131999999999
7.314714 -0.10991185
7.315714 -0.10967951000000001
7.316714 -0.10944430000000001
7.317714 -0.10920624
7.318714 -0.10896533
7.319714 -0.10872156999999999
7.320714 -0.10847497
7.321714 -0.10822553
7.322714 -0.10797325999999999
7.323714 -0.10771815
7.324714 -0.10746024
7.325714 -0.10719951000000001
7.326715 -0.10693597
7.327714 -0.10666964
7.328714 -0.10640051
7.329714 -0.10612858
7.330714 -0.10585388
7.331714 -0.1055764
7.332714 -0.10529616
7.333714 -0.10501315000000001
7.334714 -0.10472738999999999
7.335714 -0.10443887
7.336714 -0.10414763
7.337714 -0.10385364
7.338714 -0.10355692
7.339714 -0.10325747999999998
7.340714 -0.10295531999999999
7.341714 -0.10265047
7.342714 -0.10234291
7.343714 -0.10203266
7.344714 -0.10171973
7.345714 -0.10140411
7.346714 -0.10108581999999999
7.347714 -0.10076486999999999
7.348714 -0.10044125000000001
7.349714 -0.10011499000000001
7.350714 -0.09978608
7.351714 -0.099454541
7.352714 -0.09912038199999999
7.353714 -0.098783604
7.354714 -0.098444207
7.355714 -0.098102202
7.356714 -0.097757601
7.357714 -0.097410416
7.358714 -0.097060652
7.359715 -0.096708315
7.360714 -0.096353411
7.361714 -0.095995952
7.362714 -0.095635944
7.363714 -0.095273397
7.364714 -0.094908325
7.365714 -0.094540726
7.366714 -0.094170618
7.367714 -0.093798008
7.368714 -0.0934229
7.369714 -0.093045307
7.370714 -0.09266524
7.371714 -0.09228270499999999
7.372715 -0.09189771399999999
7.373714 -0.091510272
7.374714 -0.091120391
7.375714 -0.090728083
7.376714 -0.090333354
7.377714 -0.089936214
7.378714 -0.089536671
7.379714 -0.08913473599999999
7.380714 -0.08873041999999999
7.381714 -0.088323734
7.382714 -0.08791468599999999
7.383714 -0.087503286
7.384714 -0.087089546
7.385714 -0.086673477
7.386714 -0.08625508600000001
7.387714 -0.085834385
7.388714 -0.08541138399999999
7.389714 -0.084986095
7.390714 -0.084558525
7.391714 -0.08412869099999999
7.392715 -0.08369659800000001
7.393714 -0.083262258
7.394714 -0.082825683
7.395714 -0.082386885
7.396714 -0.081945868
7.397714 -0.08150265200000001
7.398714 -0.081057241
7.399714 -0.080609653
7.400714 -0.080159894
7.401714 -0.079707976
7.402714 -0.07925391500000001
7.403714 -0.078797719
7.404714 -0.078339403
7.405715 -0.077878975
7.406714 -0.077416445
7.407714 -0.076951832
7.408714 -0.076485146
7.409714 -0.076016394
7.410714 -0.075545593
7.411714 -0.07507275399999999
7.412714 -0.074597896
7.413714 -0.074121024
7.414714 -0.07364215
7.415714 -0.07316128999999999
7.416714 -0.072678452
7.417714 -0.07219365200000001
7.418715 -0.071706902
7.419714 -0.071218214
7.420714 -0.070727605
7.421714 -0.070235081
7.422714 -0.06974065900000001
7.423714 -0.069244346
7.424714 -0.068746158
7.425714 -0.068246108
7.426714 -0.067744212
7.427714 -0.06724047699999999
7.428714 -0.06673492
7.429714 -0.066227553
7.430714 -0.065718387
7.431714 -0.065207435
7.432714 -0.064694713
7.433714 -0.064180233
7.434714 -0.06366400600000001
7.435714 -0.06314605100000001
7.436714 -0.06262637900000001
7.437714 -0.062105007
7.438715 -0.061581947000000005
7.439714 -0.061057211
7.440714 -0.06053081600000001
7.441714 -0.060002774
7.442714 -0.059473101
7.443714 -0.058941811
7.444714 -0.05840892
7.445714 -0.05787444
7.446714 -0.057338388
7.447714 -0.056800776000000004
7.448714 -0.056261622000000004
7.449714 -0.055720941999999996
7.450714 -0.055178750000000006
7.451715 -0.054635061
7.452714 -0.054089888
7.453714 -0.053543248
7.454714 -0.052995153
7.455714 -0.052445621
7.456714 -0.051894668000000005
7.457714 -0.051342306000000004
7.458714 -0.05078855299999999
7.459714 -0.050233427000000004
7.460714 -0.049676938
7.461714 -0.049119104999999996
7.462714 -0.048559938999999996
7.463714 -0.047999457
7.464714 -0.047437675000000006
7.465714 -0.046874609
7.466714 -0.046310274
7.467714 -0.045744685
7.468714 -0.045177856
7.469714 -0.044609804
7.470714 -0.044040548
7.471714 -0.043470101000000004
7.472714 -0.042898479
7.473714 -0.042325698
7.474714 -0.041751773
7.475714 -0.041176722
7.476714 -0.040600559
7.477714 -0.040023302
7.478714 -0.039444969
7.479714 -0.038865572
7.480714 -0.038285131
7.481714 -0.037703663
7.482714 -0.037121185
7.483714 -0.036537711
7.484715 -0.03595326
7.485714 -0.035367848
7.486714 -0.034781493000000004
7.487714 -0.03419421
7.488714 -0.033606015
7.489714 -0.033016928
7.490714 -0.032426964
7.491714 -0.031836142000000005
7.492714 -0.031244474999999997
7.493714 -0.030651982999999997
7.494714 -0.030058682999999996
7.495714 -0.02946459
7.496714 -0.028869722
7.497715 -0.028274098
7.498714 -0.027677730999999997
7.499714 -0.02708064
7.500714 -0.026482840999999997
7.501714 -0.025884353000000002
7.502714 -0.025285192999999997
7.503714 -0.024685377
7.504714 -0.024084923
7.505714 -0.023483847000000002
7.506714 -0.022882168
7.507714 -0.022279902
7.508714 -0.021677068
7.509714 -0.021073683
7.510714 -0.020469766
7.511714 -0.019865333
7.512714 -0.019260403
7.513714 -0.018654994
7.514714 -0.018049123
7.515714 -0.017442809
7.516714 -0.016836071
7.517715 -0.016228926
7.518714 -0.015621394
7.519714 -0.015013492
7.520714 -0.014405241
7.521714 -0.013796657999999998
7.522714 -0.013187760000000001
7.523714 -0.012578569000000001
7.524714 -0.011969103
7.525714 -0.011359379999999999
7.526714 -0.010749418
7.527714 -0.010139238
7.528714 -0.009528856799999999
7.529714 -0.008918294
7.530715 -0.0083075684
7.531714 -0.0076966979
7.532714 -0.0070857014999999995
7.533714 -0.0064745982
7.534714 -0.0058634068
7.535714 -0.0052521456
7.536714 -0.0046408331
7.537714 -0.0040294879
7.538714 -0.0034181287999999997
7.539714 -0.0028067745
7.540714 -0.0021954434
7.541714 -0.0015841541999999998
7.542714 -0.0009729255000000001
7.543715 -0.00036177601000000003
7.544714 0.00024927563
7.545714 0.00086021055
7.546714 0.00147101
7.547714 0.0020816551
7.548714 0.0026921271
7.549714 0.0033024069000000002
7.550714 0.0039124756000000005
7.551714 0.0045223143
7.552714 0.0051319039
7.553714 0.0057412253
7.554714 0.0063502594
7.555714 0.0069589871
7.556714 0.0075673895
7.557714 0.0081754471
7.558714 0.0087831409
7.559714 0.009390452
7.560714 0.009997360799999999
7.561714 0.010603849
7.562714 0.011209897
7.563715 0.011815486
7.564714 0.012420597
7.565714 0.01302521
7.566714 0.013629308000000001
7.567714 0.01423287
7.568714 0.01483588
7.569714 0.015438316999999998
7.570714 0.016040163
7.571714 0.016641399
7.572714 0.017242006
7.573714 0.017841966
7.574714 0.018441261
7.575714 0.019039871
7.576715 0.019637777999999998
7.577714 0.020234962000000002
7.578714 0.020831406
7.579714 0.021427091
7.580714 0.022021998
7.581714 0.022616109
7.582714 0.023209404
7.583714 0.023801865
7.584714 0.024393473
7.585714 0.024984208999999997
7.586714 0.025574057
7.587714 0.026162993000000002
7.588714 0.026751001
7.589714 0.027338059999999997
7.590714 0.027924153
7.591714 0.028509262
7.592714 0.029093367999999998
7.593714 0.029676448
7.594714 0.030258487
7.595714 0.030839464
7.596714 0.031419357
7.597714 0.031998151
7.598714 0.032575827
7.599714 0.033152365
7.600714 0.033727748
7.601714 0.034301955
7.602714 0.034874966
7.603714 0.035446766
7.604714 0.036017332
7.605714 0.036586649
7.606714 0.037154695
7.607714 0.037721454
7.608714 0.038286906999999995
7.609715 0.038851035
7.610714 0.039413818999999996
7.611714 0.03997524
7.612714 0.040535282
7.613714 0.041093928
7.614714 0.041651155
7.615714 0.042206948
7.616714 0.042761285999999996
7.617714 0.043314150999999995
7.618714 0.043865526
7.619714 0.044415393
7.620714 0.044963733
7.621714 0.045510526999999995
7.622715 0.046055758
7.623714 0.046599405999999996
7.624714 0.047141453
7.625714 0.047681881999999995
7.626714 0.048220676
7.627714 0.048757813
7.628714 0.04929328
7.629714 0.049827056
7.630714 0.05035912
7.631714 0.050889456
7.632714 0.051418046
7.633714 0.051944877
7.634714 0.052469922
7.635714 0.052993168
7.636714 0.053514598
7.637714 0.05403419499999999
7.638714 0.05455194
7.639714 0.05506781699999999
7.640714 0.055581808999999996
7.641714 0.056093896000000004
7.642715 0.056604063
7.643714 0.057112291999999995
7.644714 0.057618564000000004
7.645714 0.058122863999999996
7.646714 0.058625173
7.647714 0.059125479
7.648714 0.05962376
7.649714 0.060120004000000005
7.650714 0.060614193000000004
7.651714 0.061106309
7.652714 0.061596336
7.653714 0.062084262
7.654714 0.062570063
7.655715 0.063053728
7.656714 0.06353523900000001
7.657714 0.064014585
7.658714 0.06449174299999999
7.659714 0.0649667
7.660714 0.065439445
7.661714 0.06590995499999999
7.662714 0.06637821799999999
7.663714 0.066844217
7.664714 0.067307934
7.665714 0.067769358
7.666714 0.068228471
7.667714 0.068685261
7.668715 0.06913970600000001
7.669714 0.06959179900000001
7.670714 0.070041517
7.671714 0.07048884899999999
7.672714 0.070933776
7.673714 0.071376289
7.674714 0.07181636799999999
7.675714 0.072254002
7.676714 0.072689174
7.677714 0.07312186600000001
7.678714 0.07355207300000001
7.679714 0.073979772
7.680714 0.074404955
7.681714 0.07482760100000001
7.682714 0.075247703
7.683714 0.07566524399999999
7.684714 0.07608021300000001
7.685714 0.076492591
7.686714 0.076902373
7.687714 0.077309535
7.688715 0.077714073
7.689714 0.07811596700000001
7.690714 0.078515208
7.691714 0.078911782
7.692714 0.07930568
7.693714 0.079696882
7.694714 0.080085377
7.695714 0.08047115399999999
7.696714 0.080854201
7.697714 0.081234501
7.698714 0.08161204799999999
7.699714 0.081986823
7.700714 0.082358817
7.701715 0.082728011
7.702714 0.083094399
7.703714 0.08345796400000001
7.704714 0.083818694
7.705714 0.084176578
7.706714 0.084531604
7.707714 0.08488375999999999
7.708714 0.085233035
7.709714 0.085579412
7.710714 0.08592288399999999
7.711714 0.086263433
7.712714 0.08660105500000001
7.713714 0.086935732
7.714714 0.087267457
7.715714 0.08759621999999999
7.716714 0.087922008
7.717714 0.08824481
7.718714 0.088564615
7.719714 0.08888141
7.720714 0.089195184
7.721714 0.08950593200000001
7.722714 0.089813641
7.723714 0.0901183
7.724714 0.09041990300000001
7.725714 0.090718432
7.726714 0.091013883
7.727714 0.091306248
7.728714 0.091595517
7.729714 0.091881678
7.730714 0.09216471799999999
7.731714 0.092444633
7.732714 0.09272141
7.733714 0.092995045
7.734715 0.093265524
7.735714 0.093532837
7.736714 0.093796977
7.737714 0.09405793400000001
7.738714 0.094315701
7.739714 0.094570272
7.740714 0.094821636
7.741714 0.095069781
7.742714 0.095314701
7.743714 0.095556385
7.744714 0.095794833
7.745714 0.096030027
7.746714 0.096261967
7.747715 0.096490642
7.748714 0.096716045
7.749714 0.09693816499999999
7.750714 0.097157003
7.751714 0.097372546
7.752714 0.097584788
7.753714 0.097793725
7.754714 0.097999349
7.755714 0.098201656
7.756714 0.09840063299999999
7.757714 0.09859628
7.758714 0.09878859899999999
7.759714 0.098977576
7.760714 0.0991632
7.761714 0.09934547099999999
7.762714 0.09952438999999999
7.763714 0.09969994399999998
7.764714 0.09987213400000002
7.765714 0.10004095
7.766714 0.10020638999999999
7.767715 0.10036844
7.768714 0.10052710000000001
7.769714 0.10068237000000001
7.770714 0.10083424999999999
7.771714 0.10098272000000001
7.772714 0.1011278
7.773714 0.10126947
7.774714 0.10140772
7.775714 0.10154255000000001
7.776714 0.10167396
7.777714 0.10180195
7.778714 0.1019265
7.779714 0.10204763000000001
7.780715 0.10216532
7.781714 0.10227957
7.782714 0.10239037000000001
7.783714 0.10249773
7.784714 0.10260164
7.785714 0.10270211
7.786714 0.10279912000000001
7.787714 0.10289266999999999
7.788714 0.10298276
7.789714 0.10306939999999999
7.790714 0.10315258
7.791714 0.1032323
7.792714 0.10330855
7.793715 0.10338135
7.794714 0.10345067
7.795714 0.10351653000000001
7.796714 0.10357893
7.797714 0.10363785999999998
7.798714 0.10369333
7.799714 0.10374533
7.800714 0.10379386
7.801714 0.10383893999999999
7.802714 0.10388055
7.803714 0.10391868
7.804714 0.10395336000000001
7.805714 0.10398458000000001
7.806714 0.10401233000000001
7.807714 0.10403661
7.808714 0.10405744
7.809714 0.1040748
7.810714 0.1040887
7.811714 0.10409913999999999
7.812714 0.10410612000000001
7.813715 0.10410965
7.814714 0.10410972
7.815714 0.10410633
7.816714 0.10409949
7.817714 0.10408919
7.818714 0.10407544
7.819714 0.10405823
7.820714 0.10403757999999999
7.821714 0.10401347999999999
7.822714 0.10398594000000001
7.823714 0.10395495
7.824714 0.10392051999999999
7.825714 0.10388265
7.826715 0.10384136
7.827714 0.10379663
7.828714 0.10374848
7.829714 0.1036969
7.830714 0.10364191
7.831714 0.10358349000000001
7.832714 0.10352167000000001
7.833714 0.10345644999999999
7.834714 0.10338782
7.835714 0.10331578999999999
7.836714 0.10324037999999999
7.837714 0.10316158000000002
7.838714 0.10307938999999999
7.839714 0.10299383000000001
7.840714 0.1029049
7.841714 0.10281260999999998
7.842714 0.10271695
7.843714 0.10261794
7.844714 0.10251558999999999
7.845714 0.10240990000000001
7.846714 0.10230086
7.847714 0.10218849999999999
7.848714 0.1020728
7.849714 0.10195378999999999
7.850714 0.10183146
7.851714 0.10170583
7.852714 0.10157689
7.853714 0.10144465
7.854714 0.10130913
7.855714 0.10117033
7.856714 0.10102824
7.857714 0.10088288999999999
7.858714 0.10073427
7.859715 0.10058241
7.860714 0.1004273
7.861714 0.10026895
7.862714 0.10010736
7.863714 0.099942554
7.864714 0.099774532
7.865714 0.099603308
7.866714 0.099428883
7.867714 0.09925128
7.868714 0.099070498
7.869714 0.098886539
7.870714 0.09869942400000001
7.871714 0.098509167
7.872715 0.09831576600000001
7.873714 0.098119234
7.874714 0.097919581
7.875714 0.09771680899999999
7.876714 0.09751093999999999
7.877714 0.097301981
7.878714 0.097089942
7.879714 0.09687483
7.880714 0.09665665600000001
7.881714 0.096435432
7.882714 0.096211169
7.883714 0.09598387400000001
7.884714 0.095753558
7.885714 0.09552023300000001
7.886714 0.095283909
7.887714 0.095044594
7.888714 0.094802305
7.889714 0.094557047
7.890714 0.09430883200000001
7.891714 0.094057666
7.892715 0.093803566
7.893714 0.093546539
7.894714 0.093286601
7.895714 0.093023758
7.896714 0.092758029
7.897714 0.092489418
7.898714 0.092217937
7.899714 0.091943605
7.900714 0.091666431
7.901714 0.091386429
7.902714 0.09110361
7.903714 0.090817991
7.904714 0.090529583
7.905715 0.0902384
7.906714 0.089944457
7.907714 0.089647766
7.908714 0.08934834
7.909714 0.089046196
7.910714 0.088741345
7.911714 0.088433805
7.912714 0.08812358699999999
7.913714 0.087810704
7.914714 0.087495171
7.915714 0.087177008
7.916714 0.086856226
7.917714 0.086532842
7.918715 0.086206867
7.919714 0.085878314
7.920714 0.0855472
7.921714 0.085213542
7.922714 0.084877352
7.923714 0.084538641
7.924714 0.084197434
7.925714 0.083853735
7.926714 0.08350756299999999
7.927714 0.083158934
7.928714 0.082807866
7.929714 0.082454365
7.930714 0.082098454
7.931714 0.081740145
7.932714 0.08137945
7.933714 0.081016391
7.934714 0.080650981
7.935714 0.080283231
7.936714 0.079913164
7.937714 0.079540792
7.938715 0.079166132
7.939714 0.078789197
7.940714 0.078410009
7.941714 0.07802858
7.942714 0.077644933
7.943714 0.077259081
7.944714 0.076871039
7.945714 0.076480827
7.946714 0.076088461
7.947714 0.075693964
7.948714 0.075297349
7.949714 0.074898632
7.950714 0.074497832
7.951715 0.074094965
7.952714 0.073690055
7.953714 0.073283113
7.954714 0.07287415800000001
7.955714 0.072463212
7.956714 0.072050287
7.957714 0.0716354
7.958714 0.07121857499999999
7.959714 0.070799823
7.960714 0.070379162
7.961714 0.06995661
7.962714 0.069532188
7.963714 0.06910590999999999
7.964714 0.068677793
7.965714 0.06824785400000001
7.966714 0.06781611
7.967714 0.067382579
7.968714 0.066947279
7.969714 0.066510227
7.970714 0.06607144
7.971714 0.065630936
7.972714 0.06518873900000001
7.973714 0.064744859
7.974714 0.06429932
7.975714 0.06385213299999999
7.976714 0.06340332300000001
7.977714 0.062952907
7.978714 0.062500907
7.979714 0.06204734099999999
7.980714 0.061592221
7.981714 0.061135576
7.982714 0.060677418
7.983714 0.060217769000000004
7.984715 0.059756654
7.985714 0.059294084000000004
7.986714 0.05883008099999999
7.987714 0.058364669999999993
7.988714 0.057897868
7.989714 0.057429692
7.990714 0.056960159999999996
7.991714 0.056489295
7.992714 0.056017115
7.993714 0.055543642000000004
7.994714 0.05506889399999999
7.995714 0.05459289
7.996714 0.054115651
7.997715 0.05363719
7.998714 0.053157535
7.999714 0.052676698999999994
8.000714 0.05219470500000001
8.001715 0.05171157
8.002714 0.051227311000000005
8.003715 0.050741945999999996
8.004714 0.050255498999999995
8.005714 0.049767987
8.006714 0.049279432
8.007714 0.048789850999999995
8.008715 0.048299259
8.009714 0.047807681
8.010715 0.047315136
8.011714 0.046821642999999996
8.012714 0.046327221
8.013714 0.045831889
8.014714 0.045335668
8.015715 0.044838578000000004
8.016714 0.04434064
8.017715 0.043841873
8.018714 0.043342297
8.019714 0.042841933
8.020715 0.0423408
8.021714 0.041838919
8.022715 0.04133631
8.023714 0.040832997
8.024714 0.040328997
8.025714 0.039824331000000004
8.026714 0.039319019000000004
8.027715 0.038813078
8.028714 0.038306531
8.029715 0.0377994
8.030714 0.037291701000000003
8.031714 0.036783455
8.032714 0.036274685
8.033714 0.035765406
8.034715 0.035255641
8.035714 0.034745407
8.036715 0.034234725
8.037714 0.033723615
8.038714 0.033212095
8.039714 0.032700185
8.040714 0.032187904999999996
8.041715 0.031675276
8.042714 0.031162315000000003
8.043715 0.03064904
8.044714 0.030135474000000002
8.045714 0.029621634
8.046714 0.029107541
8.047714 0.028593212
8.048715 0.028078670999999996
8.049714 0.027563935
8.050714 0.027049021
8.051714 0.026533953000000002
8.052714 0.026018748999999997
8.053715 0.025503427999999998
8.054714 0.024988009999999998
8.055715 0.024472515
8.056714 0.023956962000000002
8.057714 0.023441372
8.058714 0.022925762000000002
8.059714 0.022410155
8.060715 0.021894567
8.061714 0.021379020000000002
8.062715 0.020863533
8.063714 0.020348126
8.064714 0.019832817
8.065714 0.019317625
8.066714 0.01880257
8.067715 0.018287671000000002
8.068714 0.017772947
8.069715 0.017258416
8.070714 0.016744097
8.071714 0.016230009
8.072714 0.015716169
8.073714 0.015202597
8.074715 0.014689312
8.075714 0.014176330000000001
8.076715 0.013663672
8.077714 0.013151355000000002
8.078714 0.012639395999999999
8.079714 0.012127816
8.080714 0.011616632
8.081715 0.011105862
8.082714 0.010595524
8.083714 0.010085636
8.084714 0.009576216700000001
8.085714 0.0090672846
8.086715 0.0085588581
8.087714 0.008050954800000001
8.088715 0.0075435942999999995
8.089714 0.007036794
8.090714 0.006530572100000001
8.091714 0.0060249477
8.092714 0.0055199387
8.093715 0.0050155631
8.094714 0.0045118395
8.095715 0.004008785999999999
8.096714 0.0035064204
8.097714 0.0030047609000000003
8.098714 0.0025038253
8.099714 0.0020036312
8.100715 0.0015041963
8.101714 0.0010055381
8.102715 0.0005076738
8.103714 1.0620717e-05
8.104714 -0.00048560410000000003
8.105714 -0.00098098371
8.106714 -0.0014755014
8.107715 -0.0019691404
8.108714 -0.0024618841
8.109715 -0.0029537159
8.110714 -0.0034446195
8.111714 -0.0039345785
8.112714 -0.0044235763
8.113714 -0.0049115966
8.114715 -0.0053986234
8.115714 -0.0058846406
8.116714 -0.006369631600000001
8.117714 -0.006853580299999999
8.118714 -0.007336471000000001
8.119715 -0.0078182871
8.120714 -0.0082990126
8.121715 -0.008778631299999999
8.122714 -0.009257127399999999
8.123714 -0.0097344848
8.124714 -0.010210687
8.125714 -0.01068572
8.126715 -0.011159566
8.127714 -0.011632209999999999
8.128715 -0.012103636
8.129714 -0.01257383
8.130714 -0.013042773999999998
8.131714 -0.013510454
8.132714 -0.013976854
8.133715 -0.01444196
8.134714 -0.014905755
8.135715 -0.015368225
8.136714 -0.015829355
8.137714 -0.01628913
8.138714 -0.016747537
8.139714 -0.017204561
8.140715 -0.017660185
8.141714 -0.018114399
8.142715 -0.018567184
8.143714 -0.019018531
8.144714 -0.019468422
8.145715 -0.019916846999999998
8.146714 -0.02036379
8.147715 -0.020809237
8.148714 -0.021253177
8.149714 -0.021695594
8.150714 -0.022136477
8.151714 -0.022575811
8.152715 -0.023013583
8.153714 -0.023449781
8.154715 -0.023884391999999997
8.155714 -0.0243174
8.156714 -0.024748794
8.157714 -0.025178561999999998
8.158714 -0.025606691
8.159715 -0.026033167000000003
8.160714 -0.026457975
8.161715 -0.026881104
8.162714 -0.027302542
8.163714 -0.027722275
8.164714 -0.028140290000000002
8.165714 -0.028556577
8.166715 -0.028971123
8.167714 -0.029383913999999997
8.168715 -0.029794939
8.169714 -0.030204184999999998
8.170714 -0.030611639
8.171714 -0.031017291
8.172714 -0.03142113
8.173715 -0.031823144000000005
8.174714 -0.032223322
8.175714 -0.032621651
8.176714 -0.033018121
8.177714 -0.033412722000000006
8.178715 -0.033805444
8.179714 -0.034196273
8.180715 -0.034585201999999995
8.181714 -0.034972219
8.182714 -0.035357315
8.183714 -0.035740479
8.184714 -0.036121701
8.185715 -0.036500974
8.186714 -0.036878284000000004
8.187715 -0.037253622
8.188714 -0.03762698
8.189714 -0.037998348
8.190714 -0.038367714
8.191714 -0.038735070999999996
8.192715 -0.039100407999999996
8.193714 -0.039463717
8.194715 -0.039824986
8.195714 -0.040184209
8.196714 -0.040541374
8.197714 -0.040896473
8.198714 -0.041249493
8.199715 -0.04160043
8.200714 -0.041949275
8.201715 -0.042296015
8.202714 -0.042640642
8.203714 -0.04298315
8.204714 -0.043323528
8.205714 -0.043661767000000004
8.206715 -0.043997861
8.207714 -0.044331801000000004
8.208714 -0.044663579
8.209714 -0.044993186000000004
8.210714 -0.045320613
8.211715 -0.045645854
8.212714 -0.045968904
8.213715 -0.04628975
8.214714 -0.04660839
8.215714 -0.046924815999999994
8.216714 -0.047239021
8.217714 -0.047550997000000005
8.218715 -0.047860737
8.219714 -0.048168236
8.220715 -0.048473488999999995
8.221714 -0.048776489
8.222714 -0.04907723099999999
8.223714 -0.049375708
8.224714 -0.049671909
8.225715 -0.049965834
8.226714 -0.050257478
8.227715 -0.050546828
8.228714 -0.050833884999999995
8.229714 -0.051118643
8.230714 -0.051401089999999997
8.231714 -0.051681226
8.232715 -0.051959045
8.233714 -0.052234536
8.234715 -0.052507699000000005
8.235714 -0.052778528
8.236714 -0.053047016
8.237714 -0.053313159
8.238714 -0.053576950000000005
8.239715 -0.053838384
8.240714 -0.054097461
8.241714 -0.054354168
8.242714 -0.054608507
8.243714 -0.054860469999999995
8.244715 -0.055110059
8.245714 -0.055357261
8.246715 -0.055602082000000004
8.247714 -0.055844511
8.248714 -0.056084548
8.249714 -0.056322187
8.250714 -0.056557427
8.251715 -0.05679026399999999
8.252714 -0.057020696
8.253715 -0.057248718999999997
8.254714 -0.057474331999999996
8.255714 -0.057697529
8.256714 -0.057918316000000004
8.257714 -0.058136682
8.258715 -0.058352627000000004
8.259714 -0.05856615
8.260715 -0.058777251999999995
8.261714 -0.058985926
8.262714 -0.059192174
8.263714 -0.059395988
8.264714 -0.059597369000000004
8.265715 -0.059796317
8.266714 -0.059992826000000006
8.267715 -0.060186896000000004
8.268714 -0.060378527
8.269714 -0.060567713999999995
8.270715 -0.060754456000000005
8.271714 -0.060938747
8.272715 -0.061120588000000003
8.273714 -0.061299978
8.274714 -0.061476917
8.275714 -0.061651401
8.276714 -0.061823428
8.277715 -0.061992992
8.278714 -0.062160101
8.279715 -0.062324747
8.280714 -0.062486930999999996
8.281714 -0.06264665300000001
8.282714 -0.06280390699999999
8.283714 -0.062958698
8.284715 -0.063111022
8.285714 -0.063260878
8.286715 -0.063408271
8.287714 -0.063553196
8.288714 -0.06369565399999999
8.289714 -0.063835643
8.290714 -0.063973165
8.291715 -0.06410822399999999
8.292714 -0.06424081499999999
8.293715 -0.064370944
8.294714 -0.064498611
8.295714 -0.064623816
8.296714 -0.064746558
8.297714 -0.064866839
8.298715 -0.064984657
8.299714 -0.06510001800000001
8.300714 -0.065212924
8.301714 -0.065323373
8.302714 -0.06543136599999999
8.303715 -0.065536908
8.304714 -0.06563999899999999
8.305715 -0.06574063999999999
8.306714 -0.065838831
8.307714 -0.065934571
8.308714 -0.066027866
8.309714 -0.06611871600000001
8.310715 -0.066207128
8.311714 -0.06629309500000001
8.312715 -0.06637662300000001
8.313714 -0.066457712
8.314714 -0.066536368
8.315714 -0.066612591
8.316714 -0.066686381
8.317715 -0.06675774300000001
8.318714 -0.066826685
8.319715 -0.066893199
8.320714 -0.06695729099999999
8.321714 -0.067018968
8.322714 -0.067078229
8.323714 -0.06713508
8.324715 -0.067189528
8.325714 -0.067241566
8.326715 -0.067291205
8.327714 -0.067338446
8.328714 -0.067383295
8.329714 -0.067425752
8.330714 -0.067465822
8.331715 -0.067503512
8.332714 -0.067538826
8.333714 -0.067571766
8.334714 -0.067602331
8.335714 -0.06763053200000001
8.336715 -0.067656371
8.337714 -0.067679852
8.338715 -0.06770097500000001
8.339714 -0.067719753
8.340714 -0.067736185
8.341714 -0.067750271
8.342714 -0.067762024
8.343715 -0.067771442
8.344714 -0.06777852499999999
8.345715 -0.067783287
8.346714 -0.06778572599999999
8.347714 -0.067785848
8.348714 -0.06778365900000001
8.349714 -0.06777915999999999
8.350715 -0.06777235499999999
8.351714 -0.06776325200000001
8.352715 -0.067751849
8.353714 -0.06773815799999999
8.354714 -0.06772218
8.355714 -0.067703921
8.356714 -0.067683385
8.357715 -0.067660573
8.358714 -0.067635498
8.359715 -0.067608157
8.360714 -0.067578559
8.361714 -0.067546708
8.362714 -0.06751261
8.363714 -0.06747627
8.364715 -0.067437696
8.365714 -0.067396893
8.366714 -0.067353866
8.367714 -0.067308621
8.368714 -0.067261164
8.369715 -0.067211501
8.370714 -0.067159638
8.371715 -0.067105581
8.372714 -0.067049335
8.373714 -0.066990906
8.374714 -0.0669303
8.375714 -0.066867523
8.376715 -0.066802581
8.377714 -0.066735479
8.378715 -0.066666224
8.379714 -0.06659482
8.380714 -0.066521275
8.381714 -0.066445593
8.382714 -0.066367787
8.383715 -0.066287856
8.384714 -0.066205813
8.385715 -0.066121662
8.386714 -0.06603540399999999
8.387714 -0.06594705
8.388714 -0.065856613
8.389714 -0.06576409200000001
8.390715 -0.065669499
8.391714 -0.06557283900000001
8.392715 -0.065474119
8.393714 -0.065373344
8.394714 -0.06527052
8.395715 -0.065165659
8.396714 -0.065058767
8.397715 -0.064949854
8.398714 -0.064838928
8.399714 -0.06472599300000001
8.400714 -0.064611057
8.401714 -0.064494129
8.402715 -0.064375217
8.403714 -0.064254325
8.404715 -0.064131466
8.405714 -0.064006646
8.406714 -0.063879869
8.407714 -0.063751149
8.408714 -0.06362049
8.409715 -0.063487905
8.410714 -0.063353399
8.411715 -0.063216977
8.412714 -0.063078653
8.413714 -0.06293843
8.414714 -0.06279631599999999
8.415714 -0.062652316
8.416715 -0.062506442
8.417714 -0.062358705
8.418715 -0.062209112000000004
8.419714 -0.062057667
8.420714 -0.061904377
8.421714 -0.061749253999999996
8.422714 -0.061592303
8.423715 -0.061433535000000004
8.424714 -0.061272957999999995
8.425714 -0.061110576
8.426714 -0.060946401
8.427714 -0.060780445
8.428715 -0.060612708
8.429714 -0.060443202
8.430715 -0.060271937
8.431714 -0.06009892100000001
8.432714 -0.059924158
8.433714 -0.05974766100000001
8.434714 -0.059569441
8.435715 -0.059389502999999996
8.436714 -0.059207855
8.437715 -0.059024506
8.438714 -0.05883946400000001
8.439714 -0.05865274
8.440714 -0.058464344999999994
8.441714 -0.058274285
8.442715 -0.058082567
8.443714 -0.057889200999999994
8.444715 -0.057694194000000004
8.445714 -0.057497557000000005
8.446714 -0.057299301000000004
8.447714 -0.057099434
8.448714 -0.056897959
8.449715 -0.056694890000000005
8.450714 -0.056490238000000005
8.451715 -0.056284008
8.452714 -0.056076206999999996
8.453714 -0.055866846000000005
8.454714 -0.055655935999999996
8.455714 -0.055443484
8.456715 -0.055229501
8.457714 -0.055013993000000004
8.458714 -0.054796971
8.459714 -0.054578448
8.460714 -0.054358429
8.461715 -0.05413691999999999
8.462714 -0.053913938
8.463715 -0.053689483
8.464714 -0.053463574
8.465714 -0.053236214
8.466714 -0.053007412000000004
8.467714 -0.052777176999999995
8.468715 -0.052545522
8.469714 -0.052312452999999995
8.470715 -0.052077980999999995
8.471714 -0.05184211799999999
8.472714 -0.051604869000000005
8.473714 -0.051366241
8.474714 -0.051126251
8.475715 -0.050884899
8.476714 -0.050642202
8.477715 -0.050398166
8.478714 -0.050152797
8.479714 -0.049906108
8.480714 -0.04965810799999999
8.481714 -0.049408805
8.482715 -0.049158209
8.483714 -0.048906332999999996
8.484715 -0.048653181999999996
8.485714 -0.048398768
8.486714 -0.048143097
8.487714 -0.04788618
8.488714 -0.047628029
8.489715 -0.047368649
8.490714 -0.047108053999999996
8.491714 -0.04684625
8.492714 -0.046583251
8.493714 -0.046319059999999995
8.494715 -0.046053692
8.495714 -0.045787155999999996
8.496715 -0.045519459
8.497714 -0.045250615
8.498714 -0.044980631
8.499714 -0.044709517000000004
8.500714 -0.044437282
8.501715 -0.044163939
8.502714 -0.043889496
8.503715 -0.043613961
8.504714 -0.043337347
8.505714 -0.043059661
8.506714 -0.042780917
8.507714 -0.042501121
8.508715 -0.042220286999999995
8.509714 -0.041938422
8.510715 -0.041655535
8.511714 -0.041371639
8.512714 -0.041086741999999996
8.513714 -0.040800852
8.514714 -0.040513981000000004
8.515715 -0.040226142
8.516714 -0.039937338
8.517715 -0.039647584
8.518714 -0.039356886
8.519714 -0.039065257
8.520715 -0.038772705
8.521714 -0.038479239000000005
8.522715 -0.038184869
8.523714 -0.037889605
8.524714 -0.037593456
8.525714 -0.037296431
8.526714 -0.036998538
8.527715 -0.036699790999999995
8.528714 -0.036400195999999996
8.529715 -0.036099763
8.530714 -0.035798503
8.531714 -0.035496426
8.532714 -0.035193539
8.533714 -0.034889852
8.534715 -0.034585377
8.535714 -0.034280121
8.536715 -0.033974097
8.537714 -0.033667314
8.538714 -0.03335978
8.539714 -0.033051506
8.540714 -0.032742502
8.541715 -0.032432776
8.542714 -0.03212234
8.543715 -0.031811202999999996
8.544714 -0.031499374999999996
8.545714 -0.031186867
8.546714 -0.030873686999999997
8.547714 -0.030559845999999998
8.548715 -0.030245353
8.549714 -0.029930216
8.550714 -0.029614448
8.551714 -0.029298058
8.552714 -0.028981053
8.553715 -0.028663446000000002
8.554714 -0.028345245
8.555715 -0.028026462
8.556714 -0.027707106000000002
8.557714 -0.027387184999999998
8.558714 -0.027066708
8.559714 -0.026745687
8.560715 -0.02642413
8.561714 -0.02610205
8.562715 -0.025779454
8.563714 -0.025456352
8.564714 -0.025132752
8.565714 -0.024808667
8.566714 -0.024484104
8.567715 -0.024159074
8.568714 -0.023833587
8.569715 -0.023507650999999997
8.570714 -0.023181278
8.571714 -0.022854477
8.572714 -0.022527257
8.573714 -0.022199629
8.574715 -0.021871603
8.575714 -0.021543188
8.576715 -0.021214393
8.577714 -0.02088523
8.578714 -0.020555708
8.579714 -0.020225838
8.580714 -0.019895629
8.581715 -0.019565091
8.582714 -0.019234233
8.583714 -0.018903066
8.584714 -0.0185716
8.585714 -0.018239843
8.586715 -0.017907808
8.587714 -0.017575503
8.588715 -0.017242938000000003
8.589714 -0.016910123
8.590714 -0.016577067
8.591714 -0.016243781
8.592714 -0.015910272
8.593715 -0.015576551999999999
8.594714 -0.015242629
8.595715 -0.014908514000000001
8.596714 -0.014574216000000001
8.597714 -0.014239744999999998
8.598714 -0.013905109999999998
8.599714 -0.013570322
8.600715 -0.013235389
8.601714 -0.012900321000000001
8.602715 -0.012565128
8.603714 -0.012229818
8.604714 -0.011894402
8.605714 -0.01155889
8.606714 -0.01122329
8.607715 -0.010887614
8.608714 -0.010551870999999999
8.609715 -0.010216069000000001
8.610714 -0.009880219999999999
8.611714 -0.0095443327
8.612714 -0.009208417
8.613714 -0.0088724824
8.614715 -0.0085365391
8.615714 -0.0082005965
8.616714 -0.0078646641
8.617714 -0.007528752
8.618714 -0.0071928698
8.619715 -0.0068570276
8.620714 -0.0065212342
8.621715 -0.0061854996999999995
8.622714 -0.0058498335
8.623714 -0.0055142456
8.624714 -0.0051787451
8.625714 -0.0048433412
8.626715 -0.004508044
8.627714 -0.0041728625
8.628715 -0.0038378060999999996
8.629714 -0.0035028839
8.630714 -0.0031681051000000005
8.631714 -0.0028334791
8.632714 -0.002499015
8.633715 -0.0021647216
8.634714 -0.0018306084
8.635715 -0.0014966842
8.636714 -0.0011629581
8.637714 -0.00082943907
8.638714 -0.0004961360399999999
8.639714 -0.00016305808
8.640715 0.00016978587
8.641714 0.0005023867699999999
8.642715 0.00083473569
8.643714 0.0011668235
8.644714 0.0014986411
8.645715 0.0018301795
8.646714 0.0021614293
8.647715 0.0024923815000000003
8.648714 0.0028230268
8.649714 0.0031533560000000004
8.650714 0.0034833599999999996
8.651714 0.0038130292999999996
8.652715 0.004142354700000001
8.653714 0.0044713272999999994
8.654715 0.0047999376
8.655714 0.0051281761
8.656714 0.005456034
8.657714 0.005783501900000001
8.658714 0.0061105711
8.659715 0.0064372318
8.660714 0.0067634755
8.661715 0.0070892929
8.662714 0.007414675199999999
8.663714 0.0077396136
8.664714 0.0080640995
8.665714 0.0083881241
8.666715 0.0087116787
8.667714 0.0090347545
8.668715 0.0093573421
8.669714 0.0096794334
8.670714 0.01000102
8.671714 0.010322093000000001
8.672714 0.010642643
8.673715 0.010962661
8.674714 0.01128214
8.675714 0.01160107
8.676714 0.011919442
8.677714 0.012237247
8.678715 0.012554477
8.679714 0.012871122
8.680715 0.013187176000000002
8.681714 0.013502626
8.682714 0.013817465999999999
8.683714 0.014131684
8.684714 0.014445273
8.685715 0.014758223999999999
8.686714 0.015070527
8.687715 0.015382172
8.688714 0.015693151
8.689714 0.016003454
8.690714 0.016313074
8.691714 0.016621999000000002
8.692715 0.016930221999999998
8.693714 0.017237732999999998
8.694715 0.017544524
8.695714 0.017850584
8.696714 0.018155907
8.697714 0.018460481
8.698714 0.0187643
8.699715 0.019067353999999998
8.700714 0.019369635
8.701715 0.019671135
8.702714 0.019971844
8.703714 0.020271755
8.704714 0.020570857999999997
8.705714 0.020869146
8.706715 0.021166611
8.707714 0.021463244
8.708714 0.021759038
8.709714 0.022053985
8.710714 0.022348075000000002
8.711715 0.022641302
8.712714 0.022933657
8.713715 0.023225132
8.714714 0.023515719
8.715714 0.02380541
8.716714 0.024094195
8.717714 0.024382069
8.718715 0.024669021000000003
8.719714 0.024955045000000002
8.720715 0.025240131
8.721714 0.025524271999999997
8.722714 0.025807458000000002
8.723714 0.026089681
8.724714 0.026370934
8.725715 0.026651209999999998
8.726714 0.026930496
8.727715 0.027208787
8.728714 0.027486074
8.729714 0.027762348
8.730714 0.028037602999999998
8.731714 0.028311831000000003
8.732715 0.02858502
8.733714 0.028857163999999998
8.734715 0.029128257
8.735714 0.029398290999999997
8.736714 0.029667257
8.737714 0.029935146
8.738714 0.030201953
8.739715 0.030467667999999996
8.740714 0.030732283
8.741714 0.030995791999999998
8.742714 0.031258186
8.743714 0.03151946
8.744715 0.031779604999999995
8.745714 0.032038614
8.746715 0.03229648
8.747714 0.032553193
8.748714 0.032808748
8.749714 0.033063136
8.750714 0.033316351
8.751715 0.033568387000000005
8.752714 0.033819233
8.753715 0.034068886
8.754714 0.034317333
8.755714 0.034564570999999995
8.756714 0.034810591
8.757714 0.035055386
8.758715 0.035298947000000004
8.759714 0.035541269
8.760715 0.035782342
8.761714 0.036022157
8.762714 0.03626071
8.763714 0.036497993
8.764714 0.036733999
8.765715 0.036968719
8.766714 0.037202146
8.767715 0.037434272
8.768714 0.037665092
8.769714 0.037894599
8.770715 0.038122782
8.771714 0.038349637
8.772715 0.038575157
8.773714 0.038799335000000004
8.774714 0.039022163
8.775714 0.039243634
8.776714 0.039463743
8.777715 0.039682485
8.778714 0.03989985
8.779715 0.040115832000000004
8.780714 0.040330426
8.781714 0.040543627
8.782714 0.040755424
8.783714 0.040965815
8.784715 0.041174793
8.785714 0.041382347
8.786715 0.041588474
8.787714 0.04179317
8.788714 0.041996425999999996
8.789714 0.042198235
8.790714 0.042398588
8.791715 0.042597484
8.792714 0.042794913
8.793715 0.042990869
8.794714 0.043185346
8.795714 0.043378337
8.796714 0.043569837
8.797714 0.043759837999999995
8.798715 0.043948332
8.799714 0.044135316
8.800714 0.04432078
8.801714 0.044504719
8.802714 0.044687127
8.803715 0.044867996
8.804714 0.045047322
8.805715 0.045225097
8.806714 0.045401315000000005
8.807714 0.04557597
8.808714 0.045749055999999996
8.809714 0.045920568
8.810715 0.046090499
8.811714 0.046258845
8.812715 0.046425601
8.813714 0.046590759
8.814714 0.046754314
8.815714 0.046916259
8.816714 0.047076589999999995
8.817715 0.047235301
8.818714 0.047392386
8.819715 0.047547842
8.820714 0.047701661
8.821714 0.047853839
8.822714 0.04800437
8.823714 0.048153247999999996
8.824715 0.04830047
8.825714 0.048446026999999996
8.826715 0.048589916
8.827714 0.048732132
8.828714 0.048872671
8.829714 0.049011526
8.830714 0.049148691999999994
8.831715 0.049284165000000005
8.832714 0.049417937
8.833714 0.049550004999999994
8.834714 0.049680361000000006
8.835714 0.049809
8.836715 0.049935922
8.837714 0.050061115
8.838715 0.050184579
8.839714 0.050306308999999994
8.840714 0.050426298
8.841714 0.050544541
8.842714 0.050661032
8.843715 0.050775771000000004
8.844714 0.050888751999999995
8.845715 0.050999969
8.846714 0.051109417
8.847714 0.05121709000000001
8.848714 0.051322987
8.849714 0.051427103
8.850715 0.05152943200000001
8.851714 0.051629973999999995
8.852715 0.051728723000000004
8.853714 0.051825674
8.854714 0.051920826
8.855714 0.052014173999999996
8.856714 0.052105716999999996
8.857715 0.052195444
8.858714 0.052283360999999993
8.859715 0.052369456
8.860714 0.052453729
8.861714 0.052536174
8.862714 0.052616792
8.863714 0.052695575999999994
8.864715 0.052772520999999996
8.865714 0.052847626
8.866714 0.052920886
8.867714 0.05299229500000001
8.868714 0.053061853
8.869715 0.053129554999999995
8.870714 0.053195393
8.871715 0.053259369
8.872714 0.053321477
8.873714 0.053381716
8.874714 0.053440081
8.875714 0.053496565999999995
8.876715 0.05355117
8.877714 0.053603889
8.878715 0.053654722
8.879714 0.053703663000000006
8.880714 0.05375071199999999
8.881714 0.053795864
8.882714 0.053839112
8.883715 0.053880463
8.884714 0.05391991
8.885715 0.05395744799999999
8.886714 0.053993076999999993
8.887714 0.054026797
8.888714 0.054058606999999995
8.889714 0.054088503
8.890715 0.054116476999999996
8.891714 0.054142537000000004
8.892715 0.054166676
8.893714 0.054188893
8.894714 0.05420919
8.895715 0.054227561
8.896714 0.054244004
8.897715 0.054258521
8.898714 0.05427110599999999
8.899714 0.054281763999999996
8.900714 0.054290489
8.901714 0.054297282
8.902715 0.054302135999999994
8.903714 0.054305053000000006
8.904715 0.054306031
8.905714 0.054305070000000004
8.906714 0.054302170999999996
8.907714 0.054297328000000006
8.908714 0.054290541
8.909715 0.05428180999999999
8.910714 0.054271135
8.911715 0.05425851599999999
8.912714 0.054243946
8.913714 0.054227427
8.914714 0.054208958
8.915714 0.054188537999999994
8.916715 0.054166163
8.917714 0.054141838
8.918715 0.05411555800000001
8.919714 0.054087327
8.920714 0.054057140000000004
8.921714 0.054024998000000005
8.922714 0.0539909
8.923715 0.05395484600000001
8.924714 0.053916836999999995
8.925714 0.053876871
8.926714 0.05383495
8.927714 0.053791072999999995
8.928715 0.05374524
8.929714 0.05369745200000001
8.930715 0.053647708
8.931714 0.053596002
8.932714 0.053542339999999994
8.933714 0.053486723
8.934714 0.053429155
8.935715 0.053369632
8.936714 0.053308153
8.937715 0.053244719
8.938714 0.053179328
8.939714 0.053111982
8.940714 0.053042686
8.941714 0.052971434
8.942715 0.052898232
8.943714 0.052823074
8.944715 0.052745966000000005
8.945714 0.052666909
8.946714 0.052585895
8.947714 0.052502932
8.948714 0.052418024
8.949715 0.052331167
8.950714 0.05224236499999999
8.951715 0.052151618999999996
8.952714 0.05205893
8.953714 0.051964296
8.954714 0.051867723
8.955714 0.051769212999999994
8.956715 0.051668764
8.957714 0.051566376
8.958714 0.051462057000000005
8.959714 0.05135581
8.960714 0.051247631
8.961715 0.051137526
8.962714 0.051025498999999995
8.963715 0.050911552
8.964714 0.050795683999999994
8.965714 0.0506779
8.966714 0.050558202
8.967714 0.050436595
8.968715 0.050313078
8.969714 0.050187658
8.970715 0.050060335
8.971714 0.049931114
8.972714 0.04979999500000001
8.973714 0.049666985
8.974714 0.049532083
8.975715 0.049395289
8.976714 0.049256615
8.977715 0.049116055
8.978714 0.048973615
8.979714 0.048829301
8.980714 0.048683112
8.981714 0.048535055
8.982715 0.048385133000000004
8.983714 0.048233347
8.984715 0.048079702999999994
8.985714 0.047924201
8.986714 0.047766844999999995
8.987714 0.047607641
8.988714 0.047446591999999996
8.989715 0.047283701
8.990714 0.047118973
8.991714 0.046952412
8.992714 0.046784023
8.993714 0.04661381
8.994715 0.046441777000000004
8.995714 0.046267928
8.996715 0.046092272
8.997714 0.045914808
8.998714 0.045735546
8.999714 0.045554488000000004
9.000714 0.045371641
9.001715 0.045187006
9.002714 0.045000593
9.003715 0.044812405
9.004714 0.044622447
9.005714 0.044430722
9.006714 0.04423724
9.007714 0.044042003
9.008715 0.043845017
9.009714 0.043646287
9.010715 0.043445819999999996
9.011714 0.043243620999999996
9.012714 0.043039696
9.013714 0.042834049
9.014714 0.042626687
9.015715 0.042417613
9.016714 0.042206835
9.017715 0.041994359
9.018714 0.04178019
9.019714 0.041564332999999995
9.020715 0.041346793
9.021714 0.041127580000000004
9.022715 0.040906697
9.023714 0.040684149
9.024714 0.040459944
9.025714 0.04023409
9.026714 0.040006591
9.027715 0.039777457
9.028714 0.039546692
9.029715 0.039314304
9.030714 0.0390803
9.031714 0.038844687999999995
9.032714 0.038607474
9.033714 0.038368665
9.034715 0.038128271000000005
9.035714 0.037886295
9.036715 0.037642749
9.037714 0.037397638999999996
9.038714 0.037150973000000004
9.039714 0.036902758
9.040714 0.036653002999999997
9.041715 0.036401715
9.042714 0.036148902000000004
9.043715 0.035894572
9.044714 0.035638735000000005
9.045714 0.035381395999999996
9.046714 0.035122567
9.047714 0.034862252999999996
9.048715 0.034600461
9.049714 0.034337203
9.050714 0.034072483
9.051714 0.033806311
9.052714 0.033538695
9.053715 0.033269645
9.054714 0.032999165999999996
9.055715 0.032727268999999996
9.056714 0.032453960999999996
9.057714 0.03217925
9.058714 0.031903145
9.059714 0.031625654
9.060715 0.031346787
9.061714 0.031066551999999997
9.062715 0.030784958
9.063714 0.030502013
9.064714 0.030217727
9.065714 0.029932108000000002
9.066714 0.029645168
9.067715 0.029356912
9.068714 0.029067352
9.069715 0.0287765
9.070714 0.028484364
9.071714 0.028190954
9.072714 0.027896281000000002
9.073714 0.027600352999999998
9.074715 0.027303179
9.075714 0.027004775
9.076715 0.026705145000000003
9.077714 0.026404305
9.078714 0.026102259
9.079714 0.025799024
9.080714 0.025494606000000003
9.081715 0.025189016
9.082714 0.024882265
9.083714 0.024574363000000002
9.084714 0.024265323000000002
9.085714 0.023955153
9.086715 0.023643865
9.087714 0.023331466999999998
9.088715 0.023017970999999998
9.089714 0.022703387000000002
9.090714 0.022387727
9.091714 0.022071002
9.092714 0.021753222
9.093715 0.021434395999999998
9.094714 0.021114538000000002
9.095715 0.020793658
9.096714 0.020471767
9.097714 0.020148876
9.098714 0.019824997
9.099714 0.019500141
9.100715 0.019174321
9.101714 0.018847547
9.102715 0.018519833
9.103714 0.018191188
9.104714 0.017861625
9.105714 0.017531156
9.106714 0.017199795
9.107715 0.016867553
9.108714 0.016534442
9.109715 0.016200474
9.110714 0.015865662000000003
9.111714 0.015530019
9.112714 0.015193556999999998
9.113714 0.014856289
9.114715 0.014518226
9.115714 0.014179382
9.116714 0.013839768
9.117714 0.013499397
9.118714 0.013158283
9.119715 0.012816436
9.120714 0.01247387
9.121715 0.012130595000000001
9.122714 0.011786625
9.123714 0.011441972
9.124714 0.011096647
9.125714 0.010750662
9.126715 0.010404031
9.127714 0.010056766
9.128715 0.0097088778
9.129714 0.009360379
9.130714 0.009011283
9.131714 0.0086616019
9.132714 0.0083113482
9.133715 0.007960535000000001
9.134714 0.007609175399999999
9.135715 0.0072572824
9.136714 0.006904869200000001
9.137714 0.006551948900000001
9.138714 0.0061985352999999995
9.139714 0.0058446421
9.140715 0.0054902837
9.141714 0.0051354735
9.142715 0.004780225900000001
9.143714 0.0044245549000000006
9.144714 0.004068474999999999
9.145715 0.0037120004
9.146714 0.0033551452
9.147715 0.0029979243
9.148714 0.0026403519000000003
9.149714 0.0022824424
9.150714 0.0019242101
9.151714 0.0015656694999999997
9.152715 0.0012068347
9.153714 0.00084772009
9.154715 0.0004883399
9.155714 0.00012870819
9.156714 -0.00023116099
9.157714 -0.00059125364
9.158714 -0.00095155592
9.159715 -0.0013120539
9.160714 -0.0016727336999999998
9.161715 -0.0020335818
9.162714 -0.0023945842
9.163714 -0.0027557275
9.164714 -0.0031169976999999996
9.165714 -0.003478381
9.166715 -0.0038398637000000005
9.167714 -0.0042014319
9.168715 -0.0045630717
9.169714 -0.004924769
9.170714 -0.0052865103
9.171714 -0.005648281099999999
9.172714 -0.0060100676
9.173715 -0.0063718551
9.174714 -0.006733629600000001
9.175714 -0.0070953755999999995
9.176714 -0.007457079499999999
9.177714 -0.0078187266
9.178715 -0.0081803017
9.179714 -0.008541789400000001
9.180715 -0.0089031753
9.181714 -0.0092644448
9.182714 -0.0096255819
9.183714 -0.009986572
9.184714 -0.010347399
9.185715 -0.010708049
9.186714 -0.011068505000000001
9.187715 -0.011428754
9.188714 -0.011788779000000001
9.189714 -0.012148567
9.190714 -0.012508100000000001
9.191714 -0.012867365
9.192715 -0.013226346000000002
9.193714 -0.013585029
9.194715 -0.013943398
9.195714 -0.014301437
9.196714 -0.014659134
9.197714 -0.015016472
9.198714 -0.015373438
9.199715 -0.015730015
9.200714 -0.016086191
9.201715 -0.016441949
9.202714 -0.016797276
9.203714 -0.017152156
9.204714 -0.017506575
9.205714 -0.017860517
9.206715 -0.018213969
9.207714 -0.018566914
9.208714 -0.018919337999999997
9.209714 -0.019271225
9.210714 -0.019622561
9.211715 -0.019973328999999998
9.212714 -0.020323513
9.213715 -0.0206731
9.214714 -0.021022072
9.215714 -0.021370414
9.216714 -0.021718112
9.217714 -0.022065148
9.218715 -0.022411507
9.219714 -0.022757173
9.220715 -0.023102130000000002
9.221714 -0.023446363
9.222714 -0.023789857
9.223714 -0.024132594
9.224714 -0.024474561
9.225715 -0.024815742
9.226714 -0.025156119999999997
9.227715 -0.025495679999999996
9.228714 -0.025834408
9.229714 -0.026172289
9.230714 -0.026509308
9.231714 -0.026845449
9.232715 -0.027180699
9.233714 -0.027515040999999997
9.234715 -0.027848463
9.235714 -0.028180947999999997
9.236714 -0.028512481
9.237714 -0.028843048
9.238714 -0.029172635
9.239715 -0.029501229000000004
9.240714 -0.029828813
9.241714 -0.030155371999999996
9.242714 -0.030480893000000002
9.243714 -0.03080536
9.244715 -0.031128759000000002
9.245714 -0.031451074999999995
9.246715 -0.031772291
9.247714 -0.032092394999999996
9.248714 -0.032411369999999995
9.249714 -0.032729204000000005
9.250714 -0.03304588
9.251715 -0.033361383
9.252714 -0.033675696000000005
9.253715 -0.033988806999999996
9.254714 -0.034300698000000004
9.255714 -0.034611355
9.256714 -0.034920764
9.257714 -0.035228909
9.258715 -0.035535774
9.259714 -0.035841346999999996
9.260715 -0.03614561
9.261714 -0.036448551999999995
9.262714 -0.036750155
9.263714 -0.037050404
9.264714 -0.037349289
9.265715 -0.037646794
9.266714 -0.037942905
9.267715 -0.038237608
9.268714 -0.038530887
9.269714 -0.038822732
9.270715 -0.039113127000000004
9.271714 -0.039402060999999995
9.272715 -0.039689516
9.273714 -0.039975485
9.274714 -0.040259950999999995
9.275714 -0.040542902
9.276714 -0.040824321
9.277715 -0.041104198
9.278714 -0.041382521
9.279715 -0.041659275
9.280714 -0.041934446
9.281714 -0.042208022
9.282714 -0.042479988999999996
9.283714 -0.042750334
9.284715 -0.043019044
9.285714 -0.043286104
9.286715 -0.043551502
9.287714 -0.04381522
9.288714 -0.044077251
9.289714 -0.044337576
9.290714 -0.044596184
9.291715 -0.04485306
9.292714 -0.04510819
9.293715 -0.045361562
9.294714 -0.045613162
9.295714 -0.045862974
9.296714 -0.046110988000000006
9.297714 -0.046357192
9.298715 -0.046601568
9.299714 -0.046844108
9.300714 -0.047084797000000005
9.301714 -0.047323622999999995
9.302714 -0.047560571999999995
9.303715 -0.047795632
9.304714 -0.048028790999999994
9.305715 -0.048260039
9.306714 -0.048489362
9.307714 -0.048716748000000004
9.308714 -0.048942183
9.309714 -0.04916566
9.310715 -0.049387163
9.311714 -0.049606687
9.312715 -0.049824215000000005
9.313714 -0.050039735
9.314714 -0.050253235
9.315714 -0.050464708999999996
9.316714 -0.050674140000000006
9.317715 -0.050881517
9.318714 -0.051086827
9.319715 -0.051290064999999996
9.320714 -0.051491213
9.321714 -0.051690266000000006
9.322714 -0.051887205
9.323714 -0.052082026000000003
9.324715 -0.052274711
9.325714 -0.052465254
9.326715 -0.052653637
9.327714 -0.052839855
9.328714 -0.053023890000000004
9.329714 -0.053205736999999996
9.330714 -0.053385382999999995
9.331715 -0.053562818
9.332714 -0.053738029
9.333714 -0.05391101
9.334714 -0.054081745
9.335714 -0.054250227000000005
9.336715 -0.054416445
9.337714 -0.054580392
9.338715 -0.054742052000000006
9.339714 -0.054901425
9.340714 -0.055058493
9.341714 -0.055213249
9.342714 -0.055365689
9.343715 -0.055515801000000004
9.344714 -0.055663573
9.345715 -0.055808999
9.346714 -0.055952073
9.347714 -0.056092785
9.348714 -0.056231127000000006
9.349714 -0.056367088
9.350715 -0.056500663000000007
9.351714 -0.05663184
9.352715 -0.056760613
9.353714 -0.05688697599999999
9.354714 -0.057010917
9.355714 -0.057132432000000004
9.356714 -0.057251513000000004
9.357715 -0.057368149
9.358714 -0.057482335
9.359715 -0.057594058999999996
9.360714 -0.057703315
9.361714 -0.057810090999999994
9.362714 -0.057914387
9.363714 -0.058016187000000004
9.364715 -0.058115489
9.365714 -0.058212283
9.366714 -0.058306562000000006
9.367714 -0.058398320000000004
9.368714 -0.058487546999999994
9.369715 -0.058574241
9.370714 -0.058658392000000004
9.371715 -0.058739993000000004
9.372714 -0.058819033
9.373714 -0.058895512000000004
9.374714 -0.058969425
9.375714 -0.059040758
9.376715 -0.059109507
9.377714 -0.059175672
9.378715 -0.05923924
9.379714 -0.059300213000000004
9.380714 -0.059358584
9.381714 -0.059414340999999996
9.382714 -0.059467484
9.383715 -0.059518008
9.384714 -0.059565908
9.385715 -0.059611175999999995
9.386714 -0.059653813
9.387714 -0.059693807
9.388714 -0.059731159000000006
9.389714 -0.059765863
9.390715 -0.059797911999999995
9.391714 -0.059827301000000006
9.392715 -0.059854024
9.393714 -0.05987808100000001
9.394714 -0.059899467
9.395715 -0.059918175
9.396714 -0.059934199
9.397715 -0.059947534
9.398714 -0.059958181
9.399714 -0.059966132000000005
9.400714 -0.05997138800000001
9.401714 -0.059973937
9.402715 -0.059973785999999994
9.403714 -0.059970922
9.404715 -0.059965346
9.405714 -0.059957057
9.406714 -0.059946049999999994
9.407714 -0.059932319000000005
9.408714 -0.059915869
9.409715 -0.059896696
9.410714 -0.059874791999999996
9.411715 -0.059850165
9.412714 -0.059822807
9.413714 -0.05979272
9.414714 -0.059759902000000004
9.415714 -0.059724349
9.416715 -0.059686066
9.417714 -0.05964504699999999
9.418715 -0.059601298000000004
9.419714 -0.059554813000000005
9.420714 -0.059505599
9.421714 -0.059453648000000005
9.422714 -0.059398962
9.423715 -0.059341546
9.424714 -0.059281394
9.425714 -0.059218507000000004
9.426714 -0.05915288900000001
9.427714 -0.059084536
9.428715 -0.059013447000000004
9.429714 -0.058939628
9.430715 -0.058863073
9.431714 -0.05878378299999999
9.432714 -0.058701762000000005
9.433714 -0.058617011999999996
9.434714 -0.058529526000000005
9.435715 -0.05843931
9.436714 -0.058346364000000005
9.437715 -0.058250687999999995
9.438714 -0.058152282
9.439714 -0.058051146000000005
9.440714 -0.057947285999999994
9.441714 -0.057840696999999996
9.442715 -0.057731383000000004
9.443714 -0.057619344
9.444715 -0.057504588
9.445714 -0.057387113000000003
9.446714 -0.05726692
9.447714 -0.057144015000000006
9.448714 -0.057018397
9.449715 -0.05689007199999999
9.450714 -0.05675904700000001
9.451715 -0.056625315
9.452714 -0.056488888
9.453714 -0.056349766
9.454714 -0.056207948
9.455714 -0.056063448
9.456715 -0.055916258
9.457714 -0.055766391
9.458714 -0.055613845999999995
9.459714 -0.05545863
9.460714 -0.055300747
9.461715 -0.055140204000000005
9.462714 -0.054977002000000004
9.463715 -0.054811145000000006
9.464714 -0.05464263999999999
9.465714 -0.054471486
9.466714 -0.054297695
9.467714 -0.054121268
9.468715 -0.053942209
9.469714 -0.05376053200000001
9.470715 -0.053576234
9.471714 -0.053389318
9.472714 -0.053199794
9.473714 -0.053007668
9.474714 -0.052812946
9.475715 -0.052615628000000005
9.476714 -0.052415725
9.477715 -0.052213244
9.478714 -0.05200819
9.479714 -0.051800569000000005
9.480714 -0.051590393000000005
9.481714 -0.051377667
9.482715 -0.051162398
9.483714 -0.05094459
9.484715 -0.050724256999999995
9.485714 -0.050501403
9.486714 -0.050276035
9.487714 -0.050048163
9.488714 -0.049817801
9.489715 -0.049584952999999994
9.490714 -0.049349631000000005
9.491714 -0.049111841
9.492714 -0.048871594
9.493714 -0.048628901
9.494715 -0.048383768
9.495714 -0.048136205
9.496715 -0.047886223
9.497714 -0.047633832
9.498714 -0.047379039
9.499714 -0.047121857999999996
9.500714 -0.046862295000000005
9.501715 -0.046600361
9.502714 -0.046336065999999995
9.503715 -0.046069422
9.504714 -0.045800436
9.505714 -0.045529119
9.506714 -0.045255481
9.507714 -0.044979533
9.508715 -0.044701286
9.509714 -0.044420752
9.510715 -0.044137938
9.511714 -0.043852856999999995
9.512714 -0.043565518
9.513714 -0.043275935
9.514714 -0.042984117
9.515715 -0.042690075
9.516714 -0.042393821
9.517715 -0.04209537
9.518714 -0.04179473
9.519714 -0.041491914000000005
9.520715 -0.041186935
9.521714 -0.040879805
9.522715 -0.040570536
9.523714 -0.040259139
9.524714 -0.03994563
9.525714 -0.039630018999999995
9.526714 -0.039312322
9.527715 -0.03899255
9.528714 -0.038670716
9.529715 -0.038346837
9.530714 -0.038020924000000005
9.531714 -0.037692991
9.532714 -0.037363052
9.533714 -0.03703112
9.534715 -0.036697209
9.535714 -0.036361333
9.536715 -0.036023507999999996
9.537714 -0.035683747
9.538714 -0.035342065
9.539714 -0.034998477
9.540714 -0.034652994
9.541715 -0.034305634
9.542714 -0.033956411
9.543715 -0.03360534
9.544714 -0.033252435999999996
9.545714 -0.032897710000000004
9.546714 -0.032541178999999996
9.547714 -0.032182861
9.548715 -0.031822769
9.549714 -0.031460918000000004
9.550714 -0.031097324
9.551714 -0.030732001
9.552714 -0.030364966
9.553715 -0.029996235
9.554714 -0.029625825
9.555715 -0.029253753
9.556714 -0.028880034000000002
9.557714 -0.028504682
9.558714 -0.028127717
9.559714 -0.027749155
9.560715 -0.027369011999999998
9.561714 -0.02698731
9.562715 -0.026604062
9.563714 -0.026219285999999998
9.564714 -0.025832999000000002
9.565714 -0.02544522
9.566714 -0.025055964999999996
9.567715 -0.024665252000000002
9.568714 -0.024273098
9.569715 -0.023879523
9.570714 -0.023484543
9.571714 -0.023088176
9.572714 -0.022690441999999998
9.573714 -0.022291357
9.574715 -0.021890939
9.575714 -0.021489206
9.576715 -0.021086176
9.577714 -0.020681867
9.578714 -0.020276298
9.579714 -0.019869486
9.580714 -0.019461451
9.581715 -0.01905221
9.582714 -0.01864178
9.583714 -0.018230182
9.584714 -0.017817433
9.585714 -0.017403552
9.586715 -0.016988558
9.587714 -0.016572469
9.588715 -0.016155305000000002
9.589714 -0.015737084
9.590714 -0.015317826000000001
9.591714 -0.014897551
9.592714 -0.014476277000000001
9.593715 -0.014054025999999999
9.594714 -0.013630815
9.595715 -0.013206666
9.596714 -0.012781599000000001
9.597714 -0.012355634
9.598714 -0.011928791999999999
9.599714 -0.011501093
9.600715 -0.011072558
9.601714 -0.010643207
9.602715 -0.010213062
9.603714 -0.0097821438
9.604714 -0.009350472799999999
9.605714 -0.008918069899999999
9.606714 -0.0084849569
9.607715 -0.0080511541
9.608714 -0.0076166827
9.609715 -0.007181563700000001
9.610714 -0.0067458182
9.611714 -0.006309467400000001
9.612714 -0.0058725323
9.613714 -0.0054350341
9.614715 -0.0049969931
9.615714 -0.0045584304
9.616714 -0.0041193671
9.617714 -0.0036798236000000002
9.618714 -0.0032398213
9.619715 -0.0027993809
9.620714 -0.0023585233
9.621715 -0.0019172698000000001
9.622714 -0.0014756411999999998
9.623714 -0.0010336589
9.624714 -0.00059134409
9.625714 -0.00014871806
9.626715 0.00029419773
9.627714 0.00073738156
9.628715 0.0011808118
9.629714 0.0016244667
9.630714 0.0020683241
9.631714 0.0025123622000000003
9.632714 0.0029565586
9.633715 0.0034008913999999998
9.634714 0.0038453378
9.635715 0.0042898759
9.636714 0.004734482700000001
9.637714 0.0051791361000000005
9.638714 0.005623813599999999
9.639714 0.0060684924
9.640715 0.0065131506
9.641714 0.006957764700000001
9.642715 0.0074023133
9.643714 0.007846773199999999
9.644714 0.0082911218
9.645715 0.0087353372
9.646714 0.0091793969
9.647715 0.0096232783
9.648714 0.01006696
9.649714 0.010510419
9.650714 0.010953634
9.651714 0.011396582
9.652715 0.011839242
9.653714 0.012281591
9.654715 0.012723608
9.655714 0.013165271
9.656714 0.013606556999999998
9.657714 0.014047444999999999
9.658714 0.014487914000000001
9.659715 0.014927941
9.660714 0.015367504
9.661715 0.015806579999999997
9.662714 0.016245148
9.663714 0.016683186
9.664714 0.01712067
9.665714 0.017557578
9.666715 0.01799389
9.667714 0.01842958
9.668715 0.018864627000000002
9.669714 0.019299009
9.670714 0.019732703
9.671714 0.020165685
9.672714 0.020597933
9.673715 0.021029425
9.674714 0.021460137
9.675714 0.021890047
9.676714 0.022319132
9.677714 0.022747369
9.678715 0.023174736
9.679714 0.023601209
9.680715 0.024026765
9.681714 0.024451382
9.682714 0.024875038
9.683714 0.025297713
9.684714 0.025719381
9.685715 0.026140022
9.686714 0.026559611
9.687715 0.026978130000000003
9.688714 0.027395558
9.689714 0.027811871
9.690714 0.028227046
9.691714 0.028641062
9.692715 0.029053899999999997
9.693714 0.029465535999999997
9.694715 0.029875949
9.695714 0.030285117
9.696714 0.030693019000000002
9.697714 0.031099634
9.698714 0.03150494
9.699715 0.031908916
9.700714 0.032311541
9.701715 0.03271279
9.702714 0.033112644
9.703714 0.033511082
9.704714 0.033908078
9.705714 0.034303611
9.706715 0.034697659
9.707714 0.035090203
9.708714 0.035481218999999994
9.709714 0.035870683
9.710714 0.036258576
9.711715 0.036644877
9.712714 0.037029563
9.713715 0.03741261
9.714714 0.037793997999999995
9.715714 0.038173707
9.716714 0.038551717
9.717714 0.038928002999999996
9.718715 0.039302549
9.719714 0.039675331
9.720715 0.040046329000000006
9.721714 0.040415523
9.722714 0.040782892
9.723714 0.041148419
9.724714 0.04151208
9.725715 0.041873858
9.726714 0.042233732999999996
9.727715 0.042591686000000004
9.728714 0.042947699
9.729714 0.04330175
9.730714 0.043653821999999995
9.731714 0.044003894
9.732715 0.044351946999999996
9.733714 0.044697963
9.734715 0.045041923
9.735714 0.045383809
9.736714 0.045723602
9.737714 0.046061281999999995
9.738714 0.046396832
9.739715 0.046730231000000004
9.740714 0.047061458
9.741714 0.047390498
9.742714 0.047717328
9.743714 0.048041932
9.744715 0.048364291
9.745714 0.048684386999999996
9.746715 0.049002195
9.747714 0.049317704
9.748714 0.04963089
9.749714 0.049941737
9.750714 0.050250225
9.751715 0.05055633400000001
9.752714 0.05086005
9.753715 0.05116135
9.754714 0.051460217
9.755714 0.051756640000000007
9.756714 0.052050594000000006
9.757714 0.052342063
9.758715 0.052631035
9.759714 0.052917487
9.760715 0.053201406
9.761714 0.053482775999999996
9.762714 0.053761585
9.763714 0.054037810000000006
9.764714 0.054311438000000004
9.765715 0.054582459
9.766714 0.054850848
9.767715 0.055116601
9.768714 0.055379694
9.769714 0.055640115000000004
9.770715 0.055897853
9.771714 0.05615288400000001
9.772715 0.056405202
9.773714 0.056654785
9.774714 0.056901626999999996
9.775714 0.057145703000000006
9.776714 0.057387003
9.777715 0.057625514
9.778714 0.057861221
9.779715 0.058094109000000005
9.780714 0.058324158
9.781714 0.05855136
9.782714 0.058775698
9.783714 0.058997154999999996
9.784715 0.05921571899999999
9.785714 0.059431378
9.786715 0.059644115000000004
9.787714 0.059853919000000005
9.788714 0.060060772
9.789714 0.060264661000000004
9.790714 0.060465577
9.791715 0.0606635
9.792714 0.06085842599999999
9.793715 0.061050337
9.794714 0.061239221
9.795714 0.06142506599999999
9.796714 0.061607861
9.797714 0.061787601000000004
9.798715 0.061964267
9.799714 0.062137848
9.800714 0.062308338
9.801714 0.062475720000000005
9.802714 0.062639988
9.803715 0.06280113600000001
9.804714 0.062959146
9.805715 0.063114014
9.806714 0.063265726
9.807714 0.063414278
9.808714 0.063559657
9.809714 0.063701853
9.810715 0.063840859
9.811714 0.063976669
9.812715 0.064109266
9.813714 0.06423865
9.814714 0.064364803
9.815714 0.06448772
9.816714 0.064607395
9.817715 0.064723816
9.818714 0.064836978
9.819715 0.064946868
9.820714 0.065053476
9.821714 0.06515679399999999
9.822714 0.065256818
9.823714 0.065353536
9.824715 0.06544694200000001
9.825714 0.065537024
9.826715 0.065623777
9.827714 0.065707194
9.828714 0.06578727
9.829714 0.065863994
9.830714 0.065937359
9.831715 0.066007359
9.832714 0.06607399
9.833714 0.066137244
9.834714 0.066197116
9.835714 0.066253601
9.836715 0.066306692
9.837714 0.066356384
9.838715 0.06640267700000001
9.839714 0.066445558
9.840714 0.066485029
9.841714 0.06652108899999999
9.842714 0.06655372600000001
9.843715 0.06658294
9.844714 0.06660872600000001
9.845715 0.06663108400000001
9.846714 0.066650007
9.847714 0.066665496
9.848714 0.066677545
9.849714 0.06668615400000001
9.850715 0.066691317
9.851714 0.066693028
9.852715 0.066691288
9.853714 0.066686096
9.854714 0.066677446
9.855714 0.066665339
9.856714 0.066649768
9.857715 0.06663074000000001
9.858714 0.066608243
9.859715 0.066582282
9.860714 0.06655285300000001
9.861714 0.066519959
9.862714 0.066483597
9.863714 0.06644376
9.864715 0.066400453
9.865714 0.066353678
9.866714 0.06630343300000001
9.867714 0.066249719
9.868714 0.066192535
9.869715 0.066131889
9.870714 0.06606777300000001
9.871715 0.06600019400000001
9.872714 0.065929157
9.873714 0.065854663
9.874714 0.065776712
9.875714 0.065695308
9.876715 0.065610453
9.877714 0.065522152
9.878715 0.065430411
9.879714 0.06533523000000001
9.880714 0.065236614
9.881714 0.06513457
9.882714 0.065029098
9.883715 0.064920203
9.884714 0.064807886
9.885715 0.064692157
9.886714 0.064573018
9.887714 0.064450467
9.888714 0.064324518
9.889714 0.06419516900000001
9.890715 0.06406242599999999
9.891714 0.063926296
9.892715 0.063786778
9.893714 0.063643884
9.894714 0.063497614
9.895715 0.063347979
9.896714 0.06319498100000001
9.897715 0.063038623
9.898714 0.062878913
9.899714 0.062715862
9.900714 0.06254946900000001
9.901714 0.062379747
9.902715 0.062206696
9.903714 0.062030333
9.904715 0.061850657
9.905714 0.061667681
9.906714 0.061481411
9.907714 0.061291858000000005
9.908714 0.061099028
9.909715 0.060902932
9.910714 0.060703576
9.911715 0.060500973
9.912714 0.060295133
9.913714 0.060086063
9.914714 0.059873779999999995
9.915714 0.059658289
9.916715 0.059439602999999994
9.917714 0.059217727000000005
9.918715 0.058992679000000006
9.919714 0.058764463999999995
9.920714 0.05853309400000001
9.921714 0.058298587000000006
9.922714 0.05806094900000001
9.923715 0.057820189999999994
9.924714 0.057576323000000006
9.925714 0.057329359999999996
9.926714 0.057079305000000004
9.927714 0.056826178000000005
9.928715 0.056569987999999995
9.929714 0.05631074899999999
9.930715 0.056048470999999996
9.931714 0.055783166
9.932714 0.055514851999999996
9.933714 0.055243535
9.934714 0.054969231
9.935715 0.054691953
9.936714 0.054411711999999994
9.937715 0.054128520000000006
9.938714 0.053842389000000004
9.939714 0.053553336
9.940714 0.053261378
9.941714 0.052966527
9.942715 0.052668795
9.943714 0.052368199
9.944715 0.05206475
9.945714 0.051758467
9.946714 0.051449367
9.947714 0.051137462
9.948714 0.050822768
9.949715 0.050505303
9.950714 0.050185078999999994
9.951715 0.04986212
9.952714 0.049536437
9.953714 0.049208046
9.954714 0.04887696700000001
9.955714 0.048543216
9.956715 0.048206808
9.957714 0.047867763
9.958714 0.047526095000000004
9.959714 0.047181823
9.960714 0.046834967
9.961715 0.04648554
9.962714 0.046133561000000003
9.963715 0.045779051
9.964714 0.045422022
9.965714 0.045062497
9.966714 0.044700489
9.967714 0.044336019000000004
9.968715 0.043969103999999995
9.969714 0.043599762
9.970715 0.043228013
9.971714 0.042853874
9.972714 0.042477367
9.973714 0.042098507
9.974714 0.041717317
9.975715 0.041333815999999995
9.976714 0.040948021
9.977715 0.040559957
9.978714 0.040169639
9.979714 0.039777093
9.980714 0.039382337
9.981714 0.038985393
9.982715 0.03858628
9.983714 0.038185023
9.984715 0.037781641
9.985714 0.037376158
9.986714 0.036968593
9.987714 0.036558971999999995
9.988714 0.036147315
9.989715 0.035733648
9.990714 0.03531799
9.991714 0.034900365
9.992714 0.034480794999999995
9.993714 0.034059302
9.994715 0.033635911
9.995714 0.033210643
9.996715 0.032783520999999996
9.997714 0.032354568
9.998714 0.031923808
9.999714 0.031491261
10.00071 0.031056951
10.00171 0.030620902999999998
10.00271 0.030183137
10.00371 0.029743674999999997
10.00471 0.029302543
10.00571 0.028859763
10.00671 0.028415359
10.00771 0.027969352
10.00871 0.027521767
10.00971 0.027072628
10.01071 0.026621955000000003
10.01171 0.026169774
10.01271 0.025716109999999997
10.01371 0.025260987
10.01471 0.024804429
10.01571 0.02434646
10.01671 0.023887104000000003
10.01771 0.023426388
10.01871 0.022964334
10.01971 0.022500969
10.02071 0.022036319
10.02171 0.021570409000000002
10.02271 0.021103263
10.02371 0.020634908
10.02471 0.020165370000000002
10.02571 0.019694676
10.02671 0.019222849
10.02771 0.018749916999999998
10.02871 0.018275906
10.02971 0.017800840000000002
10.03071 0.017324746
10.03171 0.016847650000000002
10.03271 0.016369577
10.03371 0.015890553
10.03471 0.015410603
10.03571 0.014929753999999998
10.03671 0.014448031
10.03771 0.013965458
10.03871 0.013482062999999999
10.03971 0.012997868
10.04071 0.012512900999999998
10.04171 0.012027187
10.04271 0.011540751
10.04371 0.01105362
10.04471 0.010565818999999999
10.04571 0.010077373
10.04671 0.0095883086
10.04771 0.0090986519
10.04871 0.0086084292
10.04971 0.0081176673
10.05071 0.0076263917
10.05171 0.007134630099999999
10.05271 0.0066424087000000005
10.05371 0.0061497551
10.05471 0.0056566958
10.05571 0.0051632585
10.05671 0.0046694709
10.05771 0.0041753607
10.05871 0.0036809549999999996
10.05971 0.0031862819000000003
10.06071 0.0026913694
10.06171 0.0021962453
10.06271 0.0017009374
10.06371 0.0012054735
10.06471 0.0007098815800000001
10.06571 0.00021418939
10.06671 -0.00028157538
10.06771 -0.00077738505
10.06871 -0.001273212
10.06971 -0.0017690288999999998
10.07071 -0.0022648082
10.07171 -0.0027605229
10.07271 -0.0032561456000000004
10.07371 -0.00375165
10.07471 -0.0042470088
10.07571 -0.0047421956000000005
10.07671 -0.0052371837
10.07771 -0.005731946700000001
10.07871 -0.006226457500000001
10.07971 -0.0067206907
10.08071 -0.007214619100000001
10.08171 -0.0077082164
10.08271 -0.008201456499999999
10.08371 -0.008694312400000001
10.08471 -0.009186758000000001
10.08571 -0.0096787669
10.08671 -0.010170311999999999
10.08771 -0.010661366
10.08871 -0.011151903
10.08971 -0.011641895
10.09071 -0.012131315
10.09171 -0.012620137
10.09271 -0.013108331999999999
10.09371 -0.013595872000000002
10.09471 -0.014082729
10.09571 -0.014568877999999999
10.09671 -0.01505429
10.09771 -0.015538935
10.09871 -0.016022789
10.09971 -0.016505823
10.10071 -0.016988008
10.10171 -0.017469318
10.10271 -0.017949725
10.10371 -0.018429202
10.10471 -0.018907723
10.10571 -0.019385259999999998
10.10671 -0.019861785
10.10771 -0.020337274
10.10871 -0.020811698
10.10971 -0.021285033999999998
10.11071 -0.021757254
10.11171 -0.022228333
10.11271 -0.022698245
10.11371 -0.023166965
10.11471 -0.023634467
10.11571 -0.024100726
10.11671 -0.02456572
10.11771 -0.025029419000000004
10.11871 -0.025491800999999998
10.11971 -0.02595284
10.12071 -0.026412512
10.12171 -0.026870791999999998
10.12271 -0.027327656000000002
10.12371 -0.027783078
10.12471 -0.028237033999999998
10.12571 -0.0286895
10.12671 -0.029140449
10.12771 -0.029589855999999998
10.12871 -0.030037697000000002
10.12971 -0.030483949
10.13071 -0.030928584999999998
10.13171 -0.031371581
10.13271 -0.031812911
10.13371 -0.032252551000000004
10.13471 -0.032690475999999996
10.13571 -0.033126661
10.13671 -0.033561082
10.13771 -0.033993712999999995
10.13871 -0.034424532
10.13971 -0.034853513
10.14071 -0.035280632
10.14171 -0.035705866
10.14271 -0.036129192
10.14371 -0.036550584000000004
10.14471 -0.03697002
10.14571 -0.037387476
10.14671 -0.037802933
10.14771 -0.038216364999999995
10.14871 -0.038627749999999995
10.14971 -0.039037067
10.15071 -0.039444293000000005
10.15171 -0.039849406999999996
10.15271 -0.040252387
10.15371 -0.040653211
10.15471 -0.041051858
10.15571 -0.041448307
10.15671 -0.041842536
10.15771 -0.042234526999999994
10.15871 -0.042624256
10.15971 -0.043011701
10.16071 -0.043396844
10.16171 -0.043779661
10.16271 -0.044160133
10.16371 -0.044538238
10.16471 -0.044913957
10.16571 -0.045287269
10.16671 -0.04565815
10.16771 -0.046026584
10.16871 -0.046392548
10.16971 -0.04675602
10.17071 -0.04711698
10.17171 -0.047475408
10.17271 -0.047831284
10.17371 -0.048184587
10.17471 -0.048535297
10.17571 -0.048883393000000004
10.17671 -0.049228861
10.17771 -0.049571681
10.17871 -0.049911829000000005
10.17971 -0.050249287999999996
10.18071 -0.050584041
10.18171 -0.050916069
10.18271 -0.051245355000000006
10.18371 -0.051571883
10.18471 -0.05189564
10.18571 -0.052216602
10.18671 -0.052534754
10.18771 -0.052850082
10.18871 -0.05316257
10.18971 -0.0534722
10.19071 -0.053778954000000004
10.19171 -0.054082822
10.19271 -0.054383784000000004
10.19371 -0.054681825
10.19471 -0.054976932
10.19571 -0.055269094000000005
10.19671 -0.055558292999999995
10.19771 -0.055844511
10.19871 -0.056127732
10.19971 -0.056407950000000005
10.20071 -0.056685141
10.20171 -0.056959293
10.20271 -0.057230395
10.20371 -0.057498429999999996
10.20471 -0.057763385
10.20571 -0.058025244000000004
10.20671 -0.058283994
10.20771 -0.058539618999999994
10.20871 -0.058792106999999996
10.20971 -0.059041445
10.21071 -0.059287616999999994
10.21171 -0.059530610000000005
10.21271 -0.059770409
10.21371 -0.060007004999999995
10.21471 -0.060240383
10.21571 -0.060470529999999995
10.21671 -0.06069743500000001
10.21771 -0.060921087
10.21871 -0.061141473
10.21971 -0.061358587000000006
10.22071 -0.061572413
10.22171 -0.061782937999999996
10.22271 -0.061990158000000004
10.22371 -0.062194059
10.22471 -0.062394637
10.22571 -0.062591874
10.22671 -0.062785763
10.22771 -0.0629763
10.22871 -0.063163473
10.22971 -0.063347275
10.23071 -0.063527696
10.23171 -0.063704728
10.23271 -0.06387836799999999
10.23371 -0.06404860200000001
10.23471 -0.06421541900000001
10.23571 -0.06437882
10.23671 -0.064538792
10.23771 -0.064695324
10.23871 -0.06484841599999999
10.23971 -0.064998056
10.24071 -0.065144233
10.24171 -0.065286946
10.24271 -0.065426185
10.24371 -0.065561943
10.24471 -0.065694214
10.24571 -0.065822992
10.24671 -0.065948267
10.24771 -0.066070037
10.24871 -0.06618829200000001
10.24971 -0.066303031
10.25071 -0.066414243
10.25171 -0.066521927
10.25271 -0.066626078
10.25371 -0.066726696
10.25471 -0.066823768
10.25571 -0.066917296
10.25671 -0.06700728
10.25771 -0.067093712
10.25871 -0.06717659399999999
10.25971 -0.06725592000000001
10.26071 -0.067331688
10.26171 -0.067403901
10.26271 -0.06747255099999999
10.26371 -0.06753764500000001
10.26471 -0.067599176
10.26571 -0.067657145
10.26671 -0.06771155200000001
10.26771 -0.067762396
10.26871 -0.067809672
10.26971 -0.067853386
10.27071 -0.067893538
10.27171 -0.067930127
10.27271 -0.067963154
10.27371 -0.06799261899999999
10.27471 -0.06801852700000001
10.27571 -0.068040873
10.27671 -0.06805966299999999
10.27771 -0.06807489
10.27871 -0.06808656
10.27971 -0.068094674
10.28071 -0.068099232
10.28171 -0.06810023899999999
10.28271 -0.06809769
10.28371 -0.068091589
10.28471 -0.068081944
10.28571 -0.068068749
10.28671 -0.068052014
10.28771 -0.068031735
10.28871 -0.068007916
10.28971 -0.067980564
10.29071 -0.067949685
10.29171 -0.067915278
10.29271 -0.06787734499999999
10.29371 -0.067835895
10.29471 -0.067790935
10.29571 -0.067742466
10.29671 -0.067690492
10.29771 -0.067635026
10.29871 -0.06757606799999999
10.29971 -0.067513622
10.30071 -0.067447702
10.30171 -0.067378313
10.30271 -0.06730546
10.30371 -0.06722915
10.30471 -0.06714938799999999
10.30571 -0.067066186
10.30671 -0.06697955
10.30771 -0.066889485
10.30871 -0.06679600299999999
10.30971 -0.066699111
10.31071 -0.06659881299999999
10.31171 -0.066495116
10.31271 -0.066388032
10.31371 -0.066277571
10.31471 -0.066163734
10.31571 -0.066046533
10.31671 -0.065925979
10.31771 -0.065802078
10.31871 -0.065674842
10.31971 -0.065544277
10.32071 -0.065410393
10.32171 -0.065273198
10.32271 -0.06513270800000001
10.32371 -0.064988923
10.32471 -0.064841862
10.32571 -0.064691534
10.32671 -0.064537948
10.32771 -0.064381113
10.32871 -0.064221042
10.32971 -0.064057752
10.33071 -0.06389124900000001
10.33171 -0.06372155
10.33271 -0.063548662
10.33371 -0.063372601
10.33471 -0.06319338000000001
10.33571 -0.06301100899999999
10.33671 -0.062825507
10.33771 -0.062636886
10.33871 -0.062445155
10.33971 -0.062250334
10.34071 -0.062052434
10.34171 -0.061851472
10.34271 -0.061647454
10.34371 -0.061440404
10.34471 -0.061230332000000005
10.34571 -0.061017251999999994
10.34671 -0.060801179
10.34771 -0.060582126
10.34871 -0.060360109999999995
10.34971 -0.06013514400000001
10.35071 -0.059907243
10.35171 -0.059676421
10.35271 -0.059442694000000004
10.35371 -0.059206079
10.35471 -0.058966590000000006
10.35571 -0.058724242
10.35671 -0.058479048
10.35771 -0.058231031
10.35871 -0.057980203
10.35971 -0.057726575
10.36071 -0.057470169999999994
10.36171 -0.057211000000000005
10.36271 -0.056949089
10.36371 -0.056684448
10.36471 -0.056417100000000005
10.36571 -0.056147057
10.36671 -0.055874343
10.36771 -0.055598973999999995
10.36871 -0.055320968000000005
10.36971 -0.055040348999999995
10.37071 -0.054757128
10.37171 -0.054471329
10.37271 -0.054182974
10.37371 -0.053892081
10.37471 -0.053598668
10.37571 -0.053302752
10.37671 -0.053004356
10.37771 -0.052703504
10.37871 -0.052400213
10.37971 -0.052094499999999995
10.38071 -0.05178639
10.38171 -0.051475904
10.38271 -0.051163060999999996
10.38371 -0.05084787799999999
10.38471 -0.050530379
10.38571 -0.050210586
10.38671 -0.049888517
10.38771 -0.04956419
10.38871 -0.049237628
10.38971 -0.048908853
10.39071 -0.048577883999999995
10.39171 -0.048244745
10.39271 -0.047909454000000004
10.39371 -0.047572033
10.39471 -0.047232501999999996
10.39571 -0.046890884
10.39671 -0.046547197
10.39771 -0.046201466
10.39871 -0.045853714
10.39971 -0.045503958
10.40071 -0.045152224
10.40171 -0.044798534
10.40271 -0.044442907999999996
10.40371 -0.044085371
10.40471 -0.043725943999999996
10.40571 -0.043364652000000004
10.40671 -0.043001518
10.40771 -0.042636562
10.40871 -0.04226981
10.40971 -0.041901284999999996
10.41071 -0.041531012
10.41171 -0.041159012
10.41271 -0.040785311
10.41371 -0.040409929
10.41471 -0.040032892
10.41571 -0.039654221999999996
10.41671 -0.039273946
10.41771 -0.038892083
10.41871 -0.038508661
10.41971 -0.038123701
10.42071 -0.037737229
10.42171 -0.037349266000000006
10.42271 -0.036959835999999996
10.42371 -0.036568963
10.42471 -0.03617667
10.42571 -0.035782982000000005
10.42671 -0.035387921
10.42771 -0.034991512
10.42871 -0.034593779
10.42971 -0.034194745
10.43071 -0.033794434
10.43171 -0.033392868
10.43271 -0.032990074
10.43371 -0.032586075
10.43471 -0.032180894
10.43571 -0.031774555
10.43671 -0.031367084
10.43771 -0.030958503999999998
10.43871 -0.030548841
10.43971 -0.030138122000000003
10.44071 -0.02972637
10.44171 -0.029313608
10.44271 -0.028899865
10.44371 -0.028485164999999996
10.44471 -0.028069530000000002
10.44571 -0.02765299
10.44671 -0.027235567999999998
10.44771 -0.026817294
10.44871 -0.02639819
10.44971 -0.025978280000000003
10.45071 -0.025557593
10.45171 -0.025136152000000002
10.45271 -0.024713983
10.45371 -0.024291113
10.45471 -0.023867567
10.45571 -0.02344337
10.45671 -0.023018547
10.45771 -0.022593122
10.45871 -0.022167120000000002
10.45971 -0.021740567
10.46071 -0.021313487
10.46171 -0.020885906
10.46271 -0.020457846
10.46371 -0.020029335
10.46471 -0.019600395
10.46571 -0.019171053
10.46671 -0.018741332
10.46771 -0.018311255999999998
10.46871 -0.017880851
10.46971 -0.01745014
10.47071 -0.017019149
10.47171 -0.016587903
10.47271 -0.016156425000000002
10.47371 -0.015724741
10.47471 -0.015292877
10.47571 -0.014860857
10.47671 -0.014428706
10.47771 -0.013996448
10.47871 -0.013564111
10.47971 -0.013131717
10.48071 -0.012699292
10.48171 -0.012266863
10.48271 -0.011834453
10.48371 -0.011402088000000001
10.48471 -0.010969794
10.48571 -0.010537593999999999
10.48671 -0.010105514
10.48771 -0.0096735799
10.48871 -0.0092418151
10.48971 -0.0088102446
10.49071 -0.0083788931
10.49171 -0.0079477846
10.49271 -0.007516943900000001
10.49371 -0.007086394900000001
10.49471 -0.0066561617000000005
10.49571 -0.0062262676
10.49671 -0.0057967369
10.49771 -0.0053675929
10.49871 -0.0049388589
10.49971 -0.0045105582000000005
10.50071 -0.0040827141
10.50171 -0.0036553498000000003
10.50271 -0.0032284886
10.50371 -0.0028021532
10.50471 -0.0023763667000000002
10.50571 -0.0019511523000000002
10.50671 -0.0015265328
10.50771 -0.0011025313
10.50871 -0.00067917081
10.50971 -0.00025647437
10.51071 0.00016553503
10.51171 0.00058683436
10.51271 0.0010074005
10.51371 0.0014272105
10.51471 0.0018462409999999998
10.51571 0.0022644692000000004
10.51671 0.002681872
10.51771 0.0030984261999999997
10.51871 0.0035141088999999996
10.51971 0.0039288974
10.52071 0.0043427692
10.52171 0.0047557009
10.52271 0.0051676707
10.52371 0.0055786557
10.52471 0.0059886337
10.52571 0.0063975829000000005
10.52671 0.006805481099999999
10.52771 0.0072123075
10.52871 0.007618039700000001
10.52971 0.0080226571
10.53071 0.0084261381
10.53171 0.008828462200000001
10.53271 0.009229609
10.53371 0.0096295575
10.53471 0.010028287
10.53571 0.010425779
10.53671 0.010822011
10.53771 0.011216966
10.53871 0.011610622000000001
10.53971 0.01200296
10.54071 0.012393959
10.54171 0.012783603000000001
10.54271 0.01317187
10.54371 0.01355874
10.54471 0.013944195
10.54571 0.014328216000000001
10.54671 0.014710781
10.54771 0.015091874
10.54871 0.015471473999999999
10.54971 0.015849562
10.55071 0.016226116999999998
10.55171 0.016601122
10.55271 0.016974556
10.55371 0.017346401
10.55471 0.017716638
10.55571 0.018085247999999998
10.55671 0.018452211
10.55771 0.018817509
10.55871 0.019181124
10.55971 0.019543036
10.56071 0.019903226
10.56171 0.020261677999999998
10.56271 0.020618373000000002
10.56371 0.020973292999999997
10.56471 0.021326421
10.56571 0.021677741
10.56671 0.022027234
10.56771 0.022374883999999998
10.56871 0.022720675
10.56971 0.023064591
10.57071 0.023406614
10.57171 0.023746732
10.57271 0.024084927
10.57371 0.024421184
10.57471 0.024755488
10.57571 0.025087824999999998
10.57671 0.025418180000000002
10.57771 0.025746538000000003
10.57871 0.026072885
10.57971 0.026397206
10.58071 0.026719488
10.58171 0.027039714
10.58271 0.027357873999999997
10.58371 0.027673951
10.58471 0.027987930999999997
10.58571 0.028299802
10.58671 0.028609551
10.58771 0.028917161
10.58871 0.029222621
10.58971 0.029525917
10.59071 0.029827034
10.59171 0.03012596
10.59271 0.030422681999999996
10.59371 0.030717187
10.59471 0.031009461999999998
10.59571 0.031299493
10.59671 0.031587272
10.59771 0.031872781
10.59871 0.03215601
10.59971 0.03243695
10.60071 0.032715587
10.60171 0.03299191
10.60271 0.033265908000000004
10.60371 0.033537572
10.60471 0.03380689
10.60571 0.034073851
10.60671 0.034338445
10.60771 0.034600665
10.60871 0.034860498000000004
10.60971 0.035117936
10.61071 0.035372973
10.61171 0.035625597
10.61271 0.0358758
10.61371 0.036123572
10.61471 0.036368906
10.61571 0.036611792000000004
10.61671 0.036852225
10.61771 0.037090192
10.61871 0.037325689
10.61971 0.037558706000000004
10.62071 0.037789234
10.62171 0.038017269
10.62271 0.038242797
10.62371 0.038465814
10.62471 0.038686313
10.62571 0.038904283000000005
10.62671 0.039119719
10.62771 0.039332613
10.62871 0.039542958
10.62971 0.039750745000000004
10.63071 0.039955968
10.63171 0.040158618
10.63271 0.040358689
10.63371 0.040556176
10.63471 0.040751073
10.63571 0.040943371
10.63671 0.041133066
10.63771 0.041320155
10.63871 0.041504629
10.63971 0.041686483999999996
10.64071 0.041865718
10.64171 0.042042325
10.64271 0.042216302
10.64371 0.042387645
10.64471 0.042556348
10.64571 0.042722412
10.64671 0.042885833
10.64771 0.043046608
10.64871 0.043204734999999994
10.64971 0.043360214
10.65071 0.043513040999999995
10.65171 0.043663217
10.65271 0.043810738
10.65371 0.043955601999999996
10.65471 0.04409781
10.65571 0.044237357
10.65671 0.044374246
10.65771 0.044508473
10.65871 0.044640037
10.65971 0.044768937999999994
10.66071 0.044895176
10.66171 0.045018748
10.66271 0.045139654
10.66371 0.045257891
10.66471 0.04537346
10.66571 0.045486359
10.66671 0.04559659
10.66771 0.045704152000000005
10.66871 0.045809045
10.66971 0.045911266
10.67071 0.046010818999999994
10.67171 0.046107703
10.67271 0.046201918
10.67371 0.046293464
10.67471 0.046382344
10.67571 0.046468561
10.67671 0.046552112
10.67771 0.046633004
10.67871 0.046711238
10.67971 0.046786814
10.68071 0.046859737
10.68171 0.046930011
10.68271 0.046997637
10.68371 0.04706262
10.68471 0.047124963
10.68571 0.047184670000000005
10.68671 0.047241744999999995
10.68771 0.047296192
10.68871 0.047348015
10.68971 0.047397218
10.69071 0.047443807
10.69171 0.047487786
10.69271 0.04752916
10.69371 0.047567932
10.69471 0.047604108
10.69571 0.047637690999999996
10.69671 0.047668686999999994
10.69771 0.047697098
10.69871 0.047722930000000004
10.69971 0.04774619
10.70071 0.04776688
10.70171 0.047785006000000005
10.70271 0.047800574
10.70371 0.047813586
10.70471 0.047824049
10.70571 0.047831968
10.70671 0.047837348999999994
10.70771 0.047840198
10.70871 0.047840519
10.70971 0.047838318000000005
10.71071 0.047833602999999995
10.71171 0.04782638
10.71271 0.047816656
10.71371 0.047804439000000004
10.71471 0.047789735
10.71571 0.047772552
10.71671 0.047752899
10.71771 0.047730783
10.71871 0.04770621
10.71971 0.047679192999999995
10.72071 0.04764974
10.72171 0.04761786
10.72271 0.047583560999999996
10.72371 0.047546852
10.72471 0.047507742000000006
10.72571 0.047466243
10.72671 0.047422361
10.72771 0.047376109
10.72871 0.047327494000000005
10.72971 0.047276527
10.73071 0.047223218
10.73171 0.047167574
10.73271 0.047109605
10.73371 0.047049322
10.73471 0.046986734
10.73571 0.046921853
10.73671 0.046854684
10.73771 0.04678524
10.73871 0.046713528
10.73971 0.046639560999999996
10.74071 0.046563343
10.74171 0.046484891
10.74271 0.04640421
10.74371 0.046321313
10.74471 0.046236208
10.74571 0.046148908
10.74671 0.046059421999999996
10.74771 0.04596776
10.74871 0.045873935000000005
10.74971 0.045777956
10.75071 0.045679839
10.75171 0.045579589999999996
10.75271 0.045477225999999996
10.75371 0.045372758
10.75471 0.045266197
10.75571 0.045157559
10.75671 0.045046853
10.75771 0.044934094
10.75871 0.044819294
10.75971 0.044702465000000004
10.76071 0.044583622
10.76171 0.04446278
10.76271 0.044339951
10.76371 0.044215147
10.76471 0.044088382999999995
10.76571 0.043959671
10.76671 0.043829027
10.76771 0.043696465
10.76871 0.043561996
10.76971 0.043425633
10.77071 0.043287393
10.77171 0.043147284
10.77271 0.043005325
10.77371 0.042861525
10.77471 0.042715899
10.77571 0.042568458999999996
10.77671 0.04241922
10.77771 0.042268193999999995
10.77871 0.042115396
10.77971 0.04196084
10.78071 0.041804538
10.78171 0.041646507
10.78271 0.041486759
10.78371 0.041325309
10.78471 0.041162167
10.78571 0.040997352
10.78671 0.040830878
10.78771 0.040662763
10.78871 0.040493018
10.78971 0.040321657000000004
10.79071 0.040148699
10.79171 0.039974161
10.79271 0.039798053
10.79371 0.039620398
10.79471 0.039441205
10.79571 0.039260494
10.79671 0.039078281
10.79771 0.038894580000000005
10.79871 0.038709407
10.79971 0.038522779
10.80071 0.03833471
10.80171 0.038145218
10.80271 0.037954317
10.80371 0.037762022
10.80471 0.037568351
10.80571 0.037373316999999996
10.80671 0.037176936
10.80771 0.036979222
10.80871 0.036780192999999996
10.80971 0.036579859
10.81071 0.03637824
10.81171 0.036175348
10.81271 0.035971198999999995
10.81371 0.035765808
10.81471 0.035559188
10.81571 0.035351355
10.81671 0.035142325
10.81771 0.034932110999999995
10.81871 0.03472073
10.81971 0.034508196000000005
10.82071 0.034294525
10.82171 0.034079733
10.82271 0.033863832
10.82371 0.033646841999999996
10.82471 0.033428776
10.82571 0.03320965
10.82671 0.032989483
10.82771 0.032768288
10.82871 0.032546083
10.82971 0.032322883
10.83071 0.032098705000000005
10.83171 0.031873566
10.83271 0.031647484999999996
10.83371 0.031420474999999996
10.83471 0.031192554
10.83571 0.03096374
10.83671 0.03073405
10.83771 0.030503498000000004
10.83871 0.030272098999999997
10.83971 0.030039873999999998
10.84071 0.029806836
10.84171 0.029573001999999998
10.84271 0.029338387000000004
10.84371 0.029103007
10.84471 0.028866878999999998
10.84571 0.028630017
10.84671 0.028392437
10.84771 0.028154154999999997
10.84871 0.027915185999999998
10.84971 0.027675545
10.85071 0.02743525
10.85171 0.027194314
10.85271 0.026952752000000003
10.85371 0.026710578999999998
10.85471 0.026467812000000004
10.85571 0.026224466
10.85671 0.025980556
10.85771 0.025736095
10.85871 0.025491102
10.85971 0.025245591
10.86071 0.024999579
10.86171 0.024753083999999998
10.86271 0.024506118
10.86371 0.0242587
10.86471 0.024010846
10.86571 0.023762572000000003
10.86671 0.023513893
10.86771 0.023264825
10.86871 0.023015386000000002
10.86971 0.022765592
10.87071 0.02251546
10.87171 0.022265002
10.87271 0.022014238
10.87371 0.021763182
10.87471 0.021511851999999998
10.87571 0.021260261
10.87671 0.021008425
10.87771 0.02075636
10.87871 0.020504081
10.87971 0.020251604
10.88071 0.019998942
10.88171 0.019746109
10.88271 0.019493123
10.88371 0.019239995
10.88471 0.018986740999999998
10.88571 0.018733372999999998
10.88671 0.018479908
10.88771 0.018226357
10.88871 0.017972736
10.88971 0.017719057
10.89071 0.017465335
10.89171 0.017211584999999998
10.89271 0.016957818
10.89371 0.016704049
10.89471 0.016450292999999998
10.89571 0.016196561
10.89671 0.015942869000000002
10.89771 0.01568923
10.89871 0.01543566
10.89971 0.015182172
10.90071 0.014928778
10.90171 0.014675494
10.90271 0.014422335
10.90371 0.014169312000000002
10.90471 0.013916442
10.90571 0.013663738
10.90671 0.013411211999999999
10.90771 0.013158880999999999
10.90871 0.012906757
10.90971 0.012654853
10.91071 0.012403185
10.91171 0.012151765
10.91271 0.011900605
10.91371 0.01164972
10.91471 0.011399121
10.91571 0.011148823
10.91671 0.010898837000000001
10.91771 0.010649175
10.91871 0.010399851
10.91971 0.010150877
10.92071 0.009902264000000001
10.92171 0.0096540243
10.92271 0.0094061696
10.92371 0.009158712099999999
10.92471 0.0089116627
10.92571 0.008665034
10.92671 0.0084188367
10.92771 0.0081730825
10.92871 0.0079277837
10.92971 0.0076829514
10.93071 0.0074385970999999995
10.93171 0.0071947317
10.93271 0.006951367700000001
10.93371 0.0067085166
10.93471 0.0064661901
10.93571 0.0062243998000000005
10.93671 0.0059831578
10.93771 0.0057424753
10.93871 0.0055023644
10.93971 0.0052628369
10.94071 0.005023904300000001
10.94171 0.0047855781
10.94271 0.00454787
10.94371 0.0043107913
10.94471 0.0040743535999999995
10.94571 0.0038385681999999997
10.94671 0.0036034459999999997
10.94771 0.0033689979
10.94871 0.0031352349
10.94971 0.0029021676
10.95071 0.0026698064
10.95171 0.0024381614
10.95271 0.0022072429
10.95371 0.0019770607
10.95471 0.0017476244
10.95571 0.0015189437999999999
10.95671 0.0012910283
10.95771 0.0010638871
10.95871 0.0008375294800000001
10.95971 0.00061196442
10.96071 0.00038720077
10.96171 0.00016324746999999998
10.96271 -5.9886781e-05
10.96371 -0.00028219331
10.96471 -0.0005036634299999999
10.96571 -0.00072428866
10.96671 -0.00094406041
10.96771 -0.0011629701
10.96871 -0.0013810095
10.96971 -0.0015981699
10.97071 -0.001814443
10.97171 -0.0020298203
10.97271 -0.0022442931
10.97371 -0.0024578532
10.97471 -0.0026704922
10.97571 -0.0028822014
10.97671 -0.0030929728
10.97771 -0.003302798
10.97871 -0.0035116685
10.97971 -0.0037195764999999998
10.98071 -0.0039265135
10.98171 -0.0041324718
10.98271 -0.004337443900000001
10.98371 -0.0045414221
10.98471 -0.004744398800000001
10.98571 -0.004946366999999999
10.98671 -0.0051473195
10.98771 -0.0053472493
10.98871 -0.00554615
10.98971 -0.0057440146
10.99071 -0.0059408372
10.99171 -0.0061366117999999996
10.99271 -0.006331331700000001
10.99371 -0.0065249915000000006
10.99471 -0.0067175861
10.99571 -0.0069091097
10.99671 -0.0070995564
10.99771 -0.0072889219
10.99871 -0.007477200400000001
10.99971 -0.007664386800000001
11.00071 -0.007850476
11.00171 -0.008035462799999999
11.00271 -0.0082193415
11.00371 -0.0084021078
11.00471 -0.0085837564
11.00571 -0.0087642817
11.00671 -0.0089436784
11.00771 -0.009121941500000001
11.00871 -0.009299066
11.00971 -0.009475046
11.01071 -0.0096498756
11.01171 -0.0098235505
11.01271 -0.0099960642
11.01371 -0.010167411999999999
11.01471 -0.010337587
11.01571 -0.010506585
11.01671 -0.0106744
11.01771 -0.010841028
11.01871 -0.011006463
11.01971 -0.011170699000000001
11.02071 -0.011333732
11.02171 -0.011495558
11.02271 -0.011656171
11.02371 -0.011815568
11.02471 -0.011973744
11.02571 -0.012130695
11.02671 -0.012286417999999999
11.02771 -0.012440908
11.02871 -0.012594165
11.02971 -0.012746183000000001
11.03071 -0.012896959
11.03171 -0.013046492000000002
11.03271 -0.013194777
11.03371 -0.013341814
11.03471 -0.0134876
11.03571 -0.013632132
11.03671 -0.013775408999999999
11.03771 -0.013917427
11.03871 -0.014058186
11.03971 -0.014197683999999999
11.04071 -0.014335918000000001
11.04171 -0.014472887
11.04271 -0.014608587999999999
11.04371 -0.01474302
11.04471 -0.014876181
11.04571 -0.015008068
11.04671 -0.01513868
11.04771 -0.015268015000000001
11.04871 -0.015396069
11.04971 -0.015522841
11.05071 -0.015648329
11.05171 -0.015772531
11.05271 -0.015895444
11.05371 -0.016017066
11.05471 -0.016137396
11.05571 -0.016256431000000002
11.05671 -0.016374169
11.05771 -0.016490609
11.05871 -0.016605749
11.05971 -0.016719589
11.06071 -0.016832126
11.06171 -0.016943361
11.06271 -0.017053291
11.06371 -0.017161916
11.06471 -0.017269237
11.06571 -0.017375252
11.06671 -0.017479961000000002
11.06771 -0.017583367
11.06871 -0.017685468
11.06971 -0.017786265
11.07071 -0.017885756
11.07171 -0.017983944999999998
11.07271 -0.018080831999999998
11.07371 -0.018176415999999997
11.07471 -0.018270698
11.07571 -0.018363679
11.07671 -0.01845536
11.07771 -0.018545742
11.07871 -0.018634825
11.07971 -0.018722608999999998
11.08071 -0.018809094999999998
11.08171 -0.018894284
11.08271 -0.018978176
11.08371 -0.019060769
11.08471 -0.019142067000000002
11.08571 -0.019222067
11.08671 -0.019300771
11.08771 -0.019378179000000002
11.08871 -0.01945429
11.08971 -0.019529104
11.09071 -0.019602622
11.09171 -0.019674844
11.09271 -0.01974577
11.09371 -0.019815401
11.09471 -0.019883737999999998
11.09571 -0.019950782
11.09671 -0.020016532
11.09771 -0.020080991
11.09871 -0.020144159000000002
11.09971 -0.020206039
11.10071 -0.02026663
11.10171 -0.020325936000000003
11.10271 -0.020383958
11.10371 -0.020440697
11.10471 -0.020496157
11.10571 -0.020550341
11.10671 -0.020603251
11.10771 -0.020654888
11.10871 -0.020705255
11.10971 -0.020754355999999998
11.11071 -0.020802193
11.11171 -0.020848768
11.11271 -0.020894084
11.11371 -0.020938144
11.11471 -0.020980951
11.11571 -0.021022507
11.11671 -0.021062815
11.11771 -0.021101875
11.11871 -0.021139691
11.11971 -0.021176264
11.12071 -0.021211596000000003
11.12171 -0.021245688999999998
11.12271 -0.021278544
11.12371 -0.021310162
11.12471 -0.021340547
11.12571 -0.021369699000000002
11.12671 -0.021397618
11.12771 -0.021424307
11.12871 -0.021449768
11.12971 -0.021474001
11.13071 -0.021497009
11.13171 -0.021518793
11.13271 -0.021539355
11.13371 -0.021558697
11.13471 -0.021576822
11.13571 -0.021593731
11.13671 -0.021609428
11.13771 -0.021623915
11.13871 -0.021637195
11.13971 -0.021649271
11.14071 -0.021660146999999998
11.14171 -0.021669826
11.14271 -0.021678311000000002
11.14371 -0.021685607
11.14471 -0.021691718
11.14571 -0.021696647
11.14671 -0.021700397
11.14771 -0.021702972
11.14871 -0.021704378
11.14971 -0.021704618
11.15071 -0.021703696
11.15171 -0.021701615
11.15271 -0.02169838
11.15371 -0.021693993999999998
11.15471 -0.021688461
11.15571 -0.021681785
11.15671 -0.021673967000000002
11.15771 -0.021665011999999997
11.15871 -0.021654923
11.15971 -0.021643704
11.16071 -0.021631357
11.16171 -0.021617884
11.16271 -0.021603289999999997
11.16371 -0.021587577
11.16471 -0.021570748
11.16571 -0.021552807
11.16671 -0.021533755
11.16771 -0.021513598
11.16871 -0.021492338
11.16971 -0.021469977
11.17071 -0.021446521
11.17171 -0.021421972
11.17271 -0.021396334
11.17371 -0.021369611
11.17471 -0.021341806999999997
11.17571 -0.021312926
11.17671 -0.021282971
11.17771 -0.021251947
11.17871 -0.02121986
11.17971 -0.021186713
11.18071 -0.021152510000000003
11.18171 -0.021117255999999997
11.18271 -0.021080957
11.18371 -0.021043616
11.18471 -0.021005239
11.18571 -0.020965829
11.18671 -0.020925391
11.18771 -0.020883929
11.18871 -0.020841448000000002
11.18971 -0.020797951999999998
11.19071 -0.020753444
11.19171 -0.020707928
11.19271 -0.020661409
11.19371 -0.02061389
11.19471 -0.020565372
11.19571 -0.020515862
11.19671 -0.020465361
11.19771 -0.020413872
11.19871 -0.020361399000000002
11.19971 -0.020307944
11.20071 -0.020253511
11.20171 -0.020198103
11.20271 -0.020141724
11.20371 -0.020084374
11.20471 -0.020026059000000002
11.20571 -0.019966782
11.20671 -0.019906546
11.20771 -0.019845353
11.20871 -0.019783209
11.20971 -0.019720118
11.21071 -0.019656082000000002
11.21171 -0.019591107
11.21271 -0.019525195
11.21371 -0.019458351999999998
11.21471 -0.019390583000000003
11.21571 -0.01932189
11.21671 -0.019252281
11.21771 -0.019181758
11.21871 -0.019110327
11.21971 -0.019037993
11.22071 -0.018964759
11.22171 -0.018890631
11.22271 -0.018815613000000002
11.22371 -0.018739711
11.22471 -0.018662927000000003
11.22571 -0.018585268
11.22671 -0.018506737000000002
11.22771 -0.018427337999999998
11.22871 -0.018347074999999997
11.22971 -0.018265953
11.23071 -0.018183975999999998
11.23171 -0.018101146
11.23271 -0.01801747
11.23371 -0.017932949
11.23471 -0.017847589
11.23571 -0.017761393
11.23671 -0.017674363
11.23771 -0.017586505
11.23871 -0.017497821
11.23971 -0.017408315
11.24071 -0.017317991
11.24171 -0.017226854
11.24271 -0.017134906000000002
11.24371 -0.017042152
11.24471 -0.016948598
11.24571 -0.016854246
11.24671 -0.016759102
11.24771 -0.016663168
11.24871 -0.01656645
11.24971 -0.016468953
11.25071 -0.016370680999999998
11.25171 -0.016271638999999997
11.25271 -0.016171832
11.25371 -0.016071263000000002
11.25471 -0.01596994
11.25571 -0.015867865
11.25671 -0.015765044
11.25771 -0.015661483
11.25871 -0.015557185000000001
11.25971 -0.015452153
11.26071 -0.015346395
11.26171 -0.015239912000000001
11.26271 -0.015132711
11.26371 -0.015024796000000002
11.26471 -0.014916169000000002
11.26571 -0.014806834
11.26671 -0.014696797
11.26771 -0.014586060999999999
11.26871 -0.01447463
11.26971 -0.014362506
11.27071 -0.014249694
11.27171 -0.014136197999999999
11.27271 -0.014022019
11.27371 -0.013907164
11.27471 -0.013791633999999999
11.27571 -0.013675434
11.27671 -0.013558567999999998
11.27771 -0.013441038
11.27871 -0.013322849000000001
11.27971 -0.013204005000000001
11.28071 -0.013084509999999999
11.28171 -0.012964368
11.28271 -0.012843583999999998
11.28371 -0.012722163000000002
11.28471 -0.012600109000000002
11.28571 -0.012477426000000002
11.28671 -0.012354121
11.28771 -0.012230195999999999
11.28871 -0.012105659
11.28971 -0.011980512
11.29071 -0.011854763
11.29171 -0.011728416
11.29271 -0.011601476
11.29371 -0.011473948
11.29471 -0.011345837
11.29571 -0.011217149000000001
11.29671 -0.011087887
11.29771 -0.010958058
11.29871 -0.010827665
11.29971 -0.010696713
11.30071 -0.010565208
11.30171 -0.010433152
11.30271 -0.010300551
11.30371 -0.010167408999999999
11.30471 -0.010033730000000001
11.30571 -0.009899518
11.30671 -0.009764776
11.30771 -0.0096295094
11.30871 -0.0094937212
11.30971 -0.0093574148
11.31071 -0.009220594799999999
11.31171 -0.0090832647
11.31271 -0.008945429
11.31371 -0.0088070905
11.31471 -0.0086682536
11.31571 -0.008528922599999999
11.31671 -0.0083891013
11.31771 -0.0082487939
11.31871 -0.0081080048
11.31971 -0.0079667385
11.32071 -0.007824999899999999
11.32171 -0.007682793500000001
11.32271 -0.0075401235999999995
11.32371 -0.007396995400000001
11.32471 -0.0072534138
11.32571 -0.007109384
11.32671 -0.0069649112
11.32771 -0.0068199995
11.32871 -0.006674655
11.32971 -0.0065288827
11.33071 -0.006382687600000001
11.33171 -0.0062360741
11.33271 -0.006089048099999999
11.33371 -0.005941614699999999
11.33471 -0.0057937785
11.33571 -0.0056455446999999995
11.33671 -0.0054969178999999995
11.33771 -0.0053479031
11.33871 -0.0051985047
11.33971 -0.0050487277
11.34071 -0.0048985767
11.34171 -0.004748056400000001
11.34271 -0.0045971712
11.34371 -0.0044459255
11.34471 -0.004294324
11.34571 -0.0041423715
11.34671 -0.0039900722
11.34771 -0.0038374314000000002
11.34871 -0.0036844533
11.34971 -0.0035311429999999996
11.35071 -0.0033775053
11.35171 -0.0032235454
11.35271 -0.0030692681
11.35371 -0.0029146791
11.35471 -0.0027597838
11.35571 -0.0026045876
11.35671 -0.0024490961
11.35771 -0.0022933149
11.35871 -0.00213725
11.35971 -0.0019809071
11.36071 -0.0018242923
11.36171 -0.0016674113999999999
11.36271 -0.0015102703
11.36371 -0.0013528752
11.36471 -0.0011952319
11.36571 -0.0010373463999999999
11.36671 -0.00087922454
11.36771 -0.00072087219
11.36871 -0.00056229519
11.36971 -0.00040349919000000003
11.37071 -0.00024448973
11.37171 -8.527234200000001e-05
11.37271 7.4147596e-05
11.37371 0.00023376476000000002
11.37471 0.00039357392000000004
11.37571 0.00055356986
11.37671 0.00071374757
11.37771 0.0008741019899999999
11.37871 0.0010346283
11.37971 0.0011953214
11.38071 0.0013561767
11.38171 0.0015171891
11.38271 0.0016783541000000002
11.38371 0.0018396664000000001
11.38471 0.0020011212
11.38571 0.0021627135
11.38671 0.002324438
11.38771 0.0024862897
11.38871 0.0026482632
11.38971 0.0028103530000000002
11.39071 0.0029725534000000003
11.39171 0.0031348586999999997
11.39271 0.0032972628
11.39371 0.00345976
11.39471 0.0036223439000000004
11.39571 0.0037850081
11.39671 0.0039477461999999994
11.39771 0.0041105515
11.39871 0.0042734173
11.39971 0.0044363365
11.40071 0.0045993027
11.40171 0.0047623085
11.40271 0.0049253471
11.40371 0.0050884115
11.40471 0.0052514944
11.40571 0.005414589
11.40671 0.0055776884
11.40771 0.0057407851000000005
11.40871 0.0059038727999999995
11.40971 0.0060669445
11.41071 0.006229992899999999
11.41171 0.006393012200000001
11.41271 0.0065559951
11.41371 0.006718935
11.41471 0.0068818248
11.41571 0.0070446586
11.41671 0.007207429699999999
11.41771 0.0073701318
11.41871 0.0075327582
11.41971 0.0076953023
11.42071 0.0078577577
11.42171 0.008020117799999999
11.42271 0.008182376
11.42371 0.0083445251
11.42471 0.0085065585
11.42571 0.0086684697
11.42671 0.008830251300000001
11.42771 0.0089918962
11.42871 0.009153397
11.42971 0.009314746399999999
11.43071 0.0094759365
11.43171 0.0096369607
11.43271 0.0097978103
11.43371 0.009958478
11.43471 0.010118957
11.43571 0.010279237
11.43671 0.010439313
11.43771 0.010599174999999999
11.43871 0.010758816
11.43971 0.010918229
11.44071 0.011077403999999999
11.44171 0.011236335
11.44271 0.011395014
11.44371 0.011553433
11.44471 0.011711584
11.44571 0.011869461
11.44671 0.012027055
11.44771 0.01218436
11.44871 0.012341369000000001
11.44971 0.012498072
11.45071 0.012654466
11.45171 0.012810541000000002
11.45271 0.012966291999999999
11.45371 0.013121709
11.45471 0.013276788000000001
11.45571 0.013431519999999999
11.45671 0.013585898999999999
11.45771 0.013739918
11.45871 0.013893569
11.45971 0.014046845999999998
11.46071 0.014199739999999999
11.46171 0.014352243999999998
11.46271 0.014504350999999999
11.46371 0.014656053
11.46471 0.014807342000000001
11.46571 0.014958211
11.46671 0.01510865
11.46771 0.015258650999999998
11.46871 0.015408207000000002
11.46971 0.015557308999999998
11.47071 0.015705946000000002
11.47171 0.015854112
11.47271 0.016001797
11.47371 0.016148991
11.47471 0.016295686
11.47571 0.016441873
11.47671 0.016587542
11.47771 0.016732686
11.47871 0.016877293999999998
11.47971 0.017021358
11.48071 0.017164869
11.48171 0.017307817
11.48271 0.017450194000000002
11.48371 0.017591992
11.48471 0.017733203
11.48571 0.017873816
11.48671 0.018013825
11.48771 0.018153219
11.48871 0.018291992
11.48971 0.018430135
11.49071 0.018567637999999997
11.49171 0.018704496
11.49271 0.018840699000000002
11.49371 0.018976240000000002
11.49471 0.019111109
11.49571 0.019245299
11.49671 0.019378802
11.49771 0.019511608
11.49871 0.019643709999999998
11.49971 0.0197751
11.50071 0.019905766999999998
11.50171 0.020035706
11.50271 0.020164905
11.50371 0.020293356
11.50471 0.02042105
11.50571 0.02054798
11.50671 0.020674132999999997
11.50771 0.020799501999999997
11.50871 0.020924078
11.50971 0.021047851
11.51071 0.021170812
11.51171 0.02129295
11.51271 0.021414259
11.51371 0.021534727
11.51471 0.021654346
11.51571 0.021773105
11.51671 0.021890998000000002
11.51771 0.022008014
11.51871 0.022124144000000002
11.51971 0.022239379
11.52071 0.022353711
11.52171 0.022467130000000002
11.52271 0.022579629
11.52371 0.022691199
11.52471 0.022801831
11.52571 0.022911518
11.52671 0.02302025
11.52771 0.023128018
11.52871 0.023234816
11.52971 0.023340635999999998
11.53071 0.02344547
11.53171 0.023549308
11.53271 0.023652142
11.53371 0.023753964000000002
11.53471 0.023854767000000002
11.53571 0.023954542
11.53671 0.02405328
11.53771 0.024150973
11.53871 0.024247611999999998
11.53971 0.024343189
11.54071 0.024437695
11.54171 0.024531121
11.54271 0.024623456
11.54371 0.024714693
11.54471 0.024804822
11.54571 0.024893836
11.54671 0.024981724
11.54771 0.025068477
11.54871 0.025154086
11.54971 0.025238539
11.55071 0.025321831
11.55171 0.025403954000000003
11.55271 0.025484894
11.55371 0.025564648
11.55471 0.025643202
11.55571 0.025720551
11.55671 0.025796687
11.55771 0.025871599999999998
11.55871 0.025945282
11.55971 0.026017727
11.56071 0.026088924
11.56171 0.026158866
11.56271 0.026227548
11.56371 0.026294962
11.56471 0.026361096999999997
11.56571 0.026425946
11.56671 0.026489503
11.56771 0.026551759
11.56871 0.026612708000000002
11.56971 0.026672342
11.57071 0.026730652
11.57171 0.026787631000000003
11.57271 0.026843271999999998
11.57371 0.026897565000000002
11.57471 0.026950505
11.57571 0.027002083
11.57671 0.027052290000000003
11.57771 0.027101117
11.57871 0.027148557000000004
11.57971 0.027194602
11.58071 0.027239244000000003
11.58171 0.027282475
11.58271 0.027324285
11.58371 0.027364667
11.58471 0.027403614
11.58571 0.027441114
11.58671 0.027477162
11.58771 0.027511749000000002
11.58871 0.027544868999999996
11.58971 0.027576511
11.59071 0.027606667999999997
11.59171 0.027635336
11.59271 0.027662504
11.59371 0.027688164999999997
11.59471 0.027712312
11.59571 0.027734937999999997
11.59671 0.027756038
11.59771 0.027775601
11.59871 0.027793625
11.59971 0.027810101
11.60071 0.027825023
11.60171 0.027838387
11.60271 0.027850183
11.60371 0.027860407
11.60471 0.027869054
11.60571 0.027876117000000002
11.60671 0.027881591999999997
11.60771 0.027885471000000002
11.60871 0.027887746999999997
11.60971 0.027888417
11.61071 0.027887474
11.61171 0.027884912999999997
11.61271 0.027880727
11.61371 0.027874912
11.61471 0.027867462
11.61571 0.02785837
11.61671 0.027847631
11.61771 0.027835240999999997
11.61871 0.027821193
11.61971 0.027805479
11.62071 0.027788099
11.62171 0.027769044
11.62271 0.027748308
11.62371 0.027725885999999998
11.62471 0.027701777000000004
11.62571 0.027675973000000003
11.62671 0.027648469999999998
11.62771 0.027619262
11.62871 0.027588344999999997
11.62971 0.027555716
11.63071 0.027521371
11.63171 0.027485304999999998
11.63271 0.027447517
11.63371 0.027408000000000002
11.63471 0.027366754
11.63571 0.027323773000000003
11.63671 0.027279055
11.63771 0.027232597
11.63871 0.027184395
11.63971 0.027134447
11.64071 0.027082750000000003
11.64171 0.027029301000000002
11.64271 0.026974097
11.64371 0.026917135000000002
11.64471 0.026858411999999998
11.64571 0.026797924999999997
11.64671 0.026735675
11.64771 0.026671655
11.64871 0.026605862999999997
11.64971 0.026538298999999998
11.65071 0.026468956000000002
11.65171 0.026397835
11.65271 0.02632493
11.65371 0.026250241
11.65471 0.026173764
11.65571 0.026095496
11.65671 0.026015434
11.65771 0.025933576000000003
11.65871 0.025849922999999997
11.65971 0.025764469
11.66071 0.025677212
11.66171 0.025588154999999998
11.66271 0.02549729
11.66371 0.025404619999999996
11.66471 0.025310140000000002
11.66571 0.025213850000000003
11.66671 0.025115750000000003
11.66771 0.025015839
11.66871 0.024914119
11.66971 0.024810585
11.67071 0.024705237999999997
11.67171 0.024598077
11.67271 0.024489107
11.67371 0.024378323
11.67471 0.024265728
11.67571 0.02415132
11.67671 0.024035103
11.67771 0.023917075
11.67871 0.023797238999999998
11.67971 0.023675595
11.68071 0.023552143999999997
11.68171 0.023426887
11.68271 0.023299825
11.68371 0.023170959
11.68471 0.023040292
11.68571 0.022907823
11.68671 0.022773554
11.68771 0.022637486000000002
11.68871 0.022499621
11.68971 0.022359961
11.69071 0.022218506
11.69171 0.02207526
11.69271 0.021930222000000003
11.69371 0.021783396
11.69471 0.021634785
11.69571 0.021484389
11.69671 0.021332213
11.69771 0.021178258
11.69871 0.021022526
11.69971 0.020865022
11.70071 0.020705748
11.70171 0.020544708
11.70271 0.020381905999999998
11.70371 0.020217343999999998
11.70471 0.020051028999999998
11.70571 0.019882963
11.70671 0.019713150999999998
11.70771 0.019541597
11.70871 0.019368306999999998
11.70971 0.019193285
11.71071 0.019016536
11.71171 0.018838064999999998
11.71271 0.018657879
11.71371 0.018475982
11.71471 0.018292379
11.71571 0.018107076
11.71671 0.017920079999999998
11.71771 0.017731394999999997
11.71871 0.017541029
11.71971 0.017348984
11.72071 0.017155269
11.72171 0.016959890000000002
11.72271 0.016762853
11.72371 0.016564164
11.72471 0.016363829
11.72571 0.016161855
11.72671 0.015958247000000002
11.72771 0.015753014
11.72871 0.015546162
11.72971 0.015337696999999999
11.73071 0.015127627
11.73171 0.014915959
11.73271 0.014702699
11.73371 0.014487855999999999
11.73471 0.014271438999999999
11.73571 0.014053452000000001
11.73671 0.013833907999999999
11.73771 0.013612811999999998
11.73871 0.013390171999999999
11.73971 0.013165998
11.74071 0.012940299
11.74171 0.012713084
11.74271 0.012484362
11.74371 0.012254141999999999
11.74471 0.012022434
11.74571 0.011789249
11.74671 0.011554597
11.74771 0.011318485999999999
11.74871 0.011080928
11.74971 0.010841932
11.75071 0.01060151
11.75171 0.010359670999999999
11.75271 0.010116426
11.75371 0.0098717857
11.75471 0.0096257609
11.75571 0.0093783616
11.75671 0.0091295995
11.75771 0.0088794848
11.75871 0.0086280284
11.75971 0.008375242
11.76071 0.0081211358
11.76171 0.0078657205
11.76271 0.0076090080000000004
11.76371 0.0073510098
11.76471 0.0070917369
11.76571 0.0068312009
11.76671 0.006569412700000001
11.76771 0.0063063853
11.76871 0.0060421298
11.76971 0.0057766585
11.77071 0.0055099837
11.77171 0.0052421179
11.77271 0.0049730737
11.77371 0.004702864
11.77471 0.0044315017
11.77571 0.0041589996
11.77671 0.0038853712000000004
11.77771 0.0036106299
11.77871 0.0033347896999999997
11.77971 0.0030578638000000003
11.78071 0.0027798659999999998
11.78171 0.0025008107000000003
11.78271 0.0022207116
11.78371 0.0019395831
11.78471 0.0016574397
11.78571 0.0013742956
11.78671 0.0010901654
11.78771 0.0008050635199999999
11.78871 0.0005190047
11.78971 0.00023200359
11.79071 -5.5925010999999994e-05
11.79171 -0.00034476625
11.79271 -0.0006345052
11.79371 -0.0009251268199999999
11.79471 -0.0012166161
11.79571 -0.0015089578999999999
11.79671 -0.0018021367999999998
11.79771 -0.0020961377
11.79871 -0.002390945
11.79971 -0.0026865429
11.80071 -0.002982916
11.80171 -0.0032800483
11.80271 -0.0035779238
11.80371 -0.0038765262000000004
11.80471 -0.0041758394
11.80571 -0.0044758472
11.80671 -0.0047765323
11.80771 -0.0050778784
11.80871 -0.0053798685
11.80971 -0.0056824851
11.81071 -0.0059857113
11.81171 -0.0062895291
11.81271 -0.0065939217
11.81371 -0.0068988702
11.81471 -0.007204357099999999
11.81571 -0.0075103641999999995
11.81671 -0.0078168734
11.81771 -0.0081238657
11.81871 -0.0084313229
11.81971 -0.0087392269
11.82071 -0.0090475587
11.82171 -0.0093562994
11.82271 -0.0096654308
11.82371 -0.009974934100000001
11.82471 -0.01028479
11.82571 -0.010594981
11.82671 -0.010905488
11.82771 -0.011216291
11.82871 -0.011527372000000001
11.82971 -0.011838714
11.83071 -0.012150296
11.83171 -0.0124621
11.83271 -0.012774108
11.83371 -0.013086302
11.83471 -0.013398661000000001
11.83571 -0.013711168000000001
11.83671 -0.014023803999999999
11.83771 -0.014336549999999998
11.83871 -0.014649387
11.83971 -0.014962295
11.84071 -0.015275256
11.84171 -0.01558825
11.84271 -0.015901258999999997
11.84371 -0.016214263
11.84471 -0.016527243
11.84571 -0.016840177999999997
11.84671 -0.017153048
11.84771 -0.017465834
11.84871 -0.017778516
11.84971 -0.018091072
11.85071 -0.018403484
11.85171 -0.01871573
11.85271 -0.019027791999999998
11.85371 -0.019339646999999998
11.85471 -0.019651276
11.85571 -0.019962657999999998
11.85671 -0.020273772
11.85771 -0.020584599
11.85871 -0.020895118
11.85971 -0.021205308
11.86071 -0.021515147999999998
11.86171 -0.021824618
11.86271 -0.022133697
11.86371 -0.022442366999999998
11.86471 -0.022750604
11.86571 -0.02305839
11.86671 -0.023365703
11.86771 -0.023672525
11.86871 -0.023978834
11.86971 -0.024284609000000002
11.87071 -0.024589829
11.87171 -0.024894476999999998
11.87271 -0.025198529999999997
11.87371 -0.025501970000000002
11.87471 -0.025804772
11.87571 -0.026106919
11.87671 -0.026408387999999998
11.87771 -0.026709159
11.87871 -0.027009213
11.87971 -0.027308528999999998
11.88071 -0.027607081999999998
11.88171 -0.027904854999999996
11.88271 -0.028201824
11.88371 -0.02849797
11.88471 -0.028793272
11.88571 -0.029087706999999997
11.88671 -0.029381254000000002
11.88771 -0.029673889999999998
11.88871 -0.029965595
11.88971 -0.030256348
11.89071 -0.030546126000000003
11.89171 -0.030834906
11.89271 -0.03112267
11.89371 -0.031409392
11.89471 -0.031695052
11.89571 -0.031979629
11.89671 -0.032263104
11.89771 -0.032545452
11.89871 -0.032826653000000004
11.89971 -0.033106684
11.90071 -0.033385525
11.90171 -0.033663155
11.90271 -0.033939551
11.90371 -0.034214696
11.90471 -0.034488566
11.90571 -0.034761141
11.90671 -0.0350324
11.90771 -0.035302324
11.90871 -0.035570891
11.90971 -0.035838078
11.91071 -0.036103869
11.91171 -0.036368243
11.91271 -0.036631178
11.91371 -0.036892653
11.91471 -0.037152649
11.91571 -0.037411146
11.91671 -0.037668124
11.91771 -0.037923563
11.91871 -0.038177444
11.91971 -0.038429745
11.92071 -0.038680446
11.92171 -0.038929525
11.92271 -0.039176966
11.92371 -0.039422748
11.92471 -0.03966685
11.92571 -0.039909253
11.92671 -0.040149936000000004
11.92771 -0.040388879
11.92871 -0.040626063000000004
11.92971 -0.040861469000000004
11.93071 -0.041095077
11.93171 -0.041326869
11.93271 -0.041556824
11.93371 -0.041784922
11.93471 -0.042011146
11.93571 -0.042235479
11.93671 -0.042457899
11.93771 -0.042678387
11.93871 -0.042896923999999996
11.93971 -0.043113495
11.94071 -0.04332808
11.94171 -0.04354066
11.94271 -0.043751218
11.94371 -0.043959735
11.94471 -0.044166195
11.94571 -0.044370579
11.94671 -0.044572869
11.94771 -0.044773048
11.94871 -0.044971099
11.94971 -0.045167003
11.95071 -0.045360744
11.95171 -0.045552302999999995
11.95271 -0.045741663999999994
11.95371 -0.04592881
11.95471 -0.046113724
11.95571 -0.046296389
11.95671 -0.046476786
11.95771 -0.046654898
11.95871 -0.046830709000000005
11.95971 -0.047004202
11.96071 -0.047175362
11.96171 -0.04734417
11.96271 -0.047510612
11.96371 -0.047674667
11.96471 -0.047836325
11.96571 -0.047995563
11.96671 -0.048152369
11.96771 -0.048306727
11.96871 -0.04845862
11.96971 -0.048608033
11.97071 -0.048754949
11.97171 -0.048899354
11.97271 -0.049041234999999996
11.97371 -0.049180572000000006
11.97471 -0.04931735500000001
11.97571 -0.04945157
11.97671 -0.04958320100000001
11.97771 -0.04971223
11.97871 -0.049838651
11.97971 -0.049962441
11.98071 -0.050083593999999995
11.98171 -0.050202093999999996
11.98271 -0.050317927
11.98371 -0.050431081999999995
11.98471 -0.050541549000000005
11.98571 -0.050649308999999997
11.98671 -0.050754350000000004
11.98771 -0.050856662000000004
11.98871 -0.050956232
11.98971 -0.051053049
11.99071 -0.051147095
11.99171 -0.05123836500000001
11.99271 -0.051326846
11.99371 -0.051412522
11.99471 -0.051495386
11.99571 -0.05157542799999999
11.99671 -0.051652628
11.99771 -0.051726983000000004
11.99871 -0.051798478999999994
11.99971 -0.051867106
12.00071 -0.051932858
12.00171 -0.051995716000000004
12.00271 -0.052055676
12.00371 -0.052112725
12.00471 -0.052166858
12.00571 -0.052218063999999995
12.00671 -0.05226632899999999
12.00771 -0.052311644
12.00871 -0.052354002
12.00971 -0.052393397
12.01071 -0.052429817000000004
12.01171 -0.052463252
12.01271 -0.0524937
12.01371 -0.052521150999999995
12.01471 -0.052545592
12.01571 -0.052567024000000004
12.01671 -0.052585435
12.01771 -0.05260082
12.01871 -0.052613171
12.01971 -0.052622485000000004
12.02071 -0.052628747999999996
12.02171 -0.052631961
12.02271 -0.052632118
12.02371 -0.052629212999999994
12.02471 -0.052623240999999994
12.02571 -0.052614196
12.02671 -0.05260207099999999
12.02771 -0.052586861000000006
12.02871 -0.052568561
12.02971 -0.052547170000000004
12.03071 -0.052522682
12.03171 -0.052495091
12.03271 -0.052464393
12.03371 -0.052430585
12.03471 -0.05239366399999999
12.03571 -0.052353629000000006
12.03671 -0.052310468000000006
12.03771 -0.052264181
12.03871 -0.052214769
12.03971 -0.052162225
12.04071 -0.052106543000000005
12.04171 -0.052047724999999996
12.04271 -0.051985763
12.04371 -0.051920657
12.04471 -0.051852409
12.04571 -0.051781011
12.04671 -0.051706465
12.04771 -0.051628769
12.04871 -0.051547919
12.04971 -0.051463919
12.05071 -0.051376765000000005
12.05171 -0.051286455999999994
12.05271 -0.05119299199999999
12.05371 -0.051096373
12.05471 -0.050996599
12.05571 -0.05089367
12.05671 -0.050787593000000006
12.05771 -0.050678365999999996
12.05871 -0.05056599
12.05971 -0.050450466
12.06071 -0.050331792
12.06171 -0.050209975000000004
12.06271 -0.05008502
12.06371 -0.049956929
12.06471 -0.0498257
12.06571 -0.049691339
12.06671 -0.049553852
12.06771 -0.049413240000000004
12.06871 -0.049269508000000004
12.06971 -0.049122662
12.07071 -0.048972701
12.07171 -0.048819635
12.07271 -0.048663466999999995
12.07371 -0.048504202
12.07471 -0.048341843999999995
12.07571 -0.048176396999999996
12.07671 -0.048007867999999995
12.07771 -0.047836264
12.07871 -0.047661585
12.07971 -0.047483842
12.08071 -0.047303041
12.08171 -0.047119186
12.08271 -0.046932284
12.08371 -0.046742344
12.08471 -0.046549371
12.08571 -0.046353374
12.08671 -0.046154359
12.08771 -0.045952335
12.08871 -0.045747307
12.08971 -0.045539287
12.09071 -0.045328285
12.09171 -0.045114305
12.09271 -0.044897359
12.09371 -0.044677456
12.09471 -0.044454605
12.09571 -0.044228817999999996
12.09671 -0.044000105
12.09771 -0.043768476
12.09871 -0.04353394
12.09971 -0.043296510999999996
12.10071 -0.043056198
12.10171 -0.042813012
12.10271 -0.042566966
12.10371 -0.04231807
12.10471 -0.042066336
12.10571 -0.041811776
12.10671 -0.041554405
12.10771 -0.041294232
12.10871 -0.04103127
12.10971 -0.040765535
12.11071 -0.040497034
12.11171 -0.040225784
12.11271 -0.039951797
12.11371 -0.039675087000000005
12.11471 -0.039395667
12.11571 -0.039113552
12.11671 -0.038828756
12.11771 -0.038541292000000005
12.11871 -0.038251176
12.11971 -0.037958421
12.12071 -0.037663043
12.12171 -0.037365058
12.12271 -0.037064479
12.12371 -0.036761325
12.12471 -0.036455609
12.12571 -0.03614735
12.12671 -0.035836565
12.12771 -0.035523271
12.12871 -0.035207483
12.12971 -0.034889221
12.13071 -0.034568502
12.13171 -0.034245344999999996
12.13271 -0.033919766
12.13371 -0.033591787000000005
12.13471 -0.033261423
12.13571 -0.032928694
12.13671 -0.032593621
12.13771 -0.032256223
12.13871 -0.031916518
12.13971 -0.031574524
12.14071 -0.031230264
12.14171 -0.030883757
12.14271 -0.030535023
12.14371 -0.03018408
12.14471 -0.029830949000000002
12.14571 -0.029475652
12.14671 -0.029118208000000003
12.14771 -0.028758639000000003
12.14871 -0.028396961999999998
12.14971 -0.028033198999999998
12.15071 -0.027667373000000002
12.15171 -0.027299504
12.15271 -0.026929611000000003
12.15371 -0.026557716999999998
12.15471 -0.026183843
12.15571 -0.025808011
12.15671 -0.025430242999999998
12.15771 -0.025050559999999996
12.15871 -0.024668986
12.15971 -0.024285541
12.16071 -0.023900249999999998
12.16171 -0.023513135
12.16271 -0.023124218999999998
12.16371 -0.022733523999999998
12.16471 -0.022341076999999997
12.16571 -0.021946899000000002
12.16671 -0.021551015
12.16771 -0.021153451
12.16871 -0.020754230000000002
12.16971 -0.020353375
12.17071 -0.019950913
12.17171 -0.019546867
12.17271 -0.019141265
12.17371 -0.018734129999999998
12.17471 -0.018325487
12.17571 -0.017915363
12.17671 -0.017503783000000002
12.17771 -0.017090772
12.17871 -0.016676355
12.17971 -0.016260559
12.18071 -0.015843409
12.18171 -0.015424933
12.18271 -0.015005153999999998
12.18371 -0.0145841
12.18471 -0.014161796
12.18571 -0.013738267999999998
12.18671 -0.013313544
12.18771 -0.012887649000000001
12.18871 -0.01246061
12.18971 -0.012032454000000001
12.19071 -0.011603208
12.19171 -0.011172897
12.19271 -0.010741549999999999
12.19371 -0.010309194
12.19471 -0.0098758559
12.19571 -0.0094415635
12.19671 -0.009006344
12.19771 -0.0085702261
12.19871 -0.0081332371
12.19971 -0.0076954057
12.20071 -0.00725676
12.20171 -0.0068173285
12.20271 -0.006377140399999999
12.20371 -0.0059362239
12.20471 -0.0054946078
12.20571 -0.0050523213
12.20671 -0.0046093937
12.20771 -0.0041658539000000005
12.20871 -0.0037217313000000004
12.20971 -0.0032770549
12.21071 -0.0028318544
12.21171 -0.002386159
12.21271 -0.0019399982000000001
12.21371 -0.0014934016
12.21471 -0.0010463986
12.21571 -0.00059901863
12.21671 -0.00015129132
12.21771 0.00029675377
12.21871 0.00074508721
12.21971 0.0011936794
12.22071 0.0016425009000000002
12.22171 0.002091522
12.22271 0.0025407133
12.22371 0.0029900449999999998
12.22471 0.0034394874
12.22571 0.0038890114
12.22671 0.004338587
12.22771 0.0047881847
12.22871 0.0052377745
12.22971 0.005687326800000001
12.23071 0.0061368119
12.23171 0.0065861997
12.23271 0.007035461
12.23371 0.0074845659
12.23471 0.0079334837
12.23571 0.0083821848
12.23671 0.0088306391
12.23771 0.009278817
12.23871 0.0097266886
12.23971 0.010174223000000001
12.24071 0.010621391
12.24171 0.011068162999999999
12.24271 0.011514507
12.24371 0.011960394
12.24471 0.012405796
12.24571 0.01285068
12.24671 0.013295017999999999
12.24771 0.013738779000000001
12.24871 0.014181934
12.24971 0.014624452
12.25071 0.015066305
12.25171 0.015507461
12.25271 0.015947891999999998
12.25371 0.016387567
12.25471 0.016826457
12.25571 0.017264532
12.25671 0.017701762
12.25771 0.018138117
12.25871 0.018573567
12.25971 0.019008083000000002
12.26071 0.019441635
12.26171 0.019874192000000002
12.26271 0.020305727000000003
12.26371 0.020736207
12.26471 0.021165604
12.26571 0.021593887000000003
12.26671 0.022021028
12.26771 0.022446993999999998
12.26871 0.022871759
12.26971 0.023295291
12.27071 0.02371756
12.27171 0.024138537
12.27271 0.02455819
12.27371 0.024976494000000002
12.27471 0.025393415
12.27571 0.025808925
12.27671 0.026222994
12.27771 0.026635593
12.27871 0.027046693
12.27971 0.027456266000000003
12.28071 0.027864281
12.28171 0.028270713000000003
12.28271 0.02867553
12.28371 0.029078702
12.28471 0.029480204
12.28571 0.029880003
12.28671 0.030278074000000002
12.28771 0.03067439
12.28871 0.031068921
12.28971 0.031461639
12.29071 0.031852517999999996
12.29171 0.032241529
12.29271 0.032628645
12.29371 0.033013839999999996
12.29471 0.033397085
12.29571 0.033778354
12.29671 0.03415762
12.29771 0.034534856
12.29871 0.034910036
12.29971 0.035283131999999995
12.30071 0.035654119
12.30171 0.036022972
12.30271 0.036389662999999996
12.30371 0.036754165
12.30471 0.037116453
12.30571 0.037476498999999996
12.30671 0.037834278
12.30771 0.038189767
12.30871 0.038542936
12.30971 0.038893762000000005
12.31071 0.039242219999999994
12.31171 0.039588285
12.31271 0.039931931
12.31371 0.040273133
12.31471 0.040611863
12.31571 0.0409481
12.31671 0.041281819000000004
12.31771 0.041612997000000006
12.31871 0.041941609
12.31971 0.04226763
12.32071 0.042591034
12.32171 0.042911802
12.32271 0.04322991
12.32371 0.043545332
12.32471 0.043858046
12.32571 0.044168031
12.32671 0.044475263
12.32771 0.044779721
12.32871 0.045081382
12.32971 0.045380226
12.33071 0.04567623
12.33171 0.045969372
12.33271 0.04625963
12.33371 0.046546984
12.33471 0.046831413
12.33571 0.047112894
12.33671 0.047391409
12.33771 0.047666935
12.33871 0.047939454
12.33971 0.048208944
12.34071 0.048475386999999995
12.34171 0.048738762
12.34271 0.048999052
12.34371 0.049256231000000004
12.34471 0.049510284
12.34571 0.049761193999999995
12.34671 0.050008943
12.34771 0.050253508
12.34871 0.050494872
12.34971 0.050733017000000005
12.35071 0.050967926000000004
12.35171 0.051199581
12.35271 0.051427964
12.35371 0.051653059
12.35471 0.051874848
12.35571 0.052093313
12.35671 0.052308442999999996
12.35771 0.052520213999999996
12.35871 0.052728615
12.35971 0.052933628
12.36071 0.053135242
12.36171 0.053333438999999996
12.36271 0.053528207
12.36371 0.053719529999999995
12.36471 0.05390739
12.36571 0.054091774
12.36671 0.05427267200000001
12.36771 0.054450071
12.36871 0.054623955
12.36971 0.054794311
12.37071 0.054961129000000004
12.37171 0.055124395
12.37271 0.055284094
12.37371 0.055440212999999995
12.37471 0.055592746
12.37571 0.055741676000000004
12.37671 0.055886996999999994
12.37771 0.056028692000000005
12.37871 0.056166755000000006
12.37971 0.056301168
12.38071 0.056431926
12.38171 0.056559016000000004
12.38271 0.056682434000000004
12.38371 0.056802161
12.38471 0.056918192
12.38571 0.057030522
12.38671 0.057139137
12.38771 0.057244027
12.38871 0.057345186000000006
12.38971 0.057442603
12.39071 0.057536269999999994
12.39171 0.057626184000000004
12.39271 0.057712331
12.39371 0.057794712000000005
12.39471 0.057873316
12.39571 0.057948136000000004
12.39671 0.058019167
12.39771 0.058086403
12.39871 0.058149836999999996
12.39971 0.058209465
12.40071 0.058265281
12.40171 0.058317283
12.40271 0.058365468
12.40371 0.058409828
12.40471 0.058450357999999994
12.40571 0.058487058
12.40671 0.058519922
12.40771 0.058548949999999995
12.40871 0.058574136000000006
12.40971 0.058595481
12.41071 0.058612984
12.41171 0.05862664
12.41271 0.058636447999999994
12.41371 0.058642408
12.41471 0.05864451500000001
12.41571 0.058642769
12.41671 0.058637168999999996
12.41771 0.058627715999999996
12.41871 0.05861441
12.41971 0.058597245
12.42071 0.058576226
12.42171 0.058551354
12.42271 0.05852262799999999
12.42371 0.05849005
12.42471 0.05845361699999999
12.42571 0.058413338
12.42671 0.05836921
12.42771 0.058321236000000005
12.42871 0.058269419
12.42971 0.058213760999999996
12.43071 0.058154267
12.43171 0.058090943
12.43271 0.058023789
12.43371 0.05795281
12.43471 0.057878008
12.43571 0.057799392
12.43671 0.057716965
12.43771 0.057630736
12.43871 0.057540706
12.43971 0.057446886999999995
12.44071 0.057349284
12.44171 0.057247904
12.44271 0.057142752
12.44371 0.057033834000000005
12.44471 0.056921161
12.44571 0.056804740000000006
12.44671 0.056684582000000004
12.44771 0.056560693
12.44871 0.056433078
12.44971 0.056301750000000005
12.45071 0.056166714000000006
12.45171 0.056027987999999994
12.45271 0.055885571
12.45371 0.055739476
12.45471 0.055589713
12.45571 0.055436295
12.45671 0.05527922800000001
12.45771 0.055118522
12.45871 0.05495419000000001
12.45971 0.054786244
12.46071 0.054614694
12.46171 0.054439547
12.46271 0.054260821
12.46371 0.054078526
12.46471 0.053892669
12.46571 0.053703267000000006
12.46671 0.053510338
12.46771 0.053313887000000004
12.46871 0.053113932
12.46971 0.052910483999999994
12.47071 0.052703562
12.47171 0.052493175999999996
12.47271 0.052279339
12.47371 0.052062073
12.47471 0.05184139
12.47571 0.051617308
12.47671 0.05138983800000001
12.47771 0.051159003999999994
12.47871 0.050924817
12.47971 0.050687295
12.48071 0.050446461
12.48171 0.050202326000000005
12.48271 0.049954909000000006
12.48371 0.049704231999999994
12.48471 0.049450307
12.48571 0.049193157
12.48671 0.048932800000000005
12.48771 0.048669252999999996
12.48871 0.048402537
12.48971 0.048132672
12.49071 0.047859675000000004
12.49171 0.047583564
12.49271 0.047304362
12.49371 0.047022087
12.49471 0.046736758999999996
12.49571 0.046448395
12.49671 0.046157019
12.49771 0.045862651
12.49871 0.045565312
12.49971 0.045265019000000004
12.50071 0.044961798000000004
12.50171 0.044655666
12.50271 0.044346647
12.50371 0.044034765000000003
12.50471 0.043720039
12.50571 0.043402493
12.50671 0.04308215
12.50771 0.042759032999999995
12.50871 0.042433167
12.50971 0.042104573
12.51071 0.041773275
12.51171 0.0414393
12.51271 0.04110267
12.51371 0.04076341
12.51471 0.040421545
12.51571 0.040077101
12.51671 0.039730105
12.51771 0.039380579
12.51871 0.039028551
12.51971 0.038674046000000004
12.52071 0.03831709
12.52171 0.037957713
12.52271 0.037595937999999995
12.52371 0.037231791
12.52471 0.036865298
12.52571 0.036496489
12.52671 0.036125389
12.52771 0.035752024
12.52871 0.035376422
12.52971 0.034998608
12.53071 0.034618611
12.53171 0.034236457
12.53271 0.033852173
12.53371 0.033465787000000004
12.53471 0.033077327
12.53571 0.03268682
12.53671 0.032294294
12.53771 0.031899777000000004
12.53871 0.031503299
12.53971 0.031104885
12.54071 0.030704567000000002
12.54171 0.030302372999999997
12.54271 0.02989833
12.54371 0.029492468
12.54471 0.029084819999999997
12.54571 0.02867541
12.54671 0.028264272
12.54771 0.027851433999999998
12.54871 0.027436929
12.54971 0.027020785
12.55071 0.026603031
12.55171 0.026183701000000004
12.55271 0.025762824
12.55371 0.025340432
12.55471 0.024916555
12.55571 0.024491225
12.55671 0.024064476
12.55771 0.023636335
12.55871 0.023206836
12.55971 0.022776007
12.56071 0.022343883999999998
12.56171 0.021910494
12.56271 0.021475871
12.56371 0.021040045
12.56471 0.02060305
12.56571 0.020164915000000002
12.56671 0.019725673
12.56771 0.019285352999999998
12.56871 0.018843991
12.56971 0.018401616
12.57071 0.017958258
12.57171 0.017513952
12.57271 0.017068728999999998
12.57371 0.016622621
12.57471 0.01617566
12.57571 0.015727879
12.57671 0.015279309
12.57771 0.014829983
12.57871 0.014379935
12.57971 0.013929196999999999
12.58071 0.013477802
12.58171 0.013025784999999998
12.58271 0.012573175999999998
12.58371 0.012120012
12.58471 0.011666325
12.58571 0.011212148
12.58671 0.010757514999999999
12.58771 0.01030246
12.58871 0.0098470162
12.58971 0.009391218199999999
12.59071 0.0089350993
12.59171 0.008478693800000001
12.59271 0.008022035
12.59371 0.0075651566
12.59471 0.0071080925
12.59571 0.0066508765
12.59671 0.006193541800000001
12.59771 0.0057361216
12.59871 0.0052786498
12.59971 0.004821158999999999
12.60071 0.0043636828
12.60171 0.0039062546
12.60271 0.0034489072
12.60371 0.0029916735
12.60471 0.0025345866
12.60571 0.0020776793000000003
12.60671 0.0016209848
12.60771 0.0011645358
12.60871 0.0007083652700000001
12.60971 0.00025250624
12.61071 -0.0002030084
12.61171 -0.00065814561
12.61271 -0.0011128725000000002
12.61371 -0.0015671558
12.61471 -0.0020209623
12.61571 -0.0024742589
12.61671 -0.0029270122
12.61771 -0.0033791894
12.61871 -0.0038307564
12.61971 -0.004281680600000001
12.62071 -0.0047319284999999996
12.62171 -0.005181466599999999
12.62271 -0.0056302615
12.62371 -0.0060782801
12.62471 -0.0065254892
12.62571 -0.0069718552999999996
12.62671 -0.007417346200000001
12.62771 -0.0078619283
12.62871 -0.0083055696
12.62971 -0.0087482367
12.63071 -0.009189898299999999
12.63171 -0.0096305208
12.63271 -0.010070073
12.63371 -0.010508523
12.63471 -0.010945838999999999
12.63571 -0.01138199
12.63671 -0.011816944000000001
12.63771 -0.01225067
12.63871 -0.012683138
12.63971 -0.013114317000000002
12.64071 -0.013544176
12.64171 -0.013972685
12.64271 -0.014399813
12.64371 -0.014825531000000001
12.64471 -0.015249808
12.64571 -0.015672614
12.64671 -0.016093918999999998
12.64771 -0.016513695
12.64871 -0.016931912
12.64971 -0.017348537
12.65071 -0.017763545000000002
12.65171 -0.018176904
12.65271 -0.018588583
12.65371 -0.018998556
12.65471 -0.019406791
12.65571 -0.019813259
12.65671 -0.020217932
12.65771 -0.020620778
12.65871 -0.021021770999999998
12.65971 -0.021420881
12.66071 -0.021818076
12.66171 -0.022213331
12.66271 -0.022606616
12.66371 -0.022997900999999998
12.66471 -0.023387159
12.66571 -0.023774359999999998
12.66671 -0.024159478
12.66771 -0.024542486
12.66871 -0.024923353000000002
12.66971 -0.025302054999999997
12.67071 -0.025678563
12.67171 -0.02605285
12.67271 -0.02642489
12.67371 -0.026794657000000003
12.67471 -0.027162125000000002
12.67571 -0.027527267
12.67671 -0.027890058000000002
12.67771 -0.028250471000000003
12.67871 -0.028608483000000004
12.67971 -0.028964068000000003
12.68071 -0.029317202
12.68171 -0.02966786
12.68271 -0.030016017000000002
12.68371 -0.030361651
12.68471 -0.030704736
12.68571 -0.031045245
12.68671 -0.031383158
12.68771 -0.031718452
12.68871 -0.0320511
12.68971 -0.032381079
12.69071 -0.032708369
12.69171 -0.033032944
12.69271 -0.03335478
12.69371 -0.033673857
12.69471 -0.033990151
12.69571 -0.034303639999999996
12.69671 -0.0346143
12.69771 -0.034922111
12.69871 -0.035227049
12.69971 -0.035529092
12.70071 -0.035828221
12.70171 -0.036124414
12.70271 -0.036417649
12.70371 -0.036707905
12.70471 -0.036995162
12.70571 -0.037279402
12.70671 -0.037560603
12.70771 -0.037838746
12.70871 -0.038113812
12.70971 -0.038385784
12.71071 -0.038654641999999996
12.71171 -0.038920366
12.71271 -0.039182941
12.71371 -0.039442345999999996
12.71471 -0.039698568
12.71571 -0.039951587999999996
12.71671 -0.040201386
12.71771 -0.040447950999999996
12.71871 -0.040691262
12.71971 -0.040931304
12.72071 -0.041168064
12.72171 -0.041401523
12.72271 -0.041631667
12.72371 -0.041858479
12.72471 -0.042081946999999995
12.72571 -0.042302054
12.72671 -0.042518784
12.72771 -0.042732127
12.72871 -0.042942064
12.72971 -0.043148582
12.73071 -0.043351669
12.73171 -0.043551309
12.73271 -0.04374749
12.73371 -0.043940198
12.73471 -0.044129422
12.73571 -0.044315148
12.73671 -0.044497364
12.73771 -0.044676056000000006
12.73871 -0.044851215
12.73971 -0.045022828
12.74071 -0.045190885
12.74171 -0.045355374000000004
12.74271 -0.045516284000000004
12.74371 -0.045673604
12.74471 -0.045827328
12.74571 -0.045977443
12.74671 -0.046123943
12.74771 -0.046266816
12.74871 -0.046406055
12.74971 -0.046541652
12.75071 -0.046673599999999996
12.75171 -0.04680189
12.75271 -0.046926516
12.75371 -0.047047468
12.75471 -0.047164742
12.75571 -0.047278331
12.75671 -0.04738823
12.75771 -0.047494433
12.75871 -0.047596930999999995
12.75971 -0.047695720999999996
12.76071 -0.047790798
12.76171 -0.047882154
12.76271 -0.047969789
12.76371 -0.048053695
12.76471 -0.048133870999999995
12.76571 -0.048210309
12.76671 -0.048283004000000004
12.76771 -0.048351957
12.76871 -0.048417161
12.76971 -0.048478614
12.77071 -0.048536313000000005
12.77171 -0.048590256
12.77271 -0.04864044
12.77371 -0.048686863999999996
12.77471 -0.048729524
12.77571 -0.048768421
12.77671 -0.048803553
12.77771 -0.048834918000000005
12.77871 -0.04886252
12.77971 -0.048886356
12.78071 -0.048906426
12.78171 -0.048922736
12.78271 -0.048935279
12.78371 -0.048944063
12.78471 -0.048949086
12.78571 -0.048950355
12.78671 -0.048947870000000004
12.78771 -0.048941636
12.78871 -0.048931653
12.78971 -0.048917928000000006
12.79071 -0.048900465000000004
12.79171 -0.048879266000000005
12.79271 -0.048854341999999995
12.79371 -0.048825689
12.79471 -0.048793316999999996
12.79571 -0.048757231
12.79671 -0.048717434
12.79771 -0.048673933
12.79871 -0.048626735
12.79971 -0.048575844
12.80071 -0.048521269
12.80171 -0.048463012
12.80271 -0.048401082000000005
12.80371 -0.048335484000000005
12.80471 -0.048266229
12.80571 -0.048193321000000004
12.80671 -0.048116769000000004
12.80771 -0.048036579
12.80871 -0.04795276
12.80971 -0.047865318
12.81071 -0.047774264000000004
12.81171 -0.047679603
12.81271 -0.047581349
12.81371 -0.047479506
12.81471 -0.047374085999999996
12.81571 -0.047265101
12.81671 -0.047152559000000004
12.81771 -0.04703647
12.81871 -0.046916844
12.81971 -0.046793694
12.82071 -0.046667034999999996
12.82171 -0.046536874
12.82271 -0.046403223
12.82371 -0.046266097
12.82471 -0.046125508
12.82571 -0.045981470999999996
12.82671 -0.045833996
12.82771 -0.045683098
12.82871 -0.045528793
12.82971 -0.045371091
12.83071 -0.04521001
12.83171 -0.045045563999999996
12.83271 -0.044877766
12.83371 -0.044706633
12.83471 -0.044532178
12.83571 -0.044354418
12.83671 -0.044173369
12.83771 -0.043989046000000004
12.83871 -0.043801463
12.83971 -0.043610638
12.84071 -0.043416588
12.84171 -0.043219328
12.84271 -0.043018875
12.84371 -0.042815247
12.84471 -0.042608459
12.84571 -0.04239853
12.84671 -0.042185475
12.84771 -0.041969315
12.84871 -0.041750065
12.84971 -0.041527743
12.85071 -0.041302372
12.85171 -0.041073968
12.85271 -0.040842552
12.85371 -0.040608141
12.85471 -0.040370756
12.85571 -0.040130419
12.85671 -0.039887149000000004
12.85771 -0.039640965
12.85871 -0.039391892
12.85971 -0.039139946
12.86071 -0.038885151
12.86171 -0.038627529
12.86271 -0.038367102
12.86371 -0.038103893
12.86471 -0.037837922
12.86571 -0.037569212000000005
12.86671 -0.037297784
12.86771 -0.037023664000000005
12.86871 -0.036746872
12.86971 -0.036467431
12.87071 -0.036185366
12.87171 -0.035900694999999996
12.87271 -0.035613446
12.87371 -0.035323642
12.87471 -0.035031303
12.87571 -0.034736455
12.87671 -0.034439121
12.87771 -0.034139326
12.87871 -0.033837094
12.87971 -0.033532447
12.88071 -0.033225410000000004
12.88171 -0.032916009999999996
12.88271 -0.03260427
12.88371 -0.032290214
12.88471 -0.031973867
12.88571 -0.031655256
12.88671 -0.031334403
12.88771 -0.031011339
12.88871 -0.030686085999999998
12.88971 -0.030358670999999997
12.89071 -0.030029123
12.89171 -0.029697464000000003
12.89271 -0.029363725
12.89371 -0.029027933
12.89471 -0.028690114
12.89571 -0.028350297
12.89671 -0.028008508
12.89771 -0.027664776999999998
12.89871 -0.027319131
12.89971 -0.026971599000000002
12.90071 -0.026622211
12.90171 -0.026270991999999996
12.90271 -0.025917973999999996
12.90371 -0.025563184
12.90471 -0.02520665
12.90571 -0.024848402000000002
12.90671 -0.024488469000000002
12.90771 -0.024126879
12.90871 -0.02376366
12.90971 -0.023398842
12.91071 -0.023032454
12.91171 -0.022664525
12.91271 -0.022295084
12.91371 -0.021924159999999998
12.91471 -0.021551782000000002
12.91571 -0.02117798
12.91671 -0.020802781
12.91771 -0.020426215
12.91871 -0.020048312000000002
12.91971 -0.019669100999999998
12.92071 -0.019288612
12.92171 -0.018906873
12.92271 -0.018523914
12.92371 -0.018139767
12.92471 -0.017754461
12.92571 -0.017368027
12.92671 -0.016980492
12.92771 -0.016591889
12.92871 -0.016202248000000002
12.92971 -0.0158116
12.93071 -0.015419975999999998
12.93171 -0.015027406
12.93271 -0.014633923
12.93371 -0.014239555
12.93471 -0.013844336
12.93571 -0.013448295
12.93671 -0.013051463999999999
12.93771 -0.012653874
12.93871 -0.012255556
12.93971 -0.011856543
12.94071 -0.011456863
12.94171 -0.01105655
12.94271 -0.010655634
12.94371 -0.010254145
12.94471 -0.0098521152
12.94571 -0.0094495743
12.94671 -0.0090465532
12.94771 -0.0086430824
12.94871 -0.008239192499999999
12.94971 -0.0078349141
12.95071 -0.007430276999999999
12.95171 -0.0070253118
12.95271 -0.006620048199999999
12.95371 -0.0062145169
12.95471 -0.0058087484
12.95571 -0.0054027729
12.95671 -0.0049966205999999996
12.95771 -0.004590322
12.95871 -0.0041839077
12.95971 -0.003777408
12.96071 -0.0033708537
12.96171 -0.0029642753000000003
12.96271 -0.0025577037
12.96371 -0.00215117
12.96471 -0.001744705
12.96571 -0.0013383399000000001
12.96671 -0.00093210601
12.96771 -0.00052603459
12.96871 -0.00012015694
12.96971 0.00028549552999999997
12.97071 0.00069089137
12.97171 0.0010959991
12.97271 0.0015007875000000001
12.97371 0.0019052251
12.97471 0.0023092806999999997
12.97571 0.0027129228000000003
12.97671 0.0031161205999999998
12.97771 0.0035188426
12.97871 0.0039210583
12.97971 0.0043227362999999994
12.98071 0.0047238464
12.98171 0.005124358
12.98271 0.005524241
12.98371 0.0059234648
12.98471 0.0063219995
12.98571 0.0067198154
12.98671 0.007116883399999999
12.98771 0.007513172700000001
12.98871 0.0079086552
12.98971 0.008303301
12.99071 0.0086970809
12.99171 0.0090899659
12.99271 0.0094819276
12.99371 0.0098729361
12.99471 0.010262963
12.99571 0.01065198
12.99671 0.011039957999999999
12.99771 0.011426869000000001
12.99871 0.011812683000000001
12.99971 0.012197372
13.00071 0.012580908
13.00171 0.012963261
13.00271 0.013344403
13.00371 0.013724307
13.00471 0.014102944000000001
13.00571 0.014480282999999998
13.00671 0.014856299
13.00771 0.015230961
13.00871 0.015604243
13.00971 0.015976114
13.01071 0.016346548
13.01171 0.016715516
13.01271 0.017082991
13.01371 0.017448947
13.01471 0.017813354
13.01571 0.018176188
13.01671 0.018537419
13.01771 0.018897021
13.01871 0.019254969
13.01971 0.019611236
13.02071 0.019965797
13.02171 0.020318624
13.02271 0.020669693
13.02371 0.02101898
13.02471 0.021366458
13.02571 0.021712102
13.02671 0.022055889999999998
13.02771 0.022397794
13.02871 0.022737794
13.02971 0.023075863
13.03071 0.023411977
13.03171 0.023746114
13.03271 0.024078249
13.03371 0.02440836
13.03471 0.024736422
13.03571 0.025062414
13.03671 0.025386311
13.03771 0.025708089
13.03871 0.026027724000000002
13.03971 0.026345197999999997
13.04071 0.026660482000000003
13.04171 0.026973558
13.04271 0.027284402
13.04371 0.027592992
13.04471 0.027899306999999998
13.04571 0.028203323
13.04671 0.028505015999999998
13.04771 0.02880437
13.04871 0.029101357
13.04971 0.02939596
13.05071 0.029688156999999996
13.05171 0.029977926000000002
13.05271 0.030265251
13.05371 0.030550107
13.05471 0.030832476
13.05571 0.031112338
13.05671 0.031389674
13.05771 0.031664467
13.05871 0.031936695
13.05971 0.032206342
13.06071 0.03247339
13.06171 0.032737822
13.06271 0.032999617
13.06371 0.03325876
13.06471 0.033515235
13.06571 0.033769022999999995
13.06671 0.034020108
13.06771 0.034268470999999995
13.06871 0.034514099
13.06971 0.034756973000000004
13.07071 0.03499708
13.07171 0.035234401
13.07271 0.035468923
13.07371 0.03570063
13.07471 0.035929502
13.07571 0.036155529
13.07671 0.036378691
13.07771 0.036598975
13.07871 0.036816363
13.07971 0.037030844
13.08071 0.037242398999999995
13.08171 0.037451016000000004
13.08271 0.037656678000000006
13.08371 0.037859371999999995
13.08471 0.038059085
13.08571 0.038255801
13.08671 0.038449507
13.08771 0.038640189
13.08871 0.038827836000000004
13.08971 0.039012433
13.09071 0.039193968
13.09171 0.03937243
13.09271 0.039547807
13.09371 0.039720087
13.09471 0.039889262
13.09571 0.04005532
13.09671 0.040218249
13.09771 0.04037804
13.09871 0.040534683
13.09971 0.040688170999999995
13.10071 0.040838492
13.10171 0.040985640999999996
13.10271 0.041129606
13.10371 0.041270381
13.10471 0.041407958
13.10571 0.041542327
13.10671 0.041673484
13.10771 0.041801421
13.10871 0.041926131
13.10971 0.042047605
13.11071 0.042165836000000005
13.11171 0.042280820000000004
13.11271 0.042392549
13.11371 0.042501015999999996
13.11471 0.042606218
13.11571 0.042708144999999996
13.11671 0.042806792999999996
13.11771 0.042902154
13.11871 0.042994224000000004
13.11971 0.043082997
13.12071 0.043168469
13.12171 0.043250632
13.12271 0.043329483
13.12371 0.043405019
13.12471 0.043477234
13.12571 0.043546123
13.12671 0.043611685
13.12771 0.043673915
13.12871 0.04373281
13.12971 0.043788365999999995
13.13071 0.043840581
13.13171 0.043889454999999994
13.13271 0.043934984999999996
13.13371 0.043977168
13.13471 0.044016006999999996
13.13571 0.0440515
13.13671 0.044083645
13.13771 0.044112443
13.13871 0.044137894000000004
13.13971 0.044160002
13.14071 0.044178761999999996
13.14171 0.044194181
13.14271 0.044206256
13.14371 0.044214993
13.14471 0.044220389
13.14571 0.04422245
13.14671 0.044221175
13.14771 0.044216568
13.14871 0.044208631
13.14971 0.044197368
13.15071 0.044182781000000004
13.15171 0.044164870999999994
13.15271 0.044143642000000004
13.15371 0.044119099
13.15471 0.044091244
13.15571 0.044060082
13.15671 0.044025615
13.15771 0.043987847000000004
13.15871 0.043946783999999996
13.15971 0.04390243
13.16071 0.043854787
13.16171 0.043803864
13.16271 0.043749664
13.16371 0.043692192
13.16471 0.043631456
13.16571 0.043567462
13.16671 0.043500214999999995
13.16771 0.043429722
13.16871 0.043355994
13.16971 0.043279034
13.17071 0.043198853
13.17171 0.043115459
13.17271 0.043028861
13.17371 0.042939067000000004
13.17471 0.042846086
13.17571 0.042749927
13.17671 0.042650598000000005
13.17771 0.042548112
13.17871 0.042442477
13.17971 0.042333704
13.18071 0.042221806
13.18171 0.04210679
13.18271 0.04198867
13.18371 0.041867455
13.18471 0.041743155
13.18571 0.041615782999999996
13.18671 0.041485351
13.18771 0.041351869
13.18871 0.041215349
13.18971 0.041075801999999995
13.19071 0.040933242
13.19171 0.04078768
13.19271 0.040639128
13.19371 0.040487596
13.19471 0.040333101
13.19571 0.040175652
13.19671 0.040015267
13.19771 0.039851954
13.19871 0.03968573
13.19971 0.039516608
13.20071 0.039344601
13.20171 0.039169725
13.20271 0.038991994
13.20371 0.038811422
13.20471 0.038628024
13.20571 0.038441818
13.20671 0.038252817
13.20771 0.038061038
13.20871 0.037866496
13.20971 0.037669207
13.21071 0.037469191
13.21171 0.037266462
13.21271 0.037061036
13.21371 0.036852932
13.21471 0.036642165000000004
13.21571 0.036428755
13.21671 0.036212718
13.21771 0.035994072
13.21871 0.035772834
13.21971 0.035549022
13.22071 0.035322653
13.22171 0.035093745
13.22271 0.034862317000000004
13.22371 0.034628386
13.22471 0.034391973
13.22571 0.034153092
13.22671 0.033911763
13.22771 0.033668004
13.22871 0.033421835000000004
13.22971 0.033173274
13.23071 0.03292234
13.23171 0.032669052999999997
13.23271 0.032413431
13.23371 0.032155492
13.23471 0.031895257
13.23571 0.031632747
13.23671 0.03136798
13.23771 0.031100979
13.23871 0.030831762999999998
13.23971 0.030560355
13.24071 0.030286773000000003
13.24171 0.030011041000000002
13.24271 0.02973318
13.24371 0.029453213
13.24471 0.029171159000000002
13.24571 0.028887044999999997
13.24671 0.028600887000000002
13.24771 0.028312713
13.24871 0.028022542
13.24971 0.027730400000000002
13.25071 0.027436306
13.25171 0.027140284999999997
13.25271 0.026842361000000002
13.25371 0.026542557
13.25471 0.026240892000000002
13.25571 0.025937391999999997
13.25671 0.025632081
13.25771 0.02532498
13.25871 0.025016113000000003
13.25971 0.0247055
13.26071 0.024393166
13.26171 0.024079135999999998
13.26271 0.02376343
13.26371 0.023446073
13.26471 0.023127088
13.26571 0.022806499
13.26671 0.022484329
13.26771 0.022160599
13.26871 0.021835335
13.26971 0.02150856
13.27071 0.021180298
13.27171 0.020850571999999998
13.27271 0.020519407
13.27371 0.020186826
13.27471 0.019852855
13.27571 0.019517518
13.27671 0.019180839
13.27771 0.018842842999999998
13.27871 0.018503555999999997
13.27971 0.018163004
13.28071 0.017821211
13.28171 0.017478202
13.28271 0.017134004
13.28371 0.016788642
13.28471 0.016442144
13.28571 0.016094533
13.28671 0.015745837000000002
13.28771 0.015396081
13.28871 0.015045291
13.28971 0.014693494
13.29071 0.014340716
13.29171 0.013986984
13.29271 0.013632322999999998
13.29371 0.013276760000000002
13.29471 0.01292032
13.29571 0.012563029000000002
13.29671 0.012204915
13.29771 0.011846003
13.29871 0.011486319
13.29971 0.011125889
13.30071 0.010764738999999999
13.30171 0.010402895
13.30271 0.010040383
13.30371 0.0096772288
13.30471 0.0093134586
13.30571 0.0089490983
13.30671 0.0085841741
13.30771 0.0082187114
13.30871 0.0078527373
13.30971 0.0074862772
13.31071 0.0071193579
13.31171 0.006752005700000001
13.31271 0.0063842468
13.31371 0.0060161077
13.31471 0.005647615
13.31571 0.0052787953
13.31671 0.004909675
13.31771 0.004540280900000001
13.31871 0.0041706397
13.31971 0.0038007784
13.32071 0.0034307235
13.32171 0.0030605017000000004
13.32271 0.0026901398
13.32371 0.0023196644
13.32471 0.0019491021000000001
13.32571 0.0015784794
13.32671 0.0012078228000000002
13.32771 0.00083715859
13.32871 0.00046651312
13.32971 9.591243500000001e-05
13.33071 -0.00027461747
13.33171 -0.0006450507
13.33271 -0.0010153615
13.33371 -0.0013855243
13.33471 -0.0017555136
13.33571 -0.0021253037999999997
13.33671 -0.0024948697
13.33771 -0.0028641860000000003
13.33871 -0.0032332278000000002
13.33971 -0.0036019697000000002
13.34071 -0.0039703871
13.34171 -0.0043384545
13.34271 -0.0047061476
13.34371 -0.0050734412
13.34471 -0.0054403106
13.34571 -0.0058067308
13.34671 -0.006172677200000001
13.34771 -0.0065381245999999995
13.34871 -0.0069030488
13.34971 -0.0072674244
13.35071 -0.007631226600000001
13.35171 -0.0079944301
13.35271 -0.008357010699999999
13.35371 -0.0087189423
13.35471 -0.0090802008
13.35571 -0.0094407609
13.35671 -0.0098005978
13.35771 -0.010159686
13.35871 -0.010518001
13.35971 -0.010875517
13.36071 -0.011232210999999999
13.36171 -0.011588056
13.36271 -0.011943029
13.36371 -0.012297105000000001
13.36471 -0.012650258000000001
13.36571 -0.013002465
13.36671 -0.013353703
13.36771 -0.013703946
13.36871 -0.01405317
13.36971 -0.014401352
13.37071 -0.014748469
13.37171 -0.015094498000000001
13.37271 -0.015439412999999999
13.37371 -0.015783194
13.37471 -0.016125815
13.37571 -0.016467257000000003
13.37671 -0.016807494
13.37771 -0.017146506
13.37871 -0.017484269
13.37971 -0.01782076
13.38071 -0.018155958
13.38171 -0.01848984
13.38271 -0.018822384
13.38371 -0.019153568
13.38471 -0.01948337
13.38571 -0.019811768
13.38671 -0.020138737
13.38771 -0.020464259
13.38871 -0.02078831
13.38971 -0.021110867999999998
13.39071 -0.021431911
13.39171 -0.021751417000000002
13.39271 -0.022069363
13.39371 -0.022385729
13.39471 -0.022700493
13.39571 -0.023013633
13.39671 -0.023325127
13.39771 -0.023634954
13.39871 -0.023943093999999998
13.39971 -0.024249525
13.40071 -0.024554227
13.40171 -0.02485718
13.40271 -0.025158361
13.40371 -0.025457752
13.40471 -0.025755336
13.40571 -0.026051089
13.40671 -0.026344994
13.40771 -0.026637033
13.40871 -0.026927187
13.40971 -0.027215437000000002
13.41071 -0.027501764
13.41171 -0.027786152
13.41271 -0.028068581
13.41371 -0.028349037
13.41471 -0.0286275
13.41571 -0.028903954
13.41671 -0.029178383
13.41771 -0.029450768
13.41871 -0.029721094
13.41971 -0.029989341000000003
13.42071 -0.030255495
13.42171 -0.030519539999999998
13.42271 -0.030781457
13.42371 -0.031041232000000002
13.42471 -0.031298847000000005
13.42571 -0.031554286
13.42671 -0.031807533
13.42771 -0.032058568
13.42871 -0.032307379
13.42971 -0.032553947
13.43071 -0.032798256
13.43171 -0.033040289
13.43271 -0.033280032
13.43371 -0.033517467
13.43471 -0.033752579000000005
13.43571 -0.033985352
13.43671 -0.034215773
13.43771 -0.034443822
13.43871 -0.034669487
13.43971 -0.034892754000000005
13.44071 -0.035113608
13.44171 -0.035332036
13.44271 -0.035548021
13.44371 -0.035761549999999996
13.44471 -0.035972611
13.44571 -0.036181192
13.44671 -0.036387282
13.44771 -0.036590867
13.44871 -0.036791933
13.44971 -0.036990471
13.45071 -0.037186468
13.45171 -0.037379912
13.45271 -0.037570795000000004
13.45371 -0.037759103
13.45471 -0.037944826
13.45571 -0.038127956
13.45671 -0.038308481000000005
13.45771 -0.03848639
13.45871 -0.038661674
13.45971 -0.038834321
13.46071 -0.039004322
13.46171 -0.039171666
13.46271 -0.039336344
13.46371 -0.039498347999999996
13.46471 -0.039657665
13.46571 -0.039814287
13.46671 -0.039968206
13.46771 -0.040119412
13.46871 -0.040267894
13.46971 -0.040413643
13.47071 -0.040556648
13.47171 -0.040696902
13.47271 -0.040834394
13.47371 -0.040969119
13.47471 -0.041101067
13.47571 -0.04123023
13.47671 -0.041356598
13.47771 -0.041480165
13.47871 -0.041600922
13.47971 -0.041718862
13.48071 -0.041833983
13.48171 -0.041946271
13.48271 -0.042055724999999995
13.48371 -0.042162338
13.48471 -0.042266102
13.48571 -0.042367014
13.48671 -0.042465066999999995
13.48771 -0.042560257000000004
13.48871 -0.042652579999999995
13.48971 -0.042742031
13.49071 -0.042828606
13.49171 -0.0429123
13.49271 -0.042993106999999996
13.49371 -0.043071024
13.49471 -0.043146047
13.49571 -0.043218173000000006
13.49671 -0.043287399000000004
13.49771 -0.043353721
13.49871 -0.043417132
13.49971 -0.043477633
13.50071 -0.043535218
13.50171 -0.043589884
13.50271 -0.043641627
13.50371 -0.043690446
13.50471 -0.043736337
13.50571 -0.043779297
13.50671 -0.043819324
13.50771 -0.043856416999999995
13.50871 -0.04389057
13.50971 -0.043921784
13.51071 -0.043950058
13.51171 -0.04397539
13.51271 -0.043997777
13.51371 -0.044017218
13.51471 -0.044033717
13.51571 -0.044047271
13.51671 -0.044057879
13.51771 -0.044065542
13.51871 -0.044070263
13.51971 -0.044072041
13.52071 -0.04407088
13.52171 -0.044066779
13.52271 -0.044059742
13.52371 -0.044049771
13.52471 -0.044036869
13.52571 -0.044021037
13.52671 -0.044002279000000005
13.52771 -0.043980597
13.52871 -0.043955995
13.52971 -0.043928478
13.53071 -0.043898047
13.53171 -0.043864705
13.53271 -0.043828459
13.53371 -0.043789309
13.53471 -0.043747262999999995
13.53571 -0.043702321
13.53671 -0.043654488
13.53771 -0.043603769
13.53871 -0.043550169
13.53971 -0.04349369
13.54071 -0.043434338
13.54171 -0.043372117
13.54271 -0.043307029000000004
13.54371 -0.043239084
13.54471 -0.043168283
13.54571 -0.043094633
13.54671 -0.043018139
13.54771 -0.042938805000000003
13.54871 -0.042856638999999995
13.54971 -0.042771646999999996
13.55071 -0.042683834999999996
13.55171 -0.042593208
13.55271 -0.042499774000000004
13.55371 -0.042403539
13.55471 -0.042304513
13.55571 -0.042202701999999995
13.55671 -0.042098112
13.55771 -0.04199075
13.55871 -0.04188063
13.55971 -0.041767754
13.56071 -0.041652132999999994
13.56171 -0.041533777
13.56271 -0.041412693
13.56371 -0.041288890999999994
13.56471 -0.04116238
13.56571 -0.04103317
13.56671 -0.040901269
13.56771 -0.040766686999999996
13.56871 -0.040629436
13.56971 -0.040489523
13.57071 -0.040346957
13.57171 -0.040201753
13.57271 -0.040053917
13.57371 -0.039903459
13.57471 -0.03975039
13.57571 -0.039594719
13.57671 -0.039436459
13.57771 -0.039275619000000005
13.57871 -0.03911221
13.57971 -0.038946242
13.58071 -0.038777725
13.58171 -0.038606673
13.58271 -0.038433095
13.58371 -0.038257003
13.58471 -0.03807841
13.58571 -0.037897326
13.58671 -0.037713764999999996
13.58771 -0.037527736
13.58871 -0.037339254
13.58971 -0.037148333
13.59071 -0.036954985
13.59171 -0.036759223
13.59271 -0.036561061
13.59371 -0.036360513
13.59471 -0.036157592
13.59571 -0.035952314
13.59671 -0.035744693
13.59771 -0.035534744
13.59871 -0.035322478
13.59971 -0.035107913
13.60071 -0.034891063
13.60171 -0.034671946
13.60271 -0.034450574000000005
13.60371 -0.034226963
13.60471 -0.034001129000000005
13.60571 -0.033773086
13.60671 -0.033542849
13.60771 -0.033310434
13.60871 -0.033075857
13.60971 -0.032839135
13.61071 -0.032600283
13.61171 -0.032359315
13.61271 -0.032116246
13.61371 -0.031871093
13.61471 -0.03162387
13.61571 -0.031374596
13.61671 -0.031123284
13.61771 -0.030869953
13.61871 -0.030614615999999997
13.61971 -0.030357292
13.62071 -0.030097997
13.62171 -0.029836746
13.62271 -0.029573558
13.62371 -0.029308445
13.62471 -0.029041429
13.62571 -0.028772523999999997
13.62671 -0.028501751000000002
13.62771 -0.028229124
13.62871 -0.027954663
13.62971 -0.027678383
13.63071 -0.027400305
13.63171 -0.027120448000000002
13.63271 -0.026838828000000002
13.63371 -0.026555463999999997
13.63471 -0.026270375000000002
13.63571 -0.02598358
13.63671 -0.0256951
13.63771 -0.025404951999999998
13.63871 -0.025113154
13.63971 -0.024819729
13.64071 -0.024524692000000004
13.64171 -0.024228066
13.64271 -0.023929868
13.64371 -0.023630119
13.64471 -0.023328836999999998
13.64571 -0.023026044000000002
13.64671 -0.022721758
13.64771 -0.022415999000000002
13.64871 -0.022108787
13.64971 -0.021800142999999998
13.65071 -0.021490084
13.65171 -0.021178632
13.65271 -0.020865806
13.65371 -0.020551628000000002
13.65471 -0.020236115
13.65571 -0.019919289
13.65671 -0.019601169
13.65771 -0.019281778
13.65871 -0.018961134
13.65971 -0.018639259
13.66071 -0.018316173
13.66171 -0.017991896
13.66271 -0.01766645
13.66371 -0.017339856
13.66471 -0.017012133
13.66571 -0.016683304
13.66671 -0.016353388
13.66771 -0.01602241
13.66871 -0.015690389
13.66971 -0.015357346000000001
13.67071 -0.015023303000000002
13.67171 -0.014688281
13.67271 -0.014352302
13.67371 -0.014015387999999998
13.67471 -0.013677559
13.67571 -0.013338837999999999
13.67671 -0.012999248
13.67771 -0.012658807000000001
13.67871 -0.01231754
13.67971 -0.011975467
13.68071 -0.011632609
13.68171 -0.011288989000000001
13.68271 -0.010944628
13.68371 -0.010599548
13.68471 -0.010253771
13.68571 -0.009907317899999999
13.68671 -0.009560211
13.68771 -0.0092124719
13.68871 -0.0088641224
13.68971 -0.0085151842
13.69071 -0.0081656799
13.69171 -0.0078156307
13.69271 -0.007465059
13.69371 -0.0071139875
13.69471 -0.006762438
13.69571 -0.0064104323
13.69671 -0.0060579936
13.69771 -0.0057051438
13.69871 -0.0053519063
13.69971 -0.0049983030999999995
13.70071 -0.0046443573000000005
13.70171 -0.0042900920000000006
13.70271 -0.0039355298
13.70371 -0.0035806941
13.70471 -0.0032256077
13.70571 -0.002870294
13.70671 -0.0025147760000000003
13.70771 -0.0021590768
13.70871 -0.0018032196999999998
13.70971 -0.0014472278
13.71071 -0.0010911242
13.71171 -0.0007349322000000001
13.71271 -0.00037867464
13.71371 -2.2374597e-05
13.71471 0.00033394493999999996
13.71571 0.0006902611399999999
13.71671 0.0010465512
13.71771 0.0014027923
13.71871 0.0017589618000000001
13.71971 0.0021150372
13.72071 0.002470996
13.72171 0.0028268158
13.72271 0.0031824740000000002
13.72371 0.0035379485999999997
13.72471 0.0038932169
13.72571 0.0042482567
13.72671 0.0046030457999999995
13.72771 0.0049575618
13.72871 0.0053117827
13.72971 0.005665686
13.73071 0.0060192490999999996
13.73171 0.0063724503
13.73271 0.006725266599999999
13.73371 0.0070776753999999996
13.73471 0.0074296542
13.73571 0.0077811812
13.73671 0.0081322331
13.73771 0.008482788
13.73871 0.0088328226
13.73971 0.0091823145
13.74071 0.009531241099999999
13.74171 0.0098795797
13.74271 0.010227308
13.74371 0.010574403
13.74471 0.010920843000000001
13.74571 0.011266604
13.74671 0.011611665
13.74771 0.011956003
13.74871 0.012299595000000002
13.74971 0.01264242
13.75071 0.012984456000000002
13.75171 0.013325680999999999
13.75271 0.013666072000000001
13.75371 0.014005608999999999
13.75471 0.01434427
13.75571 0.014682032999999999
13.75671 0.015018877
13.75771 0.015354782
13.75871 0.015689725
13.75971 0.016023687
13.76071 0.016356647
13.76171 0.016688585
13.76271 0.017019479
13.76371 0.01734931
13.76471 0.017678057
13.76571 0.0180057
13.76671 0.018332219
13.76771 0.018657593
13.76871 0.018981802
13.76971 0.019304827
13.77071 0.019626644999999998
13.77171 0.019947239000000002
13.77271 0.020266586
13.77371 0.020584668
13.77471 0.020901463
13.77571 0.02121695
13.77671 0.02153111
13.77771 0.021843922
13.77871 0.022155365
13.77971 0.02246542
13.78071 0.022774065
13.78171 0.023081279
13.78271 0.023387042
13.78371 0.023691334
13.78471 0.023994135
13.78571 0.024295424
13.78671 0.024595181
13.78771 0.024893388000000002
13.78871 0.025190023
13.78971 0.025485066
13.79071 0.025778500000000003
13.79171 0.026070302999999996
13.79271 0.026360457
13.79371 0.026648942999999998
13.79471 0.026935741
13.79571 0.027220835999999998
13.79671 0.027504208
13.79771 0.027785837
13.79871 0.028065708
13.79971 0.028343801000000002
13.80071 0.028620102
13.80171 0.028894588
13.80271 0.029167248
13.80371 0.029438059
13.80471 0.029707007
13.80571 0.029974076
13.80671 0.030239244
13.80771 0.030502499
13.80871 0.030763823
13.80971 0.031023196000000003
13.81071 0.031280605
13.81171 0.031536032
13.81271 0.031789459
13.81371 0.03204087
13.81471 0.032290249
13.81571 0.032537579000000004
13.81671 0.032782846000000004
13.81771 0.033026029
13.81871 0.033267116
13.81971 0.033506087
13.82071 0.033742932
13.82171 0.033977630999999994
13.82271 0.034210167
13.82371 0.034440527
13.82471 0.034668695
13.82571 0.034894655000000004
13.82671 0.035118393
13.82771 0.035339894
13.82871 0.035559142
13.82971 0.035776125
13.83071 0.035990826999999996
13.83171 0.036203236
13.83271 0.036413336000000004
13.83371 0.036621114
13.83471 0.036826558
13.83571 0.037029652999999996
13.83671 0.037230388
13.83771 0.037428748
13.83871 0.037624722
13.83971 0.037818297
13.84071 0.03800946
13.84171 0.038198197999999996
13.84271 0.038384497999999996
13.84371 0.03856835
13.84471 0.038749739
13.84571 0.038928655
13.84671 0.039105085
13.84771 0.039279019
13.84871 0.039450443
13.84971 0.039619347
13.85071 0.039785716
13.85171 0.039949542
13.85271 0.040110812
13.85371 0.040269512
13.85471 0.040425634
13.85571 0.040579165
13.85671 0.040730098
13.85771 0.040878417
13.85871 0.041024113
13.85971 0.041167179
13.86071 0.041307602
13.86171 0.041445374
13.86271 0.041580483
13.86371 0.041712919
13.86471 0.041842676
13.86571 0.041969743
13.86671 0.042094113
13.86771 0.042215775
13.86871 0.042334723000000005
13.86971 0.042450946
13.87071 0.042564439
13.87171 0.042675194
13.87271 0.042783204
13.87371 0.042888460999999996
13.87471 0.042990959
13.87571 0.043090692
13.87671 0.043187651
13.87771 0.043281831
13.87871 0.043373226
13.87971 0.04346183
13.88071 0.043547634
13.88171 0.043630631999999996
13.88271 0.043710819000000005
13.88371 0.043788188
13.88471 0.043862735
13.88571 0.043934453
13.88671 0.044003336000000004
13.88771 0.044069378
13.88871 0.044132570999999995
13.88971 0.044192912
13.89071 0.044250395
13.89171 0.044305014
13.89271 0.044356767
13.89371 0.044405644
13.89471 0.044451642
13.89571 0.044494757
13.89671 0.044534984
13.89771 0.044572318
13.89871 0.044606757000000004
13.89971 0.044638297
13.90071 0.044666932
13.90171 0.044692663
13.90271 0.044715483
13.90371 0.04473539
13.90471 0.044752384
13.90571 0.044766461
13.90671 0.044777623
13.90771 0.044785865
13.90871 0.044791188
13.90971 0.044793589
13.91071 0.044793071000000004
13.91171 0.044789630999999996
13.91271 0.044783269
13.91371 0.044773985
13.91471 0.044761781
13.91571 0.044746656
13.91671 0.044728612
13.91771 0.044707648
13.91871 0.044683769
13.91971 0.04465697
13.92071 0.044627255000000005
13.92171 0.044594627000000005
13.92271 0.044559085
13.92371 0.04452063
13.92471 0.044479268
13.92571 0.044434995000000005
13.92671 0.044387815
13.92771 0.04433773
13.92871 0.044284742999999994
13.92971 0.044228855000000004
13.93071 0.044170071
13.93171 0.044108392
13.93271 0.044043819
13.93371 0.043976356
13.93471 0.043906007000000004
13.93571 0.043832776000000004
13.93671 0.043756666
13.93771 0.043677681
13.93871 0.043595824
13.93971 0.043511100000000004
13.94071 0.043423514999999996
13.94171 0.043333072
13.94271 0.043239776
13.94371 0.043143635
13.94471 0.043044653
13.94571 0.042942836
13.94671 0.042838193
13.94771 0.042730726999999996
13.94871 0.042620447
13.94971 0.042507361
13.95071 0.042391472
13.95171 0.042272792999999996
13.95271 0.042151328
13.95371 0.042027087
13.95471 0.041900074999999995
13.95571 0.041770301
13.95671 0.041637773
13.95771 0.041502502
13.95871 0.041364494
13.95971 0.041223757
13.96071 0.041080301
13.96171 0.040934135999999996
13.96271 0.040785267
13.96371 0.040633706
13.96471 0.040479461
13.96571 0.040322542
13.96671 0.040162957
13.96771 0.040000718
13.96871 0.03983583
13.96971 0.039668308
13.97071 0.039498159
13.97171 0.039325395
13.97271 0.039150025
13.97371 0.03897206
13.97471 0.038791512
13.97571 0.038608391
13.97671 0.038422708
13.97771 0.038234473000000005
13.97871 0.038043701
13.97971 0.037850402000000005
13.98071 0.037654588
13.98171 0.037456275
13.98271 0.03725547
13.98371 0.037052191
13.98471 0.036846448000000004
13.98571 0.036638256
13.98671 0.036427629
13.98771 0.036214577
13.98871 0.035999118999999996
13.98971 0.035781265
13.99071 0.03556103
13.99171 0.03533843
13.99271 0.035113477
13.99371 0.034886188
13.99471 0.034656576
13.99571 0.034424657
13.99671 0.034190444
13.99771 0.033953952
13.99871 0.033715199
13.99971 0.033474198
14.00071 0.033230966
14.00171 0.032985519
14.00271 0.032737872
14.00371 0.032488038
14.00471 0.032236036999999995
14.00571 0.031981882
14.00671 0.031725591
14.00771 0.031467181
14.00871 0.031206670000000002
14.00971 0.030944071
14.01071 0.030679404
14.01171 0.030412685000000002
14.01271 0.030143932
14.01371 0.029873161
14.01471 0.029600394000000002
14.01571 0.029325644999999997
14.01671 0.029048935
14.01771 0.02877028
14.01871 0.028489698999999997
14.01971 0.028207211000000003
14.02071 0.027922838000000002
14.02171 0.027636596
14.02271 0.027348503
14.02371 0.027058579
14.02471 0.026766844999999997
14.02571 0.026473320999999998
14.02671 0.026178025
14.02771 0.025880977
14.02871 0.025582197
14.02971 0.025281706
14.03071 0.024979521
14.03171 0.024675665
14.03271 0.024370156
14.03371 0.024063016
14.03471 0.023754264
14.03571 0.023443921
14.03671 0.023132008
14.03771 0.022818545
14.03871 0.022503553
14.03971 0.022187053
14.04071 0.021869065
14.04171 0.021549611
14.04271 0.021228712
14.04371 0.020906389
14.04471 0.020582663
14.04571 0.020257555
14.04671 0.019931089000000003
14.04771 0.019603285
14.04871 0.019274167
14.04971 0.018943756
14.05071 0.018612074000000003
14.05171 0.018279145
14.05271 0.017944991
14.05371 0.017609635
14.05471 0.017273099
14.05571 0.016935407
14.05671 0.016596583
14.05771 0.01625665
14.05871 0.015915632
14.05971 0.015573551
14.06071 0.015230433000000002
14.06171 0.014886301
14.06271 0.014541177
14.06371 0.014195087999999998
14.06471 0.013848054999999998
14.06571 0.013500103999999999
14.06671 0.013151258
14.06771 0.012801541999999999
14.06871 0.012450981000000002
14.06971 0.012099597
14.07071 0.011747414000000001
14.07171 0.011394457
14.07271 0.011040748999999999
14.07371 0.010686315
14.07471 0.01033118
14.07571 0.0099753663
14.07671 0.0096188989
14.07771 0.009261802199999999
14.07871 0.0089041001
14.07971 0.0085458167
14.08071 0.0081869766
14.08171 0.007827604699999999
14.08271 0.0074677249
14.08371 0.007107362000000001
14.08471 0.0067465400000000005
14.08571 0.0063852844
14.08671 0.0060236198
14.08771 0.0056615714
14.08871 0.005299164
14.08971 0.0049364229
14.09071 0.0045733734
14.09171 0.0042100408
14.09271 0.003846451
14.09371 0.0034826295000000003
14.09471 0.0031186017
14.09571 0.0027543938
14.09671 0.0023900316999999997
14.09771 0.0020255411
14.09871 0.0016609485
14.09971 0.0012962798999999999
14.10071 0.0009315613199999999
14.10171 0.00056681911
14.10271 0.00020207947
14.10371 -0.0001626314
14.10471 -0.00052728724
14.10571 -0.00089186187
14.10671 -0.0012563290999999999
14.10771 -0.001620663
14.10871 -0.0019848372
14.10971 -0.0023488259
14.11071 -0.0027126031
14.11171 -0.0030761428000000003
14.11271 -0.0034394190000000004
14.11371 -0.0038024064
14.11471 -0.0041650786
14.11571 -0.0045274104
14.11671 -0.0048893758999999995
14.11771 -0.0052509498
14.11871 -0.0056121065
14.11971 -0.0059728201
14.12071 -0.0063330655
14.12171 -0.006692817299999999
14.12271 -0.007052049499999999
14.12371 -0.0074107375
14.12471 -0.007768855000000001
14.12571 -0.0081263766
14.12671 -0.0084832776
14.12771 -0.0088395318
14.12871 -0.0091951144
14.12971 -0.0095499992
14.13071 -0.0099041608
14.13171 -0.010257574
14.13271 -0.010610214
14.13371 -0.010962053999999999
14.13471 -0.011313069
14.13571 -0.011663234
14.13671 -0.012012524
14.13771 -0.012360912000000002
14.13871 -0.012708374
14.13971 -0.013054884000000001
14.14071 -0.013400418
14.14171 -0.01374495
14.14271 -0.014088457
14.14371 -0.014430912
14.14471 -0.014772289000000001
14.14571 -0.015112567
14.14671 -0.015451718
14.14771 -0.01578972
14.14871 -0.016126547
14.14971 -0.016462176
14.15071 -0.016796580000000002
14.15171 -0.017129738
14.15271 -0.017461623
14.15371 -0.017792213
14.15471 -0.018121484
14.15571 -0.018449412999999998
14.15671 -0.018775975
14.15771 -0.019101147000000002
14.15871 -0.019424905
14.15971 -0.019747227
14.16071 -0.020068087999999998
14.16171 -0.020387466
14.16271 -0.020705338
14.16371 -0.021021681
14.16471 -0.021336471
14.16571 -0.021649686
14.16671 -0.021961303999999997
14.16771 -0.0222713
14.16871 -0.022579653999999998
14.16971 -0.022886341
14.17071 -0.023191341
14.17171 -0.023494629
14.17271 -0.023796184
14.17371 -0.024095984
14.17471 -0.024394007
14.17571 -0.024690232
14.17671 -0.024984634000000002
14.17771 -0.025277195
14.17871 -0.025567892999999998
14.17971 -0.025856704
14.18071 -0.02614361
14.18171 -0.026428589
14.18271 -0.026711618
14.18371 -0.026992675999999997
14.18471 -0.027271744
14.18571 -0.027548801
14.18671 -0.027823827
14.18771 -0.028096799999999998
14.18871 -0.028367701
14.18971 -0.028636513
14.19071 -0.028903212
14.19171 -0.029167777000000002
14.19271 -0.029430192
14.19371 -0.029690435999999997
14.19471 -0.029948488
14.19571 -0.030204328000000003
14.19671 -0.030457939
14.19771 -0.0307093
14.19871 -0.030958393
14.19971 -0.0312052
14.20071 -0.031449701000000004
14.20171 -0.031691877
14.20271 -0.031931713
14.20371 -0.032169186
14.20471 -0.032404281
14.20571 -0.03263698
14.20671 -0.032867264
14.20771 -0.033095118
14.20871 -0.033320521
14.20971 -0.03354346
14.21071 -0.033763915
14.21171 -0.033981871000000004
14.21271 -0.034197312
14.21371 -0.034410224
14.21471 -0.034620586999999994
14.21571 -0.034828388
14.21671 -0.035033611
14.21771 -0.03523624
14.21871 -0.035436262
14.21971 -0.035633665
14.22071 -0.035828431
14.22171 -0.036020545
14.22271 -0.036209996
14.22371 -0.036396767000000003
14.22471 -0.036580849
14.22571 -0.036762223999999996
14.22671 -0.036940884
14.22771 -0.037116811
14.22871 -0.037289996
14.22971 -0.037460425
14.23071 -0.037628086
14.23171 -0.037792967999999996
14.23271 -0.037955059
14.23371 -0.038114347
14.23471 -0.038270821000000003
14.23571 -0.038424469
14.23671 -0.038575281999999995
14.23771 -0.038723246
14.23871 -0.038868352
14.23971 -0.039010588
14.24071 -0.039149943
14.24171 -0.039286408
14.24271 -0.039419971
14.24371 -0.039550624
14.24471 -0.039678355000000005
14.24571 -0.039803155
14.24671 -0.039925016
14.24771 -0.040043928
14.24871 -0.040159884
14.24971 -0.040272874
14.25071 -0.040382889
14.25171 -0.040489921
14.25271 -0.040593965
14.25371 -0.04069501
14.25471 -0.040793052
14.25571 -0.040888082
14.25671 -0.040980094
14.25771 -0.041069082
14.25871 -0.041155037
14.25971 -0.041237957
14.26071 -0.041317835
14.26171 -0.041394666000000004
14.26271 -0.041468444
14.26371 -0.041539164
14.26471 -0.041606821
14.26571 -0.041671412
14.26671 -0.041732931
14.26771 -0.041791378
14.26871 -0.041846745
14.26971 -0.04189903
14.27071 -0.041948229999999996
14.27171 -0.041994342
14.27271 -0.042037363
14.27371 -0.042077291
14.27471 -0.042114122
14.27571 -0.042147856000000004
14.27671 -0.042178488
14.27771 -0.042206017
14.27871 -0.042230441
14.27971 -0.042251759
14.28071 -0.042269973
14.28171 -0.042285078
14.28271 -0.042297074000000004
14.28371 -0.04230596
14.28471 -0.042311737
14.28571 -0.042314403
14.28671 -0.042313957
14.28771 -0.042310404
14.28871 -0.042303742000000005
14.28971 -0.042293969
14.29071 -0.04228109
14.29171 -0.042265104000000005
14.29271 -0.042246014
14.29371 -0.042223823
14.29471 -0.042198529000000005
14.29571 -0.042170138
14.29671 -0.04213865
14.29771 -0.042104068999999994
14.29871 -0.042066397000000005
14.29971 -0.04202564
14.30071 -0.041981801
14.30171 -0.041934883
14.30271 -0.041884888
14.30371 -0.041831823
14.30471 -0.041775694
14.30571 -0.041716502
14.30671 -0.041654258
14.30771 -0.041588963
14.30871 -0.041520625000000005
14.30971 -0.041449248
14.31071 -0.041374841
14.31171 -0.041297407
14.31271 -0.041216958
14.31371 -0.041133497
14.31471 -0.041047034999999996
14.31571 -0.040957576
14.31671 -0.040865131
14.31771 -0.040769708
14.31871 -0.040671314
14.31971 -0.04056996
14.32071 -0.040465652000000005
14.32171 -0.040358400999999995
14.32271 -0.040248219999999994
14.32371 -0.040135114
14.32471 -0.040019097000000003
14.32571 -0.039900179
14.32671 -0.039778367
14.32771 -0.039653675
14.32871 -0.039526116
14.32971 -0.039395699
14.33071 -0.039262435
14.33171 -0.039126337000000004
14.33271 -0.038987419
14.33371 -0.038845688999999996
14.33471 -0.038701164999999996
14.33571 -0.038553856
14.33671 -0.038403776
14.33771 -0.038250937
14.33871 -0.038095357
14.33971 -0.037937044
14.34071 -0.037776014999999996
14.34171 -0.037612282999999996
14.34271 -0.037445861
14.34371 -0.037276764999999996
14.34471 -0.037105009
14.34571 -0.036930607000000004
14.34671 -0.036753574000000004
14.34771 -0.036573925
14.34871 -0.036391677
14.34971 -0.036206841
14.35071 -0.036019439
14.35171 -0.035829481
14.35271 -0.035636986
14.35371 -0.035441969999999996
14.35471 -0.035244448000000005
14.35571 -0.035044437
14.35671 -0.034841956
14.35771 -0.034637022
14.35871 -0.034429651
14.35971 -0.034219862000000004
14.36071 -0.034007672
14.36171 -0.033793101
14.36271 -0.033576167
14.36371 -0.033356887
14.36471 -0.033135278000000004
14.36571 -0.032911365000000005
14.36671 -0.032685162
14.36771 -0.032456690999999996
14.36871 -0.03222597
14.36971 -0.031993023
14.37071 -0.031757866999999995
14.37171 -0.031520521999999995
14.37271 -0.031281009
14.37371 -0.031039352
14.37471 -0.030795566000000003
14.37571 -0.030549677
14.37671 -0.030301703
14.37771 -0.030051668999999996
14.37871 -0.029799595
14.37971 -0.029545504000000004
14.38071 -0.029289417
14.38171 -0.029031353
14.38271 -0.028771336999999998
14.38371 -0.028509391
14.38471 -0.028245537999999997
14.38571 -0.0279798
14.38671 -0.027712202000000002
14.38771 -0.027442763999999998
14.38871 -0.027171511
14.38971 -0.026898462
14.39071 -0.026623643000000002
14.39171 -0.026347078
14.39271 -0.026068789999999998
14.39371 -0.025788802
14.39471 -0.025507140999999997
14.39571 -0.025223827
14.39671 -0.024938886
14.39771 -0.024652341
14.39871 -0.024364218
14.39971 -0.024074542
14.40071 -0.023783336000000002
14.40171 -0.023490626
14.40271 -0.023196434999999998
14.40371 -0.022900791
14.40471 -0.022603718
14.40571 -0.022305243
14.40671 -0.02200539
14.40771 -0.021704186
14.40871 -0.021401655999999998
14.40971 -0.021097827
14.41071 -0.020792725
14.41171 -0.020486377
14.41271 -0.020178808
14.41371 -0.019870044
14.41471 -0.019560113
14.41571 -0.019249041
14.41671 -0.018936855
14.41771 -0.018623583
14.41871 -0.01830925
14.41971 -0.017993883999999998
14.42071 -0.017677511
14.42171 -0.01736016
14.42271 -0.017041857
14.42371 -0.016722629
14.42471 -0.016402504
14.42571 -0.016081509
14.42671 -0.015759672
14.42771 -0.015437019
14.42871 -0.01511358
14.42971 -0.014789381
14.43071 -0.014464449
14.43171 -0.014138814000000001
14.43271 -0.013812502
14.43371 -0.013485541
14.43471 -0.013157960000000002
14.43571 -0.012829785
14.43671 -0.012501044
14.43771 -0.012171766
14.43871 -0.011841978000000001
14.43971 -0.011511709
14.44071 -0.011180986
14.44171 -0.010849837000000001
14.44271 -0.010518291999999999
14.44371 -0.010186376
14.44471 -0.0098541204
14.44571 -0.0095215517
14.44671 -0.0091886992
14.44771 -0.0088555906
14.44871 -0.0085222542
14.44971 -0.0081887192
14.45071 -0.007855013999999999
14.45171 -0.007521167600000001
14.45271 -0.0071872084
14.45371 -0.0068531647999999995
14.45471 -0.0065190659
14.45571 -0.0061849400999999995
14.45671 -0.0058508165
14.45771 -0.0055167238
14.45871 -0.0051826908
14.45971 -0.0048487462
14.46071 -0.0045149191
14.46171 -0.0041812381999999995
14.46271 -0.0038477323
14.46371 -0.0035144301
14.46471 -0.0031813604
14.46571 -0.0028485523
14.46671 -0.0025160343
14.46771 -0.0021838352
14.46871 -0.0018519837
14.46971 -0.0015205084
14.47071 -0.001189438
14.47171 -0.00085880092
14.47271 -0.00052862565
14.47371 -0.00019894055000000001
14.47471 0.00013022603
14.47571 0.00045884589999999997
14.47671 0.0007868908100000001
14.47771 0.0011143328
14.47871 0.0014411439
14.47971 0.0017672963000000001
14.48071 0.002092762
14.48171 0.0024175137
14.48271 0.0027415235000000002
14.48371 0.0030647639999999998
14.48471 0.0033872077999999996
14.48571 0.0037088277
14.48671 0.0040295963
14.48771 0.0043494863
14.48871 0.0046684709
14.48971 0.0049865226
14.49071 0.0053036147
14.49171 0.0056197201
14.49271 0.005934812
14.49371 0.0062488638
14.49471 0.0065618486000000005
14.49571 0.0068737398
14.49671 0.0071845105000000005
14.49771 0.0074941338
14.49871 0.0078025834
14.49971 0.008109833299999999
14.50071 0.0084158564
14.50171 0.0087206274
14.50271 0.0090241199
14.50371 0.0093263072
14.50471 0.0096271644
14.50571 0.0099266654
14.50671 0.010224784
14.50771 0.010521495
14.50871 0.010816774
14.50971 0.011110595
14.51071 0.011402932
14.51171 0.011693763
14.51271 0.011983061
14.51371 0.012270801999999999
14.51471 0.012556962999999999
14.51571 0.012841518000000001
14.51671 0.013124445
14.51771 0.013405719
14.51871 0.013685317
14.51971 0.013963215
14.52071 0.01423939
14.52171 0.014513819999999998
14.52271 0.014786482
14.52371 0.015057353
14.52471 0.015326409999999999
14.52571 0.015593633
14.52671 0.015858999
14.52771 0.016122485
14.52871 0.01638407
14.52971 0.016643733
14.53071 0.016901453
14.53171 0.017157209
14.53271 0.017410979
14.53371 0.017662744
14.53471 0.017912481
14.53571 0.018160172000000002
14.53671 0.018405796
14.53771 0.018649334
14.53871 0.018890765
14.53971 0.019130070000000002
14.54071 0.01936723
14.54171 0.019602224
14.54271 0.019835035
14.54371 0.020065643
14.54471 0.020294031
14.54571 0.02052018
14.54671 0.020744068999999997
14.54771 0.020965685
14.54871 0.021185007
14.54971 0.021402018
14.55071 0.021616701000000002
14.55171 0.021829038
14.55271 0.022039014
14.55371 0.022246611
14.55471 0.022451814
14.55571 0.022654604
14.55671 0.022854966
14.55771 0.023052885
14.55871 0.023248346
14.55971 0.023441332
14.56071 0.02363183
14.56171 0.023819822
14.56271 0.024005295
14.56371 0.024188234
14.56471 0.024368626
14.56571 0.024546456
14.56671 0.024721707
14.56771 0.024894369
14.56871 0.025064427999999996
14.56971 0.025231871
14.57071 0.025396683
14.57171 0.025558853
14.57271 0.025718365000000003
14.57371 0.025875212
14.57471 0.026029377
14.57571 0.026180851
14.57671 0.026329621
14.57771 0.026475679
14.57871 0.026619009
14.57971 0.026759604
14.58071 0.026897452
14.58171 0.027032543
14.58271 0.027164868999999998
14.58371 0.027294419
14.58471 0.027421184
14.58571 0.027545154000000002
14.58671 0.027666325
14.58771 0.027784685
14.58871 0.027900224
14.58971 0.028012936999999998
14.59071 0.028122819
14.59171 0.028229857
14.59271 0.028334048999999997
14.59371 0.028435385
14.59471 0.028533861
14.59571 0.02862947
14.59671 0.028722206
14.59771 0.028812066999999997
14.59871 0.028899044000000002
14.59971 0.028983134
14.60071 0.029064328
14.60171 0.029142626
14.60271 0.029218022
14.60371 0.029290510999999998
14.60471 0.029360093
14.60571 0.029426761000000003
14.60671 0.029490513
14.60771 0.029551346000000003
14.60871 0.029609256
14.60971 0.029664242
14.61071 0.029716303000000003
14.61171 0.029765436
14.61271 0.029811638999999997
14.61371 0.02985491
14.61471 0.029895250999999998
14.61571 0.029932661
14.61671 0.029967136999999998
14.61771 0.029998683
14.61871 0.030027298
14.61971 0.030052982
14.62071 0.030075738
14.62171 0.030095566999999997
14.62271 0.030112470000000002
14.62371 0.030126452
14.62471 0.030137513999999997
14.62571 0.03014566
14.62671 0.03015089
14.62771 0.030153212999999998
14.62871 0.030152628
14.62971 0.030149141
14.63071 0.030142759
14.63171 0.030133483
14.63271 0.030121321000000003
14.63371 0.030106274000000002
14.63471 0.030088352
14.63571 0.030067556999999998
14.63671 0.030043899
14.63771 0.030017382000000002
14.63871 0.029988014
14.63971 0.029955798999999998
14.64071 0.029920743000000003
14.64171 0.029882856
14.64271 0.029842144999999997
14.64371 0.029798617
14.64471 0.029752278
14.64571 0.029703137
14.64671 0.029651201
14.64771 0.02959648
14.64871 0.029538982
14.64971 0.029478716999999998
14.65071 0.029415692999999996
14.65171 0.029349918
14.65271 0.029281404999999996
14.65371 0.029210161000000002
14.65471 0.029136197
14.65571 0.029059523
14.65671 0.028980148
14.65771 0.028898083999999997
14.65871 0.028813342
14.65971 0.028725935
14.66071 0.028635876
14.66171 0.028543174
14.66271 0.028447845
14.66371 0.028349896
14.66471 0.028249345000000002
14.66571 0.028146204
14.66671 0.028040487
14.66771 0.027932206
14.66871 0.027821376000000002
14.66971 0.027708011
14.67071 0.027592128
14.67171 0.027473739
14.67271 0.027352863
14.67371 0.027229511999999997
14.67471 0.027103702
14.67571 0.026975449999999998
14.67671 0.026844770999999996
14.67771 0.026711682
14.67871 0.026576198
14.67971 0.026438338999999998
14.68071 0.026298119000000002
14.68171 0.026155557000000003
14.68271 0.026010667
14.68371 0.025863467999999997
14.68471 0.025713979
14.68571 0.025562217
14.68671 0.0254082
14.68771 0.025251947
14.68871 0.025093473999999998
14.68971 0.024932799999999998
14.69071 0.024769944000000002
14.69171 0.024604925
14.69271 0.024437765
14.69371 0.024268479
14.69471 0.024097088
14.69571 0.023923612
14.69671 0.023748071
14.69771 0.023570484
14.69871 0.023390872
14.69971 0.023209257
14.70071 0.023025658
14.70171 0.022840098
14.70271 0.022652598
14.70371 0.022463179
14.70471 0.022271862
14.70571 0.022078671
14.70671 0.021883627
14.70771 0.021686753
14.70871 0.021488071
14.70971 0.021287604
14.71071 0.021085374
14.71171 0.020881407999999997
14.71271 0.020675725
[truncated: 186,404 more chars]
