# Supplementary material for: 2D Synthetic dataset of numerical simulations of long-period seismicity in a volcanic edifice and related sensitivity kernels
Source: Data Brief. 2021 Jan 25;34:106673. doi: 10.1016/j.dib.2020.106673 (PMC7841316; doi:10.1016/j.dib.2020.106673)
Supplement: Supplementary Data S1 — Supplementary Raw Research Data. This is open data under the CC BY license http://creativecommons.org/licenses/by/4.0/ [file mmc1.zip › Dataset/OUTPUT_SEISMOGRAMS/9000_3000/disp_Z_hetero_17000_1320_SVF1e0Hz.semd]

-1.200000 0.0
-1.199000 0.0
-1.198000 0.0
-1.197000 0.0
-1.196000 0.0
-1.195000 0.0
-1.194000 0.0
-1.193000 0.0
-1.192000 0.0
-1.191000 0.0
-1.190000 0.0
-1.189000 0.0
-1.188000 0.0
-1.187000 0.0
-1.186000 0.0
-1.185000 0.0
-1.184000 0.0
-1.183000 0.0
-1.182000 0.0
-1.181000 0.0
-1.180000 0.0
-1.179000 0.0
-1.178000 0.0
-1.177000 0.0
-1.176000 0.0
-1.175000 0.0
-1.174000 0.0
-1.173000 0.0
-1.172000 0.0
-1.171000 0.0
-1.170000 0.0
-1.169000 0.0
-1.168000 0.0
-1.167000 0.0
-1.166000 0.0
-1.165000 0.0
-1.164000 0.0
-1.163000 0.0
-1.162000 0.0
-1.161000 0.0
-1.160000 0.0
-1.159000 0.0
-1.158000 0.0
-1.157000 0.0
-1.156000 0.0
-1.155000 0.0
-1.154000 0.0
-1.153000 0.0
-1.152000 0.0
-1.151000 0.0
-1.150000 0.0
-1.149000 0.0
-1.148000 0.0
-1.147000 0.0
-1.146000 0.0
-1.145000 0.0
-1.144000 0.0
-1.143000 0.0
-1.142000 0.0
-1.141000 0.0
-1.140000 0.0
-1.139000 0.0
-1.138000 0.0
-1.137000 0.0
-1.136000 0.0
-1.135000 0.0
-1.134000 0.0
-1.133000 0.0
-1.132000 0.0
-1.131000 0.0
-1.130000 0.0
-1.129000 0.0
-1.128000 0.0
-1.127000 0.0
-1.126000 0.0
-1.125000 0.0
-1.124000 0.0
-1.123000 0.0
-1.122000 0.0
-1.121000 0.0
-1.120000 0.0
-1.119000 0.0
-1.118000 0.0
-1.117000 0.0
-1.116000 0.0
-1.115000 0.0
-1.114000 0.0
-1.113000 0.0
-1.112000 0.0
-1.111000 0.0
-1.110000 0.0
-1.109000 0.0
-1.108000 0.0
-1.107000 0.0
-1.106000 0.0
-1.105000 0.0
-1.104000 0.0
-1.103000 0.0
-1.102000 0.0
-1.101000 0.0
-1.100000 0.0
-1.099000 0.0
-1.098000 0.0
-1.097000 0.0
-1.096000 0.0
-1.095000 0.0
-1.094000 0.0
-1.093000 0.0
-1.092000 0.0
-1.091000 0.0
-1.090000 0.0
-1.089000 0.0
-1.088000 0.0
-1.087000 0.0
-1.086000 0.0
-1.085000 0.0
-1.084000 0.0
-1.083000 0.0
-1.082000 0.0
-1.081000 0.0
-1.080000 0.0
-1.079000 0.0
-1.078000 0.0
-1.077000 0.0
-1.076000 0.0
-1.075000 0.0
-1.074000 0.0
-1.073000 0.0
-1.072000 0.0
-1.071000 0.0
-1.070000 0.0
-1.069000 0.0
-1.068000 0.0
-1.067000 0.0
-1.066000 0.0
-1.065000 0.0
-1.064000 0.0
-1.063000 0.0
-1.062000 0.0
-1.061000 0.0
-1.060000 0.0
-1.059000 0.0
-1.058000 0.0
-1.057000 0.0
-1.056000 0.0
-1.055000 0.0
-1.054000 0.0
-1.053000 0.0
-1.052000 0.0
-1.051000 0.0
-1.050000 0.0
-1.049000 0.0
-1.048000 0.0
-1.047000 0.0
-1.046000 0.0
-1.045000 0.0
-1.044000 0.0
-1.043000 0.0
-1.042000 0.0
-1.041000 0.0
-1.040000 0.0
-1.039000 0.0
-1.038000 0.0
-1.037000 0.0
-1.036000 0.0
-1.035000 0.0
-1.034000 0.0
-1.033000 0.0
-1.032000 0.0
-1.031000 0.0
-1.030000 0.0
-1.029000 0.0
-1.028000 0.0
-1.027000 0.0
-1.026000 0.0
-1.025000 0.0
-1.024000 0.0
-1.023000 0.0
-1.022000 0.0
-1.021000 0.0
-1.020000 0.0
-1.019000 0.0
-1.018000 0.0
-1.017000 0.0
-1.016000 0.0
-1.015000 0.0
-1.014000 0.0
-1.013000 0.0
-1.012000 0.0
-1.011000 0.0
-1.010000 0.0
-1.009000 0.0
-1.008000 0.0
-1.007000 0.0
-1.006000 0.0
-1.005000 0.0
-1.004000 0.0
-1.003000 0.0
-1.002000 0.0
-1.001000 0.0
-1.000000 0.0
-0.9990000 0.0
-0.9980000 0.0
-0.9970000 0.0
-0.9960000 0.0
-0.9950000 0.0
-0.9940000 0.0
-0.9930000 0.0
-0.9920000 0.0
-0.9910000 0.0
-0.9900000 0.0
-0.9890000 0.0
-0.9880000 0.0
-0.9870000 0.0
-0.9860000 0.0
-0.9850000 0.0
-0.9840000 0.0
-0.9830000 0.0
-0.9820000 0.0
-0.9810000 0.0
-0.9800000 0.0
-0.9790000 0.0
-0.9780000 0.0
-0.9770000 0.0
-0.9760000 0.0
-0.9750000 0.0
-0.9740000 0.0
-0.9730000 0.0
-0.9720000 0.0
-0.9710000 0.0
-0.9700000 0.0
-0.9690000 0.0
-0.9680000 0.0
-0.9670000 0.0
-0.9660000 0.0
-0.9650000 0.0
-0.9640000 0.0
-0.9630000 0.0
-0.9620000 0.0
-0.9610000 0.0
-0.9600000 0.0
-0.9590000 0.0
-0.9580000 0.0
-0.9570000 0.0
-0.9560000 0.0
-0.9550000 0.0
-0.9540000 0.0
-0.9530000 0.0
-0.9520000 0.0
-0.9510000 0.0
-0.9500000 0.0
-0.9490000 0.0
-0.9480000 0.0
-0.9470000 0.0
-0.9460000 0.0
-0.9450000 0.0
-0.9440000 0.0
-0.9430000 0.0
-0.9420000 0.0
-0.9410000 0.0
-0.9400000 0.0
-0.9390000 0.0
-0.9380000 0.0
-0.9370000 0.0
-0.9360000 0.0
-0.9350000 0.0
-0.9340000 0.0
-0.9330000 0.0
-0.9320000 0.0
-0.9310000 0.0
-0.9300000 0.0
-0.9290000 0.0
-0.9280000 0.0
-0.9270000 0.0
-0.9260000 0.0
-0.9250000 0.0
-0.9240000 0.0
-0.9230000 0.0
-0.9220000 0.0
-0.9210000 0.0
-0.9200000 0.0
-0.9190000 0.0
-0.9180000 0.0
-0.9170000 0.0
-0.9160000 0.0
-0.9150000 0.0
-0.9140000 0.0
-0.9130000 0.0
-0.9120000 0.0
-0.9110000 0.0
-0.9100000 0.0
-0.9090000 0.0
-0.9080000 0.0
-0.9070000 0.0
-0.9060000 0.0
-0.9050000 0.0
-0.9040000 0.0
-0.9030000 0.0
-0.9020000 0.0
-0.9010000 0.0
-0.9000000 0.0
-0.8990000 0.0
-0.8980000 0.0
-0.8970000 0.0
-0.8960000 0.0
-0.8950000 0.0
-0.8940000 0.0
-0.8930000 0.0
-0.8920000 0.0
-0.8910000 0.0
-0.8900000 0.0
-0.8890000 0.0
-0.8880000 0.0
-0.8870000 0.0
-0.8860000 0.0
-0.8850000 0.0
-0.8840000 0.0
-0.8830000 0.0
-0.8820000 0.0
-0.8810000 0.0
-0.8800000 0.0
-0.8790000 0.0
-0.8780000 0.0
-0.8770000 0.0
-0.8760000 0.0
-0.8750000 0.0
-0.8740000 0.0
-0.8730000 0.0
-0.8720000 0.0
-0.8710000 0.0
-0.8700000 0.0
-0.8690000 0.0
-0.8680000 0.0
-0.8670000 0.0
-0.8660000 0.0
-0.8650000 0.0
-0.8640000 0.0
-0.8630000 0.0
-0.8620000 0.0
-0.8610000 0.0
-0.8600000 0.0
-0.8590000 0.0
-0.8580000 0.0
-0.8570000 0.0
-0.8560000 0.0
-0.8550000 0.0
-0.8540000 0.0
-0.8530000 0.0
-0.8520000 0.0
-0.8510000 0.0
-0.8500000 0.0
-0.8490000 0.0
-0.8480000 0.0
-0.8470000 0.0
-0.8460000 0.0
-0.8450000 0.0
-0.8440000 0.0
-0.8430000 0.0
-0.8420000 0.0
-0.8410000 0.0
-0.8400000 0.0
-0.8390000 0.0
-0.8380000 0.0
-0.8370000 0.0
-0.8360000 0.0
-0.8350000 0.0
-0.8340000 0.0
-0.8330000 0.0
-0.8320000 0.0
-0.8310000 0.0
-0.8300000 0.0
-0.8290000 0.0
-0.8280000 0.0
-0.8270000 0.0
-0.8260000 0.0
-0.8250000 0.0
-0.8240000 0.0
-0.8230000 0.0
-0.8220000 0.0
-0.8210000 0.0
-0.8200000 0.0
-0.8190000 0.0
-0.8180000 0.0
-0.8170000 0.0
-0.8160000 0.0
-0.8150000 0.0
-0.8140000 0.0
-0.8130000 0.0
-0.8120000 0.0
-0.8110000 0.0
-0.8100000 0.0
-0.8090000 0.0
-0.8080000 0.0
-0.8070000 0.0
-0.8060000 0.0
-0.8050000 0.0
-0.8040000 0.0
-0.8030000 0.0
-0.8020000 0.0
-0.8010000 0.0
-0.8000000 0.0
-0.7990000 0.0
-0.7980000 0.0
-0.7970000 0.0
-0.7960000 0.0
-0.7950000 0.0
-0.7940000 0.0
-0.7930000 0.0
-0.7920000 0.0
-0.7910000 0.0
-0.7900000 0.0
-0.7890000 0.0
-0.7880000 0.0
-0.7870000 0.0
-0.7860000 0.0
-0.7850000 0.0
-0.7840000 0.0
-0.7830000 0.0
-0.7820000 0.0
-0.7810000 0.0
-0.7800000 0.0
-0.7790000 0.0
-0.7780000 0.0
-0.7770000 0.0
-0.7760000 0.0
-0.7750000 0.0
-0.7740000 0.0
-0.7730000 0.0
-0.7720000 0.0
-0.7710000 0.0
-0.7700000 0.0
-0.7690000 0.0
-0.7680000 0.0
-0.7670000 0.0
-0.7660000 0.0
-0.7650000 0.0
-0.7640000 0.0
-0.7630000 0.0
-0.7620000 0.0
-0.7610000 0.0
-0.7600000 0.0
-0.7590000 0.0
-0.7580000 0.0
-0.7570000 0.0
-0.7560000 0.0
-0.7550000 0.0
-0.7540000 0.0
-0.7530000 0.0
-0.7520000 0.0
-0.7510000 0.0
-0.7500000 0.0
-0.7490000 0.0
-0.7480000 0.0
-0.7470000 0.0
-0.7460000 0.0
-0.7450000 0.0
-0.7440000 0.0
-0.7430000 0.0
-0.7420000 0.0
-0.7410000 0.0
-0.7400000 0.0
-0.7390000 0.0
-0.7380000 0.0
-0.7370000 0.0
-0.7360000 0.0
-0.7350000 0.0
-0.7340000 0.0
-0.7330000 0.0
-0.7320000 0.0
-0.7310000 0.0
-0.7300000 0.0
-0.7290000 0.0
-0.7280000 0.0
-0.7270000 0.0
-0.7260000 0.0
-0.7250000 0.0
-0.7240000 0.0
-0.7230000 0.0
-0.7220000 0.0
-0.7210000 0.0
-0.7200000 0.0
-0.7190000 0.0
-0.7180000 0.0
-0.7170000 0.0
-0.7160000 0.0
-0.7150000 0.0
-0.7140000 0.0
-0.7130000 0.0
-0.7120000 0.0
-0.7110000 0.0
-0.7100000 0.0
-0.7090000 0.0
-0.7080000 0.0
-0.7070000 0.0
-0.7060000 0.0
-0.7050000 0.0
-0.7040000 0.0
-0.7030000 0.0
-0.7020000 0.0
-0.7010000 0.0
-0.7000000 0.0
-0.6990000 0.0
-0.6980000 0.0
-0.6970000 0.0
-0.6960000 0.0
-0.6950000 0.0
-0.6940000 0.0
-0.6930000 0.0
-0.6920000 0.0
-0.6910000 0.0
-0.6900000 0.0
-0.6890000 0.0
-0.6880000 0.0
-0.6870000 0.0
-0.6860000 0.0
-0.6850000 0.0
-0.6840000 0.0
-0.6830000 0.0
-0.6820000 0.0
-0.6810000 0.0
-0.6800000 0.0
-0.6790000 0.0
-0.6780000 0.0
-0.6770000 0.0
-0.6760000 0.0
-0.6750000 0.0
-0.6740000 0.0
-0.6730000 0.0
-0.6720000 0.0
-0.6710000 0.0
-0.6700000 0.0
-0.6690000 0.0
-0.6680000 0.0
-0.6670000 0.0
-0.6660000 0.0
-0.6650000 0.0
-0.6640000 0.0
-0.6630000 0.0
-0.6620000 0.0
-0.6610000 0.0
-0.6600000 0.0
-0.6590000 0.0
-0.6580000 0.0
-0.6570000 0.0
-0.6560000 0.0
-0.6550000 0.0
-0.6540000 0.0
-0.6530000 0.0
-0.6520000 0.0
-0.6510000 0.0
-0.6500000 0.0
-0.6490000 0.0
-0.6480000 0.0
-0.6470000 0.0
-0.6460000 0.0
-0.6450000 0.0
-0.6440000 0.0
-0.6430000 0.0
-0.6420000 0.0
-0.6410000 0.0
-0.6400000 0.0
-0.6390000 0.0
-0.6380000 0.0
-0.6370000 0.0
-0.6360000 0.0
-0.6350000 0.0
-0.6340000 0.0
-0.6330000 0.0
-0.6320000 0.0
-0.6310000 0.0
-0.6300000 0.0
-0.6290000 0.0
-0.6280000 0.0
-0.6270000 0.0
-0.6260000 0.0
-0.6250000 0.0
-0.6240000 0.0
-0.6230000 0.0
-0.6220000 0.0
-0.6210000 0.0
-0.6200000 0.0
-0.6190000 0.0
-0.6180000 0.0
-0.6170000 0.0
-0.6160000 0.0
-0.6150000 0.0
-0.6140000 0.0
-0.6130000 0.0
-0.6120000 0.0
-0.6110000 0.0
-0.6100000 0.0
-0.6090000 0.0
-0.6080000 0.0
-0.6070000 0.0
-0.6060000 0.0
-0.6050000 0.0
-0.6040000 0.0
-0.6030000 0.0
-0.6020000 0.0
-0.6010000 0.0
-0.6000000 0.0
-0.5990000 0.0
-0.5980000 0.0
-0.5970000 0.0
-0.5960000 0.0
-0.5950000 0.0
-0.5940000 0.0
-0.5930000 0.0
-0.5920000 0.0
-0.5910000 0.0
-0.5900000 0.0
-0.5890000 0.0
-0.5880000 0.0
-0.5870000 0.0
-0.5860000 0.0
-0.5850000 0.0
-0.5840000 0.0
-0.5830000 0.0
-0.5820000 0.0
-0.5810000 0.0
-0.5800000 0.0
-0.5790000 0.0
-0.5780000 0.0
-0.5770000 0.0
-0.5760000 0.0
-0.5750000 0.0
-0.5740000 0.0
-0.5730000 0.0
-0.5720000 0.0
-0.5710000 0.0
-0.5700000 0.0
-0.5690000 0.0
-0.5680000 0.0
-0.5670000 0.0
-0.5660000 0.0
-0.5650000 0.0
-0.5640000 0.0
-0.5630000 0.0
-0.5620000 0.0
-0.5610000 0.0
-0.5600000 0.0
-0.5590000 0.0
-0.5580000 0.0
-0.5570000 0.0
-0.5560000 0.0
-0.5550000 0.0
-0.5540000 0.0
-0.5530000 0.0
-0.5520000 0.0
-0.5510000 0.0
-0.5500000 0.0
-0.5490000 0.0
-0.5480000 0.0
-0.5470000 0.0
-0.5460000 0.0
-0.5450000 0.0
-0.5440000 0.0
-0.5430000 0.0
-0.5420000 0.0
-0.5410000 0.0
-0.5400000 0.0
-0.5390000 0.0
-0.5380000 0.0
-0.5370000 0.0
-0.5360000 0.0
-0.5350000 0.0
-0.5340000 0.0
-0.5330000 0.0
-0.5320000 0.0
-0.5310000 0.0
-0.5300000 0.0
-0.5290000 0.0
-0.5280000 0.0
-0.5270000 0.0
-0.5260000 0.0
-0.5250000 0.0
-0.5240000 0.0
-0.5230000 0.0
-0.5220000 0.0
-0.5210000 0.0
-0.5200000 0.0
-0.5190000 0.0
-0.5180000 0.0
-0.5170000 0.0
-0.5160000 0.0
-0.5150000 0.0
-0.5140000 0.0
-0.5130000 0.0
-0.5120000 0.0
-0.5110000 0.0
-0.5100000 0.0
-0.5090000 0.0
-0.5080000 0.0
-0.5070000 0.0
-0.5060000 0.0
-0.5050000 0.0
-0.5040000 0.0
-0.5030000 0.0
-0.5020000 0.0
-0.5010000 0.0
-0.5000000 0.0
-0.4990000 0.0
-0.4980000 0.0
-0.4970000 0.0
-0.4960000 0.0
-0.4950000 0.0
-0.4940000 0.0
-0.4930000 0.0
-0.4920000 0.0
-0.4910000 0.0
-0.4900000 0.0
-0.4890000 0.0
-0.4880000 0.0
-0.4870000 0.0
-0.4860000 0.0
-0.4850000 0.0
-0.4840000 0.0
-0.4830000 0.0
-0.4820000 0.0
-0.4810000 0.0
-0.4800000 0.0
-0.4790000 0.0
-0.4780000 0.0
-0.4770000 0.0
-0.4760000 0.0
-0.4750000 0.0
-0.4740000 0.0
-0.4730000 0.0
-0.4720000 0.0
-0.4710000 0.0
-0.4700000 0.0
-0.4690000 0.0
-0.4680000 0.0
-0.4670000 0.0
-0.4660000 0.0
-0.4650000 0.0
-0.4640000 0.0
-0.4630000 0.0
-0.4620000 0.0
-0.4610000 0.0
-0.4600000 0.0
-0.4590000 0.0
-0.4580000 0.0
-0.4570000 0.0
-0.4560000 0.0
-0.4550000 0.0
-0.4540000 0.0
-0.4530000 0.0
-0.4520000 0.0
-0.4510000 0.0
-0.4500000 0.0
-0.4490000 0.0
-0.4480000 0.0
-0.4470000 0.0
-0.4460000 0.0
-0.4450000 0.0
-0.4440000 0.0
-0.4430000 0.0
-0.4420000 0.0
-0.4410000 0.0
-0.4400000 0.0
-0.4390000 0.0
-0.4380000 0.0
-0.4370000 0.0
-0.4360000 0.0
-0.4350000 0.0
-0.4340000 0.0
-0.4330000 0.0
-0.4320000 0.0
-0.4310000 0.0
-0.4300000 0.0
-0.4290000 0.0
-0.4280000 0.0
-0.4270000 0.0
-0.4260000 0.0
-0.4250000 0.0
-0.4240000 0.0
-0.4230000 0.0
-0.4220000 0.0
-0.4210000 0.0
-0.4200000 0.0
-0.4190000 0.0
-0.4180000 0.0
-0.4170000 0.0
-0.4160000 0.0
-0.4150000 0.0
-0.4140000 0.0
-0.4130000 0.0
-0.4120000 0.0
-0.4110000 0.0
-0.4100000 0.0
-0.4090000 0.0
-0.4080000 0.0
-0.4070000 0.0
-0.4060000 0.0
-0.4050000 0.0
-0.4040000 0.0
-0.4030000 0.0
-0.4020000 0.0
-0.4010000 0.0
-0.4000000 0.0
-0.3990000 0.0
-0.3980000 0.0
-0.3970000 0.0
-0.3960000 0.0
-0.3950000 0.0
-0.3940000 0.0
-0.3930000 0.0
-0.3920000 0.0
-0.3910000 0.0
-0.3900000 0.0
-0.3890000 0.0
-0.3880000 0.0
-0.3870000 0.0
-0.3860000 0.0
-0.3850000 0.0
-0.3840000 0.0
-0.3830000 0.0
-0.3820000 0.0
-0.3810000 0.0
-0.3800000 0.0
-0.3790000 0.0
-0.3780000 0.0
-0.3770000 0.0
-0.3760000 0.0
-0.3750000 0.0
-0.3740000 0.0
-0.3730000 0.0
-0.3720000 0.0
-0.3710000 0.0
-0.3700000 0.0
-0.3690000 0.0
-0.3680000 0.0
-0.3670000 0.0
-0.3660000 0.0
-0.3650000 0.0
-0.3640000 0.0
-0.3630000 0.0
-0.3620000 0.0
-0.3610000 0.0
-0.3600000 0.0
-0.3590000 0.0
-0.3580000 0.0
-0.3570000 0.0
-0.3560000 0.0
-0.3550000 0.0
-0.3540000 0.0
-0.3530000 0.0
-0.3520000 0.0
-0.3510000 0.0
-0.3500000 0.0
-0.3490000 0.0
-0.3480000 0.0
-0.3470000 0.0
-0.3460000 0.0
-0.3450000 0.0
-0.3440000 0.0
-0.3430000 0.0
-0.3420000 0.0
-0.3410000 0.0
-0.3400000 0.0
-0.3390000 0.0
-0.3380000 0.0
-0.3370000 0.0
-0.3360000 0.0
-0.3350000 0.0
-0.3340000 0.0
-0.3330000 0.0
-0.3320000 0.0
-0.3310000 0.0
-0.3300000 0.0
-0.3290000 0.0
-0.3280000 0.0
-0.3270000 0.0
-0.3260000 0.0
-0.3250000 0.0
-0.3240000 0.0
-0.3230000 0.0
-0.3220000 0.0
-0.3210000 0.0
-0.3200000 0.0
-0.3190000 0.0
-0.3180000 0.0
-0.3170000 0.0
-0.3160000 0.0
-0.3150000 0.0
-0.3140000 0.0
-0.3130000 0.0
-0.3120000 0.0
-0.3110000 0.0
-0.3100000 0.0
-0.3090000 0.0
-0.3080000 0.0
-0.3070000 0.0
-0.3060000 0.0
-0.3050000 0.0
-0.3040000 0.0
-0.3030000 0.0
-0.3020000 0.0
-0.3010000 0.0
-0.3000000 0.0
-0.2990000 0.0
-0.2980000 0.0
-0.2970000 0.0
-0.2960000 0.0
-0.2950000 0.0
-0.2940000 0.0
-0.2930000 0.0
-0.2920000 0.0
-0.2910000 0.0
-0.2900000 0.0
-0.2890000 0.0
-0.2880000 0.0
-0.2870000 0.0
-0.2860000 0.0
-0.2850000 0.0
-0.2840000 0.0
-0.2830000 0.0
-0.2820000 0.0
-0.2810000 0.0
-0.2800000 0.0
-0.2790000 0.0
-0.2780000 0.0
-0.2770000 0.0
-0.2760000 0.0
-0.2750000 0.0
-0.2740000 0.0
-0.2730000 0.0
-0.2720000 0.0
-0.2710000 0.0
-0.2700000 0.0
-0.2690000 0.0
-0.2680000 0.0
-0.2670000 0.0
-0.2660000 0.0
-0.2650000 0.0
-0.2640000 0.0
-0.2630000 0.0
-0.2620000 0.0
-0.2610000 0.0
-0.2600000 0.0
-0.2590000 0.0
-0.2580000 0.0
-0.2570000 0.0
-0.2560000 0.0
-0.2550000 0.0
-0.2540000 0.0
-0.2530000 0.0
-0.2520000 0.0
-0.2510000 0.0
-0.2500000 0.0
-0.2490000 0.0
-0.2480000 0.0
-0.2470000 0.0
-0.2460000 0.0
-0.2450000 0.0
-0.2440000 0.0
-0.2430000 0.0
-0.2420000 0.0
-0.2410000 0.0
-0.2400000 0.0
-0.2390000 0.0
-0.2380000 0.0
-0.2370000 0.0
-0.2360000 0.0
-0.2350000 0.0
-0.2340000 0.0
-0.2330000 0.0
-0.2320000 0.0
-0.2310000 0.0
-0.2300000 0.0
-0.2290000 0.0
-0.2280000 0.0
-0.2270000 0.0
-0.2260000 0.0
-0.2250000 0.0
-0.2240000 0.0
-0.2230000 0.0
-0.2220000 0.0
-0.2210000 0.0
-0.2200000 0.0
-0.2190000 0.0
-0.2180000 0.0
-0.2170000 0.0
-0.2160000 0.0
-0.2150000 0.0
-0.2140000 0.0
-0.2130000 0.0
-0.2120000 0.0
-0.2110000 0.0
-0.2100000 0.0
-0.2090000 0.0
-0.2080000 0.0
-0.2070000 0.0
-0.2060000 0.0
-0.2050000 0.0
-0.2040000 0.0
-0.2030000 0.0
-0.2020000 0.0
-0.2010000 0.0
-0.2000000 0.0
-0.1990000 0.0
-0.1980000 0.0
-0.1970000 0.0
-0.1960000 0.0
-0.1950000 0.0
-0.1940000 0.0
-0.1930000 0.0
-0.1920000 0.0
-0.1910000 0.0
-0.1900000 0.0
-0.1890000 0.0
-0.1880000 0.0
-0.1870000 0.0
-0.1860000 0.0
-0.1850000 0.0
-0.1840000 0.0
-0.1830000 0.0
-0.1820000 0.0
-0.1810000 0.0
-0.1800000 0.0
-0.1790000 0.0
-0.1780000 0.0
-0.1770000 0.0
-0.1760000 0.0
-0.1750000 0.0
-0.1740000 0.0
-0.1730000 0.0
-0.1720000 0.0
-0.1710000 0.0
-0.1700000 0.0
-0.1690000 0.0
-0.1680000 0.0
-0.1670000 0.0
-0.1660000 0.0
-0.1650000 0.0
-0.1640000 0.0
-0.1630000 0.0
-0.1620000 0.0
-0.1610000 0.0
-0.1600000 0.0
-0.1590000 0.0
-0.1580000 0.0
-0.1570000 0.0
-0.1560000 0.0
-0.1550000 0.0
-0.1540000 0.0
-0.1530000 0.0
-0.1520000 0.0
-0.1510000 0.0
-0.1500000 0.0
-0.1490000 0.0
-0.1480000 0.0
-0.1470000 0.0
-0.1460000 0.0
-0.1450000 0.0
-0.1440000 0.0
-0.1430000 0.0
-0.1420000 0.0
-0.1410000 0.0
-0.1400000 0.0
-0.1390000 0.0
-0.1380000 0.0
-0.1370000 0.0
-0.1360000 0.0
-0.1350000 0.0
-0.1340000 0.0
-0.1330000 0.0
-0.1320000 0.0
-0.1310000 0.0
-0.1300000 0.0
-0.1290000 0.0
-0.1280000 0.0
-0.1270000 0.0
-0.1260000 0.0
-0.1250000 0.0
-0.1240000 0.0
-0.1230000 0.0
-0.1220000 0.0
-0.1210000 0.0
-0.1200000 0.0
-0.1190000 0.0
-0.1180000 0.0
-0.1170000 0.0
-0.1160000 0.0
-0.1150000 0.0
-0.1140000 0.0
-0.1130000 0.0
-0.1120000 0.0
-0.1110000 0.0
-0.1100000 0.0
-0.1090000 0.0
-0.1080000 0.0
-0.1070000 0.0
-0.1060000 0.0
-0.1050000 0.0
-0.1040000 0.0
-0.1030000 0.0
-0.1020000 0.0
-0.1010000 0.0
-0.1000000 0.0
-9.8999999E-02 0.0
-9.7999997E-02 0.0
-9.7000003E-02 0.0
-9.6000001E-02 0.0
-9.4999999E-02 0.0
-9.3999997E-02 0.0
-9.3000002E-02 0.0
-9.2000000E-02 0.0
-9.0999998E-02 0.0
-9.0000004E-02 0.0
-8.9000002E-02 0.0
-8.8000000E-02 0.0
-8.6999997E-02 0.0
-8.6000003E-02 0.0
-8.5000001E-02 0.0
-8.3999999E-02 0.0
-8.2999997E-02 0.0
-8.2000002E-02 0.0
-8.1000000E-02 0.0
-7.9999998E-02 0.0
-7.9000004E-02 0.0
-7.8000002E-02 0.0
-7.7000000E-02 0.0
-7.5999998E-02 0.0
-7.5000003E-02 0.0
-7.4000001E-02 0.0
-7.2999999E-02 0.0
-7.1999997E-02 0.0
-7.1000002E-02 0.0
-7.0000000E-02 0.0
-6.8999998E-02 0.0
-6.8000004E-02 0.0
-6.7000002E-02 0.0
-6.6000000E-02 0.0
-6.4999998E-02 0.0
-6.4000003E-02 0.0
-6.3000001E-02 0.0
-6.1999999E-02 0.0
-6.1000001E-02 0.0
-5.9999999E-02 0.0
-5.9000000E-02 0.0
-5.7999998E-02 0.0
-5.7000000E-02 0.0
-5.6000002E-02 0.0
-5.5000000E-02 0.0
-5.4000001E-02 0.0
-5.2999999E-02 0.0
-5.2000001E-02 0.0
-5.0999999E-02 0.0
-5.0000001E-02 0.0
-4.8999999E-02 0.0
-4.8000000E-02 0.0
-4.6999998E-02 0.0
-4.6000000E-02 0.0
-4.5000002E-02 0.0
-4.4000000E-02 0.0
-4.3000001E-02 0.0
-4.1999999E-02 0.0
-4.1000001E-02 0.0
-3.9999999E-02 0.0
-3.9000001E-02 0.0
-3.7999999E-02 0.0
-3.7000000E-02 0.0
-3.5999998E-02 0.0
-3.5000000E-02 0.0
-3.4000002E-02 0.0
-3.3000000E-02 0.0
-3.2000002E-02 0.0
-3.0999999E-02 0.0
-2.9999999E-02 0.0
-2.8999999E-02 0.0
-2.8000001E-02 0.0
-2.7000001E-02 0.0
-2.6000001E-02 0.0
-2.5000000E-02 0.0
-2.4000000E-02 0.0
-2.3000000E-02 0.0
-2.2000000E-02 0.0
-2.1000000E-02 0.0
-2.0000000E-02 0.0
-1.8999999E-02 0.0
-1.7999999E-02 0.0
-1.7000001E-02 0.0
-1.6000001E-02 0.0
-1.5000000E-02 0.0
-1.4000000E-02 0.0
-1.3000000E-02 0.0
-1.2000000E-02 0.0
-1.1000000E-02 0.0
-9.9999998E-03 0.0
-8.9999996E-03 0.0
-8.0000004E-03 0.0
-7.0000002E-03 0.0
-6.0000001E-03 0.0
-4.9999999E-03 0.0
-4.0000002E-03 0.0
-3.0000000E-03 0.0
-2.0000001E-03 0.0
-1.0000000E-03 0.0
0.0000000E+00 0.0
1.0000000E-03 0.0
2.0000001E-03 0.0
3.0000000E-03 0.0
4.0000002E-03 0.0
4.9999999E-03 0.0
6.0000001E-03 0.0
7.0000002E-03 0.0
8.0000004E-03 0.0
8.9999996E-03 0.0
9.9999998E-03 0.0
1.1000000E-02 0.0
1.2000000E-02 0.0
1.3000000E-02 0.0
1.4000000E-02 0.0
1.5000000E-02 0.0
1.6000001E-02 0.0
1.7000001E-02 0.0
1.7999999E-02 0.0
1.8999999E-02 0.0
2.0000000E-02 0.0
2.1000000E-02 0.0
2.2000000E-02 0.0
2.3000000E-02 0.0
2.4000000E-02 0.0
2.5000000E-02 0.0
2.6000001E-02 0.0
2.7000001E-02 0.0
2.8000001E-02 0.0
2.8999999E-02 0.0
2.9999999E-02 0.0
3.0999999E-02 0.0
3.2000002E-02 0.0
3.3000000E-02 0.0
3.4000002E-02 0.0
3.5000000E-02 0.0
3.5999998E-02 0.0
3.7000000E-02 0.0
3.7999999E-02 0.0
3.9000001E-02 0.0
3.9999999E-02 0.0
4.1000001E-02 0.0
4.1999999E-02 0.0
4.3000001E-02 0.0
4.4000000E-02 0.0
4.5000002E-02 0.0
4.6000000E-02 0.0
4.6999998E-02 0.0
4.8000000E-02 0.0
4.8999999E-02 0.0
5.0000001E-02 0.0
5.0999999E-02 0.0
5.2000001E-02 0.0
5.2999999E-02 0.0
5.4000001E-02 0.0
5.5000000E-02 0.0
5.6000002E-02 0.0
5.7000000E-02 0.0
5.7999998E-02 0.0
5.9000000E-02 0.0
5.9999999E-02 0.0
6.1000001E-02 0.0
6.1999999E-02 0.0
6.3000001E-02 0.0
6.4000003E-02 0.0
6.4999998E-02 0.0
6.6000000E-02 0.0
6.7000002E-02 0.0
6.8000004E-02 0.0
6.8999998E-02 0.0
7.0000000E-02 0.0
7.1000002E-02 0.0
7.1999997E-02 0.0
7.2999999E-02 0.0
7.4000001E-02 0.0
7.5000003E-02 0.0
7.5999998E-02 0.0
7.7000000E-02 0.0
7.8000002E-02 0.0
7.9000004E-02 0.0
7.9999998E-02 0.0
8.1000000E-02 0.0
8.2000002E-02 0.0
8.2999997E-02 0.0
8.3999999E-02 0.0
8.5000001E-02 0.0
8.6000003E-02 0.0
8.6999997E-02 0.0
8.8000000E-02 0.0
8.9000002E-02 0.0
9.0000004E-02 0.0
9.0999998E-02 0.0
9.2000000E-02 0.0
9.3000002E-02 0.0
9.3999997E-02 0.0
9.4999999E-02 0.0
9.6000001E-02 0.0
9.7000003E-02 0.0
9.7999997E-02 0.0
9.8999999E-02 0.0
0.1000000 0.0
0.1010000 0.0
0.1020000 0.0
0.1030000 0.0
0.1040000 0.0
0.1050000 0.0
0.1060000 0.0
0.1070000 0.0
0.1080000 0.0
0.1090000 0.0
0.1100000 0.0
0.1110000 0.0
0.1120000 0.0
0.1130000 0.0
0.1140000 0.0
0.1150000 0.0
0.1160000 0.0
0.1170000 0.0
0.1180000 0.0
0.1190000 0.0
0.1200000 0.0
0.1210000 0.0
0.1220000 0.0
0.1230000 0.0
0.1240000 0.0
0.1250000 0.0
0.1260000 0.0
0.1270000 0.0
0.1280000 0.0
0.1290000 0.0
0.1300000 0.0
0.1310000 0.0
0.1320000 0.0
0.1330000 0.0
0.1340000 0.0
0.1350000 0.0
0.1360000 0.0
0.1370000 0.0
0.1380000 0.0
0.1390000 0.0
0.1400000 0.0
0.1410000 0.0
0.1420000 0.0
0.1430000 0.0
0.1440000 0.0
0.1450000 0.0
0.1460000 0.0
0.1470000 0.0
0.1480000 0.0
0.1490000 0.0
0.1500000 0.0
0.1510000 0.0
0.1520000 0.0
0.1530000 0.0
0.1540000 0.0
0.1550000 0.0
0.1560000 0.0
0.1570000 0.0
0.1580000 0.0
0.1590000 0.0
0.1600000 0.0
0.1610000 0.0
0.1620000 0.0
0.1630000 0.0
0.1640000 0.0
0.1650000 0.0
0.1660000 0.0
0.1670000 0.0
0.1680000 0.0
0.1690000 0.0
0.1700000 0.0
0.1710000 0.0
0.1720000 0.0
0.1730000 0.0
0.1740000 0.0
0.1750000 0.0
0.1760000 0.0
0.1770000 0.0
0.1780000 0.0
0.1790000 0.0
0.1800000 0.0
0.1810000 0.0
0.1820000 0.0
0.1830000 0.0
0.1840000 0.0
0.1850000 0.0
0.1860000 0.0
0.1870000 0.0
0.1880000 0.0
0.1890000 0.0
0.1900000 0.0
0.1910000 0.0
0.1920000 0.0
0.1930000 0.0
0.1940000 0.0
0.1950000 0.0
0.1960000 0.0
0.1970000 0.0
0.1980000 0.0
0.1990000 0.0
0.2000000 0.0
0.2010000 0.0
0.2020000 0.0
0.2030000 0.0
0.2040000 0.0
0.2050000 0.0
0.2060000 0.0
0.2070000 0.0
0.2080000 0.0
0.2090000 0.0
0.2100000 0.0
0.2110000 0.0
0.2120000 0.0
0.2130000 0.0
0.2140000 0.0
0.2150000 0.0
0.2160000 0.0
0.2170000 0.0
0.2180000 0.0
0.2190000 0.0
0.2200000 0.0
0.2210000 0.0
0.2220000 0.0
0.2230000 0.0
0.2240000 0.0
0.2250000 0.0
0.2260000 0.0
0.2270000 0.0
0.2280000 0.0
0.2290000 0.0
0.2300000 0.0
0.2310000 0.0
0.2320000 0.0
0.2330000 0.0
0.2340000 0.0
0.2350000 0.0
0.2360000 0.0
0.2370000 0.0
0.2380000 0.0
0.2390000 0.0
0.2400000 0.0
0.2410000 0.0
0.2420000 0.0
0.2430000 0.0
0.2440000 0.0
0.2450000 0.0
0.2460000 0.0
0.2470000 0.0
0.2480000 0.0
0.2490000 0.0
0.2500000 0.0
0.2510000 0.0
0.2520000 0.0
0.2530000 0.0
0.2540000 0.0
0.2550000 0.0
0.2560000 0.0
0.2570000 0.0
0.2580000 0.0
0.2590000 0.0
0.2600000 0.0
0.2610000 0.0
0.2620000 0.0
0.2630000 0.0
0.2640000 0.0
0.2650000 0.0
0.2660000 0.0
0.2670000 0.0
0.2680000 0.0
0.2690000 0.0
0.2700000 0.0
0.2710000 0.0
0.2720000 0.0
0.2730000 0.0
0.2740000 0.0
0.2750000 0.0
0.2760000 0.0
0.2770000 0.0
0.2780000 0.0
0.2790000 0.0
0.2800000 0.0
0.2810000 0.0
0.2820000 0.0
0.2830000 0.0
0.2840000 0.0
0.2850000 0.0
0.2860000 0.0
0.2870000 0.0
0.2880000 0.0
0.2890000 0.0
0.2900000 0.0
0.2910000 0.0
0.2920000 0.0
0.2930000 0.0
0.2940000 0.0
0.2950000 0.0
0.2960000 0.0
0.2970000 0.0
0.2980000 0.0
0.2990000 0.0
0.3000000 0.0
0.3010000 0.0
0.3020000 0.0
0.3030000 0.0
0.3040000 0.0
0.3050000 0.0
0.3060000 0.0
0.3070000 0.0
0.3080000 0.0
0.3090000 0.0
0.3100000 0.0
0.3110000 0.0
0.3120000 0.0
0.3130000 0.0
0.3140000 0.0
0.3150000 0.0
0.3160000 0.0
0.3170000 0.0
0.3180000 0.0
0.3190000 0.0
0.3200000 0.0
0.3210000 0.0
0.3220000 0.0
0.3230000 0.0
0.3240000 0.0
0.3250000 0.0
0.3260000 0.0
0.3270000 0.0
0.3280000 0.0
0.3290000 0.0
0.3300000 0.0
0.3310000 0.0
0.3320000 0.0
0.3330000 0.0
0.3340000 0.0
0.3350000 0.0
0.3360000 0.0
0.3370000 0.0
0.3380000 0.0
0.3390000 0.0
0.3400000 0.0
0.3410000 0.0
0.3420000 0.0
0.3430000 0.0
0.3440000 0.0
0.3450000 0.0
0.3460000 0.0
0.3470000 0.0
0.3480000 0.0
0.3490000 0.0
0.3500000 0.0
0.3510000 0.0
0.3520000 0.0
0.3530000 0.0
0.3540000 0.0
0.3550000 0.0
0.3560000 0.0
0.3570000 0.0
0.3580000 0.0
0.3590000 0.0
0.3600000 0.0
0.3610000 0.0
0.3620000 0.0
0.3630000 0.0
0.3640000 0.0
0.3650000 0.0
0.3660000 0.0
0.3670000 0.0
0.3680000 0.0
0.3690000 0.0
0.3700000 0.0
0.3710000 0.0
0.3720000 0.0
0.3730000 0.0
0.3740000 0.0
0.3750000 0.0
0.3760000 0.0
0.3770000 0.0
0.3780000 0.0
0.3790000 0.0
0.3800000 0.0
0.3810000 0.0
0.3820000 0.0
0.3830000 0.0
0.3840000 0.0
0.3850000 0.0
0.3860000 0.0
0.3870000 0.0
0.3880000 0.0
0.3890000 0.0
0.3900000 0.0
0.3910000 0.0
0.3920000 0.0
0.3930000 0.0
0.3940000 0.0
0.3950000 0.0
0.3960000 0.0
0.3970000 0.0
0.3980000 -1.2075572e-36
0.3990000 -2.3993937999999998e-36
0.4000000 -3.4340125e-36
0.4010000 -3.9939203e-36
0.4020000 -3.9604812000000004e-36
0.4030000 -3.1626174e-36
0.4040000 -1.5083336e-36
0.4050000 0.0
0.4060000 3.2420845e-36
0.4070000 6.9320548e-36
0.4080000 1.0625346000000001e-35
0.4090000 1.3786277000000002e-35
0.4100000 1.5769113e-35
0.4110000 1.5689334e-35
0.4120000 1.3142061e-35
0.4130000 7.6229084e-36
0.4140000 0.0
0.4150000 -1.1683052e-35
0.4160000 -2.5844533e-35
0.4170000 -4.1431714e-35
0.4180000 -5.6946276e-35
0.4190000 -7.0399822e-35
0.4200000 -7.955238199999999e-35
0.4210000 -8.197655199999999e-35
0.4220000 -7.5452896e-35
0.4230000 -5.822623799999999e-35
0.4240000 -2.9345015e-35
0.4250000 1.1001998e-35
0.4260000 6.122240300000001e-35
0.4270000 1.1802962e-34
0.4280000 1.7641437e-34
0.4290000 2.2981548e-34
0.4300000 2.7044492e-34
0.4310000 2.8989979999999997e-34
0.4320000 2.8002704e-34
0.4330000 2.339513e-34
0.4340000 1.4727121e-34
0.4350000 1.9281874e-35
0.4360000 -1.4598714e-34
0.4370000 -3.3887664e-34
0.4380000 -5.4376382e-34
0.4390000 -7.3928464e-34
0.4400000 -8.9933246e-34
0.4410000 -9.948751e-34
0.4420000 -9.9662377e-34
0.4430000 -8.7844777e-34
0.4440000 -6.2135323e-34
0.4450000 -2.1768643e-34
0.4460000 3.2487460000000002e-34
0.4470000 9.800457399999999e-34
0.4480000 1.7009842e-33
0.4490000 2.4202263999999998e-33
0.4500000 3.0520325e-33
0.4510000 3.4975141000000005e-33
0.4520000 3.6526822e-33
0.4530000 3.4192419e-33
0.4540000 2.7177028e-33
0.4550000 1.5017056999999999e-33
0.4560000 -2.2756260000000003e-34
0.4570000 -2.4086623000000004e-33
0.4580000 -4.9107119999999994e-33
0.4590000 -7.529806399999999e-33
0.4600000 -9.9929016e-33
0.4610000 -1.1970693e-32
0.4620000 -1.3100410000000001e-32
0.4630000 -1.3018549e-32
0.4640000 -1.1402397e-32
0.4650000 -8.0179947e-33
0.4660000 -2.7707159e-33
0.4670000 4.2465247e-33
0.4680000 1.2713565999999999e-32
0.4690000 2.2058489e-32
0.4700000 3.1455075999999997e-32
0.4710000 3.9848267e-32
0.4720000 4.6012086e-32
0.4730000 4.8642076e-32
0.4740000 4.6480851e-32
0.4750000 3.8471526e-32
0.4760000 2.3929015e-32
0.4770000 2.7150747999999998e-33
0.4780000 -2.4601556e-32
0.4790000 -5.6621322e-32
0.4800000 -9.1049449e-32
0.4810000 -1.2471343e-31
0.4820000 -1.5368157e-31
0.4830000 -1.7349569e-31
0.4840000 -1.7952197e-31
0.4850000 -1.6741188999999999e-31
0.4860000 -1.3365154e-31
0.4870000 -7.6162185e-32
0.4880000 5.0997387e-33
0.4890000 1.0760834000000001e-31
0.4900000 2.2587396e-31
0.4910000 3.5126659000000003e-31
0.4920000 4.7213198e-31
0.4930000 5.7426143e-31
0.4940000 6.417549699999999e-31
0.4950000 6.5828557999999995e-31
0.4960000 6.0873052e-31
0.4970000 4.8108994e-31
0.4980000 2.6856069e-31
0.4990000 -2.8413606e-32
0.5000000 -4.0033925e-31
0.5010000 -8.2736714e-31
0.5020000 -1.2787468000000001e-30
0.5030000 -1.7132865e-30
0.5040000 -2.0810214e-30
0.5050000 -2.3262168e-30
0.5060000 -2.3917246e-30
0.5070000 -2.2245768e-30
0.5080000 -1.7825401e-30
0.5090000 -1.0411944e-30
0.5100000 -9.3110919e-34
0.5110000 1.3068686e-30
0.5120000 2.8153099000000003e-30
0.5130000 4.4199875e-30
0.5140000 5.9803381e-30
0.5150000 7.3250249e-30
0.5160000 8.2617869e-30
0.5170000 8.591846300000001e-30
0.5180000 8.128516399999999e-30
0.5190000 6.7191563e-30
0.5200000 4.2690531000000004e-30
0.5210000 7.6530964e-31
0.5220000 -3.7016799e-30
0.5230000 -8.9218963e-30
0.5240000 -1.455739e-29
0.5250000 -2.0144748e-29
0.5260000 -2.511072e-29
0.5270000 -2.8802564e-29
0.5280000 -3.0533677000000004e-29
0.5290000 -2.9643612e-29
0.5300000 -2.557004e-29
0.5310000 -1.7928349e-29
0.5320000 -6.5929358e-30
0.5330000 8.227446e-30
0.5340000 2.5929052e-29
0.5350000 4.5476656e-29
0.5360000 6.54005e-29
0.5370000 8.3834941e-29
0.5380000 9.860482e-29
0.5390000 1.0736261e-28
0.5400000 1.0777494e-28
0.5410000 9.7752173e-29
0.5420000 7.5709242e-29
0.5430000 4.0839692e-29
0.5440000 -6.619821700000001e-30
0.5450000 -6.516232599999999e-29
0.5460000 -1.3185101000000001e-28
0.5470000 -2.0225829e-28
0.5480000 -2.7053237e-28
0.5490000 -3.2961463e-28
0.5500000 -3.7162243999999997e-28
0.5510000 -3.8839996e-28
0.5520000 -3.7222403e-28
0.5530000 -3.1663477e-28
0.5540000 -2.1734256999999996e-28
0.5550000 -7.314393699999999e-29
0.5560000 1.1323648e-28
0.5570000 3.3447317e-28
0.5580000 5.7823733e-28
0.5590000 8.2716457e-28
0.5600000 1.0592799e-27
0.5610000 1.2489462e-27
0.5620000 1.3683687e-27
0.5630000 1.3896463e-27
0.5640000 1.2873044e-27
0.5650000 1.0411921e-27
0.5660000 6.395623599999999e-28
0.5670000 8.209646899999999e-29
0.5680000 -6.1740981e-28
0.5690000 -1.4290185e-27
0.5700000 -2.3056105999999998e-27
0.5710000 -3.1831513999999997e-27
0.5720000 -3.9825318e-27
0.5730000 -4.6131734e-27
0.5740000 -4.9784765e-27
0.5750000 -4.9830386000000004e-27
0.5760000 -4.5414056999999995e-27
0.5770000 -3.5879232e-27
0.5780000 -2.0870722e-27
0.5790000 -4.3490484e-29
0.5800000 2.4892655e-27
0.5810000 5.4022617999999996e-27
0.5820000 8.528099e-27
0.5830000 1.1642213e-26
0.5840000 1.4469415e-26
0.5850000 1.6696269e-26
0.5860000 1.7989524e-26
0.5870000 1.8020349e-26
0.5880000 1.6493587e-26
0.5890000 1.3180619e-26
0.5900000 7.9538445e-27
0.5910000 8.2022302e-28
0.5920000 -8.0491805e-27
0.5930000 -1.8296982e-26
0.5940000 -2.9368067999999997e-26
0.5950000 -4.0512249e-26
0.5960000 -5.0803865e-26
0.5970000 -5.918025899999999e-26
0.5980000 -6.4500111e-26
0.5990000 -6.5620993e-26
0.6000000 -6.1493908e-26
0.6010000 -5.1270711e-26
0.6020000 -3.4418248e-26
0.6030000 -1.0831502e-26
0.6040000 1.906384e-26
0.6050000 5.4229897e-26
0.6060000 9.2967248e-26
0.6070000 1.3290854e-25
0.6080000 1.7106468e-25
0.6090000 2.0393083e-25
0.6100000 2.2765652999999997e-25
0.6110000 2.3827975000000004e-25
0.6120000 2.3201961e-25
0.6130000 2.05617e-25
0.6140000 1.5670621000000001e-25
0.6150000 8.419452199999999e-26
0.6160000 -1.1378003999999999e-26
0.6170000 -1.2753102e-25
0.6180000 -2.5962339e-25
0.6190000 -4.0075474e-25
0.6200000 -5.418221e-25
0.6210000 -6.7175882e-25
0.6220000 -7.7797486000000005e-25
0.6230000 -8.470065e-25
0.6240000 -8.653677800000001e-25
0.6250000 -8.2058051e-25
0.6260000 -7.023403499999999e-25
0.6270000 -5.0376003e-25
0.6280000 -2.2260823e-25
0.6290000 1.3754572e-25
0.6300000 5.663896500000001e-25
0.6310000 1.0462383000000001e-24
0.6320000 1.5518245e-24
0.6330000 2.0506134e-24
0.6340000 2.5037177e-24
0.6350000 2.8674703e-24
0.6360000 3.0956673999999998e-24
0.6370000 3.1424508e-24
0.6380000 2.9657472e-24
0.6390000 2.5311225e-24
0.6400000 1.8158561e-24
0.6410000 8.1298164e-25
0.6420000 -4.650013e-25
0.6430000 -1.9830758e-24
0.6440000 -3.6816644e-24
0.6450000 -5.4759322e-24
0.6460000 -7.2567574e-24
0.6470000 -8.8936055e-24
0.6480000 -1.0239495e-23
0.6490000 -1.1138092e-23
0.6500000 -1.1432853000000001e-23
0.6510000 -1.0977969999999999e-23
0.6520000 -9.6507055e-24
0.6530000 -7.364528099999999e-24
0.6540000 -4.0822772e-24
0.6550000 1.7151028e-25
0.6560000 5.3001456000000006e-24
0.6570000 1.1127263999999999e-23
0.6580000 1.7393279e-23
0.6590000 2.3756835000000003e-23
0.6600000 2.9802074999999997e-23
0.6610000 3.5052321999999995e-23
0.6620000 3.8990456e-23
0.6630000 4.1085878e-23
0.6640000 4.0827464e-23
0.6650000 3.7761453e-23
0.6660000 3.1532659e-23
0.6670000 2.1926875e-23
0.6680000 8.9119693e-24
0.6690000 -7.3253352e-24
0.6700000 -2.6350138e-23
0.6710000 -4.7460770999999996e-23
0.6720000 -6.9684082e-23
0.6730000 -9.1787447e-23
0.6740000 -1.1230974e-22
0.6750000 -1.2961261e-22
0.6760000 -1.4195254e-22
0.6770000 -1.4757282e-22
0.6780000 -1.4481301e-22
0.6790000 -1.3223225999999998e-22
0.6800000 -1.0874108000000001e-22
0.6810000 -7.3734775e-23
0.6820000 -2.7220494e-23
0.6830000 3.0071077e-23
0.6840000 9.659910399999999e-23
0.6850000 1.6996081000000001e-22
0.6860000 2.4688368000000003e-22
0.6870000 3.2326997e-22
0.6880000 3.9429957999999997e-22
0.6890000 4.5459545e-22
0.6900000 4.9845178e-22
0.6910000 5.2012246e-22
0.6920000 5.1416218e-22
0.6930000 4.7580891e-22
0.6940000 4.013918e-22
0.6950000 2.8874445e-22
0.6960000 1.3759944e-22
0.6970000 -5.0061744e-23
0.6980000 -2.6973241e-22
0.6990000 -5.1420596e-22
0.7000000 -7.7353066e-22
0.7010000 -1.0351177e-21
0.7020000 -1.2840216e-21
0.7030000 -1.5034054000000002e-21
0.7040000 -1.6751946e-21
0.7050000 -1.7809116e-21
0.7060000 -1.8026738999999997e-21
0.7070000 -1.724324e-21
0.7080000 -1.5326493e-21
0.7090000 -1.2186342e-21
0.7100000 -7.786826299999999e-22
0.7110000 -2.1573167e-22
0.7120000 4.5981941e-22
0.7130000 1.2294497e-21
0.7140000 2.0662065999999997e-21
0.7150000 2.9348156e-21
0.7160000 3.7922764999999996e-21
0.7170000 4.5889803e-21
0.7180000 5.2703775000000004e-21
0.7190000 5.7791849000000004e-21
0.7200000 6.0580946e-21
0.7210000 6.0529190000000006e-21
0.7220000 5.7160609e-21
0.7230000 5.0101736e-21
0.7240000 3.9118416e-21
0.7250000 2.4150783e-21
0.7260000 5.3443267e-22
0.7270000 -1.6925303e-21
0.7280000 -4.2036015e-21
0.7290000 -6.911370699999999e-21
0.7300000 -9.7039276e-21
0.7310000 -1.2446988000000001e-20
0.7320000 -1.4987523000000002e-20
0.7330000 -1.7158944e-20
0.7340000 -1.8787794e-20
0.7350000 -1.9701819e-20
0.7360000 -1.9739186e-20
0.7370000 -1.8758552e-20
0.7380000 -1.6649570000000002e-20
0.7390000 -1.3343336e-20
0.7400000 -8.8222651e-21
0.7410000 -3.1287243e-21
0.7420000 3.6281193e-21
0.7430000 1.1267923e-20
0.7440000 1.9537803e-20
0.7450000 2.8114504999999997e-20
0.7460000 3.6610509999999997e-20
0.7470000 4.4584298000000005e-20
0.7480000 5.155488e-20
0.7490000 5.7020421e-20
0.7500000 6.0480625e-20
0.7510000 6.1462216e-20
0.7520000 5.954674e-20
0.7530000 5.439953500000001e-20
0.7540000 4.5798573e-20
0.7550000 3.3661747e-20
0.7560000 1.8070967e-20
0.7570000 -7.086022799999999e-22
0.7580000 -2.2215743999999998e-20
0.7590000 -4.578843500000001e-20
0.7600000 -7.0568432e-20
0.7610000 -9.5516278e-20
0.7620000 -1.194374e-19
0.7630000 -1.4101953e-19
0.7640000 -1.5888118e-19
0.7650000 -1.716301e-19
0.7660000 -1.7793041e-19
0.7670000 -1.765761e-19
0.7680000 -1.6656820999999998e-19
0.7690000 -1.4719231e-19
0.7700000 -1.1809247e-19
0.7710000 -7.93379e-20
0.7720000 -3.1477367999999996e-20
0.7730000 2.4422162e-20
0.7740000 8.6757302e-20
0.7750000 1.5339373e-19
0.7760000 2.2169842e-19
0.7770000 2.8860067e-19
0.7780000 3.5068269999999997e-19
0.7790000 4.0429935e-19
0.7800000 4.4572525999999995e-19
0.7810000 4.7132561e-19
0.7820000 4.7774555e-19
0.7830000 4.621115999999999e-19
0.7840000 4.2223680999999997e-19
0.7850000 3.5682035e-19
0.7860000 2.65631e-19
0.7870000 1.4966368e-19
0.7880000 1.1257624e-20
0.7890000 -1.4583435e-19
0.7900000 -3.1643560000000004e-19
0.7910000 -4.9400288e-19
0.7920000 -6.7075741e-19
0.7930000 -8.3789317e-19
0.7940000 -9.858636600000001e-19
0.7950000 -1.1047434e-18
0.7960000 -1.1846575e-18
0.7970000 -1.2162679e-18
0.7980000 -1.1913017e-18
0.7990000 -1.1031011999999999e-18
0.8000000 -9.4717398e-19
0.8010000 -7.217159699999999e-19
0.8020000 -4.2808079000000005e-19
0.8030000 -7.1163725e-20
0.8040000 3.403263e-19
0.8050000 7.937378e-19
0.8060000 1.2725141e-18
0.8070000 1.7564203e-18
0.8080000 2.221975e-18
0.8090000 2.6430938e-18
0.8100000 2.9919472000000005e-18
0.8110000 3.2400225000000003e-18
0.8120000 3.3593695000000003e-18
0.8130000 3.3239994000000004e-18
0.8140000 3.1113966e-18
0.8150000 2.7040895e-18
0.8160000 2.091221e-18
0.8170000 1.2700441e-18
0.8180000 2.472723e-19
0.8190000 -9.5980109e-19
0.8200000 -2.3224923e-18
0.8210000 -3.8003065e-18
0.8220000 -5.3409786e-18
0.8230000 -6.8810402e-18
0.8240000 -8.3469619e-18
0.8250000 -9.6569e-18
0.8260000 -1.0723065e-17
0.8270000 -1.1454694e-17
0.8280000 -1.1761580000000001e-17
0.8290000 -1.1558113e-17
0.8300000 -1.07677e-17
0.8310000 -9.3274585e-18
0.8320000 -7.1930301e-18
0.8330000 -4.3433140999999996e-18
0.8340000 -7.8492574e-19
0.8350000 3.4438301e-18
0.8360000 8.2697175e-18
0.8370000 1.3582282e-17
0.8380000 1.9232743999999998e-17
0.8390000 2.5034283000000003e-17
0.8400000 3.0763896e-17
0.8410000 3.6165975e-17
0.8420000 4.0957702999999996e-17
0.8430000 4.4836317000000005e-17
0.8440000 4.7488190999999996e-17
0.8450000 4.8599684000000004e-17
0.8460000 4.7869537e-17
0.8470000 4.5022592999999995e-17
0.8480000 3.9824474e-17
0.8490000 3.2096813000000005e-17
0.8500000 2.1732539e-17
0.8510000 8.7106461e-18
0.8520000 -6.8901799e-18
0.8530000 -2.4879714e-17
0.8540000 -4.4946823000000004e-17
0.8550000 -6.6653268e-17
0.8560000 -8.9431283e-17
0.8570000 -1.1258562e-16
0.8580000 -1.3530046e-16
0.8590000 -1.5665177000000002e-16
0.8600000 -1.7562525000000002e-16
0.8610000 -1.9113999000000001e-16
0.8620000 -2.0207799000000001e-16
0.8630000 -2.0731888000000001e-16
0.8640000 -2.0577972999999999e-16
0.8650000 -1.9645891e-16
0.8660000 -1.7848336999999998e-16
0.8670000 -1.5115760999999999e-16
0.8680000 -1.1401355e-16
0.8690000 -6.6859106e-17
0.8700000 -9.8240138e-18
0.8710000 5.6599208e-17
0.8720000 1.3152109e-16
0.8730000 2.136299e-16
0.8740000 3.0117737e-16
0.8750000 3.9197699e-16
0.8760000 4.834169199999999e-16
0.8770000 5.7248893e-16
0.8780000 6.5583428e-16
0.8790000 7.2980739e-16
0.8800000 7.9055736e-16
0.8810000 8.3412719e-16
0.8820000 8.5656935e-16
0.8830000 8.5407639e-16
0.8840000 8.231238699999999e-16
0.8850000 7.6062293e-16
0.8860000 6.6407855e-16
0.8870000 5.3174929e-16
0.8880000 3.6280336e-16
0.8890000 1.5746572e-16
0.8900000 -8.284933e-17
0.8910000 -3.5542665e-16
0.8920000 -6.5616561e-16
0.8930000 -9.7952776e-16
0.8940000 -1.3185241e-15
0.8950000 -1.6647445e-15
0.8960000 -2.0084365e-15
0.8970000 -2.3386346e-15
0.8980000 -2.6433433000000003e-15
0.8990000 -2.9097746e-15
0.9000000 -3.1246387e-15
0.9010000 -3.2744858e-15
0.9020000 -3.3460951e-15
0.9030000 -3.3269026e-15
0.9040000 -3.2054622000000002e-15
0.9050000 -2.9719269e-15
0.9060000 -2.6185416000000003e-15
0.9070000 -2.1401302e-15
0.9080000 -1.5345645e-15
0.9090000 -8.0319717e-16
0.9100000 4.8757158e-17
0.9110000 1.0119106e-15
0.9120000 2.0724772000000002e-15
0.9130000 3.2121518e-15
0.9140000 4.408105e-15
0.9150000 5.6331132e-15
0.9160000 6.8558264e-15
0.9170000 8.0411902e-15
0.9180000 9.151017099999999e-15
0.9190000 1.0144718000000001e-14
0.9200000 1.0980177e-14
0.9210000 1.1614774000000001e-14
0.9220000 1.2006524999999998e-14
0.9230000 1.2115343e-14
0.9240000 1.1904362999999999e-14
0.9250000 1.1341338000000001e-14
0.9260000 1.0400049999999999e-14
0.9270000 9.0616921e-15
0.9280000 7.316208e-15
0.9290000 5.1635184999999994e-15
0.9300000 2.6146053e-15
0.9310000 -3.0759894e-16
0.9320000 -3.5675555e-15
0.9330000 -7.116745e-15
0.9340000 -1.0893603e-14
0.9350000 -1.4823811e-14
0.9360000 -1.8820956e-14
0.9370000 -2.2787583999999996e-14
0.9380000 -2.6616663000000002e-14
0.9390000 -3.0193432e-14
0.9400000 -3.3397646e-14
0.9410000 -3.6106198e-14
0.9420000 -3.8196048e-14
0.9430000 -3.9547442e-14
0.9440000 -4.0047352e-14
0.9450000 -3.9593073e-14
0.9460000 -3.8095868e-14
0.9470000 -3.5484608e-14
0.9480000 -3.1709281999999995e-14
0.9490000 -2.6744292e-14
0.9500000 -2.0591411e-14
0.9510000 -1.3282306e-14
0.9520000 -4.8805413e-15
0.9530000 4.5170781e-15
0.9540000 1.4779869e-14
0.9550000 2.5743436e-14
0.9560000 3.7210705e-14
0.9570000 4.8953862e-14
0.9580000 6.0717212e-14
0.9590000 7.2221004e-14
0.9600000 8.3166142e-14
0.9610000 9.3239767e-14
0.9620000 1.0212168e-13
0.9630000 1.094914e-13
0.9640000 1.1503585e-13
0.9650000 1.1845748e-13
0.9660000 1.1948263e-13
0.9670000 1.1786999e-13
0.9680000 1.1341898e-13
0.9690000 1.0597772e-13
0.9700000 9.5450565e-14
0.9710000 8.1804759e-14
0.9720000 6.5076207e-14
0.9730000 4.5374014e-14
0.9740000 2.2883649e-14
0.9750000 -2.1314356999999998e-15
0.9760000 -2.9329858e-14
0.9770000 -5.8294184e-14
0.9780000 -8.8534663e-14
0.9790000 -1.194949e-13
0.9800000 -1.5055942e-13
0.9810000 -1.8106308e-13
0.9820000 -2.1030224999999998e-13
0.9830000 -2.3754764e-13
0.9840000 -2.6205842e-13
0.9850000 -2.8309769999999996e-13
0.9860000 -2.9994879000000003e-13
0.9870000 -3.1193205999999997e-13
0.9880000 -3.1842211e-13
0.9890000 -3.1886485e-13
0.9900000 -3.1279398000000004e-13
0.9910000 -2.9984664e-13
0.9920000 -2.797778e-13
0.9930000 -2.5247299e-13
0.9940000 -2.1795901e-13
0.9950000 -1.7641212999999999e-13
0.9960000 -1.2816394e-13
0.9970000 -7.370394700000001e-14
0.9980000 -1.3679286e-14
0.9990000 5.1108973000000004e-14
1.000000 1.1971282e-13
1.001000 1.9104771e-13
1.002000 2.6390629e-13
1.003000 3.3697527e-13
1.004000 4.0885535e-13
1.005000 4.780838999999999e-13
1.006000 5.4316e-13
1.007000 6.0257149e-13
1.008000 6.548235500000001e-13
1.009000 6.9846854e-13
1.010000 7.3213606e-13
1.011000 7.5456338e-13
1.012000 7.646247699999999e-13
1.013000 7.6136014e-13
1.014000 7.440013e-13
1.015000 7.119965800000001e-13
1.016000 6.6503204e-13
1.017000 6.030492100000001e-13
1.018000 5.262594100000001e-13
1.019000 4.3515344e-13
1.020000 3.3050664e-13
1.021000 2.1337935e-13
1.022000 8.5112004e-14
1.023000 -5.268483e-14
1.024000 -1.9814559e-13
1.025000 -3.4917006e-13
1.026000 -5.0344864e-13
1.027000 -6.5849248e-13
1.028000 -8.116678e-13
1.029000 -9.6023441e-13
1.030000 -1.1013879e-12
1.031000 -1.2323043e-12
1.032000 -1.3501874999999999e-12
1.033000 -1.4523186000000002e-12
1.034000 -1.5361053e-12
1.035000 -1.5991325000000001e-12
1.036000 -1.6392117e-12
1.037000 -1.6544289999999999e-12
1.038000 -1.6431913999999998e-12
1.039000 -1.6042689e-12
1.040000 -1.5368337000000001e-12
1.041000 -1.4404945999999999e-12
1.042000 -1.315325e-12
1.043000 -1.1618862e-12
1.044000 -9.8124193e-13
1.045000 -7.7496713e-13
1.046000 -5.4514761e-13
1.047000 -2.9437154e-13
1.048000 -2.5712214999999997e-14
1.049000 2.5729841e-13
1.050000 5.5070516e-13
1.051000 8.5017442e-13
1.052000 1.1510476e-12
1.053000 1.4484036e-12
1.054000 1.7371287000000001e-12
1.055000 2.0119946e-12
1.056000 2.2677428e-12
1.057000 2.4991744000000003e-12
1.058000 2.7012443e-12
1.059000 2.8691588e-12
1.060000 2.9984743e-12
1.061000 3.0851962e-12
1.062000 3.1258755000000002e-12
1.063000 3.117702e-12
1.064000 3.0585912000000005e-12
1.065000 2.9472644e-12
1.066000 2.7833167e-12
1.067000 2.5672761e-12
1.068000 2.3006462e-12
1.069000 1.9859348e-12
1.070000 1.6266640999999998e-12
1.071000 1.2273623e-12
1.072000 7.9353579e-13
1.073000 3.3161879999999997e-13
1.074000 -1.5109703999999999e-13
1.075000 -6.4655588e-13
1.076000 -1.146052e-12
1.077000 -1.6403654e-12
1.078000 -2.1199161e-12
1.079000 -2.5749373e-12
1.080000 -2.9956638e-12
1.081000 -3.3725335e-12
1.082000 -3.6963979e-12
1.083000 -3.9587396e-12
1.084000 -4.1518906e-12
1.085000 -4.2692493e-12
1.086000 -4.3054885e-12
1.087000 -4.2567515000000005e-12
1.088000 -4.1208319e-12
1.089000 -3.8973279999999996e-12
1.090000 -3.5877714e-12
1.091000 -3.1957221999999997e-12
1.092000 -2.7268267e-12
1.093000 -2.1888343e-12
1.094000 -1.5915680000000001e-12
1.095000 -9.46849e-13
1.096000 -2.6837055e-13
1.097000 4.2847920000000005e-13
1.098000 1.1268446e-12
1.099000 1.8086805e-12
1.100000 2.4550764e-12
1.101000 3.0466267e-12
1.102000 3.5638389e-12
1.103000 3.9875757e-12
1.104000 4.2995233e-12
1.105000 4.4826803e-12
1.106000 4.521852200000001e-12
1.107000 4.4041478e-12
1.108000 4.1194624e-12
1.109000 3.6609390999999994e-12
1.110000 3.0253930000000004e-12
1.111000 2.2136908e-12
1.112000 1.2310708e-12
1.113000 8.7392529e-14
1.114000 -1.2026941e-12
1.115000 -2.6196706000000002e-12
1.116000 -4.1391708e-12
1.117000 -5.7321091e-12
1.118000 -7.364920300000001e-12
1.119000 -8.999915500000001e-12
1.120000 -1.0595755e-11
1.121000 -1.2108036000000001e-11
1.122000 -1.3489999e-11
1.123000 -1.4693326e-11
1.124000 -1.5669058e-11
1.125000 -1.6368577e-11
1.126000 -1.6744674e-11
1.127000 -1.6752672e-11
1.128000 -1.6351574e-11
1.129000 -1.5505242e-11
1.130000 -1.4183555999999999e-11
1.131000 -1.2363554000000001e-11
1.132000 -1.0030502e-11
1.133000 -7.1788929e-12
1.134000 -3.8133267e-12
1.135000 5.0733102e-14
1.136000 4.386371e-12
1.137000 9.154808e-12
1.138000 1.4305194000000001e-11
1.139000 1.9774622e-11
1.140000 2.5488380999999997e-11
1.141000 3.1360448e-11
1.142000 3.7294243e-11
1.143000 4.318364e-11
1.144000 4.8914236e-11
1.145000 5.4364851e-11
1.146000 5.9409281e-11
1.147000 6.3918261e-11
1.148000 6.776161699999999e-11
1.149000 7.0810577e-11
1.150000 7.294022200000001e-11
1.151000 7.403201900000001e-11
1.152000 7.397641e-11
1.153000 7.267539399999999e-11
1.154000 7.0045066e-11
1.155000 6.6018062e-11
1.156000 6.0545861e-11
1.157000 5.3600879e-11
1.158000 4.5178312e-11
1.159000 3.5297698e-11
1.160000 2.400413e-11
1.161000 1.1369088e-11
1.162000 -2.5091557e-12
1.163000 -1.7505554000000002e-11
1.164000 -3.3468784e-11
1.165000 -5.0222223e-11
1.166000 -6.7565403e-11
1.167000 -8.527597e-11
1.168000 -1.0311207e-10
1.169000 -1.2081523e-10
1.170000 -1.381136e-10
1.171000 -1.5472565e-10
1.172000 -1.7036407e-10
1.173000 -1.8474009000000001e-10
1.174000 -1.9756787e-10
1.175000 -2.0856907999999997e-10
1.176000 -2.1747753e-10
1.177000 -2.2404385e-10
1.178000 -2.2803990000000002e-10
1.179000 -2.292632e-10
1.180000 -2.2754097e-10
1.181000 -2.2273383e-10
1.182000 -2.1473919e-10
1.183000 -2.0349401e-10
1.184000 -1.8897722e-10
1.185000 -1.7121135999999998e-10
1.186000 -1.5026371999999998e-10
1.187000 -1.2624675e-10
1.188000 -9.931780900000001e-11
1.189000 -6.9678285e-11
1.190000 -3.7571969e-11
1.191000 -3.2827957999999997e-12
1.192000 3.2868047e-11
1.193000 7.0525573e-11
1.194000 1.09305e-10
1.195000 1.4879625e-10
1.196000 1.8856876e-10
1.197000 2.2817672e-10
1.198000 2.6716446e-10
1.199000 3.0507198e-10
1.200000 3.4144068e-10
1.201000 3.7581878e-10
1.202000 4.0776696000000003e-10
1.203000 4.3686352e-10
1.204000 4.627093e-10
1.205000 4.8493245e-10
1.206000 5.0319258e-10
1.207000 5.1718447e-10
1.208000 5.2664136e-10
1.209000 5.3133756e-10
1.210000 5.3109071e-10
1.211000 5.2576329e-10
1.212000 5.1526361e-10
1.213000 4.995463199999999e-10
1.214000 4.7861242e-10
1.215000 4.525086e-10
1.216000 4.2132647e-10
1.217000 3.8520102999999996e-10
1.218000 3.4430911e-10
1.219000 2.9886731000000003e-10
1.220000 2.4912988e-10
1.221000 1.9538639e-10
1.222000 1.3795918e-10
1.223000 7.7200898e-11
1.224000 1.3491962000000002e-11
1.225000 -5.2761972e-11
1.226000 -1.2113249e-10
1.227000 -1.9117080000000002e-10
1.228000 -2.624101e-10
1.229000 -3.3436778e-10
1.230000 -4.0654758000000003e-10
1.231000 -4.7844177e-10
1.232000 -5.495330799999999e-10
1.233000 -6.192969700000001e-10
1.234000 -6.8720355e-10
1.235000 -7.5271976e-10
1.236000 -8.153118799999999e-10
1.237000 -8.744474800000001e-10
1.238000 -9.295985e-10
1.239000 -9.8024366e-10
1.240000 -1.0258717e-09
1.241000 -1.0659847000000001e-09
1.242000 -1.1001014e-09
1.243000 -1.1277613e-09
1.244000 -1.1485284e-09
1.245000 -1.1619956e-09
1.246000 -1.167789e-09
1.247000 -1.1655727e-09
1.248000 -1.1550528e-09
1.249000 -1.1359825e-09
1.250000 -1.108166e-09
1.251000 -1.0714631e-09
1.252000 -1.0257927999999999e-09
1.253000 -9.711366299999999e-10
1.254000 -9.0754175e-10
1.255000 -8.351231999999999e-10
1.256000 -7.540652999999999e-10
1.257000 -6.6462248e-10
1.258000 -5.671192199999999e-10
1.259000 -4.6194906e-10
1.260000 -3.4957238999999996e-10
1.261000 -2.3051366e-10
1.262000 -1.053574e-10
1.263000 2.5256636000000002e-11
1.264000 1.6063924e-10
1.265000 3.0005826e-10
1.266000 4.427458e-10
1.267000 5.8790603e-10
1.268000 7.3472331e-10
1.269000 8.8237065e-10
1.270000 1.0300183e-09
1.271000 1.1768419999999999e-09
1.272000 1.322031e-09
1.273000 1.4647955000000002e-09
1.274000 1.6043737999999999e-09
1.275000 1.7400376e-09
1.276000 1.8710975e-09
1.277000 1.9969061e-09
1.278000 2.1168603e-09
1.279000 2.2304023e-09
1.280000 2.3370191e-09
1.281000 2.4362396e-09
1.282000 2.5276317e-09
1.283000 2.6107972e-09
1.284000 2.6853644e-09
1.285000 2.7509817e-09
1.286000 2.8073086000000003e-09
1.287000 2.8540060999999997e-09
1.288000 2.8907272e-09
1.289000 2.9171068e-09
1.290000 2.932752e-09
1.291000 2.9372321e-09
1.292000 2.9300703999999997e-09
1.293000 2.9107366e-09
1.294000 2.87864e-09
1.295000 2.8331257e-09
1.296000 2.7734720999999998e-09
1.297000 2.6988902e-09
1.298000 2.6085269e-09
1.299000 2.5014689999999997e-09
1.300000 2.3767511e-09
1.301000 2.2333657e-09
1.302000 2.0702771e-09
1.303000 1.8864356e-09
1.304000 1.680797e-09
1.305000 1.4523415e-09
1.306000 1.2000966e-09
1.307000 9.2316085e-10
1.308000 6.207279e-10
1.309000 2.9211264e-10
1.310000 -6.3223547e-11
1.311000 -4.4564734e-10
1.312000 -8.5532883e-10
1.313000 -1.2922185e-09
1.314000 -1.7560255e-09
1.315000 -2.2461987e-09
1.316000 -2.7619101e-09
1.317000 -3.3020416e-09
1.318000 -3.8651742e-09
1.319000 -4.449582e-09
1.320000 -5.0532297e-09
1.321000 -5.6737729e-09
1.322000 -6.3085627e-09
1.323000 -6.9546555999999995e-09
1.324000 -7.6088233e-09
1.325000 -8.26757e-09
1.326000 -8.927149299999999e-09
1.327000 -9.5835853e-09
1.328000 -1.0232695e-08
1.329000 -1.0870113999999999e-08
1.330000 -1.1491320000000001e-08
1.331000 -1.2091661e-08
1.332000 -1.2666381999999998e-08
1.333000 -1.3210648e-08
1.334000 -1.3719574e-08
1.335000 -1.4188246e-08
1.336000 -1.4611745e-08
1.337000 -1.498517e-08
1.338000 -1.5303656e-08
1.339000 -1.5562393e-08
1.340000 -1.5756645000000003e-08
1.341000 -1.5881761e-08
1.342000 -1.5933195e-08
1.343000 -1.5906514000000002e-08
1.344000 -1.5797415e-08
1.345000 -1.5601737e-08
1.346000 -1.5315474e-08
1.347000 -1.4934792e-08
1.348000 -1.4456046999999999e-08
1.349000 -1.3875802e-08
1.350000 -1.319085e-08
1.351000 -1.2398241e-08
1.352000 -1.1495309e-08
1.353000 -1.0479707000000001e-08
1.354000 -9.3494448e-09
1.355000 -8.1029274e-09
1.356000 -6.7390031e-09
1.357000 -5.2570125e-09
1.358000 -3.6568390999999997e-09
1.359000 -1.9389657e-09
1.360000 -1.0453116e-10
1.361000 1.8446113000000001e-09
1.362000 3.9058354e-09
1.363000 6.075685100000001e-09
1.364000 8.3498174e-09
1.365000 1.0722951999999999e-08
1.366000 1.3188821e-08
1.367000 1.574013e-08
1.368000 1.8368519e-08
1.369000 2.1064539e-08
1.370000 2.3817628000000002e-08
1.371000 2.6616115e-08
1.372000 2.9447209000000003e-08
1.373000 3.2297021e-08
1.374000 3.5150596e-08
1.375000 3.7991945999999996e-08
1.376000 4.0804104999999996e-08
1.377000 4.3569192999999997e-08
1.378000 4.6268506e-08
1.379000 4.8882592e-08
1.380000 5.1391357999999995e-08
1.381000 5.3774196e-08
1.382000 5.6010097000000004e-08
1.383000 5.8077781e-08
1.384000 5.9955851e-08
1.385000 6.1622935e-08
1.386000 6.3057837e-08
1.387000 6.4239697e-08
1.388000 6.514815899999999e-08
1.389000 6.576353400000001e-08
1.390000 6.606694600000001e-08
1.391000 6.6040506e-08
1.392000 6.566747099999999e-08
1.393000 6.493238699999999e-08
1.394000 6.3821243e-08
1.395000 6.2321609e-08
1.396000 6.0422767e-08
1.397000 5.8115829000000004e-08
1.398000 5.5393851e-08
1.399000 5.2251936e-08
1.400000 4.8687321000000004e-08
1.401000 4.4699444e-08
1.402000 4.0290020999999996e-08
1.403000 3.5463082e-08
1.404000 3.0225009e-08
1.405000 2.4584557e-08
1.406000 1.8552868e-08
1.407000 1.2143460000000001e-08
1.408000 5.3722134e-09
1.409000 -1.7426571e-09
1.410000 -9.1806437e-09
1.411000 -1.6918988e-08
1.412000 -2.4932735999999998e-08
1.413000 -3.3194797e-08
1.414000 -4.1676007e-08
1.415000 -5.0345195e-08
1.416000 -5.9169231e-08
1.417000 -6.811311e-08
1.418000 -7.7139978e-08
1.419000 -8.6211199e-08
1.420000 -9.528639e-08
1.421000 -1.0432342e-07
1.422000 -1.1327843e-07
1.423000 -1.2210586000000002e-07
1.424000 -1.3075837e-07
1.425000 -1.3918685e-07
1.426000 -1.4734031e-07
1.427000 -1.5516584999999999e-07
1.428000 -1.6260854000000002e-07
1.429000 -1.6961132e-07
1.430000 -1.7611492000000001e-07
1.431000 -1.8205764e-07
1.432000 -1.8737529000000002e-07
1.433000 -1.9200103999999999e-07
1.434000 -1.9586524e-07
1.435000 -1.9889534e-07
1.436000 -2.0101574e-07
1.437000 -2.0214768000000002e-07
1.438000 -2.0220918000000003e-07
1.439000 -2.0111495e-07
1.440000 -1.9877633e-07
1.441000 -1.9510134e-07
1.442000 -1.8999471e-07
1.443000 -1.8335788e-07
1.444000 -1.7508919e-07
1.445000 -1.6508394000000002e-07
1.446000 -1.5323461e-07
1.447000 -1.3943109e-07
1.448000 -1.2356085e-07
1.449000 -1.0550925000000002e-07
1.450000 -8.5159801e-08
1.451000 -6.2394473e-08
1.452000 -3.7093970000000005e-08
1.453000 -9.138020899999999e-09
1.454000 2.1594336e-08
1.455000 5.5224503000000004e-08
1.456000 9.1874108e-08
1.457000 1.316648e-07
1.458000 1.7471812999999999e-07
1.459000 2.2115543e-07
1.460000 2.7109783e-07
1.461000 3.2466627000000003e-07
1.462000 3.8198156000000003e-07
1.463000 4.4316453e-07
1.464000 5.0833626e-07
1.465000 5.7761835e-07
1.466000 6.5113315e-07
1.467000 7.290041e-07
1.468000 8.1135623e-07
1.469000 8.983162700000001e-07
1.470000 9.9001323e-07
1.471000 1.0865786e-06
1.472000 1.1881467000000001e-06
1.473000 1.2948552e-06
1.474000 1.4068449e-06
1.475000 1.5242598e-06
1.476000 1.6472478e-06
1.477000 1.77596e-06
1.478000 1.9105507000000003e-06
1.479000 2.0511772e-06
1.480000 2.1979995000000003e-06
1.481000 2.3511795e-06
1.482000 2.5108807000000003e-06
1.483000 2.6772675e-06
1.484000 2.8505042e-06
1.485000 3.0307547e-06
1.486000 3.2181813e-06
1.487000 3.4129439e-06
1.488000 3.6151995e-06
1.489000 3.8251013e-06
1.490000 4.0427977e-06
1.491000 4.2684323999999994e-06
1.492000 4.5021437e-06
1.493000 4.744064e-06
1.494000 4.9943199999999995e-06
1.495000 5.2530329e-06
1.496000 5.5203191e-06
1.497000 5.7962904e-06
1.498000 6.081054199999999e-06
1.499000 6.3747166e-06
1.500000 6.6773822000000005e-06
1.501000 6.989154900000001e-06
1.502000 7.3101418e-06
1.503000 7.640454e-06
1.504000 7.980207799999999e-06
1.505000 8.3295284e-06
1.506000 8.6885514e-06
1.507000 9.0574247e-06
1.508000 9.4363102e-06
1.509000 9.8253871e-06
1.510000 1.0224852999999999e-05
1.511000 1.0634925e-05
1.512000 1.1055842e-05
1.513000 1.1487865e-05
1.514000 1.1931279999999999e-05
1.515000 1.2386393999999999e-05
1.516000 1.2853540000000001e-05
1.517000 1.3333074e-05
1.518000 1.3825375000000001e-05
1.519000 1.4330843e-05
1.520000 1.4849898e-05
1.521000 1.5382982e-05
1.522000 1.5930549e-05
1.523000 1.649307e-05
1.524000 1.7071028e-05
1.525000 1.7664917e-05
1.526000 1.8275234e-05
1.527000 1.8902485e-05
1.528000 1.9547172999999998e-05
1.529000 2.0209804e-05
1.530000 2.089088e-05
1.531000 2.15909e-05
1.532000 2.2310356e-05
1.533000 2.3049733e-05
1.534000 2.380951e-05
1.535000 2.4590153e-05
1.536000 2.5392126e-05
1.537000 2.6215881e-05
1.538000 2.7061864e-05
1.539000 2.7930519999999998e-05
1.540000 2.8822285e-05
1.541000 2.9737598e-05
1.542000 3.0676895e-05
1.543000 3.1640622000000003e-05
1.544000 3.2629222e-05
1.545000 3.3643155e-05
1.546000 3.468289e-05
1.547000 3.5748905999999996e-05
1.548000 3.6841703e-05
1.549000 3.7961797e-05
1.550000 3.9109721999999996e-05
1.551000 4.0286037e-05
1.552000 4.1491319e-05
1.553000 4.2726171e-05
1.554000 4.3991216e-05
1.555000 4.5287092e-05
1.556000 4.6614466e-05
1.557000 4.7974015e-05
1.558000 4.936644e-05
1.559000 5.0792443e-05
1.560000 5.2252743999999996e-05
1.561000 5.3748067000000004e-05
1.562000 5.5279139000000004e-05
1.563000 5.6846687000000004e-05
1.564000 5.8451428e-05
1.565000 6.0094078e-05
1.566000 6.1775341e-05
1.567000 6.3495901e-05
1.568000 6.5256432e-05
1.569000 6.7057584e-05
1.570000 6.889999300000001e-05
1.571000 7.0784267e-05
1.572000 7.2710998e-05
1.573000 7.4680753e-05
1.574000 7.6694084e-05
1.575000 7.8751532e-05
1.576000 8.085360700000001e-05
1.577000 8.3000828e-05
1.578000 8.519369299999999e-05
1.579000 8.743270399999999e-05
1.580000 8.9718361e-05
1.581000 9.2051175e-05
1.582000 9.443167e-05
1.583000 9.686039e-05
1.584000 9.933789899999999e-05
1.585000 0.00010186479999999999
1.586000 0.00010444172000000001
1.587000 0.00010706933
1.588000 0.00010974834
1.589000 0.00011247952
1.590000 0.00011526366
1.591000 0.00011810164
1.592000 0.00012099437
1.593000 0.00012394281
1.594000 0.00012694799
1.595000 0.00013001097
1.596000 0.00013313289000000002
1.597000 0.00013631493
1.598000 0.00013955829
1.599000 0.00014286425
1.600000 0.00014623408
1.601000 0.00014966913
1.602000 0.00015317075
1.603000 0.00015674033
1.604000 0.00016037926
1.605000 0.00016408895
1.606000 0.00016787083
1.607000 0.00017172631
1.608000 0.00017565683
1.609000 0.00017966380000000002
1.610000 0.00018374864
1.611000 0.00018791275
1.612000 0.00019215754
1.613000 0.00019648438999999998
1.614000 0.00020089467
1.615000 0.00020538976000000002
1.616000 0.00020997099
1.617000 0.00021463972999999999
1.618000 0.00021939732
1.619000 0.00022424509999999999
1.620000 0.00022918443
1.621000 0.00023421667000000001
1.622000 0.00023934315
1.623000 0.00024456526
1.624000 0.00024988441999999997
1.625000 0.00025530203
1.626000 0.00026081955
1.627000 0.00026643847
1.628000 0.00027216033
1.629000 0.00027798669
1.630000 0.00028391916999999996
1.631000 0.00028995942
1.632000 0.00029610917
1.633000 0.00030237022
1.634000 0.00030874438999999997
1.635000 0.00031523361
1.636000 0.00032183981999999996
1.637000 0.00032856508
1.638000 0.00033541146
1.639000 0.00034238114
1.640000 0.00034947636
1.641000 0.00035669943
1.642000 0.0003640527
1.643000 0.00037153859
1.644000 0.00037915961
1.645000 0.00038691833
1.646000 0.00039481733
1.647000 0.00040285931
1.648000 0.00041104695
1.649000 0.00041938306
1.650000 0.00042787046
1.651000 0.00043651203000000005
1.652000 0.00044531070999999996
1.653000 0.00045426940999999997
1.654000 0.00046339119
1.655000 0.00047267904
1.656000 0.00048213606
1.657000 0.0004917653799999999
1.658000 0.0005015700900000001
1.659000 0.00051155339
1.660000 0.00052171849
1.661000 0.00053206863
1.662000 0.00054260704
1.663000 0.00055333703
1.664000 0.00056426197
1.665000 0.00057538518
1.666000 0.00058671008
1.667000 0.0005982401
1.668000 0.00060997877
1.669000 0.00062192958
1.670000 0.00063409611
1.671000 0.00064648202
1.672000 0.00065909103
1.673000 0.00067192686
1.674000 0.00068499339
1.675000 0.00069829453
1.676000 0.0007118342199999999
1.677000 0.00072561652
1.678000 0.00073964561
1.679000 0.00075392568
1.680000 0.00076846109
1.681000 0.0007832561999999999
1.682000 0.00079831552
1.683000 0.0008136436000000001
1.684000 0.00082924507
1.685000 0.00084512467
1.686000 0.00086128712
1.687000 0.0008777373299999999
1.688000 0.00089448022
1.689000 0.0009115207800000001
1.690000 0.00092886403
1.691000 0.00094651505
1.692000 0.00096447902
1.693000 0.00098276096
1.694000 0.0010013661
1.695000 0.0010202995999999999
1.696000 0.0010395667
1.697000 0.0010591726
1.698000 0.0010791225
1.699000 0.0010994216
1.700000 0.0011200751000000001
1.701000 0.0011410883
1.702000 0.0011624666
1.703000 0.001184215
1.704000 0.0012063391
1.705000 0.0012288441
1.706000 0.0012517355
1.707000 0.0012750185
1.708000 0.0012986989
1.709000 0.0013227821
1.710000 0.0013472739
1.711000 0.00137218
1.712000 0.0013975065000000001
1.713000 0.0014232593000000002
1.714000 0.0014494445
1.715000 0.0014760685
1.716000 0.0015031377000000001
1.717000 0.0015306588000000001
1.718000 0.0015586385
1.719000 0.0015870839
1.720000 0.0016160019999999998
1.721000 0.0016454002
1.722000 0.0016752858
1.723000 0.0017056664000000001
1.724000 0.0017365497
1.725000 0.0017679436
1.726000 0.0017998564
1.727000 0.0018322956999999999
1.728000 0.0018652699999999998
1.729000 0.0018987875999999999
1.730000 0.0019328567
1.731000 0.0019674857
1.732000 0.0020026831
1.733000 0.0020384576
1.734000 0.0020748172999999997
1.735000 0.002111771
1.736000 0.0021493272
1.737000 0.0021874943
1.738000 0.002226281
1.739000 0.0022656957
1.740000 0.0023057473
1.741000 0.0023464443
1.742000 0.0023877952
1.743000 0.002429809
1.744000 0.0024724942999999997
1.745000 0.0025158601
1.746000 0.0025599154
1.747000 0.0026046697000000002
1.748000 0.0026501319
1.749000 0.0026963116
1.750000 0.0027432188
1.751000 0.0027908633
1.752000 0.0028392553000000003
1.753000 0.0028884053000000002
1.754000 0.002938324
1.755000 0.0029890224999999998
1.756000 0.0030405123
1.757000 0.0030928047999999996
1.758000 0.0031459123
1.759000 0.0031998468
1.760000 0.0032546212999999997
1.761000 0.0033102482
1.762000 0.0033667409
1.763000 0.0034241132999999996
1.764000 0.0034823788
1.765000 0.0035415513
1.766000 0.0036016448999999996
1.767000 0.0036626745
1.768000 0.0037246543999999997
1.769000 0.0037875993999999997
1.770000 0.0038515245000000004
1.771000 0.003916444999999999
1.772000 0.0039823757
1.773000 0.004049332
1.774000 0.0041173294
1.775000 0.004186383399999999
1.776000 0.0042565094000000005
1.777000 0.0043277232
1.778000 0.004400040399999999
1.779000 0.004473477
1.780000 0.004548049
1.781000 0.0046237725
1.782000 0.0047006637
1.783000 0.0047787391
1.784000 0.0048580154
1.785000 0.0049385092999999994
1.786000 0.0050202376
1.787000 0.0051032181
1.788000 0.0051874678
1.789000 0.0052730050999999995
1.790000 0.0053598479999999995
1.791000 0.0054480151
1.792000 0.0055375254
1.793000 0.0056283981
1.794000 0.0057206526
1.795000 0.005814309
1.796000 0.005909388
1.797000 0.0060059101
1.798000 0.0061038969
1.799000 0.0062033693999999995
1.800000 0.0063043495
1.801000 0.006406859
1.802000 0.0065109205
1.803000 0.006616556500000001
1.804000 0.0067237903
1.805000 0.0068326444
1.806000 0.0069431429
1.807000 0.0070553091000000005
1.808000 0.0071691662
1.809000 0.007284738199999999
1.810000 0.0074020485
1.811000 0.007521121699999999
1.812000 0.0076419819
1.813000 0.0077646524000000005
1.814000 0.0078891579
1.815000 0.008015523100000001
1.816000 0.0081437713
1.817000 0.008273928
1.818000 0.0084060172
1.819000 0.0085400636
1.820000 0.008676092
1.821000 0.0088141271
1.822000 0.008954194300000001
1.823000 0.0090963193
1.824000 0.0092405266
1.825000 0.0093868432
1.826000 0.0095352945
1.827000 0.0096859068
1.828000 0.009838707
1.829000 0.009993721300000001
1.830000 0.010150978
1.831000 0.010310504
1.832000 0.010472328
1.833000 0.010636477
1.834000 0.010802981
1.835000 0.010971868000000001
1.836000 0.011143168
1.837000 0.011316910999999999
1.838000 0.011493126000000001
1.839000 0.011671843000000001
1.840000 0.011853093
1.841000 0.012036906
1.842000 0.012223313
1.843000 0.012412346
1.844000 0.012604034
1.845000 0.012798411
1.846000 0.012995505999999999
1.847000 0.013195354000000001
1.848000 0.013397982999999999
1.849000 0.013603429
1.850000 0.013811720000000001
1.851000 0.014022892
1.852000 0.014236975
1.853000 0.014454004
1.854000 0.014674012
1.855000 0.01489703
1.856000 0.015123092000000001
1.857000 0.015352234000000001
1.858000 0.015584489
1.859000 0.015819891
1.860000 0.016058475
1.861000 0.016300278
1.862000 0.016545336
1.863000 0.016793684
1.864000 0.017045361
1.865000 0.017300404
1.866000 0.01755885
1.867000 0.017820741
1.868000 0.018086114
1.869000 0.018355012
1.870000 0.018627473999999998
1.871000 0.018903543000000002
1.872000 0.019183262
1.873000 0.019466672
1.874000 0.019753819
1.875000 0.020044746999999998
1.876000 0.020339499
1.877000 0.020638121
1.878000 0.020940661
1.879000 0.021247164000000002
1.880000 0.021557677
1.881000 0.021872246999999997
1.882000 0.022190923
1.883000 0.02251375
1.884000 0.022840778
1.885000 0.023172054
1.886000 0.023507627
1.887000 0.023847545
1.888000 0.024191858
1.889000 0.024540614999999998
1.890000 0.024893862
1.891000 0.02525165
1.892000 0.025614028
1.893000 0.025981045
1.894000 0.026352753
1.895000 0.026729199000000002
1.896000 0.027110433000000003
1.897000 0.027496507
1.898000 0.027887471
1.899000 0.028283372999999997
1.900000 0.02868427
1.901000 0.029090207
1.902000 0.02950124
1.903000 0.029917422000000003
1.904000 0.030338805
1.905000 0.030765444
1.906000 0.031197391
1.907000 0.0316347
1.908000 0.032077427000000006
1.909000 0.032525629
1.910000 0.032979361
1.911000 0.03343868
1.912000 0.033903643
1.913000 0.034374307
1.914000 0.034850731
1.915000 0.035332976
1.916000 0.035821096
1.917000 0.036315154
1.918000 0.036815208
1.919000 0.037321314
1.920000 0.037833539
1.921000 0.038351936
1.922000 0.038876571
1.923000 0.039407500000000005
1.924000 0.039944786
1.925000 0.040488486
1.926000 0.041038662000000004
1.927000 0.041595378
1.928000 0.042158691
1.929000 0.042728664
1.930000 0.043305356
1.931000 0.043888830000000004
1.932000 0.044479145
1.933000 0.045076365
1.934000 0.045680552
1.935000 0.046291769999999996
1.936000 0.046910081
1.937000 0.047535548
1.938000 0.048168236
1.939000 0.048808209
1.940000 0.049455533999999995
1.941000 0.050110276999999995
1.942000 0.0507725
1.943000 0.051442272
1.944000 0.052119663000000004
1.945000 0.052804744
1.946000 0.053497578
1.947000 0.05419824200000001
1.948000 0.054906803
1.949000 0.055623328
1.950000 0.056347891000000004
1.951000 0.057080569000000005
1.952000 0.057821423999999996
1.953000 0.058570533
1.954000 0.059327972
1.955000 0.06009381
1.956000 0.060868118
1.957000 0.06165097
1.958000 0.06244244299999999
1.959000 0.063242606
1.960000 0.064051535
1.961000 0.06486930099999999
1.962000 0.06569597199999999
1.963000 0.066531624
1.964000 0.067376328
1.965000 0.068230159
1.966000 0.069093192
1.967000 0.069965498
1.968000 0.070847146
1.969000 0.071738212
1.970000 0.072638766
1.971000 0.073548884
1.972000 0.07446864
1.973000 0.075398106
1.974000 0.07633735700000001
1.975000 0.077286467
1.976000 0.07824552
1.977000 0.079214585
1.978000 0.080193736
1.979000 0.081183057
1.980000 0.082182622
1.981000 0.08319251400000001
1.982000 0.084212812
1.983000 0.08524359399999999
1.984000 0.086284941
1.985000 0.08733693399999999
1.986000 0.088399654
1.987000 0.089473184
1.988000 0.090557605
1.989000 0.091652997
1.990000 0.092759443
1.991000 0.093877024
1.992000 0.095005822
1.993000 0.09614592400000001
1.994000 0.097297406
1.995000 0.09846035399999999
1.996000 0.09963484499999999
1.997000 0.10082095
1.998000 0.10201876000000001
1.999000 0.10322835
2.000000 0.10444981
2.001000 0.10568319
2.002000 0.1069286
2.003000 0.10818611
2.004000 0.10945578
2.005000 0.11073770000000001
2.006000 0.11203195
2.007000 0.11333859
2.008000 0.11465772
2.009000 0.1159894
2.010000 0.11733372
2.011000 0.11869074
2.012000 0.12006054999999999
2.013000 0.12144323
2.014000 0.12283884
2.015000 0.12424748
2.016000 0.12566921
2.017000 0.12710412
2.018000 0.12855228999999999
2.019000 0.13001381
2.020000 0.13148874
2.021000 0.13297718
2.022000 0.1344792
2.023000 0.13599487999999998
2.024000 0.1375243
2.025000 0.13906754
2.026000 0.14062469
2.027000 0.14219582
2.028000 0.14378101
2.029000 0.14538035
2.030000 0.1469939
2.031000 0.14862175
2.032000 0.15026397
2.033000 0.15192064
2.034000 0.15359184
2.035000 0.15527764
2.036000 0.15697811
2.037000 0.15869333
2.038000 0.16042335
2.039000 0.16216827
2.040000 0.16392814
2.041000 0.16570303
2.042000 0.16749302000000002
2.043000 0.16929817
2.044000 0.17111853999999999
2.045000 0.17295422
2.046000 0.17480525
2.047000 0.17667173
2.048000 0.1785537
2.049000 0.18045123
2.050000 0.18236439000000002
2.051000 0.18429324
2.052000 0.18623786
2.053000 0.18819829
2.054000 0.19017461
2.055000 0.1921669
2.056000 0.1941752
2.057000 0.19619958
2.058000 0.19824011
2.059000 0.20029685
2.060000 0.20236985000000002
2.061000 0.20445918
2.062000 0.20656490000000002
2.063000 0.20868706
2.064000 0.21082573000000002
2.065000 0.21298095
2.066000 0.21515277000000002
2.067000 0.21734124000000002
2.068000 0.21954642
2.069000 0.22176835
2.070000 0.22400706
2.071000 0.22626263
2.072000 0.22853508
2.073000 0.23082445999999998
2.074000 0.23313078999999998
2.075000 0.23545411
2.076000 0.23779448000000003
2.077000 0.24015191
2.078000 0.24252646
2.079000 0.24491814
2.080000 0.24732698
2.081000 0.24975303000000001
2.082000 0.25219631
2.083000 0.25465684
2.084000 0.25713467
2.085000 0.25962982
2.086000 0.26214232
2.087000 0.26467219000000003
2.088000 0.26721944999999997
2.089000 0.26978413
2.090000 0.27236626
2.091000 0.27496587
2.092000 0.27758298
2.093000 0.28021759
2.094000 0.28286977
2.095000 0.2855395
2.096000 0.2882268
2.097000 0.29093169
2.098000 0.29365418
2.099000 0.29639429
2.100000 0.29915202999999996
2.101000 0.30192742
2.102000 0.30472046
2.103000 0.30753114
2.104000 0.31035948
2.105000 0.31320546000000005
2.106000 0.31606907
2.107000 0.31895032
2.108000 0.32184917999999996
2.109000 0.32476566
2.110000 0.32769975
2.111000 0.33065141
2.112000 0.33362063000000003
2.113000 0.33660738
2.114000 0.33961167000000003
2.115000 0.34263344
2.116000 0.34567267
2.117000 0.34872934
2.118000 0.35180340000000004
2.119000 0.35489486
2.120000 0.35800363
2.121000 0.36112971
2.122000 0.36427306
2.123000 0.36743365
2.124000 0.37061141
2.125000 0.37380631999999997
2.126000 0.37701830999999997
2.127000 0.38024737000000003
2.128000 0.38349344
2.129000 0.38675646999999996
2.130000 0.3900364
2.131000 0.39333319
2.132000 0.39664679
2.133000 0.39997710999999997
2.134000 0.40332414
2.135000 0.40668780000000004
2.136000 0.41006799
2.137000 0.41346466
2.138000 0.41687773
2.139000 0.42030714
2.140000 0.4237528
2.141000 0.42721462
2.142000 0.4306925
2.143000 0.43418636
2.144000 0.43769609
2.145000 0.44122161
2.146000 0.44476283
2.147000 0.44831964
2.148000 0.45189192
2.149000 0.45547955999999995
2.150000 0.45908242000000005
2.151000 0.46270043
2.152000 0.46633342
2.153000 0.46998132
2.154000 0.47364393
2.155000 0.47732117
2.156000 0.48101288
2.157000 0.48471894000000004
2.158000 0.4884392
2.159000 0.49217352999999997
2.160000 0.49592177
2.161000 0.4996838
2.162000 0.5034594800000001
2.163000 0.50724866
2.164000 0.5110511600000001
2.165000 0.51486683
2.166000 0.5186955
2.167000 0.52253702
2.168000 0.52639125
2.169000 0.53025801
2.170000 0.53413711
2.171000 0.53802836
2.172000 0.5419315800000001
2.173000 0.5458466200000001
2.174000 0.54977327
2.175000 0.55371132
2.176000 0.55766059
2.177000 0.5616209
2.178000 0.5655920099999999
2.179000 0.56957374
2.180000 0.57356586
2.181000 0.5775681199999999
2.182000 0.58158035
2.183000 0.58560232
2.184000 0.5896337300000001
2.185000 0.59367442
2.186000 0.59772409
2.187000 0.6017825099999999
2.188000 0.6058494600000001
2.189000 0.60992464
2.190000 0.6140078400000001
2.191000 0.6180987699999999
2.192000 0.6221971500000001
2.193000 0.62630274
2.194000 0.63041528
2.195000 0.63453447
2.196000 0.63866004
2.197000 0.64279176
2.198000 0.6469293
2.199000 0.65107238
2.200000 0.6552207299999999
2.201000 0.6593740100000001
2.202000 0.66353194
2.203000 0.66769426
2.204000 0.67186067
2.205000 0.67603081
2.206000 0.68020443
2.207000 0.68438118
2.208000 0.68856077
2.209000 0.69274288
2.210000 0.6969271699999999
2.211000 0.70111328
2.212000 0.70530092
2.213000 0.70948973
2.214000 0.71367938
2.215000 0.71786949
2.216000 0.7220597
2.217000 0.72624967
2.218000 0.73043904
2.219000 0.7346274300000001
2.220000 0.73881447
2.221000 0.7429997899999999
2.222000 0.74718301
2.223000 0.7513637200000001
2.224000 0.7555415400000001
2.225000 0.75971605
2.226000 0.7638868400000001
2.227000 0.76805349
2.228000 0.7722156099999999
2.229000 0.7763728
2.230000 0.78052464
2.231000 0.78467065
2.232000 0.78881048
2.233000 0.79294359
2.234000 0.79706963
2.235000 0.8011881300000001
2.236000 0.8052986099999999
2.237000 0.80940071
2.238000 0.81349388
2.239000 0.8175777299999999
2.240000 0.8216518
2.241000 0.8257156200000001
2.242000 0.82976874
2.243000 0.83381068
2.244000 0.83784098
2.245000 0.84185917
2.246000 0.84586469
2.247000 0.84985718
2.248000 0.8538360700000001
2.249000 0.8578009
2.250000 0.8617511
2.251000 0.8656862200000001
2.252000 0.86960578
2.253000 0.87350924
2.254000 0.8773960199999999
2.255000 0.88126566
2.256000 0.88511761
2.257000 0.8889513099999999
2.258000 0.89276629
2.259000 0.89656198
2.260000 0.9003377499999999
2.261000 0.90409312
2.262000 0.90782754
2.263000 0.9115404400000001
2.264000 0.91523128
2.265000 0.9188993799999999
2.266000 0.9225443
2.267000 0.92616538
2.268000 0.9297620499999999
2.269000 0.93333377
2.270000 0.93687996
2.271000 0.94039999
2.272000 0.94389329
2.273000 0.9473593
2.274000 0.95079737
2.275000 0.9542069400000001
2.276000 0.95758745
2.277000 0.96093826
2.278000 0.9642586999999999
2.279000 0.9675483199999999
2.280000 0.97080637
2.281000 0.97403228
2.282000 0.97722542
2.283000 0.98038521
2.284000 0.9835109999999999
2.285000 0.98660216
2.286000 0.9896581099999999
2.287000 0.9926782000000001
2.288000 0.9956617799999999
2.289000 0.99860821
2.290000 1.0015167999999999
2.291000 1.004387
2.292000 1.007218
2.293000 1.0100092999999999
2.294000 1.0127601
2.295000 1.0154699
2.296000 1.0181379000000002
2.297000 1.0207634
2.298000 1.0233459
2.299000 1.0258846
2.300000 1.0283788999999999
2.301000 1.0308279999999999
2.302000 1.0332313
2.303000 1.0355881
2.304000 1.0378978
2.305000 1.0401595
2.306000 1.0423727
2.307000 1.0445367
2.308000 1.0466506
2.309000 1.0487138
2.310000 1.0507258
2.311000 1.0526856
2.312000 1.0545927
2.313000 1.0564463
2.314000 1.0582458
2.315000 1.0599905
2.316000 1.0616796
2.317000 1.0633125
2.318000 1.0648884
2.319000 1.0664066
2.320000 1.0678665
2.321000 1.0692673
2.322000 1.0706084
2.323000 1.071889
2.324000 1.0731084
2.325000 1.074266
2.326000 1.0753609000000002
2.327000 1.0763926
2.328000 1.0773601000000002
2.329000 1.0782629
2.330000 1.0791003000000001
2.331000 1.0798713999999998
2.332000 1.0805756999999998
2.333000 1.0812122
2.334000 1.0817804
2.335000 1.0822795
2.336000 1.0827089
2.337000 1.0830676
2.338000 1.0833551000000001
2.339000 1.0835706
2.340000 1.0837134
2.341000 1.0837827
2.342000 1.0837778
2.343000 1.0836979
2.344000 1.0835424999999999
2.345000 1.0833107
2.346000 1.0830019
2.347000 1.0826153
2.348000 1.0821502
2.349000 1.0816059
2.350000 1.0809817
2.351000 1.080277
2.352000 1.079491
2.353000 1.078623
2.354000 1.0776724
2.355000 1.0766383
2.356000 1.0755203
2.357000 1.0743175
2.358000 1.0730293
2.359000 1.071655
2.360000 1.0701939
2.361000 1.0686454
2.362000 1.0670087
2.363000 1.0652833
2.364000 1.0634683
2.365000 1.0615631
2.366000 1.0595671
2.367000 1.0574796
2.368000 1.0553
2.369000 1.0530274
2.370000 1.0506613999999999
2.371000 1.0482012
2.372000 1.0456462
2.373000 1.0429958
2.374000 1.0402491999999999
2.375000 1.0374058
2.376000 1.034465
2.377000 1.0314261999999998
2.378000 1.0282886
2.379000 1.0250517000000001
2.380000 1.0217149
2.381000 1.0182776
2.382000 1.0147391000000001
2.383000 1.0110987999999999
2.384000 1.0073562
2.385000 1.0035106
2.386000 0.99956151
2.387000 0.9955083
2.388000 0.99135041
2.389000 0.9870872799999999
2.390000 0.9827183600000001
2.391000 0.9782430700000001
2.392000 0.9736609599999999
2.393000 0.9689713799999999
2.394000 0.9641738599999999
2.395000 0.9592678400000001
2.396000 0.9542528499999999
2.397000 0.94912834
2.398000 0.94389385
2.399000 0.9385488000000001
2.400000 0.93309274
2.401000 0.9275251099999999
2.402000 0.9218455299999999
2.403000 0.9160534499999999
2.404000 0.9101484
2.405000 0.90413
2.406000 0.89799771
2.407000 0.89175105
2.408000 0.88538965
2.409000 0.8789130500000001
2.410000 0.8723207700000001
2.411000 0.86561237
2.412000 0.85878745
2.413000 0.85184565
2.414000 0.8447866
2.415000 0.83760982
2.416000 0.83031496
2.417000 0.8229016299999999
2.418000 0.81536947
2.419000 0.8077181900000001
2.420000 0.7999474200000001
2.421000 0.79205679
2.422000 0.78404602
2.423000 0.77591478
2.424000 0.7676628
2.425000 0.7592897900000001
2.426000 0.7507954699999999
2.427000 0.74217957
2.428000 0.73344186
2.429000 0.72458205
2.430000 0.71559995
2.431000 0.70649534
2.432000 0.69726803
2.433000 0.68791779
2.434000 0.6784444199999999
2.435000 0.6688477899999999
2.436000 0.6591276699999999
2.437000 0.64928397
2.438000 0.63931649
2.439000 0.62922514
2.440000 0.61900974
2.441000 0.6086702
2.442000 0.59820642
2.443000 0.5876183
2.444000 0.5769057200000001
2.445000 0.56606866
2.446000 0.55510704
2.447000 0.54402081
2.448000 0.53280992
2.449000 0.52147433
2.450000 0.51001403
2.451000 0.49842908
2.452000 0.48671942
2.453000 0.47488511
2.454000 0.46292618
2.455000 0.45084273
2.456000 0.43863477
2.457000 0.42630243
2.458000 0.41384581
2.459000 0.40126499
2.460000 0.38856009
2.461000 0.37573129
2.462000 0.36277873
2.463000 0.34970262
2.464000 0.33650312000000004
2.465000 0.32318044
2.466000 0.30973479000000004
2.467000 0.2961664
2.468000 0.28247552
2.469000 0.26866242
2.470000 0.25472735999999996
2.471000 0.24067063
2.472000 0.22649253000000003
2.473000 0.21219335
2.474000 0.19777343000000003
2.475000 0.18323311
2.476000 0.16857273
2.477000 0.15379265
2.478000 0.13889326000000002
2.479000 0.12387494
2.480000 0.10873808
2.481000 0.093483122
2.482000 0.07811048400000001
2.483000 0.062620611
2.484000 0.047013961
2.485000 0.031291015
2.486000 0.015452263
2.487000 -0.00050178683
2.488000 -0.016570608
2.489000 -0.032753657
2.490000 -0.049050379
2.491000 -0.06546019
2.492000 -0.081982499
2.493000 -0.0986167
2.494000 -0.11536216
2.495000 -0.13221822
2.496000 -0.14918423
2.497000 -0.16625951
2.498000 -0.18344335
2.499000 -0.20073502999999998
2.500000 -0.21813383999999997
2.501000 -0.235639
2.502000 -0.25324977
2.503000 -0.27096537
2.504000 -0.28878499
2.505000 -0.30670783
2.506000 -0.32473307
2.507000 -0.34285986
2.508000 -0.36108738
2.509000 -0.37941474000000003
2.510000 -0.39784106999999996
2.511000 -0.41636544999999997
2.512000 -0.43498701
2.513000 -0.45370483
2.514000 -0.47251792000000004
2.515000 -0.4914254
2.516000 -0.51042624
2.517000 -0.52951952
2.518000 -0.5487042
2.519000 -0.56797927
2.520000 -0.58734375
2.521000 -0.60679656
2.522000 -0.62633664
2.523000 -0.64596296
2.524000 -0.6656744099999999
2.525000 -0.68546985
2.526000 -0.70534814
2.527000 -0.7253082
2.528000 -0.74534882
2.529000 -0.76546883
2.530000 -0.78566708
2.531000 -0.80594225
2.532000 -0.82629323
2.533000 -0.84671872
2.534000 -0.8672174100000001
2.535000 -0.8877880899999999
2.536000 -0.90842936
2.537000 -0.92913993
2.538000 -0.9499185699999999
2.539000 -0.9707638100000001
2.540000 -0.9916743299999999
2.541000 -1.0126487
2.542000 -1.0336857
2.543000 -1.0547838
2.544000 -1.0759416000000002
2.545000 -1.0971577
2.546000 -1.1184306
2.547000 -1.1397589
2.548000 -1.1611411
2.549000 -1.1825758
2.550000 -1.2040614
2.551000 -1.2255965
2.552000 -1.2471795
2.553000 -1.2688089
2.554000 -1.2904832
2.555000 -1.3122007999999998
2.556000 -1.3339600999999999
2.557000 -1.3557597
2.558000 -1.3775978
2.559000 -1.3994729
2.560000 -1.4213834
2.561000 -1.4433276
2.562000 -1.4653038
2.563000 -1.4873105
2.564000 -1.5093459
2.565000 -1.5314082999999998
2.566000 -1.553496
2.567000 -1.5756071999999999
2.568000 -1.5977405
2.569000 -1.6198938999999999
2.570000 -1.6420655
2.571000 -1.6642537
2.572000 -1.6864566
2.573000 -1.7086726
2.574000 -1.7308997
2.575000 -1.7531360999999999
2.576000 -1.77538
2.577000 -1.7976295
2.578000 -1.8198827
2.579000 -1.842138
2.580000 -1.8643931999999999
2.581000 -1.8866465999999997
2.582000 -1.9088963
2.583000 -1.9311404
2.584000 -1.953377
2.585000 -1.9756040999999998
2.586000 -1.9978198999999999
2.587000 -2.0200225
2.588000 -2.0422099
2.589000 -2.0643802
2.590000 -2.0865314
2.591000 -2.1086614999999997
2.592000 -2.1307684
2.593000 -2.1528505
2.594000 -2.1749055
2.595000 -2.1969317
2.596000 -2.2189267
2.597000 -2.2408888
2.598000 -2.2628158
2.599000 -2.2847058
2.600000 -2.3065567
2.601000 -2.3283663999999997
2.602000 -2.3501329
2.603000 -2.3718540999999997
2.604000 -2.3935280999999997
2.605000 -2.4151525
2.606000 -2.4367254000000003
2.607000 -2.4582447
2.608000 -2.4797084000000003
2.609000 -2.5011143
2.610000 -2.5224602
2.611000 -2.5437441
2.612000 -2.5649639
2.613000 -2.5861174
2.614000 -2.6072024999999996
2.615000 -2.6282172999999998
2.616000 -2.6491594
2.617000 -2.6700268
2.618000 -2.6908172
2.619000 -2.7115286999999997
2.620000 -2.7321592
2.621000 -2.7527064
2.622000 -2.7731683
2.623000 -2.7935426999999997
2.624000 -2.8138274
2.625000 -2.8340204
2.626000 -2.8541194
2.627000 -2.8741226
2.628000 -2.8940275
2.629000 -2.9138321
2.630000 -2.9335342
2.631000 -2.9531319
2.632000 -2.9726228
2.633000 -2.9920049
2.634000 -3.011276
2.635000 -3.0304341
2.636000 -3.049477
2.637000 -3.0684024
2.638000 -3.0872084
2.639000 -3.1058928
2.640000 -3.1244533000000003
2.641000 -3.1428881
2.642000 -3.1611945
2.643000 -3.179371
2.644000 -3.1974152
2.645000 -3.2153249
2.646000 -3.2330982
2.647000 -3.2507330000000003
2.648000 -3.268227
2.649000 -3.2855783
2.650000 -3.3027846
2.651000 -3.3198439000000004
2.652000 -3.3367541000000003
2.653000 -3.3535134
2.654000 -3.3701196
2.655000 -3.3865705000000004
2.656000 -3.4028642
2.657000 -3.4189988
2.658000 -3.4349721
2.659000 -3.4507819000000004
2.660000 -3.4664266
2.661000 -3.4819036999999997
2.662000 -3.4972116
2.663000 -3.5123482
2.664000 -3.5273116
2.665000 -3.5420999
2.666000 -3.5567109
2.667000 -3.571143
2.668000 -3.5853941000000003
2.669000 -3.5994618999999997
2.670000 -3.613345
2.671000 -3.627041
2.672000 -3.6405485
2.673000 -3.6538652999999996
2.674000 -3.6669895
2.675000 -3.6799196
2.676000 -3.6926533999999998
2.677000 -3.705189
2.678000 -3.7175246000000004
2.679000 -3.7296586
2.680000 -3.7415888
2.681000 -3.7533138
2.682000 -3.7648316
2.683000 -3.7761405
2.684000 -3.7872388999999997
2.685000 -3.7981249000000004
2.686000 -3.8087968
2.687000 -3.8192529000000004
2.688000 -3.8294919
2.689000 -3.8395118
2.690000 -3.8493107999999996
2.691000 -3.8588874000000004
2.692000 -3.8682401
2.693000 -3.8773675
2.694000 -3.8862674999999998
2.695000 -3.8949389
2.696000 -3.90338
2.697000 -3.9115895
2.698000 -3.9195657
2.699000 -3.9273072
2.700000 -3.9348124999999996
2.701000 -3.9420806
2.702000 -3.9491094999999996
2.703000 -3.9558981
2.704000 -3.9624445
2.705000 -3.9687476999999998
2.706000 -3.9748064999999997
2.707000 -3.9806195000000004
2.708000 -3.986185
2.709000 -3.9915022000000002
2.710000 -3.9965692999999995
2.711000 -4.0013853
2.712000 -4.0059488
2.713000 -4.0102590000000005
2.714000 -4.0143143
2.715000 -4.0181138
2.716000 -4.0216560999999995
2.717000 -4.0249404
2.718000 -4.0279653
2.719000 -4.0307298
2.720000 -4.0332329
2.721000 -4.035473199999999
2.722000 -4.0374503
2.723000 -4.0391628
2.724000 -4.04061
2.725000 -4.041791
2.726000 -4.0427048
2.727000 -4.0433504000000005
2.728000 -4.043727
2.729000 -4.0438335
2.730000 -4.0436696
2.731000 -4.043234099999999
2.732000 -4.0425267
2.733000 -4.0415462
2.734000 -4.0402923
2.735000 -4.0387638
2.736000 -4.0369604
2.737000 -4.034881700000001
2.738000 -4.0325264999999995
2.739000 -4.029895
2.740000 -4.0269859
2.741000 -4.0237993
2.742000 -4.0203344
2.743000 -4.0165905
2.744000 -4.0125675
2.745000 -4.0082652
2.746000 -4.0036827
2.747000 -3.9988201
2.748000 -3.9936765999999997
2.749000 -3.9882522
2.750000 -3.9825469
2.751000 -3.9765599999999997
2.752000 -3.9702914999999996
2.753000 -3.9637409
2.754000 -3.9569083999999997
2.755000 -3.9497938
2.756000 -3.9423969000000003
2.757000 -3.9347179000000003
2.758000 -3.9267565999999996
2.759000 -3.9185125000000003
2.760000 -3.9099861
2.761000 -3.9011773
2.762000 -3.8920864
2.763000 -3.8827132
2.764000 -3.873058
2.765000 -3.8631208
2.766000 -3.852902
2.767000 -3.8424015
2.768000 -3.8316198000000004
2.769000 -3.8205568000000003
2.770000 -3.8092133
2.771000 -3.7975891999999996
2.772000 -3.7856854
2.773000 -3.7735019000000003
2.774000 -3.7610392999999998
2.775000 -3.7482977
2.776000 -3.7352782
2.777000 -3.7219808
2.778000 -3.7084062
2.779000 -3.6945552
2.780000 -3.6804285
2.781000 -3.6660264999999996
2.782000 -3.65135
2.783000 -3.6363997
2.784000 -3.6211763
2.785000 -3.6056804999999996
2.786000 -3.5899132
2.787000 -3.5738751
2.788000 -3.5575673
2.789000 -3.5409905
2.790000 -3.5241455
2.791000 -3.5070334
2.792000 -3.4896548999999997
2.793000 -3.4720112
2.794000 -3.4541033
2.795000 -3.4359325000000003
2.796000 -3.4174994
2.797000 -3.3988055000000004
2.798000 -3.3798516000000003
2.799000 -3.3606390999999998
2.800000 -3.3411693
2.801000 -3.3214435
2.802000 -3.3014625
2.803000 -3.2812281999999997
2.804000 -3.2607418
2.805000 -3.2400041999999996
2.806000 -3.2190169999999996
2.807000 -3.1977816999999997
2.808000 -3.1762999
2.809000 -3.1545728000000004
2.810000 -3.1326026
2.811000 -3.1103902
2.812000 -3.0879373
2.813000 -3.0652454
2.814000 -3.0423164
2.815000 -3.0191518
2.816000 -2.9957533
2.817000 -2.9721227
2.818000 -2.9482616
2.819000 -2.9241718
2.820000 -2.8998552
2.821000 -2.8753135
2.822000 -2.8505487
2.823000 -2.8255624999999998
2.824000 -2.8003568
2.825000 -2.7749337
2.826000 -2.7492952
2.827000 -2.7234429
2.828000 -2.6973791
2.829000 -2.6711058
2.830000 -2.6446249
2.831000 -2.6179386
2.832000 -2.5910488999999997
2.833000 -2.5639581000000002
2.834000 -2.5366681
2.835000 -2.5091812
2.836000 -2.4814995
2.837000 -2.4536254
2.838000 -2.4255611
2.839000 -2.3973089
2.840000 -2.3688708999999997
2.841000 -2.3402497
2.842000 -2.3114474
2.843000 -2.2824667
2.844000 -2.2533098000000003
2.845000 -2.2239790999999998
2.846000 -2.1944772
2.847000 -2.1648066
2.848000 -2.1349696000000002
2.849000 -2.104969
2.850000 -2.0748071
2.851000 -2.0444866
2.852000 -2.0140102
2.853000 -1.9833805
2.854000 -1.9525998999999998
2.855000 -1.9216714
2.856000 -1.8905975
2.857000 -1.8593809
2.858000 -1.8280244
2.859000 -1.7965306
2.860000 -1.7649023
2.861000 -1.7331423
2.862000 -1.7012535
2.863000 -1.6692385
2.864000 -1.6371002
2.865000 -1.6048415
2.866000 -1.5724652
2.867000 -1.539974
2.868000 -1.507371
2.869000 -1.474659
2.870000 -1.4418408
2.871000 -1.4089195
2.872000 -1.3758979
2.873000 -1.342779
2.874000 -1.3095658
2.875000 -1.2762613
2.876000 -1.2428684
2.877000 -1.2093903
2.878000 -1.1758299
2.879000 -1.1421903
2.880000 -1.1084747000000001
2.881000 -1.0746859
2.882000 -1.0408273
2.883000 -1.0069019000000001
2.884000 -0.9729128300000001
2.885000 -0.9388632100000001
2.886000 -0.9047563200000001
2.887000 -0.87059522
2.888000 -0.8363830900000001
2.889000 -0.8021231700000001
2.890000 -0.76781861
2.891000 -0.73347264
2.892000 -0.69908844
2.893000 -0.66466923
2.894000 -0.63021826
2.895000 -0.59573869
2.896000 -0.56123375
2.897000 -0.52670669
2.898000 -0.49216077
2.899000 -0.45759915
2.900000 -0.42302511
2.901000 -0.38844189
2.902000 -0.35385271
2.903000 -0.31926082
2.904000 -0.2846695
2.905000 -0.25008199999999997
2.906000 -0.21550155
2.907000 -0.18093144
2.908000 -0.14637493
2.909000 -0.11183531
2.910000 -0.077315856
2.911000 -0.04281986
2.912000 -0.0083506173
2.913000 0.026088575000000003
2.914000 0.060494407
2.915000 0.094863574
2.916000 0.12919275
2.917000 0.16347864
2.918000 0.1977179
2.919000 0.23190721000000003
2.920000 0.26604326
2.921000 0.3001227
2.922000 0.33414224
2.923000 0.36809854000000003
2.924000 0.4019883
2.925000 0.43580821
2.926000 0.46955495999999997
2.927000 0.50322525
2.928000 0.5368158199999999
2.929000 0.57032341
2.930000 0.60374471
2.931000 0.6370765199999999
2.932000 0.67031556
2.933000 0.7034585799999999
2.934000 0.73650242
2.935000 0.76944386
2.936000 0.8022796400000001
2.937000 0.83500668
2.938000 0.86762179
2.939000 0.90012169
2.940000 0.93250331
2.941000 0.96476357
2.942000 0.99689923
2.943000 1.0289072
2.944000 1.0607844
2.945000 1.0925277
2.946000 1.1241339
2.947000 1.1556
2.948000 1.1869229000000001
2.949000 1.2180996
2.950000 1.2491268999999998
2.951000 1.2800018
2.952000 1.3107212
2.953000 1.3412821
2.954000 1.3716815
2.955000 1.4019163
2.956000 1.4319836000000001
2.957000 1.4618803
2.958000 1.4916034
2.959000 1.5211501
2.960000 1.5505173
2.961000 1.5797023000000001
2.962000 1.608702
2.963000 1.6375136
2.964000 1.6661342
2.965000 1.694561
2.966000 1.7227912
2.967000 1.750822
2.968000 1.7786507
2.969000 1.8062744
2.970000 1.8336907
2.971000 1.8608967
2.972000 1.8878898000000002
2.973000 1.9146672999999998
2.974000 1.9412268
2.975000 1.9675657
2.976000 1.9936813000000002
2.977000 2.0195711000000003
2.978000 2.0452328
2.979000 2.0706637
2.980000 2.0958612000000003
2.981000 2.120823
2.982000 2.1455469000000003
2.983000 2.1700302000000002
2.984000 2.1942706999999997
2.985000 2.2182658
2.986000 2.2420133
2.987000 2.2655108999999998
2.988000 2.2887561
2.989000 2.311747
2.990000 2.3344811
2.991000 2.3569562
2.992000 2.3791700999999996
2.993000 2.4011206
2.994000 2.4228055
2.995000 2.4442228999999998
2.996000 2.4653707000000002
2.997000 2.4862466
2.998000 2.5068488
2.999000 2.5271751
3.000000 2.5472239
3.001000 2.5669929000000002
3.002000 2.5864804
3.003000 2.6056847000000003
3.004000 2.6246036999999998
3.005000 2.643236
3.006000 2.6615797
3.007000 2.679633
3.008000 2.6973944
3.009000 2.7148623
3.010000 2.732035
3.011000 2.7489109000000003
3.012000 2.7654886
3.013000 2.7817667
3.014000 2.7977434999999997
3.015000 2.8134177
3.016000 2.8287877999999997
3.017000 2.8438527000000002
3.018000 2.8586108
3.019000 2.873061
3.020000 2.8872019
3.021000 2.9010322
3.022000 2.9145507
3.023000 2.9277563
3.024000 2.9406479
3.025000 2.9532243
3.026000 2.9654844
3.027000 2.9774273
3.028000 2.9890519
3.029000 3.0003572
3.030000 3.0113421000000002
3.031000 3.022006
3.032000 3.0323479
3.033000 3.0423669
3.034000 3.0520624
3.035000 3.0614335
3.036000 3.0704796
3.037000 3.0792002
3.038000 3.0875944
3.039000 3.0956617
3.040000 3.1034017
3.041000 3.1108139
3.042000 3.1178979
3.043000 3.1246532
3.044000 3.1310797
3.045000 3.1371769
3.046000 3.1429444
3.047000 3.1483822000000004
3.048000 3.1534899
3.049000 3.1582676
3.050000 3.1627148000000003
3.051000 3.166832
3.052000 3.1706188
3.053000 3.1740750999999996
3.054000 3.177201
3.055000 3.1799967999999996
3.056000 3.1824626
3.057000 3.1845983
3.058000 3.1864040000000005
3.059000 3.1878799
3.060000 3.1890266
3.061000 3.1898439
3.062000 3.1903322999999997
3.063000 3.1904925
3.064000 3.1903244999999996
3.065000 3.1898290000000005
3.066000 3.1890061
3.067000 3.1878564999999996
3.068000 3.1863809
3.069000 3.1845801
3.070000 3.1824544
3.071000 3.1800046999999996
3.072000 3.1772316000000003
3.073000 3.1741357999999997
3.074000 3.1707183
3.075000 3.1669799
3.076000 3.1629216
3.077000 3.158544
3.078000 3.1538486
3.079000 3.1488362999999997
3.080000 3.1435079999999997
3.081000 3.1378653
3.082000 3.1319089
3.083000 3.1256404
3.084000 3.1190606
3.085000 3.112171
3.086000 3.104973
3.087000 3.0974679000000003
3.088000 3.0896571
3.089000 3.0815419
3.090000 3.0731238000000003
3.091000 3.0644044
3.092000 3.0553852999999997
3.093000 3.0460678000000003
3.094000 3.0364536
3.095000 3.0265443
3.096000 3.0163415
3.097000 3.005847
3.098000 2.9950623999999997
3.099000 2.9839896
3.100000 2.9726302
3.101000 2.9609863
3.102000 2.9490596
3.103000 2.936852
3.104000 2.9243656
3.105000 2.9116023
3.106000 2.8985644
3.107000 2.8852537000000003
3.108000 2.8716724
3.109000 2.8578227000000003
3.110000 2.8437067
3.111000 2.8293267
3.112000 2.8146852
3.113000 2.7997842
3.114000 2.7846264
3.115000 2.7692139
3.116000 2.7535493
3.117000 2.737635
3.118000 2.7214736
3.119000 2.7050674
3.120000 2.6884193
3.121000 2.6715316
3.122000 2.654407
3.123000 2.6370481000000003
3.124000 2.6194576
3.125000 2.6016383
3.126000 2.5835928
3.127000 2.5653237
3.128000 2.5468342
3.129000 2.5281267
3.130000 2.5092043
3.131000 2.4900695
3.132000 2.4707256
3.133000 2.4511751
3.134000 2.4314212
3.135000 2.4114667
3.136000 2.3913145
3.137000 2.3709679
3.138000 2.3504298
3.139000 2.3297032
3.140000 2.3087913
3.141000 2.2876971999999998
3.142000 2.2664241
3.143000 2.2449752
3.144000 2.2233536000000003
3.145000 2.2015626999999998
3.146000 2.1796059
3.147000 2.1574862
3.148000 2.1352071
3.149000 2.1127721
3.150000 2.0901844
3.151000 2.0674475
3.152000 2.0445649
3.153000 2.0215400000000003
3.154000 1.9983761
3.155000 1.9750767999999999
3.156000 1.9516459
3.157000 1.9280866
3.158000 1.9044025
3.159000 1.8805971000000001
3.160000 1.8566741000000002
3.161000 1.8326368
3.162000 1.8084890999999998
3.163000 1.7842345
3.164000 1.7598767000000002
3.165000 1.7354192000000002
3.166000 1.7108656
3.167000 1.6862196999999999
3.168000 1.6614851
3.169000 1.6366655
3.170000 1.6117647
3.171000 1.5867863
3.172000 1.561734
3.173000 1.5366117000000001
3.174000 1.511423
3.175000 1.4861718
3.176000 1.4608618
3.177000 1.4354968
3.178000 1.4100809
3.179000 1.3846176
3.180000 1.3591109000000001
3.181000 1.3335645999999999
3.182000 1.3079827
3.183000 1.2823688999999998
3.184000 1.2567271
3.185000 1.2310614
3.186000 1.2053755
3.187000 1.1796734
3.188000 1.1539591
3.189000 1.1282363
3.190000 1.1025091
3.191000 1.0767813
3.192000 1.0510569
3.193000 1.0253399
3.194000 0.9996339700000001
3.195000 0.9739431600000001
3.196000 0.94827134
3.197000 0.92262244
3.198000 0.89700036
3.199000 0.87140892
3.200000 0.84585212
3.201000 0.82033379
3.202000 0.79485783
3.203000 0.76942816
3.204000 0.74404865
3.205000 0.7187231399999999
3.206000 0.69345557
3.207000 0.66824974
3.208000 0.64310958
3.209000 0.61803898
3.210000 0.59304177
3.211000 0.56812186
3.212000 0.54328307
3.213000 0.5185293
3.214000 0.49386439000000004
3.215000 0.46929219
3.216000 0.44481657
3.217000 0.42044138999999997
3.218000 0.39617042
3.219000 0.37200753999999997
3.220000 0.34795653
3.221000 0.32402119
3.222000 0.30020531
3.223000 0.27651264999999997
3.224000 0.25294698000000004
3.225000 0.22951201999999998
3.226000 0.20621147
3.227000 0.18304903
3.228000 0.16002839
3.229000 0.13715321
3.230000 0.11442710999999998
3.231000 0.091853715
3.232000 0.069436606
3.233000 0.047179358
3.234000 0.025085523000000002
3.235000 0.0031586306999999997
3.236000 -0.018597808
3.237000 -0.040180303
3.238000 -0.061585387
3.239000 -0.082809612
3.240000 -0.10384954999999998
3.241000 -0.12470179
3.242000 -0.14536295000000002
3.243000 -0.16582964
3.244000 -0.18609853
3.245000 -0.20616626999999998
3.246000 -0.22602957
3.247000 -0.24568513
3.248000 -0.26512968
3.249000 -0.28435998
3.250000 -0.30337279
3.251000 -0.32216492
3.252000 -0.34073321
3.253000 -0.35907449
3.254000 -0.37718567
3.255000 -0.39506364
3.256000 -0.41270535
3.257000 -0.43010777
3.258000 -0.44726790000000005
3.259000 -0.46418277
3.260000 -0.48084948000000005
3.261000 -0.49726511
3.262000 -0.5134268200000001
3.263000 -0.52933181
3.264000 -0.54497723
3.265000 -0.5603604
3.266000 -0.57547861
3.267000 -0.5903291500000001
3.268000 -0.6049093799999999
3.269000 -0.61921673
3.270000 -0.63324859
3.271000 -0.64700246
3.272000 -0.66047586
3.273000 -0.67366627
3.274000 -0.68657133
3.275000 -0.69918861
3.276000 -0.7115157799999999
3.277000 -0.72355052
3.278000 -0.73529053
3.279000 -0.7467336
3.280000 -0.75787748
3.281000 -0.76871999
3.282000 -0.77925897
3.283000 -0.7894923899999999
3.284000 -0.79941805
3.285000 -0.80903405
3.286000 -0.81833834
3.287000 -0.82732895
3.288000 -0.83600404
3.289000 -0.8443617299999999
3.290000 -0.8524002500000001
3.291000 -0.8601177499999999
3.292000 -0.8675125400000001
3.293000 -0.8745829599999999
3.294000 -0.8813273199999999
3.295000 -0.8877440400000001
3.296000 -0.8938316300000001
3.297000 -0.8995885
3.298000 -0.90501327
3.299000 -0.9101045300000001
3.300000 -0.91486098
3.301000 -0.9192813200000001
3.302000 -0.9233642400000001
3.303000 -0.92710862
3.304000 -0.93051326
3.305000 -0.93357703
3.306000 -0.93629891
3.307000 -0.9386778800000001
3.308000 -0.94071291
3.309000 -0.94240317
3.310000 -0.9437477200000001
3.311000 -0.94474573
3.312000 -0.9453963500000001
3.313000 -0.9456988399999999
3.314000 -0.94565256
3.315000 -0.94525684
3.316000 -0.94451103
3.317000 -0.9434145899999999
3.318000 -0.94196694
3.319000 -0.94016772
3.320000 -0.93801636
3.321000 -0.9355125900000001
3.322000 -0.9326560399999999
3.323000 -0.92944633
3.324000 -0.92588337
3.325000 -0.92196688
3.326000 -0.91769677
3.327000 -0.91307294
3.328000 -0.9080953900000001
3.329000 -0.90276422
3.330000 -0.8970794299999999
3.331000 -0.8910412
3.332000 -0.88464972
3.333000 -0.87790517
3.334000 -0.8708079299999999
3.335000 -0.8633582900000001
3.336000 -0.85555669
3.337000 -0.8474035200000001
3.338000 -0.8388994300000001
3.339000 -0.8300448800000001
3.340000 -0.82084043
3.341000 -0.8112868299999999
3.342000 -0.80138473
3.343000 -0.7911348699999999
3.344000 -0.7805380500000001
3.345000 -0.7695951000000001
3.346000 -0.75830696
3.347000 -0.74667451
3.348000 -0.73469877
3.349000 -0.72238077
3.350000 -0.70972159
3.351000 -0.69672232
3.352000 -0.68338416
3.353000 -0.66970834
3.354000 -0.65569608
3.355000 -0.64134873
3.356000 -0.62666764
3.357000 -0.6116542
3.358000 -0.59630992
3.359000 -0.58063632
3.360000 -0.56463494
3.361000 -0.54830736
3.362000 -0.53165532
3.363000 -0.5146804700000001
3.364000 -0.49738465000000004
3.365000 -0.47976966
3.366000 -0.46183742
3.367000 -0.44358978
3.368000 -0.4250288
3.369000 -0.40615648000000004
3.370000 -0.38697489
3.371000 -0.36748615
3.372000 -0.34769245
3.373000 -0.32759602
3.374000 -0.30719913
3.375000 -0.28650407
3.376000 -0.26551322
3.377000 -0.24422896
3.378000 -0.22265373
3.379000 -0.20078997999999998
3.380000 -0.17864024
3.381000 -0.15620707
3.382000 -0.13349305
3.383000 -0.11050082
3.384000 -0.087233039
3.385000 -0.063692417
3.386000 -0.039881706
3.387000 -0.015803691
3.388000 0.0085387954
3.389000 0.033142886
3.390000 0.05800567499999999
3.391000 0.083124201
3.392000 0.10849547
3.393000 0.13411646
3.394000 0.15998407
3.395000 0.18609518
3.396000 0.21244661999999997
3.397000 0.23903521000000003
3.398000 0.26585765
3.399000 0.29291066
3.400000 0.32019091
3.401000 0.34769503
3.402000 0.3754196
3.403000 0.40336115999999994
3.404000 0.43151620999999996
3.405000 0.45988122
3.406000 0.48845260999999995
3.407000 0.5172268
3.408000 0.54620015
3.409000 0.57536899
3.410000 0.60472963
3.411000 0.6342784
3.412000 0.66401148
3.413000 0.6939251399999999
3.414000 0.7240155699999999
3.415000 0.7542789400000001
3.416000 0.78471145
3.417000 0.81530912
3.418000 0.8460681
3.419000 0.8769844699999999
3.420000 0.90805432
3.421000 0.9392735500000001
3.422000 0.9706382600000001
3.423000 1.0021442999999999
3.424000 1.0337878
3.425000 1.0655645
3.426000 1.0974704
3.427000 1.1295014
3.428000 1.1616533
3.429000 1.1939218
3.430000 1.2263029
3.431000 1.2587922
3.432000 1.2913855
3.433000 1.3240784
3.434000 1.3568668000000002
3.435000 1.3897461999999998
3.436000 1.4227122
3.437000 1.4557606
3.438000 1.4888868
3.439000 1.5220865
3.440000 1.5553553
3.441000 1.5886886
3.442000 1.6220821
3.443000 1.6555312999999998
3.444000 1.6890315
3.445000 1.7225785
3.446000 1.7561676
3.447000 1.7897944999999997
3.448000 1.8234544
3.449000 1.8571429
3.450000 1.8908555
3.451000 1.9245876
3.452000 1.9583346000000001
3.453000 1.9920921
3.454000 2.0258555
3.455000 2.0596202
3.456000 2.0933816000000003
3.457000 2.1271352
3.458000 2.1608762
3.459000 2.1946004
3.460000 2.2283029
3.461000 2.2619791
3.462000 2.2956245
3.463000 2.3292344
3.464000 2.3628041
3.465000 2.3963291
3.466000 2.4298048
3.467000 2.4632264
3.468000 2.4965893
3.469000 2.5298890000000003
3.470000 2.5631206
3.471000 2.5962796
3.472000 2.6293613000000002
3.473000 2.6623609999999998
3.474000 2.6952741999999996
3.475000 2.7280962
3.476000 2.7608223
3.477000 2.793448
3.478000 2.8259687
3.479000 2.8583797
3.480000 2.8906764000000003
3.481000 2.9228546
3.482000 2.9549094
3.483000 2.9868364
3.484000 3.018631
3.485000 3.0502889
3.486000 3.0818054
3.487000 3.1131763
3.488000 3.1443968000000004
3.489000 3.1754628
3.490000 3.2063697
3.491000 3.237113
3.492000 3.2676887000000003
3.493000 3.2980923000000004
3.494000 3.3283193000000004
3.495000 3.3583651999999997
3.496000 3.3882259999999995
3.497000 3.4178972
3.498000 3.4473747
3.499000 3.476654
3.500000 3.5057306
3.501000 3.5346008999999996
3.502000 3.5632603
3.503000 3.5917044000000002
3.504000 3.6199290000000004
3.505000 3.6479302
3.506000 3.6757037
3.507000 3.7032455
3.508000 3.7305515
3.509000 3.7576176
3.510000 3.7844397
3.511000 3.8110137
3.512000 3.8373359000000002
3.513000 3.8634017
3.514000 3.8892079
3.515000 3.9147504
3.516000 3.940025
3.517000 3.965028
3.518000 3.9897557
3.519000 4.014204400000001
3.520000 4.0383704
3.521000 4.0622503
3.522000 4.0858399
3.523000 4.109136
3.524000 4.1321348
3.525000 4.154833
3.526000 4.1772269
3.527000 4.199313
3.528000 4.2210881
3.529000 4.2425486999999995
3.530000 4.2636916
3.531000 4.2845134
3.532000 4.3050106999999995
3.533000 4.3251801
3.534000 4.3450188
3.535000 4.3645233
3.536000 4.3836907
3.537000 4.4025175
3.538000 4.4210009
3.539000 4.4391379
3.540000 4.4569254
3.541000 4.4743604999999995
3.542000 4.4914401999999995
3.543000 4.5081619
3.544000 4.5245226
3.545000 4.5405194
3.546000 4.5561496
3.547000 4.5714106
3.548000 4.5862995
3.549000 4.600814000000001
3.550000 4.6149515
3.551000 4.6287097
3.552000 4.6420861
3.553000 4.6550781
3.554000 4.6676833
3.555000 4.6798997
3.556000 4.6917249000000005
3.557000 4.7031567
3.558000 4.7141931999999995
3.559000 4.7248323
3.560000 4.735072
3.561000 4.7449101
3.562000 4.7543447
3.563000 4.7633741
3.564000 4.7719963
3.565000 4.7802094
3.566000 4.7880120999999995
3.567000 4.7954023
3.568000 4.8023786
3.569000 4.8089392
3.570000 4.8150826
3.571000 4.820807299999999
3.572000 4.8261121
3.573000 4.8309952
3.574000 4.8354555
3.575000 4.8394918
3.576000 4.8431028000000005
3.577000 4.8462871
3.578000 4.8490435
3.579000 4.851371
3.580000 4.8532687
3.581000 4.8547357
3.582000 4.855771
3.583000 4.856373700000001
3.584000 4.8565432
3.585000 4.8562784
3.586000 4.8555788
3.587000 4.854444
3.588000 4.8528731
3.589000 4.8508659000000005
3.590000 4.8484217
3.591000 4.8455402
3.592000 4.842221
3.593000 4.838464
3.594000 4.834268600000001
3.595000 4.8296351
3.596000 4.8245631
3.597000 4.819052699999999
3.598000 4.8131038
3.599000 4.8067164
3.600000 4.7998909
3.601000 4.7926272999999995
3.602000 4.7849257
3.603000 4.7767863
3.604000 4.7682095
3.605000 4.7591958
3.606000 4.7497455
3.607000 4.739859
3.608000 4.729536899999999
3.609000 4.7187798
3.610000 4.7075879
3.611000 4.6959624
3.612000 4.6839036
3.613000 4.6714127
3.614000 4.65849
3.615000 4.6451370999999995
3.616000 4.6313543
3.617000 4.6171429999999996
3.618000 4.6025041
3.619000 4.5874391
3.620000 4.5719486
3.621000 4.5560341
3.622000 4.5396972
3.623000 4.522939
3.624000 4.505761
3.625000 4.488164599999999
3.626000 4.4701512999999995
3.627000 4.4517227
3.628000 4.4328805
3.629000 4.4136267
3.630000 4.3939628
3.631000 4.3738905
3.632000 4.3534119
3.633000 4.3325283
3.634000 4.3112423
3.635000 4.2895555000000005
3.636000 4.2674702
3.637000 4.2449884
3.638000 4.2221121
3.639000 4.1988436
3.640000 4.175185
3.641000 4.1511387
3.642000 4.1267067
3.643000 4.1018913999999995
3.644000 4.0766954
3.645000 4.051121
3.646000 4.0251706
3.647000 3.9988468999999998
3.648000 3.9721522
3.649000 3.9450895
3.650000 3.9176613
3.651000 3.8898703
3.652000 3.8617194
3.653000 3.8332112
3.654000 3.8043488
3.655000 3.7751351000000004
3.656000 3.745573
3.657000 3.7156656000000003
3.658000 3.6854158999999997
3.659000 3.6548272
3.660000 3.6239024
3.661000 3.592645
3.662000 3.5610579
3.663000 3.5291444999999997
3.664000 3.4969083999999997
3.665000 3.4643527
3.666000 3.4314811
3.667000 3.3982970000000003
3.668000 3.3648036
3.669000 3.3310048
3.670000 3.2969038999999998
3.671000 3.2625045999999998
3.672000 3.2278106
3.673000 3.1928251999999997
3.674000 3.1575523000000003
3.675000 3.1219957
3.676000 3.0861590000000003
3.677000 3.050046
3.678000 3.0136604
3.679000 2.9770061
3.680000 2.940087
3.681000 2.9029068000000002
3.682000 2.8654695
3.683000 2.827779
3.684000 2.7898394
3.685000 2.7516545999999997
3.686000 2.7132286
3.687000 2.6745657
3.688000 2.6356697
3.689000 2.596545
3.690000 2.5571957
3.691000 2.5176260999999998
3.692000 2.4778403
3.693000 2.4378426
3.694000 2.3976374000000003
3.695000 2.3572292000000004
3.696000 2.3166221
3.697000 2.2758204
3.698000 2.2348288000000003
3.699000 2.1936516999999998
3.700000 2.1522934
3.701000 2.1107584
3.702000 2.0690512
3.703000 2.0271763000000003
3.704000 1.9851383
3.705000 1.9429414999999999
3.706000 1.9005906
3.707000 1.8580901
3.708000 1.8154443999999998
3.709000 1.7726583
3.710000 1.7297364999999998
3.711000 1.6866833
3.712000 1.6435035
3.713000 1.6002013999999998
3.714000 1.5567819999999999
3.715000 1.5132497
3.716000 1.4696091999999998
3.717000 1.4258652
3.718000 1.3820223
3.719000 1.3380852
3.720000 1.2940586
3.721000 1.2499472
3.722000 1.2057559
3.723000 1.1614893
3.724000 1.1171521
3.725000 1.0727491
3.726000 1.0282853
3.727000 0.98376516
3.728000 0.93919374
3.729000 0.89457566
3.730000 0.8499158499999999
3.731000 0.80521908
3.732000 0.76049017
3.733000 0.7157339199999999
3.734000 0.67095514
3.735000 0.62615867
3.736000 0.5813492499999999
3.737000 0.5365317199999999
3.738000 0.49171088999999996
3.739000 0.44689146
3.740000 0.40207827
3.741000 0.35727599
3.742000 0.31248941
3.743000 0.26772323
3.744000 0.22298216
3.745000 0.17827089999999998
3.746000 0.13359414
3.747000 0.088956545
3.748000 0.0443628
3.749000 -0.00018244476
3.750000 -0.04467454
3.751000 -0.089108857
3.752000 -0.13348075
3.753000 -0.17778559
3.754000 -0.22201876
3.755000 -0.26617565
3.756000 -0.31025165000000005
3.757000 -0.35424214000000004
3.758000 -0.39814254000000004
3.759000 -0.44194828
3.760000 -0.48565473
3.761000 -0.52925735
3.762000 -0.57275156
3.763000 -0.61613284
3.764000 -0.65939669
3.765000 -0.70253853
3.766000 -0.7455539
3.767000 -0.7884383199999999
3.768000 -0.83118733
3.769000 -0.87379655
3.770000 -0.91626151
3.771000 -0.95857792
3.772000 -1.0007414
3.773000 -1.0427476999999998
3.774000 -1.0845924999999998
3.775000 -1.1262714999999999
3.776000 -1.1677804999999999
3.777000 -1.2091155
3.778000 -1.2502722000000002
3.779000 -1.2912466
3.780000 -1.3320345
3.781000 -1.372632
3.782000 -1.413035
3.783000 -1.4532395999999999
3.784000 -1.4932417
3.785000 -1.5330376
3.786000 -1.5726232999999998
3.787000 -1.611995
3.788000 -1.6511486999999998
3.789000 -1.6900808
3.790000 -1.7287872999999998
3.791000 -1.7672645
3.792000 -1.8055087
3.793000 -1.8435162
3.794000 -1.8812833000000002
3.795000 -1.9188063000000002
3.796000 -1.9560818
3.797000 -1.9931056999999999
3.798000 -2.0298749000000003
3.799000 -2.0663857
3.800000 -2.1026344999999997
3.801000 -2.1386178
3.802000 -2.1743324
3.803000 -2.2097746000000003
3.804000 -2.2449410999999997
3.805000 -2.2798289
3.806000 -2.3144344
3.807000 -2.3487546000000004
3.808000 -2.3827862
3.809000 -2.416526
3.810000 -2.4499711
3.811000 -2.4831183
3.812000 -2.515965
3.813000 -2.5485078000000003
3.814000 -2.5807442
3.815000 -2.6126713
3.816000 -2.6442861
3.817000 -2.6755861999999997
3.818000 -2.7065687
3.819000 -2.737231
3.820000 -2.7675707000000003
3.821000 -2.797585
3.822000 -2.8272714
3.823000 -2.8566277
3.824000 -2.8856509999999997
3.825000 -2.9143393
3.826000 -2.9426900999999996
3.827000 -2.9707011
3.828000 -2.9983698999999997
3.829000 -3.0256944
3.830000 -3.0526724
3.831000 -3.0793017
3.832000 -3.1055801
3.833000 -3.1315055000000003
3.834000 -3.1570758999999997
3.835000 -3.1822893999999997
3.836000 -3.2071441
3.837000 -3.2316379
3.838000 -3.2557692
3.839000 -3.2795362000000003
3.840000 -3.302937
3.841000 -3.3259701
3.842000 -3.3486336
3.843000 -3.3709265000000004
3.844000 -3.3928469000000003
3.845000 -3.4143932
3.846000 -3.4355643999999996
3.847000 -3.456359
3.848000 -3.4767758000000004
3.849000 -3.4968138000000004
3.850000 -3.5164714
3.851000 -3.5357478999999996
3.852000 -3.5546418
3.853000 -3.5731528
3.854000 -3.5912793
3.855000 -3.6090206
3.856000 -3.626376
3.857000 -3.6433447
3.858000 -3.6599256
3.859000 -3.6761183
3.860000 -3.6919218
3.861000 -3.7073355
3.862000 -3.7223592
3.863000 -3.7369922
3.864000 -3.7512336
3.865000 -3.7650835000000002
3.866000 -3.7785411
3.867000 -3.7916061
3.868000 -3.804278
3.869000 -3.8165569
3.870000 -3.8284424999999995
3.871000 -3.8399346000000003
3.872000 -3.851033
3.873000 -3.861738
3.874000 -3.8720492
3.875000 -3.8819671
3.876000 -3.8914911000000005
3.877000 -3.9006222
3.878000 -3.9093601999999996
3.879000 -3.9177056
3.880000 -3.9256588000000003
3.881000 -3.93322
3.882000 -3.9403897
3.883000 -3.9471686
3.884000 -3.9535575000000005
3.885000 -3.9595567
3.886000 -3.965167
3.887000 -3.9703887
3.888000 -3.9752229999999997
3.889000 -3.9796709999999997
3.890000 -3.9837331
3.891000 -3.9874103
3.892000 -3.9907038
3.893000 -3.9936144
3.894000 -3.9961431
3.895000 -3.9982911000000003
3.896000 -4.0000595
3.897000 -4.001449399999999
3.898000 -4.0024619999999995
3.899000 -4.0030985999999995
3.900000 -4.0033601
3.901000 -4.0032484
3.902000 -4.0027644
3.903000 -4.0019099
3.904000 -4.000686099999999
3.905000 -3.9990946999999997
3.906000 -3.997137
3.907000 -3.9948147000000005
3.908000 -3.9921295000000003
3.909000 -3.9890833
3.910000 -3.9856777
3.911000 -3.9819144
3.912000 -3.9777953
3.913000 -3.9733224
3.914000 -3.9684977000000003
3.915000 -3.9633233
3.916000 -3.9578013000000003
3.917000 -3.9519336000000003
3.918000 -3.9457223999999997
3.919000 -3.9391700000000003
3.920000 -3.9322786
3.921000 -3.9250504
3.922000 -3.9174881000000004
3.923000 -3.9095937999999997
3.924000 -3.9013698999999997
3.925000 -3.8928184999999997
3.926000 -3.8839426
3.927000 -3.8747445
3.928000 -3.8652266999999996
3.929000 -3.8553916
3.930000 -3.8452420000000003
3.931000 -3.8347803
3.932000 -3.8240094000000004
3.933000 -3.8129319
3.934000 -3.8015502999999997
3.935000 -3.7898675
3.936000 -3.7778862
3.937000 -3.7656091000000003
3.938000 -3.7530392000000004
3.939000 -3.7401795
3.940000 -3.7270326
3.941000 -3.7136015
3.942000 -3.6998889999999998
3.943000 -3.6858983
3.944000 -3.6716327
3.945000 -3.6570948
3.946000 -3.6422879
3.947000 -3.6272153
3.948000 -3.6118802
3.949000 -3.5962854
3.950000 -3.5804346000000002
3.951000 -3.5643309
3.952000 -3.5479776999999997
3.953000 -3.5313785
3.954000 -3.5145364999999997
3.955000 -3.4974553
3.956000 -3.4801382999999997
3.957000 -3.4625888000000002
3.958000 -3.4448106
3.959000 -3.4268069999999997
3.960000 -3.4085814
3.961000 -3.3901375
3.962000 -3.3714790000000003
3.963000 -3.3526093
3.964000 -3.3335321
3.965000 -3.3142507
3.966000 -3.2947689000000002
3.967000 -3.2750904999999997
3.968000 -3.2552190000000003
3.969000 -3.2351579999999998
3.970000 -3.2149110000000003
3.971000 -3.1944819
3.972000 -3.1738743
3.973000 -3.1530917
3.974000 -3.1321380000000003
3.975000 -3.1110170999999998
3.976000 -3.0897324999999998
3.977000 -3.068288
3.978000 -3.0466873
3.979000 -3.0249344000000002
3.980000 -3.0030331
3.981000 -2.980987
3.982000 -2.9588001
3.983000 -2.9364763
3.984000 -2.9140195
3.985000 -2.8914336
3.986000 -2.8687226
3.987000 -2.8458904
3.988000 -2.822941
3.989000 -2.7998783
3.990000 -2.7767062
3.991000 -2.7534289
3.992000 -2.7300503
3.993000 -2.7065742999999998
3.994000 -2.6830047
3.995000 -2.6593458
3.996000 -2.6356015
3.997000 -2.6117757
3.998000 -2.5878723999999997
3.999000 -2.5638955
4.000000 -2.5398491
4.001000 -2.5157369999999997
4.002000 -2.4915632
4.003000 -2.4673317
4.004000 -2.4430463
4.005000 -2.418711
4.006000 -2.3943299000000002
4.007000 -2.3699068
4.008000 -2.3454454
4.009000 -2.3209499
4.010000 -2.2964241
4.011000 -2.271872
4.012000 -2.2472974
4.013000 -2.2227042999999997
4.014000 -2.1980966
4.015000 -2.173478
4.016000 -2.1488527
4.017000 -2.1242244
4.018000 -2.0995973
4.019000 -2.0749750000000002
4.020000 -2.0503614
4.021000 -2.0257607
4.022000 -2.0011766
4.023000 -1.9766128
4.024000 -1.9520734000000002
4.025000 -1.9275621
4.026000 -1.9030828
4.027000 -1.8786393
4.028000 -1.8542353
4.029000 -1.8298747
4.030000 -1.8055611999999999
4.031000 -1.7812986
4.032000 -1.7570905
4.033000 -1.7329408000000002
4.034000 -1.7088529000000001
4.035000 -1.6848305000000001
4.036000 -1.6608773000000001
4.037000 -1.6369966999999999
4.038000 -1.6131924
4.039000 -1.5894678999999998
4.040000 -1.5658267
4.041000 -1.5422722
4.042000 -1.518808
4.043000 -1.4954375
4.044000 -1.4721641
4.045000 -1.4489913
4.046000 -1.4259224
4.047000 -1.4029608
4.048000 -1.3801099000000001
4.049000 -1.3573728999999999
4.050000 -1.3347533
4.051000 -1.3122543
4.052000 -1.2898792
4.053000 -1.2676313
4.054000 -1.2455138
4.055000 -1.2235301
4.056000 -1.2016832
4.057000 -1.1799764000000001
4.058000 -1.1584129
4.059000 -1.1369958
4.060000 -1.1157282
4.061000 -1.0946131
4.062000 -1.0736537000000002
4.063000 -1.0528529
4.064000 -1.0322137
4.065000 -1.0117388999999999
4.066000 -0.9914316200000001
4.067000 -0.97129457
4.068000 -0.9513306399999999
4.069000 -0.9315426499999999
4.070000 -0.91193328
4.071000 -0.89250524
4.072000 -0.87326113
4.073000 -0.85420366
4.074000 -0.83533535
4.075000 -0.81665879
4.076000 -0.79817651
4.077000 -0.7798909199999999
4.078000 -0.7618045
4.079000 -0.74391961
4.080000 -0.72623864
4.081000 -0.70876395
4.082000 -0.6914978399999999
4.083000 -0.67444257
4.084000 -0.65760044
4.085000 -0.64097364
4.086000 -0.62456438
4.087000 -0.6083748299999999
4.088000 -0.59240707
4.089000 -0.57666325
4.090000 -0.56114546
4.091000 -0.5458557
4.092000 -0.53079603
4.093000 -0.5159684
4.094000 -0.50137471
4.095000 -0.48701693
4.096000 -0.47289686999999997
4.097000 -0.45901630000000004
4.098000 -0.44537704
4.099000 -0.43198079999999994
4.100000 -0.41882927000000003
4.101000 -0.40592401999999994
4.102000 -0.39326669999999997
4.103000 -0.38085878
4.104000 -0.36870178000000003
4.105000 -0.35679711000000003
4.106000 -0.34514614
4.107000 -0.33375025
4.108000 -0.32261068000000004
4.109000 -0.31172868000000004
4.110000 -0.30110546000000005
4.111000 -0.29074214
4.112000 -0.28063986
4.113000 -0.27079966
4.114000 -0.26122259
4.115000 -0.25190965
4.116000 -0.24286175999999998
4.117000 -0.23407985
4.118000 -0.22556479
4.119000 -0.21731744
4.120000 -0.20933861
4.121000 -0.2016291
4.122000 -0.19418963
4.123000 -0.18702091
4.124000 -0.18012363
4.125000 -0.17349842000000001
4.126000 -0.16714589000000002
4.127000 -0.1610666
4.128000 -0.15526108
4.129000 -0.1497298
4.130000 -0.14447322
4.131000 -0.13949171
4.132000 -0.13478565
4.133000 -0.13035532
4.134000 -0.12620101
4.135000 -0.1223229
4.136000 -0.11872116
4.137000 -0.1153959
4.138000 -0.11234718
4.139000 -0.10957501
4.140000 -0.10707936
4.141000 -0.10486013
4.142000 -0.10291720000000001
4.143000 -0.10125038
4.144000 -0.099859433
4.145000 -0.098744105
4.146000 -0.097904087
4.147000 -0.097339018
4.148000 -0.097048498
4.149000 -0.097032101
4.150000 -0.09728935500000001
4.151000 -0.097819767
4.152000 -0.098622788
4.153000 -0.099697837
4.154000 -0.10104432
4.155000 -0.10266158
4.156000 -0.10454896999999999
4.157000 -0.10670576999999999
4.158000 -0.10913125
4.159000 -0.11182463
4.160000 -0.11478511999999999
4.161000 -0.11801186
4.162000 -0.12150399
4.163000 -0.12526057
4.164000 -0.12928066000000002
4.165000 -0.13356328
4.166000 -0.13810737
4.167000 -0.14291187
4.168000 -0.14797566
4.169000 -0.15329757
4.170000 -0.1588764
4.171000 -0.1647109
4.172000 -0.17079978
4.173000 -0.17714167
4.174000 -0.18373523
4.175000 -0.19057901
4.176000 -0.19767154
4.177000 -0.20501134
4.178000 -0.21259687
4.179000 -0.22042654
4.180000 -0.22849874
4.181000 -0.23681180999999998
4.182000 -0.24536407999999998
4.183000 -0.25415386
4.184000 -0.26317937
4.185000 -0.27243886
4.186000 -0.28193053
4.187000 -0.29165258
4.188000 -0.30160313
4.189000 -0.31178033
4.190000 -0.32218227
4.191000 -0.33280703
4.192000 -0.34365267
4.193000 -0.35471723
4.194000 -0.36599871
4.195000 -0.37749507
4.196000 -0.38920429
4.197000 -0.40112426999999995
4.198000 -0.41325288000000004
4.199000 -0.42558800999999996
4.200000 -0.43812748
4.201000 -0.45086909
4.202000 -0.46381061
4.203000 -0.47694976000000006
4.204000 -0.4902842
4.205000 -0.50381161
4.206000 -0.51752962
4.207000 -0.5314358
4.208000 -0.54552769
4.209000 -0.5598028199999999
4.210000 -0.57425867
4.211000 -0.5888926800000001
4.212000 -0.60370229
4.213000 -0.6186849
4.214000 -0.63383784
4.215000 -0.6491585200000001
4.216000 -0.66464422
4.217000 -0.68029226
4.218000 -0.69609988
4.219000 -0.71206442
4.220000 -0.7281831
4.221000 -0.74445317
4.222000 -0.76087187
4.223000 -0.77743642
4.224000 -0.79414407
4.225000 -0.8109919700000001
4.226000 -0.82797743
4.227000 -0.84509756
4.228000 -0.8623494799999999
4.229000 -0.8797304699999999
4.230000 -0.89723757
4.231000 -0.9148680600000001
4.232000 -0.9326189800000001
4.233000 -0.95048742
4.234000 -0.9684705199999999
4.235000 -0.9865653699999999
4.236000 -1.004769
4.237000 -1.0230784
4.238000 -1.0414907
4.239000 -1.0600028
4.240000 -1.0786117
4.241000 -1.0973142999999999
4.242000 -1.1161077
4.243000 -1.1349886
4.244000 -1.1539538999999999
4.245000 -1.1730006
4.246000 -1.1921255
4.247000 -1.2113254
4.248000 -1.230597
4.249000 -1.2499373
4.250000 -1.2693431
4.251000 -1.2888111
4.252000 -1.3083382
4.253000 -1.327921
4.254000 -1.3475563
4.255000 -1.3672411
4.256000 -1.3869721
4.257000 -1.4067459
4.258000 -1.4265595
4.259000 -1.4464097
4.260000 -1.4662933
4.261000 -1.486207
4.262000 -1.5061477
4.263000 -1.5261122999999999
4.264000 -1.5460975
4.265000 -1.5661001
4.266000 -1.586117
4.267000 -1.6061451
4.268000 -1.6261812
4.269000 -1.6462222
4.270000 -1.6662645999999999
4.271000 -1.6863056
4.272000 -1.7063417
4.273000 -1.7263697000000002
4.274000 -1.7463867000000002
4.275000 -1.7663890000000002
4.276000 -1.7863737000000002
4.277000 -1.8063376
4.278000 -1.8262772
4.279000 -1.8461893999999999
4.280000 -1.8660709000000002
4.281000 -1.8859185
4.282000 -1.9057289000000002
4.283000 -1.9254988000000002
4.284000 -1.945225
4.285000 -1.964904
4.286000 -1.9845327
4.287000 -2.004108
4.288000 -2.0236264999999998
4.289000 -2.043085
4.290000 -2.0624802
4.291000 -2.0818090000000002
4.292000 -2.1010684
4.293000 -2.1202551
4.294000 -2.139366
4.295000 -2.1583982
4.296000 -2.1773484
4.297000 -2.1962134
4.298000 -2.2149906
4.299000 -2.2336766
4.300000 -2.2522686
4.301000 -2.2707636
4.302000 -2.2891585
4.303000 -2.3074504
4.304000 -2.3256362999999998
4.305000 -2.3437133
4.306000 -2.3616785
4.307000 -2.3795290000000002
4.308000 -2.3972615999999998
4.309000 -2.4148736
4.310000 -2.432362
4.311000 -2.4497239
4.312000 -2.4669562999999997
4.313000 -2.4840564
4.314000 -2.5010211
4.315000 -2.5178477
4.316000 -2.5345331
4.317000 -2.5510745000000004
4.318000 -2.5674691
4.319000 -2.583714
4.320000 -2.5998063
4.321000 -2.6157433
4.322000 -2.6315222
4.323000 -2.6471400999999997
4.324000 -2.6625943999999997
4.325000 -2.6778825
4.326000 -2.6930014
4.327000 -2.7079486999999998
4.328000 -2.7227217
4.329000 -2.737318
4.330000 -2.7517347
4.331000 -2.7659696
4.332000 -2.7800199
4.333000 -2.7938833
4.334000 -2.8075574
4.335000 -2.8210395999999998
4.336000 -2.8343277000000002
4.337000 -2.8474190999999998
4.338000 -2.8603116
4.339000 -2.8730029
4.340000 -2.8854907
4.341000 -2.8977724
4.342000 -2.9098459
4.343000 -2.9217089
4.344000 -2.9333591
4.345000 -2.9447943
4.346000 -2.9560123000000003
4.347000 -2.9670106
4.348000 -2.9777871
4.349000 -2.9883398
4.350000 -2.9986663
4.351000 -3.0087644
4.352000 -3.0186319999999998
4.353000 -3.0282669
4.354000 -3.0376671
4.355000 -3.0468306
4.356000 -3.055755
4.357000 -3.0644386999999997
4.358000 -3.0728795
4.359000 -3.0810755
4.360000 -3.0890247
4.361000 -3.0967252
4.362000 -3.1041754
4.363000 -3.1113734
4.364000 -3.1183174
4.365000 -3.1250055999999997
4.366000 -3.1314366000000002
4.367000 -3.1376085999999996
4.368000 -3.1435199
4.369000 -3.1491693
4.370000 -3.1545549999999998
4.371000 -3.1596754
4.372000 -3.1645290999999998
4.373000 -3.1691149000000003
4.374000 -3.1734310000000003
4.375000 -3.1774763
4.376000 -3.1812496
4.377000 -3.1847491999999997
4.378000 -3.1879738
4.379000 -3.190922
4.380000 -3.1935927000000004
4.381000 -3.1959847
4.382000 -3.1980965
4.383000 -3.1999267999999996
4.384000 -3.2014742
4.385000 -3.2027379000000002
4.386000 -3.2037165
4.387000 -3.2044087
4.388000 -3.2048132
4.389000 -3.2049291
4.390000 -3.2047551
4.391000 -3.2042902
4.392000 -3.2035335999999996
4.393000 -3.2024838
4.394000 -3.2011401000000004
4.395000 -3.1995017
4.396000 -3.1975675000000003
4.397000 -3.1953368
4.398000 -3.1928089
4.399000 -3.1899825
4.400000 -3.1868573
4.401000 -3.1834327000000004
4.402000 -3.1797080999999996
4.403000 -3.1756826
4.404000 -3.1713560000000003
4.405000 -3.1667277
4.406000 -3.1617969
4.407000 -3.1565636
4.408000 -3.1510271
4.409000 -3.145187
4.410000 -3.1390432
4.411000 -3.1325950999999996
4.412000 -3.1258423
4.413000 -3.1187847
4.414000 -3.1114221
4.415000 -3.1037539
4.416000 -3.0957801
4.417000 -3.0875005
4.418000 -3.0789146
4.419000 -3.0700224
4.420000 -3.0608235
4.421000 -3.0513179
4.422000 -3.0415054
4.423000 -3.0313859
4.424000 -3.0209593
4.425000 -3.0102255
4.426000 -2.9991845
4.427000 -2.9878361
4.428000 -2.9761804
4.429000 -2.9642176
4.430000 -2.9519477999999997
4.431000 -2.939371
4.432000 -2.9264875
4.433000 -2.9132973
4.434000 -2.8998008
4.435000 -2.8859984
4.436000 -2.8718904
4.437000 -2.857477
4.438000 -2.842759
4.439000 -2.8277365
4.440000 -2.8124103000000003
4.441000 -2.7967807000000002
4.442000 -2.7808484
4.443000 -2.7646139
4.444000 -2.7480781
4.445000 -2.7312415
4.446000 -2.7141048000000003
4.447000 -2.6966685
4.448000 -2.6789337
4.449000 -2.6609009
4.450000 -2.6425708
4.451000 -2.6239444
4.452000 -2.6050221
4.453000 -2.585805
4.454000 -2.5662938
4.455000 -2.5464892
4.456000 -2.5263922
4.457000 -2.5060035000000003
4.458000 -2.4853241
4.459000 -2.4643548
4.460000 -2.4430964
4.461000 -2.4215501
4.462000 -2.3997167
4.463000 -2.3775972
4.464000 -2.3551926
4.465000 -2.3325039
4.466000 -2.3095323
4.467000 -2.2862788
4.468000 -2.2627447
4.469000 -2.2389309
4.470000 -2.2148389
4.471000 -2.19047
4.472000 -2.1658253
4.473000 -2.1409062999999997
4.474000 -2.1157144
4.475000 -2.0902509
4.476000 -2.0645173
4.477000 -2.0385152
4.478000 -2.0122457
4.479000 -1.9857106999999998
4.480000 -1.9589115000000001
4.481000 -1.9318499
4.482000 -1.9045273000000003
4.483000 -1.8769454
4.484000 -1.8491058
4.485000 -1.8210102
4.486000 -1.7926602
4.487000 -1.7640572
4.488000 -1.7352032
4.489000 -1.7060997000000002
4.490000 -1.6767482999999999
4.491000 -1.6471509
4.492000 -1.6173091
4.493000 -1.5872245999999999
4.494000 -1.5568992
4.495000 -1.5263347
4.496000 -1.4955328
4.497000 -1.4644952
4.498000 -1.433224
4.499000 -1.4017207999999999
4.500000 -1.3699874
4.501000 -1.338026
4.502000 -1.3058383999999998
4.503000 -1.2734265
4.504000 -1.2407922999999998
4.505000 -1.2079379
4.506000 -1.1748653
4.507000 -1.1415766
4.508000 -1.1080739
4.509000 -1.0743594
4.510000 -1.0404352000000001
4.511000 -1.0063035
4.512000 -0.97196661
4.513000 -0.93742665
4.514000 -0.9026859899999999
4.515000 -0.86774686
4.516000 -0.83261151
4.517000 -0.7972822500000001
4.518000 -0.76176133
4.519000 -0.7260511199999999
4.520000 -0.69015389
4.521000 -0.65407204
4.522000 -0.61780782
4.523000 -0.58136359
4.524000 -0.54474166
4.525000 -0.50794436
4.526000 -0.47097405999999997
4.527000 -0.43383311
4.528000 -0.39652385999999995
4.529000 -0.35904869
4.530000 -0.32140999000000003
4.531000 -0.28361011999999997
4.532000 -0.24565151
4.533000 -0.20753656999999998
4.534000 -0.16926777
4.535000 -0.13084756
4.536000 -0.09227843799999999
4.537000 -0.053562922
4.538000 -0.014703549
4.539000 0.024297112000000003
4.540000 0.063436467
4.541000 0.10271188999999999
4.542000 0.14212071999999998
4.543000 0.1816603
4.544000 0.22132793
4.545000 0.26112087
4.546000 0.30103638
4.547000 0.34107168
4.548000 0.381224
4.549000 0.42149052
4.550000 0.46186843
4.551000 0.50235493
4.552000 0.54294714
4.553000 0.58364226
4.554000 0.6244373999999999
4.555000 0.66532972
4.556000 0.70631639
4.557000 0.7473945200000001
4.558000 0.78856125
4.559000 0.8298138199999999
4.560000 0.87114926
4.561000 0.91256481
4.562000 0.95405756
4.563000 0.99562462
4.564000 1.0372632
4.565000 1.0789705
4.566000 1.1207436
4.567000 1.1625797
4.568000 1.2044758
4.569000 1.246429
4.570000 1.2884366
4.571000 1.3304955
4.572000 1.372603
4.573000 1.4147558
4.574000 1.4569512999999998
4.575000 1.4991862999999999
4.576000 1.5414578
4.577000 1.5837628
4.578000 1.6260985
4.579000 1.6684615999999999
4.580000 1.7108491
4.581000 1.753258
4.582000 1.7956851
4.583000 1.8381273
4.584000 1.8805816999999998
4.585000 1.9230448
4.586000 1.9655136
4.587000 2.0079853
4.588000 2.0504564
4.589000 2.0929238
4.590000 2.1353845
4.591000 2.1778353
4.592000 2.220273
4.593000 2.2626948000000002
4.594000 2.3050971
4.595000 2.3474772
4.596000 2.3898318
4.597000 2.4321578
4.598000 2.4744522
4.599000 2.5167119000000002
4.600000 2.5589336
4.601000 2.6011143
4.602000 2.6432509
4.603000 2.6853403
4.604000 2.7273795
4.605000 2.7693651999999997
4.606000 2.8112942
4.607000 2.8531636999999996
4.608000 2.8949702
4.609000 2.9367107999999997
4.610000 2.9783820999999997
4.611000 3.0199811
4.612000 3.0615045
4.613000 3.1029489
4.614000 3.1443112
4.615000 3.1855881000000004
4.616000 3.2267768
4.617000 3.2678735
4.618000 3.3088751
4.619000 3.3497784000000004
4.620000 3.39058
4.621000 3.431277
4.622000 3.4718655000000003
4.623000 3.5123425999999998
4.624000 3.5527049999999996
4.625000 3.5929493999999997
4.626000 3.6330726
4.627000 3.6730713999999995
4.628000 3.7129425
4.629000 3.7526824
4.630000 3.7922881999999998
4.631000 3.8317565
4.632000 3.8710844
4.633000 3.9102685
4.634000 3.9493058
4.635000 3.9881930000000003
4.636000 4.0269271
4.637000 4.0655047
4.638000 4.103922799999999
4.639000 4.1421782
4.640000 4.1802678
4.641000 4.2181887
4.642000 4.2559374
4.643000 4.2935111
4.644000 4.3309063000000005
4.645000 4.3681201000000005
4.646000 4.4051491
4.647000 4.4419903
4.648000 4.4786405
4.649000 4.5150965
4.650000 4.5513555
4.651000 4.5874137
4.652000 4.6232682
4.653000 4.6589158
4.654000 4.6943534
4.655000 4.7295774999999995
4.656000 4.7645852
4.657000 4.7993734
4.658000 4.833938900000001
4.659000 4.8682783
4.660000 4.902388500000001
4.661000 4.9362667
4.662000 4.9699094
4.663000 5.0033137
4.664000 5.0364763
4.665000 5.0693944
4.666000 5.1020648
4.667000 5.1344845
4.668000 5.1666506000000005
4.669000 5.1985595
4.670000 5.2302089
4.671000 5.2615952
4.672000 5.2927155
4.673000 5.323567199999999
4.674000 5.354147
4.675000 5.3844519
4.676000 5.4144792
4.677000 5.4442257000000005
4.678000 5.4736882
4.679000 5.502864
4.680000 5.531750199999999
4.681000 5.5603437
4.682000 5.5886418
4.683000 5.6166409999999996
4.684000 5.644339
4.685000 5.6717325
4.686000 5.6988183
4.687000 5.7255939
4.688000 5.7520565
4.689000 5.7782028
4.690000 5.804030200000001
4.691000 5.8295357999999995
4.692000 5.854716900000001
4.693000 5.8795705
4.694000 5.9040938
4.695000 5.928283899999999
4.696000 5.9521385
4.697000 5.9756543
4.698000 5.998829
4.699000 6.0216594
4.700000 6.0441434
4.701000 6.066278
4.702000 6.0880605
4.703000 6.1094884
4.704000 6.130559
4.705000 6.151269699999999
4.706000 6.1716180000000005
4.707000 6.191601599999999
4.708000 6.2112175
4.709000 6.2304635
4.710000 6.2493365
4.711000 6.267834499999999
4.712000 6.285955
4.713000 6.3036948
4.714000 6.3210525
4.715000 6.3380249
4.716000 6.3546091
4.717000 6.3708029999999995
4.718000 6.3866042
4.719000 6.402010499999999
4.720000 6.4170197
4.721000 6.4316288
4.722000 6.445835499999999
4.723000 6.4596377
4.724000 6.473032400000001
4.725000 6.4860180000000005
4.726000 6.4985916
4.727000 6.5107517
4.728000 6.5224953
4.729000 6.533820899999999
4.730000 6.5447256
4.731000 6.5552078
4.732000 6.5652654
4.733000 6.574896
4.734000 6.584097399999999
4.735000 6.5928683
4.736000 6.6012062
4.737000 6.609109
4.738000 6.616575299999999
4.739000 6.6236019
4.740000 6.630188200000001
4.741000 6.636331199999999
4.742000 6.6420302
4.743000 6.6472821
4.744000 6.6520862
4.745000 6.6564396
4.746000 6.6603414999999995
4.747000 6.6637896
4.748000 6.666781800000001
4.749000 6.6693164
4.750000 6.6713922
4.751000 6.6730067
4.752000 6.6741586
4.753000 6.6748463
4.754000 6.6750683
4.755000 6.6748232000000005
4.756000 6.674108700000001
4.757000 6.6729233
4.758000 6.6712655
4.759000 6.6691339
4.760000 6.6665277
4.761000 6.6634446
4.762000 6.6598833
4.763000 6.6558428
4.764000 6.6513218
4.765000 6.646318700000001
4.766000 6.640832100000001
4.767000 6.6348612000000005
4.768000 6.6284053
4.769000 6.6214621000000005
4.770000 6.614031600000001
4.771000 6.6061117000000005
4.772000 6.5977022
4.773000 6.588801699999999
4.774000 6.5794095
4.775000 6.5695241
4.776000 6.5591447
4.777000 6.5482706
4.778000 6.536901
4.779000 6.5250352
4.780000 6.5126717
4.781000 6.4998105
4.782000 6.486450100000001
4.783000 6.472589800000001
4.784000 6.4582296
4.785000 6.443367899999999
4.786000 6.4280041
4.787000 6.412138000000001
4.788000 6.3957691
4.789000 6.378896500000001
4.790000 6.3615195
4.791000 6.3436374
4.792000 6.3252501
4.793000 6.3063576999999995
4.794000 6.2869594
4.795000 6.2670551
4.796000 6.246644300000001
4.797000 6.2257267999999995
4.798000 6.204302200000001
4.799000 6.1823711
4.800000 6.1599329
4.801000 6.136987700000001
4.802000 6.1135355
4.803000 6.0895763
4.804000 6.0651101
4.805000 6.0401369
4.806000 6.014657000000001
4.807000 5.9886705
4.808000 5.9621777
4.809000 5.935178700000001
4.810000 5.9076741
4.811000 5.879664
4.812000 5.8511484000000005
4.813000 5.8221281
4.814000 5.792603300000001
4.815000 5.7625744
4.816000 5.732042
4.817000 5.7010062
4.818000 5.6694675
4.819000 5.6374267
4.820000 5.6048844
4.821000 5.5718411
4.822000 5.5382974
4.823000 5.5042542999999995
4.824000 5.4697122
4.825000 5.4346722
4.826000 5.399134800000001
4.827000 5.3631011
4.828000 5.3265721
4.829000 5.2895486
4.830000 5.252032
4.831000 5.2140232
4.832000 5.1755235
4.833000 5.1365342
4.834000 5.0970562
4.835000 5.057091300000001
4.836000 5.0166406
4.837000 4.9757056
4.838000 4.9342878
4.839000 4.8923884
4.840000 4.8500091
4.841000 4.8071519
4.842000 4.7638178
4.843000 4.7200087
4.844000 4.6757262
4.845000 4.6309721
4.846000 4.585748199999999
4.847000 4.540056
4.848000 4.4938974
4.849000 4.4472739
4.850000 4.4001877
4.851000 4.3526407
4.852000 4.3046348
4.853000 4.2561714
4.854000 4.2072531
4.855000 4.1578814
4.856000 4.108059
4.857000 4.0577874
4.858000 4.0070689999999995
4.859000 3.9559062999999997
4.860000 3.9043008999999995
4.861000 3.8522556
4.862000 3.7997726000000003
4.863000 3.7468545
4.864000 3.6935039000000005
4.865000 3.639723
4.866000 3.5855143999999997
4.867000 3.5308812
4.868000 3.4758255
4.869000 3.4203507
4.870000 3.3644591000000004
4.871000 3.3081539
4.872000 3.2514377999999997
4.873000 3.1943139
4.874000 3.136785
4.875000 3.0788543
4.876000 3.0205246000000003
4.877000 2.9617993
4.878000 2.9026814
4.879000 2.8431742
4.880000 2.7832806000000003
4.881000 2.7230041
4.882000 2.6623478
4.883000 2.6013148999999998
4.884000 2.5399087000000002
4.885000 2.4781326
4.886000 2.4159899
4.887000 2.353484
4.888000 2.2906182
4.889000 2.2273961
4.890000 2.1638211000000003
4.891000 2.0998968
4.892000 2.0356266
4.893000 1.9710142
4.894000 1.9060634
4.895000 1.8407777
4.896000 1.7751610000000002
4.897000 1.709217
4.898000 1.6429497000000002
4.899000 1.5763626999999998
4.900000 1.5094603
4.901000 1.4422464
4.902000 1.3747251
4.903000 1.3069005
4.904000 1.2387766999999998
4.905000 1.1703580999999998
4.906000 1.1016487
4.907000 1.0326531
4.908000 0.96337534
4.909000 0.89381998
4.910000 0.82399137
4.911000 0.75389398
4.912000 0.68353228
4.913000 0.6129107
4.914000 0.54203374
4.915000 0.47090593999999997
4.916000 0.39953180000000005
4.917000 0.32791591
4.918000 0.25606281000000003
4.919000 0.18397711
4.920000 0.11166337999999999
4.921000 0.039126249999999994
4.922000 -0.033629636
4.923000 -0.10659961999999999
4.924000 -0.17977903
4.925000 -0.25316312
4.926000 -0.32674717
4.927000 -0.40052636
4.928000 -0.47449590999999997
4.929000 -0.54865093
4.930000 -0.62298658
4.931000 -0.69749784
4.932000 -0.77217976
4.933000 -0.8470272600000001
4.934000 -0.9220353299999999
4.935000 -0.9971988399999999
4.936000 -1.0725126
4.937000 -1.1479713
4.938000 -1.2235697
4.939000 -1.2993027000000001
4.940000 -1.3751647
4.941000 -1.4511504
4.942000 -1.5272545
4.943000 -1.6034715000000002
4.944000 -1.679796
4.945000 -1.7562224000000002
4.946000 -1.8327452000000002
4.947000 -1.9093592
4.948000 -1.9860586
4.949000 -2.062838
4.950000 -2.1396918
4.951000 -2.2166146
4.952000 -2.2936009
4.953000 -2.3706449000000003
4.954000 -2.4477413
4.955000 -2.5248846
4.956000 -2.6020691
4.957000 -2.6792893
4.958000 -2.7565397
4.959000 -2.8338149
4.960000 -2.9111091
4.961000 -2.9884169
4.962000 -3.0657324999999997
4.963000 -3.1430504999999997
4.964000 -3.2203652
4.965000 -3.2976706
4.966000 -3.3749613999999997
4.967000 -3.4522316999999996
4.968000 -3.5294760000000003
4.969000 -3.6066882000000002
4.970000 -3.6838625
4.971000 -3.7609931
4.972000 -3.8380742000000003
4.973000 -3.9150998
4.974000 -3.9920643
4.975000 -4.0689614
4.976000 -4.145785
4.977000 -4.2225298
4.978000 -4.2991892
4.979000 -4.3757573
4.980000 -4.4522282
4.981000 -4.5285959
4.982000 -4.6048541
4.983000 -4.6809971
4.984000 -4.7570188
4.985000 -4.832913400000001
4.986000 -4.908675
4.987000 -4.9842976
4.988000 -5.059775
4.989000 -5.1351015
4.990000 -5.2102715
4.991000 -5.2852787
4.992000 -5.3601176
4.993000 -5.4347821
4.994000 -5.5092663
4.995000 -5.5835646
4.996000 -5.657671000000001
4.997000 -5.73158
4.998000 -5.8052856
4.999000 -5.8787819
5.000000 -5.9520631999999996
5.001000 -6.0251236
5.002000 -6.0979575
5.003000 -6.1705586
5.004000 -6.2429212
5.005000 -6.315039799999999
5.006000 -6.386908099999999
5.007000 -6.458520099999999
5.008000 -6.5298706
5.009000 -6.600952899999999
5.010000 -6.671761
5.011000 -6.7422897
5.012000 -6.812532200000001
5.013000 -6.8824835
5.014000 -6.952137499999999
5.015000 -7.0214882
5.016000 -7.0905290999999995
5.017000 -7.1592554
5.018000 -7.2276607
5.019000 -7.2957389
5.020000 -7.3634848
5.021000 -7.430892399999999
5.022000 -7.4979566
5.023000 -7.5646713000000005
5.024000 -7.6310314
5.025000 -7.6970309
5.026000 -7.762664599999999
5.027000 -7.8279264
5.028000 -7.892811299999999
5.029000 -7.957314
5.030000 -8.0214292
5.031000 -8.085151
5.032000 -8.148475
5.033000 -8.2113951
5.034000 -8.2739063
5.035000 -8.3360039
5.036000 -8.397682
5.037000 -8.4589355
5.038000 -8.519759
5.039000 -8.5801475
5.040000 -8.6400956
5.041000 -8.6995982
5.042000 -8.75865
5.043000 -8.8172458
5.044000 -8.8753805
5.045000 -8.9330487
5.046000 -8.9902453
5.047000 -9.0469651
5.048000 -9.1032028
5.049000 -9.1589533
5.050000 -9.214212
5.051000 -9.2689738
5.052000 -9.3232334
5.053000 -9.3769856
5.054000 -9.4302259
5.055000 -9.482949999999999
5.056000 -9.5351525
5.057000 -9.5868289
5.058000 -9.6379742
5.059000 -9.6885838
5.060000 -9.7386539
5.061000 -9.788179399999999
5.062000 -9.8371558
5.063000 -9.8855793
5.064000 -9.9334456
5.065000 -9.9807501
5.066000 -10.02749
5.067000 -10.07366
5.068000 -10.119250000000001
5.069000 -10.16427
5.070000 -10.2087
5.071000 -10.252550000000001
5.072000 -10.29581
5.073000 -10.33847
5.074000 -10.38054
5.075000 -10.421999999999999
5.076000 -10.462860000000001
5.077000 -10.50311
5.078000 -10.54274
5.079000 -10.58176
5.080000 -10.620159999999998
5.081000 -10.65793
5.082000 -10.69507
5.083000 -10.731580000000001
5.084000 -10.76746
5.085000 -10.8027
5.086000 -10.83729
5.087000 -10.87124
5.088000 -10.90453
5.089000 -10.93718
5.090000 -10.96917
5.091000 -11.000490000000001
5.092000 -11.03116
5.093000 -11.061160000000001
5.094000 -11.09049
5.095000 -11.11915
5.096000 -11.147129999999999
5.097000 -11.174439999999999
5.098000 -11.20106
5.099000 -11.22701
5.100000 -11.25226
5.101000 -11.27684
5.102000 -11.30072
5.103000 -11.32391
5.104000 -11.3464
5.105000 -11.3682
5.106000 -11.389299999999999
5.107000 -11.40969
5.108000 -11.42939
5.109000 -11.448369999999999
5.110000 -11.466650000000001
5.111000 -11.48423
5.112000 -11.50109
5.113000 -11.517230000000001
5.114000 -11.53266
5.115000 -11.54738
5.116000 -11.56137
5.117000 -11.57465
5.118000 -11.587200000000001
5.119000 -11.59902
5.120000 -11.61013
5.121000 -11.6205
5.122000 -11.63014
5.123000 -11.639059999999999
5.124000 -11.64724
5.125000 -11.654689999999999
5.126000 -11.66141
5.127000 -11.66739
5.128000 -11.67263
5.129000 -11.67714
5.130000 -11.68091
5.131000 -11.68394
5.132000 -11.68623
5.133000 -11.68777
5.134000 -11.68858
5.135000 -11.68865
5.136000 -11.687980000000001
5.137000 -11.68656
5.138000 -11.6844
5.139000 -11.6815
5.140000 -11.67785
5.141000 -11.673459999999999
5.142000 -11.668330000000001
5.143000 -11.66246
5.144000 -11.655840000000001
5.145000 -11.64849
5.146000 -11.64038
5.147000 -11.63154
5.148000 -11.621960000000001
5.149000 -11.61163
5.150000 -11.60056
5.151000 -11.588750000000001
5.152000 -11.5762
5.153000 -11.562899999999999
5.154000 -11.54887
5.155000 -11.5341
5.156000 -11.51859
5.157000 -11.50234
5.158000 -11.48535
5.159000 -11.46763
5.160000 -11.44917
5.161000 -11.42997
5.162000 -11.41005
5.163000 -11.389380000000001
5.164000 -11.36799
5.165000 -11.34587
5.166000 -11.32301
5.167000 -11.299430000000001
5.168000 -11.27513
5.169000 -11.2501
5.170000 -11.22434
5.171000 -11.19787
5.172000 -11.170670000000001
5.173000 -11.14276
5.174000 -11.11413
5.175000 -11.08479
5.176000 -11.05474
5.177000 -11.02398
5.178000 -10.99251
5.179000 -10.96034
5.180000 -10.92746
5.181000 -10.89389
5.182000 -10.85961
5.183000 -10.82464
5.184000 -10.788979999999999
5.185000 -10.75263
5.186000 -10.71558
5.187000 -10.67785
5.188000 -10.63944
5.189000 -10.60035
5.190000 -10.56058
5.191000 -10.52013
5.192000 -10.479009999999999
5.193000 -10.43722
5.194000 -10.39476
5.195000 -10.35164
5.196000 -10.30785
5.197000 -10.26341
5.198000 -10.21831
5.199000 -10.17256
5.200000 -10.126159999999999
5.201000 -10.07912
5.202000 -10.03143
5.203000 -9.9831074
5.204000 -9.9341467
5.205000 -9.884554099999999
5.206000 -9.8343335
5.207000 -9.783488499999999
5.208000 -9.732022899999999
5.209000 -9.6799403
5.210000 -9.6272454
5.211000 -9.5739409
5.212000 -9.5200315
5.213000 -9.4655216
5.214000 -9.4104148
5.215000 -9.354714999999999
5.216000 -9.2984267
5.217000 -9.2415541
5.218000 -9.1841012
5.219000 -9.1260724
5.220000 -9.067471300000001
5.221000 -9.0083025
5.222000 -8.9485705
5.223000 -8.8882796
5.224000 -8.8274337
5.225000 -8.766038
5.226000 -8.7040961
5.227000 -8.641612499999999
5.228000 -8.5785918
5.229000 -8.5150383
5.230000 -8.4509566
5.231000 -8.3863519
5.232000 -8.3212279
5.233000 -8.255589800000001
5.234000 -8.189442
5.235000 -8.1227899
5.236000 -8.0556378
5.237000 -7.987991
5.238000 -7.9198539
5.239000 -7.8512318
5.240000 -7.782129899999999
5.241000 -7.712553399999999
5.242000 -7.642507599999999
5.243000 -7.5719967
5.244000 -7.5010270000000006
5.245000 -7.4296035
5.246000 -7.357730699999999
5.247000 -7.285414599999999
5.248000 -7.2126612
5.249000 -7.1394749
5.250000 -7.065861700000001
5.251000 -6.991826
5.252000 -6.9173746
5.253000 -6.842511900000001
5.254000 -6.7672439
5.255000 -6.691575800000001
5.256000 -6.615512799999999
5.257000 -6.539060200000001
5.258000 -6.462224599999999
5.259000 -6.385010500000001
5.260000 -6.307423900000001
5.261000 -6.2294699
5.262000 -6.1511543
5.263000 -6.0724828
5.264000 -5.9934609
5.265000 -5.914093899999999
5.266000 -5.834388
5.267000 -5.7543486
5.268000 -5.6739815
5.269000 -5.593292
5.270000 -5.5122864
5.271000 -5.43097
5.272000 -5.3493489
5.273000 -5.267429
5.274000 -5.1852159
5.275000 -5.1027156
5.276000 -5.019933699999999
5.277000 -4.9368765
5.278000 -4.85355
5.279000 -4.7699597
5.280000 -4.686112
5.281000 -4.6020124000000004
5.282000 -4.5176674
5.283000 -4.4330828
5.284000 -4.3482646
5.285000 -4.2632189
5.286000 -4.1779518
5.287000 -4.0924694
5.288000 -4.0067773
5.289000 -3.9208818
5.290000 -3.8347889000000004
5.291000 -3.7485048
5.292000 -3.6620352
5.293000 -3.5753865000000005
5.294000 -3.4885641
5.295000 -3.4015745
5.296000 -3.3144236
5.297000 -3.2271173
5.298000 -3.139662
5.299000 -3.0520633
5.300000 -2.9643273000000003
5.301000 -2.8764600000000002
5.302000 -2.7884672999999998
5.303000 -2.7003553
5.304000 -2.61213
5.305000 -2.5237972
5.306000 -2.4353631
5.307000 -2.3468337999999997
5.308000 -2.2582151
5.309000 -2.1695131
5.310000 -2.0807339000000002
5.311000 -1.9918833
5.312000 -1.9029675
5.313000 -1.8139922999999998
5.314000 -1.7249638
5.315000 -1.635888
5.316000 -1.5467710000000001
5.317000 -1.4576185
5.318000 -1.3684368
5.319000 -1.2792315
5.320000 -1.1900089
5.321000 -1.1007747
5.322000 -1.0115349
5.323000 -0.92229545
5.324000 -0.83306227
5.325000 -0.7438411500000001
5.326000 -0.654638
5.327000 -0.56545869
5.328000 -0.47630901
5.329000 -0.3871948
5.330000 -0.29812185
5.331000 -0.20909596
5.332000 -0.12012286
5.333000 -0.031208308
5.334000 0.057641976
5.335000 0.1464223
5.336000 0.23512697999999999
5.337000 0.32375038
5.338000 0.41228686000000003
5.339000 0.5007308
5.340000 0.58907657
5.341000 0.67731864
5.342000 0.76545146
5.343000 0.8534695
5.344000 0.94136735
5.345000 1.0291395
5.346000 1.1167804
5.347000 1.2042847
5.348000 1.2916468
5.349000 1.3788615
5.350000 1.4659235
5.351000 1.5528274
5.352000 1.6395677000000002
5.353000 1.7261393
5.354000 1.8125368
5.355000 1.8987550999999998
5.356000 1.9847888
5.357000 2.0706329
5.358000 2.1562821999999997
5.359000 2.2417314
5.360000 2.3269756
5.361000 2.4120094
5.362000 2.496828
5.363000 2.5814261000000003
5.364000 2.6657991
5.365000 2.7499419
5.366000 2.8338494
5.367000 2.9175168
5.368000 3.0009391
5.369000 3.0841116
5.370000 3.1670295
5.371000 3.2496877
5.372000 3.3320818
5.373000 3.4142069999999998
5.374000 3.4960587000000003
5.375000 3.5776320999999998
5.376000 3.6589228
5.377000 3.7399262
5.378000 3.8206376
5.379000 3.9010528000000004
5.380000 3.9811671
5.381000 4.0609762
5.382000 4.1404758
5.383000 4.2196617
5.384000 4.2985294
5.385000 4.3770745
5.386000 4.4552933
5.387000 4.5331813
5.388000 4.6107341
5.389000 4.6879478
5.390000 4.7648184
5.391000 4.8413418
5.392000 4.917514
5.393000 4.9933311
5.394000 5.068789
5.395000 5.1438842
5.396000 5.2186124
5.397000 5.2929696
5.398000 5.3669522999999995
5.399000 5.440557
5.400000 5.5137794
5.401000 5.5866159
5.402000 5.6590632
5.403000 5.7311174
5.404000 5.8027748
5.405000 5.874032199999999
5.406000 5.9448861
5.407000 6.0153327999999995
5.408000 6.0853694
5.409000 6.1549921
5.410000 6.2241975
5.411000 6.292983100000001
5.412000 6.3613452
5.413000 6.429280299999999
5.414000 6.496785600000001
5.415000 6.5638587
5.416000 6.6304959
5.417000 6.6966943
5.418000 6.7624509
5.419000 6.8277635000000005
5.420000 6.892629
5.421000 6.957044499999999
5.422000 7.0210069
5.423000 7.0845142
5.424000 7.1475632
5.425000 7.2101519000000005
5.426000 7.272277000000001
5.427000 7.3339365
5.428000 7.395128199999999
5.429000 7.4558496000000005
5.430000 7.516098
5.431000 7.5758703
5.432000 7.635164999999999
5.433000 7.6939799
5.434000 7.752312
5.435000 7.810159799999999
5.436000 7.8675203
5.437000 7.9243920999999995
5.438000 7.980772099999999
5.439000 8.0366589
5.440000 8.0920503
5.441000 8.1469439
5.442000 8.2013384
5.443000 8.2552314
5.444000 8.308621500000001
5.445000 8.3615065
5.446000 8.4138848
5.447000 8.465755
5.448000 8.5171156
5.449000 8.567965
5.450000 8.618301200000001
5.451000 8.6681232
5.452000 8.7174296
5.453000 8.766219
5.454000 8.8144906
5.455000 8.8622428
5.456000 8.909474300000001
5.457000 8.956184200000001
5.458000 9.002371100000001
5.459000 9.048034300000001
5.460000 9.0931728
5.461000 9.1377854
5.462000 9.1818713
5.463000 9.2254296
5.464000 9.2684597
5.465000 9.31096
5.466000 9.3529299
5.467000 9.3943685
5.468000 9.4352752
5.469000 9.4756491
5.470000 9.5154896
5.471000 9.5547959
5.472000 9.5935673
5.473000 9.6318036
5.474000 9.6695036
5.475000 9.7066663
5.476000 9.743291900000001
5.477000 9.779379500000001
5.478000 9.8149292
5.479000 9.8499402
5.480000 9.884412600000001
5.481000 9.918345500000001
5.482000 9.9517398
5.483000 9.984594600000001
5.484000 10.01691
5.485000 10.048680000000001
5.486000 10.079920000000001
5.487000 10.110619999999999
5.488000 10.14077
5.489000 10.17039
5.490000 10.19947
5.491000 10.22802
5.492000 10.256020000000001
5.493000 10.28349
5.494000 10.310419999999999
5.495000 10.33681
5.496000 10.36267
5.497000 10.38799
5.498000 10.412780000000001
5.499000 10.43703
5.500000 10.46075
5.501000 10.48394
5.502000 10.5066
5.503000 10.52872
5.504000 10.55031
5.505000 10.57138
5.506000 10.59191
5.507000 10.61192
5.508000 10.631400000000001
5.509000 10.65035
5.510000 10.66877
5.511000 10.68667
5.512000 10.704039999999999
5.513000 10.7209
5.514000 10.73722
5.515000 10.753029999999999
5.516000 10.768320000000001
5.517000 10.78308
5.518000 10.797329999999999
5.519000 10.81106
5.520000 10.82428
5.521000 10.83698
5.522000 10.849169999999999
5.523000 10.86084
5.524000 10.87201
5.525000 10.88267
5.526000 10.89282
5.527000 10.902470000000001
5.528000 10.91162
5.529000 10.920259999999999
5.530000 10.92841
5.531000 10.93605
5.532000 10.943200000000001
5.533000 10.949860000000001
5.534000 10.956019999999999
5.535000 10.9617
5.536000 10.96689
5.537000 10.97159
5.538000 10.9758
5.539000 10.97953
5.540000 10.982790000000001
5.541000 10.98556
5.542000 10.987860000000001
5.543000 10.98968
5.544000 10.99102
5.545000 10.991900000000001
5.546000 10.99231
5.547000 10.99225
5.548000 10.99172
5.549000 10.99074
5.550000 10.98929
5.551000 10.98738
5.552000 10.98501
5.553000 10.98219
5.554000 10.97892
5.555000 10.975200000000001
5.556000 10.971029999999999
5.557000 10.966420000000001
5.558000 10.96136
5.559000 10.955860000000001
5.560000 10.94993
5.561000 10.94356
5.562000 10.93677
5.563000 10.92954
5.564000 10.92189
5.565000 10.91381
5.566000 10.90531
5.567000 10.8964
5.568000 10.88707
5.569000 10.87733
5.570000 10.86718
5.571000 10.85662
5.572000 10.84566
5.573000 10.834299999999999
5.574000 10.82254
5.575000 10.81039
5.576000 10.79784
5.577000 10.7849
5.578000 10.77158
5.579000 10.75787
5.580000 10.74378
5.581000 10.729320000000001
5.582000 10.71447
5.583000 10.699259999999999
5.584000 10.683670000000001
5.585000 10.66772
5.586000 10.651399999999999
5.587000 10.63472
5.588000 10.61768
5.589000 10.60028
5.590000 10.58253
5.591000 10.56444
5.592000 10.546
5.593000 10.52721
5.594000 10.508090000000001
5.595000 10.48862
5.596000 10.46883
5.597000 10.44871
5.598000 10.42826
5.599000 10.40748
5.600000 10.386389999999999
5.601000 10.36498
5.602000 10.34326
5.603000 10.32123
5.604000 10.2989
5.605000 10.276259999999999
5.606000 10.25332
5.607000 10.23009
5.608000 10.20657
5.609000 10.18276
5.610000 10.15866
5.611000 10.13428
5.612000 10.10962
5.613000 10.08469
5.614000 10.05948
5.615000 10.034
5.616000 10.00826
5.617000 9.9822581
5.618000 9.955993300000001
5.619000 9.9294722
5.620000 9.9026978
5.621000 9.8756738
5.622000 9.8484032
5.623000 9.8208897
5.624000 9.793136299999999
5.625000 9.7651467
5.626000 9.7369246
5.627000 9.708473099999999
5.628000 9.6797958
5.629000 9.6508965
5.630000 9.621778899999999
5.631000 9.5924459
5.632000 9.5629022
5.633000 9.5331505
5.634000 9.503195400000001
5.635000 9.473040000000001
5.636000 9.442688500000001
5.637000 9.4121441
5.638000 9.3814105
5.639000 9.3504913
5.640000 9.3193904
5.641000 9.2881113
5.642000 9.256658
5.643000 9.2250332
5.644000 9.193240900000001
5.645000 9.1612846
5.646000 9.1291673
5.647000 9.0968929
5.648000 9.0644643
5.649000 9.0318851
5.650000 8.9991584
5.651000 8.9662872
5.652000 8.9332752
5.653000 8.900125300000001
5.654000 8.8668413
5.655000 8.8334262
5.656000 8.799883
5.657000 8.7662153
5.658000 8.7324262
5.659000 8.698519300000001
5.660000 8.6644977
5.661000 8.630365099999999
5.662000 8.5961252
5.663000 8.561781
5.664000 8.5273363
5.665000 8.4927946
5.666000 8.4581591
5.667000 8.4234342
5.668000 8.3886221
5.669000 8.3537273
5.670000 8.318753500000001
5.671000 8.2837038
5.672000 8.2485817
5.673000 8.2133904
5.674000 8.1781343
5.675000 8.1428163
5.676000 8.107439399999999
5.677000 8.0720074
5.678000 8.036524100000001
5.679000 8.0009915
5.680000 7.9654135
5.681000 7.9297937
5.682000 7.8941345
5.683000 7.8584395
5.684000 7.8227117999999995
5.685000 7.7869542
5.686000 7.7511698
5.687000 7.7153616
5.688000 7.6795325
5.689000 7.6436847000000006
5.690000 7.6078221
5.691000 7.5719476
5.692000 7.5360632999999995
5.693000 7.5001732
5.694000 7.4642792
5.695000 7.4283852999999995
5.696000 7.3924936
5.697000 7.3566072
5.698000 7.320729600000001
5.699000 7.2848633
5.700000 7.2490111
5.701000 7.2131768
5.702000 7.1773625999999995
5.703000 7.1415722
5.704000 7.105808700000001
5.705000 7.070075000000001
5.706000 7.0343733
5.707000 6.9987074
5.708000 6.9630802
5.709000 6.9274947000000004
5.710000 6.891953200000001
5.711000 6.8564594
5.712000 6.8210155
5.713000 6.7856245
5.714000 6.7502886
5.715000 6.7150109
5.716000 6.6797934
5.717000 6.644639400000001
5.718000 6.6095508999999995
5.719000 6.5745309
5.720000 6.539581
5.721000 6.5047041
5.722000 6.4699024
5.723000 6.435178199999999
5.724000 6.4005338
5.725000 6.365971300000001
5.726000 6.331493000000001
5.727000 6.297101099999999
5.728000 6.2627979
5.729000 6.2285859
5.730000 6.1944671
5.731000 6.1604433
5.732000 6.1265171
5.733000 6.0926903
5.734000 6.0589653
5.735000 6.0253445
5.736000 5.9918299
5.737000 5.958423799999999
5.738000 5.9251279
5.739000 5.8919448
5.740000 5.8588766
5.741000 5.8259251999999995
5.742000 5.7930931
5.743000 5.7603821
5.744000 5.7277944
5.745000 5.6953322
5.746000 5.6629971
5.747000 5.6307912
5.748000 5.5987161
5.749000 5.5667736
5.750000 5.5349655
5.751000 5.5032939
5.752000 5.47176
5.753000 5.4403655
5.754000 5.4091118
5.755000 5.3780004
5.756000 5.3470328
5.757000 5.3162102
5.758000 5.2855339
5.759000 5.2550055
5.760000 5.2246261
5.761000 5.1943969
5.762000 5.1643189
5.763000 5.1343936
5.764000 5.1046222000000006
5.765000 5.0750058000000005
5.766000 5.0455455
5.767000 5.0162423
5.768000 4.9870975
5.769000 4.9581124999999995
5.770000 4.9292881
5.771000 4.9006253
5.772000 4.8721258
5.773000 4.8437901
5.774000 4.8156197999999995
5.775000 4.7876157
5.776000 4.7597788
5.777000 4.7321104
5.778000 4.704611
5.779000 4.6772819
5.780000 4.6501242
5.781000 4.6231382000000005
5.782000 4.596324999999999
5.783000 4.5696858
5.784000 4.543221
5.785000 4.5169309
5.786000 4.4908166
5.787000 4.4648781
5.788000 4.4391166
5.789000 4.413532099999999
5.790000 4.388124899999999
5.791000 4.3628953
5.792000 4.3378439
5.793000 4.3129705
5.794000 4.2882755
5.795000 4.263759
5.796000 4.2394213
5.797000 4.2152621
5.798000 4.1912816
5.799000 4.167479999999999
5.800000 4.1438572
5.801000 4.1204132
5.802000 4.097148
5.803000 4.0740617
5.804000 4.0511541
5.805000 4.028425
5.806000 4.0058743
5.807000 3.9835025
5.808000 3.9613089999999995
5.809000 3.9392937000000003
5.810000 3.9174568
5.811000 3.8957976
5.812000 3.8743163999999997
5.813000 3.8530130000000002
5.814000 3.8318868999999998
5.815000 3.8109377
5.816000 3.7901655
5.817000 3.7695698
5.818000 3.7491499999999998
5.819000 3.7289060999999997
5.820000 3.7088372
5.821000 3.6889426000000003
5.822000 3.6692221
5.823000 3.6496747000000003
5.824000 3.6303002
5.825000 3.6110974999999996
5.826000 3.5920657
5.827000 3.5732041999999997
5.828000 3.5545122
5.829000 3.5359886
5.830000 3.5176326
5.831000 3.4994431
5.832000 3.4814190000000003
5.833000 3.4635592
5.834000 3.4458629999999997
5.835000 3.4283288
5.836000 3.4109559
5.837000 3.3937428
5.838000 3.3766888
5.839000 3.3597924
5.840000 3.3430524000000004
5.841000 3.3264678
5.842000 3.3100374
5.843000 3.2937600999999996
5.844000 3.2776347999999995
5.845000 3.2616600000000004
5.846000 3.2458346
5.847000 3.2301575
5.848000 3.2146270999999995
5.849000 3.1992423999999997
5.850000 3.1840018999999997
5.851000 3.1689043999999997
5.852000 3.1539481
5.853000 3.1391319
5.854000 3.1244542
5.855000 3.1099137
5.856000 3.0955086
5.857000 3.0812373
5.858000 3.0670984
5.859000 3.0530898
5.860000 3.0392101
5.861000 3.0254574
5.862000 3.0118300000000002
5.863000 2.998326
5.864000 2.9849434
5.865000 2.9716806
5.866000 2.9585356
5.867000 2.9455063999999997
5.868000 2.932591
5.869000 2.9197875
5.870000 2.907094
5.871000 2.8945083
5.872000 2.8820286
5.873000 2.8696528
5.874000 2.8573789
5.875000 2.845205
5.876000 2.8331288999999997
5.877000 2.8211487
5.878000 2.8092625
5.879000 2.797468
5.880000 2.7857633
5.881000 2.7741462
5.882000 2.7626147
5.883000 2.7511667
5.884000 2.7398001
5.885000 2.7285129
5.886000 2.7173027
5.887000 2.7061677
5.888000 2.6951052
5.889000 2.6841133999999998
5.890000 2.6731899
5.891000 2.6623324999999998
5.892000 2.6515391
5.893000 2.6408071
5.894000 2.6301343
5.895000 2.6195185
5.896000 2.6089571
5.897000 2.5984479
5.898000 2.5879886
5.899000 2.5775766
5.900000 2.5672094999999997
5.901000 2.5568848
5.902000 2.5466004
5.903000 2.5363537
5.904000 2.5261419
5.905000 2.5159629
5.906000 2.5058141
5.907000 2.4956929999999997
5.908000 2.4855973
5.909000 2.4755243
5.910000 2.4654716
5.911000 2.4554368
5.912000 2.4454175
5.913000 2.4354111
5.914000 2.4254154
5.915000 2.4154278000000002
5.916000 2.4054457
5.917000 2.3954667
5.918000 2.3854883
5.919000 2.3755083
5.920000 2.3655239000000003
5.921000 2.3555329
5.922000 2.3455327
5.923000 2.3355208
5.924000 2.3254948
5.925000 2.3154519
5.926000 2.3053901000000003
5.927000 2.2953065
5.928000 2.2851989
5.929000 2.2750646
5.930000 2.2649013
5.931000 2.2547061999999998
5.932000 2.2444772000000004
5.933000 2.2342116
5.934000 2.2239069000000002
5.935000 2.2135608
5.936000 2.2031708
5.937000 2.1927342
5.938000 2.1822488
5.939000 2.1717122
5.940000 2.1611217
5.941000 2.1504752
5.942000 2.1397701000000002
5.943000 2.129004
5.944000 2.1181745
5.945000 2.1072792
5.946000 2.0963157
5.947000 2.0852815000000002
5.948000 2.0741745999999996
5.949000 2.0629922
5.950000 2.0517321
5.951000 2.0403922000000003
5.952000 2.0289699000000003
5.953000 2.0174628
5.954000 2.0058686
5.955000 1.9941851
5.956000 1.9824101
5.957000 1.9705411
5.958000 1.9585758000000002
5.959000 1.9465122000000001
5.960000 1.934348
5.961000 1.9220810000000002
5.962000 1.909709
5.963000 1.8972297999999999
5.964000 1.8846413
5.965000 1.8719414
5.966000 1.8591278999999998
5.967000 1.8461989
5.968000 1.8331522
5.969000 1.8199858999999998
5.970000 1.806698
5.971000 1.7932865999999998
5.972000 1.7797496
5.973000 1.7660853
5.974000 1.7522914
5.975000 1.7383663
5.976000 1.7243082
5.977000 1.7101149999999998
5.978000 1.6957849
5.979000 1.6813163
5.980000 1.6667072
5.981000 1.651956
5.982000 1.6370605999999999
5.983000 1.6220195
5.984000 1.606831
5.985000 1.591493
5.986000 1.5760041999999999
5.987000 1.5603627
5.988000 1.5445669
5.989000 1.5286151
5.990000 1.5125058
5.991000 1.4962371
5.992000 1.4798078
5.993000 1.4632161
5.994000 1.4464606
5.995000 1.4295396999999999
5.996000 1.4124520999999999
5.997000 1.3951964000000001
5.998000 1.377771
5.999000 1.3601749
6.000000 1.3424066000000001
6.001000 1.3244649000000002
6.002000 1.3063487
6.003000 1.2880567
6.004000 1.2695877
6.005000 1.2509407000000001
6.006000 1.2321147
6.007000 1.2131087
6.008000 1.1939214999999999
6.009000 1.1745524999999999
6.010000 1.1550005
6.011000 1.1352646
6.012000 1.1153442
6.013000 1.0952382
6.014000 1.0749459
6.015000 1.0544666
6.016000 1.0337994
6.017000 1.0129435
6.018000 0.9918983100000001
6.019000 0.9706630399999999
6.020000 0.94923694
6.021000 0.9276194499999999
6.022000 0.9058099199999999
6.023000 0.8838077099999999
6.024000 0.86161224
6.025000 0.83922297
6.026000 0.81663933
6.027000 0.79386085
6.028000 0.77088708
6.029000 0.74771764
6.030000 0.72435215
6.031000 0.7007903
6.032000 0.67703179
6.033000 0.65307636
6.034000 0.62892386
6.035000 0.60457415
6.036000 0.58002714
6.037000 0.55528274
6.038000 0.5303409400000001
6.039000 0.50520184
6.040000 0.47986545
6.041000 0.45433193
6.042000 0.4286014
6.043000 0.40267408000000005
6.044000 0.3765502
6.045000 0.35023002
6.046000 0.32371383000000004
6.047000 0.29700194
6.048000 0.27009468
6.049000 0.24299242000000001
6.050000 0.21569554
6.051000 0.18820446
6.052000 0.16051962
6.053000 0.13264148
6.054000 0.10457051
6.055000 0.076307217
6.056000 0.04785214
6.057000 0.019205836
6.058000 -0.0096311087
6.059000 -0.03865808
6.060000 -0.06787442299999999
6.061000 -0.097279449
6.062000 -0.12687243
6.063000 -0.1566526
6.064000 -0.18661914000000002
6.065000 -0.2167712
6.066000 -0.24710784
6.067000 -0.27762813999999997
6.068000 -0.30833108
6.069000 -0.33921556999999997
6.070000 -0.37028051
6.071000 -0.40152473
6.072000 -0.43294705
6.073000 -0.46454617
6.074000 -0.4963208
6.075000 -0.5282695900000001
6.076000 -0.56039114
6.077000 -0.592684
6.078000 -0.62514674
6.079000 -0.6577778599999999
6.080000 -0.69057583
6.081000 -0.72353911
6.082000 -0.75666616
6.083000 -0.78995544
6.084000 -0.8234052900000001
6.085000 -0.8570141200000001
6.086000 -0.8907803299999999
6.087000 -0.92470236
6.088000 -0.9587785200000001
6.089000 -0.99300724
6.090000 -1.0273868
6.091000 -1.0619155999999998
6.092000 -1.0965919
6.093000 -1.1314141
6.094000 -1.1663803000000001
6.095000 -1.2014889000000002
6.096000 -1.2367382
6.097000 -1.2721262
6.098000 -1.3076512
6.099000 -1.3433113
6.100000 -1.3791045
6.101000 -1.4150289999999999
6.102000 -1.4510826
6.103000 -1.4872635
6.104000 -1.5235694
6.105000 -1.5599982000000001
6.106000 -1.5965477
6.107000 -1.6332157
6.108000 -1.67
6.109000 -1.706898
6.110000 -1.7439077
6.111000 -1.7810264999999998
6.112000 -1.818252
6.113000 -1.8555815999999998
6.114000 -1.893013
6.115000 -1.9305435999999998
6.116000 -1.9681708999999998
6.117000 -2.0058924
6.118000 -2.0437056
6.119000 -2.0816078
6.120000 -2.1195965
6.121000 -2.1576690999999997
6.122000 -2.1958232
6.123000 -2.2340558
6.124000 -2.2723649
6.125000 -2.3107474999999997
6.126000 -2.3492012
6.127000 -2.3877235
6.128000 -2.4263117000000003
6.129000 -2.4649633
6.130000 -2.5036756000000002
6.131000 -2.5424461999999997
6.132000 -2.5812722999999997
6.133000 -2.6201515
6.134000 -2.6590809
6.135000 -2.6980581
6.136000 -2.7370801
6.137000 -2.7761444
6.138000 -2.8152483999999998
6.139000 -2.8543890999999997
6.140000 -2.8935637
6.141000 -2.9327694
6.142000 -2.9720033
6.143000 -3.0112624
6.144000 -3.0505437
6.145000 -3.0898444
6.146000 -3.1291615000000004
6.147000 -3.1684916
6.148000 -3.2078322
6.149000 -3.2471798000000005
6.150000 -3.2865316
6.151000 -3.3258844
6.152000 -3.3652354000000004
6.153000 -3.4045812
6.154000 -3.4439187
6.155000 -3.4832451
6.156000 -3.5225574
6.157000 -3.5618524999999996
6.158000 -3.6011271
6.159000 -3.6403786
6.160000 -3.6796041
6.161000 -3.7188005000000004
6.162000 -3.7579644
6.163000 -3.7970933999999996
6.164000 -3.8361844
6.165000 -3.8752347
6.166000 -3.9142411000000004
6.167000 -3.953201
6.168000 -3.9921112
6.169000 -4.030969
6.170000 -4.0697712
6.171000 -4.108515
6.172000 -4.1471973
6.173000 -4.1858152
6.174000 -4.2243659000000005
6.175000 -4.2628463
6.176000 -4.3012533
6.177000 -4.339583999999999
6.178000 -4.3778349
6.179000 -4.4160035
6.180000 -4.4540863
6.181000 -4.4920806
6.182000 -4.5299828
6.183000 -4.5677904
6.184000 -4.6055
6.185000 -4.6431083
6.186000 -4.6806127
6.187000 -4.7180098
6.188000 -4.7552966
6.189000 -4.7924697
6.190000 -4.829526700000001
6.191000 -4.8664644
6.192000 -4.9032800000000005
6.193000 -4.9399704
6.194000 -4.9765326
6.195000 -5.012963699999999
6.196000 -5.0492611
6.197000 -5.0854217
6.198000 -5.1214427
6.199000 -5.1573212999999996
6.200000 -5.193055
6.201000 -5.2286413
6.202000 -5.264077
6.203000 -5.2993592
6.204000 -5.3344857
6.205000 -5.3694539
6.206000 -5.4042608
6.207000 -5.4389037
6.208000 -5.473380199999999
6.209000 -5.5076871
6.210000 -5.541822300000001
6.211000 -5.5757828
6.212000 -5.609566
6.213000 -5.6431688
6.214000 -5.6765892
6.215000 -5.709824
6.216000 -5.742871
6.217000 -5.7757273
6.218000 -5.8083903
6.219000 -5.840857
6.220000 -5.873125
6.221000 -5.905192
6.222000 -5.9370551
6.223000 -5.9687119
6.224000 -6.0001601
6.225000 -6.031397
6.226000 -6.062420100000001
6.227000 -6.0932271
6.228000 -6.1238155
6.229000 -6.1541833
6.230000 -6.184328
6.231000 -6.214247299999999
6.232000 -6.2439393
6.233000 -6.2734015
6.234000 -6.302632399999999
6.235000 -6.3316292999999995
6.236000 -6.360390000000001
6.237000 -6.3889131
6.238000 -6.4171962
6.239000 -6.445237199999999
6.240000 -6.473034599999999
6.241000 -6.5005854
6.242000 -6.5278887999999995
6.243000 -6.5549418
6.244000 -6.5817431
6.245000 -6.6082909999999995
6.246000 -6.634583300000001
6.247000 -6.6606179
6.248000 -6.6863932
6.249000 -6.711906900000001
6.250000 -6.7371577
6.251000 -6.7621432
6.252000 -6.786861299999999
6.253000 -6.811310399999999
6.254000 -6.835489
6.255000 -6.8593949
6.256000 -6.8830267
6.257000 -6.906382
6.258000 -6.9294594
6.259000 -6.9522575
6.260000 -6.9747746
6.261000 -6.9970094
6.262000 -7.018960300000001
6.263000 -7.0406258
6.264000 -7.0620045000000005
6.265000 -7.083094900000001
6.266000 -7.1038954
6.267000 -7.1244054000000006
6.268000 -7.1446232
6.269000 -7.1645483
6.270000 -7.184179100000001
6.271000 -7.203514900000001
6.272000 -7.2225548
6.273000 -7.241297500000001
6.274000 -7.2597422
6.275000 -7.2778881
6.276000 -7.2957336999999995
6.277000 -7.3132791
6.278000 -7.3305227
6.279000 -7.3474638
6.280000 -7.364101000000001
6.281000 -7.3804340999999996
6.282000 -7.3964618
6.283000 -7.412184
6.284000 -7.4275993
6.285000 -7.4427068
6.286000 -7.4575059
6.287000 -7.471995100000001
6.288000 -7.486174299999999
6.289000 -7.500042799999999
6.290000 -7.5135990999999995
6.291000 -7.5268432
6.292000 -7.5397745
6.293000 -7.552391999999999
6.294000 -7.5646959
6.295000 -7.5766846999999995
6.296000 -7.5883582
6.297000 -7.599716600000001
6.298000 -7.6107591
6.299000 -7.621485
6.300000 -7.6318942
6.301000 -7.6419868
6.302000 -7.651762700000001
6.303000 -7.6612212
6.304000 -7.670362999999999
6.305000 -7.679187499999999
6.306000 -7.6876953
6.307000 -7.695885700000001
6.308000 -7.7037595
6.309000 -7.7113166
6.310000 -7.718557099999999
6.311000 -7.7254817000000005
6.312000 -7.7320896
6.313000 -7.738381599999999
6.314000 -7.7443585
6.315000 -7.750019399999999
6.316000 -7.7553652
6.317000 -7.7603959
6.318000 -7.7651121000000005
6.319000 -7.7695131
6.320000 -7.7736005
6.321000 -7.7773734999999995
6.322000 -7.7808328
6.323000 -7.7839784
6.324000 -7.7868111
6.325000 -7.7893308999999995
6.326000 -7.791538500000001
6.327000 -7.793434
6.328000 -7.795018
6.329000 -7.796291299999999
6.330000 -7.7972546000000005
6.331000 -7.7979080000000005
6.332000 -7.7982523
6.333000 -7.798288
6.334000 -7.798016100000001
6.335000 -7.7974372
6.336000 -7.796551999999999
6.337000 -7.795361400000001
6.338000 -7.7938668
6.339000 -7.792069
6.340000 -7.789968699999999
6.341000 -7.7875674
6.342000 -7.7848658
6.343000 -7.7818654
6.344000 -7.778567799999999
6.345000 -7.7749737
6.346000 -7.7710845
6.347000 -7.766901
6.348000 -7.762424599999999
6.349000 -7.757657
6.350000 -7.7525988
6.351000 -7.747251500000001
6.352000 -7.7416167
6.353000 -7.7356948999999995
6.354000 -7.7294879
6.355000 -7.722996899999999
6.356000 -7.7162229
6.357000 -7.7091671999999996
6.358000 -7.7018313
6.359000 -7.694216099999999
6.360000 -7.6863237
6.361000 -7.678154900000001
6.362000 -7.6697104000000005
6.363000 -7.6609924
6.364000 -7.6520026
6.365000 -7.6427415
6.366000 -7.633211500000001
6.367000 -7.6234132
6.368000 -7.6133489999999995
6.369000 -7.6030202000000005
6.370000 -7.5924285
6.371000 -7.581575999999999
6.372000 -7.5704634
6.373000 -7.559093799999999
6.374000 -7.5474679
6.375000 -7.535588
6.376000 -7.5234562
6.377000 -7.511074099999999
6.378000 -7.4984439
6.379000 -7.485567799999999
6.380000 -7.4724473
6.381000 -7.4590847
6.382000 -7.445481399999999
6.383000 -7.4316405
6.384000 -7.417562599999999
6.385000 -7.4032507999999995
6.386000 -7.3887065000000005
6.387000 -7.373932
6.388000 -7.3589295
6.389000 -7.3437005
6.390000 -7.3282473
6.391000 -7.312572
6.392000 -7.2966762
6.393000 -7.2805621
6.394000 -7.2642318999999995
6.395000 -7.2476871
6.396000 -7.230930000000001
6.397000 -7.2139628
6.398000 -7.1967877
6.399000 -7.1794063
6.400000 -7.1618214
6.401000 -7.1440347
6.402000 -7.1260482
6.403000 -7.107865100000001
6.404000 -7.0894867
6.405000 -7.0709154
6.406000 -7.0521533
6.407000 -7.0332035
6.408000 -7.0140675
6.409000 -6.994748100000001
6.410000 -6.9752477
6.411000 -6.955568500000001
6.412000 -6.9357134
6.413000 -6.915684800000001
6.414000 -6.8954848
6.415000 -6.875115599999999
6.416000 -6.8545803
6.417000 -6.8338811
6.418000 -6.8130203
6.419000 -6.792000700000001
6.420000 -6.7708246
6.421000 -6.7494944
6.422000 -6.7280121
6.423000 -6.7063801000000005
6.424000 -6.6846013
6.425000 -6.6626772
6.426000 -6.6406108
6.427000 -6.618404399999999
6.428000 -6.596060099999999
6.429000 -6.573581000000001
6.430000 -6.5509683999999995
6.431000 -6.5282255
6.432000 -6.5053545
6.433000 -6.482357499999999
6.434000 -6.4592369
6.435000 -6.4359955
6.436000 -6.412635699999999
6.437000 -6.3891596999999996
6.438000 -6.365570399999999
6.439000 -6.3418700999999995
6.440000 -6.3180610999999995
6.441000 -6.2941462
6.442000 -6.2701277
6.443000 -6.2460091
6.444000 -6.2217925
6.445000 -6.1974805
6.446000 -6.1730757
6.447000 -6.1485812
6.448000 -6.1239995
6.449000 -6.099333199999999
6.450000 -6.0745854
6.451000 -6.0497582
6.452000 -6.0248546
6.453000 -5.9998773
6.454000 -5.9748285
6.455000 -5.9497111
6.456000 -5.9245277
6.457000 -5.8992807
6.458000 -5.8739726
6.459000 -5.8486059
6.460000 -5.8231831
6.461000 -5.7977065
6.462000 -5.772179
6.463000 -5.7466026
6.464000 -5.720980099999999
6.465000 -5.6953136
6.466000 -5.6696057
6.467000 -5.643858799999999
6.468000 -5.6180753
6.469000 -5.5922575000000005
6.470000 -5.566408099999999
6.471000 -5.5405296
6.472000 -5.5146242999999995
6.473000 -5.4886945
6.474000 -5.462743
6.475000 -5.4367721
6.476000 -5.4107841
6.477000 -5.3847819999999995
6.478000 -5.3587679
6.479000 -5.3327445
6.480000 -5.3067144
6.481000 -5.2806802
6.482000 -5.2546441999999995
6.483000 -5.2286092
6.484000 -5.202577600000001
6.485000 -5.176552
6.486000 -5.1505346
6.487000 -5.124528300000001
6.488000 -5.0985355000000006
6.489000 -5.0725587
6.490000 -5.0466001
6.491000 -5.0206624
6.492000 -4.9947478
6.493000 -4.9688589
6.494000 -4.942998299999999
6.495000 -4.9171679
6.496000 -4.891370200000001
6.497000 -4.8656076
6.498000 -4.8398823
6.499000 -4.8141968
6.500000 -4.7885533
6.501000 -4.762953899999999
6.502000 -4.737401
6.503000 -4.711896899999999
6.504000 -4.6864435
6.505000 -4.6610434
6.506000 -4.6356987
6.507000 -4.6104118
6.508000 -4.5851849
6.509000 -4.5600198
6.510000 -4.5349192
6.511000 -4.5098852
6.512000 -4.4849198
6.513000 -4.4600256
6.514000 -4.4352043
6.515000 -4.4104587
6.516000 -4.3857906
6.517000 -4.3612022
6.518000 -4.3366957
6.519000 -4.3122735
6.520000 -4.287937299999999
6.521000 -4.2636897
6.522000 -4.2395327
6.523000 -4.2154685
6.524000 -4.1914988
6.525000 -4.1676261
6.526000 -4.1438524
6.527000 -4.1201796
6.528000 -4.0966097
6.529000 -4.0731445
6.530000 -4.049786200000001
6.531000 -4.0265366
6.532000 -4.0033977
6.533000 -3.9803713999999997
6.534000 -3.9574593
6.535000 -3.9346639000000003
6.536000 -3.9119866000000005
6.537000 -3.8894291999999995
6.538000 -3.8669933
6.539000 -3.8446809999999996
6.540000 -3.8224939
6.541000 -3.8004339
6.542000 -3.7785026999999998
6.543000 -3.7567022999999997
6.544000 -3.7350345
6.545000 -3.7135008999999997
6.546000 -3.6921032
6.547000 -3.6708433
6.548000 -3.6497228
6.549000 -3.6287434
6.550000 -3.6079071
6.551000 -3.5872158
6.552000 -3.5666708
6.553000 -3.5462737
6.554000 -3.5260268
6.555000 -3.5059310000000004
6.556000 -3.4859885
6.557000 -3.4662005000000002
6.558000 -3.4465685
6.559000 -3.4270945999999998
6.560000 -3.4077800999999996
6.561000 -3.3886261
6.562000 -3.3696341999999997
6.563000 -3.3508061999999996
6.564000 -3.3321433
6.565000 -3.3136464999999995
6.566000 -3.2953173000000002
6.567000 -3.2771572
6.568000 -3.2591677999999997
6.569000 -3.2413498
6.570000 -3.2237044999999998
6.571000 -3.2062337000000003
6.572000 -3.1889383000000002
6.573000 -3.1718194
6.574000 -3.1548782999999996
6.575000 -3.1381164000000004
6.576000 -3.1215347
6.577000 -3.1051347
6.578000 -3.0889173999999997
6.579000 -3.0728839
6.580000 -3.0570356
6.581000 -3.0413736
6.582000 -3.0258989
6.583000 -3.0106129
6.584000 -2.9955165
6.585000 -2.9806111
6.586000 -2.9658976999999997
6.587000 -2.9513773
6.588000 -2.9370510999999997
6.589000 -2.9229201
6.590000 -2.9089853
6.591000 -2.8952477
6.592000 -2.8817084
6.593000 -2.8683681
6.594000 -2.8552279
6.595000 -2.8422887
6.596000 -2.8295510999999998
6.597000 -2.8170163
6.598000 -2.8046848
6.599000 -2.7925573
6.600000 -2.7806347
6.601000 -2.7689176
6.602000 -2.7574066
6.603000 -2.7461024
6.604000 -2.7350057
6.605000 -2.7241169
6.606000 -2.7134366
6.607000 -2.7029655999999997
6.608000 -2.6927041
6.609000 -2.6826527
6.610000 -2.672812
6.611000 -2.6631825
6.612000 -2.6537646
6.613000 -2.644559
6.614000 -2.635566
6.615000 -2.626786
6.616000 -2.6182197
6.617000 -2.6098673999999997
6.618000 -2.6017297000000004
6.619000 -2.5938069
6.620000 -2.5860997
6.621000 -2.5786083
6.622000 -2.571333
6.623000 -2.5642743
6.624000 -2.5574327
6.625000 -2.5508083
6.626000 -2.5444016
6.627000 -2.5382128
6.628000 -2.5322421
6.629000 -2.5264895999999997
6.630000 -2.5209557
6.631000 -2.5156405
6.632000 -2.5105440999999997
6.633000 -2.5056665999999996
6.634000 -2.5010079000000003
6.635000 -2.4965681
6.636000 -2.4923474
6.637000 -2.4883455
6.638000 -2.4845624
6.639000 -2.4809981
6.640000 -2.4776524
6.641000 -2.4745254
6.642000 -2.4716169
6.643000 -2.4689266
6.644000 -2.4664544999999998
6.645000 -2.4642003999999997
6.646000 -2.4621641
6.647000 -2.4603454
6.648000 -2.4587443
6.649000 -2.4573604
6.650000 -2.4561934
6.651000 -2.4552431
6.652000 -2.4545094
6.653000 -2.4539918000000003
6.654000 -2.45369
6.655000 -2.453604
6.656000 -2.453733
6.657000 -2.4540771
6.658000 -2.4546357000000003
6.659000 -2.4554083
6.660000 -2.4563946
6.661000 -2.4575941
6.662000 -2.4590062
6.663000 -2.4606306
6.664000 -2.4624666
6.665000 -2.4645137
6.666000 -2.4667712
6.667000 -2.4692386
6.668000 -2.4719153
6.669000 -2.4748005
6.670000 -2.4778936000000003
6.671000 -2.4811938
6.672000 -2.4847006
6.673000 -2.4884131
6.674000 -2.4923304
6.675000 -2.4964521
6.676000 -2.5007771
6.677000 -2.5053049
6.678000 -2.5100345
6.679000 -2.5149653
6.680000 -2.5200964999999997
6.681000 -2.5254272
6.682000 -2.5309565999999997
6.683000 -2.5366839
6.684000 -2.5426082
6.685000 -2.5487289
6.686000 -2.5550449
6.687000 -2.5615556
6.688000 -2.5682598
6.689000 -2.5751568
6.690000 -2.5822457
6.691000 -2.5895254999999997
6.692000 -2.5969949999999997
6.693000 -2.6046535
6.694000 -2.6124995
6.695000 -2.6205322
6.696000 -2.6287504
6.697000 -2.6371526999999997
6.698000 -2.6457381
6.699000 -2.6545051
6.700000 -2.6634526
6.701000 -2.6725791
6.702000 -2.6818834
6.703000 -2.6913639
6.704000 -2.7010193
6.705000 -2.7108483
6.706000 -2.7208492
6.707000 -2.7310206999999997
6.708000 -2.7413616
6.709000 -2.7518701
6.710000 -2.7625449
6.711000 -2.7733847
6.712000 -2.7843880000000003
6.713000 -2.7955534
6.714000 -2.8068796
6.715000 -2.8183652
6.716000 -2.8300088
6.717000 -2.841809
6.718000 -2.8537646
6.719000 -2.865874
6.720000 -2.878136
6.721000 -2.8905492
6.722000 -2.9031124
6.723000 -2.9158238
6.724000 -2.9286822
6.725000 -2.9416861
6.726000 -2.954834
6.727000 -2.9681243
6.728000 -2.9815556
6.729000 -2.9951261
6.730000 -3.0088345
6.731000 -3.0226788
6.732000 -3.0366573
6.733000 -3.0507684
6.734000 -3.0650101999999997
6.735000 -3.0793806999999997
6.736000 -3.0938782000000002
6.737000 -3.1085009
6.738000 -3.1232467
6.739000 -3.1381138
6.740000 -3.1531002000000004
6.741000 -3.1682041
6.742000 -3.1834234
6.743000 -3.1987562999999994
6.744000 -3.2142006
6.745000 -3.2297543999999996
6.746000 -3.2454163
6.747000 -3.2611839
6.748000 -3.2770555
6.749000 -3.2930292
6.750000 -3.3091031
6.751000 -3.3252753000000004
6.752000 -3.341544
6.753000 -3.3579078
6.754000 -3.3743641999999996
6.755000 -3.390912
6.756000 -3.4075490999999998
6.757000 -3.4242738000000004
6.758000 -3.4410841999999997
6.759000 -3.4579784
6.760000 -3.4749545
6.761000 -3.4920107999999996
6.762000 -3.5091452000000003
6.763000 -3.5263561
6.764000 -3.543641
6.765000 -3.5609982999999996
6.766000 -3.5784256
6.767000 -3.5959209999999997
6.768000 -3.6134824
6.769000 -3.6311074999999997
6.770000 -3.6487941000000004
6.771000 -3.6665399
6.772000 -3.6843426999999997
6.773000 -3.7022002
6.774000 -3.7201103
6.775000 -3.7380706999999997
6.776000 -3.7560791000000004
6.777000 -3.7741329999999995
6.778000 -3.7922304
6.779000 -3.8103689000000003
6.780000 -3.8285464
6.781000 -3.8467605000000002
6.782000 -3.8650092
6.783000 -3.8832899
6.784000 -3.9016007999999998
6.785000 -3.9199396999999996
6.786000 -3.9383046
6.787000 -3.9566934
6.788000 -3.9751038000000003
6.789000 -3.9935336
6.790000 -4.0119808
6.791000 -4.0304437
6.792000 -4.0489197
6.793000 -4.0674072
6.794000 -4.0859036
6.795000 -4.1044071
6.796000 -4.1229155
6.797000 -4.1414265
6.798000 -4.1599378
6.799000 -4.1784476
6.800000 -4.1969534
6.801000 -4.2154527999999996
6.802000 -4.2339437
6.803000 -4.2524237
6.804000 -4.2708907
6.805000 -4.2893421
6.806000 -4.3077752
6.807000 -4.3261882
6.808000 -4.3445785
6.809000 -4.3629434
6.810000 -4.3812808
6.811000 -4.3995883
6.812000 -4.4178635
6.813000 -4.436103999999999
6.814000 -4.4543073
6.815000 -4.4724710000000005
6.816000 -4.4905931
6.817000 -4.5086715
6.818000 -4.5267038
6.819000 -4.5446876
6.820000 -4.5626208
6.821000 -4.5805011
6.822000 -4.5983262
6.823000 -4.616094400000001
6.824000 -4.6338033
6.825000 -4.6514507
6.826000 -4.6690349
6.827000 -4.6865534
6.828000 -4.7040042
6.829000 -4.7213849
6.830000 -4.7386937
6.831000 -4.755928
6.832000 -4.7730859
6.833000 -4.7901653
6.834000 -4.8071634
6.835000 -4.8240785
6.836000 -4.8409078
6.837000 -4.8576493
6.838000 -4.8743002
6.839000 -4.8908588
6.840000 -4.9073219
6.841000 -4.9236879
6.842000 -4.9399536
6.843000 -4.9561173
6.844000 -4.9721759
6.845000 -4.9881276
6.846000 -5.0039697
6.847000 -5.0197002
6.848000 -5.0353162
6.849000 -5.050816
6.850000 -5.066197
6.851000 -5.0814573
6.852000 -5.0965942
6.853000 -5.1116064
6.854000 -5.1264912
6.855000 -5.1412467
6.856000 -5.1558711
6.857000 -5.1703621
6.858000 -5.1847182
6.859000 -5.1989369
6.860000 -5.2130166
6.861000 -5.2269552
6.862000 -5.2407511
6.863000 -5.254402
6.864000 -5.2679062
6.865000 -5.2812614
6.866000 -5.2944656
6.867000 -5.3075171999999995
6.868000 -5.3204134
6.869000 -5.333152800000001
6.870000 -5.3457327
6.871000 -5.358151299999999
6.872000 -5.370406099999999
6.873000 -5.3824950000000005
6.874000 -5.3944159
6.875000 -5.4061662
6.876000 -5.4177441
6.877000 -5.4291468
6.878000 -5.4403722000000005
6.879000 -5.451418100000001
6.880000 -5.4622822
6.881000 -5.4729621999999996
6.882000 -5.483455999999999
6.883000 -5.4937612
6.884000 -5.5038761
6.885000 -5.5137984
6.886000 -5.5235263
6.887000 -5.5330575
6.888000 -5.54239
6.889000 -5.5515226
6.890000 -5.5604529
6.891000 -5.5691794
6.892000 -5.5777002
6.893000 -5.5860139
6.894000 -5.5941187
6.895000 -5.6020129
6.896000 -5.6096952
6.897000 -5.617163700000001
6.898000 -5.6244165
6.899000 -5.6314524
6.900000 -5.6382693
6.901000 -5.6448661
6.902000 -5.6512404
6.903000 -5.6573909
6.904000 -5.6633156
6.905000 -5.6690127
6.906000 -5.6744803
6.907000 -5.6797165
6.908000 -5.6847196
6.909000 -5.6894876
6.910000 -5.6940183
6.911000 -5.6983095
6.912000 -5.7023596
6.913000 -5.7061665
6.914000 -5.7097279
6.915000 -5.7130422
6.916000 -5.7161074
6.917000 -5.7189215
6.918000 -5.721482600000001
6.919000 -5.723789
6.920000 -5.725839
6.921000 -5.727630899999999
6.922000 -5.7291627
6.923000 -5.730433
6.924000 -5.731440699999999
6.925000 -5.7321839
6.926000 -5.7326611
6.927000 -5.7328712
6.928000 -5.7328127
6.929000 -5.7324842
6.930000 -5.7318844
6.931000 -5.7310123
6.932000 -5.7298664
6.933000 -5.7284452
6.934000 -5.7267472
6.935000 -5.7247713
6.936000 -5.7225164
6.937000 -5.7199805999999995
6.938000 -5.7171628000000005
6.939000 -5.7140611
6.940000 -5.7106744
6.941000 -5.7070009
6.942000 -5.7030391
6.943000 -5.6987874000000005
6.944000 -5.6942444000000005
6.945000 -5.6894086
6.946000 -5.6842782000000005
6.947000 -5.6788514999999995
6.948000 -5.6731272
6.949000 -5.6671035000000005
6.950000 -5.660779
6.951000 -5.6541525
6.952000 -5.647221999999999
6.953000 -5.6399863
6.954000 -5.632444100000001
6.955000 -5.6245942
6.956000 -5.6164354
6.957000 -5.6079663
6.958000 -5.5991855
6.959000 -5.590092
6.960000 -5.5806849
6.961000 -5.570963
6.962000 -5.5609252
6.963000 -5.550570400000001
6.964000 -5.5398978
6.965000 -5.5289064
6.966000 -5.5175953
6.967000 -5.505963400000001
6.968000 -5.4940097
6.969000 -5.481733
6.970000 -5.4691326
6.971000 -5.4562069
6.972000 -5.4429552999999995
6.973000 -5.4293767
6.974000 -5.4154698
6.975000 -5.4012336
6.976000 -5.386667
6.977000 -5.3717684000000006
6.978000 -5.3565372
6.979000 -5.3409718
6.980000 -5.3250711
6.981000 -5.3088340999999994
6.982000 -5.2922592
6.983000 -5.2753456
6.984000 -5.258091899999999
6.985000 -5.2404974
6.986000 -5.2225608
6.987000 -5.2042812000000005
6.988000 -5.1856577
6.989000 -5.1666897
6.990000 -5.1473759
6.991000 -5.1277156999999995
6.992000 -5.1077083000000005
6.993000 -5.0873529
6.994000 -5.0666492
6.995000 -5.0455961
6.996000 -5.0241936
6.997000 -5.0024409
6.998000 -4.9803372
6.999000 -4.9578823000000005
7.000000 -4.9350757000000005
7.001000 -4.9119167
7.002000 -4.8884049
7.003000 -4.8645396
7.004000 -4.8403203
7.005000 -4.8157468
7.006000 -4.7908179
7.007000 -4.7655333
7.008000 -4.7398925
7.009000 -4.7138944
7.010000 -4.6875387
7.011000 -4.6608243
7.012000 -4.6337508
7.013000 -4.606317
7.014000 -4.5785222
7.015000 -4.5503661
7.016000 -4.5218475
7.017000 -4.4929657
7.018000 -4.4637199
7.019000 -4.4341095
7.020000 -4.4041336
7.021000 -4.3737918
7.022000 -4.3430835000000005
7.023000 -4.312008199999999
7.024000 -4.2805656999999995
7.025000 -4.2487550999999995
7.026000 -4.2165764
7.027000 -4.1840293
7.028000 -4.1511137
7.029000 -4.1178294
7.030000 -4.0841758
7.031000 -4.0501534999999995
7.032000 -4.015762
7.033000 -3.9810013
7.034000 -3.9458717999999995
7.035000 -3.9103732000000004
7.036000 -3.8745057
7.037000 -3.8382689999999995
7.038000 -3.8016636
7.039000 -3.764689
7.040000 -3.7273454999999998
7.041000 -3.6896333000000006
7.042000 -3.6515519000000003
7.043000 -3.6131013
7.044000 -3.5742811999999997
7.045000 -3.5350914999999996
7.046000 -3.4955323000000003
7.047000 -3.4556031000000003
7.048000 -3.4153040000000003
7.049000 -3.3746347
7.050000 -3.3335947
7.051000 -3.292184
7.052000 -3.2504025999999997
7.053000 -3.2082498
7.054000 -3.165726
7.055000 -3.1228308
7.056000 -3.0795641
7.057000 -3.0359260999999997
7.058000 -2.9919166
7.059000 -2.9475357
7.060000 -2.9027836000000002
7.061000 -2.8576607
7.062000 -2.8121671
7.063000 -2.7663032
7.064000 -2.7200691
7.065000 -2.6734658000000002
7.066000 -2.6264932
7.067000 -2.5791522000000002
7.068000 -2.5314432
7.069000 -2.4833667999999998
7.070000 -2.4349237
7.071000 -2.3861144000000003
7.072000 -2.3369394000000003
7.073000 -2.2873996
7.074000 -2.2374952
7.075000 -2.1872271
7.076000 -2.1365957
7.077000 -2.0856017000000002
7.078000 -2.0342455999999998
7.079000 -1.9825278000000002
7.080000 -1.930449
7.081000 -1.8780096
7.082000 -1.8252101
7.083000 -1.7720509
7.084000 -1.7185329
7.085000 -1.6646562
7.086000 -1.6104214
7.087000 -1.5558292
7.088000 -1.5008801
7.089000 -1.4455746999999999
7.090000 -1.3899135999999999
7.091000 -1.3338976
7.092000 -1.2775273
7.093000 -1.2208035000000002
7.094000 -1.1637271
7.095000 -1.106299
7.096000 -1.04852
7.097000 -0.9903912399999999
7.098000 -0.93191369
7.099000 -0.8730884600000001
7.100000 -0.8139166999999999
7.101000 -0.7543995
7.102000 -0.69453805
7.103000 -0.63433363
7.104000 -0.5737874199999999
7.105000 -0.51290072
7.106000 -0.45167482000000003
7.107000 -0.39011098
7.108000 -0.32821051
7.109000 -0.26597469
7.110000 -0.20340483
7.111000 -0.14050222
7.112000 -0.077268167
7.113000 -0.01370395
7.114000 0.050189148
7.115000 0.11440984
7.116000 0.17895681000000002
7.117000 0.24382877000000003
7.118000 0.30902443
7.119000 0.37454246
7.120000 0.44038151
7.121000 0.5065402
7.122000 0.57301712
7.123000 0.63981088
7.124000 0.70691998
7.125000 0.77434289
7.126000 0.8420780299999999
7.127000 0.9101237200000001
7.128000 0.9784783199999999
7.129000 1.0471401
7.130000 1.1161071999999999
7.131000 1.1853779
7.132000 1.2549502000000001
7.133000 1.3248222
7.134000 1.3949919
7.135000 1.4654571
7.136000 1.5362159
7.137000 1.6072661
7.138000 1.6786056
7.139000 1.7502323
7.140000 1.8221439999999998
7.141000 1.8943384
7.142000 1.9668135999999998
7.143000 2.0395672
7.144000 2.1125972
7.145000 2.1859014
7.146000 2.2594776
7.147000 2.3333237
7.148000 2.4074374
7.149000 2.4818167
7.150000 2.5564594
7.151000 2.6313635
7.152000 2.7065266
7.153000 2.7819468
7.154000 2.8576218
7.155000 2.9335495
7.156000 3.0097275999999997
7.157000 3.0861538
7.158000 3.1628259
7.159000 3.2397415
7.160000 3.3168983
7.161000 3.3942934
7.162000 3.4719247
7.163000 3.5497896
7.164000 3.6278851000000003
7.165000 3.7062086
7.166000 3.7847575
7.167000 3.8635287
7.168000 3.9425198000000004
7.169000 4.0217273
7.170000 4.1011486
7.171000 4.1807804
7.172000 4.2606196999999995
7.173000 4.3406636
7.174000 4.4209089
7.175000 4.501352499999999
7.176000 4.5819908
7.177000 4.6628214
7.178000 4.7438405
7.179000 4.8250452
7.180000 4.9064323
7.181000 4.9879991
7.182000 5.069742
7.183000 5.1516578
7.184000 5.2337438
7.185000 5.3159967
7.186000 5.3984135
7.187000 5.4809909
7.188000 5.563725900000001
7.189000 5.646615499999999
7.190000 5.7296563
7.191000 5.8128454000000005
7.192000 5.896179399999999
7.193000 5.9796549
7.194000 6.0632691
7.195000 6.1470180999999995
7.196000 6.2308986
7.197000 6.3149072
7.198000 6.3990407
7.199000 6.4832948
7.200000 6.567666699999999
7.201000 6.6521518
7.202000 6.7367472
7.203000 6.8214484
7.204000 6.9062516
7.205000 6.991153199999999
7.206000 7.076149399999999
7.207000 7.1612358
7.208000 7.2464079
7.209000 7.3316626
7.210000 7.4169956
7.211000 7.502402399999999
7.212000 7.5878792
7.213000 7.6734222
7.214000 7.7590272
7.215000 7.8446902
7.216000 7.9304069
7.217000 8.016173499999999
7.218000 8.1019856
7.219000 8.1878401
7.220000 8.2737319
7.221000 8.359658
7.222000 8.4456138
7.223000 8.5315958
7.224000 8.6175993
7.225000 8.7036207
7.226000 8.789656299999999
7.227000 8.8757016
7.228000 8.9617521
7.229000 9.047804
7.230000 9.133853799999999
7.231000 9.2198968
7.232000 9.3059286
7.233000 9.3919449
7.234000 9.4779417
7.235000 9.5639147
7.236000 9.6498586
7.237000 9.7357698
7.238000 9.821642899999999
7.239000 9.9074736
7.240000 9.9932574
7.241000 10.078990000000001
7.242000 10.164670000000001
7.243000 10.25028
7.244000 10.33583
7.245000 10.42131
7.246000 10.50671
7.247000 10.59203
7.248000 10.67727
7.249000 10.76242
7.250000 10.84748
7.251000 10.93243
7.252000 11.01728
7.253000 11.102030000000001
7.254000 11.18666
7.255000 11.27117
7.256000 11.35556
7.257000 11.439820000000001
7.258000 11.523959999999999
7.259000 11.60795
7.260000 11.69181
7.261000 11.77552
7.262000 11.859079999999999
7.263000 11.94249
7.264000 12.02573
7.265000 12.10881
7.266000 12.19173
7.267000 12.27446
7.268000 12.35702
7.269000 12.439400000000001
7.270000 12.52159
7.271000 12.603580000000001
7.272000 12.685379999999999
7.273000 12.76697
7.274000 12.84835
7.275000 12.92952
7.276000 13.01047
7.277000 13.0912
7.278000 13.1717
7.279000 13.251959999999999
7.280000 13.331979999999998
7.281000 13.411760000000001
7.282000 13.4913
7.283000 13.570570000000002
7.284000 13.64959
7.285000 13.72834
7.286000 13.80683
7.287000 13.885040000000002
7.288000 13.96297
7.289000 14.04062
7.290000 14.11798
7.291000 14.19505
7.292000 14.271819999999998
7.293000 14.34829
7.294000 14.424439999999999
7.295000 14.50029
7.296000 14.57582
7.297000 14.65102
7.298000 14.7259
7.299000 14.800450000000001
7.300000 14.87466
7.301000 14.948520000000002
7.302000 15.02204
7.303000 15.09521
7.304000 15.168019999999999
7.305000 15.24046
7.306000 15.31254
7.307000 15.38425
7.308000 15.45558
7.309000 15.52652
7.310000 15.59708
7.311000 15.66724
7.312000 15.737000000000002
7.313000 15.80636
7.314000 15.87531
7.315000 15.943850000000001
7.316000 16.01197
7.317000 16.07966
7.318000 16.14693
7.319000 16.21376
7.320000 16.28016
7.321000 16.34611
7.322000 16.41162
7.323000 16.47667
7.324000 16.54127
7.325000 16.605410000000003
7.326000 16.66908
7.327000 16.73228
7.328000 16.794999999999998
7.329000 16.857249999999997
7.330000 16.91901
7.331000 16.98028
7.332000 17.04107
7.333000 17.10135
7.334000 17.16113
7.335000 17.22041
7.336000 17.27917
7.337000 17.33742
7.338000 17.39515
7.339000 17.45235
7.340000 17.50902
7.341000 17.56516
7.342000 17.62076
7.343000 17.67581
7.344000 17.73031
7.345000 17.78426
7.346000 17.83766
7.347000 17.89048
7.348000 17.94275
7.349000 17.99444
7.350000 18.04555
7.351000 18.09608
7.352000 18.14603
7.353000 18.19539
7.354000 18.24415
7.355000 18.29232
7.356000 18.33989
7.357000 18.38685
7.358000 18.4332
7.359000 18.47893
7.360000 18.52405
7.361000 18.568550000000002
7.362000 18.61243
7.363000 18.65567
7.364000 18.69828
7.365000 18.74026
7.366000 18.78159
7.367000 18.82228
7.368000 18.86232
7.369000 18.901709999999998
7.370000 18.940450000000002
7.371000 18.97853
7.372000 19.01594
7.373000 19.05268
7.374000 19.08876
7.375000 19.12416
7.376000 19.15888
7.377000 19.19292
7.378000 19.226280000000003
7.379000 19.25894
7.380000 19.29092
7.381000 19.32219
7.382000 19.35277
7.383000 19.382640000000002
7.384000 19.41181
7.385000 19.440260000000002
7.386000 19.468
7.387000 19.49502
7.388000 19.52132
7.389000 19.5469
7.390000 19.571749999999998
7.391000 19.59587
7.392000 19.61926
7.393000 19.641910000000003
7.394000 19.663829999999997
7.395000 19.685
7.396000 19.70543
7.397000 19.72511
7.398000 19.74404
7.399000 19.76223
7.400000 19.77965
7.401000 19.79632
7.402000 19.81223
7.403000 19.82738
7.404000 19.84176
7.405000 19.85538
7.406000 19.86822
7.407000 19.880300000000002
7.408000 19.8916
7.409000 19.90212
7.410000 19.91186
7.411000 19.92082
7.412000 19.92899
7.413000 19.93638
7.414000 19.94298
7.415000 19.94878
7.416000 19.953789999999998
7.417000 19.958000000000002
7.418000 19.96142
7.419000 19.96403
7.420000 19.96584
7.421000 19.96685
7.422000 19.96705
7.423000 19.96644
7.424000 19.96502
7.425000 19.96279
7.426000 19.95975
7.427000 19.95589
7.428000 19.95121
7.429000 19.94572
7.430000 19.9394
7.431000 19.93227
7.432000 19.92432
7.433000 19.91554
7.434000 19.90594
7.435000 19.895509999999998
7.436000 19.88425
7.437000 19.87217
7.438000 19.85926
7.439000 19.84552
7.440000 19.83095
7.441000 19.815540000000002
7.442000 19.799310000000002
7.443000 19.78224
7.444000 19.76433
7.445000 19.74559
7.446000 19.72601
7.447000 19.70559
7.448000 19.68434
7.449000 19.66224
7.450000 19.639300000000002
7.451000 19.61553
7.452000 19.5909
7.453000 19.565440000000002
7.454000 19.53913
7.455000 19.51198
7.456000 19.483990000000002
7.457000 19.45515
7.458000 19.42547
7.459000 19.39495
7.460000 19.36358
7.461000 19.33136
7.462000 19.298299999999998
7.463000 19.264400000000002
7.464000 19.229660000000003
7.465000 19.19407
7.466000 19.15764
7.467000 19.12036
7.468000 19.082250000000002
7.469000 19.04329
7.470000 19.00349
7.471000 18.96285
7.472000 18.92136
7.473000 18.87904
7.474000 18.83588
7.475000 18.79188
7.476000 18.747040000000002
7.477000 18.70137
7.478000 18.65485
7.479000 18.607499999999998
7.480000 18.55932
7.481000 18.510299999999997
7.482000 18.46044
7.483000 18.40975
7.484000 18.35822
7.485000 18.30587
7.486000 18.252679999999998
7.487000 18.19866
7.488000 18.14381
7.489000 18.08813
7.490000 18.03163
7.491000 17.97429
7.492000 17.91614
7.493000 17.85716
7.494000 17.79736
7.495000 17.73673
7.496000 17.67529
7.497000 17.61303
7.498000 17.549960000000002
7.499000 17.48607
7.500000 17.42138
7.501000 17.35587
7.502000 17.28956
7.503000 17.22244
7.504000 17.154510000000002
7.505000 17.08579
7.506000 17.01627
7.507000 16.94595
7.508000 16.87483
7.509000 16.80292
7.510000 16.730220000000003
7.511000 16.65673
7.512000 16.582459999999998
7.513000 16.5074
7.514000 16.43156
7.515000 16.354940000000003
7.516000 16.27754
7.517000 16.19936
7.518000 16.12041
7.519000 16.040689999999998
7.520000 15.96021
7.521000 15.87895
7.522000 15.796930000000001
7.523000 15.714149999999998
7.524000 15.63061
7.525000 15.54631
7.526000 15.46126
7.527000 15.375459999999999
7.528000 15.28891
7.529000 15.201619999999998
7.530000 15.113589999999999
7.531000 15.024809999999999
7.532000 14.93531
7.533000 14.84507
7.534000 14.754100000000001
7.535000 14.6624
7.536000 14.569989999999999
7.537000 14.47686
7.538000 14.383009999999999
7.539000 14.28845
7.540000 14.19318
7.541000 14.097209999999999
7.542000 14.00054
7.543000 13.90316
7.544000 13.805100000000001
7.545000 13.70635
7.546000 13.6069
7.547000 13.50678
7.548000 13.40597
7.549000 13.30449
7.550000 13.202340000000001
7.551000 13.09952
7.552000 12.99603
7.553000 12.89188
7.554000 12.78707
7.555000 12.68161
7.556000 12.57549
7.557000 12.46873
7.558000 12.361329999999999
7.559000 12.25329
7.560000 12.14461
7.561000 12.0353
7.562000 11.925370000000001
7.563000 11.814810000000001
7.564000 11.70364
7.565000 11.591849999999999
7.566000 11.47946
7.567000 11.36646
7.568000 11.25286
7.569000 11.138670000000001
7.570000 11.02388
7.571000 10.90852
7.572000 10.79257
7.573000 10.67604
7.574000 10.55894
7.575000 10.44128
7.576000 10.32305
7.577000 10.20427
7.578000 10.08493
7.579000 9.965048699999999
7.580000 9.844622
7.581000 9.7236566
7.582000 9.602157
7.583000 9.4801284
7.584000 9.3575753
7.585000 9.234502899999999
7.586000 9.1109157
7.587000 8.986818000000001
7.588000 8.862215299999999
7.589000 8.7371118
7.590000 8.6115129
7.591000 8.485423
7.592000 8.358847299999999
7.593000 8.231791900000001
7.594000 8.104261
7.595000 7.97626
7.596000 7.8477941
7.597000 7.718869300000001
7.598000 7.5894907
7.599000 7.459663599999999
7.600000 7.3293939
7.601000 7.198686899999999
7.602000 7.0675477
7.603000 6.9359832
7.604000 6.803998399999999
7.605000 6.6715986
7.606000 6.5387897
7.607000 6.4055778
7.608000 6.271968
7.609000 6.1379667
7.610000 6.0035791
7.611000 5.8688112
7.612000 5.7336681
7.613000 5.5981558
7.614000 5.4622795
7.615000 5.3260453
7.616000 5.1894583
7.617000 5.052524399999999
7.618000 4.915249
7.619000 4.7776379
7.620000 4.6396967
7.621000 4.5014307
7.622000 4.3628458000000006
7.623000 4.223948
7.624000 4.0847424
7.625000 3.9452355000000003
7.626000 3.8054327999999997
7.627000 3.6653399
7.628000 3.5249632
7.629000 3.3843085000000004
7.630000 3.2433819
7.631000 3.1021897
7.632000 2.960738
7.633000 2.8190332
7.634000 2.6770813
7.635000 2.5348891
7.636000 2.3924625
7.637000 2.2498082
7.638000 2.1069326999999998
7.639000 1.9638422999999998
7.640000 1.8205436
7.641000 1.6770429999999998
7.642000 1.5333469
7.643000 1.3894617999999999
7.644000 1.2453942
7.645000 1.1011504
7.646000 0.9567366900000001
7.647000 0.8121595699999999
7.648000 0.66742525
7.649000 0.52254004
7.650000 0.37751020999999996
7.651000 0.23234200000000002
7.652000 0.087041658
7.653000 -0.058384588999999994
7.654000 -0.20393049
7.655000 -0.34958983
7.656000 -0.49535632
7.657000 -0.6412236499999999
7.658000 -0.78718551
7.659000 -0.93323551
7.660000 -1.0793672
7.661000 -1.2255741
7.662000 -1.3718498000000001
7.663000 -1.5181876
7.664000 -1.6645808000000002
7.665000 -1.8110228999999998
7.666000 -1.9575069
7.667000 -2.1040261
7.668000 -2.2505736
7.669000 -2.3971425
7.670000 -2.5437258000000003
7.671000 -2.6903166
7.672000 -2.8369078
7.673000 -2.9834928
7.674000 -3.1300641999999996
7.675000 -3.2766152
7.676000 -3.4231391
7.677000 -3.5696287
7.678000 -3.7160769000000005
7.679000 -3.8624771000000004
7.680000 -4.0088225
7.681000 -4.1551065
7.682000 -4.301322300000001
7.683000 -4.4474632
7.684000 -4.593522500000001
7.685000 -4.7394935
7.686000 -4.8853695
7.687000 -5.0311442
7.688000 -5.1768108999999995
7.689000 -5.3223632
7.690000 -5.4677945
7.691000 -5.6130983
7.692000 -5.758267999999999
7.693000 -5.9032973
7.694000 -6.048179
7.695000 -6.1929069000000005
7.696000 -6.337474299999999
7.697000 -6.481874
7.698000 -6.626099300000001
7.699000 -6.7701437
7.700000 -6.9140002
7.701000 -7.057661599999999
7.702000 -7.2011210000000005
7.703000 -7.344371099999999
7.704000 -7.4874051
7.705000 -7.630216300000001
7.706000 -7.7727965999999995
7.707000 -7.9151392000000005
7.708000 -8.0572374
7.709000 -8.1990838
7.710000 -8.3406709
7.711000 -8.481992
7.712000 -8.6230397
7.713000 -8.7638073
7.714000 -8.904288000000001
7.715000 -9.044474399999999
7.716000 -9.1843598
7.717000 -9.3239374
7.718000 -9.4632007
7.719000 -9.6021429
7.720000 -9.7407572
7.721000 -9.8790377
7.722000 -10.01698
7.723000 -10.15457
7.724000 -10.29181
7.725000 -10.42868
7.726000 -10.565199999999999
7.727000 -10.70133
7.728000 -10.83709
7.729000 -10.97246
7.730000 -11.10744
7.731000 -11.242009999999999
7.732000 -11.37618
7.733000 -11.50994
7.734000 -11.64327
7.735000 -11.77618
7.736000 -11.90866
7.737000 -12.04069
7.738000 -12.17228
7.739000 -12.30341
7.740000 -12.43408
7.741000 -12.56428
7.742000 -12.69401
7.743000 -12.82325
7.744000 -12.952
7.745000 -13.080259999999999
7.746000 -13.20801
7.747000 -13.335259999999998
7.748000 -13.46198
7.749000 -13.58819
7.750000 -13.71386
7.751000 -13.83899
7.752000 -13.96359
7.753000 -14.08763
7.754000 -14.21112
7.755000 -14.33404
7.756000 -14.4564
7.757000 -14.57818
7.758000 -14.699390000000001
7.759000 -14.82
7.760000 -14.940030000000002
7.761000 -15.05945
7.762000 -15.17827
7.763000 -15.29648
7.764000 -15.414069999999999
7.765000 -15.531039999999999
7.766000 -15.64738
7.767000 -15.763079999999999
7.768000 -15.87815
7.769000 -15.992560000000001
7.770000 -16.10632
7.771000 -16.21942
7.772000 -16.33185
7.773000 -16.44361
7.774000 -16.55469
7.775000 -16.66508
7.776000 -16.77478
7.777000 -16.88378
7.778000 -16.992070000000002
7.779000 -17.09966
7.780000 -17.20652
7.781000 -17.312659999999997
7.782000 -17.41807
7.783000 -17.52274
7.784000 -17.62667
7.785000 -17.72986
7.786000 -17.83229
7.787000 -17.933950000000003
7.788000 -18.03486
7.789000 -18.134990000000002
7.790000 -18.23435
7.791000 -18.33292
7.792000 -18.43071
7.793000 -18.52771
7.794000 -18.62391
7.795000 -18.7193
7.796000 -18.81389
7.797000 -18.90766
7.798000 -19.000619999999998
7.799000 -19.092760000000002
7.800000 -19.18406
7.801000 -19.274530000000002
7.802000 -19.36416
7.803000 -19.452949999999998
7.804000 -19.54089
7.805000 -19.62797
7.806000 -19.714190000000002
7.807000 -19.79955
7.808000 -19.88403
7.809000 -19.96764
7.810000 -20.05036
7.811000 -20.1322
7.812000 -20.21315
7.813000 -20.29319
7.814000 -20.37234
7.815000 -20.450570000000003
7.816000 -20.5279
7.817000 -20.604300000000002
7.818000 -20.67978
7.819000 -20.75433
7.820000 -20.82796
7.821000 -20.90064
7.822000 -20.972379999999998
7.823000 -21.04318
7.824000 -21.11302
7.825000 -21.181910000000002
7.826000 -21.249850000000002
7.827000 -21.31682
7.828000 -21.38282
7.829000 -21.44785
7.830000 -21.51191
7.831000 -21.57499
7.832000 -21.63709
7.833000 -21.69821
7.834000 -21.75833
7.835000 -21.81746
7.836000 -21.875600000000002
7.837000 -21.93273
7.838000 -21.98886
7.839000 -22.043979999999998
7.840000 -22.09808
7.841000 -22.15117
7.842000 -22.203239999999997
7.843000 -22.25428
7.844000 -22.304299999999998
7.845000 -22.35328
7.846000 -22.401229999999998
7.847000 -22.44813
7.848000 -22.49399
7.849000 -22.53881
7.850000 -22.58257
7.851000 -22.62528
7.852000 -22.66693
7.853000 -22.70752
7.854000 -22.747049999999998
7.855000 -22.7855
7.856000 -22.82289
7.857000 -22.85921
7.858000 -22.89444
7.859000 -22.9286
7.860000 -22.96168
7.861000 -22.99368
7.862000 -23.02459
7.863000 -23.05441
7.864000 -23.08314
7.865000 -23.110780000000002
7.866000 -23.13733
7.867000 -23.162779999999998
7.868000 -23.18713
7.869000 -23.21038
7.870000 -23.23252
7.871000 -23.25356
7.872000 -23.2735
7.873000 -23.29233
7.874000 -23.31004
7.875000 -23.32664
7.876000 -23.34213
7.877000 -23.35649
7.878000 -23.36974
7.879000 -23.38187
7.880000 -23.39287
7.881000 -23.40275
7.882000 -23.4115
7.883000 -23.41912
7.884000 -23.42561
7.885000 -23.43096
7.886000 -23.43519
7.887000 -23.43828
7.888000 -23.44023
7.889000 -23.441039999999997
7.890000 -23.440720000000002
7.891000 -23.43926
7.892000 -23.43666
7.893000 -23.43291
7.894000 -23.42803
7.895000 -23.422
7.896000 -23.41484
7.897000 -23.40652
7.898000 -23.39707
7.899000 -23.386480000000002
7.900000 -23.37474
7.901000 -23.36186
7.902000 -23.34783
7.903000 -23.33266
7.904000 -23.31635
7.905000 -23.2989
7.906000 -23.2803
7.907000 -23.26055
7.908000 -23.23967
7.909000 -23.21764
7.910000 -23.19446
7.911000 -23.17014
7.912000 -23.14468
7.913000 -23.11807
7.914000 -23.090320000000002
7.915000 -23.061429999999998
7.916000 -23.03139
7.917000 -23.00021
7.918000 -22.96789
7.919000 -22.93442
7.920000 -22.899820000000002
7.921000 -22.86407
7.922000 -22.82719
7.923000 -22.78916
7.924000 -22.75
7.925000 -22.709699999999998
7.926000 -22.66827
7.927000 -22.625709999999998
7.928000 -22.58201
7.929000 -22.53718
7.930000 -22.49123
7.931000 -22.44415
7.932000 -22.39595
7.933000 -22.34663
7.934000 -22.29618
7.935000 -22.24462
7.936000 -22.19194
7.937000 -22.13815
7.938000 -22.08325
7.939000 -22.02724
7.940000 -21.97012
7.941000 -21.9119
7.942000 -21.85258
7.943000 -21.79215
7.944000 -21.730620000000002
7.945000 -21.668000000000003
7.946000 -21.604290000000002
7.947000 -21.53948
7.948000 -21.473580000000002
7.949000 -21.4066
7.950000 -21.33853
7.951000 -21.269379999999998
7.952000 -21.19915
7.953000 -21.12784
7.954000 -21.05546
7.955000 -20.982
7.956000 -20.90748
7.957000 -20.8319
7.958000 -20.75525
7.959000 -20.67754
7.960000 -20.59878
7.961000 -20.51897
7.962000 -20.43812
7.963000 -20.35621
7.964000 -20.27327
7.965000 -20.1893
7.966000 -20.1043
7.967000 -20.018259999999998
7.968000 -19.93121
7.969000 -19.843140000000002
7.970000 -19.75405
7.971000 -19.66396
7.972000 -19.57285
7.973000 -19.48075
7.974000 -19.38765
7.975000 -19.293560000000003
7.976000 -19.19848
7.977000 -19.102420000000002
7.978000 -19.00538
7.979000 -18.90737
7.980000 -18.80838
7.981000 -18.70843
7.982000 -18.60752
7.983000 -18.50564
7.984000 -18.402820000000002
7.985000 -18.29905
7.986000 -18.19434
7.987000 -18.08869
7.988000 -17.982100000000003
7.989000 -17.87459
7.990000 -17.76616
7.991000 -17.6568
7.992000 -17.54654
7.993000 -17.43537
7.994000 -17.32329
7.995000 -17.21033
7.996000 -17.09647
7.997000 -16.98173
7.998000 -16.8661
7.999000 -16.74961
8.000000 -16.632250000000003
8.001000 -16.514029999999998
8.002000 -16.39496
8.003000 -16.27505
8.004000 -16.15429
8.005000 -16.03269
8.006000 -15.91027
8.007000 -15.78703
8.008000 -15.662970000000001
8.009000 -15.538089999999999
8.010000 -15.41242
8.011000 -15.285950000000001
8.012000 -15.15869
8.013000 -15.03064
8.014000 -14.901819999999999
8.015000 -14.77223
8.016000 -14.64187
8.017000 -14.51075
8.018000 -14.378879999999999
8.019000 -14.24626
8.020000 -14.1129
8.021000 -13.97881
8.022000 -13.844000000000001
8.023000 -13.70846
8.024000 -13.572210000000002
8.025000 -13.43526
8.026000 -13.29761
8.027000 -13.159270000000001
8.028000 -13.02025
8.029000 -12.880539999999998
8.030000 -12.74018
8.031000 -12.59914
8.032000 -12.45746
8.033000 -12.31513
8.034000 -12.17216
8.035000 -12.02857
8.036000 -11.884350000000001
8.037000 -11.739510000000001
8.038000 -11.594069999999999
8.039000 -11.44803
8.040000 -11.301400000000001
8.041000 -11.15419
8.042000 -11.0064
8.043000 -10.85805
8.044000 -10.70913
8.045000 -10.55966
8.046000 -10.40965
8.047000 -10.25911
8.048000 -10.10803
8.049000 -9.9564336
8.050000 -9.8043248
8.051000 -9.6517108
8.052000 -9.4985999
8.053000 -9.345000200000001
8.054000 -9.190919300000001
8.055000 -9.0363644
8.056000 -8.8813446
8.057000 -8.7258674
8.058000 -8.5699417
8.059000 -8.413575600000001
8.060000 -8.2567766
8.061000 -8.0995545
8.062000 -7.9419166
8.063000 -7.7838719
8.064000 -7.6254293
8.065000 -7.466597899999999
8.066000 -7.3073857
8.067000 -7.1478024
8.068000 -6.987856300000001
8.069000 -6.8275562999999995
8.070000 -6.666912099999999
8.071000 -6.5059319
8.072000 -6.344625399999999
8.073000 -6.1830007
8.074000 -6.0210671
8.075000 -5.8588337
8.076000 -5.6963094
8.077000 -5.533503
8.078000 -5.370423199999999
8.079000 -5.2070789
8.080000 -5.0434787000000005
8.081000 -4.8796315
8.082000 -4.7155462
8.083000 -4.5512315
8.084000 -4.3866958
8.085000 -4.2219479
8.086000 -4.0569965
8.087000 -3.8918505999999997
8.088000 -3.7265189
8.089000 -3.5610101999999997
8.090000 -3.3953331
8.091000 -3.229497
8.092000 -3.0635105
8.093000 -2.8973828999999998
8.094000 -2.7311229999999997
8.095000 -2.5647402
8.096000 -2.3982435
8.097000 -2.2316424
8.098000 -2.0649461000000002
8.099000 -1.8981639000000001
8.100000 -1.7313054
8.101000 -1.5643798
8.102000 -1.3973967
8.103000 -1.2303656
8.104000 -1.0632958
8.105000 -0.89619691
8.106000 -0.72907829
8.107000 -0.5619493799999999
8.108000 -0.39481949000000005
8.109000 -0.22769799000000002
8.110000 -0.060594158
8.111000 0.10648278
8.112000 0.27352364
8.113000 0.4405193
8.114000 0.6074606899999999
8.115000 0.77433875
8.116000 0.94114449
8.117000 1.107869
8.118000 1.2745034
8.119000 1.4410388
8.120000 1.6074663
8.121000 1.773777
8.122000 1.9399621999999999
8.123000 2.106013
8.124000 2.2719203
8.125000 2.437675
8.126000 2.6032684
8.127000 2.7686914
8.128000 2.9339349
8.129000 3.0989898
8.130000 3.2638467999999996
8.131000 3.4284968
8.132000 3.5929304
8.133000 3.7571382
8.134000 3.9211112999999997
8.135000 4.0848397
8.136000 4.2483144
8.137000 4.411525699999999
8.138000 4.5744643
8.139000 4.7371209
8.140000 4.8994862
8.141000 5.0615508
8.142000 5.2233055
8.143000 5.3847414
8.144000 5.545849
8.145000 5.7066191
8.146000 5.8670431
8.147000 6.0271118
8.148000 6.1868165
8.149000 6.3461483
8.150000 6.5050989
8.151000 6.66366
8.152000 6.821822399999999
8.153000 6.9795772000000005
8.154000 7.1369164
8.155000 7.293831600000001
8.156000 7.4503146000000005
8.157000 7.606357299999999
8.158000 7.7619508
8.159000 7.917086800000001
8.160000 8.0717564
8.161000 8.2259513
8.162000 8.3796635
8.163000 8.5328847
8.164000 8.685606
8.165000 8.8378184
8.166000 8.9895137
8.167000 9.1406837
8.168000 9.2913195
8.169000 9.4414122
8.170000 9.5909536
8.171000 9.7399347
8.172000 9.8883472
8.173000 10.03618
8.174000 10.18343
8.175000 10.33009
8.176000 10.476140000000001
8.177000 10.62158
8.178000 10.76641
8.179000 10.910599999999999
8.180000 11.05416
8.181000 11.19708
8.182000 11.33934
8.183000 11.48095
8.184000 11.62189
8.185000 11.76215
8.186000 11.90173
8.187000 12.04063
8.188000 12.17882
8.189000 12.31631
8.190000 12.45309
8.191000 12.589149999999998
8.192000 12.72449
8.193000 12.85909
8.194000 12.99294
8.195000 13.12605
8.196000 13.258410000000001
8.197000 13.389999999999999
8.198000 13.52082
8.199000 13.650860000000002
8.200000 13.780120000000002
8.201000 13.90858
8.202000 14.03625
8.203000 14.163110000000001
8.204000 14.289150000000001
8.205000 14.41438
8.206000 14.538770000000001
8.207000 14.66233
8.208000 14.785039999999999
8.209000 14.906910000000002
8.210000 15.02791
8.211000 15.14805
8.212000 15.267320000000002
8.213000 15.38571
8.214000 15.50322
8.215000 15.61983
8.216000 15.735550000000002
8.217000 15.85036
8.218000 15.96426
8.219000 16.077250000000003
8.220000 16.189310000000003
8.221000 16.30044
8.222000 16.41064
8.223000 16.5199
8.224000 16.62821
8.225000 16.73557
8.226000 16.84197
8.227000 16.947409999999998
8.228000 17.05188
8.229000 17.15538
8.230000 17.2579
8.231000 17.35943
8.232000 17.45997
8.233000 17.55951
8.234000 17.65806
8.235000 17.755589999999998
8.236000 17.85211
8.237000 17.94761
8.238000 18.042089999999998
8.239000 18.13553
8.240000 18.22794
8.241000 18.31931
8.242000 18.40963
8.243000 18.4989
8.244000 18.587110000000003
8.245000 18.67426
8.246000 18.76034
8.247000 18.84534
8.248000 18.929270000000002
8.249000 19.01212
8.250000 19.09388
8.251000 19.17454
8.252000 19.25412
8.253000 19.33258
8.254000 19.409950000000002
8.255000 19.48621
8.256000 19.56135
8.257000 19.635379999999998
8.258000 19.708280000000002
8.259000 19.78006
8.260000 19.85072
8.261000 19.92024
8.262000 19.98863
8.263000 20.055880000000002
8.264000 20.12198
8.265000 20.18695
8.266000 20.25076
8.267000 20.313419999999997
8.268000 20.37492
8.269000 20.43527
8.270000 20.49445
8.271000 20.55247
8.272000 20.60932
8.273000 20.66499
8.274000 20.71949
8.275000 20.77281
8.276000 20.82495
8.277000 20.8759
8.278000 20.925659999999997
8.279000 20.97423
8.280000 21.0216
8.281000 21.06778
8.282000 21.11275
8.283000 21.15652
8.284000 21.19909
8.285000 21.24044
8.286000 21.28058
8.287000 21.31951
8.288000 21.357229999999998
8.289000 21.39372
8.290000 21.429000000000002
8.291000 21.46305
8.292000 21.49588
8.293000 21.52749
8.294000 21.55787
8.295000 21.587020000000003
8.296000 21.61494
8.297000 21.641640000000002
8.298000 21.6671
8.299000 21.69133
8.300000 21.71432
8.301000 21.736079999999998
8.302000 21.756610000000002
8.303000 21.77589
8.304000 21.79394
8.305000 21.810750000000002
8.306000 21.82632
8.307000 21.84064
8.308000 21.85373
8.309000 21.86557
8.310000 21.87616
8.311000 21.88551
8.312000 21.89361
8.313000 21.90047
8.314000 21.90608
8.315000 21.91044
8.316000 21.91355
8.317000 21.915409999999998
8.318000 21.91602
8.319000 21.915390000000002
8.320000 21.9135
8.321000 21.91036
8.322000 21.90597
8.323000 21.90033
8.324000 21.89345
8.325000 21.88531
8.326000 21.87593
8.327000 21.865299999999998
8.328000 21.85342
8.329000 21.840300000000003
8.330000 21.82593
8.331000 21.81032
8.332000 21.79346
8.333000 21.77536
8.334000 21.756030000000003
8.335000 21.73545
8.336000 21.71364
8.337000 21.69059
8.338000 21.6663
8.339000 21.64078
8.340000 21.61403
8.341000 21.58605
8.342000 21.556829999999998
8.343000 21.52639
8.344000 21.49472
8.345000 21.461830000000003
8.346000 21.42771
8.347000 21.39237
8.348000 21.35581
8.349000 21.31803
8.350000 21.27903
8.351000 21.23882
8.352000 21.19739
8.353000 21.15475
8.354000 21.1109
8.355000 21.06585
8.356000 21.01959
8.357000 20.97214
8.358000 20.92348
8.359000 20.873630000000002
8.360000 20.82258
8.361000 20.77034
8.362000 20.71692
8.363000 20.66232
8.364000 20.60653
8.365000 20.54956
8.366000 20.49143
8.367000 20.43212
8.368000 20.37164
8.369000 20.310010000000002
8.370000 20.24721
8.371000 20.18326
8.372000 20.11815
8.373000 20.0519
8.374000 19.9845
8.375000 19.91596
8.376000 19.84628
8.377000 19.77546
8.378000 19.70352
8.379000 19.63045
8.380000 19.55625
8.381000 19.48094
8.382000 19.40451
8.383000 19.32697
8.384000 19.24833
8.385000 19.16858
8.386000 19.08773
8.387000 19.00578
8.388000 18.92275
8.389000 18.838630000000002
8.390000 18.753420000000002
8.391000 18.66715
8.392000 18.5798
8.393000 18.49138
8.394000 18.401899999999998
8.395000 18.31137
8.396000 18.21978
8.397000 18.12715
8.398000 18.033479999999997
8.399000 17.93877
8.400000 17.84303
8.401000 17.74627
8.402000 17.64849
8.403000 17.549699999999998
8.404000 17.44991
8.405000 17.34911
8.406000 17.24732
8.407000 17.14453
8.408000 17.04077
8.409000 16.93603
8.410000 16.83031
8.411000 16.72363
8.412000 16.61599
8.413000 16.50739
8.414000 16.39785
8.415000 16.28736
8.416000 16.17594
8.417000 16.063579999999998
8.418000 15.9503
8.419000 15.83611
8.420000 15.720999999999998
8.421000 15.604989999999999
8.422000 15.48807
8.423000 15.37027
8.424000 15.25158
8.425000 15.132000000000001
8.426000 15.01156
8.427000 14.89025
8.428000 14.76808
8.429000 14.645059999999999
8.430000 14.5212
8.431000 14.39649
8.432000 14.270959999999999
8.433000 14.144609999999998
8.434000 14.01744
8.435000 13.889460000000001
8.436000 13.76068
8.437000 13.63112
8.438000 13.50076
8.439000 13.369629999999999
8.440000 13.23773
8.441000 13.10507
8.442000 12.97165
8.443000 12.837489999999999
8.444000 12.702589999999999
8.445000 12.56696
8.446000 12.4306
8.447000 12.29353
8.448000 12.15574
8.449000 12.01726
8.450000 11.87809
8.451000 11.73823
8.452000 11.59769
8.453000 11.45649
8.454000 11.31462
8.455000 11.17211
8.456000 11.02894
8.457000 10.88514
8.458000 10.74071
8.459000 10.59566
8.460000 10.45
8.461000 10.30374
8.462000 10.15688
8.463000 10.00944
8.464000 9.8614149
8.465000 9.7128242
8.466000 9.5636733
8.467000 9.413971
8.468000 9.2637263
8.469000 9.1129482
8.470000 8.9616455
8.471000 8.8098273
8.472000 8.6575024
8.473000 8.5046798
8.474000 8.3513685
8.475000 8.1975773
8.476000 8.0433153
8.477000 7.888592
8.478000 7.7334158
8.479000 7.5777963
8.480000 7.4217424
8.481000 7.265263099999999
8.482000 7.1083672
8.483000 6.9510646
8.484000 6.7933634000000005
8.485000 6.635273199999999
8.486000 6.476803100000001
8.487000 6.3179627
8.488000 6.1587606
8.489000 5.999206
8.490000 5.8393087
8.491000 5.679078
8.492000 5.5185232
8.493000 5.357654
8.494000 5.1964797
8.495000 5.03501
8.496000 4.8732549
8.497000 4.7112238
8.498000 4.5489263
8.499000 4.3863725
8.500000 4.2235725
8.501000 4.0605359
8.502000 3.8972724
8.503000 3.7337922000000003
8.504000 3.5701050999999997
8.505000 3.4062214
8.506000 3.2421507000000003
8.507000 3.077903
8.508000 2.9134881000000004
8.509000 2.7489159
8.510000 2.5841963999999997
8.511000 2.4193395
8.512000 2.2543548
8.513000 2.0892523
8.514000 1.9240416999999999
8.515000 1.7587328
8.516000 1.5933355
8.517000 1.4278594
8.518000 1.2623144
8.519000 1.0967102
8.520000 0.93105659
8.521000 0.7653635
8.522000 0.5996407500000001
8.523000 0.43389816
8.524000 0.2681457
8.525000 0.10239330999999999
8.526000 -0.063349021
8.527000 -0.22907124
8.528000 -0.39476329000000004
8.529000 -0.56041507
8.530000 -0.72601642
8.531000 -0.89155715
8.532000 -1.057027
8.533000 -1.2224158
8.534000 -1.3877133
8.535000 -1.5529091
8.536000 -1.7179929
8.537000 -1.8829544999999999
8.538000 -2.0477837
8.539000 -2.2124702
8.540000 -2.3770038000000002
8.541000 -2.5413742
8.542000 -2.7055712
8.543000 -2.8695846
8.544000 -3.0334044000000002
8.545000 -3.1970207
8.546000 -3.3604230999999998
8.547000 -3.5236016
8.548000 -3.6865465
8.549000 -3.8492477999999997
8.550000 -4.0116955
8.551000 -4.1738797000000005
8.552000 -4.3357909
8.553000 -4.4974188999999996
8.554000 -4.6587545
8.555000 -4.8197873
8.556000 -4.9805079
8.557000 -5.1409062
8.558000 -5.3009726
8.559000 -5.4606974
8.560000 -5.6200705
8.561000 -5.7790823
8.562000 -5.9377231
8.563000 -6.0959823
8.564000 -6.2538504999999995
8.565000 -6.4113177
8.566000 -6.5683737
8.567000 -6.7250095
8.568000 -6.8812139
8.569000 -7.036978
8.570000 -7.192291300000001
8.571000 -7.3471434
8.572000 -7.5015254
8.573000 -7.655426899999999
8.574000 -7.808838
8.575000 -7.9617493
8.576000 -8.114150200000001
8.577000 -8.2660317
8.578000 -8.4173843
8.579000 -8.568199
8.580000 -8.7184653
8.581000 -8.8681743
8.582000 -9.017316300000001
8.583000 -9.1658823
8.584000 -9.3138635
8.585000 -9.4612502
8.586000 -9.6080333
8.587000 -9.7542033
8.588000 -9.8997518
8.589000 -10.04467
8.590000 -10.18895
8.591000 -10.33258
8.592000 -10.47555
8.593000 -10.617849999999999
8.594000 -10.75948
8.595000 -10.90043
8.596000 -11.04068
8.597000 -11.18023
8.598000 -11.31906
8.599000 -11.457180000000001
8.600000 -11.59457
8.601000 -11.73122
8.602000 -11.86712
8.603000 -12.00227
8.604000 -12.136660000000001
8.605000 -12.27027
8.606000 -12.4031
8.607000 -12.53514
8.608000 -12.66638
8.609000 -12.79682
8.610000 -12.92644
8.611000 -13.055230000000002
8.612000 -13.18319
8.613000 -13.31032
8.614000 -13.43659
8.615000 -13.562009999999999
8.616000 -13.686570000000001
8.617000 -13.810249999999998
8.618000 -13.93305
8.619000 -14.05497
8.620000 -14.175989999999999
8.621000 -14.296100000000001
8.622000 -14.41531
8.623000 -14.5336
8.624000 -14.65097
8.625000 -14.7674
8.626000 -14.882889999999998
8.627000 -14.997430000000001
8.628000 -15.11102
8.629000 -15.22365
8.630000 -15.33531
8.631000 -15.445999999999998
8.632000 -15.55569
8.633000 -15.6644
8.634000 -15.77211
8.635000 -15.87882
8.636000 -15.984509999999998
8.637000 -16.089190000000002
8.638000 -16.19283
8.639000 -16.29545
8.640000 -16.39702
8.641000 -16.49755
8.642000 -16.59703
8.643000 -16.69544
8.644000 -16.79279
8.645000 -16.88907
8.646000 -16.984270000000002
8.647000 -17.078380000000003
8.648000 -17.171400000000002
8.649000 -17.26333
8.650000 -17.354149999999997
8.651000 -17.44387
8.652000 -17.53247
8.653000 -17.61995
8.654000 -17.70631
8.655000 -17.79154
8.656000 -17.87563
8.657000 -17.958579999999998
8.658000 -18.040390000000002
8.659000 -18.12105
8.660000 -18.20055
8.661000 -18.27889
8.662000 -18.35607
8.663000 -18.43207
8.664000 -18.5069
8.665000 -18.580550000000002
8.666000 -18.65302
8.667000 -18.7243
8.668000 -18.79438
8.669000 -18.86326
8.670000 -18.93095
8.671000 -18.99742
8.672000 -19.06269
8.673000 -19.12673
8.674000 -19.18956
8.675000 -19.25116
8.676000 -19.31154
8.677000 -19.37068
8.678000 -19.42858
8.679000 -19.48525
8.680000 -19.54067
8.681000 -19.59485
8.682000 -19.64777
8.683000 -19.69944
8.684000 -19.74985
8.685000 -19.799
8.686000 -19.846890000000002
8.687000 -19.893520000000002
8.688000 -19.93887
8.689000 -19.98296
8.690000 -20.02577
8.691000 -20.0673
8.692000 -20.10756
8.693000 -20.146539999999998
8.694000 -20.18423
8.695000 -20.22064
8.696000 -20.255770000000002
8.697000 -20.28961
8.698000 -20.32215
8.699000 -20.35341
8.700000 -20.38337
8.701000 -20.41203
8.702000 -20.4394
8.703000 -20.46547
8.704000 -20.49024
8.705000 -20.5137
8.706000 -20.53587
8.707000 -20.55673
8.708000 -20.57628
8.709000 -20.59453
8.710000 -20.61147
8.711000 -20.627100000000002
8.712000 -20.64142
8.713000 -20.654429999999998
8.714000 -20.66613
8.715000 -20.67652
8.716000 -20.6856
8.717000 -20.69336
8.718000 -20.69982
8.719000 -20.70496
8.720000 -20.70879
8.721000 -20.711299999999998
8.722000 -20.71251
8.723000 -20.7124
8.724000 -20.710990000000002
8.725000 -20.708270000000002
8.726000 -20.704230000000003
8.727000 -20.69889
8.728000 -20.69225
8.729000 -20.68429
8.730000 -20.67504
8.731000 -20.664479999999998
8.732000 -20.65262
8.733000 -20.63946
8.734000 -20.625
8.735000 -20.60924
8.736000 -20.59218
8.737000 -20.57383
8.738000 -20.55419
8.739000 -20.533260000000002
8.740000 -20.51104
8.741000 -20.48753
8.742000 -20.46273
8.743000 -20.43665
8.744000 -20.40929
8.745000 -20.38066
8.746000 -20.350740000000002
8.747000 -20.31955
8.748000 -20.28709
8.749000 -20.25336
8.750000 -20.21836
8.751000 -20.1821
8.752000 -20.14457
8.753000 -20.105790000000002
8.754000 -20.065759999999997
8.755000 -20.02448
8.756000 -19.98194
8.757000 -19.93817
8.758000 -19.893150000000002
8.759000 -19.8469
8.760000 -19.79941
8.761000 -19.7507
8.762000 -19.700770000000002
8.763000 -19.64961
8.764000 -19.59724
8.765000 -19.54366
8.766000 -19.48887
8.767000 -19.43288
8.768000 -19.375690000000002
8.769000 -19.31731
8.770000 -19.257740000000002
8.771000 -19.19698
8.772000 -19.13505
8.773000 -19.07194
8.774000 -19.007669999999997
8.775000 -18.94223
8.776000 -18.875629999999997
8.777000 -18.807869999999998
8.778000 -18.73897
8.779000 -18.66892
8.780000 -18.597739999999998
8.781000 -18.52542
8.782000 -18.45197
8.783000 -18.37741
8.784000 -18.30172
8.785000 -18.22493
8.786000 -18.14703
8.787000 -18.06803
8.788000 -17.98794
8.789000 -17.906769999999998
8.790000 -17.82451
8.791000 -17.74118
8.792000 -17.65679
8.793000 -17.57134
8.794000 -17.484830000000002
8.795000 -17.397280000000002
8.796000 -17.308680000000003
8.797000 -17.21906
8.798000 -17.12841
8.799000 -17.03674
8.800000 -16.94406
8.801000 -16.85038
8.802000 -16.755709999999997
8.803000 -16.660040000000002
8.804000 -16.56339
8.805000 -16.46577
8.806000 -16.36719
8.807000 -16.26764
8.808000 -16.16714
8.809000 -16.0657
8.810000 -15.96332
8.811000 -15.860009999999999
8.812000 -15.75578
8.813000 -15.65064
8.814000 -15.54459
8.815000 -15.43765
8.816000 -15.329809999999998
8.817000 -15.22109
8.818000 -15.1115
8.819000 -15.00104
8.820000 -14.88973
8.821000 -14.77757
8.822000 -14.664559999999998
8.823000 -14.55072
8.824000 -14.436060000000001
8.825000 -14.32059
8.826000 -14.2043
8.827000 -14.08723
8.828000 -13.96936
8.829000 -13.85071
8.830000 -13.7313
8.831000 -13.61112
8.832000 -13.490189999999998
8.833000 -13.36852
8.834000 -13.24612
8.835000 -13.122990000000001
8.836000 -12.99915
8.837000 -12.87461
8.838000 -12.749369999999999
8.839000 -12.62344
8.840000 -12.496839999999999
8.841000 -12.369570000000001
8.842000 -12.24164
8.843000 -12.113069999999999
8.844000 -11.98385
8.845000 -11.854009999999999
8.846000 -11.723550000000001
8.847000 -11.59248
8.848000 -11.4608
8.849000 -11.32854
8.850000 -11.1957
8.851000 -11.06228
8.852000 -10.9283
8.853000 -10.79378
8.854000 -10.658710000000001
8.855000 -10.523100000000001
8.856000 -10.38698
8.857000 -10.25034
8.858000 -10.11321
8.859000 -9.9755764
8.860000 -9.837465700000001
8.861000 -9.6988842
8.862000 -9.5598422
8.863000 -9.4203494
8.864000 -9.280417100000001
8.865000 -9.140054899999999
8.866000 -8.9992739
8.867000 -8.858084700000001
8.868000 -8.7164976
8.869000 -8.574523000000001
8.870000 -8.4321715
8.871000 -8.289453400000001
8.872000 -8.1463799
8.873000 -8.0029614
8.874000 -7.859208400000001
8.875000 -7.7151312999999995
8.876000 -7.5707413
8.877000 -7.4260488
8.878000 -7.2810635
8.879000 -7.1357965
8.880000 -6.9902584
8.881000 -6.844460199999999
8.882000 -6.698411699999999
8.883000 -6.5521233
8.884000 -6.4056061
8.885000 -6.2588699
8.886000 -6.1119255
8.887000 -5.964783199999999
8.888000 -5.817453899999999
8.889000 -5.6699481
8.890000 -5.5222761
8.891000 -5.3744487
8.892000 -5.2264764999999995
8.893000 -5.0783701
8.894000 -4.9301405
8.895000 -4.7817979
8.896000 -4.6333529
8.897000 -4.4848166
8.898000 -4.3361995
8.899000 -4.1875127999999995
8.900000 -4.0387668
8.901000 -3.8899719999999998
8.902000 -3.7411395
8.903000 -3.5922803000000005
8.904000 -3.4434047000000003
8.905000 -3.2945233999999997
8.906000 -3.145647
8.907000 -2.9967863
8.908000 -2.8479517999999997
8.909000 -2.6991542
8.910000 -2.5504041
8.911000 -2.401712
8.912000 -2.2530881999999997
8.913000 -2.1045433
8.914000 -1.9560879
8.915000 -1.8077322999999998
8.916000 -1.6594867999999998
8.917000 -1.5113619
8.918000 -1.3633678999999999
8.919000 -1.215515
8.920000 -1.0678137
8.921000 -0.9202741999999999
8.922000 -0.77290684
8.923000 -0.6257218800000001
8.924000 -0.47872956
8.925000 -0.33194015000000004
8.926000 -0.18536391
8.927000 -0.039011093999999996
8.928000 0.10710807000000001
8.929000 0.25298335
8.930000 0.39860453
8.931000 0.54396144
8.932000 0.6890439
8.933000 0.83384169
8.934000 0.97834468
8.935000 1.1225428000000002
8.936000 1.266426
8.937000 1.4099843
8.938000 1.5532074999999999
8.939000 1.6960859
8.940000 1.8386096
8.941000 1.9807687
8.942000 2.1225536
8.943000 2.2639545
8.944000 2.4049617
8.945000 2.5455657
8.946000 2.6857572
8.947000 2.8255265
8.948000 2.9648645
8.949000 3.1037617
8.950000 3.2422092
8.951000 3.3801973
8.952000 3.5177175
8.953000 3.6547601
8.954000 3.7913166
8.955000 3.927378
8.956000 4.0629353
8.957000 4.1979797
8.958000 4.3325021999999995
8.959000 4.4664938
8.960000 4.599946
8.961000 4.732850200000001
8.962000 4.8651975
8.963000 4.9969789
8.964000 5.1281858
8.965000 5.2588098
8.966000 5.3888422
8.967000 5.518274
8.968000 5.6470972
8.969000 5.775303
8.970000 5.902883
8.971000 6.0298286
8.972000 6.1561316
8.973000 6.2817834
8.974000 6.4067766
8.975000 6.531102199999999
8.976000 6.654752
8.977000 6.7777187
8.978000 6.899993899999999
8.979000 7.021569499999999
8.980000 7.142437999999999
8.981000 7.262592
8.982000 7.3820241
8.983000 7.500726
8.984000 7.6186903
8.985000 7.7359103
8.986000 7.8523784999999995
8.987000 7.9680875
8.988000 8.0830298
8.989000 8.197198799999999
8.990000 8.3105877
8.991000 8.4231891
8.992000 8.534997
8.993000 8.6460039
8.994000 8.7562032
8.995000 8.8655889
8.996000 8.9741535
8.997000 9.0818912
8.998000 9.1887951
8.999000 9.2948586
9.000000 9.4000757
9.001000 9.5044397
9.002000 9.6079446
9.003000 9.710584599999999
9.004000 9.8123536
9.005000 9.9132448
9.006000 10.01325
9.007000 10.11237
9.008000 10.2106
9.009000 10.30792
9.010000 10.40434
9.011000 10.49984
9.012000 10.594430000000001
9.013000 10.68809
9.014000 10.78083
9.015000 10.87263
9.016000 10.9635
9.017000 11.05342
9.018000 11.14239
9.019000 11.230410000000001
9.020000 11.31747
9.021000 11.40356
9.022000 11.48869
9.023000 11.572849999999999
9.024000 11.656030000000001
9.025000 11.73822
9.026000 11.81944
9.027000 11.899659999999999
9.028000 11.97889
9.029000 12.057120000000001
9.030000 12.13434
9.031000 12.21057
9.032000 12.28578
9.033000 12.35997
9.034000 12.43315
9.035000 12.50531
9.036000 12.57645
9.037000 12.646560000000001
9.038000 12.71563
9.039000 12.783669999999999
9.040000 12.850670000000001
9.041000 12.91664
9.042000 12.98155
9.043000 13.04542
9.044000 13.108239999999999
9.045000 13.170009999999998
9.046000 13.230720000000002
9.047000 13.290370000000001
9.048000 13.348960000000002
9.049000 13.406489999999998
9.050000 13.462950000000001
9.051000 13.518350000000002
9.052000 13.57267
9.053000 13.625919999999999
9.054000 13.6781
9.055000 13.7292
9.056000 13.77922
9.057000 13.82816
9.058000 13.87602
9.059000 13.922799999999999
9.060000 13.96849
9.061000 14.013100000000001
9.062000 14.05662
9.063000 14.099049999999998
9.064000 14.14039
9.065000 14.18064
9.066000 14.2198
9.067000 14.25787
9.068000 14.29484
9.069000 14.33072
9.070000 14.36551
9.071000 14.3992
9.072000 14.43179
9.073000 14.463280000000001
9.074000 14.493680000000001
9.075000 14.522979999999999
9.076000 14.55119
9.077000 14.578289999999999
9.078000 14.6043
9.079000 14.62921
9.080000 14.65302
9.081000 14.675730000000001
9.082000 14.69734
9.083000 14.71786
9.084000 14.73728
9.085000 14.7556
9.086000 14.77283
9.087000 14.788960000000001
9.088000 14.804
9.089000 14.81795
9.090000 14.8308
9.091000 14.842559999999999
9.092000 14.85323
9.093000 14.862810000000001
9.094000 14.871300000000002
9.095000 14.87871
9.096000 14.885029999999999
9.097000 14.89027
9.098000 14.89443
9.099000 14.89751
9.100000 14.89951
9.101000 14.90043
9.102000 14.900279999999999
9.103000 14.899049999999999
9.104000 14.89676
9.105000 14.89339
9.106000 14.88896
9.107000 14.883469999999999
9.108000 14.876909999999999
9.109000 14.86929
9.110000 14.860619999999999
9.111000 14.85088
9.112000 14.8401
9.113000 14.82827
9.114000 14.81539
9.115000 14.80147
9.116000 14.7865
9.117000 14.7705
9.118000 14.753459999999999
9.119000 14.73539
9.120000 14.71629
9.121000 14.696159999999999
9.122000 14.67501
9.123000 14.652840000000001
9.124000 14.62966
9.125000 14.60547
9.126000 14.58027
9.127000 14.55406
9.128000 14.52686
9.129000 14.49866
9.130000 14.469460000000002
9.131000 14.439279999999998
9.132000 14.408119999999998
9.133000 14.375969999999999
9.134000 14.342849999999999
9.135000 14.308760000000001
9.136000 14.273710000000001
9.137000 14.23769
9.138000 14.200709999999999
9.139000 14.16278
9.140000 14.1239
9.141000 14.08407
9.142000 14.0433
9.143000 14.0016
9.144000 13.95897
9.145000 13.91541
9.146000 13.870930000000001
9.147000 13.82553
9.148000 13.77922
9.149000 13.73201
9.150000 13.683890000000002
9.151000 13.63487
9.152000 13.584969999999998
9.153000 13.534170000000001
9.154000 13.4825
9.155000 13.429949999999998
9.156000 13.37653
9.157000 13.322249999999999
9.158000 13.267109999999999
9.159000 13.211110000000001
9.160000 13.15427
9.161000 13.096589999999999
9.162000 13.03807
9.163000 12.978729999999999
9.164000 12.918550000000002
9.165000 12.857569999999999
9.166000 12.795770000000001
9.167000 12.73317
9.168000 12.66976
9.169000 12.60557
9.170000 12.540589999999998
9.171000 12.47483
9.172000 12.4083
9.173000 12.341000000000001
9.174000 12.27294
9.175000 12.204130000000001
9.176000 12.13457
9.177000 12.06426
9.178000 11.99323
9.179000 11.92146
9.180000 11.848980000000001
9.181000 11.77578
9.182000 11.70187
9.183000 11.62726
9.184000 11.55195
9.185000 11.47596
9.186000 11.399289999999999
9.187000 11.32194
9.188000 11.24393
9.189000 11.16525
9.190000 11.08592
9.191000 11.00595
9.192000 10.925329999999999
9.193000 10.844090000000001
9.194000 10.76222
9.195000 10.67973
9.196000 10.59664
9.197000 10.51294
9.198000 10.428650000000001
9.199000 10.34377
9.200000 10.25831
9.201000 10.17228
9.202000 10.08568
9.203000 9.9985234
9.204000 9.9108182
9.205000 9.8225705
9.206000 9.7337879
9.207000 9.644478600000001
9.208000 9.554649099999999
9.209000 9.4643079
9.210000 9.3734622
9.211000 9.2821196
9.212000 9.190287399999999
9.213000 9.097974
9.214000 9.0051867
9.215000 8.9119337
9.216000 8.8182226
9.217000 8.7240614
9.218000 8.6294577
9.219000 8.5344195
9.220000 8.4389545
9.221000 8.3430715
9.222000 8.246778
9.223000 8.1500821
9.224000 8.0529921
9.225000 7.9555161
9.226000 7.8576624
9.227000 7.7594385
9.228000 7.6608531
9.229000 7.5619146
9.230000 7.4626312
9.231000 7.3630109
9.232000 7.2630614
9.233000 7.1627915
9.234000 7.0622093999999995
9.235000 6.9613226
9.236000 6.86014
9.237000 6.758669
9.238000 6.656917900000001
9.239000 6.5548949
9.240000 6.4526081
9.241000 6.350065000000001
9.242000 6.2472746
9.243000 6.1442442
9.244000 6.0409822
9.245000 5.9374962
9.246000 5.8337942
9.247000 5.7298847
9.248000 5.6257751
9.249000 5.5214739999999995
9.250000 5.4169893
9.251000 5.312329200000001
9.252000 5.2075017
9.253000 5.1025152
9.254000 4.997377800000001
9.255000 4.892097799999999
9.256000 4.7866832
9.257000 4.6811428
9.258000 4.5754846
9.259000 4.4697173
9.260000 4.363849
9.261000 4.257888299999999
9.262000 4.1518435
9.263000 4.045723
9.264000 3.9395355
9.265000 3.8332894
9.266000 3.7269931
9.267000 3.6206547
9.268000 3.5142828
9.269000 3.4078855
9.270000 3.3014715
9.271000 3.1950488999999997
9.272000 3.0886257
9.273000 2.9822104
9.274000 2.8758109
9.275000 2.7694354
9.276000 2.6630919
9.277000 2.5567884
9.278000 2.4505328
9.279000 2.3443332
9.280000 2.2381973
9.281000 2.1321328
9.282000 2.026148
9.283000 1.9202503999999998
9.284000 1.8144481000000001
9.285000 1.7087485999999998
9.286000 1.6031599
9.287000 1.4976896
9.288000 1.3923458
9.289000 1.2871361
9.290000 1.1820684
9.291000 1.0771506
9.292000 0.97239027
9.293000 0.8677954800000001
9.294000 0.76337396
9.295000 0.65913354
9.296000 0.5550820399999999
9.297000 0.45122727999999995
9.298000 0.34757704
9.299000 0.24413909000000003
9.300000 0.14092121
9.301000 0.037931097999999996
9.302000 -0.064823555
9.303000 -0.16733513
9.304000 -0.26959602
9.305000 -0.37159871
9.306000 -0.47333566000000005
9.307000 -0.57479949
9.308000 -0.67598275
9.309000 -0.77687809
9.310000 -0.87747825
9.311000 -0.9777760099999999
9.312000 -1.0777642
9.313000 -1.1774356
9.314000 -1.2767831
9.315000 -1.3757997
9.316000 -1.4744785
9.317000 -1.5728123
9.318000 -1.6707944
9.319000 -1.7684175
9.320000 -1.8656749000000001
9.321000 -1.9625597000000001
9.322000 -2.0590648
9.323000 -2.1551834
9.324000 -2.2509087
9.325000 -2.3462337
9.326000 -2.4411516
9.327000 -2.5356555
9.328000 -2.6297387
9.329000 -2.7233943
9.330000 -2.8166156
9.331000 -2.9093958
9.332000 -3.0017283
9.333000 -3.0936064
9.334000 -3.1850237000000003
9.335000 -3.2759733
9.336000 -3.3664490999999996
9.337000 -3.4564443000000002
9.338000 -3.5459525999999997
9.339000 -3.634968
9.340000 -3.7234842999999995
9.341000 -3.8114950000000003
9.342000 -3.8989943
9.343000 -3.9859761000000002
9.344000 -4.0724345
9.345000 -4.1583635
9.346000 -4.2437572
9.347000 -4.32861
9.348000 -4.4129163
9.349000 -4.4966705000000005
9.350000 -4.5798667
9.351000 -4.6624996
9.352000 -4.7445633
9.353000 -4.826052499999999
9.354000 -4.9069617
9.355000 -4.9872853
9.356000 -5.067018
9.357000 -5.146154800000001
9.358000 -5.2246895
9.359000 -5.3026173000000005
9.360000 -5.3799327
9.361000 -5.4566305
9.362000 -5.532705
9.363000 -5.6081515
9.364000 -5.6829646
9.365000 -5.7571389
9.366000 -5.8306694
9.367000 -5.9035514
9.368000 -5.9757795
9.369000 -6.0473491
9.370000 -6.1182551
9.371000 -6.1884932
9.372000 -6.2580585
9.373000 -6.326946599999999
9.374000 -6.3951522
9.375000 -6.4626716
9.376000 -6.5295003000000005
9.377000 -6.5956347
9.378000 -6.6610701
9.379000 -6.7258023
9.380000 -6.7898273
9.381000 -6.8531416
9.382000 -6.9157414
9.383000 -6.9776229999999995
9.384000 -7.038781800000001
9.385000 -7.099214900000001
9.386000 -7.1589187
9.387000 -7.2178892999999995
9.388000 -7.276123800000001
9.389000 -7.3336184
9.390000 -7.3903695
9.391000 -7.4463733
9.392000 -7.5016267999999995
9.393000 -7.556126300000001
9.394000 -7.6098688
9.395000 -7.6628506
9.396000 -7.715068799999999
9.397000 -7.7665195
9.398000 -7.817199800000001
9.399000 -7.867106799999999
9.400000 -7.916237399999999
9.401000 -7.9645887
9.402000 -8.0121569
9.403000 -8.0589399
9.404000 -8.104934499999999
9.405000 -8.150138
9.406000 -8.194547100000001
9.407000 -8.2381599
9.408000 -8.2809739
9.409000 -8.322987
9.410000 -8.3641969
9.411000 -8.4046014
9.412000 -8.4441982
9.413000 -8.4829852
9.414000 -8.520960800000001
9.415000 -8.5581236
9.416000 -8.594471200000001
9.417000 -8.630003
9.418000 -8.664716799999999
9.419000 -8.698611
9.420000 -8.7316848
9.421000 -8.7639369
9.422000 -8.7953657
9.423000 -8.8259697
9.424000 -8.8557482
9.425000 -8.8846996
9.426000 -8.9128226
9.427000 -8.9401171
9.428000 -8.9665815
9.429000 -8.9922145
9.430000 -9.0170152
9.431000 -9.040982999999999
9.432000 -9.0641163
9.433000 -9.086414399999999
9.434000 -9.1078766
9.435000 -9.128502
9.436000 -9.148290000000001
9.437000 -9.1672398
9.438000 -9.1853514
9.439000 -9.2026234
9.440000 -9.2190556
9.441000 -9.234648199999999
9.442000 -9.249400300000001
9.443000 -9.2633121
9.444000 -9.2763826
9.445000 -9.2886128
9.446000 -9.3000025
9.447000 -9.3105525
9.448000 -9.3202621
9.449000 -9.329132699999999
9.450000 -9.3371645
9.451000 -9.344358
9.452000 -9.3507148
9.453000 -9.356235
9.454000 -9.3609191
9.455000 -9.364768900000001
9.456000 -9.367785600000001
9.457000 -9.3699694
9.458000 -9.3713224
9.459000 -9.3718447
9.460000 -9.3715385
9.461000 -9.3704045
9.462000 -9.3684442
9.463000 -9.3656592
9.464000 -9.3620509
9.465000 -9.35762
9.466000 -9.3523689
9.467000 -9.3462981
9.468000 -9.339410099999998
9.469000 -9.331706200000001
9.470000 -9.3231879
9.471000 -9.3138568
9.472000 -9.3037151
9.473000 -9.292765
9.474000 -9.2810072
9.475000 -9.268444800000001
9.476000 -9.2550792
9.477000 -9.2409134
9.478000 -9.2259489
9.479000 -9.2101887
9.480000 -9.193635
9.481000 -9.17629
9.482000 -9.1581568
9.483000 -9.1392376
9.484000 -9.119536
9.485000 -9.099054299999999
9.486000 -9.0777956
9.487000 -9.0557627
9.488000 -9.0329595
9.489000 -9.0093881
9.490000 -8.985053
9.491000 -8.9599565
9.492000 -8.9341022
9.493000 -8.9074939
9.494000 -8.880134700000001
9.495000 -8.8520281
9.496000 -8.823178
9.497000 -8.7935872
9.498000 -8.7632596
9.499000 -8.7321989
9.500000 -8.7004088
9.501000 -8.6678922
9.502000 -8.6346529
9.503000 -8.6006954
9.504000 -8.566022700000001
9.505000 -8.5306391
9.506000 -8.494547800000001
9.507000 -8.4577531
9.508000 -8.4202595
9.509000 -8.3820708
9.510000 -8.3431907
9.511000 -8.3036236
9.512000 -8.2633741
9.513000 -8.2224473
9.514000 -8.180847
9.515000 -8.138577600000001
9.516000 -8.0956444
9.517000 -8.0520518
9.518000 -8.007805
9.519000 -7.9629093
9.520000 -7.9173699
9.521000 -7.871191199999999
9.522000 -7.8243785
9.523000 -7.7769376
9.524000 -7.7288732
9.525000 -7.6801911
9.526000 -7.630896600000001
9.527000 -7.5809948
9.528000 -7.5304911
9.529000 -7.4793912
9.530000 -7.4277006000000005
9.531000 -7.3754244
9.532000 -7.3225677000000005
9.533000 -7.2691365999999995
9.534000 -7.2151355
9.535000 -7.160571200000001
9.536000 -7.1054481
9.537000 -7.0497721
9.538000 -6.9935486000000004
9.539000 -6.9367833
9.540000 -6.8794816999999995
9.541000 -6.8216495
9.542000 -6.763292799999999
9.543000 -6.7044169
9.544000 -6.6450275
9.545000 -6.5851308
9.546000 -6.5247326999999995
9.547000 -6.4638399
9.548000 -6.4024575
9.549000 -6.3405924
9.550000 -6.2782504
9.551000 -6.2154386
9.552000 -6.1521634
9.553000 -6.0884312000000005
9.554000 -6.0242485
9.555000 -5.9596226
9.556000 -5.89456
9.557000 -5.8290675
9.558000 -5.7631518999999996
9.559000 -5.6968205
9.560000 -5.6300797
9.561000 -5.5629368999999995
9.562000 -5.4953989000000005
9.563000 -5.4274727
9.564000 -5.359165
9.565000 -5.2904829
9.566000 -5.2214332
9.567000 -5.1520228
9.568000 -5.0822590000000005
9.569000 -5.0121478999999995
9.570000 -4.9416967
9.571000 -4.8709121
9.572000 -4.7998007000000005
9.573000 -4.7283694
9.574000 -4.656625200000001
9.575000 -4.5845747
9.576000 -4.5122243
9.577000 -4.4395812
9.578000 -4.3666523
9.579000 -4.2934444
9.580000 -4.2199641
9.581000 -4.146219
9.582000 -4.0722158
9.583000 -3.9979618
9.584000 -3.9234642
9.585000 -3.84873
9.586000 -3.7737668
9.587000 -3.6985817999999995
9.588000 -3.6231827
9.589000 -3.5475768
9.590000 -3.471772
9.591000 -3.3957756999999997
9.592000 -3.3195954
9.593000 -3.2432388999999997
9.594000 -3.1667138999999995
9.595000 -3.0900283
9.596000 -3.0131893
9.597000 -2.9362049
9.598000 -2.8590826
9.599000 -2.7818302
9.600000 -2.7044551
9.601000 -2.6269649999999998
9.602000 -2.5493674
9.603000 -2.4716698
9.604000 -2.3938796
9.605000 -2.3160042
9.606000 -2.238051
9.607000 -2.1600273999999997
9.608000 -2.0819409
9.609000 -2.0037984
9.610000 -1.9256076
9.611000 -1.8473757
9.612000 -1.7691100000000002
9.613000 -1.6908178
9.614000 -1.6125066000000001
9.615000 -1.5341836
9.616000 -1.4558562000000002
9.617000 -1.377532
9.618000 -1.2992184
9.619000 -1.2209228
9.620000 -1.1426528999999999
9.621000 -1.0644160999999999
9.622000 -0.98622013
9.623000 -0.9080724800000001
9.624000 -0.8299808900000001
9.625000 -0.7519530600000001
9.626000 -0.67399661
9.627000 -0.59611923
9.628000 -0.51832856
9.629000 -0.44063226999999994
9.630000 -0.36303800999999997
9.631000 -0.28555337000000003
9.632000 -0.20818587
9.633000 -0.13094299
9.634000 -0.053832190999999995
9.635000 0.023139128
9.636000 0.099963637
9.637000 0.17663407
9.638000 0.25314321
9.639000 0.32948391
9.640000 0.4056491
9.641000 0.48163175
9.642000 0.55742483
9.643000 0.6330214
9.644000 0.70841452
9.645000 0.7835972099999999
9.646000 0.85856263
9.647000 0.9333037799999999
9.648000 1.0078138
9.649000 1.0820857
9.650000 1.1561126
9.651000 1.2298876
9.652000 1.3034037
9.653000 1.3766538
9.654000 1.4496311
9.655000 1.5223283
9.656000 1.5947387
9.657000 1.6668549000000001
9.658000 1.7386701
9.659000 1.8101771999999998
9.660000 1.8813693999999999
9.661000 1.9522395000000001
9.662000 2.0227807
9.663000 2.0929860000000002
9.664000 2.1628488
9.665000 2.2323621
9.666000 2.3015194
9.667000 2.3703139
9.668000 2.4387393
9.669000 2.506789
9.670000 2.5744569
9.671000 2.6417365000000004
9.672000 2.7086219000000002
9.673000 2.7751068
9.674000 2.8411852
9.675000 2.9068513
9.676000 2.9720992
9.677000 3.0369230000000003
9.678000 3.101317
9.679000 3.1652755999999997
9.680000 3.2287929
9.681000 3.2918636
9.682000 3.3544820000000004
9.683000 3.4166422
9.684000 3.4783389
9.685000 3.5395663
9.686000 3.6003187
9.687000 3.6605909
9.688000 3.7203769999999996
9.689000 3.7796713000000004
9.690000 3.8384687
9.691000 3.8967632
9.692000 3.9545491000000004
9.693000 4.0118214
9.694000 4.068574300000001
9.695000 4.1248024
9.696000 4.1805003
9.697000 4.2356625
9.698000 4.2902838
9.699000 4.3443587
9.700000 4.3978825
9.701000 4.4508498
9.702000 4.5032557
9.703000 4.555095700000001
9.704000 4.6063647
9.705000 4.6570583999999995
9.706000 4.707172099999999
9.707000 4.7567014
9.708000 4.805642000000001
9.709000 4.8539896
9.710000 4.90174
9.711000 4.9488895
9.712000 4.995434
9.713000 5.0413694
9.714000 5.0866921000000005
9.715000 5.1313984999999995
9.716000 5.1754847
9.717000 5.218946900000001
9.718000 5.2617818
9.719000 5.3039853
9.720000 5.3455539000000005
9.721000 5.3864844000000005
9.722000 5.4267727
9.723000 5.4664154
9.724000 5.5054091
9.725000 5.5437502
9.726000 5.5814352
9.727000 5.618460499999999
9.728000 5.6548226999999995
9.729000 5.6905184
9.730000 5.7255443
9.731000 5.7598967000000005
9.732000 5.793572999999999
9.733000 5.826569699999999
9.734000 5.8588835999999995
9.735000 5.8905121
9.736000 5.9214521
9.737000 5.9517011
9.738000 5.9812563999999995
9.739000 6.0101155
9.740000 6.0382761
9.741000 6.065736
9.742000 6.0924929
9.743000 6.1185449
9.744000 6.1438899
9.745000 6.168526399999999
9.746000 6.1924525
9.747000 6.2156666
9.748000 6.238167
9.749000 6.259952500000001
9.750000 6.2810212000000005
9.751000 6.3013725
9.752000 6.321004800000001
9.753000 6.339917300000001
9.754000 6.3581079
9.755000 6.3755758
9.756000 6.3923201999999995
9.757000 6.4083397
9.758000 6.4236335
9.759000 6.438200199999999
9.760000 6.4520389
9.761000 6.4651482
9.762000 6.477527299999999
9.763000 6.489175599999999
9.764000 6.500092100000001
9.765000 6.5102756
9.766000 6.519725899999999
9.767000 6.5284416
9.768000 6.536422699999999
9.769000 6.5436684
9.770000 6.5501778999999996
9.771000 6.5559514
9.772000 6.5609887
9.773000 6.5652899
9.774000 6.5688543
9.775000 6.5716825000000005
9.776000 6.5737746999999995
9.777000 6.5751314
9.778000 6.575752799999999
9.779000 6.5756388
9.780000 6.574790899999999
9.781000 6.5732099
9.782000 6.5708958
9.783000 6.56785
9.784000 6.564074000000001
9.785000 6.5595679
9.786000 6.5543339000000005
9.787000 6.548371899999999
9.788000 6.5416843
9.789000 6.5342717
9.790000 6.5261349
9.791000 6.5172761999999995
9.792000 6.5076962
9.793000 6.4973965
9.794000 6.486378600000001
9.795000 6.4746439
9.796000 6.462194
9.797000 6.4490296
9.798000 6.4351536000000005
9.799000 6.420566900000001
9.800000 6.4052716
9.801000 6.3892692
9.802000 6.3725613
9.803000 6.3551508000000005
9.804000 6.3370391999999995
9.805000 6.318228700000001
9.806000 6.2987215999999995
9.807000 6.2785201
9.808000 6.2576272
9.809000 6.2360454
9.810000 6.2137775
9.811000 6.1908264
9.812000 6.1671946
9.813000 6.1428852
9.814000 6.117901600000001
9.815000 6.0922469999999995
9.816000 6.0659245
9.817000 6.038937300000001
9.818000 6.0112890000000005
9.819000 5.9829831
9.820000 5.9540231
9.821000 5.9244122
9.822000 5.8941543
9.823000 5.863252699999999
9.824000 5.8317114000000005
9.825000 5.7995338
9.826000 5.7667233
9.827000 5.733284
9.828000 5.6992192
9.829000 5.6645326
9.830000 5.6292281
9.831000 5.593309199999999
9.832000 5.5567797
9.833000 5.5196434000000005
9.834000 5.4819043999999995
9.835000 5.4435667
9.836000 5.404634
9.837000 5.3651102
9.838000 5.3249996
9.839000 5.2843068
9.840000 5.2430354
9.841000 5.2011902999999995
9.842000 5.1587760000000005
9.843000 5.115797
9.844000 5.072258000000001
9.845000 5.0281636
9.846000 4.983519
9.847000 4.938329
9.848000 4.8925988
9.849000 4.846333700000001
9.850000 4.7995389
9.851000 4.752219500000001
9.852000 4.704381199999999
9.853000 4.6560291
9.854000 4.607169
9.855000 4.5578059
9.856000 4.5079459
9.857000 4.4575941
9.858000 4.406756199999999
9.859000 4.3554376999999995
9.860000 4.3036439
9.861000 4.2513806
9.862000 4.1986536
9.863000 4.145468
9.864000 4.0918294
9.865000 4.0377438
9.866000 3.9832164000000003
9.867000 3.9282527
9.868000 3.8728584
9.869000 3.817039
9.870000 3.7608005
9.871000 3.7041482
9.872000 3.6470879
9.873000 3.5896257
9.874000 3.5317674
9.875000 3.4735188
9.876000 3.4148861000000004
9.877000 3.3558752
9.878000 3.2964922
9.879000 3.2367434
9.880000 3.1766351
9.881000 3.1161737
9.882000 3.0553656
9.883000 2.9942173999999997
9.884000 2.9327357
9.885000 2.8709272
9.886000 2.8087985
9.887000 2.7463563
9.888000 2.6836075
9.889000 2.6205588
9.890000 2.5572171
9.891000 2.4935892
9.892000 2.4296818
9.893000 2.3655022000000003
9.894000 2.3010569000000003
9.895000 2.2363527000000003
9.896000 2.1713967
9.897000 2.1061955
9.898000 2.0407558999999997
9.899000 1.975085
9.900000 1.9091893
9.901000 1.8430756
9.902000 1.7767509000000001
9.903000 1.7102217
9.904000 1.6434949
9.905000 1.5765771000000002
9.906000 1.5094753
9.907000 1.4421963
9.908000 1.3747468
9.909000 1.3071336
9.910000 1.2393636
9.911000 1.1714437
9.912000 1.1033809
9.913000 1.0351821
9.914000 0.96685439
9.915000 0.8984048899999999
9.916000 0.82984064
9.917000 0.76116878
9.918000 0.69239652
9.919000 0.62353108
9.920000 0.55457973
9.921000 0.48554977
9.922000 0.41644843
9.923000 0.34728306
9.924000 0.27806098
9.925000 0.20878950999999998
9.926000 0.13947597
9.927000 0.070127676
9.928000 0.00075189987
9.929000 -0.068644079
9.930000 -0.13805302
9.931000 -0.20746768
9.932000 -0.27688087
9.933000 -0.34628541
9.934000 -0.41567413
9.935000 -0.48503997
9.936000 -0.5543757699999999
9.937000 -0.6236745
9.938000 -0.69292909
9.939000 -0.76213246
9.940000 -0.83127758
9.941000 -0.9003574999999999
9.942000 -0.96936505
9.943000 -1.0382934
9.944000 -1.1071351999999999
9.945000 -1.1758837
9.946000 -1.2445316
9.947000 -1.3130719000000002
9.948000 -1.3814975999999999
9.949000 -1.4498014
9.950000 -1.5179764
9.951000 -1.5860153
9.952000 -1.6539112000000002
9.953000 -1.7216566999999998
9.954000 -1.7892447999999999
9.955000 -1.8566683
9.956000 -1.9239202
9.957000 -1.9909933000000002
9.958000 -2.0578805
9.959000 -2.1245748
9.960000 -2.191069
9.961000 -2.2573562
9.962000 -2.3234295
9.963000 -2.3892818
9.964000 -2.4549062999999998
9.965000 -2.5202961999999998
9.966000 -2.5854445999999998
9.967000 -2.6503446999999998
9.968000 -2.7149899
9.969000 -2.7793733
9.970000 -2.8434886
9.971000 -2.9073289
9.972000 -2.9708877
9.973000 -3.0341586
9.974000 -3.0971352
9.975000 -3.1598106
9.976000 -3.2221787
9.977000 -3.2842331000000002
9.978000 -3.3459671
9.979000 -3.4073744
9.980000 -3.4684487
9.981000 -3.5291836
9.982000 -3.5895723999999998
9.983000 -3.6496092
9.984000 -3.7092872
9.985000 -3.7686002000000003
9.986000 -3.8275417
9.987000 -3.8861054999999998
9.988000 -3.9442852
9.989000 -4.0020745
9.990000 -4.059467499999999
9.991000 -4.1164573
9.992000 -4.173038200000001
9.993000 -4.229204
9.994000 -4.2849485
9.995000 -4.3402657
9.996000 -4.3951493
9.997000 -4.4495936
9.998000 -4.5035928
9.999000 -4.5571413
10.00000 -4.6102334
10.00100 -4.6628632
10.00200 -4.7150251
10.00300 -4.7667138
10.00400 -4.8179239
10.00500 -4.8686501
10.00600 -4.9188871
10.00700 -4.9686294
10.00800 -5.0178722
10.00900 -5.0666098
10.01000 -5.114837400000001
10.01100 -5.1625498
10.01200 -5.2097417
10.01300 -5.2564085
10.01400 -5.3025447
10.01500 -5.3481456
10.01600 -5.393205999999999
10.01700 -5.4377209
10.01800 -5.4816857
10.01900 -5.525095
10.02000 -5.5679437
10.02100 -5.6102272
10.02200 -5.6519404
10.02300 -5.6930784
10.02400 -5.7336364
10.02500 -5.7736099
10.02600 -5.812994
10.02700 -5.851784
10.02800 -5.8899753
10.02900 -5.9275635
10.03000 -5.964544
10.03100 -6.0009129
10.03200 -6.0366656999999995
10.03300 -6.0717981
10.03400 -6.106306200000001
10.03500 -6.1401859000000005
10.03600 -6.1734334
10.03700 -6.2060446
10.03800 -6.2380161
10.03900 -6.2693439
10.04000 -6.3000247
10.04100 -6.330055
10.04200 -6.3594319
10.04300 -6.3881509
10.04400 -6.4162098
10.04500 -6.4436041
10.04600 -6.4703314999999995
10.04700 -6.4963885
10.04800 -6.5217718
10.04900 -6.5464787
10.05000 -6.570506099999999
10.05100 -6.593851000000001
10.05200 -6.616509700000001
10.05300 -6.6384799999999995
10.05400 -6.6597588
10.05500 -6.6803425999999995
10.05600 -6.700228900000001
10.05700 -6.719414899999999
10.05800 -6.737897499999999
10.05900 -6.7556746
10.06000 -6.772742399999999
10.06100 -6.7890987
10.06200 -6.8047412000000005
10.06300 -6.8196669000000005
10.06400 -6.8338737
10.06500 -6.8473592
10.06600 -6.860121299999999
10.06700 -6.872157
10.06800 -6.8834648
10.06900 -6.894043099999999
10.07000 -6.903889
10.07100 -6.9130018
10.07200 -6.9213793
10.07300 -6.9290198
10.07400 -6.9359221
10.07500 -6.9420844
10.07600 -6.947505499999999
10.07700 -6.9521837
10.07800 -6.9561183
10.07900 -6.959308699999999
10.08000 -6.9617531999999995
10.08100 -6.9634504999999995
10.08200 -6.9644004
10.08300 -6.964601600000001
10.08400 -6.9640532
10.08500 -6.9627546
10.08600 -6.9607041999999995
10.08700 -6.957902000000001
10.08800 -6.954347299999999
10.08900 -6.9500386999999995
10.09000 -6.944976
10.09100 -6.9391593
10.09200 -6.9325871999999995
10.09300 -6.9252595
10.09400 -6.9171764
10.09500 -6.908337
10.09600 -6.8987414
10.09700 -6.8883896
10.09800 -6.8772808
10.09900 -6.8654157
10.10000 -6.8527944
10.10100 -6.8394177
10.10200 -6.825284700000001
10.10300 -6.8103969
10.10400 -6.7947543999999995
10.10500 -6.7783579
10.10600 -6.761207399999999
10.10700 -6.7433043999999995
10.10800 -6.7246497000000005
10.10900 -6.7052439
10.11000 -6.6850878
10.11100 -6.6641829999999995
10.11200 -6.642530100000001
10.11300 -6.6201307
10.11400 -6.5969855
10.11500 -6.5730959
10.11600 -6.5484628
10.11700 -6.523088400000001
10.11800 -6.4969733000000005
10.11900 -6.4701192
10.12000 -6.442527500000001
10.12100 -6.414199600000001
10.12200 -6.385137100000001
10.12300 -6.3553415
10.12400 -6.324815
10.12500 -6.2935583
10.12600 -6.2615737000000005
10.12700 -6.2288627
10.12800 -6.1954275
10.12900 -6.1612695
10.13000 -6.126391099999999
10.13100 -6.0907941
10.13200 -6.0544807
10.13300 -6.0174536
10.13400 -5.9797145
10.13500 -5.9412666000000005
10.13600 -5.9021118999999995
10.13700 -5.8622535000000005
10.13800 -5.8216944
10.13900 -5.7804372
10.14000 -5.7384849
10.14100 -5.695840700000001
10.14200 -5.6525080999999995
10.14300 -5.6084901
10.14400 -5.5637904
10.14500 -5.5184122
10.14600 -5.4723591
10.14700 -5.4256345999999995
10.14800 -5.378242200000001
10.14900 -5.3301856
10.15000 -5.2814689
10.15100 -5.2320953
10.15200 -5.1820683999999995
10.15300 -5.1313922
10.15400 -5.0800703
10.15500 -5.0281066
10.15600 -4.9755048
10.15700 -4.9222685
10.15800 -4.868401599999999
10.15900 -4.813907700000001
10.16000 -4.7587909
10.16100 -4.7030549
10.16200 -4.646704
10.16300 -4.5897417
10.16400 -4.5321725
10.16500 -4.4740006
10.16600 -4.4152301
10.16700 -4.3558653000000005
10.16800 -4.2959109
10.16900 -4.2353712
10.17000 -4.1742511
10.17100 -4.112555100000001
10.17200 -4.0502883
10.17300 -3.9874557
10.17400 -3.9240625000000002
10.17500 -3.8601134000000004
10.17600 -3.7956141
10.17700 -3.7305697999999996
10.17800 -3.6649857
10.17900 -3.5988673999999996
10.18000 -3.5322204000000004
10.18100 -3.4650505
10.18200 -3.3973630999999997
10.18300 -3.3291638
10.18400 -3.2604583
10.18500 -3.1912523999999998
10.18600 -3.1215519
10.18700 -3.0513624
10.18800 -2.9806895
10.18900 -2.9095391000000004
10.19000 -2.8379168
10.19100 -2.7658286
10.19200 -2.6932798
10.19300 -2.6202764
10.19400 -2.5468241
10.19500 -2.4729286999999998
10.19600 -2.398596
10.19700 -2.3238318000000002
10.19800 -2.248642
10.19900 -2.1730324
10.20000 -2.0970091
10.20100 -2.0205781
10.20200 -1.9437455
10.20300 -1.8665175999999999
10.20400 -1.7889005999999998
10.20500 -1.7109009000000002
10.20600 -1.6325247
10.20700 -1.5537787
10.20800 -1.4746696
10.20900 -1.3952038999999998
10.21000 -1.3153885
10.21100 -1.2352304
10.21200 -1.1547362
10.21300 -1.0739132
10.21400 -0.99276816
10.21500 -0.91130827
10.21600 -0.8295406599999999
10.21700 -0.74747242
10.21800 -0.66511068
10.21900 -0.58246264
10.22000 -0.49953545
10.22100 -0.41633625999999996
10.22200 -0.33287224
10.22300 -0.24915058
10.22400 -0.16517841
10.22500 -0.080962857
10.22600 0.0034889134
10.22700 0.088169758
10.22800 0.17307254
10.22900 0.25819011000000003
10.23000 0.34351533
10.23100 0.42904094000000004
10.23200 0.51475978
10.23300 0.6006646
10.23400 0.68674814
10.23500 0.77300309
10.23600 0.85942214
10.23700 0.9459978000000001
10.23800 1.0327226999999999
10.23900 1.1195893000000001
10.24000 1.2065901
10.24100 1.2937175
10.24200 1.3809638000000002
10.24300 1.4683213
10.24400 1.5557824
10.24500 1.6433392000000002
10.24600 1.7309839
10.24700 1.8187087000000002
10.24800 1.9065056
10.24900 1.9943669000000002
10.25000 2.0822846999999998
10.25100 2.1702511
10.25200 2.2582581
10.25300 2.3462978999999997
10.25400 2.4343625
10.25500 2.5224442
10.25600 2.610535
10.25700 2.6986271
10.25800 2.7867127
10.25900 2.874784
10.26000 2.9628333
10.26100 3.0508528
10.26200 3.1388345999999996
10.26300 3.2267711999999995
10.26400 3.3146549
10.26500 3.4024778999999996
10.26600 3.4902326999999995
10.26700 3.5779115
10.26800 3.6655065000000002
10.26900 3.7530097999999996
10.27000 3.8404141000000003
10.27100 3.9277109999999995
10.27200 4.0148931999999995
10.27300 4.1019525
10.27400 4.1888814000000005
10.27500 4.2756718
10.27600 4.3623153
10.27700 4.4488043
10.27800 4.5351308
10.27900 4.6212867
10.28000 4.7072638
10.28100 4.7930539
10.28200 4.8786491000000005
10.28300 4.9640413
10.28400 5.0492223
10.28500 5.134184299999999
10.28600 5.2189194
10.28700 5.3034194
10.28800 5.3876765
10.28900 5.4716829
10.29000 5.5554308
10.29100 5.6389127
10.29200 5.7221208
10.29300 5.8050472
10.29400 5.8876846
10.29500 5.9700254
10.29600 6.0520627000000005
10.29700 6.1337885000000005
10.29800 6.2151957
10.29900 6.296277
10.30000 6.3770249
10.30100 6.4574324
10.30200 6.537491800000001
10.30300 6.6171959000000005
10.30400 6.6965371
10.30500 6.775508800000001
10.30600 6.8541035
10.30700 6.932313700000001
10.30800 7.0101321
10.30900 7.0875503
10.31000 7.164561699999999
10.31100 7.2411589
10.31200 7.3173344
10.31300 7.3930807000000005
10.31400 7.4683896999999995
10.31500 7.5432546
10.31600 7.6176673
10.31700 7.691621
10.31800 7.7651076
10.31900 7.8381196
10.32000 7.910650199999999
10.32100 7.9826920999999995
10.32200 8.0542378
10.32300 8.1252798
10.32400 8.1958115
10.32500 8.2658254
10.32600 8.3353147
10.32700 8.4042728
10.32800 8.472693000000001
10.32900 8.5405685
10.33000 8.6078927
10.33100 8.6746596
10.33200 8.7408625
10.33300 8.8064954
10.33400 8.871552300000001
10.33500 8.9360267
10.33600 8.9999124
10.33700 9.0632036
10.33800 9.125894299999999
10.33900 9.1879793
10.34000 9.2494518
10.34100 9.3103059
10.34200 9.3705356
10.34300 9.4301358
10.34400 9.4890997
10.34500 9.5474213
10.34600 9.6050948
10.34700 9.662114800000001
10.34800 9.7184747
10.34900 9.7741686
10.35000 9.8291904
10.35100 9.883534200000001
10.35200 9.937194700000001
10.35300 9.9901654
10.35400 10.04244
10.35500 10.094019999999999
10.35600 10.14488
10.35700 10.195039999999999
10.35800 10.24448
10.35900 10.293190000000001
10.36000 10.34118
10.36100 10.38843
10.36200 10.43494
10.36300 10.48072
10.36400 10.52574
10.36500 10.57001
10.36600 10.61352
10.36700 10.65627
10.36800 10.69825
10.36900 10.739460000000001
10.37000 10.779900000000001
10.37100 10.819560000000001
10.37200 10.85843
10.37300 10.89652
10.37400 10.93381
10.37500 10.97031
10.37600 11.00601
10.37700 11.04091
10.37800 11.075
10.37900 11.108270000000001
10.38000 11.140740000000001
10.38100 11.17238
10.38200 11.2032
10.38300 11.23319
10.38400 11.262360000000001
10.38500 11.29069
10.38600 11.31818
10.38700 11.34483
10.38800 11.37063
10.38900 11.39559
10.39000 11.419690000000001
10.39100 11.44294
10.39200 11.46533
10.39300 11.48686
10.39400 11.507530000000001
10.39500 11.52733
10.39600 11.54626
10.39700 11.564309999999999
10.39800 11.58149
10.39900 11.5978
10.40000 11.61322
10.40100 11.62776
10.40200 11.64142
10.40300 11.65419
10.40400 11.666070000000001
10.40500 11.67706
10.40600 11.68716
10.40700 11.69637
10.40800 11.70468
10.40900 11.7121
10.41000 11.71862
10.41100 11.72424
10.41200 11.728950000000001
10.41300 11.732769999999999
10.41400 11.73568
10.41500 11.73769
10.41600 11.738800000000001
10.41700 11.738990000000001
10.41800 11.73828
10.41900 11.73666
10.42000 11.73412
10.42100 11.73068
10.42200 11.72632
10.42300 11.72105
10.42400 11.71487
10.42500 11.70777
10.42600 11.69976
10.42700 11.69083
10.42800 11.68098
10.42900 11.67022
10.43000 11.65855
10.43100 11.64595
10.43200 11.632439999999999
10.43300 11.61802
10.43400 11.60268
10.43500 11.58643
10.43600 11.56926
10.43700 11.55118
10.43800 11.53219
10.43900 11.51228
10.44000 11.49147
10.44100 11.46975
10.44200 11.44712
10.44300 11.42358
10.44400 11.39913
10.44500 11.37379
10.44600 11.34754
10.44700 11.32039
10.44800 11.29234
10.44900 11.26339
10.45000 11.23354
10.45100 11.2028
10.45200 11.171159999999999
10.45300 11.138639999999999
10.45400 11.105220000000001
10.45500 11.070910000000001
10.45600 11.03572
10.45700 10.99964
10.45800 10.96269
10.45900 10.92485
10.46000 10.88613
10.46100 10.84653
10.46200 10.80606
10.46300 10.76472
10.46400 10.72251
10.46500 10.67944
10.46600 10.6355
10.46700 10.5907
10.46800 10.54505
10.46900 10.49854
10.47000 10.45118
10.47100 10.402980000000001
10.47200 10.35393
10.47300 10.30405
10.47400 10.25333
10.47500 10.20177
10.47600 10.14939
10.47700 10.09619
10.47800 10.04217
10.47900 9.9873275
10.48000 9.9316791
10.48100 9.8752238
10.48200 9.8179661
10.48300 9.7599104
10.48400 9.7010605
10.48500 9.6414208
10.48600 9.5809959
10.48700 9.5197901
10.48800 9.457808
10.48900 9.395054
10.49000 9.331531799999999
10.49100 9.2672467
10.49200 9.2022024
10.49300 9.1364041
10.49400 9.0698563
10.49500 9.0025634
10.49600 8.9345306
10.49700 8.8657625
10.49800 8.7962642
10.49900 8.7260403
10.50000 8.655096599999998
10.50100 8.5834384
10.50200 8.5110709
10.50300 8.4380001
10.50400 8.3642319
10.50500 8.2897715
10.50600 8.214625
10.50700 8.1387982
10.50800 8.0622971
10.50900 7.985128499999999
10.51000 7.9072982
10.51100 7.8288123
10.51200 7.7496782
10.51300 7.669901799999999
10.51400 7.589489200000001
10.51500 7.5084478
10.51600 7.426783400000001
10.51700 7.344503700000001
10.51800 7.2616145
10.51900 7.1781226
10.52000 7.0940353
10.52100 7.0093587
10.52200 6.9241002
10.52300 6.8382658
10.52400 6.7518629
10.52500 6.6648975
10.52600 6.577376999999999
10.52700 6.489308200000001
10.52800 6.4006984000000005
10.52900 6.3115537
10.53000 6.221881499999999
10.53100 6.1316885
10.53200 6.0409818
10.53300 5.9497688
10.53400 5.8580562
10.53500 5.7658516
10.53600 5.673161899999999
10.53700 5.579995
10.53800 5.486358
10.53900 5.3922582
10.54000 5.2977037
10.54100 5.2027017
10.54200 5.1072601
10.54300 5.0113867999999995
10.54400 4.9150895
10.54500 4.818376199999999
10.54600 4.721254500000001
10.54700 4.623732700000001
10.54800 4.525818699999999
10.54900 4.427520599999999
10.55000 4.3288462
10.55100 4.2298038
10.55200 4.1304015
10.55300 4.0306475
10.55400 3.9305497000000003
10.55500 3.8301165999999998
10.55600 3.7293561000000004
10.55700 3.6282767000000002
10.55800 3.5268862
10.55900 3.4251932
10.56000 3.3232059
10.56100 3.2209322
10.56200 3.1183807
10.56300 3.0155597
10.56400 2.9124776000000003
10.56500 2.8091425
10.56600 2.705563
10.56700 2.6017476
10.56800 2.4977047
10.56900 2.393443
10.57000 2.2889706999999997
10.57100 2.1842968000000003
10.57200 2.0794297999999998
10.57300 1.9743785
10.57400 1.8691516
10.57500 1.7637574999999999
10.57600 1.6582054999999998
10.57700 1.5525041
10.57800 1.4466622
10.57900 1.3406886
10.58000 1.2345921
10.58100 1.1283817
10.58200 1.022066
10.58300 0.91565391
10.58400 0.8091541900000001
10.58500 0.7025756400000001
10.58600 0.59592696
10.58700 0.4892169
10.58800 0.38245413
10.58900 0.27564733999999996
10.59000 0.16880516
10.59100 0.061936217
10.59200 -0.044950897999999996
10.59300 -0.15184758999999998
10.59400 -0.2587453
10.59500 -0.3656354
10.59600 -0.47250935000000005
10.59700 -0.57935854
10.59800 -0.6861743499999999
10.59900 -0.79294816
10.60000 -0.8996713
10.60100 -1.0063351
10.60200 -1.1129309
10.60300 -1.2194498999999999
10.60400 -1.3258834000000002
10.60500 -1.4322226
10.60600 -1.5384586
10.60700 -1.6445825
10.60800 -1.7505854
10.60900 -1.8564586
10.61000 -1.9621931
10.61100 -2.0677799
10.61200 -2.1732103
10.61300 -2.2784753
10.61400 -2.3835661
10.61500 -2.4884738
10.61600 -2.5931897
10.61700 -2.6977048999999997
10.61800 -2.8020107999999997
10.61900 -2.9060986
10.62000 -3.0099599
10.62100 -3.1135859
10.62200 -3.2169685
10.62300 -3.320099
10.62400 -3.4229692
10.62500 -3.5255707999999997
10.62600 -3.6278952
10.62700 -3.7299345999999995
10.62800 -3.8316809
10.62900 -3.9331261
10.63000 -4.0342617999999995
10.63100 -4.1350801
10.63200 -4.2355731
10.63300 -4.3357328
10.63400 -4.4355512
10.63500 -4.5350205
10.63600 -4.6341326
10.63700 -4.7328793000000005
10.63800 -4.8312526
10.63900 -4.9292449000000005
10.64000 -5.0268479
10.64100 -5.1240537
10.64200 -5.2208547
10.64300 -5.3172424000000005
10.64400 -5.4132089
10.64500 -5.5087462
10.64600 -5.6038465
10.64700 -5.6985017
10.64800 -5.7927039
10.64900 -5.8864452
10.65000 -5.9797183
10.65100 -6.0725149
10.65200 -6.164827600000001
10.65300 -6.256648200000001
10.65400 -6.3479699
10.65500 -6.438784999999999
10.65600 -6.529086100000001
10.65700 -6.6188655999999995
10.65800 -6.7081161
10.65900 -6.796830900000001
10.66000 -6.885002599999999
10.66100 -6.972624400000001
10.66200 -7.0596896000000005
10.66300 -7.146190900000001
10.66400 -7.232122100000001
10.66500 -7.317476000000001
10.66600 -7.4022457
10.66700 -7.4864253000000005
10.66800 -7.5700082
10.66900 -7.6529868
10.67000 -7.735355200000001
10.67100 -7.817107399999999
10.67200 -7.898236799999999
10.67300 -7.9787365999999995
10.67400 -8.0586001
10.67500 -8.1378222
10.67600 -8.2163952
10.67700 -8.2943134
10.67800 -8.3715707
10.67900 -8.4481612
10.68000 -8.5240781
10.68100 -8.5993156
10.68200 -8.6738676
10.68300 -8.747728200000001
10.68400 -8.8208914
10.68500 -8.8933513
10.68600 -8.9651018
10.68700 -9.0361379
10.68800 -9.1064535
10.68900 -9.176043400000001
10.69000 -9.2449017
10.69100 -9.3130238
10.69200 -9.380403900000001
10.69300 -9.4470374
10.69400 -9.5129184
10.69500 -9.5780425
10.69600 -9.6424051
10.69700 -9.706001
10.69800 -9.768825
10.69900 -9.8308735
10.70000 -9.8921411
10.70100 -9.9526227
10.70200 -10.012310000000001
10.70300 -10.07121
10.70400 -10.12931
10.70500 -10.18661
10.70600 -10.24309
10.70700 -10.29877
10.70800 -10.353629999999999
10.70900 -10.40767
10.71000 -10.46088
10.71100 -10.51327
10.71200 -10.56482
10.71300 -10.61554
10.71400 -10.66541
10.71500 -10.71444
10.71600 -10.76262
10.71700 -10.80996
10.71800 -10.85643
10.71900 -10.902050000000001
10.72000 -10.9468
10.72100 -10.99069
10.72200 -11.03371
10.72300 -11.07586
10.72400 -11.117140000000001
10.72500 -11.157540000000001
10.72600 -11.19706
10.72700 -11.23569
10.72800 -11.273439999999999
10.72900 -11.31031
10.73000 -11.34628
10.73100 -11.38136
10.73200 -11.41555
10.73300 -11.44884
10.73400 -11.48123
10.73500 -11.51273
10.73600 -11.54332
10.73700 -11.573
10.73800 -11.60178
10.73900 -11.62966
10.74000 -11.65662
10.74100 -11.68267
10.74200 -11.7078
10.74300 -11.73203
10.74400 -11.75533
10.74500 -11.77772
10.74600 -11.79918
10.74700 -11.81973
10.74800 -11.83935
10.74900 -11.85805
10.75000 -11.87582
10.75100 -11.892669999999999
10.75200 -11.90859
10.75300 -11.923580000000001
10.75400 -11.93764
10.75500 -11.950769999999999
10.75600 -11.96298
10.75700 -11.97425
10.75800 -11.98459
10.75900 -11.994
10.76000 -12.00248
10.76100 -12.010029999999999
10.76200 -12.01665
10.76300 -12.02233
10.76400 -12.02709
10.76500 -12.03092
10.76600 -12.03382
10.76700 -12.0358
10.76800 -12.03684
10.76900 -12.03697
10.77000 -12.03616
10.77100 -12.03443
10.77200 -12.03178
10.77300 -12.0282
10.77400 -12.02371
10.77500 -12.01829
10.77600 -12.01195
10.77700 -12.0047
10.77800 -11.99652
10.77900 -11.987440000000001
10.78000 -11.97743
10.78100 -11.96652
10.78200 -11.95469
10.78300 -11.94195
10.78400 -11.9283
10.78500 -11.91374
10.78600 -11.89828
10.78700 -11.88191
10.78800 -11.86464
10.78900 -11.84647
10.79000 -11.8274
10.79100 -11.80744
10.79200 -11.78658
10.79300 -11.76483
10.79400 -11.742189999999999
10.79500 -11.71866
10.79600 -11.69425
10.79700 -11.66896
10.79800 -11.64279
10.79900 -11.61575
10.80000 -11.58783
10.80100 -11.55905
10.80200 -11.529399999999999
10.80300 -11.498890000000001
10.80400 -11.46752
10.80500 -11.4353
10.80600 -11.40223
10.80700 -11.368300000000001
10.80800 -11.333540000000001
10.80900 -11.297930000000001
10.81000 -11.26149
10.81100 -11.22421
10.81200 -11.186110000000001
10.81300 -11.147170000000001
10.81400 -11.10742
10.81500 -11.06685
10.81600 -11.025459999999999
10.81700 -10.983270000000001
10.81800 -10.94027
10.81900 -10.89646
10.82000 -10.85186
10.82100 -10.80647
10.82200 -10.76028
10.82300 -10.71331
10.82400 -10.665560000000001
10.82500 -10.61704
10.82600 -10.56774
10.82700 -10.51768
10.82800 -10.466849999999999
10.82900 -10.41527
10.83000 -10.36294
10.83100 -10.30986
10.83200 -10.256039999999999
10.83300 -10.20149
10.83400 -10.1462
10.83500 -10.09019
10.83600 -10.03347
10.83700 -9.9760242
10.83800 -9.9178746
10.83900 -9.8590232
10.84000 -9.7994752
10.84100 -9.739236499999999
10.84200 -9.678313099999999
10.84300 -9.6167102
10.84400 -9.5544346
10.84500 -9.491490599999999
10.84600 -9.427885
10.84700 -9.3636237
10.84800 -9.298712
10.84900 -9.233155799999999
10.85000 -9.166961899999999
10.85100 -9.100135400000001
10.85200 -9.0326823
10.85300 -8.964609399999999
10.85400 -8.895921699999999
10.85500 -8.8266261
10.85600 -8.7567292
10.85700 -8.686237
10.85800 -8.6151563
10.85900 -8.5434936
10.86000 -8.471255
10.86100 -8.3984479
10.86200 -8.3250791
10.86300 -8.2511552
10.86400 -8.1766829
10.86500 -8.1016697
10.86600 -8.0261223
10.86700 -7.9500481
10.86800 -7.8734539
10.86900 -7.796347900000001
10.87000 -7.718736700000001
10.87100 -7.640627
10.87200 -7.5620271
10.87300 -7.4829437
10.87400 -7.4033841
10.87500 -7.323356
10.87600 -7.2428666
10.87700 -7.161922799999999
10.87800 -7.0805326
10.87900 -6.9987029000000005
10.88000 -6.916441
10.88100 -6.833753700000001
10.88200 -6.7506492
10.88300 -6.6671342
10.88400 -6.583216
10.88500 -6.498902300000001
10.88600 -6.414199600000001
10.88700 -6.3291162
10.88800 -6.2436596
10.88900 -6.1578367
10.89000 -6.0716551
10.89100 -5.9851225
10.89200 -5.8982469
10.89300 -5.8110356
10.89400 -5.7234964999999995
10.89500 -5.6356378
10.89600 -5.5474669
10.89700 -5.458992
10.89800 -5.3702213
10.89900 -5.281162999999999
10.90000 -5.191825
10.90100 -5.1022156999999995
10.90200 -5.0123435
10.90300 -4.9222164
10.90400 -4.8318431
10.90500 -4.7412317
10.90600 -4.650390499999999
10.90700 -4.559328
10.90800 -4.4680525
10.90900 -4.376572
10.91000 -4.2848952
10.91100 -4.1930299
10.91200 -4.1009842999999995
10.91300 -4.0087666
10.91400 -3.916385
10.91500 -3.8238477
10.91600 -3.7311625
10.91700 -3.6383371999999996
10.91800 -3.54538
10.91900 -3.4522988
10.92000 -3.3591017
10.92100 -3.2657962
10.92200 -3.1723909000000003
10.92300 -3.0788934
10.92400 -2.9853117
10.92500 -2.8916538
10.92600 -2.7979277000000002
10.92700 -2.7041417
10.92800 -2.6103038
10.92900 -2.5164222
10.93000 -2.4225052000000002
10.93100 -2.3285612
10.93200 -2.2345984
10.93300 -2.1406252
10.93400 -2.0466499
10.93500 -1.9526811000000002
10.93600 -1.8587273000000002
10.93700 -1.7647969
10.93800 -1.6708983
10.93900 -1.5770402
10.94000 -1.483231
10.94100 -1.3894794
10.94200 -1.2957935999999999
10.94300 -1.2021822999999998
10.94400 -1.1086538
10.94500 -1.0152166
10.94600 -0.9218788699999999
10.94700 -0.82864901
10.94800 -0.73553515
10.94900 -0.64254552
10.95000 -0.54968819
10.95100 -0.45697120999999996
10.95200 -0.36440254
10.95300 -0.27199013
10.95400 -0.17974182
10.95500 -0.087665452
10.95600 0.004231216
10.95700 0.095940445
10.95800 0.18745451000000002
10.95900 0.27876575
10.96000 0.3698665
10.96100 0.46074907000000004
10.96200 0.55140583
10.96300 0.6418290999999999
10.96400 0.73201125
10.96500 0.82194461
10.96600 0.91162147
10.96700 1.0010341
10.96800 1.0901749
10.96900 1.179036
10.97000 1.2676098
10.97100 1.3558885999999999
10.97200 1.4438646
10.97300 1.5315301
10.97400 1.6188774
10.97500 1.7058989
10.97600 1.792587
10.97700 1.878934
10.97800 1.9649323
10.97900 2.0505744999999997
10.98000 2.1358533
10.98100 2.220761
10.98200 2.3052907
10.98300 2.3894347
10.98400 2.4731863
10.98500 2.5565379999999998
10.98600 2.6394831
10.98700 2.7220142999999997
10.98800 2.8041249
10.98900 2.8858078999999996
10.99000 2.9670564
10.99100 3.047864
10.99200 3.1282235
10.99300 3.2081287
10.99400 3.2875728
10.99500 3.3665489
10.99600 3.4450508999999996
10.99700 3.5230719
10.99800 3.6006051999999995
10.99900 3.6776446
11.00000 3.7541833
11.00100 3.830215
11.00200 3.9057329000000003
11.00300 3.9807311999999997
11.00400 4.0552031
11.00500 4.1291423
11.00600 4.2025425
11.00700 4.2753972000000005
11.00800 4.3477003
11.00900 4.4194456
11.01000 4.490627
11.01100 4.5612384
11.01200 4.6312738
11.01300 4.7007274
11.01400 4.7695931
11.01500 4.8378654
11.01600 4.9055386
11.01700 4.9726073
11.01800 5.0390657
11.01900 5.1049083
11.02000 5.1701304
11.02100 5.2347261
11.02200 5.2986905
11.02300 5.3620186
11.02400 5.4247051
11.02500 5.4867454
11.02600 5.5481344
11.02700 5.6088675
11.02800 5.66894
11.02900 5.7283469
11.03000 5.7870835000000005
11.03100 5.8451451
11.03200 5.9025269
11.03300 5.959224300000001
11.03400 6.015232999999999
11.03500 6.0705479
11.03600 6.125165099999999
11.03700 6.1790798
11.03800 6.2322874
11.03900 6.2847838000000005
11.04000 6.3365638
11.04100 6.3876241
11.04200 6.437960299999999
11.04300 6.4875677000000005
11.04400 6.5364435
11.04500 6.5845825
11.04600 6.6319816000000005
11.04700 6.6786364
11.04800 6.7245439000000005
11.04900 6.7697003
11.05000 6.8141020999999995
11.05100 6.857746100000001
11.05200 6.9006287
11.05300 6.9427475
11.05400 6.9840990000000005
11.05500 7.0246808
11.05600 7.0644893
11.05700 7.103522099999999
11.05800 7.1417771000000005
11.05900 7.179251300000001
11.06000 7.2159424
11.06100 7.2518475
11.06200 7.2869651
11.06300 7.3212922
11.06400 7.3548265
11.06500 7.3875658
11.06600 7.419508700000001
11.06700 7.450652100000001
11.06800 7.4809946
11.06900 7.5105338999999995
11.07000 7.5392686
11.07100 7.5671956
11.07200 7.594313499999999
11.07300 7.6206207
11.07400 7.6461151
11.07500 7.6707952
11.07600 7.694659399999999
11.07700 7.717705499999999
11.07800 7.739932099999999
11.07900 7.7613384
11.08000 7.781922099999999
11.08100 7.8016825
11.08200 7.8206182
11.08300 7.8387283000000005
11.08400 7.8560114
11.08500 7.8724666999999995
11.08600 7.8880935999999995
11.08700 7.902891200000001
11.08800 7.9168588
11.08900 7.9299964
11.09000 7.942304
11.09100 7.9537809
11.09200 7.964427000000001
11.09300 7.9742424000000005
11.09400 7.9832271
11.09500 7.9913810000000005
11.09600 7.998704900000001
11.09700 8.0051988
11.09800 8.0108635
11.09900 8.0156989
11.10000 8.0197066
11.10100 8.0228865
11.10200 8.0252394
11.10300 8.0267653
11.10400 8.0274656
11.10500 8.027341999999999
11.10600 8.0263942
11.10700 8.0246232
11.10800 8.0220304
11.10900 8.0186173
11.11000 8.0143847
11.11100 8.0093332
11.11200 8.003464300000001
11.11300 7.996779699999999
11.11400 7.989280699999999
11.11500 7.9809688
11.11600 7.971845599999999
11.11700 7.9619132
11.11800 7.951172400000001
11.11900 7.9396263
11.12000 7.9272762
11.12100 7.9141237
11.12200 7.9001717
11.12300 7.8854218000000005
11.12400 7.8698769
11.12500 7.8535393
11.12600 7.8364111
11.12700 7.8184947000000005
11.12800 7.799792999999999
11.12900 7.780309000000001
11.13000 7.7600449000000005
11.13100 7.7390045
11.13200 7.7171899
11.13300 7.694604200000001
11.13400 7.6712504
11.13500 7.6471314
11.13600 7.622250899999999
11.13700 7.5966119999999995
11.13800 7.5702175
11.13900 7.5430706
11.14000 7.515174900000001
11.14100 7.4865341
11.14200 7.4571513000000005
11.14300 7.4270301
11.14400 7.3961742
11.14500 7.3645875
11.14600 7.3322743
11.14700 7.2992377
11.14800 7.2654814
11.14900 7.2310105
11.15000 7.1958281
11.15100 7.1599394
11.15200 7.1233481
11.15300 7.086058700000001
11.15400 7.048075600000001
11.15500 7.0094034
11.15600 6.9700472
11.15700 6.930011499999999
11.15800 6.889300800000001
11.15900 6.8479203
11.16000 6.8058752
11.16100 6.7631699
11.16200 6.7198098
11.16300 6.6757998999999995
11.16400 6.631145600000001
11.16500 6.5858521
11.16600 6.539924399999999
11.16700 6.493367999999999
11.16800 6.4461879
11.16900 6.3983902
11.17000 6.3499793
11.17100 6.300961200000001
11.17200 6.2513411
11.17300 6.2011238
11.17400 6.1503153
11.17500 6.0989212
11.17600 6.0469471
11.17700 5.9943985
11.17800 5.9412811
11.17900 5.8876004
11.18000 5.8333624
11.18100 5.7785727
11.18200 5.7232376
11.18300 5.6673631
11.18400 5.6109551
11.18500 5.5540199999999995
11.18600 5.4965641000000005
11.18700 5.4385938000000005
11.18800 5.3801153
11.18900 5.3211354
11.19000 5.261660399999999
11.19100 5.2016973
11.19200 5.141253
11.19300 5.0803341
11.19400 5.0189476
11.19500 4.9571004
11.19600 4.894799
11.19700 4.8320509
11.19800 4.7688629
11.19900 4.7052420999999995
11.20000 4.6411954
11.20100 4.5767296
11.20200 4.5118518000000005
11.20300 4.4465691000000005
11.20400 4.3808885
11.20500 4.3148167
11.20600 4.2483609
11.20700 4.1815281
11.20800 4.114325
11.20900 4.0467586
11.21000 3.9788362
11.21100 3.9105643000000003
11.21200 3.84195
11.21300 3.7730008
11.21400 3.7037235
11.21500 3.634125
11.21600 3.5642128000000004
11.21700 3.4939941
11.21800 3.4234762
11.21900 3.3526662999999997
11.22000 3.2815721
11.22100 3.2102007
11.22200 3.1385601
11.22300 3.0666575000000003
11.22400 2.9945007
11.22500 2.9220974
11.22600 2.8494553999999996
11.22700 2.7765824
11.22800 2.7034860000000003
11.22900 2.6301742999999997
11.23000 2.5566552
11.23100 2.4829363
11.23200 2.4090257
11.23300 2.3349311
11.23400 2.2606604
11.23500 2.1862214
11.23600 2.1116221
11.23700 2.0368703
11.23800 1.9619735
11.23900 1.8869396
11.24000 1.8117765000000001
11.24100 1.7364917
11.24200 1.6610931999999998
11.24300 1.5855884
11.24400 1.5099852
11.24500 1.4342911999999999
11.24600 1.3585141
11.24700 1.2826614
11.24800 1.2067409
11.24900 1.1307604
11.25000 1.0547274
11.25100 0.97864969
11.25200 0.9025350200000001
11.25300 0.82639111
11.25400 0.7502257800000001
11.25500 0.67404681
11.25600 0.59786206
11.25700 0.5216793200000001
11.25800 0.44550649
11.25900 0.36935144999999997
11.26000 0.29322207
11.26100 0.21712621999999998
11.26200 0.1410718
11.26300 0.06506666500000001
11.26400 -0.010881313
11.26500 -0.086764304
11.26600 -0.1625745
11.26700 -0.23830411999999998
11.26800 -0.31394544
11.26900 -0.38949077000000004
11.27000 -0.46493243000000006
11.27100 -0.54026288
11.27200 -0.61547449
11.27300 -0.69055981
11.27400 -0.7655113499999999
11.27500 -0.8403216499999999
11.27600 -0.91498336
11.27700 -0.9894891600000001
11.27800 -1.0638317
11.27900 -1.1380037
11.28000 -1.2119981
11.28100 -1.2858072999999999
11.28200 -1.3594243000000001
11.28300 -1.4328417
11.28400 -1.5060524
11.28500 -1.5790492
11.28600 -1.6518248
11.28700 -1.7243721
11.28800 -1.7966837
11.28900 -1.8687525999999999
11.29000 -1.9405713000000002
11.29100 -2.0121329
11.29200 -2.0834299
11.29300 -2.1544551
11.29400 -2.2252016
11.29500 -2.2956621
11.29600 -2.3658294
11.29700 -2.4356965
11.29800 -2.5052562
11.29900 -2.5745017
11.30000 -2.6434261
11.30100 -2.7120225000000002
11.30200 -2.7802842
11.30300 -2.8482042
11.30400 -2.9157761
11.30500 -2.9829932
11.30600 -3.0498491999999997
11.30700 -3.1163376
11.30800 -3.1824522
11.30900 -3.2481864
11.31000 -3.3135342999999997
11.31100 -3.3784899999999998
11.31200 -3.443047
11.31300 -3.5071995
11.31400 -3.5709418
11.31500 -3.634268
11.31600 -3.6971722
11.31700 -3.7596483
11.31800 -3.8216908000000003
11.31900 -3.8832940000000002
11.32000 -3.9444521000000003
11.32100 -4.0051594
11.32200 -4.06541
11.32300 -4.125198699999999
11.32400 -4.1845195
11.32500 -4.2433664
11.32600 -4.3017343
11.32700 -4.3596171
11.32800 -4.4170093
11.32900 -4.4739053
11.33000 -4.5302995
11.33100 -4.5861866000000004
11.33200 -4.6415608
11.33300 -4.6964169
11.33400 -4.7507494999999995
11.33500 -4.8045535
11.33600 -4.8578236
11.33700 -4.9105547
11.33800 -4.9627419999999995
11.33900 -5.0143804
11.34000 -5.0654653000000005
11.34100 -5.1159922
11.34200 -5.1659562
11.34300 -5.215353100000001
11.34400 -5.2641787
11.34500 -5.3124286
11.34600 -5.3600989000000006
11.34700 -5.4071859
11.34800 -5.4536849
11.34900 -5.4995928
11.35000 -5.544905399999999
11.35100 -5.5896189
11.35200 -5.6337301
11.35300 -5.6772348
11.35400 -5.7201296
11.35500 -5.7624113
11.35600 -5.8040757
11.35700 -5.8451198
11.35800 -5.8855395999999995
11.35900 -5.925332
11.36000 -5.964493399999999
11.36100 -6.003020299999999
11.36200 -6.0409090999999995
11.36300 -6.0781568
11.36400 -6.1147597
11.36500 -6.1507147
11.36600 -6.186018499999999
11.36700 -6.2206678
11.36800 -6.254659599999999
11.36900 -6.2879905
11.37000 -6.3206583
11.37100 -6.352659300000001
11.37200 -6.3839912
11.37300 -6.4146519
11.37400 -6.4446382
11.37500 -6.473947300000001
11.37600 -6.502577700000001
11.37700 -6.530527
11.37800 -6.557793200000001
11.37900 -6.5843739
11.38000 -6.6102676
11.38100 -6.6354729
11.38200 -6.6599876
11.38300 -6.683810799999999
11.38400 -6.7069404
11.38500 -6.7293756
11.38600 -6.7511141
11.38700 -6.7721561
11.38800 -6.792499100000001
11.38900 -6.8121426
11.39000 -6.8310857
11.39100 -6.849327700000001
11.39200 -6.8668671
11.39300 -6.8837032
11.39400 -6.8998344000000005
11.39500 -6.915260900000001
11.39600 -6.929981000000001
11.39700 -6.943994000000001
11.39800 -6.9572993
11.39900 -6.9698967
11.40000 -6.9817849
11.40100 -6.9929630000000005
11.40200 -7.003431
11.40300 -7.013189000000001
11.40400 -7.0222355
11.40500 -7.030571300000001
11.40600 -7.038195399999999
11.40700 -7.0451081
11.40800 -7.0513092
11.40900 -7.0567988
11.41000 -7.061577600000001
11.41100 -7.065645600000001
11.41200 -7.0690028
11.41300 -7.0716508
11.41400 -7.0735893999999995
11.41500 -7.0748195
11.41600 -7.0753417999999995
11.41700 -7.0751577999999995
11.41800 -7.074268200000001
11.41900 -7.0726745
11.42000 -7.070377499999999
11.42100 -7.0673779
11.42200 -7.0636772
11.42300 -7.0592768
11.42400 -7.0541784
11.42500 -7.0483834
11.42600 -7.0418932000000005
11.42700 -7.0347086
11.42800 -7.0268318
11.42900 -7.018263600000001
11.43000 -7.009006299999999
11.43100 -6.999061299999999
11.43200 -6.988429999999999
11.43300 -6.9771141
11.43400 -6.9651157
11.43500 -6.9524363000000005
11.43600 -6.9390774
11.43700 -6.9250419999999995
11.43800 -6.9103315
11.43900 -6.894947599999999
11.44000 -6.8788931
11.44100 -6.8621702
11.44200 -6.844781299999999
11.44300 -6.8267293
11.44400 -6.8080164
11.44500 -6.7886457
11.44600 -6.76862
11.44700 -6.7479417
11.44800 -6.7266144
11.44900 -6.7046411
11.45000 -6.682025599999999
11.45100 -6.6587701
11.45200 -6.6348791
11.45300 -6.6103555
11.45400 -6.5852031
11.45500 -6.5594256
11.45600 -6.533026
11.45700 -6.506008700000001
11.45800 -6.478376700000001
11.45900 -6.450133800000001
11.46000 -6.4212844
11.46100 -6.3918315
11.46200 -6.3617796
11.46300 -6.331131600000001
11.46400 -6.2998921
11.46500 -6.268064700000001
11.46600 -6.2356532
11.46700 -6.2026612000000005
11.46800 -6.169093
11.46900 -6.1349526
11.47000 -6.1002437
11.47100 -6.06497
11.47200 -6.0291361000000006
11.47300 -5.9927456
11.47400 -5.9558029999999995
11.47500 -5.9183128
11.47600 -5.8802791
11.47700 -5.8417059
11.47800 -5.8025986000000005
11.47900 -5.7629611
11.48000 -5.7227984
11.48100 -5.6821152999999995
11.48200 -5.6409164999999994
11.48300 -5.5992074
11.48400 -5.5569928
11.48500 -5.514277900000001
11.48600 -5.4710681999999995
11.48700 -5.4273691
11.48800 -5.383185699999999
11.48900 -5.3385232
11.49000 -5.2933875
11.49100 -5.247783999999999
11.49200 -5.2017182
11.49300 -5.1551957
11.49400 -5.108222
11.49500 -5.0608024
11.49600 -5.0129429000000005
11.49700 -4.9646489
11.49800 -4.9159262
11.49900 -4.866779999999999
11.50000 -4.8172161
11.50100 -4.7672398
11.50200 -4.7168568
11.50300 -4.6660725
11.50400 -4.6148926
11.50500 -4.5633227
11.50600 -4.5113683
11.50700 -4.459035
11.50800 -4.4063285
11.50900 -4.3532543
11.51000 -4.2998184
11.51100 -4.2460263
11.51200 -4.191884
11.51300 -4.1373972000000006
11.51400 -4.0825721
11.51500 -4.0274147000000005
11.51600 -3.971931
11.51700 -3.9161271999999996
11.51800 -3.8600095000000003
11.51900 -3.8035844
11.52000 -3.7468579
11.52100 -3.6898367000000003
11.52200 -3.6325275999999995
11.52300 -3.5749367999999997
11.52400 -3.5170708000000004
11.52500 -3.4589361
11.52600 -3.4005396
11.52700 -3.3418878999999997
11.52800 -3.2829877
11.52900 -3.2238454
11.53000 -3.1644680000000003
11.53100 -3.1048616
11.53200 -3.0450333
11.53300 -2.9849894
11.53400 -2.9247364
11.53500 -2.8642809000000002
11.53600 -2.8036293
11.53700 -2.742788
11.53800 -2.6817637
11.53900 -2.6205625
11.54000 -2.5591912000000003
11.54100 -2.4976559
11.54200 -2.4359631999999998
11.54300 -2.3741195
11.54400 -2.312131
11.54500 -2.2500044
11.54600 -2.187746
11.54700 -2.1253625
11.54800 -2.0628603
11.54900 -2.0002459999999997
11.55000 -1.9375263
11.55100 -1.8747078
11.55200 -1.8117974
11.55300 -1.7488014
11.55400 -1.6857268
11.55500 -1.6225805999999998
11.55600 -1.5593693
11.55700 -1.4960997999999999
11.55800 -1.432779
11.55900 -1.3694137
11.56000 -1.3060109
11.56100 -1.2425773
11.56200 -1.1791199
11.56300 -1.1156454
11.56400 -1.0521607
11.56500 -0.9886725799999999
11.56600 -0.9251878599999999
11.56700 -0.8617132
11.56800 -0.79825539
11.56900 -0.73482101
11.57000 -0.67141666
11.57100 -0.60804896
11.57200 -0.54472438
11.57300 -0.48144949
11.57400 -0.41823066000000003
11.57500 -0.35507437000000003
11.57600 -0.291987
11.57700 -0.22897491999999997
11.57800 -0.16604449999999998
11.57900 -0.10320208
11.58000 -0.040453993
11.58100 0.022193432
11.58200 0.084733864
11.58300 0.14716096
11.58400 0.20946835000000003
11.58500 0.27164966
11.58600 0.33369851
11.58700 0.39560851
11.58800 0.45737326
11.58900 0.5189863
11.59000 0.5804412999999999
11.59100 0.64173178
11.59200 0.70285136
11.59300 0.76379366
11.59400 0.8245523100000001
11.59500 0.8851209699999999
11.59600 0.9454933000000001
11.59700 1.0056631
11.59800 1.0656240000000001
11.59900 1.12537
11.60000 1.1848949
11.60100 1.2441927
11.60200 1.3032573
11.60300 1.3620830000000002
11.60400 1.4206638
11.60500 1.4789939
11.60600 1.5370675999999999
11.60700 1.5948792999999999
11.60800 1.6524233
11.60900 1.709694
11.61000 1.766686
11.61100 1.8233934
11.61200 1.8798111
11.61300 1.9359334999999998
11.61400 1.9917553000000001
11.61500 2.0472709
11.61600 2.1024751
11.61700 2.1573622
11.61800 2.2119271
11.61900 2.2661643
11.62000 2.3200683
11.62100 2.3736338999999997
11.62200 2.4268556
11.62300 2.4797283
11.62400 2.5322463
11.62500 2.5844044999999998
11.62600 2.6361976
11.62700 2.6876204
11.62800 2.7386675
11.62900 2.7893338
11.63000 2.8396145
11.63100 2.8895041
11.63200 2.9389977000000003
11.63300 2.9880906
11.63400 3.0367777
11.63500 3.0850545
11.63600 3.1329159000000004
11.63700 3.1803578
11.63800 3.2273754
11.63900 3.2739646999999996
11.64000 3.3201210000000003
11.64100 3.36584
11.64200 3.4111179
11.64300 3.4559503
11.64400 3.5003333999999997
11.64500 3.5442635
11.64600 3.5877366
11.64700 3.6307488
11.64800 3.6732964
11.64900 3.7153758000000003
11.65000 3.7569831999999996
11.65100 3.7981149
11.65200 3.8387675000000003
11.65300 3.8789377
11.65400 3.9186213
11.65500 3.9578154999999997
11.65600 3.9965164
11.65700 4.034720399999999
11.65800 4.0724244
11.65900 4.109624800000001
11.66000 4.1463181
11.66100 4.1825011000000005
11.66200 4.2181704
11.66300 4.2533226
11.66400 4.2879544
11.66500 4.322062799999999
11.66600 4.355644799999999
11.66700 4.3886971
11.66800 4.421217
11.66900 4.4532016
11.67000 4.484647900000001
11.67100 4.5155536000000005
11.67200 4.5459159
11.67300 4.575732400000001
11.67400 4.6050005
11.67500 4.633718
11.67600 4.6618827000000005
11.67700 4.6894922999999995
11.67800 4.716545
11.67900 4.7430389
11.68000 4.7689717
11.68100 4.7943417
11.68200 4.8191473
11.68300 4.8433866
11.68400 4.8670579
11.68500 4.8901595
11.68600 4.9126901
11.68700 4.9346477
11.68800 4.9560312
11.68900 4.9768387999999995
11.69000 4.9970694
11.69100 5.0167214
11.69200 5.0357934
11.69300 5.0542843
11.69400 5.0721925
11.69500 5.0895169
11.69600 5.1062565
11.69700 5.1224105
11.69800 5.1379774000000005
11.69900 5.1529564
11.70000 5.1673468
11.70100 5.181147500000001
11.70200 5.1943582
11.70300 5.2069779
11.70400 5.2190062
11.70500 5.2304428
11.70600 5.2412871
11.70700 5.2515391000000005
11.70800 5.2611988
11.70900 5.2702658
11.71000 5.278740099999999
11.71100 5.2866219999999995
11.71200 5.2939121
11.71300 5.3006101
11.71400 5.3067166
11.71500 5.3122319000000005
11.71600 5.3171568
11.71700 5.3214915000000005
11.71800 5.3252369
11.71900 5.3283937
11.72000 5.3309627
11.72100 5.3329445
11.72200 5.3343397
11.72300 5.3351495
11.72400 5.3353745
11.72500 5.3350158
11.72600 5.3340744
11.72700 5.3325515
11.72800 5.3304479
11.72900 5.3277649
11.73000 5.324503399999999
11.73100 5.320664900000001
11.73200 5.3162508
11.73300 5.3112622
11.73400 5.3057007
11.73500 5.2995678
11.73600 5.2928653
11.73700 5.2855946000000005
11.73800 5.2777581
11.73900 5.2693572
11.74000 5.2603941
11.74100 5.2508708
11.74200 5.2407894
11.74300 5.2301526
11.74400 5.2189622
11.74500 5.2072208
11.74600 5.1949311
11.74700 5.1820956
11.74800 5.1687174
11.74900 5.1547985999999995
11.75000 5.1403422
11.75100 5.1253509
11.75200 5.1098276
11.75300 5.0937753
11.75400 5.077197
11.75500 5.0600952999999995
11.75600 5.0424736
11.75700 5.0243348
11.75800 5.0056815
11.75900 4.9865171
11.76000 4.9668446
11.76100 4.9466673000000005
11.76200 4.9259882
11.76300 4.9048107
11.76400 4.8831377
11.76500 4.8609726
11.76600 4.8383188
11.76700 4.8151799
11.76800 4.7915589
11.76900 4.76746
11.77000 4.7428865
11.77100 4.7178417
11.77200 4.6923298
11.77300 4.6663549
11.77400 4.6399206
11.77500 4.6130311
11.77600 4.5856904
11.77700 4.5579027000000005
11.77800 4.5296725
11.77900 4.5010041
11.78000 4.4719017999999995
11.78100 4.4423699
11.78200 4.4124134
11.78300 4.3820366
11.78400 4.3512445
11.78500 4.3200415
11.78600 4.2884324000000005
11.78700 4.2564217
11.78800 4.2240147
11.78900 4.1912157
11.79000 4.1580297
11.79100 4.1244619
11.79200 4.0905166
11.79300 4.0561989
11.79400 4.0215138
11.79500 3.9864663
11.79600 3.9510608000000005
11.79700 3.9153025
11.79800 3.8791965999999998
11.79900 3.8427476
11.80000 3.8059607000000004
11.80100 3.7688412
11.80200 3.7313937999999998
11.80300 3.6936238
11.80400 3.6555364999999997
11.80500 3.6171373
11.80600 3.5784312
11.80700 3.5394236
11.80800 3.5001203000000003
11.80900 3.4605265000000003
11.81000 3.420648
11.81100 3.3804905000000005
11.81200 3.3400594999999997
11.81300 3.2993611
11.81400 3.2584007999999995
11.81500 3.2171844999999997
11.81600 3.1757187
11.81700 3.1340089
11.81800 3.092061
11.81900 3.049881
11.82000 3.0074751
11.82100 2.9648491999999997
11.82200 2.9220093
11.82300 2.8789613
11.82400 2.8357113
11.82500 2.7922653
11.82600 2.7486291
11.82700 2.7048087
11.82800 2.66081
11.82900 2.6166389000000003
11.83000 2.5723013999999997
11.83100 2.5278031999999997
11.83200 2.4831504
11.83300 2.4383486999999997
11.83400 2.3934042
11.83500 2.3483228
11.83600 2.3031104
11.83700 2.2577731
11.83800 2.2123166999999997
11.83900 2.1667477
11.84000 2.1210719
11.84100 2.0752955
11.84200 2.0294249
11.84300 1.9834661999999998
11.84400 1.9374257
11.84500 1.8913098
11.84600 1.8451248999999998
11.84700 1.7988775
11.84800 1.7525738
11.84900 1.7062204
11.85000 1.6598238
11.85100 1.6133903
11.85200 1.5669266000000002
11.85300 1.5204391
11.85400 1.4739341
11.85500 1.4274183
11.85600 1.380898
11.85700 1.3343795
11.85800 1.2878694
11.85900 1.2413738
11.86000 1.1948992
11.86100 1.1484516
11.86200 1.1020374
11.86300 1.0556628000000001
11.86400 1.0093339
11.86500 0.96305683
11.86600 0.91683771
11.86700 0.87068258
11.86800 0.82459748
11.86900 0.77858851
11.87000 0.73266169
11.87100 0.6868231100000001
11.87200 0.64107878
11.87300 0.59543476
11.87400 0.54989713
11.87500 0.5044720100000001
11.87600 0.4591655
11.87700 0.41398369
11.87800 0.36893275
11.87900 0.3240189
11.88000 0.27924827
11.88100 0.23462707
11.88200 0.19016147
11.88300 0.14585766
11.88400 0.10172181999999999
11.88500 0.057760108
11.88600 0.013978663
11.88700 -0.029616398
11.88800 -0.073019019
11.88900 -0.11622318
11.89000 -0.15922294
11.89100 -0.20201236000000003
11.89200 -0.24458562999999997
11.89300 -0.28693697
11.89400 -0.32906067
11.89500 -0.37095109
11.89600 -0.41260268
11.89700 -0.45400988
11.89800 -0.49516726
11.89900 -0.53606941
11.90000 -0.57671093
11.90100 -0.6170865600000001
11.90200 -0.65719099
11.90300 -0.6970189499999999
11.90400 -0.73656528
11.90500 -0.77582472
11.90600 -0.8147921400000001
11.90700 -0.85346233
11.90800 -0.89183012
11.90900 -0.9298903900000001
11.91000 -0.9676380099999999
11.91100 -1.0050679
11.91200 -1.0421747000000001
11.91300 -1.0789535
11.91400 -1.115399
11.91500 -1.1515062
11.91600 -1.18727
11.91700 -1.2226853
11.91800 -1.2577469000000001
11.91900 -1.2924501
11.92000 -1.3267896
11.92100 -1.3607607000000002
11.92200 -1.3943585
11.92300 -1.4275780999999998
11.92400 -1.4604148000000001
11.92500 -1.4928642
11.92600 -1.5249213
11.92700 -1.5565819
11.92800 -1.5878415
11.92900 -1.6186958000000002
11.93000 -1.6491406
11.93100 -1.6791716
11.93200 -1.7087849
11.93300 -1.7379764
11.93400 -1.7667424
11.93500 -1.7950788
11.93600 -1.8229822
11.93700 -1.8504485000000002
11.93800 -1.8774743999999999
11.93900 -1.9040562
11.94000 -1.9301904
11.94100 -1.9558737
11.94200 -1.9811023
11.94300 -2.0058731
11.94400 -2.0301824
11.94500 -2.0540271
11.94600 -2.0774037
11.94700 -2.1003088
11.94800 -2.1227391
11.94900 -2.1446913000000003
11.95000 -2.1661622
11.95100 -2.1871485
11.95200 -2.2076471
11.95300 -2.2276547
11.95400 -2.2471681
11.95500 -2.2661846
11.95600 -2.284701
11.95700 -2.3027143
11.95800 -2.3202216
11.95900 -2.3372205
11.96000 -2.3537081
11.96100 -2.3696816999999997
11.96200 -2.3851391
11.96300 -2.4000777
11.96400 -2.4144953
11.96500 -2.4283897
11.96600 -2.4417588
11.96700 -2.4546007000000003
11.96800 -2.4669133
11.96900 -2.4786951000000004
11.97000 -2.4899442
11.97100 -2.5006589999999997
11.97200 -2.510838
11.97300 -2.5204796000000003
11.97400 -2.5295826
11.97500 -2.5381451
11.97600 -2.5461663
11.97700 -2.5536446
11.97800 -2.5605788
11.97900 -2.5669676999999997
11.98000 -2.5728103
11.98100 -2.5781052
11.98200 -2.5828514
11.98300 -2.5870477999999997
11.98400 -2.5906933
11.98500 -2.5937872
11.98600 -2.5963284
11.98700 -2.5983162
11.98800 -2.5997497000000003
11.98900 -2.6006280999999998
11.99000 -2.6009509
11.99100 -2.6007174
11.99200 -2.599927
11.99300 -2.5985796
11.99400 -2.5966749
11.99500 -2.5942124
11.99600 -2.5911922
11.99700 -2.5876142
11.99800 -2.5834788
11.99900 -2.5787858
12.00000 -2.5735358
12.00100 -2.5677292
12.00200 -2.5613666
12.00300 -2.5544485
12.00400 -2.5469758
12.00500 -2.5389491
12.00600 -2.5303693
12.00700 -2.5212375
12.00800 -2.5115548000000003
12.00900 -2.5013221
12.01000 -2.4905406
12.01100 -2.4792115999999997
12.01200 -2.4673361000000003
12.01300 -2.4549156
12.01400 -2.4419513999999998
12.01500 -2.4284448
12.01600 -2.4143973
12.01700 -2.3998102
12.01800 -2.3846849999999997
12.01900 -2.3690230999999997
12.02000 -2.3528261
12.02100 -2.3360955999999997
12.02200 -2.3188334
12.02300 -2.3010409999999997
12.02400 -2.2827204
12.02500 -2.2638734
12.02600 -2.2445019
12.02700 -2.224608
12.02800 -2.2041934999999997
12.02900 -2.183261
12.03000 -2.1618124
12.03100 -2.1398503
12.03200 -2.1173771
12.03300 -2.0943955
12.03400 -2.0709079
12.03500 -2.0469172
12.03600 -2.0224262
12.03700 -1.9974377
12.03800 -1.9719548999999998
12.03900 -1.9459806
12.04000 -1.9195182000000002
12.04100 -1.8925707999999999
12.04200 -1.8651417
12.04300 -1.837234
12.04400 -1.8088514
12.04500 -1.7799972000000002
12.04600 -1.7506747
12.04700 -1.7208876000000002
12.04800 -1.6906394000000002
12.04900 -1.6599336999999998
12.05000 -1.6287742
12.05100 -1.5971646
12.05200 -1.5651086
12.05300 -1.5326099
12.05400 -1.4996724
12.05500 -1.4662998999999999
12.05600 -1.4324962
12.05700 -1.3982655
12.05800 -1.3636116
12.05900 -1.3285387
12.06000 -1.2930511
12.06100 -1.2571529
12.06200 -1.2208482999999999
12.06300 -1.1841419
12.06400 -1.1470381
12.06500 -1.1095415000000002
12.06600 -1.0716566
12.06700 -1.0333882
12.06800 -0.99474099
12.06900 -0.95571997
12.07000 -0.9163300500000001
12.07100 -0.87657627
12.07200 -0.83646365
12.07300 -0.7959974
12.07400 -0.75518284
12.07500 -0.7140252300000001
12.07600 -0.67252987
12.07700 -0.63070212
12.07800 -0.58854744
12.07900 -0.54607121
12.08000 -0.5032789400000001
12.08100 -0.46017617
12.08200 -0.41676834
12.08300 -0.37306100000000003
12.08400 -0.32905969
12.08500 -0.28476994
12.08600 -0.24019734
12.08700 -0.19534747
12.08800 -0.15022594
12.08900 -0.10483833000000001
12.09000 -0.059190305
12.09100 -0.013287497999999998
12.09200 0.032864403
12.09300 0.07925969
12.09400 0.12589261000000002
12.09500 0.17275738000000002
12.09600 0.21984815000000002
12.09700 0.26715901000000003
12.09800 0.31468398000000003
12.09900 0.36241706
12.10000 0.41035218
12.10100 0.45848317
12.10200 0.50680381
12.10300 0.55530788
12.10400 0.603989
12.10500 0.65284078
12.10600 0.70185671
12.10700 0.75103031
12.10800 0.8003550599999999
12.10900 0.84982431
12.11000 0.89943139
12.11100 0.9491697
12.11200 0.9990324300000001
12.11300 1.049013
12.11400 1.0991045
12.11500 1.1493004
12.11600 1.1995938
12.11700 1.2499779
12.11800 1.3004461999999999
12.11900 1.3509919000000001
12.12000 1.4016081999999999
12.12100 1.4522884
12.12200 1.5030257999999999
12.12300 1.5538138
12.12400 1.6046457
12.12500 1.6555147
12.12600 1.7064143
12.12700 1.7573374999999998
12.12800 1.8082779
12.12900 1.8592286999999998
12.13000 1.9101831999999999
12.13100 1.9611346000000003
12.13200 2.012076
12.13300 2.0630009
12.13400 2.1139022
12.13500 2.1647731
12.13600 2.2156065
12.13700 2.2663957
12.13800 2.3171334
12.13900 2.3678126
12.14000 2.4184262000000003
12.14100 2.4689673
12.14200 2.5194285
12.14300 2.5698029
12.14400 2.6200831
12.14500 2.670262
12.14600 2.7203325
12.14700 2.7702875
12.14800 2.8201198
12.14900 2.8698221
12.15000 2.9193874
12.15100 2.9688086
12.15200 3.0180788
12.15300 3.0671908
12.15400 3.1161375000000002
12.15500 3.1649124
12.15600 3.2135081000000003
12.15700 3.2619178
12.15800 3.3101350000000003
12.15900 3.3581529
12.16000 3.4059644000000002
12.16100 3.4535628
12.16200 3.5009414000000003
12.16300 3.5480935
12.16400 3.5950127999999997
12.16500 3.6416921999999996
12.16600 3.6881248999999996
12.16700 3.7343048
12.16800 3.7802249000000003
12.16900 3.8258783999999997
12.17000 3.8712587
12.17100 3.9163593
12.17200 3.9611731
12.17300 4.0056936
12.17400 4.0499143
12.17500 4.0938284
12.17600 4.1374288
12.17700 4.180709299999999
12.17800 4.2236626
12.17900 4.2662825
12.18000 4.308562
12.18100 4.3504946
12.18200 4.3920737
12.18300 4.4332925
12.18400 4.4741448
12.18500 4.5146238
12.18600 4.5547232
12.18700 4.5944363
12.18800 4.6337571
12.18900 4.6726793
12.19000 4.7111966
12.19100 4.7493029
12.19200 4.7869924
12.19300 4.8242588
12.19400 4.8610963
12.19500 4.8974991
12.19600 4.9334612
12.19700 4.968977
12.19800 5.0040405
12.19900 5.0386462
12.20000 5.0727885
12.20100 5.1064618
12.20200 5.1396605
12.20300 5.1723789
12.20400 5.204611600000001
12.20500 5.236353
12.20600 5.2675974
12.20700 5.2983396
12.20800 5.3285737
12.20900 5.3582944
12.21000 5.3874962
12.21100 5.4161735
12.21200 5.4443209999999995
12.21300 5.4719333
12.21400 5.4990049
12.21500 5.5255304999999995
12.21600 5.5515051
12.21700 5.5769235
12.21800 5.601780499999999
12.21900 5.6260712
12.22000 5.6497905
12.22100 5.6729335
12.22200 5.6954958
12.22300 5.7174724
12.22400 5.738858899999999
12.22500 5.7596508
12.22600 5.7798438
12.22700 5.7994336
12.22800 5.8184158
12.22900 5.836786699999999
12.23000 5.8545418
12.23100 5.8716774
12.23200 5.8881897
12.23300 5.9040748
12.23400 5.919329100000001
12.23500 5.9339486
12.23600 5.9479299999999995
12.23700 5.9612695
12.23800 5.9739634
12.23900 5.9860084
12.24000 5.9974007
12.24100 6.0081370000000005
12.24200 6.0182139
12.24300 6.0276281
12.24400 6.0363758
12.24500 6.044454099999999
12.24600 6.0518596
12.24700 6.0585890000000004
12.24800 6.0646389
12.24900 6.0700063
12.25000 6.074688200000001
12.25100 6.0786813
12.25200 6.0819830999999995
12.25300 6.08459
12.25400 6.0865
12.25500 6.08771
12.25600 6.0882173
12.25700 6.0880195
12.25800 6.0871143000000005
12.25900 6.0854997
12.26000 6.0831733
12.26100 6.0801335
12.26200 6.076378
12.26300 6.0719054
12.26400 6.0667139
12.26500 6.0608018
12.26600 6.0541678
12.26700 6.0468107
12.26800 6.0387295
12.26900 6.0299225
12.27000 6.0203891
12.27100 6.0101282
12.27200 5.9991386
12.27300 5.9874196
12.27400 5.97497
12.27500 5.9617892
12.27600 5.9478767
12.27700 5.9332315
12.27800 5.9178531
12.27900 5.9017405
12.28000 5.8848936
12.28100 5.8673117
12.28200 5.8489941
12.28300 5.8299407
12.28400 5.8101509
12.28500 5.7896244999999995
12.28600 5.7683613000000005
12.28700 5.7463616
12.28800 5.723625
12.28900 5.7001516
12.29000 5.675942099999999
12.29100 5.6509964
12.29200 5.6253150000000005
12.29300 5.5988986
12.29400 5.5717476
12.29500 5.543863
12.29600 5.5152457
12.29700 5.4858968
12.29800 5.4558173000000005
12.29900 5.425008399999999
12.30000 5.3934716
12.30100 5.3612082999999995
12.30200 5.3282198
12.30300 5.2945081
12.30400 5.2600745
12.30500 5.224921200000001
12.30600 5.1890496
12.30700 5.1524621
12.30800 5.115160299999999
12.30900 5.0771464
12.31000 5.0384223
12.31100 4.9989901
12.31200 4.958851999999999
12.31300 4.9180105
12.31400 4.8764676
12.31500 4.8342254
12.31600 4.791286599999999
12.31700 4.7476538
12.31800 4.7033290999999995
12.31900 4.6583157
12.32000 4.6126157
12.32100 4.5662321
12.32200 4.5191679
12.32300 4.4714257
12.32400 4.4230089
12.32500 4.3739203
12.32600 4.3241635
12.32700 4.2737417
12.32800 4.2226586
12.32900 4.1709181
12.33000 4.1185234
12.33100 4.0654786
12.33200 4.0117878000000005
12.33300 3.9574552
12.33400 3.9024848
12.33500 3.8468812
12.33600 3.7906487
12.33700 3.7337917999999997
12.33800 3.676315
12.33900 3.6182228
12.34000 3.5595204999999996
12.34100 3.500212
12.34200 3.4403026000000003
12.34300 3.3797972
12.34400 3.3187005999999997
12.34500 3.2570175999999997
12.34600 3.1947535
12.34700 3.131913
12.34800 3.0685015
12.34900 3.0045237
12.35000 2.9399851
12.35100 2.8748909
12.35200 2.8092463000000003
12.35300 2.7430566
12.35400 2.6763273
12.35500 2.6090641000000003
12.35600 2.5412723
12.35700 2.472958
12.35800 2.4041265
12.35900 2.334784
12.36000 2.2649365
12.36100 2.1945899
12.36200 2.1237506
12.36300 2.0524247
12.36400 1.9806187999999998
12.36500 1.9083392000000001
12.36600 1.8355926000000002
12.36700 1.7623859
12.36800 1.6887253000000002
12.36900 1.6146181
12.37000 1.5400711
12.37100 1.4650911
12.37200 1.3896853
12.37300 1.3138606000000002
12.37400 1.2376243
12.37500 1.1609836
12.37600 1.0839456
12.37700 1.0065175000000002
12.37800 0.92870658
12.37900 0.85052019
12.38000 0.77196551
12.38100 0.6930498900000001
12.38200 0.61378069
12.38300 0.53416523
12.38400 0.45421096
12.38500 0.37392522
12.38600 0.29331548
12.38700 0.21238921
12.38800 0.13115397
12.38900 0.049617338999999996
12.39000 -0.032213022
12.39100 -0.1143294
12.39200 -0.19672401
12.39300 -0.27938895
12.39400 -0.36231626
12.39500 -0.44549791999999994
12.39600 -0.5289258
12.39700 -0.61259167
12.39800 -0.6964872599999999
12.39900 -0.78060417
12.40000 -0.86493399
12.40100 -0.94946809
12.40200 -1.0341979
12.40300 -1.1191147000000001
12.40400 -1.20421
12.40500 -1.2894747
12.40600 -1.3749002
12.40700 -1.4604775
12.40800 -1.5461979000000001
12.40900 -1.6320525
12.41000 -1.7180324
12.41100 -1.8041287
12.41200 -1.8903324
12.41300 -1.9766347
12.41400 -2.0630268
12.41500 -2.1495
12.41600 -2.236045
12.41700 -2.3226531
12.41800 -2.4093157
12.41900 -2.4960235
12.42000 -2.5827678
12.42100 -2.6695399
12.42200 -2.7563306
12.42300 -2.8431311
12.42400 -2.9299326
12.42500 -3.0167259
12.42600 -3.1035021
12.42700 -3.1902522
12.42800 -3.2769669
12.42900 -3.3636372999999997
12.43000 -3.4502539999999997
12.43100 -3.5368076999999998
12.43200 -3.6232896
12.43300 -3.7096899000000003
12.43400 -3.7959992999999996
12.43500 -3.8822088
12.43600 -3.9683085
12.43700 -4.054289300000001
12.43800 -4.140141600000001
12.43900 -4.2258561
12.44000 -4.3114230000000004
12.44100 -4.3968327
12.44200 -4.4820759
12.44300 -4.5671433
12.44400 -4.6520252
12.44500 -4.7367121999999995
12.44600 -4.8211946999999995
12.44700 -4.9054634
12.44800 -4.9895089
12.44900 -5.073322
12.45000 -5.1568933
12.45100 -5.2402135
12.45200 -5.323273299999999
12.45300 -5.406063400000001
12.45400 -5.4885749
12.45500 -5.5707987
12.45600 -5.6527253
12.45700 -5.7343461
12.45800 -5.8156513
12.45900 -5.896632
12.46000 -5.9772793
12.46100 -6.0575839
12.46200 -6.1375365
12.46300 -6.217128000000001
12.46400 -6.296349299999999
12.46500 -6.3751914
12.46600 -6.453644499999999
12.46700 -6.5316997
12.46800 -6.6093475
12.46900 -6.686578699999999
12.47000 -6.7633845
12.47100 -6.8397552
12.47200 -6.9156818
12.47300 -6.9911547
12.47400 -7.0661649
12.47500 -7.140703499999999
12.47600 -7.2147615
12.47700 -7.28833
12.47800 -7.3614001
12.47900 -7.4339621
12.48000 -7.5060077000000005
12.48100 -7.5775288
12.48200 -7.6485157
12.48300 -7.7189602
12.48400 -7.7888532999999995
12.48500 -7.858187
12.48600 -7.9269528000000005
12.48700 -7.9951419999999995
12.48800 -8.062747100000001
12.48900 -8.129759100000001
12.49000 -8.1961699
12.49100 -8.2619712
12.49200 -8.3271548
12.49300 -8.3917126
12.49400 -8.4556371
12.49500 -8.5189201
12.49600 -8.5815534
12.49700 -8.6435288
12.49800 -8.7048382
12.49900 -8.765474
12.50000 -8.825428
12.50100 -8.884692900000001
12.50200 -8.9432605
12.50300 -9.0011224
12.50400 -9.0582713
12.50500 -9.1146998
12.50600 -9.1703996
12.50700 -9.2253633
12.50800 -9.2795834
12.50900 -9.333052499999999
12.51000 -9.3857631
12.51100 -9.4377078
12.51200 -9.4888791
12.51300 -9.5392704
12.51400 -9.5888741
12.51500 -9.6376829
12.51600 -9.68569
12.51700 -9.7328894
12.51800 -9.779273700000001
12.51900 -9.824836300000001
12.52000 -9.8695703
12.52100 -9.9134699
12.52200 -9.956528200000001
12.52300 -9.998739500000001
12.52400 -10.0401
12.52500 -10.0806
12.52600 -10.12023
12.52700 -10.15899
12.52800 -10.196869999999999
12.52900 -10.23387
12.53000 -10.269979999999999
12.53100 -10.305200000000001
12.53200 -10.33951
12.53300 -10.372919999999999
12.53400 -10.40542
12.53500 -10.437000000000001
12.53600 -10.467659999999999
12.53700 -10.49739
12.53800 -10.52619
12.53900 -10.55405
12.54000 -10.58097
12.54100 -10.60694
12.54200 -10.63195
12.54300 -10.65601
12.54400 -10.6791
12.54500 -10.70123
12.54600 -10.722389999999999
12.54700 -10.74257
12.54800 -10.761759999999999
12.54900 -10.77998
12.55000 -10.7972
12.55100 -10.81343
12.55200 -10.82867
12.55300 -10.8429
12.55400 -10.85613
12.55500 -10.868360000000001
12.55600 -10.87957
12.55700 -10.88977
12.55800 -10.898950000000001
12.55900 -10.9071
12.56000 -10.91424
12.56100 -10.92035
12.56200 -10.92543
12.56300 -10.92948
12.56400 -10.93249
12.56500 -10.934470000000001
12.56600 -10.935400000000001
12.56700 -10.93529
12.56800 -10.934140000000001
12.56900 -10.93195
12.57000 -10.9287
12.57100 -10.924399999999999
12.57200 -10.91905
12.57300 -10.91264
12.57400 -10.90518
12.57500 -10.896659999999999
12.57600 -10.887080000000001
12.57700 -10.87644
12.57800 -10.86473
12.57900 -10.85196
12.58000 -10.83812
12.58100 -10.82322
12.58200 -10.80725
12.58300 -10.79022
12.58400 -10.77211
12.58500 -10.75293
12.58600 -10.73269
12.58700 -10.71137
12.58800 -10.68899
12.58900 -10.665529999999999
12.59000 -10.64101
12.59100 -10.61541
12.59200 -10.58875
12.59300 -10.561020000000001
12.59400 -10.53222
12.59500 -10.50235
12.59600 -10.47142
12.59700 -10.43942
12.59800 -10.406360000000001
12.59900 -10.372240000000001
12.60000 -10.337060000000001
12.60100 -10.30081
12.60200 -10.26351
12.60300 -10.22515
12.60400 -10.18573
12.60500 -10.14527
12.60600 -10.10375
12.60700 -10.06117
12.60800 -10.01756
12.60900 -9.9728927
12.61000 -9.9271849
12.61100 -9.8804362
12.61200 -9.8326489
12.61300 -9.7838253
12.61400 -9.7339675
12.61500 -9.6830793
12.61600 -9.6311629
12.61700 -9.578222
12.61800 -9.524259
12.61900 -9.4692774
12.62000 -9.413281099999999
12.62100 -9.356273700000001
12.62200 -9.298258299999999
12.62300 -9.2392392
12.62400 -9.1792203
12.62500 -9.1182061
12.62600 -9.0562001
12.62700 -8.9932069
12.62800 -8.929231
12.62900 -8.864277600000001
12.63000 -8.7983504
12.63100 -8.731454600000001
12.63200 -8.6635947
12.63300 -8.5947759
12.63400 -8.5250035
12.63500 -8.4542826
12.63600 -8.3826177
12.63700 -8.3100148
12.63800 -8.236479
12.63900 -8.1620157
12.64000 -8.0866307
12.64100 -8.0103293
12.64200 -7.9331174
12.64300 -7.8550011
12.64400 -7.775985400000001
12.64500 -7.6960771999999995
12.64600 -7.615282399999999
12.64700 -7.5336076
12.64800 -7.4510589000000005
12.64900 -7.367642200000001
12.65000 -7.283365
12.65100 -7.198233900000001
12.65200 -7.112254899999999
12.65300 -7.0254363
12.65400 -6.937784700000001
12.65500 -6.849306800000001
12.65600 -6.7600109
12.65700 -6.6699043
12.65800 -6.5789945
12.65900 -6.4872891
12.66000 -6.3947961
12.66100 -6.301523
12.66200 -6.2074788
12.66300 -6.1126709
12.66400 -6.0171079
12.66500 -5.9207976
12.66600 -5.8237489
12.66700 -5.7259697
12.66800 -5.627468599999999
12.66900 -5.5282541
12.67000 -5.428334700000001
12.67100 -5.3277191
12.67200 -5.2264158
12.67300 -5.1244337
12.67400 -5.0217811
12.67500 -4.9184673
12.67600 -4.8145007
12.67700 -4.7098901
12.67800 -4.6046447
12.67900 -4.4987734
12.68000 -4.3922856
12.68100 -4.2851906
12.68200 -4.1774973
12.68300 -4.0692154
12.68400 -3.9603542999999997
12.68500 -3.8509235000000004
12.68600 -3.7409331999999997
12.68700 -3.6303929999999998
12.68800 -3.5193130000000004
12.68900 -3.4077033
12.69000 -3.2955743
12.69100 -3.1829365
12.69200 -3.0698003000000003
12.69300 -2.9561765
12.69400 -2.8420758
12.69500 -2.7275087
12.69600 -2.6124863
12.69700 -2.4970196
12.69800 -2.3811195
12.69900 -2.2647971
12.70000 -2.1480637000000002
12.70100 -2.0309301
12.70200 -1.9134076
12.70300 -1.7955074000000002
12.70400 -1.6772407999999999
12.70500 -1.5586188
12.70600 -1.4396527
12.70700 -1.3203536999999999
12.70800 -1.2007330999999999
12.70900 -1.0808019
12.71000 -0.9605716
12.71100 -0.84005343
12.71200 -0.71925865
12.71300 -0.59819859
12.71400 -0.47688466
12.71500 -0.35532824999999996
12.71600 -0.23354080000000002
12.71700 -0.11153386
12.71800 0.010680971
12.71900 0.13309205999999998
12.72000 0.25568772
12.72100 0.37845613
12.72200 0.50138542
12.72300 0.62446366
12.72400 0.74767885
12.72500 0.8710188799999999
12.72600 0.99447165
12.72700 1.1180249
12.72800 1.2416664000000002
12.72900 1.3653836000000001
12.73000 1.4891644000000002
12.73100 1.6129963
12.73200 1.7368668999999999
12.73300 1.8607635
12.73400 1.9846736999999999
12.73500 2.1085853
12.73600 2.2324855
12.73700 2.356362
12.73800 2.4802022
12.73900 2.6039938
12.74000 2.7277242
12.74100 2.8513815
12.74200 2.9749531
12.74300 3.0984268
12.74400 3.2217901
12.74500 3.3450309
12.74600 3.4681372
12.74700 3.5910968000000003
12.74800 3.7138972
12.74900 3.8365267000000003
12.75000 3.9589728999999996
12.75100 4.0812235
12.75200 4.2032663
12.75300 4.3250892
12.75400 4.4466801
12.75500 4.5680262
12.75600 4.6891157
12.75700 4.8099354
12.75800 4.930473500000001
12.75900 5.0507173000000005
12.76000 5.1706541
12.76100 5.2902713
12.76200 5.4095563
12.76300 5.5284965999999995
12.76400 5.6470793
12.76500 5.7652917
12.76600 5.8831211
12.76700 6.0005546
12.76800 6.117579699999999
12.76900 6.2341843
12.77000 6.3503556
12.77100 6.466081
12.77200 6.581348200000001
12.77300 6.696144499999999
12.77400 6.810458
12.77500 6.9242767999999995
12.77600 7.037589
12.77700 7.150382499999999
12.77800 7.2626457
12.77900 7.3743664
12.78000 7.4855335
12.78100 7.5961351
12.78200 7.706160099999999
12.78300 7.8155965
12.78400 7.9244331
12.78500 8.0326587
12.78600 8.1402615
12.78700 8.2472309
12.78800 8.3535552
12.78900 8.4592231
12.79000 8.5642226
12.79100 8.6685434
12.79200 8.7721743
12.79300 8.8751033
12.79400 8.9773193
12.79500 9.078811100000001
12.79600 9.1795675
12.79700 9.2795767
12.79800 9.3788281
12.79900 9.4773099
12.80000 9.5750108
12.80100 9.671919800000001
12.80200 9.7680263
12.80300 9.8633185
12.80400 9.957785900000001
12.80500 10.05142
12.80600 10.1442
12.80700 10.236130000000001
12.80800 10.32719
12.80900 10.41737
12.81000 10.50666
12.81100 10.59506
12.81200 10.68254
12.81300 10.76911
12.81400 10.854750000000001
12.81500 10.939459999999999
12.81600 11.02321
12.81700 11.10601
12.81800 11.18784
12.81900 11.268699999999999
12.82000 11.34858
12.82100 11.42746
12.82200 11.50534
12.82300 11.58221
12.82400 11.65806
12.82500 11.73289
12.82600 11.80667
12.82700 11.87941
12.82800 11.9511
12.82900 12.02172
12.83000 12.09128
12.83100 12.159749999999999
12.83200 12.22713
12.83300 12.29342
12.83400 12.358600000000001
12.83500 12.42267
12.83600 12.48562
12.83700 12.54743
12.83800 12.60811
12.83900 12.66765
12.84000 12.72603
12.84100 12.783240000000001
12.84200 12.83929
12.84300 12.894169999999999
12.84400 12.94786
12.84500 13.00036
12.84600 13.051670000000001
12.84700 13.10178
12.84800 13.15067
12.84900 13.19835
12.85000 13.244819999999999
12.85100 13.29005
12.85200 13.33405
12.85300 13.37681
12.85400 13.418330000000001
12.85500 13.4586
12.85600 13.497609999999998
12.85700 13.535369999999999
12.85800 13.57186
12.85900 13.60708
12.86000 13.641020000000001
12.86100 13.673689999999999
12.86200 13.70507
12.86300 13.735159999999999
12.86400 13.76396
12.86500 13.79145
12.86600 13.81765
12.86700 13.84253
12.86800 13.86611
12.86900 13.888359999999999
12.87000 13.9093
12.87100 13.92891
12.87200 13.94719
12.87300 13.964129999999999
12.87400 13.97974
12.87500 13.994019999999999
12.87600 14.00694
12.87700 14.01852
12.87800 14.02875
12.87900 14.03763
12.88000 14.045160000000001
12.88100 14.05132
12.88200 14.05613
12.88300 14.059569999999999
12.88400 14.061660000000002
12.88500 14.06237
12.88600 14.06173
12.88700 14.05971
12.88800 14.05633
12.88900 14.05158
12.89000 14.045460000000002
12.89100 14.03796
12.89200 14.0291
12.89300 14.01887
12.89400 14.007259999999999
12.89500 13.99428
12.89600 13.97993
12.89700 13.96421
12.89800 13.947109999999999
12.89900 13.92864
12.90000 13.9088
12.90100 13.88759
12.90200 13.865
12.90300 13.84105
12.90400 13.81572
12.90500 13.789019999999999
12.90600 13.76096
12.90700 13.73152
12.90800 13.70072
12.90900 13.668549999999998
12.91000 13.63502
12.91100 13.600119999999999
12.91200 13.56386
12.91300 13.526250000000001
12.91400 13.48727
12.91500 13.44695
12.91600 13.40527
12.91700 13.36224
12.91800 13.317860000000001
12.91900 13.27215
12.92000 13.22509
12.92100 13.176689999999999
12.92200 13.126969999999998
12.92300 13.075909999999999
12.92400 13.02353
12.92500 12.969829999999998
12.92600 12.91481
12.92700 12.85848
12.92800 12.800839999999999
12.92900 12.74189
12.93000 12.68165
12.93100 12.62011
12.93200 12.55728
12.93300 12.493170000000001
12.93400 12.427779999999998
12.93500 12.36111
12.93600 12.29317
12.93700 12.223970000000001
12.93800 12.153509999999999
12.93900 12.0818
12.94000 12.00884
12.94100 11.93463
12.94200 11.85919
12.94300 11.78252
12.94400 11.70462
12.94500 11.62551
12.94600 11.545179999999998
12.94700 11.46365
12.94800 11.38092
12.94900 11.297
12.95000 11.211889999999999
12.95100 11.12561
12.95200 11.03816
12.95300 10.94955
12.95400 10.859779999999999
12.95500 10.76887
12.95600 10.67682
12.95700 10.583639999999999
12.95800 10.48934
12.95900 10.39393
12.96000 10.29742
12.96100 10.19981
12.96200 10.10111
12.96300 10.00134
12.96400 9.9005051
12.96500 9.7986095
12.96600 9.695664800000001
12.96700 9.59168
12.96800 9.4866648
12.96900 9.3806289
12.97000 9.2735812
12.97100 9.1655314
12.97200 9.0564892
12.97300 8.9464642
12.97400 8.8354662
12.97500 8.723505600000001
12.97600 8.610592
12.97700 8.4967352
12.97800 8.3819456
12.97900 8.2662337
12.98000 8.149609700000001
12.98100 8.032085
12.98200 7.9136699
12.98300 7.7943750000000005
12.98400 7.674212
12.98500 7.5531915000000005
12.98600 7.431325299999999
12.98700 7.308624699999999
12.98800 7.185100799999999
12.98900 7.0607662
12.99000 6.9356322
12.99100 6.8097115
12.99200 6.6830158
12.99300 6.5555573
12.99400 6.4273484000000005
12.99500 6.298401200000001
12.99600 6.168728300000001
12.99700 6.038342399999999
12.99800 5.9072562
12.99900 5.7754818
13.00000 5.6430325
13.00100 5.5099208
13.00200 5.3761598
13.00300 5.2417617
13.00400 5.1067401
13.00500 4.9711071
13.00600 4.8348762
13.00700 4.698060099999999
13.00800 4.560671699999999
13.00900 4.4227242
13.01000 4.284231
13.01100 4.1452046
13.01200 4.005658599999999
13.01300 3.865606
13.01400 3.7250604
13.01500 3.5840351
13.01600 3.4425437000000003
13.01700 3.3005998
13.01800 3.1582169
13.01900 3.015409
13.02000 2.8721901
13.02100 2.728574
13.02200 2.5845749000000002
13.02300 2.4402071000000003
13.02400 2.2954848
13.02500 2.1504221
13.02600 2.0050339
13.02700 1.8593345000000001
13.02800 1.7133385
13.02900 1.5670605
13.03000 1.4205150999999998
13.03100 1.2737171
13.03200 1.1266810999999999
13.03300 0.97942185
13.03400 0.83195409
13.03500 0.68429252
13.03600 0.53645191
13.03700 0.38844692
13.03800 0.24029225999999998
13.03900 0.092002633
13.04000 -0.056407304
13.04100 -0.20492289
13.04200 -0.35352946999999996
13.04300 -0.50221244
13.04400 -0.65095713
13.04500 -0.79974886
13.04600 -0.9485730899999999
13.04700 -1.0974150999999999
13.04800 -1.2462602999999999
13.04900 -1.3950939
13.05000 -1.5439013
13.05100 -1.6926678000000002
13.05200 -1.8413786
13.05300 -1.9900190000000002
13.05400 -2.138574
13.05500 -2.2870291000000003
13.05600 -2.4353692
13.05700 -2.5835795000000004
13.05800 -2.7316450999999997
13.05900 -2.8795509
13.06000 -3.0272818999999997
13.06100 -3.1748232
13.06200 -3.3221599
13.06300 -3.4692768
13.06400 -3.616159
13.06500 -3.7627913
13.06600 -3.9091587
13.06700 -4.0552459999999995
13.06800 -4.2010385999999995
13.06900 -4.346521200000001
13.07000 -4.4916789999999995
13.07100 -4.6364971
13.07200 -4.7809605
13.07300 -4.9250547
13.07400 -5.0687648
13.07500 -5.212076000000001
13.07600 -5.3549739999999995
13.07700 -5.4974444
13.07800 -5.6394722
13.07900 -5.7810437
13.08000 -5.9221439
13.08100 -6.0627591
13.08200 -6.202874700000001
13.08300 -6.3424765999999995
13.08400 -6.481550599999999
13.08500 -6.620083
13.08600 -6.758059600000001
13.08700 -6.8954661
13.08800 -7.0322886
13.08900 -7.1685134999999995
13.09000 -7.304126800000001
13.09100 -7.4391142
13.09200 -7.5734623
13.09300 -7.7071570000000005
13.09400 -7.8401849
13.09500 -7.9725318000000005
13.09600 -8.1041843
13.09700 -8.235128999999999
13.09800 -8.3653517
13.09900 -8.4948391
13.10000 -8.6235769
13.10100 -8.7515526
13.10200 -8.8787526
13.10300 -9.005163600000001
13.10400 -9.1307722
13.10500 -9.255565
13.10600 -9.3795292
13.10700 -9.5026523
13.10800 -9.6249208
13.10900 -9.746322000000001
13.11000 -9.8668434
13.11100 -9.9864729
13.11200 -10.1052
13.11300 -10.22301
13.11400 -10.339879999999999
13.11500 -10.455820000000001
13.11600 -10.57081
13.11700 -10.68482
13.11800 -10.79787
13.11900 -10.90992
13.12000 -11.02097
13.12100 -11.13101
13.12200 -11.240029999999999
13.12300 -11.34801
13.12400 -11.45495
13.12500 -11.56083
13.12600 -11.66564
13.12700 -11.76937
13.12800 -11.87201
13.12900 -11.97355
13.13000 -12.073979999999999
13.13100 -12.17328
13.13200 -12.27146
13.13300 -12.36848
13.13400 -12.46436
13.13500 -12.55907
13.13600 -12.652610000000001
13.13700 -12.744959999999999
13.13800 -12.836120000000001
13.13900 -12.926070000000001
13.14000 -13.014809999999999
13.14100 -13.10233
13.14200 -13.18861
13.14300 -13.273660000000001
13.14400 -13.357450000000002
13.14500 -13.439980000000002
13.14600 -13.521250000000002
13.14700 -13.60124
13.14800 -13.679939999999998
13.14900 -13.757349999999999
13.15000 -13.83346
13.15100 -13.90826
13.15200 -13.98174
13.15300 -14.0539
13.15400 -14.12473
13.15500 -14.194209999999998
13.15600 -14.262349999999998
13.15700 -14.329130000000001
13.15800 -14.39455
13.15900 -14.458599999999999
13.16000 -14.52128
13.16100 -14.58257
13.16200 -14.64247
13.16300 -14.70098
13.16400 -14.758080000000001
13.16500 -14.813770000000002
13.16600 -14.86805
13.16700 -14.920910000000001
13.16800 -14.97234
13.16900 -15.02234
13.17000 -15.070900000000002
13.17100 -15.118010000000002
13.17200 -15.16368
13.17300 -15.207889999999999
13.17400 -15.250639999999999
13.17500 -15.29193
13.17600 -15.33175
13.17700 -15.37009
13.17800 -15.40696
13.17900 -15.442339999999998
13.18000 -15.476239999999999
13.18100 -15.508659999999999
13.18200 -15.53957
13.18300 -15.568999999999999
13.18400 -15.59692
13.18500 -15.623339999999999
13.18600 -15.648249999999999
13.18700 -15.671650000000001
13.18800 -15.69355
13.18900 -15.71392
13.19000 -15.73279
13.19100 -15.75013
13.19200 -15.76595
13.19300 -15.78025
13.19400 -15.79303
13.19500 -15.80428
13.19600 -15.814
13.19700 -15.8222
13.19800 -15.82886
13.19900 -15.83399
13.20000 -15.837589999999999
13.20100 -15.839649999999999
13.20200 -15.840190000000002
13.20300 -15.83918
13.20400 -15.836649999999999
13.20500 -15.83257
13.20600 -15.826960000000001
13.20700 -15.819820000000002
13.20800 -15.811140000000002
13.20900 -15.80093
13.21000 -15.78919
13.21100 -15.775910000000001
13.21200 -15.7611
13.21300 -15.74476
13.21400 -15.72689
13.21500 -15.7075
13.21600 -15.68658
13.21700 -15.664139999999998
13.21800 -15.640170000000001
13.21900 -15.614690000000001
13.22000 -15.587690000000002
13.22100 -15.55918
13.22200 -15.529160000000001
13.22300 -15.497620000000001
13.22400 -15.464590000000001
13.22500 -15.430050000000001
13.22600 -15.39401
13.22700 -15.35648
13.22800 -15.31745
13.22900 -15.27694
13.23000 -15.23494
13.23100 -15.191460000000001
13.23200 -15.14651
13.23300 -15.100079999999998
13.23400 -15.05219
13.23500 -15.00283
13.23600 -14.95201
13.23700 -14.89974
13.23800 -14.84602
13.23900 -14.790849999999999
13.24000 -14.73425
13.24100 -14.676210000000001
13.24200 -14.61674
13.24300 -14.555860000000001
13.24400 -14.493549999999999
13.24500 -14.429839999999999
13.24600 -14.36472
13.24700 -14.298210000000001
13.24800 -14.230300000000002
13.24900 -14.161019999999999
13.25000 -14.090349999999999
13.25100 -14.018320000000001
13.25200 -13.94492
13.25300 -13.87016
13.25400 -13.79406
13.25500 -13.716619999999999
13.25600 -13.637850000000002
13.25700 -13.55776
13.25800 -13.47634
13.25900 -13.393630000000002
13.26000 -13.30961
13.26100 -13.2243
13.26200 -13.137699999999999
13.26300 -13.049830000000002
13.26400 -12.9607
13.26500 -12.870309999999998
13.26600 -12.778680000000001
13.26700 -12.6858
13.26800 -12.59169
13.26900 -12.496369999999999
13.27000 -12.399830000000001
13.27100 -12.302100000000001
13.27200 -12.20317
13.27300 -12.103060000000001
13.27400 -12.00178
13.27500 -11.89934
13.27600 -11.79574
13.27700 -11.69101
13.27800 -11.585149999999999
13.27900 -11.478159999999999
13.28000 -11.37007
13.28100 -11.26089
13.28200 -11.15061
13.28300 -11.039259999999999
13.28400 -10.92685
13.28500 -10.81339
13.28600 -10.69889
13.28700 -10.58335
13.28800 -10.46681
13.28900 -10.34925
13.29000 -10.23071
13.29100 -10.111180000000001
13.29200 -9.9906869
13.29300 -9.8692358
13.29400 -9.746840599999999
13.29500 -9.6235134
13.29600 -9.4992667
13.29700 -9.3741134
13.29800 -9.2480652
13.29900 -9.121135599999999
13.30000 -8.9933366
13.30100 -8.8646807
13.30200 -8.7351806
13.30300 -8.6048499
13.30400 -8.473701
13.30500 -8.3417475
13.30600 -8.2090028
13.30700 -8.0754794
13.30800 -7.9411909000000005
13.30900 -7.8061514
13.31000 -7.6703742
13.31100 -7.5338728999999995
13.31200 -7.3966615
13.31300 -7.2587542
13.31400 -7.1201645
13.31500 -6.9809072
13.31600 -6.8409957
13.31700 -6.700444999999999
13.31800 -6.5592699
13.31900 -6.417483799999999
13.32000 -6.2751025
13.32100 -6.1321396
13.32200 -5.9886105
13.32300 -5.8445297
13.32400 -5.6999117
13.32500 -5.5547718
13.32600 -5.4091245
13.32700 -5.2629843
13.32800 -5.116366599999999
13.32900 -4.9692858
13.33000 -4.8217572
13.33100 -4.6737953999999995
13.33200 -4.5254152
13.33300 -4.3766312
13.33400 -4.227458700000001
13.33500 -4.0779125
13.33600 -3.9280076
13.33700 -3.7777584
13.33800 -3.6271807000000003
13.33900 -3.4762888999999997
13.34000 -3.3250984
13.34100 -3.173624
13.34200 -3.0218812
13.34300 -2.869885
13.34400 -2.7176509
13.34500 -2.5651938999999997
13.34600 -2.4125295
13.34700 -2.259673
13.34800 -2.1066399
13.34900 -1.9534459
13.35000 -1.8001063000000002
13.35100 -1.6466366
13.35200 -1.4930526
13.35300 -1.3393696
13.35400 -1.1856034
13.35500 -1.0317695999999998
13.35600 -0.87788375
13.35700 -0.7239613699999999
13.35800 -0.57001808
13.35900 -0.41606938000000004
13.36000 -0.26213082000000004
13.36100 -0.10821787000000001
13.36200 0.045654023
13.36300 0.19946944
13.36400 0.35321298
13.36500 0.50686933
13.36600 0.66042319
13.36700 0.81385924
13.36800 0.96716229
13.36900 1.1203171
13.37000 1.2733084000000001
13.37100 1.4261211
13.37200 1.57874
13.37300 1.73115
13.37400 1.8833358000000002
13.37500 2.0352824
13.37600 2.1869747
13.37700 2.3383975
13.37800 2.4895357
13.37900 2.6403742
13.38000 2.7908980999999997
13.38100 2.9410921
13.38200 3.0909412
13.38300 3.2404304
13.38400 3.3895448000000004
13.38500 3.5382692000000002
13.38600 3.6865886
13.38700 3.8344881999999996
13.38800 3.9819530999999997
13.38900 4.1289683
13.39000 4.2755194
13.39100 4.4215918
13.39200 4.5671705
13.39300 4.7122411
13.39400 4.8567891
13.39500 5.0008003
13.39600 5.1442600999999994
13.39700 5.2871548
13.39800 5.429469800000001
13.39900 5.5711914
13.40000 5.7123054
13.40100 5.8527984
13.40200 5.9926562
13.40300 6.1318655
13.40400 6.2704131
13.40500 6.4082846
13.40600 6.545466899999999
13.40700 6.6819474
13.40800 6.817711899999999
13.40900 6.952747700000001
13.41000 7.0870414
13.41100 7.2205804
13.41200 7.3533513
13.41300 7.485341299999999
13.41400 7.616537800000001
13.41500 7.7469282
13.41600 7.876498999999999
13.41700 8.0052376
13.41800 8.133132
13.41900 8.2601689
13.42000 8.3863363
13.42100 8.5116223
13.42200 8.6360142
13.42300 8.7594993
13.42400 8.882065899999999
13.42500 9.0037026
13.42600 9.1243967
13.42700 9.244137299999998
13.42800 9.3629122
13.42900 9.4807103
13.43000 9.5975198
13.43100 9.7133294
13.43200 9.828128699999999
13.43300 9.9419065
13.43400 10.05465
13.43500 10.16635
13.43600 10.277
13.43700 10.38659
13.43800 10.4951
13.43900 10.60252
13.44000 10.708860000000001
13.44100 10.814079999999999
13.44200 10.9182
13.44300 11.02118
13.44400 11.12304
13.44500 11.22375
13.44600 11.32332
13.44700 11.42172
13.44800 11.51894
13.44900 11.61499
13.45000 11.709859999999999
13.45100 11.80352
13.45200 11.89598
13.45300 11.98722
13.45400 12.07724
13.45500 12.16603
13.45600 12.25358
13.45700 12.33988
13.45800 12.42492
13.45900 12.50871
13.46000 12.59121
13.46100 12.672439999999998
13.46200 12.75239
13.46300 12.83104
13.46400 12.90838
13.46500 12.98442
13.46600 13.05915
13.46700 13.132550000000002
13.46800 13.20463
13.46900 13.27537
13.47000 13.34478
13.47100 13.412830000000001
13.47200 13.47954
13.47300 13.544880000000001
13.47400 13.608870000000001
13.47500 13.671479999999999
13.47600 13.73272
13.47700 13.792589999999999
13.47800 13.851069999999998
13.47900 13.90816
13.48000 13.96386
13.48100 14.01817
13.48200 14.071069999999999
13.48300 14.122570000000001
13.48400 14.17265
13.48500 14.221329999999998
13.48600 14.26859
13.48700 14.31442
13.48800 14.35884
13.48900 14.40182
13.49000 14.44338
13.49100 14.4835
13.49200 14.52218
13.49300 14.559420000000001
13.49400 14.595220000000001
13.49500 14.62958
13.49600 14.66248
13.49700 14.69394
13.49800 14.723939999999999
13.49900 14.752489999999998
13.50000 14.77959
13.50100 14.80522
13.50200 14.829400000000001
13.50300 14.85211
13.50400 14.87337
13.50500 14.89316
13.50600 14.91148
13.50700 14.928350000000002
13.50800 14.94375
13.50900 14.957680000000002
13.51000 14.970149999999999
13.51100 14.98115
13.51200 14.99069
13.51300 14.99877
13.51400 15.005379999999999
13.51500 15.01053
13.51600 15.01422
13.51700 15.01645
13.51800 15.01722
13.51900 15.01653
13.52000 15.01438
13.52100 15.01078
13.52200 15.00573
13.52300 14.99922
13.52400 14.99127
13.52500 14.98187
13.52600 14.97102
13.52700 14.958730000000001
13.52800 14.945
13.52900 14.929829999999999
13.53000 14.913219999999999
13.53100 14.89519
13.53200 14.875720000000001
13.53300 14.85483
13.53400 14.83251
13.53500 14.808779999999999
13.53600 14.78363
13.53700 14.75707
13.53800 14.7291
13.53900 14.699729999999999
13.54000 14.66897
13.54100 14.6368
13.54200 14.603250000000001
13.54300 14.56831
13.54400 14.53198
13.54500 14.494290000000001
13.54600 14.455219999999999
13.54700 14.41479
13.54800 14.373
13.54900 14.32985
13.55000 14.285359999999999
13.55100 14.23952
13.55200 14.192350000000001
13.55300 14.143849999999999
13.55400 14.094029999999998
13.55500 14.04289
13.55600 13.990430000000002
13.55700 13.93668
13.55800 13.881630000000001
13.55900 13.82529
13.56000 13.767660000000001
13.56100 13.70876
13.56200 13.648589999999999
13.56300 13.58716
13.56400 13.52448
13.56500 13.46056
13.56600 13.395389999999999
13.56700 13.328999999999999
13.56800 13.26138
13.56900 13.19255
13.57000 13.122519999999998
13.57100 13.051289999999998
13.57200 12.97887
13.57300 12.905259999999998
13.57400 12.83049
13.57500 12.75455
13.57600 12.677459999999998
13.57700 12.59923
13.57800 12.51986
13.57900 12.439359999999999
13.58000 12.357750000000001
13.58100 12.275030000000001
13.58200 12.19121
13.58300 12.106300000000001
13.58400 12.02032
13.58500 11.93327
13.58600 11.84516
13.58700 11.756
13.58800 11.665799999999999
13.58900 11.57458
13.59000 11.48234
13.59100 11.38909
13.59200 11.294849999999999
13.59300 11.199620000000001
13.59400 11.10341
13.59500 11.00625
13.59600 10.90813
13.59700 10.809059999999999
13.59800 10.70907
13.59900 10.60815
13.60000 10.50633
13.60100 10.40361
13.60200 10.299999999999999
13.60300 10.19552
13.60400 10.09018
13.60500 9.9839829
13.60600 9.876947099999999
13.60700 9.7690836
13.60800 9.6604034
13.60900 9.5509194
13.61000 9.4406433
13.61100 9.329588
13.61200 9.2177644
13.61300 9.1051862
13.61400 8.9918651
13.61500 8.8778138
13.61600 8.7630443
13.61700 8.64757
13.61800 8.5314035
13.61900 8.4145576
13.62000 8.2970448
13.62100 8.1788778
13.62200 8.0600694
13.62300 7.9406327999999995
13.62400 7.8205809
13.62500 7.6999262
13.62600 7.5786822
13.62700 7.4568622
13.62800 7.3344781999999995
13.62900 7.211543600000001
13.63000 7.088071899999999
13.63100 6.9640756
13.63200 6.8395681999999995
13.63300 6.7145623
13.63400 6.5890715
13.63500 6.463109
13.63600 6.3366875
13.63700 6.209820499999999
13.63800 6.0825214
13.63900 5.9548032
13.64000 5.8266792
13.64100 5.6981634
13.64200 5.5692688
13.64300 5.4400086
13.64400 5.3103965
13.64500 5.1804461
13.64600 5.050171199999999
13.64700 4.9195852
13.64800 4.788702000000001
13.64900 4.6575353
13.65000 4.5260983999999995
13.65100 4.3944057
13.65200 4.2624705
13.65300 4.1303068
13.65400 3.9979283
13.65500 3.8653489
13.65600 3.7325822
13.65700 3.5996418
13.65800 3.4665421000000003
13.65900 3.3332959000000004
13.66000 3.1999174999999997
13.66100 3.0664204
13.66200 2.9328182000000003
13.66300 2.7991246000000003
13.66400 2.6653532
13.66500 2.5315173
13.66600 2.3976306999999997
13.66700 2.2637067
13.66800 2.1297588999999997
13.66900 1.9958008
13.67000 1.8618457000000002
13.67100 1.727907
13.67200 1.5939980999999999
13.67300 1.4601325
13.67400 1.3263232999999999
13.67500 1.1925839
13.67600 1.0589276
13.67700 0.9253676000000001
13.67800 0.79191718
13.67900 0.65858951
13.68000 0.52539781
13.68100 0.39235521
13.68200 0.2594748
13.68300 0.12676973
13.68400 -0.0057469195
13.68500 -0.13806211000000002
13.68600 -0.27016280000000004
13.68700 -0.40203597999999996
13.68800 -0.5336687
13.68900 -0.6650480400000001
13.69000 -0.7961611299999999
13.69100 -0.92699518
13.69200 -1.0575374
13.69300 -1.1877749
13.69400 -1.3176952
13.69500 -1.4472855
13.69600 -1.5765334999999998
13.69700 -1.7054265
13.69800 -1.8339522000000001
13.69900 -1.9620983
13.70000 -2.0898525
13.70100 -2.2172023999999997
13.70200 -2.3441363
13.70300 -2.4706418
13.70400 -2.5967071
13.70500 -2.7223203000000002
13.70600 -2.8474696
13.70700 -2.9721433
13.70800 -3.0963298
13.70900 -3.2200173
13.71000 -3.3431944
13.71100 -3.4658494999999996
13.71200 -3.5879716
13.71300 -3.7095491000000003
13.71400 -3.8305707
13.71500 -3.9510254000000002
13.71600 -4.0709022
13.71700 -4.1901898
13.71800 -4.3088775
13.71900 -4.4269543
13.72000 -4.5444094
13.72100 -4.6612319
13.72200 -4.7774114
13.72300 -4.8929374999999995
13.72400 -5.0077997
13.72500 -5.1219877
13.72600 -5.235490899999999
13.72700 -5.3482994
13.72800 -5.4604035
13.72900 -5.5717926
13.73000 -5.6824572
13.73100 -5.7923872
13.73200 -5.9015732000000005
13.73300 -6.0100055999999995
13.73400 -6.117674699999999
13.73500 -6.2245712
13.73600 -6.3306861
13.73700 -6.4360097000000005
13.73800 -6.5405332
13.73900 -6.6442475000000005
13.74000 -6.7471437
13.74100 -6.8492128999999995
13.74200 -6.950447
13.74300 -7.0508368
13.74400 -7.1503744
13.74500 -7.2490513000000005
13.74600 -7.3468588
13.74700 -7.4437894
13.74800 -7.5398348
13.74900 -7.6349869
13.75000 -7.7292383000000005
13.75100 -7.822580599999999
13.75200 -7.9150073
13.75300 -8.0065101
13.75400 -8.0970816
13.75500 -8.1867144
13.75600 -8.2754016
13.75700 -8.3631366
13.75800 -8.449912099999999
13.75900 -8.5357212
13.76000 -8.620557199999999
13.76100 -8.7044142
13.76200 -8.7872848
13.76300 -8.8691637
13.76400 -8.9500442
13.76500 -9.0299197
13.76600 -9.1087848
13.76700 -9.1866337
13.76800 -9.2634611
13.76900 -9.3392611
13.77000 -9.414028400000001
13.77100 -9.4877578
13.77200 -9.5604435
13.77300 -9.6320815
13.77400 -9.7026661
13.77500 -9.7721927
13.77600 -9.8406568
13.77700 -9.9080533
13.77800 -9.9743783
13.77900 -10.039629999999999
13.78000 -10.1038
13.78100 -10.16688
13.78200 -10.22888
13.78300 -10.28978
13.78400 -10.349590000000001
13.78500 -10.408290000000001
13.78600 -10.4659
13.78700 -10.5224
13.78800 -10.57778
13.78900 -10.632060000000001
13.79000 -10.68522
13.79100 -10.73726
13.79200 -10.78817
13.79300 -10.83796
13.79400 -10.88663
13.79500 -10.93417
13.79600 -10.98057
13.79700 -11.02584
13.79800 -11.06998
13.79900 -11.11297
13.80000 -11.15483
13.80100 -11.19555
13.80200 -11.23512
13.80300 -11.27355
13.80400 -11.31083
13.80500 -11.34697
13.80600 -11.381969999999999
13.80700 -11.41581
13.80800 -11.448500000000001
13.80900 -11.48005
13.81000 -11.51045
13.81100 -11.5397
13.81200 -11.56779
13.81300 -11.59474
13.81400 -11.62054
13.81500 -11.64519
13.81600 -11.66868
13.81700 -11.69103
13.81800 -11.71223
13.81900 -11.732289999999999
13.82000 -11.751190000000001
13.82100 -11.76895
13.82200 -11.78557
13.82300 -11.80104
13.82400 -11.81537
13.82500 -11.828560000000001
13.82600 -11.84061
13.82700 -11.85152
13.82800 -11.8613
13.82900 -11.86994
13.83000 -11.87745
13.83100 -11.88383
13.83200 -11.88908
13.83300 -11.89321
13.83400 -11.89621
13.83500 -11.89809
13.83600 -11.898859999999999
13.83700 -11.89851
13.83800 -11.89705
13.83900 -11.89448
13.84000 -11.8908
13.84100 -11.88602
13.84200 -11.88014
13.84300 -11.87316
13.84400 -11.86509
13.84500 -11.85593
13.84600 -11.845690000000001
13.84700 -11.83436
13.84800 -11.821959999999999
13.84900 -11.808480000000001
13.85000 -11.79393
13.85100 -11.77832
13.85200 -11.76165
13.85300 -11.74392
13.85400 -11.72514
13.85500 -11.705309999999999
13.85600 -11.68444
13.85700 -11.66253
13.85800 -11.6396
13.85900 -11.615630000000001
13.86000 -11.59064
13.86100 -11.564639999999999
13.86200 -11.53763
13.86300 -11.50961
13.86400 -11.4806
13.86500 -11.45059
13.86600 -11.41959
13.86700 -11.387609999999999
13.86800 -11.354659999999999
13.86900 -11.32074
13.87000 -11.28585
13.87100 -11.250010000000001
13.87200 -11.21321
13.87300 -11.17548
13.87400 -11.1368
13.87500 -11.09719
13.87600 -11.05666
13.87700 -11.01521
13.87800 -10.972850000000001
13.87900 -10.929590000000001
13.88000 -10.88542
13.88100 -10.84037
13.88200 -10.79443
13.88300 -10.74761
13.88400 -10.69992
13.88500 -10.65137
13.88600 -10.60196
13.88700 -10.55171
13.88800 -10.50062
13.88900 -10.44869
13.89000 -10.39594
13.89100 -10.342369999999999
13.89200 -10.287989999999999
13.89300 -10.23281
13.89400 -10.17683
13.89500 -10.12007
13.89600 -10.06253
13.89700 -10.00423
13.89800 -9.945158699999999
13.89900 -9.8853387
13.90000 -9.8247752
13.90100 -9.7634763
13.90200 -9.7014502
13.90300 -9.638706599999999
13.90400 -9.575253
13.90500 -9.511099000000002
13.90600 -9.446252900000001
13.90700 -9.3807235
13.90800 -9.3145199
13.90900 -9.247651
13.91000 -9.1801256
13.91100 -9.111952800000001
13.91200 -9.0431407
13.91300 -8.973699100000001
13.91400 -8.903636800000001
13.91500 -8.8329621
13.91600 -8.7616846
13.91700 -8.6898133
13.91800 -8.6173579
13.91900 -8.5443266
13.92000 -8.470729
13.92100 -8.3965741
13.92200 -8.3218709
13.92300 -8.2466289
13.92400 -8.170857300000002
13.92500 -8.094565600000001
13.92600 -8.0177628
13.92700 -7.9404585
13.92800 -7.8626618
13.92900 -7.784382300000001
13.93000 -7.7056296
13.93100 -7.626413599999999
13.93200 -7.546743
13.93300 -7.4666284
13.93400 -7.3860787
13.93500 -7.3051043
13.93600 -7.2237141000000005
13.93700 -7.1419179
13.93800 -7.0597261
13.93900 -6.977148399999999
13.94000 -6.8941935999999995
13.94100 -6.8108723
13.94200 -6.727194
13.94300 -6.643167899999999
13.94400 -6.5588042
13.94500 -6.474112699999999
13.94600 -6.3891031
13.94700 -6.303785
13.94800 -6.2181685
13.94900 -6.1322629
13.95000 -6.046078
13.95100 -5.9596233
13.95200 -5.8729086
13.95300 -5.7859436
13.95400 -5.6987375
13.95500 -5.6113005000000005
13.95600 -5.5236414
13.95700 -5.4357704
13.95800 -5.3476967
13.95900 -5.2594297
13.96000 -5.170979
13.96100 -5.0823539
13.96200 -4.9935643
13.96300 -4.9046192
13.96400 -4.8155285
13.96500 -4.7263015
13.96600 -4.6369474
13.96700 -4.5474760000000005
13.96800 -4.4578966
13.96900 -4.368218799999999
13.97000 -4.2784516
13.97100 -4.1886047
13.97200 -4.0986877
13.97300 -4.0087096
13.97400 -3.9186802
13.97500 -3.8286086
13.97600 -3.7385039
13.97700 -3.6483757
13.97800 -3.5582334
13.97900 -3.4680858000000003
13.98000 -3.3779424000000002
13.98100 -3.2878123
13.98200 -3.1977046000000002
13.98300 -3.1076284
13.98400 -3.0175926
13.98500 -2.9276064
13.98600 -2.8376783999999997
13.98700 -2.7478175
13.98800 -2.6580326000000003
13.98900 -2.5683325
13.99000 -2.4787256
13.99100 -2.3892209
13.99200 -2.2998268
13.99300 -2.2105519
13.99400 -2.1214047
13.99500 -2.0323936000000002
13.99600 -1.943527
13.99700 -1.8548133000000002
13.99800 -1.7662607000000001
13.99900 -1.6778775
14.00000 -1.5896719
14.00100 -1.501652
14.00200 -1.413826
14.00300 -1.3262019
14.00400 -1.2387875
14.00500 -1.1515911
14.00600 -1.0646204
14.00700 -0.9778831199999999
14.00800 -0.8913871800000001
14.00900 -0.8051401899999999
14.01000 -0.71914983
14.01100 -0.6334236400000001
14.01200 -0.5479691600000001
14.01300 -0.46279379000000004
14.01400 -0.37790495
14.01500 -0.29330994
14.01600 -0.209016
14.01700 -0.12503029000000002
14.01800 -0.04135991
14.01900 0.041988102
14.02000 0.12500675
14.02100 0.20768913
14.02200 0.29002842
14.02300 0.3720179
14.02400 0.45365086
14.02500 0.53492072
14.02600 0.61582089
14.02700 0.69634495
14.02800 0.7764865200000001
14.02900 0.85623926
14.03000 0.93559688
14.03100 1.0145532000000002
14.03200 1.0931022000000001
14.03300 1.1712377
14.03400 1.2489538999999998
14.03500 1.3262447
14.03600 1.4031043
14.03700 1.4795271
14.03800 1.5555071
14.03900 1.6310386
14.04000 1.7061163000000001
14.04100 1.7807346000000002
14.04200 1.8548878000000002
14.04300 1.9285706999999999
14.04400 2.001778
14.04500 2.0745045
14.04600 2.1467447
14.04700 2.2184938
14.04800 2.2897469
14.04900 2.3604989
14.05000 2.430745
14.05100 2.5004806
14.05200 2.5697012000000004
14.05300 2.638402
14.05400 2.7065789
14.05500 2.7742276
14.05600 2.8413437
14.05700 2.9079232
14.05800 2.9739622
14.05900 3.0394569
14.06000 3.1044032
14.06100 3.1687979
14.06200 3.232637
14.06300 3.2959171
14.06400 3.3586346000000002
14.06500 3.4207861999999998
14.06600 3.482369
14.06700 3.5433795
14.06800 3.6038148999999997
14.06900 3.6636718
14.07000 3.7229474999999996
14.07100 3.7816387
14.07200 3.8397431
14.07300 3.8972575000000003
14.07400 3.9541796
14.07500 4.0105067000000005
14.07600 4.066235900000001
14.07700 4.121365
14.07800 4.1758917
14.07900 4.2298134
14.08000 4.2831279
14.08100 4.335833
14.08200 4.3879263
14.08300 4.4394061
14.08400 4.4902701
14.08500 4.5405164
14.08600 4.5901433
14.08700 4.6391491
14.08800 4.687532
14.08900 4.7352903
14.09000 4.782422599999999
14.09100 4.828927999999999
14.09200 4.874805
14.09300 4.9200524
14.09400 4.964669
14.09500 5.0086543
14.09600 5.0520074
14.09700 5.0947275
14.09800 5.1368143
14.09900 5.1782671
14.10000 5.2190855
14.10100 5.2592695
14.10200 5.2988183
14.10300 5.3377323
14.10400 5.3760115
14.10500 5.4136559
14.10600 5.4506656
14.10700 5.4870404
14.10800 5.5227812
14.10900 5.557888
14.11000 5.5923611
14.11100 5.626200900000001
14.11200 5.6594077
14.11300 5.6919824
14.11400 5.723925700000001
14.11500 5.7552379
14.11600 5.7859197
14.11700 5.8159716
14.11800 5.8453947
14.11900 5.8741897000000005
14.12000 5.9023578
14.12100 5.9298996
14.12200 5.9568159000000005
14.12300 5.9831083
14.12400 6.0087774
14.12500 6.0338248
14.12600 6.0582519
14.12700 6.0820598
14.12800 6.1052501
14.12900 6.1278246
14.13000 6.1497848
14.13100 6.1711323
14.13200 6.1918691
14.13300 6.2119968
14.13400 6.2315181
14.13500 6.2504344000000005
14.13600 6.2687486
14.13700 6.2864624
14.13800 6.3035786
14.13900 6.3200994999999995
14.14000 6.336027399999999
14.14100 6.351365100000001
14.14200 6.3661151
14.14300 6.3802801
14.14400 6.3938633
14.14500 6.4068667999999995
14.14600 6.4192936000000005
14.14700 6.431146699999999
14.14800 6.442429099999999
14.14900 6.453143799999999
14.15000 6.4632945
14.15100 6.4728834
14.15200 6.4819135
14.15300 6.4903878
14.15400 6.49831
14.15500 6.5056831
14.15600 6.512510000000001
14.15700 6.5187939
14.15800 6.5245382
14.15900 6.5297462
14.16000 6.534421399999999
14.16100 6.538566899999999
14.16200 6.542186399999999
14.16300 6.5452829
14.16400 6.547860099999999
14.16500 6.5499216
14.16600 6.5514714000000005
14.16700 6.552512200000001
14.16800 6.5530486
14.16900 6.5530844
14.17000 6.5526232
14.17100 6.551668800000001
14.17200 6.550225599999999
14.17300 6.5482982
14.17400 6.5458901
14.17500 6.5430053
14.17600 6.539648000000001
14.17700 6.5358229
14.17800 6.5315343
14.17900 6.526786800000001
14.18000 6.5215841
14.18100 6.5159313
14.18200 6.5098323
14.18300 6.503292200000001
14.18400 6.4963147
14.18500 6.488904400000001
14.18600 6.4810663
14.18700 6.4728044
14.18800 6.464122999999999
14.18900 6.455026599999999
14.19000 6.4455204
14.19100 6.4356081
14.19200 6.425294300000001
14.19300 6.4145833
14.19400 6.4034797
14.19500 6.3919879
14.19600 6.3801125
14.19700 6.3678585
14.19800 6.355229799999999
14.19900 6.3422315000000005
14.20000 6.3288674
14.20100 6.3151427
14.20200 6.3010618
14.20300 6.28663
14.20400 6.2718511
14.20500 6.2567309
14.20600 6.2412731
14.20700 6.2254831
14.20800 6.209365699999999
14.20900 6.192925600000001
14.21000 6.1761677
14.21100 6.159097
14.21200 6.1417181
14.21300 6.124036
14.21400 6.1060555
14.21500 6.0877815
14.21600 6.0692187
14.21700 6.050372100000001
14.21800 6.0312465
14.21900 6.011846299999999
14.22000 5.9921768
14.22100 5.9722427
14.22200 5.9520487
14.22300 5.9315994
14.22400 5.910899499999999
14.22500 5.8899537
14.22600 5.8687664999999996
14.22700 5.847342299999999
14.22800 5.8256861
14.22900 5.8038026
14.23000 5.781696
14.23100 5.7593711
14.23200 5.7368323
14.23300 5.7140846000000005
14.23400 5.6911319
14.23500 5.6679793
14.23600 5.644631
14.23700 5.621092
14.23800 5.5973668
14.23900 5.5734597
14.24000 5.5493753
14.24100 5.5251185000000005
14.24200 5.5006936
14.24300 5.4761052
14.24400 5.4513581
14.24500 5.4264567999999995
14.24600 5.4014061
14.24700 5.3762101
14.24800 5.3508736
14.24900 5.3254012
14.25000 5.2997973
14.25100 5.2740663
14.25200 5.2482124
14.25300 5.2222401000000005
14.25400 5.1961537
14.25500 5.1699575
14.25600 5.1436555
14.25700 5.117251400000001
14.25800 5.0907496000000005
14.25900 5.064154
14.26000 5.0374687
14.26100 5.010697599999999
14.26200 4.9838442
14.26300 4.9569126
14.26400 4.9299061
14.26500 4.9028289
14.26600 4.8756842
14.26700 4.8484758
14.26800 4.8212074000000005
14.26900 4.7938827
14.27000 4.7665052
14.27100 4.7390781
14.27200 4.7116052
14.27300 4.6840902
14.27400 4.6565365
14.27500 4.6289473999999995
14.27600 4.6013266
14.27700 4.5736779
14.27800 4.5460042
14.27900 4.5183092
14.28000 4.4905964
14.28100 4.4628695
14.28200 4.4351313
14.28300 4.4073857
14.28400 4.3796357
14.28500 4.3518849
14.28600 4.3241363
14.28700 4.2963933
14.28800 4.2686589
14.28900 4.240936
14.29000 4.2132281
14.29100 4.1855376
14.29200 4.1578677
14.29300 4.1302208
14.29400 4.1026
14.29500 4.0750075
14.29600 4.0474463
14.29700 4.0199187
14.29800 3.9924268
14.29900 3.9649729000000002
14.30000 3.9375595999999997
14.30100 3.9101887
14.30200 3.8828625999999997
14.30300 3.8555831
14.30400 3.8283519000000004
14.30500 3.8011715
14.30600 3.7740432
14.30700 3.7469693
14.30800 3.7199511999999997
14.30900 3.6929909
14.31000 3.6660898
14.31100 3.6392499000000003
14.31200 3.6124729
14.31300 3.5857603
14.31400 3.5591137
14.31500 3.5325348
14.31600 3.5060253
14.31700 3.4795865000000004
14.31800 3.4532203999999997
14.31900 3.4269283999999995
14.32000 3.4007117000000004
14.32100 3.3745721
14.32200 3.3485110999999996
14.32300 3.3225298
14.32400 3.2966297
14.32500 3.270812
14.32600 3.2450777
14.32700 3.2194282999999997
14.32800 3.1938646
14.32900 3.1683877
14.33000 3.1429987
14.33100 3.1176984
14.33200 3.0924875000000003
14.33300 3.067367
14.33400 3.0423373
14.33500 3.0173993
14.33600 2.9925535
14.33700 2.9678001999999997
14.33800 2.9431401
14.33900 2.9185733
14.34000 2.8941004
14.34100 2.8697215000000003
14.34200 2.8454369
14.34300 2.8212467
14.34400 2.7971512
14.34500 2.7731504
14.34600 2.7492445
14.34700 2.7254334
14.34800 2.7017170999999998
14.34900 2.6780955
14.35000 2.6545689
14.35100 2.6311368
14.35200 2.6077991
14.35300 2.5845557
14.35400 2.5614064
14.35500 2.538351
14.35600 2.5153892
14.35700 2.4925205999999998
14.35800 2.4697449
14.35900 2.4470618
14.36000 2.4244707
14.36100 2.4019713
14.36200 2.3795627
14.36300 2.3572447
14.36400 2.3350163999999998
14.36500 2.3128774
14.36600 2.2908266999999998
14.36700 2.2688634999999997
14.36800 2.2469869
14.36900 2.2251962
14.37000 2.2034902
14.37100 2.1818679
14.37200 2.1603283
14.37300 2.1388702
14.37400 2.1174924
14.37500 2.0961938
14.37600 2.0749731000000002
14.37700 2.0538289
14.37800 2.03276
14.37900 2.011765
14.38000 1.9908426
14.38100 1.9699913999999998
14.38200 1.9492101000000002
14.38300 1.9284973
14.38400 1.9078515
14.38500 1.8872712
14.38600 1.8667548999999999
14.38700 1.8463014
14.38800 1.8259089
14.38900 1.8055759
14.39000 1.7853009999999998
14.39100 1.7650823999999998
14.39200 1.7449187000000002
14.39300 1.7248080999999997
14.39400 1.7047488999999998
14.39500 1.6847396000000001
14.39600 1.6647782
14.39700 1.6448632
14.39800 1.6249927000000002
14.39900 1.6051646
14.40000 1.5853774
14.40100 1.5656291
14.40200 1.5459178
14.40300 1.5262415999999999
14.40400 1.5065985
14.40500 1.4869866
14.40600 1.467404
14.40700 1.4478484999999999
14.40800 1.4283183
14.40900 1.4088114
14.41000 1.3893256999999999
14.41100 1.3698592
14.41200 1.3504098
14.41300 1.3309756000000001
14.41400 1.3115545
14.41500 1.2921444
14.41600 1.2727434
14.41700 1.2533493
14.41800 1.2339602
14.41900 1.2145739
14.42000 1.1951883
14.42100 1.1758015
14.42200 1.1564113
14.42300 1.1370157
14.42400 1.1176124
14.42500 1.0981996
14.42600 1.0787749
14.42700 1.0593363
14.42800 1.0398817
14.42900 1.0204091
14.43000 1.0009162
14.43100 0.98140091
14.43200 0.9618611100000001
14.43300 0.9422945800000001
14.43400 0.92269909
14.43500 0.90307249
14.43600 0.88341255
14.43700 0.86371703
14.43800 0.8439837
14.43900 0.82421033
14.44000 0.8043946700000001
14.44100 0.78453459
14.44200 0.7646277499999999
14.44300 0.74467198
14.44400 0.72466508
14.44500 0.70460495
14.44600 0.6844893599999999
14.44700 0.66431626
14.44800 0.6440835500000001
14.44900 0.62378915
14.45000 0.60343104
14.45100 0.58300723
14.45200 0.5625158100000001
14.45300 0.54195481
14.45400 0.52132234
14.45500 0.5006165699999999
14.45600 0.47983560000000003
14.45700 0.45897765
14.45800 0.43804090999999995
14.45900 0.41702366
14.46000 0.39592413000000004
14.46100 0.37474057
14.46200 0.35347128
14.46300 0.33211457
14.46400 0.31066877000000004
14.46500 0.28913221
14.46600 0.26750325
14.46700 0.24578023999999998
14.46800 0.22396159
14.46900 0.20204568
14.47000 0.18003094
14.47100 0.1579158
14.47200 0.13569872000000002
14.47300 0.11337814
14.47400 0.090952567
14.47500 0.068420521
14.47600 0.045780540999999994
14.47700 0.023031198000000003
14.47800 0.00017107409
14.47900 -0.02280121
14.48000 -0.045887
14.48100 -0.069087616
14.48200 -0.092404318
14.48300 -0.11583837000000001
14.48400 -0.13939098
14.48500 -0.16306333
14.48600 -0.18685654999999998
14.48700 -0.21077173
14.48800 -0.23480995999999998
14.48900 -0.25897222000000003
14.49000 -0.28325948
14.49100 -0.30767268
14.49200 -0.33221268000000004
14.49300 -0.35688032
14.49400 -0.38167639
14.49500 -0.40660161
14.49600 -0.4316567
14.49700 -0.45684227
14.49800 -0.48215897
14.49900 -0.50760736
14.50000 -0.5331879
14.50100 -0.55890111
14.50200 -0.58474741
14.50300 -0.61072712
14.50400 -0.63684057
14.50500 -0.66308803
14.50600 -0.68946974
14.50700 -0.71598589
14.50800 -0.7426365699999999
14.50900 -0.76942188
14.51000 -0.7963418
14.51100 -0.82339635
14.51200 -0.85058538
14.51300 -0.8779088
14.51400 -0.9053664299999999
14.51500 -0.93295798
14.51600 -0.96068326
14.51700 -0.9885418199999999
14.51800 -1.0165333
14.51900 -1.0446573000000001
14.52000 -1.0729133
14.52100 -1.101301
14.52200 -1.1298196
14.52300 -1.1584687
14.52400 -1.1872477
14.52500 -1.2161558
14.52600 -1.2451925000000001
14.52700 -1.2743571
14.52800 -1.3036489
14.52900 -1.333067
14.53000 -1.3626108
14.53100 -1.3922794
14.53200 -1.4220719
14.53300 -1.4519875
14.53400 -1.4820252
14.53500 -1.5121839
14.53600 -1.5424626000000001
14.53700 -1.5728602
14.53800 -1.6033754
14.53900 -1.6340069
14.54000 -1.6647536
14.54100 -1.6956139
14.54200 -1.7265862
14.54300 -1.7576690999999998
14.54400 -1.7888607
14.54500 -1.8201592999999998
14.54600 -1.8515632
14.54700 -1.8830702000000001
14.54800 -1.9146785
14.54900 -1.9463859000000001
14.55000 -1.9781904
14.55100 -2.0100897
14.55200 -2.0420816
14.55300 -2.0741636
14.55400 -2.1063333
14.55500 -2.1385884
14.55600 -2.1709263
14.55700 -2.2033447
14.55800 -2.2358409999999997
14.55900 -2.2684127
14.56000 -2.3010571
14.56100 -2.3337716
14.56200 -2.3665538
14.56300 -2.399401
14.56400 -2.4323106
14.56500 -2.4652798
14.56600 -2.4983061
14.56700 -2.5313871000000003
14.56800 -2.5645198000000002
14.56900 -2.5977017
14.57000 -2.63093
14.57100 -2.6642021
14.57200 -2.6975151
14.57300 -2.7308663
14.57400 -2.7642528
14.57500 -2.7976715999999997
14.57600 -2.8311200000000003
14.57700 -2.8645949
14.57800 -2.8980931
14.57900 -2.9316116
14.58000 -2.9651469
14.58100 -2.9986957000000003
14.58200 -3.0322548
14.58300 -3.0658204000000002
14.58400 -3.099389
14.58500 -3.1329568
14.58600 -3.1665202000000003
14.58700 -3.2000754
14.58800 -3.2336183
14.58900 -3.2671448
14.59000 -3.3006507999999997
14.59100 -3.3341322
14.59200 -3.3675853
14.59300 -3.4010055999999995
14.59400 -3.4343886999999995
14.59500 -3.4677307999999996
14.59600 -3.5010274
14.59700 -3.5342745
14.59800 -3.5674676
14.59900 -3.6006025999999998
14.60000 -3.6336754
14.60100 -3.6666814
14.60200 -3.6996167000000004
14.60300 -3.7324771
14.60400 -3.7652586
14.60500 -3.7979566
14.60600 -3.830567
14.60700 -3.8630858
14.60800 -3.8955089
14.60900 -3.9278317
14.61000 -3.9600503000000002
14.61100 -3.99216
14.61200 -4.0241565999999995
14.61300 -4.0560357
14.61400 -4.0877931
14.61500 -4.1194241
14.61600 -4.1509245
14.61700 -4.1822892
14.61800 -4.2135138
14.61900 -4.2445935
14.62000 -4.2755239
14.62100 -4.306299999999999
14.62200 -4.3369167
14.62300 -4.367369
14.62400 -4.3976527
14.62500 -4.4277619999999995
14.62600 -4.4576924
14.62700 -4.4874389
14.62800 -4.5169961
14.62900 -4.5463591999999995
14.63000 -4.5755234
14.63100 -4.6044834
14.63200 -4.6332344
14.63300 -4.6617713
14.63400 -4.6900894
14.63500 -4.7181837
14.63600 -4.7460493
14.63700 -4.7736812
14.63800 -4.8010748
14.63900 -4.8282251
14.64000 -4.8551272999999995
14.64100 -4.8817765
14.64200 -4.9081683
14.64300 -4.9342979
14.64400 -4.9601603
14.64500 -4.9857508
14.64600 -5.0110649
14.64700 -5.0360978
14.64800 -5.0608441
14.64900 -5.0852995
14.65000 -5.1094592
14.65100 -5.1333178
14.65200 -5.1568705999999995
14.65300 -5.1801126
14.65400 -5.2030392
14.65500 -5.225645
14.65600 -5.2479252
14.65700 -5.2698743
14.65800 -5.2914876
14.65900 -5.3127602000000005
14.66000 -5.3336866
14.66100 -5.3542618
14.66200 -5.3744808
14.66300 -5.3943388
14.66400 -5.4138307
14.66500 -5.4329518
14.66600 -5.4516971
14.66700 -5.4700617
14.66800 -5.488041
14.66900 -5.5056304
14.67000 -5.5228248
14.67100 -5.5396203
14.67200 -5.5560119
14.67300 -5.5719953
14.67400 -5.5875663
14.67500 -5.6027204
14.67600 -5.6174535
14.67700 -5.6317613
14.67800 -5.6456394
14.67900 -5.659084
14.68000 -5.6720909
14.68100 -5.6846559
14.68200 -5.6967746
14.68300 -5.708443
14.68400 -5.7196572
14.68500 -5.7304129
14.68600 -5.7407059
14.68700 -5.7505317
14.68800 -5.7598863
14.68900 -5.7687655
14.69000 -5.7771653
14.69100 -5.7850815
14.69200 -5.7925098
14.69300 -5.7994459
14.69400 -5.8058857999999995
14.69500 -5.8118254
14.69600 -5.8172602
14.69700 -5.8221869
14.69800 -5.826601
14.69900 -5.8304988
14.70000 -5.8338769
14.70100 -5.8367312
14.70200 -5.8390584
14.70300 -5.840855100000001
14.70400 -5.8421176
14.70500 -5.8428429
14.70600 -5.8430281
14.70700 -5.842670099999999
14.70800 -5.8417658999999995
14.70900 -5.8403127
14.71000 -5.838308100000001
14.71100 -5.8357491999999995
14.71200 -5.8326334
14.71300 -5.828958399999999
14.71400 -5.8247216
14.71500 -5.8199208
14.71600 -5.814553399999999
14.71700 -5.8086174999999995
14.71800 -5.8021101999999996
14.71900 -5.7950295999999994
14.72000 -5.787373
14.72100 -5.7791382
14.72200 -5.7703231
14.72300 -5.7609249
14.72400 -5.7509415
14.72500 -5.7403706
14.72600 -5.7292096
14.72700 -5.717456299999999
14.72800 -5.7051080999999995
14.72900 -5.6921631
14.73000 -5.6786187
14.73100 -5.6644727
14.73200 -5.6497231
14.73300 -5.6343678
14.73400 -5.618405
14.73500 -5.6018326
14.73600 -5.584649
14.73700 -5.5668525
14.73800 -5.5484418
14.73900 -5.5294156
14.74000 -5.5097725
14.74100 -5.4895118
14.74200 -5.4686327
14.74300 -5.4471347
14.74400 -5.4250172999999995
14.74500 -5.40228
14.74600 -5.3789223999999995
14.74700 -5.354945
14.74800 -5.3303473
14.74900 -5.3051297
14.75000 -5.2792921999999995
14.75100 -5.2528352
14.75200 -5.225759
14.75300 -5.1980644
14.75400 -5.1697515
14.75500 -5.1408209000000005
14.75600 -5.1112725999999995
14.75700 -5.0811078
14.75800 -5.0503265
14.75900 -5.0189294
14.76000 -4.986917200000001
14.76100 -4.95429
14.76200 -4.9210484999999995
14.76300 -4.8871934
14.76400 -4.8527252
14.76500 -4.8176445
14.76600 -4.7819518
14.76700 -4.745647699999999
14.76800 -4.7087334
14.76900 -4.6712097
14.77000 -4.6330772
14.77100 -4.5943372
14.77200 -4.5549911
14.77300 -4.5150399
14.77400 -4.4744853
14.77500 -4.433329
14.77600 -4.391573
14.77700 -4.3492187
14.77800 -4.3062687
14.77900 -4.2627249
14.78000 -4.2185899
14.78100 -4.1738667
14.78200 -4.1285574
14.78300 -4.0826652
14.78400 -4.036193
14.78500 -3.9891437
14.78600 -3.9415207
14.78700 -3.8933269999999998
14.78800 -3.8445663
14.78900 -3.7952416
14.79000 -3.7453566
14.79100 -3.6949147
14.79200 -3.6439192
14.79300 -3.5923738
14.79400 -3.5402823
14.79500 -3.4876481
14.79600 -3.4344748000000003
14.79700 -3.3807661
14.79800 -3.3265259
14.79900 -3.2717574
14.80000 -3.2164648
14.80100 -3.1606521
14.80200 -3.1043228
14.80300 -3.0474810000000003
14.80400 -2.9901307
14.80500 -2.9322762
14.80600 -2.8739216
14.80700 -2.8150713
14.80800 -2.7557299
14.80900 -2.6959017
14.81000 -2.6355917
14.81100 -2.5748048
14.81200 -2.5135459
14.81300 -2.4518203
14.81400 -2.3896331
14.81500 -2.3269897
14.81600 -2.2638958000000002
14.81700 -2.2003569
14.81800 -2.1363787
14.81900 -2.0719672
14.82000 -2.0071281
14.82100 -1.9418675
14.82200 -1.8761914000000002
14.82300 -1.8101061
14.82400 -1.7436177000000002
14.82500 -1.6767323
14.82600 -1.6094563999999998
14.82700 -1.541796
14.82800 -1.4737574999999998
14.82900 -1.4053474
14.83000 -1.3365719999999999
14.83100 -1.2674378
14.83200 -1.1979511
14.83300 -1.1281185
14.83400 -1.0579464
14.83500 -0.9874413699999999
14.83600 -0.9166101
14.83700 -0.8454592000000001
14.83800 -0.77399546
14.83900 -0.7022257399999999
14.84000 -0.63015693
14.84100 -0.5577961
14.84200 -0.48515032999999996
14.84300 -0.41222693
14.84400 -0.33903321999999997
14.84500 -0.26557671
14.84600 -0.191865
14.84700 -0.11790581
14.84800 -0.043706989
14.84900 0.030723502000000003
14.85000 0.1053776
14.85100 0.18024715000000002
14.85200 0.25532388
14.85300 0.33059947
14.85400 0.40606554
14.85500 0.48171361
14.85600 0.55753519
14.85700 0.63352175
14.85800 0.70966478
14.85900 0.78595569
14.86000 0.86238589
14.86100 0.93894685
14.86200 1.0156299
14.86300 1.0924266999999999
14.86400 1.1693285
14.86500 1.2463269000000001
14.86600 1.3234134
14.86700 1.4005794999999999
14.86800 1.4778167
14.86900 1.5551165
14.87000 1.6324703
14.87100 1.7098695000000002
14.87200 1.7873055999999998
14.87300 1.8647699
14.87400 1.9422537
14.87500 2.0197481
14.87600 2.0972444
14.87700 2.1747334
14.87800 2.2522062
14.87900 2.3296536999999997
14.88000 2.4070665
14.88100 2.4844353999999997
14.88200 2.561751
14.88300 2.6390037
14.88400 2.7161837
14.88500 2.7932815
14.88600 2.8702874
14.88700 2.9471913
14.88800 3.0239835
14.88900 3.1006539
14.89000 3.1771928
14.89100 3.2535899
14.89200 3.3298355
14.89300 3.4059193000000003
14.89400 3.4818318
14.89500 3.5575628
14.89600 3.6331024000000003
14.89700 3.7084408
14.89800 3.7835684
14.89900 3.8584753999999997
14.90000 3.9331522
14.90100 4.007589100000001
14.90200 4.0817764
14.90300 4.1557048
14.90400 4.2293649
14.90500 4.302747500000001
14.90600 4.375843
14.90700 4.4486422
14.90800 4.521136
14.90900 4.593315
14.91000 4.6651695
14.91100 4.7366909999999995
14.91200 4.8078693
14.91300 4.8786957
14.91400 4.9491607
14.91500 5.0192546
14.91600 5.0889682
14.91700 5.1582918
14.91800 5.2272156
14.91900 5.29573
14.92000 5.363825
14.92100 5.4314911
14.92200 5.4987185
14.92300 5.5654973000000005
14.92400 5.6318174999999995
14.92500 5.697669100000001
14.92600 5.7630423
14.92700 5.8279272
14.92800 5.892314
14.92900 5.9561931
14.93000 6.019554299999999
14.93100 6.082388
14.93200 6.1446849
14.93300 6.2064353
14.93400 6.2676296
14.93500 6.3282587
14.93600 6.388313299999999
14.93700 6.4477846
14.93800 6.5066628
14.93900 6.564939799999999
14.94000 6.6226065
14.94100 6.6796534
14.94200 6.7360722
14.94300 6.7918546
14.94400 6.846991900000001
14.94500 6.901475
14.94600 6.9552958
14.94700 7.008446
14.94800 7.0609167
14.94900 7.112699699999999
14.95000 7.163786900000001
14.95100 7.2141692
14.95200 7.2638385
14.95300 7.3127866
14.95400 7.361005199999999
14.95500 7.4084863
14.95600 7.455221600000001
14.95700 7.5012020999999995
14.95800 7.5464204
14.95900 7.5908683
14.96000 7.634537700000001
14.96100 7.6774202
14.96200 7.7195078
14.96300 7.760792199999999
14.96400 7.8012668
14.96500 7.8409225
14.96600 7.8797519
14.96700 7.917748400000001
14.96800 7.9549037
14.96900 7.9912104
14.97000 8.026661
14.97100 8.0612488
14.97200 8.0949664
14.97300 8.1278063
14.97400 8.1597626
14.97500 8.1908286
14.97600 8.220996699999999
14.97700 8.2502611
14.97800 8.2786158
14.97900 8.306054
14.98000 8.3325692
14.98100 8.3581552
14.98200 8.3828062
14.98300 8.4065162
14.98400 8.4292792
14.98500 8.45109
14.98600 8.471941900000001
14.98700 8.4918298
14.98800 8.5107476
14.98900 8.52869
14.99000 8.545651999999999
14.99100 8.561627600000001
14.99200 8.5766114
14.99300 8.590598400000001
14.99400 8.6035833
14.99500 8.615561600000001
14.99600 8.6265281
14.99700 8.6364783
14.99800 8.6454071
14.99900 8.6533107
15.00000 8.6601846
15.00100 8.6660244
15.00200 8.6708263
15.00300 8.6745858
15.00400 8.6773001
15.00500 8.6789653
15.00600 8.679577700000001
15.00700 8.6791344
15.00800 8.6776316
15.00900 8.6750671
15.01000 8.671437899999999
15.01100 8.6667411
15.01200 8.6609736
15.01300 8.654133999999999
15.01400 8.646219199999999
15.01500 8.637226400000001
15.01600 8.6271539
15.01700 8.6159997
15.01800 8.6037613
15.01900 8.5904367
15.02000 8.5760243
15.02100 8.5605226
15.02200 8.543929499999999
15.02300 8.526243299999999
15.02400 8.5074626
15.02500 8.4875859
15.02600 8.466611799999999
15.02700 8.444539500000001
15.02800 8.4213682
15.02900 8.397096399999999
15.03000 8.3717234
15.03100 8.345248600000001
15.03200 8.3176717
15.03300 8.288992200000001
15.03400 8.25921
15.03500 8.2283251
15.03600 8.1963375
15.03700 8.163248
15.03800 8.129056499999999
15.03900 8.0937646
15.04000 8.0573723
15.04100 8.019881700000001
15.04200 7.9812936
15.04300 7.9416096000000005
15.04400 7.9008318
15.04500 7.8589618
15.04600 7.8160017999999996
15.04700 7.771953900000001
15.04800 7.726820600000001
15.04900 7.6806039
15.05000 7.633306800000001
15.05100 7.5849317
15.05200 7.535482200000001
15.05300 7.4849606
15.05400 7.4333698
15.05500 7.3807127999999995
15.05600 7.3269933
15.05700 7.2722144
15.05800 7.216379000000001
15.05900 7.1594909
15.06000 7.1015537
15.06100 7.0425718999999996
15.06200 6.982548500000001
15.06300 6.9214873
15.06400 6.8593927
15.06500 6.796269100000001
15.06600 6.7321203999999994
15.06700 6.6669509
15.06800 6.6007659
15.06900 6.5335697999999995
15.07000 6.465368000000001
15.07100 6.3961647
15.07200 6.3259661
15.07300 6.2547773
15.07400 6.182604700000001
15.07500 6.1094534
15.07600 6.0353297999999995
15.07700 5.9602398
15.07800 5.8841903
15.07900 5.8071878
15.08000 5.7292391
15.08100 5.6503508
15.08200 5.5705301
15.08300 5.4897845
15.08400 5.4081209
15.08500 5.3255472
15.08600 5.2420709
15.08700 5.1577002
15.08800 5.0724424
15.08900 4.9863059000000005
15.09000 4.8992988
15.09100 4.8114296
15.09200 4.7227062
15.09300 4.6331376
15.09400 4.5427319
15.09500 4.451498
15.09600 4.3594446
15.09700 4.2665806
15.09800 4.1729148
15.09900 4.0784564
15.10000 3.9832145
15.10100 3.8871989000000005
15.10200 3.7904184
15.10300 3.6928829000000003
15.10400 3.5946019000000002
15.10500 3.4955855000000002
15.10600 3.3958435000000002
15.10700 3.2953858
15.10800 3.1942226
15.10900 3.0923642
15.11000 2.9898211
15.11100 2.8866041
15.11200 2.7827239
15.11300 2.6781911
15.11400 2.573017
15.11500 2.4672126
15.11600 2.3607893
15.11700 2.2537582
15.11800 2.146131
15.11900 2.0379193
15.12000 1.9291347
15.12100 1.8197892
15.12200 1.7098946
15.12300 1.5994631
15.12400 1.4885067
15.12500 1.3770377
15.12600 1.2650685
15.12700 1.1526115
15.12800 1.0396793
15.12900 0.9262843999999999
15.13000 0.81243971
15.13100 0.69815805
15.13200 0.58345241
15.13300 0.46833585999999994
15.13400 0.35282157000000003
15.13500 0.23692282999999997
15.13600 0.12065300999999999
15.13700 0.0040256167
15.13800 -0.11294577
15.13900 -0.23024748
15.14000 -0.34786576999999996
15.14100 -0.46578677999999996
15.14200 -0.5839966200000001
15.14300 -0.70248125
15.14400 -0.8212266500000001
15.14500 -0.9402186599999999
15.14600 -1.0594432
15.14700 -1.178886
15.14800 -1.2985327
15.14900 -1.4183691999999999
15.15000 -1.538381
15.15100 -1.6585538
15.15200 -1.7788730999999998
15.15300 -1.8993244999999999
15.15400 -2.0198936
15.15500 -2.1405656
15.15600 -2.2613263000000003
15.15700 -2.3821609
15.15800 -2.503055
15.15900 -2.6239937
15.16000 -2.7449624999999997
15.16100 -2.8659464999999997
15.16200 -2.9869309
15.16300 -3.1079009
15.16400 -3.2288417
15.16500 -3.3497382
15.16600 -3.4705751
15.16700 -3.5913378000000002
15.16800 -3.7120108
15.16900 -3.8325787
15.17000 -3.9530266000000003
15.17100 -4.073339
15.17200 -4.1935004
15.17300 -4.313495400000001
15.17400 -4.4333082
15.17500 -4.5529231
15.17600 -4.672325
15.17700 -4.7914978
15.17800 -4.9104258
15.17900 -5.0290931
15.18000 -5.1474839
15.18100 -5.2655827
15.18200 -5.3833734
15.18300 -5.50084
15.18400 -5.6179669
15.18500 -5.7347383
15.18600 -5.851138799999999
15.18700 -5.9671521
15.18800 -6.0827632
15.18900 -6.1979562
15.19000 -6.312715300000001
15.19100 -6.427025
15.19200 -6.540870699999999
15.19300 -6.6542365000000006
15.19400 -6.7671068000000005
15.19500 -6.8794668
15.19600 -6.9913007
15.19700 -7.102593799999999
15.19800 -7.213331
15.19900 -7.3234968
15.20000 -7.4330769000000005
15.20100 -7.5420558
15.20200 -7.6504186
15.20300 -7.758150199999999
15.20400 -7.865236
15.20500 -7.9716607999999995
15.20600 -8.077409900000001
15.20700 -8.1824683
15.20800 -8.2868211
15.20900 -8.3904535
15.21000 -8.4933504
15.21100 -8.5954972
15.21200 -8.696878700000001
15.21300 -8.7974802
15.21400 -8.8972874
15.21500 -8.996285499999999
15.21600 -9.0944596
15.21700 -9.191794699999999
15.21800 -9.2882767
15.21900 -9.383891499999999
15.22000 -9.4786242
15.22100 -9.5724605
15.22200 -9.665386400000001
15.22300 -9.7573884
15.22400 -9.848451599999999
15.22500 -9.9385619
15.22600 -10.027709999999999
15.22700 -10.115870000000001
15.22800 -10.20304
15.22900 -10.2892
15.23000 -10.37434
15.23100 -10.45845
15.23200 -10.54151
15.23300 -10.62351
15.23400 -10.70444
15.23500 -10.78428
15.23600 -10.863019999999999
15.23700 -10.94065
15.23800 -11.017159999999999
15.23900 -11.09253
15.24000 -11.16675
15.24100 -11.239799999999999
15.24200 -11.31169
15.24300 -11.382390000000001
15.24400 -11.45189
15.24500 -11.52019
15.24600 -11.58726
15.24700 -11.6531
15.24800 -11.7177
15.24900 -11.781039999999999
15.25000 -11.84311
15.25100 -11.90391
15.25200 -11.96342
15.25300 -12.02164
15.25400 -12.07854
15.25500 -12.13412
15.25600 -12.188369999999999
15.25700 -12.241290000000001
15.25800 -12.29285
15.25900 -12.34305
15.26000 -12.39188
15.26100 -12.43933
15.26200 -12.4854
15.26300 -12.53006
15.26400 -12.573319999999999
15.26500 -12.61517
15.26600 -12.65559
15.26700 -12.694569999999999
15.26800 -12.73212
15.26900 -12.76821
15.27000 -12.80285
15.27100 -12.836020000000001
15.27200 -12.867719999999998
15.27300 -12.89794
15.27400 -12.926670000000001
15.27500 -12.953899999999999
15.27600 -12.97963
15.27700 -13.00385
15.27800 -13.026560000000002
15.27900 -13.04774
15.28000 -13.06738
15.28100 -13.0855
15.28200 -13.10207
15.28300 -13.117090000000001
15.28400 -13.13055
15.28500 -13.14246
15.28600 -13.152800000000001
15.28700 -13.161570000000001
15.28800 -13.168759999999999
15.28900 -13.17437
15.29000 -13.178400000000002
15.29100 -13.18084
15.29200 -13.181680000000002
15.29300 -13.180929999999998
15.29400 -13.17857
15.29500 -13.174610000000001
15.29600 -13.169049999999999
15.29700 -13.16187
15.29800 -13.15307
15.29900 -13.142660000000001
15.30000 -13.130629999999998
15.30100 -13.11698
15.30200 -13.10171
15.30300 -13.08481
15.30400 -13.066279999999999
15.30500 -13.04612
15.30600 -13.02433
15.30700 -13.000919999999999
15.30800 -12.97586
15.30900 -12.949179999999998
15.31000 -12.920860000000001
15.31100 -12.89091
15.31200 -12.859319999999999
15.31300 -12.826099999999999
15.31400 -12.79124
15.31500 -12.754750000000001
15.31600 -12.71663
15.31700 -12.676870000000001
15.31800 -12.63548
15.31900 -12.592459999999999
15.32000 -12.5478
15.32100 -12.501529999999999
15.32200 -12.45362
15.32300 -12.40409
15.32400 -12.35294
15.32500 -12.300170000000001
15.32600 -12.24578
15.32700 -12.18978
15.32800 -12.13217
15.32900 -12.07295
15.33000 -12.01213
15.33100 -11.94971
15.33200 -11.88569
15.33300 -11.82009
15.33400 -11.75289
15.33500 -11.68412
15.33600 -11.613769999999999
15.33700 -11.54185
15.33800 -11.46836
15.33900 -11.39332
15.34000 -11.31672
15.34100 -11.238570000000001
15.34200 -11.15888
15.34300 -11.07766
15.34400 -10.994909999999999
15.34500 -10.91064
15.34600 -10.82485
15.34700 -10.73756
15.34800 -10.648779999999999
15.34900 -10.558489999999999
15.35000 -10.46673
15.35100 -10.37349
15.35200 -10.27878
15.35300 -10.18261
15.35400 -10.084999999999999
15.35500 -9.985935699999999
15.35600 -9.8854415
15.35700 -9.783523500000001
15.35800 -9.6801899
15.35900 -9.575450400000001
15.36000 -9.4693147
15.36100 -9.3617924
15.36200 -9.2528939
15.36300 -9.1426291
15.36400 -9.0310089
15.36500 -8.918044
15.36600 -8.8037446
15.36700 -8.6881228
15.36800 -8.5711896
15.36900 -8.4529564
15.37000 -8.3334349
15.37100 -8.2126379
15.37200 -8.0905773
15.37300 -7.967264999999999
15.37400 -7.842714300000001
15.37500 -7.716938099999999
15.37600 -7.5899489
15.37700 -7.4617609
15.37800 -7.3323868
15.37900 -7.201840700000001
15.38000 -7.0701361
15.38100 -6.937287
15.38200 -6.8033076999999995
15.38300 -6.6682122999999995
15.38400 -6.532014899999999
15.38500 -6.3947305
15.38600 -6.2563732
15.38700 -6.1169583
15.38800 -5.9765007
15.38900 -5.8350153
15.39000 -5.692517
15.39100 -5.5490214
15.39200 -5.4045439
15.39300 -5.2591003
15.39400 -5.1127061000000005
15.39500 -4.9653772
15.39600 -4.817129700000001
15.39700 -4.6679795
15.39800 -4.517943
15.39900 -4.3670371
15.40000 -4.2152781
15.40100 -4.062682799999999
15.40200 -3.9092678999999997
15.40300 -3.7550505
15.40400 -3.6000483
15.40500 -3.4442782
15.40600 -3.2877583
15.40700 -3.1305060000000005
15.40800 -2.9725390000000003
15.40900 -2.8138755
15.41000 -2.6545335
15.41100 -2.4945313000000002
15.41200 -2.3338875
15.41300 -2.1726202
15.41400 -2.0107483
15.41500 -1.8482907
15.41600 -1.6852658
15.41700 -1.5216927999999998
15.41800 -1.3575906
15.41900 -1.1929783
15.42000 -1.0278751
15.42100 -0.8623003
15.42200 -0.69627329
15.42300 -0.52981349
15.42400 -0.36294041
15.42500 -0.19567363999999998
15.42600 -0.028032897
15.42700 0.13996207000000002
15.42800 0.30829138
15.42900 0.47693513000000004
15.43000 0.64587328
15.43100 0.81508579
15.43200 0.9845524099999999
15.43300 1.1542529
15.43400 1.3241669
15.43500 1.4942741000000002
15.43600 1.664554
15.43700 1.834986
15.43800 2.0055495
15.43900 2.1762239
15.44000 2.3469886
15.44100 2.5178226
15.44200 2.6887052000000002
15.44300 2.8596155000000003
15.44400 3.0305328
15.44500 3.2014359
15.44600 3.3723041
15.44700 3.5431165
15.44800 3.7138522
15.44900 3.8844898000000003
15.45000 4.0550087
15.45100 4.2253878
15.45200 4.395606
15.45300 4.5656424
15.45400 4.7354762
15.45500 4.9050864
15.45600 5.0744522
15.45700 5.2435525
15.45800 5.4123662
15.45900 5.5808727000000005
15.46000 5.7490509
15.46100 5.9168797
15.46200 6.0843386
15.46300 6.2514067
15.46400 6.4180627
15.46500 6.5842859
15.46600 6.750055400000001
15.46700 6.9153503
15.46800 7.080149700000001
15.46900 7.2444327
15.47000 7.408178599999999
15.47100 7.5713664
15.47200 7.733975399999999
15.47300 7.895983800000001
15.47400 8.0573715
15.47500 8.2181171
15.47600 8.3781995
15.47700 8.5375987
15.47800 8.6962931
15.47900 8.8542625
15.48000 9.0114862
15.48100 9.1679431
15.48200 9.3236133
15.48300 9.4784766
15.48400 9.6325122
15.48500 9.7856998
15.48600 9.938019500000001
15.48700 10.08945
15.48800 10.23998
15.48900 10.389569999999999
15.49000 10.538219999999999
15.49100 10.6859
15.49200 10.832600000000001
15.49300 10.97829
15.49400 11.122959999999999
15.49500 11.26659
15.49600 11.40915
15.49700 11.55064
15.49800 11.69102
15.49900 11.83029
15.50000 11.96842
15.50100 12.10539
15.50200 12.241200000000001
15.50300 12.37581
15.50400 12.509210000000001
15.50500 12.64139
15.50600 12.77232
15.50700 12.90199
15.50800 13.03037
15.50900 13.157460000000002
15.51000 13.283229999999998
15.51100 13.40767
15.51200 13.53075
15.51300 13.65247
15.51400 13.772789999999999
15.51500 13.89172
15.51600 14.00922
15.51700 14.125289999999998
15.51800 14.2399
15.51900 14.35304
15.52000 14.4647
15.52100 14.57485
15.52200 14.68348
15.52300 14.79058
15.52400 14.89613
15.52500 15.00011
15.52600 15.102509999999999
15.52700 15.203320000000001
15.52800 15.30251
15.52900 15.400089999999999
15.53000 15.49602
15.53100 15.590309999999999
15.53200 15.68293
15.53300 15.77387
15.53400 15.86312
15.53500 15.95067
15.53600 16.0365
15.53700 16.1206
15.53800 16.202949999999998
15.53900 16.283549999999998
15.54000 16.362389999999998
15.54100 16.43944
15.54200 16.51471
15.54300 16.588169999999998
15.54400 16.65982
15.54500 16.72965
15.54600 16.797629999999998
15.54700 16.86377
15.54800 16.92805
15.54900 16.99046
15.55000 17.05099
15.55100 17.10963
15.55200 17.16637
15.55300 17.2212
15.55400 17.27412
15.55500 17.3251
15.55600 17.37414
15.55700 17.421239999999997
15.55800 17.46638
15.55900 17.509549999999997
15.56000 17.55075
15.56100 17.58998
15.56200 17.627209999999998
15.56300 17.66245
15.56400 17.69568
15.56500 17.72691
15.56600 17.75612
15.56700 17.78331
15.56800 17.80847
15.56900 17.8316
15.57000 17.852680000000003
15.57100 17.87173
15.57200 17.88872
15.57300 17.90365
15.57400 17.91653
15.57500 17.92735
15.57600 17.93609
15.57700 17.94276
15.57800 17.94736
15.57900 17.94988
15.58000 17.95032
15.58100 17.94867
15.58200 17.94493
15.58300 17.9391
15.58400 17.931179999999998
15.58500 17.92116
15.58600 17.90905
15.58700 17.894840000000002
15.58800 17.87853
15.58900 17.86012
15.59000 17.8396
15.59100 17.81699
15.59200 17.79227
15.59300 17.765449999999998
15.59400 17.736530000000002
15.59500 17.70551
15.59600 17.67239
15.59700 17.63718
15.59800 17.59986
15.59900 17.56045
15.60000 17.51895
15.60100 17.47535
15.60200 17.42967
15.60300 17.3819
15.60400 17.33205
15.60500 17.28012
15.60600 17.22612
15.60700 17.17004
15.60800 17.1119
15.60900 17.05169
15.61000 16.98943
15.61100 16.92511
15.61200 16.85873
15.61300 16.79032
15.61400 16.71986
15.61500 16.647380000000002
15.61600 16.57286
15.61700 16.49632
15.61800 16.41777
15.61900 16.33721
15.62000 16.254640000000002
15.62100 16.170080000000002
15.62200 16.08354
15.62300 15.99501
15.62400 15.90451
15.62500 15.81205
15.62600 15.71763
15.62700 15.62127
15.62800 15.52296
15.62900 15.422730000000001
15.63000 15.320590000000001
15.63100 15.21653
15.63200 15.11058
15.63300 15.002740000000001
15.63400 14.893020000000002
15.63500 14.781440000000002
15.63600 14.668000000000001
15.63700 14.55271
15.63800 14.4356
15.63900 14.31667
15.64000 14.195920000000001
15.64100 14.07339
15.64200 13.94906
15.64300 13.822970000000002
15.64400 13.69512
15.64500 13.56553
15.64600 13.434199999999999
15.64700 13.30115
15.64800 13.16641
15.64900 13.029969999999999
15.65000 12.89185
15.65100 12.752069999999998
15.65200 12.61064
15.65300 12.46758
15.65400 12.3229
15.65500 12.17662
15.65600 12.02874
15.65700 11.879299999999999
15.65800 11.72829
15.65900 11.57575
15.66000 11.421679999999999
15.66100 11.2661
15.66200 11.10902
15.66300 10.95047
15.66400 10.790470000000001
15.66500 10.62902
15.66600 10.46614
15.66700 10.301870000000001
15.66800 10.136199999999999
15.66900 9.9691637
15.67000 9.8007761
15.67100 9.631056300000001
15.67200 9.4600223
15.67300 9.287694100000001
15.67400 9.1140904
15.67500 8.939230400000001
15.67600 8.763133700000001
15.67700 8.5858196
15.67800 8.4073082
15.67900 8.2276195
15.68000 8.0467731
15.68100 7.864789699999999
15.68200 7.6816887000000005
15.68300 7.4974917
15.68400 7.312218099999999
15.68500 7.1258888
15.68600 6.9385245
15.68700 6.7501463
15.68800 6.560774900000001
15.68900 6.3704319
15.69000 6.1791379
15.69100 5.9869144
15.69200 5.793783100000001
15.69300 5.5997655
15.69400 5.4048833
15.69500 5.209158400000001
15.69600 5.0126132
15.69700 4.815269600000001
15.69800 4.6171501
15.69900 4.4182774
15.70000 4.2186737
15.70100 4.0183618999999995
15.70200 3.8173646
15.70300 3.6157049
15.70400 3.4134064
15.70500 3.2104916999999995
15.70600 3.0069845
15.70700 2.8029078999999997
15.70800 2.5982857000000004
15.70900 2.3931414
15.71000 2.1874988
15.71100 1.9813817
15.71200 1.7748138
15.71300 1.5678193
15.71400 1.3604222
15.71500 1.1526465
15.71600 0.94451653
15.71700 0.73605641
15.71800 0.52729044
15.71900 0.31824301
15.72000 0.1089385
15.72100 -0.10059864999999998
15.72200 -0.31034398999999996
15.72300 -0.52027302
15.72400 -0.73036118
15.72500 -0.94058393
15.72600 -1.1509167
15.72700 -1.3613349000000001
15.72800 -1.5718138
15.72900 -1.7823288
15.73000 -1.9928552
15.73100 -2.2033684
15.73200 -2.4138434
15.73300 -2.6242556
15.73400 -2.8345803
15.73500 -3.0447926
15.73600 -3.2548676999999997
15.73700 -3.4647811
15.73800 -3.6745075000000003
15.73900 -3.8840223
15.74000 -4.0933009
15.74100 -4.3023184
15.74200 -4.5110498
15.74300 -4.7194704
15.74400 -4.9275557999999995
15.74500 -5.135281
15.74600 -5.3426214
15.74700 -5.5495523
15.74800 -5.7560489
15.74900 -5.9620868
15.75000 -6.1676417
15.75100 -6.372688699999999
15.75200 -6.577203399999999
15.75300 -6.781161600000001
15.75400 -6.9845386
15.75500 -7.1873099
15.75600 -7.389451599999999
15.75700 -7.590939100000001
15.75800 -7.791748599999999
15.75900 -7.9918556
15.76000 -8.191236100000001
15.76100 -8.3898656
15.76200 -8.5877202
15.76300 -8.7847762
15.76400 -8.9810088
15.76500 -9.176395099999999
15.76600 -9.3709104
15.76700 -9.564531599999999
15.76800 -9.7572356
15.76900 -9.9489979
15.77000 -10.139800000000001
15.77100 -10.3296
15.77200 -10.5184
15.77300 -10.70617
15.77400 -10.89287
15.77500 -11.0785
15.77600 -11.26302
15.77700 -11.44642
15.77800 -11.628670000000001
15.77900 -11.80975
15.78000 -11.98964
15.78100 -12.16831
15.78200 -12.345749999999999
15.78300 -12.521930000000001
15.78400 -12.69682
15.78500 -12.87042
15.78600 -13.04269
15.78700 -13.213630000000002
15.78800 -13.38319
15.78900 -13.551369999999999
15.79000 -13.718150000000001
15.79100 -13.883490000000002
15.79200 -14.047390000000002
15.79300 -14.20982
15.79400 -14.37077
15.79500 -14.530199999999999
15.79600 -14.688109999999998
15.79700 -14.844470000000001
15.79800 -14.99926
15.79900 -15.152470000000001
15.80000 -15.30407
15.80100 -15.45405
15.80200 -15.602379999999998
15.80300 -15.74905
15.80400 -15.89404
15.80500 -16.03732
15.80600 -16.178890000000003
15.80700 -16.318730000000002
15.80800 -16.45681
15.80900 -16.59312
15.81000 -16.72764
15.81100 -16.86035
15.81200 -16.991239999999998
15.81300 -17.12029
15.81400 -17.24748
15.81500 -17.37279
15.81600 -17.49622
15.81700 -17.61774
15.81800 -17.73734
15.81900 -17.85501
15.82000 -17.97072
15.82100 -18.08446
15.82200 -18.19622
15.82300 -18.30599
15.82400 -18.41374
15.82500 -18.519479999999998
15.82600 -18.623170000000002
15.82700 -18.72481
15.82800 -18.824389999999998
15.82900 -18.92189
15.83000 -19.017300000000002
15.83100 -19.11061
15.83200 -19.2018
15.83300 -19.290869999999998
15.83400 -19.3778
15.83500 -19.46258
15.83600 -19.54519
15.83700 -19.62563
15.83800 -19.703889999999998
15.83900 -19.77995
15.84000 -19.85381
15.84100 -19.92546
15.84200 -19.994880000000002
15.84300 -20.062060000000002
15.84400 -20.127
15.84500 -20.18968
15.84600 -20.2501
15.84700 -20.30825
15.84800 -20.36412
15.84900 -20.4177
15.85000 -20.468980000000002
15.85100 -20.51796
15.85200 -20.56463
15.85300 -20.60897
15.85400 -20.65099
15.85500 -20.69068
15.85600 -20.72803
15.85700 -20.76304
15.85800 -20.79569
15.85900 -20.82599
15.86000 -20.853920000000002
15.86100 -20.8795
15.86200 -20.9027
15.86300 -20.92353
15.86400 -20.941969999999998
15.86500 -20.95804
15.86600 -20.971719999999998
15.86700 -20.98302
15.86800 -20.99192
15.86900 -20.998430000000003
15.87000 -21.00255
15.87100 -21.004269999999998
15.87200 -21.00359
15.87300 -21.0005
15.87400 -20.99502
15.87500 -20.98714
15.87600 -20.97685
15.87700 -20.96416
15.87800 -20.94906
15.87900 -20.931559999999998
15.88000 -20.91166
15.88100 -20.88936
15.88200 -20.864659999999997
15.88300 -20.83755
15.88400 -20.80805
15.88500 -20.776149999999998
15.88600 -20.741860000000003
15.88700 -20.705180000000002
15.88800 -20.66611
15.88900 -20.62466
15.89000 -20.58082
15.89100 -20.53461
15.89200 -20.48603
15.89300 -20.43507
15.89400 -20.38175
15.89500 -20.326069999999998
15.89600 -20.268040000000003
15.89700 -20.20766
15.89800 -20.14494
15.89900 -20.07988
15.90000 -20.0125
15.90100 -19.94279
15.90200 -19.87076
15.90300 -19.79642
15.90400 -19.71978
15.90500 -19.64085
15.90600 -19.55963
15.90700 -19.47614
15.90800 -19.39037
15.90900 -19.30234
15.91000 -19.21206
15.91100 -19.119539999999997
15.91200 -19.02479
15.91300 -18.92781
15.91400 -18.828619999999997
15.91500 -18.72722
15.91600 -18.623639999999998
15.91700 -18.51787
15.91800 -18.40993
15.91900 -18.29983
15.92000 -18.18759
15.92100 -18.07321
15.92200 -17.95671
15.92300 -17.83811
15.92400 -17.7174
15.92500 -17.59461
15.92600 -17.46976
15.92700 -17.342840000000002
15.92800 -17.213890000000003
15.92900 -17.082910000000002
15.93000 -16.94992
15.93100 -16.81493
15.93200 -16.67795
15.93300 -16.53901
15.93400 -16.39812
15.93500 -16.25529
15.93600 -16.11055
15.93700 -15.96389
15.93800 -15.81535
15.93900 -15.66494
15.94000 -15.512680000000001
15.94100 -15.35858
15.94200 -15.20265
15.94300 -15.04493
15.94400 -14.885409999999998
15.94500 -14.724129999999999
15.94600 -14.5611
15.94700 -14.396339999999999
15.94800 -14.22986
15.94900 -14.061689999999999
15.95000 -13.89184
15.95100 -13.72034
15.95200 -13.54719
15.95300 -13.37243
15.95400 -13.196069999999999
15.95500 -13.01813
15.95600 -12.83863
15.95700 -12.657599999999999
15.95800 -12.47505
15.95900 -12.291
15.96000 -12.10548
15.96100 -11.9185
15.96200 -11.7301
15.96300 -11.54029
15.96400 -11.34908
15.96500 -11.15652
15.96600 -10.96261
15.96700 -10.76738
15.96800 -10.57086
15.96900 -10.37306
15.97000 -10.174009999999999
15.97100 -9.9737346
15.97200 -9.772253000000001
15.97300 -9.5695905
15.97400 -9.3657702
15.97500 -9.1608159
15.97600 -8.9547507
15.97700 -8.747599300000001
15.97800 -8.5393846
15.97900 -8.3301313
15.98000 -8.1198633
15.98100 -7.9086042999999995
15.98200 -7.696379
15.98300 -7.483211900000001
15.98400 -7.2691277
15.98500 -7.054150100000001
15.98600 -6.8383053
15.98700 -6.621617100000001
15.98800 -6.4041115
15.98900 -6.1858132
15.99000 -5.9667479000000005
15.99100 -5.7469409
15.99200 -5.526417899999999
15.99300 -5.3052045
15.99400 -5.083327
15.99500 -4.8608113
15.99600 -4.6376836
15.99700 -4.4139702000000005
15.99800 -4.1896977
15.99900 -3.9648924
16.00000 -3.7395813
16.00100 -3.5137907000000004
16.00200 -3.2875475
16.00300 -3.0608783
16.00400 -2.8338101
16.00500 -2.6063699
16.00600 -2.3785847999999996
16.00700 -2.1504817999999997
16.00800 -1.9220877
16.00900 -1.69343
16.01000 -1.4645354
16.01100 -1.2354311
16.01200 -1.0061441
16.01300 -0.77670161
16.01400 -0.54713064
16.01500 -0.31745832
16.01600 -0.087711739
16.01700 0.14208195
16.01800 0.37189563999999997
16.01900 0.60170214
16.02000 0.8314743600000001
16.02100 1.0611851
16.02200 1.290807
16.02300 1.5203131
16.02400 1.7496760999999998
16.02500 1.9788687999999999
16.02600 2.2078639
16.02700 2.4366342
16.02800 2.6651523999999998
16.02900 2.8933912999999998
16.03000 3.1213235
16.03100 3.348922
16.03200 3.5761595
16.03300 3.8030087999999997
16.03400 4.0294427
16.03500 4.2554345
16.03600 4.4809569
16.03700 4.705983
16.03800 4.9304862
16.03900 5.1544391
16.04000 5.3778153
16.04100 5.6005883999999995
16.04200 5.8227316
16.04300 6.0442183
16.04400 6.2650226
16.04500 6.485117999999999
16.04600 6.704478
16.04700 6.9230765
16.04800 7.1408883
16.04900 7.357886399999999
16.05000 7.5740457
16.05100 7.7893399
16.05200 8.003743
16.05300 8.2172297
16.05400 8.4297746
16.05500 8.6413525
16.05600 8.8519372
16.05700 9.0615034
16.05800 9.2700265
16.05900 9.4774805
16.06000 9.6838407
16.06100 9.8890826
16.06200 10.09318
16.06300 10.29611
16.06400 10.49785
16.06500 10.69837
16.06600 10.89765
16.06700 11.09566
16.06800 11.29238
16.06900 11.48779
16.07000 11.68186
16.07100 11.87457
16.07200 12.065900000000001
16.07300 12.25582
16.07400 12.44431
16.07500 12.63135
16.07600 12.81691
16.07700 13.00098
16.07800 13.18353
16.07900 13.36453
16.08000 13.54398
16.08100 13.721839999999998
16.08200 13.89809
16.08300 14.07272
16.08400 14.2457
16.08500 14.417019999999999
16.08600 14.586640000000001
16.08700 14.75456
16.08800 14.92075
16.08900 15.08519
16.09000 15.247869999999999
16.09100 15.40875
16.09200 15.567829999999999
16.09300 15.72508
16.09400 15.88049
16.09500 16.034029999999998
16.09600 16.18569
16.09700 16.33545
16.09800 16.48329
16.09900 16.629179999999998
16.10000 16.77313
16.10100 16.9151
16.10200 17.05507
16.10300 17.19304
16.10400 17.32899
16.10500 17.46289
16.10600 17.59473
16.10700 17.724500000000003
16.10800 17.85218
16.10900 17.97775
16.11000 18.101200000000002
16.11100 18.22252
16.11200 18.34168
16.11300 18.45869
16.11400 18.57351
16.11500 18.68614
16.11600 18.796570000000003
16.11700 18.90478
16.11800 19.01075
16.11900 19.11449
16.12000 19.215960000000003
16.12100 19.315170000000002
16.12200 19.4121
16.12300 19.50673
16.12400 19.599069999999998
16.12500 19.68908
16.12600 19.77678
16.12700 19.86214
16.12800 19.94515
16.12900 20.02581
16.13000 20.10411
16.13100 20.180020000000003
16.13200 20.25356
16.13300 20.3247
16.13400 20.39344
16.13500 20.45977
16.13600 20.52368
16.13700 20.58517
16.13800 20.64422
16.13900 20.70084
16.14000 20.755000000000003
16.14100 20.806720000000002
16.14200 20.85597
16.14300 20.90276
16.14400 20.94707
16.14500 20.98891
16.14600 21.02827
16.14700 21.06514
16.14800 21.09952
16.14900 21.13141
16.15000 21.1608
16.15100 21.18768
16.15200 21.21207
16.15300 21.23394
16.15400 21.25331
16.15500 21.27016
16.15600 21.2845
16.15700 21.29633
16.15800 21.30563
16.15900 21.31243
16.16000 21.3167
16.16100 21.31846
16.16200 21.317700000000002
16.16300 21.314420000000002
16.16400 21.30862
16.16500 21.30031
16.16600 21.28949
16.16700 21.276149999999998
16.16800 21.260299999999997
16.16900 21.24194
16.17000 21.22107
16.17100 21.1977
16.17200 21.17184
16.17300 21.14347
16.17400 21.11261
16.17500 21.079259999999998
16.17600 21.04343
16.17700 21.005119999999998
16.17800 20.96433
16.17900 20.92108
16.18000 20.87536
16.18100 20.827180000000002
16.18200 20.77655
16.18300 20.72348
16.18400 20.66798
16.18500 20.610039999999998
16.18600 20.549680000000002
16.18700 20.486909999999998
16.18800 20.42173
16.18900 20.354149999999997
16.19000 20.28418
16.19100 20.21184
16.19200 20.13712
16.19300 20.06004
16.19400 19.98061
16.19500 19.89884
16.19600 19.81474
16.19700 19.72831
16.19800 19.639580000000002
16.19900 19.54854
16.20000 19.45522
16.20100 19.35962
16.20200 19.26176
16.20300 19.16164
16.20400 19.05929
16.20500 18.95471
16.20600 18.847910000000002
16.20700 18.73892
16.20800 18.62774
16.20900 18.51438
16.21000 18.398870000000002
16.21100 18.28122
16.21200 18.161440000000002
16.21300 18.03955
16.21400 17.91556
16.21500 17.78949
16.21600 17.661360000000002
16.21700 17.53117
16.21800 17.39896
16.21900 17.26473
16.22000 17.12851
16.22100 16.9903
16.22200 16.85014
16.22300 16.708029999999997
16.22400 16.56399
16.22500 16.41805
16.22600 16.27021
16.22700 16.12051
16.22800 15.968950000000001
16.22900 15.815560000000001
16.23000 15.66036
16.23100 15.50337
16.23200 15.3446
16.23300 15.18407
16.23400 15.021809999999999
16.23500 14.85784
16.23600 14.692169999999999
16.23700 14.52483
16.23800 14.35584
16.23900 14.185220000000001
16.24000 14.01298
16.24100 13.83916
16.24200 13.66377
16.24300 13.48684
16.24400 13.30838
16.24500 13.12843
16.24600 12.947000000000001
16.24700 12.764120000000002
16.24800 12.579799999999999
16.24900 12.39408
16.25000 12.206980000000001
16.25100 12.018510000000001
16.25200 11.828710000000001
16.25300 11.637599999999999
16.25400 11.4452
16.25500 11.25155
16.25600 11.05665
16.25700 10.86054
16.25800 10.66324
16.25900 10.46478
16.26000 10.26518
16.26100 10.06447
16.26200 9.862673299999999
16.26300 9.6598133
16.26400 9.455917
16.26500 9.2510097
16.26600 9.0451173
16.26700 8.8382661
16.26800 8.630481399999999
16.26900 8.4217891
16.27000 8.212215500000001
16.27100 8.0017865
16.27200 7.790528200000001
16.27300 7.5784676
16.27400 7.3656306
16.27500 7.152043299999999
16.27600 6.9377333
16.27700 6.7227274
16.27800 6.5070525
16.27900 6.2907353
16.28000 6.0738027
16.28100 5.8562823
16.28200 5.6382015
16.28300 5.4195877
16.28400 5.2004684
16.28500 4.9808711
16.28600 4.7608238
16.28700 4.540354
16.28800 4.3194894
16.28900 4.0982582
16.29000 3.8766879999999997
16.29100 3.6548066999999995
16.29200 3.4326427
16.29300 3.2102235
16.29400 2.9875772
16.29500 2.764732
16.29600 2.5417157
16.29700 2.3185562
16.29800 2.0952816999999997
16.29900 1.8719199999999998
16.30000 1.6484988999999999
16.30100 1.4250465
16.30200 1.2015905
16.30300 0.97815888
16.30400 0.75477934
16.30500 0.53147972
16.30600 0.30828777
16.30700 0.085231254
16.30800 -0.13766213
16.30900 -0.36036468
16.31000 -0.58284868
16.31100 -0.80508636
16.31200 -1.0270500999999999
16.31300 -1.2487122
16.31400 -1.470045
16.31500 -1.6910208
16.31600 -1.911612
16.31700 -2.1317909999999998
16.31800 -2.3515305
16.31900 -2.5708025
16.32000 -2.7895798999999997
16.32100 -3.0078351
16.32200 -3.2255407
16.32300 -3.4426696999999997
16.32400 -3.6591947
16.32500 -3.8750891000000003
16.32600 -4.0903255
16.32700 -4.3048773
16.32800 -4.5187175
16.32900 -4.7318198
16.33000 -4.9441572
16.33100 -5.1557042
16.33200 -5.3664342
16.33300 -5.5763211
16.33400 -5.7853393
16.33500 -5.9934631000000005
16.33600 -6.2006667
16.33700 -6.4069249
16.33800 -6.6122122
16.33900 -6.8165034
16.34000 -7.0197731
16.34100 -7.221996799999999
16.34200 -7.423149800000001
16.34300 -7.6232068
16.34400 -7.822144000000001
16.34500 -8.0199368
16.34600 -8.216560600000001
16.34700 -8.411990900000001
16.34800 -8.606204400000001
16.34900 -8.7991767
16.35000 -8.9908838
16.35100 -9.181302800000001
16.35200 -9.3704097
16.35300 -9.5581815
16.35400 -9.7445942
16.35500 -9.929625699999999
16.35600 -10.11325
16.35700 -10.29545
16.35800 -10.476199999999999
16.35900 -10.65548
16.36000 -10.83327
16.36100 -11.00954
16.36200 -11.18427
16.36300 -11.35744
16.36400 -11.52904
16.36500 -11.69903
16.36600 -11.8674
16.36700 -12.03413
16.36800 -12.199200000000001
16.36900 -12.362589999999999
16.37000 -12.52428
16.37100 -12.684239999999999
16.37200 -12.84247
16.37300 -12.998940000000001
16.37400 -13.15363
16.37500 -13.30653
16.37600 -13.45762
16.37700 -13.606869999999999
16.37800 -13.754269999999998
16.37900 -13.899810000000002
16.38000 -14.04347
16.38100 -14.185229999999999
16.38200 -14.32506
16.38300 -14.46297
16.38400 -14.59893
16.38500 -14.732909999999999
16.38600 -14.864920000000001
16.38700 -14.99493
16.38800 -15.12292
16.38900 -15.248890000000001
16.39000 -15.372810000000001
16.39100 -15.49467
16.39200 -15.61446
16.39300 -15.73217
16.39400 -15.84777
16.39500 -15.96125
16.39600 -16.07261
16.39700 -16.18183
16.39800 -16.288890000000002
16.39900 -16.39378
16.40000 -16.49649
16.40100 -16.59702
16.40200 -16.69534
16.40300 -16.79145
16.40400 -16.88533
16.40500 -16.97698
16.40600 -17.06638
16.40700 -17.15353
16.40800 -17.238419999999998
16.40900 -17.32103
16.41000 -17.40136
16.41100 -17.479400000000002
16.41200 -17.555139999999998
16.41300 -17.62858
16.41400 -17.6997
16.41500 -17.7685
16.41600 -17.83498
16.41700 -17.89912
16.41800 -17.96091
16.41900 -18.02036
16.42000 -18.077460000000002
16.42100 -18.13219
16.42200 -18.18457
16.42300 -18.23457
16.42400 -18.28219
16.42500 -18.32744
16.42600 -18.3703
16.42700 -18.41078
16.42800 -18.44886
16.42900 -18.48455
16.43000 -18.51784
16.43100 -18.54873
16.43200 -18.57721
16.43300 -18.60329
16.43400 -18.62696
16.43500 -18.64822
16.43600 -18.66707
16.43700 -18.683510000000002
16.43800 -18.69754
16.43900 -18.70915
16.44000 -18.71836
16.44100 -18.72515
16.44200 -18.72953
16.44300 -18.7315
16.44400 -18.73107
16.44500 -18.72823
16.44600 -18.72299
16.44700 -18.71534
16.44800 -18.7053
16.44900 -18.69286
16.45000 -18.678040000000003
16.45100 -18.66082
16.45200 -18.64122
16.45300 -18.61924
16.45400 -18.59489
16.45500 -18.568170000000002
16.45600 -18.53908
16.45700 -18.50763
16.45800 -18.47383
16.45900 -18.43769
16.46000 -18.3992
16.46100 -18.35838
16.46200 -18.31522
16.46300 -18.269750000000002
16.46400 -18.221970000000002
16.46500 -18.17188
16.46600 -18.1195
16.46700 -18.06483
16.46800 -18.00787
16.46900 -17.94865
16.47000 -17.88717
16.47100 -17.823439999999998
16.47200 -17.75746
16.47300 -17.68926
16.47400 -17.61883
16.47500 -17.5462
16.47600 -17.47136
16.47700 -17.39434
16.47800 -17.315150000000003
16.47900 -17.23379
16.48000 -17.150290000000002
16.48100 -17.06464
16.48200 -16.976869999999998
16.48300 -16.886989999999997
16.48400 -16.794999999999998
16.48500 -16.70093
16.48600 -16.60479
16.48700 -16.50659
16.48800 -16.40635
16.48900 -16.304080000000003
16.49000 -16.19979
16.49100 -16.0935
16.49200 -15.98523
16.49300 -15.87499
16.49400 -15.762799999999999
16.49500 -15.648670000000001
16.49600 -15.53261
16.49700 -15.41466
16.49800 -15.29481
16.49900 -15.1731
16.50000 -15.04953
16.50100 -14.924119999999998
16.50200 -14.796899999999999
16.50300 -14.667869999999999
16.50400 -14.537059999999999
16.50500 -14.4045
16.50600 -14.27018
16.50700 -14.13414
16.50800 -13.99639
16.50900 -13.856959999999999
16.51000 -13.71585
16.51100 -13.573099999999998
16.51200 -13.42873
16.51300 -13.28274
16.51400 -13.135169999999999
16.51500 -12.986030000000001
16.51600 -12.83534
16.51700 -12.683140000000002
16.51800 -12.52942
16.51900 -12.37423
16.52000 -12.21757
16.52100 -12.05947
16.52200 -11.89996
16.52300 -11.739049999999999
16.52400 -11.57677
16.52500 -11.41313
16.52600 -11.24817
16.52700 -11.081900000000001
16.52800 -10.91434
16.52900 -10.74552
16.53000 -10.57547
16.53100 -10.4042
16.53200 -10.23173
16.53300 -10.0581
16.53400 -9.8833211
16.53500 -9.707420299999999
16.53600 -9.5304221
16.53700 -9.352349499999999
16.53800 -9.1732271
16.53900 -8.993079499999999
16.54000 -8.8119306
16.54100 -8.6298048
16.54200 -8.4467269
16.54300 -8.2627222
16.54400 -8.0778152
16.54500 -7.8920305
16.54600 -7.7053934
16.54700 -7.517929399999999
16.54800 -7.3296636
16.54900 -7.1406215
16.55000 -6.950828400000001
16.55100 -6.7603096
16.55200 -6.5690905
16.55300 -6.3771963000000005
16.55400 -6.1846536
16.55500 -5.9914876
16.55600 -5.7977241
16.55700 -5.6033887
16.55800 -5.4085072
16.55900 -5.2131057
16.56000 -5.0172102
16.56100 -4.8208464
16.56200 -4.6240407999999995
16.56300 -4.4268190999999995
16.56400 -4.2292073
16.56500 -4.0312316
16.56600 -3.832918
16.56700 -3.6342930000000004
16.56800 -3.4353825999999996
16.56900 -3.2362130000000002
16.57000 -3.0368105
16.57100 -2.8372014
16.57200 -2.6374120000000003
16.57300 -2.4374686
16.57400 -2.2373974000000003
16.57500 -2.0372249
16.57600 -1.8369772
16.57700 -1.6366806
16.57800 -1.4363614
16.57900 -1.2360457
16.58000 -1.0357599
16.58100 -0.8355299
16.58200 -0.63538188
16.58300 -0.43534189
16.58400 -0.23543595
16.58500 -0.035689987
16.58600 0.16387008
16.58700 0.36321844
16.58800 0.56232926
16.58900 0.76117683
16.59000 0.95973546
16.59100 1.1579795
16.59200 1.3558834
16.59300 1.5534217
16.59400 1.7505686999999999
16.59500 1.9472992000000002
16.59600 2.1435877
16.59700 2.3394089
16.59800 2.5347374
16.59900 2.7295481
16.60000 2.9238159
16.60100 3.1175155
16.60200 3.3106223
16.60300 3.5031109999999996
16.60400 3.6949567
16.60500 3.8861349000000005
16.60600 4.0766209
16.60700 4.2663902
16.60800 4.4554185
16.60900 4.6436816
16.61000 4.8311554
16.61100 5.0178159
16.61200 5.2036393
16.61300 5.3886022
16.61400 5.5726811000000005
16.61500 5.7558525
16.61600 5.9380937000000005
16.61700 6.1193816
16.61800 6.2996939
16.61900 6.4790078
16.62000 6.6573009
16.62100 6.8345509
16.62200 7.0107363000000005
16.62300 7.1858354
16.62400 7.3598266
16.62500 7.5326882
16.62600 7.7043995
16.62700 7.874938800000001
16.62800 8.0442853
16.62900 8.2124181
16.63000 8.3793171
16.63100 8.5449614
16.63200 8.709330099999999
16.63300 8.8724039
16.63400 9.034162
16.63500 9.1945842
16.63600 9.3536511
16.63700 9.5113434
16.63800 9.6676417
16.63900 9.8225258
16.64000 9.975977199999999
16.64100 10.12798
16.64200 10.27851
16.64300 10.42755
16.64400 10.57508
16.64500 10.72109
16.64600 10.86555
16.64700 11.008460000000001
16.64800 11.14978
16.64900 11.28951
16.65000 11.42763
16.65100 11.564119999999999
16.65200 11.698970000000001
16.65300 11.83215
16.65400 11.963659999999999
16.65500 12.09348
16.65600 12.22159
16.65700 12.34798
16.65800 12.47264
16.65900 12.59554
16.66000 12.71668
16.66100 12.836049999999998
16.66200 12.953619999999999
16.66300 13.06939
16.66400 13.18334
16.66500 13.29546
16.66600 13.40574
16.66700 13.51416
16.66800 13.62072
16.66900 13.725399999999999
16.67000 13.828190000000001
16.67100 13.929079999999999
16.67200 14.02805
16.67300 14.125099999999998
16.67400 14.22021
16.67500 14.31338
16.67600 14.40459
16.67700 14.493839999999999
16.67800 14.58111
16.67900 14.666390000000002
16.68000 14.749680000000001
16.68100 14.830969999999999
16.68200 14.91024
16.68300 14.987490000000001
16.68400 15.062710000000001
16.68500 15.1359
16.68600 15.20704
16.68700 15.276129999999998
16.68800 15.343160000000001
16.68900 15.40813
16.69000 15.47102
16.69100 15.531839999999999
16.69200 15.590570000000001
16.69300 15.64722
16.69400 15.701780000000001
16.69500 15.75424
16.69600 15.80459
16.69700 15.852849999999998
16.69800 15.89899
16.69900 15.943019999999999
16.70000 15.98494
16.70100 16.02474
16.70200 16.06241
16.70300 16.09797
16.70400 16.131400000000003
16.70500 16.1627
16.70600 16.19187
16.70700 16.21891
16.70800 16.24382
16.70900 16.2666
16.71000 16.28725
16.71100 16.30576
16.71200 16.32213
16.71300 16.336380000000002
16.71400 16.348489999999998
16.71500 16.35847
16.71600 16.366310000000002
16.71700 16.372030000000002
16.71800 16.375619999999998
16.71900 16.37708
16.72000 16.37642
16.72100 16.37363
16.72200 16.36873
16.72300 16.36171
16.72400 16.35258
16.72500 16.34134
16.72600 16.328
16.72700 16.31256
16.72800 16.29503
16.72900 16.27541
16.73000 16.253709999999998
16.73100 16.22993
16.73200 16.20407
16.73300 16.17616
16.73400 16.146179999999998
16.73500 16.11415
16.73600 16.08008
16.73700 16.043969999999998
16.73800 16.00583
16.73900 15.965670000000001
16.74000 15.923490000000001
16.74100 15.879309999999998
16.74200 15.833120000000001
16.74300 15.78495
16.74400 15.734790000000002
16.74500 15.68265
16.74600 15.62856
16.74700 15.5725
16.74800 15.5145
16.74900 15.45457
16.75000 15.392710000000001
16.75100 15.32893
16.75200 15.26324
16.75300 15.19566
16.75400 15.1262
16.75500 15.054870000000001
16.75600 14.98167
16.75700 14.906630000000002
16.75800 14.82975
16.75900 14.75105
16.76000 14.67054
16.76100 14.588239999999999
16.76200 14.50415
16.76300 14.41829
16.76400 14.330680000000001
16.76500 14.24133
16.76600 14.15025
16.76700 14.057459999999999
16.76800 13.96298
16.76900 13.86681
16.77000 13.76899
16.77100 13.66951
16.77200 13.568389999999999
16.77300 13.465659999999998
16.77400 13.36132
16.77500 13.25539
16.77600 13.147900000000002
16.77700 13.038849999999998
16.77800 12.92825
16.77900 12.81614
16.78000 12.70251
16.78100 12.5874
16.78200 12.47081
16.78300 12.35276
16.78400 12.233270000000001
16.78500 12.112359999999999
16.78600 11.99005
16.78700 11.866340000000001
16.78800 11.74127
16.78900 11.61484
16.79000 11.48709
16.79100 11.35801
16.79200 11.22764
16.79300 11.096
16.79400 10.963090000000001
16.79500 10.828949999999999
16.79600 10.69359
16.79700 10.557030000000001
16.79800 10.4193
16.79900 10.28041
16.80000 10.14038
16.80100 9.9992312
16.80200 9.856990699999999
16.80300 9.7136758
16.80400 9.5693074
16.80500 9.4239071
16.80600 9.277495
16.80700 9.1300927
16.80800 8.9817211
16.80900 8.832400999999999
16.81000 8.6821534
16.81100 8.5309997
16.81200 8.378960900000001
16.81300 8.2260579
16.81400 8.072312199999999
16.81500 7.9177447
16.81600 7.762377
16.81700 7.6062292000000005
16.81800 7.449323700000001
16.81900 7.2916813
16.82000 7.133323
16.82100 6.9742709
16.82200 6.8145461
16.82300 6.654170199999999
16.82400 6.4931653
16.82500 6.3315532999999995
16.82600 6.1693564
16.82700 6.0065966
16.82800 5.8432966
16.82900 5.6794785
16.83000 5.5151653000000005
16.83100 5.3503793
16.83200 5.1851436
16.83300 5.0194811
16.83400 4.8534144
16.83500 4.6869669
16.83600 4.5201618
16.83700 4.3530218000000005
16.83800 4.1855704000000005
16.83900 4.0178303
16.84000 3.8498248999999998
16.84100 3.681577
16.84200 3.5131093
16.84300 3.3444449
16.84400 3.1756062000000003
16.84500 3.0066162
16.84600 2.8374976
16.84700 2.6682725
16.84800 2.4989635
16.84900 2.3295928
16.85000 2.1601828
16.85100 1.9907555000000001
16.85200 1.821333
16.85300 1.6519373
16.85400 1.4825905000000001
16.85500 1.3133145000000002
16.85600 1.1441312000000001
16.85700 0.9750626
16.85800 0.80613056
16.85900 0.6373569800000001
16.86000 0.4687638
16.86100 0.3003729
16.86200 0.13220625
16.86300 -0.035714253
16.86400 -0.20336667000000003
16.86500 -0.37072909
16.86600 -0.53777955
16.86700 -0.70449621
16.86800 -0.8708572
16.86900 -1.0368408
16.87000 -1.2024252
16.87100 -1.3675887
16.87200 -1.5323099
16.87300 -1.6965672
16.87400 -1.8603394
16.87500 -2.0236053
16.87600 -2.1863436
16.87700 -2.3485338000000002
16.87800 -2.510155
16.87900 -2.6711868
16.88000 -2.8316088
16.88100 -2.9914007
16.88200 -3.1505428
16.88300 -3.3090151999999997
16.88400 -3.4667980000000003
16.88500 -3.6238723
16.88600 -3.7802181999999998
16.88700 -3.9358169
16.88800 -4.0906493
16.88900 -4.2446967
16.89000 -4.3979403
16.89100 -4.5503613
16.89200 -4.7019411
16.89300 -4.8526611
16.89400 -5.0025031
16.89500 -5.1514488
16.89600 -5.2994803
16.89700 -5.4465789000000004
16.89800 -5.592726900000001
16.89900 -5.7379059
16.90000 -5.8820985
16.90100 -6.0252868
16.90200 -6.1674527999999995
16.90300 -6.3085794
16.90400 -6.448648899999999
16.90500 -6.5876447
16.90600 -6.725549
16.90700 -6.8623453
16.90800 -6.9980174
16.90900 -7.1325488
16.91000 -7.2659232000000005
16.91100 -7.3981248
16.91200 -7.5291380000000006
16.91300 -7.6589480000000005
16.91400 -7.7875391
16.91500 -7.9148963000000006
16.91600 -8.0410056
16.91700 -8.1658527
16.91800 -8.2894236
16.91900 -8.411704
16.92000 -8.5326806
16.92100 -8.6523399
16.92200 -8.7706693
16.92300 -8.887656
16.92400 -9.0032868
16.92500 -9.1175489
16.92600 -9.2304304
16.92700 -9.3419194
16.92800 -9.452004
16.92900 -9.5606714
16.93000 -9.6679106
16.93100 -9.7737096
16.93200 -9.8780565
16.93300 -9.9809408
16.93400 -10.08235
16.93500 -10.18227
16.93600 -10.2807
16.93700 -10.37762
16.93800 -10.47303
16.93900 -10.5669
16.94000 -10.65924
16.94100 -10.750029999999999
16.94200 -10.839260000000001
16.94300 -10.92693
16.94400 -11.01302
16.94500 -11.09752
16.94600 -11.18043
16.94700 -11.261740000000001
16.94800 -11.34144
16.94900 -11.41952
16.95000 -11.49597
16.95100 -11.5708
16.95200 -11.643979999999999
16.95300 -11.715530000000001
16.95400 -11.78542
16.95500 -11.85365
16.95600 -11.920219999999999
16.95700 -11.98513
16.95800 -12.048359999999999
16.95900 -12.10992
16.96000 -12.169789999999999
16.96100 -12.227979999999999
16.96200 -12.28447
16.96300 -12.33928
16.96400 -12.39238
16.96500 -12.44378
16.96600 -12.49348
16.96700 -12.541469999999999
16.96800 -12.58775
16.96900 -12.632309999999999
16.97000 -12.675149999999999
16.97100 -12.71628
16.97200 -12.75568
16.97300 -12.79335
16.97400 -12.8293
16.97500 -12.86353
16.97600 -12.89602
16.97700 -12.926779999999999
16.97800 -12.955810000000001
16.97900 -12.9831
16.98000 -13.008659999999999
16.98100 -13.03249
16.98200 -13.05459
16.98300 -13.07495
16.98400 -13.09358
16.98500 -13.110479999999999
16.98600 -13.12565
16.98700 -13.139090000000001
16.98800 -13.150800000000002
16.98900 -13.16079
16.99000 -13.169059999999998
16.99100 -13.175619999999999
16.99200 -13.180449999999999
16.99300 -13.18357
16.99400 -13.184989999999999
16.99500 -13.1847
16.99600 -13.18271
16.99700 -13.17902
16.99800 -13.17363
16.99900 -13.166559999999999
17.00000 -13.15781
17.00100 -13.14737
17.00200 -13.135269999999998
17.00300 -13.12149
17.00400 -13.10605
17.00500 -13.088949999999999
17.00600 -13.07019
17.00700 -13.04979
17.00800 -13.02775
17.00900 -13.00407
17.01000 -12.97877
17.01100 -12.95184
17.01200 -12.9233
17.01300 -12.89315
17.01400 -12.8614
17.01500 -12.828059999999999
17.01600 -12.79313
17.01700 -12.75662
17.01800 -12.71855
17.01900 -12.67892
17.02000 -12.63773
17.02100 -12.595
17.02200 -12.55074
17.02300 -12.50496
17.02400 -12.457659999999999
17.02500 -12.408859999999999
17.02600 -12.35857
17.02700 -12.30679
17.02800 -12.253540000000001
17.02900 -12.19883
17.03000 -12.14266
17.03100 -12.08506
17.03200 -12.02603
17.03300 -11.965580000000001
17.03400 -11.90372
17.03500 -11.84046
17.03600 -11.77583
17.03700 -11.70982
17.03800 -11.64244
17.03900 -11.57373
17.04000 -11.503670000000001
17.04100 -11.43229
17.04200 -11.3596
17.04300 -11.28561
17.04400 -11.21034
17.04500 -11.133790000000001
17.04600 -11.05598
17.04700 -10.97693
17.04800 -10.89664
17.04900 -10.81513
17.05000 -10.73242
17.05100 -10.64852
17.05200 -10.56344
17.05300 -10.4772
17.05400 -10.389809999999999
17.05500 -10.30129
17.05600 -10.21165
17.05700 -10.12091
17.05800 -10.02908
17.05900 -9.936178499999999
17.06000 -9.8422207
17.06100 -9.7472221
17.06200 -9.651199
17.06300 -9.5541663
17.06400 -9.4561398
17.06500 -9.357135699999999
17.06600 -9.2571698
17.06700 -9.1562584
17.06800 -9.054417200000001
17.06900 -8.9516625
17.07000 -8.84801
17.07100 -8.7434761
17.07200 -8.6380772
17.07300 -8.531829
17.07400 -8.4247485
17.07500 -8.3168514
17.07600 -8.2081541
17.07700 -8.0986738
17.07800 -7.988426799999999
17.07900 -7.877429599999999
17.08000 -7.765699199999999
17.08100 -7.653252800000001
17.08200 -7.5401068
17.08300 -7.426278999999999
17.08400 -7.311786700000001
17.08500 -7.1966469
17.08600 -7.0808776
17.08700 -6.964495800000001
17.08800 -6.8475202
17.08900 -6.7299679
17.09000 -6.6118568
17.09100 -6.4932056000000005
17.09200 -6.3740321
17.09300 -6.2543541
17.09400 -6.1341904000000005
17.09500 -6.013558799999999
17.09600 -5.892477899999999
17.09700 -5.7709657
17.09800 -5.6490403
17.09900 -5.52672
17.10000 -5.4040231
17.10100 -5.2809674
17.10200 -5.1575713
17.10300 -5.0338525
17.10400 -4.9098291000000005
17.10500 -4.7855191
17.10600 -4.6609402
17.10700 -4.5361102
17.10800 -4.411047
17.10900 -4.285768
17.11000 -4.1602913
17.11100 -4.0346343
17.11200 -3.9088149000000003
17.11300 -3.7828509
17.11400 -3.6567595
17.11500 -3.5305586
17.11600 -3.4042660000000002
17.11700 -3.2778993
17.11800 -3.1514764
17.11900 -3.0250147000000003
17.12000 -2.8985322
17.12100 -2.7720464
17.12200 -2.6455756
17.12300 -2.5191372
17.12400 -2.3927493
17.12500 -2.2664296
17.12600 -2.1401959
17.12700 -2.0140659000000003
17.12800 -1.8880574
17.12900 -1.7621881999999998
17.13000 -1.6364760999999999
17.13100 -1.5109384
17.13200 -1.3855927000000001
17.13300 -1.2604565
17.13400 -1.1355472
17.13500 -1.0108818
17.13600 -0.88647772
17.13700 -0.7623517399999999
17.13800 -0.63852081
17.13900 -0.5150016900000001
17.14000 -0.39181099
17.14100 -0.26896528000000003
17.14200 -0.14648099
17.14300 -0.024374387
17.14400 0.097338314
17.14500 0.21864103999999998
17.14600 0.33951777
17.14700 0.45995256
17.14800 0.5799296300000001
17.14900 0.69943313
17.15000 0.8184474
17.15100 0.9369568
17.15200 1.0549458
17.15300 1.1723989000000001
17.15400 1.2893006
17.15500 1.4056357
17.15600 1.5213887000000001
17.15700 1.6365446
17.15800 1.7510881999999999
17.15900 1.8650044000000001
17.16000 1.9782781999999999
17.16100 2.0908949999999997
17.16200 2.20284
17.16300 2.3140986999999997
17.16400 2.4246568
17.16500 2.5345
17.16600 2.6436141
17.16700 2.7519854
17.16800 2.8596000999999998
17.16900 2.9664446
17.17000 3.0725054000000003
17.17100 3.1777699
17.17200 3.2822244
17.17300 3.3858564
17.17400 3.4886532
17.17500 3.5906021000000004
17.17600 3.6916912
17.17700 3.7919082
17.17800 3.8912408000000003
17.17900 3.9896775000000004
17.18000 4.0872063
17.18100 4.1838154
17.18200 4.2794935
17.18300 4.3742295
17.18400 4.4680119
17.18500 4.5608297
17.18600 4.6526719000000005
17.18700 4.7435272
17.18800 4.833385
17.18900 4.9222346
17.19000 5.0100658
17.19100 5.0968677
17.19200 5.1826302
17.19300 5.2673429
17.19400 5.3509962
17.19500 5.4335799
17.19600 5.5150844
17.19700 5.595500400000001
17.19800 5.6748185
17.19900 5.7530299
17.20000 5.8301255
17.20100 5.9060968
17.20200 5.9809353000000005
17.20300 6.0546327
17.20400 6.1271813
17.20500 6.1985735
17.20600 6.2688015
17.20700 6.3378587
17.20800 6.4057379999999995
17.20900 6.472432599999999
17.21000 6.5379359
17.21100 6.6022411000000005
17.21200 6.665342300000001
17.21300 6.7272343
17.21400 6.7879103
17.21500 6.8473652
17.21600 6.9055937
17.21700 6.9625907
17.21800 7.018350099999999
17.21900 7.0728675
17.22000 7.1261376
17.22100 7.178156099999999
17.22200 7.2289176
17.22300 7.2784185
17.22400 7.326653599999999
17.22500 7.373619100000001
17.22600 7.4193105
17.22700 7.463723399999999
17.22800 7.5068548
17.22900 7.5487003
17.23000 7.589256799999999
17.23100 7.6285206
17.23200 7.6664887
17.23300 7.7031583
17.23400 7.738526900000001
17.23500 7.7725925
17.23600 7.8053519
17.23700 7.8368038
17.23800 7.8669465999999995
17.23900 7.8957789
17.24000 7.9232991
17.24100 7.9495072
17.24200 7.9744019
17.24300 7.9979829
17.24400 8.0202505
17.24500 8.041204500000001
17.24600 8.060845
17.24700 8.079172699999999
17.24800 8.0961883
17.24900 8.1118926
17.25000 8.1262872
17.25100 8.1393726
17.25200 8.1511505
17.25300 8.1616223
17.25400 8.1707895
17.25500 8.1786543
17.25600 8.185218299999999
17.25700 8.1904836
17.25800 8.1944518
17.25900 8.1971258
17.26000 8.198507900000001
17.26100 8.1986003
17.26200 8.1974059
17.26300 8.194927100000001
17.26400 8.191166800000001
17.26500 8.186128700000001
17.26600 8.1798151
17.26700 8.1722304
17.26800 8.1633776
17.26900 8.153261200000001
17.27000 8.141885
17.27100 8.1292525
17.27200 8.1153691
17.27300 8.1002392
17.27400 8.083867999999999
17.27500 8.0662608
17.27600 8.0474228
17.27700 8.0273598
17.27800 8.0060773
17.27900 7.9835817
17.28000 7.9598792000000005
17.28100 7.9349764
17.28200 7.90888
17.28300 7.881595900000001
17.28400 7.8531317000000005
17.28500 7.8234948
17.28600 7.7926918999999994
17.28700 7.7607304
17.28800 7.727617
17.28900 7.69336
17.29000 7.6579668000000005
17.29100 7.6214455
17.29200 7.5838029
17.29300 7.5450473
17.29400 7.505186599999999
17.29500 7.4642292999999995
17.29600 7.4221835
17.29700 7.3790565
17.29800 7.3348574
17.29900 7.2895952
17.30000 7.243277900000001
17.30100 7.195914500000001
17.30200 7.1475141
17.30300 7.0980853999999995
17.30400 7.0476383
17.30500 6.9961824
17.30600 6.9437264999999995
17.30700 6.890281299999999
17.30800 6.8358563
17.30900 6.780462
17.31000 6.724108800000001
17.31100 6.666807800000001
17.31200 6.6085696
17.31300 6.5494046
17.31400 6.4893238
17.31500 6.428339299999999
17.31600 6.3664615
17.31700 6.303702299999999
17.31800 6.2400725
17.31900 6.175584
17.32000 6.1102483
17.32100 6.0440775
17.32200 5.9770829999999995
17.32300 5.9092763999999995
17.32400 5.8406696
17.32500 5.7712745000000005
17.32600 5.7011027
17.32700 5.6301661
17.32800 5.5584766
17.32900 5.4860462
17.33000 5.4128870000000004
17.33100 5.3390108
17.33200 5.2644297
17.33300 5.1891558
17.33400 5.1132012
17.33500 5.0365782999999995
17.33600 4.9592994
17.33700 4.8813771
17.33800 4.8028238000000005
17.33900 4.7236525
17.34000 4.6438761
17.34100 4.5635078
17.34200 4.4825602
17.34300 4.4010472
17.34400 4.318982
17.34500 4.2363781000000005
17.34600 4.153249
17.34700 4.0696088
17.34800 3.9854713
17.34900 3.9008502
17.35000 3.8157597
17.35100 3.7302136
17.35200 3.6442265000000003
17.35300 3.5578119999999998
17.35400 3.4709845
17.35500 3.3837575
17.35600 3.2961454000000003
17.35700 3.2081622999999997
17.35800 3.119822
17.35900 3.0311385
17.36000 2.9421255
17.36100 2.8527968
17.36200 2.7631661
17.36300 2.6732471
17.36400 2.5830533
17.36500 2.4925986
17.36600 2.4018964
17.36700 2.31096
17.36800 2.2198032999999997
17.36900 2.1284396
17.37000 2.0368825999999998
17.37100 1.945146
17.37200 1.8532434
17.37300 1.7611885
17.37400 1.6689952000000001
17.37500 1.5766773
17.37600 1.4842487999999998
17.37700 1.3917236
17.37800 1.2991157999999998
17.37900 1.2064396
17.38000 1.1137093
17.38100 1.0209392
17.38200 0.9281435100000001
17.38300 0.8353366500000001
17.38400 0.74253296
17.38500 0.64974683
17.38600 0.55699265
17.38700 0.46428470000000005
17.38800 0.37163729
17.38900 0.27906462
17.39000 0.18658081999999998
17.39100 0.09419991999999999
17.39200 0.0019358475999999999
17.39300 -0.090197584
17.39400 -0.18218668
17.39500 -0.27401790000000004
17.39600 -0.36567776
17.39700 -0.457153
17.39800 -0.54843044
17.39900 -0.63949698
17.40000 -0.73033972
17.40100 -0.82094576
17.40200 -0.9113024000000001
17.40300 -1.0013969
17.40400 -1.0912167
17.40500 -1.1807492
17.40600 -1.2699820000000002
17.40700 -1.3589025
17.40800 -1.4474984
17.40900 -1.5357573
17.41000 -1.6236667
17.41100 -1.7112141
17.41200 -1.7983872
17.41300 -1.8851737
17.41400 -1.9715608999999998
17.41500 -2.0575365000000003
17.41600 -2.143088
17.41700 -2.2282032
17.41800 -2.3128698
17.41900 -2.3970753
17.42000 -2.4808075
17.42100 -2.5640544000000003
17.42200 -2.6468035
17.42300 -2.7290432
17.42400 -2.8107615
17.42500 -2.8919468
17.42600 -2.9725872
17.42700 -3.0526714
17.42800 -3.1321883
17.42900 -3.2111267999999997
17.43000 -3.2894756999999997
17.43100 -3.3672242999999997
17.43200 -3.4443621
17.43300 -3.5208784
17.43400 -3.5967629
17.43500 -3.6720059999999997
17.43600 -3.7465971000000002
17.43700 -3.8205266
17.43800 -3.8937847999999997
17.43900 -3.9663616999999998
17.44000 -4.0382482
17.44100 -4.109434800000001
17.44200 -4.1799117
17.44300 -4.24967
17.44400 -4.3187004
17.44500 -4.3869935
17.44600 -4.4545405
17.44700 -4.5213323
17.44800 -4.5873597
17.44900 -4.6526138
17.45000 -4.7170859
17.45100 -4.7807671
17.45200 -4.8436485000000005
17.45300 -4.9057215
17.45400 -4.966977999999999
17.45500 -5.0274092999999995
17.45600 -5.0870068
17.45700 -5.145762899999999
17.45800 -5.2036691
17.45900 -5.2607182
17.46000 -5.316902300000001
17.46100 -5.372213599999999
17.46200 -5.4266453
17.46300 -5.48019
17.46400 -5.532841
17.46500 -5.5845916
17.46600 -5.6354355
17.46700 -5.6853663
17.46800 -5.7343777
17.46900 -5.7824641
17.47000 -5.82962
17.47100 -5.8758393
17.47200 -5.9211172
17.47300 -5.9654482
[truncated: 309,803 more chars]
