# Supplementary material for: 2D Synthetic dataset of numerical simulations of long-period seismicity in a volcanic edifice and related sensitivity kernels
Source: Data Brief. 2021 Jan 25;34:106673. doi: 10.1016/j.dib.2020.106673 (PMC7841316; doi:10.1016/j.dib.2020.106673)
Supplement: Supplementary Data S1 — Supplementary Raw Research Data. This is open data under the CC BY license http://creativecommons.org/licenses/by/4.0/ [file mmc1.zip › Dataset/OUTPUT_SEISMOGRAMS/9000_3000/disp_Z_hetero_17000_1320_SVF7e-1Hz.semd]

-1.714286 0.0
-1.713286 0.0
-1.712286 0.0
-1.711286 0.0
-1.710286 0.0
-1.709286 0.0
-1.708286 0.0
-1.707286 0.0
-1.706286 0.0
-1.705286 0.0
-1.704286 0.0
-1.703286 0.0
-1.702286 0.0
-1.701286 0.0
-1.700286 0.0
-1.699286 0.0
-1.698286 0.0
-1.697286 0.0
-1.696286 0.0
-1.695286 0.0
-1.694286 0.0
-1.693286 0.0
-1.692286 0.0
-1.691286 0.0
-1.690286 0.0
-1.689286 0.0
-1.688286 0.0
-1.687286 0.0
-1.686286 0.0
-1.685286 0.0
-1.684286 0.0
-1.683286 0.0
-1.682286 0.0
-1.681286 0.0
-1.680286 0.0
-1.679286 0.0
-1.678286 0.0
-1.677286 0.0
-1.676286 0.0
-1.675286 0.0
-1.674286 0.0
-1.673286 0.0
-1.672286 0.0
-1.671286 0.0
-1.670286 0.0
-1.669286 0.0
-1.668286 0.0
-1.667286 0.0
-1.666286 0.0
-1.665286 0.0
-1.664286 0.0
-1.663286 0.0
-1.662286 0.0
-1.661286 0.0
-1.660286 0.0
-1.659286 0.0
-1.658286 0.0
-1.657286 0.0
-1.656286 0.0
-1.655286 0.0
-1.654286 0.0
-1.653286 0.0
-1.652286 0.0
-1.651286 0.0
-1.650286 0.0
-1.649286 0.0
-1.648286 0.0
-1.647286 0.0
-1.646286 0.0
-1.645286 0.0
-1.644286 0.0
-1.643286 0.0
-1.642286 0.0
-1.641286 0.0
-1.640286 0.0
-1.639286 0.0
-1.638286 0.0
-1.637286 0.0
-1.636286 0.0
-1.635286 0.0
-1.634286 0.0
-1.633286 0.0
-1.632286 0.0
-1.631286 0.0
-1.630286 0.0
-1.629286 0.0
-1.628286 0.0
-1.627286 0.0
-1.626286 0.0
-1.625286 0.0
-1.624286 0.0
-1.623286 0.0
-1.622286 0.0
-1.621286 0.0
-1.620286 0.0
-1.619286 0.0
-1.618286 0.0
-1.617286 0.0
-1.616286 0.0
-1.615286 0.0
-1.614286 0.0
-1.613286 0.0
-1.612286 0.0
-1.611286 0.0
-1.610286 0.0
-1.609286 0.0
-1.608286 0.0
-1.607286 0.0
-1.606286 0.0
-1.605286 0.0
-1.604286 0.0
-1.603286 0.0
-1.602286 0.0
-1.601286 0.0
-1.600286 0.0
-1.599286 0.0
-1.598286 0.0
-1.597286 0.0
-1.596286 0.0
-1.595286 0.0
-1.594286 0.0
-1.593286 0.0
-1.592286 0.0
-1.591286 0.0
-1.590286 0.0
-1.589286 0.0
-1.588286 0.0
-1.587286 0.0
-1.586286 0.0
-1.585286 0.0
-1.584286 0.0
-1.583286 0.0
-1.582286 0.0
-1.581286 0.0
-1.580286 0.0
-1.579286 0.0
-1.578286 0.0
-1.577286 0.0
-1.576286 0.0
-1.575286 0.0
-1.574286 0.0
-1.573286 0.0
-1.572286 0.0
-1.571286 0.0
-1.570286 0.0
-1.569286 0.0
-1.568286 0.0
-1.567286 0.0
-1.566286 0.0
-1.565286 0.0
-1.564286 0.0
-1.563286 0.0
-1.562286 0.0
-1.561286 0.0
-1.560286 0.0
-1.559286 0.0
-1.558286 0.0
-1.557286 0.0
-1.556286 0.0
-1.555286 0.0
-1.554286 0.0
-1.553286 0.0
-1.552286 0.0
-1.551286 0.0
-1.550286 0.0
-1.549286 0.0
-1.548286 0.0
-1.547286 0.0
-1.546286 0.0
-1.545286 0.0
-1.544286 0.0
-1.543286 0.0
-1.542286 0.0
-1.541286 0.0
-1.540286 0.0
-1.539286 0.0
-1.538286 0.0
-1.537286 0.0
-1.536286 0.0
-1.535286 0.0
-1.534286 0.0
-1.533286 0.0
-1.532286 0.0
-1.531286 0.0
-1.530286 0.0
-1.529286 0.0
-1.528286 0.0
-1.527286 0.0
-1.526286 0.0
-1.525286 0.0
-1.524286 0.0
-1.523286 0.0
-1.522286 0.0
-1.521286 0.0
-1.520286 0.0
-1.519286 0.0
-1.518286 0.0
-1.517286 0.0
-1.516286 0.0
-1.515286 0.0
-1.514286 0.0
-1.513286 0.0
-1.512286 0.0
-1.511286 0.0
-1.510286 0.0
-1.509286 0.0
-1.508286 0.0
-1.507286 0.0
-1.506286 0.0
-1.505286 0.0
-1.504286 0.0
-1.503286 0.0
-1.502286 0.0
-1.501286 0.0
-1.500286 0.0
-1.499286 0.0
-1.498286 0.0
-1.497286 0.0
-1.496286 0.0
-1.495286 0.0
-1.494286 0.0
-1.493286 0.0
-1.492286 0.0
-1.491286 0.0
-1.490286 0.0
-1.489286 0.0
-1.488286 0.0
-1.487286 0.0
-1.486286 0.0
-1.485286 0.0
-1.484286 0.0
-1.483286 0.0
-1.482286 0.0
-1.481286 0.0
-1.480286 0.0
-1.479286 0.0
-1.478286 0.0
-1.477286 0.0
-1.476286 0.0
-1.475286 0.0
-1.474286 0.0
-1.473286 0.0
-1.472286 0.0
-1.471286 0.0
-1.470286 0.0
-1.469286 0.0
-1.468286 0.0
-1.467286 0.0
-1.466286 0.0
-1.465286 0.0
-1.464286 0.0
-1.463286 0.0
-1.462286 0.0
-1.461286 0.0
-1.460286 0.0
-1.459286 0.0
-1.458286 0.0
-1.457286 0.0
-1.456286 0.0
-1.455286 0.0
-1.454286 0.0
-1.453286 0.0
-1.452286 0.0
-1.451286 0.0
-1.450286 0.0
-1.449286 0.0
-1.448286 0.0
-1.447286 0.0
-1.446286 0.0
-1.445286 0.0
-1.444286 0.0
-1.443286 0.0
-1.442286 0.0
-1.441286 0.0
-1.440286 0.0
-1.439286 0.0
-1.438286 0.0
-1.437286 0.0
-1.436286 0.0
-1.435286 0.0
-1.434286 0.0
-1.433286 0.0
-1.432286 0.0
-1.431286 0.0
-1.430286 0.0
-1.429286 0.0
-1.428286 0.0
-1.427286 0.0
-1.426286 0.0
-1.425286 0.0
-1.424286 0.0
-1.423286 0.0
-1.422286 0.0
-1.421286 0.0
-1.420286 0.0
-1.419286 0.0
-1.418286 0.0
-1.417286 0.0
-1.416286 0.0
-1.415286 0.0
-1.414286 0.0
-1.413286 0.0
-1.412286 0.0
-1.411286 0.0
-1.410286 0.0
-1.409286 0.0
-1.408286 0.0
-1.407286 0.0
-1.406286 0.0
-1.405286 0.0
-1.404286 0.0
-1.403286 0.0
-1.402286 0.0
-1.401286 0.0
-1.400286 0.0
-1.399286 0.0
-1.398286 0.0
-1.397286 0.0
-1.396286 0.0
-1.395286 0.0
-1.394286 0.0
-1.393286 0.0
-1.392286 0.0
-1.391286 0.0
-1.390286 0.0
-1.389286 0.0
-1.388286 0.0
-1.387286 0.0
-1.386286 0.0
-1.385286 0.0
-1.384286 0.0
-1.383286 0.0
-1.382286 0.0
-1.381286 0.0
-1.380286 0.0
-1.379286 0.0
-1.378286 0.0
-1.377286 0.0
-1.376286 0.0
-1.375286 0.0
-1.374286 0.0
-1.373286 0.0
-1.372286 0.0
-1.371286 0.0
-1.370286 0.0
-1.369286 0.0
-1.368286 0.0
-1.367286 0.0
-1.366286 0.0
-1.365286 0.0
-1.364286 0.0
-1.363286 0.0
-1.362286 0.0
-1.361286 0.0
-1.360286 0.0
-1.359286 0.0
-1.358286 0.0
-1.357286 0.0
-1.356286 0.0
-1.355286 0.0
-1.354286 0.0
-1.353286 0.0
-1.352286 0.0
-1.351286 0.0
-1.350286 0.0
-1.349286 0.0
-1.348286 0.0
-1.347286 0.0
-1.346286 0.0
-1.345286 0.0
-1.344286 0.0
-1.343286 0.0
-1.342286 0.0
-1.341286 0.0
-1.340286 0.0
-1.339286 0.0
-1.338286 0.0
-1.337286 0.0
-1.336286 0.0
-1.335286 0.0
-1.334286 0.0
-1.333286 0.0
-1.332286 0.0
-1.331286 0.0
-1.330286 0.0
-1.329286 0.0
-1.328286 0.0
-1.327286 0.0
-1.326286 0.0
-1.325286 0.0
-1.324286 0.0
-1.323286 0.0
-1.322286 0.0
-1.321286 0.0
-1.320286 0.0
-1.319286 0.0
-1.318286 0.0
-1.317286 0.0
-1.316286 0.0
-1.315286 0.0
-1.314286 0.0
-1.313286 0.0
-1.312286 0.0
-1.311286 0.0
-1.310286 0.0
-1.309286 0.0
-1.308286 0.0
-1.307286 0.0
-1.306286 0.0
-1.305286 0.0
-1.304286 0.0
-1.303286 0.0
-1.302286 0.0
-1.301286 0.0
-1.300286 0.0
-1.299286 0.0
-1.298286 0.0
-1.297286 0.0
-1.296286 0.0
-1.295286 0.0
-1.294286 0.0
-1.293286 0.0
-1.292286 0.0
-1.291286 0.0
-1.290286 0.0
-1.289286 0.0
-1.288286 0.0
-1.287286 0.0
-1.286286 0.0
-1.285286 0.0
-1.284286 0.0
-1.283286 0.0
-1.282286 0.0
-1.281286 0.0
-1.280286 0.0
-1.279286 0.0
-1.278286 0.0
-1.277286 0.0
-1.276286 0.0
-1.275286 0.0
-1.274286 0.0
-1.273286 0.0
-1.272286 0.0
-1.271286 0.0
-1.270286 0.0
-1.269286 0.0
-1.268286 0.0
-1.267286 0.0
-1.266286 0.0
-1.265286 0.0
-1.264286 0.0
-1.263286 0.0
-1.262286 0.0
-1.261286 0.0
-1.260286 0.0
-1.259286 0.0
-1.258286 0.0
-1.257286 0.0
-1.256286 0.0
-1.255286 0.0
-1.254286 0.0
-1.253286 0.0
-1.252286 0.0
-1.251286 0.0
-1.250286 0.0
-1.249286 0.0
-1.248286 0.0
-1.247286 0.0
-1.246286 0.0
-1.245286 0.0
-1.244286 0.0
-1.243286 0.0
-1.242286 0.0
-1.241286 0.0
-1.240286 0.0
-1.239286 0.0
-1.238286 0.0
-1.237286 0.0
-1.236286 0.0
-1.235286 0.0
-1.234286 0.0
-1.233286 0.0
-1.232286 0.0
-1.231286 0.0
-1.230286 0.0
-1.229286 0.0
-1.228286 0.0
-1.227286 0.0
-1.226286 0.0
-1.225286 0.0
-1.224286 0.0
-1.223286 0.0
-1.222286 0.0
-1.221286 0.0
-1.220286 0.0
-1.219286 0.0
-1.218286 0.0
-1.217286 0.0
-1.216286 0.0
-1.215286 0.0
-1.214286 0.0
-1.213286 0.0
-1.212286 0.0
-1.211286 0.0
-1.210286 0.0
-1.209286 0.0
-1.208286 0.0
-1.207286 0.0
-1.206286 0.0
-1.205286 0.0
-1.204286 0.0
-1.203286 0.0
-1.202286 0.0
-1.201286 0.0
-1.200286 0.0
-1.199286 0.0
-1.198286 0.0
-1.197286 0.0
-1.196286 0.0
-1.195286 0.0
-1.194286 0.0
-1.193286 0.0
-1.192286 0.0
-1.191286 0.0
-1.190286 0.0
-1.189286 0.0
-1.188286 0.0
-1.187286 0.0
-1.186286 0.0
-1.185286 0.0
-1.184286 0.0
-1.183286 0.0
-1.182286 0.0
-1.181286 0.0
-1.180286 0.0
-1.179286 0.0
-1.178286 0.0
-1.177286 0.0
-1.176286 0.0
-1.175286 0.0
-1.174286 0.0
-1.173286 0.0
-1.172286 0.0
-1.171286 0.0
-1.170286 0.0
-1.169286 0.0
-1.168286 0.0
-1.167286 0.0
-1.166286 0.0
-1.165286 0.0
-1.164286 0.0
-1.163286 0.0
-1.162286 0.0
-1.161286 0.0
-1.160286 0.0
-1.159286 0.0
-1.158286 0.0
-1.157286 0.0
-1.156286 0.0
-1.155286 0.0
-1.154286 0.0
-1.153286 0.0
-1.152286 0.0
-1.151286 0.0
-1.150286 0.0
-1.149286 0.0
-1.148286 0.0
-1.147286 0.0
-1.146286 0.0
-1.145286 0.0
-1.144286 0.0
-1.143286 0.0
-1.142286 0.0
-1.141286 0.0
-1.140286 0.0
-1.139286 0.0
-1.138286 0.0
-1.137286 0.0
-1.136286 0.0
-1.135286 0.0
-1.134286 0.0
-1.133286 0.0
-1.132286 0.0
-1.131286 0.0
-1.130286 0.0
-1.129286 0.0
-1.128286 0.0
-1.127286 0.0
-1.126286 0.0
-1.125286 0.0
-1.124286 0.0
-1.123286 0.0
-1.122286 0.0
-1.121286 0.0
-1.120286 0.0
-1.119286 0.0
-1.118286 0.0
-1.117286 0.0
-1.116286 0.0
-1.115286 0.0
-1.114286 0.0
-1.113286 0.0
-1.112286 0.0
-1.111286 0.0
-1.110286 0.0
-1.109286 0.0
-1.108286 0.0
-1.107286 0.0
-1.106286 0.0
-1.105286 0.0
-1.104286 0.0
-1.103286 0.0
-1.102286 0.0
-1.101286 0.0
-1.100286 0.0
-1.099286 0.0
-1.098286 0.0
-1.097286 0.0
-1.096286 0.0
-1.095286 -1.8370880999999998e-36
-1.094286 -2.9940782e-36
-1.093286 -3.9202011000000004e-36
-1.092286 -3.5479812e-36
-1.091286 -1.5322749e-36
-1.090286 1.9511789e-36
-1.089286 4.8224302000000004e-36
-1.088286 5.3062038e-36
-1.087286 2.6407343e-36
-1.086286 -2.6569401e-36
-1.085286 -9.2561582e-36
-1.084286 -1.4948185e-35
-1.083286 -1.896453e-35
-1.082286 -2.0488232e-35
-1.081286 -2.0033505e-35
-1.080286 -1.9002118e-35
-1.079286 -1.9268089000000002e-35
-1.078286 -2.1136435e-35
-1.077286 -2.4805994e-35
-1.076286 -2.9577379e-35
-1.075286 -3.467083e-35
-1.074286 -3.9406969999999996e-35
-1.073286 -4.3805971000000003e-35
-1.072286 -4.8679198e-35
-1.071286 -5.5044542e-35
-1.070286 -6.320596e-35
-1.069286 -7.2580023e-35
-1.068286 -8.1047058e-35
-1.067286 -8.532542699999999e-35
-1.066286 -8.1848494e-35
-1.065286 -6.7840163e-35
-1.064286 -4.1942693e-35
-1.063286 -4.1713172e-36
-1.062286 4.4258221e-35
-1.061286 1.0106388e-34
-1.060286 1.6369998000000002e-34
-1.059286 2.2948494000000003e-34
-1.058286 2.9547344e-34
-1.057286 3.5742659000000003e-34
-1.056286 4.0995043e-34
-1.055286 4.4622516e-34
-1.054286 4.5795693e-34
-1.053286 4.3703124e-34
-1.052286 3.7629694999999998e-34
-1.051286 2.7115611999999997e-34
-1.050286 1.2011564e-34
-1.049286 -7.4922478e-35
-1.048286 -3.083916e-34
-1.047286 -5.7136566e-34
-1.046286 -8.5261768e-34
-1.045286 -1.1377896e-33
-1.044286 -1.40883e-33
-1.043286 -1.644386e-33
-1.042286 -1.8199577000000002e-33
-1.041286 -1.9091166e-33
-1.040286 -1.8852953e-33
-1.039286 -1.7244532e-33
-1.038286 -1.4078471999999999e-33
-1.037286 -9.2457725e-34
-1.036286 -2.7374063e-34
-1.035286 5.339065e-34
-1.034286 1.4755189000000001e-33
-1.033286 2.5152663e-33
-1.032286 3.6039606e-33
-1.031286 4.6792628e-33
-1.030286 5.6664688e-33
-1.029286 6.4805262e-33
-1.028286 7.029527999999999e-33
-1.027286 7.2198903e-33
-1.026286 6.9630155e-33
-1.025286 6.1829918e-33
-1.024286 4.824675400000001e-33
-1.023286 2.8615111e-33
-1.022286 3.025175e-34
-1.021286 -2.8018855e-33
-1.020286 -6.355596e-33
-1.019286 -1.0214239000000001e-32
-1.018286 -1.4184925e-32
-1.017286 -1.8028755e-32
-1.016286 -2.1466882e-32
-1.015286 -2.4190707e-32
-1.014286 -2.5876543e-32
-1.013286 -2.6204662e-32
-1.012286 -2.4881932e-32
-1.011286 -2.1667024e-32
-1.010286 -1.6396659999999998e-32
-1.009286 -9.0113018e-33
-1.008286 4.2145896e-34
-1.007286 1.1687361e-32
-1.006286 2.4411597e-32
-1.005286 3.8052347999999997e-32
-1.004286 5.1903531e-32
-1.003286 6.5108814e-32
-1.002286 7.668791500000001e-32
-1.001286 8.5576641e-32
-1.000286 9.0680454e-32
-0.9992857 9.0940513e-32
-0.9982857 8.540995900000001e-32
-0.9972857 7.3337049e-32
-0.9962857 5.4250736e-32
-0.9952857 2.8043707e-32
-0.9942857 -4.9528605000000003e-33
-0.9932857 -4.3908805e-32
-0.9922857 -8.745508100000001e-32
-0.9912857 -1.3367073e-31
-0.9902857 -1.8010271000000001e-31
-0.9892857 -2.2382353e-31
-0.9882857 -2.6153065e-31
-0.9872857 -2.8968892e-31
-0.9862857 -3.0471484e-31
-0.9852857 -3.0319847e-31
-0.9842857 -2.8215519e-31
-0.9832857 -2.3929613999999997e-31
-0.9822857 -1.7330354000000003e-31
-0.9812857 -8.4093856e-32
-0.9802857 2.6949934e-32
-0.9792857 1.5679741e-31
-0.9782857 3.0066181e-31
-0.9772857 4.5198349e-31
-0.9762857 6.0252376e-31
-0.9752857 7.4258373e-31
-0.9742857 8.613567100000001e-31
-0.9732857 9.4741715e-31
-0.9722857 9.893376999999999e-31
-0.9712857 9.764196099999999e-31
-0.9702857 8.9950819e-31
-0.9692857 7.5185735e-31
-0.9682857 5.2999602e-31
-0.9672857 2.3454119e-31
-0.9662857 -1.2910341e-31
-0.9652857 -5.502282200000001e-31
-0.9642857 -1.0125434e-30
-0.9632857 -1.4942115999999999e-30
-0.9622857 -1.9682391e-30
-0.9612857 -2.4032687e-30
-0.9602857 -2.7647906e-30
-0.9592857 -3.0167743000000002e-30
-0.9582857 -3.1236873e-30
-0.9572857 -3.0528443000000002e-30
-0.9562857 -2.7769952000000003e-30
-0.9552857 -2.2770244e-30
-0.9542857 -1.5446172e-30
-0.9532857 -5.8471018e-31
-0.9522857 5.8246545999999995e-31
-0.9512857 1.9199509e-30
-0.9502857 3.3734366e-30
-0.9492857 4.8716336e-30
-0.9482857 6.3277919e-30
-0.9472857 7.642475300000001e-30
-0.9462857 8.7076325e-30
-0.9452857 9.4119441e-30
-0.9442857 9.6473227e-30
-0.9432857 9.316356400000001e-30
-0.9422857 8.3403857e-30
-0.9412857 6.6678119e-30
-0.9402857 4.2821396e-30
-0.9392857 1.2091982e-30
-0.9382857 -2.4770684000000002e-30
-0.9372857 -6.650869499999999e-30
-0.9362857 -1.1133496999999998e-29
-0.9352857 -1.5695444999999998e-29
-0.9342857 -2.0062155e-29
-0.9332857 -2.3923656e-29
-0.9322857 -2.694814e-29
-0.9312857 -2.8799327e-29
-0.9302857 -2.9157131e-29
-0.9292857 -2.7740877e-29
-0.9282857 -2.4334031e-29
-0.9272857 -1.8809103e-29
-0.9262857 -1.1151144000000001e-29
-0.9252857 -1.4780769e-30
-0.9242857 9.9439887e-30
-0.9232857 2.2692324e-29
-0.9222857 3.6187744e-29
-0.9212857 4.9704848e-29
-0.9202857 6.2393388e-29
-0.9192857 7.3311276e-29
-0.9182857 8.1469122e-29
-0.9172857 8.5885351e-29
-0.9162857 8.5650139e-29
-0.9152857 7.999554100000001e-29
-0.9142857 6.8368341e-29
-0.9132857 5.0501391e-29
-0.9122857 2.6478535000000003e-29
-0.9112857 -3.2120933e-30
-0.9102857 -3.7641793e-29
-0.9092857 -7.5427198e-29
-0.9082857 -1.1474297e-28
-0.9072857 -1.5336483999999999e-28
-0.9062857 -1.8874539e-28
-0.9052857 -2.1812283000000003e-28
-0.9042857 -2.3866165e-28
-0.9032857 -2.4762082e-28
-0.9022857 -2.4254357e-28
-0.9012857 -2.2146010999999997e-28
-0.9002857 -1.8309208e-28
-0.8992857 -1.2704628e-28
-0.8982857 -5.3983149e-29
-0.8972857 3.4254684e-29
-0.8962857 1.3456855e-28
-0.8952857 2.4259817e-28
-0.8942857 3.5279565000000003e-28
-0.8932857 4.585871300000001e-28
-0.8922857 5.5262596e-28
-0.8912857 6.2713526e-28
-0.8902857 6.7433292e-28
-0.8892857 6.8692422e-28
-0.8882857 6.5864194e-28
-0.8872857 5.848063e-28
-0.8862857 4.628721e-28
-0.8852857 2.9292644e-28
-0.8842857 7.8096835e-29
-0.8832857 -1.7517038e-28
-0.8822857 -4.5699948e-28
-0.8812857 -7.5417604e-28
-0.8802857 -1.0504644e-27
-0.8792857 -1.3271667999999998e-27
-0.8782857 -1.5639260000000002e-27
-0.8772857 -1.739758e-27
-0.8762857 -1.8342837e-27
-0.8752857 -1.8291118e-27
-0.8742857 -1.7093071e-27
-0.8732857 -1.4648637000000002e-27
-0.8722857 -1.0920897000000001e-27
-0.8712857 -5.9480082e-28
-0.8702857 1.4781732e-29
-0.8692857 7.1553195e-28
-0.8682857 1.4774097e-27
-0.8672857 2.2620174000000002e-27
-0.8662857 3.0237690000000004e-27
-0.8652857 3.7116913e-27
-0.8642857 4.2718366000000004e-27
-0.8632857 4.6502402999999994e-27
-0.8622857 4.7963206e-27
-0.8612857 4.6665659e-27
-0.8602857 4.2283181e-27
-0.8592857 3.4634251e-27
-0.8582857 2.3715125000000003e-27
-0.8572857 9.7260862e-28
-0.8562857 -6.911364399999999e-28
-0.8552857 -2.5548782e-27
-0.8542857 -4.5318546e-27
-0.8532857 -6.5156581e-27
-0.8522857 -8.384073800000001e-27
-0.8512857 -1.0004461e-26
-0.8502857 -1.124057e-26
-0.8492857 -1.1960552e-26
-0.8482857 -1.2045847e-26
-0.8472857 -1.1400482000000001e-26
-0.8462857 -9.9602904e-27
-0.8452857 -7.7014213e-27
-0.8442857 -4.6475347e-27
-0.8432857 -8.750227200000001e-28
-0.8422857 3.4843368e-27
-0.8412857 8.243823400000001e-27
-0.8402857 1.3165717e-26
-0.8392857 1.7968983e-26
-0.8382857 2.2340731999999998e-26
-0.8372857 2.5951263e-26
-0.8362857 2.8472233e-26
-0.8352857 2.9597253e-26
-0.8342857 2.9063954e-26
-0.8332857 2.6676333e-26
-0.8322857 2.2326032e-26
-0.8312857 1.6011058e-26
-0.8302857 7.8504311e-27
-0.8292857 -1.9067001e-27
-0.8282857 -1.2878809000000001e-26
-0.8272857 -2.4557668e-26
-0.8262857 -3.6322675e-26
-0.8252857 -4.7464091000000004e-26
-0.8242857 -5.7214935e-26
-0.8232857 -6.4790715e-26
-0.8222857 -6.9435557e-26
-0.8212857 -7.0472723e-26
-0.8202857 -6.7356911e-26
-0.8192857 -5.9725389e-26
-0.8182857 -4.7444543e-26
-0.8172857 -3.0648406999999997e-26
-0.8162857 -9.765677e-27
-0.8152857 1.4467936e-26
-0.8142857 4.1014758e-26
-0.8132857 6.855949999999999e-26
-0.8122857 9.5553936e-26
-0.8112857 1.2028174e-25
-0.8102857 1.4094213999999999e-25
-0.8092857 1.5574958e-25
-0.8082857 1.6304517999999999e-25
-0.8072857 1.6141488e-25
-0.8062857 1.4980747e-25
-0.8052857 1.2764551e-25
-0.8042857 9.4921142e-26
-0.8032857 5.2269108e-26
-0.8022857 1.0095977e-27
-0.8012857 -5.6845637e-26
-0.8002857 -1.1862873e-25
-0.7992857 -1.8109587e-25
-0.7982857 -2.4055273e-25
-0.7972857 -2.9302327e-25
-0.7962857 -3.3445672e-25
-0.7952857 -3.6096492e-25
-0.7942857 -3.6907921000000003e-25
-0.7932857 -3.5601349999999997e-25
-0.7922857 -3.1991821e-25
-0.7912857 -2.6010834e-25
-0.7902857 -1.7724873000000002e-25
-0.7892857 -7.3479899e-26
-0.7882857 4.7530584e-26
-0.7872857 1.8062333999999998e-25
-0.7862857 3.1927722e-25
-0.7852857 4.5583803999999995e-25
-0.7842857 5.8184362e-25
-0.7832857 6.884374500000001e-25
-0.7822857 7.6685622999999995e-25
-0.7812857 8.0897016000000005e-25
-0.7802857 8.078505700000001e-25
-0.7792857 7.583324499999999e-25
-0.7782857 6.5753767000000005e-25
-0.7772857 5.0532315e-25
-0.7762857 3.0461646e-25
-0.7752857 6.1606527e-26
-0.7742857 -2.1424039e-25
-0.7732857 -5.1036034e-25
-0.7722857 -8.114797200000001e-25
-0.7712857 -1.1002123e-24
-0.7702857 -1.3578544e-24
-0.7692857 -1.5653526e-24
-0.7682857 -1.7044061e-24
-0.7672857 -1.7586535e-24
-0.7662857 -1.714881e-24
-0.7652857 -1.5641821e-24
-0.7642857 -1.3029939e-24
-0.7632857 -9.339332700000001e-25
-0.7622857 -4.6635642e-25
-0.7612857 8.341914200000001e-26
-0.7602857 6.9228637999999995e-25
-0.7592857 1.3309464e-24
-0.7582857 1.9649473e-24
-0.7572857 2.5561494e-24
-0.7562857 3.0645792e-24
-0.7552857 3.4506055000000005e-24
-0.7542857 3.6773401e-24
-0.7532857 3.7131492e-24
-0.7522857 3.5341329e-24
-0.7512857 3.1264246e-24
-0.7502857 2.4881479e-24
-0.7492857 1.6308794999999999e-24
-0.7482857 5.8047305e-25
-0.7472857 -6.2287606e-25
-0.7462857 -1.9254124e-24
-0.7452857 -3.2614973000000004e-24
-0.7442857 -4.5561774e-24
-0.7432857 -5.7285926000000004e-24
-0.7422857 -6.6961108e-24
-0.7412857 -7.379025199999999e-24
-0.7402857 -7.7055927e-24
-0.7392857 -7.6171552e-24
-0.7382857 -7.073042100000001e-24
-0.7372857 -6.0549468999999996e-24
-0.7362857 -4.5704552e-24
-0.7352857 -2.6554223e-24
-0.7342857 -3.7494016e-25
-0.7332857 2.1773225e-24
-0.7322857 4.8815378e-24
-0.7312857 7.5959435e-24
-0.7302857 1.0162817e-23
-0.7292857 1.2416038e-23
-0.7282857 1.418995e-23
-0.7272857 1.5329151e-23
-0.7262857 1.5698730000000002e-23
-0.7252857 1.5194378e-23
-0.7242857 1.3751786999999998e-23
-0.7232857 1.1354686e-23
-0.7222857 8.0409128e-24
-0.7212857 3.9059338e-24
-0.7202857 -8.9663564e-25
-0.7192857 -6.1578864000000005e-24
-0.7182857 -1.1620014999999999e-23
-0.7172857 -1.6986269e-23
-0.7162857 -2.1934231e-23
-0.7152857 -2.6131981e-23
-0.7142857 -2.9256536e-23
-0.7132857 -3.1013672e-23
-0.7122857 -3.115813e-23
-0.7112857 -2.9513042e-23
-0.7102857 -2.5987386e-23
-0.7092857 -2.0590189e-23
-0.7082857 -1.3440372e-23
-0.7072857 -4.7711361e-24
-0.7062857 5.0718600999999996e-24
-0.7052857 1.5639108e-23
-0.7042857 2.6392806000000002e-23
-0.7032857 3.6729179e-23
-0.7022857 4.600691e-23
-0.7012857 5.358067499999999e-23
-0.7002857 5.883832e-23
-0.6992857 6.1239814e-23
-0.6982857 6.0356004e-23
-0.6972857 5.5904719e-23
-0.6962857 4.7781994999999997e-23
-0.6952857 3.6086003e-23
-0.6942857 2.1131614000000003e-23
-0.6932857 3.4537884e-24
-0.6922857 -1.6201504e-23
-0.6912857 -3.6899532999999996e-23
-0.6902857 -5.755225e-23
-0.6892857 -7.696610699999999e-23
-0.6882857 -9.3900756e-23
-0.6872857 -1.071362e-22
-0.6862857 -1.1554531e-22
-0.6852857 -1.1816819e-22
-0.6842857 -1.142839e-22
-0.6832857 -1.0347548000000001e-22
-0.6822857 -8.5683626e-23
-0.6812857 -6.1244917e-23
-0.6802857 -3.0910768e-23
-0.6792857 4.1556995e-24
-0.6782857 4.2406875e-23
-0.6772857 8.1962712e-23
-0.6762857 1.2068696e-22
-0.6752857 1.5628547999999998e-22
-0.6742857 1.86423e-22
-0.6732857 2.0885341e-22
-0.6722857 2.215573e-22
-0.6712857 2.2287949e-22
-0.6702857 2.1165856e-22
-0.6692857 1.8734026999999998e-22
-0.6682857 1.5006669999999999e-22
-0.6672857 1.0073374000000001e-22
-0.6662857 4.1010675e-23
-0.6652857 -2.6682919e-23
-0.6642857 -9.9245466e-23
-0.6632857 -1.7300725e-22
-0.6622857 -2.4388757e-22
-0.6612857 -3.0758994000000003e-22
-0.6602857 -3.5982794e-22
-0.6592857 -3.9657115e-22
-0.6582857 -4.1429921999999996e-22
-0.6572857 -4.1025011000000003e-22
-0.6562857 -3.8264747e-22
-0.6552857 -3.3089240000000004e-22
-0.6542857 -2.5570536e-22
-0.6532857 -1.5920521e-22
-0.6522857 -4.4915525999999996e-23
-0.6512857 8.2309027e-23
-0.6502857 2.1643916e-22
-0.6492857 3.5050865e-22
-0.6482857 4.7692708e-22
-0.6472857 5.8785635e-22
-0.6462857 6.7563475e-22
-0.6452857 7.332291699999999e-22
-0.6442857 7.5469084e-22
-0.6432857 7.3559055e-22
-0.6422857 6.734048800000001e-22
-0.6412857 5.678278e-22
-0.6402857 4.2098367e-22
-0.6392857 2.3751996e-22
-0.6382857 2.4564477999999998e-23
-0.6372857 -2.0846235000000002e-22
-0.6362857 -4.5018201e-22
-0.6352857 -6.8773272e-22
-0.6342857 -9.073699e-22
-0.6332857 -1.0951683e-21
-0.6322857 -1.2377945e-21
-0.6312857 -1.323313e-21
-0.6302857 -1.3419813e-21
-0.6292857 -1.2869889e-21
-0.6282857 -1.1550925e-21
-0.6272857 -9.4710427e-22
-0.6262857 -6.6819114e-22
-0.6252857 -3.279531e-22
-0.6242857 5.974217699999999e-23
-0.6232857 4.7718027e-22
-0.6222857 9.0347309e-22
-0.6212857 1.3154683e-21
-0.6202857 1.6888617e-21
-0.6192857 1.9994687999999998e-21
-0.6182857 2.2245945e-21
-0.6172857 2.3444347e-21
-0.6162857 2.3434289e-21
-0.6152857 2.2114887e-21
-0.6142857 1.9450194e-21
-0.6132857 1.5476596999999999e-21
-0.6122857 1.0306765999999999e-21
-0.6112857 4.1296403000000005e-22
-0.6102857 -2.7938736e-22
-0.6092857 -1.0139598e-21
-0.6082857 -1.7533039e-21
-0.6072857 -2.4566233e-21
-0.6062857 -3.0817826000000003e-21
-0.6052857 -3.5875558000000004e-21
-0.6042857 -3.9360035e-21
-0.6032857 -4.0948596000000005e-21
-0.6022857 -4.039793e-21
-0.6012857 -3.7564054e-21
-0.6002857 -3.2418356e-21
-0.5992857 -2.5058446000000002e-21
-0.5982857 -1.5712828000000001e-21
-0.5972857 -4.7386212e-22
-0.5962857 7.388086299999999e-22
-0.5952857 2.0089288e-21
-0.5942857 3.2709145999999998e-21
-0.5932857 4.4544296000000004e-21
-0.5922857 5.487920399999999e-21
-0.5912857 6.3024919000000004e-21
-0.5902857 6.835939800000001e-21
-0.5892857 7.0367213e-21
-0.5882857 6.8676381e-21
-0.5872857 6.309009099999999e-21
-0.5862857 5.3611094e-21
-0.5852857 4.0456905e-21
-0.5842857 2.4064203e-21
-0.5832857 5.081456600000001e-22
-0.5822857 -1.5650780999999999e-21
-0.5812857 -3.7131679999999996e-21
-0.5802857 -5.8243216e-21
-0.5792857 -7.7802953e-21
-0.5782857 -9.462433299999999e-21
-0.5772857 -1.0758169e-20
-0.5762857 -1.1567672e-20
-0.5752857 -1.1810281e-20
-0.5742857 -1.1430366e-20
-0.5732857 -1.0402225e-20
-0.5722857 -8.7337082e-21
-0.5712857 -6.4682492000000004e-21
-0.5702857 -3.6850927e-21
-0.5692857 -4.9756893e-22
-0.5682857 2.9506323e-21
-0.5672857 6.4911217999999996e-21
-0.5662857 9.9382394e-21
-0.5652857 1.3097965e-20
-0.5642857 1.577793e-20
-0.5632857 1.779806e-20
-0.5622857 1.9001303e-20
-0.5612857 1.9263865e-20
-0.5602857 1.8504349e-20
-0.5592857 1.6691238e-20
-0.5582857 1.3848152e-20
-0.5572857 1.0056481e-20
-0.5562857 5.455033699999999e-21
-0.5552857 2.3651172e-22
-0.5542857 -5.3592092000000005e-21
-0.5532857 -1.1054856999999999e-20
-0.5522857 -1.6548272e-20
-0.5512857 -2.1527165999999997e-20
-0.5502857 -2.5685454999999998e-20
-0.5492857 -2.8740396e-20
-0.5482857 -3.0449656999999995e-20
-0.5472857 -3.0627337e-20
-0.5462857 -2.9158026000000003e-20
-0.5452857 -2.6007984000000003e-20
-0.5442857 -2.1232622e-20
-0.5432857 -1.4979605000000002e-20
-0.5422857 -7.487164e-21
-0.5412857 9.2269913e-22
-0.5402857 9.856021800000001e-21
-0.5392857 1.8863433e-20
-0.5382857 2.7460853999999995e-20
-0.5372857 3.5153496999999996e-20
-0.5362857 4.146207e-20
-0.5352857 4.5949888e-20
-0.5342857 4.8249510000000006e-20
-0.5332857 4.808735e-20
-0.5322857 4.5304855e-20
-0.5312857 3.9874829e-20
-0.5302857 3.1911683e-20
-0.5292857 2.1674707e-20
-0.5282857 9.5636643e-21
-0.5272857 -3.8935006e-21
-0.5262857 -1.8060714999999998e-20
-0.5252857 -3.2220995e-20
-0.5242857 -4.5609807e-20
-0.5232857 -5.7453181e-20
-0.5222857 -6.7008814e-20
-0.5212857 -7.3608109e-20
-0.5202857 -7.669698499999999e-20
-0.5192857 -7.587316699999999e-20
-0.5182857 -7.0917687e-20
-0.5172857 -6.181858900000001e-20
-0.5162857 -4.8785021000000006e-20
-0.5152857 -3.2250411e-20
-0.5142857 -1.2863788999999999e-20
-0.5132857 8.5309583e-21
-0.5122857 3.0927593e-20
-0.5112857 5.3200774e-20
-0.5102857 7.4158398e-20
-0.5092857 9.260081999999999e-20
-0.5082857 1.0738424e-19
-0.5072857 1.1748507e-19
-0.5062857 1.2206197999999998e-19
-0.5052857 1.2051213e-19
-0.5042857 1.125182e-19
-0.5032857 9.808326400000001e-20
-0.5022857 7.755069699999999e-20
-0.5012857 5.1607331e-20
-0.5002857 2.1268510000000002e-20
-0.4992857 -1.2155213e-20
-0.4982857 -4.7109067000000006e-20
-0.4972857 -8.1861139e-20
-0.4962857 -1.1458295e-19
-0.4952857 -1.4344001e-19
-0.4942857 -1.6668818e-19
-0.4932857 -1.8277106999999998e-19
-0.4922857 -1.9041329999999999e-19
-0.4912857 -1.8870444999999998e-19
-0.4902857 -1.7716866e-19
-0.4892857 -1.5581530999999999e-19
-0.4882857 -1.2516718e-19
-0.4872857 -8.626286099999999e-20
-0.4862857 -4.0632241e-20
-0.4852857 9.755478e-21
-0.4842857 6.2569877e-20
-0.4832857 1.1522094e-19
-0.4822857 1.6498009e-19
-0.4812857 2.0911538e-19
-0.4802857 2.450343e-19
-0.4792857 2.7042735e-19
-0.4782857 2.8340442000000002e-19
-0.4772857 2.8261676000000003e-19
-0.4762857 2.6735714999999996e-19
-0.4752857 2.3763173999999996e-19
-0.4742857 1.9419826000000001e-19
-0.4732857 1.38567e-19
-0.4722857 7.2962298e-20
-0.4712857 2.4452097e-22
-0.4702857 -7.6205372e-20
-0.4692857 -1.5263462e-19
-0.4682857 -2.2509479e-19
-0.4672857 -2.8963739e-19
-0.4662857 -3.4251974e-19
-0.4652857 -3.8041087e-19
-0.4642857 -4.0058693e-19
-0.4632857 -4.0110473e-19
-0.4622857 -3.8094385e-19
-0.4612857 -3.4010811e-19
-0.4602857 -2.7967859e-19
-0.4592857 -2.0181342999999998e-19
-0.4582857 -1.0969139e-19
-0.4572857 -7.399119600000001e-21
-0.4562857 1.0023476999999999e-19
-0.4552857 2.0785316e-19
-0.4542857 3.0982262e-19
-0.4532857 4.0051346000000003e-19
-0.4522857 4.745943100000001e-19
-0.4512857 5.2732655e-19
-0.4502857 5.5484355e-19
-0.4492857 5.5439915e-19
-0.4482857 5.2457036e-19
-0.4472857 4.654022299999999e-19
-0.4462857 3.7848307e-19
-0.4452857 2.6694316e-19
-0.4442857 1.3537259e-19
-0.4432857 -1.034157e-20
-0.4422857 -1.6325476999999999e-19
-0.4412857 -3.156725e-19
-0.4402857 -4.595134500000001e-19
-0.4392857 -5.867121e-19
-0.4382857 -6.896418e-19
-0.4372857 -7.615370499999999e-19
-0.4362857 -7.968934400000001e-19
-0.4352857 -7.9182187e-19
-0.4342857 -7.4433790999999995e-19
-0.4332857 -6.5456603e-19
-0.4322857 -5.2484505e-19
-0.4312857 -3.597236e-19
-0.4302857 -1.6584071e-19
-0.4292857 4.8308610000000005e-20
-0.4282857 2.7271547e-19
-0.4272857 4.962951199999999e-19
-0.4262857 7.074026e-19
-0.4252857 8.9440301e-19
-0.4242857 1.0462699e-18
-0.4232857 1.1531821e-18
-0.4222857 1.2070884e-18
-0.4212857 1.2022086e-18
-0.4202857 1.1354457e-18
-0.4192857 1.0066787e-18
-0.4182857 8.1892117e-19
-0.4172857 5.7832692e-19
-0.4162857 2.9403849000000003e-19
-0.4152857 -2.2122666e-20
-0.4142857 -3.5611555e-19
-0.4132857 -6.9227206e-19
-0.4122857 -1.0139992e-18
-0.4112857 -1.3045609e-18
-0.4102857 -1.5479039e-18
-0.4092857 -1.7294880999999998e-18
-0.4082857 -1.837082e-18
-0.4072857 -1.86148e-18
-0.4062857 -1.7971034e-18
-0.4052857 -1.6424503000000002e-18
-0.4042857 -1.4003650999999999e-18
-0.4032857 -1.0781047e-18
-0.4022857 -6.871911999999999e-19
-0.4012857 -2.4304596000000002e-19
-0.4002857 2.3558469e-19
-0.3992857 7.273948400000001e-19
-0.3982857 1.2094452000000001e-18
-0.3972857 1.6582125e-18
-0.3962857 2.050714e-18
-0.3952857 2.3656572e-18
-0.3942857 2.5845549e-18
-0.3932857 2.6927524e-18
-0.3922857 2.6803096e-18
-0.3912857 2.5426871e-18
-0.3902857 2.2811941999999998e-18
-0.3892857 1.9031658e-18
-0.3882857 1.4218492e-18
-0.3872857 8.5599041e-19
-0.3862857 2.2913396000000003e-19
-0.3852857 -4.3134549e-19
-0.3842857 -1.0954382e-18
-0.3832857 -1.7318714e-18
-0.3822857 -2.3095955000000003e-18
-0.3812857 -2.799313e-18
-0.3802857 -3.1749761000000002e-18
-0.3792857 -3.4151757000000002e-18
-0.3782857 -3.5043468e-18
-0.3772857 -3.4337262e-18
-0.3762857 -3.2020035e-18
-0.3752857 -2.815623e-18
-0.3742857 -2.2887118e-18
-0.3732857 -1.6426246e-18
-0.3722857 -9.051166200000001e-19
-0.3712857 -1.0917354e-19
-0.3702857 7.084511899999999e-19
-0.3692857 1.5089304000000002e-18
-0.3682857 2.2532096e-18
-0.3672857 2.9039189999999996e-18
-0.3662857 3.4272613e-18
-0.3652857 3.7947770000000005e-18
-0.3642857 3.9849029e-18
-0.3632857 3.9842365999999995e-18
-0.3622857 3.7884399999999995e-18
-0.3612857 3.4027250999999998e-18
-0.3602857 2.8418853e-18
-0.3592857 2.1298595000000002e-18
-0.3582857 1.2988317e-18
-0.3572857 3.8789645e-19
-0.3562857 -5.5865993e-19
-0.3552857 -1.493393e-18
-0.3542857 -2.3679614e-18
-0.3532857 -3.1355131000000002e-18
-0.3522857 -3.7530852e-18
-0.3512857 -4.1839031e-18
-0.3502857 -4.3994603e-18
-0.3492857 -4.3812678e-18
-0.3482857 -4.122177e-18
-0.3472857 -3.6271883e-18
-0.3462857 -2.9136872e-18
-0.3452857 -2.0110686e-18
-0.3442857 -9.5974455e-19
-0.3432857 1.9044697e-19
-0.3422857 1.3823749000000001e-18
-0.3412857 2.5542084e-18
-0.3402857 3.6423612e-18
-0.3392857 4.5846527e-18
-0.3382857 5.3235344e-18
-0.3372857 5.8092242000000005e-18
-0.3362857 6.0025834999999995e-18
-0.3352857 5.877581e-18
-0.3342857 5.423199e-18
-0.3332857 4.6446689e-18
-0.3322857 3.5639419e-18
-0.3312857 2.2193437e-18
-0.3302857 6.6440148e-19
-0.3292857 -1.0341313000000001e-18
-0.3282857 -2.7989772000000004e-18
-0.3272857 -4.5456583e-18
-0.3262857 -6.1862944999999996e-18
-0.3252857 -7.6337087e-18
-0.3242857 -8.805643299999999e-18
-0.3232857 -9.6288929e-18
-0.3222857 -1.0043153e-17
-0.3212857 -1.0004395e-17
-0.3202857 -9.4875936e-18
-0.3192857 -8.4886754e-18
-0.3182857 -7.0255681e-18
-0.3172857 -5.1382925e-18
-0.3162857 -2.8880648999999998e-18
-0.3152857 -3.5542703e-19
-0.3142857 2.3625372e-18
-0.3132857 5.1558006e-18
-0.3122857 7.9056753e-18
-0.3112857 1.0489615e-17
-0.3102857 1.2786352e-17
-0.3092857 1.4681166999999998e-17
-0.3082857 1.6071071e-17
-0.3072857 1.6869696e-17
-0.3062857 1.7011679e-17
-0.3052857 1.6456338e-17
-0.3042857 1.5190471e-17
-0.3032857 1.3230120999999999e-17
-0.3022857 1.0621186000000001e-17
-0.3012857 7.4388236e-18
-0.3002857 3.7855724e-18
-0.2992857 -2.1174098999999998e-19
-0.2982857 -4.4062725e-18
-0.2972857 -8.6364661e-18
-0.2962857 -1.2732219e-17
-0.2952857 -1.6521682e-17
-0.2942857 -1.9838426e-17
-0.2932857 -2.2528677999999998e-17
-0.2922857 -2.4458299e-17
-0.2912857 -2.5519197e-17
-0.2902857 -2.5634849e-17
-0.2892857 -2.4764642e-17
-0.2882857 -2.2906818000000002e-17
-0.2872857 -2.0099809e-17
-0.2862857 -1.6421884e-17
-0.2852857 -1.1989042000000001e-17
-0.2842857 -6.9512278e-18
-0.2832857 -1.4869921e-18
-0.2822857 4.2031942e-18
-0.2812857 9.9046904e-18
-0.2802857 1.5397179e-17
-0.2792857 2.0463529e-17
-0.2782857 2.4898659e-17
-0.2772857 2.8518016e-17
-0.2762857 3.1165317e-17
-0.2752857 3.2719225e-17
-0.2742857 3.3098717000000003e-17
-0.2732857 3.2266907000000003e-17
-0.2722857 3.0233193e-17
-0.2712857 2.7053648e-17
-0.2702857 2.2829637000000003e-17
-0.2692857 1.7704721e-17
-0.2682857 1.1859922e-17
-0.2672857 5.5075236e-18
-0.2662857 -1.1164185000000001e-18
-0.2652857 -7.7606318e-18
-0.2642857 -1.4167982999999998e-17
-0.2632857 -2.0085361000000002e-17
-0.2622857 -2.5273754e-17
-0.2612857 -2.9518206e-17
-0.2602857 -3.2637267e-17
-0.2592857 -3.4491564999999996e-17
-0.2582857 -3.4991117999999996e-17
-0.2572857 -3.4101012e-17
-0.2562857 -3.1845057999999996e-17
-0.2552857 -2.8307152e-17
-0.2542857 -2.3630056e-17
-0.2532857 -1.8011466e-17
-0.2522857 -1.1697319e-17
-0.2512857 -4.972413e-18
-0.2502857 1.8513809e-18
-0.2492857 8.448954000000001e-18
-0.2482857 1.449727e-17
-0.2472857 1.9691482e-17
-0.2462857 2.3761068000000002e-17
-0.2452857 2.6485121e-17
-0.2442857 2.7705952e-17
-0.2432857 2.7340118000000002e-17
-0.2422857 2.5386168e-17
-0.2412857 2.1928465000000002e-17
-0.2402857 1.713668e-17
-0.2392857 1.1260743e-17
-0.2382857 4.6212855e-18
-0.2372857 -2.4041151000000002e-18
-0.2362857 -9.3983654e-18
-0.2352857 -1.5925197e-17
-0.2342857 -2.1551488e-17
-0.2332857 -2.5870505e-17
-0.2322857 -2.852492e-17
-0.2312857 -2.9228466e-17
-0.2302857 -2.7785111e-17
-0.2292857 -2.4104755999999998e-17
-0.2282857 -1.8214562000000002e-17
-0.2272857 -1.0265242e-17
-0.2262857 -5.3179684e-19
-0.2252857 1.0591579e-17
-0.2242857 2.2602483e-17
-0.2232857 3.4907032e-17
-0.2222857 4.6841961e-17
-0.2212857 5.7701493e-17
-0.2202857 6.676823500000001e-17
-0.2192857 7.3347082e-17
-0.2182857 7.680097500000001e-17
-0.2172857 7.6587164e-17
-0.2162857 7.2292473e-17
-0.2152857 6.3665889e-17
-0.2142857 5.0646789999999993e-17
-0.2132857 3.3387003e-17
-0.2122857 1.2264979000000002e-17
-0.2112857 -1.2109512999999998e-17
-0.2102857 -3.8901513e-17
-0.2092857 -6.7068781e-17
-0.2082857 -9.5391999e-17
-0.2072857 -1.2251715e-16
-0.2062857 -1.4700931e-16
-0.2052857 -1.6741623e-16
-0.2042857 -1.8233957999999997e-16
-0.2032857 -1.9051075999999997e-16
-0.2022857 -1.9086756e-16
-0.2012857 -1.8262791e-16
-0.2002857 -1.6535589e-16
-0.1992857 -1.3901609e-16
-0.1982857 -1.0401188000000001e-16
-0.1972857 -6.120419e-17
-0.1962857 -1.1907871e-17
-0.1952857 4.2135844e-17
-0.1942857 9.881146e-17
-0.1932857 1.5570485999999998e-16
-0.1922857 2.1020026e-16
-0.1912857 2.5959471e-16
-0.1902857 3.0122537e-16
-0.1892857 3.326036e-16
-0.1882857 3.5154944e-16
-0.1872857 3.5631934e-16
-0.1862857 3.4572047000000004e-16
-0.1852857 3.1920482e-16
-0.1842857 2.7693758999999996e-16
-0.1832857 2.1983487e-16
-0.1822857 1.4956755e-16
-0.1812857 6.85292e-17
-0.1802857 -2.0232051e-17
-0.1792857 -1.1311648000000002e-16
-0.1782857 -2.061075e-16
-0.1772857 -2.949336e-16
-0.1762857 -3.7525189000000004e-16
-0.1752857 -4.4284577999999996e-16
-0.1742857 -4.9382935e-16
-0.1732857 -5.248494499999999e-16
-0.1722857 -5.3327676e-16
-0.1712857 -5.1737649e-16
-0.1702857 -4.764501600000001e-16
-0.1692857 -4.1093980999999996e-16
-0.1682857 -3.2248738e-16
-0.1672857 -2.1394317e-16
-0.1662857 -8.931884899999999e-17
-0.1652857 4.6317777e-17
-0.1642857 1.8700599000000001e-16
-0.1632857 3.2611121999999997e-16
-0.1622857 4.5659427e-16
-0.1612857 5.7132269e-16
-0.1602857 6.63413e-16
-0.1592857 7.265896600000001e-16
-0.1582857 7.5554479e-16
-0.1572857 7.462805300000001e-16
-0.1562857 6.9641577e-16
-0.1552857 6.054374e-16
-0.1542857 4.7487943e-16
-0.1532857 3.0841402e-16
-0.1522857 1.1184199e-16
-0.1512857 -1.0702484e-16
-0.1502857 -3.3859238e-16
-0.1492857 -5.7182123e-16
-0.1482857 -7.9466315e-16
-0.1472857 -9.945819500000001e-16
-0.1462857 -1.1591391e-15
-0.1452857 -1.2766188e-15
-0.1442857 -1.336664e-15
-0.1432857 -1.3308933e-15
-0.1422857 -1.2534662e-15
-0.1412857 -1.1015675000000001e-15
-0.1402857 -8.7578169e-16
-0.1392857 -5.8033424e-16
-0.1382857 -2.2318013e-16
-0.1372857 1.8407233999999997e-16
-0.1362857 6.2640866e-16
-0.1352857 1.0858244e-15
-0.1342857 1.5419021999999999e-15
-0.1332857 1.9725346e-15
-0.1322857 2.3547688e-15
-0.1312857 2.6657492e-15
-0.1302857 2.8837229999999997e-15
-0.1292857 2.9890754e-15
-0.1282857 2.9653545e-15
-0.1272857 2.8002466e-15
-0.1262857 2.4864632e-15
-0.1252857 2.0224978e-15
-0.1242857 1.4132151e-15
-0.1232857 6.702375300000001e-16
-0.1222857 -1.8790314999999998e-16
-0.1212857 -1.1358757e-15
-0.1202857 -2.141941e-15
-0.1192857 -3.1686371e-15
-0.1182857 -4.1737605e-15
-0.1172857 -5.1116354000000004e-15
-0.1162857 -5.9346536e-15
-0.1152857 -6.595048199999999e-15
-0.1142857 -7.0468562e-15
-0.1132857 -7.2480159e-15
-0.1122857 -7.1625179e-15
-0.1112857 -6.762538300000001e-15
-0.1102857 -6.030455e-15
-0.1092857 -4.9606544e-15
-0.1082857 -3.5610347e-15
-0.1072857 -1.854102e-15
-0.1062857 1.2241985e-16
-0.1052857 2.3155489999999997e-15
-0.1042857 4.6576307e-15
-0.1032857 7.067588e-15
-0.1022857 9.4528559e-15
-0.1012857 1.1711981e-14
-0.1002857 1.3737858e-14
-9.9285714E-02 1.5421519e-14
-9.8285712E-02 1.6656393e-14
-9.7285718E-02 1.7342908000000002e-14
-9.6285716E-02 1.739327e-14
-9.5285714E-02 1.6736266e-14
-9.4285712E-02 1.5321910999999998e-14
-9.3285717E-02 1.312571e-14
-9.2285715E-02 1.0152351000000001e-14
-9.1285713E-02 6.4386369000000006e-15
-9.0285711E-02 2.0554325e-15
-8.9285716E-02 -2.8915292999999996e-15
-8.8285714E-02 -8.262146e-15
-8.7285712E-02 -1.3883871999999999e-14
-8.6285718E-02 -1.9555152e-14
-8.5285716E-02 -2.5050400999999998e-14
-8.4285714E-02 -3.0126503000000005e-14
-8.3285712E-02 -3.4530750999999996e-14
-8.2285717E-02 -3.8010085e-14
-8.1285715E-02 -4.0321365e-14
-8.0285713E-02 -4.1242458e-14
-7.9285711E-02 -4.0583688e-14
-7.8285716E-02 -3.8199296e-14
-7.7285714E-02 -3.3998373e-14
-7.6285712E-02 -2.7954771e-14
-7.5285718E-02 -2.0115451e-14
-7.4285716E-02 -1.060669e-14
-7.3285714E-02 3.6232823e-16
-7.2285712E-02 1.2499041000000001e-14
-7.1285717E-02 2.5430518e-14
-7.0285715E-02 3.8710234e-14
-6.9285713E-02 5.1828755e-14
-6.8285711E-02 6.4228301e-14
-6.7285717E-02 7.532097e-14
-6.6285715E-02 8.4510293e-14
-6.5285712E-02 9.1215475e-14
-6.4285718E-02 9.489758000000001e-14
-6.3285716E-02 9.5086733e-14
-6.2285714E-02 9.1409244e-14
-6.1285716E-02 8.361346e-14
-6.0285714E-02 7.1593093e-14
-5.9285715E-02 5.5406744e-14
-5.8285713E-02 3.5292387e-14
-5.7285715E-02 1.1675698e-14
-5.6285713E-02 -1.4828782e-14
-5.5285715E-02 -4.3424362e-14
-5.4285713E-02 -7.314733e-14
-5.3285714E-02 -1.0289064e-13
-5.2285716E-02 -1.3143597999999998e-13
-5.1285714E-02 -1.5749369e-13
-5.0285716E-02 -1.7974956000000002e-13
-4.9285714E-02 -1.9691722e-13
-4.8285715E-02 -2.0779436000000001e-13
-4.7285713E-02 -2.1132081e-13
-4.6285715E-02 -2.0663633e-13
-4.5285713E-02 -1.9313538999999998e-13
-4.4285715E-02 -1.7051656e-13
-4.3285713E-02 -1.3882397e-13
-4.2285714E-02 -9.847802999999999e-14
-4.1285716E-02 -5.0293587e-14
-4.0285714E-02 4.5168479e-15
-3.9285716E-02 6.4356039e-14
-3.8285714E-02 1.2727224e-13
-3.7285715E-02 1.9100690000000001e-13
-3.6285713E-02 2.5305958000000003e-13
-3.5285715E-02 3.1076879e-13
-3.4285713E-02 3.6140681000000003e-13
-3.3285715E-02 4.0228593e-13
-3.2285713E-02 4.3087245e-13
-3.1285714E-02 4.4490448e-13
-3.0285714E-02 4.4250877e-13
-2.9285714E-02 4.2231169999999997e-13
-2.8285714E-02 3.835394e-13
-2.7285714E-02 3.2610129e-13
-2.6285714E-02 2.5065283e-13
-2.5285713E-02 1.5863254999999998e-13
-2.4285715E-02 5.2269974000000006e-14
-2.3285715E-02 -6.543851499999999e-14
-2.2285715E-02 -1.9078726999999999e-13
-2.1285715E-02 -3.1945293e-13
-2.0285714E-02 -4.4661866e-13
-1.9285714E-02 -5.671287900000001e-13
-1.8285714E-02 -6.7566929e-13
-1.7285714E-02 -7.6696928e-13
-1.6285714E-02 -8.360162699999999e-13
-1.5285715E-02 -8.7827804e-13
-1.4285714E-02 -8.8992144e-13
-1.3285714E-02 -8.680198799999999e-13
-1.2285714E-02 -8.107403e-13
-1.1285714E-02 -7.174994999999999e-13
-1.0285715E-02 -5.8908253e-13
-9.2857145E-03 -4.2771483e-13
-8.2857143E-03 -2.3708198e-13
-7.2857141E-03 -2.2292944000000002e-14
-6.2857145E-03 2.1021604000000002e-13
-5.2857143E-03 4.5283694e-13
-4.2857141E-03 6.9700283e-13
-3.2857142E-03 9.3345369e-13
-2.2857143E-03 1.152548e-12
-1.2857143E-03 1.3446111e-12
-2.8571428E-04 1.5003091000000002e-12
7.1428571E-04 1.6110353e-12
1.7142857E-03 1.6692939e-12
2.7142856E-03 1.6690674000000002e-12
3.7142858E-03 1.606151e-12
4.7142855E-03 1.4784384e-12
5.7142857E-03 1.2861461e-12
6.7142858E-03 1.0319613000000001e-12
7.7142855E-03 7.2110566e-13
8.7142857E-03 3.6130376999999995e-13
9.7142858E-03 -3.734618e-14
1.0714286E-02 -4.6260179e-13
1.1714286E-02 -9.0040263e-13
1.2714285E-02 -1.3352872e-12
1.3714286E-02 -1.7508893e-12
1.4714286E-02 -2.1305003e-12
1.5714286E-02 -2.4576785e-12
1.6714286E-02 -2.7168864999999997e-12
1.7714286E-02 -2.8941316999999997e-12
1.8714286E-02 -2.9775864e-12
1.9714287E-02 -2.9581636e-12
2.0714285E-02 -2.8300213e-12
2.1714285E-02 -2.5909757e-12
2.2714285E-02 -2.2427984e-12
2.3714285E-02 -1.7913827000000001e-12
2.4714286E-02 -1.2467647000000001e-12
2.5714286E-02 -6.229913399999999e-13
2.6714286E-02 6.2169709e-14
2.7714286E-02 7.876727099999999e-13
2.8714286E-02 1.5297827e-12
2.9714286E-02 2.2627955e-12
3.0714286E-02 2.9598679e-12
3.1714287E-02 3.5939337000000003e-12
3.2714285E-02 4.1386751e-12
3.3714287E-02 4.5695190999999996e-12
3.4714285E-02 4.8646173e-12
3.5714287E-02 5.0057801e-12
3.6714286E-02 4.9793232e-12
3.7714284E-02 4.7767942e-12
3.8714286E-02 4.3955464e-12
3.9714284E-02 3.8391317999999994e-12
4.0714286E-02 3.1174902000000004e-12
4.1714285E-02 2.2469199e-12
4.2714287E-02 1.2498196e-12
4.3714285E-02 1.5419913e-13
4.4714287E-02 -1.0070315e-12
4.5714285E-02 -2.1969824e-12
4.6714287E-02 -3.3758871e-12
4.7714286E-02 -4.5023616e-12
4.8714284E-02 -5.5347764999999996e-12
4.9714286E-02 -6.4327029e-12
5.0714284E-02 -7.158381800000001e-12
5.1714286E-02 -7.6781673e-12
5.2714285E-02 -7.9638892e-12
5.3714287E-02 -7.9940869e-12
5.4714285E-02 -7.7550637e-12
5.5714287E-02 -7.2417135999999995e-12
5.6714285E-02 -6.4580902000000005e-12
5.7714287E-02 -5.4176786e-12
5.8714285E-02 -4.1433518e-12
5.9714288E-02 -2.6670011e-12
6.0714286E-02 -1.0288398e-12
6.1714284E-02 7.2360864e-13
6.2714286E-02 2.5368168e-12
6.3714288E-02 4.3528176e-12
6.4714283E-02 6.1109849e-12
6.5714285E-02 7.7499734e-12
6.6714287E-02 9.2097628e-12
6.7714289E-02 1.0433739e-11
6.8714283E-02 1.1370734e-11
6.9714285E-02 1.1976969e-11
7.0714287E-02 1.2217812e-11
7.1714282E-02 1.2069311e-11
7.2714284E-02 1.1519414e-11
7.3714286E-02 1.0568834e-11
7.4714288E-02 9.231537699999999e-12
7.5714283E-02 7.5347938e-12
7.6714285E-02 5.5187923e-12
7.7714287E-02 3.2358193e-12
7.8714289E-02 7.489995600000001e-13
7.9714283E-02 -1.8693601999999997e-12
8.0714285E-02 -4.5397917e-12
8.1714287E-02 -7.1779937e-12
8.2714289E-02 -9.6974024e-12
8.3714284E-02 -1.201193e-11
8.4714286E-02 -1.4038781e-11
8.5714288E-02 -1.5701264999999998e-11
8.6714283E-02 -1.6931512e-11
8.7714285E-02 -1.7672994000000002e-11
8.8714287E-02 -1.7882767000000002e-11
8.9714289E-02 -1.7533349e-11
9.0714283E-02 -1.661417e-11
9.1714285E-02 -1.5132517e-11
9.2714287E-02 -1.3113936e-11
9.3714289E-02 -1.0602057e-11
9.4714284E-02 -7.6578284e-12
9.5714286E-02 -4.3581722e-12
9.6714288E-02 -7.940717e-13
9.7714283E-02 2.93185e-12
9.8714285E-02 6.7082075e-12
9.9714287E-02 1.0418105000000001e-11
0.1007143 1.3942669e-11
0.1017143 1.7164759e-11
0.1027143 1.9972737e-11
0.1037143 2.2264178e-11
0.1047143 2.3949408e-11
0.1057143 2.4954733999999998e-11
0.1067143 2.5225286e-11
0.1077143 2.4727312e-11
0.1087143 2.3449913000000002e-11
0.1097143 2.1406091e-11
0.1107143 1.8633066e-11
0.1117143 1.5191868e-11
0.1127143 1.1166148e-11
0.1137143 6.6602675000000004e-12
0.1147143 1.7966751e-12
0.1157143 -3.2873432999999995e-12
0.1167143 -8.4434718e-12
0.1177143 -1.3516617e-11
0.1187143 -1.834949e-11
0.1197143 -2.2787373999999996e-11
0.1207143 -2.668295e-11
0.1217143 -2.9901027e-11
0.1227143 -3.232301e-11
0.1237143 -3.3851001e-11
0.1247143 -3.4411356999999996e-11
0.1257143 -3.3957613e-11
0.1267143 -3.247263e-11
0.1277143 -2.9969928e-11
0.1287143 -2.6494093e-11
0.1297143 -2.2120259e-11
0.1307143 -1.6952645000000002e-11
0.1317143 -1.112217e-11
0.1327143 -4.7831951e-12
0.1337143 1.8905195999999997e-12
0.1347143 8.7105406e-12
0.1357143 1.5479041999999997e-11
0.1367143 2.1994484e-11
0.1377143 2.8057539e-11
0.1387143 3.3477076e-11
0.1397143 3.8076015e-11
0.1407143 4.1696909e-11
0.1417143 4.4207032e-11
0.1427143 4.5502843e-11
0.1437143 4.5513690000000004e-11
0.1447143 4.4204592e-11
0.1457143 4.1578037e-11
0.1467143 3.7674722e-11
0.1477143 3.2573200999999997e-11
0.1487143 2.6388426e-11
0.1497143 1.9269211e-11
0.1507143 1.1394690000000002e-11
0.1517143 2.9698439e-12
0.1527143 -5.7797788e-12
0.1537143 -1.4614017e-11
0.1547143 -2.3284553999999998e-11
0.1557143 -3.1541723e-11
0.1567143 -3.9141468e-11
0.1577143 -4.585226e-11
0.1587143 -5.1461775e-11
0.1597143 -5.5783205e-11
0.1607143 -5.8660927e-11
0.1617143 -5.9975478e-11
0.1627143 -5.9647594e-11
0.1637143 -5.7641266999999995e-11
0.1647143 -5.3965697e-11
0.1657143 -4.8676047999999994e-11
0.1667143 -4.1873005e-11
0.1677143 -3.3701113e-11
0.1687143 -2.4345931e-11
0.1697143 -1.4030038e-11
0.1707143 -3.0079962999999996e-12
0.1717143 8.439633e-12
0.1727143 2.0013066e-11
0.1737143 3.140072e-11
0.1747143 4.2287098999999996e-11
0.1757143 5.2360953e-11
0.1767143 6.132353700000001e-11
0.1777143 6.8896717e-11
0.1787143 7.483077699999999e-11
0.1797143 7.8911698e-11
0.1807143 8.0967741e-11
0.1817143 8.0875145e-11
0.1827143 7.8562829e-11
0.1837143 7.4015891e-11
0.1847143 6.7277867e-11
0.1857143 5.845160000000001e-11
0.1867143 4.7698716e-11
0.1877143 3.5237609e-11
0.1887143 2.1339984e-11
0.1897143 6.3259551e-12
0.1907143 -9.4422456e-12
0.1917143 -2.5567856e-11
0.1927143 -4.162836e-11
0.1937143 -5.7185295e-11
0.1947143 -7.1794914e-11
0.1957143 -8.501950199999999e-11
0.1967143 -9.64391e-11
0.1977143 -1.0566336e-10
0.1987143 -1.1234327e-10
0.1997143 -1.1618243999999999e-10
0.2007143 -1.1694767e-10
0.2017143 -1.1447836e-10
0.2027143 -1.0869454000000001e-10
0.2037143 -9.960333300000001e-11
0.2047143 -8.7303298e-11
0.2057143 -7.198661700000001e-11
0.2067143 -5.3938874e-11
0.2077143 -3.3536235e-11
0.2087143 -1.1239964e-11
0.2097143 1.2411762e-11
0.2107143 3.681467e-11
0.2117143 6.131173e-11
0.2127143 8.5208788e-11
0.2137143 1.0779217999999999e-10
0.2147143 1.2834802e-10
0.2157143 1.4618261e-10
0.2167143 1.6064361e-10
0.2177143 1.7114124e-10
0.2187143 1.7716893e-10
0.2197143 1.7832297e-10
0.2207143 1.7432012e-10
0.2217143 1.6501293e-10
0.2227143 1.5040196e-10
0.2237143 1.3064428000000002e-10
0.2247143 1.0605788e-10
0.2257143 7.7121512e-11
0.2267143 4.4469647e-11
0.2277143 8.8824903e-12
0.2287143 -2.8729146e-11
0.2297143 -6.7343836e-11
0.2307143 -1.0585418000000001e-10
0.2317143 -1.4309564e-10
0.2327143 -1.7787882e-10
0.2337143 -2.0902455000000002e-10
0.2347143 -2.354008e-10
0.2357143 -2.5596027000000003e-10
0.2367143 -2.6977765e-10
0.2377143 -2.7608521e-10
0.2387143 -2.7430564e-10
0.2397143 -2.6408068e-10
0.2407143 -2.4529458e-10
0.2417143 -2.1809113e-10
0.2427143 -1.828834e-10
0.2437143 -1.4035557e-10
0.2447143 -9.145604200000002e-11
0.2457143 -3.7381727e-11
0.2467143 2.0446486000000002e-11
0.2477143 8.0416826e-11
0.2487143 1.4076768e-10
0.2497143 1.9963572999999997e-10
0.2507143 2.5510991e-10
0.2517143 3.0528988999999996e-10
0.2527143 3.4834718e-10
0.2537143 3.8258732e-10
0.2547143 4.0651094000000003e-10
0.2557143 4.1887158e-10
0.2567143 4.1872864000000005e-10
0.2577143 4.054927e-10
0.2587143 3.7896214e-10
0.2597143 3.3934890000000003e-10
0.2607143 2.8729211e-10
0.2617143 2.2385853999999997e-10
0.2627143 1.5052914e-10
0.2637143 6.9171481e-11
0.2647143 -1.8001856e-11
0.2657143 -1.0848810000000001e-10
0.2667143 -1.9956136999999998e-10
0.2677143 -2.8835038000000003e-10
0.2687143 -3.719245e-10
0.2697143 -4.4738623e-10
0.2707143 -5.119667300000001e-10
0.2717143 -5.6312203e-10
0.2727143 -5.9862614e-10
0.2737143 -6.1665816e-10
0.2747143 -6.1588026e-10
0.2757143 -5.9550329e-10
0.2767143 -5.5533716e-10
0.2777143 -4.9582426e-10
0.2787143 -4.1805279e-10
0.2797143 -3.2375005e-10
0.2807143 -2.1525374999999999e-10
0.2817143 -9.546198499999999e-11
0.2827143 3.2237387999999995e-11
0.2837143 1.6405695e-10
0.2847143 2.9591693999999996e-10
0.2857143 4.2356674e-10
0.2867143 5.4271748e-10
0.2877143 6.4918106e-10
0.2887143 7.3901206e-10
0.2897143 8.086475899999999e-10
0.2907143 8.5503956e-10
0.2917143 8.757761e-10
0.2927143 8.691864900000001e-10
0.2937143 8.3442593e-10
0.2947143 7.7153587e-10
0.2957143 6.814778800000001e-10
0.2967143 5.661381099999999e-10
0.2977143 4.2830132e-10
0.2987143 2.7159399000000003e-10
0.2997143 1.0039746e-10
0.3007143 -8.026745e-11
0.3017143 -2.6488152e-10
0.3027143 -4.4759014000000006e-10
0.3037143 -6.2238361e-10
0.3047143 -7.832896700000001e-10
0.3057143 -9.245717900000001e-10
0.3067143 -1.0409276e-09
0.3077143 -1.1276798000000001e-09
0.3087143 -1.1809537e-09
0.3097143 -1.1978345e-09
0.3107143 -1.1764985e-09
0.3117143 -1.1163131e-09
0.3127143 -1.0179001e-09
0.3137143 -8.831596000000001e-10
0.3147143 -7.1525273e-10
0.3157143 -5.1854094e-10
0.3167143 -2.9848341999999997e-10
0.3177143 -6.1494142e-11
0.3187143 1.8523799999999998e-10
0.3197143 4.3396129e-10
0.3207143 6.7659931e-10
0.3217143 9.0500827e-10
0.3227143 1.111245e-09
0.3237143 1.2878374e-09
0.3247143 1.4280482e-09
0.3257143 1.5261232e-09
0.3267143 1.5775135e-09
0.3277143 1.5790660000000002e-09
0.3287143 1.5291731e-09
0.3297143 1.4278749e-09
0.3307143 1.2769098e-09
0.3317143 1.0797105e-09
0.3327143 8.413419299999999e-10
0.3337143 5.683844e-10
0.3347143 2.687606e-10
0.3357143 -4.8486085e-11
0.3367143 -3.7345808e-10
0.3377143 -6.9570677e-10
0.3387143 -1.0045629e-09
0.3397143 -1.2894848e-09
0.3407143 -1.5404121000000001e-09
0.3417143 -1.7481144999999999e-09
0.3427143 -1.9045231999999997e-09
0.3437143 -2.0030320999999997e-09
0.3447143 -2.03876e-09
0.3457143 -2.0087631e-09
0.3467143 -1.9121879e-09
0.3477143 -1.7503594000000002e-09
0.3487143 -1.5267981e-09
0.3497143 -1.2471654e-09
0.3507143 -9.191340399999999e-10
0.3517143 -5.521893299999999e-10
0.3527143 -1.5736329e-10
0.3537143 2.5309043e-10
0.3547143 6.6607154e-10
0.3557143 1.0680466e-09
0.3567143 1.4454883e-09
0.3577143 1.7853264e-09
0.3587143 2.0753954e-09
0.3597143 2.3048632e-09
0.3607143 2.4646276e-09
0.3617143 2.5476631e-09
0.3627143 2.5493086999999997e-09
0.3637143 2.4674828e-09
0.3647143 2.3028171e-09
0.3657143 2.058703e-09
0.3667143 1.741246e-09
0.3677143 1.3591293e-09
0.3687143 9.2338593e-10
0.3697143 4.4708806999999994e-10
0.3707143 -5.5040412e-11
0.3717143 -5.670754199999999e-10
0.3727143 -1.072395e-09
0.3737143 -1.5542159999999998e-09
0.3747143 -1.9961494e-09
0.3757143 -2.3827544e-09
0.3767143 -2.7000737e-09
0.3777143 -2.9361302e-09
0.3787143 -3.0813695000000003e-09
0.3797143 -3.1290324000000002e-09
0.3807143 -3.0754382e-09
0.3817143 -2.9201756e-09
0.3827143 -2.6661853e-09
0.3837143 -2.3197342e-09
0.3847143 -1.8902772e-09
0.3857143 -1.3902095e-09
0.3867143 -8.3451562e-10
0.3877143 -2.403248e-10
0.3887143 3.7361503e-10
0.3897143 9.8752751e-10
0.3907143 1.5812450000000002e-09
0.3917143 2.1348716e-09
0.3927143 2.6294503e-09
0.3937143 3.0476115e-09
0.3947143 3.3741822000000003e-09
0.3957143 3.5967319000000004e-09
0.3967143 3.7060383e-09
0.3977143 3.6964525000000004e-09
0.3987143 3.5661554e-09
0.3997143 3.3172846e-09
0.4007143 2.9559365e-09
0.4017143 2.4920316000000002e-09
0.4027143 1.939051e-09
0.4037143 1.3136494e-09
0.4047143 6.3515361e-10
0.4057143 -7.5036445e-11
0.4067143 -7.9412553e-10
0.4077143 -1.4986593999999999e-09
0.4087143 -2.165295e-09
0.4097143 -2.7715789999999997e-09
0.4107143 -3.2967079999999997e-09
0.4117143 -3.7222472e-09
0.4127143 -4.0327772e-09
0.4137143 -4.2164529e-09
0.4147143 -4.2654484e-09
0.4157143 -4.1762753e-09
0.4167143 -3.9499591e-09
0.4177143 -3.592068e-09
0.4187143 -3.1125904e-09
0.4197143 -2.5256623e-09
0.4207143 -1.8491532999999998e-09
0.4217143 -1.1041214e-09
0.4227143 -3.1415497e-10
0.4237143 4.9537943e-10
0.4247143 1.2981579e-09
0.4257143 2.0677626e-09
0.4267143 2.778559e-09
0.4277143 3.4065577e-09
0.4287143 3.9302329e-09
0.4297143 4.3312662000000005e-09
0.4307143 4.5951947e-09
0.4317143 4.7119357e-09
0.4327143 4.6761716e-09
0.4337143 4.4875791e-09
0.4347143 4.1508942e-09
0.4357143 3.6758079e-09
0.4367143 3.0766931e-09
0.4377143 2.3721714e-09
0.4387143 1.5845343999999999e-09
0.4397143 7.3903271e-10
0.4407143 -1.3694119e-10
0.4417143 -1.0147493e-09
0.4427143 -1.8654556999999998e-09
0.4437143 -2.6607928e-09
0.4447143 -3.3741138e-09
0.4457143 -3.9812993e-09
0.4467143 -4.461586e-09
0.4477143 -4.7982888e-09
0.4487143 -4.9793918999999995e-09
0.4497143 -4.9979854e-09
0.4507143 -4.852534e-09
0.4517143 -4.5469645e-09
0.4527143 -4.0905695e-09
0.4537143 -3.4977299000000005e-09
0.4547143 -2.7874626000000002e-09
0.4557143 -1.9828094e-09
0.4567143 -1.1100861e-09
0.4577143 -1.9801641e-10
0.4587143 7.2322049e-10
0.4597143 1.6229979e-09
0.4607143 2.4712701e-09
0.4617143 3.2395877999999997e-09
0.4627143 3.9020648e-09
0.4637143 4.436264200000001e-09
0.4647143 4.8239714e-09
0.4657143 5.0518281e-09
0.4667143 5.1118061e-09
0.4677143 5.0015044e-09
0.4687143 4.7242536e-09
0.4697143 4.2890306e-09
0.4707143 3.710178e-09
0.4717143 3.0069412000000003e-09
0.4727143 2.2028344e-09
0.4737143 1.3248599e-09
0.4747143 4.0260178e-10
0.4757143 -5.3277248e-10
0.4767143 -1.4495695e-09
0.4777143 -2.3166517e-09
0.4787143 -3.1045042e-09
0.4797143 -3.7862512e-09
0.4807143 -4.3385882e-09
0.4817143 -4.7425928e-09
0.4827143 -4.9843907e-09
0.4837143 -5.055649e-09
0.4847143 -4.9538816999999996e-09
0.4857143 -4.6825523e-09
0.4867143 -4.2509704e-09
0.4877143 -3.6739882e-09
0.4887143 -2.9715005e-09
0.4897143 -2.16777e-09
0.4907143 -1.2905969e-09
0.4917143 -3.7036459000000003e-10
0.4927143 5.6100797e-10
0.4937143 1.4711701e-09
0.4947143 2.3284616e-09
0.4957143 3.1030144e-09
0.4967143 3.7677951e-09
0.4977143 4.2995527e-09
0.4987143 4.6796369e-09
0.4997143 4.8946597e-09
0.5007143 4.9369769e-09
0.5017143 4.8049696e-09
0.5027143 4.503119400000001e-09
0.5037143 4.0418707e-09
0.5047143 3.4372859e-09
0.5057143 2.7105030000000002e-09
0.5067143 1.8870162e-09
0.5077143 9.958011799999999e-10
0.5087143 6.8314885e-11
0.5097143 -8.6259567e-10
0.5107143 -1.7638396e-09
0.5117143 -2.6032433e-09
0.5127143 -3.350686e-09
0.5137143 -3.9791711999999996e-09
0.5147143 -4.4657947e-09
0.5157143 -4.7925757e-09
0.5167143 -4.9471201e-09
0.5177143 -4.9230914e-09
0.5187143 -4.720474e-09
0.5197143 -4.3456127999999995e-09
0.5207143 -3.8110314e-09
0.5217143 -3.1350286999999997e-09
0.5227143 -2.3410707000000003e-09
0.5237143 -1.4569911e-09
0.5247143 -5.1403352e-10
0.5257143 4.5423591000000006e-10
0.5267143 1.4131057e-09
0.5277143 2.3279466999999998e-09
0.5287143 3.1654443e-09
0.5297143 3.8947932e-09
0.5307143 4.4888131e-09
0.5317143 4.924941e-09
0.5327143 5.1860696e-09
0.5337143 5.261197e-09
0.5347143 5.1458664e-09
0.5357143 4.8423772e-09
0.5367143 4.3597580000000004e-09
0.5377143 3.7135028e-09
0.5387143 2.9250772000000003e-09
0.5397143 2.0212113e-09
0.5407143 1.0330017e-09
0.5417143 -5.1462371e-12
0.5427143 -1.0566986999999999e-09
0.5437143 -2.084259e-09
0.5447143 -3.0508727000000003e-09
0.5457143 -3.9213306e-09
0.5467143 -4.6634214000000005e-09
0.5477143 -5.2490932e-09
0.5487143 -5.655482e-09
0.5497143 -5.8657697000000004e-09
0.5507143 -5.8698421e-09
0.5517143 -5.6647194000000005e-09
0.5527143 -5.2547466e-09
0.5537143 -4.6515305e-09
0.5547143 -3.8736219e-09
0.5557143 -2.9459545999999995e-09
0.5567143 -1.8990566e-09
0.5577143 -7.680544600000001e-10
0.5587143 4.0849529e-10
0.5597143 1.5899083999999998e-09
0.5607143 2.7347687e-09
0.5617143 3.8023657e-09
0.5627143 4.754129e-09
0.5637143 5.5550037e-09
0.5647143 6.1747218000000005e-09
0.5657143 6.5889245e-09
0.5667143 6.780085499999999e-09
0.5677143 6.7382114e-09
0.5687143 6.4612871e-09
0.5697143 5.9554424e-09
0.5707143 5.2348417e-09
0.5717143 4.3212874e-09
0.5727143 3.2435547000000003e-09
0.5737143 2.0364746e-09
0.5747143 7.397983300000001e-10
0.5757143 -6.0312172e-10
0.5767143 -1.9467867000000002e-09
0.5777143 -3.2450954999999997e-09
0.5787143 -4.4529221e-09
0.5797143 -5.5276752e-09
0.5807143 -6.430782999999999e-09
0.5817143 -7.129055e-09
0.5827143 -7.5958739e-09
0.5837143 -7.8121731e-09
0.5847143 -7.7671647e-09
0.5857143 -7.4587989e-09
0.5867143 -6.8939278000000005e-09
0.5877143 -6.088172299999999e-09
0.5887143 -5.0654925e-09
0.5897143 -3.8574723e-09
0.5907143 -2.5023407e-09
0.5917143 -1.0437594000000001e-09
0.5927143 4.7058546e-10
0.5937143 1.990544e-09
0.5947143 3.4651632000000002e-09
0.5957143 4.8443954e-09
0.5967143 6.0807977e-09
0.5977143 7.131162999999999e-09
0.5987143 7.958031500000001e-09
0.5997143 8.5310217e-09
0.6007143 8.8279432e-09
0.6017143 8.8356399e-09
0.6027143 8.5505387e-09
0.6037143 7.9788759e-09
0.6047143 7.1365927000000005e-09
0.6057143 6.0488968e-09
0.6067143 4.7495017999999995e-09
0.6077143 3.2795689999999998e-09
0.6087143 1.6863791999999999e-09
0.6097143 2.1782812e-11
0.6107143 -1.6595194e-09
0.6117143 -3.3018092000000004e-09
0.6127143 -4.8502306e-09
0.6137143 -6.2526539999999995e-09
0.6147143 -7.4614551e-09
0.6157143 -8.4351554e-09
0.6167143 -9.1398569e-09
0.6177143 -9.5504278e-09
0.6187143 -9.6513943e-09
0.6197143 -9.4375112e-09
0.6207143 -8.9139869e-09
0.6217143 -8.0963548e-09
0.6227143 -7.010004399999999e-09
0.6237143 -5.6893728999999994e-09
0.6247143 -4.1768373e-09
0.6257143 -2.521338e-09
0.6267143 -7.7677751e-10
0.6277143 9.9974785e-10
0.6287143 2.7498302000000003e-09
0.6297143 4.4156834e-09
0.6307143 5.9420663e-09
0.6317143 7.2781288000000004e-09
0.6327143 8.3791259e-09
0.6337143 9.2079379e-09
0.6347143 9.7363499e-09
0.6357143 9.9460377e-09
0.6367143 9.8292381e-09
0.6377143 9.389063099999999e-09
0.6387143 8.6394593e-09
0.6397143 7.6047939e-09
0.6407143 6.3190911e-09
0.6417143 4.8249331999999996e-09
0.6427143 3.1720588e-09
0.6437143 1.4157074999999999e-09
0.6447143 -3.8523906e-10
0.6457143 -2.1702525e-09
0.6467143 -3.8792247e-09
0.6477143 -5.4545316e-09
0.6487143 -6.843019899999999e-09
0.6497143 -7.9978489e-09
0.6507143 -8.8801154e-09
0.6517143 -9.4602111e-09
0.6527143 -9.7188528e-09
0.6537143 -9.6477583e-09
0.6547143 -9.2499314e-09
0.6557143 -8.5395614e-09
0.6567143 -7.5415285e-09
0.6577143 -6.2905389e-09
0.6587143 -4.8299188e-09
0.6597143 -3.2101155e-09
0.6607143 -1.4869572999999998e-09
0.6617143 2.8026993e-10
0.6627143 2.0308531e-09
0.6637143 3.7047289000000004e-09
0.6647143 5.2445298e-09
0.6657143 6.5975350000000004e-09
0.6667143 7.71746e-09
0.6677143 8.5660284e-09
0.6687143 9.1142725e-09
0.6697143 9.3435211e-09
0.6707143 9.246044200000001e-09
0.6717143 8.8253342e-09
0.6727143 8.0960037e-09
0.6737143 7.083318e-09
0.6747143 5.8223648000000004e-09
0.6757143 4.3568857e-09
0.6767143 2.7378107e-09
0.6777143 1.0215362e-09
0.6787143 -7.3199554e-10
0.6797143 -2.4613546000000002e-09
0.6807143 -4.105751200000001e-09
0.6817143 -5.6071595000000006e-09
0.6827143 -6.9123644e-09
0.6837143 -7.974856900000001e-09
0.6847143 -8.7565087e-09
0.6857143 -9.22896e-09
0.6867143 -9.374674e-09
0.6877143 -9.1876048e-09
0.6887143 -8.6734599e-09
0.6897143 -7.8495377e-09
0.6907143 -6.744148999999999e-09
0.6917143 -5.3956312e-09
0.6927143 -3.8510042000000006e-09
0.6937143 -2.1643048e-09
0.6947143 -3.9466893e-10
0.6957143 1.3957707e-09
0.6967143 3.1440909e-09
0.6977143 4.7888065e-09
0.6987143 6.2720404999999995e-09
0.6997143 7.5415556e-09
0.7007143 8.5525753e-09
0.7017143 9.2693325e-09
0.7027143 9.6662948e-09
0.7037143 9.7290287e-09
0.7047143 9.4546759e-09
0.7057143 8.852028800000001e-09
0.7067143 7.9412116e-09
0.7077143 6.7529767e-09
0.7087143 5.3276474e-09
0.7097143 3.7137429e-09
0.7107143 1.9663294e-09
0.7117143 1.4515509e-10
0.7127143 -1.6873712e-09
0.7137143 -3.4682961e-09
0.7147143 -5.1362622e-09
0.7157143 -6.6336062e-09
0.7167143 -7.9083469e-09
0.7177143 -8.915995e-09
0.7187143 -9.6211254e-09
0.7197143 -9.998653300000001e-09
0.7207143 -1.0034765e-08
0.7217143 -9.7274709e-09
0.7227143 -9.0867376e-09
0.7237143 -8.134212699999999e-09
0.7247143 -6.902518099999999e-09
0.7257143 -5.4341445e-09
0.7267143 -3.7799815e-09
0.7277143 -1.9975282e-09
0.7287143 -1.4884625e-10
0.7297143 1.7016635e-09
0.7307143 3.4895822e-09
0.7317143 5.1528018e-09
0.7327143 6.6337692e-09
0.7337143 7.881559300000001e-09
0.7347143 8.853692799999999e-09
0.7357143 9.5176332e-09
0.7367143 9.851904e-09
0.7377143 9.846781e-09
0.7387143 9.5045541e-09
0.7397143 8.839336199999999e-09
0.7407143 7.876448100000001e-09
0.7417143 6.6514058e-09
0.7427143 5.2085565e-09
0.7437143 3.5994221e-09
0.7447143 1.8808148999999997e-09
0.7457143 1.1280046000000001e-10
0.7467143 -1.6434182e-09
0.7477143 -3.3276214999999998e-09
0.7487143 -4.8826262e-09
0.7497143 -6.256208099999999e-09
0.7507143 -7.402828400000001e-09
0.7517143 -8.2851226e-09
0.7527143 -8.8751027e-09
0.7537143 -9.1550406e-09
0.7547143 -9.1180077e-09
0.7557143 -8.7680592e-09
0.7567143 -8.1200525e-09
0.7577143 -7.1991024e-09
0.7587143 -6.0396931e-09
0.7597143 -4.6844646e-09
0.7607143 -3.1827135000000004e-09
0.7617143 -1.5886499999999999e-09
0.7627143 4.0528301e-11
0.7637143 1.6466875e-09
0.7647143 3.1728575e-09
0.7657143 4.5653061e-09
0.7667143 5.7755103e-09
0.7677143 6.7619403000000004e-09
0.7687143 7.4915886e-09
0.7697143 7.9411755e-09
0.7707143 8.0979744e-09
0.7717143 7.9602276e-09
0.7727143 7.5371188e-09
0.7737143 6.8483191e-09
0.7747143 5.9231148000000005e-09
0.7757143 4.7991597e-09
0.7767143 3.5209124e-09
0.7777143 2.1378278e-09
0.7787143 7.0238104e-10
0.7797143 -7.319824400000001e-10
0.7807143 -2.1128875999999998e-09
0.7817143 -3.3909722e-09
0.7827143 -4.521654600000001e-09
0.7837143 -5.4666618e-09
0.7847143 -6.1952665e-09
0.7857143 -6.685194799999999e-09
0.7867143 -6.9231912e-09
0.7877143 -6.9052375e-09
0.7887143 -6.636431699999999e-09
0.7897143 -6.1305551e-09
0.7907143 -5.4093612e-09
0.7917143 -4.5016216000000005e-09
0.7927143 -3.4419752000000003e-09
0.7937143 -2.2696213000000003e-09
0.7947143 -1.0269076e-09
0.7957143 2.4214691e-10
0.7967143 1.4933476e-09
0.7977143 2.6837990000000003e-09
0.7987143 3.7733178000000005e-09
0.7997143 4.7257458e-09
0.8007143 5.5101253000000004e-09
0.8017143 6.1017039000000006e-09
0.8027143 6.4827303e-09
0.8037143 6.6430167e-09
0.8047143 6.5802336e-09
0.8057143 6.29993e-09
0.8067143 5.815258e-09
0.8077143 5.1464107000000004e-09
0.8087143 4.3197830999999995e-09
0.8097143 3.3668877000000002e-09
0.8107143 2.3230636e-09
0.8117143 1.2260370000000001e-09
0.8127143 1.143927e-10
0.8137143 -9.7396943e-10
0.8147143 -2.0033214999999997e-09
0.8157143 -2.9414643999999996e-09
0.8167143 -3.7608895e-09
0.8177143 -4.4396872e-09
0.8187143 -4.9621664e-09
0.8197143 -5.3191583e-09
0.8207143 -5.5080013e-09
0.8217143 -5.5322264e-09
0.8227143 -5.4009717e-09
0.8237143 -5.1281802e-09
0.8247143 -4.7316404e-09
0.8257143 -4.2319342e-09
0.8267143 -3.6513619e-09
0.8277143 -3.0129037999999998e-09
0.8287143 -2.3392763000000003e-09
0.8297143 -1.652122e-09
0.8307143 -9.713639600000001e-10
0.8317143 -3.1473734000000003e-10
0.8327143 3.0250276999999997e-10
0.8337143 8.6771102e-10
0.8347143 1.3708428999999999e-09
0.8357143 1.8043376e-09
0.8367143 2.1629249e-09
0.8377143 2.4433898e-09
0.8387143 2.64432e-09
0.8397143 2.7658577e-09
0.8407143 2.8094707e-09
0.8417143 2.7777449e-09
0.8427143 2.6742011e-09
0.8437143 2.5031316e-09
0.8447143 2.2694461000000003e-09
0.8457143 1.9785276e-09
0.8467143 1.6360911000000002e-09
0.8477143 1.2480483e-09
0.8487143 8.2038282e-10
0.8497143 3.5904914e-10
0.8507143 -1.3009448999999998e-10
0.8517143 -6.4130164e-10
0.8527143 -1.1688896e-09
0.8537143 -1.7071180000000002e-09
0.8547143 -2.2499905e-09
0.8557143 -2.7909909e-09
0.8567143 -3.3227653e-09
0.8577143 -3.8367854e-09
0.8587143 -4.3230277e-09
0.8597143 -4.7697148e-09
0.8607143 -5.1631643e-09
0.8617143 -5.4877915e-09
0.8627143 -5.7262962e-09
0.8637143 -5.860062399999999e-09
0.8647143 -5.8697755e-09
0.8657143 -5.7362434e-09
0.8667143 -5.4413925e-09
0.8677143 -4.9693846e-09
0.8687143 -4.3077909e-09
0.8697143 -3.4487427000000003e-09
0.8707143 -2.3899735e-09
0.8717143 -1.1356724e-09
0.8727143 3.0293093999999996e-10
0.8737143 1.9073068e-09
0.8747143 3.6517327e-09
0.8757143 5.5037815e-09
0.8767143 7.4251771e-09
0.8777143 9.3729864e-09
0.8787143 1.1301075e-08
0.8797143 1.3161765e-08
0.8807143 1.4907584e-08
0.8817143 1.6493026e-08
0.8827143 1.7876229999999998e-08
0.8837143 1.9020466e-08
0.8847143 1.9895394e-08
0.8857143 2.047801e-08
0.8867143 2.0753263000000002e-08
0.8877143 2.0714327e-08
0.8887143 2.0362534e-08
0.8897143 1.970699e-08
0.8907143 1.8763918e-08
0.8917143 1.7555755e-08
0.8927143 1.6110072e-08
0.8937143 1.445834e-08
0.8947143 1.2634602e-08
0.8957143 1.0674068999999999e-08
0.8967143 8.6116968e-09
0.8977143 6.4807416e-09
0.8987143 4.3113522999999995e-09
0.8997143 2.1292124e-09
0.9007143 -4.5720009e-11
0.9017143 -2.200338e-09
0.9027143 -4.3293199e-09
0.9037143 -6.435816500000001e-09
0.9047143 -8.5318259e-09
0.9057143 -1.0638189e-08
0.9067143 -1.2784152e-08
0.9077143 -1.5006436000000002e-08
0.9087143 -1.73478e-08
0.9097143 -1.9855061e-08
0.9107143 -2.2576631e-08
0.9117143 -2.5559591e-08
0.9127143 -2.8846421999999998e-08
0.9137143 -3.2471484e-08
0.9147143 -3.6457409e-08
0.9157143 -4.0811574e-08
0.9167143 -4.5522797e-08
0.9177143 -5.0558462999999994e-08
0.9187143 -5.5862209e-08
0.9197143 -6.1352295e-08
0.9207143 -6.692075200000001e-08
0.9217143 -7.2433415e-08
0.9227143 -7.773077199999999e-08
0.9237143 -8.2629659e-08
0.9247143 -8.6925683e-08
0.9257143 -9.039629e-08
0.9267143 -9.280434800000001e-08
0.9277143 -9.3902053e-08
0.9287143 -9.343502599999999e-08
0.9297143 -9.1146463e-08
0.9307143 -8.6781121e-08
0.9317143 -8.0089113e-08
0.9327143 -7.0829309e-08
0.9337143 -5.8772354e-08
0.9347143 -4.3703188e-08
0.9357143 -2.5423066e-08
0.9367143 -3.7510623e-09
0.9377143 2.1474969e-08
0.9387143 5.039793e-08
0.9397143 8.3141549e-08
0.9407143 1.1981098e-07
0.9417143 1.6049386e-07
0.9427143 2.0526185e-07
0.9437143 2.5417262000000003e-07
0.9447143 3.0727231999999997e-07
0.9457143 3.6459846e-07
0.9467143 4.2618304e-07
0.9477143 4.9205595e-07
0.9487143 5.6224856e-07
0.9497143 6.3679728e-07
0.9507143 7.1574697e-07
0.9517143 7.991539e-07
0.9527143 8.8708836e-07
0.9537143 9.7963682e-07
0.9547143 1.0769031e-06
0.9557143 1.1790086e-06
0.9567143 1.2860918e-06
0.9577143 1.3983064000000002e-06
0.9587143 1.5158196e-06
0.9597143 1.6388078e-06
0.9607143 1.7674535999999998e-06
0.9617143 1.9019405e-06
0.9627143 2.0424494e-06
0.9637143 2.1891529e-06
0.9647143 2.3422107e-06
0.9657143 2.5017657e-06
0.9667143 2.6679402e-06
0.9677143 2.8408331999999997e-06
0.9687143 3.0205179e-06
0.9697143 3.2070403e-06
0.9707143 3.4004202e-06
0.9717143 3.6006501000000004e-06
0.9727143 3.8076973e-06
0.9737143 4.0215055999999995e-06
0.9747143 4.241998e-06
0.9757143 4.46908e-06
0.9767143 4.7026433000000005e-06
0.9777143 4.942569e-06
0.9787143 5.188733e-06
0.9797143 5.4410091000000005e-06
0.9807143 5.6992738999999996e-06
0.9817143 5.963411799999999e-06
0.9827143 6.233318600000001e-06
0.9837143 6.508906800000001e-06
0.9847143 6.790109100000001e-06
0.9857143 7.0768813e-06
0.9867143 7.36921e-06
0.9877143 7.6671107e-06
0.9887143 7.9706332e-06
0.9897143 8.2798636e-06
0.9907143 8.5949232e-06
0.9917143 8.9159698e-06
0.9927143 9.2431954e-06
0.9937143 9.5768243e-06
0.9947143 9.9171096e-06
0.9957143 1.0264327e-05
0.9967143 1.0618773e-05
0.9977143 1.0980758e-05
0.9987143 1.13506e-05
0.9997143 1.1728620000000001e-05
1.000714 1.2115133e-05
1.001714 1.2510446e-05
1.002714 1.291485e-05
1.003714 1.3328620999999999e-05
1.004714 1.3752009000000001e-05
1.005714 1.4185250000000001e-05
1.006714 1.4628552e-05
1.007714 1.5082104000000002e-05
1.008714 1.5546074e-05
1.009714 1.6020611e-05
1.010714 1.6505848e-05
1.011714 1.7001905e-05
1.012714 1.7508894e-05
1.013714 1.8026924e-05
1.014714 1.8556103e-05
1.015714 1.9096545000000002e-05
1.016714 1.9648371e-05
1.017714 2.0211712e-05
1.018714 2.0786715e-05
1.019714 2.137354e-05
1.020714 2.1972374e-05
1.021714 2.2583424e-05
1.022714 2.3206923e-05
1.023714 2.3843131e-05
1.024714 2.449234e-05
1.025714 2.5154861e-05
1.026714 2.5831037000000002e-05
1.027714 2.6521231999999997e-05
1.028714 2.7225835e-05
1.029714 2.7945245e-05
1.030714 2.8679881e-05
1.031714 2.9430163e-05
1.032714 3.0196509000000003e-05
1.033714 3.0979334e-05
1.034714 3.1779038e-05
1.035714 3.2596006e-05
1.036714 3.3430592e-05
1.037714 3.4283118999999996e-05
1.038714 3.5153866e-05
1.039714 3.6043079e-05
1.040714 3.6950959e-05
1.041714 3.7877669e-05
1.042714 3.8823339e-05
1.043714 3.9788060000000003e-05
1.044714 4.0771897e-05
1.045714 4.1774891e-05
1.046714 4.2797055e-05
1.047714 4.3838392e-05
1.048714 4.4898900000000005e-05
1.049714 4.5978575e-05
1.050714 4.7077427e-05
1.051714 4.8195483e-05
1.052714 4.9332794999999996e-05
1.053714 5.0489433e-05
1.054714 5.1665489e-05
1.055714 5.2861094e-05
1.056714 5.4076394999999996e-05
1.057714 5.5311573999999996e-05
1.058714 5.6566842000000004e-05
1.059714 5.7842448e-05
1.060714 5.9138665e-05
1.061714 6.0455795000000004e-05
1.062714 6.1794157e-05
1.063714 6.315407299999999e-05
1.064714 6.4535897e-05
1.065714 6.5939957e-05
1.066714 6.7366602e-05
1.067714 6.881616100000001e-05
1.068714 7.028895100000001e-05
1.069714 7.178527400000001e-05
1.070714 7.3305404e-05
1.071714 7.4849578e-05
1.072714 7.641800199999999e-05
1.073714 7.8010828e-05
1.074714 7.962816500000001e-05
1.075714 8.1270088e-05
1.076714 8.2936623e-05
1.077714 8.4627777e-05
1.078714 8.6343539e-05
1.079714 8.808385700000001e-05
1.080714 8.9848675e-05
1.081714 9.163792899999999e-05
1.082714 9.3451553e-05
1.083714 9.5289488e-05
1.084714 9.715171199999999e-05
1.085714 9.903822000000001e-05
1.086714 0.00010094906
1.087714 0.00010288431000000001
1.088714 0.00010484410000000001
1.089714 0.00010682861999999999
1.090714 0.00010883806
1.091714 0.00011087267
1.092714 0.00011293271
1.093714 0.00011501849000000001
1.094714 0.00011713033000000001
1.095714 0.00011926865
1.096714 0.00012143381000000002
1.097714 0.00012362623
1.098714 0.00012584632
1.099714 0.00012809446000000002
1.100714 0.00013037105000000002
1.101714 0.00013267645
1.102714 0.00013501102
1.103714 0.00013737513000000001
1.104714 0.00013976911
1.105714 0.00014219331000000002
1.106714 0.00014464804000000002
1.107714 0.00014713357
1.108714 0.00014965017
1.109714 0.00015219805999999999
1.110714 0.00015477748000000002
1.111714 0.00015738862
1.112714 0.0001600317
1.113714 0.00016270694999999998
1.114714 0.00016541463
1.115714 0.00016815497
1.116714 0.00017092825
1.117714 0.00017373475999999999
1.118714 0.00017657479
1.119714 0.00017944873
1.120714 0.00018235696
1.121714 0.00018529997000000002
1.122714 0.00018827828
1.123714 0.00019129245
1.124714 0.0001943431
1.125714 0.00019743084
1.126714 0.00020055634
1.127714 0.00020372026
1.128714 0.0002069233
1.129714 0.00021016617000000002
1.130714 0.00021344961
1.131714 0.00021677436
1.132714 0.00022014115
1.133714 0.00022355068
1.134714 0.00022700365
1.135714 0.0002305007
1.136714 0.00023404250000000001
1.137714 0.00023762971
1.138714 0.00024126298
1.139714 0.00024494298
1.140714 0.00024867036
1.141714 0.00025244576
1.142714 0.00025626985
1.143714 0.00026014326999999996
1.144714 0.00026406672
1.145714 0.00026804089
1.146714 0.0002720665
1.147714 0.00027614428
1.148714 0.000280275
1.149714 0.00028445943
1.150714 0.00028869838
1.151714 0.00029299265
1.152714 0.00029734308
1.153714 0.00030175056
1.154714 0.00030621597
1.155714 0.00031074023
1.156714 0.00031532427
1.157714 0.00031996904
1.158714 0.00032467551000000004
1.159714 0.00032944467
1.160714 0.00033427752
1.161714 0.00033917505999999997
1.162714 0.00034413829
1.163714 0.00034916825
1.164714 0.00035426592
1.165714 0.00035943228
1.166714 0.00036466834
1.167714 0.00036997502999999997
1.168714 0.00037535331
1.169714 0.00038080407
1.170714 0.00038632825000000005
1.171714 0.00039192673
1.172714 0.00039760043
1.173714 0.00040335025999999996
1.174714 0.00040917703
1.175714 0.00041508165000000004
1.176714 0.00042106499
1.177714 0.00042712794999999996
1.178714 0.00043327141
1.179714 0.00043949626
1.180714 0.00044580346999999995
1.181714 0.00045219385
1.182714 0.00045866826999999997
1.183714 0.00046522759
1.184714 0.00047187259
1.185714 0.00047860408
1.186714 0.00048542283
1.187714 0.00049232958
1.188714 0.00049932501
1.189714 0.0005064097
1.190714 0.00051358429
1.191714 0.00052084929
1.192714 0.00052820528
1.193714 0.0005356526800000001
1.194714 0.00054319194
1.195714 0.00055082351
1.196714 0.0005585478
1.197714 0.00056636522
1.198714 0.00057427615
1.199714 0.0005822810200000001
1.200714 0.00059038016
1.201714 0.00059857393
1.202714 0.0006068627
1.203714 0.00061524684
1.204714 0.0006237266900000001
1.205714 0.00063230268
1.206714 0.00064097521
1.207714 0.0006497446500000001
1.208714 0.0006586115
1.209714 0.00066757611
1.210714 0.00067663896
1.211714 0.00068580048
1.212714 0.00069506114
1.213714 0.00070442143
1.214714 0.00071388199
1.215714 0.0007234435100000001
1.216714 0.00073310657
1.217714 0.0007428717699999999
1.218714 0.0007527397
1.219714 0.00076271099
1.220714 0.00077278628
1.221714 0.0007829662499999999
1.222714 0.00079325173
1.223714 0.00080364343
1.224714 0.00081414228
1.225714 0.00082474899
1.226714 0.0008354644699999999
1.227714 0.00084628946
1.228714 0.00085722495
1.229714 0.0008682720400000001
1.230714 0.0008794319
1.231714 0.00089070581
1.232714 0.00090209514
1.233714 0.00091360143
1.234714 0.0009252263199999999
1.235714 0.00093697145
1.236714 0.00094883844
1.237714 0.00096082913
1.238714 0.00097294542
1.239714 0.00098518949
1.240714 0.00099756344
1.241714 0.0010100695
1.242714 0.0010227101
1.243714 0.0010354874
1.244714 0.0010484038
1.245714 0.0010614619
1.246714 0.0010746638999999999
1.247714 0.0010880122
1.248714 0.0011015095
1.249714 0.0011151583
1.250714 0.0011289612
1.251714 0.0011429212
1.252714 0.0011570411
1.253714 0.0011713236
1.254714 0.0011857716
1.255714 0.0012003879
1.256714 0.0012151749
1.257714 0.0012301357
1.258714 0.0012452732
1.259714 0.0012605907
1.260714 0.0012760913000000001
1.261714 0.0012917782
1.262714 0.0013076548
1.263714 0.0013237241
1.264714 0.0013399892
1.265714 0.0013564534
1.266714 0.00137312
1.267714 0.0013899923
1.268714 0.001407074
1.269714 0.0014243687
1.270714 0.00144188
1.271714 0.0014596116
1.272714 0.0014775671
1.273714 0.0014957500000000001
1.274714 0.0015141635
1.275714 0.0015328113
1.276714 0.0015516964
1.277714 0.0015708223
1.278714 0.0015901929000000001
1.279714 0.0016098118000000001
1.280714 0.0016296826000000001
1.281714 0.0016498087000000002
1.282714 0.0016701928
1.283714 0.001690838
1.284714 0.0017117468999999998
1.285714 0.0017329226000000002
1.286714 0.0017543687
1.287714 0.0017760885
1.288714 0.0017980854
1.289714 0.0018203627
1.290714 0.0018429237
1.291714 0.0018657707
1.292714 0.0018889065999999999
1.293714 0.0019123339
1.294714 0.0019360557000000001
1.295714 0.0019600753
1.296714 0.0019843961
1.297714 0.0020090218
1.298714 0.0020339556000000003
1.299714 0.0020592004
1.300714 0.002084759
1.301714 0.0021106338
1.302714 0.0021368272
1.303714 0.0021633425
1.304714 0.0021901827
1.305714 0.0022173517
1.306714 0.0022448525
1.307714 0.0022726885
1.308714 0.0023008623
1.309714 0.0023293765
1.310714 0.0023582337
1.311714 0.0023874363
1.312714 0.0024169873
1.313714 0.0024468899999999997
1.314714 0.0024771478
1.315714 0.0025077639
1.316714 0.0025387417
1.317714 0.0025700836
1.318714 0.0026017922
1.319714 0.0026338701
1.320714 0.00266632
1.321714 0.0026991449
1.322714 0.0027323484
1.323714 0.0027659340000000003
1.324714 0.0027999055000000003
1.325714 0.0028342662000000003
1.326714 0.0028690192
1.327714 0.0029041676000000002
1.328714 0.0029397142
1.329714 0.0029756626
1.330714 0.0030120164000000003
1.331714 0.0030487794
1.332714 0.0030859559
1.333714 0.0031235500999999997
1.334714 0.0031615655
1.335714 0.0032000062
1.336714 0.0032388758000000003
1.337714 0.0032781779999999996
1.338714 0.0033179163000000003
1.339714 0.0033580949
1.340714 0.0033987177
1.341714 0.0034397897
1.342714 0.0034813154
1.343714 0.0035232995
1.344714 0.0035657466999999997
1.345714 0.0036086614
1.346714 0.003652048
1.347714 0.0036959103
1.348714 0.0037402537
1.349714 0.0037850827
1.350714 0.0038304031
1.351714 0.0038762206000000003
1.352714 0.0039225408
1.353714 0.0039693685
1.354714 0.0040167084
1.355714 0.0040645653
1.356714 0.0041129439
1.357714 0.0041618492
1.358714 0.004211287199999999
1.359714 0.0042612635
1.360714 0.0043117841
1.361714 0.0043628552
1.362714 0.0044144821
1.363714 0.00446667
1.364714 0.0045194243
1.365714 0.0045727505
1.366714 0.0046266545
1.367714 0.0046811423
1.368714 0.004736220199999999
1.369714 0.0047918944
1.370714 0.0048481717
1.371714 0.0049050584
1.372714 0.0049625603
1.373714 0.0050206836
1.374714 0.005079433699999999
1.375714 0.0051388168
1.376714 0.0051988398
1.377714 0.0052595096
1.378714 0.005320834
1.379714 0.0053828193
1.380714 0.0054454726
1.381714 0.0055088003
1.382714 0.0055728091
1.383714 0.0056375055
1.384714 0.0057028956
1.385714 0.0057689867
1.386714 0.0058357866
1.387714 0.005903302
1.388714 0.0059715407
1.389714 0.0060405091
1.390714 0.0061102139
1.391714 0.0061806619
1.392714 0.00625186
1.393714 0.0063238142
1.394714 0.0063965308
1.395714 0.006470018
1.396714 0.006544282199999999
1.397714 0.0066193315
1.398714 0.0066951732000000005
1.399714 0.006771813799999999
1.400714 0.0068492605
1.401714 0.0069275215
1.402714 0.0070066024
1.403714 0.0070865113
1.404714 0.0071672563
1.405714 0.0072488451999999995
1.406714 0.0073312862
1.407714 0.007414586400000001
1.408714 0.0074987547000000005
1.409714 0.0075837976
1.410714 0.0076697237000000005
1.411714 0.0077565412
1.412714 0.0078442572
1.413714 0.007932880500000001
1.414714 0.0080224199
1.415714 0.008112882600000001
1.416714 0.008204276699999999
1.417714 0.00829661
1.418714 0.00838989
1.419714 0.0084841246
1.420714 0.0085793232
1.421714 0.0086754932
1.422714 0.0087726425
1.423714 0.0088707799
1.424714 0.0089699141
1.425714 0.0090700516
1.426714 0.0091712005
1.427714 0.0092733681
1.428714 0.009376563
1.429714 0.0094807932
1.430714 0.0095860683
1.431714 0.009692397
1.432714 0.0097997887
1.433714 0.0099082506
1.434714 0.010017792
1.435714 0.010128422
1.436714 0.010240147
1.437714 0.010352979
1.438714 0.010466928
1.439714 0.010582003
1.440714 0.010698214
1.441714 0.010815569
1.442714 0.010934078
1.443714 0.011053751
1.444714 0.011174597
1.445714 0.011296625999999999
1.446714 0.011419849
1.447714 0.011544276
1.448714 0.011669916
1.449714 0.011796779
1.450714 0.011924874
1.451714 0.012054211
1.452714 0.012184799
1.453714 0.012316648
1.454714 0.012449769000000001
1.455714 0.012584172000000001
1.456714 0.012719867999999999
1.457714 0.012856869
1.458714 0.012995182999999999
1.459714 0.013134822
1.460714 0.013275795
1.461714 0.013418111
1.462714 0.013561783
1.463714 0.013706821000000001
1.464714 0.01385324
1.465714 0.014001051
1.466714 0.014150263
1.467714 0.01430089
1.468714 0.014452940000000001
1.469714 0.014606427000000002
1.470714 0.014761361
1.471714 0.014917755000000001
1.472714 0.015075620999999999
1.473714 0.015234972
1.474714 0.015395822
1.475714 0.015558181999999999
1.476714 0.015722062000000002
1.477714 0.015887477
1.478714 0.016054437
1.479714 0.016222953999999998
1.480714 0.016393042
1.481714 0.016564717
1.482714 0.016737991
1.483714 0.016912876
1.484714 0.017089387
1.485714 0.017267532999999998
1.486714 0.017447326000000003
1.487714 0.017628777999999998
1.488714 0.017811904
1.489714 0.017996719
1.490714 0.018183237
1.491714 0.018371474
1.492714 0.018561447000000002
1.493714 0.018753165000000002
1.494714 0.018946643
1.495714 0.019141892
1.496714 0.019338928
1.497714 0.019537764
1.498714 0.019738419
1.499714 0.01994091
1.500714 0.020145254
1.501714 0.020351465
1.502714 0.020559556
1.503714 0.02076954
1.504714 0.020981432
1.505714 0.021195246
1.506714 0.021410998
1.507714 0.021628707
1.508714 0.021848388
1.509714 0.022070061999999998
1.510714 0.022293745
1.511714 0.022519453000000002
1.512714 0.022747199
1.513714 0.022976997
1.514714 0.023208859999999998
1.515714 0.023442807
1.516714 0.023678855000000002
1.517714 0.023917026
1.518714 0.024157341
1.519714 0.024399818
1.520714 0.024644472
1.521714 0.024891319000000002
1.522714 0.025140371999999998
1.523714 0.025391649000000002
1.524714 0.025645163000000002
1.525714 0.025900936
1.526714 0.026158991
1.527714 0.026419348
1.528714 0.026682031
1.529714 0.026947056
1.530714 0.027214439
1.531714 0.027484188
1.532714 0.027756317000000003
1.533714 0.028030845
1.534714 0.028307791000000002
1.535714 0.028587178999999997
1.536714 0.028869034999999998
1.537714 0.029153380000000003
1.538714 0.029440227
1.539714 0.029729589
1.540714 0.030021476999999998
1.541714 0.030315902999999998
1.542714 0.030612887000000002
1.543714 0.030912449999999998
1.544714 0.031214618
1.545714 0.031519413
1.546714 0.031826861000000005
1.547714 0.032136973
1.548714 0.032449764000000006
1.549714 0.032765241
1.550714 0.033083421
1.551714 0.033404319999999994
1.552714 0.033727961
1.553714 0.034054372
1.554714 0.034383577
1.555714 0.034715596
1.556714 0.035050444
1.557714 0.035388133
1.558714 0.035728673999999995
1.559714 0.036072079
1.560714 0.036418371
1.561714 0.036767568
1.562714 0.037119698
1.563714 0.037474782
1.564714 0.03783284
1.565714 0.038193888
1.566714 0.038557936
1.567714 0.038925
1.568714 0.039295090000000005
1.569714 0.039668224
1.570714 0.040044423
1.571714 0.040423713
1.572714 0.040806117
1.573714 0.041191658
1.574714 0.041580354
1.575714 0.041972217
1.576714 0.042367260999999996
1.577714 0.0427655
1.578714 0.043166953
1.579714 0.043571639
1.580714 0.043979584
1.581714 0.044390811999999995
1.582714 0.044805353
1.583714 0.045223229
1.584714 0.045644451
1.585714 0.046069038
1.586714 0.046497001
1.587714 0.046928360999999995
1.588714 0.047363137
1.589714 0.047801358999999995
1.590714 0.048243057
1.591714 0.048688258000000005
1.592714 0.049136986
1.593714 0.049589254
1.594714 0.050045078
1.595714 0.050504477000000006
1.596714 0.05096746
1.597714 0.051434053
1.598714 0.051904282999999996
1.599714 0.05237818699999999
1.600714 0.052855792000000006
1.601714 0.053337123
1.602714 0.053822197
1.603714 0.054311018999999995
1.604714 0.054803613
1.605714 0.05529998999999999
1.606714 0.055800185999999995
1.607714 0.05630423500000001
1.608714 0.056812167000000004
1.609714 0.057324009999999995
1.610714 0.057839787999999996
1.611714 0.058359519
1.612714 0.058883218999999994
1.613714 0.059410906
1.614714 0.059942604
1.615714 0.060478336
1.616714 0.061018130999999996
1.617714 0.061562017
1.618714 0.06211003600000001
1.619714 0.06266221200000001
1.620714 0.063218561
1.621714 0.063779094
1.622714 0.064343837
1.623714 0.06491279900000001
1.624714 0.06548601100000001
1.625714 0.066063507
1.626714 0.06664531
1.627714 0.06723146099999999
1.628714 0.067821977
1.629714 0.068416883
1.630714 0.06901618300000001
1.631714 0.069619896
1.632714 0.070228038
1.633714 0.070840638
1.634714 0.071457721
1.635714 0.072079326
1.636714 0.072705478
1.637714 0.073336205
1.638714 0.073971529
1.639714 0.074611459
1.640714 0.07525601
1.641714 0.075905205
1.642714 0.07655907
1.643714 0.077217625
1.644714 0.077880913
1.645714 0.078548962
1.646714 0.079221796
1.647714 0.079899433
1.648714 0.080581888
1.649714 0.081269181
1.650714 0.081961317
1.651714 0.082658313
1.652714 0.083360198
1.653714 0.08406701400000001
1.654714 0.08477878900000001
1.655714 0.085495552
1.656714 0.08621733300000001
1.657714 0.08694413100000001
1.658714 0.087675964
1.659714 0.08841284399999999
1.660714 0.089154788
1.661714 0.089901825
1.662714 0.090653996
1.663714 0.091411336
1.664714 0.09217386799999999
1.665714 0.092941627
1.666714 0.093714625
1.667714 0.09449287299999999
1.668714 0.095276389
1.669714 0.096065184
1.670714 0.09685928199999999
1.671714 0.09765873
1.672714 0.098463555
1.673714 0.09927380599999999
1.674714 0.10008949
1.675714 0.10091064
1.676714 0.10173726000000001
1.677714 0.10256935
1.678714 0.10340693
1.679714 0.10425005
1.680714 0.10509872
1.681714 0.10595296
1.682714 0.10681283000000001
1.683714 0.10767834
1.684714 0.10854952
1.685714 0.1094264
1.686714 0.11030897
1.687714 0.11119724
1.688714 0.11209124000000001
1.689714 0.11299100000000001
1.690714 0.11389655
1.691714 0.11480792000000001
1.692714 0.11572513000000001
1.693714 0.11664821
1.694714 0.11757719
1.695714 0.11851208
1.696714 0.11945288000000001
1.697714 0.12039960999999999
1.698714 0.1213523
1.699714 0.12231098
1.700714 0.12327568
1.701714 0.12424643
1.702714 0.12522325
1.703714 0.12620616
1.704714 0.12719518999999999
1.705714 0.12819035
1.706714 0.12919162
1.707714 0.13019905
1.708714 0.13121264
1.709714 0.13223243
1.710714 0.13325844
1.711714 0.13429071
1.712714 0.13532925
1.713714 0.13637407000000001
1.714714 0.13742516999999999
1.715714 0.13848257
1.716714 0.1395463
1.717714 0.14061637
1.718714 0.14169279
1.719714 0.14277562
1.720714 0.14386487
1.721714 0.14496057
1.722714 0.14606272
1.723714 0.14717134
1.724714 0.14828643
1.725714 0.14940798
1.726714 0.15053604
1.727714 0.15167061
1.728714 0.15281173
1.729714 0.15395945
1.730714 0.15511376999999998
1.731714 0.15627471
1.732714 0.15744228000000002
1.733714 0.15861649
1.734714 0.15979734
1.735714 0.16098486
1.736714 0.16217905999999999
1.737714 0.16337998
1.738714 0.16458766
1.739714 0.16580212
1.740714 0.16702337
1.741714 0.1682514
1.742714 0.1694862
1.743714 0.1707278
1.744714 0.17197618
1.745714 0.17323138999999999
1.746714 0.17449346000000002
1.747714 0.17576242
1.748714 0.17703829999999998
1.749714 0.17832109
1.750714 0.17961079
1.751714 0.1809074
1.752714 0.18221093
1.753714 0.18352142
1.754714 0.18483887999999998
1.755714 0.18616336
1.756714 0.18749490000000002
1.757714 0.18883348
1.758714 0.19017910999999998
1.759714 0.19153177999999998
1.760714 0.1928915
1.761714 0.19425828
1.762714 0.19563213000000002
1.763714 0.1970131
1.764714 0.19840121
1.765714 0.19979646999999998
1.766714 0.20119888
1.767714 0.20260843
1.768714 0.20402512
1.769714 0.20544892
1.770714 0.20687988
1.771714 0.208318
1.772714 0.20976329999999999
1.773714 0.21121583
1.774714 0.21267559
1.775714 0.21414259
1.776714 0.21561677999999998
1.777714 0.21709815999999998
1.778714 0.21858674
1.779714 0.22008254000000002
1.780714 0.22158555
1.781714 0.22309581
1.782714 0.22461335000000002
1.783714 0.22613818000000002
1.784714 0.22767028
1.785714 0.22920966
1.786714 0.23075628999999998
1.787714 0.23231012999999998
1.788714 0.23387121000000002
1.789714 0.23543953
1.790714 0.2370151
1.791714 0.23859791
1.792714 0.24018799999999998
1.793714 0.24178538
1.794714 0.24339002999999998
1.795714 0.24500194
1.796714 0.24662109
1.797714 0.24824744999999998
1.798714 0.24988106
1.799714 0.25152192
1.800714 0.25317001
1.801714 0.25482536
1.802714 0.25648796
1.803714 0.25815782
1.804714 0.25983491999999997
1.805714 0.26151924
1.806714 0.26321076
1.807714 0.26490947
1.808714 0.26661537
1.809714 0.26832847
1.810714 0.27004876
1.811714 0.27177625
1.812714 0.27351095000000003
1.813714 0.27525288
1.814714 0.27700197
1.815714 0.27875823
1.816714 0.28052162
1.817714 0.28229214
1.818714 0.28406975
1.819714 0.28585449
1.820714 0.28764638
1.821714 0.28944538999999997
1.822714 0.29125153000000004
1.823714 0.29306477
1.824714 0.29488506
1.825714 0.29671241
1.826714 0.29854679
1.827714 0.3003882
1.828714 0.30223662
1.829714 0.30409205
1.830714 0.30595446000000004
1.831714 0.30782386
1.832714 0.30970023999999996
1.833714 0.31158356000000004
1.834714 0.31347381999999996
1.835714 0.31537097000000003
1.836714 0.31727499000000003
1.837714 0.31918585
1.838714 0.32110353999999997
1.839714 0.32302805
1.840714 0.3249594
1.841714 0.32689755
1.842714 0.32884250000000004
1.843714 0.33079423
1.844714 0.33275266000000003
1.845714 0.33471778
1.846714 0.33668955
1.847714 0.33866793
1.848714 0.34065295
1.849714 0.34264459
1.850714 0.34464283
1.851714 0.34664765000000003
1.852714 0.34865898
1.853714 0.3506768
1.854714 0.35270106
1.855714 0.35473171
1.856714 0.35676872
1.857714 0.35881205
1.858714 0.36086165
1.859714 0.36291755
1.860714 0.36497973
1.861714 0.36704815
1.862714 0.36912276
1.863714 0.37120348000000003
1.864714 0.37329022
1.865714 0.375383
1.866714 0.37748180000000003
1.867714 0.37958664
1.868714 0.38169746
1.869714 0.38381424
1.870714 0.38593693
1.871714 0.38806549
1.872714 0.39019982999999997
1.873714 0.39233988999999997
1.874714 0.39448561
1.875714 0.39663697
1.876714 0.39879391
1.877714 0.40095649
1.878714 0.40312461
1.879714 0.40529827
1.880714 0.40747742
1.881714 0.40966192999999995
1.882714 0.41185175
1.883714 0.41404678000000006
1.884714 0.41624703
1.885714 0.41845249999999995
1.886714 0.42066309
1.887714 0.4228788
1.888714 0.42509958
1.889714 0.42732539999999997
1.890714 0.4295561
1.891714 0.43179165
1.892714 0.43403193999999995
1.893714 0.43627694
1.894714 0.4385266
1.895714 0.44078090999999997
1.896714 0.44303993
1.897714 0.44530355
1.898714 0.44757174
1.899714 0.44984436
1.900714 0.45212125
1.901714 0.45440233999999996
1.902714 0.45668758
1.903714 0.45897695000000005
1.904714 0.46127047000000004
1.905714 0.46356809000000004
1.906714 0.46586976
1.907714 0.46817539
1.908714 0.47048479
1.909714 0.47279792000000004
1.910714 0.47511463
1.911714 0.47743483
1.912714 0.47975848
1.913714 0.48208566999999997
1.914714 0.48441630999999996
1.915714 0.48675044
1.916714 0.48908792
1.917714 0.49142856
1.918714 0.49377219
1.919714 0.49611875000000005
1.920714 0.4984681
1.921714 0.50082016
1.922714 0.50317491
1.923714 0.5055323700000001
1.924714 0.50789258
1.925714 0.5102554300000001
1.926714 0.51262076
1.927714 0.51498837
1.928714 0.51735803
1.929714 0.51972969
1.930714 0.52210325
1.931714 0.52447873
1.932714 0.5268562099999999
1.933714 0.5292356
1.934714 0.53161681
1.935714 0.5339997400000001
1.936714 0.53638411
1.937714 0.53876974
1.938714 0.54115644
1.939714 0.54354421
1.940714 0.54593305
1.941714 0.54832306
1.942714 0.5507141400000001
1.943714 0.55310619
1.944714 0.55549904
1.945714 0.55789244
1.946714 0.56028618
1.947714 0.5626800900000001
1.948714 0.5650741
1.949714 0.5674683
1.950714 0.56986264
1.951714 0.5722571200000001
1.952714 0.57465159
1.953714 0.57704588
1.954714 0.57943971
1.955714 0.58183284
1.956714 0.5842251199999999
1.957714 0.58661657
1.958714 0.58900723
1.959714 0.59139719
1.960714 0.59378641
1.961714 0.59617469
1.962714 0.5985618100000001
1.963714 0.6009473900000001
1.964714 0.60333125
1.965714 0.6057132500000001
1.966714 0.60809334
1.967714 0.61047161
1.968714 0.61284807
1.969714 0.61522261
1.970714 0.61759511
1.971714 0.6199652299999999
1.972714 0.6223327
1.973714 0.62469733
1.974714 0.62705902
1.975714 0.62941769
1.976714 0.63177343
1.977714 0.63412627
1.978714 0.63647609
1.979714 0.63882265
1.980714 0.64116572
1.981714 0.6435050200000001
1.982714 0.6458402599999999
1.983714 0.64817131
1.984714 0.65049818
1.985714 0.6528209
1.986714 0.6551394700000001
1.987714 0.65745376
1.988714 0.65976358
1.989714 0.66206865
1.990714 0.6643686400000001
1.991714 0.66666328
1.992714 0.66895252
1.993714 0.6712362599999999
1.994714 0.6735146
1.995714 0.6757874500000001
1.996714 0.6780547100000001
1.997714 0.68031615
1.998714 0.68257144
1.999714 0.6848202999999999
2.000714 0.68706251
2.001714 0.68929791
2.002714 0.69152652
2.003714 0.69374833
2.004714 0.69596334
2.005714 0.69817142
2.006714 0.70037222
2.007714 0.7025654
2.008714 0.70475065
2.009714 0.7069276600000001
2.010714 0.70909644
2.011714 0.71125696
2.012714 0.7134093
2.013714 0.7155533900000001
2.014714 0.7176891000000001
2.015714 0.71981614
2.016714 0.7219341100000001
2.017714 0.72404263
2.018714 0.7261415
2.019714 0.7282306
2.020714 0.73030991
2.021714 0.73237945
2.022714 0.73443926
2.023714 0.73648915
2.024714 0.7385287899999999
2.025714 0.74055777
2.026714 0.74257571
2.027714 0.7445823899999999
2.028714 0.7465777
2.029714 0.7485617
2.030714 0.7505344199999999
2.031714 0.75249583
2.032714 0.7544457
2.033714 0.7563836899999999
2.034714 0.75830943
2.035714 0.76022255
2.036714 0.76212287
2.037714 0.76401029
2.038714 0.76588481
2.039714 0.76774643
2.040714 0.76959501
2.041714 0.77143037
2.042714 0.77325217
2.043714 0.77505996
2.044714 0.77685346
2.045714 0.77863238
2.046714 0.78039672
2.047714 0.78214649
2.048714 0.78388173
2.049714 0.78560226
2.050714 0.7873078800000001
2.051714 0.7889981399999999
2.052714 0.79067256
2.053714 0.7923309700000001
2.054714 0.7939732600000001
2.055714 0.7955993499999999
2.056714 0.7972091400000001
2.057714 0.79880254
2.058714 0.8003794599999999
2.059714 0.8019395199999999
2.060714 0.80348235
2.061714 0.8050075699999999
2.062714 0.80651492
2.063714 0.8080042000000001
2.064714 0.80947541
2.065714 0.8109285500000001
2.066714 0.81236353
2.067714 0.81378017
2.068714 0.8151780799999999
2.069714 0.8165570000000001
2.070714 0.81791645
2.071714 0.81925625
2.072714 0.82057621
2.073714 0.8218763400000001
2.074714 0.8231565399999999
2.075714 0.8244168
2.076714 0.82565676
2.077714 0.82687614
2.078714 0.82807448
2.079714 0.8292514799999999
2.080714 0.8304069799999999
2.081714 0.83154067
2.082714 0.83265267
2.083714 0.83374288
2.084714 0.8348112
2.085714 0.83585745
2.086714 0.8368812499999999
2.087714 0.8378822399999999
2.088714 0.83885994
2.089714 0.83981417
2.090714 0.84074475
2.091714 0.84165158
2.092714 0.84253456
2.093714 0.8433937100000001
2.094714 0.84422873
2.095714 0.8450392600000001
2.096714 0.8458250199999999
2.097714 0.84658563
2.098714 0.8473208200000001
2.099714 0.8480303899999999
2.100714 0.84871436
2.101714 0.8493727100000001
2.102714 0.8500051700000001
2.103714 0.85061155
2.104714 0.8511915800000001
2.105714 0.85174488
2.106714 0.85227108
2.107714 0.85276989
2.108714 0.8532411400000001
2.109714 0.8536847300000001
2.110714 0.85410066
2.111714 0.85448883
2.112714 0.8548491599999999
2.113714 0.85518118
2.114714 0.8554845999999999
2.115714 0.85575888
2.116714 0.85600372
2.117714 0.8562189499999999
2.118714 0.85640457
2.119714 0.85656047
2.120714 0.85668676
2.121714 0.8567831499999999
2.122714 0.8568492699999999
2.123714 0.85688476
2.124714 0.8568891299999999
2.125714 0.8568620299999999
2.126714 0.8568032600000001
2.127714 0.8567128300000001
2.128714 0.8565908299999999
2.129714 0.85643716
2.130714 0.85625174
2.131714 0.85603418
2.132714 0.85578393
2.133714 0.8555006199999999
2.134714 0.8551839699999999
2.135714 0.8548338900000001
2.136714 0.8544502799999999
2.137714 0.8540330500000001
2.138714 0.8535821000000001
2.139714 0.8530972499999999
2.140714 0.85257813
2.141714 0.8520244600000001
2.142714 0.85143577
2.143714 0.8508117900000001
2.144714 0.85015241
2.145714 0.84945755
2.146714 0.8487272100000001
2.147714 0.8479611
2.148714 0.84715914
2.149714 0.8463210400000001
2.150714 0.84544644
2.151714 0.8445350500000001
2.152714 0.84358659
2.153714 0.84260087
2.154714 0.8415778199999999
2.155714 0.8405173199999999
2.156714 0.8394192899999999
2.157714 0.83828336
2.158714 0.83710924
2.159714 0.83589666
2.160714 0.83464524
2.161714 0.8333548
2.162714 0.83202515
2.163714 0.83065629
2.164714 0.82924813
2.165714 0.82780058
2.166714 0.8263134400000001
2.167714 0.8247863500000001
2.168714 0.82321903
2.169714 0.8216111899999999
2.170714 0.8199626600000001
2.171714 0.81827333
2.172714 0.81654312
2.173714 0.81477184
2.174714 0.8129593900000001
2.175714 0.8111055
2.176714 0.8092097899999999
2.177714 0.80727218
2.178714 0.8052922800000001
2.179714 0.80326991
2.180714 0.8012049800000001
2.181714 0.7990974
2.182714 0.79694707
2.183714 0.7947537100000001
2.184714 0.79251723
2.185714 0.79023717
2.186714 0.78791343
2.187714 0.7855456300000001
2.188714 0.7831336899999999
2.189714 0.78067752
2.190714 0.77817696
2.191714 0.77563194
2.192714 0.7730423
2.193714 0.77040782
2.194714 0.76772831
2.195714 0.7650035900000001
2.196714 0.76223337
2.197714 0.75941756
2.198714 0.75655598
2.199714 0.75364863
2.200714 0.7506954
2.201714 0.74769612
2.202714 0.74465065
2.203714 0.74155871
2.204714 0.73842001
2.205714 0.7352343299999999
2.206714 0.7320013799999999
2.207714 0.72872117
2.208714 0.72539356
2.209714 0.72201849
2.210714 0.7185958800000001
2.211714 0.71512549
2.212714 0.71160705
2.213714 0.70804027
2.214714 0.7044249699999999
2.215714 0.70076105
2.216714 0.6970484699999999
2.217714 0.69328723
2.218714 0.68947738
2.219714 0.68561882
2.220714 0.68171136
2.221714 0.67775473
2.222714 0.6737486
2.223714 0.66969283
2.224714 0.66558733
2.225714 0.66143209
2.226714 0.65722717
2.227714 0.65297256
2.228714 0.6486681799999999
2.229714 0.64431373
2.230714 0.6399089
2.231714 0.63545341
2.232714 0.63094702
2.233714 0.62638964
2.234714 0.6217813600000001
2.235714 0.61712218
2.236714 0.61241216
2.237714 0.60765124
2.238714 0.60283919
2.239714 0.59797582
2.240714 0.59306086
2.241714 0.58809416
2.242714 0.58307573
2.243714 0.57800571
2.244714 0.5728841299999999
2.245714 0.567711
2.246714 0.5624862399999999
2.247714 0.55720964
2.248714 0.5518809
2.249714 0.54649981
2.250714 0.54106638
2.251714 0.53558056
2.252714 0.5300425
2.253714 0.52445224
2.254714 0.51880972
2.255714 0.51311492
2.256714 0.50736759
2.257714 0.5015674999999999
2.258714 0.49571446
2.259714 0.48980834
2.260714 0.48384923
2.261714 0.47783721
2.262714 0.47177243999999996
2.263714 0.46565495
2.264714 0.45948457
2.265714 0.4532611
2.266714 0.44698435999999997
2.267714 0.44065421
2.268714 0.43427064000000004
2.269714 0.42783385
2.270714 0.42134402
2.271714 0.4148013
2.272714 0.40820576000000003
2.273714 0.40155733000000005
2.274714 0.39485586
2.275714 0.38810105
2.276714 0.3812928
2.277714 0.37443116
2.278714 0.36751623
2.279714 0.36054815
2.280714 0.35352702
2.281714 0.34645286
2.282714 0.33932554000000004
2.283714 0.33214486
2.284714 0.32491062
2.285714 0.31762274
2.286714 0.31028127
2.287714 0.3028864
2.288714 0.29543841
2.289714 0.28793751
2.290714 0.28038381
2.291714 0.27277723
2.292714 0.26511764
2.293714 0.25740492000000004
2.294714 0.24963901
2.295714 0.2418201
2.296714 0.23394842
2.297714 0.22602421
2.298714 0.21804769000000002
2.299714 0.21001888000000002
2.300714 0.20193765
2.301714 0.19380379
2.302714 0.18561713000000002
2.303714 0.17737764
2.304714 0.16908547999999998
2.305714 0.16074092
2.306714 0.15234431
2.307714 0.14389589
2.308714 0.13539575
2.309714 0.12684383000000002
2.310714 0.11824005000000001
2.311714 0.1095843
2.312714 0.10087665999999999
2.313714 0.092117331
2.314714 0.083306665
2.315714 0.074444991
2.316714 0.06553256
2.317714 0.056569458999999996
2.318714 0.047555603999999994
2.319714 0.038490843000000004
2.320714 0.02937509
2.321714 0.020208395
2.322714 0.010991019
2.323714 0.0017233306
2.324714 -0.0075943163999999995
2.325714 -0.016961649999999998
2.326714 -0.026378570999999996
2.327714 -0.035845118999999995
2.328714 -0.045361381
2.329714 -0.054927386
2.330714 -0.064543
2.331714 -0.074207934
2.332714 -0.083921786
2.333714 -0.093684171
2.334714 -0.1034948
2.335714 -0.11335358000000001
2.336714 -0.12326047
2.337714 -0.1332156
2.338714 -0.14321894999999998
2.339714 -0.15327035
2.340714 -0.16336943999999998
2.341714 -0.17351576
2.342714 -0.18370884
2.343714 -0.19394836000000001
2.344714 -0.20423417
2.345714 -0.21456629
2.346714 -0.22494476000000002
2.347714 -0.23536955
2.348714 -0.24584041
2.349714 -0.25635702
2.350714 -0.26691896
2.351714 -0.27752582000000003
2.352714 -0.28817728000000004
2.353714 -0.29887324000000004
2.354714 -0.30961363
2.355714 -0.32039848
2.356714 -0.33122769
2.357714 -0.34210102
2.358714 -0.35301805
2.359714 -0.36397830000000003
2.360714 -0.37498127000000003
2.361714 -0.38602659
2.362714 -0.39711408
2.363714 -0.40824367
2.364714 -0.41941525
2.365714 -0.4306287
2.366714 -0.44188374
2.367714 -0.4531798
2.368714 -0.46451636999999996
2.369714 -0.47589288999999996
2.370714 -0.487309
2.371714 -0.49876454
2.372714 -0.51025958
2.373714 -0.5217941
2.374714 -0.5333679299999999
2.375714 -0.54498077
2.376714 -0.55663208
2.377714 -0.5683213
2.378714 -0.58004786
2.379714 -0.5918114
2.380714 -0.60361172
2.381714 -0.61544874
2.382714 -0.62732245
2.383714 -0.63923257
2.384714 -0.6511787
2.385714 -0.66316021
2.386714 -0.67517641
2.387714 -0.68722675
2.388714 -0.69931094
2.389714 -0.71142879
2.390714 -0.72358027
2.391714 -0.7357652299999999
2.392714 -0.7479834399999999
2.393714 -0.76023443
2.394714 -0.7725175
2.395714 -0.78483196
2.396714 -0.7971772
2.397714 -0.8095528
2.398714 -0.82195858
2.399714 -0.8343944299999999
2.400714 -0.84686028
2.401714 -0.85935583
2.402714 -0.8718806299999999
2.403714 -0.88443412
2.404714 -0.8970154399999999
2.405714 -0.90962406
2.406714 -0.92225969
2.407714 -0.93492195
2.408714 -0.94761085
2.409714 -0.9603262899999999
2.410714 -0.9730679000000001
2.411714 -0.9858352100000001
2.412714 -0.99862749
2.413714 -1.0114438
2.414714 -1.0242836
2.415714 -1.0371462
2.416714 -1.0500316
2.417714 -1.0629394
2.418714 -1.0758696
2.419714 -1.0888219
2.420714 -1.1017957
2.421714 -1.1147901999999998
2.422714 -1.1278048
2.423714 -1.1408387
2.424714 -1.1538913
2.425714 -1.1669626
2.426714 -1.1800523
2.427714 -1.1931603000000002
2.428714 -1.2062862
2.429714 -1.2194293999999999
2.430714 -1.2325892
2.431714 -1.2457647
2.432714 -1.2589552
2.433714 -1.27216
2.434714 -1.2853792
2.435714 -1.2986124
2.436714 -1.3118596
2.437714 -1.3251202
2.438714 -1.3383938
2.439714 -1.3516794
2.440714 -1.3649761999999999
2.441714 -1.3782835
2.442714 -1.3916008
2.443714 -1.4049278
2.444714 -1.4182641
2.445714 -1.4316098
2.446714 -1.4449641
2.447714 -1.4583265
2.448714 -1.4716963
2.449714 -1.4850725
2.450714 -1.4984545
2.451714 -1.5118416000000001
2.452714 -1.5252335000000001
2.453714 -1.5386299
2.454714 -1.5520308
2.455714 -1.5654357
2.456714 -1.5788440000000001
2.457714 -1.5922546
2.458714 -1.6056668
2.459714 -1.6190798999999998
2.460714 -1.6324932
2.461714 -1.6459061000000001
2.462714 -1.6593184
2.463714 -1.67273
2.464714 -1.6861405
2.465714 -1.6995491
2.466714 -1.7129552
2.467714 -1.7263575999999998
2.468714 -1.7397558
2.469714 -1.7531492
2.470714 -1.7665373000000002
2.471714 -1.7799200000000002
2.472714 -1.7932971999999998
2.473714 -1.8066682
2.474714 -1.8200325
2.475714 -1.8333891000000002
2.476714 -1.8467369
2.477714 -1.8600747000000002
2.478714 -1.8734021
2.479714 -1.8867189
2.480714 -1.9000247000000001
2.481714 -1.9133197000000002
2.482714 -1.9266034
2.483714 -1.9398750999999999
2.484714 -1.9531336
2.485714 -1.9663779
2.486714 -1.9796073
2.487714 -1.9928213000000001
2.488714 -2.0060193
2.489714 -2.0192014
2.490714 -2.0323675
2.491714 -2.0455170000000003
2.492714 -2.0586491
2.493714 -2.0717625
2.494714 -2.0848559
2.495714 -2.0979286999999998
2.496714 -2.1109804999999997
2.497714 -2.1240108
2.498714 -2.1370197
2.499714 -2.150007
2.500714 -2.1629719
2.501714 -2.1759138
2.502714 -2.1888316000000003
2.503714 -2.2017244
2.504714 -2.2145916000000003
2.505714 -2.2274323
2.506714 -2.2402463
2.507714 -2.2530334
2.508714 -2.2657929
2.509714 -2.2785245
2.510714 -2.2912271
2.511714 -2.3038998
2.512714 -2.3165418
2.513714 -2.3291521
2.514714 -2.3417303
2.515714 -2.3542761999999997
2.516714 -2.3667892
2.517714 -2.3792693
2.518714 -2.3917157000000002
2.519714 -2.4041278
2.520714 -2.4165047
2.521714 -2.4288455
2.522714 -2.4411494
2.523714 -2.453416
2.524714 -2.4656447000000004
2.525714 -2.4778349
2.526714 -2.4899865
2.527714 -2.5020983
2.528714 -2.5141697
2.529714 -2.5262
2.530714 -2.5381885
2.531714 -2.5501346000000003
2.532714 -2.5620377
2.533714 -2.5738972999999996
2.534714 -2.5857132000000003
2.535714 -2.5974844
2.536714 -2.6092103
2.537714 -2.62089
2.538714 -2.6325231000000002
2.539714 -2.6441092
2.540714 -2.6556477
2.541714 -2.667138
2.542714 -2.6785795
2.543714 -2.6899714
2.544714 -2.7013129
2.545714 -2.7126033
2.546714 -2.7238419
2.547714 -2.7350286
2.548714 -2.7461626999999997
2.549714 -2.7572436
2.550714 -2.768271
2.551714 -2.7792444
2.552714 -2.7901629
2.553714 -2.8010257
2.554714 -2.8118317999999998
2.555714 -2.8225807
2.556714 -2.8332721000000003
2.557714 -2.8439053999999997
2.558714 -2.8544804
2.559714 -2.8649963
2.560714 -2.8754527
2.561714 -2.8858483
2.562714 -2.8961824000000003
2.563714 -2.9064544000000003
2.564714 -2.9166637
2.565714 -2.9268103
2.566714 -2.9368937
2.567714 -2.9469138
2.568714 -2.95687
2.569714 -2.9667616
2.570714 -2.9765874
2.571714 -2.9863467
2.572714 -2.996039
2.573714 -3.0056635000000003
2.574714 -3.0152204
2.575714 -3.024709
2.576714 -3.0341291999999997
2.577714 -3.0434802
2.578714 -3.0527612
2.579714 -3.0619714
2.580714 -3.07111
2.581714 -3.0801762
2.582714 -3.0891698
2.583714 -3.0980904
2.584714 -3.1069379
2.585714 -3.1157119
2.586714 -3.1244118000000003
2.587714 -3.1330368999999996
2.588714 -3.1415865000000003
2.589714 -3.15006
2.590714 -3.1584565000000002
2.591714 -3.1667754
2.592714 -3.1750165
2.593714 -3.1831797
2.594714 -3.1912647
2.595714 -3.1992707
2.596714 -3.2071974
2.597714 -3.2150435999999996
2.598714 -3.2228090000000003
2.599714 -3.2304931000000003
2.600714 -3.2380957
2.601714 -3.2456159999999996
2.602714 -3.2530535
2.603714 -3.260408
2.604714 -3.2676786
2.605714 -3.2748650999999995
2.606714 -3.2819670000000003
2.607714 -3.2889839
2.608714 -3.2959152
2.609714 -3.3027599999999997
2.610714 -3.3095185
2.611714 -3.3161901
2.612714 -3.3227745000000004
2.613714 -3.3292718
2.614714 -3.3356812
2.615714 -3.3420023
2.616714 -3.3482339
2.617714 -3.3543758
2.618714 -3.3604271999999997
2.619714 -3.3663884
2.620714 -3.3722591000000004
2.621714 -3.3780385
2.622714 -3.3837265999999997
2.623714 -3.3893227999999995
2.624714 -3.3948264999999997
2.625714 -3.4002371000000005
2.626714 -3.4055538000000003
2.627714 -3.4107762999999998
2.628714 -3.4159042
2.629714 -3.4209374
2.630714 -3.4258761
2.631714 -3.4307196999999996
2.632714 -3.4354682999999997
2.633714 -3.4401216
2.634714 -3.4446783
2.635714 -3.4491383
2.636714 -3.4535006
2.637714 -3.4577653
2.638714 -3.4619324
2.639714 -3.4660019
2.640714 -3.4699738
2.641714 -3.4738474
2.642714 -3.4776217999999997
2.643714 -3.4812964
2.644714 -3.4848708999999998
2.645714 -3.4883443
2.646714 -3.4917168
2.647714 -3.4949890999999997
2.648714 -3.4981612
2.649714 -3.5012327
2.650714 -3.5042033
2.651714 -3.5070724999999996
2.652714 -3.5098393
2.653714 -3.5125024999999996
2.654714 -3.5150617000000004
2.655714 -3.5175178000000002
2.656714 -3.5198707000000002
2.657714 -3.5221207999999997
2.658714 -3.5242684000000004
2.659714 -3.5263128999999998
2.660714 -3.528253
2.661714 -3.5300881
2.662714 -3.5318177
2.663714 -3.5334416
2.664714 -3.5349600000000003
2.665714 -3.5363734
2.666714 -3.5376824
2.667714 -3.5388872
2.668714 -3.5399865000000004
2.669714 -3.5409797
2.670714 -3.5418659
2.671714 -3.5426449
2.672714 -3.5433166000000003
2.673714 -3.5438813
2.674714 -3.5443395000000004
2.675714 -3.5446912
2.676714 -3.5449363
2.677714 -3.5450744999999997
2.678714 -3.5451051
2.679714 -3.5450272
2.680714 -3.5448406
2.681714 -3.5445452000000004
2.682714 -3.5441413999999996
2.683714 -3.5436298999999996
2.684714 -3.5430107000000004
2.685714 -3.5422838999999997
2.686714 -3.5414491
2.687714 -3.5405054999999996
2.688714 -3.5394522999999998
2.689714 -3.5382897000000004
2.690714 -3.5370179000000004
2.691714 -3.5356369
2.692714 -3.5341474999999996
2.693714 -3.5325496999999997
2.694714 -3.5308439
2.695714 -3.5290296999999997
2.696714 -3.527106
2.697714 -3.5250722999999997
2.698714 -3.5229284
2.699714 -3.520675
2.700714 -3.5183117
2.701714 -3.5158392
2.702714 -3.5132583000000004
2.703714 -3.5105686999999994
2.704714 -3.5077698999999996
2.705714 -3.5048611
2.706714 -3.5018425
2.707714 -3.498714
2.708714 -3.4954756
2.709714 -3.4921277
2.710714 -3.488671
2.711714 -3.4851058999999998
2.712714 -3.4814321
2.713714 -3.4776494
2.714714 -3.4737576
2.715714 -3.4697562
2.716714 -3.465645
2.717714 -3.4614243000000005
2.718714 -3.4570947
2.719714 -3.4526568
2.720714 -3.4481116
2.721714 -3.4434587000000003
2.722714 -3.4386981
2.723714 -3.4338295
2.724714 -3.4288526
2.725714 -3.4237668
2.726714 -3.4185719000000003
2.727714 -3.4132689000000003
2.728714 -3.4078587000000002
2.729714 -3.4023418999999997
2.730714 -3.3967186000000003
2.731714 -3.3909883
2.732714 -3.3851503999999997
2.733714 -3.3792045
2.734714 -3.3731501999999995
2.735714 -3.3669884999999997
2.736714 -3.3607199999999997
2.737714 -3.3543459999999996
2.738714 -3.3478674
2.739714 -3.341284
2.740714 -3.334596
2.741714 -3.3278026
2.742714 -3.3209033
2.743714 -3.3138978999999997
2.744714 -3.3067867
2.745714 -3.2995712000000004
2.746714 -3.2922518
2.747714 -3.2848295
2.748714 -3.2773044000000002
2.749714 -3.2696761
2.750714 -3.2619442999999997
2.751714 -3.2541084999999996
2.752714 -3.2461688000000004
2.753714 -3.2381259000000004
2.754714 -3.2299802000000004
2.755714 -3.2217331000000002
2.756714 -3.2133855000000002
2.757714 -3.2049380000000003
2.758714 -3.1963903
2.759714 -3.1877416999999997
2.760714 -3.1789917
2.761714 -3.1701408
2.762714 -3.1611893
2.763714 -3.1521384
2.764714 -3.1429886999999996
2.765714 -3.133741
2.766714 -3.1243963
2.767714 -3.1149541999999997
2.768714 -3.1054141
2.769714 -3.0957757999999997
2.770714 -3.0860396
2.771714 -3.0762058
2.772714 -3.0662753
2.773714 -3.0562494
2.774714 -3.0461289
2.775714 -3.0359145
2.776714 -3.0256061
2.777714 -3.0152034000000003
2.778714 -3.0047061
2.779714 -2.9941142
2.780714 -2.9834283999999998
2.781714 -2.9726496
2.782714 -2.961779
2.783714 -2.9508177
2.784714 -2.9397663
2.785714 -2.9286244999999997
2.786714 -2.9173924
2.787714 -2.9060697
2.788714 -2.8946565
2.789714 -2.8831536
2.790714 -2.8715618
2.791714 -2.8598822999999998
2.792714 -2.8481159
2.793714 -2.8362632
2.794714 -2.8243242000000004
2.795714 -2.8122986
2.796714 -2.8001861999999997
2.797714 -2.7879873
2.798714 -2.7757028
2.799714 -2.7633339
2.800714 -2.7508816
2.801714 -2.7383469000000003
2.802714 -2.7257303
2.803714 -2.7130317
2.804714 -2.7002512
2.805714 -2.6873887
2.806714 -2.6744444
2.807714 -2.6614193
2.808714 -2.6483143
2.809714 -2.6351307
2.810714 -2.6218692
2.811714 -2.6085304
2.812714 -2.5951141
2.813714 -2.5816206
2.814714 -2.5680499
2.815714 -2.5544025
2.816714 -2.5406791
2.817714 -2.526881
2.818714 -2.5130093
2.819714 -2.499065
2.820714 -2.4850483999999997
2.821714 -2.4709597
2.822714 -2.456799
2.823714 -2.4425663
2.824714 -2.4282621
2.825714 -2.4138873000000003
2.826714 -2.3994429
2.827714 -2.3849297
2.828714 -2.3703489
2.829714 -2.3557009
2.830714 -2.3409858
2.831714 -2.3262036999999998
2.832714 -2.3113549
2.833714 -2.2964401
2.834714 -2.2814602
2.835714 -2.2664163
2.836714 -2.2513095
2.837714 -2.2361407
2.838714 -2.2209104
2.839714 -2.205619
2.840714 -2.1902664
2.841714 -2.1748528
2.842714 -2.1593788999999997
2.843714 -2.1438451
2.844714 -2.1282529
2.845714 -2.1126032
2.846714 -2.0968968
2.847714 -2.0811344999999997
2.848714 -2.0653166
2.849714 -2.0494431
2.850714 -2.0335145
2.851714 -2.0175314
2.852714 -2.0014944
2.853714 -1.9854048
2.854714 -1.9692637
2.855714 -1.9530717
2.856714 -1.9368296
2.857714 -1.920538
2.858714 -1.904197
2.859714 -1.8878069000000002
2.860714 -1.8713679
2.861714 -1.8548809
2.862714 -1.8383469
2.863714 -1.8217672
2.864714 -1.8051426999999998
2.865714 -1.7884741999999998
2.866714 -1.771762
2.867714 -1.7550066
2.868714 -1.7382082
2.869714 -1.7213671
2.870714 -1.7044844
2.871714 -1.6875612000000002
2.872714 -1.6705986
2.873714 -1.6535977
2.874714 -1.6365588
2.875714 -1.6194819999999999
2.876714 -1.6023679
2.877714 -1.5852163999999997
2.878714 -1.5680281
2.879714 -1.550804
2.880714 -1.5335451
2.881714 -1.5162524
2.882714 -1.4989270000000001
2.883714 -1.4815695
2.884714 -1.4641804
2.885714 -1.4467601
2.886714 -1.4293091
2.887714 -1.4118284
2.888714 -1.3943187
2.889714 -1.3767810999999999
2.890714 -1.3592165999999999
2.891714 -1.3416259
2.892714 -1.3240092
2.893714 -1.3063671000000001
2.894714 -1.2886997
2.895714 -1.2710076000000001
2.896714 -1.2532912999999999
2.897714 -1.2355517
2.898714 -1.2177897
2.899714 -1.2000061
2.900714 -1.1822016
2.901714 -1.1643768
2.902714 -1.1465325
2.903714 -1.1286691999999998
2.904714 -1.1107878
2.905714 -1.0928891
2.906714 -1.0749739
2.907714 -1.057043
2.908714 -1.0390974000000002
2.909714 -1.0211373
2.910714 -1.0031634
2.911714 -0.98517612
2.912714 -0.96717579
2.913714 -0.9491629899999999
2.914714 -0.93113827
2.915714 -0.9131025500000001
2.916714 -0.89505669
2.917714 -0.87700142
2.918714 -0.85893739
2.919714 -0.8408654499999999
2.920714 -0.82278596
2.921714 -0.8046996799999999
2.922714 -0.78660734
2.923714 -0.7685096
2.924714 -0.7504071099999999
2.925714 -0.73230052
2.926714 -0.71419049
2.927714 -0.6960776200000001
2.928714 -0.67796232
2.929714 -0.65984521
2.930714 -0.6417268
2.931714 -0.62360764
2.932714 -0.6054883799999999
2.933714 -0.58736983
2.934714 -0.56925262
2.935714 -0.55113751
2.936714 -0.53302506
2.937714 -0.51491582
2.938714 -0.4968103
2.939714 -0.47870902
2.940714 -0.46061259
2.941714 -0.44252179
2.942714 -0.42443722
2.943714 -0.40635964999999996
2.944714 -0.38828962
2.945714 -0.37022764
2.946714 -0.35217421
2.947714 -0.33412988000000005
2.948714 -0.31609521
2.949714 -0.29807086
2.950714 -0.28005764
2.951714 -0.26205627000000004
2.952714 -0.24406745000000002
2.953714 -0.22609171
2.954714 -0.20812947999999998
2.955714 -0.19018109
2.956714 -0.17224688000000002
2.957714 -0.15432728
2.958714 -0.13642285
2.959714 -0.11853427000000001
2.960714 -0.10066222000000001
2.961714 -0.08280734799999999
2.962714 -0.064970041
2.963714 -0.047150702
2.964714 -0.029349710999999997
2.965714 -0.011567586
2.966714 0.0061949824
2.967714 0.023937222
2.968714 0.041658286
2.969714 0.059357414000000004
2.970714 0.07703412
2.971714 0.094688032
2.972714 0.11231896999999999
2.973714 0.12992671
2.974714 0.14751086
2.975714 0.16507088
2.976714 0.18260601
2.977714 0.20011547
2.978714 0.21759863000000002
2.979714 0.23505494000000002
2.980714 0.25248411
2.981714 0.26988594000000005
2.982714 0.28726018000000003
2.983714 0.30460642
2.984714 0.32192406
2.985714 0.33921239
2.986714 0.3564707
2.987714 0.37369849
2.988714 0.39089550000000006
2.989714 0.40806163999999995
2.990714 0.42519690000000004
2.991714 0.44230111
2.992714 0.45937388
2.993714 0.47641462000000007
2.994714 0.49342257
2.995714 0.51039695
2.996714 0.52733719
2.997714 0.5442429799999999
2.998714 0.56111412
2.999714 0.5779505699999999
3.000714 0.59475205
3.001714 0.61151814
3.002714 0.6282482300000001
3.003714 0.64494163
3.004714 0.6615976800000001
3.005714 0.6782158699999999
3.006714 0.69479612
3.007714 0.7113383600000001
3.008714 0.7278426600000001
3.009714 0.74430886
3.010714 0.76073664
3.011714 0.77712536
3.012714 0.7934742599999999
3.013714 0.80978256
3.014714 0.8260497800000001
3.015714 0.84227556
3.016714 0.8584599
3.017714 0.8746028899999999
3.018714 0.89070471
3.019714 0.90676518
3.020714 0.92278402
3.021714 0.9387604900000001
3.022714 0.9546940199999999
3.023714 0.97058425
3.024714 0.9864308900000001
3.025714 1.0022342
3.026714 1.0179943
3.027714 1.0337113
3.028714 1.049385
3.029714 1.0650147
3.030714 1.0805995000000002
3.031714 1.0961388
3.032714 1.1116320000000002
3.033714 1.127079
3.034714 1.1424798999999999
3.035714 1.1578348
3.036714 1.1731441
3.037714 1.1884074999999998
3.038714 1.2036246
3.039714 1.2187949999999999
3.040714 1.233918
3.041714 1.2489930999999999
3.042714 1.2640201
3.043714 1.2789994
3.044714 1.2939313
3.045714 1.3088160999999998
3.046714 1.3236536
3.047714 1.3384433
3.048714 1.3531847
3.049714 1.3678769
3.050714 1.3825193
3.051714 1.3971119
3.052714 1.4116553
3.053714 1.4261497
3.054714 1.4405957
3.055714 1.4549931999999999
3.056714 1.4693418
3.057714 1.4836403999999999
3.058714 1.4978888
3.059714 1.5120862000000002
3.060714 1.5262329
3.061714 1.5403292000000002
3.062714 1.5543759000000001
3.063714 1.5683730999999999
3.064714 1.5823212
3.065714 1.5962195
3.066714 1.6100672999999999
3.067714 1.6238641000000003
3.068714 1.6376095
3.069714 1.6513034999999998
3.070714 1.6649463999999998
3.071714 1.6785389000000002
3.072714 1.6920814
3.073714 1.7055741999999998
3.074714 1.719017
3.075714 1.7324085999999999
3.076714 1.7457487
3.077714 1.7590366
3.078714 1.7722723999999999
3.079714 1.7854568000000002
3.080714 1.7985906
3.081714 1.8116744
3.082714 1.8247085
3.083714 1.8376922
3.084714 1.8506249
3.085714 1.8635061000000002
3.086714 1.876335
3.087714 1.8891120000000001
3.088714 1.9018376
3.089714 1.9145126
3.090714 1.9271371999999998
3.091714 1.9397117
3.092714 1.9522356
3.093714 1.9647082
3.094714 1.9771291
3.095714 1.9894978
3.096714 2.0018151
3.097714 2.0140816
3.098714 2.0262979
3.099714 2.0384649
3.100714 2.0505827
3.101714 2.0626511
3.102714 2.0746693
3.103714 2.0866368
3.104714 2.0985534
3.105714 2.1104192
3.106714 2.1222347
3.107714 2.1340007
3.108714 2.1457175
3.109714 2.1573851
3.110714 2.1690032
3.111714 2.1805711
3.112714 2.1920884000000003
3.113714 2.2035548
3.114714 2.214971
3.115714 2.2263378
3.116714 2.2376562
3.117714 2.2489266
3.118714 2.2601495
3.119714 2.2713246
3.120714 2.2824511
3.121714 2.2935286
3.122714 2.304557
3.123714 2.3155367
3.124714 2.3264684
3.125714 2.3373527000000003
3.126714 2.3481905000000003
3.127714 2.3589816
3.128714 2.3697258999999997
3.129714 2.3804229
3.130714 2.3910722
3.131714 2.4016737999999997
3.132714 2.4122281
3.133714 2.4227358
3.134714 2.4331981
3.135714 2.4436153
3.136714 2.4539877000000003
3.137714 2.4643146000000002
3.138714 2.4745956
3.139714 2.4848301
3.140714 2.495018
3.141714 2.5051599
3.142714 2.5152566000000003
3.143714 2.5253088999999997
3.144714 2.5353173
3.145714 2.5452821
3.146714 2.5552031
3.147714 2.5650797
3.148714 2.5749119
3.149714 2.5846997
3.150714 2.5944439999999998
3.151714 2.6041453999999997
3.152714 2.6138049
3.153714 2.6234226
3.154714 2.6329989
3.155714 2.6425330000000002
3.156714 2.6520247
3.157714 2.6614733
3.158714 2.6708791
3.159714 2.6802426
3.160714 2.6895645999999997
3.161714 2.698846
3.162714 2.7080873
3.163714 2.717289
3.164714 2.7264507
3.165714 2.7355723
3.166714 2.7446531
3.167714 2.7536932
3.168714 2.7626934999999997
3.169714 2.7716549
3.170714 2.7805777
3.171714 2.7894627
3.172714 2.7983099
3.173714 2.8071189
3.174714 2.8158898000000003
3.175714 2.8246219999999997
3.176714 2.8333157
3.177714 2.8419714
3.178714 2.8505897
3.179714 2.8591715
3.180714 2.8677175
3.181714 2.8762279
3.182714 2.8847026000000002
3.183714 2.8931409
3.184714 2.9015427
3.185714 2.9099081
3.186714 2.9182371
3.187714 2.9265304999999997
3.188714 2.9347895
3.189714 2.9430144
3.190714 2.9512055
3.191714 2.9593626
3.192714 2.9674854
3.193714 2.9755734
3.194714 2.9836269
3.195714 2.9916463
3.196714 2.9996324000000003
3.197714 3.0075859
3.198714 3.0155076
3.199714 3.0233975
3.200714 3.0312557
3.201714 3.0390816000000003
3.202714 3.0468749
3.203714 3.0546356
3.204714 3.0623641
3.205714 3.0700610999999998
3.206714 3.0777276
3.207714 3.0853644
3.208714 3.0929716
3.209714 3.1005491
3.210714 3.1080965
3.211714 3.1156136
3.212714 3.1231007
3.213714 3.1305578
3.214714 3.137986
3.215714 3.1453859
3.216714 3.1527583
3.217714 3.1601022999999997
3.218714 3.1674180000000005
3.219714 3.1747047
3.220714 3.1819623
3.221714 3.1891907999999995
3.222714 3.1963907
3.223714 3.2035634
3.224714 3.2107088999999998
3.225714 3.2178283000000003
3.226714 3.2249215999999996
3.227714 3.2319885
3.228714 3.2390293
3.229714 3.2460432
3.230714 3.2530308
3.231714 3.2599922
3.232714 3.2669283
3.233714 3.2738399
3.234714 3.2807268
3.235714 3.2875891999999998
3.236714 3.2944266
3.237714 3.3012385999999996
3.238714 3.3080249999999998
3.239714 3.3147857000000003
3.240714 3.321521
3.241714 3.3282320999999997
3.242714 3.3349194
3.243714 3.3415839000000003
3.244714 3.3482254000000005
3.245714 3.3548440999999998
3.246714 3.3614393
3.247714 3.3680111
3.248714 3.3745594
3.249714 3.3810843
3.250714 3.387586
3.251714 3.3940651
3.252714 3.4005221000000003
3.253714 3.4069572
3.254714 3.4133695
3.255714 3.4197591
3.256714 3.426126
3.257714 3.4324702
3.258714 3.4387915999999996
3.259714 3.4450907
3.260714 3.4513678
3.261714 3.4576233
3.262714 3.4638576
3.263714 3.4700710000000003
3.264714 3.4762632
3.265714 3.4824338000000004
3.266714 3.4885824000000003
3.267714 3.4947093999999996
3.268714 3.5008151
3.269714 3.5069000000000004
3.270714 3.5129647999999998
3.271714 3.5190094
3.272714 3.525034
3.273714 3.531038
3.274714 3.5370208
3.275714 3.5429823999999996
3.276714 3.5489227999999997
3.277714 3.5548422000000004
3.278714 3.5607416
3.279714 3.5666212
3.280714 3.5724807999999997
3.281714 3.5783201
3.282714 3.5841387000000005
3.283714 3.589936
3.284714 3.5957120000000002
3.285714 3.6014665
3.286714 3.6072005
3.287714 3.6129143000000004
3.288714 3.6186084
3.289714 3.6242827999999996
3.290714 3.6299374
3.291714 3.6355719
3.292714 3.6411859
3.293714 3.6467791
3.294714 3.6523513
3.295714 3.6579031
3.296714 3.6634347999999997
3.297714 3.6689464
3.298714 3.6744382
3.299714 3.6799099
3.300714 3.6853615
3.301714 3.6907919
3.302714 3.6962006
3.303714 3.7015873999999998
3.304714 3.7069528999999997
3.305714 3.7122976000000003
3.306714 3.7176222
3.307714 3.7229273
3.308714 3.7282124
3.309714 3.7334766
3.310714 3.7387195999999996
3.311714 3.7439406
3.312714 3.7491389
3.313714 3.7543152
3.314714 3.7594698
3.315714 3.7646033
3.316714 3.7697159
3.317714 3.7748076
3.318714 3.7798780999999995
3.319714 3.7849262
3.320714 3.7899517
3.321714 3.7949539999999997
3.322714 3.7999332
3.323714 3.8048897
3.324714 3.8098241999999995
3.325714 3.8147371
3.326714 3.8196283999999996
3.327714 3.8244978
3.328714 3.829344
3.329714 3.8341656000000004
3.330714 3.8389623
3.331714 3.8437337
3.332714 3.8484800999999997
3.333714 3.8532025999999995
3.334714 3.8579021
3.335714 3.8625784000000003
3.336714 3.8672313
3.337714 3.8718596
3.338714 3.8764621999999997
3.339714 3.8810387000000004
3.340714 3.8855888
3.341714 3.8901131999999996
3.342714 3.8946126
3.343714 3.8990874
3.344714 3.903538
3.345714 3.9079633000000005
3.346714 3.9123620999999997
3.347714 3.9167326000000005
3.348714 3.9210743999999997
3.349714 3.9253872000000003
3.350714 3.9296716000000003
3.351714 3.9339288999999997
3.352714 3.9381593
3.353714 3.9423633
3.354714 3.9465400999999996
3.355714 3.9506886
3.356714 3.9548069
3.357714 3.9588947
3.358714 3.9629519
3.359714 3.9669788999999995
3.360714 3.9709768999999997
3.361714 3.9749458
3.362714 3.9788856999999997
3.363714 3.9827961000000003
3.364714 3.986676
3.365714 3.9905231
3.366714 3.9943367
3.367714 3.9981167999999996
3.368714 4.0018633
3.369714 4.0055778
3.370714 4.0092606
3.371714 4.012912099999999
3.372714 4.0165315999999995
3.373714 4.0201183
3.374714 4.023670399999999
3.375714 4.027186700000001
3.376714 4.0306669
3.377714 4.0341113
3.378714 4.037521
3.379714 4.0408969
3.380714 4.0442385
3.381714 4.0475454
3.382714 4.0508162
3.383714 4.054049
3.384714 4.0572431
3.385714 4.060398
3.386714 4.0635139
3.387714 4.0665917
3.388714 4.0696319
3.389714 4.0726344999999995
3.390714 4.0755991
3.391714 4.0785246
3.392714 4.0814102
3.393714 4.0842544
3.394714 4.0870565999999995
3.395714 4.0898167
3.396714 4.0925354
3.397714 4.0952131000000005
3.398714 4.0978502
3.399714 4.1004468
3.400714 4.1030012
3.401714 4.1055121
3.402714 4.1079778
3.403714 4.1103974
3.404714 4.1127708
3.405714 4.1150983000000005
3.406714 4.1173805
3.407714 4.1196182
3.408714 4.1218117
3.409714 4.1239601
3.410714 4.1260619
3.411714 4.1281156
3.412714 4.1301198
3.413714 4.1320749
3.414714 4.1339806999999995
3.415714 4.1358389
3.416714 4.1376501
3.417714 4.139414100000001
3.418714 4.1411299
3.419714 4.1427962
3.420714 4.1444104
3.421714 4.1459713
3.422714 4.1474778
3.423714 4.1489303
3.424714 4.1503299
3.425714 4.1516777
3.426714 4.1529745
3.427714 4.1542195
3.428714 4.1554108
3.429714 4.1565467
3.430714 4.1576251
3.431714 4.1586462
3.432714 4.15961
3.433714 4.160518199999999
3.434714 4.1613717
3.435714 4.1621714999999995
3.436714 4.1629169
3.437714 4.1636057
3.438714 4.1642357
3.439714 4.1648049
3.440714 4.1653123
3.441714 4.1657582
3.442714 4.1661445
3.443714 4.1664731
3.444714 4.1667442999999995
3.445714 4.1669577
3.446714 4.1671112
3.447714 4.1672017
3.448714 4.1672274
3.449714 4.1671876
3.450714 4.1670822
3.451714 4.166913
3.452714 4.1666821
3.453714 4.16639
3.454714 4.1660361
3.455714 4.1656177
3.456714 4.1651327
3.457714 4.1645784
3.458714 4.163954
3.459714 4.1632603999999995
3.460714 4.1624997
3.461714 4.1616742
3.462714 4.1607849
3.463714 4.1598305
3.464714 4.158809
3.465714 4.1577179
3.466714 4.1565541
3.467714 4.1553166
3.468714 4.154006
3.469714 4.1526247000000005
3.470714 4.1511744
3.471714 4.149656
3.472714 4.1480690000000005
3.473714 4.1464113
3.474714 4.1446798
3.475714 4.1428719
3.476714 4.140986900000001
3.477714 4.1390251000000005
3.478714 4.1369885
3.479714 4.13488
3.480714 4.1327003
3.481714 4.130449499999999
3.482714 4.1281253
3.483714 4.1257244
3.484714 4.1232441
3.485714 4.1206829
3.486714 4.1180413
3.487714 4.1153211
3.488714 4.1125245
3.489714 4.1096531
3.490714 4.106706
3.491714 4.1036818
3.492714 4.1005779
3.493714 4.0973913
3.494714 4.0941209
3.495714 4.0907666
3.496714 4.0873308
3.497714 4.0838156
3.498714 4.0802225
3.499714 4.0765519999999995
3.500714 4.0728018
3.501714 4.0689692
3.502714 4.0650513
3.503714 4.0610462
3.504714 4.0569543999999995
3.505714 4.052778
3.506714 4.0485192
3.507714 4.0441804
3.508714 4.0397607
3.509714 4.0352587
3.510714 4.0306717
3.511714 4.0259968
3.512714 4.0212326
3.513714 4.0163793000000005
3.514714 4.0114388000000005
3.515714 4.006413
3.516714 4.0013038000000005
3.517714 3.9961111000000002
3.518714 3.9908335000000004
3.519714 3.9854687
3.520714 3.9800136999999998
3.521714 3.9744678999999996
3.522714 3.9688307999999997
3.523714 3.9631043
3.524714 3.9572902
3.525714 3.9513905
3.526714 3.9454054000000003
3.527714 3.9393336000000003
3.528714 3.9331726999999996
3.529714 3.9269201
3.530714 3.9205745
3.531714 3.9141349
3.532714 3.9076034
3.533714 3.9009821000000002
3.534714 3.8942721
3.535714 3.8874738
3.536714 3.8805860999999995
3.537714 3.8736075000000003
3.538714 3.8665358
3.539714 3.8593694999999997
3.540714 3.8521084999999995
3.541714 3.8447544000000002
3.542714 3.8373094000000005
3.543714 3.8297754000000004
3.544714 3.8221526999999997
3.545714 3.8144405999999997
3.546714 3.8066364999999998
3.547714 3.7987385
3.548714 3.7907451
3.549714 3.7826557
3.550714 3.7744715999999996
3.551714 3.7661944000000003
3.552714 3.7578251
3.553714 3.7493650000000005
3.554714 3.7408128
3.555714 3.7321672
3.556714 3.7234261999999996
3.557714 3.714589
3.558714 3.7056554
3.559714 3.6966264
3.560714 3.6875039
3.561714 3.6782893999999997
3.562714 3.668984
3.563714 3.6595866
3.564714 3.6500957
3.565714 3.6405094
3.566714 3.6308269999999996
3.567714 3.6210476999999996
3.568714 3.6111723999999996
3.569714 3.6012027
3.570714 3.5911396
3.571714 3.5809836999999995
3.572714 3.5707347
3.573714 3.5603917999999997
3.574714 3.5499532
3.575714 3.5394181
3.576714 3.5287868
3.577714 3.5180602
3.578714 3.5072397
3.579714 3.4963268999999997
3.580714 3.4853219999999996
3.581714 3.4742255
3.582714 3.4630362
3.583714 3.4517529999999996
3.584714 3.4403745
3.585714 3.4289005999999995
3.586714 3.4173317
3.587714 3.405669
3.588714 3.3939131
3.589714 3.3820651
3.590714 3.3701244999999997
3.591714 3.3580907
3.592714 3.345963
3.593714 3.3337399
3.594714 3.3214219000000003
3.595714 3.3090092
3.596714 3.2965031
3.597714 3.2839045
3.598714 3.2712147
3.599714 3.2584343000000002
3.600714 3.2455631
3.601714 3.2326002
3.602714 3.2195453
3.603714 3.206398
3.604714 3.1931579
3.605714 3.1798262
3.606714 3.1664035999999998
3.607714 3.1528912
3.608714 3.1392898000000002
3.609714 3.125599
3.610714 3.1118184
3.611714 3.0979475
3.612714 3.0839855
3.613714 3.0699328
3.614714 3.0557898999999997
3.615714 3.0415582
3.616714 3.0272383
3.617714 3.0128313
3.618714 2.9983373
3.619714 2.983756
3.620714 2.9690867
3.621714 2.9543292
3.622714 2.9394833
3.623714 2.9245498000000003
3.624714 2.909529
3.625714 2.8944226
3.626714 2.8792312
3.627714 2.8639549
3.628714 2.8485939
3.629714 2.8331479
3.630714 2.8176168
3.631714 2.8020006
3.632714 2.7862996
3.633714 2.7705144
3.634714 2.7546462000000003
3.635714 2.7386958
3.636714 2.7226638000000003
3.637714 2.7065502
3.638714 2.6903549
3.639714 2.6740775
3.640714 2.6577177
3.641714 2.6412755
3.642714 2.624752
3.643714 2.6081482
3.644714 2.5914649
3.645714 2.5747033
3.646714 2.5578637
3.647714 2.5409464
3.648714 2.5239512
3.649714 2.5068786
3.650714 2.4897287
3.651714 2.4725024
3.652714 2.4552004
3.653714 2.4378236
3.654714 2.4203727
3.655714 2.4028478
3.656714 2.385249
3.657714 2.3675762
3.658714 2.3498297
3.659714 2.3320094
3.660714 2.3141157
3.661714 2.2961494
3.662714 2.2781115
3.663714 2.2600027000000003
3.664714 2.2418238
3.665714 2.2235753000000003
3.666714 2.2052577
3.667714 2.1868711
3.668714 2.1684164
3.669714 2.1498939000000004
3.670714 2.1313043
3.671714 2.1126484000000003
3.672714 2.0939268
3.673714 2.0751402
3.674714 2.0562889
3.675714 2.0373731999999998
3.676714 2.0183934
3.677714 1.9993496999999998
3.678714 1.9802423
3.679714 1.9610718
3.680714 1.9418387
3.681714 1.9225439
3.682714 1.9031882
3.683714 1.8837728000000002
3.684714 1.8642980999999998
3.685714 1.8447649
3.686714 1.8251734
3.687714 1.8055240000000001
3.688714 1.785817
3.689714 1.7660533999999999
3.690714 1.7462343000000002
3.691714 1.7263604
3.692714 1.7064329
3.693714 1.6864523
3.694714 1.6664189999999999
3.695714 1.6463332000000002
3.696714 1.6261948
3.697714 1.6060043
3.698714 1.5857624000000001
3.699714 1.5654700000000001
3.700714 1.5451281000000001
3.701714 1.524738
3.702714 1.5043005999999999
3.703714 1.4838162
3.704714 1.4632848
3.705714 1.4427066
3.706714 1.4220816
3.707714 1.4014104
3.708714 1.3806942
3.709714 1.3599340999999998
3.710714 1.3391315000000001
3.711714 1.3182874
3.712714 1.2974023
3.713714 1.2764763000000001
3.714714 1.2555094
3.715714 1.2345019000000002
3.716714 1.2134542
3.717714 1.1923675999999999
3.718714 1.1712437
3.719714 1.150084
3.720714 1.1288897
3.721714 1.1076613000000002
3.722714 1.0863988999999998
3.723714 1.0651021
3.724714 1.0437708
3.725714 1.0224054999999999
3.726714 1.0010071
3.727714 0.9795774700000001
3.728714 0.95811822
3.729714 0.9366304599999999
3.730714 0.9151147700000001
3.731714 0.89357113
3.732714 0.8719991
3.733714 0.8503986499999999
3.734714 0.8287704499999999
3.735714 0.80711562
3.736714 0.78543592
3.737714 0.76373299
3.738714 0.74200812
3.739714 0.72026192
3.740714 0.69849435
3.741714 0.67670518
3.742714 0.6548942999999999
3.743714 0.63306233
3.744714 0.61121047
3.745714 0.58934051
3.746714 0.56745415
3.747714 0.5455527499999999
3.748714 0.52363682
3.749714 0.50170636
3.750714 0.47976119
3.751714 0.45780111
3.752714 0.43582660000000006
3.753714 0.41383863
3.754714 0.39183875
3.755714 0.36982864
3.756714 0.34780959
3.757714 0.32578218
3.758714 0.30374625
3.759714 0.28170138
3.760714 0.25964740000000003
3.761714 0.23758486
3.762714 0.21551489
3.763714 0.1934393
3.764714 0.17135992
3.765714 0.14927821
3.766714 0.12719492999999998
3.767714 0.10511024999999999
3.768714 0.083023979
3.769714 0.060935964999999995
3.770714 0.038846635
3.771714 0.016757015
3.772714 -0.0053313033
3.773714 -0.027416664
3.774714 -0.049497792
3.775714 -0.071574003
3.776714 -0.093645282
3.777714 -0.11571184000000001
3.778714 -0.13777391
3.779714 -0.15983111
3.780714 -0.18188239
3.781714 -0.20392628
3.782714 -0.22596108999999998
3.783714 -0.24798540000000002
3.784714 -0.26999839999999997
3.785714 -0.29199999
3.786714 -0.31399027999999995
3.787714 -0.33596938
3.788714 -0.35793683
3.789714 -0.37989155
3.790714 -0.40183179
3.791714 -0.42375596000000004
3.792714 -0.44566286
3.793714 -0.46755178
3.794714 -0.48942277
3.795714 -0.51127621
3.796714 -0.5331122300000001
3.797714 -0.5549306
3.798714 -0.5767303500000001
3.799714 -0.59850989
3.800714 -0.6202676300000001
3.801714 -0.64200237
3.802714 -0.6637136
3.803714 -0.68540126
3.804714 -0.7070656399999999
3.805714 -0.72870683
3.806714 -0.7503244099999999
3.807714 -0.77191731
3.808714 -0.7934840400000001
3.809714 -0.81502274
3.810714 -0.83653219
3.811714 -0.85801147
3.812714 -0.87946048
3.813714 -0.9008795999999999
3.814714 -0.9222689100000001
3.815714 -0.9436283300000001
3.816714 -0.9649570099999999
3.817714 -0.98625347
3.818714 -1.0075159999999999
3.819714 -1.0287433000000001
3.820714 -1.0499346999999999
3.821714 -1.0710903
3.822714 -1.0922105
3.823714 -1.1132955999999998
3.824714 -1.1343456
3.825714 -1.1553596
3.826714 -1.1763360999999999
3.827714 -1.1972737
3.828714 -1.2181706
3.829714 -1.2390262
3.830714 -1.2598405
3.831714 -1.2806135
3.832714 -1.3013455999999999
3.833714 -1.3220366000000001
3.834714 -1.3426855999999998
3.835714 -1.3632910999999999
3.836714 -1.3838516
3.837714 -1.4043653999999999
3.838714 -1.4248321
3.839714 -1.4452515000000001
3.840714 -1.4656242
3.841714 -1.4859504000000001
3.842714 -1.5062302
3.843714 -1.526463
3.844714 -1.5466478000000001
3.845714 -1.5667832
3.846714 -1.5868681
3.847714 -1.6069023000000002
3.848714 -1.6268859
3.849714 -1.6468192
3.850714 -1.6667020000000001
3.851714 -1.6865335
3.852714 -1.7063128
3.853714 -1.7260384
3.854714 -1.7457087999999998
3.855714 -1.7653232
3.856714 -1.784881
3.857714 -1.804382
3.858714 -1.8238267
3.859714 -1.8432152
3.860714 -1.8625472
3.861714 -1.881822
3.862714 -1.9010387
3.863714 -1.9201968
3.864714 -1.9392954
3.865714 -1.9583343999999998
3.866714 -1.9773141
3.867714 -1.9962342000000002
3.868714 -2.015095
3.869714 -2.0338958000000003
3.870714 -2.0526359000000003
3.871714 -2.0713139
3.872714 -2.089929
3.873714 -2.1084804
3.874714 -2.1269677000000002
3.875714 -2.1453906
3.876714 -2.1637492000000003
3.877714 -2.1820433
3.878714 -2.2002729
3.879714 -2.2184372
3.880714 -2.2365358
3.881714 -2.2545679
3.882714 -2.2725331
3.883714 -2.290431
3.884714 -2.3082618
3.885714 -2.3260249
3.886714 -2.3437202
3.887714 -2.3613473
3.888714 -2.3789056
3.889714 -2.3963943000000003
3.890714 -2.4138132
3.891714 -2.4311621
3.892714 -2.4484405000000002
3.893714 -2.4656484
3.894714 -2.4827857
3.895714 -2.4998521
3.896714 -2.5168477
3.897714 -2.5337715
3.898714 -2.5506230000000003
3.899714 -2.5674015000000003
3.900714 -2.5841067
3.901714 -2.6007382
3.902714 -2.6172962
3.903714 -2.6337802
3.904714 -2.6501901
3.905714 -2.6665254999999997
3.906714 -2.6827859
3.907714 -2.6989710000000002
3.908714 -2.7150806
3.909714 -2.7311146
3.910714 -2.747073
3.911714 -2.762956
3.912714 -2.7787631
3.913714 -2.7944943
3.914714 -2.8101487
3.915714 -2.8257258
3.916714 -2.8412249000000003
3.917714 -2.8566455
3.918714 -2.8719878
3.919714 -2.8872516
3.920714 -2.9024372
3.921714 -2.9175445
3.922714 -2.9325734999999997
3.923714 -2.9475238
3.924714 -2.962395
3.925714 -2.9771864
3.926714 -2.991898
3.927714 -3.0065298
3.928714 -3.0210819
3.929714 -3.0355543
3.930714 -3.0499468
3.931714 -3.0642590000000003
3.932714 -3.0784901
3.933714 -3.0926401
3.934714 -3.1067082999999998
3.935714 -3.1206943000000003
3.936714 -3.1345986
3.937714 -3.1484213
3.938714 -3.1621631
3.939714 -3.1758238000000003
3.940714 -3.1894036
3.941714 -3.2029021999999996
3.942714 -3.2163188000000003
3.943714 -3.2296535
3.944714 -3.2429053999999997
3.945714 -3.2560751
3.946714 -3.2691619999999997
3.947714 -3.2821666
3.948714 -3.2950885999999997
3.949714 -3.3079274
3.950714 -3.3206828
3.951714 -3.3333544
3.952714 -3.3459414
3.953714 -3.3584442
3.954714 -3.3708628
3.955714 -3.3831979999999997
3.956714 -3.3954500999999997
3.957714 -3.4076194999999996
3.958714 -3.4197062000000003
3.959714 -3.4317094999999997
3.960714 -3.4436293
3.961714 -3.4554649
3.962714 -3.467216
3.963714 -3.4788828
3.964714 -3.4904651
3.965714 -3.5019636
3.966714 -3.5133778999999996
3.967714 -3.524708
3.968714 -3.5359539000000004
3.969714 -3.5471145
3.970714 -3.5581898
3.971714 -3.5691801
3.972714 -3.5800859
3.973714 -3.5909079000000004
3.974714 -3.6016464
3.975714 -3.6123019
3.976714 -3.6228739
3.977714 -3.6333621000000003
3.978714 -3.6437657
3.979714 -3.6540839999999997
3.980714 -3.6643170000000005
3.981714 -3.6744646999999997
3.982714 -3.6845274
3.983714 -3.6945056
3.984714 -3.7043991999999997
3.985714 -3.7142090000000003
3.986714 -3.7239343000000003
3.987714 -3.733575
3.988714 -3.7431303
3.989714 -3.7526010999999997
3.990714 -3.7619878000000004
3.991714 -3.7712902
3.992714 -3.7805094999999995
3.993714 -3.7896462
3.994714 -3.7986998
3.995714 -3.8076699
3.996714 -3.8165554
3.997714 -3.8253561
3.998714 -3.8340714
3.999714 -3.8427021
4.000714 -3.8512483
4.001714 -3.8597111
4.002714 -3.8680904000000003
4.003714 -3.8763866
4.004714 -3.8845997
4.005714 -3.8927291000000004
4.006714 -3.9007746
4.007714 -3.9087363
4.008714 -3.9166145
4.009714 -3.9244093
4.010714 -3.9321210000000004
4.011714 -3.9397504
4.012714 -3.9472971
4.013714 -3.9547607
4.014714 -3.9621409000000005
4.015714 -3.9694372999999996
4.016714 -3.9766494
4.017715 -3.9837781000000003
4.018714 -3.9908240999999998
4.019714 -3.9977878000000002
4.020714 -4.0046699
4.021714 -4.0114708
4.022714 -4.018190499999999
4.023714 -4.0248282
4.024714 -4.031384
4.025714 -4.0378574
4.026714 -4.0442482
4.027714 -4.0505566
4.028714 -4.056783
4.029714 -4.0629279
4.030715 -4.0689908
4.031714 -4.0749721
4.032714 -4.080871500000001
4.033714 -4.0866893
4.034714 -4.0924255
4.035714 -4.0980801
4.036714 -4.1036535
4.037714 -4.1091461
4.038714 -4.1145585
4.039714 -4.1198913
4.040714 -4.1251443
4.041714 -4.1303176
4.042714 -4.1354109
4.043715 -4.1404236
4.044714 -4.1453552
4.045714 -4.1502059000000004
4.046714 -4.1549761
4.047714 -4.1596662
4.048714 -4.1642766
4.049714 -4.1688076999999994
4.050714 -4.1732598
4.051714 -4.1776326
4.052714 -4.1819256
4.053714 -4.186139600000001
4.054714 -4.1902743
4.055714 -4.1943304
4.056714 -4.1983075
4.057714 -4.2022064
4.058714 -4.2060271
4.059714 -4.2097691
4.060714 -4.2134326
4.061714 -4.2170171
4.062714 -4.2205226
4.063715 -4.2239491
4.064714 -4.227297399999999
4.065714 -4.2305678
4.066714 -4.2337611
4.067714 -4.2368777
4.068714 -4.2399175
4.069714 -4.2428806
4.070714 -4.245767000000001
4.071714 -4.2485766
4.072714 -4.2513095
4.073714 -4.253966
4.074714 -4.2565460999999996
4.075714 -4.2590495
4.076715 -4.2614762
4.077714 -4.263826099999999
4.078714 -4.2660993000000005
4.079714 -4.2682957
4.080714 -4.2704154
4.081714 -4.272458299999999
4.082714 -4.2744245
4.083714 -4.2763148
4.084714 -4.2781297
4.085714 -4.2798698
4.086714 -4.2815354
4.087714 -4.2831264000000004
4.088714 -4.2846426
4.089714 -4.286084
4.090714 -4.287450000000001
4.091714 -4.2887408
4.092714 -4.2899556
4.093714 -4.2910948
4.094714 -4.292158799999999
4.095714 -4.2931482
4.096714 -4.2940632
4.097714 -4.2949036000000005
4.098714 -4.2956699
4.099714 -4.2963617
4.100714 -4.2969789
4.101714 -4.2975221
4.102714 -4.2979907
4.103714 -4.2983856000000005
4.104714 -4.2987075
4.105714 -4.2989563
4.106714 -4.2991325
4.107714 -4.2992357000000005
4.108714 -4.2992655
4.109715 -4.2992212
4.110714 -4.2991027
4.111714 -4.2989101000000005
4.112714 -4.2986434
4.113714 -4.298303600000001
4.114714 -4.2978913
4.115714 -4.2974065999999995
4.116714 -4.2968497
4.117714 -4.2962205
4.118714 -4.2955182
4.119714 -4.294742599999999
4.120714 -4.2938937
4.121714 -4.2929715999999996
4.122715 -4.291977
4.123714 -4.2909104000000005
4.124714 -4.289772
4.125714 -4.2885613000000005
4.126714 -4.2872783
4.127714 -4.2859226
4.128714 -4.284494
4.129714 -4.2829923
4.130714 -4.2814177
4.131714 -4.27977
4.132714 -4.2780504
4.133714 -4.2762592
4.134714 -4.2743972999999995
4.135714 -4.2724639
4.136714 -4.2704586
4.137714 -4.2683805999999995
4.138714 -4.2662296
4.139714 -4.2640056
4.140714 -4.2617094
4.141714 -4.2593416
4.142715 -4.2569026
4.143714 -4.2543929
4.144714 -4.251812
4.145714 -4.2491592
4.146714 -4.2464338
4.147714 -4.2436354000000005
4.148714 -4.240763899999999
4.149714 -4.2378198
4.150714 -4.2348038
4.151714 -4.2317171
4.152714 -4.2285595
4.153714 -4.2253308
4.154714 -4.2220302
4.155715 -4.2186569
4.156714 -4.215211
4.157714 -4.2116925
4.158714 -4.2081024000000005
4.159714 -4.2044416
4.160714 -4.2007104
4.161714 -4.1969083
4.162714 -4.1930359
4.163714 -4.1890922999999995
4.164714 -4.1850764
4.165714 -4.1809879
4.166714 -4.1768268
4.167714 -4.1725934
4.168715 -4.1682879999999995
4.169714 -4.1639112
4.170714 -4.1594632
4.171714 -4.1549437000000005
4.172714 -4.1503519
4.173714 -4.1456871
4.174714 -4.1409492
4.175714 -4.1361387999999994
4.176714 -4.131256400000001
4.177714 -4.1263029
4.178714 -4.1212786
4.179714 -4.1161839
4.180714 -4.1110188
4.181714 -4.1057821
4.182714 -4.1004729
4.183714 -4.0950898
4.184714 -4.0896334
4.185714 -4.084103900000001
4.186714 -4.0785018
4.187714 -4.0728275
4.188715 -4.0670816
4.189714 -4.0612634000000005
4.190714 -4.0553723
4.191714 -4.0494072999999995
4.192714 -4.0433686
4.193714 -4.0372565
4.194714 -4.0310714
4.195714 -4.0248144
4.196714 -4.0184863
4.197714 -4.0120877
4.198714 -4.005618
4.199714 -3.9990764
4.200714 -3.9924614
4.201715 -3.9857727
4.202714 -3.9790101
4.203714 -3.9721741999999995
4.204714 -3.9652653000000004
4.205714 -3.9582837000000004
4.206714 -3.9512291999999998
4.207714 -3.9441016
4.208714 -3.9369002
4.209714 -3.9296240000000004
4.210714 -3.9222728
4.211714 -3.9148465
4.212714 -3.9073459999999995
4.213714 -3.8997713000000003
4.214714 -3.8921241
4.215714 -3.8844042
4.216714 -3.8766108
4.217714 -3.8687438
4.218714 -3.8608021999999997
4.219714 -3.8527850000000003
4.220714 -3.8446926
4.221714 -3.8365248999999997
4.222714 -3.828283
4.223714 -3.8199671
4.224714 -3.8115777000000004
4.225714 -3.8031146000000002
4.226714 -3.7945773000000003
4.227714 -3.7859652
4.228714 -3.7772778
4.229714 -3.7685145
4.230714 -3.7596758
4.231714 -3.750762
4.232714 -3.7417736
4.233714 -3.7327111000000004
4.234715 -3.7235741000000004
4.235714 -3.7143618000000003
4.236714 -3.7050735
4.237714 -3.6957077999999997
4.238714 -3.6862642
4.239714 -3.6767431000000004
4.240714 -3.6671452
4.241714 -3.6574717999999997
4.242714 -3.6477242
4.243714 -3.6379021
4.244714 -3.6280051
4.245714 -3.6180321
4.246714 -3.6079824000000005
4.247715 -3.5978556000000004
4.248714 -3.5876520000000003
4.249714 -3.5773727999999996
4.250714 -3.5670186999999998
4.251714 -3.5565902000000005
4.252714 -3.5460867
4.253714 -3.5355076
4.254714 -3.5248511000000002
4.255714 -3.5141163000000004
4.256714 -3.5033025
4.257714 -3.4924104999999996
4.258714 -3.4814406
4.259714 -3.4703944
4.260714 -3.4592722
4.261714 -3.4480743
4.262714 -3.4367997
4.263714 -3.425448
4.264714 -3.4140185000000005
4.265714 -3.4025106999999997
4.266714 -3.390925
4.267715 -3.3792622000000003
4.268714 -3.3675231
4.269714 -3.3557080000000004
4.270714 -3.3438168
4.271714 -3.3318494
4.272714 -3.3198047
4.273714 -3.3076815
4.274714 -3.295479
4.275714 -3.2831971
4.276714 -3.2708365
4.277714 -3.2583989
4.278714 -3.2458846
4.279714 -3.2332942000000005
4.280715 -3.2206278
4.281714 -3.2078847
4.282714 -3.1950634
4.283714 -3.1821635
4.284714 -3.1691846000000004
4.285714 -3.156127
4.286714 -3.1429928000000005
4.287714 -3.1297825
4.288714 -3.1164963
4.289714 -3.1031340000000003
4.290714 -3.0896947
4.291714 -3.0761767
4.292714 -3.0625794
4.293715 -3.0489028
4.294714 -3.0351475
4.295714 -3.0213147
4.296714 -3.0074058
4.297714 -2.9934213
4.298714 -2.9793608999999996
4.299714 -2.965224
4.300714 -2.9510092
4.301714 -2.9367158
4.302714 -2.9223434999999998
4.303714 -2.9078931
4.304714 -2.8933659
4.305714 -2.878763
4.306714 -2.8640846
4.307714 -2.8493307999999997
4.308714 -2.8345005999999997
4.309714 -2.8195932999999997
4.310714 -2.8046079
4.311714 -2.7895447
4.312714 -2.7744042
4.313715 -2.7591875
4.314714 -2.7438959
4.315714 -2.7285298
4.316714 -2.7130894
4.317714 -2.6975734
4.318714 -2.681981
4.319714 -2.6663115
4.320714 -2.6505647
4.321714 -2.634741
4.322714 -2.6188416
4.323714 -2.6028682
4.324714 -2.5868213
4.325714 -2.5707008
4.326715 -2.5545062
4.327714 -2.5382368
4.328714 -2.5218917
4.329714 -2.5054712
4.330714 -2.4889756
4.331714 -2.4724060999999997
4.332714 -2.4557637
4.333714 -2.4390492999999998
4.334714 -2.4222627
4.335714 -2.4054034
4.336714 -2.3884704
4.337714 -2.371463
4.338714 -2.354381
4.339714 -2.3372253
4.340714 -2.319997
4.341714 -2.3026975000000003
4.342714 -2.2853278
4.343714 -2.2678879999999997
4.344714 -2.2503775999999998
4.345714 -2.2327958
4.346714 -2.2151418
4.347714 -2.1974156000000002
4.348714 -2.1796174
4.349714 -2.1617485
4.350714 -2.1438098
4.351714 -2.1258023
4.352714 -2.107726
4.353714 -2.0895807
4.354714 -2.0713657
4.355714 -2.0530807
4.356714 -2.0347258
4.357714 -2.016302
4.358714 -1.9978106
4.359715 -1.9792533
4.360714 -1.9606309
4.361714 -1.9419437000000002
4.362714 -1.9231913999999999
4.363714 -1.9043732
4.364714 -1.8854883
4.365714 -1.866536
4.366714 -1.8475171
4.367714 -1.8284326
4.368714 -1.8092839
4.369714 -1.7900719999999999
4.370714 -1.7707976
4.371714 -1.7514604999999999
4.372715 -1.7320607
4.373714 -1.7125977000000001
4.374714 -1.6930718
4.375714 -1.6734836999999998
4.376714 -1.6538344
4.377714 -1.6341258
4.378714 -1.6143588
4.379714 -1.594534
4.380714 -1.5746508
4.381714 -1.5547085999999999
4.382714 -1.5347065
4.383714 -1.5146444000000001
4.384714 -1.4945223
4.385714 -1.4743414
4.386714 -1.454103
4.387714 -1.4338087
4.388714 -1.4134597
4.389714 -1.3930565000000001
4.390714 -1.3725990000000001
4.391714 -1.3520872
4.392715 -1.3315212
4.393714 -1.3109015
4.394714 -1.2902294
4.395714 -1.269506
4.396714 -1.2487325
4.397714 -1.2279094000000002
4.398714 -1.2070368999999999
4.399714 -1.1861145
4.400714 -1.1651415999999999
4.401714 -1.144118
4.402714 -1.1230442
4.403714 -1.1019209
4.404714 -1.0807499
4.405715 -1.0595326999999999
4.406714 -1.0382706
4.407714 -1.0169645999999999
4.408714 -0.99561494
4.409714 -0.9742215300000001
4.410714 -0.9527844400000001
4.411714 -0.93130413
4.412714 -0.90978146
4.413714 -0.88821752
4.414714 -0.86661372
4.415714 -0.8449709999999999
4.416714 -0.8232897100000001
4.417714 -0.8015698800000001
4.418715 -0.77981139
4.419714 -0.7580142
4.420714 -0.73617864
4.421714 -0.71430579
4.422714 -0.6923972199999999
4.423714 -0.67045465
4.424714 -0.64847954
4.425714 -0.6264728500000001
4.426714 -0.6044351
4.427714 -0.58236625
4.428714 -0.5602662900000001
4.429714 -0.53813541
4.430714 -0.51597445
4.431714 -0.49378453
4.432714 -0.47156704
4.433714 -0.44932324
4.434714 -0.42705406
4.435714 -0.40475992
4.436714 -0.38244110000000003
4.437714 -0.36009767
4.438715 -0.33773000000000003
4.439714 -0.31533886
4.440714 -0.29292546999999997
4.441714 -0.27049130000000005
4.442714 -0.24803781000000003
4.443714 -0.22556618999999997
4.444714 -0.20307714999999998
4.445714 -0.18057103
4.446714 -0.158048
4.447714 -0.13550833999999998
4.448714 -0.11295266000000001
4.449714 -0.09038212600000001
4.450714 -0.067798293
4.451715 -0.045202865
4.452714 -0.022597339
4.453714 1.7068253999999998e-05
4.454714 0.022639595999999998
4.455714 0.045269834999999994
4.456714 0.067907415
4.457714 0.090551801
4.458714 0.11320213000000001
4.459714 0.13585722
4.460714 0.15851564
4.461714 0.18117607
4.462714 0.20383755
4.463714 0.22649937
4.464714 0.24916115
4.465714 0.27182248999999997
4.466714 0.29448292
4.467714 0.31714144
4.468714 0.33979663000000004
4.469714 0.36244669
4.470714 0.38508989
4.471714 0.40772463999999997
4.472714 0.43034973000000004
4.473714 0.45296457
4.474714 0.47556884000000005
4.475714 0.49816226
4.476714 0.52074417
4.477714 0.54331361
4.478714 0.56586904
4.479714 0.58840886
4.480714 0.61093164
4.481714 0.63343621
4.482714 0.65592183
4.483714 0.67838798
4.484715 0.70083425
4.485714 0.7232599000000001
4.486714 0.74566384
4.487714 0.7680444
4.488714 0.79039969
4.489714 0.81272786
4.490714 0.8350275500000001
4.491714 0.85729789
4.492714 0.8795383400000001
4.493714 0.9017485199999999
4.494714 0.9239277799999999
4.495714 0.946075
4.496714 0.9681885100000001
4.497715 0.9902661700000001
4.498714 1.012306
4.499714 1.0343064000000002
4.500714 1.0562662
4.501714 1.0781850000000002
4.502714 1.1000624
4.503714 1.1218982
4.504714 1.1436917
4.505714 1.1654417000000001
4.506714 1.1871464999999999
4.507714 1.2088041
4.508714 1.230413
4.509714 1.2519721
4.510714 1.2734808
4.511714 1.2949388
4.512714 1.3163453999999999
4.513714 1.3376996
4.514714 1.3589998
4.515714 1.3802437
4.516714 1.401429
4.517715 1.4225535
4.518714 1.4436157
4.519714 1.4646149000000002
4.520714 1.4855508
4.521714 1.5064231000000001
4.522714 1.5272316
4.523714 1.547975
4.524714 1.5686520999999998
4.525714 1.5892608
4.526714 1.6097993000000002
4.527714 1.630266
4.528714 1.6506603000000002
4.529714 1.6709816
4.530715 1.6912292999999998
4.531714 1.7114025000000002
4.532714 1.7315
4.533714 1.7515199
4.534714 1.7714596999999999
4.535714 1.7913174
4.536714 1.8110909000000002
4.537714 1.8307792
4.538714 1.8503821
4.539714 1.8698992
4.540714 1.8893307000000001
4.541714 1.9086756
4.542714 1.9279324
4.543715 1.9470988000000002
4.544714 1.9661726000000002
4.545714 1.9851519000000002
4.546714 2.0040352
4.547714 2.0228216
4.548714 2.0415109
4.549714 2.0601021
4.550714 2.0785948
4.551714 2.0969873
4.552714 2.1152776
4.553714 2.1334635
4.554714 2.1515433
4.555714 2.1695156
4.556714 2.1873796
4.557714 2.2051353
4.558714 2.2227822
4.559714 2.2403197
4.560714 2.2577465
4.561714 2.2750600999999997
4.562714 2.2922585
4.563715 2.3093388999999998
4.564714 2.3262998
4.565714 2.3431404
4.566714 2.3598600000000003
4.567714 2.3764586
4.568714 2.3929359
4.569714 2.4092911000000004
4.570714 2.4255223999999997
4.571714 2.4416277
4.572714 2.4576051000000003
4.573714 2.4734531
4.574714 2.4891704
4.575714 2.504757
4.576715 2.5202123
4.577714 2.5355358000000003
4.578714 2.5507258
4.579714 2.5657805
4.580714 2.5806975
4.581714 2.5954743999999996
4.582714 2.6101092
4.583714 2.6246009
4.584714 2.6389493
4.585714 2.6531544
4.586714 2.6672158
4.587714 2.681133
4.588714 2.6949044
4.589714 2.708528
4.590714 2.7220016
4.591714 2.7353229
4.592714 2.7484907
4.593714 2.7615042
4.594714 2.7743636
4.595714 2.7870683
4.596714 2.7996177
4.597714 2.8120102
4.598714 2.8242439
4.599714 2.8363165
4.600714 2.848226
4.601714 2.8599717
4.602714 2.8715531999999997
4.603714 2.8829707
4.604714 2.8942242
4.605714 2.9053135
4.606714 2.9162368
4.607714 2.9269919
4.608714 2.9375763999999998
4.609715 2.9479876
4.610714 2.9582243
4.611714 2.9682856
4.612714 2.9781716
4.613714 2.9878823
4.614714 2.9974176000000003
4.615714 3.006776
4.616714 3.0159561000000004
4.617714 3.0249557
4.618714 3.0337729
4.619714 3.0424064
4.620714 3.0508561
4.621714 3.0591218
4.622715 3.0672034
4.623714 3.0751005
4.624714 3.0828116
4.625714 3.0903351999999997
4.626714 3.0976687
4.627714 3.1048097
4.628714 3.1117568
4.629714 3.1185092
4.630714 3.1250671
4.631714 3.1314306
4.632714 3.1376007999999995
4.633714 3.1435769000000002
4.634714 3.1493578
4.635714 3.1549413
4.636714 3.1603250999999997
4.637714 3.1655076999999996
4.638714 3.1704884000000004
4.639714 3.1752664999999998
4.640714 3.1798422
4.641714 3.1842161
4.642715 3.1883873
4.643714 3.192354
4.644714 3.1961139
4.645714 3.1996649
4.646714 3.2030049999999997
4.647714 3.2061338000000004
4.648714 3.2090515
4.649714 3.2117594
4.650714 3.2142579999999996
4.651714 3.2165475
4.652714 3.218627
4.653714 3.2204937000000005
4.654714 3.2221450999999997
4.655715 3.223579
4.656714 3.2247946
4.657714 3.2257914999999997
4.658714 3.2265704
4.659714 3.2271322
4.660714 3.2274768000000003
4.661714 3.2276030999999996
4.662714 3.2275091999999996
4.663714 3.2271929
4.664714 3.2266527000000003
4.665714 3.2258878999999996
4.666714 3.2248992
4.667714 3.2236877999999995
4.668715 3.2222543
4.669714 3.2205988
4.670714 3.2187200999999996
4.671714 3.2166168
4.672714 3.2142863
4.673714 3.2117266
4.674714 3.2089368
4.675714 3.2059167
4.676714 3.2026674999999996
4.677714 3.1991895
4.678714 3.1954828999999996
4.679714 3.1915471
4.680714 3.1873807
4.681714 3.1829823
4.682714 3.1783503
4.683714 3.1734835
4.684714 3.1683821
4.685714 3.1630471
4.686714 3.1574789
4.687714 3.1516783
4.688715 3.1456448
4.689714 3.1393766
4.690714 3.1328718999999996
4.691714 3.1261288
4.692714 3.119147
4.693714 3.111927
4.694714 3.1044699
4.695714 3.096777
4.696714 3.0888489000000003
4.697714 3.0806851
4.698714 3.0722847
4.699714 3.0636461
4.700714 3.054768
4.701715 3.0456496
4.702714 3.0362912
4.703714 3.0266931
4.704714 3.0168561
4.705714 3.0067806999999998
4.706714 2.9964665000000004
4.707714 2.9859127
4.708714 2.9751183
4.709714 2.9640822
4.710714 2.9528038999999997
4.711714 2.9412838
4.712714 2.9295229999999997
4.713714 2.9175229000000003
4.714714 2.9052846
4.715714 2.8928081000000003
4.716714 2.8800923
4.717714 2.8671363
4.718714 2.8539384
4.719714 2.8404981
4.720714 2.8268155
4.721714 2.8128915
4.722714 2.7987268
4.723714 2.7843223999999998
4.724714 2.7696785000000004
4.725714 2.7547946
4.726714 2.7396703000000002
4.727714 2.7243046
4.728714 2.7086973
4.729714 2.6928488
4.730714 2.6767602000000004
4.731714 2.660433
4.732714 2.6438680999999997
4.733714 2.6270663
4.734715 2.6100272
4.735714 2.5927499
4.736714 2.5752334
4.737714 2.5574774000000002
4.738714 2.539482
4.739714 2.5212486999999997
4.740714 2.5027789
4.741714 2.484074
4.742714 2.4651345
4.743714 2.4459602
4.744714 2.4265505
4.745714 2.4069047
4.746714 2.3870222
4.747715 2.3669036
4.748714 2.3465501
4.749714 2.3259632
4.750714 2.3051440999999997
4.751714 2.284093
4.752714 2.2628097
4.753714 2.2412939
4.754714 2.2195454999999997
4.755714 2.1975644
4.756714 2.1753516
4.757714 2.1529086
4.758714 2.1302374
4.759714 2.1073394
4.760714 2.0842152
4.761714 2.0608651
4.762714 2.0372886
4.763714 2.0134853
4.764714 1.9894555
4.765714 1.9652001999999997
4.766714 1.9407203000000002
4.767715 1.9160176
4.768714 1.891093
4.769714 1.8659472
4.770714 1.8405806
4.771714 1.8149931000000001
4.772714 1.789185
4.773714 1.7631572000000002
4.774714 1.7369108000000002
4.775714 1.7104479
4.776714 1.6837699000000002
4.777714 1.6568785999999998
4.778714 1.6297745
4.779714 1.6024577000000002
4.780715 1.5749279
4.781714 1.5471854999999999
4.782714 1.5192307999999999
4.783714 1.4910649999999999
4.784714 1.4626896
4.785714 1.4341062
4.786714 1.4053162
4.787714 1.3763207
4.788714 1.3471202999999998
4.789714 1.3177156
4.790714 1.2881073
4.791714 1.2582967
4.792714 1.2282855000000001
4.793715 1.1980754
4.794714 1.1676683
4.795714 1.1370656
4.796714 1.1062682000000001
4.797714 1.0752766
4.798714 1.0440913
4.799714 1.0127127
4.800714 0.98114191
4.801714 0.9493803599999999
4.802714 0.91743013
4.803714 0.8852931700000001
4.804714 0.85297106
4.805714 0.82046492
4.806714 0.7877753100000001
4.807714 0.75490298
4.808714 0.72184871
4.809714 0.68861381
4.810714 0.65520001
4.811714 0.62160916
4.812714 0.58784308
4.813715 0.55390317
4.814714 0.51979041
4.815714 0.48550562999999997
4.816714 0.45104977
4.817714 0.41642394000000005
4.818714 0.38162988999999997
4.819714 0.34666990000000003
4.820714 0.31154633
4.821714 0.27626131000000004
4.822714 0.24081657
4.823714 0.20521334
4.824714 0.16945255
4.825714 0.13353515
4.826715 0.097462349
4.827714 0.061235781
4.828714 0.024857331
4.829714 -0.011671055
4.830714 -0.048347635
4.831714 -0.08517100400000001
4.832714 -0.12213995
4.833714 -0.15925332
4.834714 -0.19650976
4.835714 -0.23390753
4.836714 -0.27144447
4.837714 -0.30911816
4.838714 -0.34692618
4.839714 -0.38486635
4.840714 -0.42293705000000004
4.841714 -0.46113706000000004
4.842714 -0.49946541
4.843714 -0.53792102
4.844714 -0.57650222
4.845714 -0.61520706
4.846714 -0.65403315
4.847714 -0.69297818
4.848714 -0.73203999
4.849714 -0.77121686
4.850714 -0.8105073100000001
4.851714 -0.8499100799999999
4.852714 -0.8894234900000001
4.853714 -0.9290455799999999
4.854714 -0.96877394
4.855714 -1.0086060000000001
4.856714 -1.0485391
4.857714 -1.0885712
4.858714 -1.1287007
4.859715 -1.1689268
4.860714 -1.2092482999999998
4.861714 -1.2496639999999999
4.862714 -1.290172
4.863714 -1.3307697
4.864714 -1.3714543
4.865714 -1.4122229
4.866714 -1.453073
4.867714 -1.4940029000000001
4.868714 -1.5350109
4.869714 -1.5760956
4.870714 -1.6172554
4.871714 -1.6584883000000001
4.872715 -1.6997915
4.873714 -1.7411621
4.874714 -1.7825978
4.875714 -1.8240962
4.876714 -1.8656557
4.877714 -1.9072752
4.878714 -1.9489538
4.879714 -1.9906897
4.880714 -2.0324806
4.881714 -2.0743232000000003
4.882714 -2.1162141
4.883714 -2.1581501
4.884714 -2.2001283
4.885714 -2.2421474
4.886714 -2.2842057
4.887714 -2.3263022
4.888714 -2.3684353
4.889714 -2.4106028000000004
4.890714 -2.4528019000000003
4.891714 -2.4950297999999997
4.892715 -2.5372835
4.893714 -2.5795611
4.894714 -2.6218611999999997
4.895714 -2.6641823
4.896714 -2.7065232000000004
4.897714 -2.7488818000000004
4.898714 -2.7912554999999997
4.899714 -2.8336409
4.900714 -2.8760346
4.901714 -2.9184332
4.902714 -2.9608339
4.903714 -3.0032351999999998
4.904714 -3.0456355
4.905715 -3.0880338
4.906714 -3.1304281000000005
4.907714 -3.1728159999999996
4.908714 -3.2151948999999997
4.909714 -3.2575610999999998
4.910714 -3.2999121
4.911714 -3.3422454999999998
4.912714 -3.3845592
4.913714 -3.4268517
4.914714 -3.4691215
4.915714 -3.5113662
4.916714 -3.5535835000000002
4.917714 -3.5957698000000002
4.918715 -3.6379226
4.919714 -3.6800384999999998
4.920714 -3.7221152
4.921714 -3.7641506999999996
4.922714 -3.8061429
4.923714 -3.8480908
4.924714 -3.8899925
4.925714 -3.9318457
4.926714 -3.973648
4.927714 -4.015395799999999
4.928714 -4.0570859
4.929714 -4.098715599999999
4.930714 -4.140282399999999
4.931714 -4.1817844
4.932714 -4.2232197
4.933714 -4.2645868
4.934714 -4.305883499999999
4.935714 -4.3471072
4.936714 -4.3882549
4.937714 -4.429322900000001
4.938715 -4.4703085
4.939714 -4.5112096
4.940714 -4.5520242
4.941714 -4.592751
4.942714 -4.633388699999999
4.943714 -4.6739351
4.944714 -4.7143877
4.945714 -4.754742599999999
4.946714 -4.794996599999999
4.947714 -4.8351459
4.948714 -4.8751883000000005
4.949714 -4.9151219
4.950714 -4.9549453
4.951715 -4.9946576
4.952714 -5.0342571000000005
4.953714 -5.0737407
4.954714 -5.1131058
4.955714 -5.1523487999999995
4.956714 -5.191467
4.957714 -5.2304573
4.958714 -5.2693181
4.959714 -5.3080477
4.960714 -5.3466443
4.961714 -5.3851064
4.962714 -5.4234314999999995
4.963714 -5.4616164000000005
4.964714 -5.4996572
4.965714 -5.5375505
4.966714 -5.5752937000000005
4.967714 -5.6128848
4.968714 -5.6503229
4.969714 -5.6876071
4.970714 -5.7247359
4.971714 -5.7617072
4.972714 -5.7985175
4.973714 -5.8351636
4.974714 -5.8716416
4.975714 -5.9079487
4.976714 -5.9440829
4.977714 -5.9800431000000005
4.978714 -6.0158283
4.979714 -6.0514376
4.980714 -6.0868684
4.981714 -6.1221182
4.982714 -6.1571836
4.983714 -6.1920613
4.984715 -6.2267482
4.985714 -6.2612422
4.986714 -6.295540900000001
4.987714 -6.329644500000001
4.988714 -6.3635513
4.989714 -6.3972592
4.990714 -6.430765200000001
4.991714 -6.4640656000000005
4.992714 -6.497157400000001
4.993714 -6.5300383
4.994714 -6.562704599999999
4.995714 -6.5951549
4.996714 -6.627389
4.997715 -6.6594049
4.998714 -6.6912025
4.999714 -6.7227787999999995
5.000714 -6.7541316
5.001714 -6.7852578999999995
5.002714 -6.816154000000001
5.003714 -6.8468176000000005
5.004714 -6.8772458
5.005714 -6.907437700000001
5.006714 -6.9373921
5.007714 -6.967108700000001
5.008714 -6.9965847
5.009714 -7.0258178000000004
5.010714 -7.054804300000001
5.011714 -7.0835412
5.012714 -7.1120255
5.013714 -7.1402565000000005
5.014714 -7.1682326000000005
5.015714 -7.1959533
5.016714 -7.223418400000001
5.017715 -7.2506256
5.018714 -7.277573599999999
5.019714 -7.304258600000001
5.020714 -7.330676899999999
5.021714 -7.3568255
5.022714 -7.3827021
5.023714 -7.408305299999999
5.024714 -7.4336335
5.025714 -7.4586868
5.026714 -7.4834645
5.027714 -7.5079649999999996
5.028714 -7.532185299999999
5.029714 -7.5561218
5.030715 -7.579770700000001
5.031714 -7.603130499999999
5.032714 -7.6261997
5.033714 -7.6489791
5.034714 -7.6714687
5.035714 -7.6936677
5.036714 -7.7155746999999995
5.037714 -7.737186599999999
5.038714 -7.758498899999999
5.039714 -7.7795087999999994
5.040714 -7.8002132
5.041714 -7.820611399999999
5.042714 -7.8407027000000005
5.043715 -7.860486999999999
5.044714 -7.879963500000001
5.045714 -7.8991324
5.046714 -7.917990499999999
5.047714 -7.936534300000001
5.048714 -7.954761400000001
5.049714 -7.972668099999999
5.050714 -7.990253699999999
5.051714 -8.0075175
5.052714 -8.0244608
5.053714 -8.0410831
5.054714 -8.0573827
5.055714 -8.0733575
5.056714 -8.0890052
5.057714 -8.1043221
5.058714 -8.1193052
5.059714 -8.1339538
5.060714 -8.1482679
5.061714 -8.1622474
5.062714 -8.175893100000001
5.063715 -8.189205099999999
5.064714 -8.2021803
5.065714 -8.2148165
5.066714 -8.227110699999999
5.067714 -8.2390592
5.068714 -8.2506604
5.069714 -8.2619138
5.070714 -8.27282
5.071714 -8.2833789
5.072714 -8.293590700000001
5.073714 -8.3034545
5.074714 -8.3129674
5.075714 -8.3221264
5.076715 -8.330929300000001
5.077714 -8.3393745
5.078714 -8.3474614
5.079714 -8.355191300000001
5.080714 -8.362565199999999
5.081714 -8.3695829
5.082714 -8.376243
5.083714 -8.3825439
5.084714 -8.388482
5.085714 -8.394055100000001
5.086714 -8.3992608
5.087714 -8.4040992
5.088714 -8.4085703
5.089714 -8.4126748
5.090714 -8.4164135
5.091714 -8.4197856
5.092714 -8.4227897
5.093714 -8.4254228
5.094714 -8.4276818
5.095714 -8.4295653
5.096714 -8.4310733
5.097714 -8.4322065
5.098714 -8.4329657
5.099714 -8.4333509
5.100714 -8.4333628
5.101714 -8.433
5.102714 -8.4322602
5.103714 -8.4311403
5.104714 -8.429639
5.105714 -8.427754799999999
5.106714 -8.4254891
5.107714 -8.4228434
5.108714 -8.419819200000001
5.109715 -8.4164165
5.110714 -8.4126338
5.111714 -8.4084682
5.112714 -8.4039181
5.113714 -8.398982100000001
5.114714 -8.3936587
5.115714 -8.3879493
5.116714 -8.381854
5.117714 -8.375375
5.118714 -8.3685115
5.119714 -8.361263600000001
5.120714 -8.353629699999999
5.121714 -8.3456069
5.122715 -8.3371945
5.123714 -8.328393100000001
5.124714 -8.3192028
5.125714 -8.3096251
5.126714 -8.2996607
5.127714 -8.2893111
5.128714 -8.278574800000001
5.129714 -8.2674503
5.130714 -8.255936199999999
5.131714 -8.2440294
5.132714 -8.231730800000001
5.133714 -8.2190402
5.134714 -8.2059599
5.135714 -8.1924908
5.136714 -8.1786335
5.137714 -8.1643887
5.138714 -8.1497557
5.139714 -8.1347339
5.140714 -8.1193216
5.141714 -8.1035189
5.142715 -8.0873258
5.143714 -8.0707438
5.144714 -8.0537744
5.145714 -8.036418300000001
5.146714 -8.0186754
5.147714 -8.0005459
5.148714 -7.9820283000000005
5.149714 -7.9631209
5.150714 -7.9438232
5.151714 -7.9241343
5.152714 -7.9040557
5.153714 -7.8835904999999995
5.154714 -7.8627393
5.155715 -7.841504400000001
5.156714 -7.8198858
5.157714 -7.7978827
5.158714 -7.775494500000001
5.159714 -7.7527194999999995
5.160714 -7.7295579000000005
5.161714 -7.7060118
5.162714 -7.682082799999999
5.163714 -7.6577723
5.164714 -7.633082600000001
5.165714 -7.608012899999999
5.166714 -7.5825632
5.167714 -7.556731999999999
5.168715 -7.5305194
5.169714 -7.503926
5.170714 -7.4769519
5.171714 -7.449599399999999
5.172714 -7.4218698
5.173714 -7.393764699999999
5.174714 -7.365284900000001
5.175714 -7.336431
5.176714 -7.3072023999999995
5.177714 -7.2775989999999995
5.178714 -7.247620100000001
5.179714 -7.2172664
5.180714 -7.1865395
5.181714 -7.155441499999999
5.182714 -7.123974700000001
5.183714 -7.0921406000000005
5.184714 -7.0599407
5.185714 -7.0273764000000005
5.186714 -6.9944470999999995
5.187714 -6.961151999999999
5.188715 -6.927491
5.189714 -6.8934664
5.190714 -6.8590789999999995
5.191714 -6.8243317
5.192714 -6.7892261
5.193714 -6.7537636
5.194714 -6.717943399999999
5.195714 -6.681764900000001
5.196714 -6.6452287
5.197714 -6.6083349
5.198714 -6.571085
5.199714 -6.5334819
5.200714 -6.495527900000001
5.201715 -6.457226
5.202714 -6.4185776
5.203714 -6.379584200000001
5.204714 -6.340245899999999
5.205714 -6.3005619
5.206714 -6.2605329
5.207714 -6.2201597
5.208714 -6.1794440999999996
5.209714 -6.1383887999999995
5.210714 -6.0969964
5.211714 -6.055269
5.212714 -6.0132075
5.213714 -5.9708122
5.214714 -5.9280831
5.215714 -5.885021
5.216714 -5.841627
5.217714 -5.7979032
5.218714 -5.7538524
5.219714 -5.7094778999999996
5.220714 -5.6647826
5.221714 -5.6197681
5.222714 -5.5744339
5.223714 -5.5287797
5.224714 -5.4828051
5.225714 -5.436511
5.226714 -5.389899
5.227714 -5.342973
5.228714 -5.2957367
5.229714 -5.2481931
5.230714 -5.2003447000000005
5.231714 -5.152191999999999
5.232714 -5.1037353
5.233714 -5.0549748999999995
5.234715 -5.0059114000000005
5.235714 -4.9565472
5.236714 -4.9068853
5.237714 -4.8569296
5.238714 -4.8066825
5.239714 -4.7561456
5.240714 -4.7053192
5.241714 -4.654203
5.242714 -4.6027966
5.243714 -4.5511007
5.244714 -4.499118
5.245714 -4.4468522
5.246714 -4.3943081
5.247715 -4.3414894
5.248714 -4.288399200000001
5.249714 -4.2350389
5.250714 -4.1814089
5.251714 -4.1275091
5.252714 -4.0733401
5.253714 -4.0189034999999995
5.254714 -3.9642021
5.255714 -3.9092399
5.256714 -3.8540207
5.257714 -3.798547
5.258714 -3.7428197000000005
5.259714 -3.686839
5.260714 -3.6306046000000003
5.261714 -3.5741169000000004
5.262714 -3.5173781
5.263714 -3.4603924
5.264714 -3.4031641
5.265714 -3.3456981
5.266714 -3.2879986
5.267715 -3.2300669999999996
5.268714 -3.1719033
5.269714 -3.1135071
5.270714 -3.0548779
5.271714 -2.9960169
5.272714 -2.9369269
5.273714 -2.8776122
5.274714 -2.8180778
5.275714 -2.7583275
5.276714 -2.6983639
5.277714 -2.6381874
5.278714 -2.5777981
5.279714 -2.5171962
5.280715 -2.4563829999999998
5.281714 -2.3953622
5.282714 -2.3341384
5.283714 -2.2727167
5.284714 -2.2111014
5.285714 -2.1492945
5.286714 -2.0872969
5.287714 -2.0251077
5.288714 -1.9627256
5.289714 -1.9001516
5.290714 -1.8373882000000001
5.291714 -1.7744405
5.292714 -1.7113139999999998
5.293715 -1.6480137
5.294714 -1.5845431
5.295714 -1.5209036
5.296714 -1.4570948000000001
5.297714 -1.393116
5.298714 -1.3289679
5.299714 -1.2646531
5.300714 -1.2001761
5.301714 -1.1355423
5.302714 -1.0707567
5.303714 -1.0058222
5.304714 -0.9407400200000001
5.305714 -0.87550934
5.306714 -0.8101292899999999
5.307714 -0.74460027
5.308714 -0.6789250299999999
5.309714 -0.6131087399999999
5.310714 -0.5471576899999999
5.311714 -0.48107784
5.312714 -0.41487319
5.313715 -0.34854527999999996
5.314714 -0.28209358
5.315714 -0.21551677000000002
5.316714 -0.14881452
5.317714 -0.08198868599999999
5.318714 -0.015043569000000001
5.319714 0.052015047
5.320714 0.11918147000000001
5.321714 0.18645163
5.322714 0.25382387
5.323714 0.32129852999999997
5.324714 0.38887665
5.325714 0.45655812
5.326715 0.52434057
5.327714 0.59221913
5.328714 0.66018743
5.329714 0.7282391699999999
5.330714 0.79636984
5.331714 0.86457767
5.332714 0.9328633500000001
5.333714 1.0012284
5.334714 1.0696736
5.335714 1.1381975
5.336714 1.206796
5.337714 1.2754629
5.338714 1.3441919
5.339714 1.4129781
5.340714 1.4818191
5.341714 1.5507149
5.342714 1.6196668
5.343714 1.6886754
5.344714 1.7577387
5.345714 1.8268528999999998
5.346714 1.8960115
5.347714 1.9652082000000002
5.348714 2.0344382000000003
5.349714 2.1036994
5.350714 2.1729922
5.351714 2.2423182
5.352714 2.3116784
5.353714 2.3810714
5.354714 2.4504934
5.355714 2.5199374
5.356714 2.5893971
5.357714 2.6588669
5.358714 2.7283440999999997
5.359715 2.797829
5.360714 2.8673232
5.361714 2.9368276
5.362714 3.0063416999999997
5.363714 3.0758616
5.364714 3.1453811
5.365714 3.2148939000000003
5.366714 3.2843947
5.367714 3.3538806999999995
5.368714 3.4233522
5.369714 3.4928106
5.370714 3.5622563000000005
5.371714 3.6316883
5.372715 3.7011027000000003
5.373714 3.7704933000000005
5.374714 3.8398534
5.375714 3.9091777000000003
5.376714 3.9784629000000002
5.377714 4.0477096999999995
5.378714 4.11692
5.379714 4.186096
5.380714 4.2552367
5.381714 4.3243393
5.382714 4.3933976
5.383714 4.4624049
5.384714 4.5313555999999995
5.385714 4.6002466
5.386714 4.6690777
5.387714 4.7378499
5.388714 4.8065644
5.389714 4.8752204
5.390714 4.9438141
5.391714 5.0123397
5.392715 5.080790100000001
5.393714 5.1491603
5.394714 5.2174471
5.395714 5.2856516
5.396714 5.353776
5.397714 5.4218221
5.398714 5.4897903999999995
5.399714 5.557677099999999
5.400714 5.6254759000000005
5.401714 5.6931797
5.402714 5.760783
5.403714 5.828283
5.404714 5.8956794
5.405715 5.9629742
5.406714 6.0301688
5.407714 6.0972631
5.408714 6.1642535
5.409714 6.231133600000001
5.410714 6.297896799999999
5.411714 6.3645378
5.412714 6.4310543
5.413714 6.497446399999999
5.414714 6.5637171
5.415714 6.6298686
5.416714 6.695899399999999
5.417714 6.761805699999999
5.418715 6.8275817000000005
5.419714 6.8932198
5.420714 6.9587149
5.421714 7.0240632
5.422714 7.089266199999999
5.423714 7.154326900000001
5.424714 7.2192468
5.425714 7.2840266
5.426714 7.3486633999999995
5.427714 7.413151099999999
5.428714 7.477483899999999
5.429714 7.5416557
5.430714 7.605665200000001
5.431714 7.669511399999999
5.432714 7.7331968
5.433714 7.796723399999999
5.434714 7.8600905999999995
5.435714 7.9232939
5.436714 7.9863273
5.437714 8.0491833
5.438715 8.1118561
5.439714 8.1743434
5.440714 8.2366467
5.441714 8.298768800000001
5.442714 8.360713
5.443714 8.4224805
5.444714 8.4840678
5.445714 8.5454695
5.446714 8.6066797
5.447714 8.6676925
5.448714 8.7285049
5.449714 8.7891184
5.450714 8.8495351
5.451715 8.9097574
5.452714 8.9697853
5.453714 9.0296149
5.454714 9.0892397
5.455714 9.1486514
5.456714 9.207845500000001
5.457714 9.2668205
5.458714 9.3255766
5.459714 9.384118800000001
5.460714 9.4424494
5.461714 9.5005699
5.462714 9.558478
5.463714 9.6161671
5.464714 9.6736297
5.465714 9.7308591
5.466714 9.7878546
5.467714 9.8446168
5.468714 9.9011488
5.469714 9.9574544
5.470714 10.01353
5.471714 10.06938
5.472714 10.125
5.473714 10.18037
5.474714 10.23549
5.475714 10.29036
5.476714 10.34499
5.477714 10.39937
5.478714 10.453510000000001
5.479714 10.50741
5.480714 10.56107
5.481714 10.614469999999999
5.482714 10.66763
5.483714 10.720509999999999
5.484715 10.77314
5.485714 10.8255
5.486714 10.8776
5.487714 10.929450000000001
5.488714 10.98104
5.489714 11.03238
5.490714 11.083450000000001
5.491714 11.13425
5.492714 11.18478
5.493714 11.23503
5.494714 11.28501
5.495714 11.33473
5.496714 11.384170000000001
5.497715 11.43335
5.498714 11.48226
5.499714 11.530890000000001
5.500714 11.57925
5.501714 11.62731
5.502714 11.67509
5.503714 11.72258
5.504714 11.769789999999999
5.505714 11.81672
5.506714 11.86336
5.507714 11.90973
5.508714 11.95581
5.509714 12.0016
5.510714 12.0471
5.511714 12.09229
5.512714 12.13719
5.513714 12.181790000000001
5.514714 12.22611
5.515714 12.27013
5.516714 12.31387
5.517715 12.35731
5.518714 12.400450000000001
5.519714 12.44328
5.520714 12.4858
5.521714 12.528020000000001
5.522714 12.569939999999999
5.523714 12.61155
5.524714 12.65288
5.525714 12.6939
5.526714 12.734609999999998
5.527714 12.775020000000001
5.528714 12.815109999999999
5.529714 12.85488
5.530715 12.894330000000002
5.531714 12.93348
5.532714 12.972320000000002
5.533714 13.01085
5.534714 13.049069999999999
5.535714 13.08698
5.536714 13.124569999999999
5.537714 13.16184
5.538714 13.19878
5.539714 13.23541
5.540714 13.27171
5.541714 13.30771
5.542714 13.343399999999999
5.543715 13.37876
5.544714 13.413810000000002
5.545714 13.44853
5.546714 13.482920000000002
5.547714 13.51698
5.548714 13.550709999999999
5.549714 13.584119999999999
5.550714 13.617209999999998
5.551714 13.64999
5.552714 13.682440000000001
5.553714 13.71457
5.554714 13.74636
5.555714 13.777819999999998
5.556714 13.80894
5.557714 13.83974
5.558714 13.87021
5.559714 13.90035
5.560714 13.93017
5.561714 13.95967
5.562714 13.98883
5.563715 14.017650000000001
5.564714 14.04614
5.565714 14.07428
5.566714 14.10209
5.567714 14.12957
5.568714 14.15672
5.569714 14.18354
5.570714 14.210030000000001
5.571714 14.23619
5.572714 14.26201
5.573714 14.28749
5.574714 14.31262
5.575714 14.337420000000002
5.576715 14.36188
5.577714 14.386019999999998
5.578714 14.409820000000002
5.579714 14.43329
5.580714 14.45642
5.581714 14.47921
5.582714 14.50165
5.583714 14.52375
5.584714 14.5455
5.585714 14.56693
5.586714 14.588019999999998
5.587714 14.60878
5.588714 14.62921
5.589714 14.649300000000002
5.590714 14.669039999999999
5.591714 14.68844
5.592714 14.70749
5.593714 14.72619
5.594714 14.744570000000001
5.595714 14.76261
5.596714 14.78032
5.597714 14.797699999999999
5.598714 14.81473
5.599714 14.831420000000001
5.600714 14.847750000000001
5.601714 14.863750000000001
5.602714 14.8794
5.603714 14.89472
5.604714 14.90971
5.605714 14.924370000000001
5.606714 14.93869
5.607714 14.952670000000001
5.608714 14.96631
5.609715 14.979590000000002
5.610714 14.99253
5.611714 15.00514
5.612714 15.01741
5.613714 15.029349999999999
5.614714 15.04096
5.615714 15.05224
5.616714 15.063170000000001
5.617714 15.07377
5.618714 15.084010000000001
5.619714 15.093919999999999
5.620714 15.1035
5.621714 15.112739999999999
5.622715 15.12164
5.623714 15.13022
5.624714 15.138470000000002
5.625714 15.146370000000001
5.626714 15.153929999999999
5.627714 15.16116
5.628714 15.16804
5.629714 15.174589999999998
5.630714 15.180810000000001
5.631714 15.1867
5.632714 15.19226
5.633714 15.19749
5.634714 15.20239
5.635714 15.206949999999999
5.636714 15.211179999999999
5.637714 15.21507
5.638714 15.21862
5.639714 15.22185
5.640714 15.224760000000002
5.641714 15.22734
5.642715 15.229590000000002
5.643714 15.23151
5.644714 15.2331
5.645714 15.23435
5.646714 15.23527
5.647714 15.235870000000002
5.648714 15.236130000000001
5.649714 15.23608
5.650714 15.23571
5.651714 15.235019999999999
5.652714 15.234
5.653714 15.23264
5.654714 15.23096
5.655715 15.22895
5.656714 15.226609999999999
5.657714 15.22396
5.658714 15.22099
5.659714 15.21771
5.660714 15.21411
5.661714 15.21019
5.662714 15.205940000000002
5.663714 15.20137
5.664714 15.196480000000001
5.665714 15.191279999999999
5.666714 15.18576
5.667714 15.17993
5.668715 15.17379
5.669714 15.167330000000002
5.670714 15.16056
5.671714 15.153469999999999
5.672714 15.14606
5.673714 15.13833
5.674714 15.130289999999999
5.675714 15.12194
5.676714 15.11329
5.677714 15.104339999999999
5.678714 15.09508
5.679714 15.08551
5.680714 15.07563
5.681714 15.065439999999999
5.682714 15.05494
5.683714 15.04414
5.684714 15.03304
5.685714 15.02164
5.686714 15.00994
5.687714 14.99793
5.688715 14.985619999999999
5.689714 14.97301
5.690714 14.960080000000001
5.691714 14.946860000000001
5.692714 14.933340000000001
5.693714 14.91953
5.694714 14.90543
5.695714 14.891029999999999
5.696714 14.876339999999999
5.697714 14.861360000000001
5.698714 14.846070000000001
5.699714 14.83049
5.700714 14.814620000000001
5.701715 14.798449999999999
5.702714 14.782
5.703714 14.76527
5.704714 14.748249999999999
5.705714 14.73094
5.706714 14.71334
5.707714 14.69545
5.708714 14.67727
5.709714 14.658809999999999
5.710714 14.640059999999998
5.711714 14.621039999999999
5.712714 14.60174
5.713714 14.58217
5.714714 14.56231
5.715714 14.542179999999998
5.716714 14.52176
5.717714 14.50105
5.718714 14.480070000000001
5.719714 14.45882
5.720714 14.4373
5.721714 14.415510000000001
5.722714 14.393439999999998
5.723714 14.3711
5.724714 14.3485
5.725714 14.32561
5.726714 14.30246
5.727714 14.279040000000002
5.728714 14.25536
5.729714 14.23141
5.730714 14.20721
5.731714 14.18273
5.732714 14.158000000000001
5.733714 14.133000000000001
5.734715 14.107729999999998
5.735714 14.0822
5.736714 14.05641
5.737714 14.03037
5.738714 14.004069999999999
5.739714 13.97751
5.740714 13.950709999999999
5.741714 13.92364
5.742714 13.896320000000001
5.743714 13.868749999999999
5.744714 13.84092
5.745714 13.812840000000001
5.746714 13.78452
5.747715 13.75595
5.748714 13.72713
5.749714 13.698070000000001
5.750714 13.66875
5.751714 13.6392
5.752714 13.60939
5.753714 13.57934
5.754714 13.549050000000001
5.755714 13.51852
5.756714 13.487759999999998
5.757714 13.456760000000001
5.758714 13.425519999999999
5.759714 13.394049999999998
5.760714 13.36234
5.761714 13.33039
5.762714 13.2982
5.763714 13.265789999999999
5.764714 13.233149999999998
5.765714 13.20027
5.766714 13.16718
5.767715 13.133849999999999
5.768714 13.100290000000001
5.769714 13.0665
5.770714 13.03249
5.771714 12.99825
5.772714 12.96379
5.773714 12.92911
5.774714 12.894210000000001
5.775714 12.859100000000002
5.776714 12.82376
5.777714 12.7882
5.778714 12.75242
5.779714 12.716420000000001
5.780715 12.6802
5.781714 12.64378
5.782714 12.60714
5.783714 12.570300000000001
5.784714 12.533240000000001
5.785714 12.49597
5.786714 12.4585
5.787714 12.42081
5.788714 12.382909999999999
5.789714 12.344819999999999
5.790714 12.30652
5.791714 12.26802
5.792714 12.229320000000001
5.793715 12.19042
5.794714 12.15132
5.795714 12.11201
5.796714 12.07251
5.797714 12.0328
5.798714 11.992899999999999
5.799714 11.95281
5.800714 11.91252
5.801714 11.872050000000002
5.802714 11.83138
5.803714 11.79052
5.804714 11.749469999999999
5.805714 11.70823
5.806714 11.666799999999999
5.807714 11.62519
5.808714 11.58339
5.809714 11.54141
5.810714 11.49926
5.811714 11.45692
5.812714 11.414390000000001
5.813715 11.37169
5.814714 11.3288
5.815714 11.28573
5.816714 11.24249
5.817714 11.19908
5.818714 11.15549
5.819714 11.11173
5.820714 11.0678
5.821714 11.02369
5.822714 10.9794
5.823714 10.93494
5.824714 10.89031
5.825714 10.845509999999999
5.826715 10.800550000000001
5.827714 10.75543
5.828714 10.710139999999999
5.829714 10.66469
5.830714 10.61908
5.831714 10.5733
5.832714 10.52736
5.833714 10.481250000000001
5.834714 10.435
5.835714 10.38859
5.836714 10.342030000000001
5.837714 10.29532
5.838714 10.24845
5.839714 10.20142
5.840714 10.15424
5.841714 10.106900000000001
5.842714 10.05942
5.843714 10.01179
5.844714 9.964019799999999
5.845714 9.9161059
5.846714 9.8680474
5.847714 9.8198414
5.848714 9.7714879
5.849714 9.722987600000002
5.850714 9.6743435
5.851714 9.62556
5.852714 9.576641
5.853714 9.5275871
5.854714 9.4783977
5.855714 9.4290711
5.856714 9.3796059
5.857714 9.330000700000001
5.858714 9.2802577
5.859715 9.2303805
5.860714 9.1803744
5.861714 9.130244
5.862714 9.0799898
5.863714 9.029611899999999
5.864714 8.9791067
5.865714 8.9284711
5.866714 8.877704999999999
5.867714 8.8268094
5.868714 8.7757878
5.869714 8.7246448
5.870714 8.673384800000001
5.871714 8.622008600000001
5.872715 8.5705161
5.873714 8.5189052
5.874714 8.4671728
5.875714 8.415319
5.876714 8.363346
5.877714 8.3112583
5.878714 8.259060999999999
5.879714 8.2067594
5.880714 8.1543542
5.881714 8.1018448
5.882714 8.0492273
5.883714 7.9964973
5.884714 7.9436533
5.885714 7.8906968
5.886714 7.837632999999999
5.887714 7.7844672
5.888714 7.7312037
5.889714 7.6778434
5.890714 7.6243855
5.891714 7.5708263
5.892715 7.5171635
5.893714 7.463397099999999
5.894714 7.4095294
5.895714 7.355565599999999
5.896714 7.3015116
5.897714 7.247372
5.898714 7.1931466
5.899714 7.138833399999999
5.900714 7.0844285000000005
5.901714 7.029928300000001
5.902714 6.9753319
5.903714 6.9206408999999995
5.904714 6.8658613
5.905715 6.8109982
5.906714 6.7560561
5.907714 6.701037299999999
5.908714 6.645939500000001
5.909714 6.5907598
5.910714 6.5354943
5.911714 6.4801417
5.912714 6.424704200000001
5.913714 6.3691869
5.914714 6.3135959
5.915714 6.2579364
5.916714 6.2022101
5.917714 6.1464142
5.918715 6.0905442
5.919714 6.034595899999999
5.920714 5.9785683
5.921714 5.9224639
5.922714 5.8662884
5.923714 5.8100481
5.924714 5.7537481
5.925714 5.6973908
5.926714 5.6409739
5.927714 5.5844936999999994
5.928714 5.5279456
5.929714 5.4713283
5.930714 5.4146435
5.931714 5.3578969
5.932714 5.3010948
5.933714 5.244242
5.934714 5.1873397
5.935714 5.1303856
5.936714 5.073375599999999
5.937714 5.0163053
5.938715 4.9591728
5.939714 4.901979900000001
5.940714 4.8447322
5.941714 4.7874365
5.942714 4.7300979
5.943714 4.6727184
5.944714 4.6152961
5.945714 4.557826
5.946714 4.5003034
5.947714 4.442727199999999
5.948714 4.3850992
5.949714 4.327425
5.950714 4.2697117
5.951715 4.2119652
5.952714 4.1541874
5.953714 4.0963773
5.954714 4.038530199999999
5.955714 3.9806413999999997
5.956714 3.9227095
5.957714 3.8647365000000002
5.958714 3.8067278000000004
5.959714 3.74869
5.960714 3.690628
5.961714 3.6325431999999998
5.962714 3.5744336000000003
5.963714 3.5162933
5.964714 3.4581177
5.965714 3.3999044
5.966714 3.3416551
5.967714 3.2833748000000003
5.968714 3.2250714
5.969714 3.1667501000000002
5.970714 3.1084143
5.971714 3.0500627999999996
5.972714 2.991692
5.973714 2.9332975
5.974714 2.8748777
5.975714 2.816434
5.976714 2.7579717
5.977714 2.6994971999999997
5.978714 2.6410157
5.979714 2.5825294
5.980714 2.5240365000000002
5.981714 2.4655324999999997
5.982714 2.4070123
5.983714 2.3484737
5.984715 2.2899175
5.985714 2.2313487
5.986714 2.1727735000000004
5.987714 2.1141982
5.988714 2.0556252
5.989714 1.9970538
5.990714 1.93848
5.991714 1.8798994
5.992714 1.8213097
5.993714 1.7627116000000003
5.994714 1.7041093
5.995714 1.6455089999999999
5.996714 1.5869161
5.997715 1.5283335
5.998714 1.4697607
5.999714 1.4111943
6.000714 1.3526304
6.001714 1.2940668
6.002714 1.2355044000000002
6.003714 1.1769474
6.004714 1.1184015999999999
6.005714 1.0598725
6.006714 1.0013627
6.007714 0.94287144
6.008714 0.8843949999999999
6.009714 0.82592899
6.010714 0.7674704299999999
6.011714 0.70901946
6.012714 0.65057953
6.013714 0.59215622
6.014714 0.53375512
6.015714 0.47537978
6.016714 0.4170307
6.017715 0.35870568999999997
6.018714 0.30040168
6.019714 0.24211663
6.020714 0.18385093
6.021714 0.12560781
6.022714 0.06739210799999999
6.023714 0.0092084454
6.024714 -0.048940565000000005
6.025714 -0.10705527000000001
6.026714 -0.16513853
6.027714 -0.22319413
6.028714 -0.2812248
6.029714 -0.33923066
6.030715 -0.39720875
6.031714 -0.45515405999999997
6.032714 -0.51306118
6.033714 -0.57092626
6.034714 -0.62874802
6.035714 -0.6865277399999999
6.036714 -0.74426811
6.037714 -0.80197146
6.038714 -0.8596384
6.039714 -0.91726715
6.040714 -0.9748539900000001
6.041714 -1.0323949000000001
6.042714 -1.0898870999999999
6.043715 -1.14733
6.044714 -1.2047248
6.045714 -1.262074
6.046714 -1.3193795
6.047714 -1.3766418
6.048714 -1.4338586
6.049714 -1.4910257
6.050714 -1.5481384
6.051714 -1.6051926
6.052714 -1.6621865
6.053714 -1.7191208999999998
6.054714 -1.7759981
6.055714 -1.8328208
6.056714 -1.8895907
6.057714 -1.9463073000000002
6.058714 -2.0029683
6.059714 -2.0595696
6.060714 -2.1161079
6.061714 -2.1725813
6.062714 -2.2289893000000003
6.063715 -2.285333
6.064714 -2.3416139
6.065714 -2.3978328
6.066714 -2.4539888
6.067714 -2.5100788
6.068714 -2.5660995
6.069714 -2.6220476
6.070714 -2.6779212
6.071714 -2.7337203
6.072714 -2.7894469
6.073714 -2.8451033
6.074714 -2.9006915
6.075714 -2.9562121
6.076715 -3.0116631000000003
6.077714 -3.0670412000000002
6.078714 -3.1223424
6.079714 -3.1775627
6.080714 -3.2327004
6.081714 -3.2877552999999997
6.082714 -3.3427279
6.083714 -3.3976205000000004
6.084714 -3.4524329
6.085714 -3.5071641000000002
6.086714 -3.5618118999999995
6.087714 -3.6163736
6.088714 -3.6708462999999996
6.089714 -3.7252292
6.090714 -3.7795227000000002
6.091714 -3.8337279000000004
6.092714 -3.8878474000000005
6.093714 -3.9418817
6.094714 -3.9958305999999997
6.095714 -4.049691200000001
6.096714 -4.103460200000001
6.097714 -4.1571337999999995
6.098714 -4.210709
6.099714 -4.2641852
6.100714 -4.3175634
6.101714 -4.3708455
6.102714 -4.4240337
6.103714 -4.4771284
6.104714 -4.5301285
6.105714 -4.5830313
6.106714 -4.6358336
6.107714 -4.6885323
6.108714 -4.7411259
6.109715 -4.7936145
6.110714 -4.8459992
6.111714 -4.8982817999999995
6.112714 -4.950463
6.113714 -5.0025414999999995
6.114714 -5.0545141000000005
6.115714 -5.1063765
6.116714 -5.158125999999999
6.117714 -5.2097606999999995
6.118714 -5.2612815
6.119714 -5.3126905
6.120714 -5.3639907000000004
6.121714 -5.415184399999999
6.122715 -5.466270799999999
6.123714 -5.5172473
6.124714 -5.5681098
6.125714 -5.6188539
6.126714 -5.6694765
6.127714 -5.719977200000001
6.128714 -5.770357000000001
6.129714 -5.820619300000001
6.130714 -5.8707662
6.131714 -5.9207980000000004
6.132714 -5.970713099999999
6.133714 -6.0205083
6.134714 -6.0701795
6.135714 -6.119724
6.136714 -6.1691411
6.137714 -6.2184326
6.138714 -6.2676013
6.139714 -6.3166492000000005
6.140714 -6.3655764
6.141714 -6.414381399999999
6.142715 -6.4630598
6.143714 -6.5116063
6.144714 -6.560015700000001
6.145714 -6.608285799999999
6.146714 -6.656418
6.147714 -6.7044169
6.148714 -6.7522869
6.149714 -6.800029400000001
6.150714 -6.847645300000001
6.151714 -6.8951309
6.152714 -6.9424808
6.153714 -6.989691400000001
6.154714 -7.0367597
6.155715 -7.0836872
6.156714 -7.130476099999999
6.157714 -7.177130900000001
6.158714 -7.2236538
6.159714 -7.270044100000001
6.160714 -7.3162973000000004
6.161714 -7.362408199999999
6.162714 -7.4083701
6.163714 -7.454180000000001
6.164714 -7.4998386
6.165714 -7.5453512
6.166714 -7.5907238
6.167714 -7.6359607
6.168715 -7.681062099999999
6.169714 -7.726024099999999
6.170714 -7.7708393000000004
6.171714 -7.815501800000001
6.172714 -7.8600086
6.173714 -7.9043589999999995
6.174714 -7.9485573
6.175714 -7.992608800000001
6.176714 -8.036518099999999
6.177714 -8.0802843
6.178714 -8.123903
6.179714 -8.1673682
6.180714 -8.2106739
6.181714 -8.253817300000001
6.182714 -8.2967989
6.183714 -8.3396241
6.184714 -8.3822981
6.185714 -8.424825199999999
6.186714 -8.4672064
6.187714 -8.509436200000001
6.188715 -8.5515082
6.189714 -8.593415499999999
6.190714 -8.6351551
6.191714 -8.6767264
6.192714 -8.718133
6.193714 -8.759381600000001
6.194714 -8.8004768
6.195714 -8.84142
6.196714 -8.8822089
6.197714 -8.9228377
6.198714 -8.9632995
6.199714 -9.0035908
6.200714 -9.0437114
6.201715 -9.0836659
6.202714 -9.1234602
6.203714 -9.1630988
6.204714 -9.2025831
6.205714 -9.2419095
6.206714 -9.281070499999998
6.207714 -9.3200594
6.208714 -9.3588717
6.209714 -9.3975067
6.210714 -9.435967400000001
6.211714 -9.4742611
6.212714 -9.5123932
6.213714 -9.5503658
6.214714 -9.588176800000001
6.215714 -9.6258201
6.216714 -9.6632898
6.217714 -9.700579900000001
6.218714 -9.7376905
6.219714 -9.7746246
6.220714 -9.8113887
6.221714 -9.8479882
6.222714 -9.884426
6.223714 -9.9206991
6.224714 -9.9568017
6.225714 -9.9927247
6.226714 -10.02846
6.227714 -10.06402
6.228714 -10.09939
6.229714 -10.134590000000001
6.230714 -10.16962
6.231714 -10.20448
6.232714 -10.239180000000001
6.233714 -10.2737
6.234715 -10.30805
6.235714 -10.3422
6.236714 -10.37617
6.237714 -10.40996
6.238714 -10.443570000000001
6.239714 -10.47701
6.240714 -10.51028
6.241714 -10.543379999999999
6.242714 -10.57631
6.243714 -10.60905
6.244714 -10.6416
6.245714 -10.67397
6.246714 -10.706150000000001
6.247715 -10.738150000000001
6.248714 -10.76998
6.249714 -10.801639999999999
6.250714 -10.83313
6.251714 -10.86444
6.252714 -10.89556
6.253714 -10.92649
6.254714 -10.95723
6.255714 -10.987779999999999
6.256714 -11.01815
6.257714 -11.04834
6.258714 -11.07837
6.259714 -11.108220000000001
6.260714 -11.13789
6.261714 -11.16738
6.262714 -11.19668
6.263714 -11.22578
6.264714 -11.2547
6.265714 -11.28344
6.266714 -11.312
6.267715 -11.34039
6.268714 -11.36861
6.269714 -11.39664
6.270714 -11.42449
6.271714 -11.45214
6.272714 -11.4796
6.273714 -11.50687
6.274714 -11.533949999999999
6.275714 -11.56085
6.276714 -11.58758
6.277714 -11.61414
6.278714 -11.64052
6.279714 -11.66671
6.280715 -11.69271
6.281714 -11.71851
6.282714 -11.744119999999999
6.283714 -11.769540000000001
6.284714 -11.794789999999999
6.285714 -11.81987
6.286714 -11.84478
6.287714 -11.869499999999999
6.288714 -11.89404
6.289714 -11.91838
6.290714 -11.94253
6.291714 -11.96649
6.292714 -11.99027
6.293715 -12.01386
6.294714 -12.03729
6.295714 -12.06054
6.296714 -12.08361
6.297714 -12.1065
6.298714 -12.12919
6.299714 -12.151679999999999
6.300714 -12.17399
6.301714 -12.196110000000001
6.302714 -12.21806
6.303714 -12.239840000000001
6.304714 -12.26144
6.305714 -12.28286
6.306714 -12.3041
6.307714 -12.32515
6.308714 -12.34601
6.309714 -12.36669
6.310714 -12.38718
6.311714 -12.4075
6.312714 -12.42764
6.313715 -12.447610000000001
6.314714 -12.4674
6.315714 -12.487
6.316714 -12.506419999999999
6.317714 -12.52564
6.318714 -12.54468
6.319714 -12.563540000000001
6.320714 -12.58222
6.321714 -12.600739999999998
6.322714 -12.619079999999999
6.323714 -12.63725
6.324714 -12.655240000000001
6.325714 -12.673039999999999
6.326715 -12.690660000000001
6.327714 -12.7081
6.328714 -12.72537
6.329714 -12.74246
6.330714 -12.75938
6.331714 -12.77613
6.332714 -12.792700000000002
6.333714 -12.80908
6.334714 -12.82529
6.335714 -12.84131
6.336714 -12.85716
6.337714 -12.872829999999999
6.338714 -12.88833
6.339714 -12.90367
6.340714 -12.91883
6.341714 -12.933819999999999
6.342714 -12.948640000000001
6.343714 -12.96328
6.344714 -12.977739999999999
6.345714 -12.99203
6.346714 -13.00616
6.347714 -13.020109999999999
6.348714 -13.033900000000001
6.349714 -13.04751
6.350714 -13.060949999999998
6.351714 -13.07422
6.352714 -13.08732
6.353714 -13.10024
6.354714 -13.113
6.355714 -13.12559
6.356714 -13.138020000000001
6.357714 -13.15028
6.358714 -13.16238
6.359715 -13.1743
6.360714 -13.18606
6.361714 -13.19765
6.362714 -13.20907
6.363714 -13.220329999999999
6.364714 -13.23142
6.365714 -13.24234
6.366714 -13.253110000000001
6.367714 -13.263710000000001
6.368714 -13.27415
6.369714 -13.284419999999999
6.370714 -13.294529999999998
6.371714 -13.30449
6.372715 -13.31428
6.373714 -13.323920000000001
6.374714 -13.333400000000001
6.375714 -13.34272
6.376714 -13.35189
6.377714 -13.36089
6.378714 -13.369729999999999
6.379714 -13.378409999999999
6.380714 -13.38694
6.381714 -13.395299999999999
6.382714 -13.403519999999999
6.383714 -13.41158
6.384714 -13.41948
6.385714 -13.42724
6.386714 -13.434840000000001
6.387714 -13.442290000000002
6.388714 -13.44958
6.389714 -13.45673
6.390714 -13.463729999999998
6.391714 -13.470579999999998
6.392715 -13.47728
6.393714 -13.483839999999999
6.394714 -13.49024
6.395714 -13.496500000000001
6.396714 -13.502600000000001
6.397714 -13.50855
6.398714 -13.51435
6.399714 -13.52001
6.400714 -13.525519999999998
6.401714 -13.530890000000001
6.402714 -13.536119999999999
6.403714 -13.5412
6.404714 -13.546140000000001
6.405715 -13.55093
6.406714 -13.55558
6.407714 -13.560089999999999
6.408714 -13.56447
6.409714 -13.5687
6.410714 -13.572799999999999
6.411714 -13.576759999999998
6.412714 -13.580580000000001
6.413714 -13.58425
6.414714 -13.58779
6.415714 -13.591190000000001
6.416714 -13.59446
6.417714 -13.597600000000002
6.418715 -13.60061
6.419714 -13.603489999999999
6.420714 -13.60623
6.421714 -13.60884
6.422714 -13.61131
6.423714 -13.61365
6.424714 -13.615849999999998
6.425714 -13.61794
6.426714 -13.619890000000002
6.427714 -13.621720000000002
6.428714 -13.62342
6.429714 -13.62499
6.430714 -13.626430000000001
6.431714 -13.627749999999999
6.432714 -13.62894
6.433714 -13.63
6.434714 -13.63096
6.435714 -13.631789999999999
6.436714 -13.63251
6.437714 -13.63311
6.438715 -13.63358
6.439714 -13.63392
6.440714 -13.634129999999999
6.441714 -13.63421
6.442714 -13.63418
6.443714 -13.63404
6.444714 -13.633790000000001
6.445714 -13.63342
6.446714 -13.63294
6.447714 -13.632349999999999
6.448714 -13.63163
6.449714 -13.630790000000001
6.450714 -13.62985
6.451715 -13.628789999999999
6.452714 -13.62764
6.453714 -13.62638
6.454714 -13.62502
6.455714 -13.623550000000002
6.456714 -13.62196
6.457714 -13.62025
6.458714 -13.61842
6.459714 -13.61649
6.460714 -13.61445
6.461714 -13.612309999999999
6.462714 -13.610069999999999
6.463714 -13.607739999999998
6.464714 -13.605310000000001
6.465714 -13.60277
6.466714 -13.600119999999999
6.467714 -13.59736
6.468714 -13.594510000000001
6.469714 -13.59155
6.470714 -13.5885
6.471714 -13.58536
6.472714 -13.582130000000001
6.473714 -13.5788
6.474714 -13.57536
6.475714 -13.571810000000001
6.476714 -13.56816
6.477714 -13.5644
6.478714 -13.560559999999999
6.479714 -13.55664
6.480714 -13.552639999999998
6.481714 -13.54855
6.482714 -13.54438
6.483714 -13.54011
6.484715 -13.535739999999999
6.485714 -13.531270000000001
6.486714 -13.52671
6.487714 -13.52206
6.488714 -13.51734
6.489714 -13.512540000000001
6.490714 -13.50766
6.491714 -13.5027
6.492714 -13.49764
6.493714 -13.49248
6.494714 -13.48723
6.495714 -13.4819
6.496714 -13.4765
6.497715 -13.47102
6.498714 -13.465469999999998
6.499714 -13.459850000000001
6.500714 -13.45415
6.501714 -13.448350000000001
6.502714 -13.44247
6.503714 -13.436490000000001
6.504714 -13.430439999999999
6.505714 -13.4243
6.506714 -13.418099999999999
6.507714 -13.41184
6.508714 -13.4055
6.509714 -13.39909
6.510714 -13.392599999999998
6.511714 -13.386029999999998
6.512714 -13.379369999999998
6.513714 -13.37265
6.514714 -13.36587
6.515714 -13.359029999999999
6.516714 -13.35213
6.517715 -13.345170000000001
6.518714 -13.338130000000001
6.519714 -13.331019999999999
6.520714 -13.323830000000001
6.521714 -13.31655
6.522714 -13.309209999999998
6.523714 -13.3018
6.524714 -13.294329999999999
6.525714 -13.28681
6.526714 -13.27923
6.527714 -13.27158
6.528714 -13.26386
6.529714 -13.256070000000001
6.530715 -13.248199999999999
6.531714 -13.24027
6.532714 -13.232289999999999
6.533714 -13.22426
6.534714 -13.21618
6.535714 -13.208039999999999
6.536714 -13.199839999999998
6.537714 -13.19158
6.538714 -13.18324
6.539714 -13.174830000000002
6.540714 -13.166369999999999
6.541714 -13.157849999999998
6.542714 -13.149289999999999
6.543715 -13.14068
6.544714 -13.13201
6.545714 -13.12329
6.546714 -13.11451
6.547714 -13.10566
6.548714 -13.09674
6.549714 -13.08777
6.550714 -13.07875
6.551714 -13.06968
6.552714 -13.06058
6.553714 -13.05142
6.554714 -13.04221
6.555714 -13.032940000000002
6.556714 -13.02362
6.557714 -13.01423
6.558714 -13.0048
6.559714 -12.99532
6.560714 -12.9858
6.561714 -12.97624
6.562714 -12.966639999999998
6.563715 -12.956980000000001
6.564714 -12.94727
6.565714 -12.93751
6.566714 -12.92768
6.567714 -12.917799999999998
6.568714 -12.907869999999999
6.569714 -12.897900000000002
6.570714 -12.88788
6.571714 -12.877830000000001
6.572714 -12.86773
6.573714 -12.857569999999999
6.574714 -12.84736
6.575714 -12.837100000000001
6.576715 -12.826799999999999
6.577714 -12.816449999999998
6.578714 -12.80607
6.579714 -12.79565
6.580714 -12.785189999999998
6.581714 -12.7747
6.582714 -12.764149999999999
6.583714 -12.753549999999999
6.584714 -12.742899999999999
6.585714 -12.732199999999999
6.586714 -12.72146
6.587714 -12.71069
6.588714 -12.69989
6.589714 -12.689049999999998
6.590714 -12.67816
6.591714 -12.667229999999998
6.592714 -12.656239999999999
6.593714 -12.6452
6.594714 -12.63412
6.595714 -12.623000000000001
6.596714 -12.611849999999999
6.597714 -12.60066
6.598714 -12.58944
6.599714 -12.57817
6.600714 -12.566840000000001
6.601714 -12.55547
6.602714 -12.54405
6.603714 -12.53258
6.604714 -12.521080000000001
6.605714 -12.509549999999999
6.606714 -12.49798
6.607714 -12.48638
6.608714 -12.474739999999999
6.609715 -12.46305
6.610714 -12.45131
6.611714 -12.43952
6.612714 -12.42769
6.613714 -12.41583
6.614714 -12.40393
6.615714 -12.392
6.616714 -12.380040000000001
6.617714 -12.368030000000001
6.618714 -12.355979999999999
6.619714 -12.34388
6.620714 -12.33172
6.621714 -12.319529999999999
6.622715 -12.30729
6.623714 -12.29502
6.624714 -12.28272
6.625714 -12.27038
6.626714 -12.257990000000001
6.627714 -12.24556
6.628714 -12.23307
6.629714 -12.22053
6.630714 -12.207949999999999
6.631714 -12.19533
6.632714 -12.18267
6.633714 -12.169979999999999
6.634714 -12.15726
6.635714 -12.14449
6.636714 -12.13167
6.637714 -12.1188
6.638714 -12.105879999999999
6.639714 -12.09292
6.640714 -12.07991
6.641714 -12.06687
6.642715 -12.053790000000001
6.643714 -12.04067
6.644714 -12.0275
6.645714 -12.01428
6.646714 -12.001000000000001
6.647714 -11.98767
6.648714 -11.97429
6.649714 -11.96087
6.650714 -11.94741
6.651714 -11.933910000000001
6.652714 -11.92038
6.653714 -11.90679
6.654714 -11.89315
6.655715 -11.87946
6.656714 -11.86571
6.657714 -11.85191
6.658714 -11.83806
6.659714 -11.82417
6.660714 -11.81024
6.661714 -11.79627
6.662714 -11.78224
6.663714 -11.768149999999999
6.664714 -11.75399
6.665714 -11.73978
6.666714 -11.72552
6.667714 -11.7112
6.668715 -11.69684
6.669714 -11.68244
6.670714 -11.66799
6.671714 -11.65348
6.672714 -11.63891
6.673714 -11.624270000000001
6.674714 -11.60956
6.675714 -11.5948
6.676714 -11.57999
6.677714 -11.56512
6.678714 -11.55021
6.679714 -11.53525
6.680714 -11.52022
6.681714 -11.50513
6.682714 -11.48997
6.683714 -11.47474
6.684714 -11.45945
6.685714 -11.4441
6.686714 -11.42871
6.687714 -11.41326
6.688715 -11.39776
6.689714 -11.38218
6.690714 -11.36653
6.691714 -11.35081
6.692714 -11.335009999999999
6.693714 -11.319139999999999
6.694714 -11.30321
6.695714 -11.28723
6.696714 -11.27119
6.697714 -11.255080000000001
6.698714 -11.238900000000001
6.699714 -11.22264
6.700714 -11.206299999999999
6.701715 -11.18988
6.702714 -11.17339
6.703714 -11.156839999999999
6.704714 -11.140229999999999
6.705714 -11.12354
6.706714 -11.10679
6.707714 -11.08995
6.708714 -11.073030000000001
6.709714 -11.05602
6.710714 -11.038920000000001
6.711714 -11.021749999999999
6.712714 -11.00451
6.713714 -10.9872
6.714714 -10.96982
6.715714 -10.95236
6.716714 -10.93482
6.717714 -10.91718
6.718714 -10.89946
6.719714 -10.881639999999999
6.720714 -10.86374
6.721714 -10.84576
6.722714 -10.82771
6.723714 -10.80958
6.724714 -10.79137
6.725714 -10.77306
6.726714 -10.75464
6.727714 -10.736130000000001
6.728714 -10.71752
6.729714 -10.698820000000001
6.730714 -10.68003
6.731714 -10.66116
6.732714 -10.64221
6.733714 -10.62316
6.734715 -10.60402
6.735714 -10.58476
6.736714 -10.5654
6.737714 -10.54593
6.738714 -10.52636
6.739714 -10.506699999999999
6.740714 -10.48695
6.741714 -10.46711
6.742714 -10.44717
6.743714 -10.427119999999999
6.744714 -10.40697
6.745714 -10.3867
6.746714 -10.36632
6.747715 -10.34583
6.748714 -10.325239999999999
6.749714 -10.30456
6.750714 -10.28377
6.751714 -10.262880000000001
6.752714 -10.241859999999999
6.753714 -10.22073
6.754714 -10.19946
6.755714 -10.17807
6.756714 -10.15657
6.757714 -10.13496
6.758714 -10.11324
6.759714 -10.09141
6.760714 -10.069469999999999
6.761714 -10.04741
6.762714 -10.02523
6.763714 -10.00291
6.764714 -9.980458
6.765714 -9.957887999999999
6.766714 -9.9352017
6.767715 -9.9124007
6.768714 -9.8894812
6.769714 -9.8664373
6.770714 -9.8432593
6.771714 -9.8199405
6.772714 -9.7964786
6.773714 -9.7728774
6.774714 -9.7491436
6.775714 -9.7252846
6.776714 -9.7013034
6.777714 -9.677197
6.778714 -9.652959599999999
6.779714 -9.6285827
6.780715 -9.604059900000001
6.781714 -9.5793888
6.782714 -9.554573099999999
6.783714 -9.5296182
6.784714 -9.504530599999999
6.785714 -9.479311899999999
6.786714 -9.4539598
6.787714 -9.4284669
6.788714 -9.4028242
6.789714 -9.3770251
6.790714 -9.351068
6.791714 -9.3249552
6.792714 -9.2986941
6.793715 -9.2722893
6.794714 -9.2457436
6.795714 -9.2190541
6.796714 -9.1922134
6.797714 -9.1652118
6.798714 -9.138043999999999
6.799714 -9.1107078
6.800714 -9.083207
6.801714 -9.0555482
6.802714 -9.0277374
6.803714 -8.999776800000001
6.804714 -8.9716651
6.805714 -8.9433968
6.806714 -8.9149646
6.807714 -8.8863619
6.808714 -8.8575877
6.809714 -8.828644500000001
6.810714 -8.7995365
6.811714 -8.7702692
6.812714 -8.7408438
6.813715 -8.711256800000001
6.814714 -8.6815022
6.815714 -8.6515717
6.816714 -8.6214587
6.817714 -8.5911624
6.818714 -8.5606851
6.819714 -8.5300326
6.820714 -8.4992096
6.821714 -8.4682181
6.822714 -8.437057600000001
6.823714 -8.4057204
6.824714 -8.3742
6.825714 -8.3424896
6.826715 -8.3105884
6.827714 -8.2784981
6.828714 -8.246223599999999
6.829714 -8.2137689
6.830714 -8.181136799999999
6.831714 -8.148326
6.832714 -8.1153303
6.833714 -8.082144
6.834714 -8.0487624
6.835714 -8.0151834
6.836714 -7.981410599999999
6.837714 -7.9474485999999995
6.838714 -7.9133011
6.839714 -7.8789696000000005
6.840714 -7.8444533
6.841714 -7.8097463000000005
6.842714 -7.774842499999999
6.843714 -7.7397361
6.844714 -7.704424899999999
6.845714 -7.6689087
6.846714 -7.6331913
6.847714 -7.597277299999999
6.848714 -7.5611688
6.849714 -7.5248644
6.850714 -7.488361
6.851714 -7.451653499999999
6.852714 -7.4147366
6.853714 -7.3776081
6.854714 -7.340268
6.855714 -7.3027185999999995
6.856714 -7.264962
6.857714 -7.2270012999999995
6.858714 -7.1888357
6.859715 -7.150463
6.860714 -7.1118787
6.861714 -7.073079
6.862714 -7.034061799999999
6.863714 -6.9948271
6.864714 -6.955377
6.865714 -6.9157153
6.866714 -6.875845
6.867714 -6.8357654000000005
6.868714 -6.795474899999999
6.869714 -6.7549698000000005
6.870714 -6.7142457
6.871714 -6.6732987999999995
6.872715 -6.632128399999999
6.873714 -6.5907352
6.874714 -6.5491207
6.875714 -6.507286399999999
6.876714 -6.4652316
6.877714 -6.422954799999999
6.878714 -6.3804536999999995
6.879714 -6.3377261
6.880714 -6.2947713
6.881714 -6.251589200000001
6.882714 -6.2081821
6.883714 -6.1645523
6.884714 -6.1207008
6.885714 -6.076628299999999
6.886714 -6.0323328
6.887714 -5.9878118
6.888714 -5.9430622
6.889714 -5.898080800000001
6.890714 -5.8528662
6.891714 -5.807418
6.892715 -5.7617359
6.893714 -5.7158209
6.894714 -5.6696735
6.895714 -5.6232933
6.896714 -5.576679100000001
6.897714 -5.5298299
6.898714 -5.4827441
6.899714 -5.4354209
6.900714 -5.3878609
6.901714 -5.3400639
6.902714 -5.2920301
6.903714 -5.24376
6.904714 -5.1952541
6.905715 -5.1465124
6.906714 -5.0975341
6.907714 -5.0483186
6.908714 -4.9988646
6.909714 -4.9491715
6.910714 -4.8992392
6.911714 -4.8490681
6.912714 -4.7986589
6.913714 -4.7480125
6.914714 -4.6971295
6.915714 -4.6460099999999995
6.916714 -4.5946524
6.917714 -4.5430548
6.918715 -4.491213699999999
6.919714 -4.4391263
6.920714 -4.386792
6.921714 -4.3342106
6.922714 -4.2813834
6.923714 -4.2283124999999995
6.924714 -4.1749999
6.925714 -4.1214451
6.926714 -4.0676482
6.927714 -4.0136065
6.928714 -3.9593194
6.929714 -3.9047875000000003
6.930714 -3.8500122999999995
6.931714 -3.7949968
6.932714 -3.7397441
6.933714 -3.6842551
6.934714 -3.6285285
6.935714 -3.5725605000000002
6.936714 -3.5163473
6.937714 -3.4598842
6.938715 -3.4031693
6.939714 -3.3462028999999998
6.940714 -3.2889880000000002
6.941714 -3.2315287999999995
6.942714 -3.1738281
6.943714 -3.1158878000000003
6.944714 -3.0577064000000003
6.945714 -2.9992815
6.946714 -2.9406106000000003
6.947714 -2.8816923
6.948714 -2.8225275
6.949714 -2.7631191999999998
6.950714 -2.7034715
6.951715 -2.6435865
6.952714 -2.5834644
6.953714 -2.5231024
6.954714 -2.4624959
6.955714 -2.4016401
6.956714 -2.3405335999999997
6.957714 -2.2791777
6.958714 -2.2175763
6.959714 -2.155735
6.960714 -2.0936588
6.961714 -2.0313498
6.962714 -1.9688069999999998
6.963714 -1.9060262000000001
6.964714 -1.8430031999999998
6.965714 -1.7797355000000001
6.966714 -1.716223
6.967714 -1.6524691
6.968714 -1.5884785
6.969714 -1.5242554
6.970714 -1.4598018000000001
6.971714 -1.3951155
6.972714 -1.3301920999999999
6.973714 -1.2650263
6.974714 -1.1996152
6.975714 -1.1339597
6.976714 -1.0680648
6.977714 -1.0019373
6.978714 -0.9355841199999999
6.979714 -0.8690082499999999
6.980714 -0.8022077400000001
6.981714 -0.7351775700000001
6.982714 -0.66791102
6.983714 -0.6004038300000001
6.984715 -0.53265574
6.985714 -0.46467171
6.986714 -0.39645904
6.987714 -0.32802465999999997
6.988714 -0.25937227
6.989714 -0.19050034000000002
6.990714 -0.12140383
6.991714 -0.052076822999999994
6.992714 0.017484665
6.993714 0.08727974499999999
6.994714 0.15730264
6.995714 0.22754513
6.996714 0.29799992000000003
6.997715 0.36866423
6.998714 0.43954025
6.999714 0.51063388
7.000714 0.58195232
7.001714 0.65349992
7.002714 0.72527612
7.003714 0.7972748
7.004714 0.8694872299999999
7.005714 0.9419060300000001
7.006714 1.0145272
7.007714 1.0873524
7.008714 1.1603865
7.009714 1.233635
7.010714 1.3071011000000001
7.011714 1.3807831
7.012714 1.4546747
7.013714 1.5287676000000001
7.014714 1.6030543000000002
7.015714 1.6775315999999998
7.016714 1.7522014999999997
7.017715 1.8270699000000001
7.018714 1.902144
7.019714 1.9774282
7.020714 2.0529218
7.021714 2.1286188
7.022714 2.2045106
7.023714 2.2805896
7.024714 2.3568515000000003
7.025714 2.4332976
7.026714 2.5099324
7.027714 2.5867622
7.028714 2.6637901
7.029714 2.7410142
7.030715 2.8184282
7.031714 2.8960226
7.032714 2.9737899000000003
7.033714 3.0517258
7.034714 3.1298310000000003
7.035714 3.2081108999999994
7.036714 3.2865718000000004
7.037714 3.3652168000000002
7.038714 3.4440447
7.039714 3.5230498999999997
7.040714 3.6022238
7.041714 3.6815591000000003
7.042714 3.7610520000000003
7.043715 3.8407035
7.044714 3.9205181999999996
7.045714 4.0005017
7.046714 4.0806569
7.047714 4.1609824
7.048714 4.2414714
7.049714 4.3221146
7.050714 4.4029038
7.051714 4.4838347
7.052714 4.564907
7.053714 4.6461254
7.054714 4.727494699999999
7.055714 4.8090186
7.056714 4.8906956
7.057714 4.972519699999999
7.058714 5.0544828
7.059714 5.1365774
7.060714 5.218799
7.061714 5.3011484
7.062714 5.3836294
7.063715 5.4662462000000005
7.064714 5.5490017
7.065714 5.6318935
7.066714 5.7149157
7.067714 5.7980597000000005
7.068714 5.8813188
7.069714 5.9646878
7.070714 6.0481671
7.071714 6.13176
7.072714 6.2154699
7.073714 6.2992989999999995
7.074714 6.3832454
7.075714 6.4673044
7.076715 6.5514676
7.077714 6.6357285
7.078714 6.7200832
7.079714 6.8045311
7.080714 6.889075
7.081714 6.9737196
7.082714 7.0584647
7.083714 7.1433082
7.084714 7.2282441
7.085714 7.3132634
7.086714 7.3983602
7.087714 7.483529999999999
7.088714 7.5687729
7.089714 7.6540925
7.090714 7.739492500000001
7.091714 7.8249737999999995
7.092714 7.910533999999999
7.093714 7.9961665
7.094714 8.0818631
7.095714 8.1676178
7.096714 8.2534268
7.097714 8.339289599999999
7.098714 8.4252074
7.099714 8.5111827
7.100714 8.5972145
7.101714 8.6832993
7.102714 8.769430999999999
7.103714 8.8556029
7.104714 8.9418098
7.105714 9.0280503
7.106714 9.1143243
7.107714 9.2006348
7.108714 9.2869841
7.109715 9.3733698
7.110714 9.4597891
7.111714 9.5462352
7.112714 9.6327014
7.113714 9.7191826
7.114714 9.8056749
7.115714 9.8921761
7.116714 9.9786878
7.117714 10.065209999999999
7.118714 10.15174
7.119714 10.23828
7.120714 10.324819999999999
7.121714 10.41135
7.122715 10.497869999999999
7.123714 10.58439
7.124714 10.67089
7.125714 10.75738
7.126714 10.84386
7.127714 10.930330000000001
7.128714 11.016779999999999
7.129714 11.103209999999999
7.130714 11.18961
7.131714 11.275979999999999
7.132714 11.36231
7.133714 11.448609999999999
7.134714 11.53487
7.135714 11.621080000000001
7.136714 11.70726
7.137714 11.793389999999999
7.138714 11.87947
7.139714 11.9655
7.140714 12.05146
7.141714 12.13737
7.142715 12.22322
7.143714 12.309000000000001
7.144714 12.39473
7.145714 12.48039
7.146714 12.565970000000002
7.147714 12.651480000000001
7.148714 12.736910000000002
7.149714 12.82226
7.150714 12.90752
7.151714 12.992690000000001
7.152714 13.07778
7.153714 13.16278
7.154714 13.24769
7.155715 13.3325
7.156714 13.417209999999999
7.157714 13.5018
7.158714 13.586290000000002
7.159714 13.67067
7.160714 13.754930000000002
7.161714 13.839080000000001
7.162714 13.92312
7.163714 14.00702
7.164714 14.0908
7.165714 14.17445
7.166714 14.25795
7.167714 14.34132
7.168715 14.42455
7.169714 14.507639999999999
7.170714 14.5906
7.171714 14.67341
7.172714 14.756079999999999
7.173714 14.838589999999998
7.174714 14.92094
7.175714 15.00313
7.176714 15.08515
7.177714 15.167
7.178714 15.248690000000002
7.179714 15.33021
7.180714 15.41156
7.181714 15.492719999999998
7.182714 15.573699999999999
7.183714 15.654470000000002
7.184714 15.73506
7.185714 15.81545
7.186714 15.89564
7.187714 15.97565
7.188715 16.05546
7.189714 16.135070000000002
7.190714 16.21447
7.191714 16.29366
7.192714 16.37263
7.193714 16.45138
7.194714 16.5299
7.195714 16.60821
7.196714 16.686300000000003
7.197714 16.76416
7.198714 16.841800000000003
7.199714 16.9192
7.200714 16.99635
7.201715 17.073240000000002
7.202714 17.14988
7.203714 17.22627
7.204714 17.30241
7.205714 17.3783
7.206714 17.453940000000003
7.207714 17.529310000000002
7.208714 17.60442
7.209714 17.67925
7.210714 17.753800000000002
7.211714 17.82807
7.212714 17.90206
7.213714 17.97577
7.214714 18.04921
7.215714 18.12236
7.216714 18.19524
7.217714 18.26782
7.218714 18.34009
7.219714 18.41206
7.220714 18.483710000000002
7.221714 18.55505
7.222714 18.62608
7.223714 18.69681
7.224714 18.767229999999998
7.225714 18.83734
7.226714 18.90711
7.227714 18.97655
7.228714 19.04565
7.229714 19.1144
7.230714 19.18282
7.231714 19.250909999999998
7.232714 19.31866
7.233714 19.38608
7.234715 19.45316
7.235714 19.51989
7.236714 19.58625
7.237714 19.652240000000003
7.238714 19.717850000000002
7.239714 19.7831
7.240714 19.84798
7.241714 19.9125
7.242714 19.97666
7.243714 20.04044
7.244714 20.10384
7.245714 20.16684
7.246714 20.22945
7.247715 20.29165
7.248714 20.353460000000002
7.249714 20.41488
7.250714 20.47591
7.251714 20.53656
7.252714 20.596809999999998
7.253714 20.65665
7.254714 20.71606
7.255714 20.77505
7.256714 20.8336
7.257714 20.89173
7.258714 20.94945
7.259714 21.006739999999997
7.260714 21.06362
7.261714 21.12007
7.262714 21.17608
7.263714 21.23165
7.264714 21.286749999999998
7.265714 21.34141
7.266714 21.39561
7.267715 21.449370000000002
7.268714 21.502689999999998
7.269714 21.55556
7.270714 21.607979999999998
7.271714 21.65994
7.272714 21.71142
7.273714 21.76241
7.274714 21.81291
7.275714 21.862940000000002
7.276714 21.912490000000002
7.277714 21.96157
7.278714 22.01018
7.279714 22.058320000000002
7.280715 22.10598
7.281714 22.153129999999997
7.282714 22.19977
7.283714 22.24591
7.284714 22.291549999999997
7.285714 22.3367
7.286714 22.38135
7.287714 22.425510000000003
7.288714 22.46916
7.289714 22.5123
7.290714 22.55491
7.291714 22.59697
7.292714 22.6385
7.293715 22.6795
7.294714 22.71998
7.295714 22.75993
7.296714 22.79937
7.297714 22.83829
7.298714 22.876669999999997
7.299714 22.9145
7.300714 22.95178
7.301714 22.988500000000002
7.302714 23.02467
7.303714 23.0603
7.304714 23.09538
7.305714 23.12993
7.306714 23.16393
7.307714 23.19736
7.308714 23.23021
7.309714 23.26249
7.310714 23.29418
7.311714 23.3253
7.312714 23.35584
7.313715 23.38583
7.314714 23.41525
7.315714 23.444110000000002
7.316714 23.47238
7.317714 23.50006
7.318714 23.52715
7.319714 23.553630000000002
7.320714 23.579530000000002
7.321714 23.60483
7.322714 23.629559999999998
7.323714 23.6537
7.324714 23.67725
7.325714 23.70019
7.326715 23.72252
7.327714 23.744229999999998
7.328714 23.765320000000003
7.329714 23.785800000000002
7.330714 23.80567
7.331714 23.82494
7.332714 23.843600000000002
7.333714 23.86166
7.334714 23.87909
7.335714 23.8959
7.336714 23.91206
7.337714 23.927599999999998
7.338714 23.9425
7.339714 23.95678
7.340714 23.97043
7.341714 23.98347
7.342714 23.99587
7.343714 24.00763
7.344714 24.01874
7.345714 24.02919
7.346714 24.038999999999998
7.347714 24.04817
7.348714 24.05669
7.349714 24.06459
7.350714 24.07184
7.351714 24.07846
7.352714 24.08442
7.353714 24.08972
7.354714 24.09436
7.355714 24.09833
7.356714 24.10165
7.357714 24.10432
7.358714 24.10633
7.359715 24.1077
7.360714 24.10841
7.361714 24.10845
7.362714 24.10781
7.363714 24.1065
7.364714 24.10451
7.365714 24.10184
7.366714 24.09852
7.367714 24.09453
7.368714 24.089869999999998
7.369714 24.08455
7.370714 24.07854
7.371714 24.07185
7.372715 24.06447
7.373714 24.05641
7.374714 24.04766
7.375714 24.03824
7.376714 24.02816
7.377714 24.0174
7.378714 24.00596
7.379714 23.99383
7.380714 23.98101
7.381714 23.967489999999998
7.382714 23.95328
7.383714 23.93837
7.384714 23.92279
7.385714 23.90652
7.386714 23.88957
7.387714 23.87194
7.388714 23.8536
7.389714 23.83457
7.390714 23.81482
7.391714 23.79438
7.392715 23.77324
7.393714 23.75142
7.394714 23.72891
7.395714 23.70573
7.396714 23.681849999999997
7.397714 23.65728
7.398714 23.63199
7.399714 23.605999999999998
7.400714 23.5793
7.401714 23.551920000000003
7.402714 23.52384
7.403714 23.495079999999998
7.404714 23.46564
7.405715 23.43549
7.406714 23.40464
7.407714 23.373079999999998
7.408714 23.3408
7.409714 23.30782
7.410714 23.27414
7.411714 23.23977
7.412714 23.204710000000002
7.413714 23.16896
7.414714 23.13251
7.415714 23.09535
7.416714 23.057479999999998
7.417714 23.018900000000002
7.418715 22.97961
7.419714 22.93963
7.420714 22.89897
7.421714 22.85763
7.422714 22.8156
7.423714 22.77288
7.424714 22.72945
7.425714 22.68532
7.426714 22.64048
7.427714 22.59494
7.428714 22.54872
7.429714 22.50181
7.430714 22.45422
7.431714 22.405939999999998
7.432714 22.35696
7.433714 22.30728
7.434714 22.256880000000002
7.435714 22.20577
7.436714 22.15397
7.437714 22.10149
7.438715 22.04832
7.439714 21.99449
7.440714 21.93997
7.441714 21.88477
7.442714 21.82888
7.443714 21.772289999999998
7.444714 21.71501
7.445714 21.657049999999998
7.446714 21.598419999999997
7.447714 21.53912
7.448714 21.47915
7.449714 21.41852
7.450714 21.35721
7.451715 21.29522
7.452714 21.23253
7.453714 21.169150000000002
7.454714 21.1051
7.455714 21.04037
7.456714 20.97499
7.457714 20.90895
7.458714 20.84225
7.459714 20.77488
7.460714 20.70684
7.461714 20.638119999999997
7.462714 20.56874
7.463714 20.49869
7.464714 20.427989999999998
7.465714 20.356650000000002
7.466714 20.284679999999998
7.467714 20.21206
7.468714 20.13879
7.469714 20.06486
7.470714 19.99027
7.471714 19.91502
7.472714 19.839119999999998
7.473714 19.76257
7.474714 19.6854
7.475714 19.60761
7.476714 19.52918
7.477714 19.450110000000002
7.478714 19.37039
7.479714 19.290029999999998
7.480714 19.20903
7.481714 19.1274
7.482714 19.04515
7.483714 18.96229
7.484715 18.87883
7.485714 18.79477
7.486714 18.71008
7.487714 18.624779999999998
7.488714 18.53885
7.489714 18.452289999999998
7.490714 18.36513
7.491714 18.27737
7.492714 18.18902
7.493714 18.100089999999998
7.494714 18.01057
7.495714 17.92046
7.496714 17.829729999999998
7.497715 17.73841
7.498714 17.64648
7.499714 17.55396
7.500714 17.46087
7.501714 17.36721
7.502714 17.27298
7.503714 17.178189999999997
7.504714 17.08282
7.505714 16.98687
7.506714 16.890340000000002
7.507714 16.79324
7.508714 16.69558
7.509714 16.59736
7.510714 16.49861
7.511714 16.39933
7.512714 16.299500000000002
7.513714 16.19913
7.514714 16.098209999999998
7.515714 15.996730000000001
7.516714 15.89471
7.517715 15.79214
7.518714 15.68906
7.519714 15.585460000000001
7.520714 15.481349999999999
7.521714 15.376719999999999
7.522714 15.271580000000002
7.523714 15.165909999999998
7.524714 15.059719999999999
7.525714 14.953009999999999
7.526714 14.845790000000001
7.527714 14.73808
7.528714 14.62988
7.529714 14.5212
7.530715 14.412040000000001
7.531714 14.3024
7.532714 14.192250000000001
7.533714 14.081620000000001
7.534714 13.97049
7.535714 13.858889999999999
7.536714 13.74683
7.537714 13.634319999999999
7.538714 13.521349999999998
7.539714 13.40795
7.540714 13.29408
7.541714 13.179759999999998
7.542714 13.06498
7.543715 12.949749999999998
7.544714 12.83407
7.545714 12.717970000000001
7.546714 12.60144
7.547714 12.4845
7.548714 12.36715
7.549714 12.249369999999999
7.550714 12.13117
7.551714 12.01254
7.552714 11.89349
7.553714 11.77403
7.554714 11.65417
7.555714 11.53394
7.556714 11.413329999999998
7.557714 11.29234
7.558714 11.170969999999999
7.559714 11.04921
7.560714 10.927059999999999
7.561714 10.80453
7.562714 10.68163
7.563715 10.55837
7.564714 10.43476
7.565714 10.3108
7.566714 10.18651
7.567714 10.06187
7.568714 9.9368796
7.569714 9.8115377
7.570714 9.6858509
7.571714 9.5598318
7.572714 9.4334953
7.573714 9.3068533
7.574714 9.1799133
7.575714 9.0526737
7.576715 8.925131
7.577714 8.7972797
7.578714 8.669120099999999
7.579714 8.5406572
7.580714 8.4119022
7.581714 8.2828686
7.582714 8.1535667
7.583714 8.0240034
7.584714 7.8941792
7.585714 7.7640913000000005
7.586714 7.6337367
7.587714 7.503116899999999
7.588714 7.372236999999999
7.589714 7.241109
7.590714 7.1097456
7.591714 6.978157899999999
7.592714 6.8463519
7.593714 6.7143276
7.594714 6.5820821
7.595714 6.44961
7.596714 6.316912199999999
7.597714 6.1839949
7.598714 6.0508687
7.599714 5.917546499999999
7.600714 5.7840399
7.601714 5.6503557
7.602714 5.5164967
7.603714 5.3824615
7.604714 5.2482486
7.605714 5.113860600000001
7.606714 4.9793046
7.607714 4.844591
7.608714 4.7097318
7.609715 4.5747366
7.610714 4.4396114
7.611714 4.3043565
7.612714 4.168969799999999
7.613714 4.0334489
7.614714 3.8977947
7.615714 3.7620135
7.616714 3.6261149
7.617714 3.4901101
7.618714 3.35401
7.619714 3.2178219
7.620714 3.0815486
7.621714 2.9451899
7.622715 2.8087454000000003
7.623714 2.6722169
7.624714 2.5356103
7.625714 2.3989351
7.626714 2.2622027
7.627714 2.1254227
7.628714 1.9886021
7.629714 1.8517432999999999
7.630714 1.7148465000000002
7.631714 1.5779116999999998
7.632714 1.4409413
7.633714 1.3039416
7.634714 1.166922
7.635714 1.0298937
7.636714 0.8928659400000001
7.637714 0.7558452
7.638714 0.61883419
7.639714 0.48183291
7.640714 0.34484137
7.641714 0.20786135000000003
7.642715 0.07089813
7.643714 -0.066039851
7.644714 -0.20294271
7.645714 -0.33980124
7.646714 -0.47660888999999995
7.647714 -0.61336183
7.648714 -0.75005805
7.649714 -0.8866954599999999
7.650714 -1.0232701
7.651714 -1.1597754
7.652714 -1.2962025
7.653714 -1.4325415
7.654714 -1.5687837999999998
7.655715 -1.7049234
7.656714 -1.8409576
7.657714 -1.9768856000000001
7.658714 -2.1127071
7.659714 -2.24842
7.660714 -2.3840196000000002
7.661714 -2.5194986
7.662714 -2.6548480999999997
7.663714 -2.7900593000000002
7.664714 -2.9251253
7.665714 -3.0600406
7.666714 -3.1948015000000005
7.667714 -3.3294048
7.668715 -3.4638457
7.669714 -3.5981178000000003
7.670714 -3.7322130000000002
7.671714 -3.8661227
7.672714 -3.9998401
7.673714 -4.1333601
7.674714 -4.2666793
7.675714 -4.3997962
7.676714 -4.5327097
7.677714 -4.6654169
7.678714 -4.7979135
7.679714 -4.930192600000001
7.680714 -5.0622463
7.681714 -5.1940668
7.682714 -5.3256471
7.683714 -5.4569814
7.684714 -5.5880662
7.685714 -5.7188973
7.686714 -5.8494695
7.687714 -5.9797771
7.688715 -6.109814
7.689714 -6.2395724999999995
7.690714 -6.3690469
7.691714 -6.498232499999999
7.692714 -6.6271253
7.693714 -6.7557216
7.694714 -6.8840183
7.695714 -7.012009600000001
7.696714 -7.139690999999999
7.697714 -7.2670549
7.698714 -7.394094
7.699714 -7.5208023
7.700714 -7.647173899999999
7.701715 -7.773203400000001
7.702714 -7.8988872
7.703714 -8.0242202
7.704714 -8.149197699999998
7.705714 -8.273816100000001
7.706714 -8.3980717
7.707714 -8.521959899999999
7.708714 -8.6454771
7.709714 -8.7686196
7.710714 -8.891382100000001
7.711714 -9.0137593
7.712714 -9.1357455
7.713714 -9.257333
7.714714 -9.378515199999999
7.715714 -9.4992854
7.716714 -9.6196361
7.717714 -9.7395621
7.718714 -9.859059
7.719714 -9.9781215
7.720714 -10.09674
7.721714 -10.21492
7.722714 -10.33266
7.723714 -10.44994
7.724714 -10.56677
7.725714 -10.68314
7.726714 -10.79906
7.727714 -10.91451
7.728714 -11.0295
7.729714 -11.14401
7.730714 -11.25804
7.731714 -11.37158
7.732714 -11.48463
7.733714 -11.59718
7.734715 -11.70921
7.735714 -11.82074
7.736714 -11.931759999999999
7.737714 -12.042250000000001
7.738714 -12.15223
7.739714 -12.261669999999999
7.740714 -12.37058
7.741714 -12.47896
7.742714 -12.58679
7.743714 -12.69408
7.744714 -12.80083
7.745714 -12.90703
7.746714 -13.01268
7.747715 -13.117780000000002
7.748714 -13.2223
7.749714 -13.326260000000001
7.750714 -13.429630000000001
7.751714 -13.53242
7.752714 -13.63463
7.753714 -13.73625
7.754714 -13.837269999999998
7.755714 -13.937710000000001
7.756714 -14.03755
7.757714 -14.13679
7.758714 -14.235410000000002
7.759714 -14.33342
7.760714 -14.43081
7.761714 -14.52757
7.762714 -14.62372
7.763714 -14.71924
7.764714 -14.81412
7.765714 -14.908370000000001
7.766714 -15.001980000000001
7.767715 -15.094930000000002
7.768714 -15.18723
7.769714 -15.27887
7.770714 -15.36986
7.771714 -15.460180000000001
7.772714 -15.549850000000001
7.773714 -15.63886
7.774714 -15.7272
7.775714 -15.81486
7.776714 -15.90183
7.777714 -15.98812
7.778714 -16.073719999999998
7.779714 -16.158620000000003
7.780715 -16.24282
7.781714 -16.32633
7.782714 -16.40914
7.783714 -16.491239999999998
7.784714 -16.57263
7.785714 -16.653309999999998
7.786714 -16.73327
7.787714 -16.8125
7.788714 -16.89102
7.789714 -16.96882
7.790714 -17.0459
7.791714 -17.12225
7.792714 -17.197879999999998
7.793715 -17.27277
7.794714 -17.346919999999997
7.795714 -17.42031
7.796714 -17.49295
7.797714 -17.56483
7.798714 -17.63595
7.799714 -17.70632
7.800714 -17.77592
7.801714 -17.84476
7.802714 -17.91284
7.803714 -17.980150000000002
7.804714 -18.046680000000002
7.805714 -18.11243
7.806714 -18.1774
7.807714 -18.2416
7.808714 -18.30502
7.809714 -18.36766
7.810714 -18.42952
7.811714 -18.49059
7.812714 -18.55087
7.813715 -18.61034
7.814714 -18.669
7.815714 -18.726860000000002
7.816714 -18.783920000000002
7.817714 -18.84016
7.818714 -18.895609999999998
7.819714 -18.95025
7.820714 -19.004080000000002
7.821714 -19.0571
7.822714 -19.10929
7.823714 -19.16066
7.824714 -19.2112
7.825714 -19.260920000000002
7.826715 -19.30982
7.827714 -19.35789
7.828714 -19.405140000000003
7.829714 -19.45156
7.830714 -19.497139999999998
7.831714 -19.54187
7.832714 -19.58576
7.833714 -19.6288
7.834714 -19.671
7.835714 -19.71236
7.836714 -19.75289
7.837714 -19.79257
7.838714 -19.831409999999998
7.839714 -19.869400000000002
7.840714 -19.90653
7.841714 -19.94281
7.842714 -19.97822
7.843714 -20.01278
7.844714 -20.04648
7.845714 -20.079330000000002
7.846714 -20.11133
7.847714 -20.14246
7.848714 -20.17274
7.849714 -20.20214
7.850714 -20.23066
7.851714 -20.258319999999998
7.852714 -20.28511
7.853714 -20.31104
7.854714 -20.3361
7.855714 -20.360310000000002
7.856714 -20.38365
7.857714 -20.406109999999998
7.858714 -20.427699999999998
7.859715 -20.4484
7.860714 -20.468230000000002
7.861714 -20.48718
7.862714 -20.50526
7.863714 -20.522460000000002
7.864714 -20.538790000000002
7.865714 -20.55425
7.866714 -20.56882
7.867714 -20.582510000000003
7.868714 -20.59531
7.869714 -20.60723
7.870714 -20.61826
7.871714 -20.62841
7.872715 -20.63769
7.873714 -20.6461
7.874714 -20.65363
7.875714 -20.66029
7.876714 -20.66606
7.877714 -20.670939999999998
7.878714 -20.67493
7.879714 -20.67804
7.880714 -20.68027
7.881714 -20.681630000000002
7.882714 -20.68211
7.883714 -20.68171
7.884714 -20.68043
7.885714 -20.67827
7.886714 -20.67522
7.887714 -20.67128
7.888714 -20.66647
7.889714 -20.660780000000003
7.890714 -20.65421
7.891714 -20.64678
7.892715 -20.63847
7.893714 -20.62929
7.894714 -20.619229999999998
7.895714 -20.60829
7.896714 -20.59647
7.897714 -20.58377
7.898714 -20.57019
7.899714 -20.55575
7.900714 -20.54043
7.901714 -20.52425
7.902714 -20.5072
7.903714 -20.48928
7.904714 -20.47048
7.905715 -20.45081
7.906714 -20.43027
7.907714 -20.40887
7.908714 -20.38661
7.909714 -20.363490000000002
7.910714 -20.33952
7.911714 -20.31468
7.912714 -20.288980000000002
7.913714 -20.26242
7.914714 -20.23501
7.915714 -20.20673
7.916714 -20.17761
7.917714 -20.14765
7.918715 -20.11683
7.919714 -20.08518
7.920714 -20.05267
7.921714 -20.01933
7.922714 -19.98513
7.923714 -19.950100000000003
7.924714 -19.91422
7.925714 -19.87751
7.926714 -19.83996
7.927714 -19.801579999999998
7.928714 -19.76237
7.929714 -19.72232
7.930714 -19.68145
7.931714 -19.63975
7.932714 -19.59722
7.933714 -19.55388
7.934714 -19.50972
7.935714 -19.46475
7.936714 -19.41896
7.937714 -19.37237
7.938715 -19.32497
7.939714 -19.27677
7.940714 -19.22777
7.941714 -19.17796
7.942714 -19.12736
7.943714 -19.07595
7.944714 -19.02375
7.945714 -18.970760000000002
7.946714 -18.91697
7.947714 -18.86241
7.948714 -18.80706
7.949714 -18.75094
7.950714 -18.69404
7.951715 -18.63636
7.952714 -18.57792
7.953714 -18.5187
7.954714 -18.45872
7.955714 -18.39798
7.956714 -18.336479999999998
7.957714 -18.27424
7.958714 -18.21124
7.959714 -18.1475
7.960714 -18.083
7.961714 -18.01776
7.962714 -17.95178
7.963714 -17.88505
7.964714 -17.81759
7.965714 -17.7494
7.966714 -17.6805
7.967714 -17.610870000000002
7.968714 -17.54054
7.969714 -17.46948
7.970714 -17.39771
7.971714 -17.32523
7.972714 -17.252029999999998
7.973714 -17.17814
7.974714 -17.103550000000002
7.975714 -17.028280000000002
7.976714 -16.95233
7.977714 -16.8757
7.978714 -16.798389999999998
7.979714 -16.720399999999998
7.980714 -16.64173
7.981714 -16.562379999999997
7.982714 -16.48236
7.983714 -16.40169
7.984715 -16.32037
7.985714 -16.2384
7.986714 -16.15579
7.987714 -16.07253
7.988714 -15.988620000000001
7.989714 -15.904060000000001
7.990714 -15.81886
7.991714 -15.733030000000001
7.992714 -15.646579999999998
7.993714 -15.55952
7.994714 -15.471850000000002
7.995714 -15.38359
7.996714 -15.29472
7.997715 -15.205250000000001
7.998714 -15.115169999999999
7.999714 -15.0245
8.000714 -14.93324
8.001715 -14.841389999999999
8.002714 -14.74898
8.003715 -14.65601
8.004714 -14.56248
8.005714 -14.46837
8.006714 -14.3737
8.007714 -14.27846
8.008715 -14.182649999999999
8.009714 -14.08628
8.010715 -13.98938
8.011714 -13.89195
8.012714 -13.794
8.013714 -13.695540000000001
8.014714 -13.596549999999999
8.015715 -13.49705
8.016714 -13.397020000000001
8.017715 -13.296479999999999
8.018714 -13.19543
8.019714 -13.0939
8.020715 -12.99189
8.021714 -12.889410000000002
8.022715 -12.78646
8.023714 -12.683040000000002
8.024714 -12.579139999999999
8.025714 -12.47477
8.026714 -12.369919999999999
8.027715 -12.26461
8.028714 -12.158850000000001
8.029715 -12.05266
8.030714 -11.94605
8.031714 -11.83901
8.032714 -11.73155
8.033714 -11.623650000000001
8.034715 -11.51532
8.035714 -11.40656
8.036715 -11.2974
8.037714 -11.18783
8.038714 -11.07788
8.039714 -10.96756
8.040714 -10.85687
8.041715 -10.74581
8.042714 -10.63437
8.043715 -10.52256
8.044714 -10.41036
8.045714 -10.29781
8.046714 -10.18491
8.047714 -10.071679999999999
8.048715 -9.9581309
8.049714 -9.8442569
8.050714 -9.7300567
8.051714 -9.6155256
8.052714 -9.5006622
8.053715 -9.3854733
8.054714 -9.2699707
8.055715 -9.1541715
8.056714 -9.0380915
8.057714 -8.9217402
8.058714 -8.8051207
8.059714 -8.6882293
8.060715 -8.571062999999999
8.061714 -8.4536202
8.062715 -8.335907800000001
8.063714 -8.217939000000001
8.064714 -8.0997311
8.065714 -7.9812989000000005
8.066714 -7.8626521
8.067715 -7.743792200000001
8.068714 -7.6247156
8.069715 -7.5054169
8.070714 -7.3858932
8.071714 -7.266149700000001
8.072714 -7.1461998
8.073714 -7.0260607
8.074715 -6.9057471999999995
8.075714 -6.785269100000001
8.076715 -6.6646285
8.077714 -6.5438226
8.078714 -6.422846799999999
8.079714 -6.301699600000001
8.080714 -6.1803874
8.081715 -6.058925400000001
8.082714 -5.9373315
8.083714 -5.8156226
8.084714 -5.6938082
8.085714 -5.5718906
8.086715 -5.4498654
8.087714 -5.3277269
8.088715 -5.205474000000001
8.089714 -5.0831132
8.090714 -4.9606573
8.091714 -4.8381239
8.092714 -4.7155291
8.093715 -4.5928821
8.094714 -4.4701848
8.095715 -4.3474331
8.096714 -4.2246219
8.097714 -4.1017503
8.098714 -3.9788249999999996
8.099714 -3.8558601999999995
8.100715 -3.7328739
8.101714 -3.6098816
8.102715 -3.4868926
8.103714 -3.3639081
8.104714 -3.2409236
8.105714 -3.1179339
8.106714 -2.9949380000000003
8.107715 -2.8719427
8.108714 -2.7489621
8.109715 -2.6260144999999997
8.110714 -2.5031161
8.111714 -2.3802768
8.112714 -2.2574989
8.113714 -2.1347791000000003
8.114715 -2.0121126
8.115714 -1.8894989
8.116714 -1.766945
8.117714 -1.6444646
8.118714 -1.5220742
8.119715 -1.3997884999999999
8.120714 -1.2776165000000002
8.121715 -1.1555593
8.122714 -1.0336121999999999
8.123714 -0.91177067
8.124714 -0.79003423
8.125714 -0.66841003
8.126715 -0.5469121
8.127714 -0.42555783999999997
8.128715 -0.30436234
8.129714 -0.18333448
8.130714 -0.062475556999999994
8.131714 0.058218522
8.132714 0.17875242
8.133715 0.29912645000000004
8.134714 0.41933361999999996
8.135715 0.53936029
8.136714 0.6591894699999999
8.137714 0.77880616
8.138714 0.8982015799999999
8.139714 1.0173737999999999
8.140715 1.136326
8.141714 1.2550616
8.142715 1.3735798000000001
8.143714 1.4918730999999998
8.144714 1.6099276
8.145715 1.7277273999999998
8.146714 1.8452592
8.147715 1.9625163
8.148714 2.0794991
8.149714 2.196213
8.150714 2.3126629999999997
8.151714 2.4288489
8.152715 2.5447633
8.153714 2.6603924
8.154715 2.7757194
8.155714 2.8907301
8.156714 3.0054159
8.157714 3.1197753
8.158714 3.2338101
8.159715 3.3475235
8.160714 3.4609132000000002
8.161715 3.5739709
8.162714 3.6866833000000003
8.163714 3.7990358000000004
8.164714 3.9110169
8.165714 4.0226214
8.166715 4.1338503
8.167714 4.2447094
8.168715 4.3552026
8.169714 4.4653293
8.170714 4.575080799999999
8.171714 4.6844434
8.172714 4.7934018
8.173715 4.9019426
8.174714 5.0100591
8.175714 5.1177516999999995
8.176714 5.225024
8.177714 5.3318787
8.178715 5.4383144
8.179714 5.544323100000001
8.180715 5.6498922
8.181714 5.7550076
8.182714 5.8596581
8.183714 5.9638392
8.184714 6.0675528
8.185715 6.1708026
8.186714 6.273590800000001
8.187715 6.3759141
8.188714 6.477761999999999
8.189714 6.5791212
8.190714 6.679976699999999
8.191714 6.7803173999999995
8.192715 6.8801403
8.193714 6.979447599999999
8.194715 7.0782453
8.195714 7.1765362999999995
8.196714 7.2743192
8.197714 7.3715866000000005
8.198714 7.4683256
8.199715 7.5645238
8.200714 7.660172899999999
8.201715 7.755268399999999
8.202714 7.8498125000000005
8.203714 7.943808300000001
8.204714 8.037256399999999
8.205714 8.1301518
8.206715 8.2224824
8.207714 8.3142355
8.208714 8.4053978
8.209714 8.4959611
8.210714 8.585923900000001
8.211715 8.6752906
8.212714 8.764068
8.213715 8.8522591
8.214714 8.9398608
8.215714 9.026864900000001
8.216714 9.113260400000001
8.217714 9.199035199999999
8.218715 9.2841819
8.219714 9.368699
8.220715 9.4525889
8.221714 9.5358543
8.222714 9.6184954
8.223714 9.7005069
8.224714 9.781877
8.225715 9.8625936
8.226714 9.9426448
8.227715 10.02202
8.228714 10.100729999999999
8.229714 10.17878
8.230714 10.25616
8.231714 10.33289
8.232715 10.40896
8.233714 10.484350000000001
8.234715 10.55907
8.235714 10.633090000000001
8.236714 10.70641
8.237714 10.77904
8.238714 10.85097
8.239715 10.922220000000001
8.240714 10.99278
8.241714 11.06264
8.242714 11.1318
8.243714 11.20025
8.244715 11.26797
8.245714 11.334959999999999
8.246715 11.401219999999999
8.247714 11.466759999999999
8.248714 11.53158
8.249714 11.59568
8.250714 11.65906
8.251715 11.7217
8.252714 11.78361
8.253715 11.84476
8.254714 11.90515
8.255714 11.96479
8.256714 12.02369
8.257714 12.081840000000001
8.258715 12.13925
8.259714 12.195920000000001
8.260715 12.25183
8.261714 12.30697
8.262714 12.36134
8.263714 12.41494
8.264714 12.46776
8.265715 12.519820000000001
8.266714 12.571119999999999
8.267715 12.62165
8.268714 12.67141
8.269714 12.720400000000001
8.270715 12.76859
8.271714 12.81599
8.272715 12.862589999999999
8.273714 12.90839
8.274714 12.953410000000002
8.275714 12.99765
8.276714 13.0411
8.277715 13.08377
8.278714 13.125639999999999
8.279715 13.1667
8.280714 13.20696
8.281714 13.2464
8.282714 13.28504
8.283714 13.322880000000001
8.284715 13.35993
8.285714 13.396189999999999
8.286715 13.43164
8.287714 13.46629
8.288714 13.500119999999999
8.289714 13.533120000000002
8.290714 13.565299999999999
8.291715 13.59666
8.292714 13.627210000000002
8.293715 13.656950000000002
8.294714 13.685880000000001
8.295714 13.714
8.296714 13.7413
8.297714 13.767769999999999
8.298715 13.79339
8.299714 13.81819
8.300714 13.84216
8.301714 13.865310000000001
8.302714 13.88765
8.303715 13.90918
8.304714 13.92989
8.305715 13.949770000000001
8.306714 13.968810000000001
8.307714 13.98702
8.308714 14.00439
8.309714 14.02092
8.310715 14.03664
8.311714 14.051540000000001
8.312715 14.065620000000001
8.313714 14.07889
8.314714 14.091310000000002
8.315714 14.102899999999998
8.316714 14.11365
8.317715 14.123550000000002
8.318714 14.132629999999999
8.319715 14.14089
8.320714 14.148340000000001
8.321714 14.154959999999999
8.322714 14.16076
8.323714 14.165730000000002
8.324715 14.16986
8.325714 14.173160000000001
8.326715 14.175609999999999
8.327714 14.17724
8.328714 14.17805
8.329714 14.17805
8.330714 14.17723
8.331715 14.17559
8.332714 14.17312
8.333714 14.16982
8.334714 14.16568
8.335714 14.16072
8.336715 14.15494
8.337714 14.148340000000001
8.338715 14.140939999999999
8.339714 14.132729999999999
8.340714 14.12371
8.341714 14.11387
8.342714 14.1032
8.343715 14.091709999999999
8.344714 14.0794
8.345715 14.06628
8.346714 14.05236
8.347714 14.03765
8.348714 14.022129999999999
8.349714 14.00582
8.350715 13.98869
8.351714 13.970740000000001
8.352715 13.95198
8.353714 13.93241
8.354714 13.91205
8.355714 13.890910000000002
8.356714 13.86898
8.357715 13.846269999999999
8.358714 13.82276
8.359715 13.798460000000002
8.360714 13.773369999999998
8.361714 13.74747
8.362714 13.72079
8.363714 13.693340000000001
8.364715 13.66512
8.365714 13.63613
8.366714 13.606380000000001
8.367714 13.57585
8.368714 13.54455
8.369715 13.512469999999999
8.370714 13.479610000000001
8.371715 13.44599
8.372714 13.41161
8.373714 13.376479999999999
8.374714 13.34061
8.375714 13.303999999999998
8.376715 13.26663
8.377714 13.228500000000002
8.378715 13.18962
8.379714 13.14998
8.380714 13.109599999999999
8.381714 13.068489999999999
8.382714 13.02665
8.383715 12.984100000000002
8.384714 12.94083
8.385715 12.896840000000001
8.386714 12.85211
8.387714 12.80665
8.388714 12.760460000000002
8.389714 12.71356
8.390715 12.665960000000002
8.391714 12.61766
8.392715 12.568660000000001
8.393714 12.51897
8.394714 12.46857
8.395715 12.41746
8.396714 12.36565
8.397715 12.31313
8.398714 12.25994
8.399714 12.206069999999999
8.400714 12.151539999999999
8.401714 12.09636
8.402715 12.04051
8.403714 11.98399
8.404715 11.9268
8.405714 11.86894
8.406714 11.81043
8.407714 11.75126
8.408714 11.69146
8.409715 11.63103
8.410714 11.56997
8.411715 11.50826
8.412714 11.44592
8.413714 11.38292
8.414714 11.31928
8.415714 11.25502
8.416715 11.19014
8.417714 11.12466
8.418715 11.0586
8.419714 10.99194
8.420714 10.92468
8.421714 10.85682
8.422714 10.788359999999999
8.423715 10.7193
8.424714 10.64965
8.425714 10.579429999999999
8.426714 10.50864
8.427714 10.437299999999999
8.428715 10.36539
8.429714 10.29293
8.430715 10.21989
8.431714 10.146289999999999
8.432714 10.07212
8.433714 9.9974096
8.434714 9.9221654
8.435715 9.8464034
8.436714 9.770130400000001
8.437715 9.6933439
8.438714 9.6160382
8.439714 9.538205
8.440714 9.459844200000001
8.441714 9.380962700000001
8.442715 9.3015738
8.443714 9.2216939
8.444715 9.1413349
8.445714 9.0605035
8.446714 8.9791983
8.447714 8.8974148
8.448714 8.8151492
8.449715 8.7324038
8.450714 8.6491868
8.451715 8.5655123
8.452714 8.481396700000001
8.453714 8.396853499999999
8.454714 8.3118856
8.455714 8.2264893
8.456715 8.1406571
8.457714 8.0543824
8.458714 7.9676658
8.459714 7.880516399999999
8.460714 7.7929497
8.461715 7.704984400000001
8.462714 7.6166339
8.463715 7.5279057
8.464714 7.438799
8.465714 7.349307099999999
8.466714 7.2594255
8.467714 7.1691558
8.468715 7.078506099999999
8.469714 6.987492
8.470715 6.8961307
8.471714 6.8044335
8.472714 6.712404600000001
8.473714 6.620039799999999
8.474714 6.5273315
8.475715 6.434273699999999
8.476714 6.3408679999999995
8.477715 6.2471263
8.478714 6.1530672
8.479714 6.0587101
8.480714 5.9640706
8.481714 5.8691539
8.482715 5.7739574000000005
8.483714 5.6784723
8.484715 5.5826917
8.485714 5.4866161
8.486714 5.3902552
8.487714 5.293626
8.488714 5.196746399999999
8.489715 5.09963
8.490714 5.0022811
8.491714 4.904696
8.492714 4.806868000000001
8.493714 4.708793
8.494715 4.610474
8.495714 4.5119241
8.496715 4.4131629
8.497714 4.314209900000001
8.498714 4.215078800000001
8.499714 4.1157734
8.500714 4.0162873
8.501715 3.9166104
8.502714 3.8167350000000004
8.503715 3.7166625
8.504714 3.6164042
8.505714 3.5159793
8.506714 3.4154084
8.507714 3.3147059
8.508715 3.2138772
8.509714 3.1129194
8.510715 3.0118253
8.511714 2.9105904
8.512714 2.8092183
8.513714 2.7077222
8.514714 2.6061211
8.515715 2.5044335
8.516714 2.4026707000000003
8.517715 2.3008337
8.518714 2.1989146
8.519714 2.0969022
8.520715 1.9947896
8.521714 1.8925799
8.522715 1.7902872
8.523714 1.6879326
8.524714 1.5855385
8.525714 1.4831208
8.526714 1.3806848999999999
8.527715 1.278227
8.528714 1.1757392
8.529715 1.0732162
8.530714 0.97066127
8.531714 0.86808698
8.532714 0.76551191
8.533714 0.66295397
8.534715 0.56042406
8.535714 0.45792288
8.536715 0.35544243000000003
8.537714 0.25297196
8.538714 0.15050551
8.539714 0.048047298
8.540714 -0.054387387
8.541715 -0.15677622
8.542714 -0.25909706
8.543715 -0.36133495
8.544714 -0.4634859
8.545714 -0.56555546
8.546714 -0.6675534000000001
8.547714 -0.76948609
8.548715 -0.87135108
8.549714 -0.97313588
8.550714 -1.0748216
8.551714 -1.1763896
8.552714 -1.2778282
8.553715 -1.3791361
8.554714 -1.4803204
8.555715 -1.5813909000000002
8.556714 -1.6823531999999999
8.557714 -1.7832026
8.558714 -1.883924
8.559714 -1.9844957
8.560715 -2.0848969
8.561714 -2.1851147
8.562715 -2.2851469
8.563714 -2.3850008999999996
8.564714 -2.484687
8.565714 -2.5842121
8.566714 -2.6835728
8.567715 -2.7827561000000003
8.568714 -2.8817417
8.569715 -2.9805097999999997
8.570714 -3.0790474000000003
8.571714 -3.1773519
8.572714 -3.2754295000000004
8.573714 -3.3732898999999996
8.574715 -3.4709383000000003
8.575714 -3.5683713999999997
8.576715 -3.6655757999999996
8.577714 -3.7625317
8.578714 -3.8592201
8.579714 -3.9556297999999996
8.580714 -4.0517595
8.581715 -4.1476168
8.582714 -4.2432129
8.583714 -4.3385543
8.584714 -4.4336375
8.585714 -4.5284491000000004
8.586715 -4.6229686999999995
8.587714 -4.7171764
8.588715 -4.8110596999999995
8.589714 -4.9046155
8.590714 -4.9978506
8.591714 -5.090775
8.592714 -5.1833946
8.593715 -5.275706899999999
8.594714 -5.3676993
8.595715 -5.459353
8.596714 -5.5506505
8.597714 -5.641581100000001
8.598714 -5.7321429
8.599714 -5.822343
8.600715 -5.912191399999999
8.601714 -6.0016934
8.602715 -6.0908459
8.603714 -6.1796352
8.604714 -6.2680423
8.605714 -6.3560493
8.606714 -6.4436443
8.607715 -6.530826500000001
8.608714 -6.6176027
8.609715 -6.703984
8.610714 -6.7899764000000005
8.611714 -6.8755783
8.612714 -6.960777899999999
8.613714 -7.0455588
8.614715 -7.1299031
8.615714 -7.2137989
8.616714 -7.297244699999999
8.617714 -7.3802464
8.618714 -7.4628122
8.619715 -7.5449474
8.620714 -7.6266482
8.621715 -7.7079035000000005
8.622714 -7.7886961
8.623714 -7.8690104
8.624714 -7.9488367
8.625714 -8.0281749
8.626715 -8.1070326
8.627714 -8.1854194
8.628715 -8.2633413
8.629714 -8.3407961
8.630714 -8.417773200000001
8.631714 -8.4942572
8.632714 -8.570230800000001
8.633715 -8.645685
8.634714 -8.7206177
8.635715 -8.795033400000001
8.636714 -8.8689387
8.637714 -8.9423388
8.638714 -9.0152316
8.639714 -9.0876065
8.640715 -9.1594495
8.641714 -9.2307471
8.642715 -9.3014926
8.643714 -9.371686
8.644714 -9.441335500000001
8.645715 -9.5104501
8.646714 -9.5790341
8.647715 -9.6470863
8.648714 -9.7145952
8.649714 -9.7815461
8.650714 -9.8479256
8.651714 -9.9137232
8.652715 -9.9789374
8.653714 -10.04357
8.654715 -10.10764
8.655714 -10.17113
8.656714 -10.23406
8.657714 -10.29641
8.658714 -10.35817
8.659715 -10.41934
8.660714 -10.4799
8.661715 -10.539850000000001
8.662714 -10.599210000000001
8.663714 -10.65798
8.664714 -10.71616
8.665714 -10.77375
8.666715 -10.83074
8.667714 -10.88713
8.668715 -10.94288
8.669714 -10.998009999999999
8.670714 -11.05251
8.671714 -11.10637
8.672714 -11.15961
8.673715 -11.21224
8.674714 -11.264240000000001
8.675714 -11.31562
8.676714 -11.36636
8.677714 -11.41646
8.678715 -11.46592
8.679714 -11.51473
8.680715 -11.562899999999999
8.681714 -11.61043
8.682714 -11.65733
8.683714 -11.7036
8.684714 -11.749229999999999
8.685715 -11.79421
8.686714 -11.838519999999999
8.687715 -11.88218
8.688714 -11.92516
8.689714 -11.96749
8.690714 -12.009160000000001
8.691714 -12.05017
8.692715 -12.09053
8.693714 -12.13024
8.694715 -12.169270000000001
8.695714 -12.20764
8.696714 -12.24532
8.697714 -12.28234
8.698714 -12.31867
8.699715 -12.35434
8.700714 -12.38934
8.701715 -12.423670000000001
8.702714 -12.457329999999999
8.703714 -12.490310000000001
8.704714 -12.52261
8.705714 -12.554219999999999
8.706715 -12.58515
8.707714 -12.6154
8.708714 -12.64498
8.709714 -12.67387
8.710714 -12.7021
8.711715 -12.72963
8.712714 -12.756490000000001
8.713715 -12.78265
8.714714 -12.80812
8.715714 -12.8329
8.716714 -12.856989999999998
8.717714 -12.88039
8.718715 -12.9031
8.719714 -12.92511
8.720715 -12.94644
8.721714 -12.96707
8.722714 -12.987009999999998
8.723714 -13.00627
8.724714 -13.024830000000001
8.725715 -13.04271
8.726714 -13.059899999999999
8.727715 -13.07641
8.728714 -13.09224
8.729714 -13.10737
8.730714 -13.1218
8.731714 -13.13554
8.732715 -13.148589999999999
8.733714 -13.16095
8.734715 -13.17261
8.735714 -13.183580000000001
8.736714 -13.193869999999999
8.737714 -13.20346
8.738714 -13.21235
8.739715 -13.220550000000001
8.740714 -13.22806
8.741714 -13.23489
8.742714 -13.241040000000002
8.743714 -13.24651
8.744715 -13.251299999999999
8.745714 -13.2554
8.746715 -13.258819999999998
8.747714 -13.26154
8.748714 -13.26357
8.749714 -13.264909999999999
8.750714 -13.265569999999999
8.751715 -13.265550000000001
8.752714 -13.264850000000001
8.753715 -13.26348
8.754714 -13.26142
8.755714 -13.258690000000001
8.756714 -13.25527
8.757714 -13.251170000000002
8.758715 -13.24639
8.759714 -13.24096
8.760715 -13.234860000000001
8.761714 -13.228100000000001
8.762714 -13.220670000000002
8.763714 -13.212570000000001
8.764714 -13.203790000000001
8.765715 -13.194339999999999
8.766714 -13.184209999999998
8.767715 -13.17342
8.768714 -13.16197
8.769714 -13.149859999999999
8.770715 -13.13712
8.771714 -13.123709999999999
8.772715 -13.109660000000002
8.773714 -13.094949999999999
8.774714 -13.079569999999999
8.775714 -13.06355
8.776714 -13.04688
8.777715 -13.029569999999998
8.778714 -13.011619999999999
8.779715 -12.99304
8.780714 -12.97383
8.781714 -12.95397
8.782714 -12.93347
8.783714 -12.91232
8.784715 -12.89053
8.785714 -12.868099999999998
8.786715 -12.845049999999999
8.787714 -12.82139
8.788714 -12.797120000000001
8.789714 -12.772240000000002
8.790714 -12.74674
8.791715 -12.720619999999998
8.792714 -12.693869999999999
8.793715 -12.66649
8.794714 -12.63851
8.795714 -12.60993
8.796714 -12.58076
8.797714 -12.55099
8.798715 -12.52064
8.799714 -12.489690000000001
8.800714 -12.45813
8.801714 -12.42597
8.802714 -12.3932
8.803715 -12.359860000000001
8.804714 -12.325940000000001
8.805715 -12.29145
8.806714 -12.256400000000001
8.807714 -12.22079
8.808714 -12.1846
8.809714 -12.147829999999999
8.810715 -12.11049
8.811714 -12.07257
8.812715 -12.03409
8.813714 -11.99506
8.814714 -11.955499999999999
8.815714 -11.9154
8.816714 -11.87477
8.817715 -11.833580000000001
8.818714 -11.79185
8.819715 -11.74956
8.820714 -11.70673
8.821714 -11.66336
8.822714 -11.61948
8.823714 -11.57508
8.824715 -11.53018
8.825714 -11.48476
8.826715 -11.43882
8.827714 -11.39236
8.828714 -11.345379999999999
8.829714 -11.297889999999999
8.830714 -11.24989
8.831715 -11.201410000000001
8.832714 -11.152470000000001
8.833714 -11.10305
8.834714 -11.05315
8.835714 -11.00278
8.836715 -10.95191
8.837714 -10.90055
8.838715 -10.84871
8.839714 -10.7964
8.840714 -10.743640000000001
8.841714 -10.69043
8.842714 -10.63678
8.843715 -10.58268
8.844714 -10.528129999999999
8.845715 -10.47313
8.846714 -10.41766
8.847714 -10.36176
8.848714 -10.30542
8.849714 -10.24867
8.850715 -10.19151
8.851714 -10.13395
8.852715 -10.07598
8.853714 -10.01759
8.854714 -9.9587761
8.855714 -9.8995447
8.856714 -9.8399021
8.857715 -9.7798638
8.858714 -9.7194433
8.859715 -9.6586518
8.860714 -9.5974922
8.861714 -9.5359616
8.862714 -9.474054
8.863714 -9.411766400000001
8.864715 -9.3491003
8.865714 -9.2860654
8.866714 -9.2226744
8.867714 -9.1589414
8.868714 -9.094874599999999
8.869715 -9.0304755
8.870714 -8.9657411
8.871715 -8.9006655
8.872714 -8.8352457
8.873714 -8.7694846
8.874714 -8.7033927
8.875714 -8.636985
8.876715 -8.570275500000001
8.877714 -8.5032739
8.878715 -8.435981700000001
8.879714 -8.368396
8.880714 -8.3005108
8.881714 -8.2323216
8.882714 -8.163831400000001
8.883715 -8.0950484
8.884714 -8.025985200000001
8.885715 -7.9566546
8.886714 -7.8870647
8.887714 -7.817218500000001
8.888714 -7.7471137
8.889714 -7.6767482
8.890715 -7.6061212000000005
8.891714 -7.5352371
8.892715 -7.4641071000000005
8.893714 -7.3927461999999995
8.894714 -7.321167000000001
8.895715 -7.2493762
8.896714 -7.177376000000001
8.897715 -7.105162700000001
8.898714 -7.032730399999999
8.899714 -6.9600767999999995
8.900714 -6.8872049
8.901714 -6.8141237
8.902715 -6.7408465
8.903714 -6.6673853
8.904715 -6.5937474
8.905714 -6.519936799999999
8.906714 -6.4459518
8.907714 -6.3717902
8.908714 -6.2974527
8.909715 -6.2229443
8.910714 -6.1482754
8.911715 -6.0734581
8.912714 -5.998503
8.913714 -5.9234165
8.914714 -5.8481984
8.915714 -5.7728462
8.916715 -5.6973562
8.917714 -5.621728699999999
8.918715 -5.545969299999999
8.919714 -5.4700892
8.920714 -5.3941015000000005
8.921714 -5.3180177
8.922714 -5.241845199999999
8.923715 -5.1655855
8.924714 -5.0892371999999995
8.925714 -5.0127976
8.926714 -4.9362678
8.927714 -4.8596531
8.928715 -4.7829628
8.929714 -4.7062073
8.930715 -4.629395499999999
8.931714 -4.5525312
8.932714 -4.4756141
8.933714 -4.3986414
8.934714 -4.3216124
8.935715 -4.2445309
8.936714 -4.1674055
8.937715 -4.0902484
8.938714 -4.013072
8.939714 -3.9358854
8.940714 -3.8586941
8.941714 -3.7814975
8.942715 -3.7042931
8.943714 -3.6270786
8.944715 -3.5498562999999996
8.945714 -3.4726318
8.946714 -3.3954144
8.947714 -3.3182137000000003
8.948714 -3.2410360999999996
8.949715 -3.1638846
8.950714 -3.086759
8.951715 -3.0096585
8.952714 -2.9325845
8.953714 -2.8555427
8.954714 -2.778543
8.955714 -2.7015979999999997
8.956715 -2.624719
8.957714 -2.5479134
8.958714 -2.4711832
8.959714 -2.3945263000000003
8.960714 -2.3179391000000003
8.961715 -2.2414206
8.962714 -2.1649730999999997
8.963715 -2.0886044999999998
8.964714 -2.0123245
8.965714 -1.9361425
8.966714 -1.8600645
8.967714 -1.7840922
8.968715 -1.7082245999999999
8.969714 -1.6324606
8.970715 -1.5568024
8.971714 -1.4812571
8.972714 -1.4058352
8.973714 -1.330549
8.974714 -1.255408
8.975715 -1.1804171
8.976714 -1.1055755999999999
8.977715 -1.0308798
8.978714 -0.9563257000000001
8.979714 -0.88191302
8.980714 -0.80764676
8.981714 -0.73353644
8.982715 -0.65959338
8.983714 -0.58582686
8.984715 -0.51224194
8.985714 -0.43883887
8.986714 -0.3656155
8.987714 -0.29257024000000004
8.988714 -0.21970531000000001
8.989715 -0.14702799
8.990714 -0.074549404
8.991714 -0.0022808492
8.992714 0.069769582
8.993714 0.14159917
8.994715 0.21321056
8.995714 0.28460894000000003
8.996715 0.35579815000000004
8.997714 0.42677740999999997
8.998714 0.49753990000000003
8.999714 0.5680745
9.000714 0.63836924
9.001715 0.70841508
9.002714 0.77820821
9.003715 0.84774997
9.004714 0.9170443800000001
9.005714 0.98609393
9.006714 1.0548966
9.007714 1.1234448
9.008715 1.1917275
9.009714 1.2597337
9.010715 1.3274561
9.011714 1.394893
9.012714 1.4620486
9.013714 1.5289285
9.014714 1.5955366
9.015715 1.6618712
9.016714 1.7279241
9.017715 1.7936832999999999
9.018714 1.8591361000000002
9.019714 1.9242741
9.020715 1.9890955
9.021714 2.0536038999999997
9.022715 2.1178057
9.023714 2.1817047
9.024714 2.2452993
9.025714 2.3085820999999997
9.026714 2.3715420000000003
9.027715 2.4341678
9.028714 2.496453
9.029715 2.5583969
9.030714 2.6200045000000003
9.031714 2.6812823
9.032714 2.7422342
9.033714 2.8028576
9.034715 2.8631431999999997
9.035714 2.9230779
9.036715 2.9826492
9.037714 3.0418495
9.038714 3.1006781
9.039714 3.1591408000000003
9.040714 3.2172445
9.041715 3.2749942999999995
9.042714 3.3323891000000003
9.043715 3.3894219000000003
9.044714 3.4460809
9.045714 3.5023551
9.046714 3.558239
9.047714 3.6137328
9.048715 3.6688428
9.049714 3.7235759
9.050714 3.7779361
9.051714 3.8319210999999997
9.052714 3.8855221
9.053715 3.9387263
9.054714 3.9915219000000004
9.055715 4.043902500000001
9.056714 4.095867999999999
9.057714 4.147426
9.058714 4.1985843
9.059714 4.2493489
9.060715 4.299718100000001
9.061714 4.3496843
9.062715 4.3992355
9.063714 4.4483606
9.064714 4.4970538
9.065714 4.5453168
9.066714 4.5931567
9.067715 4.640581500000001
9.068714 4.6875969
9.069715 4.734201
9.070714 4.7803856
9.071714 4.8261385
9.072714 4.8714489
9.073714 4.9163118
9.074715 4.960729199999999
9.075714 5.0047088
9.076715 5.0482593
9.077714 5.0913852
9.078714 5.1340848
9.079714 5.1763497
9.080714 5.2181676
9.081715 5.2595284
9.082714 5.3004265
9.083714 5.3408634
9.084714 5.3808469
9.085714 5.4203864
9.086715 5.4594878
9.087714 5.4981504
9.088715 5.536366999999999
9.089714 5.574128
9.090714 5.6114241
9.091714 5.6482505000000005
9.092714 5.6846101
9.093715 5.7205107
9.094714 5.7559602000000005
9.095715 5.790963
9.096714 5.8255173000000005
9.097714 5.8596153
9.098714 5.8932457000000005
9.099714 5.9263993
9.100715 5.959071600000001
9.101714 5.9912652
9.102715 6.0229875
9.103714 6.0542487
9.104714 6.085054599999999
9.105714 6.115406
9.106714 6.1452976999999995
9.107715 6.1747205
9.108714 6.2036656
9.109715 6.2321290000000005
9.110714 6.2601134
9.111714 6.2876254000000005
9.112714 6.3146733
9.113714 6.3412614000000005
9.114715 6.3673891
9.115714 6.3930504
9.116714 6.418235599999999
9.117714 6.442938
9.118714 6.4671554
9.119715 6.4908907000000005
9.120714 6.5141506
9.121715 6.5369457
9.122714 6.5592811
9.123714 6.5811567
9.124714 6.6025667
9.125714 6.6235028
9.126715 6.6439569
9.127714 6.663925900000001
9.128715 6.6834129
9.129714 6.7024238
9.130714 6.7209668
9.131714 6.739047200000001
9.132714 6.7566656
9.133715 6.7738175
9.134714 6.7904957
9.135715 6.8066955
9.136714 6.8224146999999995
9.137714 6.8376578
9.138714 6.8524323
9.139714 6.8667449000000005
9.140715 6.8806008
9.141714 6.893998399999999
9.142715 6.9069326
9.143714 6.9193952
9.144714 6.9313817
9.145715 6.9428906
9.146714 6.9539256
9.147715 6.964493500000001
9.148714 6.9746025000000005
9.149714 6.9842584
9.150714 6.993461400000001
9.151714 7.0022084
9.152715 7.0104949
9.153714 7.0183173000000005
9.154715 7.0256755
9.155714 7.0325732
9.156714 7.0390172
9.157714 7.0450135
9.158714 7.050564099999999
9.159715 7.0556678
9.160714 7.0603191999999995
9.161715 7.0645139
9.162714 7.0682488
9.163714 7.0715256
9.164714 7.0743501
9.165714 7.0767283
9.166715 7.078666999999999
9.167714 7.0801705
9.168715 7.0812382
9.169714 7.081867
9.170714 7.0820548
9.171714 7.0818007000000005
9.172714 7.0811071000000005
9.173715 7.079977499999999
9.174714 7.0784181
9.175714 7.0764333
9.176714 7.074023
9.177714 7.071185900000001
9.178715 7.067918
9.179714 7.0642173
9.180715 7.060086
9.181714 7.0555277
9.182714 7.050549999999999
9.183714 7.0451587
9.184714 7.039359200000001
9.185715 7.0331521
9.186714 7.0265345
9.187715 7.019502699999999
9.188714 7.012056599999999
9.189714 7.0041962
9.190714 6.9959268
9.191714 6.987254299999999
9.192715 6.9781832
9.193714 6.968716499999999
9.194715 6.958853500000001
9.195714 6.9485909999999995
9.196714 6.9379285
9.197714 6.9268666
9.198714 6.9154106
9.199715 6.9035672
9.200714 6.8913452
9.201715 6.87875
9.202714 6.865783
9.203714 6.852441300000001
9.204714 6.8387195
9.205714 6.8246149
9.206715 6.8101279
9.207714 6.795262500000001
9.208714 6.780026899999999
9.209714 6.764429099999999
9.210714 6.7484744
9.211715 6.732162799999999
9.212714 6.7154913999999994
9.213715 6.6984563999999995
9.214714 6.6810571
9.215714 6.6632964
9.216714 6.645182500000001
9.217714 6.6267274
9.218715 6.6079393
9.219714 6.5888233000000005
9.220715 6.569378100000001
9.221714 6.5495982999999995
9.222714 6.529477999999999
9.223714 6.5090142
9.224714 6.488208500000001
9.225715 6.4670689
9.226714 6.4456068
9.227715 6.423831000000001
9.228714 6.401746
9.229714 6.3793503000000005
9.230714 6.3566387
9.231714 6.3336067
9.232715 6.3102514
9.233714 6.2865786
9.234715 6.262598199999999
9.235714 6.2383235
9.236714 6.2137645
9.237714 6.1889257
9.238714 6.1638057
9.239715 6.1383974
9.240714 6.1126933
9.241714 6.0866896
9.242714 6.0603909
9.243714 6.0338069
9.244715 6.006951600000001
9.245714 5.979836000000001
9.246715 5.9524652
9.247714 5.9248365
9.248714 5.8969423
9.249714 5.8687746999999995
9.250714 5.8403309
9.251715 5.8116168
9.252714 5.7826441
9.253715 5.7534277000000005
9.254714 5.7239808000000005
9.255714 5.6943081
9.256714 5.6644063000000004
9.257714 5.6342669
9.258715 5.603880800000001
9.259714 5.5732444
9.260715 5.5423629000000005
9.261714 5.5112489
9.262714 5.4799180000000005
9.263714 5.4483835
9.264714 5.4166503
9.265715 5.3847156
9.266714 5.3525697
9.267715 5.3202022
9.268714 5.2876089
9.269714 5.2547950000000005
9.270715 5.2217744
9.271714 5.1885631000000005
9.272715 5.155175900000001
9.273714 5.121618499999999
9.274714 5.0878875
9.275714 5.0539725
9.276714 5.019862600000001
9.277715 4.9855545
9.278714 4.9510535
9.279715 4.916373999999999
9.280714 4.881534
9.281714 4.846548299999999
9.282714 4.8114225
9.283714 4.776153000000001
9.284715 4.7407281
9.285714 4.7051359
9.286715 4.6693712
9.287714 4.633439
9.288714 4.5973536
9.289714 4.5611341
9.290714 4.524795699999999
9.291715 4.4883451999999995
9.292714 4.4517785
9.293715 4.4150848
9.294714 4.3782517
9.295714 4.3412741
9.296714 4.3041572
9.297714 4.2669162
9.298715 4.2295701999999995
9.299714 4.1921346999999995
9.300714 4.154616600000001
9.301714 4.1170102
9.302714 4.0793031
9.303715 4.0414821
9.304714 4.003540800000001
9.305715 3.9654839999999996
9.306714 3.9273262000000004
9.307714 3.889088
9.308714 3.850786
9.309714 3.8124286
9.310715 3.7740115
9.311714 3.735524
9.312715 3.6969531
9.313714 3.6582936000000004
9.314714 3.6195502
9.315714 3.5807382
9.316714 3.5418771000000002
9.317715 3.5029825
9.318714 3.4640614
9.319715 3.4251086
9.320714 3.3861111999999998
9.321714 3.3470544999999996
9.322714 3.3079319000000003
9.323714 3.2687470000000003
9.324715 3.2295149000000003
9.325714 3.1902555
9.326715 3.1509864999999997
9.327714 3.1117162
9.328714 3.072441
9.329714 3.0331492
9.330714 2.9938282
9.331715 2.9544711
9.332714 2.9150816
9.333714 2.8756741
9.334714 2.8362682
9.335714 2.7968802
9.336715 2.7575171999999997
9.337714 2.7181752
9.338715 2.6788415
9.339714 2.6395023
9.340714 2.6001502
9.341714 2.5607891
9.342714 2.5214336999999998
9.343715 2.4821037
9.344714 2.4428166
9.345715 2.4035808
9.346714 2.364393
9.347714 2.3252411
9.348714 2.2861112
9.349714 2.2469956
9.350715 2.2078969
9.351714 2.1688277
9.352715 2.1298071
9.353714 2.0908514
9.354714 2.0519687
9.355714 2.013156
9.356714 1.9744023999999998
9.357715 1.9356948999999999
9.358714 1.8970268
9.359715 1.8584013
9.360714 1.8198324
9.361714 1.7813389999999998
9.362714 1.7429376
9.363714 1.7046362
9.364715 1.6664311
9.365714 1.6283104
9.366714 1.5902597
9.367714 1.5522704
9.368714 1.5143434
9.369715 1.4764901000000001
9.370714 1.4387279
9.371715 1.4010722999999998
9.372714 1.3635313
9.373714 1.3261030999999999
9.374714 1.2887778
9.375714 1.2515437
9.376715 1.2143941
9.377714 1.1773317
9.378715 1.1403687
9.379714 1.1035226
9.380714 1.066809
9.381714 1.0302356000000001
9.382714 0.9938001599999999
9.383715 0.95749246
9.384714 0.92129996
9.385715 0.88521428
9.386714 0.8492361800000001
9.387714 0.8133754099999999
9.388714 0.77764709
9.389714 0.74206535
9.390715 0.7066374599999999
9.391714 0.67136157
9.392715 0.63622855
9.393714 0.60122707
9.394714 0.56635002
9.395715 0.53159841
9.396714 0.49698199000000004
9.397715 0.46251547
9.398714 0.42821281
9.399714 0.39408183999999996
9.400714 0.3601219
9.401714 0.32632551
9.402715 0.29268280999999996
9.403714 0.25918742
9.404715 0.22584015999999998
9.405714 0.19264944
9.406714 0.15962813
9.407714 0.12678814
9.408714 0.094135647
9.409715 0.061668881
9.410714 0.02937965
9.411715 -0.0027423581
9.412714 -0.034704324
9.413714 -0.066506554
9.414714 -0.098141935
9.415714 -0.12959882
9.416715 -0.16086571
9.417714 -0.19193565
9.418715 -0.22280854
9.419714 -0.25348996
9.420714 -0.2839874
9.421714 -0.31430589000000003
9.422714 -0.34444473999999997
9.423715 -0.37439729
9.424714 -0.40415334999999997
9.425714 -0.43370337000000003
9.426714 -0.46304218
9.427714 -0.49217069
9.428715 -0.521095
9.429714 -0.54982286
9.430715 -0.5783597899999999
9.431714 -0.6067060400000001
9.432714 -0.63485624
9.433714 -0.66280174
9.434714 -0.6905339699999999
9.435715 -0.71804775
9.436714 -0.74534304
9.437715 -0.772424
9.438714 -0.7992965200000001
9.439714 -0.82596475
9.440714 -0.8524289399999999
9.441714 -0.87868478
9.442715 -0.9047256800000001
9.443714 -0.9305451100000001
9.444715 -0.95613906
9.445714 -0.98150773
9.446714 -1.0066543000000001
9.447714 -1.0315831
9.448714 -1.0562968000000001
9.449715 -1.0807944999999999
9.450714 -1.1050724
9.451715 -1.1291244
9.452714 -1.1529451
9.453714 -1.1765318
9.454714 -1.199885
9.455714 -1.223008
9.456715 -1.2459051
9.457714 -1.2685794000000001
9.458714 -1.2910317
9.459714 -1.3132599
9.460714 -1.3352606
9.461715 -1.3570304
9.462714 -1.3785672
9.463715 -1.3998711000000001
9.464714 -1.4209432
9.465714 -1.4417849
9.466714 -1.4623964999999999
9.467714 -1.4827768
9.468715 -1.5029233
9.469714 -1.5228328
9.470715 -1.5425031
9.471714 -1.5619334
9.472714 -1.5811243999999998
9.473714 -1.6000781
9.474714 -1.6187964
9.475715 -1.6372805000000001
9.476714 -1.65553
9.477715 -1.6735442
9.478714 -1.6913221999999999
9.479714 -1.7088631
9.480714 -1.7261669
9.481714 -1.7432334
9.482715 -1.7600626000000001
9.483714 -1.7766543
9.484715 -1.7930074
9.485714 -1.8091209000000001
9.486714 -1.8249944
9.487714 -1.8406285000000002
9.488714 -1.8560249
9.489715 -1.8711853999999999
9.490714 -1.8861112999999998
9.491714 -1.9008027
9.492714 -1.9152586999999999
9.493714 -1.9294776
9.494715 -1.9434574999999998
9.495714 -1.9571984
9.496715 -1.9707006999999999
9.497714 -1.9839663
9.498714 -1.9969968
9.499714 -2.0097926
9.500714 -2.0223526
9.501715 -2.0346748000000003
9.502714 -2.0467563
9.503715 -2.0585964000000003
9.504714 -2.0701959999999997
9.505714 -2.0815589
9.506714 -2.0926896
9.507714 -2.1035925
9.508715 -2.1142693
9.509714 -2.1247197
9.510715 -2.1349408
9.511714 -2.1449285
9.512714 -2.1546802
9.513714 -2.1641957
9.514714 -2.1734778
9.515715 -2.1825305999999998
9.516714 -2.1913579
9.517715 -2.1999611
9.518714 -2.2083388999999998
9.519714 -2.2164878
9.520715 -2.2244036
9.521714 -2.2320843999999997
9.522715 -2.2395315
9.523714 -2.2467494
9.524714 -2.2537448
9.525714 -2.2605233
9.526714 -2.2670874
9.527715 -2.2734355
9.528714 -2.2795629
9.529715 -2.2854643
9.530714 -2.2911368000000003
9.531714 -2.2965813
9.532714 -2.3018028999999998
9.533714 -2.3068083
9.534715 -2.3116043
9.535714 -2.3161938
9.536715 -2.3205761
9.537714 -2.3247467
9.538714 -2.3287008
9.539714 -2.3324355000000003
9.540714 -2.3359524
9.541715 -2.3392567
9.542714 -2.3423561999999998
9.543715 -2.3452573
9.544714 -2.3479622
9.545714 -2.3504684
9.546714 -2.3527691
9.547714 -2.3548571000000003
9.548715 -2.356728
9.549714 -2.3583828000000002
9.550714 -2.359828
9.551714 -2.361073
9.552714 -2.362127
9.553715 -2.3629948
9.554714 -2.3636755999999997
9.555715 -2.3641648
9.556714 -2.3644568
9.557714 -2.3645490000000002
9.558714 -2.3644432
9.559714 -2.3641458
9.560715 -2.3636649999999997
9.561714 -2.3630083
9.562715 -2.3621777
9.563714 -2.3611698
9.564714 -2.3599769999999998
9.565714 -2.358591
9.566714 -2.3570074
9.567715 -2.3552274
9.568714 -2.3532588
9.569715 -2.3511119000000003
9.570714 -2.3487972
9.571714 -2.3463201
9.572714 -2.3436803
9.573714 -2.3408726
9.574715 -2.3378902999999998
9.575714 -2.3347298
9.576715 -2.3313927000000003
9.577714 -2.3278859
9.578714 -2.324219
9.579714 -2.3203999
9.580714 -2.3164313
9.581715 -2.3123104
9.582714 -2.3080297
9.583714 -2.3035817
9.584714 -2.2989621
9.585714 -2.2941738
9.586715 -2.289225
9.587714 -2.2841272999999997
9.588715 -2.2788916
9.589714 -2.2735232
9.590714 -2.2680208
9.591714 -2.2623777
9.592714 -2.2565862
9.593715 -2.2506416000000002
9.594714 -2.2445446000000002
9.595715 -2.2383017
9.596714 -2.2319227
9.597714 -2.2254162
9.598714 -2.2187861
9.599714 -2.2120304
9.600715 -2.2051431
9.601714 -2.1981170000000003
9.602715 -2.1909494
9.603714 -2.1836434
9.604714 -2.176208
9.605714 -2.1686552000000003
9.606714 -2.1609944999999997
9.607715 -2.1532308000000002
9.608714 -2.1453625
9.609715 -2.137382
9.610714 -2.1292811
9.611714 -2.1210544000000002
9.612714 -2.1127023
9.613714 -2.1042313
9.614715 -2.0956514
9.615714 -2.0869713
9.616714 -2.0781957
9.617714 -2.0693237
9.618714 -2.06035
9.619715 -2.0512689
9.620714 -2.0420779
9.621715 -2.0327799
9.622714 -2.0233832
9.623714 -2.0138988
9.624714 -2.0043355999999997
9.625714 -1.9946974
9.626715 -1.9849816
9.627714 -1.9751811000000001
9.628715 -1.9652881
9.629714 -1.9552974
9.630714 -1.9452104000000001
9.631714 -1.9350342
9.632714 -1.9247789000000002
9.633715 -1.9144538999999998
9.634714 -1.9040646
9.635715 -1.8936107
9.636714 -1.8830877
9.637714 -1.8724898
9.638714 -1.8618143999999999
9.639714 -1.8510642000000002
9.640715 -1.8402460999999999
9.641714 -1.8293696000000002
9.642715 -1.8184425
9.643714 -1.8074679999999999
9.644714 -1.7964432
9.645715 -1.7853620000000001
9.646714 -1.7742174
9.647715 -1.7630063000000002
9.648714 -1.7517310000000001
9.649714 -1.740399
9.650714 -1.7290201
9.651714 -1.7176032
9.652715 -1.7061526
9.653714 -1.6946670000000001
9.654715 -1.6831417000000002
9.655714 -1.6715713
9.656714 -1.6599534
9.657714 -1.6482906
9.658714 -1.6365897
9.659715 -1.6248591
9.660714 -1.6131053
9.661715 -1.6013306
9.662714 -1.5895326
9.663714 -1.5777061
9.664714 -1.5658461
9.665714 -1.5539509
9.666715 -1.5420235
9.667714 -1.530071
9.668715 -1.5181018
9.669714 -1.5061225
9.670714 -1.4941353
9.671714 -1.4821383000000001
9.672714 -1.4701269
9.673715 -1.4580966000000002
9.674714 -1.4460462
9.675714 -1.4339789
9.676714 -1.4219016
9.677714 -1.4098222
9.678715 -1.3977467000000001
9.679714 -1.3856769999999998
9.680715 -1.3736116
9.681714 -1.3615462
9.682714 -1.3494775
9.683714 -1.337405
9.684714 -1.3253325999999999
9.685715 -1.3132664
9.686714 -1.3012133000000001
9.687715 -1.2891772
9.688714 -1.2771582
9.689714 -1.2651528
9.690714 -1.2531562
9.691714 -1.2411651
9.692715 -1.2291797
9.693714 -1.2172041
9.694715 -1.2052451
9.695714 -1.1933095
9.696714 -1.1814014
9.697714 -1.1695213
9.698714 -1.1576661
9.699715 -1.1458322
9.700714 -1.1340175
9.701715 -1.1222234
9.702714 -1.110455
9.703714 -1.0987191
9.704714 -1.0870217
9.705714 -1.0753656999999999
9.706715 -1.0637497
9.707714 -1.0521697
9.708714 -1.0406215
9.709714 -1.0291029999999999
9.710714 -1.0176161
9.711715 -1.0061664
9.712714 -0.99476026
9.713715 -0.98340297
9.714714 -0.97209616
9.715714 -0.96083721
9.716714 -0.9496212900000001
9.717714 -0.93844375
9.718715 -0.9273030800000001
9.719714 -0.91620199
9.720715 -0.9051468199999999
9.721714 -0.89414483
9.722714 -0.88320151
9.723714 -0.87231835
9.724714 -0.86149303
9.725715 -0.8507211699999999
9.726714 -0.8399990399999999
9.727715 -0.82932618
9.728714 -0.8187063
9.729714 -0.80814604
9.730714 -0.79765208
9.731714 -0.78722807
9.732715 -0.77687334
9.733714 -0.76658293
9.734715 -0.7563503
9.735714 -0.74617048
9.736714 -0.73604281
9.737714 -0.72597163
9.738714 -0.7159644700000001
9.739715 -0.70602908
9.740714 -0.6961701
9.741714 -0.6863873
9.742714 -0.67667621
9.743714 -0.6670307799999999
9.744715 -0.65744682
9.745714 -0.64792447
9.746715 -0.6384687499999999
9.747714 -0.62908735
9.748714 -0.6197874
9.749714 -0.6105721
9.750714 -0.60143946
9.751715 -0.59238309
9.752714 -0.58339573
9.753715 -0.57447278
9.754714 -0.56561492
9.755714 -0.55682827
9.756714 -0.5481218
9.757714 -0.53950348
9.758715 -0.5309768
9.759714 -0.5225393
9.760715 -0.51418389
9.761714 -0.50590234
9.762714 -0.49768924000000003
9.763714 -0.48954459
9.764714 -0.48147403
9.765715 -0.47348612
9.766714 -0.46558841000000006
9.767715 -0.45778384
9.768714 -0.45006941
9.769714 -0.44243787
9.770715 -0.43488136
9.771714 -0.42739542999999997
9.772715 -0.41998173000000005
9.773714 -0.41264771000000006
9.774714 -0.40540341
9.775714 -0.39825714
9.776714 -0.39121159
9.777715 -0.38426283
9.778714 -0.37740197
9.779715 -0.37061931
9.780714 -0.3639088
9.781714 -0.35727085000000003
9.782714 -0.35071208000000004
9.783714 -0.34424211
9.784715 -0.33786909
9.785714 -0.3315958
9.786715 -0.32541833
9.787714 -0.31932811
9.788714 -0.31331602999999997
9.789714 -0.30737696
9.790714 -0.30151231
9.791715 -0.29572952
9.792714 -0.29003862
9.793715 -0.28444745
9.794714 -0.27895786
9.795714 -0.2735646
9.796714 -0.2682575
9.797714 -0.26302598
9.798715 -0.25786385
9.799714 -0.2527721
9.800714 -0.24775828000000003
9.801714 -0.24283305
9.802714 -0.23800519
9.803715 -0.23327758999999998
9.804714 -0.22864598
9.805715 -0.22410117000000002
9.806714 -0.21963341
9.807714 -0.21523712000000003
9.808714 -0.21091348000000001
9.809714 -0.20666984000000002
9.810715 -0.20251609
9.811714 -0.1984597
9.812715 -0.1945019
9.813714 -0.19063674
9.814714 -0.18685334
9.815714 -0.18314071
9.816714 -0.17949248
9.817715 -0.1759097
9.818714 -0.17240002
9.819715 -0.16897415
9.820714 -0.16564074
9.821714 -0.16240231
9.822714 -0.15925417
9.823714 -0.15618668
9.824715 -0.15318984
9.825714 -0.15025792000000002
9.826715 -0.14739209
9.827714 -0.14459958
9.828714 -0.14189007
9.829714 -0.13927078
9.830714 -0.13674262
9.831715 -0.13429934999999998
9.832714 -0.13192999
9.833714 -0.12962354
9.834714 -0.1273735
9.835714 -0.12518053
9.836715 -0.12305172
9.837714 -0.1209968
9.838715 -0.1190234
9.839714 -0.11713306
9.840714 -0.11532044000000001
9.841714 -0.11357559
9.842714 -0.11188842
9.843715 -0.11025314
9.844714 -0.10867072
9.845715 -0.10714809
9.846714 -0.10569456
9.847714 -0.10431711999999999
9.848714 -0.10301681
9.849714 -0.10178796
9.850715 -0.10062042
9.851714 -0.09950408699999999
9.852715 -0.09843320600000001
9.853714 -0.097408594
9.854714 -0.096436741
9.855714 -0.095526309
9.856714 -0.094683585
9.857715 -0.093909143
9.858714 -0.09319718199999999
9.859715 -0.09253773
9.860714 -0.091920845
9.861714 -0.091340806
9.862714 -0.090798188
9.863714 -0.09029894699999999
9.864715 -0.089851179
9.865714 -0.089460873
9.866714 -0.08912885699999999
9.867714 -0.088850048
9.868714 -0.088615745
9.869715 -0.088417414
9.870714 -0.088250474
9.871715 -0.08811601399999999
9.872714 -0.088019838
9.873714 -0.087969244
9.874714 -0.08796886500000001
9.875714 -0.088018144
9.876715 -0.08811091
9.877714 -0.088237651
9.878715 -0.088389422
9.879714 -0.08856121
9.880714 -0.088753417
9.881714 -0.088971021
9.882714 -0.08922047
9.883715 -0.08950609500000001
9.884714 -0.089827698
9.885715 -0.090180425
9.886714 -0.090556679
9.887714 -0.09094970899999999
9.888714 -0.091356359
9.889714 -0.091778225
9.890715 -0.092220481
9.891714 -0.092688913
9.892715 -0.09318644300000001
9.893714 -0.093711488
9.894714 -0.094257982
9.895715 -0.094817666
9.896714 -0.09538326999999999
9.897715 -0.095951231
9.898714 -0.096522289
9.899714 -0.09710044300000001
9.900714 -0.097690267
9.901714 -0.09829396099999999
9.902715 -0.09890980999999999
9.903714 -0.09953250400000001
9.904715 -0.10015543999999998
9.905714 -0.10077338000000001
9.906714 -0.10138445
9.907714 -0.10199057
9.908714 -0.10259578
9.909715 -0.10320386999999999
9.910714 -0.10381584
9.911715 -0.10442907
9.912714 -0.10503792
9.913714 -0.10563596
9.914714 -0.10621864
9.915714 -0.10678489000000001
9.916715 -0.10733673999999999
9.917714 -0.10787775999999999
9.918715 -0.10841038
9.919714 -0.10893419
9.920714 -0.10944544
9.921714 -0.10993808
9.922714 -0.11040628999999999
9.923715 -0.11084659
9.924714 -0.11125874999999999
9.925714 -0.11164517000000002
9.926714 -0.11200899
9.927714 -0.1123518
9.928715 -0.11267203
9.929714 -0.11296525
9.930715 -0.11322586999999999
9.931714 -0.11344947
9.932714 -0.11363444
9.933714 -0.11378229000000001
9.934714 -0.11389621999999999
9.935715 -0.11397916
9.936714 -0.11403134999999999
9.937715 -0.11404962
9.938714 -0.11402820000000001
9.939714 -0.11396081999999999
9.940714 -0.11384317999999999
9.941714 -0.11367433
9.942715 -0.11345662999999999
9.943714 -0.11319388999999999
9.944715 -0.11288904
9.945714 -0.11254165999999999
9.946714 -0.11214782000000001
9.947714 -0.1117013
9.948714 -0.11119606
9.949715 -0.11062875
9.950714 -0.10999988000000001
9.951715 -0.10931299000000001
9.952714 -0.10857222
9.953714 -0.10777953
9.954714 -0.10693294
9.955714 -0.10602676999999999
9.956715 -0.10505334
9.957714 -0.10400626
9.958714 -0.10288287000000002
9.959714 -0.1016853
9.960714 -0.10041895999999999
9.961715 -0.09908958999999999
9.962714 -0.09769991700000001
9.963715 -0.096247852
9.964714 -0.094726874
9.965714 -0.09312860199999999
9.966714 -0.091446313
9.967714 -0.089677557
9.968715 -0.087824906
9.969714 -0.085894077
9.970715 -0.083890656
9.971714 -0.081816292
9.972714 -0.079667347
9.973714 -0.077435875
9.974714 -0.075112574
9.975715 -0.07269083900000001
9.976714 -0.07016939900000001
9.977715 -0.06755279
9.978714 -0.064848963
9.979714 -0.062064966
9.980714 -0.059203029000000004
9.981714 -0.056259013999999996
9.982715 -0.053223390999999995
9.983714 -0.050085090000000006
9.984715 -0.046836236
9.985714 -0.043475072000000003
9.986714 -0.040006533
9.987714 -0.036439474
9.988714 -0.032781935
9.989715 -0.029036799
9.990714 -0.025200093000000003
9.991714 -0.021262435
9.992714 -0.017213142
9.993714 -0.013045067
9.994715 -0.008757978500000001
9.995714 -0.0043585175999999995
9.996715 0.00014320941
9.997714 0.0047391010999999995
9.998714 0.0094274008
9.999714 0.014214458000000001
10.00071 0.0191128
10.00171 0.024135978
10.00271 0.029292952999999997
10.00371 0.03458448
10.00471 0.040003154
10.00571 0.045537194999999996
10.00671 0.051176117
10.00771 0.056915904999999996
10.00871 0.062760996
10.00971 0.068722374
10.01071 0.074812461
10.01171 0.081039191
10.01271 0.087402499
10.01371 0.093894609
10.01471 0.10050368
10.01571 0.10722002
10.01671 0.11404167
10.01771 0.12097601000000001
10.01871 0.12803706
10.01971 0.13523986999999998
10.02071 0.14259393
10.02171 0.15009937
10.02271 0.15774695
10.02371 0.16552269
10.02471 0.17341437
10.02571 0.18141714
10.02671 0.18953604999999998
10.02771 0.19778362
10.02871 0.20617417
10.02971 0.214717
10.03071 0.22341241
10.03171 0.23225143
10.03271 0.24122067
10.03371 0.25030873
10.03471 0.25951229
10.03571 0.26883811
10.03671 0.27830025999999997
10.03771 0.28791395
10.03871 0.29768861999999996
10.03971 0.30762343999999997
10.04071 0.31770759
10.04171 0.32792552
10.04271 0.33826414
10.04371 0.34871895
10.04471 0.35929652
10.04571 0.37001148
10.04671 0.38088043
10.04771 0.39191445999999996
10.04871 0.40311445
10.04971 0.41447096
10.05071 0.42596906
10.05171 0.43759565
10.05271 0.44934559
10.05371 0.46122447000000005
10.05471 0.47324561
10.05571 0.48542386
10.05671 0.49776806999999995
10.05771 0.51027681
10.05871 0.52293832
10.05971 0.53573553
10.06071 0.5486541
10.06171 0.56168907
10.06271 0.57484731
10.06371 0.58814478
10.06471 0.60159951
10.06571 0.6152235
10.06671 0.6290180599999999
10.06771 0.64297332
10.06871 0.65707345
10.06971 0.67130411
10.07071 0.68565924
10.07171 0.70014382
10.07271 0.71477117
10.07371 0.72955647
10.07471 0.744509
10.07571 0.75962734
10.07671 0.77489968
10.07771 0.79030879
10.07871 0.80583971
10.07971 0.8214867699999999
10.08071 0.83725601
10.08171 0.8531625399999999
10.08271 0.86922375
10.08371 0.8854514900000001
10.08471 0.90184668
10.08571 0.9183990799999999
10.08671 0.93509201
10.08771 0.95191011
10.08871 0.9688463099999999
10.08971 0.9859046899999999
10.09071 1.0030982000000002
10.09171 1.0204423
10.09271 1.0379473
10.09371 1.0556128
10.09471 1.0734282
10.09571 1.0913773
10.09671 1.1094454
10.09771 1.1276267
10.09871 1.1459266
10.09971 1.1643595
10.10071 1.1829417
10.10171 1.2016841
10.10271 1.2205867000000001
10.10371 1.2396384999999999
10.10471 1.2588224000000001
10.10571 1.2781224
10.10671 1.2975304
10.10771 1.3170495
10.10871 1.3366914
10.10971 1.3564709
10.11071 1.3763977
10.11171 1.3964723
10.11271 1.4166852
10.11371 1.4370215
10.11471 1.4574675000000001
10.11571 1.4780174
10.11671 1.4986757
10.11771 1.5194551
10.11871 1.5403703
10.11971 1.5614306999999998
10.12071 1.5826359
10.12171 1.6039751000000002
10.12271 1.6254323000000002
10.12371 1.6469918
10.12471 1.668646
10.12571 1.6903970000000001
10.12671 1.7122557
10.12771 1.7342350999999998
10.12871 1.7563445
10.12971 1.7785845000000002
10.13071 1.8009469
10.13171 1.8234178
10.13271 1.8459849
10.13371 1.8686423
10.13471 1.8913934000000001
10.13571 1.9142484000000002
10.13671 1.9372193
10.13771 1.9603135
10.13871 1.9835295
10.13971 2.0068573
10.14071 2.0302819
10.14171 2.0537902
10.14271 2.0773752
10.14371 2.1010395
10.14471 2.1247929
10.14571 2.1486472
10.14671 2.1726105
10.14771 2.1966832
10.14871 2.2208573
10.14971 2.2451204999999996
10.15071 2.2694608
10.15171 2.2938723000000003
10.15271 2.3183566
10.15371 2.3429215
10.15471 2.3675762
10.15571 2.3923256999999998
10.15671 2.417168
10.15771 2.4420938999999997
10.15871 2.4670908
10.15971 2.4921481
10.16071 2.517261
10.16171 2.5424324
10.16271 2.5676705
10.16371 2.5929851
10.16471 2.6183819
10.16571 2.6438599
10.16671 2.6694112999999997
10.16771 2.6950246
10.16871 2.7206892
10.16971 2.7464001
10.17071 2.772158
10.17171 2.7979686999999998
10.17271 2.8238388
10.17371 2.8497717999999996
10.17471 2.8757654
10.17571 2.9018124999999997
10.17671 2.9279036
10.17771 2.9540313
10.17871 2.9801927999999998
10.17971 3.0063903
10.18071 3.0326305000000002
10.18171 3.0589191000000002
10.18271 3.0852582
10.18371 3.1116445
10.18471 3.1380691
10.18571 3.1645223
10.18671 3.1909954
10.18771 3.2174841
10.18871 3.2439899000000003
10.18971 3.2705177
10.19071 3.2970726
10.19171 3.3236562999999997
10.19271 3.3502668
10.19371 3.3768982000000003
10.19471 3.4035437
10.19571 3.4301985
10.19671 3.4568611999999996
10.19771 3.4835339
10.19871 3.5102196
10.19971 3.5369198999999996
10.20071 3.5636328
10.20171 3.5903525
10.20271 3.6170699
10.20371 3.6437768000000004
10.20471 3.6704674
10.20571 3.6971408999999995
10.20671 3.7237998
10.20771 3.750449
10.20871 3.777092
10.20971 3.8037281
10.21071 3.830355
10.21171 3.856967
10.21271 3.8835596
10.21371 3.9101299
10.21471 3.9366778
10.21571 3.9632048
10.21671 3.9897121
10.21771 4.016197099999999
10.21871 4.0426545
10.21971 4.0690764999999995
10.22071 4.0954549
10.22171 4.1217841
10.22271 4.1480627
10.22371 4.1742928
10.22471 4.2004786
10.22571 4.2266235
10.22671 4.2527273
10.22771 4.2787872
10.22871 4.3047968
10.22971 4.3307509
10.23071 4.3566458
10.23171 4.3824807
10.23271 4.4082577999999994
10.23371 4.4339787
10.23471 4.459643
10.23571 4.4852465
10.23671 4.5107815
10.23771 4.5362398
10.23871 4.5616146
10.23971 4.5869041
10.24071 4.6121102
10.24171 4.637238
10.24271 4.6622925
10.24371 4.6872754
10.24471 4.7121834
10.24571 4.7370091
10.24671 4.7617432
10.24771 4.7863781
10.24871 4.8109107
10.24971 4.8353426
10.25071 4.8596781
10.25171 4.88392
10.25271 4.9080685
10.25371 4.9321178
10.25471 4.9560588
10.25571 4.9798824
10.25671 5.0035823
10.25771 5.0271577999999995
10.25871 5.0506145
10.25971 5.0739601
10.26071 5.0972003
10.26171 5.1203354999999995
10.26271 5.1433589
10.26371 5.1662593999999995
10.26471 5.189025
10.26571 5.2116476
10.26671 5.2341253
10.26771 5.2564625
10.26871 5.2786671
10.26971 5.3007446
10.27071 5.3226963000000005
10.27171 5.3445157
10.27271 5.3661916
10.27371 5.3877123
10.27471 5.4090708
10.27571 5.4302678
10.27671 5.4513097
10.27771 5.4722056
10.27871 5.4929618
10.27971 5.5135775
10.28071 5.534044300000001
10.28171 5.5543482
10.28271 5.5744755999999995
10.28371 5.5944182
10.28471 5.6141753
10.28571 5.6337547
10.28671 5.6531664
10.28771 5.6724194
10.28871 5.6915149
10.28971 5.710445699999999
10.29071 5.7291985
10.29171 5.7477597
10.29271 5.7661213
10.29371 5.7842836
10.29471 5.8022536
10.29571 5.8200423
10.29671 5.8376566
10.29771 5.8550965
10.29871 5.8723524
10.29971 5.8894101999999995
10.30071 5.9062551999999995
10.30171 5.9228789
10.30271 5.9392825
10.30371 5.9554756
10.30471 5.9714708
10.30571 5.9872776000000005
10.30671 6.0028963
10.30771 6.0183186
10.30871 6.0335297
10.30971 6.0485147
10.31071 6.0632639
10.31171 6.0777772
10.31271 6.0920637
10.31371 6.1061352
10.31471 6.120001500000001
10.31571 6.1336629
10.31671 6.1471108
10.31771 6.160330399999999
10.31871 6.1733071
10.31971 6.1860323
10.32071 6.1985075
10.32171 6.2107429
10.32271 6.2227517
10.32371 6.2345438
10.32471 6.246119
10.32571 6.257467699999999
10.32671 6.2685743
10.32771 6.279420900000001
10.32871 6.289998400000001
10.32971 6.3003070999999995
10.33071 6.3103564
10.33171 6.3201599
10.33271 6.3297279
10.33371 6.3390635
10.33471 6.3481599
10.33571 6.357003
10.33671 6.3655779
10.33771 6.373875599999999
10.33871 6.3818976
10.33971 6.3896537
10.34071 6.397158699999999
10.34171 6.4044229999999995
10.34271 6.4114466
10.34371 6.41822
10.34471 6.424725100000001
10.34571 6.430944800000001
10.34671 6.4368695
10.34771 6.4424999
10.34871 6.4478463999999995
10.34971 6.4529248
10.35071 6.457746
10.35171 6.462313999999999
10.35271 6.4666197
10.35371 6.470648199999999
10.35471 6.4743854
10.35571 6.4778216
10.35671 6.4809591
10.35771 6.4838082
10.35871 6.486383099999999
10.35971 6.488694300000001
10.36071 6.4907424
10.36171 6.4925185999999995
10.36271 6.4940073
10.36371 6.4951941
10.36471 6.4960702999999995
10.36571 6.4966373
10.36671 6.4969054999999996
10.36771 6.4968906
10.36871 6.496603800000001
10.36971 6.496046499999999
10.37071 6.4952113
10.37171 6.494082499999999
10.37271 6.4926445
10.37371 6.4908892
10.37471 6.4888172
10.37571 6.486438999999999
10.37671 6.483767899999999
10.37771 6.4808153
10.37871 6.4775825
10.37971 6.474061300000001
10.38071 6.4702384
10.38171 6.4661011
10.38271 6.4616427000000005
10.38371 6.4568669
10.38471 6.4517848
10.38571 6.4464092
10.38671 6.4407505
10.38771 6.4348102
10.38871 6.4285792
10.38971 6.4220436
10.39071 6.4151883000000005
10.39171 6.4080052
10.39271 6.4004965
10.39371 6.3926712
10.39471 6.3845426
10.39571 6.376121899999999
10.39671 6.36741
10.39771 6.358401499999999
10.39871 6.349083799999999
10.39971 6.339446499999999
10.40071 6.329484300000001
10.40171 6.3192010000000005
10.40271 6.308607800000001
10.40371 6.2977165
10.40471 6.2865362
10.40571 6.2750675000000005
10.40671 6.2633015
10.40771 6.2512241
10.40871 6.238823
10.40971 6.2260926
10.41071 6.2130358
10.41171 6.1996635
10.41271 6.185988
10.41371 6.1720181
10.41471 6.1577559
10.41571 6.1431956
10.41671 6.1283264
10.41771 6.1131388
10.41871 6.0976289
10.41971 6.0818005
10.42071 6.0656637
10.42171 6.0492292
10.42271 6.0325038
10.42371 6.015487
10.42471 5.9981711
10.42571 5.9805449
10.42671 5.9625987
10.42771 5.9443291
10.42871 5.9257418
10.42971 5.9068482
10.43071 5.8876608
10.43171 5.8681875
10.43271 5.8484286
10.43371 5.8283783
10.43471 5.8080263
10.43571 5.7873648
10.43671 5.7663903
10.43771 5.7451069
10.43871 5.7235245
10.43971 5.7016511
10.44071 5.6794919
10.44171 5.6570455
10.44271 5.6343041000000005
10.44371 5.6112587
10.44471 5.5879034
10.44571 5.5642389
10.44671 5.540271799999999
10.44771 5.5160142
10.44871 5.4914773
10.44971 5.4666668000000005
10.45071 5.4415826
10.45171 5.4162178
10.45271 5.3905636
10.45371 5.364614
10.45471 5.3383686
10.45571 5.3118326
10.45671 5.2850146
10.45771 5.2579228
10.45871 5.2305609
10.45971 5.2029271
10.46071 5.1750146
10.46171 5.1468164
10.46271 5.1183290999999995
10.46371 5.089555300000001
10.46471 5.0605025
10.46571 5.031181500000001
10.46671 5.001601600000001
10.46771 4.9717661
10.46871 4.9416725
10.46971 4.9113131999999995
10.47071 4.8806809
10.47171 4.849771
10.47271 4.8185858999999995
10.47371 4.7871325
10.47471 4.7554213999999995
10.47571 4.7234602
10.47671 4.6912521
10.47771 4.6587944
10.47871 4.6260808
10.47971 4.5931055999999995
10.48071 4.5598675
10.48171 4.5263708
10.48271 4.4926245
10.48371 4.4586387
10.48471 4.4244196
10.48571 4.3899688999999995
10.48671 4.3552816000000005
10.48771 4.3203507000000005
10.48871 4.2851694
10.48971 4.249737
10.49071 4.2140584
10.49171 4.1781433
10.49271 4.1420024
10.49371 4.1056428
10.49471 4.0690664000000005
10.49571 4.0322683999999995
10.49671 3.9952427
10.49771 3.9579842
10.49871 3.9204936000000004
10.49971 3.8827768999999996
10.50071 3.8448442
10.50171 3.8067061
10.50271 3.7683684000000004
10.50371 3.7298307000000004
10.50471 3.6910872999999995
10.50571 3.6521315999999997
10.50671 3.6129583
10.50771 3.5735693
10.50871 3.5339717
10.50971 3.4941766
10.51071 3.4541950000000003
10.51171 3.4140319000000003
10.51271 3.3736865999999996
10.51371 3.3331521000000004
10.51471 3.2924205
10.51571 3.251487
10.51671 3.2103531
10.51771 3.169027
10.51871 3.1275209
10.51971 3.0858459000000003
10.52071 3.0440081
10.52171 3.0020073000000003
10.52271 2.9598378000000003
10.52371 2.9174929
10.52471 2.8749699
10.52571 2.8322717
10.52671 2.7894080000000003
10.52771 2.7463911
10.52871 2.7032314
10.52971 2.6599335
10.53071 2.6164941
10.53171 2.5729051
10.53271 2.5291577
10.53371 2.4852473
10.53471 2.4411771
10.53571 2.3969568
10.53671 2.3526
10.53771 2.3081182
10.53871 2.2635171
10.53971 2.2187954
10.54071 2.1739464
10.54171 2.1289632
10.54271 2.0838426
10.54371 2.0385887
10.54471 1.9932116999999998
10.54571 1.9477244
10.54671 1.9021373000000001
10.54771 1.8564541
10.54871 1.8106710000000001
10.54971 1.7647797
10.55071 1.718772
10.55171 1.6726451
10.55271 1.6264038
10.55371 1.5800598999999997
10.55471 1.5336281999999999
10.55571 1.4871204
10.55671 1.4405417
10.55771 1.3938894
10.55871 1.3471559
10.55971 1.300333
10.56071 1.2534175
10.56171 1.2064137000000001
10.56271 1.1593324999999999
10.56371 1.1121871
10.56471 1.064988
10.56571 1.0177392
10.56671 0.9704369100000001
10.56771 0.9230733799999999
10.56871 0.8756410299999999
10.56971 0.8281379
10.57071 0.78056995
10.57171 0.7329497
10.57271 0.68529183
10.57371 0.6376075600000001
10.57471 0.58990088
10.57571 0.5421679500000001
10.57671 0.49439981000000005
10.57771 0.44658789000000004
10.57871 0.398729
10.57971 0.35082763
10.58071 0.30289532
10.58171 0.25494623
10.58271 0.20699159
10.58371 0.15903596
10.58471 0.11107631000000001
10.58571 0.06310502600000001
10.58671 0.015115001999999999
10.58771 -0.032895539
10.58871 -0.08092068
10.58971 -0.12894811
10.59071 -0.17696361
10.59171 -0.22495633
10.59271 -0.27292266000000004
10.59371 -0.32086675
10.59471 -0.36879741
10.59571 -0.41672285
10.59671 -0.46464573000000003
10.59771 -0.51256064
10.59871 -0.56045554
10.59971 -0.60831602
10.60071 -0.6561307700000001
10.60171 -0.70389542
10.60271 -0.75161322
10.60371 -0.79929214
10.60471 -0.8469396299999999
10.60571 -0.89455834
10.60671 -0.94214352
10.60771 -0.98968418
10.60871 -1.0371671
10.60971 -1.0845821
10.61071 -1.1319255
10.61171 -1.1792004
10.61271 -1.2264141
10.61371 -1.2735729
10.61471 -1.3206781
10.61571 -1.3677236000000002
10.61671 -1.4146972
10.61771 -1.4615851
10.61871 -1.508377
10.61971 -1.5550689
10.62071 -1.601664
10.62171 -1.6481701000000002
10.62271 -1.6945948999999998
10.62371 -1.7409408000000002
10.62471 -1.7872041
10.62571 -1.8333748
10.62671 -1.8794410000000001
10.62771 -1.9253934
10.62871 -1.971228
10.62971 -2.016947
10.63071 -2.0625561
10.63171 -2.10806
10.63271 -2.1534588
10.63371 -2.1987472
10.63471 -2.2439147999999998
10.63571 -2.2889504
10.63671 -2.3338452
10.63771 -2.3785966
10.63871 -2.4232076
10.63971 -2.4676852
10.64071 -2.512035
10.64171 -2.556259
10.64271 -2.600353
10.64371 -2.6443079000000003
10.64471 -2.6881129
10.64571 -2.7317590999999997
10.64671 -2.7752426
10.64771 -2.8185640000000003
10.64871 -2.861727
10.64971 -2.9047351
10.65071 -2.9475886
10.65171 -2.9902833
10.65271 -3.0328112000000003
10.65371 -3.0751646
10.65471 -3.1173375
10.65571 -3.1593282
10.65671 -3.2011396999999997
10.65771 -3.2427764999999997
10.65871 -3.2842424
10.65971 -3.3255372
10.66071 -3.3666566
10.66171 -3.4075923
10.66271 -3.4483355
10.66371 -3.4888784999999998
10.66471 -3.5292178
10.66571 -3.5693536999999997
10.66671 -3.6092877000000003
10.66771 -3.6490224
10.66871 -3.6885570999999997
10.66971 -3.7278887
10.67071 -3.7670121
10.67171 -3.805922
10.67271 -3.8446143000000004
10.67371 -3.8830884
10.67471 -3.9213452
10.67571 -3.9593875
10.67671 -3.997216
10.67771 -4.0348299
10.67871 -4.0722243
10.67971 -4.1093927
10.68071 -4.1463282
10.68171 -4.1830264
10.68271 -4.2194854
10.68371 -4.2557053
10.68471 -4.2916872
10.68571 -4.327432099999999
10.68671 -4.3629393
10.68771 -4.3982059
10.68871 -4.4332281
10.68971 -4.4680029
10.69071 -4.5025284999999995
10.69171 -4.5368046
10.69271 -4.570831
10.69371 -4.6046078
10.69471 -4.638133600000001
10.69571 -4.6714041
10.69671 -4.704415399999999
10.69771 -4.737163
10.69871 -4.7696434000000005
10.69971 -4.801856
10.70071 -4.8338007
10.70171 -4.8654784
10.70271 -4.8968889
10.70371 -4.9280312
10.70471 -4.9589023
10.70571 -4.9894992
10.70671 -5.0198197
10.70771 -5.0498635
10.70871 -5.0796304
10.70971 -5.1091213
10.71071 -5.1383365
10.71171 -5.1672734
10.71271 -5.195927999999999
10.71371 -5.224295000000001
10.71471 -5.2523702
10.71571 -5.280152
10.71671 -5.3076405
10.71771 -5.3348385
10.71871 -5.3617477
10.71971 -5.3883694
10.72071 -5.414702
10.72171 -5.440741
10.72271 -5.4664809000000005
10.72371 -5.4919176
10.72471 -5.5170491
10.72571 -5.5418778
10.72671 -5.5664074
10.72771 -5.5906400000000005
10.72871 -5.6145761
10.72971 -5.638212
10.73071 -5.661542
10.73171 -5.6845598
10.73271 -5.7072620999999994
10.73371 -5.7296488
10.73471 -5.7517242
10.73571 -5.7734933
10.73671 -5.7949606000000005
10.73771 -5.8161266000000005
10.73871 -5.8369864
10.73971 -5.8575325
10.74071 -5.8777574
10.74171 -5.8976561
10.74271 -5.917228
10.74371 -5.9364780999999995
10.74471 -5.9554119000000005
10.74571 -5.974035
10.74671 -5.9923481
10.74771 -6.0103472
10.74871 -6.0280252
10.74971 -6.045374600000001
10.75071 -6.0623918
10.75171 -6.0790781
10.75271 -6.0954407
10.75371 -6.1114874
10.75471 -6.127224099999999
10.75571 -6.1426513
10.75671 -6.1577633
10.75771 -6.172549699999999
10.75871 -6.1870012
10.75971 -6.2011126
10.76071 -6.2148847
10.76171 -6.2283244
10.76271 -6.2414419
10.76371 -6.2542446
10.76471 -6.2667347
10.76571 -6.2789075
10.76671 -6.2907532
10.76771 -6.3022621
10.76871 -6.313429800000001
10.76971 -6.3242576999999995
10.77071 -6.334754800000001
10.77171 -6.344931600000001
10.77271 -6.3547954
10.77371 -6.3643469999999995
10.77471 -6.3735791
10.77571 -6.3824803
10.77671 -6.391040200000001
10.77771 -6.3992523
10.77871 -6.4071193
10.77971 -6.4146519
10.78071 -6.4218618
10.78171 -6.4287602999999995
10.78271 -6.4353511
10.78371 -6.4416274
10.78471 -6.4475782
10.78571 -6.453191499999999
10.78671 -6.4584605
10.78771 -6.4633884
10.78871 -6.4679846
10.78971 -6.472262
10.79071 -6.476229399999999
10.79171 -6.479889899999999
10.79271 -6.483236000000001
10.79371 -6.4862549000000005
10.79471 -6.4889356
10.79571 -6.4912714
10.79671 -6.4932666999999995
10.79771 -6.4949334
10.79871 -6.496287100000001
10.79971 -6.497339200000001
10.80071 -6.4980917
10.80171 -6.498538700000001
10.80271 -6.4986669
10.80371 -6.4984627
10.80471 -6.4979203
10.80571 -6.497041100000001
10.80671 -6.495836400000001
10.80771 -6.4943209
10.80871 -6.4925067
10.80971 -6.490396700000001
10.81071 -6.487985
10.81171 -6.4852595
10.81271 -6.4822093
10.81371 -6.478828200000001
10.81471 -6.4751199999999995
10.81571 -6.471096
10.81671 -6.4667709
10.81771 -6.4621575
10.81871 -6.457259499999999
10.81971 -6.4520702
10.82071 -6.4465769
10.82171 -6.4407662000000006
10.82271 -6.4346306
10.82371 -6.4281717
10.82471 -6.4214014
10.82571 -6.414336
10.82671 -6.4069897000000005
10.82771 -6.399369200000001
10.82871 -6.3914701
10.82971 -6.3832812
10.83071 -6.374789
10.83171 -6.3659862
10.83271 -6.3568734000000005
10.83371 -6.347462500000001
10.83471 -6.3377686
10.83571 -6.327804200000001
10.83671 -6.317574500000001
10.83771 -6.307074399999999
10.83871 -6.2962912
10.83971 -6.2852114
10.84071 -6.273827699999999
10.84171 -6.262143000000001
10.84271 -6.2501691
10.84371 -6.2379234
10.84471 -6.225422
10.84571 -6.2126726
10.84671 -6.1996717
10.84771 -6.1864089
10.84871 -6.1728701
10.84971 -6.1590467
10.85071 -6.144938600000001
10.85171 -6.1305556
10.85271 -6.1159126
10.85371 -6.101023
10.85471 -6.0858931
10.85571 -6.0705192
10.85671 -6.0548909
10.85771 -6.0389955
10.85871 -6.0228262
10.85971 -6.006385799999999
10.86071 -5.9896857
10.86171 -5.9727429999999995
10.86271 -5.9555732
10.86371 -5.9381835
10.86471 -5.9205711
10.86571 -5.9027251000000005
10.86671 -5.8846324999999995
10.86771 -5.8662847
10.86871 -5.8476824
10.86971 -5.8288347
10.87071 -5.8097571
10.87171 -5.7904642
10.87271 -5.7709642
10.87371 -5.7512552
10.87471 -5.731328599999999
10.87571 -5.711174
10.87671 -5.6907851
10.87771 -5.670164199999999
10.87871 -5.6493208
10.87971 -5.6282692
10.88071 -5.607022300000001
10.88171 -5.5855866999999995
10.88271 -5.5639591
10.88371 -5.5421304
10.88471 -5.520088599999999
10.88571 -5.4978266
10.88671 -5.4753456
10.88771 -5.4526553
10.88871 -5.429770400000001
10.88971 -5.4067057
10.89071 -5.3834699
10.89171 -5.3600632
10.89271 -5.336478
10.89371 -5.312705
10.89471 -5.288738400000001
10.89571 -5.2645791
10.89671 -5.2402359
10.89771 -5.2157212
10.89871 -5.1910471
10.89971 -5.166218799999999
10.90071 -5.141234
10.90171 -5.116085699999999
10.90271 -5.0907649
10.90371 -5.0652668
10.90471 -5.0395936
10.90571 -5.013755000000001
10.90671 -4.9877647
10.90771 -4.9616355
10.90871 -4.9353737
10.90971 -4.9089789
10.91071 -4.882444100000001
10.91171 -4.8557613
10.91271 -4.8289251
10.91371 -4.801936100000001
10.91471 -4.7748018000000005
10.91571 -4.7475338
10.91671 -4.7201417
10.91771 -4.692632
10.91871 -4.6650045
10.91971 -4.6372548
10.92071 -4.6093781
10.92171 -4.5813724
10.92271 -4.5532413
10.92371 -4.5249932
10.92471 -4.4966388
10.92571 -4.4681877000000005
10.92671 -4.4396441
10.92771 -4.4110071
10.92871 -4.3822698
10.92971 -4.353426
10.93071 -4.3244712
10.93171 -4.2954072000000005
10.93271 -4.2662404
10.93371 -4.2369809
10.93471 -4.2076379
10.93571 -4.1782171
10.93671 -4.1487194999999994
10.93771 -4.1191444
10.93871 -4.0894892
10.93971 -4.0597539000000005
10.94071 -4.0299416
10.94171 -4.0000595
10.94271 -3.9701149
10.94371 -3.9401140000000003
10.94471 -3.9100591
10.94571 -3.8799479999999997
10.94671 -3.8497765000000004
10.94771 -3.8195412999999996
10.94871 -3.7892409000000002
10.94971 -3.7588794
10.95071 -3.7284631
10.95171 -3.6980014
10.95271 -3.6675014
10.95371 -3.6369673999999996
10.95471 -3.6064006
10.95571 -3.5758004000000003
10.95671 -3.5451662
10.95771 -3.5144984999999997
10.95871 -3.4837998000000003
10.95971 -3.4530751
10.96071 -3.4223288
10.96171 -3.3915635
10.96271 -3.36078
10.96371 -3.3299766
10.96471 -3.2991517
10.96571 -3.268306
10.96671 -3.2374427
10.96771 -3.2065682
10.96871 -3.1756904
10.96971 -3.1448159
10.97071 -3.1139497
10.97171 -3.0830929
10.97271 -3.0522449
10.97371 -3.0214041000000003
10.97471 -2.9905707
10.97571 -2.9597463
10.97671 -2.9289348
10.97771 -2.8981399000000003
10.97871 -2.8673641
10.97971 -2.836608
10.98071 -2.8058704
10.98171 -2.7751504
10.98271 -2.7444489
10.98371 -2.7137699
10.98471 -2.6831202
10.98571 -2.6525081999999998
10.98671 -2.6219413
10.98771 -2.5914238999999997
10.98871 -2.560957
10.98971 -2.5305383
10.99071 -2.5001651
10.99171 -2.469836
10.99271 -2.4395525
10.99371 -2.4093188000000003
10.99471 -2.3791403
10.99571 -2.3490213
10.99671 -2.3189636
10.99771 -2.2889659
10.99871 -2.2590259
10.99971 -2.2291426
11.00071 -2.1993177
11.00171 -2.1695573
11.00271 -2.1398701
11.00371 -2.1102645
11.00471 -2.0807464
11.00571 -2.0513173
11.00671 -2.0219742999999997
11.00771 -1.9927124
11.00871 -1.9635270999999999
11.00971 -1.9344185
11.01071 -1.9053904
11.01171 -1.8764508999999998
11.01271 -1.8476078
11.01371 -1.818867
11.01471 -1.7902296000000002
11.01571 -1.7616928
11.01671 -1.7332522
11.01771 -1.7049051999999998
11.01871 -1.6766533
11.01971 -1.6485028
11.02071 -1.6204627
11.02171 -1.5925419
11.02271 -1.564745
11.02371 -1.5370709999999999
11.02471 -1.5095140999999999
11.02571 -1.4820672
11.02671 -1.4547258
11.02771 -1.4274911
11.02871 -1.4003702
11.02971 -1.3733742
11.03071 -1.3465136
11.03171 -1.319795
11.03271 -1.2932183
11.03371 -1.2667785
11.03471 -1.2404685
11.03571 -1.2142831
11.03671 -1.1882227
11.03771 -1.1622938
11.03871 -1.1365063
11.03971 -1.1108695
11.04071 -1.0853877
11.04171 -1.0600593999999999
11.04271 -1.0348775
11.04371 -1.0098340000000001
11.04471 -0.98492419
11.04571 -0.96015027
11.04671 -0.93552144
11.04771 -0.91105048
11.04871 -0.88674901
11.04971 -0.86262319
11.05071 -0.83867097
11.05171 -0.81488416
11.05271 -0.7912523100000001
11.05371 -0.76776845
11.05471 -0.7444323
11.05571 -0.7212508000000001
11.05671 -0.69823521
11.05771 -0.67539625
11.05871 -0.65273941
11.05971 -0.6302630499999999
11.06071 -0.60795969
11.06171 -0.58582071
11.06271 -0.5638413600000001
11.06371 -0.54202392
11.06471 -0.52037784
11.06571 -0.4989164
11.06671 -0.47765103999999997
11.06771 -0.45658676
11.06871 -0.43571992
11.06971 -0.41504013
11.07071 -0.39453505999999994
11.07171 -0.37419631000000003
11.07271 -0.35402318
11.07371 -0.33402334
11.07471 -0.31420949000000004
11.07571 -0.29459388000000003
11.07671 -0.27518319
11.07771 -0.25597604
11.07871 -0.23696446
11.07971 -0.21813859
11.08071 -0.1994923
11.08171 -0.18102680999999998
11.08271 -0.16275098
11.08371 -0.14467759
11.08471 -0.12681761
11.08571 -0.10917532
11.08671 -0.091746164
11.08771 -0.074518722
11.08871 -0.057479943
11.08971 -0.040621261
11.09071 -0.023942665
11.09171 -0.0074529387
11.09271 0.008833980200000001
11.09371 0.024905015
11.09471 0.040753392
11.09571 0.05638114500000001
11.09671 0.071797345
11.09771 0.087013305
11.09871 0.10203669000000001
11.09971 0.11686768
11.10071 0.13149863
11.10171 0.14591756
11.10271 0.16011395
11.10371 0.17408384
11.10471 0.18783176
11.10571 0.20136889
11.10671 0.21470778000000001
11.10771 0.22785629
11.10871 0.24081371
11.10971 0.25357073
11.11071 0.26611323000000003
11.11171 0.27842838000000003
11.11271 0.2905101
11.11371 0.30236153
11.11471 0.31399317
11.11571 0.32541777
11.11671 0.3366444
11.11771 0.34767429
11.11871 0.35850049
11.11971 0.36911140000000003
11.12071 0.37949632
11.12171 0.38965063
11.12271 0.39957799000000005
11.12371 0.40928852000000004
11.12471 0.41879374
11.12571 0.42810105
11.12671 0.43720989000000005
11.12771 0.44611166
11.12871 0.45479345
11.12971 0.46324409
11.13071 0.47145919
11.13171 0.47944337
11.13271 0.48720826999999994
11.13371 0.49476745
11.13471 0.50213053
11.13571 0.50929901
11.13671 0.51626624
11.13771 0.5230207
11.13871 0.5295517399999999
11.13971 0.53585451
11.14071 0.54193218
11.14171 0.54779402
11.14271 0.55345092
11.14371 0.5589098699999999
11.14471 0.56417068
11.14571 0.5692260299999999
11.14671 0.57406495
11.14771 0.57867826
11.14871 0.58306325
11.14971 0.58722529
11.15071 0.59117582
11.15171 0.59492742
11.15271 0.59848842
11.15371 0.60185948
11.15471 0.60503357
11.15571 0.60799927
11.15671 0.61074649
11.15771 0.6132707900000001
11.15871 0.61557554
11.15971 0.61767003
11.16071 0.61956509
11.16171 0.62126811
11.16271 0.62277988
11.16371 0.6240949
11.16471 0.62520457
11.16571 0.62610176
11.16671 0.62678526
11.16771 0.62726075
11.16871 0.62753865
11.16971 0.62762983
11.17071 0.62754066
11.17171 0.62727034
11.17271 0.6268113900000001
11.17371 0.6261532200000001
11.17471 0.62528718
11.17571 0.62421048
11.17671 0.62292768
11.17771 0.6214486
11.17871 0.61978404
11.17971 0.61794128
11.18071 0.61592157
11.18171 0.61372025
11.18271 0.61133015
11.18371 0.60874573
11.18471 0.60596652
11.18571 0.60299793
11.18671 0.59984899
11.18771 0.59652831
11.18871 0.59304019
11.18971 0.5893827
11.19071 0.58554858
11.19171 0.58152894
11.19271 0.57731769
11.19371 0.57291463
11.19471 0.56832614
11.19571 0.56356271
11.19671 0.5586346600000001
11.19771 0.55354843
11.19871 0.54830438
11.19971 0.5428976799999999
11.20071 0.53732167
11.20171 0.53157168
11.20271 0.52564791
11.20371 0.51955562
11.20471 0.5133029499999999
11.20571 0.50689718
11.20671 0.50034132
11.20771 0.49363313999999997
11.20871 0.48676644999999996
11.20971 0.47973474
11.21071 0.47253491
11.21171 0.4651696
11.21271 0.45764669999999996
11.21371 0.44997674
11.21471 0.44216877000000004
11.21571 0.43422701
11.21671 0.42614979000000003
11.21771 0.41793118999999995
11.21871 0.40956433000000003
11.21971 0.40104534
11.22071 0.39237537
11.22171 0.38356036
11.22271 0.37460835
11.22371 0.36552604
11.22471 0.35631608
11.22571 0.34697636
11.22671 0.33750203
11.22771 0.32788878
11.22871 0.31813604
11.22971 0.30824842
11.23071 0.29823463
11.23171 0.28810431
11.23271 0.27786437
11.23371 0.2675164
11.23471 0.25705644
11.23571 0.24647737999999997
11.23671 0.23577274
11.23771 0.22493992000000002
11.23871 0.21398184
11.23971 0.20290588
11.24071 0.19172087999999998
11.24171 0.18043354
11.24271 0.16904612
11.24371 0.15755645
11.24471 0.14596018000000002
11.24571 0.13425411
11.24671 0.12243899999999999
11.24771 0.11052028000000001
11.24871 0.09850655900000001
11.24971 0.086406223
11.25071 0.074224081
11.25171 0.061959471
11.25271 0.049606938
11.25371 0.037159212000000004
11.25471 0.024610943999999996
11.25571 0.011961789
11.25671 -0.0007828524799999999
11.25771 -0.013613697
11.25871 -0.026521043
11.25971 -0.039498293000000004
11.26071 -0.052543968
11.26171 -0.0656611
11.26271 -0.07885455300000001
11.26371 -0.092127448
11.26471 -0.10547859
11.26571 -0.1189021
11.26671 -0.13238948
11.26771 -0.14593313
11.26871 -0.15952942
11.26971 -0.17318018000000002
11.27071 -0.18689135
11.27171 -0.20066972
11.27271 -0.2145191
11.27371 -0.22843769000000003
11.27471 -0.2424181
11.27571 -0.25644973
11.27671 -0.27052271
11.27771 -0.28463148
11.27871 -0.29877622000000004
11.27971 -0.31296173
11.28071 -0.32719413
11.28171 -0.34147701
11.28271 -0.35580902
11.28371 -0.37018389
11.28471 -0.38459278
11.28571 -0.399028
11.28671 -0.41348594000000005
11.28771 -0.42796861
11.28871 -0.44248169
11.28971 -0.45703128000000004
11.29071 -0.47162007999999994
11.29171 -0.48624496
11.29271 -0.5008976
11.29371 -0.5155671900000001
11.29471 -0.53024455
11.29571 -0.5449255
11.29671 -0.55961185
11.29771 -0.57430989
11.29871 -0.58902646
11.29971 -0.60376525
11.30071 -0.61852443
11.30171 -0.63329684
11.30271 -0.64807269
11.30371 -0.66284356
11.30471 -0.67760563
11.30571 -0.69236066
11.30671 -0.70711435
11.30771 -0.7218724999999999
11.30871 -0.7366374099999999
11.30971 -0.7514058100000001
11.31071 -0.76616947
11.31171 -0.78091808
11.31271 -0.7956434
11.31371 -0.81034238
11.31471 -0.8250177799999999
11.31571 -0.83967634
11.31671 -0.85432474
11.31771 -0.8689661499999999
11.31871 -0.88359788
11.31971 -0.8982121900000001
11.32071 -0.9127991300000001
11.32171 -0.9273503000000001
11.32271 -0.9418622600000001
11.32371 -0.95633734
11.32471 -0.9707815
11.32571 -0.98520098
11.32671 -0.99959839
11.32771 -1.013971
11.32871 -1.0283111
11.32971 -1.0426085999999999
11.33071 -1.0568556
11.33171 -1.071049
11.33271 -1.0851908000000001
11.33371 -1.0992869
11.33471 -1.1133428
11.33571 -1.1273608
11.33671 -1.1413377
11.33771 -1.1552659
11.33871 -1.1691363
11.33971 -1.1829414
11.34071 -1.196679
11.34171 -1.2103519999999999
11.34271 -1.2239669
11.34371 -1.2375304
11.34471 -1.2510453
11.34571 -1.2645096
11.34671 -1.277916
11.34771 -1.2912557
11.34871 -1.3045206
11.34971 -1.3177072
11.35071 -1.3308167
11.35171 -1.3438531
11.35271 -1.356821
11.35371 -1.3697218
11.35471 -1.3825526
11.35571 -1.3953069
11.35671 -1.4079770999999999
11.35771 -1.4205577
11.35871 -1.4330473
11.35971 -1.4454489
11.36071 -1.4577685
11.36171 -1.4700117000000001
11.36271 -1.4821811
11.36371 -1.4942748000000001
11.36471 -1.5062865
11.36571 -1.518208
11.36671 -1.5300322
11.36771 -1.5417556000000001
11.36871 -1.5533786
11.36971 -1.5649045
11.37071 -1.5763368
11.37171 -1.5876772000000001
11.37271 -1.5989237
11.37371 -1.6100718
11.37471 -1.6211156
11.37571 -1.6320508
11.37671 -1.6428765
11.37771 -1.6535945
11.37871 -1.6642096
11.37971 -1.6747253
11.38071 -1.6851433999999998
11.38171 -1.6954615999999998
11.38271 -1.7056742999999999
11.38371 -1.7157746
11.38471 -1.7257571
11.38571 -1.7356186999999998
11.38671 -1.74536
11.38771 -1.7549837
11.38871 -1.7644931
11.38971 -1.7738899
11.39071 -1.7831732999999999
11.39171 -1.7923409000000001
11.39271 -1.8013889
11.39371 -1.8103147
11.39471 -1.8191169999999999
11.39571 -1.8277969
11.39671 -1.8363562999999998
11.39771 -1.8447971
11.39871 -1.8531188
11.39971 -1.8613195
11.40071 -1.8693947999999998
11.40171 -1.8773400999999998
11.40271 -1.8851519
11.40371 -1.8928285999999999
11.40471 -1.9003702
11.40571 -1.9077785
11.40671 -1.9150553000000001
11.40771 -1.9222019
11.40871 -1.9292185
11.40971 -1.936104
11.41071 -1.9428568
11.41171 -1.9494757000000003
11.41271 -1.9559598
11.41371 -1.9623088
11.41471 -1.9685226
11.41571 -1.9746008999999998
11.41671 -1.9805428
11.41771 -1.9863466
11.41871 -1.9920114
11.41971 -1.9975360000000002
11.42071 -2.0029196999999996
11.42171 -2.0081623
11.42271 -2.0132637
11.42371 -2.0182235
11.42471 -2.0230411999999998
11.42571 -2.0277163000000002
11.42671 -2.0322479
11.42771 -2.0366365
11.42871 -2.0408822
11.42971 -2.0449851000000003
11.43071 -2.0489449
11.43171 -2.0527601
11.43271 -2.0564288
11.43371 -2.0599483
11.43471 -2.0633169
11.43571 -2.066534
11.43671 -2.069601
11.43771 -2.0725206
11.43871 -2.0752955
11.43971 -2.0779274
11.44071 -2.0804157
11.44171 -2.0827579999999997
11.44271 -2.0849513
11.44371 -2.0869927
11.44471 -2.0888817
11.44571 -2.0906189
11.44671 -2.092207
11.44771 -2.0936485
11.44871 -2.094944
11.44971 -2.0960918
11.45071 -2.0970881
11.45171 -2.0979286999999998
11.45271 -2.0986112
11.45371 -2.0991355
11.45471 -2.0995056
11.45571 -2.0997267
11.45671 -2.099804
11.45771 -2.0997403
11.45871 -2.0995345
11.45971 -2.0991817
11.46071 -2.098676
11.46171 -2.0980123
11.46271 -2.0971891
11.46371 -2.0962086
11.46471 -2.0950761
11.46571 -2.0937965999999997
11.46671 -2.0923730000000003
11.46771 -2.0908040999999997
11.46871 -2.0890849
11.46971 -2.0872091999999998
11.47071 -2.0851729
11.47171 -2.0829760999999998
11.47271 -2.0806236
11.47371 -2.0781232
11.47471 -2.0754825
11.47571 -2.0727051
11.47671 -2.0697894000000003
11.47771 -2.0667283000000003
11.47871 -2.0635128
11.47971 -2.0601356
11.48071 -2.0565951
11.48171 -2.0528952
11.48271 -2.0490441
11.48371 -2.0450508
11.48471 -2.040921
11.48571 -2.0366544
11.48671 -2.0322457
11.48771 -2.0276869
11.48871 -2.0229719999999998
11.48971 -2.0180998
11.49071 -2.0130759
11.49171 -2.0079093
11.49271 -2.0026091
11.49371 -1.9971799
11.49471 -1.9916192
11.49571 -1.985918
11.49671 -1.9800648
11.49771 -1.9740510999999998
11.49871 -1.9678745000000002
11.49971 -1.9615408
11.50071 -1.9550616
11.50171 -1.948449
11.50271 -1.9417113
11.50371 -1.9348493000000002
11.50471 -1.9278565
11.50571 -1.9207232
11.50671 -1.9134412
11.50771 -1.9060085
11.50871 -1.8984301
11.50971 -1.8907165
11.51071 -1.8828783000000002
11.51171 -1.8749211
11.51271 -1.8668428000000001
11.51371 -1.8586339
11.51471 -1.8502817
11.51571 -1.8417763
11.51671 -1.8331155
11.51771 -1.8243059999999998
11.51871 -1.8153608
11.51971 -1.8062945000000001
11.52071 -1.7971168999999998
11.52171 -1.7878288
11.52271 -1.778423
11.52371 -1.768888
11.52471 -1.7592134
11.52571 -1.7493958
11.52671 -1.7394401
11.52771 -1.729358
11.52871 -1.7191619000000002
11.52971 -1.7088599999999998
11.53071 -1.6984514999999998
11.53171 -1.6879274999999998
11.53271 -1.6772749
11.53371 -1.6664828999999999
11.53471 -1.6555486000000001
11.53571 -1.6444786999999998
11.53671 -1.633287
11.53771 -1.6219890000000001
11.53871 -1.6105946
11.53971 -1.5991047
11.54071 -1.5875108999999998
11.54171 -1.5757997
11.54271 -1.5639589999999999
11.54371 -1.5519844
11.54471 -1.5398813
11.54571 -1.5276626
11.54671 -1.5153431
11.54771 -1.502933
11.54871 -1.4904331
11.54971 -1.4778355
11.55071 -1.4651271000000001
11.55171 -1.4522963999999998
11.55271 -1.4393398
11.55371 -1.4262634
11.55471 -1.4130812
11.55571 -1.3998087
11.55671 -1.3864564
11.55771 -1.3730254000000002
11.55871 -1.3595072
11.55971 -1.3458877
11.56071 -1.3321545000000001
11.56171 -1.3183027999999999
11.56271 -1.3043377999999999
11.56371 -1.2902736
11.56471 -1.2761259
11.56571 -1.2619063
11.56671 -1.2476165000000001
11.56771 -1.2332485
11.56871 -1.2187889
11.56971 -1.2042249999999999
11.57071 -1.1895514
11.57171 -1.1747731000000001
11.57271 -1.1599028
11.57371 -1.1449562
11.57471 -1.1299443
11.57571 -1.1148691
11.57671 -1.0997232
11.57771 -1.0844936
11.57871 -1.0691684
11.57971 -1.0537432
11.58071 -1.0382236
11.58171 -1.0226235
11.58271 -1.006959
11.58371 -0.99124173
11.58471 -0.9754739700000001
11.58571 -0.9596480100000001
11.58671 -0.9437500499999999
11.58771 -0.92776679
11.58871 -0.91169206
11.58971 -0.89552989
11.59071 -0.8792925599999999
11.59171 -0.8629954400000001
11.59271 -0.8466503599999999
11.59371 -0.83026038
11.59471 -0.8138192799999999
11.59571 -0.79731522
11.59671 -0.7807370299999999
11.59771 -0.76408004
11.59871 -0.74734911
11.59971 -0.73055681
11.60071 -0.71371812
11.60171 -0.69684391
11.60271 -0.6799361700000001
11.60371 -0.6629874
11.60471 -0.6459844299999999
11.60571 -0.62891459
11.60671 -0.61177192
11.60771 -0.5945601
11.60871 -0.5772911900000001
11.60971 -0.55998033
11.61071 -0.54263938
11.61171 -0.52527227
11.61271 -0.507874
11.61371 -0.49043396
11.61471 -0.47294162
11.61571 -0.4553922
11.61671 -0.43778945999999996
11.61771 -0.42014434
11.61871 -0.40247017
11.61971 -0.38477695
11.62071 -0.36706678000000004
11.62171 -0.34933335
11.62271 -0.33156513
11.62371 -0.31375118999999996
11.62471 -0.29588654
11.62571 -0.27797481
11.62671 -0.26002696
11.62771 -0.2420567
11.62871 -0.22407466999999998
11.62971 -0.20608432000000002
11.63071 -0.18808093
11.63171 -0.17005464
11.63271 -0.15199557
11.63371 -0.13389894
11.63471 -0.11576754
11.63571 -0.09761070300000001
11.63671 -0.079440151
11.63771 -0.061264879
11.63871 -0.043087394
11.63971 -0.024903109
11.64071 -0.0067030858
11.64171 0.011521189
11.64271 0.029773285
11.64371 0.048049714
11.64471 0.06634110500000001
11.64571 0.084636145
11.64671 0.10292636000000001
11.64771 0.12120951
11.64871 0.13949011
11.64971 0.15777671999999998
11.65071 0.17607757000000002
11.65171 0.19439638
11.65271 0.21273042
11.65371 0.23107154000000002
11.65471 0.24940977
11.65571 0.26773752
11.65671 0.28605247
11.65771 0.30435808
11.65871 0.32266113
11.65971 0.340968
11.66071 0.35928115
11.66171 0.37759759
11.66271 0.39591012
11.66371 0.41421051
11.66471 0.43249303
11.66571 0.45075677000000003
11.66671 0.46900567000000004
11.66771 0.48724603999999994
11.66871 0.50548329
11.66971 0.5237188700000001
11.67071 0.5419492300000001
11.67171 0.56016701
11.67271 0.57836431
11.67371 0.59653558
11.67471 0.61467974
11.67571 0.63280002
11.67671 0.65090158
11.67771 0.66898889
11.67871 0.68706316
11.67971 0.70512197
11.68071 0.7231602
11.68171 0.7411725800000001
11.68271 0.75915619
11.68371 0.77711144
11.68471 0.7950415799999999
11.68571 0.8129504500000001
11.68671 0.83084023
11.68771 0.8487097000000001
11.68871 0.8665543
11.68971 0.88436799
11.69071 0.9021452600000001
11.69171 0.9198837
11.69271 0.9375841399999999
11.69371 0.9552500199999999
11.69471 0.97288499
11.69571 0.99049127
11.69671 1.0080681
11.69771 1.0256124
11.69871 1.0431199
11.69971 1.0605879
11.70071 1.0780157000000001
11.70171 1.0954049000000001
11.70271 1.1127584
11.70371 1.1300774
11.70471 1.1473616
11.70571 1.1646071
11.70671 1.1818091
11.70771 1.1989632000000001
11.70871 1.2160672000000001
11.70971 1.2331225
11.71071 1.2501328
11.71171 1.2671025
11.71271 1.2840338999999998
11.71371 1.3009267
11.71471 1.3177776
11.71571 1.3345821
11.71671 1.3513367
11.71771 1.3680403
11.71871 1.384695
11.71971 1.4013041
11.72071 1.4178705
11.72171 1.4343943
11.72271 1.4508718999999999
11.72371 1.467297
11.72471 1.4836637
11.72571 1.4999683
11.72671 1.5162112
11.72771 1.5323967
11.72871 1.5485306
11.72971 1.5646176
11.73071 1.5806586
11.73171 1.5966501000000002
11.73271 1.6125858
11.73371 1.6284595999999998
11.73471 1.6442683999999999
11.73571 1.6600138
11.73671 1.6757004
11.73771 1.6913343
11.73871 1.70692
11.73971 1.7224568999999998
11.74071 1.7379395999999998
11.74171 1.7533602
11.74271 1.768712
11.74371 1.7839918
11.74471 1.7992024999999998
11.74571 1.8143508999999998
11.74671 1.829445
11.74771 1.8444898
11.74871 1.8594846000000003
11.74971 1.8744234
11.75071 1.8892969999999998
11.75171 1.9040972
11.75271 1.9188209
11.75371 1.9334711
11.75471 1.9480558
11.75571 1.9625837
11.75671 1.9770604
11.75771 1.9914847
11.75871 2.0058496
11.75971 2.0201446
11.76071 2.0343614999999997
11.76171 2.0484971
11.76271 2.0625556
11.76371 2.0765465
11.76471 2.0904797999999998
11.76571 2.1043615
11.76671 2.1181908
11.76771 2.1319596
11.76871 2.1456568
11.76971 2.1592727
11.77071 2.1728046
11.77171 2.1862576000000002
11.77271 2.199642
11.77371 2.2129692
11.77471 2.2262454000000003
11.77571 2.2394693
11.77671 2.2526318
11.77771 2.2657201
11.77871 2.2787235999999997
11.77971 2.291639
11.78071 2.3044715
11.78171 2.3172325000000003
11.78271 2.3299342000000003
11.78371 2.3425835999999998
11.78471 2.3551794
11.78571 2.3677121999999997
11.78671 2.380169
11.78771 2.3925396
11.78871 2.4048209000000003
11.78971 2.4170196
11.79071 2.4291478
11.79171 2.4412189
11.79271 2.4532396000000003
11.79371 2.4652081999999997
11.79471 2.4771137
11.79571 2.4889411
11.79671 2.5006786
11.79771 2.5123224
11.79871 2.5238788000000003
11.79971 2.5353608999999997
11.80071 2.5467828000000003
11.80171 2.5581528
11.80271 2.5694698
11.80371 2.5807238999999997
11.80471 2.5919011
11.80571 2.60299
11.80671 2.6139881
11.80771 2.6249027000000003
11.80871 2.6357476
11.80971 2.6465371
11.81071 2.657279
11.81171 2.6679702
11.81271 2.6785988
11.81371 2.6891487
11.81471 2.6996065
11.81571 2.7099682
11.81671 2.7202407
11.81771 2.7304377
11.81871 2.7405749999999998
11.81971 2.7506612
11.82071 2.7606957000000003
11.82171 2.7706679000000003
11.82271 2.7805632
11.82371 2.7903697000000003
11.82471 2.8000846999999998
11.82571 2.8097155
11.82671 2.819277
11.82771 2.8287843
11.82871 2.8382458
11.82971 2.847659
11.83071 2.8570121
11.83171 2.8662883
11.83271 2.8754745
11.83371 2.8845664
11.83471 2.8935714
11.83571 2.9025043999999998
11.83671 2.9113811
11.83771 2.9202107
11.83871 2.9289924
11.83971 2.9377144
11.84071 2.946361
11.84171 2.9549193000000002
11.84271 2.9633854
11.84371 2.9717662999999996
11.84471 2.9800769000000003
11.84571 2.9883325
11.84671 2.9965423
11.84771 3.0047042
11.84871 3.0128067
11.84971 3.0208336
11.85071 3.0287724
11.85171 3.0366199
11.85271 3.0443838000000003
11.85371 3.0520795
11.85471 3.0597236
11.85571 3.0673254
11.85671 3.0748835
11.85771 3.0823858
11.85871 3.0898161
11.85971 3.0971609
11.86071 3.1044157
11.86171 3.1115871
11.86271 3.1186897
11.86371 3.1257387
11.86471 3.1327430000000005
11.86571 3.1397015
11.86671 3.1466026
11.86771 3.1534307
11.86871 3.1601738
11.86971 3.1668287000000004
11.87071 3.1734026999999996
11.87171 3.1799115000000002
11.87271 3.1863707999999997
11.87371 3.1927887000000004
11.87471 3.1991638000000004
11.87571 3.2054842
11.87671 3.2117337000000004
11.87771 3.2179002
11.87871 3.2239798
11.87971 3.2299797999999997
11.88071 3.2359145999999996
11.88171 3.2417998000000003
11.88271 3.2476447999999998
11.88371 3.2534484000000004
11.88471 3.2591999000000005
11.88571 3.2648847
11.88671 3.2704907999999997
11.88771 3.2760151
11.88871 3.2814637
11.88971 3.2868497000000003
11.89071 3.2921869
11.89171 3.2974827999999996
11.89271 3.3027347
11.89371 3.3079311000000002
11.89471 3.3130571
11.89571 3.3181019
11.89671 3.3230633000000003
11.89771 3.3279490000000003
11.89871 3.332774
11.89971 3.3375535
11.90071 3.3422962
11.90171 3.3470001
11.90271 3.3516548999999998
11.90371 3.3562459000000002
11.90471 3.3607620999999996
11.90571 3.3652007999999998
11.90671 3.3695675
11.90771 3.3738740000000003
11.90871 3.3781324
11.90971 3.3823478999999996
11.91071 3.386518
11.91171 3.3906326
11.91271 3.3946789999999996
11.91371 3.3986486000000005
11.91471 3.4025412
11.91571 3.4063656
11.91671 3.4101356
11.91771 3.4138642
11.91871 3.4175579
11.91971 3.4212131
11.92071 3.4248191999999995
11.92171 3.4283616
11.92271 3.4318294
11.92371 3.4352206000000005
11.92471 3.4385413
11.92571 3.4418028000000005
11.92671 3.4450165999999998
11.92771 3.4481876000000002
11.92871 3.4513127
11.92971 3.4543831
11.93071 3.4573883
11.93171 3.4603219
11.93271 3.4631852
11.93371 3.465987
11.93471 3.4687396
11.93571 3.4714527000000004
11.93671 3.4741296999999998
11.93771 3.4767646
11.93871 3.4793455
11.93971 3.4818586
11.94071 3.4842948999999996
11.94171 3.4866544999999998
11.94271 3.4889444999999997
11.94371 3.491177
11.94471 3.493363
11.94571 3.4955073000000003
11.94671 3.4976069
11.94771 3.4996536000000003
11.94871 3.5016388000000003
11.94971 3.5035577
11.95071 3.5054121
11.95171 3.5072103
11.95271 3.5089619
11.95371 3.5106745000000004
11.95471 3.5123471000000004
11.95571 3.5139720999999997
11.95671 3.5155371
11.95771 3.5170302
11.95871 3.5184458000000003
11.95971 3.5197854
11.96071 3.5210591
11.96171 3.5222786999999998
11.96271 3.5234541
11.96371 3.5245884
11.96471 3.525677
11.96571 3.5267110999999995
11.96671 3.5276826
11.96771 3.5285878999999998
11.96871 3.5294293999999997
11.96971 3.5302155
11.97071 3.5309546
11.97171 3.5316516
11.97271 3.5323039
11.97371 3.5329029
11.97471 3.5334366999999998
11.97571 3.5338964
11.97671 3.5342789999999997
11.97771 3.5345901
11.97871 3.5348407999999996
11.97971 3.5350431
11.98071 3.5352044
11.98171 3.535324
11.98271 3.5353946999999994
11.98371 3.5354063
11.98471 3.5353497
11.98571 3.5352219
11.98671 3.5350271
11.98771 3.5347741000000004
11.98871 3.5344709
11.98971 3.5341207
11.99071 3.5337202
11.99171 3.5332602
11.99271 3.53273
11.99371 3.5321228000000002
11.99471 3.5314389000000004
11.99571 3.530686
11.99671 3.5298765000000003
11.99771 3.5290211
11.99871 3.5281252
11.99971 3.5271849
12.00071 3.5261902999999997
12.00171 3.5251293
12.00271 3.5239931
12.00371 3.5227805
12.00471 3.5214971999999998
12.00571 3.5201534999999997
12.00671 3.5187580000000005
12.00771 3.5173137
12.00871 3.5158161
12.00971 3.5142545
12.01071 3.5126187000000004
12.01171 3.5109020999999996
12.01271 3.5091069000000004
12.01371 3.5072424
12.01471 3.5053208000000002
12.01571 3.5033524000000003
12.01671 3.5013392999999997
12.01771 3.4992758
12.01871 3.4971498
12.01971 3.4949481
12.02071 3.4926627000000003
12.02171 3.4902941
12.02271 3.4878503999999997
12.02371 3.4853431999999995
12.02471 3.4827825
12.02571 3.480171
12.02671 3.477503
12.02771 3.4747675
12.02871 3.4719523000000003
12.02971 3.4690513999999997
12.03071 3.4660667
12.03171 3.4630083
12.03271 3.4598887
12.03371 3.4567176999999996
12.03471 3.4534968
12.03571 3.450219
12.03671 3.4468699
12.03771 3.4434367
12.03871 3.4399115
12.03971 3.4362964000000003
12.04071 3.4326017
12.04171 3.4288406
12.04271 3.425023
12.04371 3.4211513
12.04471 3.4172181000000004
12.04571 3.4132108000000003
12.04671 3.4091166999999998
12.04771 3.4049295
12.04871 3.4006521
12.04971 3.3962946
12.05071 3.3918709
12.05171 3.3873900999999997
12.05271 3.3828542
12.05371 3.3782544999999997
12.05471 3.3735774000000003
12.05571 3.3688094
12.05671 3.3639438
12.05771 3.3589835999999997
12.05871 3.3539396
12.05971 3.3488250999999996
12.06071 3.3436506999999995
12.06171 3.3384178
12.06271 3.3331185999999997
12.06371 3.3277392000000003
12.06471 3.322266
12.06571 3.3166926
12.06671 3.3110213
12.06771 3.3052627
12.06871 3.2994310999999996
12.06971 3.2935358999999997
12.07071 3.2875786999999996
12.07171 3.2815509
12.07271 3.2754383999999996
12.07371 3.2692276
12.07471 3.2629117
12.07571 3.2564942
12.07671 3.2499865000000003
12.07771 3.2434024
12.07871 3.2367524000000003
12.07971 3.2300375
12.08071 3.2232496999999998
12.08171 3.2163747
12.08271 3.2093994
12.08371 3.2023173000000003
12.08471 3.1951316
12.08571 3.1878531000000003
12.08671 3.1804956000000004
12.08771 3.1730689
12.08871 3.1655740000000003
12.08971 3.158002
12.09071 3.1503391
12.09171 3.1425722000000005
12.09271 3.1346950999999996
12.09371 3.1267110000000002
12.09471 3.1186312000000003
12.09571 3.1104695
12.09671 3.1022351
12.09771 3.0939292
12.09871 3.0855434
12.09971 3.0770637
12.10071 3.0684771
12.10171 3.0597774
12.10271 3.0509676999999997
12.10371 3.0420588
12.10471 3.0330637
12.10571 3.0239917000000003
12.10671 3.0148435
12.10771 3.0056113
12.10871 2.9962823
12.10971 2.9868443
12.11071 2.9772919
12.11171 2.9676285
12.11271 2.9578648999999997
12.11371 2.9480139
12.11471 2.9380847
12.11571 2.9280776
12.11671 2.9179849
12.11771 2.9077934
12.11871 2.8974915
12.11971 2.8870732
12.12071 2.8765412
12.12171 2.8659054999999998
12.12271 2.8551776
12.12371 2.8443657
12.12471 2.83347
12.12571 2.8224831
12.12671 2.8113935
12.12771 2.8001903
12.12871 2.7888685
12.12971 2.7774313
12.13071 2.7658882
12.13171 2.7542504
12.13271 2.7425254
12.13371 2.730714
12.13471 2.7188091
12.13571 2.7068002
12.13671 2.6946779
12.13771 2.6824381
12.13871 2.6700841
12.13971 2.6576250999999997
12.14071 2.6450716
12.14171 2.6324308000000003
12.14271 2.6197026
12.14371 2.6068805
12.14471 2.5939543
12.14571 2.5809146000000003
12.14671 2.5677573
12.14771 2.5544845
12.14871 2.5411034
12.14971 2.5276229
12.15071 2.5140483000000002
12.15171 2.5003796
12.15271 2.4866112
12.15371 2.4727343
12.15471 2.4587418999999997
12.15571 2.4446312000000003
12.15671 2.430406
12.15771 2.4160741
12.15871 2.401644
12.15971 2.3871215
12.16071 2.3725066
12.16171 2.3577939999999997
12.16271 2.3429759000000003
12.16371 2.3280459
12.16471 2.3130010999999997
12.16571 2.297844
12.16671 2.2825804
12.16771 2.2672165
12.16871 2.251756
12.16971 2.2361979
12.17071 2.2205373
12.17171 2.204768
12.17271 2.1888852
12.17371 2.1728880999999998
12.17471 2.1567801
12.17571 2.1405675
12.17671 2.1242557
12.17771 2.1078479
12.17871 2.0913426
12.17971 2.0747354
12.18071 2.0580214
12.18171 2.0411966
12.18271 2.0242611
12.18371 2.0072179
12.18471 1.9900716999999999
12.18571 1.9728268
12.18671 1.9554842
12.18771 1.9380428
12.18871 1.9204989
12.18971 1.9028489999999998
12.19071 1.8850916999999998
12.19171 1.8672279999999999
12.19271 1.8492617
12.19371 1.8311964
12.19471 1.8130349000000001
12.19571 1.7947765
12.19671 1.7764188
12.19771 1.7579580000000001
12.19871 1.7393911000000002
12.19971 1.7207183000000001
12.20071 1.7019419
12.20171 1.6830659000000001
12.20271 1.6640937000000002
12.20371 1.6450273000000002
12.20471 1.6258655
12.20571 1.6066056
12.20671 1.5872449
12.20771 1.5677824999999999
12.20871 1.54822
12.20971 1.5285613999999998
12.21071 1.5088107
12.21171 1.4889703
12.21271 1.4690398
12.21371 1.449016
12.21471 1.4288944
12.21571 1.4086721
12.21671 1.3883488
12.21771 1.3679279
12.21871 1.3474147
12.21971 1.3268141
12.22071 1.3061286
12.22171 1.285357
12.22271 1.2644953
12.22371 1.2435389
12.22471 1.222485
12.22571 1.2013348
12.22671 1.1800928
12.22771 1.1587653
12.22871 1.1373577
12.22971 1.1158716000000002
12.23071 1.0943044000000002
12.23171 1.0726507
12.23271 1.0509049
12.23371 1.0290647
12.23471 1.0071326999999999
12.23571 0.98511567
12.23671 0.96302191
12.23771 0.9408579199999999
12.23871 0.91862548
12.23971 0.89632077
12.24071 0.87393671
12.24171 0.85146623
12.24271 0.82890606
12.24371 0.80625843
12.24471 0.78353072
12.24571 0.7607318
12.24671 0.7378682
12.24771 0.71494109
12.24871 0.69194566
12.24971 0.6688737800000001
12.25071 0.6457183
12.25171 0.62247701
12.25271 0.5991544599999999
12.25371 0.57576061
12.25471 0.55230693
12.25571 0.52880156
12.25671 0.50524585
12.25771 0.48163417
12.25871 0.45795669
12.25971 0.43420442
12.26071 0.41037379
12.26171 0.38646879
12.26271 0.36249969
12.26371 0.33847853
12.26471 0.31441387
12.26571 0.29030710000000004
12.26671 0.26615199
12.26771 0.24193809
12.26871 0.21765616
12.26971 0.19330306
12.27071 0.16888402
12.27171 0.14441088
12.27271 0.11989706
12.27371 0.095351745
12.27471 0.070775824
12.27571 0.046161661
12.27671 0.021496954000000002
12.27771 -0.0032291973
12.27871 -0.028020656
12.27971 -0.052871805
12.28071 -0.077769428
12.28171 -0.10269814000000001
12.28271 -0.12764686
12.28371 -0.15261334
12.28471 -0.17760455
12.28571 -0.20263284
12.28671 -0.22770944
12.28771 -0.25283869
12.28871 -0.2780153
12.28971 -0.30322643
12.29071 -0.32845731
12.29171 -0.35369797
12.29271 -0.37894775
12.29371 -0.40421556
12.29471 -0.42951545
12.29571 -0.45485962
12.29671 -0.48025204000000005
12.29771 -0.50568576
12.29871 -0.53114495
12.29971 -0.55661127
12.30071 -0.58207135
12.30171 -0.60752188
12.30271 -0.63297031
12.30371 -0.65843062
12.30471 -0.68391599
12.30571 -0.70943208
12.30671 -0.73497398
12.30771 -0.76052817
12.30871 -0.7860785400000001
12.30971 -0.8116139099999999
12.31071 -0.83713308
12.31171 -0.86264499
12.31271 -0.88816443
12.31371 -0.91370437
12.31471 -0.9392690800000001
12.31571 -0.96485093
12.31671 -0.9904330600000001
12.31771 -1.0159957000000002
12.31871 -1.0415246
12.31971 -1.0670163
12.32071 -1.0924793
12.32171 -1.1179293
12.32271 -1.1433811
12.32371 -1.168842
12.32471 -1.1943074
12.32571 -1.219763
12.32671 -1.2451911
12.32771 -1.2705783
12.32871 -1.2959213
12.32971 -1.3212277
12.33071 -1.3465116
12.33171 -1.371786
12.33271 -1.3970554
12.33371 -1.4223126000000001
12.33471 -1.4475409
12.33571 -1.4727208
12.33671 -1.4978381
12.33771 -1.5228901
12.33871 -1.5478864
12.33971 -1.572844
12.34071 -1.5977792000000002
12.34171 -1.6227001
12.34271 -1.6476026000000001
12.34371 -1.6724712999999998
12.34471 -1.6972867999999999
12.34571 -1.7220335
12.34671 -1.7467061
12.34771 -1.7713105
12.34871 -1.7958598
12.34971 -1.8203668
12.35071 -1.8448371000000001
12.35171 -1.8692647999999998
12.35271 -1.8936345
12.35371 -1.9179282999999998
12.35471 -1.9421325999999999
12.35571 -1.9662451
12.35671 -1.9902749000000002
12.35771 -2.0142384
12.35871 -2.0381516
12.35971 -2.0620221
12.36071 -2.0858453999999997
12.36171 -2.1096058
12.36271 -2.1332834
12.36371 -2.1568617000000003
12.36471 -2.1803344
12.36571 -2.2037063
12.36671 -2.2269903
12.36771 -2.2502
12.36871 -2.2733422
12.36971 -2.2964133
12.37071 -2.3194004
12.37171 -2.3422871
12.37271 -2.3650602
12.37371 -2.3877159
12.37471 -2.4102619
12.37571 -2.4327118
12.37671 -2.4550796
12.37771 -2.4773712999999997
12.37871 -2.4995821
12.37971 -2.5216971
12.38071 -2.5436969
12.38171 -2.5655663
12.38271 -2.587299
12.38371 -2.6089001
12.38471 -2.630382
12.38571 -2.6517591
12.38671 -2.6730396
12.38771 -2.6942220999999997
12.38871 -2.7152954
12.38971 -2.7362442000000002
12.39071 -2.7570550999999996
12.39171 -2.7777232
12.39271 -2.7982526
12.39371 -2.8186534
12.39471 -2.8389366
12.39571 -2.8591074
12.39671 -2.8791614
12.39771 -2.8990859
12.39871 -2.9188646
12.39971 -2.9384844
12.40071 -2.9579407
12.40171 -2.977239
12.40271 -2.9963914000000003
12.40371 -3.0154111
12.40471 -3.0343058999999997
12.40571 -3.0530751
12.40671 -3.0717086
12.40771 -3.090192
12.40871 -3.1085124
12.40971 -3.1266629999999997
12.41071 -3.1446453
12.41171 -3.1624671
12.41271 -3.1801369000000004
12.41371 -3.1976592
12.41471 -3.2150317
12.41571 -3.2322451
12.41671 -3.249288
12.41771 -3.2661501000000004
12.41871 -3.2828283
12.41971 -3.2993268
12.42071 -3.3156554999999996
12.42171 -3.3318243999999995
12.42271 -3.3478389999999996
12.42371 -3.3636976
12.42471 -3.3793911000000003
12.42571 -3.3949066
12.42671 -3.4102321
12.42771 -3.4253612
12.42871 -3.4402952
12.42971 -3.4550395
12.43071 -3.469602
12.43171 -3.4839876
12.43271 -3.4981951
12.43371 -3.5122185999999997
12.43471 -3.5260499000000003
12.43571 -3.5396822
12.43671 -3.553113
12.43771 -3.5663451999999998
12.43871 -3.5793848
12.43971 -3.5922382
12.44071 -3.6049072
12.44171 -3.6173891
12.44271 -3.6296763000000003
12.44371 -3.6417589
12.44471 -3.6536284
12.44571 -3.6652802999999996
12.44671 -3.6767162
12.44771 -3.6879405
12.44871 -3.6989596
12.44971 -3.7097766999999995
12.45071 -3.7203915
12.45171 -3.7308
12.45271 -3.7409961
12.45371 -3.7509753999999997
12.45471 -3.7607348999999997
12.45571 -3.7702762
12.45671 -3.7796008999999997
12.45771 -3.7887118999999996
12.45871 -3.7976089999999996
12.45971 -3.8062893
12.46071 -3.8147483
12.46171 -3.8229804
12.46271 -3.830982
12.46371 -3.8387526
12.46471 -3.8462941
12.46571 -3.8536105000000003
12.46671 -3.8607057
12.46771 -3.8675804
12.46871 -3.874233
12.46971 -3.8806595
12.47071 -3.886855
12.47171 -3.8928166
12.47271 -3.8985427
12.47371 -3.9040331
12.47471 -3.9092887
12.47571 -3.9143097
12.47671 -3.9190941
12.47771 -3.9236397
12.47871 -3.9279439
12.47971 -3.9320058999999996
12.48071 -3.9358258
12.48171 -3.9394066
12.48271 -3.9427504000000004
12.48371 -3.9458595
12.48471 -3.9487332
12.48571 -3.9513696
12.48671 -3.9537652999999997
12.48771 -3.9559167
12.48871 -3.9578206999999996
12.48971 -3.9594769000000003
12.49071 -3.9608859000000005
12.49171 -3.9620485
12.49271 -3.9629653
12.49371 -3.9636343999999997
12.49471 -3.9640535
12.49571 -3.9642207
12.49671 -3.9641351
12.49771 -3.9637979
12.49871 -3.9632134
12.49971 -3.9623849000000004
12.50071 -3.9613146
12.50171 -3.9600015
12.50271 -3.9584413
12.50371 -3.9566285999999997
12.50471 -3.9545576999999996
12.50571 -3.9522259999999996
12.50671 -3.9496344000000003
12.50771 -3.9467866999999996
12.50871 -3.9436883999999996
12.50971 -3.9403424
12.51071 -3.936749
12.51171 -3.9329052000000004
12.51271 -3.9288066
12.51371 -3.9244499000000004
12.51471 -3.9198342999999998
12.51571 -3.9149627
12.51671 -3.9098408
12.51771 -3.9044733999999996
12.51871 -3.8988620000000003
12.51971 -3.8930036
12.52071 -3.8868912
12.52171 -3.8805164000000003
12.52271 -3.8738735
12.52371 -3.8669615999999998
12.52471 -3.8597856
12.52571 -3.8523536
12.52671 -3.8446743
12.52771 -3.8367536
12.52871 -3.8285914999999995
12.52971 -3.8201835
12.53071 -3.8115221999999997
12.53171 -3.8026016000000005
12.53271 -3.7934205999999997
12.53371 -3.7839829999999997
12.53471 -3.7742957
12.53571 -3.7643645
12.53671 -3.7541918
12.53771 -3.7437736999999998
12.53871 -3.7331022
12.53971 -3.7221684999999995
12.54071 -3.7109669
12.54171 -3.6994986
12.54271 -3.6877717999999997
12.54371 -3.6757983000000003
12.54471 -3.6635894
12.54571 -3.6511511000000003
12.54671 -3.6384820999999996
12.54771 -3.6255746999999996
12.54871 -3.6124188000000004
12.54971 -3.5990067
12.55071 -3.5853364
12.55171 -3.5714131000000005
12.55271 -3.5572451
12.55371 -3.5428415999999996
12.55471 -3.5282061000000002
12.55571 -3.5133354
12.55671 -3.4982223
12.55771 -3.4828573
12.55871 -3.4672357000000003
12.55971 -3.4513596
12.56071 -3.4352387999999996
12.56171 -3.4188863
12.56271 -3.4023143
12.56371 -3.3855288999999997
12.56471 -3.3685271
12.56571 -3.351298
12.56671 -3.3338292999999997
12.56771 -3.3161115
12.56871 -3.2981432999999996
12.56971 -3.2799315000000004
12.57071 -3.2614876
12.57171 -3.2428239
12.57271 -3.2239470999999997
12.57371 -3.2048557
12.57471 -3.1855419000000005
12.57571 -3.1659964
12.57671 -3.1462133000000003
12.57771 -3.1261940000000004
12.57871 -3.1059489
12.57971 -3.0854914
12.58071 -3.064834
12.58171 -3.0439814999999997
12.58271 -3.0229296999999997
12.58371 -3.0016674
12.58471 -2.9801812
12.58571 -2.9584624
12.58671 -2.9365107000000004
12.58771 -2.9143356
12.58871 -2.8919516
12.58971 -2.8693732
12.59071 -2.8466085
12.59171 -2.8236572
12.59271 -2.8005108
12.59371 -2.7771589999999997
12.59471 -2.7535944999999997
12.59571 -2.7298179
12.59671 -2.7058374
12.59771 -2.6816664
12.59871 -2.6573168000000003
12.59971 -2.6327938
12.60071 -2.6080943999999997
12.60171 -2.5832083
12.60271 -2.5581239
12.60371 -2.5328336
12.60471 -2.5073393999999998
12.60571 -2.4816522
12.60671 -2.4557887000000003
12.60771 -2.4297638
12.60871 -2.4035862000000003
12.60971 -2.3772547
12.61071 -2.3507601
12.61171 -2.32409
12.61271 -2.2972351
12.61371 -2.270194
12.61471 -2.2429742
12.61571 -2.2155885
12.61671 -2.1880496
12.61771 -2.1603646
12.61871 -2.1325317999999998
12.61971 -2.1045431
12.62071 -2.0763891
12.62171 -2.0480646
12.62271 -2.0195728
12.62371 -1.9909255000000001
12.62471 -1.9621395
12.62571 -1.9332292
12.62671 -1.9042023000000001
12.62771 -1.8750565000000001
12.62871 -1.8457817
12.62971 -1.8163649
12.63071 -1.7867969000000001
12.63171 -1.7570763999999999
12.63271 -1.7272112999999998
12.63371 -1.6972148999999999
12.63471 -1.6671002000000001
12.63571 -1.6368752
12.63671 -1.60654
12.63771 -1.5760880000000002
12.63871 -1.5455111000000001
12.63971 -1.5148052
12.64071 -1.4839735
12.64171 -1.4530267
12.64271 -1.4219792
12.64371 -1.3908435000000001
12.64471 -1.3596254
12.64571 -1.3283221
12.64671 -1.2969237999999998
12.64771 -1.2654194
12.64871 -1.2338018
12.64971 -1.2020722
12.65071 -1.1702402
12.65171 -1.1383205
12.65271 -1.1063268
12.65371 -1.0742677
12.65471 -1.0421438
12.65571 -1.0099495
12.65671 -0.97767711
12.65771 -0.94532222
12.65871 -0.91288676
12.65971 -0.8803789500000001
12.66071 -0.84781032
12.66171 -0.81519056
12.66271 -0.78252377
12.66371 -0.74980687
12.66471 -0.71703163
12.66571 -0.68418961
12.66671 -0.65127709
12.66771 -0.61829812
12.66871 -0.58526401
12.66971 -0.55218986
12.67071 -0.5190893999999999
12.67171 -0.48597040999999996
12.67271 -0.45283325
12.67371 -0.41967239
12.67471 -0.3864808
12.67571 -0.35325424
12.67671 -0.31999429
12.67771 -0.2867081
12.67871 -0.25340542
12.67971 -0.22009439000000003
12.68071 -0.18677826
12.68171 -0.15345452
12.68271 -0.12011717000000001
12.68371 -0.08676069
12.68471 -0.053384183999999994
12.68571 -0.019993346
12.68671 0.013400523999999999
12.68771 0.046784079
12.68871 0.08014639
12.68971 0.11348235000000001
12.69071 0.14679343
12.69171 0.18008544999999998
12.69271 0.21336457999999997
12.69371 0.24663354
12.69471 0.27988942
12.69571 0.3131245
12.69671 0.34632927
12.69771 0.37949611
12.69871 0.412622
12.69971 0.44570854
12.70071 0.47875987000000003
12.70171 0.51177912
12.70271 0.54476527
12.70371 0.5777120099999999
12.70471 0.61060949
12.70571 0.64344741
12.70671 0.67621879
12.70771 0.7089219499999999
12.70871 0.74156024
12.70971 0.77413926
12.71071 0.80666319
12.71171 0.8391316
12.71271 0.8715388399999999
12.71371 0.90387538
12.71471 0.93613118
12.71571 0.96829887
12.71671 1.0003760000000002
12.71771 1.0323643
12.71871 1.0642668
12.71971 1.0960852
12.72071 1.127817
12.72171 1.1594560999999999
12.72271 1.190994
12.72371 1.2224233
12.72471 1.2537405
12.72571 1.2849469
12.72671 1.3160471999999999
12.72771 1.3470463
12.72871 1.3779460000000001
12.72971 1.4087429
12.73071 1.4394285
12.73171 1.4699924
12.73271 1.5004252
12.73371 1.5307217
12.73471 1.5608815999999999
12.73571 1.5909083000000002
12.73671 1.6208053
12.73771 1.6505729
12.73871 1.6802078000000003
12.73971 1.7097022
12.74071 1.739048
12.74171 1.7682388
12.74271 1.797273
12.74371 1.8261533
12.74471 1.8548846
12.74571 1.8834703000000002
12.74671 1.9119095
12.74771 1.9401964
12.74871 1.9683206000000002
12.74971 1.9962719
12.75071 2.0240426
12.75171 2.0516311999999997
12.75271 2.0790407
12.75371 2.1062775
12.75471 2.133346
12.75571 2.1602461
12.75671 2.1869725
12.75771 2.2135157
12.75871 2.2398667
12.75971 2.2660194000000002
12.76071 2.2919731
12.76171 2.3177316
12.76271 2.3432998
12.76371 2.3686806000000002
12.76471 2.3938714
12.76571 2.4188641
12.76671 2.4436478
12.76771 2.4682121
12.76871 2.4925517
12.76971 2.5166676999999997
12.77071 2.5405666
12.77171 2.5642557
12.77271 2.5877399
12.77371 2.6110178
12.77471 2.6340820000000003
12.77571 2.6569214
12.77671 2.6795255
12.77771 2.7018885999999998
12.77871 2.7240113999999997
12.77971 2.7458997
12.78071 2.7675601000000003
12.78171 2.7889963
12.78271 2.8102058999999997
12.78371 2.8311800000000003
12.78471 2.8519075000000003
12.78571 2.8723788
12.78671 2.8925897999999997
12.78771 2.9125432
12.78871 2.9322468
12.78971 2.9517092000000003
12.79071 2.9709347
12.79171 2.9899204
12.79271 3.0086565999999997
12.79371 3.0271303
12.79471 3.0453304
12.79571 3.063252
12.79671 3.0808974
12.79771 3.0982746
12.79871 3.1153925
12.79971 3.1322557
12.80071 3.1488620000000003
12.80171 3.1652025999999998
12.80271 3.1812653
12.80371 3.1970408
12.80471 3.2125261000000003
12.80571 3.2277249
12.80671 3.2426458
12.80771 3.2572977000000005
12.80871 3.2716852
12.80971 3.2858044000000004
12.81071 3.2996449999999995
12.81171 3.3131935
12.81271 3.3264390999999995
12.81371 3.3393781999999996
12.81471 3.3520151
12.81571 3.3643588
12.81671 3.3764198000000003
12.81771 3.3882029
12.81871 3.3997054999999996
12.81971 3.4109175
12.82071 3.4218270000000004
12.82171 3.4324236
12.82271 3.4427039
12.82371 3.4526721000000005
12.82471 3.4623376999999995
12.82571 3.4717109
12.82671 3.4807969
12.82771 3.4895927
12.82871 3.4980886000000004
12.82971 3.5062718999999998
12.83071 3.5141329999999997
12.83171 3.5216693
12.83271 3.5288862999999995
12.83371 3.5357948
12.83471 3.5424054000000003
12.83571 3.5487231
12.83671 3.5547446000000003
12.83771 3.5604592
12.83871 3.5658535
12.83971 3.5709169
12.84071 3.5756461
12.84171 3.5800460999999997
12.84271 3.5841278999999995
12.84371 3.5879027
12.84471 3.5913765
12.84571 3.5945474999999996
12.84671 3.5974063000000003
12.84771 3.5999414
12.84871 3.6021433999999997
12.84971 3.6040097
12.85071 3.6055468
12.85171 3.6067649999999998
12.85271 3.6076751
12.85371 3.6082815
12.85471 3.6085814000000003
12.85571 3.6085635
12.85671 3.6082152
12.85771 3.6075264000000002
12.85871 3.6064949
12.85971 3.6051273000000004
12.86071 3.6034357000000004
12.86171 3.6014318
12.86271 3.5991225
12.86371 3.5965065999999997
12.86471 3.5935756
12.86571 3.5903182
12.86671 3.5867259
12.86771 3.5827968
12.86871 3.5785366
12.86971 3.5739555999999997
12.87071 3.5690635
12.87171 3.5638653
12.87271 3.5583574
12.87371 3.5525315
12.87471 3.5463758
12.87571 3.539883
12.87671 3.5330519
12.87771 3.5258896999999996
12.87871 3.5184078
12.87971 3.5106170999999997
12.88071 3.5025242999999997
12.88171 3.4941278
12.88271 3.4854200000000004
12.88371 3.476391
12.88471 3.4670331
12.88571 3.4573451
12.88671 3.4473325999999997
12.88771 3.4370057000000003
12.88871 3.4263744999999997
12.88971 3.4154437000000004
12.89071 3.4042120000000002
12.89171 3.3926722
12.89271 3.3808157
12.89371 3.3686366000000003
12.89471 3.3561349
12.89571 3.3433169
12.89671 3.3301927
12.89771 3.3167724
12.89871 3.3030603
12.89971 3.2890547
12.90071 3.2747485
12.90171 3.2601323
12.90271 3.2452010000000002
12.90371 3.2299541
12.90471 3.214398
12.90571 3.1985428000000002
12.90671 3.1823982
12.90771 3.1659693000000004
12.90871 3.1492557
12.90971 3.1322528000000003
12.91071 3.1149538
12.91171 3.097355
12.91271 3.0794572
12.91371 3.0612666
12.91471 3.0427922
12.91571 3.0240413
12.91671 3.0050174999999997
12.91771 2.9857192
12.91871 2.9661408
12.91971 2.9462756999999997
12.92071 2.9261207000000002
12.92171 2.9056775999999997
12.92271 2.8849531
12.92371 2.8639562
12.92471 2.8426949
12.92571 2.8211735
12.92671 2.7993914
12.92771 2.7773445
12.92871 2.7550286
12.92971 2.7324414000000004
12.93071 2.7095851
12.93171 2.6864655
12.93271 2.6630905
12.93371 2.6394658
12.93471 2.6155941
12.93571 2.591474
12.93671 2.5671019999999998
12.93771 2.5424751999999997
12.93871 2.5175937
12.93971 2.4924611999999997
12.94071 2.4670847
12.94171 2.4414718
12.94271 2.4156282
12.94371 2.389556
12.94471 2.3632534
12.94571 2.336717
12.94671 2.3099445
12.94771 2.2829359
12.94871 2.2556953
12.94971 2.2282293
12.95071 2.2005448
12.95171 2.1726467
12.95271 2.1445366
12.95371 2.1162136
12.95471 2.0876762
12.95571 2.0589242
12.95671 2.0299603999999998
12.95771 2.0007903000000002
12.95871 1.9714208
12.95971 1.9418575
12.96071 1.9121027
12.96171 1.8821554
12.96271 1.8520128
12.96371 1.8216722
12.96471 1.7911337
12.96571 1.7604014000000001
12.96671 1.7294822
12.96771 1.6983841
12.96871 1.6671137999999999
12.96971 1.6356745999999998
12.97071 1.6040668
12.97171 1.5722890999999999
12.97271 1.540341
12.97371 1.5082244999999999
12.97471 1.4759447
12.97571 1.4435087
12.97671 1.4109228999999999
12.97771 1.3781906
12.97871 1.3453115
12.97971 1.3122821
12.98071 1.2790989
12.98171 1.2457605
12.98271 1.2122702
12.98371 1.1786357
12.98471 1.1448674
12.98571 1.1109744
12.98671 1.0769625999999999
12.98771 1.0428332
12.98871 1.0085838999999999
12.98971 0.9742113800000001
12.99071 0.9397147200000001
12.99171 0.90509718
12.99271 0.87036584
12.99371 0.83552925
12.99471 0.8005944100000001
12.99571 0.76556392
12.99671 0.7304359699999999
12.99771 0.6952061300000001
12.99871 0.65987078
12.99971 0.6244306
13.00071 0.58889226
13.00171 0.55326722
13.00271 0.51756832
13.00371 0.48180575999999997
13.00471 0.44598384
13.00571 0.41010053999999996
13.00671 0.37414969
13.00771 0.33812506999999997
13.00871 0.3020244
13.00971 0.26585134
13.01071 0.22961489999999998
13.01171 0.19332588
13.01271 0.15699283
13.01371 0.12061909999999999
13.01471 0.084202539
13.01571 0.04773812
13.01671 0.011222372
13.01771 -0.025342827
13.01871 -0.061948701999999994
13.01971 -0.09858140300000001
13.02071 -0.13522638
13.02171 -0.17187342
13.02271 -0.20852004999999998
13.02371 -0.24517176000000002
13.02471 -0.28183847
13.02571 -0.31852929
13.02671 -0.35524748
13.02771 -0.39198821999999994
13.02871 -0.42873984
13.02971 -0.46548839000000003
13.03071 -0.5022227300000001
13.03171 -0.5389382100000001
13.03271 -0.57563717
13.03371 -0.6123254499999999
13.03471 -0.64900755
13.03571 -0.6856818699999999
13.03671 -0.72233928
13.03771 -0.7589650800000001
13.03871 -0.7955442199999999
13.03971 -0.83206668
13.04071 -0.8685316000000001
13.04171 -0.90494659
13.04271 -0.94132386
13.04371 -0.97767385
13.04471 -1.0139995000000002
13.04571 -1.0502942
13.04671 -1.0865431
13.04771 -1.1227291
13.04871 -1.1588387
13.04971 -1.1948666000000001
13.05071 -1.2308157
13.05171 -1.2666944
13.05271 -1.3025098000000002
13.05371 -1.3382625000000001
13.05471 -1.3739447999999999
13.05571 -1.4095426
13.05671 -1.4450406
13.05771 -1.4804286
13.05871 -1.5157057
13.05971 -1.5508796
13.06071 -1.5859626000000002
13.06171 -1.6209645000000001
13.06271 -1.6558867000000002
13.06371 -1.6907203999999998
13.06471 -1.7254486999999998
13.06571 -1.7600517999999998
13.06671 -1.7945154
13.06771 -1.8288342
13.06871 -1.8630136
13.06971 -1.8970646
13.07071 -1.9309979000000002
13.07171 -1.9648174
13.07271 -1.9985175000000002
13.07371 -2.0320848999999996
13.07471 -2.0655043
13.07571 -2.0987641000000004
13.07671 -2.1318615999999997
13.07771 -2.1648033
13.07871 -2.1976002
13.07971 -2.2302615
13.08071 -2.2627879
13.08171 -2.2951698
13.08271 -2.3273894999999998
13.08371 -2.3594268
13.08471 -2.3912676
13.08571 -2.4229078
13.08671 -2.4543542
13.08771 -2.485621
13.08871 -2.5167208
13.08971 -2.5476595
13.09071 -2.5784325
13.09171 -2.6090255
13.09271 -2.6394216000000004
13.09371 -2.6696075
13.09471 -2.6995782
13.09571 -2.7293385999999997
13.09671 -2.758899
13.09771 -2.7882688
13.09871 -2.8174503
13.09971 -2.846436
13.10071 -2.8752102
13.10171 -2.9037552
13.10271 -2.9320581
13.10371 -2.9601164
13.10471 -2.987938
13.10571 -3.0155372
13.10671 -3.0429276
13.10771 -3.0701149
13.10871 -3.0970937
13.10971 -3.1238485
13.11071 -3.1503603
13.11171 -3.1766139
13.11271 -3.2026023
13.11371 -3.2283294999999996
13.11471 -3.253806
13.11571 -3.2790426
13.11671 -3.3040437999999996
13.11771 -3.328805
13.11871 -3.3533141000000004
13.11971 -3.3775561
13.12071 -3.4015193999999997
13.12171 -3.4252018000000004
13.12271 -3.4486103999999997
13.12371 -3.4717578
13.12471 -3.4946561000000003
13.12571 -3.5173102999999997
13.12671 -3.5397138000000004
13.12771 -3.5618513999999997
13.12871 -3.5837039
13.12971 -3.6052562000000004
13.13071 -3.6265019
13.13171 -3.6474450999999997
13.13271 -3.668097
13.13371 -3.6884706000000005
13.13471 -3.7085727
13.13571 -3.7284013
13.13671 -3.7479459999999998
13.13771 -3.7671939
13.13871 -3.7861331999999996
13.13971 -3.8047607999999995
13.14071 -3.8230809999999997
13.14171 -3.8411036000000003
13.14271 -3.8588381999999997
13.14371 -3.8762879
13.14471 -3.8934469
13.14571 -3.9103024
13.14671 -3.9268381999999997
13.14771 -3.9430421
13.14871 -3.9589106999999997
13.14971 -3.9744496
13.15071 -3.9896712
13.15171 -4.0045887
13.15271 -4.0192101000000005
13.15371 -4.0335353
13.15471 -4.0475558000000005
13.15571 -4.0612585999999995
13.15671 -4.0746316
13.15771 -4.087669
13.15871 -4.1003719
13.15971 -4.1127466
13.16071 -4.1247997000000005
13.16171 -4.136534800000001
13.16271 -4.1479479999999995
13.16371 -4.1590299
13.16471 -4.1697692
13.16571 -4.1801572
13.16671 -4.1901915999999995
13.16771 -4.1998789
13.16871 -4.2092305
13.16971 -4.2182587
13.17071 -4.226971799999999
13.17171 -4.235369700000001
13.17271 -4.2434449999999995
13.17371 -4.2511858
13.17471 -4.2585805
13.17571 -4.2656220000000005
13.17671 -4.272310399999999
13.17771 -4.2786501
13.17871 -4.2846471
13.17971 -4.2903062
13.18071 -4.2956263
13.18171 -4.3006022
13.18271 -4.3052264
13.18371 -4.3094926
13.18471 -4.3133993
13.18571 -4.316951
13.18671 -4.3201562
13.18771 -4.3230246999999995
13.18871 -4.3255623
13.18971 -4.3277692
13.19071 -4.3296397
13.19171 -4.3311637
13.19271 -4.3323323
13.19371 -4.3331396
13.19471 -4.3335851000000005
13.19571 -4.3336745
13.19671 -4.3334141
13.19771 -4.3328099
13.19871 -4.3318633
13.19971 -4.330572500000001
13.20071 -4.3289333999999995
13.20171 -4.3269414
13.20271 -4.3245945
13.20371 -4.3218939999999995
13.20471 -4.3188453
13.20571 -4.315453000000001
13.20671 -4.3117218
13.20771 -4.3076511
13.20871 -4.3032373999999995
13.20971 -4.298475
13.21071 -4.2933582999999995
13.21171 -4.2878844
13.21271 -4.2820543
13.21371 -4.2758726
13.21471 -4.2693458
13.21571 -4.2624797999999995
13.21671 -4.255278
13.21771 -4.2477407000000005
13.21871 -4.2398654
13.21971 -4.2316489
13.22071 -4.2230885
13.22171 -4.214184700000001
13.22271 -4.2049389
13.22371 -4.1953537999999995
13.22471 -4.1854315
13.22571 -4.1751731
13.22671 -4.1645776
13.22771 -4.1536439000000005
13.22871 -4.142370799999999
13.22971 -4.130758
13.23071 -4.1188069
13.23171 -4.1065216
13.23271 -4.0939059
13.23371 -4.0809643
13.23471 -4.067699999999999
13.23571 -4.0541138
13.23671 -4.0402062
13.23771 -4.0259752
13.23871 -4.0114198
13.23971 -3.9965391
13.24071 -3.9813335999999997
13.24171 -3.9658036
13.24271 -3.9499505999999998
13.24371 -3.9337769000000002
13.24471 -3.9172846999999997
13.24571 -3.9004765
13.24671 -3.8833551
13.24771 -3.8659219
13.24871 -3.8481787000000005
13.24971 -3.8301267
13.25071 -3.8117672999999996
13.25171 -3.7931014
13.25271 -3.7741311
13.25371 -3.7548587
13.25471 -3.7352864
13.25571 -3.715416
13.25671 -3.6952488
13.25771 -3.6747847
13.25871 -3.6540229
13.25971 -3.6329634
13.26071 -3.6116078000000003
13.26171 -3.5899586999999995
13.26271 -3.5680207999999998
13.26371 -3.5458002000000004
13.26471 -3.5233016999999998
13.26571 -3.5005285999999995
13.26671 -3.4774814000000003
13.26771 -3.4541587999999996
13.26871 -3.4305584
13.26971 -3.4066785000000004
13.27071 -3.38252
13.27171 -3.3580866
13.27271 -3.3333831000000003
13.27371 -3.3084147
13.27471 -3.2831859
13.27571 -3.2576981999999997
13.27671 -3.2319508
13.27771 -3.2059427
13.27871 -3.1796738999999996
13.27971 -3.1531475
13.28071 -3.1263701999999998
13.28171 -3.0993494999999998
13.28271 -3.0720927
13.28371 -3.044604
13.28471 -3.0168833
13.28571 -2.9889273000000003
13.28671 -2.9607311000000003
13.28771 -2.9322912999999997
13.28871 -2.9036088
13.28971 -2.8746884
13.29071 -2.8455384
13.29171 -2.8161671
13.29271 -2.786581
13.29371 -2.7567822
13.29471 -2.7267693
13.29571 -2.6965391
13.29671 -2.6660904
13.29771 -2.6354259
13.29871 -2.6045522
13.29971 -2.5734786
13.30071 -2.5422145
13.30171 -2.5107648
13.30271 -2.4791298
13.30371 -2.4473051999999997
13.30471 -2.4152845
13.30571 -2.3830635
13.30671 -2.3506435
13.30771 -2.3180308
13.30871 -2.2852365
13.30971 -2.2522718
13.31071 -2.2191444000000002
13.31171 -2.1858569
13.31271 -2.1524066
13.31371 -2.1187885
13.31471 -2.084999
13.31571 -2.0510396
13.31671 -2.0169176
13.31771 -1.9826435999999998
13.31871 -1.9482289
13.31971 -1.9136800999999999
13.32071 -1.8789984
13.32171 -1.8441796
13.32271 -1.8092172
13.32371 -1.7741067
13.32471 -1.7388495
13.32571 -1.7034529
13.32671 -1.6679290999999998
13.32771 -1.6322907000000002
13.32871 -1.5965467
13.32971 -1.5606992
13.33071 -1.5247439999999999
13.33171 -1.4886743
13.33271 -1.4524849
13.33371 -1.4161759
13.33471 -1.3797546
13.33571 -1.3432331
13.33671 -1.3066245
13.33771 -1.269938
13.33871 -1.2331759
13.33971 -1.1963342
13.34071 -1.1594062
13.34171 -1.1223863
13.34271 -1.0852751
13.34371 -1.0480803
13.34471 -1.0108148000000001
13.34571 -0.9734918400000001
13.34671 -0.9361206599999999
13.34771 -0.8987033700000001
13.34871 -0.86123506
13.34971 -0.82370741
13.35071 -0.7861142999999999
13.35171 -0.74845562
13.35271 -0.71073915
13.35371 -0.67297854
13.35471 -0.63518849
13.35571 -0.5973795399999999
13.35671 -0.55955509
13.35771 -0.52171135
13.35871 -0.48384088999999997
13.35971 -0.4459376
13.36071 -0.40800115000000003
13.36171 -0.37003867
13.36271 -0.33206269
13.36371 -0.29408672999999996
13.36471 -0.25612016000000004
13.36571 -0.21816512999999998
13.36671 -0.18021683
13.36771 -0.14226713
13.36871 -0.10430982
13.36971 -0.06634504000000001
13.37071 -0.028380841999999996
13.37171 0.0095688789
13.37271 0.047489107
13.37371 0.085369044
13.37471 0.12320535
13.37571 0.16100206
13.37671 0.19876726
13.37771 0.23650769000000002
13.37871 0.27422432
13.37971 0.31191069
13.38071 0.34955463000000003
13.38171 0.38714272
13.38271 0.42466526000000004
13.38371 0.46211942000000006
13.38471 0.49950909
13.38571 0.53684143
13.38671 0.574122
13.38771 0.61135031
13.38871 0.6485184700000001
13.38971 0.68561309
13.39071 0.72262003
13.39171 0.75952937
13.39271 0.79633845
13.39371 0.83305202
13.39471 0.86967833
13.39571 0.9062243600000001
13.39671 0.94269114
13.39771 0.97907241
13.39871 1.0153561
13.39971 1.0515289
13.40071 1.0875811000000002
13.40171 1.1235093
13.40271 1.1593165
13.40371 1.195009
13.40471 1.2305914
13.40571 1.2660634
13.40671 1.3014174
13.40771 1.3366411999999999
13.40871 1.3717223
13.40971 1.4066519
13.41071 1.4414283
13.41171 1.4760563
13.41271 1.5105437
13.41371 1.5448967
13.41471 1.5791157
13.41571 1.6131943
13.41671 1.6471207
13.41771 1.6808825
13.41871 1.7144705999999998
13.41971 1.7478824
13.42071 1.7811209000000001
13.42171 1.8141922000000001
13.42271 1.8471004
13.42371 1.8798452
13.42471 1.9124196999999998
13.42571 1.9448131
13.42671 1.9770144
13.42771 2.0090160999999997
13.42871 2.0408171999999998
13.42971 2.0724222
13.43071 2.1038378
13.43171 2.1350684
13.43271 2.1661133
13.43371 2.1969656
13.43471 2.2276146
13.43571 2.2580497
13.43671 2.2882637
13.43771 2.3182554
13.43871 2.3480292
13.43971 2.3775909
13.44071 2.4069443
13.44171 2.4360882
13.44271 2.4650153
13.44371 2.4937153
13.44471 2.5221782000000004
13.44571 2.5503978
13.44671 2.5783738
13.44771 2.6061101
13.44871 2.6336120000000003
13.44971 2.6608823
13.45071 2.687919
13.45171 2.7147153
13.45271 2.7412621
13.45371 2.7675513
13.45471 2.793579
13.45571 2.8193460999999997
13.45671 2.8448580000000003
13.45771 2.8701201
13.45871 2.8951351
13.45971 2.9198999999999997
13.46071 2.9444074000000002
13.46171 2.968647
13.46271 2.9926099
13.46371 3.0162919
13.46471 3.0396933
13.46571 3.062818
13.46671 3.0856706000000003
13.46771 3.1082526
13.46871 3.1305615
13.46971 3.1525906
13.47071 3.1743322
13.47171 3.1957813
13.47271 3.2169361
13.47371 3.2378007
13.47471 3.2583803000000002
13.47571 3.2786798
13.47671 3.2987002000000003
13.47771 3.3184367999999997
13.47871 3.3378810000000003
13.47971 3.357023
13.48071 3.3758565999999997
13.48171 3.3943791
13.48271 3.4125935000000003
13.48371 3.4305051000000004
13.48471 3.4481179
13.48571 3.4654327
13.48671 3.4824452999999997
13.48771 3.4991484
13.48871 3.5155348
13.48971 3.5316017
13.49071 3.5473496
13.49171 3.5627838
13.49271 3.5779107
13.49371 3.5927336999999997
13.49471 3.6072515
13.49571 3.6214579
13.49671 3.6353439
13.49771 3.6489014
13.49871 3.6621257999999997
13.49971 3.6750185999999996
13.50071 3.6875851
13.50171 3.6998320000000002
13.50271 3.7117638
13.50371 3.7233792
13.50471 3.7346721
13.50571 3.7456348999999998
13.50671 3.7562605
13.50771 3.7665468
13.50871 3.7764963
13.50971 3.7861157
13.51071 3.7954118
13.51171 3.8043879
13.51271 3.8130417
13.51371 3.8213667
13.51471 3.829354
13.51571 3.8369968999999995
13.51671 3.844294
13.51771 3.8512494
13.51871 3.8578715
13.51971 3.8641676
13.52071 3.8701415000000003
13.52171 3.8757909
13.52271 3.881108
13.52371 3.8860831
13.52471 3.8907088
13.52571 3.8949836
13.52671 3.8989123
13.52771 3.9025027
13.52871 3.9057627
13.52971 3.9086959999999995
13.53071 3.9113004
13.53171 3.9135682999999997
13.53271 3.9154906000000005
13.53371 3.9170618999999998
13.53471 3.9182823
13.53571 3.9191589
13.53671 3.9197017
13.53771 3.9199196
13.53871 3.9198160000000004
13.53971 3.9193869
13.54071 3.9186227999999996
13.54171 3.9175138
13.54271 3.9160535000000003
13.54371 3.9142422000000003
13.54471 3.9120863999999997
13.54571 3.9095968
13.54671 3.906782
13.54771 3.9036456
13.54871 3.9001841
13.54971 3.8963888000000004
13.55071 3.8922507000000004
13.55171 3.8877647
13.55271 3.8829330000000004
13.55371 3.8777635
13.55471 3.8722663999999996
13.55571 3.8664509
13.55671 3.8603194
13.55771 3.8538676
13.55871 3.8470868
13.55971 3.8399674000000004
13.56071 3.8325049
13.56171 3.8247015
13.56271 3.8165666000000003
13.56371 3.8081121
13.56471 3.7993483
13.56571 3.7902795000000005
13.56671 3.7809018
13.56771 3.7712067
13.56871 3.7611845999999995
13.56971 3.7508293999999998
13.57071 3.7401427000000003
13.57171 3.7291326
13.57271 3.7178102999999996
13.57371 3.7061848
13.57471 3.6942586
13.57571 3.682027
13.57671 3.669481
13.57771 3.6566112
13.57871 3.6434135999999997
13.57971 3.6298923
13.58071 3.6160588000000002
13.58171 3.6019273
13.58271 3.5875089
13.58371 3.5728082000000003
13.58471 3.5578209999999997
13.58571 3.542538
13.58671 3.5269494999999997
13.58771 3.5110506999999997
13.58871 3.4948438
13.58971 3.4783378
13.59071 3.4615446000000003
13.59171 3.4444733999999997
13.59271 3.427127
13.59371 3.4095003999999998
13.59471 3.3915848
13.59571 3.3733718
13.59671 3.3548586
13.59771 3.3360507
13.59871 3.3169597000000004
13.59971 3.2976005
13.60071 3.2779838999999997
13.60171 3.2581132
13.60271 3.2379847
13.60371 3.2175890999999996
13.60471 3.1969171
13.60571 3.1759641999999997
13.60671 3.1547338000000003
13.60771 3.1332355
13.60871 3.1114813000000003
13.60971 3.0894805
13.61071 3.067236
13.61171 3.044744
13.61271 3.0219963
13.61371 2.9989857
13.61471 2.975711
13.61571 2.9521783999999998
13.61671 2.9283995
13.61771 2.9043883
13.61871 2.8801549
13.61971 2.8557023
13.62071 2.831026
13.62171 2.8061172
13.62271 2.780968
13.62371 2.7555751
13.62471 2.7299428
13.62571 2.7040813
13.62671 2.6780022
13.62771 2.6517143
13.62871 2.6252205
13.62971 2.5985168
13.63071 2.5715968
13.63171 2.5444547
13.63271 2.5170907
13.63371 2.4895117
13.63471 2.4617291999999997
13.63571 2.4337560000000003
13.63671 2.405601
13.63771 2.3772661
13.63871 2.3487467
13.63971 2.3200350000000003
13.64071 2.2911245
13.64171 2.2620142
13.64271 2.2327093
13.64371 2.2032209000000003
13.64471 2.1735603
13.64571 2.1437358
13.64671 2.1137496
13.64771 2.0835986
13.64871 2.053277
13.64971 2.0227809999999997
13.65071 1.9921117
13.65171 1.9612759
13.65271 1.9302849
13.65371 1.8991490999999998
13.65471 1.8678756
13.65571 1.8364650999999999
13.65671 1.8049128
13.65771 1.7732123
13.65871 1.7413591999999998
13.65971 1.709355
13.66071 1.6772071
13.66171 1.6449267
13.66271 1.6125251
13.66371 1.5800092000000001
13.66471 1.5473804
13.66571 1.5146345
13.66671 1.4817664
13.66771 1.4487731
13.66871 1.4156567
13.66971 1.3824245000000002
13.67071 1.3490867
13.67171 1.3156522
13.67271 1.2821259999999999
13.67371 1.2485074
13.67471 1.2147921000000002
13.67571 1.1809754000000001
13.67671 1.1470562
13.67771 1.1130390000000001
13.67871 1.0789336
13.67971 1.0447518
13.68071 1.0105036
13.68171 0.97619416
13.68271 0.9418224
13.68371 0.90738349
13.68471 0.87287202
13.68571 0.83828624
13.68671 0.80362968
13.68771 0.7689107199999999
13.68871 0.73413914
13.68971 0.6993226699999999
13.69071 0.66446424
13.69171 0.62956186
13.69271 0.5946109500000001
13.69371 0.55960841
13.69471 0.52455571
13.69571 0.48946021
13.69671 0.45433333
13.69771 0.41918685
13.69871 0.38402884
13.69971 0.34886132999999997
13.70071 0.31368081000000003
13.70171 0.278481
13.70271 0.24325708000000001
13.70371 0.2080092
13.70471 0.17274346999999998
13.70571 0.1374701
13.70671 0.10219971
13.70771 0.06693937999999999
13.70871 0.031690524
13.70971 -0.0035503355
13.71071 -0.038788159
13.71171 -0.07402534200000001
13.71271 -0.10925874000000001
13.71371 -0.14447935
13.71471 -0.17967504
13.71571 -0.21483486000000002
13.71671 -0.24995331
13.71771 -0.28503172
13.71871 -0.32007676
13.71971 -0.35509632
13.72071 -0.3900948
13.72171 -0.42506973
13.72271 -0.46001188
13.72371 -0.49490831
13.72471 -0.5297469
13.72571 -0.56452095
13.72671 -0.5992305499999999
13.72771 -0.63388082
13.72871 -0.6684777799999999
13.72971 -0.70302351
13.73071 -0.73751337
13.73171 -0.77193668
13.73271 -0.80628041
13.73371 -0.84053408
13.73471 -0.8746940599999999
13.73571 -0.9087645400000001
13.73671 -0.9427548399999999
13.73771 -0.9766742599999999
13.73871 -1.0105268
13.73971 -1.0443078
13.74071 -1.0780054000000001
13.74171 -1.1116042
13.74271 -1.1450913
13.74371 -1.178461
13.74471 -1.211716
13.74571 -1.244864
13.74671 -1.2779131000000001
13.74771 -1.3108659999999999
13.74871 -1.3437172000000002
13.74971 -1.3764543
13.75071 -1.4090624
13.75171 -1.4415305
13.75271 -1.473856
13.75371 -1.5060447
13.75471 -1.5381078
13.75571 -1.5700553999999998
13.75671 -1.6018907999999998
13.75771 -1.6336076000000002
13.75871 -1.6651909999999999
13.75971 -1.6966240000000001
13.76071 -1.7278938000000001
13.76171 -1.7589960000000002
13.76271 -1.7899360999999998
13.76371 -1.8207250000000001
13.76471 -1.8513734
13.76571 -1.8818850000000003
13.76671 -1.9122535
13.76771 -1.9424651000000002
13.76871 -1.9725034
13.76971 -2.0023566
13.77071 -2.032022
13.77171 -2.0615073
13.77271 -2.0908253
13.77371 -2.1199875
13.77471 -2.1489972
13.77571 -2.1778472
13.77671 -2.2065208999999997
13.77771 -2.2349997999999998
13.77871 -2.2632701
13.77971 -2.2913288
13.78071 -2.3191834
13.78171 -2.3468474
13.78271 -2.3743339
13.78371 -2.4016472
13.78471 -2.4287809
13.78571 -2.4557192
13.78671 -2.4824439
13.78771 -2.5089417
13.78871 -2.5352104
13.78971 -2.5612583
13.79071 -2.5871003
13.79171 -2.6127497
13.79271 -2.6382104
13.79371 -2.6634747
13.79471 -2.6885256
13.79571 -2.7133437
13.79671 -2.7379151
13.79771 -2.7622376
13.79871 -2.7863206000000003
13.79971 -2.8101802
13.80071 -2.8338311000000003
13.80171 -2.857279
13.80271 -2.880517
13.80371 -2.9035285
13.80471 -2.9262934
13.80571 -2.9487973
13.80671 -2.9710375
13.80771 -2.9930227
13.80871 -3.0147685
13.80971 -3.0362895
13.81071 -3.0575907
13.81171 -3.0786648
13.81271 -3.0994942
13.81371 -3.1200590999999998
13.81471 -3.1403451999999996
13.81571 -3.1603508000000002
13.81671 -3.1800870000000003
13.81771 -3.1995714
13.81871 -3.2188211
13.81971 -3.2378431
13.82071 -3.2566313
13.82171 -3.2751679
13.82271 -3.2934327
13.82371 -3.3114098000000003
13.82471 -3.3290960000000003
13.82571 -3.3465002
13.82671 -3.3636395
13.82771 -3.3805296
13.82871 -3.3971768
13.82971 -3.4135744000000003
13.83071 -3.4297053
13.83171 -3.4455489
13.83271 -3.4610912000000003
13.83371 -3.4763303000000003
13.83471 -3.4912776
13.83571 -3.5059527
13.83671 -3.5203729000000004
13.83771 -3.5345465
13.83871 -3.5484668
13.83971 -3.5621166000000004
13.84071 -3.5754748000000003
13.84171 -3.5885255999999996
13.84271 -3.6012652999999997
13.84371 -3.6137037
13.84471 -3.6258578
13.84571 -3.6377452
13.84671 -3.6493737
13.84771 -3.6607381
13.84871 -3.6718227
13.84971 -3.6826078
13.85071 -3.6930796000000004
13.85171 -3.7032355000000003
13.85271 -3.7130862000000002
13.85371 -3.7226508999999997
13.85471 -3.731947
13.85571 -3.7409820000000003
13.85671 -3.7497497999999996
13.85771 -3.7582342
13.85871 -3.7664134000000002
13.85971 -3.7742726999999996
13.86071 -3.7818077999999997
13.86171 -3.7890285
13.86271 -3.7959530999999997
13.86371 -3.8025994
13.86471 -3.8089775
13.86571 -3.8150839999999997
13.86671 -3.8209047000000003
13.86771 -3.8264219
13.86871 -3.8316216
13.86971 -3.8365006
13.87071 -3.8410686
13.87171 -3.8453422
13.87271 -3.8493383999999997
13.87371 -3.8530648000000003
13.87471 -3.8565163
13.87571 -3.8596772
13.87671 -3.8625280999999996
13.87771 -3.865055
13.87871 -3.8672548
13.87971 -3.8691375
13.88071 -3.8707215
13.88171 -3.8720254
13.88271 -3.8730599
13.88371 -3.8738228
13.88471 -3.8743015
13.88571 -3.8744789
13.88671 -3.8743413999999996
13.88771 -3.8738858
13.88871 -3.8731199000000003
13.88971 -3.8720597000000003
13.89071 -3.8707204
13.89171 -3.86911
13.89271 -3.867225
13.89371 -3.865052
13.89471 -3.8625747
13.89571 -3.85978
13.89671 -3.856666
13.89771 -3.8532425000000003
13.89871 -3.8495256999999996
13.89971 -3.8455334
13.90071 -3.8412750000000004
13.90171 -3.8367495000000003
13.90271 -3.8319454000000004
13.90371 -3.8268473
13.90471 -3.8214433999999997
13.90571 -3.8157295
13.90671 -3.8097128000000002
13.90771 -3.8034074
13.90871 -3.7968278
13.90971 -3.7899829000000005
13.91071 -3.7828721
13.91171 -3.7754856000000006
13.91271 -3.76781
13.91371 -3.7598344999999997
13.91471 -3.7515577
13.91571 -3.7429868999999996
13.91671 -3.734136
13.91771 -3.7250197999999997
13.91871 -3.7156466
13.91971 -3.7060155999999997
13.92071 -3.6961172
13.92171 -3.6859382000000003
13.92271 -3.6754683000000004
13.92371 -3.6647043999999998
13.92471 -3.6536526
13.92571 -3.6423262
13.92671 -3.6307387
13.92771 -3.6188986
13.92871 -3.6068071
13.92971 -3.5944570000000002
13.93071 -3.5818383000000003
13.93171 -3.5689424999999995
13.93271 -3.555768
13.93371 -3.5423204
13.93471 -3.5286114
13.93571 -3.5146526999999996
13.93671 -3.5004511000000003
13.93771 -3.4860062999999997
13.93871 -3.4713116000000004
13.93971 -3.4563574999999997
13.94071 -3.4411371
13.94171 -3.4256483999999996
13.94271 -3.4098974999999996
13.94371 -3.3938959
13.94471 -3.3776544
13.94571 -3.3611808
13.94671 -3.3444762000000003
13.94771 -3.3275354999999998
13.94871 -3.3103507
13.94971 -3.2929156
13.95071 -3.2752287
13.95171 -3.2572944
13.95271 -3.2391208999999996
13.95371 -3.2207171999999997
13.95471 -3.2020888999999997
13.95571 -3.1832367
13.95671 -3.1641565000000003
13.95771 -3.1448434999999995
13.95871 -3.1252942999999997
13.95971 -3.1055098
13.96071 -3.0854963
13.96171 -3.0652624
13.96271 -3.0448167
13.96371 -3.0241646
13.96471 -3.0033065000000003
13.96571 -2.9822389
13.96671 -2.9609565
13.96771 -2.9394556
13.96871 -2.917736
13.96971 -2.8958013
13.97071 -2.8736573
13.97171 -2.8513098
13.97271 -2.8287625
13.97371 -2.8060159000000002
13.97471 -2.7830683
13.97571 -2.7599184
13.97671 -2.7365664
13.97771 -2.7130156999999997
13.97871 -2.6892716
13.97971 -2.6653405
13.98071 -2.6412278000000002
13.98171 -2.6169362
13.98271 -2.5924655000000003
13.98371 -2.5678139
13.98471 -2.5429798
13.98571 -2.5179632
13.98671 -2.4927661
13.98771 -2.4673922
13.98871 -2.4418455
13.98971 -2.4161289
13.99071 -2.3902439
13.99171 -2.3641907
13.99271 -2.3379697
13.99371 -2.3115821000000003
13.99471 -2.2850314
13.99571 -2.2583222
13.99671 -2.2314591000000004
13.99771 -2.2044456
13.99871 -2.1772831999999998
13.99971 -2.1499719
14.00071 -2.122511
14.00171 -2.0949002
14.00271 -2.0671413999999997
14.00371 -2.0392383
14.00471 -2.0111954
14.00571 -1.9830171
14.00671 -1.9547058
14.00771 -1.9262619
14.00871 -1.8976845
14.00971 -1.8689731
14.01071 -1.8401291
14.01171 -1.8111570000000001
14.01271 -1.7820626
14.01371 -1.7528523
14.01471 -1.7235303
14.01571 -1.6940978999999998
14.01671 -1.6645535999999999
14.01771 -1.6348943
14.01871 -1.6051178999999998
14.01971 -1.5752254
14.02071 -1.5452218
14.02171 -1.5151143
14.02271 -1.48491
14.02371 -1.4546138
14.02471 -1.4242267
14.02571 -1.3937467000000001
14.02671 -1.3631703
14.02771 -1.3324963
14.02871 -1.3017271000000001
14.02971 -1.2708693
14.03071 -1.2399317
14.03171 -1.2089223
14.03271 -1.1778454
14.03371 -1.1467005000000001
14.03471 -1.115483
14.03571 -1.0841873
14.03671 -1.0528103
14.03771 -1.021354
14.03871 -0.98982519
14.03971 -0.9582337
14.04071 -0.9265890299999999
14.04171 -0.8948965
14.04271 -0.863156
14.04371 -0.83136307
14.04471 -0.79951221
14.04571 -0.76760058
14.04671 -0.7356308899999999
14.04771 -0.70361127
14.04871 -0.67155287
14.04971 -0.63946564
14.05071 -0.60735457
14.05171 -0.5752182100000001
14.05271 -0.54305019
14.05371 -0.5108430500000001
14.05471 -0.4785927
14.05571 -0.44630151
14.05671 -0.41397819
14.05771 -0.38163508
14.05871 -0.34928331
14.05971 -0.31692869999999995
14.06071 -0.28456985
14.06171 -0.25219985
14.06271 -0.21981033
14.06371 -0.18739648
14.06471 -0.15496035
14.06571 -0.12251103
14.06671 -0.090061448
14.06771 -0.057623419
14.06871 -0.025203037999999997
14.06971 0.0072011193
14.07071 0.039596361
14.07171 0.071991229
14.07271 0.10439037999999999
14.07371 0.13679102
14.07471 0.16918294
14.07571 0.20155194
14.07671 0.23388541000000002
14.07771 0.26617725
14.07871 0.29842984
14.07971 0.33065232
14.08071 0.36285555
14.08171 0.39504631
14.08271 0.42722337
14.08371 0.45937733000000003
14.08471 0.49149394
14.08571 0.52355984
14.08671 0.55556786
14.08771 0.58751917
14.08871 0.61942162
14.08971 0.65128487
14.09071 0.68311435
14.09171 0.71490761
14.09271 0.7466541099999999
14.09371 0.7783390099999999
14.09471 0.80994889
14.09571 0.84147751
14.09671 0.87292753
14.09771 0.9043091
14.09871 0.93563432
14.09971 0.96691092
14.10071 0.9981378900000001
14.10171 1.0293052
14.10271 1.0603973
14.10371 1.0913997
14.10471 1.1223042
14.10571 1.1531117
14.10671 1.1838308
14.10771 1.2144719
14.10871 1.2450424
14.10971 1.275541
14.11071 1.3059583
14.11171 1.3362798
14.11271 1.3664924
14.11371 1.3965896
14.11471 1.4265742
14.11571 1.4564561999999999
14.11671 1.4862474
14.11771 1.5159555999999998
14.11871 1.5455796000000002
14.11971 1.5751092000000002
14.12071 1.6045282
14.12171 1.6338214
14.12271 1.6629804000000001
14.12371 1.6920062
14.12471 1.7209071999999999
14.12571 1.7496953
14.12671 1.7783783000000002
14.12771 1.8069567000000002
14.12871 1.8354217999999998
14.12971 1.8637599
14.13071 1.8919579999999998
14.13171 1.9200091999999997
14.13271 1.9479157
14.13371 1.9756865
14.13471 2.0033328
14.13571 2.0308619
14.13671 2.0582728
14.13771 2.0855559
14.13871 2.1126961
14.13971 2.1396795
14.14071 2.1664982999999998
14.14171 2.1931536
14.14271 2.2196544
14.14371 2.2460125
14.14471 2.272236
14.14571 2.2983255000000002
14.14671 2.3242733
14.14771 2.3500659
14.14871 2.3756904999999997
14.14971 2.40114
14.15071 2.4264155
14.15171 2.4515251
14.15271 2.4764791
14.15371 2.5012844999999997
14.15471 2.5259411
14.15571 2.5504405
14.15671 2.5747698
14.15771 2.5989167
14.15871 2.6228746000000003
14.15971 2.6466455
14.16071 2.6702380000000003
14.16171 2.6936626
14.16271 2.716927
14.16371 2.7400315
14.16471 2.7629679
14.16571 2.7857238
14.16671 2.8082871999999997
14.16771 2.8306511999999997
14.16871 2.8528167
14.16971 2.8747912
14.17071 2.8965844
14.17171 2.918203
14.17271 2.9396469
14.17371 2.9609093
14.17471 2.9819792
14.17571 3.0028459
14.17671 3.0235041000000002
14.17771 3.0439556
14.17871 3.0642081
14.17971 3.0842708
14.18071 3.1041499
14.18171 3.1238446
14.18271 3.1433481999999997
14.18371 3.1626489
14.18471 3.1817368999999998
14.18571 3.2006069999999998
14.18671 3.2192614
14.18771 3.2377072
14.18871 3.2559533000000003
14.18971 3.2740053
14.19071 3.2918627999999996
14.19171 3.3095192000000004
14.19271 3.3269651
14.19371 3.3441924
14.19471 3.3611961000000004
14.19571 3.3779781
14.19671 3.3945452
14.19771 3.4109040999999998
14.19871 3.4270592000000004
14.19971 3.4430089999999995
14.20071 3.4587475999999997
14.20171 3.4742657
14.20271 3.4895562
14.20371 3.5046152999999998
14.20471 3.5194468
14.20571 3.5340570000000002
14.20671 3.5484536999999996
14.20771 3.5626407999999996
14.20871 3.5766169
14.20971 3.5903767
14.21071 3.6039114
14.21171 3.6172144000000004
14.21271 3.6302835
14.21371 3.6431208
14.21471 3.6557321
14.21571 3.6681231000000003
14.21671 3.680297
14.21771 3.6922513999999995
14.21871 3.7039809
14.21971 3.7154782999999996
14.22071 3.7267383
14.22171 3.7377607
14.22271 3.7485487999999996
14.22371 3.7591089
14.22471 3.7694458
14.22571 3.7795614
14.22671 3.7894536
14.22771 3.7991166
14.22871 3.8085438
14.22971 3.8177315000000003
14.23071 3.8266793
14.23171 3.8353913000000004
14.23271 3.8438734
14.23371 3.8521297000000003
14.23471 3.8601617999999998
14.23571 3.8679667
14.23671 3.8755387000000003
14.23771 3.8828723000000003
14.23871 3.8899641
14.23971 3.896815
14.24071 3.9034291999999997
14.24171 3.9098121
14.24271 3.915967
14.24371 3.9218946999999997
14.24471 3.9275918
14.24571 3.9330523
14.24671 3.9382718999999997
14.24771 3.9432492
14.24871 3.9479867000000004
14.24971 3.9524902
14.25071 3.9567653000000003
14.25171 3.9608151
14.25271 3.9646383
14.25371 3.9682306
14.25471 3.971586
14.25571 3.9746992000000003
14.25671 3.9775696
14.25771 3.9801999999999995
14.25871 3.9825961
14.25971 3.9847631000000003
14.26071 3.986704
14.26171 3.9884172
14.26271 3.9898988
14.26371 3.9911438
14.26471 3.9921499999999996
14.26571 3.9929181000000002
14.26671 3.9934531000000004
14.26771 3.9937604
14.26871 3.9938453999999997
14.26971 3.9937093999999997
14.27071 3.9933491
14.27171 3.9927579
14.27271 3.9919294
14.27371 3.9908599000000002
14.27471 3.9895505
14.27571 3.9880060000000004
14.27671 3.9862338
14.27771 3.9842392999999996
14.27871 3.982025
14.27971 3.9795887000000003
14.28071 3.9769251
14.28171 3.9740301999999996
14.28271 3.9709019999999997
14.28371 3.9675441
14.28471 3.9639622
14.28571 3.9601631
14.28671 3.9561521
14.28771 3.9519284000000003
14.28871 3.9474875
14.28971 3.9428211999999996
14.29071 3.9379232
14.29171 3.9327905000000003
14.29271 3.9274259999999996
14.29371 3.9218374000000003
14.29471 3.916033
14.29571 3.9100192
14.29671 3.9037968999999997
14.29771 3.8973625999999997
14.29871 3.89071
14.29971 3.8838338
14.30071 3.8767327
14.30171 3.8694109999999995
14.30271 3.8618768999999995
14.30371 3.8541388000000003
14.30471 3.8462013
14.30571 3.8380641
14.30671 3.8297214000000004
14.30771 3.8211647
14.30871 3.8123883
14.30971 3.8033909999999995
14.31071 3.7941772
14.31171 3.7847560000000002
14.31271 3.7751361999999995
14.31371 3.7653245
14.31471 3.7553209999999995
14.31571 3.7451208
14.31671 3.7347164000000004
14.31771 3.7241012
14.31871 3.7132739999999997
14.31971 3.7022389
14.32071 3.691005
14.32171 3.6795806
14.32271 3.6679722
14.32371 3.6561795
14.32471 3.6441974000000004
14.32571 3.6320186999999997
14.32671 3.6196377
14.32771 3.6070529
14.32871 3.5942696000000005
14.32971 3.5812973999999995
14.33071 3.5681471
14.33171 3.5548251000000004
14.33271 3.5413321
14.33371 3.5276625
14.33471 3.5138078000000004
14.33571 3.4997605000000003
14.33671 3.4855187
14.33771 3.4710865
14.33871 3.4564725999999997
14.33971 3.4416869
14.34071 3.4267362
14.34171 3.4116209
14.34271 3.396336
14.34371 3.3808742
14.34471 3.3652294
14.34571 3.3494014
14.34671 3.3333953
14.34771 3.3172213
14.34871 3.30089
14.34971 3.2844078
14.35071 3.2677758
14.35171 3.2509886000000003
14.35271 3.2340381000000002
14.35371 3.2169171000000003
14.35471 3.1996232
14.35571 3.1821612
14.35671 3.1645406
14.35771 3.1467720999999997
14.35871 3.1288628
14.35971 3.1108135
14.36071 3.0926203
14.36171 3.0742761
14.36271 3.0557748
14.36371 3.0371151999999997
14.36471 3.0183017
14.36571 2.9993434
14.36671 2.9802496
14.36771 2.9610267
14.36871 2.9416753
14.36971 2.9221905
14.37071 2.9025651999999997
14.37171 2.8827932
14.37271 2.8628735
14.37371 2.8428115
14.37471 2.8226167
14.37571 2.8022999
14.37671 2.7818684
14.37771 2.7613241
14.37871 2.7406638
14.37971 2.7198812
14.38071 2.6989706
14.38171 2.6779305
14.38271 2.6567644
14.38371 2.6354795
14.38471 2.6140839
14.38571 2.5925824
14.38671 2.5709756
14.38771 2.5492589999999997
14.38871 2.5274267
14.38971 2.5054744
14.39071 2.483402
14.39171 2.4612157
14.39271 2.4389245
14.39371 2.4165381
14.39471 2.3940636
14.39571 2.371503
14.39671 2.3488538
14.39771 2.3261108
14.39871 2.3032695
14.39971 2.2803288
14.40071 2.2572913999999997
14.40171 2.2341633
14.40271 2.2109509
14.40371 2.1876587
14.40471 2.1642877
14.40571 2.1408355
14.40671 2.1172987
14.40771 2.0936752
14.40871 2.0699658999999997
14.40971 2.046176
14.41071 2.022313
14.41171 1.9983838999999999
14.41271 1.9743940000000002
14.41371 1.9503444
14.41471 1.9262327
14.41571 1.902055
14.41671 1.8778078
14.41771 1.8534901
14.41871 1.8291041000000001
14.41971 1.8046547
14.42071 1.7801471
14.42171 1.7555854999999998
14.42271 1.730972
14.42371 1.7063066000000002
14.42471 1.6815888
14.42571 1.6568188000000001
14.42671 1.6319988
14.42771 1.6071331000000002
14.42871 1.5822267
14.42971 1.5572841
14.43071 1.5323079
14.43171 1.5072984
14.43271 1.4822537
14.43371 1.4571715
14.43471 1.4320504
14.43571 1.4068906
14.43671 1.3816946
14.43771 1.3564659
14.43871 1.3312081999999998
14.43971 1.3059243999999999
14.44071 1.2806165
14.44171 1.2552861
14.44271 1.2299347
14.44371 1.2045644
14.44471 1.1791782
14.44571 1.1537789
14.44671 1.1283692
14.44771 1.1029503
14.44871 1.0775227
14.44971 1.052086
14.45071 1.02664
14.45171 1.0011856
14.45271 0.9757246799999999
14.45371 0.9502602699999999
14.45471 0.9247953099999999
14.45571 0.89933211
14.45671 0.87387208
14.45771 0.8484159599999999
14.45871 0.8229645900000001
14.45971 0.79751965
14.46071 0.77208392
14.46171 0.74666091
14.46271 0.72125397
14.46371 0.69586504
14.46471 0.67049419
14.46571 0.64513986
14.46671 0.61980034
14.46771 0.59447521
14.46871 0.56916638
14.46971 0.54387818
14.47071 0.51861657
14.47171 0.49338718
14.47271 0.46819360000000004
14.47371 0.44303648
14.47471 0.4179141
14.47571 0.39282399
14.47671 0.3677649
14.47771 0.34273823000000003
14.47871 0.31774817
14.47971 0.29280027000000003
14.48071 0.26789927
14.48171 0.24304715999999998
14.48271 0.2182425
14.48371 0.19348151
14.48471 0.16876045
14.48571 0.14407828
14.48671 0.11943828
14.48771 0.094847695
14.48871 0.070315611
14.48971 0.045849744000000005
14.49071 0.021453734
14.49171 -0.0028738184000000003
14.49271 -0.027138079
14.49371 -0.051344949
14.49471 -0.075497653
14.49571 -0.099594577
14.49671 -0.12362937000000002
14.49771 -0.14759331
14.49871 -0.17147888
14.49971 -0.19528285
14.50071 -0.2190073
14.50171 -0.24265815
14.50271 -0.26624161
14.50371 -0.28976044
14.50471 -0.3132116
14.50571 -0.33658668
14.50671 -0.35987482000000004
14.50771 -0.38306718
14.50871 -0.40616039000000004
14.50971 -0.42915786999999994
14.51071 -0.45206784000000005
14.51171 -0.47489912
14.51271 -0.49765655000000003
14.51371 -0.52033802
14.51471 -0.54293456
14.51571 -0.56543383
14.51671 -0.58782506
14.51771 -0.61010327
14.51871 -0.63227098
14.51971 -0.6543363
14.52071 -0.67630839
14.52171 -0.69819251
14.52271 -0.71998672
14.52371 -0.74168202
14.52471 -0.76326607
14.52571 -0.7847284899999999
14.52671 -0.80606537
14.52771 -0.8272809900000001
14.52871 -0.84838569
14.52971 -0.86939055
14.53071 -0.89030173
14.53171 -0.91111688
14.53271 -0.9318254
14.53371 -0.95241219
14.53471 -0.9728641200000001
14.53571 -0.99317534
14.53671 -1.0133491
14.53771 -1.0333958
14.53871 -1.0533278
14.53971 -1.0731528000000001
14.54071 -1.09287
14.54171 -1.1124698
14.54271 -1.131938
14.54371 -1.1512616999999998
14.54471 -1.1704350000000001
14.54571 -1.189462
14.54671 -1.2083539
14.54771 -1.2271235
14.54871 -1.2457787999999999
14.54971 -1.2643182
14.55071 -1.2827307
14.55171 -1.3010004
14.55271 -1.3191129
14.55371 -1.3370620999999998
14.55471 -1.3548522
14.55571 -1.3724961
14.55671 -1.3900086
14.55771 -1.4073998
14.55871 -1.4246697
14.55971 -1.4418079000000001
14.56071 -1.458798
14.56171 -1.4756246000000002
14.56271 -1.4922803
14.56371 -1.5087681
14.56471 -1.5250998
14.56571 -1.54129
14.56671 -1.5573485
14.56771 -1.5732751999999999
14.56871 -1.5890600000000001
14.56971 -1.6046863000000002
14.57071 -1.6201388
14.57171 -1.6354106
14.57271 -1.6505063
14.57371 -1.6654388999999998
14.57471 -1.6802248
14.57571 -1.694875
14.57671 -1.7093904
14.57771 -1.7237602
14.57871 -1.7379665999999998
14.57971 -1.751993
14.58071 -1.7658308
14.58171 -1.7794827
14.58271 -1.7929614999999999
14.58371 -1.8062837000000003
14.58471 -1.8194614000000002
14.58571 -1.8324967
14.58671 -1.8453805
14.58771 -1.8580961999999999
14.58871 -1.8706281000000002
14.58971 -1.8829674
14.59071 -1.895117
14.59171 -1.9070899
14.59271 -1.9189021
14.59371 -1.9305653999999999
14.59471 -1.9420814000000002
14.59571 -1.95344
14.59671 -1.9646235
14.59771 -1.975615
14.59871 -1.9864051
14.59971 -1.9969968
14.60071 -2.0074036
14.60171 -2.0176433
14.60271 -2.0277298999999998
14.60371 -2.0376673000000003
14.60471 -2.0474477
14.60571 -2.057055
14.60671 -2.0664724
14.60771 -2.07569
14.60871 -2.0847097
14.60971 -2.0935428999999997
14.61071 -2.1022059
14.61171 -2.1107113
14.61271 -2.1190619
14.61371 -2.1272492
14.61471 -2.1352565
14.61571 -2.1430669
14.61671 -2.150671
14.61771 -2.1580709
14.61871 -2.1652792
14.61971 -2.1723134
14.62071 -2.1791880999999997
14.62171 -2.1859076
14.62271 -2.192465
14.62371 -2.198845
14.62471 -2.2050308000000003
14.62571 -2.2110122999999997
14.62671 -2.2167902
14.62771 -2.2223759
14.62871 -2.2277856
14.62971 -2.2330333
14.63071 -2.2381235
14.63171 -2.2430498
14.63271 -2.2477978999999997
14.63371 -2.2523519
14.63471 -2.2567019
14.63571 -2.2608487
14.63671 -2.2648033
14.63771 -2.2685813
14.63871 -2.2721967
14.63971 -2.2756541
14.64071 -2.2789477999999996
14.64171 -2.2820635
14.64271 -2.2849854
14.64371 -2.2877043
14.64471 -2.2902206
14.64571 -2.2925451
14.64671 -2.2946939
14.64771 -2.2966808
14.64871 -2.2985118
14.64971 -2.3001829000000003
14.65071 -2.3016818000000003
14.65171 -2.302994
14.65271 -2.3041096
14.65371 -2.3050277
14.65471 -2.3057569
14.65571 -2.306311
14.65671 -2.3067022
14.65771 -2.3069356
14.65871 -2.3070071000000003
14.65971 -2.306905
14.66071 -2.3066163
14.66171 -2.3061324
14.66271 -2.3054539999999997
14.66371 -2.3045904999999998
14.66471 -2.3035562
14.66571 -2.3023641
14.66671 -2.3010209
14.66771 -2.2995239
14.66871 -2.2978624
14.66971 -2.2960238
14.67071 -2.2939987
14.67171 -2.2917856
14.67271 -2.2893909
14.67371 -2.2868268
14.67471 -2.2841044
14.67571 -2.2812296
14.67671 -2.2782005
14.67771 -2.2750095000000004
14.67871 -2.2716461
14.67971 -2.2681039
14.68071 -2.2643829
14.68171 -2.2604905
14.68271 -2.2564381
14.68371 -2.2522362
14.68471 -2.2478895
14.68571 -2.2433954999999997
14.68671 -2.2387456
14.68771 -2.2339292
14.68871 -2.2289386
14.68971 -2.2237725999999998
14.69071 -2.2184368
14.69171 -2.2129415
14.69271 -2.2072965
14.69371 -2.2015085
14.69471 -2.1955782999999998
14.69571 -2.1895012
14.69671 -2.183271
14.69771 -2.1768836
14.69871 -2.1703396
14.69971 -2.1636438
14.70071 -2.1568041
14.70171 -2.1498274
14.70271 -2.1427168
14.70371 -2.1354697999999996
14.70471 -2.1280803
14.70571 -2.1205407
14.70671 -2.1128461
14.70771 -2.1049960999999997
14.70871 -2.0969953
14.70971 -2.0888516999999998
14.71071 -2.0805730000000002
14.71171 -2.0721648
14.71271 -2.063629
14.71371 -2.0549636
14.71471 -2.0461652
14.71571 -2.0372316
14.71671 -2.0281631
14.71771 -2.0189628
14.71871 -2.0096349
14.71971 -2.0001832
14.72071 -1.9906096000000002
14.72171 -1.9809131
14.72271 -1.9710906000000001
14.72371 -1.9611395999999999
14.72471 -1.9510593
14.72571 -1.9408515000000002
14.72671 -1.9305201
14.72771 -1.9200707000000001
14.72871 -1.9095081999999999
14.72971 -1.8988358
14.73071 -1.8880546000000002
14.73171 -1.8771641
14.73271 -1.8661629
14.73371 -1.8550508
14.73471 -1.8438280000000002
14.73571 -1.8324957999999998
14.73671 -1.821056
14.73771 -1.8095093
14.73871 -1.7978562
14.73971 -1.7860970999999999
14.74071 -1.7742328
14.74171 -1.7622655
14.74271 -1.7501981999999998
14.74371 -1.7380346000000002
14.74471 -1.7257782
14.74571 -1.7134314000000002
14.74671 -1.7009957
14.74771 -1.6884709000000002
14.74871 -1.6758574
14.74971 -1.6631557000000001
14.75071 -1.6503673
14.75171 -1.6374943999999998
14.75271 -1.6245384
14.75371 -1.6115000000000002
14.75471 -1.5983786
14.75571 -1.5851728999999999
14.75671 -1.5718824999999998
14.75771 -1.5585085
14.75871 -1.5450547000000001
14.75971 -1.5315265
14.76071 -1.5179302000000001
14.76171 -1.5042702
14.76271 -1.4905485
14.76371 -1.4767639000000001
14.76471 -1.4629134
14.76571 -1.4489939
14.76671 -1.4350045
14.76771 -1.4209478
14.76871 -1.4068288
14.76971 -1.3926531
14.77071 -1.3784252000000001
14.77171 -1.3641465
14.77271 -1.3498151999999999
14.77371 -1.3354282
14.77471 -1.3209836000000001
14.77571 -1.3064825
14.77671 -1.2919303
14.77771 -1.2773352
14.77871 -1.2627051
14.77971 -1.2480453
14.78071 -1.2333554
14.78171 -1.2186307
14.78271 -1.2038640999999999
14.78371 -1.1890496000000002
14.78471 -1.1741861
14.78571 -1.1592779
14.78671 -1.1443339000000001
14.78771 -1.1293643
14.78871 -1.1143764
14.78971 -1.0993726000000001
14.79071 -1.0843496
14.79171 -1.0693019
14.79271 -1.0542249
14.79371 -1.0391184
14.79471 -1.023988
14.79571 -1.0088434
14.79671 -0.9936946400000001
14.79771 -0.9785475199999999
14.79871 -0.9634014200000001
14.79971 -0.94824946
14.80071 -0.9330818399999999
14.80171 -0.9178908499999999
14.80271 -0.90267528
14.80371 -0.8874417299999999
14.80471 -0.8722026799999999
14.80571 -0.85697174
14.80671 -0.84175877
14.80771 -0.8265660100000001
14.80871 -0.81138844
14.80971 -0.79621663
14.81071 -0.7810424100000001
14.81171 -0.76586325
14.81271 -0.75068437
14.81371 -0.73551671
14.81471 -0.7203724699999999
14.81571 -0.70525967
14.81671 -0.69017867
14.81771 -0.67512244
14.81871 -0.66008046
14.81971 -0.64504435
14.82071 -0.63001295
14.82171 -0.61499411
14.82271 -0.60000252
14.82371 -0.5850540000000001
14.82471 -0.57015922
14.82571 -0.55531962
14.82671 -0.54052733
14.82771 -0.52576936
14.82871 -0.51103388
14.82971 -0.49631614
14.83071 -0.48162094
14.83171 -0.46696076000000003
14.83271 -0.45235041
14.83371 -0.43780067999999994
14.83471 -0.42331399999999997
14.83571 -0.40888404
14.83671 -0.39449986000000004
14.83771 -0.38015223
14.83871 -0.36583929000000004
14.83971 -0.35156873
14.84071 -0.33735556
14.84171 -0.32321607999999996
14.84271 -0.30916103
14.84371 -0.29519096
14.84471 -0.28129625
14.84571 -0.26746155
14.84671 -0.25367301000000003
14.84771 -0.23992483000000003
14.84871 -0.22622228000000003
14.84971 -0.21257965999999998
14.85071 -0.19901439
14.85171 -0.18553972
14.85271 -0.17215965
14.85371 -0.15886811
14.85471 -0.14565316
14.85571 -0.13250369
14.85671 -0.11941581000000001
14.85771 -0.10639572
14.85871 -0.093457568
14.85971 -0.080617476
14.86071 -0.067886343
14.86171 -0.055264943999999996
14.86271 -0.042743632
14.86371 -0.030306947999999997
14.86471 -0.017941027
14.86571 -0.0056404587999999995
14.86671 0.006588579
14.86771 0.018730421
14.86871 0.030766247
14.86971 0.042681824
14.87071 0.054473081
14.87171 0.066146976
14.87271 0.077717367
14.87371 0.089197786
14.87471 0.10059459999999999
14.87571 0.11190359000000001
14.87671 0.12311169000000001
14.87771 0.13420291
14.87871 0.1451656
14.87971 0.15599770999999998
14.88071 0.16670738999999998
14.88171 0.17730873
14.88271 0.1878145
14.88371 0.19822943
14.88471 0.20854699
14.88571 0.21875154
14.88671 0.22882456
14.88771 0.23875248000000002
14.88871 0.24853223
14.88971 0.25817208999999997
14.89071 0.26768742
14.89171 0.2770934
14.89271 0.28639785
14.89371 0.29559768999999997
14.89471 0.30468039
14.89571 0.31362975
14.89671 0.32243324
14.89771 0.33108739
14.89871 0.33959879
14.89971 0.34798018000000003
14.90071 0.35624364000000003
14.90171 0.36439406999999996
14.90271 0.37242589000000004
14.90371 0.38032499000000003
14.90471 0.38807462000000004
14.90571 0.39566271000000003
14.90671 0.40308721000000003
14.90771 0.41035684000000006
14.90871 0.41748686
14.90971 0.42449213
14.91071 0.43138005
14.91171 0.43814727
14.91271 0.44478117
14.91371 0.45126546
14.91471 0.45758737
14.91571 0.46374299999999996
14.91671 0.46973834000000003
14.91771 0.47558574
14.91871 0.48129731000000003
14.91971 0.48687882
14.92071 0.49232654
14.92171 0.49762879
14.92271 0.50277137
14.92371 0.50774398
14.92471 0.5125453200000001
14.92571 0.51718359
14.92671 0.52167266
14.92771 0.5260255699999999
14.92871 0.53024841
14.92971 0.53433739
14.93071 0.5382802299999999
14.93171 0.54206159
14.93271 0.54566967
14.93371 0.54910113
14.93471 0.55236202
14.93571 0.5554643
14.93671 0.55841985
14.93771 0.56123468
14.93871 0.56390613
14.93971 0.5664241999999999
14.94071 0.5687764399999999
14.94171 0.57095401
14.94271 0.5729557
14.94371 0.57478859
14.94471 0.5764646
14.94571 0.57799495
14.94671 0.57938457
14.94771 0.58062994
14.94871 0.58172042
14.94971 0.58264327
14.95071 0.5833894000000001
14.95171 0.58395746
14.95271 0.5843540199999999
14.95371 0.58459057
14.95471 0.58467803
14.95571 0.58462154
14.95671 0.58441833
14.95771 0.58405912
14.95871 0.58353264
14.95971 0.58283093
14.96071 0.58195293
14.96171 0.58090473
14.96271 0.57969638
14.96371 0.5783372600000001
14.96471 0.5768314
14.96571 0.5751758800000001
14.96671 0.57336227
14.96771 0.5713811099999999
14.96871 0.56922664
14.96971 0.56689959
14.97071 0.56440732
14.97171 0.56176046
14.97271 0.55896812
14.97371 0.55603399
14.97471 0.55295462
14.97571 0.54972149
14.97671 0.54632486
14.97771 0.54275864
14.97871 0.53902296
14.97971 0.53512393
14.98071 0.53107059
14.98171 0.52687065
14.98271 0.52252682
14.98371 0.51803612
14.98471 0.51339138
14.98571 0.50858543
14.98671 0.50361473
14.98771 0.49848147000000004
14.98871 0.49319285999999996
14.98971 0.48775789
14.99071 0.48218342
14.99171 0.47647115
14.99271 0.47061727
14.99371 0.46461462000000003
14.99471 0.45845634
14.99571 0.4521396
14.99671 0.44566733000000003
14.99771 0.43904688000000003
14.99871 0.43228705999999995
14.99971 0.42539429999999995
15.00071 0.41836998000000003
15.00171 0.41121035000000006
15.00271 0.40390883
15.00371 0.39645969
15.00471 0.38886103
15.00571 0.38111596
15.00671 0.37323129
15.00771 0.36521433000000003
15.00871 0.35706952000000003
15.00971 0.34879665
15.01071 0.34039125
15.01171 0.33184728
15.01271 0.32316067
15.01371 0.31433185
15.01471 0.30536640000000004
15.01571 0.29627301
15.01671 0.28706
15.01771 0.27773199000000004
15.01871 0.26828854
15.01971 0.2587249
15.02071 0.24903490999999997
15.02171 0.23921446
15.02271 0.22926379
15.02371 0.2191877
15.02471 0.20899336999999998
15.02571 0.19868740000000001
15.02671 0.18827284
15.02771 0.17774815
15.02871 0.16710850000000002
15.02971 0.15634889999999999
15.03071 0.14546735
15.03171 0.13446679
15.03271 0.12335448000000002
15.03371 0.11213933
15.03471 0.1008285
15.03571 0.089424627
15.03671 0.07792513899999999
15.03771 0.066324038
15.03871 0.05461541
15.03971 0.042796833
15.04071 0.030870951
15.04171 0.018844797
15.04271 0.0067269691
15.04371 -0.005475939500000001
15.04471 -0.017761867
15.04571 -0.030133489000000003
15.04671 -0.042596142
15.04771 -0.055154355
15.04871 -0.067808747
15.04971 -0.08055491499999999
15.05071 -0.093384681
15.05171 -0.1062892
15.05271 -0.11926274
15.05371 -0.13230458
15.05471 -0.14541888
15.05571 -0.15861205
15.05671 -0.17188900000000001
15.05771 -0.18525012
15.05871 -0.19869022
15.05971 -0.21220002999999998
15.06071 -0.22576984
15.06171 -0.23939323
15.06271 -0.25306912
15.06371 -0.26680139999999997
15.06471 -0.28059622
15.06571 -0.29445821
15.06671 -0.30838735
15.06771 -0.32237825999999997
15.06871 -0.33642207
15.06971 -0.35050991
15.07071 -0.36463647
15.07171 -0.37880193
15.07271 -0.39301119
15.07371 -0.40727067000000006
15.07471 -0.42158435
15.07571 -0.43595084
15.07671 -0.4503631
15.07771 -0.46481070999999996
15.07871 -0.47928373999999996
15.07971 -0.49377675
15.08071 -0.5082903
15.08171 -0.5228298299999999
15.08271 -0.5374024199999999
15.08371 -0.5520126799999999
15.08471 -0.56665977
15.08571 -0.5813371399999999
15.08671 -0.59603467
15.08771 -0.61074262
15.08871 -0.62545529
15.08971 -0.6401726
15.09071 -0.6548991900000001
15.09171 -0.66964086
15.09271 -0.6844007400000001
15.09371 -0.6991766899999999
15.09471 -0.71396125
15.09571 -0.7287442199999999
15.09671 -0.74351658
15.09771 -0.75827418
15.09871 -0.77301888
15.09971 -0.78775706
15.10071 -0.80249636
15.10171 -0.8172410499999999
15.10271 -0.83198957
15.10371 -0.8467340800000001
15.10471 -0.86146351
15.10571 -0.87616742
15.10671 -0.8908398399999999
15.10771 -0.9054807
15.10871 -0.92009464
15.10971 -0.93468735
15.11071 -0.9492619000000001
15.11171 -0.9638161399999999
15.11271 -0.9783431
15.11371 -0.99283345
15.11471 -1.0072795
15.11571 -1.0216779
15.11671 -1.0360312
15.11771 -1.0503455
15.11871 -1.0646272
15.11971 -1.0788786
15.12071 -1.0930967
15.12171 -1.1072723
15.12271 -1.1213941
15.12371 -1.1354519
15.12471 -1.1494406000000001
15.12571 -1.1633607000000001
15.12671 -1.1772173000000001
15.12771 -1.1910168
15.12871 -1.2047625
15.12971 -1.2184535
15.13071 -1.2320839000000001
15.13171 -1.2456455
15.13271 -1.2591315
15.13371 -1.2725389999999999
15.13471 -1.2858692999999999
15.13571 -1.2991274000000002
15.13671 -1.312317
15.13771 -1.3254386
15.13871 -1.3384874999999998
15.13971 -1.3514543
15.14071 -1.3643281
15.14171 -1.3771
15.14271 -1.3897663
15.14371 -1.4023290000000002
15.14471 -1.4147939999999999
15.14571 -1.4271679000000002
15.14671 -1.4394548
15.14771 -1.4516538
15.14871 -1.4637601
15.14971 -1.4757663
15.15071 -1.4876662
15.15171 -1.4994564
15.15271 -1.5111377000000001
15.15371 -1.5227124
15.15471 -1.5341828
15.15571 -1.5455476
15.15671 -1.5568019
15.15771 -1.5679372
15.15871 -1.5789450999999999
15.15971 -1.5898194
15.16071 -1.6005583
15.16171 -1.6111647999999998
15.16271 -1.6216448
15.16371 -1.632004
15.16471 -1.6422451
15.16571 -1.6523660999999998
15.16671 -1.6623611999999999
15.16771 -1.6722233999999998
15.16871 -1.6819464
15.16971 -1.6915270999999998
15.17071 -1.7009655
15.17171 -1.7102632999999998
15.17271 -1.7194213
15.17371 -1.7284385999999998
15.17471 -1.7373106999999999
15.17571 -1.7460323999999998
15.17671 -1.7545981
15.17771 -1.7630057000000001
15.17871 -1.771256
15.17971 -1.7793522999999998
15.18071 -1.7872993
15.18171 -1.7950997
15.18271 -1.8027530999999999
15.18371 -1.8102551000000002
15.18471 -1.8175989
15.18571 -1.8247779
15.18671 -1.8317871
15.18771 -1.8386243
15.18871 -1.8452901000000002
15.18971 -1.8517861
15.19071 -1.8581130000000001
15.19171 -1.8642697
15.19271 -1.8702539
15.19371 -1.8760623
15.19471 -1.8816931
15.19571 -1.8871461999999999
15.19671 -1.8924242
15.19771 -1.8975303
15.19871 -1.9024663000000002
15.19971 -1.9072316999999999
15.20071 -1.9118221000000002
15.20171 -1.9162312000000001
15.20271 -1.9204519999999998
15.20371 -1.9244796000000002
15.20471 -1.9283118
15.20571 -1.9319499
15.20671 -1.9353962999999998
15.20771 -1.9386534
15.20871 -1.9417217
15.20971 -1.9445997
15.21071 -1.9472847000000002
15.21171 -1.9497748
15.21271 -1.9520702
15.21371 -1.9541724
15.21471 -1.9560847
15.21571 -1.9578094000000001
15.21671 -1.9593455
15.21771 -1.960689
15.21871 -1.9618331
15.21971 -1.9627701000000002
15.22071 -1.9634953
15.22171 -1.9640069
15.22271 -1.9643076
15.22371 -1.9644022
15.22471 -1.9642956999999999
15.22571 -1.9639907
15.22671 -1.9634862999999998
15.22771 -1.9627784999999998
15.22871 -1.9618630000000001
15.22971 -1.9607370999999998
15.23071 -1.9594008
15.23171 -1.9578576
15.23271 -1.956111
15.23371 -1.9541631
15.23471 -1.9520118999999998
15.23571 -1.9496519
15.23671 -1.9470755
15.23771 -1.9442758
15.23871 -1.9412498999999999
15.23971 -1.9380009
15.24071 -1.9345359999999998
15.24171 -1.930864
15.24271 -1.9269914999999997
15.24371 -1.9229203
15.24471 -1.9186465
15.24571 -1.9141625999999998
15.24671 -1.9094608999999998
15.24771 -1.904537
15.24871 -1.8993916
15.24971 -1.8940292
15.25071 -1.8884560000000001
15.25171 -1.8826755
15.25271 -1.8766863000000003
15.25371 -1.8704826
15.25471 -1.8640561
15.25571 -1.8574007
15.25671 -1.8505158000000002
15.25771 -1.843407
15.25871 -1.8360849
15.25971 -1.8285605999999999
15.26071 -1.8208411
15.26171 -1.8129261
15.26271 -1.8048082
15.26371 -1.796476
15.26471 -1.7879194
15.26571 -1.7791333
15.26671 -1.7701201
15.26771 -1.7608881
15.26871 -1.7514473
15.26971 -1.7418044000000001
15.27071 -1.7319599
15.27171 -1.7219084999999998
15.27271 -1.7116414
15.27371 -1.7011523
15.27471 -1.6904404000000002
15.27571 -1.6795127
15.27671 -1.6683808000000002
15.27771 -1.6570562
15.27871 -1.6455457
15.27971 -1.6338468
15.28071 -1.6219491
15.28171 -1.6098389000000002
15.28271 -1.5975043000000002
15.28371 -1.5849407999999998
15.28471 -1.5721532999999999
15.28571 -1.5591542999999999
15.28671 -1.5459578999999999
15.28771 -1.5325742999999998
15.28871 -1.5190056
15.28971 -1.505246
15.29071 -1.4912856
15.29171 -1.477116
15.29271 -1.4627354000000001
15.29371 -1.4481505000000001
15.29471 -1.4333735
15.29571 -1.4184172
15.29671 -1.4032887
15.29771 -1.3879858999999999
15.29871 -1.3724981
15.29971 -1.3568107
15.30071 -1.3409122
15.30171 -1.3247997
15.30271 -1.3084806
15.30371 -1.2919703
15.30471 -1.2752862999999999
15.30571 -1.2584401
15.30671 -1.241434
15.30771 -1.2242605
15.30871 -1.2069069
15.30971 -1.189362
15.31071 -1.1716221
15.31171 -1.1536928
15.31271 -1.1355874
15.31371 -1.1173202
15.31471 -1.0989003000000002
15.31571 -1.0803273
15.31671 -1.0615919999999999
15.31771 -1.0426807
15.31871 -1.0235829
15.31971 -1.0042967999999999
15.32071 -0.98483153
15.32171 -0.9652038999999999
15.32271 -0.9454323
15.32371 -0.9255289999999999
15.32471 -0.9054956
15.32571 -0.8853228799999999
15.32671 -0.86499583
15.32771 -0.84450124
15.32871 -0.82383389
15.32971 -0.80299946
15.33071 -0.7820123800000001
15.33171 -0.7608892899999999
15.33271 -0.73964181
15.33371 -0.7182721000000001
15.33471 -0.69677257
15.33571 -0.67513064
15.33671 -0.65333592
15.33771 -0.6313864100000001
15.33871 -0.6092910699999999
15.33971 -0.58706678
15.34071 -0.56473189
15.34171 -0.5422986599999999
15.34271 -0.51976847
15.34371 -0.49713175
15.34471 -0.47437302
15.34571 -0.45147846
15.34671 -0.4284428
15.34771 -0.40527228000000004
15.34871 -0.38198251
15.34971 -0.35859183
15.35071 -0.33511387
15.35171 -0.31155227
15.35271 -0.28790034999999997
15.35371 -0.26414564
15.35471 -0.24027692
15.35571 -0.21629098
15.35671 -0.19219532
15.35771 -0.16800591
15.35871 -0.14374082
15.35971 -0.1194127
15.36071 -0.09502388399999999
15.36171 -0.070566102
15.36271 -0.046025228
15.36371 -0.021388648
15.36471 0.0033480261
15.36571 0.028177898
15.36671 0.05308495
15.36771 0.07805035
15.36871 0.10305992
15.36971 0.12810942
15.37071 0.1532051
15.37171 0.17835958000000002
15.37271 0.20358474000000001
15.37371 0.22888507
15.37471 0.25425458
15.37571 0.27967866
15.37671 0.30513995
15.37771 0.33062533
15.37871 0.35613098000000004
15.37971 0.38166284
15.38071 0.40723280999999995
15.38171 0.43285186000000003
15.38271 0.45852368
15.38371 0.48424168
15.38471 0.5099908400000001
15.38571 0.53575328
15.38671 0.56151538
15.38771 0.58727264
15.38871 0.61303065
15.38971 0.6388010900000001
15.39071 0.66459528
15.39171 0.69041792
15.39271 0.71626399
15.39371 0.74212011
15.39471 0.76796981
15.39571 0.79379994
15.39671 0.8196055900000001
15.39771 0.84539074
15.39871 0.8711651
15.39971 0.89693796
15.40071 0.92271278
15.40171 0.9484840600000001
15.40271 0.9742390400000001
15.40371 0.9999620699999999
15.40471 1.025641
15.40571 1.0512713
15.40671 1.0768574
15.40771 1.1024086
15.40871 1.1279344
15.40971 1.1534383000000001
15.41071 1.1789156
15.41171 1.2043544
15.41271 1.2297396999999999
15.41371 1.2550595
15.41471 1.2803083
15.41571 1.3054885
15.41671 1.3306079
15.41771 1.3556741
15.41871 1.3806905
15.41971 1.4056528000000001
15.42071 1.4305507
15.42171 1.4553714
15.42271 1.4801043999999999
15.42371 1.5047453
15.42471 1.5292966
15.42571 1.5537648
15.42671 1.5781565000000002
15.42771 1.6024734999999999
15.42871 1.6267117000000002
15.42971 1.6508609
15.43071 1.6749087999999999
15.43171 1.6988453000000001
15.43271 1.7226655
15.43371 1.7463712
15.43471 1.7699677
15.43571 1.7934609000000001
15.43671 1.8168531
15.43771 1.8401412
15.43871 1.8633174
15.43971 1.8863713
15.44071 1.9092945000000001
15.44171 1.9320825
15.44271 1.9547358000000001
15.44371 1.9772582
15.44471 1.9996531000000002
15.44571 2.0219211
15.44671 2.044058
15.44771 2.0660564
15.44871 2.0879067
15.44971 2.1096019
15.45071 2.1311386000000003
15.45171 2.1525176
15.45271 2.1737427
15.45371 2.194817
15.45471 2.2157412
15.45571 2.2365123000000002
15.45671 2.2571241
15.45771 2.2775697
15.45871 2.2978425000000002
15.45971 2.3179395
15.46071 2.3378601
15.46171 2.3576055
15.46271 2.3771763000000004
15.46371 2.3965714
15.46471 2.4157874
15.46571 2.434819
15.46671 2.453661
15.46771 2.4723094000000003
15.46871 2.4907624
15.46971 2.5090203
15.47071 2.5270836
15.47171 2.5449526000000002
15.47271 2.5626253
15.47371 2.5800986000000004
15.47471 2.5973679
15.47571 2.614429
15.47671 2.6312785
15.47771 2.6479147000000003
15.47871 2.6643367000000002
15.47971 2.6805436
15.48071 2.6965335
15.48171 2.712304
15.48271 2.7278515999999997
15.48371 2.7431741
15.48471 2.7582698
15.48571 2.7731379
15.48671 2.7877787
15.48771 2.8021915
15.48871 2.8163746
15.48971 2.8303249
15.49071 2.8440382
15.49171 2.8575106
15.49271 2.8707396
15.49371 2.8837249
15.49471 2.8964669
15.49571 2.9089667
15.49671 2.9212235
15.49771 2.9332343
15.49871 2.9449948999999997
15.49971 2.9564999000000003
15.50071 2.9677458
15.50171 2.9787317
15.50271 2.9894589
15.50371 2.9999299
15.50471 3.0101465000000003
15.50571 3.0201076000000002
15.50671 3.0298091
15.50771 3.0392446
15.50871 3.0484073
15.50971 3.0572932
15.51071 3.0659018
15.51171 3.0742368
15.51271 3.0823031
15.51371 3.0901048
15.51471 3.0976424
15.51571 3.1049119
15.51671 3.1119058
15.51771 3.1186163
15.51871 3.1250391000000004
15.51971 3.1311739
15.52071 3.1370249
15.52171 3.1425983
15.52271 3.1478986
15.52371 3.1529251
15.52471 3.1576719000000004
15.52571 3.1621292000000003
15.52671 3.1662880999999996
15.52771 3.1701434
15.52871 3.1736966
15.52971 3.176954
15.53071 3.1799249
15.53171 3.1826160999999997
15.53271 3.185029
15.53371 3.1871583
15.53471 3.1889938
15.53571 3.1905252
15.53671 3.1917467999999998
15.53771 3.1926590999999997
15.53871 3.1932704
15.53971 3.1935908
15.54071 3.193628
15.54171 3.1933833000000003
15.54271 3.1928501999999996
15.54371 3.1920176000000002
15.54471 3.1908743000000004
15.54571 3.1894135999999995
15.54671 3.187637
15.54771 3.1855534999999997
15.54871 3.1831745000000002
15.54971 3.1805098
15.55071 3.1775609000000005
15.55171 3.1743213999999997
15.55271 3.1707781999999995
15.55371 3.1669191999999997
15.55471 3.1627368000000002
15.55571 3.1582337000000003
15.55671 3.1534202
15.55771 3.1483106
15.55871 3.1429164000000003
15.55971 3.1372408999999997
15.56071 3.1312775
15.56171 3.125013
15.56271 3.1184344999999998
15.56371 3.111534
15.56471 3.1043131
15.56571 3.0967824
15.56671 3.0889563
15.56771 3.0808462
15.56871 3.0724553
15.56971 3.0637771000000003
15.57071 3.0547975000000003
15.57171 3.0455025
15.57271 3.0358845
15.57371 3.025947
15.57471 3.0157024
15.57571 3.0051684
15.57671 2.9943593
15.57771 2.9832797
15.57871 2.9719232
15.57971 2.9602746
15.58071 2.948318
15.58171 2.9360437999999998
15.58271 2.9234530000000003
15.58371 2.9105578
15.58471 2.8973751
15.58571 2.8839193
15.58671 2.8701958999999997
15.58771 2.8561993
15.58871 2.8419152
15.58971 2.8273289999999998
15.59071 2.8124327
15.59171 2.7972297999999998
15.59271 2.7817344
15.59371 2.7659658
15.59471 2.74994
15.59571 2.7336624
15.59671 2.7171258
15.59771 2.7003141
15.59871 2.6832096
15.59971 2.6658013
15.60071 2.6480905999999997
15.60171 2.6300911
15.60271 2.611823
15.60371 2.5933037999999997
15.60471 2.5745418
15.60571 2.5555328
15.60671 2.5362628000000003
15.60771 2.5167163
15.60871 2.4968842
15.60971 2.4767691000000003
15.61071 2.4563848999999998
15.61171 2.4357513
15.61271 2.414885
15.61371 2.3937922
15.61471 2.3724662
15.61571 2.3508901
15.61671 2.3290459
15.61771 2.3069229
15.61871 2.2845234999999997
15.61971 2.2618631000000002
15.62071 2.2389643
15.62171 2.2158474
15.62271 2.1925228000000003
15.62371 2.1689871
15.62471 2.1452263
15.62571 2.1212235
15.62671 2.0969678
15.62771 2.0724604
15.62871 2.0477144
15.62971 2.0227494
15.63071 1.9975825999999999
15.63171 1.9722216000000001
15.63271 1.9466609
15.63371 1.9208858
15.63471 1.8948795
15.63571 1.8686324
15.63671 1.8421479
15.63771 1.8154417999999999
15.63871 1.7885379
15.63971 1.7614570999999999
15.64071 1.7342106
15.64171 1.7067952000000002
15.64271 1.6791965999999998
15.64371 1.6513968
15.64471 1.6233837000000002
15.64571 1.5951570000000002
15.64671 1.5667289000000002
15.64771 1.5381195
15.64871 1.5093471
15.64971 1.4804216000000001
15.65071 1.4513402
15.65171 1.4220903999999999
15.65271 1.3926569999999998
15.65371 1.3630314
15.65471 1.3332169
15.65571 1.3032291
15.65671 1.2730905000000001
15.65771 1.2428214
15.65871 1.212432
15.65971 1.1819193000000001
15.66071 1.1512692
15.66171 1.1204642
15.66271 1.0894925
15.66371 1.0583541
15.66471 1.0270618
15.66571 0.99563589
15.66671 0.9640963699999999
15.66771 0.9324546899999999
15.66871 0.90071009
15.66971 0.8688520599999999
15.67071 0.836867
15.67171 0.80474615
15.67271 0.7724917
15.67371 0.74011716
15.67471 0.70764241
15.67571 0.6750857
15.67671 0.64245639
15.67771 0.60975156
15.67871 0.5769585300000001
15.67971 0.54406188
15.68071 0.51105185
15.68171 0.47792997
15.68271 0.44470973999999996
15.68371 0.41141203000000004
15.68471 0.37805696
15.68571 0.34465659
15.68671 0.31121136
15.68771 0.27771194
15.68871 0.24414546999999998
15.68971 0.21050326
15.69071 0.17678628000000002
15.69171 0.14300585000000002
15.69271 0.10917935
15.69371 0.075323135
15.69471 0.041445906
15.69571 0.0075457829
15.69671 -0.026387512000000002
15.69771 -0.060366484
15.69871 -0.094398478
15.69971 -0.12848064
15.70071 -0.16259955
15.70171 -0.19673565
15.70271 -0.23087037
15.70371 -0.26499281999999996
15.70471 -0.29910277
15.70571 -0.33320887000000005
15.70671 -0.36732282
15.70771 -0.40145242000000003
15.70871 -0.43559666
15.70971 -0.46974504
15.71071 -0.5038816899999999
15.71171 -0.53799134
15.71271 -0.5720654000000001
15.71371 -0.6061045
15.71471 -0.64011654
15.71571 -0.6741110699999999
15.71671 -0.70809317
15.71771 -0.7420592
15.71871 -0.77599692
15.71971 -0.80988938
15.72071 -0.84372107
15.72171 -0.87748375
15.72271 -0.9111781600000001
15.72371 -0.9448125999999999
15.72471 -0.9783971100000001
15.72571 -1.0119377
15.72671 -1.0454322
15.72771 -1.0788703
15.72871 -1.1122372
15.72971 -1.1455188
15.73071 -1.1787071
15.73171 -1.2118020999999999
15.73271 -1.2448099000000001
15.73371 -1.2777378000000001
15.73471 -1.310589
15.73571 -1.3433596
15.73671 -1.3760388000000001
15.73771 -1.4086124
15.73871 -1.4410681
15.73971 -1.4734001
15.74071 -1.5056099
15.74171 -1.5377046
15.74271 -1.5696917000000001
15.74371 -1.6015749
15.74471 -1.6333503999999999
15.74571 -1.6650076999999999
15.74671 -1.696533
15.74771 -1.7279145999999999
15.74871 -1.7591461999999998
15.74971 -1.7902281
15.75071 -1.8211655
15.75171 -1.8519641999999998
15.75271 -1.8826257
15.75371 -1.9131456000000002
15.75471 -1.9435139000000001
15.75571 -1.9737193
15.75671 -2.0037523000000004
15.75771 -2.033609
15.75871 -2.0632917
15.75971 -2.0928062
15.76071 -2.1221574
15.76171 -2.1513462
15.76271 -2.1803671000000002
15.76371 -2.2092098
15.76471 -2.2378625
15.76571 -2.2663157
15.76671 -2.2945653999999998
15.76771 -2.3226133
15.76871 -2.3504645
15.76971 -2.3781231
15.77071 -2.4055894
15.77171 -2.4328584
15.77271 -2.4599206
15.77371 -2.4867665
15.77471 -2.5133895
15.77571 -2.5397878
15.77671 -2.5659647
15.77771 -2.5919249
15.77871 -2.6176719
15.77971 -2.6432041
15.78071 -2.6685145
15.78171 -2.6935925999999997
15.78271 -2.7184281
15.78371 -2.7430149
15.78471 -2.7673514999999997
15.78571 -2.7914409
15.78671 -2.8152879
15.78771 -2.8388955
15.78871 -2.8622620000000003
15.78971 -2.8853809
15.79071 -2.9082434
15.79171 -2.9308414000000003
15.79271 -2.9531708
15.79371 -2.975232
15.79471 -2.9970294
15.79571 -3.0185675
15.79671 -3.0398479
15.79771 -3.0608671
15.79871 -3.0816173
15.79971 -3.1020883
15.80071 -3.1222718
15.80171 -3.1421639
15.80271 -3.1617656000000003
15.80371 -3.1810824
15.80471 -3.200119
15.80571 -3.2188772999999995
15.80671 -3.237354
15.80771 -3.255542
15.80871 -3.2734323
15.80971 -3.2910187
15.81071 -3.3082988
15.81171 -3.3252753000000004
15.81271 -3.3419537999999998
15.81371 -3.3583388
15.81471 -3.3744309
15.81571 -3.3902254
15.81671 -3.4057133000000004
15.81771 -3.4208845
15.81871 -3.4357328
15.81971 -3.4502566
15.82071 -3.4644593
15.82171 -3.4783478999999997
15.82271 -3.4919276999999997
15.82371 -3.5051998
15.82471 -3.5181597
15.82571 -3.5307992
15.82671 -3.5431098000000003
15.82771 -3.5550855
15.82871 -3.5667259
15.82971 -3.5780352
15.83071 -3.5890199
15.83171 -3.5996843
15.83271 -3.610028
15.83371 -3.6200456
15.83471 -3.629728
15.83571 -3.6390666
15.83671 -3.6480565
15.83771 -3.656698
15.83871 -3.6649979999999998
15.83971 -3.6729645
15.84071 -3.6806039999999998
15.84171 -3.6879174
15.84271 -3.6948997999999995
15.84371 -3.7015423
15.84471 -3.7078361999999996
15.84571 -3.7137765000000003
15.84671 -3.7193641
15.84771 -3.7246037000000003
15.84871 -3.7295025
15.84971 -3.7340647999999996
15.85071 -3.7382901000000004
15.85171 -3.7421721999999997
15.85271 -3.7457019000000003
15.85371 -3.7488710000000003
15.85471 -3.7516765
15.85571 -3.7541218
15.85671 -3.7562146999999997
15.85771 -3.7579640999999997
15.85871 -3.7593767
15.85971 -3.7604533000000004
15.86071 -3.7611886999999995
15.86171 -3.7615746
15.86271 -3.7616029
15.86371 -3.7612695
15.86471 -3.7605766
15.86571 -3.7595306
15.86671 -3.7581388000000002
15.86771 -3.7564069
15.86871 -3.7543342
15.86971 -3.7519146
15.87071 -3.7491396000000003
15.87171 -3.7460025
15.87271 -3.7425008
15.87371 -3.7386384
15.87471 -3.734424
15.87571 -3.7298676000000004
15.87671 -3.7249751
15.87771 -3.7197471
15.87871 -3.7141784999999996
15.87971 -3.7082609000000004
15.88071 -3.7019871
15.88171 -3.695355
15.88271 -3.6883674999999996
15.88371 -3.6810316000000003
15.88471 -3.6733564000000003
15.88571 -3.6653467
15.88671 -3.6570031000000003
15.88771 -3.6483206
15.88871 -3.639292
15.88971 -3.6299117
15.89071 -3.6201786
15.89171 -3.6100972000000002
15.89271 -3.5996761000000004
15.89371 -3.5889242
15.89471 -3.5778482
15.89571 -3.566448
15.89671 -3.5547186
15.89771 -3.5426527
15.89871 -3.5302442000000003
15.89971 -3.5174914
15.90071 -3.5043984999999997
15.90171 -3.490974
15.90271 -3.4772266000000003
15.90371 -3.4631617000000006
15.90471 -3.4487802999999997
15.90571 -3.4340783999999998
15.90671 -3.4190501999999996
15.90771 -3.4036912000000004
15.90871 -3.3880017999999996
15.90971 -3.3719870999999997
15.91071 -3.3556562
15.91171 -3.3390179
15.91271 -3.3220772000000003
15.91371 -3.3048343
15.91471 -3.2872852
15.91571 -3.2694235000000003
15.91671 -3.2512448999999997
15.91771 -3.2327491999999998
15.91871 -3.2139417000000003
15.91971 -3.1948306000000004
15.92071 -3.1754248
15.92171 -3.1557299
15.92271 -3.1357467
15.92371 -3.1154715
15.92471 -3.0948995
15.92571 -3.0740282
15.92671 -3.0528586
15.92771 -3.0313971
15.92871 -3.009652
15.92971 -2.987631
15.93071 -2.9653393
15.93171 -2.9427763
15.93271 -2.9199386
15.93371 -2.8968217000000003
15.93471 -2.873423
15.93571 -2.8497445999999997
15.93671 -2.8257933
15.93771 -2.8015774
15.93871 -2.7771054
15.93971 -2.7523821
15.94071 -2.7274083
15.94171 -2.7021814
15.94271 -2.6766982
15.94371 -2.6509574000000002
15.94471 -2.6249617
15.94571 -2.5987174
15.94671 -2.5722321
15.94771 -2.5455127
15.94871 -2.5185626
15.94971 -2.4913816
15.95071 -2.4639672
15.95171 -2.4363166
15.95271 -2.4084298
15.95371 -2.3803107
15.95471 -2.3519667
15.95571 -2.3234062
15.95671 -2.2946365
15.95771 -2.2656614
15.95871 -2.236481
15.95971 -2.2070935
15.96071 -2.1774966
15.96171 -2.1476911000000003
15.96271 -2.1176811
15.96371 -2.0874733
15.96471 -2.0570749
15.96571 -2.0264916
15.96671 -1.9957259
15.96771 -1.9647773
15.96871 -1.933644
15.96971 -1.9023251
15.97071 -1.8708231
15.97171 -1.8391442
15.97271 -1.8072960999999998
15.97371 -1.7752869
15.97471 -1.7431218
15.97571 -1.7108029
15.97671 -1.6783290999999998
15.97771 -1.6456984000000001
15.97871 -1.6129103999999999
15.97971 -1.5799680999999999
15.98071 -1.5468773
15.98171 -1.5136459999999998
15.98271 -1.4802813
15.98371 -1.4467878
15.98471 -1.4131672
15.98571 -1.3794183999999998
15.98671 -1.3455405999999999
15.98771 -1.3115349
15.98871 -1.2774059
15.98971 -1.2431607
15.99071 -1.2088075
15.99171 -1.1743531
15.99271 -1.1398005
15.99371 -1.1051495999999998
15.99471 -1.0703981
15.99571 -1.0355441
15.99671 -1.0005889000000001
15.99771 -0.9655376
15.99871 -0.9303987
15.99971 -0.8951813
16.00071 -0.8598926499999999
16.00171 -0.8245362900000001
16.00271 -0.7891123200000001
16.00371 -0.7536191
16.00471 -0.71805567
16.00571 -0.68242433
16.00671 -0.64673121
16.00772 -0.61098505
16.00871 -0.57519437
16.00971 -0.53936499
16.01071 -0.50349841
16.01171 -0.46759257
16.01271 -0.43164411999999996
16.01371 -0.39565172
16.01472 -0.35961829
16.01571 -0.32355152
16.01671 -0.2874621
16.01771 -0.25136035
16.01871 -0.21525312000000002
16.01971 -0.17914225
16.02071 -0.14302537
16.02172 -0.10689868
16.02271 -0.070760422
16.02371 -0.034613337
16.02471 0.0015350237
16.02571 0.037674347
16.02671 0.073795003
[truncated: 737,730 more chars]
