# Supplementary material for: 2D Synthetic dataset of numerical simulations of long-period seismicity in a volcanic edifice and related sensitivity kernels
Source: Data Brief. 2021 Jan 25;34:106673. doi: 10.1016/j.dib.2020.106673 (PMC7841316; doi:10.1016/j.dib.2020.106673)
Supplement: Supplementary Data S1 — Supplementary Raw Research Data. This is open data under the CC BY license http://creativecommons.org/licenses/by/4.0/ [file mmc1.zip › Dataset/OUTPUT_SEISMOGRAMS/9000_3000/disp_Z_hetero_3000_1551_ISO7e-1Hz.semd]

-1.714286 0.0
-1.713286 0.0
-1.712286 0.0
-1.711286 0.0
-1.710286 0.0
-1.709286 0.0
-1.708286 0.0
-1.707286 0.0
-1.706286 0.0
-1.705286 0.0
-1.704286 0.0
-1.703286 0.0
-1.702286 0.0
-1.701286 0.0
-1.700286 0.0
-1.699286 0.0
-1.698286 0.0
-1.697286 0.0
-1.696286 0.0
-1.695286 0.0
-1.694286 0.0
-1.693286 0.0
-1.692286 0.0
-1.691286 0.0
-1.690286 0.0
-1.689286 0.0
-1.688286 0.0
-1.687286 0.0
-1.686286 0.0
-1.685286 0.0
-1.684286 0.0
-1.683286 0.0
-1.682286 0.0
-1.681286 0.0
-1.680286 0.0
-1.679286 0.0
-1.678286 0.0
-1.677286 0.0
-1.676286 0.0
-1.675286 0.0
-1.674286 0.0
-1.673286 0.0
-1.672286 0.0
-1.671286 0.0
-1.670286 0.0
-1.669286 0.0
-1.668286 0.0
-1.667286 0.0
-1.666286 0.0
-1.665286 0.0
-1.664286 0.0
-1.663286 0.0
-1.662286 0.0
-1.661286 0.0
-1.660286 0.0
-1.659286 0.0
-1.658286 0.0
-1.657286 0.0
-1.656286 0.0
-1.655286 0.0
-1.654286 0.0
-1.653286 0.0
-1.652286 0.0
-1.651286 0.0
-1.650286 0.0
-1.649286 0.0
-1.648286 0.0
-1.647286 0.0
-1.646286 0.0
-1.645286 0.0
-1.644286 0.0
-1.643286 0.0
-1.642286 0.0
-1.641286 0.0
-1.640286 0.0
-1.639286 0.0
-1.638286 0.0
-1.637286 0.0
-1.636286 0.0
-1.635286 0.0
-1.634286 0.0
-1.633286 0.0
-1.632286 0.0
-1.631286 0.0
-1.630286 0.0
-1.629286 0.0
-1.628286 0.0
-1.627286 0.0
-1.626286 0.0
-1.625286 0.0
-1.624286 0.0
-1.623286 0.0
-1.622286 0.0
-1.621286 0.0
-1.620286 0.0
-1.619286 0.0
-1.618286 0.0
-1.617286 0.0
-1.616286 0.0
-1.615286 0.0
-1.614286 0.0
-1.613286 0.0
-1.612286 0.0
-1.611286 0.0
-1.610286 0.0
-1.609286 0.0
-1.608286 0.0
-1.607286 0.0
-1.606286 0.0
-1.605286 0.0
-1.604286 0.0
-1.603286 0.0
-1.602286 0.0
-1.601286 0.0
-1.600286 0.0
-1.599286 0.0
-1.598286 0.0
-1.597286 0.0
-1.596286 0.0
-1.595286 0.0
-1.594286 0.0
-1.593286 0.0
-1.592286 0.0
-1.591286 0.0
-1.590286 0.0
-1.589286 0.0
-1.588286 0.0
-1.587286 0.0
-1.586286 0.0
-1.585286 0.0
-1.584286 0.0
-1.583286 0.0
-1.582286 0.0
-1.581286 0.0
-1.580286 0.0
-1.579286 0.0
-1.578286 0.0
-1.577286 0.0
-1.576286 0.0
-1.575286 0.0
-1.574286 0.0
-1.573286 0.0
-1.572286 0.0
-1.571286 0.0
-1.570286 0.0
-1.569286 0.0
-1.568286 0.0
-1.567286 0.0
-1.566286 0.0
-1.565286 0.0
-1.564286 0.0
-1.563286 0.0
-1.562286 0.0
-1.561286 0.0
-1.560286 0.0
-1.559286 0.0
-1.558286 0.0
-1.557286 -1.5013325e-36
-1.556286 -3.5886864e-36
-1.555286 -6.307849700000001e-36
-1.554286 -9.720428499999999e-36
-1.553286 -1.3517099e-35
-1.552286 -1.7512253e-35
-1.551286 -2.1405433e-35
-1.550286 -2.4834040000000003e-35
-1.549286 -2.7374357e-35
-1.548286 -2.8450886e-35
-1.547286 -2.7423294e-35
-1.546286 -2.3623323e-35
-1.545286 -1.6383556e-35
-1.544286 -5.0845487000000006e-36
-1.543286 1.0785636e-35
-1.542286 3.1560327e-35
-1.541286 5.732028600000001e-35
-1.540286 8.7770538e-35
-1.539286 1.2225748e-34
-1.538286 1.5964844e-34
-1.537286 1.9806637e-34
-1.536286 2.3505856999999998e-34
-1.535286 2.6749126e-34
-1.534286 2.9165314e-34
-1.533286 3.0322976e-34
-1.532286 2.9745789999999997e-34
-1.531286 2.6931531e-34
-1.530286 2.1377982e-34
-1.529286 1.261649e-34
-1.528286 2.5125637000000002e-36
-1.527286 -1.5990935e-34
-1.526286 -3.6214864999999998e-34
-1.525286 -6.029922299999999e-34
-1.524286 -8.7847152e-34
-1.523286 -1.1813348e-33
-1.522286 -1.5007203e-33
-1.521286 -1.8218175e-33
-1.520286 -2.1257952e-33
-1.519286 -2.3899341e-33
-1.518286 -2.5880397e-33
-1.517286 -2.6911612e-33
-1.516286 -2.6686513999999998e-33
-1.515286 -2.4895793999999997e-33
-1.514286 -2.1244821999999998e-33
-1.513286 -1.5474231e-33
-1.512286 -7.3829812999999996e-34
-1.511286 3.1469764999999997e-34
-1.510286 1.6125768e-33
-1.509286 3.1431749e-33
-1.508286 4.8790311000000005e-33
-1.507286 6.7757515e-33
-1.506286 8.771035500000001e-33
-1.505286 1.0784547e-32
-1.504286 1.2718829e-32
-1.503286 1.4461383999999999e-32
-1.502286 1.588801e-32
-1.501286 1.6867442e-32
-1.500286 1.7267213e-32
-1.499286 1.6960618e-32
-1.498286 1.583451e-32
-1.497286 1.3797592e-32
-1.496286 1.0788737e-32
-1.495286 6.7848133e-33
-1.494286 1.8073969e-33
-1.493286 -4.0722802999999996e-33
-1.492286 -1.0730778e-32
-1.491286 -1.7992889e-32
-1.490286 -2.5635578e-32
-1.489286 -3.3395746e-32
-1.488286 -4.0981944e-32
-1.487286 -4.8089886999999995e-32
-1.486286 -5.442130599999999e-32
-1.485286 -5.9705323e-32
-1.484286 -6.372118400000001e-32
-1.483286 -6.6320808e-32
-1.482286 -6.7449324e-32
-1.481286 -6.7161479e-32
-1.480286 -6.5631665e-32
-1.479286 -6.3155303e-32
-1.478286 -6.0139411e-32
-1.477286 -5.708055000000001e-32
-1.476286 -5.452883200000001e-32
-1.475286 -5.303740499999999e-32
-1.474286 -5.3097792e-32
-1.473286 -5.5062516e-32
-1.472286 -5.90578e-32
-1.471286 -6.4890411e-32
-1.470286 -7.1954108e-32
-1.469286 -7.914259099999999e-32
-1.468286 -8.4776845e-32
-1.467286 -8.6555855e-32
-1.466286 -8.154004800000001e-32
-1.465286 -6.617704e-32
-1.464286 -3.6378517e-32
-1.463286 1.2343947e-32
-1.462286 8.4678205e-32
-1.461286 1.8524305e-31
-1.460286 3.1825209e-31
-1.459286 4.8711428e-31
-1.458286 6.939803499999999e-31
-1.457286 9.392488599999999e-31
-1.456286 1.2210518e-30
-1.455286 1.5347441000000002e-30
-1.454286 1.8724263e-30
-1.453286 2.2225345e-30
-1.452286 2.5695339999999997e-30
-1.451286 2.8937556000000003e-30
-1.450286 3.1714141e-30
-1.449286 3.3748434e-30
-1.448286 3.4729848e-30
-1.447286 3.4321517e-30
-1.446286 3.2170912e-30
-1.445286 2.7923466e-30
-1.444286 2.123917e-30
-1.443286 1.1811898e-30
-1.442286 -6.0890943e-32
-1.441286 -1.619477e-30
-1.440286 -3.5013603999999995e-30
-1.439286 -5.700504e-30
-1.438286 -8.1956606e-30
-1.437286 -1.0948204e-29
-1.436286 -1.3900297e-29
-1.435286 -1.697354e-29
-1.434286 -2.0068232e-29
-1.433286 -2.3063382999999998e-29
-1.432286 -2.5817596e-29
-1.431286 -2.8170941e-29
-1.430286 -2.9947888999999997e-29
-1.429286 -3.0961386e-29
-1.428286 -3.1018077e-29
-1.427286 -2.9924661e-29
-1.426286 -2.7495318e-29
-1.425286 -2.3560113999999998e-29
-1.424286 -1.797418e-29
-1.423286 -1.0627497e-29
-1.422286 -1.4549764e-30
-1.421286 9.5534742e-30
-1.420286 2.2343251e-29
-1.419286 3.6786165e-29
-1.418286 5.2672778e-29
-1.417286 6.970647200000001e-29
-1.416286 8.7499681e-29
-1.415286 1.0557281e-28
-1.414286 1.2335629e-28
-1.413286 1.4019617e-28
-1.412286 1.5536363e-28
-1.411286 1.6806864999999999e-28
-1.410286 1.7747804e-28
-1.409286 1.8273793e-28
-1.408286 1.8300042999999998e-28
-1.407286 1.7745432e-28
-1.406286 1.6535925e-28
-1.405286 1.4608272e-28
-1.404286 1.1913884e-28
-1.403286 8.422795999999999e-29
-1.402286 4.1275411e-29
-1.401286 -9.5318521e-30
-1.400286 -6.7712744e-29
-1.399286 -1.3246547e-28
-1.398286 -2.0264887e-28
-1.397286 -2.7677374e-28
-1.396286 -3.5300603000000004e-28
-1.395286 -4.2918367e-28
-1.394286 -5.0284869e-28
-1.393286 -5.7129545e-28
-1.392286 -6.3163588000000005e-28
-1.391286 -6.8088169e-28
-1.390286 -7.160422500000001e-28
-1.389286 -7.342376200000001e-28
-1.388286 -7.3282327e-28
-1.387286 -7.095235000000001e-28
-1.386286 -6.6256918e-28
-1.385286 -5.9083438e-28
-1.384286 -4.9396601e-28
-1.383286 -3.7249949e-28
-1.382286 -2.2795343e-28
-1.381286 -6.2895662e-29
-1.380286 1.1902637e-28
-1.379286 3.1309813e-28
-1.378286 5.1359887e-28
-1.377286 7.1391597e-28
-1.376286 9.067154800000001e-28
-1.375286 1.0841694e-27
-1.374286 1.2382383e-27
-1.373286 1.3610047e-27
-1.372286 1.4450495e-27
-1.371286 1.4838594e-27
-1.370286 1.4722543999999998e-27
-1.369286 1.4068146e-27
-1.368286 1.2862893000000002e-27
-1.367286 1.1119654e-27
-1.366286 8.8797182e-28
-1.365286 6.2149692e-28
-1.364286 3.2289393e-28
-1.363286 5.6538715999999995e-30
-1.362286 -3.1377405e-28
-1.361286 -6.1632956e-28
-1.360286 -8.8086574e-28
-1.359286 -1.0848541e-27
-1.358286 -1.2052659999999999e-27
-1.357286 -1.2196186e-27
-1.356286 -1.1071615e-27
-1.355286 -8.5017552e-28
-1.354286 -4.3534104e-28
-1.353286 1.4487222000000002e-28
-1.352286 8.9085236e-28
-1.351286 1.7945928e-27
-1.350286 2.8386086e-27
-1.349286 3.9950955e-27
-1.348286 5.2254005999999994e-27
-1.347286 6.4798738e-27
-1.346286 7.6981665e-27
-1.345286 8.8100269e-27
-1.344286 9.7366339e-27
-1.343286 1.03925e-26
-1.342286 1.068794e-26
-1.341286 1.0532103999999999e-26
-1.340286 9.8365277e-27
-1.339286 8.5191362e-27
-1.338286 6.5086213e-27
-1.337286 3.7490718e-27
-1.336286 2.0471909e-28
-1.335286 -4.1353622e-27
-1.334286 -9.252777700000001e-27
-1.333286 -1.5095766e-26
-1.332286 -2.1575778999999998e-26
-1.331286 -2.8564907e-26
-1.330286 -3.5894363e-26
-1.329286 -4.3354228999999993e-26
-1.328286 -5.0694645999999996e-26
-1.327286 -5.762861e-26
-1.326286 -6.3836513e-26
-1.325286 -6.8972506e-26
-1.324286 -7.2672699e-26
-1.323286 -7.4565228e-26
-1.322286 -7.4282049e-26
-1.321286 -7.1472324e-26
-1.320286 -6.5817168e-26
-1.319286 -5.7045443e-26
-1.318286 -4.4950203e-26
-1.317286 -2.9405344e-26
-1.316286 -1.0381904e-26
-1.315286 1.2036583e-26
-1.314286 3.764031e-26
-1.313286 6.608172299999999e-26
-1.312286 9.686703500000001e-26
-1.311286 1.2935144e-25
-1.310286 1.6273874999999998e-25
-1.309286 1.9608605000000002e-25
-1.308286 2.2831401e-25
-1.307286 2.5822312e-25
-1.306286 2.8451652999999998e-25
-1.305286 3.0582918e-25
-1.304286 3.2076348e-25
-1.303286 3.2793120999999996e-25
-1.302286 3.2600093e-25
-1.301286 3.1375033999999997e-25
-1.300286 2.9012226e-25
-1.299286 2.5428298e-25
-1.298286 2.0568133000000001e-25
-1.297286 1.4410659e-25
-1.296286 6.9742911e-26
-1.295286 -1.678186e-26
-1.294286 -1.1435547000000001e-25
-1.293286 -2.2135127e-25
-1.292286 -3.3561128e-25
-1.291286 -4.544448899999999e-25
-1.290286 -5.7464503e-25
-1.289286 -6.9252427e-25
-1.288286 -8.0397144e-25
-1.287286 -9.045306399999999e-25
-1.286286 -9.895019e-25
-1.285286 -1.0540642000000001e-24
-1.284286 -1.0934179e-24
-1.283286 -1.1029471e-24
-1.282286 -1.0783957e-24
-1.281286 -1.0160555999999999e-24
-1.280286 -9.1296221e-25
-1.279286 -7.670895e-25
-1.278286 -5.7754078e-25
-1.277286 -3.4472678000000003e-25
-1.276286 -7.0523968e-26
-1.275286 2.415946e-25
-1.274286 5.8646343e-25
-1.273286 9.5717139e-25
-1.272286 1.3450581000000001e-24
-1.271286 1.7397657e-24
-1.270286 2.1293521e-24
-1.269286 2.5004674e-24
-1.268286 2.8385989e-24
-1.267286 3.1283805000000002e-24
-1.266286 3.3539694e-24
-1.265286 3.4994825e-24
-1.264286 3.5494870000000004e-24
-1.263286 3.4895376e-24
-1.262286 3.3067471e-24
-1.261286 2.99038e-24
-1.260286 2.5324498e-24
-1.259286 1.9283053e-24
-1.258286 1.1771875e-24
-1.257286 2.8273466e-25
-1.256286 -7.4658158e-25
-1.255286 -1.8971129e-24
-1.254286 -3.1498007999999996e-24
-1.253286 -4.4800736e-24
-1.252286 -5.857889999999999e-24
-1.251286 -7.2479455e-24
-1.250286 -8.610049499999999e-24
-1.249286 -9.8996861e-24
-1.248286 -1.106876e-23
-1.247286 -1.2066525000000001e-23
-1.246286 -1.2840688e-23
-1.245286 -1.3338689999999998e-23
-1.244286 -1.3509121e-23
-1.243286 -1.3303279000000002e-23
-1.242286 -1.2676817e-23
-1.241286 -1.1591461e-23
-1.240286 -1.0016752e-23
-1.239286 -7.9317825e-24
-1.238286 -5.3268572e-24
-1.237286 -2.2050573e-24
-1.236286 1.4163639e-24
-1.235286 5.5047965e-24
-1.234286 1.0011354e-23
-1.233286 1.4870265e-23
-1.232286 1.999863e-23
-1.231286 2.5296573e-23
-1.230286 3.0647838000000003e-23
-1.229286 3.5920848e-23
-1.228286 4.0970245e-23
-1.227286 4.5638941e-23
-1.226286 4.9760646e-23
-1.225286 5.3162885e-23
-1.224286 5.567048100000001e-23
-1.223286 5.7109442e-23
-1.222286 5.7311223e-23
-1.221286 5.611728699999999e-23
-1.220286 5.3383899e-23
-1.219286 4.8987048999999995e-23
-1.218286 4.2827421e-23
-1.217286 3.4835294e-23
-1.216286 2.4975262000000002e-23
-1.215286 1.3250646e-23
-1.214286 -2.9251168e-25
-1.213286 -1.5562003e-23
-1.212286 -3.2416686e-23
-1.211286 -5.0664483e-23
-1.210286 -7.0061301e-23
-1.209286 -9.0310897e-23
-1.208286 -1.1106586e-22
-1.207286 -1.3192972e-22
-1.206286 -1.5246028e-22
-1.205286 -1.7217412e-22
-1.204286 -1.9055238999999998e-22
-1.203286 -2.0704783e-22
-1.202286 -2.2109298e-22
-1.201286 -2.3210954e-22
-1.200286 -2.395188e-22
-1.199286 -2.4275297e-22
-1.198286 -2.4126747e-22
-1.197286 -2.3455373e-22
-1.196286 -2.221527e-22
-1.195286 -2.0366852e-22
-1.194286 -1.7878245e-22
-1.193286 -1.4726661e-22
-1.192286 -1.0899747e-22
-1.191286 -6.3968672e-23
-1.190286 -1.2303075e-23
-1.189286 4.5736272e-23
-1.188286 1.0973662e-22
-1.187286 1.7912757e-22
-1.186286 2.5317515e-22
-1.185286 3.3097795e-22
-1.184286 4.1146594e-22
-1.183286 4.9340185e-22
-1.182286 5.7538576e-22
-1.181286 6.5586262e-22
-1.180286 7.3313371999999995e-22
-1.179286 8.0537129e-22
-1.178286 8.706374600000001e-22
-1.177286 9.2690659e-22
-1.176286 9.7209239e-22
-1.175286 1.0040783e-21
-1.174286 1.0207525000000001e-21
-1.173286 1.0200463e-21
-1.172286 9.9997689e-22
-1.171286 9.5869264e-22
-1.170286 8.945222e-22
-1.169286 8.0602557e-22
-1.168286 6.9204724e-22
-1.167286 5.5177034e-22
-1.166286 3.8477113000000004e-22
-1.165286 1.9107266000000002e-22
-1.164286 -2.8803276e-23
-1.163286 -2.7378751e-22
-1.162286 -5.422192e-22
-1.161286 -8.318075199999999e-22
-1.160286 -1.1396004e-21
-1.159286 -1.4619622999999999e-21
-1.158286 -1.7945633000000002e-21
-1.157286 -2.1323783e-21
-1.156286 -2.469702e-21
-1.155286 -2.8001770000000005e-21
-1.154286 -3.1168395999999997e-21
-1.153286 -3.4121819e-21
-1.152286 -3.6782318e-21
-1.151286 -3.9066531e-21
-1.150286 -4.0888639e-21
-1.149286 -4.2161731e-21
-1.148286 -4.2799368e-21
-1.147286 -4.2717304e-21
-1.146286 -4.1835383e-21
-1.145286 -4.0079558e-21
-1.144286 -3.7384033e-21
-1.143286 -3.3693480000000002e-21
-1.142286 -2.8965305999999997e-21
-1.141286 -2.3171915e-21
-1.140286 -1.630294e-21
-1.139286 -8.3673695e-22
-1.138286 6.0446989e-23
-1.137286 1.0559139e-21
-1.136286 2.1418575e-21
-1.135286 3.3078916e-21
-1.134286 4.5409699e-21
-1.133286 5.8253516e-21
-1.132286 7.1426161e-21
-1.131286 8.4717338e-21
-1.130286 9.789196499999999e-21
-1.129286 1.1069209000000001e-20
-1.128286 1.2283949e-20
-1.127286 1.3403894e-20
-1.126286 1.4398215e-20
-1.125286 1.5235236999999998e-20
-1.124286 1.5882963e-20
-1.123286 1.6309661e-20
-1.122286 1.6484501e-20
-1.121286 1.6378238000000002e-20
-1.120286 1.5963938e-20
-1.119286 1.5217725e-20
-1.118286 1.4119542e-20
-1.117286 1.2653915e-20
-1.116286 1.0810696e-20
-1.115286 8.5857879e-21
-1.114286 5.9817985e-21
-1.113286 3.0086495e-21
-1.112286 -3.1591086999999997e-22
-1.111286 -3.9658938e-21
-1.110286 -7.9067768e-21
-1.109286 -1.2095346e-20
-1.108286 -1.6479687000000002e-20
-1.107286 -2.0999351e-20
-1.106286 -2.5585685000000002e-20
-1.105286 -3.0162355e-20
-1.104286 -3.4646064e-20
-1.103286 -3.8947449e-20
-1.102286 -4.2972194e-20
-1.101286 -4.6622326e-20
-1.100286 -4.9797681e-20
-1.099286 -5.2397555000000005e-20
-1.098286 -5.4322492e-20
-1.097286 -5.5476223e-20
-1.096286 -5.57677e-20
-1.095286 -5.5113205e-20
-1.094286 -5.3438518e-20
-1.093286 -5.0681068999999995e-20
-1.092286 -4.6792094e-20
-1.091286 -4.1738676e-20
-1.090286 -3.5505718000000003e-20
-1.089286 -2.8097718000000004e-20
-1.088286 -1.9540356e-20
-1.087286 -9.8818201e-21
-1.086286 8.061510799999999e-22
-1.085286 1.2427577999999999e-20
-1.084286 2.4861917000000003e-20
-1.083286 3.7964142000000003e-20
-1.082286 5.1565289999999997e-20
-1.081286 6.5473456e-20
-1.080286 7.947529e-20
-1.079286 9.333797200000001e-20
-1.078286 1.0681170999999999e-19
-1.077286 1.1963272e-19
-1.076286 1.3152672e-19
-1.075286 1.4221278e-19
-1.074286 1.5140781000000001e-19
-1.073286 1.5883114e-19
-1.072286 1.642097e-19
-1.071286 1.6728329e-19
-1.070286 1.6781013e-19
-1.069286 1.6557243e-19
-1.068286 1.6038212e-19
-1.067286 1.5208638000000002e-19
-1.066286 1.4057306e-19
-1.065286 1.2577578e-19
-1.064286 1.0767865e-19
-1.063286 8.632049700000001e-20
-1.062286 6.179848e-20
-1.061286 3.4270942e-20
-1.060286 3.9594718e-21
-1.059286 -2.8849964e-20
-1.058286 -6.3806932e-20
-1.057286 -1.004975e-19
-1.056286 -1.3844637e-19
-1.055286 -1.7712023000000002e-19
-1.054286 -2.1593241000000002e-19
-1.053286 -2.5424864e-19
-1.052286 -2.9139418e-19
-1.051286 -3.2666221e-19
-1.050286 -3.5932322e-19
-1.049286 -3.8863571e-19
-1.048286 -4.1385777e-19
-1.047286 -4.3425956e-19
-1.046286 -4.4913649e-19
-1.045286 -4.5782302e-19
-1.044286 -4.5970684e-19
-1.043286 -4.5424312e-19
-1.042286 -4.4096877e-19
-1.041286 -4.1951632e-19
-1.040286 -3.8962718999999997e-19
-1.039286 -3.5116422000000003e-19
-1.038286 -3.0412279e-19
-1.037286 -2.4864084e-19
-1.036286 -1.8500702e-19
-1.035286 -1.1366686000000001e-19
-1.034286 -3.5226802000000004e-20
-1.033286 4.9544292e-20
-1.032286 1.3971621e-19
-1.031286 2.3420137e-19
-1.030286 3.3176175e-19
-1.029286 4.3101885999999997e-19
-1.028286 5.3046685e-19
-1.027286 6.284888e-19
-1.026286 7.2337607e-19
-1.025286 8.1335046e-19
-1.024286 8.9658939e-19
-1.023286 9.7125342e-19
-1.022286 1.0355161000000001e-18
-1.021286 1.0875960000000001e-18
-1.020286 1.1257893e-18
-1.019286 1.1485046999999999e-18
-1.018286 1.1542975e-18
-1.017286 1.1419044e-18
-1.016286 1.1102774e-18
-1.015286 1.0586159000000001e-18
-1.014286 9.8639753e-19
-1.013286 8.9340571e-19
-1.012286 7.797537600000001e-19
-1.011286 6.4590548e-19
-1.010286 4.9269074e-19
-1.009286 3.2131591e-19
-1.008286 1.3336844e-19
-1.007286 -6.918456e-20
-1.006286 -2.8400472999999997e-19
-1.005286 -5.0839736e-19
-1.004286 -7.393337099999999e-19
-1.003286 -9.7348011e-19
-1.002286 -1.2072346e-18
-1.001286 -1.4367704e-18
-1.000286 -1.6580854999999998e-18
-0.9992857 -1.8670587999999998e-18
-0.9982857 -2.059512e-18
-0.9972857 -2.2312761e-18
-0.9962857 -2.3782616e-18
-0.9952857 -2.4965321e-18
-0.9942857 -2.5823795000000002e-18
-0.9932857 -2.6324005e-18
-0.9922857 -2.6435718e-18
-0.9912857 -2.6133237e-18
-0.9902857 -2.5396106e-18
-0.9892857 -2.4209769e-18
-0.9882857 -2.2566164e-18
-0.9872857 -2.0464245999999998e-18
-0.9862857 -1.791042e-18
-0.9852857 -1.4918874e-18
-0.9842857 -1.1511805e-18
-0.9832857 -7.719508e-19
-0.9822857 -3.5803576000000005e-19
-0.9812857 8.5937159e-20
-0.9802857 5.5458106e-19
-0.9792857 1.0417956999999999e-18
-0.9782857 1.5408276e-18
-0.9772857 2.0443447e-18
-0.9762857 2.5445252e-18
-0.9752857 3.0331585e-18
-0.9742857 3.5017599e-18
-0.9732857 3.9416943e-18
-0.9722857 4.3443115e-18
-0.9712857 4.7010865e-18
-0.9702857 5.0037673999999996e-18
-0.9692857 5.2445264e-18
-0.9682857 5.4161108e-18
-0.9672857 5.5119936e-18
-0.9662857 5.526519e-18
-0.9652857 5.455042900000001e-18
-0.9642857 5.2940629e-18
-0.9632857 5.0413353e-18
-0.9622857 4.6959793e-18
-0.9612857 4.2585622999999996e-18
-0.9602857 3.7311675e-18
-0.9592857 3.1174373e-18
-0.9582857 2.4225965e-18
-0.9572857 1.6534472999999999e-18
-0.9562857 8.1834012e-19
-0.9552857 -7.2883336e-20
-0.9542857 -1.0089746e-18
-0.9532857 -1.9773904e-18
-0.9522857 -2.9644311e-18
-0.9512857 -3.9554055e-18
-0.9502857 -4.9348206e-18
-0.9492857 -5.8865927e-18
-0.9482857 -6.7942813e-18
-0.9472857 -7.6413355e-18
-0.9462857 -8.4113612e-18
-0.9452857 -9.0883924e-18
-0.9442857 -9.657174e-18
-0.9432857 -1.0103442000000001e-17
-0.9422857 -1.0414206e-17
-0.9412857 -1.0578021000000001e-17
-0.9402857 -1.0585245000000001e-17
-0.9392857 -1.0428289e-17
-0.9382857 -1.0101835e-17
-0.9372857 -9.603032499999999e-18
-0.9362857 -8.931660400000001e-18
-0.9352857 -8.0902607e-18
-0.9342857 -7.0842242e-18
-0.9332857 -5.9218403000000005e-18
-0.9322857 -4.6142977999999995e-18
-0.9312857 -3.1756394e-18
-0.9302857 -1.6226676e-18
-0.9292857 2.5200923e-20
-0.9282857 1.7461296e-18
-0.9272857 3.5161066000000004e-18
-0.9262857 5.3092355e-18
-0.9252857 7.0980717e-18
-0.9242857 8.8540023e-18
-0.9232857 1.0547659e-17
-0.9222857 1.2149368e-17
-0.9212857 1.3629620000000001e-17
-0.9202857 1.4959569e-17
-0.9192857 1.6111530999999998e-17
-0.9182857 1.7059498e-17
-0.9172857 1.7779644e-17
-0.9162857 1.8250814e-17
-0.9152857 1.8454998e-17
-0.9142857 1.837777e-17
-0.9132857 1.8008689000000003e-17
-0.9122857 1.7341646e-17
-0.9112857 1.6375169999999998e-17
-0.9102857 1.5112644e-17
-0.9092857 1.3562475e-17
-0.9082857 1.173817e-17
-0.9072857 9.6583347e-18
-0.9062857 7.3465859e-18
-0.9052857 4.8313733e-18
-0.9042857 2.1457104e-18
-0.9032857 -6.7318297e-19
-0.9022857 -3.584329e-18
-0.9012857 -6.5435214000000005e-18
-0.9002857 -9.5039375e-18
-0.8992857 -1.2416820999999999e-17
-0.8982857 -1.5232229e-17
-0.8972857 -1.7899831999999998e-17
-0.8962857 -2.0369761e-17
-0.8952857 -2.2593477e-17
-0.8942857 -2.4524664e-17
-0.8932857 -2.6120115e-17
-0.8922857 -2.7340611999999998e-17
-0.8912857 -2.8151766e-17
-0.8902857 -2.8524822e-17
-0.8892857 -2.8437389e-17
-0.8882857 -2.7874102e-17
-0.8872857 -2.6827181000000003e-17
-0.8862857 -2.5296887e-17
-0.8852857 -2.3291859999999996e-17
-0.8842857 -2.0829316000000002e-17
-0.8832857 -1.7935112e-17
-0.8822857 -1.4643657e-17
-0.8812857 -1.0997666000000001e-17
-0.8802857 -7.0477649e-18
-0.8792857 -2.8519317e-18
-0.8782857 1.5252118e-18
-0.8772857 6.0132586e-18
-0.8762857 1.0537016e-17
-0.8752857 1.5017630999999998e-17
-0.8742857 1.9373826e-17
-0.8732857 2.3523246e-17
-0.8722857 2.7383860999999997e-17
-0.8712857 3.0875444e-17
-0.8702857 3.3921077e-17
-0.8692857 3.6448656e-17
-0.8682857 3.8392391e-17
-0.8672857 3.9694242e-17
-0.8662857 4.0305301e-17
-0.8652857 4.0187063e-17
-0.8642857 3.9312565000000005e-17
-0.8632857 3.766738e-17
-0.8622857 3.5250426e-17
-0.8612857 3.2074582e-17
-0.8602857 2.8167082e-17
-0.8592857 2.3569664e-17
-0.8582857 1.8338483e-17
-0.8572857 1.2543756999999999e-17
-0.8562857 6.2691502e-18
-0.8552857 -3.891075e-19
-0.8542857 -7.3233621e-18
-0.8532857 -1.4415932999999998e-17
-0.8522857 -2.1540747e-17
-0.8512857 -2.8565196e-17
-0.8502857 -3.5352195e-17
-0.8492857 -4.1762408e-17
-0.8482857 -4.7656625000000004e-17
-0.8472857 -5.2898236000000005e-17
-0.8462857 -5.7355783e-17
-0.8452857 -6.0905531e-17
-0.8442857 -6.3434031e-17
-0.8432857 -6.4840625e-17
-0.8422857 -6.5039836e-17
-0.8412857 -6.3963612e-17
-0.8402857 -6.156338199999999e-17
-0.8392857 -5.781186e-17
-0.8382857 -5.2704573e-17
-0.8372857 -4.6261074e-17
-0.8362857 -3.8525792e-17
-0.8352857 -2.9568496e-17
-0.8342857 -1.9484358e-17
-0.8332857 -8.3935755e-18
-0.8322857 3.5594431999999996e-18
-0.8312857 1.6207344e-17
-0.8302857 2.9361546e-17
-0.8292857 4.2814390000000004e-17
-0.8282857 5.634172700000001e-17
-0.8272857 6.9705905e-17
-0.8262857 8.2659104e-17
-0.8252857 9.4947027e-17
-0.8242857 1.0631288e-16
-0.8232857 1.1650158e-16
-0.8222857 1.2526408e-16
-0.8212857 1.3236192e-16
-0.8202857 1.3757174e-16
-0.8192857 1.4068976000000002e-16
-0.8182857 1.4153622e-16
-0.8172857 1.3995952e-16
-0.8162857 1.3584025e-16
-0.8152857 1.2909478e-16
-0.8142857 1.1967848e-16
-0.8132857 1.0758844e-16
-0.8122857 9.2865686e-17
-0.8112857 7.559676e-17
-0.8102857 5.5914623e-17
-0.8092857 3.3998885999999996e-17
-0.8082857 1.0075296e-17
-0.8072857 -1.5585554e-17
-0.8062857 -4.2670283e-17
-0.8052857 -7.0825587e-17
-0.8042857 -9.9661843e-17
-0.8032857 -1.2875751e-16
-0.8022857 -1.5766419e-16
-0.8012857 -1.8591241999999998e-16
-0.8002857 -2.1301799000000002e-16
-0.7992857 -2.3848889e-16
-0.7982857 -2.6183261e-16
-0.7972857 -2.825639e-16
-0.7962857 -3.0021269e-16
-0.7952857 -3.1433217000000003e-16
-0.7942857 -3.2450682e-16
-0.7932857 -3.3036052999999996e-16
-0.7922857 -3.3156418e-16
-0.7912857 -3.2784311e-16
-0.7902857 -3.1898388e-16
-0.7892857 -3.0484052e-16
-0.7882857 -2.8533992e-16
-0.7872857 -2.6048644999999997e-16
-0.7862857 -2.3036544e-16
-0.7852857 -1.951457e-16
-0.7842857 -1.5508082e-16
-0.7832857 -1.1050917e-16
-0.7822857 -6.185265300000001e-17
-0.7812857 -9.6141568e-18
-0.7802857 4.5626419e-17
-0.7792857 1.0321745999999999e-16
-0.7782857 1.624422e-16
-0.7772857 2.2252664e-16
-0.7762857 2.8264853e-16
-0.7752857 3.4194757e-16
-0.7742857 3.9953662999999995e-16
-0.7732857 4.5451366e-16
-0.7722857 5.0597447e-16
-0.7712857 5.5302591e-16
-0.7702857 5.9479952e-16
-0.7692857 6.3046528e-16
-0.7682857 6.5924521e-16
-0.7672857 6.8042698e-16
-0.7662857 6.933767499999999e-16
-0.7652857 6.9755132e-16
-0.7642857 6.9250982e-16
-0.7632857 6.7792356e-16
-0.7622857 6.5358526e-16
-0.7612857 6.1941646e-16
-0.7602857 5.7547319e-16
-0.7592857 5.2195026e-16
-0.7582857 4.5918322e-16
-0.7572857 3.8764856e-16
-0.7562857 3.0796189000000003e-16
-0.7552857 2.2087381e-16
-0.7542857 1.2726392e-16
-0.7532857 2.8132624999999996e-17
-0.7522857 -7.5408964e-17
-0.7512857 -1.8215110999999998e-16
-0.7502857 -2.9079927e-16
-0.7492857 -3.9998960000000004e-16
-0.7482857 -5.083057100000001e-16
-0.7472857 -6.1429696e-16
-0.7462857 -7.1649739e-16
-0.7452857 -8.134458600000001e-16
-0.7442857 -9.037059e-16
-0.7432857 -9.858867100000001e-16
-0.7422857 -1.0586631e-15
-0.7412857 -1.1207959000000001e-15
-0.7402857 -1.1711508e-15
-0.7392857 -1.2087165999999999e-15
-0.7382857 -1.2326227e-15
-0.7372857 -1.2421537e-15
-0.7362857 -1.2367636e-15
-0.7352857 -1.2160869e-15
-0.7342857 -1.1799477e-15
-0.7332857 -1.1283672e-15
-0.7322857 -1.061567e-15
-0.7312857 -9.799707999999999e-16
-0.7302857 -8.842037100000001e-16
-0.7292857 -7.7508742e-16
-0.7282857 -6.5363361e-16
-0.7272857 -5.210342799999999e-16
-0.7262857 -3.7864941e-16
-0.7252857 -2.2799211e-16
-0.7242857 -7.071147800000001e-17
-0.7232857 9.142680500000001e-17
-0.7222857 2.5656171e-16
-0.7212857 4.2275977000000003e-16
-0.7202857 5.8803926e-16
-0.7192857 7.5039559e-16
-0.7182857 9.0782692e-16
-0.7172857 1.0583606e-15
-0.7162857 1.2000791e-15
-0.7152857 1.3311460999999999e-15
-0.7142857 1.4498309e-15
-0.7132857 1.5545324e-15
-0.7122857 1.6438014000000002e-15
-0.7112857 1.7163607000000002e-15
-0.7102857 1.7711236e-15
-0.7092857 1.807209e-15
-0.7082857 1.8239554000000002e-15
-0.7072857 1.8209306e-15
-0.7062857 1.7979386e-15
-0.7052857 1.755024e-15
-0.7042857 1.6924724e-15
-0.7032857 1.6108082000000002e-15
-0.7022857 1.5107881000000002e-15
-0.7012857 1.3933927e-15
-0.7002857 1.2598137e-15
-0.6992857 1.1114396e-15
-0.6982857 9.4983727e-16
-0.6972857 7.7673219e-16
-0.6962857 5.9398578e-16
-0.6952857 4.0357136999999997e-16
-0.6942857 2.0754828e-16
-0.6932857 8.035151700000001e-18
-0.6922857 -1.9281764000000003e-16
-0.6912857 -3.9285587000000004e-16
-0.6902857 -5.8994918e-16
-0.6892857 -7.820183699999999e-16
-0.6882857 -9.6706157e-16
-0.6872857 -1.1431792000000001e-15
-0.6862857 -1.3085973e-15
-0.6852857 -1.4616887e-15
-0.6842857 -1.6009914e-15
-0.6832857 -1.7252252999999999e-15
-0.6822857 -1.833305e-15
-0.6812857 -1.9243502e-15
-0.6802857 -1.9976921e-15
-0.6792857 -2.0528773e-15
-0.6782857 -2.0896677000000003e-15
-0.6772857 -2.1080375e-15
-0.6762857 -2.1081667e-15
-0.6752857 -2.0904315e-15
-0.6742857 -2.0553916e-15
-0.6732857 -2.0037751999999997e-15
-0.6722857 -1.9364616e-15
-0.6712857 -1.8544612e-15
-0.6702857 -1.7588947e-15
-0.6692857 -1.6509700999999999e-15
-0.6682857 -1.5319602e-15
-0.6672857 -1.4031781000000002e-15
-0.6662857 -1.2659546e-15
-0.6652857 -1.1216151e-15
-0.6642857 -9.7145745e-16
-0.6632857 -8.1673258e-16
-0.6622857 -6.5862573e-16
-0.6612857 -4.9824066e-16
-0.6602857 -3.3658659e-16
-0.6592857 -1.7456782e-16
-0.6582857 -1.2976697999999999e-17
-0.6572857 1.4751004e-16
-0.6562857 3.0633157e-16
-0.6552857 4.630398300000001e-16
-0.6542857 6.172928e-16
-0.6532857 7.6884486e-16
-0.6522857 9.175338e-16
-0.6512857 1.0632653e-15
-0.6502857 1.2059948e-15
-0.6492857 1.3457078000000001e-15
-0.6482857 1.4823980000000002e-15
-0.6472857 1.6160451e-15
-0.6462857 1.746592e-15
-0.6452857 1.8739224e-15
-0.6442857 1.9978385e-15
-0.6432857 2.1180408000000002e-15
-0.6422857 2.2341096e-15
-0.6412857 2.3454895000000003e-15
-0.6402857 2.4514758e-15
-0.6392857 2.5512064999999997e-15
-0.6382857 2.6436563e-15
-0.6372857 2.7276365e-15
-0.6362857 2.8017984e-15
-0.6352857 2.8646423000000003e-15
-0.6342857 2.9145315e-15
-0.6332857 2.9497108e-15
-0.6322857 2.9683307e-15
-0.6312857 2.9684746e-15
-0.6302857 2.9481921e-15
-0.6292857 2.9055354000000003e-15
-0.6282857 2.8385989999999998e-15
-0.6272857 2.7455625e-15
-0.6262857 2.6247353999999998e-15
-0.6252857 2.4746033999999998e-15
-0.6242857 2.2938754e-15
-0.6232857 2.0815295000000002e-15
-0.6222857 1.8368589e-15
-0.6212857 1.5595147000000001e-15
-0.6202857 1.2495466e-15
-0.6192857 9.0743897e-16
-0.6182857 5.3414266e-16
-0.6172857 1.3110101e-16
-0.6162857 -2.9973034e-16
-0.6152857 -7.558708599999999e-16
-0.6142857 -1.2343101e-15
-0.6132857 -1.7315106999999999e-15
-0.6122857 -2.2434202e-15
-0.6112857 -2.7654908999999997e-15
-0.6102857 -3.2927102e-15
-0.6092857 -3.8196378e-15
-0.6082857 -4.3404532e-15
-0.6072857 -4.8490115e-15
-0.6062857 -5.3389066e-15
-0.6052857 -5.8035422e-15
-0.6042857 -6.2362099000000004e-15
-0.6032857 -6.6301729000000005e-15
-0.6022857 -6.9787534e-15
-0.6012857 -7.2754274e-15
-0.6002857 -7.5139168e-15
-0.5992857 -7.6882898e-15
-0.5982857 -7.7930532e-15
-0.5972857 -7.8232512e-15
-0.5962857 -7.7745554e-15
-0.5952857 -7.6433547e-15
-0.5942857 -7.4268358e-15
-0.5932857 -7.123062e-15
-0.5922857 -6.731037999999999e-15
-0.5912857 -6.2507683e-15
-0.5902857 -5.683303900000001e-15
-0.5892857 -5.0307788e-15
-0.5882857 -4.2964307e-15
-0.5872857 -3.4846105e-15
-0.5862857 -2.6007774e-15
-0.5852857 -1.6514788e-15
-0.5842857 -6.443153e-16
-0.5832857 4.1210824999999997e-16
-0.5822857 1.508247e-15
-0.5812857 2.6336946e-15
-0.5802857 3.7772756e-15
-0.5792857 4.9271505999999995e-15
-0.5782857 6.0709339e-15
-0.5772857 7.1958215e-15
-0.5762857 8.2887289e-15
-0.5752857 9.3364379e-15
-0.5742857 1.0325749e-14
-0.5732857 1.1243637e-14
-0.5722857 1.2077417e-14
-0.5712857 1.2814898000000001e-14
-0.5702857 1.3444549999999999e-14
-0.5692857 1.3955658999999999e-14
-0.5682857 1.4338477e-14
-0.5672857 1.4584371999999998e-14
-0.5662857 1.4685963e-14
-0.5652857 1.4637243e-14
-0.5642857 1.4433693e-14
-0.5632857 1.4072383e-14
-0.5622857 1.3552052000000001e-14
-0.5612857 1.2873174000000001e-14
-0.5602857 1.2037999999999999e-14
-0.5592857 1.1050592e-14
-0.5582857 9.9168229e-15
-0.5572857 8.644365e-15
-0.5562857 7.2426525e-15
-0.5552857 5.7228246e-15
-0.5542857 4.0976463000000005e-15
-0.5532857 2.3814096e-15
-0.5522857 5.8981369e-16
-0.5512857 -1.2601738e-15
-0.5502857 -3.1504725e-15
-0.5492857 -5.0620631e-15
-0.5482857 -6.9751727e-15
-0.5472857 -8.8694772e-15
-0.5462857 -1.0724309000000001e-14
-0.5452857 -1.2518881000000001e-14
-0.5442857 -1.4232505e-14
-0.5432857 -1.5844827e-14
-0.5422857 -1.7336054e-14
-0.5412857 -1.8687181e-14
-0.5402857 -1.9880218999999998e-14
-0.5392857 -2.0898408e-14
-0.5382857 -2.1726428e-14
-0.5372857 -2.2350590000000002e-14
-0.5362857 -2.2759026e-14
-0.5352857 -2.2941848000000003e-14
-0.5342857 -2.2891298e-14
-0.5332857 -2.2601875e-14
-0.5322857 -2.2070441e-14
-0.5312857 -2.1296304e-14
-0.5302857 -2.0281275e-14
-0.5292857 -1.9029705999999998e-14
-0.5282857 -1.7548491e-14
-0.5272857 -1.5847059e-14
-0.5262857 -1.393732e-14
-0.5252857 -1.1833603e-14
-0.5242857 -9.5525663e-15
-0.5232857 -7.113068999999999e-15
-0.5222857 -4.5360398e-15
-0.5212857 -1.8443095000000003e-15
-0.5202857 9.3757093e-16
-0.5192857 3.783534e-15
-0.5182857 6.6662175e-15
-0.5172857 9.5571978e-15
-0.5162857 1.2427243e-14
-0.5152857 1.5246572e-14
-0.5142857 1.7985131e-14
-0.5132857 2.0612871e-14
-0.5122857 2.3100031e-14
-0.5112857 2.5417431000000002e-14
-0.5102857 2.7536758000000002e-14
-0.5092857 2.9430859e-14
-0.5082857 3.107402e-14
-0.5072857 3.2442258999999996e-14
-0.5062857 3.3513584e-14
-0.5052857 3.4268261e-14
-0.5042857 3.4689070000000005e-14
-0.5032857 3.4761525e-14
-0.5022857 3.4474111e-14
-0.5012857 3.3818471e-14
-0.5002857 3.2789588e-14
-0.4992857 3.1385938e-14
-0.4982857 2.9609622e-14
-0.4972857 2.746647e-14
-0.4962857 2.4966108e-14
-0.4952857 2.2122003e-14
-0.4942857 1.8951475e-14
-0.4932857 1.5475666000000002e-14
-0.4922857 1.1719484000000001e-14
-0.4912857 7.7115018e-15
-0.4902857 3.4838247e-15
-0.4892857 -9.2808209e-16
-0.4882857 -5.4856071e-15
-0.4872857 -1.0147239e-14
-0.4862857 -1.4868856999999998e-14
-0.4852857 -1.9604053e-14
-0.4842857 -2.4304493e-14
-0.4832857 -2.8920312e-14
-0.4822857 -3.3400539e-14
-0.4812857 -3.7693559000000004e-14
-0.4802857 -4.1747591e-14
-0.4792857 -4.551119699999999e-14
-0.4782857 -4.8933819e-14
-0.4772857 -5.1966313e-14
-0.4762857 -5.45615e-14
-0.4752857 -5.6674742e-14
-0.4742857 -5.826449000000001e-14
-0.4732857 -5.9292852e-14
-0.4722857 -5.972613e-14
-0.4712857 -5.9535362e-14
-0.4702857 -5.8696821e-14
-0.4692857 -5.719249e-14
-0.4682857 -5.5010518e-14
-0.4672857 -5.2145598e-14
-0.4662857 -4.8599336e-14
-0.4652857 -4.4380527e-14
-0.4642857 -3.9505402e-14
-0.4632857 -3.3997788e-14
-0.4622857 -2.7889192e-14
-0.4612857 -2.1218834000000002e-14
-0.4602857 -1.4033562e-14
-0.4592857 -6.3877117e-15
-0.4582857 1.6571391000000001e-15
-0.4572857 1.0032495e-14
-0.4562857 1.8663369e-14
-0.4552857 2.7468789000000002e-14
-0.4542857 3.6362402e-14
-0.4532857 4.5253153e-14
-0.4522857 5.4046069999999995e-14
-0.4512857 6.2643095e-14
-0.4502857 7.0944028e-14
-0.4492857 7.8847507e-14
-0.4482857 8.6252052e-14
-0.4472857 9.305716799999999e-14
-0.4462857 9.9164476e-14
-0.4452857 1.0447888e-13
-0.4442857 1.0890975e-13
-0.4432857 1.1237208000000001e-13
-0.4422857 1.1478768e-13
-0.4412857 1.160863e-13
-0.4402857 1.1620674e-13
-0.4392857 1.150979e-13
-0.4382857 1.1271974999999999e-13
-0.4372857 1.0904424e-13
-0.4362857 1.0405606e-13
-0.4352857 9.7753373e-14
-0.4342857 9.014834e-14
-0.4332857 8.126757e-14
-0.4322857 7.1152377e-14
-0.4312857 5.9858924e-14
-0.4302857 4.7458176e-14
-0.4292857 3.4035708e-14
-0.4282857 1.9691321999999998e-14
-0.4272857 4.5384948e-15
-0.4262857 -1.1296338e-14
-0.4252857 -2.7674687e-14
-0.4242857 -4.4447059e-14
-0.4232857 -6.1454194e-14
-0.4222857 -7.852843e-14
-0.4212857 -9.5495225e-14
-0.4202857 -1.1217481000000001e-13
-0.4192857 -1.2838393000000002e-13
-0.4182857 -1.4393772e-13
-0.4172857 -1.5865162e-13
-0.4162857 -1.723434e-13
-0.4152857 -1.8483514999999998e-13
-0.4142857 -1.9595534999999997e-13
-0.4132857 -2.0554093000000002e-13
-0.4122857 -2.1343921999999999e-13
-0.4112857 -2.1950991999999998e-13
-0.4102857 -2.2362703e-13
-0.4092857 -2.2568056e-13
-0.4082857 -2.2557814999999998e-13
-0.4072857 -2.2324663e-13
-0.4062857 -2.1863329e-13
-0.4052857 -2.1170704999999998e-13
-0.4042857 -2.0245938000000001e-13
-0.4032857 -1.9090503000000002e-13
-0.4022857 -1.7708243000000002e-13
-0.4012857 -1.6105404e-13
-0.4002857 -1.4290622e-13
-0.3992857 -1.2274901999999998e-13
-0.3982857 -1.0071561000000001e-13
-0.3972857 -7.6961493e-14
-0.3962857 -5.1663462000000006e-14
-0.3952857 -2.5018288e-14
-0.3942857 2.7588043e-15
-0.3932857 3.1435897e-14
-0.3922857 6.076634999999999e-14
-0.3912857 9.0490954e-14
-0.3902857 1.2034025e-13
-0.3892857 1.5003699e-13
-0.3882857 1.7929875000000001e-13
-0.3872857 2.0784060000000002e-13
-0.3862857 2.3537786e-13
-0.3852857 2.6162883e-13
-0.3842857 2.8631768e-13
-0.3832857 3.0917714999999997e-13
-0.3822857 3.2995127e-13
-0.3812857 3.4839799e-13
-0.3802857 3.6429176e-13
-0.3792857 3.774259e-13
-0.3782857 3.8761469e-13
-0.3772857 3.9469562999999997e-13
-0.3762857 3.9853108e-13
-0.3752857 3.9901003e-13
-0.3742857 3.9604927e-13
-0.3732857 3.8959467000000004e-13
-0.3722857 3.7962191e-13
-0.3712857 3.6613706e-13
-0.3702857 3.4917684e-13
-0.3692857 3.2880862e-13
-0.3682857 3.0513013e-13
-0.3672857 2.7826892e-13
-0.3662857 2.4838142e-13
-0.3652857 2.1565198e-13
-0.3642857 1.8029137e-13
-0.3632857 1.4253525999999999e-13
-0.3622857 1.0264249e-13
-0.3612857 6.0892929e-14
-0.3602857 1.7585414e-14
-0.3592857 -2.6964624e-14
-0.3582857 -7.242761700000001e-14
-0.3572857 -1.184624e-13
-0.3562857 -1.6471888e-13
-0.3552857 -2.1084073e-13
-0.3542857 -2.5646809e-13
-0.3532857 -3.0124032e-13
-0.3522857 -3.4479874e-13
-0.3512857 -3.8678925000000003e-13
-0.3502857 -4.2686496e-13
-0.3492857 -4.646887999999999e-13
-0.3482857 -4.9993574e-13
-0.3472857 -5.322953700000001e-13
-0.3462857 -5.6147383e-13
-0.3452857 -5.8719598e-13
-0.3442857 -6.0920719e-13
-0.3432857 -6.272751599999999e-13
-0.3422857 -6.4119136e-13
-0.3412857 -6.5077241e-13
-0.3402857 -6.5586134e-13
-0.3392857 -6.563286e-13
-0.3382857 -6.5207286e-13
-0.3372857 -6.4302176e-13
-0.3362857 -6.2913249e-13
-0.3352857 -6.103921e-13
-0.3342857 -5.8681786e-13
-0.3332857 -5.5845733e-13
-0.3322857 -5.2538841e-13
-0.3312857 -4.877192e-13
-0.3302857 -4.4558787e-13
-0.3292857 -3.9916233e-13
-0.3282857 -3.4863995e-13
-0.3272857 -2.9424696e-13
-0.3262857 -2.3623806e-13
-0.3252857 -1.7489572e-13
-0.3242857 -1.1052959999999999e-13
-0.3232857 -4.3475716e-14
-0.3222857 2.5904401e-14
-0.3212857 9.722462300000001e-14
-0.3202857 1.7007529999999998e-13
-0.3192857 2.4402443e-13
-0.3182857 3.18619e-13
-0.3172857 3.9338645e-13
-0.3162857 4.6783629e-13
-0.3152857 5.4146196e-13
-0.3142857 6.1374284e-13
-0.3132857 6.8414669e-13
-0.3122857 7.5213188e-13
-0.3112857 8.1715039e-13
-0.3102857 8.7865082e-13
-0.3092857 9.3608161e-13
-0.3082857 9.8889453e-13
-0.3072857 1.0365489e-12
-0.3062857 1.0785151e-12
-0.3052857 1.1142797e-12
-0.3042857 1.1433495e-12
-0.3032857 1.1652561e-12
-0.3022857 1.1795616e-12
-0.3012857 1.1858631e-12
-0.3002857 1.1837978e-12
-0.2992857 1.1730488e-12
-0.2982857 1.1533495e-12
-0.2972857 1.124489e-12
-0.2962857 1.0863169999999998e-12
-0.2952857 1.0387483e-12
-0.2942857 9.8176734e-13
-0.2932857 9.154319599999999e-13
-0.2922857 8.3987704e-13
-0.2912857 7.5531741e-13
-0.2902857 6.6205014e-13
-0.2892857 5.604565e-13
-0.2882857 4.5100269e-13
-0.2872857 3.3424015000000003e-13
-0.2862857 2.1080485999999998e-13
-0.2852857 8.1415753e-14
-0.2842857 -5.3127648e-14
-0.2832857 -1.9194868000000002e-13
-0.2822857 -3.3409792e-13
-0.2812857 -4.785584499999999e-13
-0.2802857 -6.2425223e-13
-0.2792857 -7.7004714e-13
-0.2782857 -9.147651700000001e-13
-0.2772857 -1.0571914e-12
-0.2762857 -1.1960836e-12
-0.2752857 -1.3301829e-12
-0.2742857 -1.4582245e-12
-0.2732857 -1.5789494000000001e-12
-0.2722857 -1.6911166999999999e-12
-0.2712857 -1.7935157000000002e-12
-0.2702857 -1.8849785000000003e-12
-0.2692857 -1.9643924e-12
-0.2682857 -2.0307129e-12
-0.2672857 -2.0829755000000003e-12
-0.2662857 -2.120308e-12
-0.2652857 -2.1419417e-12
-0.2642857 -2.1472224e-12
-0.2632857 -2.1356203e-12
-0.2622857 -2.1067389999999998e-12
-0.2612857 -2.0603238e-12
-0.2602857 -1.9962684000000002e-12
-0.2592857 -1.9146206e-12
-0.2582857 -1.8155858e-12
-0.2572857 -1.699531e-12
-0.2562857 -1.5669845e-12
-0.2552857 -1.4186368e-12
-0.2542857 -1.2553376e-12
-0.2532857 -1.0780922e-12
-0.2522857 -8.880563600000001e-13
-0.2512857 -6.8652897e-13
-0.2502857 -4.7494315e-13
-0.2492857 -2.5485615999999997e-13
-0.2482857 -2.7937399e-14
-0.2472857 2.0404484000000002e-13
-0.2462857 4.3923803999999995e-13
-0.2452857 6.7572125e-13
-0.2442857 9.1152197e-13
-0.2432857 1.1446341e-12
-0.2422857 1.3730362e-12
-0.2412857 1.594711e-12
-0.2402857 1.8076647e-12
-0.2392857 2.0099467e-12
-0.2382857 2.199669e-12
-0.2372857 2.3750263e-12
-0.2362857 2.5343146e-12
-0.2352857 2.675949e-12
-0.2342857 2.798482e-12
-0.2332857 2.9006193e-12
-0.2322857 2.9812348e-12
-0.2312857 3.0393845999999997e-12
-0.2302857 3.0743185999999998e-12
-0.2292857 3.0854903e-12
-0.2282857 3.0725653e-12
-0.2272857 3.0354266e-12
-0.2262857 2.974179e-12
-0.2252857 2.8891500999999997e-12
-0.2242857 2.7808895e-12
-0.2232857 2.6501645000000003e-12
-0.2222857 2.4979553999999998e-12
-0.2212857 2.3254465e-12
-0.2202857 2.1340157e-12
-0.2192857 1.9252217e-12
-0.2182857 1.7007889999999999e-12
-0.2172857 1.4625908000000002e-12
-0.2162857 1.2126304e-12
-0.2152857 9.5302066e-13
-0.2142857 6.8596226e-13
-0.2132857 4.1372092e-13
-0.2122857 1.3860364e-13
-0.2112857 -1.3706558e-13
-0.2102857 -4.1097030999999997e-13
-0.2092857 -6.8082602e-13
-0.2082857 -9.4440447e-13
-0.2072857 -1.1995568e-12
-0.2062857 -1.4442362e-12
-0.2052857 -1.6765194e-12
-0.2042857 -1.8946255e-12
-0.2032857 -2.0969346e-12
-0.2022857 -2.2820032e-12
-0.2012857 -2.4485778e-12
-0.2002857 -2.5956061e-12
-0.1992857 -2.7222453e-12
-0.1982857 -2.8278683e-12
-0.1972857 -2.9120664e-12
-0.1962857 -2.9746503e-12
-0.1952857 -3.0156473999999997e-12
-0.1942857 -3.0352965000000002e-12
-0.1932857 -3.0340405e-12
-0.1922857 -3.0125157e-12
-0.1912857 -2.9715403e-12
-0.1902857 -2.9120986e-12
-0.1892857 -2.8353256e-12
-0.1882857 -2.742488e-12
-0.1872857 -2.6349655e-12
-0.1862857 -2.5142294e-12
-0.1852857 -2.3818221e-12
-0.1842857 -2.2393345e-12
-0.1832857 -2.0883848e-12
-0.1822857 -1.9305959e-12
-0.1812857 -1.7675747999999999e-12
-0.1802857 -1.6008916e-12
-0.1792857 -1.4320599999999999e-12
-0.1782857 -1.262519e-12
-0.1772857 -1.0936165e-12
-0.1762857 -9.2659424e-13
-0.1752857 -7.625743599999999e-13
-0.1742857 -6.0254887e-13
-0.1732857 -4.4737083e-13
-0.1722857 -2.9774788e-13
-0.1712857 -1.542381e-13
-0.1702857 -1.7248344e-14
-0.1692857 1.1296518999999999e-13
-0.1682857 2.3629399e-13
-0.1672857 3.5277203e-13
-0.1662857 4.625685e-13
-0.1652857 5.659785599999999e-13
-0.1642857 6.6341209e-13
-0.1632857 7.5538102e-13
-0.1622857 8.4248489e-13
-0.1612857 9.253955199999999e-13
-0.1602857 1.0048405e-12
-0.1592857 1.0815859e-12
-0.1582857 1.1564182e-12
-0.1572857 1.2301266e-12
-0.1562857 1.3034849e-12
-0.1552857 1.3772329999999999e-12
-0.1542857 1.4520604e-12
-0.1532857 1.5285889999999999e-12
-0.1522857 1.6073572999999998e-12
-0.1512857 1.6888063e-12
-0.1502857 1.7732657e-12
-0.1492857 1.8609426000000002e-12
-0.1482857 1.9519117e-12
-0.1472857 2.046107e-12
-0.1462857 2.1433161e-12
-0.1452857 2.2431758e-12
-0.1442857 2.345171e-12
-0.1432857 2.4486345e-12
-0.1422857 2.5527506e-12
-0.1412857 2.6565599e-12
-0.1402857 2.7589664e-12
-0.1392857 2.8587477e-12
-0.1382857 2.9545665000000004e-12
-0.1372857 3.0449842000000002e-12
-0.1362857 3.1284772e-12
-0.1352857 3.2034539e-12
-0.1342857 3.2682736e-12
-0.1332857 3.3212677000000003e-12
-0.1322857 3.3607603999999997e-12
-0.1312857 3.3850916e-12
-0.1302857 3.3926394e-12
-0.1292857 3.3818434e-12
-0.1282857 3.3512286e-12
-0.1272857 3.2994274e-12
-0.1262857 3.2252026000000003e-12
-0.1252857 3.1274686e-12
-0.1242857 3.0053111999999997e-12
-0.1232857 2.8580060999999996e-12
-0.1222857 2.6850362000000003e-12
-0.1212857 2.4861056e-12
-0.1202857 2.2611516e-12
-0.1192857 2.0103549e-12
-0.1182857 1.7341461e-12
-0.1172857 1.4332097e-12
-0.1162857 1.108485e-12
-0.1152857 7.6116405e-13
-0.1142857 3.9268667999999996e-13
-0.1132857 4.7320666999999994e-15
-0.1122857 -4.0079215000000003e-13
-0.1112857 -8.217639199999999e-13
-0.1102857 -1.2558632e-12
-0.1092857 -1.7005908e-12
-0.1082857 -2.1532892e-12
-0.1072857 -2.6111657e-12
-0.1062857 -3.0713164000000002e-12
-0.1052857 -3.5307511000000003e-12
-0.1042857 -3.9864203000000005e-12
-0.1032857 -4.4352406999999996e-12
-0.1022857 -4.8741217e-12
-0.1012857 -5.2999914999999996e-12
-0.1002857 -5.7098219999999995e-12
-9.9285714E-02 -6.1006525e-12
-9.8285712E-02 -6.4696112e-12
-9.7285718E-02 -6.8139376e-12
-9.6285716E-02 -7.1309983e-12
-9.5285714E-02 -7.4183064e-12
-9.4285712E-02 -7.6735337e-12
-9.3285717E-02 -7.8945212e-12
-9.2285715E-02 -8.079288900000001e-12
-9.1285713E-02 -8.2260431e-12
-9.0285711E-02 -8.333179899999999e-12
-8.9285716E-02 -8.3992871e-12
-8.8285714E-02 -8.4231443e-12
-8.7285712E-02 -8.4037202e-12
-8.6285718E-02 -8.340171700000001e-12
-8.5285716E-02 -8.2318368e-12
-8.4285714E-02 -8.0782318e-12
-8.3285712E-02 -7.879044199999999e-12
-8.2285717E-02 -7.6341277e-12
-8.1285715E-02 -7.343495799999999e-12
-8.0285713E-02 -7.0073193e-12
-7.9285711E-02 -6.6259207e-12
-7.8285716E-02 -6.199771599999999e-12
-7.7285714E-02 -5.7294928e-12
-7.6285712E-02 -5.2158537e-12
-7.5285718E-02 -4.6597752e-12
-7.4285716E-02 -4.0623341e-12
-7.3285714E-02 -3.4247687e-12
-7.2285712E-02 -2.7484869e-12
-7.1285717E-02 -2.0350761e-12
-7.0285715E-02 -1.2863133e-12
-6.9285713E-02 -5.0417824e-13
-6.8285711E-02 3.0913412e-13
-6.7285717E-02 1.1511997e-12
-6.6285715E-02 2.0193514e-12
-6.5285712E-02 2.9106660999999995e-12
-6.4285718E-02 3.8219516e-12
-6.3285716E-02 4.7497352e-12
-6.2285714E-02 5.6902549e-12
-6.1285716E-02 6.6394515e-12
-6.0285714E-02 7.592963900000001e-12
-5.9285715E-02 8.5461281e-12
-5.8285713E-02 9.4939796e-12
-5.7285715E-02 1.043126e-11
-5.6285713E-02 1.1352424999999999e-11
-5.5285715E-02 1.2251665e-11
-5.4285713E-02 1.3122918999999999e-11
-5.3285714E-02 1.3959900999999999e-11
-5.2285716E-02 1.4756133e-11
-5.1285714E-02 1.5504974999999998e-11
-5.0285716E-02 1.6199668000000002e-11
-4.9285714E-02 1.6833374e-11
-4.8285715E-02 1.7399232000000002e-11
-4.7285713E-02 1.78904e-11
-4.6285715E-02 1.8300121e-11
-4.5285713E-02 1.8621779e-11
-4.4285715E-02 1.8848960000000002e-11
-4.3285713E-02 1.8975521e-11
-4.2285714E-02 1.8995653e-11
-4.1285716E-02 1.8903951e-11
-4.0285714E-02 1.8695482e-11
-3.9285716E-02 1.8365856e-11
-3.8285714E-02 1.7911288e-11
-3.7285715E-02 1.7328671000000002e-11
-3.6285713E-02 1.6615633e-11
-3.5285715E-02 1.5770606e-11
-3.4285713E-02 1.4792873e-11
-3.3285715E-02 1.3682634000000002e-11
-3.2285713E-02 1.2441041000000001e-11
-3.1285714E-02 1.1070249e-11
-3.0285714E-02 9.5734496e-12
-2.9285714E-02 7.9548998e-12
-2.8285714E-02 6.2199432e-12
-2.7285714E-02 4.3750241e-12
-2.6285714E-02 2.427692e-12
-2.5285713E-02 3.8659736e-13
-2.4285715E-02 -1.7385224000000001e-12
-2.3285715E-02 -3.9368668e-12
-2.2285715E-02 -6.1966064e-12
-2.1285715E-02 -8.5049264e-12
-2.0285714E-02 -1.0848082e-11
-1.9285714E-02 -1.3211466e-11
-1.8285714E-02 -1.5579679e-11
-1.7285714E-02 -1.7936623e-11
-1.6285714E-02 -2.0265597e-11
-1.5285715E-02 -2.2549395e-11
-1.4285714E-02 -2.4770436000000002e-11
-1.3285714E-02 -2.6910878999999998e-11
-1.2285714E-02 -2.8952754e-11
-1.1285714E-02 -3.0878113000000004e-11
-1.0285715E-02 -3.2669166000000005e-11
-9.2857145E-03 -3.4308437e-11
-8.2857143E-03 -3.5778913e-11
-7.2857141E-03 -3.706421e-11
-6.2857145E-03 -3.8148729999999996e-11
-5.2857143E-03 -3.901781e-11
-4.2857141E-03 -3.965789e-11
-3.2857142E-03 -4.005666e-11
-2.2857143E-03 -4.0203203e-11
-1.2857143E-03 -4.0088142e-11
-2.8571428E-04 -3.9703765e-11
7.1428571E-04 -3.9044148e-11
1.7142857E-03 -3.8105256e-11
2.7142856E-03 -3.6885046e-11
3.7142858E-03 -3.538354e-11
4.7142855E-03 -3.3602887e-11
5.7142857E-03 -3.1547405e-11
6.7142858E-03 -2.9223607e-11
7.7142855E-03 -2.6640211e-11
8.7142857E-03 -2.3808117000000002e-11
9.7142858E-03 -2.0740380999999998e-11
1.0714286E-02 -1.7452146e-11
1.1714286E-02 -1.3960577e-11
1.2714285E-02 -1.0284762999999999e-11
1.3714286E-02 -6.4455982000000005e-12
1.4714286E-02 -2.4656501e-12
1.5714286E-02 1.6309897000000001e-12
1.6714286E-02 5.818872400000001e-12
1.7714286E-02 1.0071373e-11
1.8714286E-02 1.4360881e-11
1.9714287E-02 1.8659007e-11
2.0714285E-02 2.2936787999999998e-11
2.1714285E-02 2.7164902000000002e-11
2.2714285E-02 3.1313903e-11
2.3714285E-02 3.5354429e-11
2.4714286E-02 3.9257429e-11
2.5714286E-02 4.2994384e-11
2.6714286E-02 4.6537519e-11
2.7714286E-02 4.9860008e-11
2.8714286E-02 5.2936187e-11
2.9714286E-02 5.5741729e-11
3.0714286E-02 5.8253825e-11
3.1714287E-02 6.0451351e-11
3.2714285E-02 6.2315019e-11
3.3714287E-02 6.3827513e-11
3.4714285E-02 6.4973602e-11
3.5714287E-02 6.5740252e-11
3.6714286E-02 6.6116714e-11
3.7714284E-02 6.609458499999999e-11
3.8714286E-02 6.566787599999999e-11
3.9714284E-02 6.4833046e-11
4.0714286E-02 6.358901e-11
4.1714285E-02 6.193718000000001e-11
4.2714287E-02 5.9881413e-11
4.3714285E-02 5.7428037e-11
4.4714287E-02 5.4585779e-11
4.5714285E-02 5.1365737e-11
4.6714287E-02 4.778131e-11
4.7714286E-02 4.384815e-11
4.8714284E-02 3.9584059000000004e-11
4.9714286E-02 3.5008907e-11
5.0714284E-02 3.0144542e-11
5.1714286E-02 2.5014675e-11
5.2714285E-02 1.964477e-11
5.3714287E-02 1.4061927e-11
5.4714285E-02 8.2947524e-12
5.5714287E-02 2.3732257e-12
5.6714285E-02 -3.6714358e-12
5.7714287E-02 -9.8069217e-12
5.8714285E-02 -1.5999977e-11
5.9714288E-02 -2.2216553000000002e-11
6.0714286E-02 -2.8421967e-11
6.1714284E-02 -3.4581058999999996e-11
6.2714286E-02 -4.0658362e-11
6.3714288E-02 -4.6618264999999997e-11
6.4714283E-02 -5.2425192e-11
6.5714285E-02 -5.8043766000000003e-11
6.6714287E-02 -6.3438995e-11
6.7714289E-02 -6.857643800000001e-11
6.8714283E-02 -7.3422393e-11
6.9714285E-02 -7.794408000000001e-11
7.0714287E-02 -8.2109813e-11
7.1714282E-02 -8.588917300000001e-11
7.2714284E-02 -8.9253209e-11
7.3714286E-02 -9.2174597e-11
7.4714288E-02 -9.46278e-11
7.5714283E-02 -9.658926200000001e-11
7.6714285E-02 -9.803756100000001e-11
7.7714287E-02 -9.895355999999999e-11
7.8714289E-02 -9.9320563e-11
7.9714283E-02 -9.9124463e-11
8.0714285E-02 -9.8353877e-11
8.1714287E-02 -9.7000262e-11
8.2714289E-02 -9.5058065e-11
8.3714284E-02 -9.2524783e-11
8.4714286E-02 -8.9401094e-11
8.5714288E-02 -8.5690922e-11
8.6714283E-02 -8.140152499999999e-11
8.7714285E-02 -7.654354e-11
8.8714287E-02 -7.113103e-11
8.9714289E-02 -6.5181514e-11
9.0714283E-02 -5.8715982e-11
9.1714285E-02 -5.1758884999999994e-11
9.2714287E-02 -4.4338131e-11
9.3714289E-02 -3.6485038e-11
9.4714284E-02 -2.8234275e-11
9.5714286E-02 -1.9623802e-11
9.6714288E-02 -1.0694763e-11
9.7714283E-02 -1.4913763000000001e-12
9.8714285E-02 7.9392025e-12
9.9714287E-02 1.7547042000000002e-11
0.1007143 2.7279616e-11
0.1017143 3.708201e-11
0.1027143 4.6897154e-11
0.1037143 5.6666076000000006e-11
0.1047143 6.6328193e-11
0.1057143 7.5821608e-11
0.1067143 8.5083443e-11
0.1077143 9.4050202e-11
0.1087143 1.0265814999999999e-10
0.1097143 1.1084372e-10
0.1107143 1.1854393e-10
0.1117143 1.2569684e-10
0.1127143 1.3224197e-10
0.1137143 1.3812085e-10
0.1147143 1.4327744000000002e-10
0.1157143 1.4765863e-10
0.1167143 1.5121477000000001e-10
0.1177143 1.5390013e-10
0.1187143 1.5567340000000001e-10
0.1197143 1.5649814000000001e-10
0.1207143 1.5634327000000001e-10
0.1217143 1.5518345000000001e-10
0.1227143 1.5299959e-10
0.1237143 1.4977909e-10
0.1247143 1.4551628e-10
0.1257143 1.4021266e-10
0.1267143 1.3387712e-10
0.1277143 1.2652621e-10
0.1287143 1.1818416e-10
0.1297143 1.0888303000000001e-10
0.1307143 9.866268e-11
0.1317143 8.757069e-11
0.1327143 7.5662252e-11
0.1337143 6.2999958e-11
0.1347143 4.9653505e-11
0.1357143 3.5699368e-11
0.1367143 2.1220375e-11
0.1377143 6.305227899999999e-12
0.1387143 -8.9520473e-12
0.1397143 -2.4452704999999998e-11
0.1407143 -4.0093948e-11
0.1417143 -5.5769636e-11
0.1427143 -7.137105e-11
0.1437143 -8.6787684e-11
0.1447143 -1.0190808e-10
0.1457143 -1.1662069e-10
0.1467143 -1.3081473000000001e-10
0.1477143 -1.4438109e-10
0.1487143 -1.5721317e-10
0.1497143 -1.6920783e-10
0.1507143 -1.8026619e-10
0.1517143 -1.9029446e-10
0.1527143 -1.9920481999999999e-10
0.1537143 -2.0691612e-10
0.1547143 -2.1335468e-10
0.1557143 -2.184549e-10
0.1567143 -2.221599e-10
0.1577143 -2.2442209e-10
0.1587143 -2.2520364000000002e-10
0.1597143 -2.2447697e-10
0.1607143 -2.2222494999999998e-10
0.1617143 -2.184413e-10
0.1627143 -2.1313071e-10
0.1637143 -2.0630892999999997e-10
0.1647143 -1.9800281000000002e-10
0.1657143 -1.8825022000000002e-10
0.1667143 -1.770999e-10
0.1677143 -1.6461125e-10
0.1687143 -1.5085394e-10
0.1697143 -1.3590758e-10
0.1707143 -1.1986122e-10
0.1717143 -1.028128e-10
0.1727143 -8.486852700000001e-11
0.1737143 -6.6142198e-11
0.1747143 -4.6754435e-11
0.1757143 -2.6831903e-11
0.1767143 -6.506428e-12
0.1777143 1.4085892e-11
0.1787143 3.4805638e-11
0.1797143 5.5511037e-11
0.1807143 7.605898300000001e-11
0.1817143 9.6306047e-11
0.1827143 1.161095e-10
0.1837143 1.3532837e-10
0.1847143 1.5382448e-10
0.1857143 1.7146346e-10
0.1867143 1.8811575999999997e-10
0.1877143 2.0365762e-10
0.1887143 2.1797204e-10
0.1897143 2.3094961e-10
0.1907143 2.4248947e-10
0.1917143 2.525e-10
0.1927143 2.6089957e-10
0.1937143 2.6761727e-10
0.1947143 2.7259336e-10
0.1957143 2.7577994e-10
0.1967143 2.7714118e-10
0.1977143 2.7665372e-10
0.1987143 2.7430697e-10
0.1997143 2.7010312e-10
0.2007143 2.6405724000000003e-10
0.2017143 2.5619722999999997e-10
0.2027143 2.4656364e-10
0.2037143 2.3520938e-10
0.2047143 2.2219947e-10
0.2057143 2.0761058000000002e-10
0.2067143 1.9153043e-10
0.2077143 1.7405731e-10
0.2087143 1.5529935e-10
0.2097143 1.3537382e-10
0.2107143 1.1440628999999999e-10
0.2117143 9.2529836e-11
0.2127143 6.9884072e-11
0.2137143 4.6614286e-11
0.2147143 2.2870429e-11
0.2157143 -1.1938707999999999e-12
0.2167143 -2.5422313e-11
0.2177143 -4.9656942e-11
0.2187143 -7.3739181e-11
0.2197143 -9.751083400000001e-11
0.2207143 -1.2081511e-10
0.2217143 -1.4349759000000001e-10
0.2227143 -1.6540725e-10
0.2237143 -1.8639734e-10
0.2247143 -2.0632632e-10
0.2257143 -2.2505877e-10
0.2267143 -2.4246623e-10
0.2277143 -2.5842789e-10
0.2287143 -2.7283150000000004e-10
0.2297143 -2.8557395e-10
0.2307143 -2.9656202e-10
0.2317143 -3.0571286e-10
0.2327143 -3.1295463e-10
0.2337143 -3.1822699999999997e-10
0.2347143 -3.2148149000000003e-10
0.2357143 -3.2268192e-10
0.2367143 -3.2180467000000004e-10
0.2377143 -3.1883894e-10
0.2387143 -3.1378695e-10
0.2397143 -3.06664e-10
0.2407143 -2.9749853e-10
0.2417143 -2.8633211e-10
0.2427143 -2.7321929e-10
0.2437143 -2.5822744999999996e-10
0.2447143 -2.4143651e-10
0.2457143 -2.2293864e-10
0.2467143 -2.0283775e-10
0.2477143 -1.8124910000000002e-10
0.2487143 -1.5829867e-10
0.2497143 -1.3412247e-10
0.2507143 -1.0886585e-10
0.2517143 -8.268263999999999e-11
0.2527143 -5.5734302e-11
0.2537143 -2.8188918e-11
0.2547143 -2.20173e-13
0.2557143 2.7993753e-11
0.2567143 5.6271339999999995e-11
0.2577143 8.4428937e-11
0.2587143 1.1228204000000001e-10
0.2597143 1.3964654e-10
0.2607143 1.6634009e-10
0.2617143 1.921834e-10
0.2627143 2.1700163e-10
0.2637143 2.4062566e-10
0.2647143 2.6289344e-10
0.2657143 2.8365129e-10
0.2667143 3.0275515e-10
0.2677143 3.2007173e-10
0.2687143 3.3547964999999995e-10
0.2697143 3.4887054000000003e-10
0.2707143 3.6014995000000003e-10
0.2717143 3.6923819e-10
0.2727143 3.7607114e-10
0.2737143 3.8060084999999997e-10
0.2747143 3.8279600999999997e-10
0.2757143 3.8264236e-10
0.2767143 3.8014292e-10
0.2777143 3.7531805e-10
0.2787143 3.6820542e-10
0.2797143 3.5885977e-10
0.2807143 3.4735253e-10
0.2817143 3.3377136e-10
0.2827143 3.1821943e-10
0.2837143 3.0081467e-10
0.2847143 2.8168882e-10
0.2857143 2.6098635e-10
0.2867143 2.3886327000000003e-10
0.2877143 2.1548583000000003e-10
0.2887143 1.9102907e-10
0.2897143 1.6567536e-10
0.2907143 1.3961279e-10
0.2917143 1.130335e-10
0.2927143 8.613197e-11
0.2937143 5.9103292e-11
0.2947143 3.2141339e-11
0.2957143 5.4370008e-12
0.2967143 -2.082361e-11
0.2977143 -4.6460930999999995e-11
0.2987143 -7.130367300000001e-11
0.2997143 -9.519050000000001e-11
0.3007143 -1.1797165e-10
0.3017143 -1.3951039e-10
0.3027143 -1.5968451e-10
0.3037143 -1.7838753e-10
0.3047143 -1.9552992e-10
0.3057143 -2.1104005999999999e-10
0.3067143 -2.2486507e-10
0.3077143 -2.3697151e-10
0.3087143 -2.4734576e-10
0.3097143 -2.5599442e-10
0.3107143 -2.6294422e-10
0.3117143 -2.6824196e-10
0.3127143 -2.7195407e-10
0.3137143 -2.7416606e-10
0.3147143 -2.7498166999999996e-10
0.3157143 -2.7452177e-10
0.3167143 -2.729232e-10
0.3177143 -2.7033717999999997e-10
0.3187143 -2.6692771e-10
0.3197143 -2.6286963e-10
0.3207143 -2.5834662e-10
0.3217143 -2.5354896e-10
0.3227143 -2.4867127e-10
0.3237143 -2.4390993e-10
0.3247143 -2.3946058e-10
0.3257143 -2.3551556e-10
0.3267143 -2.3226111000000002e-10
0.3277143 -2.2987484e-10
0.3287143 -2.2852298999999998e-10
0.3297143 -2.2835783e-10
0.3307143 -2.2951515e-10
0.3317143 -2.3211183e-10
0.3327143 -2.3624362e-10
0.3337143 -2.4198293e-10
0.3347143 -2.4937702e-10
0.3357143 -2.5844628e-10
0.3367143 -2.6918281e-10
0.3377143 -2.8154924e-10
0.3387143 -2.9547794e-10
0.3397143 -3.1087043e-10
0.3407143 -3.2759715e-10
0.3417143 -3.4549761e-10
0.3427143 -3.6438088e-10
0.3437143 -3.8402627000000005e-10
0.3447143 -4.0418472e-10
0.3457143 -4.2458008e-10
0.3467143 -4.4491112e-10
0.3477143 -4.6485363e-10
0.3487143 -4.8406292e-10
0.3497143 -5.0217656e-10
0.3507143 -5.1881745e-10
0.3517143 -5.3359717e-10
0.3527143 -5.461194e-10
0.3537143 -5.5598373e-10
0.3547143 -5.6278936e-10
0.3557143 -5.6613919e-10
0.3567143 -5.6564389e-10
0.3577143 -5.60926e-10
0.3587143 -5.5162398e-10
0.3597143 -5.3739647e-10
0.3607143 -5.1792624e-10
0.3617143 -4.929241e-10
0.3627143 -4.6213281000000004e-10
0.3637143 -4.2533069e-10
0.3647143 -3.8233504999999997e-10
0.3657143 -3.3300539e-10
0.3667143 -2.7724637e-10
0.3677143 -2.1501040999999998e-10
0.3687143 -1.4630006e-10
0.3697143 -7.1169947e-11
0.3707143 1.0271603999999999e-11
0.3717143 9.7861346e-11
0.3727143 1.9138027e-10
0.3737143 2.9055322e-10
0.3747143 3.9504884e-10
0.3757143 5.0448014e-10
0.3767143 6.1840524e-10
0.3777143 7.3632871e-10
0.3787143 8.577033199999999e-10
0.3797143 9.8193224e-10
0.3807143 1.1083715e-09
0.3817143 1.236333e-09
0.3827143 1.365088e-09
0.3837143 1.4938707e-09
0.3847143 1.6218822999999999e-09
0.3857143 1.7482956e-09
0.3867143 1.8722592999999997e-09
0.3877143 1.9929034e-09
0.3887143 2.1093441e-09
0.3897143 2.2206894e-09
0.3907143 2.3260444e-09
0.3917143 2.4245168e-09
0.3927143 2.5152236e-09
0.3937143 2.5972958e-09
0.3947143 2.6698850000000002e-09
0.3957143 2.7321687e-09
0.3967143 2.7833564000000003e-09
0.3977143 2.822695e-09
0.3987143 2.8494746e-09
0.3997143 2.8630334e-09
0.4007143 2.8627630000000003e-09
0.4017143 2.8481131999999998e-09
0.4027143 2.8185966e-09
0.4037143 2.7737923e-09
0.4047143 2.7133506999999998e-09
0.4057143 2.6369965e-09
0.4067143 2.5445318e-09
0.4077143 2.4358385e-09
0.4087143 2.3108813e-09
0.4097143 2.1697092e-09
0.4107143 2.0124567e-09
0.4117143 1.839345e-09
0.4127143 1.6506823999999999e-09
0.4137143 1.4468642e-09
0.4147143 1.2283725e-09
0.4157143 9.9577542e-10
0.4167143 7.4972528e-10
0.4177143 4.909574e-10
0.4187143 2.2028761000000003e-10
0.4197143 -6.1390183e-11
0.4207143 -3.5310695e-10
0.4217143 -6.5382188e-10
0.4227143 -9.6242597e-10
0.4237143 -1.2777461e-09
0.4247143 -1.5985491e-09
0.4257143 -1.9235465999999998e-09
0.4267143 -2.2513996e-09
0.4277143 -2.5807239999999998e-09
0.4287143 -2.9100951000000002e-09
0.4297143 -3.2380536000000003e-09
0.4307143 -3.5631113e-09
0.4317143 -3.8837565e-09
0.4327143 -4.19846e-09
0.4337143 -4.5056812e-09
0.4347143 -4.8038736e-09
0.4357143 -5.0914915e-09
0.4367143 -5.3669957000000005e-09
0.4377143 -5.6288592e-09
0.4387143 -5.8755736000000005e-09
0.4397143 -6.1056556e-09
0.4407143 -6.317650599999999e-09
0.4417143 -6.510141e-09
0.4427143 -6.6817495999999995e-09
0.4437143 -6.831145399999999e-09
0.4447143 -6.9570480999999995e-09
0.4457143 -7.0582346e-09
0.4467143 -7.133541e-09
0.4477143 -7.1818676e-09
0.4487143 -7.202182599999999e-09
0.4497143 -7.1935249000000005e-09
0.4507143 -7.1550064e-09
0.4517143 -7.085816e-09
0.4527143 -6.985218e-09
0.4537143 -6.8525567e-09
0.4547143 -6.6872556e-09
0.4557143 -6.4888164e-09
0.4567143 -6.2568194e-09
0.4577143 -5.9909216e-09
0.4587143 -5.6908565e-09
0.4597143 -5.3564292000000004e-09
0.4607143 -4.9875156e-09
0.4617143 -4.5840567e-09
0.4627143 -4.1460561e-09
0.4637143 -3.6735733e-09
0.4647143 -3.1667197000000003e-09
0.4657143 -2.6256518e-09
0.4667143 -2.0505651e-09
0.4677143 -1.4416869999999999e-09
0.4687143 -7.992696800000001e-10
0.4697143 -1.2358203e-10
0.4707143 5.8509799e-10
0.4717143 1.3264916000000001e-09
0.4727143 2.1003280999999997e-09
0.4737143 2.9063524e-09
0.4747143 3.7443347e-09
0.4757143 4.6140788999999995e-09
0.4767143 5.5154301e-09
0.4777143 6.4482836e-09
0.4787143 7.4125941e-09
0.4797143 8.4083809e-09
0.4807143 9.4357376e-09
0.4817143 1.0494838e-08
0.4827143 1.1585942e-08
0.4837143 1.2709403000000001e-08
0.4847143 1.3865671e-08
0.4857143 1.50553e-08
0.4867143 1.6278949e-08
0.4877143 1.7537385e-08
0.4887143 1.8831486e-08
0.4897143 2.0162243e-08
0.4907143 2.1530755e-08
0.4917143 2.2938236e-08
0.4927143 2.4386006999999996e-08
0.4937143 2.5875495999999998e-08
0.4947143 2.7408233999999998e-08
0.4957143 2.8985846999999997e-08
0.4967143 3.0610053e-08
0.4977143 3.2282654e-08
0.4987143 3.4005529e-08
0.4997143 3.5780623e-08
0.5007143 3.7609937e-08
0.5017143 3.9495524e-08
0.5027143 4.1439466e-08
0.5037143 4.3443871e-08
0.5047143 4.5510856e-08
0.5057143 4.7642534e-08
0.5067143 4.9841004000000004e-08
0.5077143 5.2108329e-08
0.5087143 5.4446525e-08
0.5097143 5.6857552e-08
0.5107143 5.9343286e-08
0.5117143 6.190551999999999e-08
0.5127143 6.454593499999999e-08
0.5137143 6.726609300000001e-08
0.5147143 7.0067424e-08
0.5157143 7.2951212e-08
0.5167143 7.591857700000001e-08
0.5177143 7.897046899999999e-08
0.5187143 8.2107654e-08
0.5197143 8.5330704e-08
0.5207143 8.863999000000001e-08
0.5217143 9.2035674e-08
0.5227143 9.5517694e-08
0.5237143 9.9085773e-08
0.5247143 1.0273941e-07
0.5257143 1.0647786e-07
0.5267143 1.1030017999999999e-07
0.5277143 1.1420518e-07
0.5287143 1.1819143e-07
0.5297143 1.2225729999999998e-07
0.5307143 1.2640095e-07
0.5317143 1.3062029e-07
0.5327143 1.3491307999999998e-07
0.5337143 1.3927687e-07
0.5347143 1.4370901000000002e-07
0.5357143 1.4820671e-07
0.5367143 1.5276702e-07
0.5377143 1.5738685e-07
0.5387143 1.6206299e-07
0.5397143 1.6679212e-07
0.5407143 1.7157087e-07
0.5417143 1.7639574e-07
0.5427143 1.8126324e-07
0.5437143 1.8616982e-07
0.5447143 1.9111195000000003e-07
0.5457143 1.9608606e-07
0.5467143 2.0108868e-07
0.5477143 2.0611635e-07
0.5487143 2.1116568e-07
0.5497143 2.1623341e-07
0.5507143 2.2131637000000001e-07
0.5517143 2.2641153e-07
0.5527143 2.3151603000000002e-07
0.5537143 2.3662714e-07
0.5547143 2.4174236e-07
0.5557143 2.4685936e-07
0.5567143 2.5197602e-07
0.5577143 2.570905e-07
0.5587143 2.6220116999999996e-07
0.5597143 2.6730669e-07
0.5607143 2.7240594e-07
0.5617143 2.7749810999999996e-07
0.5627143 2.8258267000000003e-07
0.5637143 2.8765939e-07
0.5647143 2.9272831e-07
0.5657143 2.9778982e-07
0.5667143 3.0284455e-07
0.5677143 3.0789349e-07
0.5687143 3.129379e-07
0.5697143 3.1797933e-07
0.5707143 3.2301968e-07
0.5717143 3.2806109e-07
0.5727143 3.3310603e-07
0.5737143 3.3815721e-07
0.5747143 3.4321765e-07
0.5757143 3.482906e-07
0.5767143 3.5337955e-07
0.5777143 3.5848826e-07
0.5787143 3.6362071e-07
0.5797143 3.6878107e-07
0.5807143 3.7397373999999997e-07
0.5817143 3.7920325e-07
0.5827143 3.8447432e-07
0.5837143 3.8979179999999996e-07
0.5847143 3.951607e-07
0.5857143 4.0058614e-07
0.5867143 4.0607326e-07
0.5877143 4.1162734999999996e-07
0.5887143 4.1725374e-07
0.5897143 4.2295776e-07
0.5907143 4.2874477e-07
0.5917143 4.3462016e-07
0.5927143 4.4058921e-07
0.5937143 4.4665724e-07
0.5947143 4.5282951e-07
0.5957143 4.5911115000000003e-07
0.5967143 4.6550723e-07
0.5977143 4.7202272999999996e-07
0.5987143 4.7866244e-07
0.5997143 4.8543107e-07
0.6007143 4.9233315e-07
0.6017143 4.9937303e-07
0.6027143 5.065548399999999e-07
0.6037143 5.1388258e-07
0.6047143 5.2136002e-07
0.6057143 5.289907199999999e-07
0.6067143 5.3677796e-07
0.6077143 5.4472484e-07
0.6087143 5.528341799999999e-07
0.6097143 5.6110858e-07
0.6107143 5.695503599999999e-07
0.6117143 5.7816161e-07
0.6127143 5.869441400000001e-07
0.6137143 5.958994599999999e-07
0.6147143 6.050288699999999e-07
0.6157143 6.1433334e-07
0.6167143 6.238136199999999e-07
0.6177143 6.3347021e-07
0.6187143 6.4330328e-07
0.6197143 6.533127799999999e-07
0.6207143 6.6349846e-07
0.6217143 6.7385972e-07
0.6227143 6.8439578e-07
0.6237143 6.9510562e-07
0.6247143 7.0598802e-07
0.6257143 7.1704149e-07
0.6267143 7.2826438e-07
0.6277143 7.3965487e-07
0.6287143 7.5121092e-07
0.6297143 7.629303400000001e-07
0.6307143 7.748107e-07
0.6317143 7.868496100000001e-07
0.6327143 7.9904439e-07
0.6337143 8.1139238e-07
0.6347143 8.2389064e-07
0.6357143 8.3653644e-07
0.6367143 8.4932665e-07
0.6377143 8.6225835e-07
0.6387143 8.7532852e-07
0.6397143 8.885340499999999e-07
0.6407143 9.0187191e-07
0.6417143 9.15339e-07
0.6427143 9.289324e-07
0.6437143 9.4264898e-07
0.6447143 9.5648591e-07
0.6457143 9.7044026e-07
0.6467143 9.8450936e-07
0.6477143 9.986903699999999e-07
0.6487143 1.0129808e-06
0.6497143 1.0273782e-06
0.6507143 1.0418802e-06
0.6517143 1.0564846e-06
0.6527143 1.0711893e-06
0.6537143 1.0859925e-06
0.6547143 1.1008924e-06
0.6557143 1.1158874e-06
0.6567143 1.1309762000000001e-06
0.6577143 1.1461577e-06
0.6587143 1.1614307e-06
0.6597143 1.1767946e-06
0.6607143 1.1922488e-06
0.6617143 1.2077931e-06
0.6627143 1.2234272e-06
0.6637143 1.2391514e-06
0.6647143 1.2549662e-06
0.6657143 1.270872e-06
0.6667143 1.28687e-06
0.6677143 1.3029613e-06
0.6687143 1.3191475e-06
0.6697143 1.3354303e-06
0.6707143 1.3518121e-06
0.6717143 1.3682953e-06
0.6727143 1.3848826e-06
0.6737143 1.4015773e-06
0.6747143 1.418383e-06
0.6757143 1.4353037e-06
0.6767143 1.4523437000000002e-06
0.6777143 1.4695077e-06
0.6787143 1.4868011e-06
0.6797143 1.5042295000000002e-06
0.6807143 1.5217989e-06
0.6817143 1.5395161000000002e-06
0.6827143 1.5573882e-06
0.6837143 1.5754226e-06
0.6847143 1.5936278000000001e-06
0.6857143 1.6120122e-06
0.6867143 1.6305850999999998e-06
0.6877143 1.6493563999999999e-06
0.6887143 1.6683362e-06
0.6897143 1.6875356000000001e-06
0.6907143 1.7069661000000002e-06
0.6917143 1.72664e-06
0.6927143 1.7465696000000002e-06
0.6937143 1.7667684000000001e-06
0.6947143 1.7872503000000002e-06
0.6957143 1.8080298e-06
0.6967143 1.8291217000000001e-06
0.6977143 1.8505418e-06
0.6987143 1.872306e-06
0.6997143 1.8944313e-06
0.7007143 1.9169347e-06
0.7017143 1.9398339e-06
0.7027143 1.9631472e-06
0.7037143 1.9868931e-06
0.7047143 2.0110908e-06
0.7057143 2.0357596e-06
0.7067143 2.0609193e-06
0.7077143 2.0865899e-06
0.7087143 2.1127917e-06
0.7097143 2.1395454e-06
0.7107143 2.1668715e-06
0.7117143 2.1947908e-06
0.7127143 2.2233243e-06
0.7137143 2.2524926000000003e-06
0.7147143 2.2823164e-06
0.7157143 2.3128164e-06
0.7167143 2.3440129999999996e-06
0.7177143 2.3759263e-06
0.7187143 2.4085761000000002e-06
0.7197143 2.4419817e-06
0.7207143 2.4761621999999998e-06
0.7217143 2.5111358000000002e-06
0.7227143 2.5469205e-06
0.7237143 2.5835334e-06
0.7247143 2.6209907e-06
0.7257143 2.6593082e-06
0.7267143 2.6985004000000003e-06
0.7277143 2.7385813000000003e-06
0.7287143 2.7795636e-06
0.7297143 2.8214592000000002e-06
0.7307143 2.8642788e-06
0.7317143 2.908032e-06
0.7327143 2.9527273e-06
0.7337143 2.998372e-06
0.7347143 3.0449718999999998e-06
0.7357143 3.0925317e-06
0.7367143 3.1410551e-06
0.7377143 3.1905437e-06
0.7387143 3.2409986e-06
0.7397143 3.2924194999999996e-06
0.7407143 3.3448039e-06
0.7417143 3.3981490000000004e-06
0.7427143 3.4524501000000002e-06
0.7437143 3.5077015e-06
0.7447143 3.5638958e-06
0.7457143 3.6210245e-06
0.7467143 3.679078e-06
0.7477143 3.7380452999999996e-06
0.7487143 3.7979142e-06
0.7497143 3.8586716e-06
0.7507143 3.920303e-06
0.7517143 3.9827931e-06
0.7527143 4.046125600000001e-06
0.7537143 4.110283299999999e-06
0.7547143 4.1752482e-06
0.7557143 4.2410012e-06
0.7567143 4.3075228999999995e-06
0.7577143 4.3747931e-06
0.7587143 4.442791e-06
0.7597143 4.5114955e-06
0.7607143 4.580885e-06
0.7617143 4.6509374e-06
0.7627143 4.7216307e-06
0.7637143 4.7929426e-06
0.7647143 4.8648506e-06
0.7657143 4.9373323e-06
0.7667143 5.0103658e-06
0.7677143 5.083929e-06
0.7687143 5.1580006e-06
0.7697143 5.2325589e-06
0.7707143 5.3075834e-06
0.7717143 5.3830533e-06
0.7727143 5.4589492e-06
0.7737143 5.5352523e-06
0.7747143 5.6119443e-06
0.7757143 5.689008e-06
0.7767143 5.7664273e-06
0.7777143 5.8441865999999996e-06
0.7787143 5.9222714000000005e-06
0.7797143 6.0006684e-06
0.7807143 6.079366000000001e-06
0.7817143 6.1583535e-06
0.7827143 6.2376209e-06
0.7837143 6.3171605e-06
0.7847143 6.3969658e-06
0.7857143 6.4770312e-06
0.7867143 6.557352399999999e-06
0.7877143 6.6379272e-06
0.7887143 6.718754300000001e-06
0.7897143 6.7998343e-06
0.7907143 6.881169399999999e-06
0.7917143 6.9627624999999996e-06
0.7927143 7.0446191e-06
0.7937143 7.126745800000001e-06
0.7947143 7.2091510000000005e-06
0.7957143 7.2918439e-06
0.7967143 7.374835300000001e-06
0.7977143 7.4581379e-06
0.7987143 7.541766000000001e-06
0.7997143 7.6257350999999995e-06
0.8007143 7.7100623e-06
0.8017143 7.7947647e-06
0.8027143 7.879862800000001e-06
0.8037143 7.9653766e-06
0.8047143 8.0513288e-06
0.8057143 8.1377422e-06
0.8067143 8.2246416e-06
0.8077143 8.3120518e-06
0.8087143 8.4e-06
0.8097143 8.488513e-06
0.8107143 8.577619299999999e-06
0.8117143 8.6673481e-06
0.8127143 8.7577291e-06
0.8137143 8.848793e-06
0.8147143 8.9405717e-06
0.8157143 9.0330964e-06
0.8167143 9.1264006e-06
0.8177143 9.220517e-06
0.8187143 9.3154789e-06
0.8197143 9.4113197e-06
0.8207143 9.5080736e-06
0.8217143 9.6057754e-06
0.8227143 9.704459100000001e-06
0.8237143 9.804159600000001e-06
0.8247143 9.9049117e-06
0.8257143 1.000675e-05
0.8267143 1.0109709e-05
0.8277143 1.0213824e-05
0.8287143 1.0319127999999999e-05
0.8297143 1.0425655e-05
0.8307143 1.0533440000000001e-05
0.8317143 1.0642517e-05
0.8327143 1.0752918e-05
0.8337143 1.0864677e-05
0.8347143 1.0977827e-05
0.8357143 1.1092399999999999e-05
0.8367143 1.1208427e-05
0.8377143 1.132594e-05
0.8387143 1.1444970000000001e-05
0.8397143 1.1565548000000001e-05
0.8407143 1.1687703e-05
0.8417143 1.1811464e-05
0.8427143 1.1936861e-05
0.8437143 1.2063920999999999e-05
0.8447143 1.2192675e-05
0.8457143 1.2323147000000001e-05
0.8467143 1.2455367e-05
0.8477143 1.2589359e-05
0.8487143 1.2725151e-05
0.8497143 1.2862768e-05
0.8507143 1.3002233000000001e-05
0.8517143 1.3143571e-05
0.8527143 1.3286807e-05
0.8537143 1.3431963000000002e-05
0.8547143 1.3579064e-05
0.8557143 1.3728131999999999e-05
0.8567143 1.3879188e-05
0.8577143 1.4032254e-05
0.8587143 1.4187351000000002e-05
0.8597143 1.4344501e-05
0.8607143 1.4503723e-05
0.8617143 1.4665039e-05
0.8627143 1.4828467e-05
0.8637143 1.4994026e-05
0.8647143 1.5161736999999999e-05
0.8657143 1.5331617e-05
0.8667143 1.5503683000000002e-05
0.8677143 1.5677954999999998e-05
0.8687143 1.5854449e-05
0.8697143 1.6033185e-05
0.8707143 1.6214177000000002e-05
0.8717143 1.6397443e-05
0.8727143 1.6582998999999998e-05
0.8737143 1.6770861e-05
0.8747143 1.6961044e-05
0.8757143 1.7153565999999998e-05
0.8767143 1.7348439e-05
0.8777143 1.7545681999999998e-05
0.8787143 1.7745306e-05
0.8797143 1.7947328e-05
0.8807143 1.8151762e-05
0.8817143 1.8358621999999998e-05
0.8827143 1.8567924e-05
0.8837143 1.877968e-05
0.8847143 1.8993904e-05
0.8857143 1.9210611e-05
0.8867143 1.9429814e-05
0.8877143 1.9651526e-05
0.8887143 1.9875762e-05
0.8897143 2.0102534e-05
0.8907143 2.0331858e-05
0.8917143 2.0563745e-05
0.8927143 2.0798208e-05
0.8937143 2.1035262e-05
0.8947143 2.1274921e-05
0.8957143 2.1517198e-05
0.8967143 2.1762106e-05
0.8977143 2.200966e-05
0.8987143 2.2259871e-05
0.8997143 2.2512756e-05
0.9007143 2.2768329e-05
0.9017143 2.3026602e-05
0.9027143 2.3287593e-05
0.9037143 2.3551314e-05
0.9047143 2.381778e-05
0.9057143 2.4087009000000003e-05
0.9067143 2.4359014e-05
0.9077143 2.4633809e-05
0.9087143 2.4911412e-05
0.9097143 2.5191841e-05
0.9107143 2.5475109e-05
0.9117143 2.5761236000000002e-05
0.9127143 2.6050239000000003e-05
0.9137143 2.6342133000000003e-05
0.9147143 2.6636937e-05
0.9157143 2.6934671e-05
0.9167143 2.7235353e-05
0.9177143 2.7539002e-05
0.9187143 2.7845635000000002e-05
0.9197143 2.8155276e-05
0.9207143 2.8467940000000002e-05
0.9217143 2.8783651e-05
0.9227143 2.9102429e-05
0.9237143 2.9424297e-05
0.9247143 2.9749273e-05
0.9257143 3.0077382e-05
0.9267143 3.0408648e-05
0.9277143 3.0743092e-05
0.9287143 3.1080739e-05
0.9297143 3.1421612000000004e-05
0.9307143 3.1765737e-05
0.9317143 3.2113135e-05
0.9327143 3.2463836e-05
0.9337143 3.2817863e-05
0.9347143 3.3175243000000005e-05
0.9357143 3.3536006e-05
0.9367143 3.3900176e-05
0.9377143 3.4267784999999996e-05
0.9387143 3.4638859e-05
0.9397143 3.5013429000000005e-05
0.9407143 3.5391523e-05
0.9417143 3.5773172e-05
0.9427143 3.6158411e-05
0.9437143 3.6547269000000003e-05
0.9447143 3.6939778e-05
0.9457143 3.7335974e-05
0.9467143 3.7735890000000005e-05
0.9477143 3.8139561e-05
0.9487143 3.8547023e-05
0.9497143 3.8958311e-05
0.9507143 3.9373464e-05
0.9517143 3.9792516e-05
0.9527143 4.0215511e-05
0.9537143 4.0642485e-05
0.9547143 4.1073477e-05
0.9557143 4.1508530999999995e-05
0.9567143 4.1947686e-05
0.9577143 4.2390985e-05
0.9587143 4.2838471e-05
0.9597143 4.3290185999999996e-05
0.9607143 4.3746175e-05
0.9617143 4.4206482e-05
0.9627143 4.4671151e-05
0.9637143 4.5140231e-05
0.9647143 4.5613766e-05
0.9657143 4.6091802e-05
0.9667143 4.6574385e-05
0.9677143 4.7061565e-05
0.9687143 4.7553388000000005e-05
0.9697143 4.8049901e-05
0.9707143 4.8551152e-05
0.9717143 4.9057189e-05
0.9727143 4.9568058e-05
0.9737143 5.0083803999999994e-05
0.9747143 5.0604478e-05
0.9757143 5.1130127e-05
0.9767143 5.16608e-05
0.9777143 5.2196538000000005e-05
0.9787143 5.2737391e-05
0.9797143 5.3283406e-05
0.9807143 5.3834623e-05
0.9817143 5.4391091e-05
0.9827143 5.4952852e-05
0.9837143 5.5519951e-05
0.9847143 5.6092426e-05
0.9857143 5.6670319000000004e-05
0.9867143 5.7253675e-05
0.9877143 5.7842533000000004e-05
0.9887143 5.8436927e-05
0.9897143 5.9036904e-05
0.9907143 5.9642496999999995e-05
0.9917143 6.025374e-05
0.9927143 6.0870673000000006e-05
0.9937143 6.149333e-05
0.9947143 6.2121745e-05
0.9957143 6.275595299999999e-05
0.9967143 6.3395987e-05
0.9977143 6.4041882e-05
0.9987143 6.4693666e-05
0.9997143 6.5351367e-05
1.000714 6.6015019e-05
1.001714 6.6684652e-05
1.002714 6.7360293e-05
1.003714 6.804197e-05
1.004714 6.872971300000001e-05
1.005714 6.942355e-05
1.006714 7.0123502e-05
1.007714 7.0829606e-05
1.008714 7.1541882e-05
1.009714 7.226036e-05
1.010714 7.2985063e-05
1.011714 7.3716024e-05
1.012714 7.445326600000001e-05
1.013714 7.5196817e-05
1.014714 7.5946701e-05
1.015714 7.670295199999999e-05
1.016714 7.7465597e-05
1.017714 7.823466e-05
1.018714 7.9010175e-05
1.019714 7.979217e-05
1.020714 8.0580674e-05
1.021714 8.137572e-05
1.022714 8.217733699999999e-05
1.023714 8.298555900000001e-05
1.024714 8.3800421e-05
1.025714 8.4621951e-05
1.026714 8.5450188e-05
1.027714 8.6285166e-05
1.028714 8.7126921e-05
1.029714 8.7975491e-05
1.030714 8.883091e-05
1.031714 8.9693219e-05
1.032714 9.056245700000001e-05
1.033714 9.1438665e-05
1.034714 9.2321886e-05
1.035714 9.321215700000001e-05
1.036714 9.4109521e-05
1.037714 9.5014025e-05
1.038714 9.592571400000001e-05
1.039714 9.6844622e-05
1.040714 9.777080499999999e-05
1.041714 9.8704311e-05
1.042714 9.964518300000001e-05
1.043714 0.00010059347000000001
1.044714 0.00010154921
1.045714 0.00010251246999999999
1.046714 0.00010348327
1.047714 0.0001044617
1.048714 0.00010544777000000001
1.049714 0.00010644155999999999
1.050714 0.00010744311
1.051714 0.00010845247
1.052714 0.00010946969000000001
1.053714 0.00011049483
1.054714 0.00011152794
1.055714 0.00011256907
1.056714 0.00011361827
1.057714 0.00011467561
1.058714 0.00011574112000000001
1.059714 0.00011681489
1.060714 0.00011789693000000001
1.061714 0.00011898733
1.062714 0.00012008612000000001
1.063714 0.00012119335999999999
1.064714 0.00012230911000000002
1.065714 0.00012343341
1.066714 0.00012456634
1.067714 0.00012570794
1.068714 0.00012685825000000001
1.069714 0.00012801735
1.070714 0.00012918528
1.071714 0.00013036209
1.072714 0.00013154785
1.073714 0.00013274258999999998
1.074714 0.00013394639
1.075714 0.00013515928
1.076714 0.00013638132
1.077714 0.00013761257
1.078714 0.00013885309
1.079714 0.00014010292
1.080714 0.00014136211
1.081714 0.00014263072
1.082714 0.0001439088
1.083714 0.00014519641
1.084714 0.00014649358
1.085714 0.00014780039
1.086714 0.00014911687
1.087714 0.00015044309
1.088714 0.00015177908
1.089714 0.0001531249
1.090714 0.00015448061
1.091714 0.00015584625
1.092714 0.00015722187
1.093714 0.00015860753
1.094714 0.00016000329
1.095714 0.00016140917
1.096714 0.00016282526
1.097714 0.00016425158
1.098714 0.0001656882
1.099714 0.00016713516
1.100714 0.00016859251
1.101714 0.00017006031000000002
1.102714 0.00017153861
1.103714 0.00017302747000000001
1.104714 0.00017452693
1.105714 0.00017603705
1.106714 0.00017755789
1.107714 0.00017908949
1.108714 0.0001806319
1.109714 0.00018218519000000002
1.110714 0.00018374941
1.111714 0.00018532461
1.112714 0.00018691085
1.113714 0.00018850818
1.114714 0.00019011667
1.115714 0.00019173638
1.116714 0.00019336735
1.117714 0.00019500965
1.118714 0.00019666331
1.119714 0.00019832843999999998
1.120714 0.00020000507
1.121714 0.00020169325
1.122714 0.00020339304999999997
1.123714 0.00020510454
1.124714 0.00020682778
1.125714 0.00020856281999999998
1.126714 0.00021030974000000002
1.127714 0.00021206858
1.128714 0.00021383941999999999
1.129714 0.00021562230000000002
1.130714 0.00021741730000000002
1.131714 0.00021922449
1.132714 0.00022104391
1.133714 0.00022287565999999997
1.134714 0.00022471975
1.135714 0.00022657628
1.136714 0.00022844531
1.137714 0.00023032689999999997
1.138714 0.00023222110000000002
1.139714 0.00023412797
1.140714 0.00023604757
1.141714 0.00023797998000000002
1.142714 0.00023992525000000002
1.143714 0.00024188343999999998
1.144714 0.00024385461
1.145714 0.00024583883
1.146714 0.00024783615
1.147714 0.00024984661
1.148714 0.0002518703
1.149714 0.00025390725
1.150714 0.00025595755
1.151714 0.00025802124
1.152714 0.00026009836
1.153714 0.000262189
1.154714 0.00026429318
1.155714 0.00026641098
1.156714 0.00026854245
1.157714 0.00027068763
1.158714 0.00027284659
1.159714 0.00027501937
1.160714 0.00027720605
1.161714 0.00027940666
1.162714 0.00028162126
1.163714 0.00028384989
1.164714 0.00028609261
1.165714 0.00028834945
1.166714 0.00029062048
1.167714 0.00029290575000000003
1.168714 0.00029520531
1.169714 0.0002975192
1.170714 0.00029984746999999997
1.171714 0.00030219013999999996
1.172714 0.00030454728
1.173714 0.00030691892
1.174714 0.00030930512
1.175714 0.00031170591
1.176714 0.00031412133
1.177714 0.0003165514
1.178714 0.00031899619
1.179714 0.00032145572
1.180714 0.00032393001999999997
1.181714 0.00032641912999999996
1.182714 0.00032892306
1.183714 0.00033144182999999996
1.184714 0.0003339755
1.185714 0.00033652409
1.186714 0.00033908759
1.187714 0.00034166605000000004
1.188714 0.00034425948
1.189714 0.00034686791
1.190714 0.00034949132
1.191714 0.00035212977000000003
1.192714 0.00035478323999999997
1.193714 0.00035745175000000004
1.194714 0.00036013528
1.195714 0.00036283386
1.196714 0.0003655475
1.197714 0.00036827619
1.198714 0.00037101993
1.199714 0.0003737787
1.200714 0.00037655252000000003
1.201714 0.00037934137
1.202714 0.00038214525
1.203714 0.00038496414
1.204714 0.00038779804
1.205714 0.00039064693999999996
1.206714 0.00039351085
1.207714 0.00039638971
1.208714 0.00039928353999999996
1.209714 0.00040219229
1.210714 0.00040511595000000005
1.211714 0.00040805453
1.212714 0.00041100798
1.213714 0.00041397630000000003
1.214714 0.00041695948
1.215714 0.00041995750000000005
1.216714 0.00042297033
1.217714 0.00042599794999999995
1.218714 0.00042904035
1.219714 0.00043209752
1.220714 0.00043516943
1.221714 0.00043825607000000003
1.222714 0.00044135744999999996
1.223714 0.00044447351999999995
1.224714 0.00044760427000000005
1.225714 0.00045074970999999994
1.226714 0.00045390983999999996
1.227714 0.00045708462000000003
1.228714 0.00046027408
1.229714 0.00046347818
1.230714 0.00046669688
1.231714 0.00046993023
1.232714 0.00047317822
1.233714 0.0004764408
1.234714 0.00047971802999999995
1.235714 0.00048300985
1.236714 0.00048631632
1.237714 0.00048963739
1.238714 0.00049297309
1.239714 0.0004963234500000001
1.240714 0.00049968839
1.241714 0.00050306799
1.242714 0.0005064622199999999
1.243714 0.0005098711
1.244714 0.00051329462
1.245714 0.0005167327799999999
1.246714 0.00052018559
1.247714 0.00052365308
1.248714 0.0005271352200000001
1.249714 0.000530632
1.250714 0.0005341434600000001
1.251714 0.00053766958
1.252714 0.00054121033
1.253714 0.00054476577
1.254714 0.00054833586
1.255714 0.0005519205800000001
1.256714 0.00055551996
1.257714 0.00055913397
1.258714 0.0005627625799999999
1.259714 0.00056640579
1.260714 0.00057006359
1.261714 0.000573736
1.262714 0.0005774229500000001
1.263714 0.00058112446
1.264714 0.0005848404700000001
1.265714 0.00058857099
1.266714 0.00059231597
1.267714 0.00059607542
1.268714 0.00059984923
1.269714 0.00060363741
1.270714 0.00060743996
1.271714 0.00061125679
1.272714 0.00061508786
1.273714 0.00061893311
1.274714 0.0006227925
1.275714 0.000626666
1.276714 0.00063055354
1.277714 0.00063445509
1.278714 0.00063837056
1.279714 0.00064229989
1.280714 0.00064624305
1.281714 0.00065019995
1.282714 0.00065417053
1.283714 0.0006581547
1.284714 0.00066215243
1.285714 0.00066616362
1.286714 0.00067018818
1.287714 0.00067422607
1.288714 0.00067827718
1.289714 0.00068234144
1.290714 0.00068641875
1.291714 0.00069050907
1.292714 0.0006946122999999999
1.293714 0.00069872835
1.294714 0.0007028571400000001
1.295714 0.00070699857
1.296714 0.00071115255
1.297714 0.00071531899
1.298714 0.0007194978
1.299714 0.00072368889
1.300714 0.00072789217
1.301714 0.00073210754
1.302714 0.00073633491
1.303714 0.00074057421
1.304714 0.0007448252700000001
1.305714 0.0007490880800000001
1.306714 0.00075336247
1.307714 0.0007576484199999999
1.308714 0.00076194578
1.309714 0.00076625447
1.310714 0.0007705743900000001
1.311714 0.0007749053999999999
1.312714 0.0007792474200000001
1.313714 0.0007836003500000001
1.314714 0.00078796411
1.315714 0.0007923386
1.316714 0.00079672373
1.317714 0.0008011194000000001
1.318714 0.0008055254499999999
1.319714 0.00080994178
1.320714 0.0008143683799999999
1.321714 0.00081880507
1.322714 0.00082325168
1.323714 0.0008277082099999999
1.324714 0.00083217446
1.325714 0.00083665036
1.326714 0.00084113572
1.327714 0.00084563053
1.328714 0.00085013462
1.329714 0.00085464781
1.330714 0.0008591699999999999
1.331714 0.0008637011000000001
1.332714 0.0008682409299999999
1.333714 0.0008727893100000001
1.334714 0.00087734616
1.335714 0.0008819113600000001
1.336714 0.00088648467
1.337714 0.00089106597
1.338714 0.0008956550999999999
1.339714 0.0009002518699999999
1.340714 0.00090485619
1.341714 0.00090946778
1.342714 0.00091408647
1.343714 0.0009187121599999999
1.344714 0.00092334458
1.345714 0.00092798346
1.346714 0.0009326287
1.347714 0.0009372800399999999
1.348714 0.0009419372899999999
1.349714 0.00094660018
1.350714 0.00095126852
1.351714 0.00095594205
1.352714 0.00096062049
1.353714 0.00096530366
1.354714 0.00096999129
1.355714 0.0009746831
1.356714 0.00097937882
1.357714 0.00098407818
1.358714 0.0009887809
1.359714 0.00099348672
1.360714 0.00099819526
1.361714 0.0010029064
1.362714 0.0010076197
1.363714 0.001012335
1.364714 0.0010170519
1.365714 0.0010217701999999998
1.366714 0.0010264895
1.367714 0.0010312096
1.368714 0.00103593
1.369714 0.0010406507
1.370714 0.0010453711
1.371714 0.0010500911
1.372714 0.0010548102999999999
1.373714 0.0010595284
1.374714 0.001064245
1.375714 0.00106896
1.376714 0.0010736729
1.377714 0.0010783834
1.378714 0.0010830913
1.379714 0.0010877963000000001
1.380714 0.001092498
1.381714 0.0010971962
1.382714 0.0011018904999999999
1.383714 0.0011065807
1.384714 0.0011112664
1.385714 0.0011159473999999999
1.386714 0.0011206233
1.387714 0.0011252938
1.388714 0.0011299588
1.389714 0.0011346178
1.390714 0.0011392707
1.391714 0.0011439171
1.392714 0.0011485568
1.393714 0.0011531895
1.394714 0.0011578149
1.395714 0.0011624326
1.396714 0.0011670426
1.397714 0.0011716445
1.398714 0.0011762379
1.399714 0.0011808228
1.400714 0.0011853987
1.401714 0.0011899655
1.402714 0.0011945228
1.403714 0.0011990704
1.404714 0.0012036081
1.405714 0.0012081355
1.406714 0.0012126523
1.407714 0.0012171583
1.408714 0.0012216532
1.409714 0.0012261367
1.410714 0.0012306086
1.411714 0.0012350686
1.412714 0.0012395163
1.413714 0.0012439515
1.414714 0.0012483738
1.415714 0.0012527829
1.416714 0.0012571786
1.417714 0.0012615605
1.418714 0.0012659282
1.419714 0.0012702815
1.420714 0.0012746201
1.421714 0.0012789435
1.422714 0.0012832514
1.423714 0.0012875434999999999
1.424714 0.0012918194
1.425714 0.0012960787
1.426714 0.0013003210000000001
1.427714 0.001304546
1.428714 0.0013087532
1.429714 0.0013129424
1.430714 0.0013171129
1.431714 0.0013212645
1.432714 0.0013253967
1.433714 0.0013295091
1.434714 0.0013336012
1.435714 0.0013376725
1.436714 0.0013417227
1.437714 0.0013457512000000001
1.438714 0.0013497575
1.439714 0.0013537412
1.440714 0.0013577018
1.441714 0.0013616387
1.442714 0.0013655515
1.443714 0.0013694397
1.444714 0.0013733026999999999
1.445714 0.0013771401
1.446714 0.0013809512
1.447714 0.0013847355
1.448714 0.0013884925
1.449714 0.0013922217
1.450714 0.0013959224
1.451714 0.0013995941
1.452714 0.0014032363
1.453714 0.0014068483
1.454714 0.0014104297
1.455714 0.0014139799
1.456714 0.0014174982
1.457714 0.0014209841
1.458714 0.001424437
1.459714 0.0014278563
1.460714 0.0014312414000000001
1.461714 0.0014345918
1.462714 0.0014379069
1.463714 0.0014411861
1.464714 0.0014444288
1.465714 0.0014476343999999999
1.466714 0.0014508023999999999
1.467714 0.0014539321
1.468714 0.0014570232
1.469714 0.0014600748
1.470714 0.0014630865
1.471714 0.0014660577
1.472714 0.0014689879
1.473714 0.0014718765
1.474714 0.0014747229
1.475714 0.0014775265999999998
1.476714 0.0014802870999999999
1.477714 0.0014830038
1.478714 0.0014856761
1.479714 0.0014883036
1.480714 0.0014908856
1.481714 0.0014934217999999998
1.482714 0.0014959114
1.483714 0.001498354
1.484714 0.0015007491
1.485714 0.0015030962
1.486714 0.0015053946000000002
1.487714 0.001507644
1.488714 0.0015098437
1.489714 0.0015119932
1.490714 0.001514092
1.491714 0.0015161397000000001
1.492714 0.0015181357000000001
1.493714 0.0015200794
1.494714 0.0015219704
1.495714 0.0015238081
1.496714 0.001525592
1.497714 0.0015273214999999998
1.498714 0.0015289961000000002
1.499714 0.0015306154
1.500714 0.0015321786000000001
1.501714 0.0015336854999999999
1.502714 0.0015351351999999998
1.503714 0.0015365275
1.504714 0.0015378615
1.505714 0.0015391367999999998
1.506714 0.0015403530000000002
1.507714 0.0015415092999999998
1.508714 0.0015426052
1.509714 0.0015436401999999998
1.510714 0.0015446137999999999
1.511714 0.0015455251
1.512714 0.0015463736000000002
1.513714 0.0015471589
1.514714 0.0015478803
1.515714 0.0015485371
1.516714 0.0015491288999999997
1.517714 0.0015496547
1.518714 0.0015501142
1.519714 0.0015505065999999999
1.520714 0.0015508314
1.521714 0.0015510879
1.522714 0.0015512755
1.523714 0.0015513935
1.524714 0.0015514412
1.525714 0.0015514181
1.526714 0.0015513235000000002
1.527714 0.0015511567
1.528714 0.0015509169
1.529714 0.0015506037000000002
1.530714 0.0015502163000000002
1.531714 0.0015497539
1.532714 0.0015492160000000002
1.533714 0.0015486019
1.534714 0.0015479109
1.535714 0.0015471423
1.536714 0.0015462956
1.537714 0.0015453699
1.538714 0.0015443647000000001
1.539714 0.0015432794
1.540714 0.001542113
1.541714 0.001540865
1.542714 0.0015395348
1.543714 0.0015381216000000001
1.544714 0.0015366248
1.545714 0.0015350436999999998
1.546714 0.0015333776999999999
1.547714 0.0015316260000000001
1.548714 0.0015297880999999998
1.549714 0.0015278631000000002
1.550714 0.0015258504000000002
1.551714 0.0015237495
1.552714 0.0015215596
1.553714 0.0015192801
1.554714 0.0015169102
1.555714 0.0015144493
1.556714 0.0015118968
1.557714 0.001509252
1.558714 0.0015065141
1.559714 0.0015036825999999999
1.560714 0.0015007567999999998
1.561714 0.0014977359
1.562714 0.0014946193
1.563714 0.0014914064
1.564714 0.0014880965
1.565714 0.0014846888000000001
1.566714 0.0014811827
1.567714 0.0014775775999999999
1.568714 0.0014738726
1.569714 0.0014700673
1.570714 0.0014661608
1.571714 0.0014621524
1.572714 0.0014580415
1.573714 0.0014538275
1.574714 0.0014495094999999998
1.575714 0.0014450869
1.576714 0.0014405589
1.577714 0.001435925
1.578714 0.0014311843
1.579714 0.0014263362000000001
1.580714 0.0014213799
1.581714 0.0014163148
1.582714 0.0014111401
1.583714 0.0014058553
1.584714 0.0014004594
1.585714 0.0013949519
1.586714 0.0013893319
1.587714 0.0013835988999999999
1.588714 0.0013777521000000001
1.589714 0.0013717909
1.590714 0.0013657143
1.591714 0.0013595219000000001
1.592714 0.0013532128
1.593714 0.0013467864
1.594714 0.001340242
1.595714 0.0013335789999999999
1.596714 0.0013267965
1.597714 0.0013198939999999998
1.598714 0.0013128706999999999
1.599714 0.0013057260000000001
1.600714 0.0012984590999999999
1.601714 0.0012910695
1.602714 0.0012835563999999999
1.603714 0.0012759192
1.604714 0.0012681572
1.605714 0.0012602698
1.606714 0.0012522562
1.607714 0.001244116
1.608714 0.0012358483
1.609714 0.0012274527
1.610714 0.0012189284
1.611714 0.001210275
1.612714 0.0012014917
1.613714 0.0011925780000000001
1.614714 0.0011835333
1.615714 0.0011743569
1.616714 0.0011650483
1.617714 0.0011556071
1.618714 0.0011460324
1.619714 0.001136324
1.620714 0.001126481
1.621714 0.0011165032
1.622714 0.0011063898
1.623714 0.0010961404000000001
1.624714 0.0010857545000000001
1.625714 0.0010752316
1.626714 0.0010645711
1.627714 0.0010537727
1.628714 0.0010428357
1.629714 0.0010317598
1.630714 0.0010205445000000001
1.631714 0.0010091892
1.632714 0.0009976936800000001
1.633714 0.00098605733
1.634714 0.00097427974
1.635714 0.00096236054
1.636714 0.00095029918
1.637714 0.00093809531
1.638714 0.00092574846
1.639714 0.00091325828
1.640714 0.00090062422
1.641714 0.0008878460000000001
1.642714 0.0008749230800000001
1.643714 0.0008618551000000001
1.644714 0.0008486415899999999
1.645714 0.0008352822099999999
1.646714 0.00082177648
1.647714 0.0008081240600000001
1.648714 0.00079432448
1.649714 0.0007803772899999999
1.650714 0.00076628203
1.651714 0.00075203839
1.652714 0.00073764586
1.653714 0.00072310404
1.654714 0.0007084125199999999
1.655714 0.00069357084
1.656714 0.00067857859
1.657714 0.00066343532
1.658714 0.00064814058
1.659714 0.00063269395
1.660714 0.00061709497
1.661714 0.00060134321
1.662714 0.00058543824
1.663714 0.00056937961
1.664714 0.00055316682
1.665714 0.0005367995099999999
1.666714 0.00052027717
1.667714 0.00050359936
1.668714 0.00048676566
1.669714 0.00046977560999999997
1.670714 0.00045262877
1.671714 0.00043532467999999995
1.672714 0.00041786288
1.673714 0.00040024296999999995
1.674714 0.00038246453
1.675714 0.00036452709
1.676714 0.00034643023999999996
1.677714 0.00032817356
1.678714 0.00030975664
1.679714 0.00029117905
1.680714 0.00027244043
1.681714 0.00025354036
1.682714 0.00023447847
1.683714 0.00021525439000000002
1.684714 0.00019586776
1.685714 0.00017631822
1.686714 0.00015660545
1.687714 0.00013672910999999998
1.688714 0.00011668889999999999
1.689714 9.648450700000001e-05
1.690714 7.6115668e-05
1.691714 5.5582109e-05
1.692714 3.4883584e-05
1.693714 1.4019858999999999e-05
1.694714 -7.0092796000000005e-06
1.695714 -2.820403e-05
1.696714 -4.9564574e-05
1.697714 -7.1091074e-05
1.698714 -9.2783671e-05
1.699714 -0.00011464249000000001
1.700714 -0.00013666764
1.701714 -0.00015885922
1.702714 -0.0001812173
1.703714 -0.00020374191
1.704714 -0.00022643312000000001
1.705714 -0.00024929093
1.706714 -0.00027231536
1.707714 -0.00029550637999999996
1.708714 -0.00031886398
1.709714 -0.0003423881
1.710714 -0.00036607869
1.711714 -0.00038993567000000003
1.712714 -0.00041395892
1.713714 -0.00043814839
1.714714 -0.00046250393
1.715714 -0.00048702540999999997
1.716714 -0.0005117126900000001
1.717714 -0.00053656563
1.718714 -0.00056158406
1.719714 -0.00058676778
1.720714 -0.00061211663
1.721714 -0.00063763041
1.722714 -0.0006633089
1.723714 -0.00068915192
1.724714 -0.00071515919
1.725714 -0.00074133054
1.726714 -0.00076766573
1.727714 -0.0007941645
1.728714 -0.00082082652
1.729714 -0.00084765161
1.730714 -0.0008746394999999999
1.731714 -0.00090178992
1.732714 -0.00092910259
1.733714 -0.00095657715
1.734714 -0.00098421342
1.735714 -0.0010120110000000002
1.736714 -0.0010399697
1.737714 -0.0010680892
1.738714 -0.0010963691
1.739714 -0.0011248091
1.740714 -0.0011534089
1.741714 -0.0011821682
1.742714 -0.0012110867
1.743714 -0.001240164
1.744714 -0.0012693998
1.745714 -0.0012987937
1.746714 -0.0013283454
1.747714 -0.0013580545
1.748714 -0.0013879207
1.749714 -0.0014179436999999999
1.750714 -0.001448123
1.751714 -0.0014784582999999999
1.752714 -0.0015089492
1.753714 -0.0015395954
1.754714 -0.0015703963
1.755714 -0.0016013519
1.756714 -0.0016324615000000002
1.757714 -0.0016637248
1.758714 -0.0016951413000000002
1.759714 -0.0017267108
1.760714 -0.0017584327000000001
1.761714 -0.0017903067000000002
1.762714 -0.0018223322
1.763714 -0.0018545088
1.764714 -0.0018868363
1.765714 -0.0019193139
1.766714 -0.0019519415
1.767714 -0.0019847184
1.768714 -0.0020176441
1.769714 -0.0020507183
1.770714 -0.0020839401
1.771714 -0.0021173093
1.772714 -0.0021508255
1.773714 -0.0021844879
1.774714 -0.0022182960000000002
1.775714 -0.0022522492
1.776714 -0.0022863469
1.777714 -0.0023205886
1.778714 -0.0023549735
1.779714 -0.0023895012
1.780714 -0.002424171
1.781714 -0.0024589821
1.782714 -0.002493934
1.783714 -0.0025290257
1.784714 -0.0025642568
1.785714 -0.0025996264
1.786714 -0.0026351338
1.787714 -0.0026707781
1.788714 -0.0027065587
1.789714 -0.0027424747
1.790714 -0.0027785251999999996
1.791714 -0.0028147095
1.792714 -0.0028510265
1.793714 -0.0028874754
1.794714 -0.0029240555
1.795714 -0.0029607656
1.796714 -0.0029976049
1.797714 -0.0030345724
1.798714 -0.003071667
1.799714 -0.0031088879
1.800714 -0.0031462339
1.801714 -0.0031837040000000003
1.802714 -0.0032212970999999997
1.803714 -0.003259012
1.804714 -0.0032968476999999997
1.805714 -0.0033348035
1.806714 -0.0033728775
1.807714 -0.0034110689999999996
1.808714 -0.0034493769
1.809714 -0.0034877998
1.810714 -0.0035263365000000003
1.811714 -0.0035649857000000004
1.812714 -0.0036037461999999998
1.813714 -0.0036426169000000003
1.814714 -0.0036815964000000002
1.815714 -0.0037206832
1.816714 -0.0037598761999999997
1.817714 -0.003799174
1.818714 -0.0038385754999999996
1.819714 -0.0038780789000000004
1.820714 -0.003917683
1.821714 -0.0039573863999999995
1.822714 -0.0039971877
1.823714 -0.0040370858
1.824714 -0.0040770788
1.825714 -0.0041171654
1.826714 -0.0041573439
1.827714 -0.0041976135
1.828714 -0.0042379721
1.829714 -0.0042784184
1.830714 -0.004318951
1.831714 -0.0043595683
1.832714 -0.0044002684999999995
1.833714 -0.0044410503
1.834714 -0.0044819123999999995
1.835714 -0.0045228528
1.836714 -0.0045638702
1.837714 -0.004604963
1.838714 -0.0046461297
1.839714 -0.004687368700000001
1.840714 -0.004728678300000001
1.841714 -0.0047700571
1.842714 -0.0048115031
1.843714 -0.0048530150000000005
1.844714 -0.0048945909
1.845714 -0.0049362294
1.846714 -0.0049779286
1.847714 -0.005019687199999999
1.848714 -0.0050615032
1.849714 -0.0051033752
1.850714 -0.005145301499999999
1.851714 -0.0051872800999999994
1.852714 -0.0052293093
1.853714 -0.0052713876
1.854714 -0.0053135132
1.855714 -0.0053556843
1.856714 -0.0053978994
1.857714 -0.0054401564
1.858714 -0.0054824537
1.859714 -0.0055247896
1.860714 -0.0055671622
1.861714 -0.0056095698
1.862714 -0.0056520108
1.863714 -0.0056944831
1.864714 -0.0057369849
1.865714 -0.0057795147
1.866714 -0.0058220703
1.867714 -0.0058646503000000004
1.868714 -0.0059072529
1.869714 -0.0059498758
1.870714 -0.0059925176
1.871714 -0.006035176200000001
1.872714 -0.00607785
1.873714 -0.0061205370000000005
1.874714 -0.006163235999999999
1.875714 -0.0062059444
1.876714 -0.006248660099999999
1.877714 -0.006291381600000001
1.878714 -0.0063341075
1.879714 -0.0063768355
1.880714 -0.0064195636
1.881714 -0.006462290200000001
1.882714 -0.0065050132
1.883714 -0.0065477303
1.884714 -0.0065904402
1.885714 -0.0066331406
1.886714 -0.0066758301
1.887714 -0.0067185058
1.888714 -0.0067611662
1.889714 -0.0068038098
1.890714 -0.0068464338
1.891714 -0.0068890367
1.892714 -0.006931616399999999
1.893714 -0.0069741705
1.894714 -0.0070166971
1.895714 -0.0070591937
1.896714 -0.007101659099999999
1.897714 -0.0071440903
1.898714 -0.0071864859
1.899714 -0.0072288429
1.900714 -0.0072711597999999995
1.901714 -0.007313434599999999
1.902714 -0.007355665
1.903714 -0.0073978488000000005
1.904714 -0.0074399832
1.905714 -0.0074820666
1.906714 -0.007524096899999999
1.907714 -0.007566071099999999
1.908714 -0.0076079879
1.909714 -0.0076498443
1.910714 -0.0076916382
1.911714 -0.0077333672
1.912714 -0.007775029399999999
1.913714 -0.0078166217
1.914714 -0.0078581426
1.915714 -0.0078995887
1.916714 -0.0079409583
1.917714 -0.0079822486
1.918714 -0.0080234575
1.919714 -0.0080645827
1.920714 -0.0081056212
1.921714 -0.0081465711
1.922714 -0.008187429199999999
1.923714 -0.0082281935
1.924714 -0.008268860999999999
1.925714 -0.0083094295
1.926714 -0.0083498962
1.927714 -0.008390258900000001
1.928714 -0.0084305146
1.929714 -0.0084706611
1.930714 -0.0085106956
1.931714 -0.0085506152
1.932714 -0.0085904176
1.933714 -0.0086300999
1.934714 -0.00866966
1.935714 -0.008709095
1.936714 -0.0087484019
1.937714 -0.0087875786
1.938714 -0.0088266213
1.939714 -0.0088655288
1.940714 -0.008904297299999999
1.941714 -0.008942924599999999
1.942714 -0.0089814086
1.943714 -0.0090197456
1.944714 -0.0090579335
1.945714 -0.00909597
1.946714 -0.0091338523
1.947714 -0.0091715774
1.948714 -0.0092091424
1.949714 -0.0092465452
1.950714 -0.0092837829
1.951714 -0.0093208531
1.952714 -0.0093577532
1.953714 -0.00939448
1.954714 -0.0094310315
1.955714 -0.009467405500000001
1.956714 -0.0095035983
1.957714 -0.0095396084
1.958714 -0.0095754323
1.959714 -0.0096110685
1.960714 -0.009646513399999999
1.961714 -0.009681765399999999
1.962714 -0.0097168217
1.963714 -0.0097516793
1.964714 -0.0097863362
1.965714 -0.0098207893
1.966714 -0.0098550372
1.967714 -0.009889076299999999
1.968714 -0.0099229052
1.969714 -0.0099565208
1.970714 -0.0099899211
1.971714 -0.010023104
1.972714 -0.010056066
1.973714 -0.010088806
1.974714 -0.010121320999999999
1.975714 -0.010153608
1.976714 -0.010185666
1.977714 -0.010217493
1.978714 -0.010249085
1.979714 -0.010280441
1.980714 -0.010311558
1.981714 -0.010342434
1.982714 -0.010373066
1.983714 -0.010403454
1.984714 -0.010433593
1.985714 -0.010463482
1.986714 -0.010493118000000001
1.987714 -0.010522499999999999
1.988714 -0.010551625
1.989714 -0.010580491000000001
1.990714 -0.010609096
1.991714 -0.010637436
1.992714 -0.01066551
1.993714 -0.010693316
1.994714 -0.010720851
1.995714 -0.010748113
1.996714 -0.010775099
1.997714 -0.010801807
1.998714 -0.010828234
1.999714 -0.010854378999999999
2.000714 -0.010880239
2.001714 -0.010905811000000001
2.002714 -0.010931092
2.003714 -0.010956082
2.004714 -0.010980776
2.005714 -0.011005173
2.006714 -0.011029271
2.007714 -0.011053065
2.008714 -0.011076555
2.009714 -0.011099737
2.010714 -0.011122609
2.011714 -0.011145169
2.012714 -0.011167413
2.013714 -0.011189339
2.014714 -0.011210946
2.015714 -0.01123223
2.016714 -0.011253188
2.017714 -0.011273818
2.018714 -0.011294118
2.019714 -0.011314085
2.020714 -0.011333716
2.021714 -0.011353008
2.022714 -0.01137196
2.023714 -0.011390569
2.024714 -0.011408832
2.025714 -0.011426747000000001
2.026714 -0.01144431
2.027714 -0.011461521
2.028714 -0.011478375
2.029714 -0.011494872
2.030714 -0.011511008000000001
2.031714 -0.011526781
2.032714 -0.011542188
2.033714 -0.011557228000000001
2.034714 -0.011571897000000001
2.035714 -0.011586193
2.036714 -0.011600115
2.037714 -0.01161366
2.038714 -0.011626825
2.039714 -0.011639608
2.040714 -0.011652008
2.041714 -0.011664021
2.042714 -0.011675646
2.043714 -0.01168688
2.044714 -0.011697721
2.045714 -0.011708168000000001
2.046714 -0.011718218
2.047714 -0.011727869
2.048714 -0.011737118999999999
2.049714 -0.011745965
2.050714 -0.011754407
2.051714 -0.011762442
2.052714 -0.011770068
2.053714 -0.011777283
2.054714 -0.011784085
2.055714 -0.011790473
2.056714 -0.011796445000000001
2.057714 -0.011802
2.058714 -0.011807135
2.059714 -0.011811849000000001
2.060714 -0.011816141
2.061714 -0.011820007
2.062714 -0.011823448
2.063714 -0.011826461
2.064714 -0.011829045
2.065714 -0.011831197
2.066714 -0.011832918
2.067714 -0.011834205
2.068714 -0.011835057
2.069714 -0.011835472
2.070714 -0.011835449000000001
2.071714 -0.011834985999999999
2.072714 -0.011834082
2.073714 -0.011832735
2.074714 -0.011830944
2.075714 -0.011828708
2.076714 -0.011826026
2.077714 -0.011822895
2.078714 -0.011819314
2.079714 -0.011815283
2.080714 -0.011810799
2.081714 -0.011805862
2.082714 -0.01180047
2.083714 -0.011794621
2.084714 -0.011788315
2.085714 -0.01178155
2.086714 -0.011774324000000001
2.087714 -0.011766637
2.088714 -0.011758487
2.089714 -0.011749873000000001
2.090714 -0.011740793999999999
2.091714 -0.011731249
2.092714 -0.011721236
2.093714 -0.011710754
2.094714 -0.011699801999999999
2.095714 -0.011688379
2.096714 -0.011676484
2.097714 -0.011664115
2.098714 -0.011651271
2.099714 -0.011637952
2.100714 -0.011624156
2.101714 -0.011609882
2.102714 -0.01159513
2.103714 -0.011579898
2.104714 -0.011564184
2.105714 -0.011547989
2.106714 -0.011531311
2.107714 -0.011514148
2.108714 -0.011496501
2.109714 -0.011478368
2.110714 -0.011459747000000001
2.111714 -0.011440639
2.112714 -0.011421042
2.113714 -0.011400956
2.114714 -0.011380378
2.115714 -0.011359309
2.116714 -0.011337749000000001
2.117714 -0.011315694
2.118714 -0.011293146
2.119714 -0.011270103
2.120714 -0.011246565
2.121714 -0.01122253
2.122714 -0.011197999
2.123714 -0.011172971
2.124714 -0.011147444
2.125714 -0.011121418
2.126714 -0.011094894
2.127714 -0.011067869
2.128714 -0.011040345
2.129714 -0.011012318
2.130714 -0.010983791
2.131714 -0.010954762
2.132714 -0.010925231
2.133714 -0.010895196999999999
2.134714 -0.010864661000000001
2.135714 -0.010833621
2.136714 -0.010802079
2.137714 -0.010770033
2.138714 -0.010737482
2.139714 -0.010704427
2.140714 -0.010670869
2.141714 -0.010636805
2.142714 -0.010602236999999999
2.143714 -0.010567165
2.144714 -0.010531588
2.145714 -0.010495506
2.146714 -0.010458918
2.147714 -0.010421826
2.148714 -0.010384229
2.149714 -0.010346127
2.150714 -0.01030752
2.151714 -0.010268409000000001
2.152714 -0.010228793
2.153714 -0.010188673
2.154714 -0.010148047
2.155714 -0.010106918
2.156714 -0.010065284
2.157714 -0.010023147
2.158714 -0.009980506
2.159714 -0.009937361799999999
2.160714 -0.009893714
2.161714 -0.009849564199999999
2.162714 -0.0098049117
2.163714 -0.0097597578
2.164714 -0.009714101900000001
2.165714 -0.0096679454
2.166714 -0.009621288300000001
2.167714 -0.0095741314
2.168714 -0.0095264753
2.169714 -0.0094783209
2.170714 -0.0094296687
2.171714 -0.0093805189
2.172714 -0.0093308729
2.173714 -0.009280731300000001
2.174714 -0.0092300943
2.175714 -0.0091789632
2.176714 -0.0091273389
2.177714 -0.0090752226
2.178714 -0.0090226145
2.179714 -0.0089695161
2.180714 -0.0089159279
2.181714 -0.0088618515
2.182714 -0.0088072877
2.183714 -0.008752237000000001
2.184714 -0.0086967011
2.185714 -0.0086406806
2.186714 -0.008584177
2.187714 -0.0085271917
2.188714 -0.0084697254
2.189714 -0.008411779
2.190714 -0.0083533545
2.191714 -0.0082944527
2.192714 -0.008235075100000001
2.193714 -0.008175223
2.194714 -0.0081148974
2.195714 -0.0080541002
2.196714 -0.007992833
2.197714 -0.0079310965
2.198714 -0.0078688929
2.199714 -0.0078062236
2.200714 -0.0077430894
2.201714 -0.007679492400000001
2.202714 -0.007615434200000001
2.203714 -0.007550916800000001
2.204714 -0.007485940999999999
2.205714 -0.0074205091
2.206714 -0.0073546224
2.207714 -0.0072882831
2.208714 -0.0072214919999999995
2.209714 -0.0071542512
2.210714 -0.007086563
2.211714 -0.0070184287
2.212714 -0.0069498499
2.213714 -0.0068808287
2.214714 -0.0068113665999999995
2.215714 -0.0067414649999999994
2.216714 -0.0066711262
2.217714 -0.0066003521999999995
2.218714 -0.0065291446
2.219714 -0.0064575048
2.220714 -0.006385435
2.221714 -0.0063129373
2.222714 -0.0062400133
2.223714 -0.0061666651000000005
2.224714 -0.0060928945
2.225714 -0.0060187033999999995
2.226714 -0.0059440936
2.227714 -0.0058690672000000004
2.228714 -0.005793626
2.229714 -0.0057177724
2.230714 -0.0056415083000000005
2.231714 -0.0055648357
2.232714 -0.005487756799999999
2.233714 -0.0054102737
2.234714 -0.0053323882
2.235714 -0.0052541029
2.236714 -0.0051754198999999996
2.237714 -0.0050963416
2.238714 -0.0050168699
2.239714 -0.0049370075
2.240714 -0.0048567566
2.241714 -0.0047761196999999995
2.242714 -0.0046950991
2.243714 -0.0046136971
2.244714 -0.0045319164
2.245714 -0.004449759199999999
2.246714 -0.004367228
2.247714 -0.0042843253999999996
2.248714 -0.0042010539
2.249714 -0.004117416
2.250714 -0.0040334144
2.251714 -0.0039490511
2.252714 -0.0038643290999999997
2.253714 -0.003779251
2.254714 -0.0036938192
2.255714 -0.0036080364000000004
2.256714 -0.0035219055
2.257714 -0.0034354285000000005
2.258714 -0.0033486084999999996
2.259714 -0.0032614484000000003
2.260714 -0.0031739502
2.261714 -0.0030861174
2.262714 -0.0029979523
2.263714 -0.0029094575
2.264714 -0.0028206361
2.265714 -0.0027314905
2.266714 -0.0026420239
2.267714 -0.0025522388
2.268714 -0.0024621382
2.269714 -0.002371725
2.270714 -0.0022810018
2.271714 -0.0021899717
2.272714 -0.0020986377
2.273714 -0.0020070027
2.274714 -0.0019150694999999999
2.275714 -0.0018228412999999998
2.276714 -0.0017303207999999999
2.277714 -0.0016375112000000002
2.278714 -0.0015444152999999998
2.279714 -0.0014510363
2.280714 -0.0013573772
2.281714 -0.0012634409
2.282714 -0.0011692306
2.283714 -0.0010747492
2.284714 -0.00097999982
2.285714 -0.00088498555
2.286714 -0.0007897094299999999
2.287714 -0.00069417456
2.288714 -0.0005983840300000001
2.289714 -0.00050234094
2.290714 -0.00040604832
2.291714 -0.00030950935
2.292714 -0.00021272714999999998
2.293714 -0.00011570485000000001
2.294714 -1.8445576e-05
2.295714 7.904748099999999e-05
2.296714 0.00017677114
2.297714 0.00027472222
2.298714 0.00037289748999999996
2.299714 0.0004712937
2.300714 0.00056990762
2.301714 0.0006687359499999999
2.302714 0.00076777542
2.303714 0.0008670226599999999
2.304714 0.00096647436
2.305714 0.0010661272000000001
2.306714 0.0011659776
2.307714 0.0012660222
2.308714 0.0013662576
2.309714 0.0014666803
2.310714 0.0015672867
2.311714 0.0016680733
2.312714 0.0017690367
2.313714 0.001870173
2.314714 0.0019714789
2.315714 0.0020729507000000003
2.316714 0.0021745847
2.317714 0.0022763774
2.318714 0.002378325
2.319714 0.0024804238
2.320714 0.0025826701
2.321714 0.0026850603
2.322714 0.0027875907
2.323714 0.0028902576
2.324714 0.002993057
2.325714 0.0030959854
2.326714 0.0031990392000000004
2.327714 0.0033022145
2.328714 0.0034055072000000004
2.329714 0.0035089139
2.330714 0.0036124307
2.331714 0.0037160542
2.332714 0.0038197802
2.333714 0.0039236053
2.334714 0.0040275252
2.335714 0.0041315365
2.336714 0.0042356351
2.337714 0.0043398177
2.338714 0.00444408
2.339714 0.0045484183
2.340714 0.004652829
2.341714 0.0047573085
2.342714 0.0048618527000000005
2.343714 0.0049664581
2.344714 0.0050711205
2.345714 0.0051758365
2.346714 0.0052806019
2.347714 0.0053854131999999996
2.348714 0.0054902666
2.349714 0.0055951587
2.350714 0.0057000852
2.351714 0.0058050427000000005
2.352714 0.0059100272
2.353714 0.0060150353
2.354714 0.0061200633
2.355714 0.0062251071
2.356714 0.006330163200000001
2.357714 0.006435228
2.358714 0.0065402979
2.359714 0.00664537
2.360714 0.0067504399
2.361714 0.006855504
2.362714 0.006960559399999999
2.363714 0.007065601699999999
2.364714 0.0071706279000000005
2.365714 0.007275634600000001
2.366714 0.0073806179
2.367714 0.0074855749999999995
2.368714 0.007590501600000001
2.369714 0.0076953947
2.370714 0.0078002508
2.371714 0.0079050667
2.372714 0.0080098383
2.373714 0.0081145634
2.374714 0.008219237499999999
2.375714 0.0083238578
2.376714 0.0084284206
2.377714 0.0085329229
2.378714 0.0086373606
2.379714 0.0087417313
2.380714 0.0088460307
2.381714 0.0089502559
2.382714 0.0090544032
2.383714 0.0091584698
2.384714 0.0092624519
2.385714 0.0093663461
2.386714 0.0094701492
2.387714 0.0095738578
2.388714 0.0096774682
2.389714 0.0097809774
2.390714 0.0098843819
2.391714 0.0099876779
2.392714 0.010090862
2.393714 0.010193931
2.394714 0.010296880999999999
2.395714 0.010399709
2.396714 0.010502411
2.397714 0.010604985
2.398714 0.010707425
2.399714 0.01080973
2.400714 0.010911895999999999
2.401714 0.011013918
2.402714 0.011115793
2.403714 0.011217519
2.404714 0.011319092
2.405714 0.011420508
2.406714 0.011521764
2.407714 0.011622855999999999
2.408714 0.011723781
2.409714 0.011824536
2.410714 0.011925116
2.411714 0.012025519
2.412714 0.012125740999999999
2.413714 0.012225778
2.414714 0.012325628
2.415714 0.012425287
2.416714 0.01252475
2.417714 0.012624016
2.418714 0.01272308
2.419714 0.012821938
2.420714 0.012920589
2.421714 0.013019027999999998
2.422714 0.013117252
2.423714 0.013215256
2.424714 0.013313039
2.425714 0.013410597
2.426714 0.013507924
2.427714 0.013605021
2.428714 0.013701880999999999
2.429714 0.013798501
2.430714 0.013894879999999998
2.431714 0.013991013
2.432714 0.014086897
2.433714 0.014182529
2.434714 0.014277906
2.435714 0.014373023
2.436714 0.014467879
2.437714 0.014562471
2.438714 0.014656793999999999
2.439714 0.014750846
2.440714 0.014844624
2.441714 0.014938125
2.442714 0.015031344000000002
2.443714 0.015124280999999998
2.444714 0.015216932
2.445714 0.015309292999999998
2.446714 0.015401360999999999
2.447714 0.015493136
2.448714 0.015584612
2.449714 0.015675787
2.450714 0.015766660000000002
2.451714 0.015857225
2.452714 0.01594748
2.453714 0.016037424
2.454714 0.016127054
2.455714 0.016216365
2.456714 0.016305356
2.457714 0.016394025
2.458714 0.016482368
2.459714 0.016570382
2.460714 0.016658066000000003
2.461714 0.016745417000000002
2.462714 0.016832431999999998
2.463714 0.016919107
2.464714 0.017005441
2.465714 0.017091431
2.466714 0.017177075
2.467714 0.01726237
2.468714 0.017347313
2.469714 0.017431902000000003
2.470714 0.017516135
2.471714 0.017600009
2.472714 0.017683522
2.473714 0.017766672
2.474714 0.017849455
2.475714 0.01793187
2.476714 0.018013913
2.477714 0.018095585
2.478714 0.01817688
2.479714 0.018257799
2.480714 0.018338337
2.481714 0.018418493
2.482714 0.018498265
2.483714 0.01857765
2.484714 0.018656645
2.485714 0.018735249
2.486714 0.01881346
2.487714 0.018891275
2.488714 0.018968692000000002
2.489714 0.01904571
2.490714 0.019122324
2.491714 0.019198534
2.492714 0.019274336
2.493714 0.01934973
2.494714 0.019424713
2.495714 0.019499281
2.496714 0.019573435
2.497714 0.019647169
2.498714 0.019720485
2.499714 0.019793377
2.500714 0.019865844
2.501714 0.019937885
2.502714 0.020009496
2.503714 0.020080677
2.504714 0.020151424
2.505714 0.020221736
2.506714 0.020291609999999998
2.507714 0.020361044
2.508714 0.020430036
2.509714 0.020498584
2.510714 0.020566686
2.511714 0.020634339
2.512714 0.020701543
2.513714 0.020768294
2.514714 0.020834591
2.515714 0.020900431
2.516714 0.020965814
2.517714 0.021030735999999998
2.518714 0.021095197
2.519714 0.021159193
2.520714 0.021222724
2.521714 0.021285786
2.522714 0.02134838
2.523714 0.021410502
2.524714 0.02147215
2.525714 0.021533323
2.526714 0.021594019
2.527714 0.021654238
2.528714 0.021713976
2.529714 0.021773232
2.530714 0.021832004000000002
2.531714 0.021890292
2.532714 0.021948092
2.533714 0.022005405000000002
2.534714 0.022062227
2.535714 0.022118558
2.536714 0.022174395
2.537714 0.022229737
2.538714 0.022284585
2.539714 0.022338935
2.540714 0.022392785000000002
2.541714 0.022446136
2.542714 0.022498984
2.543714 0.022551329
2.544714 0.022603168
2.545714 0.022654503
2.546714 0.02270533
2.547714 0.022755648
2.548714 0.022805456
2.549714 0.022854752
2.550714 0.022903536
2.551714 0.022951806
2.552714 0.022999561
2.553714 0.023046799
2.554714 0.02309352
2.555714 0.023139722
2.556714 0.023185404
2.557714 0.023230564
2.558714 0.023275202
2.559714 0.023319318
2.560714 0.023362907999999998
2.561714 0.023405973
2.562714 0.023448511000000002
2.563714 0.023490521
2.564714 0.023532001
2.565714 0.023572951999999998
2.566714 0.023613371
2.567714 0.023653259
2.568714 0.023692613
2.569714 0.023731434
2.570714 0.023769718
2.571714 0.023807466
2.572714 0.023844677
2.573714 0.023881349
2.574714 0.023917483
2.575714 0.023953074999999997
2.576714 0.023988126
2.577714 0.024022635
2.578714 0.024056601
2.579714 0.02409002
2.580714 0.024122895
2.581714 0.024155223
2.582714 0.024187005
2.583714 0.024218237
2.584714 0.02424892
2.585714 0.024279053
2.586714 0.024308634
2.587714 0.024337662
2.588714 0.024366137
2.589714 0.024394058
2.590714 0.024421422999999998
2.591714 0.024448233
2.592714 0.024474485
2.593714 0.024500181000000003
2.594714 0.024525318
2.595714 0.024549895999999998
2.596714 0.024573911999999996
2.597714 0.02459737
2.598714 0.024620266000000002
2.599714 0.0246426
2.600714 0.02466437
2.601714 0.024685575
2.602714 0.024706214999999997
2.603714 0.024726290999999997
2.604714 0.024745802999999997
2.605714 0.024764745999999997
2.606714 0.024783121999999998
2.607714 0.024800931
2.608714 0.024818172
2.609714 0.024834843
2.610714 0.024850943
2.611714 0.024866473
2.612714 0.024881432000000002
2.613714 0.024895821
2.614714 0.024909637000000002
2.615714 0.024922879
2.616714 0.024935548000000002
2.617714 0.024947643000000002
2.618714 0.024959163
2.619714 0.024970108999999997
2.620714 0.024980477999999997
2.621714 0.024990271999999997
2.622714 0.024999489
2.623714 0.025008126999999998
2.624714 0.025016189
2.625714 0.025023671
2.626714 0.025030575000000003
2.627714 0.025036899
2.628714 0.025042644000000003
2.629714 0.025047809999999997
2.630714 0.025052396999999997
2.631714 0.025056402000000002
2.632714 0.025059827
2.633714 0.025062670000000002
2.634714 0.025064932
2.635714 0.025066611000000003
2.636714 0.025067707999999998
2.637714 0.025068220999999998
2.638714 0.025068151
2.639714 0.025067496
2.640714 0.025066259
2.641714 0.025064437
2.642714 0.02506203
2.643714 0.025059034999999997
2.644714 0.025055455999999997
2.645714 0.025051287999999998
2.646714 0.025046531999999996
2.647714 0.025041189
2.648714 0.025035257999999998
2.649714 0.025028738000000002
2.650714 0.025021631
2.651714 0.025013933000000002
2.652714 0.025005644
2.653714 0.024996764999999997
2.654714 0.024987293999999997
2.655714 0.024977232999999998
2.656714 0.024966578000000003
2.657714 0.02495533
2.658714 0.024943490000000002
2.659714 0.024931054
2.660714 0.024918024
2.661714 0.024904401
2.662714 0.024890181
2.663714 0.024875363999999997
2.664714 0.024859950999999998
2.665714 0.024843941
2.666714 0.024827334000000003
2.667714 0.024810128
2.668714 0.024792325000000004
2.669714 0.024773923000000003
2.670714 0.024754921
2.671714 0.024735319000000002
2.672714 0.024715118
2.673714 0.024694315
2.674714 0.024672912
2.675714 0.024650907
2.676714 0.024628299000000003
2.677714 0.024605091
2.678714 0.024581281
2.679714 0.024556866
2.680714 0.024531849
2.681714 0.024506229000000004
2.682714 0.024480002999999997
2.683714 0.024453175
2.684714 0.024425742
2.685714 0.024397705
2.686714 0.024369064000000003
2.687714 0.024339817
2.688714 0.024309965
2.689714 0.024279508
2.690714 0.024248444
2.691714 0.024216775000000003
2.692714 0.024184499
2.693714 0.024151616
2.694714 0.024118126
2.695714 0.024084029
2.696714 0.024049325
2.697714 0.024014013
2.698714 0.023978093000000002
2.699714 0.023941566
2.700714 0.023904431
2.701714 0.023866688
2.702714 0.023828336
2.703714 0.023789374999999998
2.704714 0.023749805000000002
2.705714 0.023709628
2.706714 0.023668841
2.707714 0.023627446
2.708714 0.023585441999999998
2.709714 0.023542828000000002
2.710714 0.023499604
2.711714 0.023455772
2.712714 0.023411331
2.713714 0.023366281
2.714714 0.023320621
2.715714 0.023274352
2.716714 0.023227474999999997
2.717714 0.023179987
2.718714 0.023131890000000002
2.719714 0.023083185
2.720714 0.02303387
2.721714 0.022983945000000002
2.722714 0.022933411
2.723714 0.022882268
2.724714 0.022830516
2.725714 0.022778154
2.726714 0.022725182
2.727714 0.0226716
2.728714 0.022617409
2.729714 0.022562607999999998
2.730714 0.022507196
2.731714 0.022451173999999997
2.732714 0.022394542
2.733714 0.022337299999999997
2.734714 0.022279449
2.735714 0.022220987
2.736714 0.022161914999999997
2.737714 0.022102233000000002
2.738714 0.022041942
2.739714 0.02198104
2.740714 0.02191953
2.741714 0.021857407
2.742714 0.021794676
2.743714 0.021731334
2.744714 0.021667383000000002
2.745714 0.021602821999999997
2.746714 0.021537651999999997
2.747714 0.021471873000000002
2.748714 0.021405485
2.749714 0.021338486
2.750714 0.021270878
2.751714 0.021202661
2.752714 0.021133835
2.753714 0.021064399
2.754714 0.020994354
2.755714 0.0209237
2.756714 0.020852436
2.757714 0.020780563000000002
2.758714 0.020708081
2.759714 0.02063499
2.760714 0.020561289
2.761714 0.020486978
2.762714 0.020412056999999997
2.763714 0.020336527
2.764714 0.020260387
2.765714 0.020183637
2.766714 0.020106278
2.767714 0.020028309
2.768714 0.019949728
2.769714 0.019870538
2.770714 0.019790739
2.771714 0.019710328
2.772714 0.019629305
2.773714 0.019547672000000002
2.774714 0.019465429
2.775714 0.019382575
2.776714 0.019299109
2.777714 0.019215031
2.778714 0.019130342
2.779714 0.019045041999999998
2.780714 0.018959129999999998
2.781714 0.018872606
2.782714 0.01878547
2.783714 0.018697724
2.784714 0.018609365
2.785714 0.018520394
2.786714 0.018430811
2.787714 0.018340617
2.788714 0.018249812
2.789714 0.018158394
2.790714 0.018066364
2.791714 0.017973724
2.792714 0.017880471999999998
2.793714 0.01778661
2.794714 0.017692136
2.795714 0.01759705
2.796714 0.017501354
2.797714 0.017405047
2.798714 0.017308129000000002
2.799714 0.017210601000000002
2.800714 0.017112462999999998
2.801714 0.017013715
2.802714 0.016914359
2.803714 0.016814393
2.804714 0.016713819
2.805714 0.016612637
2.806714 0.016510847000000002
2.807714 0.016408450999999998
2.808714 0.016305449
2.809714 0.01620184
2.810714 0.016097627
2.811714 0.015992808
2.812714 0.015887384999999997
2.813714 0.015781359999999998
2.814714 0.015674732
2.815714 0.015567502
2.816714 0.015459671
2.817714 0.015351239999999999
2.818714 0.015242209999999999
2.819714 0.015132582
2.820714 0.015022357
2.821714 0.014911535
2.822714 0.014800117000000002
2.823714 0.014688105000000002
2.824714 0.014575499999999998
2.825714 0.014462302
2.826714 0.014348511
2.827714 0.014234130999999999
2.828714 0.01411916
2.829714 0.014003601999999999
2.830714 0.013887456
2.831714 0.013770722999999999
2.832714 0.013653406000000002
2.833714 0.013535505
2.834714 0.013417020000000002
2.835714 0.013297953
2.836714 0.013178306
2.837714 0.01305808
2.838714 0.012937275
2.839714 0.012815894
2.840714 0.012693935
2.841714 0.012571401999999999
2.842714 0.012448295
2.843714 0.012324615
2.844714 0.012200362999999999
2.845714 0.012075540000000001
2.846714 0.011950148
2.847714 0.011824186
2.848714 0.011697657
2.849714 0.011570562
2.850714 0.011442902
2.851714 0.011314677
2.852714 0.011185889000000001
2.853714 0.011056538999999999
2.854714 0.010926629
2.855714 0.010796158
2.856714 0.010665127
2.857714 0.010533539
2.858714 0.010401394000000001
2.859714 0.010268694
2.860714 0.010135438
2.861714 0.010001629000000001
2.862714 0.0098672674
2.863714 0.0097323544
2.864714 0.0095968913
2.865714 0.0094608789
2.866714 0.0093243187
2.867714 0.009187212
2.868714 0.0090495596
2.869714 0.008911363
2.870714 0.0087726236
2.871714 0.0086333421
2.872714 0.0084935207
2.873714 0.008353160200000001
2.874714 0.008212262
2.875714 0.0080708276
2.876714 0.0079288584
2.877714 0.0077863559
2.878714 0.0076433222
2.879714 0.0074997581
2.880714 0.007355665700000001
2.881714 0.0072110466
2.882714 0.0070659029
2.883714 0.006920236000000001
2.884714 0.0067740475
2.885714 0.0066273395
2.886714 0.0064801141
2.887714 0.006332373600000001
2.888714 0.0061841194
2.889714 0.0060353541
2.890714 0.0058860794999999995
2.891714 0.0057362977
2.892714 0.0055860113
2.893714 0.0054352222
2.894714 0.0052839328
2.895714 0.0051321458
2.896714 0.0049798633
2.897714 0.0048270878
2.898714 0.0046738216
2.899714 0.0045200675
2.900714 0.0043658281
2.901714 0.0042111056
2.902714 0.0040559029
2.903714 0.0039002228999999995
2.904714 0.0037440680999999997
2.905714 0.0035874411
2.906714 0.0034303448
2.907714 0.0032727817999999996
2.908714 0.0031147549
2.909714 0.0029562672
2.910714 0.0027973214
2.911714 0.0026379204
2.912714 0.0024780671
2.913714 0.0023177645
2.914714 0.0021570154999999997
2.915714 0.001995823
2.916714 0.0018341902
2.917714 0.0016721198
2.918714 0.001509615
2.919714 0.0013466789
2.920714 0.0011833145
2.921714 0.0010195247
2.922714 0.0008553128299999999
2.923714 0.00069068192
2.924714 0.00052563505
2.925714 0.00036017536
2.926714 0.00019430597
2.927714 2.8030055e-05
2.928714 -0.00013864925
2.929714 -0.00030572874
2.930714 -0.00047320523000000004
2.931714 -0.00064107553
2.932714 -0.00080933642
2.933714 -0.0009779846599999998
2.934714 -0.001147017
2.935714 -0.0013164302
2.936714 -0.0014862209
2.937714 -0.0016563859000000001
2.938714 -0.0018269218
2.939714 -0.0019978253
2.940714 -0.0021690932
2.941714 -0.0023407218000000003
2.942714 -0.0025127077999999997
2.943714 -0.0026850475
2.944714 -0.0028577379000000003
2.945714 -0.0030307749
2.946714 -0.0032041553
2.947714 -0.0033778753
2.948714 -0.0035519311
2.949714 -0.0037263195
2.950714 -0.0039010363
2.951714 -0.004076078
2.952714 -0.0042514406
2.953714 -0.0044271204
2.954714 -0.0046031135
2.955714 -0.004779415800000001
2.956714 -0.0049560233
2.957714 -0.005132932
2.958714 -0.0053101376
2.959714 -0.0054876364
2.960714 -0.005665424
2.961714 -0.0058434962
2.962714 -0.0060218488
2.963714 -0.0062004779
2.964714 -0.0063793784999999995
2.965714 -0.006558546699999999
2.966714 -0.006737977700000001
2.967714 -0.0069176676
2.968714 -0.007097611499999999
2.969714 -0.007277805700000001
2.970714 -0.0074582451
2.971714 -0.007638925299999999
2.972714 -0.0078198413
2.973714 -0.0080009886
2.974714 -0.0081823629
2.975714 -0.0083639592
2.976714 -0.008545773
2.977714 -0.0087277993
2.978714 -0.008910033599999999
2.979714 -0.009092471
2.980714 -0.009275107
2.981714 -0.0094579358
2.982714 -0.0096409531
2.983714 -0.009824153700000001
2.984714 -0.010007533
2.985714 -0.010191084999999999
2.986714 -0.010374805
2.987714 -0.010558689
2.988714 -0.010742731
2.989714 -0.010926925
2.990714 -0.011111267
2.991714 -0.011295751
2.992714 -0.011480372
2.993714 -0.011665123999999999
2.994714 -0.011850003
2.995714 -0.012035002
2.996714 -0.012220116
2.997714 -0.01240534
2.998714 -0.012590668999999999
2.999714 -0.012776097
3.000714 -0.012961618
3.001714 -0.013147228
3.002714 -0.013332919
3.003714 -0.013518687
3.004714 -0.013704527000000001
3.005714 -0.013890432
3.006714 -0.014076396000000001
3.007714 -0.014262414999999999
3.008714 -0.014448482
3.009714 -0.01463459
3.010714 -0.014820736
3.011714 -0.015006911000000001
3.012714 -0.015193113
3.013714 -0.015379334
3.014714 -0.015565568
3.015714 -0.015751809000000002
3.016714 -0.015938051999999998
3.017714 -0.01612429
3.018714 -0.016310519
3.019714 -0.016496729
3.020714 -0.016682917999999998
3.021714 -0.016869078000000003
3.022714 -0.017055202999999998
3.023714 -0.017241287
3.024714 -0.017427322999999998
3.025714 -0.017613306000000002
3.026714 -0.017799229
3.027714 -0.017985085999999997
3.028714 -0.018170870000000002
3.029714 -0.018356576
3.030714 -0.018542197
3.031714 -0.018727727
3.032714 -0.018913158
3.033714 -0.019098484
3.034714 -0.019283699
3.035714 -0.019468798
3.036714 -0.019653772
3.037714 -0.019838616
3.038714 -0.020023322
3.039714 -0.020207885000000002
3.040714 -0.020392299
3.041714 -0.020576555
3.042714 -0.020760648
3.043714 -0.020944571999999998
3.044714 -0.021128316999999997
3.045714 -0.021311881
3.046714 -0.021495254000000002
3.047714 -0.02167843
3.048714 -0.021861405
3.049714 -0.022044168
3.050714 -0.022226715
3.051714 -0.022409039
3.052714 -0.022591132
3.053714 -0.022772989
3.054714 -0.022954603
3.055714 -0.023135966
3.056714 -0.023317071999999998
3.057714 -0.023497915
3.058714 -0.023678486000000002
3.059714 -0.023858780000000003
3.060714 -0.02403879
3.061714 -0.024218508
3.062714 -0.024397927
3.063714 -0.024577041
3.064714 -0.024755843
3.065714 -0.024934325
3.066714 -0.025112482000000002
3.067714 -0.025290303
3.068714 -0.025467783999999997
3.069714 -0.025644916000000004
3.070714 -0.025821693
3.071714 -0.025998105
3.072714 -0.026174149
3.073714 -0.026349815999999998
3.074714 -0.0265251
3.075714 -0.026699991000000003
3.076714 -0.026874483
3.077714 -0.02704857
3.078714 -0.027222245000000003
3.079714 -0.0273955
3.080714 -0.027568323999999998
3.081714 -0.027740715000000003
3.082714 -0.027912663
3.083714 -0.028084159999999997
3.084714 -0.028255201
3.085714 -0.028425774999999997
3.086714 -0.028595877999999998
3.087714 -0.028765501000000002
3.088714 -0.028934638
3.089714 -0.02910328
3.090714 -0.029271419
3.091714 -0.029439048
3.092714 -0.02960616
3.093714 -0.029772747
3.094714 -0.029938799000000002
3.095714 -0.030104311999999998
3.096714 -0.030269279
3.097714 -0.030433689
3.098714 -0.030597535000000002
3.099714 -0.03076081
3.100714 -0.030923507
3.101714 -0.031085618000000002
3.102714 -0.031247135
3.103714 -0.031408051
3.104714 -0.031568357
3.105714 -0.031728047
3.106714 -0.031887111
3.107714 -0.032045544
3.108714 -0.032203336
3.109714 -0.032360479
3.110714 -0.032516968
3.111714 -0.032672792
3.112714 -0.032827945
3.113714 -0.032982419
3.114714 -0.03313621
3.115714 -0.033289305
3.116714 -0.033441698
3.117714 -0.033593384000000004
3.118714 -0.033744355000000004
3.119714 -0.033894600000000004
3.120714 -0.034044115
3.121714 -0.034192891
3.122714 -0.034340922
3.123714 -0.034488199000000004
3.124714 -0.034634717
3.125714 -0.034780466
3.126714 -0.034925441
3.127714 -0.035069632999999996
3.128714 -0.035213036
3.129714 -0.035355642
3.130714 -0.035497441000000005
3.131714 -0.035638429
3.132714 -0.035778599
3.133714 -0.035917942
3.134714 -0.036056450000000004
3.135714 -0.036194117
3.136714 -0.036330937
3.137714 -0.036466899000000004
3.138714 -0.036601998999999996
3.139714 -0.036736229
3.140714 -0.036869579
3.141714 -0.037002045
3.142714 -0.037133621000000006
3.143714 -0.037264294
3.144714 -0.037394062
3.145714 -0.037522917
3.146714 -0.037650848
3.147714 -0.037777852
3.148714 -0.037903921
3.149714 -0.038029046999999996
3.150714 -0.038153224
3.151714 -0.038276444
3.152714 -0.038398698
3.153714 -0.038519979
3.154714 -0.038640283
3.155714 -0.0387596
3.156714 -0.038877923999999994
3.157714 -0.038995247000000004
3.158714 -0.039111563999999995
3.159714 -0.039226867
3.160714 -0.039341149000000006
3.161714 -0.039454401
3.162714 -0.039566617
3.163714 -0.03967779
3.164714 -0.039787914
3.165714 -0.03989698
3.166714 -0.040004982
3.167714 -0.040111912
3.168714 -0.040217764999999996
3.169714 -0.040322531
3.170714 -0.040426204
3.171714 -0.040528778
3.172714 -0.040630242
3.173714 -0.040730595
3.174714 -0.040829825
3.175714 -0.040927925
3.176714 -0.041024889999999994
3.177714 -0.041120715
3.178714 -0.04121539
3.179714 -0.041308906
3.180714 -0.041401261
3.181714 -0.041492443000000004
3.182714 -0.04158245
3.183714 -0.041671272
3.184714 -0.041758904
3.185714 -0.041845336000000004
3.186714 -0.041930564000000003
3.187714 -0.042014580999999995
3.188714 -0.042097381
3.189714 -0.042178956
3.190714 -0.0422593
3.191714 -0.042338407
3.192714 -0.042416272
3.193714 -0.042492888
3.194714 -0.042568246
3.195714 -0.042642344000000006
3.196714 -0.042715174
3.197714 -0.042786729
3.198714 -0.042857003000000005
3.199714 -0.042925990000000004
3.200714 -0.042993685999999996
3.201714 -0.043060083
3.202714 -0.043125177
3.203714 -0.043188958
3.204714 -0.043251424000000004
3.205714 -0.043312568
3.206714 -0.043372385
3.207714 -0.043430866000000005
3.208714 -0.043488008999999994
3.209714 -0.043543807000000004
3.210714 -0.043598254
3.211714 -0.043651341999999996
3.212714 -0.043703069
3.213714 -0.04375343
3.214714 -0.043802416999999996
3.215714 -0.043850025
3.216714 -0.043896251000000004
3.217714 -0.043941085000000005
3.218714 -0.043984526
3.219714 -0.044026565999999996
3.220714 -0.044067204
3.221714 -0.044106433
3.222714 -0.044144248
3.223714 -0.044180642
3.224714 -0.044215613
3.225714 -0.044249155
3.226714 -0.044281266
3.227714 -0.044311938
3.228714 -0.04434117
3.229714 -0.044368955
3.230714 -0.044395289
3.231714 -0.044420167
3.232714 -0.044443583
3.233714 -0.044465536
3.234714 -0.044486023
3.235714 -0.044505036
3.236714 -0.044522574
3.237714 -0.044538631
3.238714 -0.0445532
3.239714 -0.044566282
3.240714 -0.044577871
3.241714 -0.044587962
3.242714 -0.04459655
3.243714 -0.044603634
3.244714 -0.044609208
3.245714 -0.044613268
3.246714 -0.044615811
3.247714 -0.044616833
3.248714 -0.044616328999999996
3.249714 -0.044614298
3.250714 -0.044610733
3.251714 -0.044605631
3.252714 -0.044598989
3.253714 -0.044590805
3.254714 -0.044581073
3.255714 -0.044569789
3.256714 -0.044556952000000004
3.257714 -0.044542556999999997
3.258714 -0.044526602
3.259714 -0.044509082
3.260714 -0.044489995000000004
3.261714 -0.044469337
3.262714 -0.044447105
3.263714 -0.044423295
3.264714 -0.044397908
3.265714 -0.044370937
3.266714 -0.044342381
3.267714 -0.044312238000000004
3.268714 -0.044280503
3.269714 -0.044247176
3.270714 -0.044212252
3.271714 -0.044175729000000004
3.272714 -0.044137605999999996
3.273714 -0.044097879
3.274714 -0.044056549
3.275714 -0.044013609
3.276714 -0.04396906
3.277714 -0.043922896
3.278714 -0.043875119
3.279714 -0.043825724
3.280714 -0.043774708
3.281714 -0.04372207
3.282714 -0.043667809
3.283714 -0.043611924
3.284714 -0.043554412
3.285714 -0.043495269999999996
3.286714 -0.043434498
3.287714 -0.043372094
3.288714 -0.043308054
3.289714 -0.043242378
3.290714 -0.043175064
3.291714 -0.043106111
3.292714 -0.04303552
3.293714 -0.042963286999999996
3.294714 -0.04288941
3.295714 -0.042813891
3.296714 -0.042736728
3.297714 -0.042657921
3.298714 -0.042577466
3.299714 -0.042495367
3.300714 -0.042411621000000004
3.301714 -0.042326227
3.302714 -0.042239187
3.303714 -0.042150498
3.304714 -0.042060163000000005
3.305714 -0.04196818
3.306714 -0.041874551
3.307714 -0.041779273
3.308714 -0.041682349
3.309714 -0.041583777
3.310714 -0.041483561
3.311714 -0.041381698
3.312714 -0.04127819
3.313714 -0.041173035
3.314714 -0.041066235
3.315714 -0.040957791
3.316714 -0.040847703
3.317714 -0.040735974
3.318714 -0.040622603
3.319714 -0.04050759
3.320714 -0.040390936
3.321714 -0.040272643999999996
3.322714 -0.040152713
3.323714 -0.040031146
3.324714 -0.039907944
3.325714 -0.039783106
3.326714 -0.039656635
3.327714 -0.039528534
3.328714 -0.039398804
3.329714 -0.039267447
3.330714 -0.039134463
3.331714 -0.038999855
3.332714 -0.038863625
3.333714 -0.038725777999999995
3.334714 -0.038586312000000005
3.335714 -0.038445231999999996
3.336714 -0.038302536000000005
3.337714 -0.03815823
3.338714 -0.038012315
3.339714 -0.037864796
3.340714 -0.037715674
3.341714 -0.037564951
3.342714 -0.037412631
3.343714 -0.037258712
3.344714 -0.037103202
3.345714 -0.036946102
3.346714 -0.036787413
3.347714 -0.036627142
3.348714 -0.036465286
3.349714 -0.036301854
3.350714 -0.036136847
3.351714 -0.035970265
3.352714 -0.035802114999999995
3.353714 -0.035632399
3.354714 -0.035461120000000006
3.355714 -0.035288281000000005
3.356714 -0.035113887999999996
3.357714 -0.034937941
3.358714 -0.034760445
3.359714 -0.034581404
3.360714 -0.034400821
3.361714 -0.034218698
3.362714 -0.034035041
3.363714 -0.033849853
3.364714 -0.033663138
3.365714 -0.0334749
3.366714 -0.033285143
3.367714 -0.033093872
3.368714 -0.032901092
3.369714 -0.032706806
3.370714 -0.032511018999999995
3.371714 -0.032313736
3.372714 -0.032114962
3.373714 -0.031914702
3.374714 -0.031712957
3.375714 -0.031509735999999997
3.376714 -0.031305043
3.377714 -0.031098882999999997
3.378714 -0.03089126
3.379714 -0.030682178
3.380714 -0.030471646
3.381714 -0.030259669
3.382714 -0.030046247
3.383714 -0.029831391000000002
3.384714 -0.029615106000000002
3.385714 -0.029397395
3.386714 -0.029178266
3.387714 -0.028957723
3.388714 -0.028735775
3.389714 -0.028512425999999997
3.390714 -0.02828768
3.391714 -0.028061547
3.392714 -0.027834030000000003
3.393714 -0.027605137000000002
3.394714 -0.027374877
3.395714 -0.027143251000000004
3.396714 -0.026910269
3.397714 -0.026675937000000004
3.398714 -0.026440262000000003
3.399714 -0.02620325
3.400714 -0.02596491
3.401714 -0.025725245
3.402714 -0.025484266
3.403714 -0.025241976
3.404714 -0.024998385999999997
3.405714 -0.0247535
3.406714 -0.024507326
3.407714 -0.024259872000000002
3.408714 -0.024011146
3.409714 -0.023761156
3.410714 -0.023509907
3.411714 -0.023257409
3.412714 -0.023003669
3.413714 -0.022748695
3.414714 -0.022492494000000002
3.415714 -0.022235073
3.416714 -0.021976442000000002
3.417714 -0.021716608999999998
3.418714 -0.021455581
3.419714 -0.021193365999999998
3.420714 -0.020929972
3.421714 -0.020665408
3.422714 -0.020399682
3.423714 -0.020132803
3.424714 -0.019864779
3.425714 -0.019595616
3.426714 -0.019325326
3.427714 -0.019053915
3.428714 -0.018781394
3.429714 -0.01850777
3.430714 -0.018233054000000002
3.431714 -0.017957251
3.432714 -0.017680372
3.433714 -0.017402426
3.434714 -0.017123422
3.435714 -0.016843369
3.436714 -0.016562274999999998
3.437714 -0.016280152
3.438714 -0.015997004999999998
3.439714 -0.015712847
3.440714 -0.015427683999999999
3.441714 -0.015141528000000001
3.442714 -0.014854388000000001
3.443714 -0.014566274
3.444714 -0.014277193999999998
3.445714 -0.01398716
3.446714 -0.01369618
3.447714 -0.013404264
3.448714 -0.013111421
3.449714 -0.012817663
3.450714 -0.012522997999999999
3.451714 -0.012227437
3.452714 -0.011930989
3.453714 -0.011633665
3.454714 -0.011335476
3.455714 -0.01103643
3.456714 -0.010736539
3.457714 -0.010435813
3.458714 -0.010134262
3.459714 -0.0098318968
3.460714 -0.009528728
3.461714 -0.0092247661
3.462714 -0.0089200214
3.463714 -0.0086145046
3.464714 -0.0083082268
3.465714 -0.0080011981
3.466714 -0.0076934302
3.467714 -0.0073849333
3.468714 -0.007075718900000001
3.469714 -0.006765797299999999
3.470714 -0.0064551801
3.471714 -0.006143878300000001
3.472714 -0.005831902700000001
3.473714 -0.0055192646000000005
3.474714 -0.0052059752999999995
3.475714 -0.0048920461
3.476714 -0.0045774887
3.477714 -0.0042623138
3.478714 -0.0039465333
3.479714 -0.0036301582
3.480714 -0.0033132004
3.481714 -0.0029956715
3.482714 -0.002677583
3.483714 -0.0023589464
3.484714 -0.0020397736
3.485714 -0.0017200762
3.486714 -0.0013998659
3.487714 -0.0010791544999999999
3.488714 -0.00075795374
3.489714 -0.00043627551
3.490714 -0.00011413167
3.491714 0.00020846592
3.492714 0.00053150529
3.493714 0.0008549745
3.494714 0.0011788616
3.495714 0.0015031545
3.496714 0.0018278415
3.497714 0.0021529101999999997
3.498714 0.0024783487
3.499714 0.0028041448
3.500714 0.0031302865
3.501714 0.0034567616000000002
3.502714 0.003783558
3.503714 0.0041106632
3.504714 0.0044380649
3.505714 0.0047657515
3.506714 0.0050937102000000005
3.507714 0.0054219287
3.508714 0.0057503948
3.509714 0.0060790961000000004
3.510714 0.0064080203
3.511714 0.0067371548
3.512714 0.0070664872
3.513714 0.0073960051
3.514714 0.0077256962
3.515714 0.0080555474
3.516714 0.008385547
3.517714 0.0087156819
3.518714 0.0090459391
3.519714 0.0093763068
3.520714 0.0097067714
3.521714 0.010037321
3.522714 0.010367943
3.523714 0.010698622999999999
3.524714 0.011029351
3.525714 0.011360111999999999
3.526714 0.011690894
3.527714 0.012021684999999999
3.528714 0.01235247
3.529714 0.012683238000000001
3.530714 0.013013976
3.531714 0.013344670999999999
3.532714 0.013675309
3.533714 0.014005878000000001
3.534714 0.014336365
3.535714 0.014666757
3.536714 0.014997041
3.537714 0.015327203
3.538714 0.015657232
3.539714 0.015987114
3.540714 0.016316835999999998
3.541714 0.016646384
3.542714 0.016975746
3.543714 0.017304909
3.544714 0.017633859999999998
3.545714 0.017962583
3.546714 0.018291068
3.547714 0.018619301
3.548714 0.018947269
3.549714 0.019274959
3.550714 0.019602357
3.551714 0.019929449999999998
3.552714 0.020256226999999998
3.553714 0.020582671
3.554714 0.020908772
3.555714 0.021234516
3.556714 0.021559888000000003
3.557714 0.021884876
3.558714 0.022209466
3.559714 0.022533647
3.560714 0.022857403000000002
3.561714 0.023180724
3.562714 0.023503594000000003
3.563714 0.023826002
3.564714 0.024147934
3.565714 0.024469377
3.566714 0.024790317000000003
3.567714 0.025110741000000002
3.568714 0.025430636
3.569714 0.025749988999999997
3.570714 0.026068789999999998
3.571714 0.026387023
3.572714 0.026704673999999998
3.573714 0.027021731
3.574714 0.02733818
3.575714 0.027654009
3.576714 0.027969205999999996
3.577714 0.028283756999999996
3.578714 0.028597650999999998
3.579714 0.028910872
3.580714 0.029223409000000002
3.581714 0.029535251
3.582714 0.029846383
3.583714 0.030156791999999998
3.584714 0.030466465999999998
3.585714 0.030775391000000003
3.586714 0.031083556999999998
3.587714 0.031390949
3.588714 0.031697555
3.589714 0.032003364
3.590714 0.032308363
3.591714 0.032612538999999996
3.592714 0.032915879
3.593714 0.033218370000000004
3.594714 0.033519999
3.595714 0.033820758
3.596714 0.034120629
3.597714 0.034419604
3.598714 0.034717668
3.599714 0.03501481
3.600714 0.035311017
3.601714 0.035606278
3.602714 0.035900579
3.603714 0.036193911
3.604714 0.036486259
3.605714 0.036777608
3.606714 0.037067950999999995
3.607714 0.037357272000000004
3.608714 0.037645563
3.609714 0.037932809
3.610714 0.038218999000000003
3.611714 0.038504117
3.612714 0.038788156000000004
3.613714 0.039071104
3.614714 0.039352945
3.615714 0.039633669
3.616714 0.039913267
3.617714 0.040191723
3.618714 0.040469028
3.619714 0.040745168000000005
3.620714 0.041020132
3.621714 0.041293909
3.622714 0.041566486
3.623714 0.041837853
3.624714 0.042107998
3.625714 0.042376909000000004
3.626714 0.042644574
3.627714 0.042910982
3.628714 0.04317612
3.629714 0.043439979000000004
3.630714 0.043702548
3.631714 0.043963813
3.632714 0.044223762
3.633714 0.044482388000000005
3.634714 0.044739674
3.635714 0.044995613000000004
3.636714 0.045250189999999996
3.637714 0.045503397
3.638714 0.04575522
3.639714 0.046005649999999995
3.640714 0.046254674
3.641714 0.046502284
3.642714 0.046748463999999997
3.643714 0.046993207
3.644714 0.047236501
3.645714 0.047478333
3.646714 0.047718696
3.647714 0.047957574
3.648714 0.04819496
3.649714 0.04843084
3.650714 0.048665208
3.651714 0.048898050000000005
3.652714 0.049129355000000006
3.653714 0.049359112999999996
3.654714 0.04958731
3.655714 0.04981394200000001
3.656714 0.050038996
3.657714 0.050262460999999994
3.658714 0.050484331
3.659714 0.050704589
3.660714 0.05092322800000001
3.661714 0.051140243999999994
3.662714 0.051355618
3.663714 0.051569344999999996
3.664714 0.051781419
3.665714 0.05199182199999999
3.666714 0.052200549
3.667714 0.052407593
3.668714 0.052612944
3.669714 0.052816590000000004
3.670714 0.053018518
3.671714 0.053218729
3.672714 0.053417204999999995
3.673714 0.053613941000000005
3.674714 0.053808925
3.675714 0.054002152
3.676714 0.054193614
3.677714 0.054383301
3.678714 0.054571201
3.679714 0.054757309
3.680714 0.054941612
3.681714 0.05512411
3.682714 0.055304786999999994
3.683714 0.055483636
3.684714 0.055660651
3.685714 0.055835827000000005
3.686714 0.05600915199999999
3.687714 0.05618062000000001
3.688714 0.05635022
3.689714 0.056517945
3.690714 0.056683790000000005
3.691714 0.05684775
3.692714 0.057009811
3.693714 0.05716997
3.694714 0.05732821900000001
3.695714 0.057484553
3.696714 0.057638959999999996
3.697714 0.057791441
3.698714 0.057941983999999995
3.699714 0.058090582
3.700714 0.05823723000000001
3.701714 0.058381917000000005
3.702714 0.058524642
3.703714 0.058665400000000006
3.704714 0.058804179
3.705714 0.058940972999999994
3.706714 0.059075782
3.707714 0.059208594
3.708714 0.059339404
3.709714 0.059468206
3.710714 0.059594994
3.711714 0.059719761999999996
3.712714 0.059842505
3.713714 0.059963216
3.714714 0.06008188899999999
3.715714 0.060198520000000005
3.716714 0.06031310200000001
3.717714 0.060425629
3.718714 0.060536095
3.719714 0.060644496
3.720714 0.060750823
3.721714 0.060855079
3.722714 0.060957251
3.723714 0.061057338999999995
3.724714 0.061155338000000004
3.725714 0.061251241000000005
3.726714 0.061345042
3.727714 0.061436737000000005
3.728714 0.061526318
3.729714 0.061613786999999996
3.730714 0.061699137
3.731714 0.061782362
3.732714 0.061863457
3.733714 0.061942422000000004
3.734714 0.062019243999999994
3.735714 0.062093923999999995
3.736714 0.062166463000000005
3.737714 0.062236848000000004
3.738714 0.062305079
3.739714 0.06237115000000001
3.740714 0.062435056
3.741714 0.062496790999999996
3.742714 0.062556355
3.743714 0.062613742
3.744714 0.062668946
3.745714 0.062721968
3.746714 0.0627728
3.747714 0.062821445
3.748714 0.062867894
3.749714 0.062912144
3.750714 0.062954193
3.751714 0.062994036
3.752714 0.063031667
3.753714 0.06306708700000001
3.754714 0.063100294
3.755714 0.063131284
3.756714 0.06316005
3.757714 0.063186593
3.758714 0.06321091200000001
3.759714 0.063233002
3.760714 0.06325286199999999
3.761714 0.063270493
3.762714 0.06328588900000001
3.763714 0.06329905
3.764714 0.063309976
3.765714 0.06331866
3.766714 0.063325104
3.767714 0.063329306
3.768714 0.063331262
3.769714 0.06333097700000001
3.770714 0.063328445
3.771714 0.063323666
3.772714 0.063316635
3.773714 0.063307356
3.774714 0.063295825
3.775714 0.06328204800000001
3.776714 0.06326601700000001
3.777714 0.063247734
3.778714 0.063227199
3.779714 0.06320441
3.780714 0.063179369
3.781714 0.063152082
3.782714 0.063122541
3.783714 0.063090748
3.784714 0.06305670799999999
3.785714 0.063020416
3.786714 0.062981877
3.787714 0.06294109
3.788714 0.06289805799999999
3.789714 0.06285278400000001
3.790714 0.062805263
3.791714 0.06275550099999999
3.792714 0.06270350400000001
3.793714 0.06264926600000001
3.794714 0.06259279300000001
3.795714 0.062534085
3.796714 0.062473147
3.797714 0.06240998
3.798714 0.062344584
3.799714 0.062276964
3.800714 0.062207121
3.801714 0.06213506
3.802714 0.062060781
3.803714 0.061984285
3.804714 0.061905576
3.805714 0.061824656
3.806714 0.061741528999999996
3.807714 0.061656196999999996
3.808714 0.061568664
3.809714 0.061478931
3.810714 0.061386998
3.811714 0.061292875999999996
3.812714 0.06119656
3.813714 0.061098055
3.814714 0.060997367999999996
3.815714 0.060894497
3.816714 0.06078945000000001
3.817714 0.060682226
3.818714 0.06057283
3.819714 0.060461269
3.820714 0.060347543000000003
3.821714 0.06023165800000001
3.822714 0.060113612999999996
3.823714 0.059993413999999995
3.824714 0.05987106700000001
3.825714 0.059746577999999995
3.826714 0.059619948
3.827714 0.059491175
3.828714 0.059360272
3.829714 0.059227238
3.830714 0.059092080000000005
3.831714 0.05895480299999999
3.832714 0.058815413000000004
3.833714 0.05867391
3.834714 0.0585303
3.835714 0.058384588999999994
3.836714 0.058236781999999994
3.837714 0.058086879999999994
3.838714 0.057934893999999994
3.839714 0.057780824
3.840714 0.057624676
3.841714 0.057466456000000006
3.842714 0.05730617
3.843714 0.057143817000000006
3.844714 0.056979408999999995
3.845714 0.056812946999999996
3.846714 0.056644441999999996
3.847714 0.056473893000000004
3.848714 0.056301313000000006
3.849714 0.056126702
3.850714 0.055950065
3.851714 0.055771414000000005
3.852714 0.055590749
3.853714 0.055408076
3.854714 0.055223407
3.855714 0.05503674
3.856714 0.054848088999999996
3.857714 0.054657459
3.858714 0.054464849999999995
3.859714 0.054270274
3.860714 0.054073741
3.861714 0.053875253000000005
3.862714 0.053674821
3.863714 0.053472450000000005
3.864714 0.053268147
3.865714 0.053061923000000004
3.866714 0.052853784
3.867714 0.052643736000000003
3.868714 0.052431785
3.869714 0.052217941
3.870714 0.052002212000000006
3.871714 0.051784609
3.872714 0.051565137000000004
3.873714 0.051343802
3.874714 0.051120615999999994
3.875714 0.050895585
3.876714 0.05066872100000001
3.877714 0.050440029000000004
3.878714 0.05020952099999999
3.879714 0.049977202000000005
3.880714 0.04974308
3.881714 0.049507164
3.882714 0.049269467000000004
3.883714 0.049029995
3.884714 0.048788755999999996
3.885714 0.04854576
3.886714 0.048301017
3.887714 0.048054536
3.888714 0.047806324
3.889714 0.047556391999999996
3.890714 0.047304752000000005
3.891714 0.047051409
3.892714 0.046796375
3.893714 0.046539661999999996
3.894714 0.046281275
3.895714 0.046021229000000004
3.896714 0.045759531
3.897714 0.04549619
3.898714 0.045231219999999996
3.899714 0.044964629
3.900714 0.044696426
3.901714 0.044426625
3.902714 0.044155234
3.903714 0.043882264
3.904714 0.043607724
3.905714 0.043331628000000004
3.906714 0.043053983000000004
3.907714 0.042774802
3.908714 0.042494095
3.909714 0.042211876
3.910714 0.041928151
3.911714 0.041642934
3.912714 0.041356235
3.913714 0.041068063
3.914714 0.04077843
3.915714 0.040487348
3.916714 0.040194829
3.917714 0.039900883
3.918714 0.039605523
3.919714 0.039308757
3.920714 0.0390106
3.921714 0.03871106
3.922714 0.03841015
3.923714 0.03810788
3.924714 0.037804263000000005
3.925714 0.037499308
3.926714 0.037193027999999996
3.927714 0.036885435
3.928714 0.036576539
3.929714 0.036266353
3.930714 0.035954889999999996
3.931714 0.035642157
3.932714 0.035328171
3.933714 0.035012941
3.934714 0.034696481
3.935714 0.034378801
3.936714 0.034059913
3.937714 0.033739829
3.938714 0.033418561
3.939714 0.033096122
3.940714 0.032772523
3.941714 0.032447776
3.942714 0.032121895000000004
3.943714 0.031794893
3.944714 0.031466779
3.945714 0.031137568
3.946714 0.030807272
3.947714 0.030475901
3.948714 0.030143469
3.949714 0.029809987999999996
3.950714 0.029475472
3.951714 0.029139934000000003
3.952714 0.028803386
3.953714 0.02846584
3.954714 0.028127307
3.955714 0.027787802
3.956714 0.027447336
3.957714 0.027105925000000003
3.958714 0.026763580000000002
3.959714 0.026420312
3.960714 0.026076136
3.961714 0.025731063
3.962714 0.025385109
3.963714 0.025038284
3.964714 0.024690603999999998
3.965714 0.024342083
3.966714 0.023992732
3.967714 0.023642565
3.968714 0.023291595
3.969714 0.022939836
3.970714 0.022587299
3.971714 0.022234001
3.972714 0.021879954
3.973714 0.021525173
3.974714 0.021169669
3.975714 0.020813457
3.976714 0.020456551
3.977714 0.020098966
3.978714 0.019740713
3.979714 0.019381809
3.980714 0.019022266
3.981714 0.018662098000000002
3.982714 0.01830132
3.983714 0.017939943
3.984714 0.017577985
3.985714 0.017215457
3.986714 0.016852375
3.987714 0.016488752
3.988714 0.016124602000000002
3.989714 0.01575994
3.990714 0.015394778000000001
3.991714 0.015029132
3.992714 0.014663016000000001
3.993714 0.014296442999999999
3.994714 0.013929428
3.995714 0.013561985
3.996714 0.013194128
3.997714 0.012825871999999999
3.998714 0.012457230000000001
3.999714 0.012088215999999999
4.000714 0.011718844999999999
4.001714 0.011349131
4.002714 0.010979088
4.003714 0.01060873
4.004714 0.010238072
4.005714 0.0098671269
4.006714 0.0094959098
4.007714 0.0091244343
4.008714 0.008752715099999999
4.009714 0.0083807659
4.010714 0.0080086014
4.011714 0.007636235399999999
4.012714 0.0072636823
4.013714 0.0068909569
4.014714 0.0065180728
4.015714 0.0061450439
4.016714 0.0057718851
4.017715 0.0053986099
4.018714 0.0050252329
4.019714 0.0046517682
4.020714 0.00427823
4.021714 0.0039046321000000004
4.022714 0.0035309891
4.023714 0.0031573149
4.024714 0.0027836233
4.025714 0.0024099289000000003
4.026714 0.0020362455
4.027714 0.0016625873999999998
4.028714 0.0012889685
4.029714 0.0009154030499999999
4.030715 0.0005419050899999999
4.031714 0.0001684887
4.032714 -0.00020483201
4.033714 -0.00057804295
4.034714 -0.0009511300999999999
4.035714 -0.0013240793
4.036714 -0.0016968765000000001
4.037714 -0.0020695075
4.038714 -0.0024419585000000003
4.039714 -0.0028142153000000002
4.040714 -0.0031862636999999997
4.041714 -0.0035580899000000003
4.042714 -0.0039296796
4.043715 -0.0043010185999999995
4.044714 -0.0046720927999999995
4.045714 -0.0050428884
4.046714 -0.0054133914
4.047714 -0.0057835874
4.048714 -0.0061534622
4.049714 -0.0065230022
4.050714 -0.006892193100000001
4.051714 -0.007261021500000001
4.052714 -0.0076294724
4.053714 -0.0079975325
4.054714 -0.0083651874
4.055714 -0.0087324232
4.056714 -0.009099226
4.057714 -0.0094655821
4.058714 -0.0098314769
4.059714 -0.010196897
4.060714 -0.01056183
4.061714 -0.010926259
4.062714 -0.011290173
4.063715 -0.011653555999999999
4.064714 -0.012016395
4.065714 -0.012378678
4.066714 -0.01274039
4.067714 -0.013101517
4.068714 -0.013462047
4.069714 -0.013821965
4.070714 -0.014181257999999999
4.071714 -0.014539910999999999
4.072714 -0.014897913
4.073714 -0.015255250000000001
4.074714 -0.015611909
4.075714 -0.015967876000000002
4.076715 -0.016323138
4.077714 -0.016677682
4.078714 -0.017031496
4.079714 -0.017384565
4.080714 -0.017736877
4.081714 -0.018088419
4.082714 -0.018439179
4.083714 -0.018789142
4.084714 -0.019138296
4.085714 -0.019486628
4.086714 -0.019834127
4.087714 -0.020180776
4.088714 -0.020526566000000003
4.089714 -0.020871485
4.090714 -0.021215518
4.091714 -0.021558654
4.092714 -0.02190088
4.093714 -0.022242183000000002
4.094714 -0.022582553
4.095714 -0.022921975
4.096714 -0.023260436
4.097714 -0.023597926999999998
4.098714 -0.023934434
4.099714 -0.024269944999999998
4.100714 -0.024604447999999998
4.101714 -0.024937929
4.102714 -0.025270379
4.103714 -0.025601784
4.104714 -0.025932133
4.105714 -0.026261414000000004
4.106714 -0.026589612000000002
4.107714 -0.026916718
4.108714 -0.027242719
4.109715 -0.027567605
4.110714 -0.027891362
4.111714 -0.028213978
4.112714 -0.028535441
4.113714 -0.028855740999999997
4.114714 -0.029174867
4.115714 -0.029492806
4.116714 -0.029809546000000003
4.117714 -0.030125075
4.118714 -0.030439382
4.119714 -0.030752455
4.120714 -0.031064282
4.121714 -0.031374852
4.122715 -0.031684153
4.123714 -0.031992173
4.124714 -0.032298901
4.125714 -0.032604326
4.126714 -0.032908437
4.127714 -0.033211225
4.128714 -0.033512674
4.129714 -0.033812778
4.130714 -0.034111523000000005
4.131714 -0.034408897
4.132714 -0.034704892
4.133714 -0.034999495
4.134714 -0.035292699
4.135714 -0.035584491
4.136714 -0.035874859999999995
4.137714 -0.036163797000000004
4.138714 -0.03645129
4.139714 -0.036737332000000004
4.140714 -0.037021909
4.141714 -0.03730501
4.142715 -0.037586631
4.143714 -0.037866754999999995
4.144714 -0.038145378
4.145714 -0.038422484
4.146714 -0.038698067999999995
4.147714 -0.038972119
4.148714 -0.039244627000000004
4.149714 -0.03951558
4.150714 -0.039784974
4.151714 -0.040052792999999996
4.152714 -0.040319032000000005
4.153714 -0.040583682
4.154714 -0.040846731
4.155715 -0.041108171000000006
4.156714 -0.041367993
4.157714 -0.041626187
4.158714 -0.041882746
4.159714 -0.042137661
4.160714 -0.042390922000000004
4.161714 -0.042642522
4.162714 -0.042892451
4.163714 -0.043140701
4.164714 -0.043387266
4.165714 -0.043632133999999996
4.166714 -0.043875299
4.167714 -0.044116753
4.168715 -0.044356487
4.169714 -0.044594496
4.170714 -0.044830766
4.171714 -0.045065297
4.172714 -0.045298075
4.173714 -0.045529095
4.174714 -0.045758349000000004
4.175714 -0.04598583
4.176714 -0.046211531
4.177714 -0.046435444
4.178714 -0.046657561
4.179714 -0.046877877
4.180714 -0.047096386
4.181714 -0.047313079
4.182714 -0.047527949
4.183714 -0.047740989
4.184714 -0.047952193
4.185714 -0.048161554
4.186714 -0.048369063999999996
4.187714 -0.048574721
4.188715 -0.048778515
4.189714 -0.048980436999999995
4.190714 -0.049180484999999996
4.191714 -0.049378653
4.192714 -0.049574929000000004
4.193714 -0.049769314
4.194714 -0.049961801
4.195714 -0.050152378
4.196714 -0.050341047
4.197714 -0.05052779500000001
4.198714 -0.050712621
4.199714 -0.050895515999999995
4.200714 -0.051076477
4.201715 -0.051255495000000005
4.202714 -0.051432569
4.203714 -0.051607686
4.204714 -0.051780848
4.205714 -0.051952049
4.206714 -0.052121282000000005
4.207714 -0.052288547000000005
4.208714 -0.052453834
4.209714 -0.052617141
4.210714 -0.052778464000000004
4.211714 -0.052937795
4.212714 -0.053095131
4.213714 -0.053250469999999994
4.214714 -0.0534038
4.215714 -0.053555123
4.216714 -0.053704437
4.217714 -0.053851737000000004
4.218714 -0.053997018
4.219714 -0.054140272999999996
4.220714 -0.054281502
4.221714 -0.0544207
4.222714 -0.054557866
4.223714 -0.054692995
4.224714 -0.054826081
4.225714 -0.054957124
4.226714 -0.055086117999999996
4.227714 -0.055213056999999996
4.228714 -0.055337948000000005
4.229714 -0.055460777
4.230714 -0.055581547
4.231714 -0.055700255
4.232714 -0.05581689199999999
4.233714 -0.055931462
4.234715 -0.056043960000000004
4.235714 -0.056154386
4.236714 -0.056262732999999995
4.237714 -0.056369003
4.238714 -0.056473189
4.239714 -0.05657529100000001
4.240714 -0.056675303
4.241714 -0.05677323199999999
4.242714 -0.05686907100000001
4.243714 -0.056962813999999994
4.244714 -0.057054468
4.245714 -0.057144027
4.246714 -0.057231489
4.247715 -0.057316857
4.248714 -0.057400123000000004
4.249714 -0.057481293
4.250714 -0.057560363
4.251714 -0.057637331
4.252714 -0.057712197
4.253714 -0.057784957
4.254714 -0.057855615
4.255714 -0.057924166000000006
4.256714 -0.05799061600000001
4.257714 -0.058054959
4.258714 -0.0581172
4.259714 -0.058177335
4.260714 -0.058235362
4.261714 -0.058291282
4.262714 -0.058345100999999996
4.263714 -0.058396813000000006
4.264714 -0.058446417
4.265714 -0.05849392
4.266714 -0.058539317
4.267715 -0.058582611
4.268714 -0.058623799000000004
4.269714 -0.058662886
4.270714 -0.058699871
4.271714 -0.058734755
4.272714 -0.058767537
4.273714 -0.058798224
4.274714 -0.05882681
4.275714 -0.058853300000000004
4.276714 -0.058877694999999994
4.277714 -0.0589
4.278714 -0.058920209999999994
4.279714 -0.05893833
4.280715 -0.058954365999999994
4.281714 -0.058968319000000005
4.282714 -0.058980187
4.283714 -0.058989972
4.284714 -0.058997679
4.285714 -0.059003313
4.286714 -0.05900687
4.287714 -0.05900836
4.288714 -0.059007778
4.289714 -0.059005135
4.290714 -0.059000426
4.291714 -0.058993662
4.292714 -0.058984838000000005
4.293715 -0.058973965
4.294714 -0.058961037
4.295714 -0.05894606599999999
4.296714 -0.058929052
4.297714 -0.05890999500000001
4.298714 -0.0588889
4.299714 -0.058865774
4.300714 -0.058840623
4.301714 -0.058813446000000005
4.302714 -0.058784249
4.303714 -0.058753032
4.304714 -0.058719801
4.305714 -0.058684562
4.306714 -0.058647321
4.307714 -0.058608076999999995
4.308714 -0.058566837
4.309714 -0.058523606000000006
4.310714 -0.058478391000000005
4.311714 -0.058431196
4.312714 -0.058382022
4.313715 -0.058330880999999994
4.314714 -0.058277772
4.315714 -0.058222701999999994
4.316714 -0.05816567599999999
4.317714 -0.0581067
4.318714 -0.05804578
4.319714 -0.05798292100000001
4.320714 -0.057918124
4.321714 -0.057851401
4.322714 -0.057782757000000004
4.323714 -0.057712191
4.324714 -0.05763971699999999
4.325714 -0.05756533900000001
4.326715 -0.057489057999999996
4.327714 -0.057410885
4.328714 -0.057330827
4.329714 -0.057248888
4.330714 -0.057165069
4.331714 -0.057079381
4.332714 -0.05699183100000001
4.333714 -0.056902424
4.334714 -0.056811166
4.335714 -0.056718068999999996
4.336714 -0.05662313199999999
4.337714 -0.056526368
4.338714 -0.056427780999999996
4.339714 -0.056327379
4.340714 -0.056225166
4.341714 -0.056121155
4.342714 -0.056015345
4.343714 -0.055907748
4.344714 -0.055798376
4.345714 -0.055687228
4.346714 -0.055574317
4.347714 -0.055459648
4.348714 -0.05534323299999999
4.349714 -0.055225077
4.350714 -0.055105187
4.351714 -0.054983574
4.352714 -0.054860243
4.353714 -0.054735201000000004
4.354714 -0.054608460000000004
4.355714 -0.054480025
4.356714 -0.054349906999999996
4.357714 -0.054218114
4.358714 -0.054084654999999995
4.359715 -0.053949543999999995
4.360714 -0.053812784999999995
4.361714 -0.053674384
4.362714 -0.053534354
4.363714 -0.053392706
4.364714 -0.053249445000000006
4.365714 -0.053104583999999996
4.366714 -0.052958127
4.367714 -0.052810088000000005
4.368714 -0.052660477000000004
4.369714 -0.0525093
4.370714 -0.052356569
4.371714 -0.052202295
4.372715 -0.052046484999999997
4.373714 -0.051889149
4.374714 -0.05173030099999999
4.375714 -0.051569949999999996
4.376714 -0.051408103999999996
4.377714 -0.051244773
4.378714 -0.051079969999999995
4.379714 -0.050913705000000004
4.380714 -0.050745992000000004
4.381714 -0.050576834
4.382714 -0.050406245
4.383714 -0.050234236
4.384714 -0.050060818
4.385714 -0.049885996999999994
4.386714 -0.049709791
4.387714 -0.049532204999999996
4.388714 -0.049353251
4.389714 -0.049172941
4.390714 -0.048991287
4.391714 -0.048808299
4.392715 -0.048623991
4.393714 -0.048438369
4.394714 -0.048251446999999996
4.395714 -0.048063236
4.396714 -0.047873742999999996
4.397714 -0.047682985
4.398714 -0.04749097
4.399714 -0.047297709
4.400714 -0.047103214000000004
4.401714 -0.046907496
4.402714 -0.046710568
4.403714 -0.046512441
4.404714 -0.046313126
4.405715 -0.046112636
4.406714 -0.045910981
4.407714 -0.045708174
4.408714 -0.045504226
4.409714 -0.045299149000000004
4.410714 -0.045092954
4.411714 -0.044885653000000005
4.412714 -0.044677258000000004
4.413714 -0.04446778
4.414714 -0.044257235
4.415714 -0.044045629
4.416714 -0.043832979
4.417714 -0.043619295999999995
4.418715 -0.043404591
4.419714 -0.043188877
4.420714 -0.042972164
4.421714 -0.042754467
4.422714 -0.042535798
4.423714 -0.042316169
4.424714 -0.042095594
4.425714 -0.041874082
4.426714 -0.04165165
4.427714 -0.041428307
4.428714 -0.041204068
4.429714 -0.040978947
4.430714 -0.040752956
4.431714 -0.040526109
4.432714 -0.040298417999999996
4.433714 -0.040069898
4.434714 -0.039840559
4.435714 -0.039610418
4.436714 -0.039379485
4.437714 -0.039147774999999996
4.438715 -0.038915302
4.439714 -0.038682082
4.440714 -0.038448125
4.441714 -0.038213443
4.442714 -0.037978054
4.443714 -0.03774197
4.444714 -0.037505200999999995
4.445714 -0.037267766
4.446714 -0.037029677000000004
4.447714 -0.036790947
4.448714 -0.036551588
4.449714 -0.036311615000000005
4.450714 -0.036071045999999996
4.451715 -0.035829889000000004
4.452714 -0.035588161
4.453714 -0.035345874
4.454714 -0.035103044
4.455714 -0.034859683
4.456714 -0.034615805
4.457714 -0.034371426
4.458714 -0.034126558
4.459714 -0.033881215
4.460714 -0.03363541
4.461714 -0.03338916
4.462714 -0.033142476
4.463714 -0.03289537
4.464714 -0.032647858999999994
4.465714 -0.032399956
4.466714 -0.032151674
4.467714 -0.031903028
4.468714 -0.031654033
4.469714 -0.031404701
4.470714 -0.031155047999999998
4.471714 -0.030905087
4.472714 -0.030654829
4.473714 -0.030404291000000003
4.474714 -0.030153485999999997
4.475714 -0.029902428
4.476714 -0.029651131
4.477714 -0.029399606999999998
4.478714 -0.029147872999999998
4.479714 -0.028895941999999997
4.480714 -0.028643824
4.481714 -0.028391537
4.482714 -0.028139094
4.483714 -0.027886506999999998
4.484715 -0.027633793
4.485714 -0.027380965000000004
4.486714 -0.027128035
4.487714 -0.026875017999999997
4.488714 -0.026621928999999996
4.489714 -0.026368780999999997
4.490714 -0.026115586
4.491714 -0.025862359
4.492714 -0.025609115000000002
4.493714 -0.025355868000000004
4.494714 -0.025102633
4.495714 -0.024849421
4.496714 -0.024596246999999998
4.497715 -0.024343125
4.498714 -0.024090069999999998
4.499714 -0.023837095000000003
4.500714 -0.023584215
4.501714 -0.023331444
4.502714 -0.023078795000000003
4.503714 -0.022826283
4.504714 -0.022573919999999997
4.505714 -0.022321723999999998
4.506714 -0.022069707
4.507714 -0.021817883
4.508714 -0.021566266
4.509714 -0.02131487
4.510714 -0.02106371
4.511714 -0.020812798
4.512714 -0.02056215
4.513714 -0.02031178
4.514714 -0.020061701
4.515714 -0.019811928
4.516714 -0.019562473
4.517715 -0.019313351
4.518714 -0.019064578
4.519714 -0.018816165
4.520714 -0.018568127
4.521714 -0.018320479
4.522714 -0.018073231
4.523714 -0.0178264
4.524714 -0.017579999
4.525714 -0.017334041
4.526714 -0.01708854
4.527714 -0.016843509
4.528714 -0.016598961
4.529714 -0.016354911
4.530715 -0.01611137
4.531714 -0.015868353
4.532714 -0.015625873999999998
4.533714 -0.015383945999999999
4.534714 -0.015142580000000001
4.535714 -0.014901793000000002
4.536714 -0.014661593999999998
4.537714 -0.014421999999999999
4.538714 -0.014183020999999999
4.539714 -0.013944673000000001
4.540714 -0.013706967
4.541714 -0.013469915999999998
4.542714 -0.013233534
4.543715 -0.012997833
4.544714 -0.012762827
4.545714 -0.012528528
4.546714 -0.01229495
4.547714 -0.012062103
4.548714 -0.011830002000000001
4.549714 -0.011598658999999999
4.550714 -0.011368087
4.551714 -0.011138299
4.552714 -0.010909305
4.553714 -0.01068112
4.554714 -0.010453755
4.555714 -0.010227224
4.556714 -0.010001536
4.557714 -0.0097767072
4.558714 -0.0095527466
4.559714 -0.009329668000000001
4.560714 -0.009107482
4.561714 -0.008886201199999999
4.562714 -0.008665838
4.563715 -0.0084464031
4.564714 -0.008227909
4.565714 -0.0080103673
4.566714 -0.0077937897
4.567714 -0.0075781871
4.568714 -0.0073635718
4.569714 -0.0071499547999999994
4.570714 -0.0069373468999999995
4.571714 -0.0067257606
4.572714 -0.0065152068
4.573714 -0.0063056963
4.574714 -0.0060972401
4.575714 -0.0058898495
4.576715 -0.0056835357
4.577714 -0.0054783097
4.578714 -0.0052741823
4.579714 -0.005071164600000001
4.580714 -0.0048692669
4.581714 -0.0046685003
4.582714 -0.0044688753
4.583714 -0.0042704025
4.584714 -0.0040730924
4.585714 -0.0038769555
4.586714 -0.0036820019999999998
4.587714 -0.0034882424999999996
4.588714 -0.0032956868
4.589714 -0.0031043451999999997
4.590714 -0.0029142277
4.591714 -0.0027253442000000003
4.592714 -0.0025377045
4.593714 -0.0023513183
4.594714 -0.0021661951999999997
4.595714 -0.0019823448
4.596714 -0.0017997767
4.597714 -0.0016185
4.598714 -0.0014385240999999999
4.599714 -0.0012598582
4.600714 -0.0010825112999999999
4.601714 -0.0009064926399999999
4.602714 -0.0007318110899999999
4.603714 -0.00055847559
4.604714 -0.00038649490999999997
4.605714 -0.00021587786999999997
4.606714 -4.6633141e-05
4.607714 0.00012123064
4.608714 0.00028770489000000003
4.609715 0.00045278111
4.610714 0.0006164508699999999
4.611714 0.0007787058200000001
4.612714 0.00093953759
4.613714 0.001098938
4.614714 0.0012568988
4.615714 0.0014134119
4.616714 0.0015684693
4.617714 0.0017220628999999998
4.618714 0.001874185
4.619714 0.0020248275
4.620714 0.002173983
4.621714 0.0023216437
4.622715 0.0024678020000000003
4.623714 0.0026124504000000002
4.624714 0.0027555815999999998
4.625714 0.0028971883
4.626714 0.0030372631999999997
4.627714 0.0031757994
4.628714 0.0033127897
4.629714 0.0034482273
4.630714 0.0035821053
4.631714 0.0037144171000000003
4.632714 0.0038451562
4.633714 0.0039743161
4.634714 0.0041018902
4.635714 0.0042278726999999995
4.636714 0.0043522574
4.637714 0.0044750381
4.638714 0.0045962089999999995
4.639714 0.0047157642
4.640714 0.0048336984
4.641714 0.0049500057
4.642715 0.0050646806
4.643714 0.005177718
4.644714 0.0052891126
4.645714 0.0053988595
4.646714 0.0055069533
4.647714 0.0056133893
4.648714 0.0057181627
4.649714 0.0058212692
4.650714 0.0059227037
4.651714 0.0060224622
4.652714 0.0061205399
4.653714 0.0062169333000000005
4.654714 0.0063116378
4.655715 0.0064046493
4.656714 0.006495964
4.657714 0.0065855791
4.658714 0.0066734901
4.659714 0.0067596934999999995
4.660714 0.0068441863
4.661714 0.0069269649
4.662714 0.007008027
4.663714 0.0070873692
4.664714 0.0071649891
4.665714 0.0072408839
4.666714 0.0073150506
4.667714 0.0073874870999999995
4.668715 0.0074581911999999995
4.669714 0.0075271608
4.670714 0.0075943943
4.671714 0.0076598895
4.672714 0.007723645100000001
4.673714 0.0077856588
4.674714 0.0078459299
4.675714 0.0079044563
4.676714 0.0079612371
4.677714 0.008016271
4.678714 0.0080695572
4.679714 0.008121095
4.680714 0.0081708837
4.681714 0.0082189217
4.682714 0.0082652092
4.683714 0.0083097453
4.684714 0.0083525294
4.685714 0.008393561400000001
4.686714 0.0084328414
4.687714 0.0084703686
4.688715 0.0085061431
4.689714 0.0085401647
4.690714 0.0085724336
4.691714 0.0086029504
4.692714 0.0086317144
4.693714 0.0086587272
4.694714 0.008683987800000001
4.695714 0.0087074979
4.696714 0.0087292574
4.697714 0.0087492677
4.698714 0.0087675289
4.699714 0.0087840424
4.700714 0.008798809000000001
4.701715 0.0088118308
4.702714 0.0088231078
4.703714 0.0088326422
4.704714 0.008840435499999999
4.705714 0.0088464891
4.706714 0.008850805199999999
4.707714 0.0088533852
4.708714 0.0088542314
4.709714 0.0088533459
4.710714 0.0088507302
4.711714 0.008846387899999999
4.712714 0.0088403205
4.713714 0.0088325309
4.714714 0.0088230219
4.715714 0.0088117966
4.716714 0.0087988577
4.717714 0.0087842083
4.718714 0.0087678513
4.719714 0.0087497901
4.720714 0.0087300286
4.721714 0.0087085697
4.722714 0.0086854168
4.723714 0.0086605745
4.724714 0.008634045699999999
4.725714 0.008605834599999999
4.726714 0.008575945699999999
4.727714 0.008544382599999999
4.728714 0.0085111496
4.729714 0.008476250500000001
4.730714 0.0084396903
4.731714 0.008401473999999999
4.732714 0.0083616054
4.733714 0.0083200903
4.734715 0.0082769329
4.735714 0.0082321392
4.736714 0.0081857135
4.737714 0.0081376616
4.738714 0.0080879894
4.739714 0.0080367019
4.740714 0.0079838057
4.741714 0.0079293059
4.742714 0.007873208999999999
4.743714 0.007815521499999999
4.744714 0.007756250100000001
4.745714 0.0076954006
4.746714 0.007632980100000001
4.747715 0.0075689953999999995
4.748714 0.0075034528
4.749714 0.0074363605
4.750714 0.0073677249
4.751714 0.0072975534
4.752714 0.0072258539
4.753714 0.0071526338
4.754714 0.0070779002
4.755714 0.007001661300000001
4.756714 0.006923924999999999
4.757714 0.0068446984999999995
4.758714 0.0067639907
4.759714 0.006681809499999999
4.760714 0.0065981629
4.761714 0.0065130589
4.762714 0.0064265063
4.763714 0.006338513799999999
4.764714 0.0062490901
4.765714 0.0061582432
4.766714 0.0060659822
4.767715 0.005972316300000001
4.768714 0.0058772544
4.769714 0.0057808054
4.770714 0.0056829787
4.771714 0.0055837838
4.772714 0.0054832301
4.773714 0.005381327
4.774714 0.0052780841
4.775714 0.0051735115
4.776714 0.005067619
4.777714 0.0049604168
4.778714 0.0048519149000000004
4.779714 0.0047421236
4.780715 0.0046310532
4.781714 0.0045187142
4.782714 0.0044051172
4.783714 0.0042902731
4.784714 0.0041741925
4.785714 0.0040568862
4.786714 0.0039383656
4.787714 0.0038186416
4.788714 0.0036977253
4.789714 0.0035756282
4.790714 0.0034523615
4.791714 0.0033279364000000002
4.792714 0.0032023647
4.793715 0.0030756578999999997
4.794714 0.0029478277
4.795714 0.0028188859
4.796714 0.0026888441
4.797714 0.0025577144999999997
4.798714 0.0024255089
4.799714 0.0022922392000000002
4.800714 0.0021579175
4.801714 0.0020225561
4.802714 0.0018861674000000001
4.803714 0.0017487635000000001
4.804714 0.001610357
4.805714 0.0014709603
4.806714 0.0013305859
4.807714 0.0011892467
4.808714 0.0010469554
4.809714 0.00090372478
4.810714 0.00075956777
4.811714 0.0006144975
4.812714 0.00046852701
4.813715 0.00032166960999999996
4.814714 0.00017393863
4.815714 2.5347579999999996e-05
4.816714 -0.00012409
4.817714 -0.00027436047
4.818714 -0.00042545007
4.819714 -0.00057734501
4.820714 -0.00073003125
4.821714 -0.0008834947900000001
4.822714 -0.0010377215
4.823714 -0.0011926973
4.824714 -0.0013484077
4.825714 -0.0015048384
4.826715 -0.001661975
4.827714 -0.0018198029
4.828714 -0.0019783074
4.829714 -0.0021374741
4.830714 -0.0022972881
4.831714 -0.002457735
4.832714 -0.0026187996
4.833714 -0.0027804671999999996
4.834714 -0.002942723
4.835714 -0.0031055519
4.836714 -0.003268939
4.837714 -0.0034328692
4.838714 -0.0035973273
4.839714 -0.0037622984
4.840714 -0.0039277671
4.841714 -0.004093718200000001
4.842714 -0.0042601365
4.843714 -0.0044270066
4.844714 -0.0045943128
4.845714 -0.0047620397
4.846714 -0.0049301718
4.847714 -0.0050986931
4.848714 -0.005267588100000001
4.849714 -0.0054368407
4.850714 -0.0056064353
4.851714 -0.005776355800000001
4.852714 -0.0059465863
4.853714 -0.0061171108000000005
4.854714 -0.0062879124
4.855714 -0.0064589753
4.856714 -0.0066302826
4.857714 -0.0068018183999999995
4.858714 -0.006973565900000001
4.859715 -0.0071455084
4.860714 -0.007317629900000001
4.861714 -0.0074899137
4.862714 -0.0076623423000000005
4.863714 -0.007834899599999999
4.864714 -0.008007568199999999
4.865714 -0.008180332200000001
4.866714 -0.008353174100000001
4.867714 -0.008526077
4.868714 -0.0086990243
4.869714 -0.0088719993
4.870714 -0.0090449845
4.871714 -0.0092179638
4.872715 -0.009390919900000001
4.873714 -0.009563835199999999
4.874714 -0.009736693
4.875714 -0.0099094766
4.876714 -0.010082169
4.877714 -0.010254752
4.878714 -0.010427211
4.879714 -0.010599526
4.880714 -0.010771682
4.881714 -0.010943661
4.882714 -0.011115446000000001
4.883714 -0.011287018999999999
4.884714 -0.011458364
4.885714 -0.011629463999999999
4.886714 -0.0118003
4.887714 -0.011970856
4.888714 -0.012141114
4.889714 -0.012311057
4.890714 -0.012480666999999999
4.891714 -0.012649928
4.892715 -0.012818819999999998
4.893714 -0.012987327
4.894714 -0.013155430000000001
4.895714 -0.013323113999999999
4.896714 -0.013490358999999999
4.897714 -0.013657149
4.898714 -0.013823465
4.899714 -0.01398929
4.900714 -0.014154607000000001
4.901714 -0.014319397000000001
4.902714 -0.014483643000000001
4.903714 -0.014647328000000001
4.904714 -0.014810433000000001
4.905715 -0.014972940999999998
4.906714 -0.015134834000000002
4.907714 -0.015296096000000002
4.908714 -0.015456707
4.909714 -0.015616651
4.910714 -0.015775912
4.911714 -0.015934469
4.912714 -0.016092308
4.913714 -0.016249411
4.914714 -0.016405759
4.915714 -0.016561337
4.916714 -0.016716126
4.917714 -0.016870108
4.918715 -0.017023267
4.919714 -0.017175586
4.920714 -0.017327046999999998
4.921714 -0.017477633
4.922714 -0.017627326999999998
4.923714 -0.017776112
4.924714 -0.017923968999999998
4.925714 -0.018070884
4.926714 -0.018216837
4.927714 -0.018361812
4.928714 -0.018505791
4.929714 -0.018648758
4.930714 -0.018790695
4.931714 -0.018931583000000002
4.932714 -0.019071408
4.933714 -0.019210150999999998
4.934714 -0.019347793999999998
4.935714 -0.019484322000000002
4.936714 -0.019619716
4.937714 -0.019753958999999998
4.938715 -0.019887033000000002
4.939714 -0.020018923
4.940714 -0.020149611
4.941714 -0.020279079
4.942714 -0.020407311
4.943714 -0.020534289
4.944714 -0.020659997
4.945714 -0.020784419
4.946714 -0.020907537
4.947714 -0.021029334
4.948714 -0.021149794
4.949714 -0.0212689
4.950714 -0.021386635
4.951715 -0.021502984
4.952714 -0.021617929
4.953714 -0.021731455
4.954714 -0.021843545
4.955714 -0.021954183000000002
4.956714 -0.022063352
4.957714 -0.022171035999999998
4.958714 -0.02227722
4.959714 -0.022381886
4.960714 -0.02248502
4.961714 -0.022586605000000003
4.962714 -0.022686626
4.963714 -0.022785067
4.964714 -0.022881913
4.965714 -0.022977148000000003
4.966714 -0.023070756
4.967714 -0.023162721
4.968714 -0.023253029
4.969714 -0.023341665
4.970714 -0.023428613
4.971714 -0.023513856
4.972714 -0.023597383
4.973714 -0.023679175
4.974714 -0.023759219
4.975714 -0.023837501
4.976714 -0.023914005000000002
4.977714 -0.023988716
4.978714 -0.024061619
4.979714 -0.024132701
4.980714 -0.024201948
4.981714 -0.024269345
4.982714 -0.024334876999999998
4.983714 -0.024398531
4.984715 -0.024460294
4.985714 -0.024520149
4.986714 -0.024578083
4.987714 -0.024634085000000003
4.988714 -0.024688139
4.989714 -0.024740232
4.990714 -0.024790351999999998
4.991714 -0.024838483999999997
4.992714 -0.024884616000000002
4.993714 -0.024928735
4.994714 -0.024970827999999997
4.995714 -0.025010880000000003
4.996714 -0.025048881000000002
4.997715 -0.025084816
4.998714 -0.025118672
4.999714 -0.025150439
5.000714 -0.025180102
5.001714 -0.025207651
5.002714 -0.02523307
5.003714 -0.025256351
5.004714 -0.025277477
5.005714 -0.025296438
5.006714 -0.025313221999999996
5.007714 -0.025327818
5.008714 -0.02534021
5.009714 -0.025350391000000003
5.010714 -0.025358344999999997
5.011714 -0.025364064000000002
5.012714 -0.025367533
5.013714 -0.025368741
5.014714 -0.025367678999999997
5.015714 -0.025364331999999996
5.016714 -0.025358691
5.017715 -0.025350743
5.018714 -0.025340478000000003
5.019714 -0.025327884999999998
5.020714 -0.025312955
5.021714 -0.025295676
5.022714 -0.025276036
5.023714 -0.025254025000000003
5.024714 -0.025229632999999998
5.025714 -0.025202849
5.026714 -0.025173664000000002
5.027714 -0.025142069
5.028714 -0.025108052000000002
5.029714 -0.025071605000000004
5.030715 -0.02503272
5.031714 -0.024991384
5.032714 -0.024947588
5.033714 -0.024901325
5.034714 -0.024852583999999997
5.035714 -0.024801359000000002
5.036714 -0.024747639000000002
5.037714 -0.024691416
5.038714 -0.024632681999999996
5.039714 -0.024571430000000002
5.040714 -0.024507649
5.041714 -0.024441333
5.042714 -0.024372475
5.043715 -0.024301067
5.044714 -0.024227101
5.045714 -0.024150571
5.046714 -0.024071468
5.047714 -0.023989787000000002
5.048714 -0.02390552
5.049714 -0.023818660999999998
5.050714 -0.023729204
5.051714 -0.023637143
5.052714 -0.023542471000000002
5.053714 -0.023445183
5.054714 -0.023345272
5.055714 -0.023242734
5.056714 -0.023137561
5.057714 -0.02302975
5.058714 -0.022919296000000002
5.059714 -0.022806192
5.060714 -0.022690435999999998
5.061714 -0.022572021
5.062714 -0.022450944
5.063715 -0.0223272
5.064714 -0.022200785
5.065714 -0.022071695
5.066714 -0.021939926
5.067714 -0.021805473000000002
5.068714 -0.021668334
5.069714 -0.021528506
5.070714 -0.021385985
5.071714 -0.021240767
5.072714 -0.02109285
5.073714 -0.02094223
5.074714 -0.020788907
5.075714 -0.020632875
5.076715 -0.020474134
5.077714 -0.020312681
5.078714 -0.020148513
5.079714 -0.019981629
5.080714 -0.019812027000000003
5.081714 -0.019639703
5.082714 -0.019464656
5.083714 -0.019286887
5.084714 -0.019106393
5.085714 -0.018923171
5.086714 -0.018737222
5.087714 -0.018548545
5.088714 -0.018357139
5.089714 -0.018163002
5.090714 -0.017966135
5.091714 -0.017766537000000002
5.092714 -0.017564208
5.093714 -0.017359147999999998
5.094714 -0.017151357000000002
5.095714 -0.016940835
5.096714 -0.016727581999999998
5.097714 -0.0165116
5.098714 -0.016292889
5.099714 -0.016071451
5.100714 -0.015847286
5.101714 -0.015620397
5.102714 -0.015390784000000001
5.103714 -0.015158448
5.104714 -0.014923392
5.105714 -0.014685618
5.106714 -0.014445129000000001
5.107714 -0.014201927
5.108714 -0.013956014000000001
5.109715 -0.013707393
5.110714 -0.013456066999999999
5.111714 -0.013202039000000002
5.112714 -0.012945312
5.113714 -0.012685891000000001
5.114714 -0.012423778
5.115714 -0.012158977
5.116714 -0.011891493000000001
5.117714 -0.011621329
5.118714 -0.01134849
5.119714 -0.011072981
5.120714 -0.010794805999999999
5.121714 -0.010513970000000001
5.122715 -0.010230478
5.123714 -0.0099443365
5.124714 -0.0096555501
5.125714 -0.0093641247
5.126714 -0.0090700662
5.127714 -0.008773381
5.128714 -0.008474075000000001
5.129714 -0.008172154800000001
5.130714 -0.007867626800000001
5.131714 -0.0075604978
5.132714 -0.007250775499999999
5.133714 -0.006938466000000001
5.134714 -0.0066235771
5.135714 -0.006306116800000001
5.136714 -0.0059860922
5.137714 -0.005663511499999999
5.138714 -0.005338382799999999
5.139714 -0.0050107141
5.140714 -0.004680514
5.141714 -0.004347791399999999
5.142715 -0.0040125546
5.143714 -0.0036748125999999997
5.144714 -0.0033345749999999998
5.145714 -0.0029918508999999998
5.146714 -0.0026466496000000003
5.147714 -0.0022989809
5.148714 -0.0019488547
5.149714 -0.0015962809000000001
5.150714 -0.0012412697000000002
5.151714 -0.0008838314900000001
5.152714 -0.0005239767700000001
5.153714 -0.00016171626
5.154714 0.00020293915
5.155715 0.00056997842
5.156714 0.00093939034
5.157714 0.0013111636
5.158714 0.0016852866
5.159714 0.0020617475
5.160714 0.0024405346
5.161714 0.0028216358
5.162714 0.0032050386
5.163714 0.0035907308999999997
5.164714 0.0039786999
5.165714 0.0043689328
5.166714 0.0047614165
5.167714 0.0051561379
5.168715 0.005553084000000001
5.169714 0.0059522407999999995
5.170714 0.0063535947
5.171714 0.006757131600000001
5.172714 0.0071628376
5.173714 0.0075706987
5.174714 0.0079807003
5.175714 0.008392827299999999
5.176714 0.008807065
5.177714 0.009223399
5.178714 0.0096418131
5.179714 0.010062293
5.180714 0.010484822
5.181714 0.010909385
5.182714 0.011335967
5.183714 0.01176455
5.184714 0.01219512
5.185714 0.012627659000000001
5.186714 0.013062151000000001
5.187714 0.013498579
5.188715 0.013936927
5.189714 0.014377176
5.190714 0.014819310999999998
5.191714 0.015263312999999999
5.192714 0.015709166
5.193714 0.016156852
5.194714 0.016606353
5.195714 0.017057652
5.196714 0.017510729000000003
5.197714 0.017965566
5.198714 0.018422146
5.199714 0.018880449
5.200714 0.019340457
5.201715 0.019802152
5.202714 0.020265514
5.203714 0.020730523
5.204714 0.021197162
5.205714 0.021665411000000002
5.206714 0.022135249000000003
5.207714 0.022606656000000003
5.208714 0.023079614
5.209714 0.023554103
5.210714 0.024030100999999998
5.211714 0.024507591
5.212714 0.024986549
5.213714 0.025466955
5.214714 0.025948789
5.215714 0.026432029
5.216714 0.026916657
5.217714 0.027402649999999997
5.218714 0.027889985
5.219714 0.028378643999999998
5.220714 0.028868605
5.221714 0.029359842
5.222714 0.029852337
5.223714 0.030346068999999996
5.224714 0.030841015
5.225714 0.031337154
5.226714 0.031834462
5.227714 0.032332918
5.228714 0.0328325
5.229714 0.033333182
5.230714 0.033834946
5.231714 0.034337767
5.232714 0.034841621999999996
5.233714 0.035346489
5.234715 0.035852342
5.235714 0.036359162
5.236714 0.036866922
5.237714 0.037375598999999995
5.238714 0.037885171999999995
5.239714 0.038395615
5.240714 0.038906903
5.241714 0.039419013999999995
5.242714 0.039931922
5.243714 0.040445605
5.244714 0.040960038
5.245714 0.041475196
5.246714 0.041991053
5.247715 0.042507588000000006
5.248714 0.043024772
5.249714 0.043542581
5.250714 0.04406099
5.251714 0.044579976
5.252714 0.045099510999999995
5.253714 0.04561957
5.254714 0.046140127
5.255714 0.046661159
5.256714 0.047182638
5.257714 0.047704540000000004
5.258714 0.048226833999999996
5.259714 0.048749497999999995
5.260714 0.04927250600000001
5.261714 0.049795833000000005
5.262714 0.050319452
5.263714 0.050843332
5.264714 0.051367451999999994
5.265714 0.051891785999999995
5.266714 0.052416301
5.267715 0.052940979
5.268714 0.053465784999999995
5.269714 0.053990696
5.270714 0.054515689
5.271714 0.055040733
5.272714 0.055565801
5.273714 0.056090864
5.274714 0.056615897
5.275714 0.057140871999999995
5.276714 0.057665759
5.277714 0.058190536
5.278714 0.058715174
5.279714 0.059239641999999995
5.280715 0.059763918
5.281714 0.060287968
5.282714 0.060811766999999996
5.283714 0.061335287
5.284714 0.061858504
5.285714 0.062381383
5.286714 0.062903902
5.287714 0.063426024
5.288714 0.06394772800000001
5.289714 0.064468983
5.290714 0.06498976100000001
5.291714 0.065510033
5.292714 0.066029775
5.293715 0.066548953
5.294714 0.067067536
5.295714 0.067585503
5.296714 0.068102818
5.297714 0.068619457
5.298714 0.069135393
5.299714 0.069650589
5.300714 0.07016502200000001
5.301714 0.070678664
5.302714 0.071191479
5.303714 0.071703445
5.304714 0.072214531
5.305714 0.07272471
5.306714 0.07323395099999999
5.307714 0.073742226
5.308714 0.074249506
5.309714 0.074755761
5.310714 0.075260957
5.311714 0.075765071
5.312714 0.076268072
5.313715 0.076769933
5.314714 0.077270617
5.315714 0.077770103
5.316714 0.078268361
5.317714 0.078765355
5.318714 0.07926106299999999
5.319714 0.07975544999999999
5.320714 0.080248492
5.321714 0.080740155
5.322714 0.081230409
5.323714 0.08171922499999999
5.324714 0.082206581
5.325714 0.08269243999999999
5.326715 0.08317677400000001
5.327714 0.083659554
5.328714 0.084140751
5.329714 0.084620336
5.330714 0.085098279
5.331714 0.085574551
5.332714 0.086049124
5.333714 0.08652196799999999
5.334714 0.086993055
5.335714 0.08746235399999999
5.336714 0.087929837
5.337714 0.088395475
5.338714 0.08885923899999999
5.339714 0.089321105
5.340714 0.089781039
5.341714 0.090239011
5.342714 0.090694992
5.343714 0.091148954
5.344714 0.091600872
5.345714 0.092050713
5.346714 0.092498446
5.347714 0.092944049
5.348714 0.093387486
5.349714 0.093828735
5.350714 0.094267767
5.351714 0.094704551
5.352714 0.09513906
5.353714 0.095571263
5.354714 0.096001133
5.355714 0.09642864500000001
5.356714 0.09685376400000001
5.357714 0.097276468
5.358714 0.097696728
5.359715 0.098114519
5.360714 0.09852980700000001
5.361714 0.098942569
5.362714 0.09935276999999999
5.363714 0.09976038699999999
5.364714 0.1001654
5.365714 0.10056775999999999
5.366714 0.10096746000000001
5.367714 0.10136447
5.368714 0.10175875999999999
5.369714 0.1021503
5.370714 0.10253905999999999
5.371714 0.10292501
5.372715 0.10330813
5.373714 0.10368840000000001
5.374714 0.10406579
5.375714 0.10444026000000001
5.376714 0.1048118
5.377714 0.10518037000000001
5.378714 0.10554595000000001
5.379714 0.1059085
5.380714 0.10626801999999999
5.381714 0.10662446
5.382714 0.1069778
5.383714 0.10732801
5.384714 0.10767507
5.385714 0.10801896000000001
5.386714 0.10835964
5.387714 0.10869709
5.388714 0.10903128000000001
5.389714 0.10936221
5.390714 0.10968982000000001
5.391714 0.11001411
5.392715 0.11033503
5.393714 0.11065258
5.394714 0.11096671
5.395714 0.11127741
5.396714 0.11158467
5.397714 0.11188844
5.398714 0.1121887
5.399714 0.11248543000000001
5.400714 0.11277861
5.401714 0.11306821999999998
5.402714 0.11335422
5.403714 0.11363659
5.404714 0.11391530999999999
5.405715 0.11419036
5.406714 0.11446171
5.407714 0.11472934000000001
5.408714 0.11499322000000001
5.409714 0.11525333
5.410714 0.11550966
5.411714 0.11576215999999999
5.412714 0.11601083999999999
5.413714 0.11625565000000002
5.414714 0.11649658
5.415714 0.11673359999999999
5.416714 0.1169667
5.417714 0.11719585
5.418715 0.11742103000000001
5.419714 0.11764221999999999
5.420714 0.1178594
5.421714 0.11807253
5.422714 0.11828161
5.423714 0.11848662
5.424714 0.11868753000000001
5.425714 0.11888432
5.426714 0.11907696999999999
5.427714 0.11926547
5.428714 0.11944979
5.429714 0.11962991999999999
5.430714 0.11980584
5.431714 0.11997751
5.432714 0.12014493999999999
5.433714 0.1203081
5.434714 0.12046696
5.435714 0.12062151000000002
5.436714 0.12077173
5.437714 0.12091761
5.438715 0.12105914
5.439714 0.12119628
5.440714 0.12132900999999999
5.441714 0.12145734
5.442714 0.12158123
5.443714 0.12170067000000001
5.444714 0.12181565
5.445714 0.12192615999999999
5.446714 0.12203215
5.447714 0.12213363
5.448714 0.12223057999999999
5.449714 0.12232298
5.450714 0.12241082
5.451715 0.12249407999999999
5.452714 0.12257275
5.453714 0.12264681
5.454714 0.12271624999999999
5.455714 0.12278104999999999
5.456714 0.12284119999999998
5.457714 0.12289669
5.458714 0.12294749
5.459714 0.12299359
5.460714 0.12303499
5.461714 0.12307166
5.462714 0.12310360000000001
5.463714 0.1231308
5.464714 0.12315322999999999
5.465714 0.12317089
5.466714 0.12318378
5.467714 0.12319187000000001
5.468714 0.12319515
5.469714 0.12319361999999999
5.470714 0.12318725
5.471714 0.12317605000000001
5.472714 0.12315999
5.473714 0.12313909
5.474714 0.1231133
5.475714 0.12308264000000001
5.476714 0.12304707000000001
5.477714 0.12300661
5.478714 0.12296123
5.479714 0.12291094000000001
5.480714 0.12285570999999999
5.481714 0.12279554999999999
5.482714 0.12273042
5.483714 0.12266034
5.484715 0.12258530000000001
5.485714 0.12250528
5.486714 0.12242027
5.487714 0.12233026999999999
5.488714 0.12223526000000001
5.489714 0.12213525
5.490714 0.12203022
5.491714 0.12192016
5.492714 0.12180507
5.493714 0.12168495
5.494714 0.1215598
5.495714 0.12142959
5.496714 0.12129432
5.497715 0.12115400000000001
5.498714 0.1210086
5.499714 0.12085815
5.500714 0.12070262
5.501714 0.12054201
5.502714 0.12037632
5.503714 0.12020555
5.504714 0.12002969000000001
5.505714 0.11984874
5.506714 0.11966269
5.507714 0.11947155
5.508714 0.11927532
5.509714 0.11907399
5.510714 0.11886755000000002
5.511714 0.11865600999999999
5.512714 0.11843938
5.513714 0.11821762999999999
5.514714 0.11799078
5.515714 0.11775882000000001
5.516714 0.11752177
5.517715 0.1172796
5.518714 0.11703232999999999
5.519714 0.11677995999999999
5.520714 0.11652248
5.521714 0.1162599
5.522714 0.11599220999999998
5.523714 0.11571943
5.524714 0.11544153000000001
5.525714 0.11515854
5.526714 0.11487046
5.527714 0.11457728
5.528714 0.114279
5.529714 0.11397563
5.530715 0.11366717999999999
5.531714 0.11335363
5.532714 0.11303502000000001
5.533714 0.11271132
5.534714 0.11238255999999999
5.535714 0.11204871999999999
5.536714 0.11170984
5.537714 0.11136589000000001
5.538714 0.1110169
5.539714 0.11066287
5.540714 0.1103038
5.541714 0.1099397
5.542714 0.10957058
5.543715 0.10919644
5.544714 0.1088173
5.545714 0.10843314999999999
5.546714 0.10804402
5.547714 0.10764990999999999
5.548714 0.10725082000000001
5.549714 0.10684676
5.550714 0.10643775
5.551714 0.10602378999999999
5.552714 0.10560489
5.553714 0.10518107
5.554714 0.10475232999999999
5.555714 0.10431869
5.556714 0.10388014
5.557714 0.1034367
5.558714 0.10298840000000001
5.559714 0.10253523
5.560714 0.1020772
5.561714 0.10161432000000001
5.562714 0.10114661
5.563715 0.10067408
5.564714 0.10019675
5.565714 0.09971462400000002
5.566714 0.099227717
5.567714 0.09873603700000001
5.568714 0.09823959599999998
5.569714 0.097738416
5.570714 0.09723251000000001
5.571714 0.09672188899999999
5.572714 0.096206571
5.573714 0.095686567
5.574714 0.095161895
5.575714 0.094632566
5.576715 0.09409859799999999
5.577714 0.093560008
5.578714 0.093016814
5.579714 0.09246903399999999
5.580714 0.091916678
5.581714 0.09135976999999999
5.582714 0.090798328
5.583714 0.090232363
5.584714 0.089661899
5.585714 0.089086953
5.586714 0.088507542
5.587714 0.087923685
5.588714 0.08733539700000001
5.589714 0.086742704
5.590714 0.086145615
5.591714 0.08554415500000001
5.592714 0.084938348
5.593714 0.084328203
5.594714 0.08371374599999999
5.595714 0.083094998
5.596714 0.082471973
5.597714 0.081844698
5.598714 0.081213185
5.599714 0.080577465
5.600714 0.079937553
5.601714 0.079293468
5.602714 0.078645232
5.603714 0.07799286999999999
5.604714 0.077336398
5.605714 0.07667584599999999
5.606714 0.076011231
5.607714 0.075342576
5.608714 0.074669905
5.609715 0.073993241
5.610714 0.073312607
5.611714 0.07262803300000001
5.612714 0.071939535
5.613714 0.071247143
5.614714 0.070550881
5.615714 0.069850776
5.616714 0.069146854
5.617714 0.068439136
5.618714 0.067727652
5.619714 0.067012425
5.620714 0.066293485
5.621714 0.06557086
5.622715 0.064844574
5.623714 0.064114656
5.624714 0.06338113499999999
5.625714 0.062644033
5.626714 0.06190338200000001
5.627714 0.061159208
5.628714 0.060411543000000005
5.629714 0.059660414
5.630714 0.058905844000000006
5.631714 0.05814787
5.632714 0.057386514
5.633714 0.056621805
5.634714 0.055853771999999996
5.635714 0.05508244500000001
5.636714 0.054307852
5.637714 0.053530023
5.638714 0.052748993
5.639714 0.051964785
5.640714 0.051177432999999994
5.641714 0.050386967000000005
5.642715 0.049593415999999994
5.643714 0.048796809
5.644714 0.047997179
5.645714 0.047194556
5.646714 0.046388974
5.647714 0.045580463
5.648714 0.044769057
5.649714 0.043954788
5.650714 0.043137686
5.651714 0.042317784000000004
5.652714 0.041495118
5.653714 0.040669719
5.654714 0.039841622
5.655715 0.039010859
5.656714 0.038177465
5.657714 0.037341472
5.658714 0.036502918
5.659714 0.035661831000000005
5.660714 0.034818251
5.661714 0.033972212
5.662714 0.033123745
5.663714 0.032272885
5.664714 0.031419669
5.665714 0.030564132999999997
5.666714 0.029706309
5.667714 0.028846232
5.668715 0.027983938
5.669714 0.027119461
5.670714 0.026252840000000003
5.671714 0.025384105
5.672714 0.024513295
5.673714 0.023640443
5.674714 0.022765587
5.675714 0.021888761
5.676714 0.021010003
5.677714 0.020129349
5.678714 0.019246835
5.679714 0.018362497
5.680714 0.017476373
5.681714 0.016588498
5.682714 0.015698912
5.683714 0.014807648999999999
5.684714 0.013914748999999999
5.685714 0.01302025
5.686714 0.012124188999999999
5.687714 0.011226605
5.688715 0.010327535
5.689714 0.0094270195
5.690714 0.0085250962
5.691714 0.0076218043
5.692714 0.0067171823
5.693714 0.0058112699
5.694714 0.004904106
5.695714 0.0039957304
5.696714 0.0030861822
5.697714 0.0021755007999999998
5.698714 0.0012637256
5.699714 0.00035089615
5.700714 -0.00056294793
5.701715 -0.0014777671
5.702714 -0.0023935218
5.703714 -0.0033101722
5.704714 -0.004227678800000001
5.705714 -0.005146002100000001
5.706714 -0.0060651022
5.707714 -0.0069849397
5.708714 -0.0079054742
5.709714 -0.0088266665
5.710714 -0.0097484757
5.711714 -0.010670863
5.712714 -0.011593787000000001
5.713714 -0.01251721
5.714714 -0.013441089
5.715714 -0.014365385999999999
5.716714 -0.015290057999999999
5.717714 -0.016215067
5.718714 -0.017140370999999998
5.719714 -0.018065929
5.720714 -0.018991702
5.721714 -0.019917646
5.722714 -0.020843722
5.723714 -0.021769889
5.724714 -0.022696107
5.725714 -0.023622332
5.726714 -0.024548525
5.727714 -0.025474644
5.728714 -0.026400646
5.729714 -0.027326492
5.730714 -0.028252139
5.731714 -0.029177545000000003
5.732714 -0.030102668000000003
5.733714 -0.031027469
5.734715 -0.031951905
5.735714 -0.032875934
5.736714 -0.033799515
5.737714 -0.034722607
5.738714 -0.03564517
5.739714 -0.036567159
5.740714 -0.037488536
5.741714 -0.038409259
5.742714 -0.039329287
5.743714 -0.040248578
5.744714 -0.041167089000000004
5.745714 -0.042084782
5.746714 -0.043001614
5.747715 -0.043917543
5.748714 -0.044832533
5.749714 -0.045746539
5.750714 -0.046659517000000005
5.751714 -0.04757143
5.752714 -0.048482235
5.753714 -0.049391889
5.754714 -0.050300354000000005
5.755714 -0.05120759
5.756714 -0.052113552
5.757714 -0.053018198
5.758714 -0.053921487
5.759714 -0.054823380000000005
5.760714 -0.05572383499999999
5.761714 -0.056622811999999995
5.762714 -0.057520263
5.763714 -0.058416155
5.764714 -0.059310440000000006
5.765714 -0.06020307799999999
5.766714 -0.061094022000000005
5.767715 -0.061983237
5.768714 -0.062870677
5.769714 -0.063756306
5.770714 -0.064640079
5.771714 -0.065521954
5.772714 -0.066401891
5.773714 -0.06727984299999999
5.774714 -0.068155775
5.775714 -0.069029647
5.776714 -0.06990141700000001
5.777714 -0.07077103900000001
5.778714 -0.071638479
5.779714 -0.07250369499999999
5.780715 -0.073366641
5.781714 -0.07422728199999999
5.782714 -0.075085578
5.783714 -0.075941486
5.784714 -0.07679497399999999
5.785714 -0.07764599300000001
5.786714 -0.07849450899999999
5.787714 -0.07934047600000001
5.788714 -0.080183859
5.789714 -0.081024622
5.790714 -0.081862719
5.791714 -0.082698109
5.792714 -0.08353075800000001
5.793715 -0.084360625
5.794714 -0.085187668
5.795714 -0.086011854
5.796714 -0.08683313499999999
5.797714 -0.087651476
5.798714 -0.088466844
5.799714 -0.08927919
5.800714 -0.09008848
5.801714 -0.090894673
5.802714 -0.091697735
5.803714 -0.092497619
5.804714 -0.09329429
5.805714 -0.094087713
5.806714 -0.094877847
5.807714 -0.095664652
5.808714 -0.096448092
5.809714 -0.097228133
5.810714 -0.09800472799999999
5.811714 -0.098777853
5.812714 -0.099547463
5.813715 -0.10031351999999999
5.814714 -0.10107599
5.815714 -0.10183483
5.816714 -0.10259
5.817714 -0.10334149
5.818714 -0.10408922999999999
5.819714 -0.10483321
5.820714 -0.10557338
5.821714 -0.10630972
5.822714 -0.10704218
5.823714 -0.10777073
5.824714 -0.10849532999999999
5.825714 -0.10921595
5.826715 -0.10993256
5.827714 -0.11064513
5.828714 -0.11135361
5.829714 -0.11205797
5.830714 -0.11275818
5.831714 -0.1134542
5.832714 -0.11414600999999999
5.833714 -0.11483357999999999
5.834714 -0.11551684
5.835714 -0.11619579000000001
5.836714 -0.11687038
5.837714 -0.11754058
5.838714 -0.11820635999999998
5.839714 -0.11886769
5.840714 -0.11952453
5.841714 -0.12017684999999999
5.842714 -0.12082462
5.843714 -0.12146781000000001
5.844714 -0.12210637999999999
5.845714 -0.12274028999999999
5.846714 -0.12336953
5.847714 -0.12399405000000001
5.848714 -0.12461384
5.849714 -0.12522885
5.850714 -0.12583905
5.851714 -0.12644442
5.852714 -0.12704493
5.853714 -0.12764054
5.854714 -0.12823123
5.855714 -0.12881698
5.856714 -0.12939773999999998
5.857714 -0.12997349
5.858714 -0.13054421
5.859715 -0.13110986
5.860714 -0.13167041
5.861714 -0.13222585
5.862714 -0.13277613000000002
5.863714 -0.13332125
5.864714 -0.13386116
5.865714 -0.13439584000000002
5.866714 -0.13492526
5.867714 -0.13544941
5.868714 -0.13596825
5.869714 -0.13648174999999999
5.870714 -0.13698989
5.871714 -0.13749264
5.872715 -0.13798998
5.873714 -0.13848188
5.874714 -0.13896831999999998
5.875714 -0.13944928
5.876714 -0.13992472
5.877714 -0.14039463
5.878714 -0.14085898
5.879714 -0.14131773
5.880714 -0.14177088
5.881714 -0.14221839
5.882714 -0.14266025999999998
5.883714 -0.14309644
5.884714 -0.14352693
5.885714 -0.14395168
5.886714 -0.14437069
5.887714 -0.14478393
5.888714 -0.14519138
5.889714 -0.14559302999999998
5.890714 -0.14598884
5.891714 -0.1463788
5.892715 -0.14676289
5.893714 -0.14714107
5.894714 -0.14751336
5.895714 -0.14787971
5.896714 -0.14824009999999999
5.897714 -0.14859454
5.898714 -0.14894299
5.899714 -0.14928543
5.900714 -0.14962185
5.901714 -0.14995224000000001
5.902714 -0.15027656
5.903714 -0.15059481
5.904714 -0.15090697
5.905715 -0.15121303
5.906714 -0.15151296
5.907714 -0.15180674
5.908714 -0.15209437
5.909714 -0.15237583
5.910714 -0.15265109999999998
5.911714 -0.15292017
5.912714 -0.15318303
5.913714 -0.15343964000000002
5.914714 -0.15369001999999998
5.915714 -0.15393413
5.916714 -0.15417197
5.917714 -0.15440352000000002
5.918715 -0.15462876
5.919714 -0.15484768999999998
5.920714 -0.15506028
5.921714 -0.15526654
5.922714 -0.15546645
5.923714 -0.15565999
5.924714 -0.15584716
5.925714 -0.15602794
5.926714 -0.15620233
5.927714 -0.15637031
5.928714 -0.15653187
5.929714 -0.156687
5.930714 -0.15683571000000002
5.931714 -0.15697797
5.932714 -0.15711378
5.933714 -0.15724313
5.934714 -0.15736602
5.935714 -0.15748243
5.936714 -0.15759236
5.937714 -0.15769581000000002
5.938715 -0.15779277
5.939714 -0.15788322999999999
5.940714 -0.15796719
5.941714 -0.15804464000000001
5.942714 -0.15811556999999998
5.943714 -0.15817998
5.944714 -0.15823788
5.945714 -0.15828924
5.946714 -0.15833407
5.947714 -0.15837236
5.948714 -0.15840412
5.949714 -0.15842933
5.950714 -0.15844801
5.951715 -0.15846012
5.952714 -0.15846569
5.953714 -0.15846470000000001
5.954714 -0.15845716
5.955714 -0.15844306
5.956714 -0.15842241
5.957714 -0.15839519
5.958714 -0.15836142
5.959714 -0.15832108
5.960714 -0.15827417
5.961714 -0.15822072
5.962714 -0.15816069
5.963714 -0.15809411
5.964714 -0.15802098
5.965714 -0.1579413
5.966714 -0.15785506
5.967714 -0.15776226000000002
5.968714 -0.15766292
5.969714 -0.15755704
5.970714 -0.15744462
5.971714 -0.15732566
5.972714 -0.15720016
5.973714 -0.15706815
5.974714 -0.15692961
5.975714 -0.15678456
5.976714 -0.15663299
5.977714 -0.15647492
5.978714 -0.15631035000000001
5.979714 -0.15613929000000001
5.980714 -0.15596175
5.981714 -0.15577772
5.982714 -0.15558721
5.983714 -0.15539025
5.984715 -0.15518684
5.985714 -0.15497698
5.986714 -0.15476067
5.987714 -0.15453793
5.988714 -0.15430877
5.989714 -0.15407319
5.990714 -0.15383121
5.991714 -0.15358283
5.992714 -0.15332808
5.993714 -0.15306695
5.994714 -0.15279946
5.995714 -0.15252562
5.996714 -0.15224543000000001
5.997715 -0.15195892
5.998714 -0.15166609
5.999714 -0.15136696
6.000714 -0.15106153
6.001714 -0.15074983
6.002714 -0.15043187
6.003714 -0.15010765
6.004714 -0.14977721
6.005714 -0.14944053
6.006714 -0.14909765
6.007714 -0.14874859
6.008714 -0.14839337
6.009714 -0.14803198
6.010714 -0.14766444
6.011714 -0.14729077999999998
6.012714 -0.14691103
6.013714 -0.14652518
6.014714 -0.14613327
6.015714 -0.1457353
6.016714 -0.1453313
6.017715 -0.14492128999999998
6.018714 -0.14450527999999999
6.019714 -0.1440833
6.020714 -0.14365535000000001
6.021714 -0.14322147000000002
6.022714 -0.14278168
6.023714 -0.14233598
6.024714 -0.14188441000000002
6.025714 -0.14142698
6.026714 -0.14096372
6.027714 -0.14049462999999998
6.028714 -0.14001975
6.029714 -0.1395391
6.030715 -0.13905269
6.031714 -0.13856055
6.032714 -0.13806272
6.033714 -0.1375592
6.034714 -0.13705001
6.035714 -0.13653518
6.036714 -0.13601475000000002
6.037714 -0.13548873
6.038714 -0.13495714
6.039714 -0.13442001
6.040714 -0.13387736
6.041714 -0.13332922
6.042714 -0.13277562
6.043715 -0.13221658
6.044714 -0.13165213
6.045714 -0.1310823
6.046714 -0.13050712
6.047714 -0.1299266
6.048714 -0.12934079
6.049714 -0.12874971
6.050714 -0.12815339
6.051714 -0.12755186
6.052714 -0.12694513000000002
6.053714 -0.12633327
6.054714 -0.12571627000000002
6.055714 -0.12509418
6.056714 -0.12446702000000001
6.057714 -0.12383482999999999
6.058714 -0.12319763
6.059714 -0.12255546
6.060714 -0.12190834
6.061714 -0.12125631
6.062714 -0.12059938999999999
6.063715 -0.11993762
6.064714 -0.11927102
6.065714 -0.11859965000000001
6.066714 -0.11792351000000001
6.067714 -0.11724264
6.068714 -0.11655708
6.069714 -0.11586685000000001
6.070714 -0.11517201
6.071714 -0.11447256
6.072714 -0.11376855
6.073714 -0.11306000000000001
6.074714 -0.11234696
6.075714 -0.11162945
6.076715 -0.11090753
6.077714 -0.11018119999999999
6.078714 -0.10945052
6.079714 -0.10871552000000001
6.080714 -0.10797622
6.081714 -0.10723268
6.082714 -0.10648492
6.083714 -0.10573297999999999
6.084714 -0.10497690999999999
6.085714 -0.10421673
6.086714 -0.10345249000000001
6.087714 -0.10268422
6.088714 -0.10191196
6.089714 -0.10113575
6.090714 -0.10035563
6.091714 -0.09957163100000001
6.092714 -0.098783791
6.093714 -0.09799215500000001
6.094714 -0.09719675900000001
6.095714 -0.096397637
6.096714 -0.095594837
6.097714 -0.094788393
6.098714 -0.093978341
6.099714 -0.093164726
6.100714 -0.092347583
6.101714 -0.09152695400000001
6.102714 -0.09070287299999999
6.103714 -0.089875387
6.104714 -0.089044531
6.105714 -0.08821035199999999
6.106714 -0.087372883
6.107714 -0.08653216600000001
6.108714 -0.085688243
6.109715 -0.084841158
6.110714 -0.08399094800000001
6.111714 -0.083137659
6.112714 -0.082281325
6.113714 -0.081421999
6.114714 -0.080559717
6.115714 -0.079694518
6.116714 -0.078826456
6.117714 -0.07795556399999999
6.118714 -0.077081891
6.119714 -0.076205475
6.120714 -0.075326365
6.121714 -0.07444460600000001
6.122715 -0.07356024
6.123714 -0.072673312
6.124714 -0.071783864
6.125714 -0.070891943
6.126714 -0.069997588
6.127714 -0.06910084600000001
6.128714 -0.068201765
6.129714 -0.06730039
6.130714 -0.066396763
6.131714 -0.06549092399999999
6.132714 -0.064582925
6.133714 -0.063672807
6.134714 -0.06276061200000001
6.135714 -0.061846391
6.136714 -0.060930185
6.137714 -0.06001204
6.138714 -0.05909199799999999
6.139714 -0.058170105
6.140714 -0.057246408
6.141714 -0.056320953
6.142715 -0.05539378
6.143714 -0.054464937
6.144714 -0.05353447
6.145714 -0.052602426
6.146714 -0.051668850999999995
6.147714 -0.050733785999999996
6.148714 -0.049797283
6.149714 -0.048859383
6.150714 -0.047920132
6.151714 -0.046979581
6.152714 -0.046037772
6.153714 -0.045094755
6.154714 -0.044150575
6.155715 -0.04320528
6.156714 -0.042258916
6.157714 -0.041311531
6.158714 -0.040363174
6.159714 -0.039413889
6.160714 -0.038463724
6.161714 -0.03751273
6.162714 -0.036560951
6.163714 -0.035608435
6.164714 -0.034655229
6.165714 -0.033701383
6.166714 -0.03274694
6.167714 -0.03179195
6.168715 -0.030836459999999996
6.169714 -0.029880519
6.170714 -0.02892417
6.171714 -0.027967463
6.172714 -0.027010443999999998
6.173714 -0.026053161
6.174714 -0.025095663
6.175714 -0.024137992
6.176714 -0.023180198
6.177714 -0.022222329
6.178714 -0.021264429
6.179714 -0.020306546
6.180714 -0.019348726
6.181714 -0.018391018000000002
6.182714 -0.017433467
6.183714 -0.016476119
6.184714 -0.015519024
6.185714 -0.014562228
6.186714 -0.013605778999999998
6.187714 -0.012649722
6.188715 -0.011694106
6.189714 -0.010738978
6.190714 -0.009784385500000001
6.191714 -0.0088303757
6.192714 -0.0078769968
6.193714 -0.006924296
6.194714 -0.0059723206999999995
6.195714 -0.005021118299999999
6.196714 -0.0040707368
6.197714 -0.0031212232
6.198714 -0.0021726253
6.199714 -0.0012249904
6.200714 -0.00027836578999999997
6.201715 0.00066720136
6.202714 0.0016116639
6.203714 0.0025549749
6.204714 0.0034970872
6.205714 0.004437954
6.206714 0.0053775289
6.207714 0.0063157648
6.208714 0.007252615600000001
6.209714 0.0081880353
6.210714 0.0091219772
6.211714 0.010054396
6.212714 0.010985244
6.213714 0.011914477
6.214714 0.012842048
6.215714 0.013767911999999998
6.216714 0.014692024
6.217714 0.015614337
6.218714 0.016534807
6.219714 0.01745339
6.220714 0.018370037999999998
6.221714 0.019284706999999998
6.222714 0.020197353
6.223714 0.021107927999999998
6.224714 0.022016391
6.225714 0.022922695
6.226714 0.023826795
6.227714 0.024728646
6.228714 0.025628203999999998
6.229714 0.026525426
6.230714 0.027420264000000003
6.231714 0.028312678
6.232714 0.02920262
6.233714 0.030090046
6.234715 0.030974912999999996
6.235714 0.031857178
6.236714 0.032736795
6.237714 0.033613722
6.238714 0.034487917
6.239714 0.035359332
6.240714 0.036227927
6.241714 0.037093661
6.242714 0.037956490999999995
6.243714 0.038816372
6.244714 0.039673265
6.245714 0.040527125
6.246714 0.041377911
6.247715 0.042225583
6.248714 0.043070101
6.249714 0.04391142
6.250714 0.044749503
6.251714 0.045584308
6.252714 0.046415796
6.253714 0.047243925
6.254714 0.048068655
6.255714 0.048889946999999996
6.256714 0.049707759
6.257714 0.050522054999999996
6.258714 0.051332789
6.259714 0.052139926
6.260714 0.05294342999999999
6.261714 0.053743256
6.262714 0.054539368000000005
6.263714 0.055331725
6.264714 0.056120293
6.265714 0.056905032
6.266714 0.057685905
6.267715 0.058462872
6.268714 0.059235893000000005
6.269714 0.060004933
6.270714 0.060769956
6.271714 0.061530923
6.272714 0.062287797
6.273714 0.063040544
6.274714 0.063789129
6.275714 0.064533512
6.276714 0.065273658
6.277714 0.06600953100000001
6.278714 0.066741096
6.279714 0.067468319
6.280715 0.068191165
6.281714 0.068909599
6.282714 0.069623586
6.283714 0.070333091
6.284714 0.071038085
6.285714 0.071738532
6.286714 0.072434399
6.287714 0.07312565600000001
6.288714 0.073812268
6.289714 0.074494199
6.290714 0.075171422
6.291714 0.075843907
6.292714 0.076511619
6.293715 0.07717452799999999
6.294714 0.077832607
6.295714 0.078485819
6.296714 0.079134136
6.297714 0.079777528
6.298714 0.08041596699999999
6.299714 0.081049418
6.300714 0.08167785699999999
6.301714 0.082301249
6.302714 0.082919566
6.303714 0.083532784
6.304714 0.084140868
6.305714 0.084743794
6.306714 0.085341529
6.307714 0.085934048
6.308714 0.086521322
6.309714 0.08710332900000001
6.310714 0.087680033
6.311714 0.088251411
6.312714 0.08881744
6.313715 0.08937809000000001
6.314714 0.089933339
6.315714 0.09048315700000001
6.316714 0.091027521
6.317714 0.091566407
6.318714 0.092099787
6.319714 0.09262764400000001
6.320714 0.093149947
6.321714 0.093666679
6.322714 0.094177813
6.323714 0.09468332900000001
6.324714 0.095183204
6.325714 0.095677417
6.326715 0.096165948
6.327714 0.096648774
6.328714 0.097125873
6.329714 0.097597227
6.330714 0.098062807
6.331714 0.098522601
6.332714 0.09897658599999999
6.333714 0.09942474999999999
6.334714 0.09986706999999999
6.335714 0.10030352000000001
6.336714 0.10073408
6.337714 0.10115874
6.338714 0.10157748999999999
6.339714 0.10199029999999999
6.340714 0.10239714999999999
6.341714 0.10279802
6.342714 0.1031929
6.343714 0.10358177999999998
6.344714 0.10396463
6.345714 0.10434146000000001
6.346714 0.10471223
6.347714 0.10507692
6.348714 0.10543554
6.349714 0.10578805999999999
6.350714 0.10613447999999999
6.351714 0.10647477
6.352714 0.10680893
6.353714 0.10713693
6.354714 0.10745877
6.355714 0.10777444
6.356714 0.10808393
6.357714 0.10838722999999999
6.358714 0.10868432
6.359715 0.10897520000000001
6.360714 0.10925984999999999
6.361714 0.10953827000000001
6.362714 0.10981045
6.363714 0.11007638000000002
6.364714 0.11033604
6.365714 0.11058945
6.366714 0.11083656
6.367714 0.11107739999999999
6.368714 0.11131194
6.369714 0.11154018999999998
6.370714 0.11176213
6.371714 0.11197777
6.372715 0.11218708
6.373714 0.11239008
6.374714 0.11258675
6.375714 0.11277709
6.376714 0.11296107999999999
6.377714 0.11313873999999999
6.378714 0.11331005999999999
6.379714 0.11347502
6.380714 0.11363362
6.381714 0.11378587000000001
6.382714 0.11393175999999999
6.383714 0.1140713
6.384714 0.11420447
6.385714 0.11433127000000001
6.386714 0.11445171000000001
6.387714 0.11456579000000001
6.388714 0.11467349
6.389714 0.11477483
6.390714 0.11486980000000001
6.391714 0.11495841
6.392715 0.11504064
6.393714 0.11511651
6.394714 0.11518602
6.395714 0.11524917999999999
6.396714 0.11530598
6.397714 0.11535642
6.398714 0.11540051999999999
6.399714 0.11543827000000001
6.400714 0.11546968
6.401714 0.11549474000000001
6.402714 0.11551348
6.403714 0.11552589
6.404714 0.11553197
6.405715 0.11553174000000001
6.406714 0.11552520000000001
6.407714 0.11551236000000001
6.408714 0.11549322000000001
6.409714 0.11546779000000001
6.410714 0.11543608
6.411714 0.1153981
6.412714 0.11535384000000001
6.413714 0.11530332
6.414714 0.11524656000000001
6.415714 0.11518354
6.416714 0.1151143
6.417714 0.11503883
6.418715 0.11495715000000001
6.419714 0.11486927
6.420714 0.11477518999999999
6.421714 0.11467494
6.422714 0.11456851000000001
6.423714 0.11445591999999999
6.424714 0.11433719
6.425714 0.11421231999999999
6.426714 0.11408135
6.427714 0.11394426
6.428714 0.11380107999999999
6.429714 0.11365182
6.430714 0.1134965
6.431714 0.11333512
6.432714 0.11316772
6.433714 0.11299429
6.434714 0.11281488
6.435714 0.11262947
6.436714 0.1124381
6.437714 0.11224077
6.438715 0.11203751
6.439714 0.11182834
6.440714 0.11161325999999999
6.441714 0.1113923
6.442714 0.11116548
6.443714 0.11093280999999999
6.444714 0.11069432000000001
6.445714 0.11045002999999999
6.446714 0.11019994
6.447714 0.1099441
6.448714 0.1096825
6.449714 0.10941518
6.450714 0.10914215
6.451715 0.10886343999999999
6.452714 0.10857906
6.453714 0.10828903999999999
6.454714 0.10799341000000001
6.455714 0.10769217
6.456714 0.10738536
6.457714 0.10707298999999999
6.458714 0.10675509999999999
6.459714 0.10643168000000001
6.460714 0.10610279
6.461714 0.10576843
6.462714 0.10542863999999999
6.463714 0.10508342999999999
6.464714 0.10473285000000002
6.465714 0.10437688999999999
6.466714 0.10401561000000001
6.467714 0.10364902
6.468714 0.10327713999999999
6.469714 0.10290002000000001
6.470714 0.10251766
6.471714 0.1021301
6.472714 0.10173736
6.473714 0.10133948
6.474714 0.10093648000000001
6.475714 0.10052839999999999
6.476714 0.10011526
6.477714 0.09969708000000001
6.478714 0.09927389899999998
6.479714 0.098845747
6.480714 0.09841264699999999
6.481714 0.097974634
6.482714 0.09753173799999999
6.483714 0.097083987
6.484715 0.096631417
6.485714 0.09617405000000001
6.486714 0.09571192199999999
6.487714 0.095245062
6.488714 0.094773504
6.489714 0.094297278
6.490714 0.093816419
6.491714 0.093330955
6.492714 0.092840916
6.493714 0.092346343
6.494714 0.09184726500000001
6.495714 0.091343711
6.496714 0.090835721
6.497715 0.090323325
6.498714 0.089806557
6.499714 0.089285453
6.500714 0.088760047
6.501714 0.088230375
6.502714 0.087696471
6.503714 0.08715837
6.504714 0.086616108
6.505714 0.086069718
6.506714 0.085519243
6.507714 0.08496471
6.508714 0.084406161
6.509714 0.08384363
6.510714 0.083277159
6.511714 0.08270678199999999
6.512714 0.08213253999999999
6.513714 0.08155446300000001
6.514714 0.08097259600000001
6.515714 0.080386974
6.516714 0.079797633
6.517715 0.079204614
6.518714 0.078607956
6.519714 0.078007695
6.520714 0.077403866
6.521714 0.07679651600000001
6.522714 0.07618567899999999
6.523714 0.07557139
6.524714 0.074953696
6.525714 0.074332632
6.526714 0.073708239
6.527714 0.073080551
6.528714 0.072449615
6.529714 0.07181546500000001
6.530715 0.071178144
6.531714 0.070537691
6.532714 0.069894141
6.533714 0.069247541
6.534714 0.068597926
6.535714 0.067945343
6.536714 0.06728982600000001
6.537714 0.066631415
6.538714 0.065970159
6.539714 0.065306091
6.540714 0.064639258
6.541714 0.063969701
6.542714 0.063297461
6.543715 0.062622578
6.544714 0.061945098999999997
6.545714 0.061265059
6.546714 0.060582504
6.547714 0.05989747599999999
6.548714 0.05921002
6.549714 0.05852017799999999
6.550714 0.057827989999999996
6.551714 0.057133497
6.552714 0.056436745
6.553714 0.055737775999999996
6.554714 0.05503663
6.555714 0.054333352999999994
6.556714 0.053627986999999995
6.557714 0.052920572
6.558714 0.052211154
6.559714 0.051499775000000005
6.560714 0.050786475000000005
6.561714 0.050071301000000006
6.562714 0.049354293
6.563715 0.048635498
6.564714 0.04791496
6.565714 0.04719272
6.566714 0.04646882
6.567714 0.045743305
6.568714 0.045016218999999996
6.569714 0.044287604
6.570714 0.043557505999999996
6.571714 0.042825966
6.572714 0.042093030000000003
6.573714 0.04135874
6.574714 0.040623141
6.575714 0.039886276
6.576715 0.039148191
6.577714 0.03840893
6.578714 0.037668534999999996
6.579714 0.036927054
6.580714 0.036184528
6.581714 0.035441003
6.582714 0.034696524
6.583714 0.033951135
6.584714 0.03320488
6.585714 0.032457808000000005
6.586714 0.031709959
6.587714 0.030961379999999997
6.588714 0.030212113
6.589714 0.029462206
6.590714 0.028711703
6.591714 0.027960647
6.592714 0.027209084
6.593714 0.026457058000000002
6.594714 0.025704614
6.595714 0.024951793999999996
6.596714 0.024198644999999998
6.597714 0.023445209
6.598714 0.02269153
6.599714 0.021937654
6.600714 0.021183622000000003
6.601714 0.020429479
6.602714 0.019675268000000003
6.603714 0.018921032
6.604714 0.018166816
6.605714 0.017412662
6.606714 0.016658613
6.607714 0.015904714
6.608714 0.015151006
6.609715 0.014397534000000002
6.610714 0.013644340000000001
6.611714 0.012891467
6.612714 0.01213896
6.613714 0.011386859000000001
6.614714 0.010635208
6.615714 0.0098840508
6.616714 0.0091334296
6.617714 0.008383387499999999
6.618714 0.0076339667000000005
6.619714 0.006885210300000001
6.620714 0.0061371604
6.621714 0.0053898599
6.622715 0.0046433513
6.623714 0.0038976767
6.624714 0.003152878
6.625714 0.0024089975
6.626714 0.0016660772000000003
6.627714 0.00092415876
6.628714 0.00018328391
6.629714 -0.00055650585
6.630714 -0.0012951691000000001
6.631714 -0.0020326645999999998
6.632714 -0.0027689512
6.633714 -0.003503988
6.634714 -0.0042377342
6.635714 -0.0049701488
6.636714 -0.0057011915
6.637714 -0.0064308216999999996
6.638714 -0.0071589988
6.639714 -0.0078856829
6.640714 -0.0086108339
6.641714 -0.0093344126
6.642715 -0.010056378000000001
6.643714 -0.010776692
6.644714 -0.011495314000000001
6.645714 -0.012212204
6.646714 -0.012927325000000002
6.647714 -0.013640636
6.648714 -0.014352099
6.649714 -0.015061675
6.650714 -0.015769324
6.651714 -0.016475009000000002
6.652714 -0.01717869
6.653714 -0.01788033
6.654714 -0.018579888
6.655715 -0.01927733
6.656714 -0.019972614
6.657714 -0.020665703
6.658714 -0.02135656
6.659714 -0.022045146
6.660714 -0.022731425
6.661714 -0.023415356999999998
6.662714 -0.024096908
6.663714 -0.024776038000000004
6.664714 -0.025452711
6.665714 -0.026126893
6.666714 -0.026798544999999997
6.667714 -0.027467631000000003
6.668715 -0.028134113999999998
6.669714 -0.028797961
6.670714 -0.029459133000000002
6.671714 -0.030117598
6.672714 -0.030773318999999997
6.673714 -0.031426263999999995
6.674714 -0.032076397
6.675714 -0.032723683
6.676714 -0.033368089000000004
6.677714 -0.034009581000000004
6.678714 -0.034648128
6.679714 -0.035283694000000004
6.680714 -0.035916248
6.681714 -0.036545758
6.682714 -0.037172189
6.683714 -0.037795511999999996
6.684714 -0.038415694
6.685714 -0.039032704
6.686714 -0.03964651
6.687714 -0.040257079
6.688715 -0.04086438
6.689714 -0.041468383
6.690714 -0.04206906
6.691714 -0.042666378
6.692714 -0.043260306000000005
6.693714 -0.043850817
6.694714 -0.044437879
6.695714 -0.045021463000000005
6.696714 -0.045601543
6.697714 -0.046178087
6.698714 -0.046751069
6.699714 -0.047320456
6.700714 -0.047886223
6.701715 -0.048448343
6.702714 -0.049006788
6.703714 -0.04956153
6.704714 -0.050112547
6.705714 -0.050659803999999996
6.706714 -0.051203282999999995
6.707714 -0.051742949
6.708714 -0.052278785999999994
6.709714 -0.052810763
6.710714 -0.053338858
6.711714 -0.053863041
6.712714 -0.05438329
6.713714 -0.054899579999999996
6.714714 -0.05541188899999999
6.715714 -0.055920193
6.716714 -0.056424469000000005
6.717714 -0.056924694
6.718714 -0.057420845000000005
6.719714 -0.057912897
6.720714 -0.058400829
6.721714 -0.058884616
6.722714 -0.059364241
6.723714 -0.059839681
6.724714 -0.060310913
6.725714 -0.060777913
6.726714 -0.061240670000000004
6.727714 -0.061699154
6.728714 -0.062153349
6.729714 -0.06260323599999999
6.730714 -0.063048792
6.731714 -0.06349
6.732714 -0.063926837
6.733714 -0.064359285
6.734715 -0.064787327
6.735714 -0.065210945
6.736714 -0.065630116
6.737714 -0.066044828
6.738714 -0.066455058
6.739714 -0.066860789
6.740714 -0.067262008
6.741714 -0.067658693
6.742714 -0.068050832
6.743714 -0.068438408
6.744714 -0.068821403
6.745714 -0.069199805
6.746714 -0.069573597
6.747715 -0.06994276199999999
6.748714 -0.070307287
6.749714 -0.070667156
6.750714 -0.071022357
6.751714 -0.071372872
6.752714 -0.071718695
6.753714 -0.072059809
6.754714 -0.072396197
6.755714 -0.072727853
6.756714 -0.073054759
6.757714 -0.07337690899999999
6.758714 -0.073694286
6.759714 -0.07400688500000001
6.760714 -0.07431468699999999
6.761714 -0.074617687
6.762714 -0.074915873
6.763714 -0.07520924
6.764714 -0.075497769
6.765714 -0.075781462
6.766714 -0.0760603
6.767715 -0.076334277
6.768714 -0.076603389
6.769714 -0.076867623
6.770714 -0.077126973
6.771714 -0.077381433
6.772714 -0.077630993
6.773714 -0.077875645
6.774714 -0.07811539099999999
6.775714 -0.078350212
6.776714 -0.078580109
6.777714 -0.078805076
6.778714 -0.079025107
6.779714 -0.079240196
6.780715 -0.079450343
6.781714 -0.079655537
6.782714 -0.079855777
6.783714 -0.080051058
6.784714 -0.08024137399999999
6.785714 -0.080426724
6.786714 -0.080607104
6.787714 -0.080782513
6.788714 -0.080952945
6.789714 -0.0811184
6.790714 -0.081278873
6.791714 -0.08143436899999999
6.792714 -0.081584882
6.793715 -0.081730413
6.794714 -0.081870955
6.795714 -0.082006515
6.796714 -0.082137092
6.797714 -0.082262687
6.798714 -0.082383299
6.799714 -0.082498929
6.800714 -0.082609581
6.801714 -0.082715257
6.802714 -0.082815957
6.803714 -0.082911679
6.804714 -0.083002431
6.805714 -0.08308821699999999
6.806714 -0.083169038
6.807714 -0.083244895
6.808714 -0.083315792
6.809714 -0.083381735
6.810714 -0.08344273099999999
6.811714 -0.083498779
6.812714 -0.083549891
6.813715 -0.083596067
6.814714 -0.08363731299999999
6.815714 -0.08367363500000001
6.816714 -0.08370504399999999
6.817714 -0.08373154
6.818714 -0.08375313499999999
6.819714 -0.083769835
6.820714 -0.083781645
6.821714 -0.08378857199999999
6.822714 -0.08379062599999999
6.823714 -0.083787815
6.824714 -0.083780149
6.825714 -0.08376763400000001
6.826715 -0.083750283
6.827714 -0.083728106
6.828714 -0.083701109
6.829714 -0.083669304
6.830714 -0.083632697
6.831714 -0.08359130599999999
6.832714 -0.083545136
6.833714 -0.08349419799999999
6.834714 -0.083438499
6.835714 -0.083378056
6.836714 -0.083312881
6.837714 -0.08324298499999999
6.838714 -0.083168375
6.839714 -0.083089067
6.840714 -0.083005073
6.841714 -0.082916411
6.842714 -0.082823087
6.843714 -0.082725118
6.844714 -0.08262251500000001
6.845714 -0.082515291
6.846714 -0.082403462
6.847714 -0.08228704099999999
6.848714 -0.082166039
6.849714 -0.082040473
6.850714 -0.081910362
6.851714 -0.081775716
6.852714 -0.08163654699999999
6.853714 -0.081492879
6.854714 -0.081344723
6.855714 -0.08119209699999999
6.856714 -0.081035012
6.857714 -0.08087348500000001
6.858714 -0.080707535
6.859715 -0.080537179
6.860714 -0.080362434
6.861714 -0.080183317
6.862714 -0.079999847
6.863714 -0.07981204
6.864714 -0.079619914
6.865714 -0.079423486
6.866714 -0.079222774
6.867714 -0.079017802
6.868714 -0.07880857999999999
6.869714 -0.078595133
6.870714 -0.078377477
6.871714 -0.078155636
6.872715 -0.077929627
6.873714 -0.07769946800000001
6.874714 -0.077465182
6.875714 -0.07722678699999999
6.876714 -0.076984306
6.877714 -0.076737755
6.878714 -0.07648716
6.879714 -0.076232542
6.880714 -0.07597392
6.881714 -0.075711316
6.882714 -0.075444754
6.883714 -0.075174251
6.884714 -0.074899831
6.885714 -0.074621517
6.886714 -0.074339332
6.887714 -0.0740533
6.888714 -0.07376344300000001
6.889714 -0.07346978500000001
6.890714 -0.07317235000000001
6.891714 -0.07287116
6.892715 -0.072566245
6.893714 -0.07225762200000001
6.894714 -0.071945321
6.895714 -0.071629364
6.896714 -0.071309775
6.897714 -0.070986577
6.898714 -0.07065979900000001
6.899714 -0.07032946500000001
6.900714 -0.06999559699999999
6.901714 -0.069658225
6.902714 -0.069317373
6.903714 -0.068973069
6.904714 -0.06862533600000001
6.905715 -0.068274204
6.906714 -0.067919696
6.907714 -0.067561842
6.908714 -0.067200669
6.909714 -0.066836202
6.910714 -0.066468463
6.911714 -0.066097488
6.912714 -0.0657233
6.913714 -0.065345922
6.914714 -0.06496539
6.915714 -0.06458172599999999
6.916714 -0.064194953
6.917714 -0.063805107
6.918715 -0.06341221200000001
6.919714 -0.063016301
6.920714 -0.062617392
6.921714 -0.062215519999999996
6.922714 -0.061810714999999995
6.923714 -0.061403
6.924714 -0.060992409000000004
6.925714 -0.060578965000000005
6.926714 -0.060162705
6.927714 -0.059743649999999995
6.928714 -0.059321831000000005
6.929714 -0.058897276
6.930714 -0.05847001400000001
6.931714 -0.058040075
6.932714 -0.057607488000000005
6.933714 -0.057172281
6.934714 -0.056734483
6.935714 -0.05629412500000001
6.936714 -0.055851239999999996
6.937714 -0.055405853
6.938715 -0.054957991
6.939714 -0.054507691
6.940714 -0.054054975000000005
6.941714 -0.053599878000000004
6.942714 -0.05314243
6.943714 -0.05268266
6.944714 -0.05222059600000001
6.945714 -0.051756266999999995
6.946714 -0.051289704
6.947714 -0.05082094000000001
6.948714 -0.050349999
6.949714 -0.04987691600000001
6.950714 -0.049401721
6.951715 -0.048924441
6.952714 -0.04844511
6.953714 -0.047963753
6.954714 -0.047480405
6.955714 -0.046995093
6.956714 -0.046507848
6.957714 -0.046018699999999996
6.958714 -0.045527681
6.959714 -0.045034819
6.960714 -0.044540144
6.961714 -0.044043688
6.962714 -0.043545482999999996
6.963714 -0.043045558
6.964714 -0.042543942
6.965714 -0.042040666
6.966714 -0.041535763999999996
6.967714 -0.041029264999999995
6.968714 -0.040521199
6.969714 -0.0400116
6.970714 -0.039500495999999996
6.971714 -0.038987918999999996
6.972714 -0.038473899
6.973714 -0.03795847
6.974714 -0.037441662
6.975714 -0.036923503
6.976714 -0.036404029000000004
6.977714 -0.035883268
6.978714 -0.035361250000000004
6.979714 -0.034838007000000004
6.980714 -0.03431357
6.981714 -0.033787973
6.982714 -0.033261243
6.983714 -0.032733413
6.984715 -0.032204512
6.985714 -0.031674569
6.986714 -0.031143619
6.987714 -0.030611688
6.988714 -0.030078811999999996
6.989714 -0.029545015
6.990714 -0.029010331
6.991714 -0.028474792000000002
6.992714 -0.027938426000000002
6.993714 -0.027401262
6.994714 -0.026863333
6.995714 -0.026324668000000002
6.996714 -0.025785295
6.997715 -0.025245245
6.998714 -0.024704548000000003
6.999714 -0.024163236
7.000714 -0.023621337
7.001714 -0.023078881
7.002714 -0.022535898000000002
7.003714 -0.021992417
7.004714 -0.021448469
7.005714 -0.020904085
7.006714 -0.020359294
7.007714 -0.019814125
7.008714 -0.019268609000000003
7.009714 -0.018722774
7.010714 -0.01817665
7.011714 -0.01763027
7.012714 -0.017083659
7.013714 -0.01653685
7.014714 -0.015989871
7.015714 -0.015442753
7.016714 -0.014895524
7.017715 -0.014348213
7.018714 -0.01380085
7.019714 -0.013253464000000001
7.020714 -0.012706083000000002
7.021714 -0.012158739
7.022714 -0.011611457
7.023714 -0.011064268
7.024714 -0.0105172
7.025714 -0.0099702804
7.026714 -0.0094235387
7.027714 -0.008877002299999999
7.028714 -0.0083306986
7.029714 -0.0077846569
7.030715 -0.0072389041
7.031714 -0.0066934677
7.032714 -0.0061483755
7.033714 -0.0056036555000000005
7.034714 -0.0050593346
7.035714 -0.00451544
7.036714 -0.0039719995
7.037714 -0.0034290402
7.038714 -0.0028865892
7.039714 -0.0023446737
7.040714 -0.0018033208
7.041714 -0.0012625573
7.042714 -0.00072241005
7.043715 -0.000182906
7.044714 0.00035592813999999997
7.045714 0.0008940657599999999
7.046714 0.0014314802
7.047714 0.0019681451
7.048714 0.0025040341
7.049714 0.0030391211
7.050714 0.0035733798999999997
7.051714 0.0041067848
7.052714 0.0046393099
7.053714 0.0051709296
7.054714 0.0057016183
7.055714 0.006231351299999999
7.056714 0.0067601031
7.057714 0.007287848699999999
7.058714 0.007814563299999999
7.059714 0.0083402228
7.060714 0.0088648027
7.061714 0.009388278
7.062714 0.009910625499999999
7.063715 0.010431821
7.064714 0.010951842
7.065714 0.011470664
7.066714 0.011988263
7.067714 0.012504616000000001
7.068714 0.013019702999999999
7.069714 0.013533498
7.070714 0.014045980000000001
7.071714 0.014557126000000002
7.072714 0.015066915
7.073714 0.015575321999999999
7.074714 0.016082329
7.075714 0.01658791
7.076715 0.017092047
7.077714 0.017594716
7.078714 0.018095897
7.079714 0.018595568
7.080714 0.019093708
7.081714 0.019590295
7.082714 0.020085309
7.083714 0.020578727999999998
7.084714 0.021070532
7.085714 0.021560700000000002
7.086714 0.022049212000000002
7.087714 0.022536048
7.088714 0.023021187
7.089714 0.023504609
7.090714 0.023986294000000002
7.091714 0.024466222000000003
7.092714 0.024944375
7.093714 0.025420732
7.094714 0.025895276000000002
7.095714 0.026367986
7.096714 0.026838841999999998
7.097714 0.027307829999999998
7.098714 0.027774929000000004
7.099714 0.028240122
7.100714 0.028703388000000003
7.101714 0.029164713
7.102714 0.029624079
7.103714 0.030081469
7.104714 0.030536865
7.105714 0.030990251
7.106714 0.031441607
7.107714 0.031890921
7.108714 0.032338174
7.109715 0.032783352
7.110714 0.033226438
7.111714 0.033667416
7.112714 0.03410627
7.113714 0.034542984
7.114714 0.034977542
7.115714 0.035409929
7.116714 0.03584013
7.117714 0.036268128000000004
7.118714 0.036693912
7.119714 0.037117462000000004
7.120714 0.037538767
7.121714 0.037957809
7.122715 0.038374579
7.123714 0.038789058
7.124714 0.039201236
7.125714 0.039611093
7.126714 0.04001862
7.127714 0.040423803
7.128714 0.040826628999999996
7.129714 0.041227083
7.130714 0.041625154
7.131714 0.042020826
7.132714 0.042414089
7.133714 0.04280493
7.134714 0.043193338
7.135714 0.043579302
7.136714 0.043962809
7.137714 0.044343848000000005
7.138714 0.044722404
7.139714 0.045098472
7.140714 0.045472037
7.141714 0.045843091
7.142715 0.046211621
7.143714 0.046577619
7.144714 0.046941073
7.145714 0.047301975
7.146714 0.047660313
7.147714 0.048016079
7.148714 0.048369261999999996
7.149714 0.048719856
7.150714 0.049067847
7.151714 0.04941323400000001
7.152714 0.049756002
7.153714 0.050096144
7.154714 0.050433649
7.155715 0.050768511999999995
7.156714 0.051100721
7.157714 0.051430268999999994
7.158714 0.051757146
7.159714 0.052081345
7.160714 0.052402861
7.161714 0.052721688
7.162714 0.053037813999999996
7.163714 0.053351233
7.164714 0.053661933999999994
7.165714 0.05396991600000001
7.166714 0.054275169
7.167714 0.054577686
7.168715 0.054877460999999995
7.169714 0.055174489
7.170714 0.055468763
7.171714 0.055760279
7.172714 0.05604903
7.173714 0.056335010000000005
7.174714 0.056618219000000004
7.175714 0.056898646
7.176714 0.057176291000000004
7.177714 0.057451148
7.178714 0.057723210000000004
7.179714 0.057992479
7.180714 0.058258948000000005
7.181714 0.058522611
7.182714 0.058783469000000005
7.183714 0.059041515
7.184714 0.059296744
7.185714 0.059549155000000006
7.186714 0.05979875
7.187714 0.060045521
7.188715 0.06028947
7.189714 0.060530589
7.190714 0.060768879
7.191714 0.061004335
7.192714 0.061236962
7.193714 0.061466754
7.194714 0.061693706
7.195714 0.06191781700000001
7.196714 0.062139088
7.197714 0.062357517999999994
7.198714 0.062573107
7.199714 0.062785851
7.200714 0.062995753
7.201715 0.06320281
7.202714 0.06340701900000001
7.203714 0.063608383
7.204714 0.063806906
7.205714 0.064002583
7.206714 0.064195413
7.207714 0.064385397
7.208714 0.064572535
7.209714 0.064756826
7.210714 0.06493827699999999
7.211714 0.065116881
7.212714 0.065292645
7.213714 0.065465568
7.214714 0.065635651
7.215714 0.065802899
7.216714 0.065967307
7.217714 0.06612888
7.218714 0.066287623
7.219714 0.066443533
7.220714 0.066596613
7.221714 0.06674687
7.222714 0.066894304
7.223714 0.067038916
7.224714 0.067180709
7.225714 0.06731968599999999
7.226714 0.067455845
7.227714 0.067589199
7.228714 0.067719741
7.229714 0.067847478
7.230714 0.067972415
7.231714 0.068094558
7.232714 0.06821390699999999
7.233714 0.06833046200000001
7.234715 0.068444229
7.235714 0.06855521399999999
7.236714 0.068663422
7.237714 0.068768853
7.238714 0.068871514
7.239714 0.06897141000000001
7.240714 0.069068547
7.241714 0.069162925
7.242714 0.069254555
7.243714 0.06934343800000001
7.244714 0.06942958
7.245714 0.06951298
7.246714 0.06959365
7.247715 0.069671596
7.248714 0.069746817
7.249714 0.069819327
7.250714 0.069889124
7.251714 0.069956214
7.252714 0.070020609
7.253714 0.070082309
7.254714 0.07014132
7.255714 0.070197647
7.256714 0.070251303
7.257714 0.07030228699999999
7.258714 0.07035061100000001
7.259714 0.070396275
7.260714 0.070439285
7.261714 0.070479652
7.262714 0.070517382
7.263714 0.070552476
7.264714 0.070584944
7.265714 0.07061479300000001
7.266714 0.070642028
7.267715 0.07066666099999999
7.268714 0.070688693
7.269714 0.07070813399999999
7.270714 0.070724986
7.271714 0.070739264
7.272714 0.070750969
7.273714 0.070760108
7.274714 0.07076669099999999
7.275714 0.070770725
7.276714 0.070772215
7.277714 0.07077117299999999
7.278714 0.070767605
7.279714 0.070761517
7.280715 0.070752914
7.281714 0.070741808
7.282714 0.07072821
7.283714 0.070712122
7.284714 0.07069355299999999
7.285714 0.070672517
7.286714 0.07064901900000001
7.287714 0.070623064
7.288714 0.070594664
7.289714 0.070563826
7.290714 0.070530555
7.291714 0.070494867
7.292714 0.070456765
7.293715 0.070416258
7.294714 0.070373359
7.295714 0.070328073
7.296714 0.07028040699999999
7.297714 0.070230378
7.298714 0.070177985
7.299714 0.070123241
7.300714 0.070066156
7.301714 0.07000674400000001
7.302714 0.069945009
7.303714 0.069880957
7.304714 0.06981459999999999
7.305714 0.06974595
7.306714 0.069675018
7.307714 0.069601811
7.308714 0.069526333
7.309714 0.069448602
7.310714 0.069368625
7.311714 0.069286412
7.312714 0.06920197
7.313715 0.069115311
7.314714 0.069026445
7.315714 0.068935385
7.316714 0.068842137
7.317714 0.068746711
7.318714 0.06864912
7.319714 0.068549375
7.320714 0.06844748299999999
7.321714 0.068343454
7.322714 0.068237301
7.323714 0.068129034
7.324714 0.06801866699999999
7.325714 0.067906204
7.326715 0.06779165699999999
7.327714 0.067675032
7.328714 0.067556341
7.329714 0.067435595
7.330714 0.067312806
7.331714 0.06718798499999999
7.332714 0.06706113899999999
7.333714 0.066932279
7.334714 0.06680141099999999
7.335714 0.066668546
7.336714 0.06653369599999999
7.337714 0.06639687300000001
7.338714 0.066258083
7.339714 0.066117337
7.340714 0.065974641
7.341714 0.065830012
7.342714 0.065683457
7.343714 0.06553498099999999
7.344714 0.065384601
7.345714 0.06523232400000001
7.346714 0.065078161
7.347714 0.064922118
7.348714 0.064764213
7.349714 0.06460445
7.350714 0.064442842
7.351714 0.064279395
7.352714 0.06411412
7.353714 0.063947035
7.354714 0.06377814000000001
7.355714 0.06360745200000001
7.356714 0.063434977
7.357714 0.063260726
7.358714 0.063084712
7.359715 0.062906946
7.360714 0.062727433
7.361714 0.062546186
7.362714 0.06236321599999999
7.363714 0.06217853500000001
7.364714 0.061992148
7.365714 0.061804068000000004
7.366714 0.061614305
7.367714 0.061422866000000007
7.368714 0.061229768000000004
7.369714 0.06103501099999999
7.370714 0.060838612
7.371714 0.060640578
7.372715 0.06044092
7.373714 0.06023965
7.374714 0.060036773
7.375714 0.059832301
7.376714 0.059626245999999994
7.377714 0.059418613
7.378714 0.059209415
7.379714 0.058998656
7.380714 0.058786349999999994
7.381714 0.058572506999999996
7.382714 0.058357132
7.383714 0.058140245
7.384714 0.057921844
7.385714 0.057701946999999996
7.386714 0.05748056000000001
7.387714 0.057257694000000005
7.388714 0.05703335599999999
7.389714 0.056807557
7.390714 0.056580309
7.391714 0.056351622000000004
7.392715 0.056121503999999996
7.393714 0.055889966000000006
7.394714 0.055657013
7.395714 0.055422663
7.396714 0.055186922
7.397714 0.054949795999999995
7.398714 0.054711301
7.399714 0.054471445
7.400714 0.054230231999999996
7.401714 0.053987675000000006
7.402714 0.053743784999999995
7.403714 0.05349857400000001
7.404714 0.053252047000000004
7.405715 0.05300421
7.406714 0.052755076
7.407714 0.052504655000000004
7.408714 0.052252959
7.409714 0.051999988999999996
7.410714 0.051745761
7.411714 0.051490281000000006
7.412714 0.051233557000000006
7.413714 0.050975598
7.414714 0.05071641599999999
7.415714 0.050456019000000005
7.416714 0.050194409999999995
7.417714 0.049931603
7.418715 0.049667608
7.419714 0.049402431
7.420714 0.04913607799999999
7.421714 0.048868568
7.422714 0.048599899
7.423714 0.048330086
7.424714 0.048059135
7.425714 0.047787055
7.426714 0.047513854
7.427714 0.047239545
7.428714 0.046964132
7.429714 0.046687626
7.430714 0.046410035999999995
7.431714 0.04613137
7.432714 0.045851636
7.433714 0.045570845000000006
7.434714 0.045289003
7.435714 0.045006122999999995
7.436714 0.044722209
7.437714 0.044437271
7.438715 0.044151317
7.439714 0.043864356
7.440714 0.043576397
7.441714 0.043287445
7.442714 0.042997513
7.443714 0.042706606
7.444714 0.042414732000000004
7.445714 0.042121900999999996
7.446714 0.041828118
7.447714 0.041533393
7.448714 0.041237733
7.449714 0.040941144
7.450714 0.040643636000000004
7.451715 0.040345217
7.452714 0.04004589
7.453714 0.039745666
7.454714 0.039444552
7.455714 0.039142556
7.456714 0.038839685
7.457714 0.038535942
7.458714 0.038231339
7.459714 0.037925882
7.460714 0.037619579
7.461714 0.037312435000000005
7.462714 0.037004458
7.463714 0.036695658
7.464714 0.03638604
7.465714 0.036075609
7.466714 0.035764376
7.467714 0.035452345
7.468714 0.035139525
7.469714 0.034825923
7.470714 0.034511546000000004
7.471714 0.034196401
7.472714 0.033880496999999996
7.473714 0.033563838
7.474714 0.033246432
7.475714 0.032928286
7.476714 0.032609403999999995
7.477714 0.032289794999999996
7.478714 0.031969466
7.479714 0.031648422
7.480714 0.03132667
7.481714 0.031004215
7.482714 0.030681063
7.483714 0.030357222
7.484715 0.030032696999999997
7.485714 0.029707496
7.486714 0.029381624
7.487714 0.029055086999999997
7.488714 0.02872789
7.489714 0.028400042
7.490714 0.028071544
7.491714 0.027742406
7.492714 0.027412633000000002
7.493714 0.027082232
7.494714 0.026751205
7.495714 0.026419561
7.496714 0.026087305999999998
7.497715 0.025754448
7.498714 0.025420990999999997
7.499714 0.02508694
7.500714 0.024752304
7.501714 0.024417089
7.502714 0.024081299
7.503714 0.023744944
7.504714 0.023408026999999998
7.505714 0.023070557
7.506714 0.022732539
7.507714 0.022393979999999997
7.508714 0.022054887000000002
7.509714 0.021715267
7.510714 0.021375126
7.511714 0.021034472
7.512714 0.020693309
7.513714 0.020351647
7.514714 0.020009489
7.515714 0.019666844
7.516714 0.019323718
7.517715 0.018980118
7.518714 0.01863605
7.519714 0.018291519
7.520714 0.017946532
7.521714 0.017601096
7.522714 0.017255216
7.523714 0.016908898999999998
7.524714 0.01656215
7.525714 0.016214976
7.526714 0.015867382
7.527714 0.015519374999999998
7.528714 0.015170959999999999
7.529714 0.014822143
7.530715 0.014472930000000002
7.531714 0.014123328
7.532714 0.013773341000000001
7.533714 0.013422976
7.534714 0.013072239000000001
7.535714 0.012721134
7.536714 0.012369671
7.537714 0.012017853
7.538714 0.011665688
7.539714 0.011313182
7.540714 0.010960341
7.541714 0.010607172
7.542714 0.01025368
7.543715 0.0098998738
7.544714 0.0095457581
7.545714 0.0091913396
7.546714 0.0088366258
7.547714 0.0084816224
7.548714 0.0081263359
7.549714 0.0077707728999999994
7.550714 0.00741494
7.551714 0.0070588429999999995
7.552714 0.0067024885
7.553714 0.0063458829
7.554714 0.0059890321000000005
7.555714 0.0056319426
7.556714 0.0052746207
7.557714 0.0049170725
7.558714 0.004559304199999999
7.559714 0.0042013216
7.560714 0.003843131
7.561714 0.0034847383999999995
7.562714 0.0031261501000000003
7.563715 0.0027673719
7.564714 0.0024084102000000002
7.565714 0.0020492711
7.566714 0.0016899607
7.567714 0.0013304853999999999
7.568714 0.00097085167
7.569714 0.0006110657099999999
7.570714 0.00025113409
7.571714 -0.00010893654
7.572714 -0.00046913951
7.573714 -0.00082946808
7.574714 -0.0011899154
7.575714 -0.0015504744000000002
7.576715 -0.001911138
7.577714 -0.002271899
7.578714 -0.0026327505
7.579714 -0.0029936849
7.580714 -0.0033546949000000004
7.581714 -0.003715773
7.582714 -0.0040769119
7.583714 -0.0044381039
7.584714 -0.0047993413
7.585714 -0.0051606166
7.586714 -0.0055219225
7.587714 -0.0058832509
7.588714 -0.006244595
7.589714 -0.0066059467
7.590714 -0.0069672991
7.591714 -0.007328645700000001
7.592714 -0.007689978500000001
7.593714 -0.0080512909
7.594714 -0.0084125757
7.595714 -0.0087738255
7.596714 -0.0091350339
7.597714 -0.0094961943
7.598714 -0.009857299299999999
7.599714 -0.010218343
7.600714 -0.010579317
7.601714 -0.010940216000000001
7.602714 -0.011301031999999999
7.603714 -0.011661759
7.604714 -0.012022389
7.605714 -0.012382914
7.606714 -0.012743329
7.607714 -0.013103624
7.608714 -0.013463794
7.609715 -0.013823831000000002
7.610714 -0.014183724
7.611714 -0.014543468
7.612714 -0.014903054
7.613714 -0.015262475000000001
7.614714 -0.015621721
7.615714 -0.015980783999999998
7.616714 -0.016339654
7.617714 -0.016698326
7.618714 -0.017056789
7.619714 -0.017415034
7.620714 -0.017773052
7.621714 -0.018130834000000002
7.622715 -0.018488371
7.623714 -0.018845656
7.624714 -0.019202678
7.625714 -0.019559429
7.626714 -0.0199159
7.627714 -0.020272081
7.628714 -0.020627964000000002
7.629714 -0.020983541999999997
7.630714 -0.021338803
7.631714 -0.021693741
7.632714 -0.022048344999999997
7.633714 -0.022402606999999998
7.634714 -0.022756518
7.635714 -0.023110071
7.636714 -0.023463256000000002
7.637714 -0.023816064999999997
7.638714 -0.024168487
7.639714 -0.024520516
7.640714 -0.024872138999999998
7.641714 -0.025223352999999997
7.642715 -0.025574144
7.643714 -0.025924504999999997
7.644714 -0.026274426000000004
7.645714 -0.026623899000000003
7.646714 -0.026972911999999998
7.647714 -0.027321459
7.648714 -0.027669527
7.649714 -0.028017108000000002
7.650714 -0.028364192
7.651714 -0.028710769
7.652714 -0.029056828000000003
7.653714 -0.029402357000000004
7.654714 -0.029747348
7.655715 -0.030091789
7.656714 -0.030435671
7.657714 -0.030778983
7.658714 -0.031121715
7.659714 -0.031463854
7.660714 -0.031805391
7.661714 -0.032146316
7.662714 -0.032486614999999996
7.663714 -0.03282628
7.664714 -0.033165302
7.665714 -0.033503666
7.666714 -0.033841364
7.667714 -0.034178386
7.668715 -0.034514721
7.669714 -0.034850361
7.670714 -0.035185291
7.671714 -0.035519505
7.672714 -0.035852991
7.673714 -0.036185738
7.674714 -0.036517737
7.675714 -0.036848977000000005
7.676714 -0.037179448
7.677714 -0.037509139
7.678714 -0.037838040999999996
7.679714 -0.038166143
7.680714 -0.038493436
7.681714 -0.038819906
7.682714 -0.039145543
7.683714 -0.039470338
7.684714 -0.039794279
7.685714 -0.040117354
7.686714 -0.040439551000000004
7.687714 -0.040760859999999996
7.688715 -0.04108127
7.689714 -0.041400766
7.690714 -0.04171934
7.691714 -0.042036976000000004
7.692714 -0.042353667
7.693714 -0.042669396
7.694714 -0.042984154
7.695714 -0.043297926
7.696714 -0.043610702
7.697714 -0.043922468
7.698714 -0.044233212
7.699714 -0.044542921
7.700714 -0.044851584
7.701715 -0.045159188
7.702714 -0.045465719
7.703714 -0.045771166
7.704714 -0.046075517
7.705714 -0.046378758
7.706714 -0.046680879
7.707714 -0.046981867999999996
7.708714 -0.04728171
7.709714 -0.047580394
7.710714 -0.047877908
7.711714 -0.048174241
7.712714 -0.048469376999999994
7.713714 -0.048763305
7.714714 -0.049056014
7.715714 -0.049347488999999994
7.716714 -0.049637718000000004
7.717714 -0.04992669
7.718714 -0.050214393
7.719714 -0.050500809
7.720714 -0.050785934
7.721714 -0.051069749
7.722714 -0.051352242000000006
7.723714 -0.051633397000000004
7.724714 -0.051913207
7.725714 -0.052191649
7.726714 -0.052468717
7.727714 -0.0527444
7.728714 -0.053018681
7.729714 -0.053291541
7.730714 -0.053562975
7.731714 -0.053832959
7.732714 -0.054101488999999996
7.733714 -0.054368546000000004
7.734715 -0.054634118
7.735714 -0.05489818899999999
7.736714 -0.05516075199999999
7.737714 -0.055421783999999995
7.738714 -0.05568128
7.739714 -0.055939221
7.740714 -0.056195590999999996
7.741714 -0.056450383
7.742714 -0.056703581
7.743714 -0.056955166
7.744714 -0.057205133000000005
7.745714 -0.057453463999999996
7.746714 -0.057700142
7.747715 -0.05794516200000001
7.748714 -0.058188505
7.749714 -0.058430159999999995
7.750714 -0.058670109
7.751714 -0.058908341
7.752714 -0.059144845
7.753714 -0.05937960799999999
7.754714 -0.059612613
7.755714 -0.059843843
7.756714 -0.060073292
7.757714 -0.060300936
7.758714 -0.060526771
7.759714 -0.060750777000000006
7.760714 -0.060972938000000004
7.761714 -0.061193241999999995
7.762714 -0.061411678
7.763714 -0.061628228
7.764714 -0.061842875
7.765714 -0.06205560599999999
7.766714 -0.062266411
7.767715 -0.062475272
7.768714 -0.062682177
7.769714 -0.062887109
7.770714 -0.06309005499999999
7.771714 -0.063291
7.772714 -0.06348993
7.773714 -0.063686835
7.774714 -0.063881697
7.775714 -0.06407449800000001
7.776714 -0.064265227
7.777714 -0.064453873
7.778714 -0.064640422
7.779714 -0.064824859
7.780715 -0.065007177
7.781714 -0.065187353
7.782714 -0.065365381
7.783714 -0.065541244
7.784714 -0.065714936
7.785714 -0.06588643899999999
7.786714 -0.066055742
7.787714 -0.066222827
7.788714 -0.066387688
7.789714 -0.066550309
7.790714 -0.066710677
7.791714 -0.06686878
7.792714 -0.067024608
7.793715 -0.06717814800000001
7.794714 -0.06732938299999999
7.795714 -0.067478302
7.796714 -0.06762489199999999
7.797714 -0.06776914199999999
7.798714 -0.067911041
7.799714 -0.068050576
7.800714 -0.068187731
7.801714 -0.068322493
7.802714 -0.068454852
7.803714 -0.068584789
7.804714 -0.068712299
7.805714 -0.068837364
7.806714 -0.068959972
7.807714 -0.069080113
7.808714 -0.06919777399999999
7.809714 -0.069312943
7.810714 -0.069425604
7.811714 -0.06953575099999999
7.812714 -0.069643365
7.813715 -0.069748436
7.814714 -0.069850957
7.815714 -0.06995091099999999
7.816714 -0.070048292
7.817714 -0.070143084
7.818714 -0.070235279
7.819714 -0.070324866
7.820714 -0.070411834
7.821714 -0.070496171
7.822714 -0.070577866
7.823714 -0.07065690599999999
7.824714 -0.070733286
7.825714 -0.070806994
7.826715 -0.070878019
7.827714 -0.070946355
7.828714 -0.071011984
7.829714 -0.071074901
7.830714 -0.071135093
7.831714 -0.071192556
7.832714 -0.071247271
7.833714 -0.07129923299999999
7.834714 -0.07134843
7.835714 -0.07139485699999999
7.836714 -0.071438495
7.837714 -0.071479339
7.838714 -0.07151737799999999
7.839714 -0.0715526
7.840714 -0.071584992
7.841714 -0.071614544
7.842714 -0.07164125
7.843714 -0.071665097
7.844714 -0.071686081
7.845714 -0.07170419
7.846714 -0.071719411
7.847714 -0.071731734
7.848714 -0.071741152
7.849714 -0.07174765300000001
7.850714 -0.071751233
7.851714 -0.071751879
7.852714 -0.071749586
7.853714 -0.071744347
7.854714 -0.071736152
7.855714 -0.071724987
7.856714 -0.071710855
7.857714 -0.071693741
7.858714 -0.071673642
7.859715 -0.071650546
7.860714 -0.071624451
7.861714 -0.071595347
7.862714 -0.07156322799999999
7.863714 -0.07152808799999999
7.864714 -0.071489916
7.865714 -0.071448711
7.866714 -0.071404467
7.867714 -0.071357173
7.868714 -0.071306829
7.869714 -0.07125343
7.870714 -0.071196962
7.871714 -0.07113742199999999
7.872715 -0.071074808
7.873714 -0.071009109
7.874714 -0.070940319
7.875714 -0.070868433
7.876714 -0.070793449
7.877714 -0.070715358
7.878714 -0.070634153
7.879714 -0.070549833
7.880714 -0.070462388
7.881714 -0.070371816
7.882714 -0.070278114
7.883714 -0.070181274
7.884714 -0.070081296
7.885714 -0.06997817
7.886714 -0.069871894
7.887714 -0.06976247000000001
7.888714 -0.06964989
7.889714 -0.06953415
7.890714 -0.069415249
7.891714 -0.069293188
7.892715 -0.06916796
7.893714 -0.069039565
7.894714 -0.068908004
7.895714 -0.068773271
7.896714 -0.068635371
7.897714 -0.068494299
7.898714 -0.068350055
7.899714 -0.068202638
7.900714 -0.068052043
7.901714 -0.067898276
7.902714 -0.067741337
7.903714 -0.067581219
7.904714 -0.067417929
7.905715 -0.067251461
7.906714 -0.06708182
7.907714 -0.06690900200000001
7.908714 -0.066733005
7.909714 -0.066553836
7.910714 -0.06637148899999999
7.911714 -0.06618597
7.912714 -0.06599727200000001
7.913714 -0.065805402
7.914714 -0.065610354
7.915714 -0.065412134
7.916714 -0.06521074099999999
7.917714 -0.065006176
7.918715 -0.064798439
7.919714 -0.064587529
7.920714 -0.064373453
7.921714 -0.064156204
7.922714 -0.063935795
7.923714 -0.06371222
7.924714 -0.063485483
7.925714 -0.063255592
7.926714 -0.063022546
7.927714 -0.06278634500000001
7.928714 -0.06254699500000001
7.929714 -0.062304502000000005
7.930714 -0.062058866000000004
7.931714 -0.061810098
7.932714 -0.061558198999999994
7.933714 -0.061303168
7.934714 -0.061045017
7.935714 -0.060783752
7.936714 -0.060519372
7.937714 -0.060251890999999995
7.938715 -0.059981307
7.939714 -0.059707632000000004
7.940714 -0.059430872
7.941714 -0.059151026999999995
7.942714 -0.058868107999999995
7.943714 -0.058582122
7.944714 -0.058293075
7.945714 -0.058000971
7.946714 -0.057705818
7.947714 -0.057407626
7.948714 -0.057106395000000004
7.949714 -0.056802138
7.950714 -0.05649486
7.951715 -0.056184566000000005
7.952714 -0.055871269
7.953714 -0.05555497499999999
7.954714 -0.055235688
7.955714 -0.05491341599999999
7.956714 -0.054588169
7.957714 -0.054259953
7.958714 -0.053928780999999995
7.959714 -0.053594657000000004
7.960714 -0.053257594
7.961714 -0.052917603
7.962714 -0.05257469
7.963714 -0.052228867
7.964714 -0.051880144999999996
7.965714 -0.05152853599999999
7.966714 -0.051174051000000005
7.967714 -0.050816697
7.968714 -0.05045649
7.969714 -0.050093443
7.970714 -0.04972756699999999
7.971714 -0.04935888000000001
7.972714 -0.04898738700000001
7.973714 -0.048613105999999996
7.974714 -0.048236048000000004
7.975714 -0.047856229
7.976714 -0.047473662
7.977714 -0.047088358999999996
7.978714 -0.046700338
7.979714 -0.04630961
7.980714 -0.045916191
7.981714 -0.045520093
7.982714 -0.045121336
7.983714 -0.04471993
7.984715 -0.044315890000000004
7.985714 -0.043909234
7.986714 -0.043499975999999996
7.987714 -0.043088131
7.988714 -0.042673713
7.989714 -0.042256739
7.990714 -0.041837225
7.991714 -0.041415184
7.992714 -0.040990635
7.993714 -0.040563595
7.994714 -0.040134077
7.995714 -0.039702101000000004
7.996714 -0.03926768
7.997715 -0.038830834
7.998714 -0.038391579
7.999714 -0.037949934
8.000714 -0.037505914
8.001715 -0.03705954
8.002714 -0.036610831999999996
8.003715 -0.036159807
8.004714 -0.035706483000000004
8.005714 -0.035250880000000005
8.006714 -0.034793018
8.007714 -0.034332919
8.008715 -0.033870601
8.009714 -0.033406087
8.010715 -0.032939394999999996
8.011714 -0.03247055
8.012714 -0.031999571
8.013714 -0.03152648
8.014714 -0.031051296
8.015715 -0.030574042
8.016714 -0.030094740000000002
8.017715 -0.029613412
8.018714 -0.029130079000000003
8.019714 -0.028644764
8.020715 -0.028157487
8.021714 -0.027668271999999997
8.022715 -0.027177139
8.023714 -0.026684112
8.024714 -0.026189212999999996
8.025714 -0.025692463
8.026714 -0.025193885000000003
8.027715 -0.024693503
8.028714 -0.024191338
8.029715 -0.023687413
8.030714 -0.02318175
8.031714 -0.022674372
8.032714 -0.022165304
8.033714 -0.02165457
8.034715 -0.021142192
8.035714 -0.020628195
8.036715 -0.020112604
8.037714 -0.019595442
8.038714 -0.019076733999999998
8.039714 -0.018556508
8.040714 -0.018034784999999998
8.041715 -0.017511594000000002
8.042714 -0.01698696
8.043715 -0.01646091
8.044714 -0.015933468
8.045714 -0.015404662999999999
8.046714 -0.014874520999999998
8.047714 -0.014343069
8.048715 -0.013810334
8.049714 -0.013276342
8.050714 -0.012741123
8.051714 -0.012204702999999999
8.052714 -0.011667109
8.053715 -0.01112837
8.054714 -0.010588512
8.055715 -0.010047563
8.056714 -0.0095055519
8.057714 -0.008962504900000001
8.058714 -0.0084184503
8.059714 -0.0078734163
8.060715 -0.0073274299
8.061714 -0.0067805187
8.062715 -0.006232710400000001
8.063714 -0.005684033
8.064714 -0.0051345145
8.065714 -0.0045841822
8.066714 -0.0040330643999999995
8.067715 -0.0034811892
8.068714 -0.0029285846
8.069715 -0.0023752789
8.070714 -0.0018213008
8.071714 -0.0012666786
8.072714 -0.00071144123
8.073714 -0.0001556177
8.074715 0.0004007627
8.075714 0.00095767055
8.076715 0.001515076
8.077714 0.0020729491
8.078714 0.0026312595
8.079714 0.003189977
8.080714 0.0037490703
8.081715 0.0043085092
8.082714 0.0048682620999999995
8.083714 0.005428298
8.084714 0.0059885857
8.085714 0.0065490938
8.086715 0.0071097899999999995
8.087714 0.0076706434
8.088715 0.0082316219
8.089714 0.008792694299999999
8.090714 0.0093538285
8.091714 0.0099149933
8.092714 0.010476157
8.093715 0.011037289
8.094714 0.011598356
8.095715 0.012159327000000001
8.096714 0.012720173
8.097714 0.013280858999999999
8.098714 0.013841356999999999
8.099714 0.014401635
8.100715 0.014961661
8.101714 0.015521405
8.102715 0.016080834
8.103714 0.01663992
8.104714 0.017198629
8.105714 0.017756931
8.106714 0.018314795000000002
8.107715 0.018872187999999998
8.108714 0.01942908
8.109715 0.019985439
8.110714 0.020541232
8.111714 0.021096428
8.112714 0.021650996
8.113714 0.022204901
8.114715 0.022758113
8.115714 0.023310598000000002
8.116714 0.023862325
8.117714 0.024413259
8.118714 0.024963368000000003
8.119715 0.025512622
8.120714 0.026060984
8.121715 0.026608421
8.122714 0.027154901000000002
8.123714 0.027700391
8.124714 0.028244860000000004
8.125714 0.028788272
8.126715 0.029330596
8.127714 0.029871799
8.128715 0.030411847
8.129714 0.030950706999999997
8.130714 0.031488348
8.131714 0.032024737
8.132714 0.03255984
8.133715 0.033093628
8.134714 0.033626068
8.135715 0.034157125999999996
8.136714 0.034686772
8.137714 0.035214973999999996
8.138714 0.035741704
8.139714 0.036266926000000005
8.140715 0.036790612
8.141714 0.037312728999999996
8.142715 0.037833245
8.143714 0.038352128
8.144714 0.038869350000000004
8.145715 0.039384878
8.146714 0.039898683
8.147715 0.04041073
8.148714 0.04092099
8.149714 0.041429431
8.150714 0.041936021
8.151714 0.042440728
8.152715 0.042943523
8.153714 0.043444369999999996
8.154715 0.043943242
8.155714 0.044440103
8.156714 0.044934923
8.157714 0.045427668
8.158714 0.045918309000000004
8.159715 0.046406811
8.160714 0.046893145
8.161715 0.047377279
8.162714 0.04785918
8.163714 0.048338817
8.164714 0.048816158
8.165714 0.049291172999999994
8.166715 0.049763830999999994
8.167714 0.050234102
8.168715 0.050701958
8.169714 0.051167363
8.170714 0.051630288
8.171714 0.052090711000000005
8.172714 0.052548595999999996
8.173715 0.053003913
8.174714 0.053456635
8.175714 0.053906737999999996
8.176714 0.054354186
8.177714 0.05479895
8.178715 0.055241009
8.179714 0.055680331
8.180715 0.056116888
8.181714 0.056550652
8.182714 0.056981592
8.183714 0.057409686
8.184714 0.057834905000000006
8.185715 0.05825721899999999
8.186714 0.058676599
8.187715 0.059093017
8.188714 0.059506448
8.189714 0.059916865
8.190714 0.060324236999999996
8.191714 0.060728541999999996
8.192715 0.061129744
8.193714 0.061527825999999994
8.194715 0.061922753000000004
8.195714 0.062314502
8.196714 0.062703044
8.197714 0.06308835
8.198714 0.063470396
8.199715 0.06384915299999999
8.200714 0.06422459800000001
8.201715 0.064596703
8.202714 0.064965442
8.203714 0.065330794
8.204714 0.06569272999999999
8.205714 0.066051225
8.206715 0.066406257
8.207714 0.06675780199999999
8.208714 0.067105831
8.209714 0.067450327
8.210714 0.06779126099999999
8.211715 0.068128615
8.212714 0.068462361
8.213715 0.06879248
8.214714 0.069118949
8.215714 0.069441745
8.216714 0.069760851
8.217714 0.07007624400000001
8.218715 0.07038789899999999
8.219714 0.0706958
8.220715 0.07099991800000001
8.221714 0.07130024
8.222714 0.071596738
8.223714 0.071889401
8.224714 0.072178198
8.225715 0.072463113
8.226714 0.07274412799999999
8.227715 0.07302122
8.228714 0.073294371
8.229714 0.073563558
8.230714 0.073828758
8.231714 0.074089959
8.232715 0.074347138
8.233714 0.07460027100000001
8.234715 0.074849342
8.235714 0.075094338
8.236714 0.07533523
8.237714 0.075572007
8.238714 0.075804652
8.239715 0.07603314
8.240714 0.076257461
8.241714 0.07647759600000001
8.242714 0.076693529
8.243714 0.076905242
8.244715 0.077112723
8.245714 0.077315955
8.246715 0.07751492700000001
8.247714 0.07770962
8.248714 0.077900017
8.249714 0.078086107
8.250714 0.078267878
8.251715 0.078445318
8.252714 0.07861841
8.253715 0.078787142
8.254714 0.07895150299999999
8.255714 0.079111481
8.256714 0.079267059
8.257714 0.07941823
8.258715 0.079564983
8.259714 0.079707301
8.260715 0.079845177
8.261714 0.079978595
8.262714 0.080107548
8.263714 0.080232025
8.264714 0.080352015
8.265715 0.080467504
8.266714 0.08057848899999999
8.267715 0.080684957
8.268714 0.080786896
8.269714 0.08088429500000001
8.270715 0.080977147
8.271714 0.081065443
8.272715 0.081149169
8.273714 0.081228325
8.274714 0.081302895
8.275714 0.08137287800000001
8.276714 0.081438263
8.277715 0.08149904300000001
8.278714 0.081555208
8.279715 0.081606756
8.280714 0.081653683
8.281714 0.081695983
8.282714 0.081733649
8.283714 0.081766676
8.284715 0.081795058
8.285714 0.081818795
8.286715 0.081837887
8.287714 0.081852329
8.288714 0.081862113
8.289714 0.08186724199999999
8.290714 0.081867713
8.291715 0.08186352200000001
8.292714 0.081854669
8.293715 0.081841159
8.294714 0.08182298
8.295714 0.08180014
8.296714 0.081772637
8.297714 0.081740471
8.298715 0.08170364299999999
8.299714 0.081662153
8.300714 0.081615994
8.301714 0.081565173
8.302714 0.081509689
8.303715 0.08144954900000001
8.304714 0.081384747
8.305715 0.081315287
8.306714 0.081241172
8.307714 0.081162399
8.308714 0.08107897
8.309714 0.08099089
8.310715 0.080898165
8.311714 0.080800796
8.312715 0.080698781
8.313714 0.080592133
8.314714 0.08048085099999999
8.315714 0.08036494300000001
8.316714 0.080244406
8.317715 0.080119254
8.318714 0.07998949100000001
8.319715 0.079855125
8.320714 0.07971616
8.321714 0.079572608
8.322714 0.07942447
8.323714 0.079271762
8.324715 0.079114485
8.325714 0.07895265
8.326715 0.078786269
8.327714 0.078615354
8.328714 0.07843991
8.329714 0.07825995
8.330714 0.078075484
8.331715 0.077886524
8.332714 0.077693077
8.333714 0.077495159
8.334714 0.07729277700000001
8.335714 0.077085948
8.336715 0.076874677
8.337714 0.076658983
8.338715 0.076438877
8.339714 0.07621437
8.340714 0.075985474
8.341714 0.075752207
8.342714 0.07551458
8.343715 0.075272605
8.344714 0.075026293
8.345715 0.07477565700000001
8.346714 0.074520719
8.347714 0.074261485
8.348714 0.073997973
8.349714 0.073730201
8.350715 0.073458179
8.351714 0.073181925
8.352715 0.07290145099999999
8.353714 0.072616781
8.354714 0.072327926
8.355714 0.072034902
8.356714 0.071737735
8.357715 0.071436435
8.358714 0.071131025
8.359715 0.07082152300000001
8.360714 0.070507952
8.361714 0.070190331
8.362714 0.069868675
8.363714 0.069543009
8.364715 0.06921335
8.365714 0.068879727
8.366714 0.068542152
8.367714 0.068200653
8.368714 0.067855249
8.369715 0.067505968
8.370714 0.067152828
8.371715 0.066795852
8.372714 0.066435063
8.373714 0.06607048
8.374714 0.06570213
8.375714 0.06533003799999999
8.376715 0.06495422
8.377714 0.064574706
8.378715 0.06419151299999999
8.379714 0.063804671
8.380714 0.063414202
8.381714 0.06302013100000001
8.382714 0.062622479
8.383715 0.062221271
8.384714 0.06181653000000001
8.385715 0.061408285
8.386714 0.060996559
8.387714 0.060581381
8.388714 0.060162769000000005
8.389714 0.059740758
8.390715 0.059315370000000006
8.391714 0.058886629999999995
8.392715 0.058454566
8.393714 0.058019208
8.394714 0.057580584
8.395715 0.057138724
8.396714 0.056693651
8.397715 0.056245399
8.398714 0.055793993
8.399714 0.055339466999999996
8.400714 0.054881844000000006
8.401714 0.054421159
8.402715 0.053957441999999994
8.403714 0.053490727
8.404715 0.053021038000000006
8.405714 0.052548409
8.406714 0.05207286999999999
8.407714 0.05159445
8.408714 0.051113183
8.409715 0.050629105
8.410714 0.050142244
8.411715 0.049652631
8.412714 0.049160299
8.413714 0.048665275
8.414714 0.048167596
8.415714 0.047667293
8.416715 0.047164396000000004
8.417714 0.046658940999999995
8.418715 0.046150957
8.419714 0.045640478
8.420714 0.045127538
8.421714 0.044612167
8.422714 0.044094402
8.423715 0.043574272000000004
8.424714 0.043051812
8.425714 0.042527055
8.426714 0.042000038
8.427714 0.04147079
8.428715 0.040939348
8.429714 0.040405747
8.430715 0.039870021
8.431714 0.039332206
8.432714 0.038792336000000004
8.433714 0.038250448
8.434714 0.037706576
8.435715 0.03716076
8.436714 0.036613032000000004
8.437715 0.036063432
8.438714 0.035511996
8.439714 0.034958759000000006
8.440714 0.034403757
8.441714 0.033847033
8.442715 0.033288621
8.443714 0.032728555
8.444715 0.032166878
8.445714 0.031603624999999996
8.446714 0.031038833999999998
8.447714 0.030472540000000003
8.448714 0.029904782
8.449715 0.029335598999999997
8.450714 0.028765024
8.451715 0.028193099
8.452714 0.027619857999999997
8.453714 0.027045343
8.454714 0.026469587
8.455714 0.025892629999999996
8.456715 0.025314506
8.457714 0.024735255
8.458714 0.024154915
8.459714 0.023573522
8.460714 0.022991115
8.461715 0.022407732
8.462714 0.021823409999999998
8.463715 0.021238187000000002
8.464714 0.020652101
8.465714 0.020065192
8.466714 0.019477498
8.467714 0.018889056999999997
8.468715 0.018299908
8.469714 0.01771009
8.470715 0.017119640999999998
8.471714 0.016528601
8.472714 0.015937009000000002
8.473714 0.015344906
8.474714 0.014752330000000001
8.475715 0.014159320999999999
8.476714 0.013565918000000001
8.477715 0.012972162
8.478714 0.012378093000000001
8.479714 0.011783751
8.480714 0.011189175
8.481714 0.010594405000000001
8.482715 0.0099994802
8.483714 0.009404441500000001
8.484715 0.0088093271
8.485714 0.0082141778
8.486714 0.007619032100000001
8.487714 0.007023929399999999
8.488714 0.006428908799999999
8.489715 0.0058340102
8.490714 0.0052392719
8.491714 0.0046447331
8.492714 0.0040504321
8.493714 0.0034564084
8.494715 0.0028627001
8.495714 0.0022693459
8.496715 0.0016763845000000001
8.497714 0.0010838543
8.498714 0.00049179398
8.499714 -9.975791499999999e-05
8.500714 -0.00069076282
8.501715 -0.0012811821
8.502714 -0.001870977
8.503715 -0.002460109
8.504714 -0.0030485389000000002
8.505714 -0.0036362282
8.506714 -0.0042231375
8.507714 -0.0048092283
8.508715 -0.0053944612
8.509714 -0.0059787977
8.510715 -0.0065621985
8.511714 -0.0071446244
8.512714 -0.0077260367
8.513714 -0.0083063969
8.514714 -0.0088856665
8.515715 -0.0094638068
8.516714 -0.010040779
8.517715 -0.010616545
8.518714 -0.011191066999999999
8.519714 -0.011764307
8.520715 -0.012336228000000001
8.521714 -0.012906791
8.522715 -0.013475958
8.523714 -0.014043695
8.524714 -0.014609964
8.525714 -0.015174728
8.526714 -0.015737952
8.527715 -0.016299597
8.528714 -0.016859629
8.529715 -0.017418012
8.530714 -0.017974712
8.531714 -0.018529691
8.532714 -0.019082916000000002
8.533714 -0.019634351
8.534715 -0.020183958999999998
8.535714 -0.020731708
8.536715 -0.021277562
8.537714 -0.021821484999999998
8.538714 -0.022363443
8.539714 -0.022903402
8.540714 -0.023441327
8.541715 -0.023977183
8.542714 -0.024510937999999996
8.543715 -0.025042551
8.544714 -0.025571992999999998
8.545714 -0.026099229999999998
8.546714 -0.026624225
8.547714 -0.027146944000000003
8.548715 -0.027667353000000002
8.549714 -0.028185418
8.550714 -0.028701103
8.551714 -0.029214378
8.552714 -0.029725206
8.553715 -0.030233556999999998
8.554714 -0.030739393
8.555715 -0.031242686000000002
8.556714 -0.031743399
8.557714 -0.032241503
8.558714 -0.032736963
8.559714 -0.03322975
8.560715 -0.033719829
8.561714 -0.03420717
8.562715 -0.034691743
8.563714 -0.035173519
8.564714 -0.035652466
8.565714 -0.036128558
8.566714 -0.036601762999999995
8.567715 -0.037072052
8.568714 -0.037539398
8.569715 -0.03800377
8.570714 -0.038465144
8.571714 -0.038923489
8.572714 -0.039378781
8.573714 -0.03983099
8.574715 -0.040280088
8.575714 -0.040726052
8.576715 -0.041168852
8.577714 -0.041608463000000005
8.578714 -0.042044857000000005
8.579714 -0.042478010000000004
8.580714 -0.042907894
8.581715 -0.043334483
8.582714 -0.043757755
8.583714 -0.044177679
8.584714 -0.044594234
8.585714 -0.045007389
8.586715 -0.045417123999999996
8.587714 -0.045823411
8.588715 -0.046226228
8.589714 -0.046625547
8.590714 -0.047021348000000004
8.591714 -0.047413603
8.592714 -0.047802294
8.593715 -0.048187392999999995
8.594714 -0.04856888
8.595715 -0.048946735
8.596714 -0.049320929
8.597714 -0.049691443999999994
8.598714 -0.050058262
8.599714 -0.050421362
8.600715 -0.050780718
8.601714 -0.051136314999999995
8.602715 -0.051488134
8.603714 -0.051836151
8.604714 -0.05218035099999999
8.605714 -0.052520713999999996
8.606714 -0.052857219000000004
8.607715 -0.053189852
8.608714 -0.053518591000000004
8.609715 -0.05384342500000001
8.610714 -0.05416433
8.611714 -0.054481294
8.612714 -0.0547943
8.613714 -0.055103324
8.614715 -0.055408356
8.615714 -0.055709382
8.616714 -0.056006381
8.617714 -0.05629934
8.618714 -0.056588242000000004
8.619715 -0.05687307
8.620714 -0.057153805
8.621715 -0.057430437
8.622714 -0.057702953999999994
8.623714 -0.057971331999999993
8.624714 -0.058235565999999996
8.625714 -0.058495637
8.626715 -0.05875153
8.627714 -0.059003232
8.628715 -0.059250731
8.629714 -0.059494009
8.630714 -0.059733062999999996
8.631714 -0.059967872000000005
8.632714 -0.060198427
8.633715 -0.060424715
8.634714 -0.060646731
8.635715 -0.060864462
8.636714 -0.061077898
8.637714 -0.061287026999999994
8.638714 -0.061491842000000005
8.639714 -0.061692332
8.640715 -0.061888492
8.641714 -0.062080315999999997
8.642715 -0.062267797
8.643714 -0.062450924
8.644714 -0.062629697
8.645715 -0.062804105
8.646714 -0.062974141
8.647715 -0.063139806
8.648714 -0.063301087
8.649714 -0.063457986
8.650714 -0.063610496
8.651714 -0.06375861699999999
8.652715 -0.06390233799999999
8.653714 -0.064041658
8.654715 -0.064176571
8.655714 -0.064307079
8.656714 -0.064433174
8.657714 -0.06455485700000001
8.658714 -0.064672122
8.659715 -0.064784969
8.660714 -0.064893399
8.661715 -0.06499740400000001
8.662714 -0.065096986
8.663714 -0.06519214400000001
8.664714 -0.065282878
8.665714 -0.065369182
8.666715 -0.065451063
8.667714 -0.06552851999999999
8.668715 -0.06560155299999999
8.669714 -0.065670162
8.670714 -0.065734348
8.671714 -0.065794116
8.672714 -0.065849471
8.673715 -0.065900409
8.674714 -0.06594694
8.675714 -0.065989065
8.676714 -0.066026783
8.677714 -0.06606010699999999
8.678715 -0.066089036
8.679714 -0.066113583
8.680715 -0.06613374600000001
8.681714 -0.066149532
8.682714 -0.06616095200000001
8.683714 -0.066168013
8.684714 -0.066170719
8.685715 -0.06616907799999999
8.686714 -0.066163094
8.687715 -0.06615278000000001
8.688714 -0.06613814
8.689714 -0.06611918800000001
8.690714 -0.066095928
8.691714 -0.066068373
8.692715 -0.066036533
8.693714 -0.066000409
8.694715 -0.065960019
8.695714 -0.065915368
8.696714 -0.065866468
8.697714 -0.06581333
8.698714 -0.065755961
8.699715 -0.065694371
8.700714 -0.065628573
8.701715 -0.065558578
8.702714 -0.065484399
8.703714 -0.06540605099999999
8.704714 -0.065323542
8.705714 -0.06523688200000001
8.706715 -0.06514608399999999
8.707714 -0.065051165
8.708714 -0.064952136
8.709714 -0.064849015
8.710714 -0.064741814
8.711715 -0.06463055
8.712714 -0.064515235
8.713715 -0.064395886
8.714714 -0.064272521
8.715714 -0.06414515700000001
8.716714 -0.064013805
8.717714 -0.06387849
8.718715 -0.06373922800000001
8.719714 -0.063596031
8.720715 -0.06344892299999999
8.721714 -0.06329792100000001
8.722714 -0.06314304200000001
8.723714 -0.062984304
8.724714 -0.06282173
8.725715 -0.062655337
8.726714 -0.062485144000000006
8.727715 -0.062311173
8.728714 -0.062133442000000004
8.729714 -0.061951973
8.730714 -0.061766786000000004
8.731714 -0.06157789600000001
8.732715 -0.061385334
8.733714 -0.06118911
8.734715 -0.060989248
8.735714 -0.060785771
8.736714 -0.060578703
8.737714 -0.060368062
8.738714 -0.060153869000000006
8.739715 -0.059936148999999994
8.740714 -0.059714919000000005
8.741714 -0.059490208999999995
8.742714 -0.059262034000000005
8.743714 -0.059030426
8.744715 -0.058795401
8.745714 -0.058556988000000004
8.746715 -0.058315205
8.747714 -0.058070080999999996
8.748714 -0.057821645000000005
8.749714 -0.057569914
8.750714 -0.057314918000000006
8.751715 -0.057056686
8.752714 -0.05679524
8.753715 -0.056530611
8.754714 -0.056262821000000005
8.755714 -0.055991899000000005
8.756714 -0.055717869
8.757714 -0.055440766
8.758715 -0.055160612
8.759714 -0.054877438
8.760715 -0.054591271000000004
8.761714 -0.054302142000000005
8.762714 -0.054010074000000005
8.763714 -0.053715101
8.764714 -0.053417245999999995
8.765715 -0.053116545
8.766714 -0.052813020999999995
8.767715 -0.052506709
8.768714 -0.05219763300000001
8.769714 -0.051885820000000006
8.770715 -0.051571307000000004
8.771714 -0.051254116
8.772715 -0.050934282
8.773714 -0.050611829
8.774714 -0.050286792
8.775714 -0.049959193000000006
8.776714 -0.049629068000000005
8.777715 -0.049296446
8.778714 -0.048961361999999994
8.779715 -0.048623839
8.780714 -0.04828391
8.781714 -0.047941608
8.782714 -0.04759696
8.783714 -0.047250002
8.784715 -0.046900765000000004
8.785714 -0.046549281
8.786715 -0.046195582
8.787714 -0.0458397
8.788714 -0.045481668
8.789714 -0.045121519
8.790714 -0.044759287
8.791715 -0.044395006
8.792714 -0.044028708
8.793715 -0.043660428
8.794714 -0.043290199
8.795714 -0.042918056999999996
8.796714 -0.042544031999999996
8.797714 -0.042168162
8.798715 -0.041790475
8.799714 -0.041411011000000005
8.800714 -0.041029800000000005
8.801714 -0.040646878000000004
8.802714 -0.040262277
8.803715 -0.039876031
8.804714 -0.039488173
8.805715 -0.039098737999999994
8.806714 -0.038707757
8.807714 -0.038315266
8.808714 -0.037921299
8.809714 -0.037525888
8.810715 -0.037129066
8.811714 -0.036730868
8.812715 -0.036331324
8.813714 -0.035930471
8.814714 -0.035528341
8.815714 -0.035124968
8.816714 -0.034720384
8.817715 -0.034314623999999995
8.818714 -0.033907723
8.819715 -0.033499717
8.820714 -0.033090636
8.821714 -0.032680517
8.822714 -0.03226939
8.823714 -0.031857294
8.824715 -0.031444264
8.825714 -0.031030332
8.826715 -0.030615536
8.827714 -0.030199906999999998
8.828714 -0.029783483
8.829714 -0.029366299999999998
8.830714 -0.028948389999999997
8.831715 -0.028529789000000003
8.832714 -0.028110537
8.833714 -0.027690665
8.834714 -0.027270211
8.835714 -0.026849209000000002
8.836715 -0.026427694999999998
8.837714 -0.026005704
8.838715 -0.025583270999999998
8.839714 -0.025160429999999998
8.840714 -0.02473722
8.841714 -0.024313671999999998
8.842714 -0.023889821
8.843715 -0.023465704
8.844714 -0.023041353
8.845715 -0.022616802999999998
8.846714 -0.02219209
8.847714 -0.021767244999999998
8.848714 -0.021342303
8.849714 -0.020917298
8.850715 -0.020492265
8.851714 -0.020067235
8.852715 -0.019642244
8.853714 -0.019217325
8.854714 -0.018792510999999998
8.855714 -0.018367836
8.856714 -0.017943335
8.857715 -0.017519042000000002
8.858714 -0.01709499
8.859715 -0.016671214
8.860714 -0.016247747
8.861714 -0.015824624
8.862714 -0.015401877999999999
8.863714 -0.014979545
8.864715 -0.014557656999999998
8.865714 -0.014136250999999999
8.866714 -0.013715360999999999
8.867714 -0.013295017999999999
8.868714 -0.012875260000000001
8.869715 -0.012456117999999999
8.870714 -0.012037627
8.871715 -0.011619821
8.872714 -0.011202734
8.873714 -0.010786397999999999
8.874714 -0.010370846
8.875714 -0.0099561119
8.876715 -0.0095422285
8.877714 -0.009129227699999999
8.878715 -0.0087171422
8.879714 -0.0083060033
8.880714 -0.007895843
8.881714 -0.007486693400000001
8.882714 -0.0070785849000000005
8.883715 -0.0066715489
8.884714 -0.0062656152
8.885715 -0.0058608155
8.886714 -0.0054571796
8.887714 -0.005054737300000001
8.888714 -0.0046535188
8.889714 -0.0042535535999999995
8.890715 -0.0038548715
8.891714 -0.0034575015999999997
8.892715 -0.0030614734000000005
8.893714 -0.0026668160000000002
8.894714 -0.0022735585
8.895715 -0.0018817298000000002
8.896714 -0.0014913589
8.897715 -0.0011024744
8.898714 -0.0007151051699999999
8.899714 -0.00032927989999999996
8.900714 5.4972872e-05
8.901714 0.0004376247
8.902715 0.0008186471
8.903714 0.0011980118
8.904715 0.0015756907
8.905714 0.0019516554
8.906714 0.0023258782999999996
8.907714 0.0026983316
8.908714 0.003068988
8.909715 0.0034378198
8.910714 0.0038047998
8.911715 0.0041699015
8.912714 0.0045330988
8.913714 0.004894365
8.914714 0.0052536742999999995
8.915714 0.0056110013
8.916715 0.0059663209
8.917714 0.0063196087
8.918715 0.006670839500000001
8.919714 0.0070199894
8.920714 0.0073670351
8.921714 0.0077119526
8.922714 0.0080547194
8.923715 0.0083953113
8.924714 0.0087337066
8.925714 0.0090698828
8.926714 0.0094038172
8.927714 0.0097354881
8.928715 0.010064874
8.929714 0.010391952
8.930715 0.010716702
8.931714 0.011039100999999999
8.932714 0.011359128999999999
8.933714 0.011676764000000001
8.934714 0.011991985
8.935715 0.012304770999999999
8.936714 0.012615099999999999
8.937715 0.012922955
8.938714 0.013228312
8.939714 0.013531152
8.940714 0.013831453999999998
8.941714 0.0141292
8.942715 0.014424368
8.943714 0.01471694
8.944715 0.015006895
8.945714 0.015294217
8.946714 0.015578885
8.947714 0.01586088
8.948714 0.016140187
8.949715 0.016416787
8.950714 0.016690663
8.951715 0.016961797
8.952714 0.017230173
8.953714 0.017495776
8.954714 0.01775859
8.955714 0.018018599
8.956715 0.018275788
8.957714 0.018530143000000002
8.958714 0.018781648
8.959714 0.019030290000000002
8.960714 0.019276056
8.961715 0.019518932000000003
8.962714 0.019758905
8.963715 0.019995961
8.964714 0.02023009
8.965714 0.020461278000000003
8.966714 0.020689513
8.967714 0.020914784999999998
8.968715 0.021137082
8.969714 0.021356391
8.970715 0.021572702
8.971714 0.021786004
8.972714 0.021996287
8.973714 0.022203539
8.974714 0.022407752
8.975715 0.022608915
8.976714 0.022807017
8.977715 0.023002049
8.978714 0.023194004
8.979714 0.023382869
8.980714 0.023568637
8.981714 0.0237513
8.982715 0.023930849
8.983714 0.024107275
8.984715 0.024280572
8.985714 0.024450733000000002
8.986714 0.024617751
8.987714 0.024781618000000002
8.988714 0.024942329
8.989715 0.02509988
8.990714 0.025254264000000002
8.991714 0.025405475999999996
8.992714 0.025553512
8.993714 0.025698371
8.994715 0.025840045
8.995714 0.025978532999999998
8.996715 0.026113834
8.997714 0.026245941999999998
8.998714 0.026374857
8.999714 0.026500576999999997
9.000714 0.026623099
9.001715 0.026742421000000002
9.002714 0.026858546
9.003715 0.026971468
9.004714 0.027081187000000003
9.005714 0.027187704
9.006714 0.027291016999999997
9.007714 0.027391125
9.008715 0.027488032
9.009714 0.027581735
9.010715 0.027672233
9.011714 0.027759527
9.012714 0.027843619999999996
9.013714 0.027924511
9.014714 0.028002201
9.015715 0.028076692
9.016714 0.028147985000000004
9.017715 0.028216082000000003
9.018714 0.028280987
9.019714 0.028342701
9.020715 0.028401229000000004
9.021714 0.028456573
9.022715 0.028508735999999996
9.023714 0.028557723000000004
9.024714 0.028603538999999997
9.025714 0.028646184
9.026714 0.02868567
9.027715 0.028721997
9.028714 0.028755175
9.029715 0.028785208
9.030714 0.028812102
9.031714 0.028835869
9.032714 0.028856512
9.033714 0.028874038
9.034715 0.028888455999999996
9.035714 0.028899775000000003
9.036715 0.028908002000000002
9.037714 0.028913148
9.038714 0.028915223
9.039714 0.028914233999999997
9.040714 0.028910191
9.041715 0.028903104
9.042714 0.028892981999999998
9.043715 0.028879836000000002
9.044714 0.028863674000000002
9.045714 0.028844507000000002
9.046714 0.028822347
9.047714 0.028797201
9.048715 0.028769084
9.049714 0.028738004
9.050714 0.028703973
9.051714 0.028666999
9.052714 0.028627098000000004
9.053715 0.028584277999999998
9.054714 0.02853855
9.055715 0.028489926000000002
9.056714 0.028438421000000002
9.057714 0.028384043
9.058714 0.028326808
9.059714 0.028266726
9.060715 0.028203811999999998
9.061714 0.028138081
9.062715 0.028069544
9.063714 0.027998219999999997
9.064714 0.027924117999999998
9.065714 0.027847255
9.066714 0.027767647
9.067715 0.027685313
9.068714 0.027600263
9.069715 0.027512517
9.070714 0.027422092
9.071714 0.027329003
9.072714 0.027233268999999997
9.073714 0.027134907
9.074715 0.027033934000000003
9.075714 0.026930368000000003
9.076715 0.026824226000000003
9.077714 0.026715525999999996
9.078714 0.026604289
9.079714 0.026490531
9.080714 0.02637427
9.081715 0.026255525999999998
9.082714 0.026134317
9.083714 0.026010661
9.084714 0.025884577000000002
9.085714 0.025756084
9.086715 0.025625198000000002
9.087714 0.02549194
9.088715 0.025356331
9.089714 0.025218391
9.090714 0.025078136
9.091714 0.024935586000000003
9.092714 0.024790762
9.093715 0.024643683
9.094714 0.024494369000000002
9.095715 0.024342841
9.096714 0.02418912
9.097714 0.024033227
9.098714 0.023875182
9.099714 0.023715006
9.100715 0.023552722
9.101714 0.023388350000000002
9.102715 0.023221914
9.103714 0.023053437
9.104714 0.022882938999999998
9.105714 0.022710445
9.106714 0.022535976
9.107715 0.022359558999999998
9.108714 0.022181215
9.109715 0.022000969
9.110714 0.021818845
9.111714 0.021634866
9.112714 0.021449059
9.113714 0.021261447000000003
9.114715 0.021072054
9.115714 0.020880905999999998
9.116714 0.020688025999999998
9.117714 0.020493439
9.118714 0.020297171
9.119715 0.020099246
9.120714 0.019899688999999998
9.121715 0.019698523
9.122714 0.019495774
9.123714 0.019291467
9.124714 0.019085624000000002
9.125714 0.018878271000000002
9.126715 0.018669432
9.127714 0.018459132
9.128715 0.018247394
9.129714 0.018034245
9.130714 0.017819708
9.131714 0.017603807
9.132714 0.017386567
9.133715 0.017168013
9.134714 0.01694817
9.135715 0.016727064
9.136714 0.01650472
9.137714 0.016281162
9.138714 0.016056415999999997
9.139714 0.015830511
9.140715 0.015603470000000001
9.141714 0.015375320999999999
9.142715 0.01514609
9.143714 0.014915805
9.144714 0.014684489999999998
9.145715 0.014452175000000001
9.146714 0.014218886
9.147715 0.013984650000000001
9.148714 0.013749494000000001
9.149714 0.013513444
9.150714 0.013276529
9.151714 0.013038774999999999
9.152715 0.012800210000000001
9.153714 0.01256086
9.154715 0.012320753
9.155714 0.012079915
9.156714 0.011838374
9.157714 0.011596156
9.158714 0.011353288
9.159715 0.011109796
9.160714 0.010865708
9.161715 0.010621048999999999
9.162714 0.010375846
9.163714 0.010130125
9.164714 0.009883912600000001
9.165714 0.0096372351
9.166715 0.0093901181
9.167714 0.0091425885
9.168715 0.0088946719
9.169714 0.0086463944
9.170714 0.0083977829
9.171714 0.008148863000000001
9.172714 0.0078996614
9.173715 0.0076502045000000005
9.174714 0.0074005184
9.175714 0.0071506292
9.176714 0.006900564799999999
9.177714 0.0066503511
9.178715 0.0064000145000000005
9.179714 0.0061495826
9.180715 0.005899082
9.181714 0.0056485398000000004
9.182714 0.0053979827
9.183714 0.0051474384
9.184714 0.0048969334
9.185715 0.0046464949
9.186714 0.004396150000000001
9.187715 0.0041459254
9.188714 0.0038958482
9.189714 0.0036459445
9.190714 0.0033962413
9.191714 0.0031467643999999995
9.192715 0.0028975397
9.193714 0.002648593
9.194715 0.0023999497
9.195714 0.0021516351
9.196714 0.0019036741
9.197714 0.0016560914
9.198714 0.0014089115
9.199715 0.0011621584
9.200714 0.0009158561600000001
9.201715 0.00067002861
9.202714 0.00042469937
9.203714 0.00017989189999999998
9.204714 -6.4370425e-05
9.205714 -0.00030806423
9.206715 -0.00055116634
9.207714 -0.00079365345
9.208714 -0.0010355024000000001
9.209714 -0.0012766897
9.210714 -0.0015171923
9.211715 -0.0017569868
9.212714 -0.0019960498
9.213715 -0.002234358
9.214714 -0.0024718876
9.215714 -0.0027086155
9.216714 -0.0029445178
9.217714 -0.0031795713
9.218715 -0.003413752
9.219714 -0.003647037
9.220715 -0.0038794024000000002
9.221714 -0.0041108251
9.222714 -0.004341282
9.223714 -0.0045707497000000005
9.224714 -0.004799205599999999
9.225715 -0.0050266265999999995
9.226714 -0.0052529904
9.227715 -0.005478274799999999
9.228714 -0.0057024572
9.229714 -0.0059255162
9.230714 -0.006147429699999999
9.231714 -0.0063681771
9.232715 -0.0065877364
9.233714 -0.0068060872
9.234715 -0.007023208999999999
9.235714 -0.0072390816
9.236714 -0.0074536845
9.237714 -0.0076669989
9.238714 -0.0078790043
9.239715 -0.0080896818
9.240714 -0.0082990118
9.241714 -0.0085069762
9.242714 -0.0087135559
9.243714 -0.0089187328
9.244715 -0.009122488
9.245714 -0.0093248032
9.246715 -0.0095256612
9.247714 -0.0097250428
9.248714 -0.0099229299
9.249714 -0.010119305
9.250714 -0.01031415
9.251715 -0.010507447999999999
9.252714 -0.010699179
9.253715 -0.010889326999999999
9.254714 -0.011077874
9.255714 -0.011264801
9.256714 -0.011450092
9.257714 -0.011633729
9.258715 -0.011815694
9.259714 -0.01199597
9.260715 -0.01217454
9.261714 -0.012351388
9.262714 -0.012526495
9.263714 -0.012699848
9.264714 -0.012871428
9.265715 -0.013041221
9.266714 -0.013209210999999998
9.267715 -0.013375383999999999
9.268714 -0.013539724999999999
9.269714 -0.013702218999999998
9.270715 -0.013862851
9.271714 -0.014021611
9.272715 -0.014178485
9.273714 -0.014333459000000002
9.274714 -0.014486522
9.275714 -0.014637661000000001
9.276714 -0.014786865
9.277715 -0.014934122999999999
9.278714 -0.015079422
9.279715 -0.015222753
9.280714 -0.015364104
9.281714 -0.015503465
9.282714 -0.015640823
9.283714 -0.015776171000000002
9.284715 -0.015909495
9.285714 -0.016040787
9.286715 -0.016170034
9.287714 -0.016297228
9.288714 -0.016422357
9.289714 -0.016545411000000003
9.290714 -0.01666638
9.291715 -0.016785253
9.292714 -0.01690202
9.293715 -0.017016672
9.294714 -0.017129197999999998
9.295714 -0.017239587
9.296714 -0.017347831
9.297714 -0.017453922
9.298715 -0.017557849
9.299714 -0.017659603
9.300714 -0.017759178
9.301714 -0.017856562
9.302714 -0.01795175
9.303715 -0.018044734
9.304714 -0.018135506
9.305715 -0.01822406
9.306714 -0.01831039
9.307714 -0.018394488
9.308714 -0.01847635
9.309714 -0.018555971
9.310715 -0.018633345
9.311714 -0.018708468
9.312715 -0.018781335
9.313714 -0.018851942
9.314714 -0.018920288
9.315714 -0.018986367
9.316714 -0.019050177
9.317715 -0.019111716
9.318714 -0.01917098
9.319715 -0.019227968
9.320714 -0.019282677
9.321714 -0.019335106
9.322714 -0.019385252000000002
9.323714 -0.019433113999999998
9.324715 -0.019478687
9.325714 -0.019521972
9.326715 -0.019562966
9.327714 -0.019601668
9.328714 -0.019638077
9.329714 -0.01967219
9.330714 -0.019704005
9.331715 -0.01973352
9.332714 -0.019760734999999998
9.333714 -0.019785648
9.334714 -0.019808258
9.335714 -0.019828563
9.336715 -0.019846564
9.337714 -0.019862261
9.338715 -0.019875653
9.339714 -0.01988674
9.340714 -0.019895524
9.341714 -0.019902005
9.342714 -0.019906185
9.343715 -0.019908066
9.344714 -0.01990765
9.345715 -0.019904941000000002
9.346714 -0.019899941
9.347714 -0.019892653
9.348714 -0.019883082
9.349714 -0.019871233
9.350715 -0.019857108000000002
9.351714 -0.019840716
9.352715 -0.019822059
9.353714 -0.019801142
9.354714 -0.019777972
9.355714 -0.019752554
9.356714 -0.019724894
9.357715 -0.019694997
9.358714 -0.019662869
9.359715 -0.019628517
9.360714 -0.019591945
9.361714 -0.01955316
9.362714 -0.019512167
9.363714 -0.019468974
9.364715 -0.019423585
9.365714 -0.019376008
9.366714 -0.019326247
9.367714 -0.019274311
9.368714 -0.019220206
9.369715 -0.019163937
9.370714 -0.019105511
9.371715 -0.019044934
9.372714 -0.018982215
9.373714 -0.018917359999999998
9.374714 -0.018850376
9.375714 -0.018781272
9.376715 -0.018710055
9.377714 -0.018636734
9.378715 -0.018561317
9.379714 -0.018483814
9.380714 -0.018404232
9.381714 -0.018322583
9.382714 -0.018238875999999998
9.383715 -0.018153121
9.384714 -0.018065329999999998
9.385715 -0.017975512000000003
9.386714 -0.017883681
9.387714 -0.017789847
9.388714 -0.017694023
9.389714 -0.01759622
9.390715 -0.01749645
9.391714 -0.017394727999999998
9.392715 -0.017291064
9.393714 -0.017185474
9.394714 -0.017077969000000002
9.395715 -0.016968562
9.396714 -0.016857267000000002
9.397715 -0.016744097
9.398714 -0.016629066
9.399714 -0.016512185
9.400714 -0.016393469
9.401714 -0.016272929
9.402715 -0.016150579999999998
9.403714 -0.016026433
9.404715 -0.015900502
9.405714 -0.015772799
9.406714 -0.015643338
9.407714 -0.015512130999999998
9.408714 -0.015379190000000001
9.409715 -0.01524453
9.410714 -0.015108162
9.411715 -0.014970101000000001
9.412714 -0.01483036
9.413714 -0.014688953999999999
9.414714 -0.014545893999999998
9.415714 -0.014401195000000002
9.416715 -0.014254873999999999
9.417714 -0.014106944
9.418715 -0.013957419999999998
9.419714 -0.013806317
9.420714 -0.013653651999999999
9.421714 -0.013499439
9.422714 -0.013343694
9.423715 -0.013186436000000001
9.424714 -0.013027679
9.425714 -0.012867441
9.426714 -0.012705737000000002
9.427714 -0.012542587
9.428715 -0.012378005999999999
9.429714 -0.012212011
9.430715 -0.01204462
9.431714 -0.011875848999999999
9.432714 -0.011705717
9.433714 -0.011534240999999999
9.434714 -0.011361437
9.435715 -0.011187322999999999
9.436714 -0.011011916
9.437715 -0.010835233
9.438714 -0.010657292
9.439714 -0.010478108
9.440714 -0.0102977
9.441714 -0.010116084000000001
9.442715 -0.009933277
9.443714 -0.009749296400000001
9.444715 -0.009564159000000001
9.445714 -0.0093778821
9.446714 -0.0091904825
9.447714 -0.0090019777
9.448714 -0.0088123852
9.449715 -0.0086217224
9.450714 -0.008430005999999999
9.451715 -0.0082372542
9.452714 -0.0080434853
9.453714 -0.0078487174
9.454714 -0.0076529679
9.455714 -0.0074562558000000004
9.456715 -0.007258600099999999
9.457714 -0.007060018800000001
9.458714 -0.0068605317
9.459714 -0.0066601584
9.460714 -0.006458917799999999
9.461715 -0.0062568295
9.462714 -0.006053914
9.463715 -0.0058501908
9.464714 -0.0056456804
9.465714 -0.005440402699999999
9.466714 -0.0052343777
9.467714 -0.005027626
9.468715 -0.0048201677
9.469714 -0.0046120229
9.470715 -0.0044032116
9.471714 -0.0041937539000000005
9.472714 -0.0039836694
9.473714 -0.0037729777
9.474714 -0.0035616983999999996
9.475715 -0.0033498505
9.476714 -0.0031374533
9.477715 -0.0029245256999999997
9.478714 -0.0027110862
9.479714 -0.0024971536
9.480714 -0.0022827464
9.481714 -0.002067883
9.482715 -0.0018525815999999998
9.483714 -0.0016368605000000001
9.484715 -0.0014207382
9.485714 -0.0012042328
9.486714 -0.0009873626400000001
9.487714 -0.0007701460199999999
9.488714 -0.0005526014799999999
9.489715 -0.00033474757
9.490714 -0.00011660302
9.491714 0.00010181338000000001
9.492714 0.0003204827
9.493714 0.00053938584
9.494715 0.00075850367
9.495714 0.00097781685
9.496715 0.0011973061
9.497714 0.0014169521
9.498714 0.0016367352000000001
9.499714 0.0018566359
9.500714 0.0020766349
9.501715 0.0022967126
9.502714 0.0025168496
9.503715 0.0027370263999999997
9.504714 0.0029572238
9.505714 0.0031774227
9.506714 0.0033976037
9.507714 0.003617748
9.508715 0.0038378366
9.509714 0.0040578509999999995
9.510715 0.0042777723
9.511714 0.0044975823
9.512714 0.0047172622999999995
9.513714 0.0049367947
9.514714 0.0051561611999999995
9.515715 0.005375344000000001
9.516714 0.0055943252
9.517715 0.0058130874
9.518714 0.0060316128
9.519714 0.0062498839
9.520715 0.0064678832
9.521714 0.006685593700000001
9.522715 0.0069029986
9.523714 0.0071200796999999994
9.524714 0.0073368203
9.525714 0.0075532029
9.526714 0.0077692101
9.527715 0.0079848243
9.528714 0.0082000282
9.529715 0.0084148043
9.530714 0.0086291344
9.531714 0.008843001000000001
9.532714 0.0090563866
9.533714 0.009269273100000001
9.534715 0.009481642299999999
9.535714 0.009693476
9.536715 0.009904756
9.537714 0.010115464000000001
9.538714 0.010325582
9.539714 0.010535092
9.540714 0.010743975
9.541715 0.010952215
9.542714 0.011159792
9.543715 0.01136669
9.544714 0.011572892
9.545714 0.011778379
9.546714 0.011983136
9.547714 0.012187146000000001
9.548715 0.012390393
9.549714 0.012592859000000001
9.550714 0.012794531
9.551714 0.012995393999999999
9.552714 0.013195432000000002
9.553715 0.013394631
9.554714 0.013592975
9.555715 0.013790450999999999
9.556714 0.013987046000000001
9.557714 0.014182744999999998
9.558714 0.014377534
9.559714 0.0145714
9.560715 0.01476433
9.561714 0.014956309000000001
9.562715 0.015147324
9.563714 0.015337364
9.564714 0.015526412
9.565714 0.015714455000000002
9.566714 0.01590148
9.567715 0.016087474
9.568714 0.016272422
9.569715 0.016456310000000002
9.570714 0.016639123999999998
9.571714 0.016820851
9.572714 0.017001477
9.573714 0.017180987999999998
9.574715 0.017359370000000002
9.575714 0.017536609
9.576715 0.017712692000000002
9.577714 0.017887603999999998
9.578714 0.018061334000000002
9.579714 0.018233867
9.580714 0.01840519
9.581715 0.01857529
9.582714 0.018744155
9.583714 0.018911772
9.584714 0.01907813
9.585714 0.019243216
9.586715 0.019407018999999998
9.587714 0.019569528
9.588715 0.019730731
9.589714 0.019890619
9.590714 0.020049181
9.591714 0.020206405
9.592714 0.020362283999999998
9.593715 0.020516807999999997
9.594714 0.020669967
9.595715 0.020821752
9.596714 0.020972153
9.597714 0.021121163
9.598714 0.021268774
9.599714 0.021414975
9.600715 0.02155976
9.601714 0.021703119
9.602715 0.021845046
9.603714 0.02198553
9.604714 0.022124565
9.605714 0.022262141000000003
9.606714 0.022398249999999998
9.607715 0.022532884000000003
9.608714 0.022666034
9.609715 0.022797691000000002
9.610714 0.022927848
9.611714 0.023056495
9.612714 0.023183624
9.613714 0.023309226
9.614715 0.023433294
9.615714 0.023555818
9.616714 0.023676791
9.617714 0.023796206
9.618714 0.023914052999999998
9.619715 0.024030326
9.620714 0.024145018
9.621715 0.024258121
9.622714 0.02436963
9.623714 0.024479537
9.624714 0.024587839
9.625714 0.024694527
9.626715 0.024799601
9.627714 0.024903051
9.628715 0.025004873
9.629714 0.025105066000000002
9.630714 0.025203623
9.631714 0.025300542
9.632714 0.025395819
9.633715 0.025489449
9.634714 0.025581429000000003
9.635715 0.025671755000000004
9.636714 0.025760425999999996
9.637714 0.025847435
9.638714 0.025932781999999998
9.639714 0.026016461
9.640715 0.026098472999999997
9.641714 0.026178811
9.642715 0.026257473000000003
9.643714 0.026334452999999997
9.644714 0.02640975
9.645715 0.026483358999999998
9.646714 0.026555277999999998
9.647715 0.026625503000000002
9.648714 0.02669403
9.649714 0.026760856
9.650714 0.026825978
9.651714 0.026889393
9.652715 0.026951096
9.653714 0.027011085
9.654715 0.027069356
9.655714 0.027125911
9.656714 0.027180742
9.657714 0.027233850999999996
9.658714 0.027285234000000002
9.659715 0.027334887999999998
9.660714 0.027382813000000002
9.661715 0.027429007
9.662714 0.027473469
9.663714 0.027516202
9.664714 0.027557203000000002
9.665714 0.027596473000000003
9.666715 0.027634011000000003
9.667714 0.027669818000000002
9.668715 0.027703895000000003
9.669714 0.027736244
9.670714 0.027766867
9.671714 0.027795768
9.672714 0.027822945
9.673715 0.027848401999999998
9.674714 0.027872139
9.675714 0.027894159
9.676714 0.027914465
9.677714 0.027933059000000003
9.678715 0.027949942000000002
9.679714 0.027965116999999998
9.680715 0.027978586
9.681714 0.027990349999999997
9.682714 0.028000411
9.683714 0.028008773
9.684714 0.028015435
9.685715 0.028020399999999997
9.686714 0.028023668
9.687715 0.028025244999999997
9.688714 0.028025129
9.689714 0.028023324999999998
9.690714 0.028019832
9.691714 0.028014655000000003
9.692715 0.028007795
9.693714 0.027999256
9.694715 0.02798904
9.695714 0.027977154
9.696714 0.027963598000000003
9.697714 0.027948376
9.698714 0.027931492999999998
9.699715 0.027912954
9.700714 0.027892765
9.701715 0.027870928
9.702714 0.027847450000000003
9.703714 0.027822336
9.704714 0.027795593
9.705714 0.027767225
9.706715 0.02773724
9.707714 0.027705645
9.708714 0.027672443
9.709714 0.027637643999999996
9.710714 0.027601249
9.711715 0.027563269
9.712714 0.027523708
9.713715 0.027482575000000002
9.714714 0.027439874
9.715714 0.027395613000000003
9.716714 0.027349795
9.717714 0.027302428
9.718715 0.027253519999999996
9.719714 0.027203071000000002
9.720715 0.027151091
9.721714 0.027097587
9.722714 0.02704256
9.723714 0.02698602
9.724714 0.02692797
9.725715 0.026868415
9.726714 0.026807361000000002
9.727715 0.026744814
9.728714 0.026680779
9.729714 0.026615264
9.730714 0.026548273
9.731714 0.026479812000000002
9.732715 0.026409887
9.733714 0.026338506999999997
9.734715 0.026265674000000003
9.735714 0.026191401
9.736714 0.026115691
9.737714 0.026038551
9.738714 0.025959991
9.739715 0.025880016999999998
9.740714 0.025798638999999998
9.741714 0.025715865
9.742714 0.025631703
9.743714 0.025546161
9.744715 0.025459248000000004
9.745714 0.025370976000000003
9.746715 0.025281350999999997
9.747714 0.025190384
9.748714 0.025098084
9.749714 0.02500446
9.750714 0.024909520000000004
9.751715 0.024813274
9.752714 0.024715731999999997
9.753715 0.024616902
9.754714 0.024516793
9.755714 0.024415412999999997
9.756714 0.02431277
9.757714 0.024208872
9.758715 0.024103727
9.759714 0.023997344
9.760715 0.023889729
9.761714 0.023780891
9.762714 0.023670838
9.763714 0.023559576999999998
9.764714 0.023447117
9.765715 0.023333465
9.766714 0.02321863
9.767715 0.023102619
9.768714 0.022985443
9.769714 0.022867108
9.770715 0.022747623999999998
9.771714 0.022626999999999998
9.772715 0.022505246
9.773714 0.022382371
9.774714 0.022258385000000002
9.775714 0.022133299999999998
9.776714 0.022007123
9.777715 0.021879867
9.778714 0.021751542
9.779715 0.021622158
9.780714 0.021491728
9.781714 0.021360262
9.782714 0.021227769
9.783714 0.021094263
9.784715 0.020959754
9.785714 0.020824252
9.786715 0.020687768
9.787714 0.020550315
9.788714 0.020411902
9.789714 0.020272539
9.790714 0.020132239
9.791715 0.019991009
9.792714 0.019848862
9.793715 0.019705808
9.794714 0.019561854
9.795714 0.019417013
9.796714 0.019271293
9.797714 0.019124705000000002
9.798715 0.018977257
9.799714 0.018828959000000003
9.800714 0.018679819
9.801714 0.018529849
9.802714 0.018379054000000002
9.803715 0.018227447
9.804714 0.018075036
9.805715 0.01792183
9.806714 0.017767839
9.807714 0.017613072
9.808714 0.01745754
9.809714 0.017301251
9.810715 0.017144217
9.811714 0.016986446
9.812715 0.016827950999999997
9.813714 0.016668743
9.814714 0.016508831
9.815714 0.016348227
9.816714 0.016186942
9.817715 0.016024990000000003
9.818714 0.015862379
9.819715 0.015699123
9.820714 0.015535232000000001
9.821714 0.015370719
9.822714 0.015205596
9.823714 0.015039873
9.824715 0.014873562
9.825714 0.014706672999999998
9.826715 0.014539218999999999
9.827714 0.01437121
9.828714 0.014202655000000002
9.829714 0.014033565999999999
9.830714 0.013863953
9.831715 0.013693825
9.832714 0.013523192
9.833714 0.013352063
9.834714 0.013180447999999999
9.835714 0.013008356
9.836715 0.012835795999999998
9.837714 0.012662777
9.838715 0.012489306
9.839714 0.012315395
9.840714 0.012141051
9.841714 0.011966285
9.842714 0.011791105000000001
9.843715 0.011615519
9.844714 0.011439539
9.845715 0.011263173
9.846714 0.011086430999999999
9.847714 0.010909324
9.848714 0.010731860999999999
9.849714 0.010554054
9.850715 0.010375912000000001
9.851714 0.010197447
9.852715 0.010018668
9.853714 0.0098395874
9.854714 0.0096602154
9.855714 0.009480564
9.856714 0.0093006434
9.857715 0.0091204645
9.858714 0.008940039
9.859715 0.0087593777
9.860714 0.0085784908
9.861714 0.00839739
9.862714 0.008216085599999999
9.863714 0.0080345875
9.864715 0.0078529069
9.865714 0.007671053
9.866714 0.0074890362
9.867714 0.007306865899999999
9.868714 0.0071245515
9.869715 0.006942102500000001
9.870714 0.0067595276
9.871715 0.0065768363
9.872714 0.0063940366
9.873714 0.0062111372
9.874714 0.0060281465
9.875714 0.0058450725
9.876715 0.0056619236
9.877714 0.0054787077
9.878715 0.0052954329
9.879714 0.0051121071
9.880714 0.0049287384
9.881714 0.0047453352
9.882714 0.0045619057000000005
9.883715 0.0043784585
9.884714 0.0041950017
9.885715 0.0040115447
9.886714 0.0038280959000000004
9.887714 0.0036446647
9.888714 0.0034612600000000003
9.889714 0.0032778917
9.890715 0.0030945692
9.891714 0.0029113019999999997
9.892715 0.0027280998999999998
9.893714 0.0025449728000000002
9.894714 0.0023619305999999997
9.895715 0.0021789830000000002
9.896714 0.0019961397
9.897715 0.0018134101999999997
9.898714 0.001630804
9.899714 0.0014483305
9.900714 0.0012659984
9.901714 0.0010838167
9.902715 0.00090179392
9.903714 0.00071993827
9.904715 0.00053825775
9.905714 0.0003567601
9.906714 0.00017545282
9.907714 -5.6568393e-06
9.908714 -0.00018656175
9.909715 -0.00036725502999999997
9.910714 -0.00054772995
9.911715 -0.00072797984
9.912714 -0.00090799813
9.913714 -0.0010877784
9.914714 -0.0012673140999999999
9.915714 -0.0014465987
9.916715 -0.0016256257000000001
9.917714 -0.0018043886
9.918715 -0.0019828803
9.919714 -0.0021610942
9.920714 -0.0023390232
9.921714 -0.0025166601
9.922714 -0.0026939977
9.923715 -0.0028710285
9.924714 -0.0030477449
9.925714 -0.0032241391
9.926714 -0.0034002033999999998
9.927714 -0.0035759294
9.928715 -0.0037513094999999997
9.929714 -0.0039263347999999995
9.930715 -0.0041009975
9.931714 -0.004275289
9.932714 -0.0044492012
9.933714 -0.0046227255
9.934714 -0.0047958540000000004
9.935715 -0.0049685779
9.936714 -0.0051408897
9.937715 -0.0053127809
9.938714 -0.0054842436
9.939714 -0.0056552701
9.940714 -0.0058258531
9.941714 -0.005995985
9.942715 -0.0061656589
9.943714 -0.0063348678
9.944715 -0.0065036045
9.945714 -0.0066718632
9.946714 -0.006839637399999999
9.947714 -0.007006921099999999
9.948714 -0.0071737086
9.949715 -0.0073399948
9.950714 -0.0075057731
9.951715 -0.0076710384999999996
9.952714 -0.0078357851
9.953714 -0.0080000078
9.954714 -0.0081637016
9.955714 -0.0083268606
9.956715 -0.0084894797
9.957714 -0.0086515523
9.958714 -0.0088130735
9.959714 -0.008974037300000001
9.960714 -0.0091344373
9.961715 -0.0092942675
9.962714 -0.0094535208
9.963715 -0.0096121912
9.964714 -0.0097702716
9.965714 -0.0099277553
9.966714 -0.010084636000000001
9.967714 -0.010240906000000001
9.968715 -0.010396558
9.969714 -0.010551586
9.970715 -0.010705982999999999
9.971714 -0.010859741000000001
9.972714 -0.011012855
9.973714 -0.011165316
9.974714 -0.011317119
9.975715 -0.011468258
9.976714 -0.011618726999999999
9.977715 -0.01176852
9.978714 -0.011917631
9.979714 -0.012066056
9.980714 -0.012213788000000001
9.981714 -0.012360822999999998
9.982715 -0.012507156
9.983714 -0.012652780999999998
9.984715 -0.012797696
9.985714 -0.012941896
9.986714 -0.013085374999999998
9.987714 -0.013228129
9.988714 -0.013370154
9.989715 -0.013511446000000002
9.990714 -0.013652000000000001
9.991714 -0.013791810000000002
9.992714 -0.013930874000000001
9.993714 -0.014069186999999999
9.994715 -0.014206744
9.995714 -0.014343539
9.996715 -0.014479567
9.997714 -0.014614825
9.998714 -0.014749304999999999
9.999714 -0.014883003
10.00071 -0.015015912999999999
10.00171 -0.01514803
10.00271 -0.015279346999999999
10.00371 -0.015409857999999999
10.00471 -0.015539558
10.00571 -0.015668440000000002
10.00671 -0.015796498
10.00771 -0.015923727000000002
10.00871 -0.016050118999999998
10.00971 -0.016175669
10.01071 -0.016300369999999998
10.01171 -0.016424216999999998
10.01271 -0.016547203
10.01371 -0.016669322
10.01471 -0.01679057
10.01571 -0.016910941000000002
10.01671 -0.017030429
10.01771 -0.01714903
10.01871 -0.017266739
10.01971 -0.017383552
10.02071 -0.017499464
10.02171 -0.017614471
10.02271 -0.017728568
10.02371 -0.017841753
10.02471 -0.017954021
10.02571 -0.018065367
10.02671 -0.01817579
10.02771 -0.018285285
10.02871 -0.018393848
10.02971 -0.018501475
10.03071 -0.018608163
10.03171 -0.018713907000000002
10.03271 -0.018818703
10.03371 -0.018922547
10.03471 -0.019025433
10.03571 -0.019127358
10.03671 -0.019228316
10.03771 -0.019328301
10.03871 -0.019427309
10.03971 -0.019525333
10.04071 -0.019622369
10.04171 -0.01971841
10.04271 -0.019813451
10.04371 -0.019907486
10.04471 -0.020000509
10.04571 -0.020092515
10.04671 -0.020183496000000002
10.04771 -0.02027345
10.04871 -0.020362369999999998
10.04971 -0.02045025
10.05071 -0.020537087
10.05171 -0.020622875
10.05271 -0.02070761
10.05371 -0.020791287999999998
10.05471 -0.020873903000000003
10.05571 -0.020955454
10.05671 -0.021035934
10.05771 -0.021115342999999998
10.05871 -0.021193674
10.05971 -0.021270926
10.06071 -0.021347095
10.06171 -0.021422179
10.06271 -0.021496174
10.06371 -0.021569076
10.06471 -0.021640882
10.06571 -0.02171159
10.06671 -0.021781195
10.06771 -0.021849693
10.06871 -0.021917083
10.06971 -0.02198336
10.07071 -0.022048519
10.07171 -0.022112556000000002
10.07271 -0.022175469
10.07371 -0.02223725
10.07471 -0.022297898
10.07571 -0.022357407
10.07671 -0.022415772
10.07771 -0.022472987
10.07871 -0.022529048000000003
10.07971 -0.022583950000000002
10.08071 -0.022637684999999998
10.08171 -0.022690251
10.08271 -0.022741641
10.08371 -0.02279185
10.08471 -0.022840871
10.08571 -0.022888699999999998
10.08671 -0.022935333
10.08771 -0.022980764
10.08871 -0.023024989
10.08971 -0.023068003
10.09071 -0.023109802
10.09171 -0.023150381
10.09271 -0.023189739
10.09371 -0.02322787
10.09471 -0.023264773000000002
10.09571 -0.023300442
10.09671 -0.023334878
10.09771 -0.023368075000000002
10.09871 -0.023400033
10.09971 -0.023430747
10.10071 -0.023460218
10.10171 -0.023488441
10.10271 -0.023515415999999997
10.10371 -0.02354114
10.10471 -0.02356561
10.10571 -0.023588823
10.10671 -0.023610778
10.10771 -0.023631471
10.10871 -0.023650899
10.10971 -0.023669058
10.11071 -0.023685946
10.11171 -0.023701559
10.11271 -0.023715892
10.11371 -0.023728942000000003
10.11471 -0.023740704999999997
10.11571 -0.023751175
10.11671 -0.023760348
10.11771 -0.023768221
10.11871 -0.023774787999999998
10.11971 -0.023780046000000003
10.12071 -0.023783989
10.12171 -0.023786614
10.12271 -0.023787917
10.12371 -0.023787894
10.12471 -0.023786540000000002
10.12571 -0.023783853
10.12671 -0.023779827
10.12771 -0.023774461
10.12871 -0.023767751
10.12971 -0.023759693
10.13071 -0.023750287
10.13171 -0.023739527
10.13271 -0.023727414
10.13371 -0.023713944
10.13471 -0.023699114
10.13571 -0.023682923
10.13671 -0.023665371
10.13771 -0.023646455
10.13871 -0.023626172
10.13971 -0.023604522
10.14071 -0.023581502
10.14171 -0.023557111999999998
10.14271 -0.023531349
10.14371 -0.023504213
10.14471 -0.0234757
10.14571 -0.023445808999999998
10.14671 -0.023414538
10.14771 -0.023381884999999998
10.14871 -0.023347848
10.14971 -0.023312423999999998
10.15071 -0.023275611999999998
10.15171 -0.023237407999999998
10.15271 -0.023197809
10.15371 -0.023156813
10.15471 -0.023114418
10.15571 -0.023070621
10.15671 -0.023025418000000002
10.15771 -0.022978807
10.15871 -0.022930785999999998
10.15971 -0.022881350999999998
10.16071 -0.022830501
10.16171 -0.022778233999999998
10.16271 -0.022724546
10.16371 -0.022669435999999998
10.16471 -0.022612904
10.16571 -0.022554948
10.16671 -0.022495566
10.16771 -0.022434759000000002
10.16871 -0.022372526
10.16971 -0.022308866
10.17071 -0.02224378
10.17171 -0.022177267
10.17271 -0.022109329
10.17371 -0.022039964
10.17471 -0.021969175
10.17571 -0.021896961
10.17671 -0.021823324
10.17771 -0.021748264
10.17871 -0.02167178
10.17971 -0.021593874
10.18071 -0.021514544
10.18171 -0.021433792
10.18271 -0.021351618
10.18371 -0.02126802
10.18471 -0.021182997
10.18571 -0.021096550000000002
10.18671 -0.021008679
10.18771 -0.020919381
10.18871 -0.020828657
10.18971 -0.020736504
10.19071 -0.020642921999999998
10.19171 -0.020547911
10.19271 -0.020451468
10.19371 -0.020353595
10.19471 -0.020254288000000002
10.19571 -0.02015355
10.19671 -0.020051378
10.19771 -0.019947773
10.19871 -0.019842734
10.19971 -0.019736261999999997
10.20071 -0.019628358
10.20171 -0.019519022
10.20271 -0.019408256
10.20371 -0.019296061
10.20471 -0.019182438
10.20571 -0.019067389
10.20671 -0.018950915999999998
10.20771 -0.01883302
10.20871 -0.018713706
10.20971 -0.018592975
10.21071 -0.018470828999999998
10.21171 -0.018347272
10.21271 -0.018222306
10.21371 -0.018095934
10.21471 -0.017968159
10.21571 -0.017838985
10.21671 -0.017708413
10.21771 -0.017576448
10.21871 -0.017443091
10.21971 -0.017308346
10.22071 -0.017172214999999998
10.22171 -0.017034699
10.22271 -0.016895802
10.22371 -0.016755526
10.22471 -0.016613874
10.22571 -0.016470847
10.22671 -0.016326447
10.22771 -0.016180678
10.22871 -0.016033539
10.22971 -0.015885034
10.23071 -0.015735163
10.23171 -0.015583930999999999
10.23271 -0.01543134
10.23371 -0.015277391999999999
10.23471 -0.01512209
10.23571 -0.014965437
10.23671 -0.014807437
10.23771 -0.014648092
10.23871 -0.014487406999999999
10.23971 -0.014325387
10.24071 -0.014162037
10.24171 -0.013997362000000001
10.24271 -0.013831368
10.24371 -0.013664061
10.24471 -0.013495446
10.24571 -0.013325531
10.24671 -0.01315432
10.24771 -0.012981823
10.24871 -0.012808046000000002
10.24971 -0.012632995000000001
10.25071 -0.012456678
10.25171 -0.012279104
10.25271 -0.012100278
10.25371 -0.011920207
10.25471 -0.0117389
10.25571 -0.011556361999999999
10.25671 -0.011372601
10.25771 -0.011187624
10.25871 -0.011001437999999999
10.25971 -0.010814048
10.26071 -0.010625462
10.26171 -0.010435686
10.26271 -0.010244727
10.26371 -0.01005259
10.26471 -0.0098592835
10.26571 -0.0096648124
10.26671 -0.0094691837
10.26771 -0.009272404
10.26871 -0.0090744805
10.26971 -0.0088754197
10.27071 -0.008675229000000001
10.27171 -0.0084739157
10.27271 -0.0082714869
10.27371 -0.0080679507
10.27471 -0.0078633151
10.27571 -0.0076575880999999995
10.27671 -0.0074507792
10.27771 -0.0072428964000000005
10.27871 -0.0070339491
10.27971 -0.006823946799999999
10.28071 -0.006612898900000001
10.28171 -0.0064008156
10.28271 -0.0061877065
10.28371 -0.0059735823
10.28471 -0.0057584533
10.28571 -0.0055423305
10.28671 -0.0053252243000000005
10.28771 -0.005107146
10.28871 -0.0048881062
10.28971 -0.0046681162
10.29071 -0.0044471868
10.29171 -0.004225329
10.29271 -0.0040025538
10.29371 -0.0037788719
10.29471 -0.0035542946999999997
10.29571 -0.0033288325
10.29671 -0.0031024959999999997
10.29771 -0.0028752960000000003
10.29871 -0.0026472429
10.29971 -0.0024183473
10.30071 -0.0021886193000000003
10.30171 -0.0019580693000000003
10.30271 -0.0017267079
10.30371 -0.0014945452
10.30471 -0.0012615918
10.30571 -0.0010278583
10.30671 -0.0007933555
10.30771 -0.00055809446
10.30871 -0.00032208648
10.30971 -8.5343072e-05
10.31071 0.00015212385
10.31171 0.00039030206
10.31271 0.0006291789300000001
10.31371 0.00086874152
10.31471 0.0011089764
10.31571 0.0013498696
10.31671 0.0015914071000000002
10.31771 0.0018335744000000003
10.31871 0.0020763568
10.31971 0.002319739
10.32071 0.0025637059
10.32171 0.0028082417
10.32271 0.0030533309
10.32371 0.0032989576999999997
10.32471 0.0035451063000000002
10.32571 0.0037917609000000002
10.32671 0.0040389055
10.32771 0.0042865242
10.32871 0.0045346016
10.32971 0.0047831218
10.33071 0.005032069399999999
10.33171 0.0052814292
10.33271 0.0055311859
10.33371 0.0057813246
10.33471 0.006031830300000001
10.33571 0.0062826883
10.33671 0.006533883400000001
10.33771 0.0067854008999999995
10.33871 0.007037226200000001
10.33971 0.0072893446
10.34071 0.0075417418
10.34171 0.0077944023
10.34271 0.008047311699999999
10.34371 0.0083004546
10.34471 0.0085538166
10.34571 0.008807381500000001
10.34671 0.009061133499999999
10.34771 0.0093150571
10.34871 0.0095691357
10.34971 0.0098233533
10.35071 0.010077693
10.35171 0.010332138
10.35271 0.010586671
10.35371 0.010841274
10.35471 0.011095928
10.35571 0.011350617
10.35671 0.011605319999999999
10.35771 0.011860019999999999
10.35871 0.012114698
10.35971 0.012369333
10.36071 0.012623906999999998
10.36171 0.012878401
10.36271 0.013132795000000001
10.36371 0.013387068000000002
10.36471 0.013641203
10.36571 0.013895177
10.36671 0.014148974000000002
10.36771 0.014402573
10.36871 0.014655956
10.36971 0.014909101999999999
10.37071 0.015161993
10.37171 0.015414611
10.37271 0.015666937
10.37371 0.015918953
10.37471 0.016170641
10.37571 0.016421983
10.37671 0.016672962
10.37771 0.016923559999999997
10.37871 0.01717376
10.37971 0.017423544
10.38071 0.017672894
10.38171 0.017921792
10.38271 0.018170223
10.38371 0.018418167000000003
10.38471 0.018665606
10.38571 0.018912523
10.38671 0.019158899
10.38771 0.019404714
10.38871 0.01964995
10.38971 0.019894587999999998
10.39071 0.020138609000000002
10.39171 0.020381992999999998
10.39271 0.020624719
10.39371 0.020866767
10.39471 0.021108116
10.39571 0.021348746999999998
10.39671 0.021588638
10.39771 0.021827768
10.39871 0.022066117
10.39971 0.022303662000000002
10.40071 0.022540386
10.40171 0.022776265
10.40271 0.023011278
10.40371 0.023245407000000003
10.40471 0.02347863
10.40571 0.023710927
10.40671 0.023942278
10.40771 0.024172662
10.40871 0.024402062
10.40971 0.024630455
10.41071 0.024857823
10.41171 0.025084146
10.41271 0.025309407
10.41371 0.025533585
10.41471 0.025756663000000003
10.41571 0.025978619999999997
10.41671 0.026199437000000003
10.41771 0.026419098000000002
10.41871 0.026637581000000004
10.41971 0.02685487
10.42071 0.027070942
10.42171 0.027285781000000002
10.42271 0.027499368
10.42371 0.027711684
10.42471 0.027922706999999998
10.42571 0.02813242
10.42671 0.028340804000000004
10.42771 0.028547837000000003
10.42871 0.028753499
10.42971 0.028957769999999997
10.43071 0.029160626999999998
10.43171 0.029362051
10.43271 0.029562024
10.43371 0.029760521
10.43471 0.029957520999999997
10.43571 0.030153006000000003
10.43671 0.030346954000000002
10.43771 0.030539342
10.43871 0.03073015
10.43971 0.030919356999999998
10.44071 0.031106942
10.44171 0.031292887
10.44271 0.031477166
10.44371 0.031659764
10.44471 0.031840659
10.44571 0.032019831
10.44671 0.032197259
10.44771 0.032372926999999996
10.44871 0.032546817
10.44971 0.032718907000000005
10.45071 0.032889182
10.45171 0.033057620999999995
10.45271 0.033224208
10.45371 0.033388924
10.45471 0.033551751
10.45571 0.033712672
10.45671 0.033871672000000005
10.45771 0.034028731
10.45871 0.034183831000000005
10.45971 0.034336958
10.46071 0.034488091
10.46171 0.034637214
10.46271 0.034784307
10.46371 0.034929355
10.46471 0.035072336
10.46571 0.035213234
10.46671 0.03535203
10.46771 0.035488707
10.46871 0.035623249
10.46971 0.035755633
10.47071 0.035885844
10.47171 0.03601386
10.47271 0.036139667
10.47371 0.036263245
10.47471 0.036384576
10.47571 0.036503642
10.47671 0.036620427000000004
10.47771 0.036734916
10.47871 0.036847088
10.47971 0.036956929
10.48071 0.037064421
10.48171 0.037169547
10.48271 0.037272292
10.48371 0.037372642
10.48471 0.037470582
10.48571 0.037566098
10.48671 0.037659172
10.48771 0.037749793
10.48871 0.037837945000000005
10.48971 0.037923615
10.49071 0.038006788
10.49171 0.038087452
10.49271 0.038165593
10.49371 0.038241199
10.49471 0.038314259
10.49571 0.038384757
10.49671 0.038452679
10.49771 0.038518017
10.49871 0.038580754
10.49971 0.038640879
10.50071 0.03869838
10.50171 0.038753243
10.50271 0.038805456
10.50371 0.038855002
10.50471 0.038901874
10.50571 0.038946056
10.50671 0.038987535
10.50771 0.039026298
10.50871 0.039062335000000004
10.50971 0.039095629
10.51071 0.039126171
10.51171 0.039153944999999996
10.51271 0.039178941999999994
10.51371 0.039201148
10.51471 0.039220555
10.51571 0.039237147
10.51671 0.039250916
10.51771 0.03926185
10.51871 0.039269940999999996
10.51971 0.039275177
10.52071 0.039277552
10.52171 0.039277054
10.52271 0.039273675
10.52371 0.039267408999999996
10.52471 0.039258247
10.52571 0.039246183999999996
10.52671 0.039231213
10.52771 0.039213325
10.52871 0.039192516000000004
10.52971 0.039168779
10.53071 0.039142107999999995
10.53171 0.039112498
10.53271 0.039079943
10.53371 0.039044436
10.53471 0.039005975
10.53571 0.038964552
10.53671 0.038920162
10.53771 0.038872802
10.53871 0.038822464
10.53971 0.038769143
10.54071 0.038712833
10.54171 0.038653531
10.54271 0.038591228
10.54371 0.038525922
10.54471 0.038457607000000005
10.54571 0.038386279
10.54671 0.038311933
10.54771 0.038234566
10.54871 0.038154173
10.54971 0.03807075
10.55071 0.037984294
10.55171 0.037894803
10.55271 0.037802273
10.55371 0.037706704
10.55471 0.037608092
10.55571 0.037506435
10.55671 0.037401734
10.55771 0.037293989
10.55871 0.037183199
10.55971 0.037069365
10.56071 0.036952487
10.56171 0.036832568
10.56271 0.036709607
10.56371 0.036583608
10.56471 0.03645457
10.56571 0.0363225
10.56671 0.036187396999999996
10.56771 0.036049268
10.56871 0.035908114
10.56971 0.035763939
10.57071 0.035616747000000004
10.57171 0.035466542
10.57271 0.035313328000000005
10.57371 0.03515711
10.57471 0.034997889
10.57571 0.034835673
10.57671 0.034670462
10.57771 0.034502265000000004
10.57871 0.034331082
10.57971 0.034156922
10.58071 0.033979784
10.58171 0.033799675
10.58271 0.033616601
10.58371 0.033430565999999995
10.58471 0.033241573999999996
10.58571 0.033049632
10.58671 0.032854744
10.58771 0.032656916
10.58871 0.032456152
10.58971 0.032252463
10.59071 0.032045852
10.59171 0.031836331
10.59271 0.031623905
10.59371 0.031408583000000004
10.59471 0.031190374
10.59571 0.030969287
10.59671 0.030745333
10.59771 0.030518523999999998
10.59871 0.030288869000000003
10.59971 0.030056377999999998
10.60071 0.029821068000000003
10.60171 0.029582946000000002
10.60271 0.029342028
10.60371 0.029098324
10.60471 0.028851849000000002
10.60571 0.028602619
10.60671 0.028350644
10.60771 0.028095936
10.60871 0.027838512
10.60971 0.027578385
10.61071 0.027315566
10.61171 0.027050072
10.61271 0.026781914999999996
10.61371 0.026511113000000003
10.61471 0.026237677
10.61571 0.025961620999999997
10.61671 0.025682957
10.61771 0.025401704
10.61871 0.025117875
10.61971 0.024831481
10.62071 0.024542541
10.62171 0.024251071
10.62271 0.023957083
10.62371 0.023660595
10.62471 0.023361621
10.62571 0.02306018
10.62671 0.022756286
10.62771 0.022449958
10.62871 0.022141212
10.62971 0.021830066000000002
10.63071 0.021516539
10.63171 0.02120065
10.63271 0.020882417
10.63371 0.020561861
10.63471 0.020239
10.63571 0.019913857
10.63671 0.019586452
10.63771 0.019256806
10.63871 0.01892494
10.63971 0.018590878
10.64071 0.018254640000000003
10.64171 0.017916249999999998
10.64271 0.01757573
10.64371 0.017233105999999998
10.64471 0.016888397
10.64571 0.016541629
10.64671 0.016192826
10.64771 0.015842009
10.64871 0.015489204000000001
10.64971 0.015134433
10.65071 0.01477772
10.65171 0.014419088
10.65271 0.014058562
10.65371 0.013696165000000001
10.65471 0.01333192
10.65571 0.012965853
10.65671 0.012597983000000002
10.65771 0.012228338
10.65871 0.01185694
10.65971 0.011483812999999999
10.66071 0.011108982
10.66171 0.010732472
10.66271 0.010354306
10.66371 0.0099745106
10.66471 0.0095931107
10.66571 0.0092101327
10.66671 0.008825602
10.66771 0.0084395462
10.66871 0.0080519916
10.66971 0.0076629665
10.67071 0.0072724986
10.67171 0.0068806163000000005
10.67271 0.0064873479
10.67371 0.0060927225
10.67471 0.0056967699
10.67571 0.0052995194
10.67671 0.0049010006
10.67771 0.0045012439
10.67871 0.0041002797
10.67971 0.0036981379
10.68071 0.003294849
10.68171 0.0028904435999999997
10.68271 0.0024849522
10.68371 0.0020784053000000003
10.68471 0.0016708335999999998
10.68571 0.0012622675
10.68671 0.00085273759
10.68771 0.00044227431
10.68871 3.0908123e-05
10.68971 -0.00038133046000000004
10.69071 -0.0007944110599999999
10.69171 -0.0012083032
10.69271 -0.0016229764
10.69371 -0.0020384001
10.69471 -0.0024545438000000003
10.69571 -0.0028713768
10.69671 -0.0032888685
10.69771 -0.003706988
10.69871 -0.0041257041000000005
10.69971 -0.0045449859
10.70071 -0.0049648017
10.70171 -0.0053851203
10.70271 -0.0058059097
10.70371 -0.006227137799999999
10.70471 -0.0066487723
10.70571 -0.0070707807
10.70671 -0.0074931297
10.70771 -0.007915786400000001
10.70871 -0.0083387175
10.70971 -0.008761889299999999
10.71071 -0.0091852678
10.71171 -0.009608819499999999
10.71271 -0.010032509
10.71371 -0.010456301999999999
10.71471 -0.010880164
10.71571 -0.011304059
10.71671 -0.011727955
10.71771 -0.012151813000000001
10.71871 -0.012575600999999999
10.71971 -0.012999282999999999
10.72071 -0.013422822999999999
10.72171 -0.01384619
10.72271 -0.014269345
10.72371 -0.014692255000000001
10.72471 -0.015114887
10.72571 -0.015537204999999998
10.72671 -0.015959176
10.72771 -0.016380765000000002
10.72871 -0.016801939999999998
10.72971 -0.017222664999999998
10.73071 -0.017642908000000002
10.73171 -0.018062636
10.73271 -0.018481814
10.73371 -0.01890041
10.73471 -0.019318391
10.73571 -0.019735721999999997
10.73671 -0.020152371000000002
10.73771 -0.020568303
10.73871 -0.020983485
10.73971 -0.021397883
10.74071 -0.021811461
10.74171 -0.022224186
10.74271 -0.022636022000000002
10.74371 -0.023046936
10.74471 -0.023456893
10.74571 -0.023865855
10.74671 -0.024273789
10.74771 -0.024680659
10.74871 -0.025086428
10.74971 -0.025491061000000002
10.75071 -0.025894524999999998
10.75171 -0.026296780999999998
10.75271 -0.026697793999999997
10.75371 -0.027097529
10.75471 -0.027495952
10.75571 -0.027893024
10.75671 -0.028288714
10.75771 -0.028682985999999997
10.75871 -0.029075803
10.75971 -0.029467134
10.76071 -0.029856944000000003
10.76171 -0.030245198
10.76271 -0.030631863000000002
10.76371 -0.031016907
10.76471 -0.031400294
10.76571 -0.031781997
10.76671 -0.032161977
10.76771 -0.032540203999999996
10.76871 -0.032916648
10.76971 -0.033291275
10.77071 -0.033664054
10.77171 -0.034034954
10.77271 -0.034403941
10.77371 -0.034770984
10.77471 -0.035136053
10.77571 -0.035499118
10.77671 -0.035860144999999996
10.77771 -0.036219102999999996
10.77871 -0.03657596
10.77971 -0.036930686
10.78071 -0.03728325
10.78171 -0.037633619
10.78271 -0.037981761999999995
10.78371 -0.038327646
10.78471 -0.03867124
10.78571 -0.039012515
10.78671 -0.039351435
10.78771 -0.039687970999999996
10.78871 -0.040022092
10.78971 -0.040353765
10.79071 -0.040682958
10.79171 -0.04100964
10.79271 -0.041333781
10.79371 -0.041655352
10.79471 -0.041974318000000004
10.79571 -0.042290654
10.79671 -0.042604326000000005
10.79771 -0.042915306
10.79871 -0.043223568
10.79971 -0.043529080000000005
10.80071 -0.043831814999999996
10.80171 -0.044131745
10.80271 -0.044428841999999996
10.80371 -0.044723082
10.80471 -0.045014435
10.80571 -0.045302877000000005
10.80671 -0.04558838
10.80771 -0.045870919999999996
10.80871 -0.046150471
10.80971 -0.04642701
10.81071 -0.046700506999999995
10.81171 -0.046970939999999996
10.81271 -0.047238285
10.81371 -0.047502512000000004
10.81471 -0.047763603
10.81571 -0.048021527
10.81671 -0.048276264
10.81771 -0.048527785000000004
10.81871 -0.048776067
10.81971 -0.049021083
10.82071 -0.049262814
10.82171 -0.04950123299999999
10.82271 -0.049736316
10.82371 -0.049968034999999994
10.82471 -0.050196366
10.82571 -0.050421292
10.82671 -0.050642784
10.82771 -0.050860817999999995
10.82871 -0.051075370999999994
10.82971 -0.051286427
10.83071 -0.051493960000000005
10.83171 -0.051697943
10.83271 -0.051898364
10.83371 -0.052095193000000005
10.83471 -0.052288413
10.83571 -0.052478007
10.83671 -0.05266395199999999
10.83771 -0.052846235
10.83871 -0.05302483299999999
10.83971 -0.053199724
10.84071 -0.053370895
10.84171 -0.053538329999999995
10.84271 -0.053702009999999994
10.84371 -0.053861924
10.84471 -0.05401804799999999
10.84571 -0.054170372
10.84671 -0.054318876999999995
10.84771 -0.054463552
10.84871 -0.054604386
10.84971 -0.054741354
10.85071 -0.054874452
10.85171 -0.055003661
10.85271 -0.05512897
10.85371 -0.055250362
10.85471 -0.055367825999999995
10.85571 -0.05548134799999999
10.85671 -0.055590912
10.85771 -0.055696513
10.85871 -0.055798125999999997
10.85971 -0.055895746
10.86071 -0.055989360999999994
10.86171 -0.056078954
10.86271 -0.056164514000000006
10.86371 -0.056246034
10.86471 -0.056323496
10.86571 -0.05639689
10.86671 -0.056466209999999996
10.86771 -0.056531437
10.86871 -0.056592567
10.86971 -0.056649586999999994
10.87071 -0.05670249199999999
10.87171 -0.056751276
10.87271 -0.056795927
10.87371 -0.05683644
10.87471 -0.056872808000000004
10.87571 -0.056905026000000004
10.87671 -0.056933088
10.87771 -0.056956988
10.87871 -0.056976726000000005
10.87971 -0.056992297
10.88071 -0.05700369400000001
10.88171 -0.057010923000000005
10.88271 -0.057013973
10.88371 -0.05701285
10.88471 -0.057007547000000006
10.88571 -0.056998059000000004
10.88671 -0.056984392
10.88771 -0.05696654
10.88871 -0.05694450200000001
10.88971 -0.056918279999999995
10.89071 -0.056887872000000006
10.89171 -0.05685327900000001
10.89271 -0.056814501
10.89371 -0.056771537999999996
10.89471 -0.056724384
10.89571 -0.056673045000000005
10.89671 -0.056617521
10.89771 -0.056557806
10.89871 -0.056493905
10.89971 -0.056425825
10.90071 -0.056353561
10.90171 -0.056277116999999995
10.90271 -0.05619649300000001
10.90371 -0.056111690000000006
10.90471 -0.056022714
10.90571 -0.055929570000000005
10.90671 -0.055832259
10.90771 -0.055730785000000005
10.90871 -0.055625156
10.90971 -0.055515376
10.91071 -0.055401458
10.91171 -0.055283400999999996
10.91271 -0.055161217
10.91371 -0.055034913000000005
10.91471 -0.054904493
10.91571 -0.054769968999999995
10.91671 -0.054631353
10.91771 -0.054488656999999996
10.91871 -0.054341886
10.91971 -0.054191052999999996
10.92071 -0.054036174
10.92171 -0.053877255000000006
10.92271 -0.053714315
10.92371 -0.05354736300000001
10.92471 -0.053376413
10.92571 -0.053201476000000004
10.92671 -0.053022563
10.92771 -0.052839692
10.92871 -0.052652875
10.92971 -0.052462128000000004
10.93071 -0.052267464000000007
10.93171 -0.052068895000000004
10.93271 -0.051866437
10.93371 -0.051660108
10.93471 -0.05144991399999999
10.93571 -0.051235879
10.93671 -0.051018014
10.93771 -0.050796336000000004
10.93871 -0.050570857
10.93971 -0.050341594
10.94071 -0.050108564999999994
10.94171 -0.049871788
10.94271 -0.04963128
10.94371 -0.049387058000000005
10.94471 -0.04913914
10.94571 -0.048887549
10.94671 -0.048632302999999995
10.94771 -0.048373421
10.94871 -0.048110925
10.94971 -0.047844838
10.95071 -0.047575179
10.95171 -0.047301973
10.95271 -0.047025242
10.95371 -0.04674501
10.95471 -0.0464613
10.95571 -0.046174135
10.95671 -0.045883542
10.95771 -0.045589547
10.95871 -0.045292173000000005
10.95971 -0.044991446
10.96071 -0.044687392
10.96171 -0.044380038
10.96271 -0.044069407
10.96371 -0.043755527999999995
10.96471 -0.043438427
10.96571 -0.043118128
10.96671 -0.042794659
10.96771 -0.042468047
10.96871 -0.042138319
10.96971 -0.041805499
10.97071 -0.041469614
10.97171 -0.041130694
10.97271 -0.040788765000000005
10.97371 -0.040443856
10.97471 -0.040095992
10.97571 -0.039745201
10.97671 -0.039391511
10.97771 -0.039034951
10.97871 -0.038675550999999996
10.97971 -0.038313338999999995
10.98071 -0.037948345
10.98171 -0.0375806
10.98271 -0.037210135000000005
10.98371 -0.036836977
10.98471 -0.036461159
10.98571 -0.036082717
10.98671 -0.035701678
10.98771 -0.035318075000000004
10.98871 -0.034931942
10.98971 -0.034543316
10.99071 -0.034152227
10.99171 -0.033758711999999996
10.99271 -0.033362801
10.99371 -0.032964532000000005
10.99471 -0.032563941
10.99571 -0.032161063
10.99671 -0.031755932
10.99771 -0.031348586
10.99871 -0.030939059999999997
10.99971 -0.030527389000000002
11.00071 -0.030113611000000002
11.00171 -0.029697757999999998
11.00271 -0.029279871000000002
11.00371 -0.028859981000000003
11.00471 -0.028438127
11.00571 -0.028014343
11.00671 -0.027588665
11.00771 -0.027161126
11.00871 -0.026731766
11.00971 -0.026300618999999997
11.01071 -0.025867719999999997
11.01171 -0.025433104
11.01271 -0.024996808
11.01371 -0.024558868999999997
11.01471 -0.024119319
11.01571 -0.0236782
11.01671 -0.023235545
11.01771 -0.022791393
11.01871 -0.022345781
11.01971 -0.021898746
11.02071 -0.021450329
11.02171 -0.021000567
11.02271 -0.020549499
11.02371 -0.020097164
11.02471 -0.019643603
11.02571 -0.019188855
11.02671 -0.018732963
11.02771 -0.018275966
11.02871 -0.017817905000000002
11.02971 -0.017358821
11.03071 -0.016898756
11.03171 -0.016437752
11.03271 -0.015975849
11.03371 -0.01551309
11.03471 -0.015049515
11.03571 -0.014585168
11.03671 -0.014120089
11.03771 -0.013654318
11.03871 -0.013187899
11.03971 -0.012720871
11.04071 -0.012253276
11.04171 -0.011785154
11.04271 -0.011316548
11.04371 -0.010847496
11.04471 -0.01037804
11.04571 -0.0099082194
11.04671 -0.009438075399999999
11.04771 -0.0089676476
11.04871 -0.0084969761
11.04971 -0.0080261008
11.05071 -0.0075550619
11.05171 -0.007083900000000001
11.05271 -0.006612655100000001
11.05371 -0.0061413673
11.05471 -0.0056700766
11.05571 -0.0051988234
11.05671 -0.0047276484
11.05771 -0.0042565924
11.05871 -0.0037856964
11.05971 -0.0033150011999999998
11.06071 -0.0028445482
11.06171 -0.0023743786999999997
11.06271 -0.0019045344999999998
11.06371 -0.0014350571
11.06471 -0.0009659886000000001
11.06571 -0.00049737077
11.06671 -2.9245804999999997e-05
11.06771 0.00043834420000000003
11.06871 0.00090535714
11.06971 0.001371751
11.07071 0.001837484
11.07171 0.0023025141
11.07271 0.0027667996999999997
11.07371 0.0032302993
11.07471 0.0036929718999999996
11.07571 0.004154777
11.07671 0.0046156736
11.07771 0.0050756218
11.07871 0.0055345815999999996
11.07971 0.0059925136
11.08071 0.006449379
11.08171 0.0069051384
11.08271 0.0073597534
11.08371 0.0078131859
11.08471 0.008265398399999999
11.08571 0.0087163527
11.08671 0.009166011299999999
11.08771 0.0096143369
11.08871 0.010061292
11.08971 0.010506839
11.09071 0.01095094
11.09171 0.01139356
11.09271 0.011834658999999999
11.09371 0.012274201
11.09471 0.012712150000000002
11.09571 0.013148466000000001
11.09671 0.013583112999999999
11.09771 0.014016053
11.09871 0.014447248
11.09971 0.01487666
11.10071 0.015304251999999999
11.10171 0.015729987
11.10271 0.016153828
11.10371 0.016575736
11.10471 0.016995674
11.10571 0.017413605
11.10671 0.017829493000000002
11.10771 0.018243301
11.10871 0.018654992
11.10971 0.019064531000000003
11.11071 0.019471881
11.11171 0.019877008
11.11271 0.020279875
11.11371 0.020680449
11.11471 0.021078694000000002
11.11571 0.021474577
11.11671 0.021868064
11.11771 0.022259122
11.11871 0.022647718
11.11971 0.023033819
11.12071 0.023417395
11.12171 0.023798410000000002
11.12271 0.024176837
11.12371 0.024552643
11.12471 0.024925795
11.12571 0.025296267
11.12671 0.025664022999999998
11.12771 0.026029036999999998
11.12871 0.026391278
11.12971 0.026750713000000002
11.13071 0.027107316
11.13171 0.027461055999999998
11.13271 0.027811903
11.13371 0.028159827
11.13471 0.028504801
11.13571 0.028846794000000002
11.13671 0.029185778
11.13771 0.029521724
11.13871 0.029854601999999997
11.13971 0.030184383
11.14071 0.030511041000000003
11.14171 0.030834545
11.14271 0.031154871
11.14371 0.031471986
11.14471 0.031785865
11.14571 0.032096480999999996
11.14671 0.032403806
11.14771 0.032707816
11.14871 0.033008485
11.14971 0.033305786000000004
11.15071 0.033599697
11.15171 0.033890194
11.15271 0.034177254000000004
11.15371 0.034460853
11.15471 0.034740969
11.15571 0.035017577
11.15671 0.035290662
11.15771 0.035560197999999994
11.15871 0.035826169000000005
11.15971 0.036088552
11.16071 0.036347329
11.16171 0.036602482
11.16271 0.036853988
11.16371 0.037101834
11.16471 0.037346
11.16571 0.037586468
11.16671 0.037823219
11.16771 0.038056236
11.16871 0.038285504
11.16971 0.038511003
11.17071 0.038732719000000006
11.17171 0.038950634000000005
11.17271 0.039164734
11.17371 0.039375
11.17471 0.039581416
11.17571 0.039783967
11.17671 0.039982639
11.17771 0.040177416
11.17871 0.040368282000000005
11.17971 0.040555224
11.18071 0.040738229
11.18171 0.040917285
11.18271 0.041092376
11.18371 0.041263492
11.18471 0.041430618
11.18571 0.041593745
11.18671 0.041752861999999995
11.18771 0.041907955999999996
11.18871 0.042059018999999996
11.18971 0.042206043
11.19071 0.042349016
11.19171 0.042487931
11.19271 0.042622784
11.19371 0.042753562
11.19471 0.042880262
11.19571 0.043002877
11.19671 0.043121399
11.19771 0.043235827
11.19871 0.043346154
11.19971 0.043452374
11.20071 0.043554485000000004
11.20171 0.04365248
11.20271 0.04374636
11.20371 0.04383612
11.20471 0.043921755
11.20571 0.044003263
11.20671 0.044080644
11.20771 0.044153893
11.20871 0.044223008
11.20971 0.044287989
11.21071 0.044348833
11.21171 0.044405539
11.21271 0.044458106000000004
11.21371 0.044506532
11.21471 0.044550819
11.21571 0.044590964999999996
11.21671 0.044626969999999995
11.21771 0.044658832
11.21871 0.044686557
11.21971 0.044710143
11.22071 0.04472959
11.22171 0.044744904
11.22271 0.044756089000000006
11.22371 0.044763146
11.22471 0.04476608
11.22571 0.044764896
11.22671 0.044759602
11.22771 0.044750201
11.22871 0.0447367
11.22971 0.044719109
11.23071 0.044697432999999995
11.23171 0.044671682000000004
11.23271 0.044641865
11.23371 0.044607991
11.23471 0.044570069
11.23571 0.044528109999999996
11.23671 0.044482126000000004
11.23771 0.044432125
11.23871 0.04437812
11.23971 0.044320121999999997
11.24071 0.044258143
11.24171 0.044192193
11.24271 0.044122288999999995
11.24371 0.044048438
11.24471 0.043970655000000004
11.24571 0.043888955
11.24671 0.043803349
11.24771 0.043713849
11.24871 0.043620469
11.24971 0.043523224
11.25071 0.043422129000000004
11.25171 0.043317198
11.25271 0.043208446
11.25371 0.043095887
11.25471 0.042979536
11.25571 0.04285941
11.25671 0.042735526
11.25771 0.042607902999999996
11.25871 0.042476555
11.25971 0.042341501000000004
11.26071 0.04220276
11.26171 0.042060352
11.26271 0.041914295
11.26371 0.041764608
11.26471 0.041611315
11.26571 0.041454434
11.26671 0.041293987000000004
11.26771 0.041129999
11.26871 0.040962489
11.26971 0.040791481000000004
11.27071 0.040616996999999995
11.27171 0.040439064999999996
11.27271 0.040257705
11.27371 0.040072942
11.27471 0.039884802999999996
11.27571 0.039693312
11.27671 0.039498491000000004
11.27771 0.039300366
11.27871 0.039098965
11.27971 0.03889431
11.28071 0.03868643
11.28171 0.038475348
11.28271 0.038261092
11.28371 0.038043683
11.28471 0.037823152
11.28571 0.037599521
11.28671 0.037372819
11.28771 0.037143071
11.28871 0.036910301
11.28971 0.036674537
11.29071 0.036435804
11.29171 0.036194132
11.29271 0.035949546
11.29371 0.035702076
11.29471 0.035451748
11.29571 0.035198589
11.29671 0.034942628999999996
11.29771 0.034683899
11.29871 0.034422427000000005
11.29971 0.034158246
11.30071 0.033891384
11.30171 0.033621874
11.30271 0.033349745
11.30371 0.033075031
11.30471 0.032797764
11.30571 0.032517978
11.30671 0.032235705
11.30771 0.03195098
11.30871 0.031663835
11.30971 0.031374308000000004
11.31071 0.031082428
11.31171 0.030788232000000002
11.31271 0.030491754
11.31371 0.03019303
11.31471 0.029892090000000003
11.31571 0.029588974
11.31671 0.029283713000000003
11.31771 0.028976341
11.31871 0.028666895
11.31971 0.028355408
11.32071 0.028041912999999998
11.32171 0.027726447999999997
11.32271 0.027409045
11.32371 0.027089738
11.32471 0.026768562
11.32571 0.026445551
11.32671 0.026120739999999996
11.32771 0.025794163000000002
11.32871 0.025465855000000003
11.32971 0.025135852
11.33071 0.024804188
11.33171 0.024470896000000002
11.33271 0.024136016
11.33371 0.023799582
11.33471 0.023461629
11.33571 0.023122196
11.33671 0.022781317
11.33771 0.022439030000000002
11.33871 0.022095372
11.33971 0.021750381000000003
11.34071 0.021404095
11.34171 0.021056553000000002
11.34271 0.020707793000000002
11.34371 0.020357854
11.34471 0.020006774999999997
11.34571 0.019654595
11.34671 0.019301353
11.34771 0.01894709
11.34871 0.018591844
11.34971 0.018235655
11.35071 0.017878563
11.35171 0.017520606
11.35271 0.017161823
11.35371 0.016802254
11.35471 0.016441938
11.35571 0.016080913000000002
11.35671 0.015719217
11.35771 0.015356889
11.35871 0.014993967
11.35971 0.014630487999999999
11.36071 0.014266490000000001
11.36171 0.013902009
11.36271 0.013537084999999999
11.36371 0.013171752
11.36471 0.012806049000000002
11.36571 0.012440012
11.36671 0.012073678000000001
11.36771 0.011707084999999999
11.36871 0.011340269
11.36971 0.010973267
11.37071 0.010606118
11.37171 0.010238856999999999
11.37271 0.0098715238
11.37371 0.0095041556
11.37471 0.009136790300000001
11.37571 0.0087694665
11.37671 0.0084022227
11.37771 0.0080350983
11.37871 0.007668131
11.37971 0.007301360199999999
11.38071 0.0069348251
11.38171 0.0065685642999999995
11.38271 0.0062026171
11.38371 0.0058370228
11.38471 0.0054718203
11.38571 0.0051070481
11.38671 0.0047427453
11.38771 0.0043789503
11.38871 0.0040157011
11.38971 0.003653036
11.39071 0.0032909928
11.39171 0.0029296087
11.39271 0.0025689209
11.39371 0.002208966
11.39471 0.0018497807000000001
11.39571 0.0014914009
11.39671 0.0011338622
11.39771 0.0007772001500000001
11.39871 0.00042144978999999994
11.39971 6.664584500000001e-05
11.40071 -0.00028717725
11.40171 -0.00063998527
11.40271 -0.00099174431
11.40371 -0.0013424206
11.40471 -0.0016919806999999999
11.40571 -0.0020403912
11.40671 -0.0023876186
11.40771 -0.0027336298
11.40871 -0.0030783917999999996
11.40971 -0.0034218711999999996
11.41071 -0.0037640347999999997
11.41171 -0.0041048497
11.41271 -0.0044442826
11.41371 -0.0047822999
11.41471 -0.005118868600000001
11.41571 -0.0054539552
11.41671 -0.0057875262
11.41771 -0.0061195482
11.41871 -0.006449988
11.41971 -0.0067788117999999994
11.42071 -0.0071059869
11.42171 -0.007431479800000001
11.42271 -0.0077552577000000004
11.42371 -0.0080772879
11.42471 -0.0083975385
11.42571 -0.0087159766
11.42671 -0.009032571
11.42771 -0.0093472911
11.42871 -0.0096601048
11.42971 -0.0099709832
11.43071 -0.010279896
11.43171 -0.010586813
11.43271 -0.010891706000000001
11.43371 -0.011194548
11.43471 -0.011495309
11.43571 -0.011793963
11.43671 -0.012090482999999999
11.43771 -0.012384843
11.43871 -0.012677016
11.43971 -0.012966976000000002
11.44071 -0.013254698
11.44171 -0.013540157
11.44271 -0.013823328
11.44371 -0.014104186000000001
11.44471 -0.014382705999999999
11.44571 -0.014658863
11.44671 -0.014932633
11.44771 -0.015203991
11.44871 -0.015472913000000001
11.44971 -0.015739375
11.45071 -0.016003351000000002
11.45171 -0.016264818
11.45271 -0.016523752
11.45371 -0.016780128
11.45471 -0.017033922
11.45571 -0.017285111000000002
11.45671 -0.017533673
11.45771 -0.017779582
11.45871 -0.018022818
11.45971 -0.018263356
11.46071 -0.018501176
11.46171 -0.018736253
11.46271 -0.018968568
11.46371 -0.019198102
11.46471 -0.019424831
11.46571 -0.019648737
11.46671 -0.019869801
11.46771 -0.020088004
11.46871 -0.020303328
11.46971 -0.020515756000000003
11.47071 -0.02072527
11.47171 -0.020931853
11.47271 -0.021135491
11.47371 -0.021336168000000003
11.47471 -0.021533869
11.47571 -0.021728578000000002
11.47671 -0.021920283000000002
11.47771 -0.022108971
11.47871 -0.022294627
11.47971 -0.022477239
11.48071 -0.022656795
11.48171 -0.022833282
11.48271 -0.02300669
11.48371 -0.023177006
11.48471 -0.023344217
11.48571 -0.023508313
11.48671 -0.023669282
11.48771 -0.023827112
11.48871 -0.023981793
11.48971 -0.024133314
11.49071 -0.024281662
11.49171 -0.024426827
11.49271 -0.024568799000000002
11.49371 -0.024707566
11.49471 -0.024843119999999996
11.49571 -0.024975448999999997
11.49671 -0.025104545000000002
11.49771 -0.025230399
11.49871 -0.025352999
11.49971 -0.025472339
11.50071 -0.025588411
11.50171 -0.025701206
11.50271 -0.025810717
11.50371 -0.025916941
11.50471 -0.026019869
11.50571 -0.026119499999999997
11.50671 -0.026215828
11.50771 -0.026308849999999998
11.50871 -0.026398562
11.50971 -0.026484962999999997
11.51071 -0.026568049
11.51171 -0.026647819
11.51271 -0.026724275
11.51371 -0.026797415999999998
11.51471 -0.026867238999999998
11.51571 -0.026933747
11.51671 -0.026996939999999997
11.51771 -0.027056820999999998
11.51871 -0.027113389999999998
11.51971 -0.027166647000000002
11.52071 -0.027216595
11.52171 -0.027263237000000003
11.52271 -0.027306573000000004
11.52371 -0.027346607999999998
11.52471 -0.027383342999999997
11.52571 -0.027416776999999996
11.52671 -0.027446916999999998
11.52771 -0.027473763000000002
11.52871 -0.027497319000000003
11.52971 -0.027517589999999998
11.53071 -0.027534575000000002
11.53171 -0.027548283
11.53271 -0.027558714
11.53371 -0.027565872999999998
11.53471 -0.027569765
11.53571 -0.027570393
11.53671 -0.027567765
11.53771 -0.027561886
11.53871 -0.027552761999999998
11.53971 -0.027540402000000002
11.54071 -0.027524811
11.54171 -0.027505998
11.54271 -0.027483972000000002
11.54371 -0.027458739
11.54471 -0.027430313999999997
11.54571 -0.027398701
11.54671 -0.027363916000000002
11.54771 -0.027325968
11.54871 -0.027284867
11.54971 -0.027240629
11.55071 -0.027193265999999997
11.55171 -0.027142791000000003
11.55271 -0.027089217
11.55371 -0.027032557000000002
11.55471 -0.026972828
11.55571 -0.026910042
11.55671 -0.026844215
11.55771 -0.026775361
11.55871 -0.026703494999999997
11.55971 -0.026628631000000003
11.56071 -0.026550787
11.56171 -0.026469975
11.56271 -0.026386211
11.56371 -0.026299511
11.56471 -0.026209891
11.56571 -0.026117364
11.56671 -0.026021946999999997
11.56771 -0.025923655
11.56871 -0.025822505000000003
11.56971 -0.025718511
11.57071 -0.025611691000000002
11.57171 -0.025502063
11.57271 -0.02538964
11.57371 -0.025274442
11.57471 -0.025156484000000003
11.57571 -0.025035786999999997
11.57671 -0.02491237
11.57771 -0.024786247999999997
11.57871 -0.024657446
11.57971 -0.024525981000000002
11.58071 -0.024391874
11.58171 -0.024255145
11.58271 -0.024115818
11.58371 -0.023973915000000002
11.58471 -0.023829457000000002
11.58571 -0.023682468
11.58671 -0.023532972
11.58771 -0.023380991
11.58871 -0.023226550999999998
11.58971 -0.023069674000000002
11.59071 -0.022910385
11.59171 -0.022748711
11.59271 -0.022584673
11.59371 -0.022418298
11.59471 -0.022249611
11.59571 -0.022078636
11.59671 -0.021905398
11.59771 -0.021729922
11.59871 -0.021552235000000003
11.59971 -0.02137236
11.60071 -0.021190320999999998
11.60171 -0.021006145
11.60271 -0.020819856
11.60371 -0.020631478
11.60471 -0.020441038999999998
11.60571 -0.020248562
11.60671 -0.020054073000000002
11.60771 -0.019857596
11.60871 -0.019659159
11.60971 -0.019458785
11.61071 -0.019256501
11.61171 -0.019052334
11.61271 -0.018846309000000002
11.61371 -0.018638454999999998
11.61471 -0.018428797
11.61571 -0.018217364
11.61671 -0.018004182
11.61771 -0.017789283
11.61871 -0.017572692
11.61971 -0.017354439
11.62071 -0.017134554
11.62171 -0.016913067
11.62271 -0.016690008
11.62371 -0.016465406000000002
11.62471 -0.016239294
11.62571 -0.016011702000000003
11.62671 -0.015782662
11.62771 -0.015552205
11.62871 -0.015320361000000001
11.62971 -0.015087162
11.63071 -0.014852641
11.63171 -0.014616828
11.63271 -0.014379755999999999
11.63371 -0.014141454000000001
11.63471 -0.013901954000000001
11.63571 -0.013661287000000001
11.63671 -0.013419484
11.63771 -0.013176575999999999
11.63871 -0.012932593000000001
11.63971 -0.012687565000000001
11.64071 -0.012441521
11.64171 -0.012194492000000001
11.64271 -0.011946508
11.64371 -0.011697598
11.64471 -0.011447792
11.64571 -0.011197121
11.64671 -0.010945614
11.64771 -0.010693301
11.64871 -0.010440212
11.64971 -0.010186378
11.65071 -0.0099318284
11.65171 -0.0096765951
11.65271 -0.0094207084
11.65371 -0.0091641996
11.65471 -0.0089071007
11.65571 -0.008649443
11.65671 -0.0083912586
11.65771 -0.0081325801
11.65871 -0.0078734396
11.65971 -0.0076138698
11.66071 -0.0073539028
11.66171 -0.0070935719
11.66271 -0.006832909999999999
11.66371 -0.0065719505
11.66471 -0.006310725400000001
11.66571 -0.0060492679
11.66671 -0.0057876106000000005
11.66771 -0.0055257864
11.66871 -0.0052638276
11.66971 -0.0050017668
11.67071 -0.0047396359
11.67171 -0.0044774668000000005
11.67271 -0.0042152911
11.67371 -0.0039531405
11.67471 -0.0036910460000000003
11.67571 -0.0034290384000000003
11.67671 -0.0031671487
11.67771 -0.002905407
11.67871 -0.0026438436
11.67971 -0.0023824885
11.68071 -0.0021213713
11.68171 -0.0018605217
11.68271 -0.0015999688999999999
11.68371 -0.0013397424
11.68471 -0.0010798714
11.68571 -0.0008203849599999999
11.68671 -0.0005613121200000001
11.68771 -0.00030268204
11.68871 -4.4523816e-05
11.68971 0.00021313335
11.69071 0.00047026028
11.69171 0.0007268276
11.69271 0.00098280598
11.69371 0.0012381658000000001
11.69471 0.0014928775
11.69571 0.0017469114
11.69671 0.0020002377
11.69771 0.0022528266999999997
11.69871 0.0025046485
11.69971 0.0027556733
11.70071 0.0030058713
11.70171 0.0032552129000000003
11.70271 0.0035036686
11.70371 0.0037512090999999997
11.70471 0.003997805100000001
11.70571 0.0042434283
11.70671 0.0044880499999999995
11.70771 0.0047316422
11.70871 0.0049741768
11.70971 0.0052156269
11.71071 0.0054559652
11.71171 0.0056951656
11.71271 0.0059332018
11.71371 0.0061700477
11.71471 0.0064056789000000005
11.71571 0.0066400695
11.71671 0.006873195499999999
11.71771 0.0071050323
11.71871 0.0073355557
11.71971 0.0075647418
11.72071 0.007792567300000001
11.72171 0.0080190082
11.72271 0.0082440412
11.72371 0.0084676431
11.72471 0.0086897904
11.72571 0.008910459999999999
11.72671 0.0091296286
11.72771 0.0093472729
11.72871 0.0095633695
11.72971 0.0097778953
11.73071 0.0099908277
11.73171 0.010202142999999999
11.73271 0.010411817
11.73371 0.010619828
11.73471 0.010826153
11.73571 0.011030769
11.73671 0.011233653
11.73771 0.011434782
11.73871 0.011634135
11.73971 0.01183169
11.74071 0.012027425
11.74171 0.012221317999999998
11.74271 0.01241335
11.74371 0.012603498000000001
11.74471 0.012791743000000001
11.74571 0.012978064000000001
11.74671 0.013162444999999998
11.74771 0.013344862999999998
11.74871 0.013525302
11.74971 0.013703745
11.75071 0.013880173
11.75171 0.014054569000000001
11.75271 0.014226916999999999
11.75371 0.014397202
11.75471 0.014565408
11.75571 0.014731518
11.75671 0.014895518
11.75771 0.015057393
11.75871 0.015217131
11.75971 0.015374717
11.76071 0.015530136
11.76171 0.015683375
11.76271 0.015834419
11.76371 0.015983258
11.76471 0.016129875
11.76571 0.01627426
11.76671 0.016416397
11.76771 0.016556274
11.76871 0.016693877
11.76971 0.016829194
11.77071 0.016962212
11.77171 0.017092915
11.77271 0.017221293999999998
11.77371 0.017347334
11.77471 0.017471024
11.77571 0.01759235
11.77671 0.017711302
11.77771 0.017827867
11.77871 0.017942036
11.77971 0.018053796
11.78071 0.018163137
11.78171 0.018270052000000002
11.78271 0.018374529
11.78371 0.018476561000000002
11.78471 0.01857614
11.78571 0.018673257999999998
11.78671 0.018767909
11.78771 0.018860087
11.78871 0.018949786
11.78971 0.019037002
11.79071 0.019121726999999998
11.79171 0.019203960000000003
11.79271 0.019283696
11.79371 0.019360931999999997
11.79471 0.019435665
11.79571 0.01950789
11.79671 0.019577607
11.79771 0.019644812
11.79871 0.019709503
11.79971 0.019771677
11.80071 0.019831333
11.80171 0.019888468
11.80271 0.019943080000000002
11.80371 0.019995167
11.80471 0.020044726
11.80571 0.020091757000000002
11.80671 0.020136255999999998
11.80771 0.020178223
11.80871 0.020217655
11.80971 0.020254552999999998
11.81071 0.020288913000000002
11.81171 0.020320737
11.81271 0.020350021
11.81371 0.020376767
11.81471 0.020400975
11.81571 0.020422642
11.81671 0.020441772
11.81771 0.020458366000000002
11.81871 0.020472426000000002
11.81971 0.020483953
11.82071 0.02049295
11.82171 0.020499421
11.82271 0.020503369
11.82371 0.0205048
11.82471 0.020503717
11.82571 0.020500127
11.82671 0.020494036
11.82771 0.020485448
11.82871 0.020474374
11.82971 0.020460819
11.83071 0.020444792
11.83171 0.020426301
11.83271 0.020405355
11.83371 0.020381963
11.83471 0.020356133000000002
11.83571 0.020327875
11.83671 0.020297198
11.83771 0.020264111
11.83871 0.020228625
11.83971 0.020190747
11.84071 0.020150488
11.84171 0.020107857
11.84271 0.020062864
11.84371 0.020015516
11.84471 0.019965824
11.84571 0.019913798
11.84671 0.019859447000000002
11.84771 0.019802779
11.84871 0.019743804
11.84971 0.019682533000000002
11.85071 0.019618975
11.85171 0.019553141
11.85271 0.019485041
11.85371 0.019414687
11.85471 0.01934209
11.85571 0.019267260999999997
11.85671 0.019190215
11.85771 0.019110962000000002
11.85871 0.019029518000000002
11.85971 0.018945895
11.86071 0.01886011
11.86171 0.018772177
11.86271 0.018682111
11.86371 0.018589929
11.86471 0.018495647
11.86571 0.018399283
11.86671 0.018300854000000002
11.86771 0.018200377
11.86871 0.018097872
11.86971 0.017993356
11.87071 0.017886846
11.87171 0.017778363
11.87271 0.017667923999999998
11.87371 0.017555547
11.87471 0.017441252
11.87571 0.017325056
11.87671 0.017206979
11.87771 0.017087039000000002
11.87871 0.016965255999999998
11.87971 0.016841646000000002
11.88071 0.016716229
11.88171 0.016589022
11.88271 0.016460044
11.88371 0.016329313999999998
11.88471 0.016196849000000003
11.88571 0.016062669
11.88671 0.015926792
11.88771 0.015789235000000002
11.88871 0.015650019
11.88971 0.015509161
11.89071 0.015366680999999998
11.89171 0.015222597999999999
11.89271 0.015076934
11.89371 0.014929706000000001
11.89471 0.014780936
11.89571 0.014630645000000001
11.89671 0.014478854000000001
11.89771 0.014325586
11.89871 0.014170862000000001
11.89971 0.014014704
11.90071 0.013857135
11.90171 0.013698181
11.90271 0.013537864
11.90371 0.013376208
11.90471 0.013213237
11.90571 0.013048975999999999
11.90671 0.012883449
11.90771 0.012716683
11.90871 0.012548700999999999
11.90971 0.01237953
11.91071 0.012209191999999999
11.91171 0.012037713
11.91271 0.011865118
11.91371 0.011691430999999999
11.91471 0.011516677
11.91571 0.011340881
11.91671 0.011164065
11.91771 0.010986253999999999
11.91871 0.01080747
11.91971 0.010627739
11.92071 0.010447082
11.92171 0.010265523
11.92271 0.010083083999999999
11.92371 0.009899789400000001
11.92471 0.0097156619
11.92571 0.0095307245
11.92671 0.0093450006
11.92771 0.0091585134
11.92871 0.0089712863
11.92971 0.0087833439
11.93071 0.0085947104
11.93171 0.0084054096
11.93271 0.0082154671
11.93371 0.0080249076
11.93471 0.0078337565
11.93571 0.0076420401
11.93671 0.007449784599999999
11.93771 0.007257016099999999
11.93871 0.0070637616
11.93971 0.0068700472
11.94071 0.0066759007
11.94171 0.006481348099999999
11.94271 0.006286417900000001
11.94371 0.006091136699999999
11.94471 0.0058955316
11.94571 0.0056996305
11.94671 0.0055034598
11.94771 0.0053070471
11.94871 0.0051104191
11.94971 0.0049136022
11.95071 0.0047166232
11.95171 0.004519508
11.95271 0.0043222826
11.95371 0.0041249728000000005
11.95471 0.0039276041
11.95571 0.0037302016
11.95671 0.0035327902999999997
11.95771 0.0033353946
11.95871 0.0031380393999999997
11.95971 0.0029407487
11.96071 0.0027435465999999997
11.96171 0.0025464571000000003
11.96271 0.0023495041999999997
11.96371 0.0021527116
11.96471 0.0019561032
11.96571 0.0017597027000000002
11.96671 0.0015635342000000002
11.96771 0.0013676216
11.96871 0.0011719891999999999
11.96971 0.00097666116
11.97071 0.0007816621299999999
11.97171 0.00058701676
11.97271 0.00039275001
11.97371 0.00019888704999999998
11.97471 5.4532116e-06
11.97571 -0.00018752597
11.97671 -0.00038002483999999997
11.97771 -0.00057201755
11.97871 -0.00076347833
11.97971 -0.00095438118
11.98071 -0.0011447001999999999
11.98171 -0.0013344097
11.98271 -0.0015234839999999999
11.98371 -0.0017118977
11.98471 -0.0018996256
11.98571 -0.0020866426
11.98671 -0.0022729242
11.98771 -0.0024584464
11.98871 -0.0026431850999999998
11.98971 -0.0028271172
11.99071 -0.0030102196
11.99171 -0.0031924697
11.99271 -0.0033738455
11.99371 -0.0035543257
11.99471 -0.0037338883000000004
11.99571 -0.0039125131
11.99671 -0.0040901788
11.99771 -0.0042668652999999996
11.99871 -0.0044425527
11.99971 -0.0046172208
12.00071 -0.0047908496
12.00171 -0.0049634193
12.00271 -0.0051349103
12.00371 -0.0053053031
12.00471 -0.0054745775
12.00571 -0.0056427139000000005
12.00671 -0.0058096924
12.00771 -0.005975493
12.00871 -0.0061400955
12.00971 -0.006303479999999999
12.01071 -0.0064656261999999996
12.01171 -0.0066265129
12.01271 -0.0067861205
12.01371 -0.0069444279
12.01471 -0.0071014154
12.01571 -0.007257061999999999
12.01671 -0.0074113472
12.01771 -0.0075642507
12.01871 -0.0077157521
12.01971 -0.0078658326
12.02071 -0.008014471700000001
12.02171 -0.0081616497
12.02271 -0.008307347900000001
12.02371 -0.0084515472
12.02471 -0.0085942294
12.02571 -0.0087353765
12.02671 -0.0088749715
12.02771 -0.0090129972
12.02871 -0.0091494367
12.02971 -0.009284274
12.03071 -0.0094174939
12.03171 -0.009549081
12.03271 -0.0096790209
12.03371 -0.0098072989
12.03471 -0.009933901299999999
12.03571 -0.010058816
12.03671 -0.010182028000000001
12.03771 -0.010303527
12.03871 -0.010423297
12.03971 -0.01054133
12.04071 -0.01065761
12.04171 -0.010772127
12.04271 -0.010884869
12.04371 -0.010995823
12.04471 -0.011104978
12.04571 -0.011212320999999999
12.04671 -0.011317840999999999
12.04771 -0.011421525
12.04871 -0.01152336
12.04971 -0.011623336
12.05071 -0.011721438
12.05171 -0.011817655
12.05271 -0.011911975
12.05371 -0.012004385
12.05471 -0.012094872
12.05571 -0.012183424
12.05671 -0.012270029
12.05771 -0.012354676000000002
12.05871 -0.012437354999999999
12.05971 -0.012518051
12.06071 -0.012596756
12.06171 -0.012673459000000002
12.06271 -0.012748151000000001
12.06371 -0.012820824000000001
12.06471 -0.012891466
12.06571 -0.012960070999999998
12.06671 -0.013026631
12.06771 -0.01309114
12.06871 -0.01315359
12.06971 -0.013213976
12.07071 -0.013272290999999999
12.07171 -0.013328531000000001
12.07271 -0.013382691
12.07371 -0.013434765
12.07471 -0.013484751
12.07571 -0.013532643999999998
12.07671 -0.013578439999999999
12.07771 -0.013622137
12.07871 -0.013663729000000001
12.07971 -0.013703215999999999
12.08071 -0.013740592000000001
12.08171 -0.013775856
12.08271 -0.013809004
12.08371 -0.013840031000000001
12.08471 -0.013868937000000001
12.08571 -0.013895718
12.08671 -0.013920370999999999
12.08771 -0.013942893000000001
12.08871 -0.01396328
12.08971 -0.013981531000000002
12.09071 -0.013997643
12.09171 -0.014011613
12.09271 -0.014023438000000001
12.09371 -0.014033114999999999
12.09471 -0.014040643999999998
12.09571 -0.014046022000000002
12.09671 -0.014049247999999999
12.09771 -0.014050321
12.09871 -0.014049240000000001
12.09971 -0.014046003000000001
12.10071 -0.014040613
12.10171 -0.01403307
12.10271 -0.014023374
12.10371 -0.014011527
12.10471 -0.013997532
12.10571 -0.013981391
12.10671 -0.013963108000000002
12.10771 -0.013942686000000001
12.10871 -0.013920130999999999
12.10971 -0.013895445
12.11071 -0.013868634000000001
12.11171 -0.013839705
12.11271 -0.013808662999999999
12.11371 -0.013775513999999999
12.11471 -0.013740264999999998
12.11571 -0.01370292
12.11671 -0.013663489000000001
12.11771 -0.013621976999999999
12.11871 -0.013578389
12.11971 -0.013532734
12.12071 -0.013485017
12.12171 -0.013435245
12.12271 -0.013383424000000001
12.12371 -0.013329562000000001
12.12471 -0.013273661999999999
12.12571 -0.013215732000000001
12.12671 -0.01315578
12.12771 -0.013093809000000001
12.12871 -0.013029826999999999
12.12971 -0.01296384
12.13071 -0.012895855000000001
12.13171 -0.012825877999999999
12.13271 -0.012753916
12.13371 -0.012679976
12.13471 -0.012604066
12.13571 -0.012526193
12.13671 -0.012446367000000002
12.13771 -0.012364594999999999
12.13871 -0.012280888
12.13971 -0.012195257
12.14071 -0.01210771
12.14171 -0.012018259
12.14271 -0.011926916
12.14371 -0.011833691
12.14471 -0.011738598
12.14571 -0.011641649
12.14671 -0.011542858000000001
12.14771 -0.011442237
12.14871 -0.011339801
12.14971 -0.011235564
12.15071 -0.011129538999999999
12.15171 -0.011021742
12.15271 -0.010912187
12.15371 -0.010800889
12.15471 -0.010687863
12.15571 -0.010573123
12.15671 -0.010456685
12.15771 -0.010338562
12.15871 -0.010218768999999999
12.15971 -0.010097322
12.16071 -0.009974233400000001
12.16171 -0.009849519800000001
12.16271 -0.0097231947
12.16371 -0.0095952731
12.16471 -0.0094657691
12.16571 -0.0093346964
12.16671 -0.0092020695
12.16771 -0.009067903
12.16871 -0.0089322115
12.16971 -0.0087950102
12.17071 -0.008656313
12.17171 -0.0085161351
12.17271 -0.008374491900000001
12.17371 -0.0082313985
12.17471 -0.0080868711
12.17571 -0.0079409256
12.17671 -0.0077935794
12.17771 -0.0076448487
12.17871 -0.0074947508
12.17971 -0.0073433039000000006
12.18071 -0.007190526199999999
12.18171 -0.007036436700000001
12.18271 -0.0068810543
12.18371 -0.0067243986
12.18471 -0.0065664892
12.18571 -0.0064073457999999995
12.18671 -0.0062469888000000005
12.18771 -0.0060854389
12.18871 -0.0059227164
12.18971 -0.0057588419
12.19071 -0.0055938362000000005
12.19171 -0.0054277200000000005
12.19271 -0.0052605136999999995
12.19371 -0.0050922379
12.19471 -0.0049229129
12.19571 -0.0047525587
12.19671 -0.0045811954
12.19771 -0.004408842499999999
12.19871 -0.0042355201
12.19971 -0.0040612471
12.20071 -0.0038860431
12.20171 -0.0037099274999999998
12.20271 -0.0035329191000000003
12.20371 -0.0033550372
12.20471 -0.0031763011
12.20571 -0.0029967297
12.20671 -0.0028163424
12.20771 -0.0026351585
12.20871 -0.0024531976999999996
12.20971 -0.0022704799
12.21071 -0.0020870248
12.21171 -0.0019028530000000001
12.21271 -0.0017179851
12.21371 -0.001532442
12.21471 -0.001346245
12.21571 -0.0011594156
12.21671 -0.0009719756199999999
12.21771 -0.0007839473299999999
12.21871 -0.00059535305
12.21971 -0.00040621539
12.22071 -0.00021655728
12.22171 -2.6401759e-05
12.22271 0.00016422799
12.22371 0.00035530868
12.22471 0.0005468169099999999
12.22571 0.0007387292999999999
12.22671 0.00093102244
12.22771 0.0011236730000000002
12.22871 0.0013166577
12.22971 0.0015099533
12.23071 0.0017035369000000002
12.23171 0.0018973857
12.23271 0.0020914771
12.23371 0.0022857887
12.23471 0.0024802981
12.23571 0.0026749836
12.23671 0.0028698233999999998
12.23771 0.003064796
12.23871 0.0032598799999999997
12.23971 0.0034550547
12.24071 0.0036502988
12.24171 0.0038455917
12.24271 0.0040409126
12.24371 0.0042362408
12.24471 0.0044315555
12.24571 0.0046268364
12.24671 0.0048220627
12.24771 0.0050172137
12.24871 0.0052122683000000005
12.24971 0.0054072054
12.25071 0.0056020035
12.25171 0.0057966412
12.25271 0.005991096600000001
12.25371 0.0061853476
12.25471 0.006379371900000001
12.25571 0.0065731474
12.25671 0.0067666515
12.25771 0.0069598609
12.25871 0.0071527524
12.25971 0.007345303300000001
12.26071 0.007537490500000001
12.26171 0.0077292912
12.26271 0.0079206824
12.26371 0.008111640600000001
12.26471 0.0083021434
12.26571 0.0084921689
12.26671 0.0086816945
12.26771 0.0088706976
12.26871 0.009059158
12.26971 0.0092470538
12.27071 0.0094343639
12.27171 0.0096210679
12.27271 0.0098071454
12.27371 0.0099925768
12.27471 0.010177343
12.27571 0.010361425
12.27671 0.010544802
12.27771 0.010727457000000001
12.27871 0.010909371000000001
12.27971 0.011090525
12.28071 0.011270901
12.28171 0.01145048
12.28271 0.011629245
12.28371 0.011807175
12.28471 0.011984254
12.28571 0.012160461
12.28671 0.012335779
12.28771 0.012510188
12.28871 0.012683671
12.28971 0.012856204999999999
12.29071 0.013027774
12.29171 0.013198357
12.29271 0.013367935000000001
12.29371 0.013536488
12.29471 0.013703996999999999
12.29571 0.01387044
12.29671 0.0140358
12.29771 0.014200055999999999
12.29871 0.014363187
12.29971 0.014525175999999999
12.30071 0.014686001999999998
12.30171 0.014845647
12.30271 0.015004093
12.30371 0.015161319000000001
12.30471 0.015317308
12.30571 0.015472042000000002
12.30671 0.015625503
12.30771 0.015777675
12.30871 0.015928540999999997
12.30971 0.016078082
12.31071 0.016226285
12.31171 0.016373133
12.31271 0.016518611
12.31371 0.016662704
12.31471 0.016805399000000002
12.31571 0.016946679
12.31671 0.017086531000000002
12.31771 0.017224942
12.31871 0.017361897
12.31971 0.017497383
12.32071 0.017631387000000002
12.32171 0.017763895000000002
12.32271 0.017894893000000002
12.32371 0.018024369
12.32471 0.018152308000000002
12.32571 0.018278696
12.32671 0.018403519
12.32771 0.018526763999999998
12.32871 0.018648416
12.32971 0.018768462
12.33071 0.018886886999999998
12.33171 0.019003676
12.33271 0.019118816
12.33371 0.019232291
12.33471 0.019344089000000002
12.33571 0.019454195
12.33671 0.019562595
12.33771 0.019669277
12.33871 0.019774225
12.33971 0.019877429000000002
12.34071 0.019978874
12.34171 0.020078552
12.34271 0.020176449
12.34371 0.020272553
12.34471 0.020366853
12.34571 0.020459342000000002
12.34671 0.020550008
12.34771 0.020638843
12.34871 0.020725837
12.34971 0.020810984
12.35071 0.020894273
12.35171 0.020975696999999998
12.35271 0.021055248999999998
12.35371 0.021132921000000002
12.35471 0.021208708
12.35571 0.021282601
12.35671 0.021354594999999997
12.35771 0.021424683
12.35871 0.021492857
12.35971 0.021559111
12.36071 0.021623437
12.36171 0.021685832
12.36271 0.021746285
12.36371 0.021804791
12.36471 0.021861342
12.36571 0.021915932
12.36671 0.021968555
12.36771 0.022019203
12.36871 0.022067867
12.36971 0.022114543
12.37071 0.022159221
12.37171 0.022201896
12.37271 0.022242562
12.37371 0.02228121
12.37471 0.022317836
12.37571 0.022352432000000002
12.37671 0.022384993
12.37771 0.022415512999999998
12.37871 0.022443988
12.37971 0.022470412999999998
12.38071 0.022494782999999997
12.38171 0.022517094
12.38271 0.022537343999999997
12.38371 0.02255553
12.38471 0.022571649000000003
12.38571 0.0225857
12.38671 0.022597682
12.38771 0.022607593999999998
12.38871 0.022615434
12.38971 0.022621204
12.39071 0.022624905
12.39171 0.022626536
12.39271 0.022626098
12.39371 0.022623591999999998
12.39471 0.022619021
12.39571 0.022612386
12.39671 0.022603685000000002
12.39771 0.022592922
12.39871 0.022580099
12.39971 0.022565215
12.40071 0.022548273
12.40171 0.022529272
12.40271 0.022508214
12.40371 0.0224851
12.40471 0.022459929
12.40571 0.022432704
12.40671 0.022403424
12.40771 0.022372089999999997
12.40871 0.022338702
12.40971 0.022303260999999998
12.41071 0.022265768000000002
12.41171 0.022226224
12.41271 0.022184632000000003
12.41371 0.022140992
12.41471 0.022095308
12.41571 0.022047581
12.41671 0.021997814
12.41771 0.021946013
12.41871 0.021892177999999998
12.41971 0.021836315999999998
12.42071 0.021778433
12.42171 0.021718533
12.42271 0.021656622
12.42371 0.021592705
12.42471 0.021526791
12.42571 0.021458886
12.42671 0.021388997
12.42771 0.021317134
12.42871 0.021243303
12.42971 0.021167513
12.43071 0.021089772
12.43171 0.021010089
12.43271 0.02092847
12.43371 0.020844926
12.43471 0.020759465
12.43571 0.020672096
12.43671 0.020582826000000002
12.43771 0.020491664
12.43871 0.020398619
12.43971 0.020303698000000002
12.44071 0.020206909
12.44171 0.020108261
12.44271 0.020007761
12.44371 0.019905418
12.44471 0.019801239
12.44571 0.019695231
12.44671 0.019587405000000002
12.44771 0.019477764999999998
12.44871 0.019366322
12.44971 0.019253082
12.45071 0.019138055
12.45171 0.019021249
12.45271 0.018902673999999998
12.45371 0.018782339000000002
12.45471 0.018660253
12.45571 0.018536426
12.45671 0.018410869
12.45771 0.018283594
12.45871 0.018154613
12.45971 0.018023937
12.46071 0.017891578
12.46171 0.017757551
12.46271 0.017621867
12.46371 0.017484542
12.46471 0.01734559
12.46571 0.017205025000000002
12.46671 0.017062861000000002
12.46771 0.016919115000000002
12.46871 0.016773801
12.46971 0.016626934
12.47071 0.016478529000000002
12.47171 0.016328600999999998
12.47271 0.016177165
12.47371 0.016024236
12.47471 0.01586983
12.47571 0.01571396
12.47671 0.015556641000000001
12.47771 0.015397885
12.47871 0.015237709
12.47971 0.015076125
12.48071 0.014913146
12.48171 0.014748788
12.48271 0.014583061999999999
12.48371 0.014415983
12.48471 0.014247562
12.48571 0.014077814
12.48671 0.013906753
12.48771 0.013734393
12.48871 0.013560746
12.48971 0.013385828
12.49071 0.013209654
12.49171 0.013032237
12.49271 0.012853593000000002
12.49371 0.012673737
12.49471 0.012492685
12.49571 0.012310452999999999
12.49671 0.012127058
12.49771 0.011942517
12.49871 0.011756847
12.49971 0.011570066
12.50071 0.01138219
12.50171 0.011193239
12.50271 0.01100323
12.50371 0.010812181
12.50471 0.010620112000000001
12.50571 0.01042704
12.50671 0.010232985
12.50771 0.010037964
12.50871 0.0098419958
12.50971 0.009645098900000001
12.51071 0.0094472918
12.51171 0.0092485927
12.51271 0.009049019
12.51371 0.0088485889
12.51471 0.0086473199
12.51571 0.0084452287
12.51671 0.0082423328
12.51771 0.008038649
12.51871 0.0078341945
12.51971 0.0076289856
12.52071 0.007423038200000001
12.52171 0.007216369
12.52271 0.0070089947
12.52371 0.0068009314
12.52471 0.0065921959
12.52571 0.0063828047
12.52671 0.006172774
12.52771 0.0059621208
12.52871 0.0057508627000000005
12.52971 0.0055390166
12.53071 0.0053266009
12.53171 0.0051136332
12.53271 0.004900132299999999
12.53371 0.0046861169
12.53471 0.004471606
12.53571 0.0042566196
12.53671 0.004041177500000001
12.53771 0.0038252994
12.53871 0.0036090059000000005
12.53971 0.0033923177
12.54071 0.0031752556
12.54171 0.0029578398999999997
12.54271 0.0027400918
12.54371 0.0025220319
12.54471 0.0023036808
12.54571 0.002085059
12.54671 0.0018661869
12.54771 0.0016470843999999998
12.54871 0.0014277711
12.54971 0.0012082666000000001
12.55071 0.00098859
12.55171 0.00076876004
12.55271 0.0005487952
12.55371 0.00032871355
12.55471 0.00010853296
12.55571 -0.00011172906
12.55671 -0.0003320552
12.55771 -0.0005524283099999999
12.55871 -0.00077283148
12.55971 -0.0009932477
12.56071 -0.0012136603
12.56171 -0.0014340524
12.56271 -0.0016544072
12.56371 -0.0018747077999999998
12.56471 -0.0020949372
12.56571 -0.0023150782
12.56671 -0.0025351135
12.56771 -0.0027550255
12.56871 -0.0029747963999999997
12.56971 -0.0031944080999999997
12.57071 -0.0034138426000000005
12.57171 -0.0036330810000000002
12.57271 -0.0038521047999999997
12.57371 -0.004070895000000001
12.57471 -0.0042894324
12.57571 -0.004507698
12.57671 -0.004725671900000001
12.57771 -0.0049433347
12.57871 -0.0051606668
12.57971 -0.0053776486
12.58071 -0.0055942604
12.58171 -0.005810483
12.58271 -0.0060262963
12.58371 -0.0062416817
12.58471 -0.006456619300000001
12.58571 -0.006671090500000001
12.58671 -0.0068850772
12.58771 -0.0070985603
12.58871 -0.007311522500000001
12.58971 -0.0075239463
12.59071 -0.0077358141
12.59171 -0.0079471087
12.59271 -0.0081578139
12.59371 -0.0083679137
12.59471 -0.0085773921
12.59571 -0.008786234
12.59671 -0.008994423100000001
12.59771 -0.009201945100000001
12.59871 -0.0094087845
12.59971 -0.0096149262
12.60071 -0.0098203556
12.60171 -0.010025058
12.60271 -0.010229018999999999
12.60371 -0.010432221
12.60471 -0.010634652
12.60571 -0.010836295000000001
12.60671 -0.011037135
12.60771 -0.011237156
12.60871 -0.011436342
12.60971 -0.011634677
12.61071 -0.011832144
12.61171 -0.012028727
12.61271 -0.012224409
12.61371 -0.012419172999999999
12.61471 -0.012613003000000001
12.61571 -0.012805882
12.61671 -0.012997791
12.61771 -0.013188714999999998
12.61871 -0.013378638
12.61971 -0.013567542
12.62071 -0.013755413
12.62171 -0.013942235
12.62271 -0.01412799
12.62371 -0.014312666
12.62471 -0.014496246999999999
12.62571 -0.014678717999999999
12.62671 -0.014860065
12.62771 -0.015040276
12.62871 -0.015219337
12.62971 -0.015397235
12.63071 -0.015573957000000001
12.63171 -0.015749493
12.63271 -0.015923827999999998
12.63371 -0.016096951999999998
12.63471 -0.016268854
12.63571 -0.016439521
12.63671 -0.016608943
12.63771 -0.01677711
12.63871 -0.016944009
12.63971 -0.01710963
12.64071 -0.01727396
12.64171 -0.017436991
12.64271 -0.017598709
12.64371 -0.017759105
12.64471 -0.017918165
12.64571 -0.018075878
12.64671 -0.018232234
12.64771 -0.018387219
12.64871 -0.018540823999999997
12.64971 -0.018693034
12.65071 -0.018843837000000002
12.65171 -0.018993221
12.65271 -0.019141175
12.65371 -0.019287686000000002
12.65471 -0.019432743
12.65571 -0.019576332
12.65671 -0.019718442
12.65771 -0.019859061
12.65871 -0.019998178999999998
12.65971 -0.020135783
12.66071 -0.020271864
12.66171 -0.02040641
12.66271 -0.020539411
12.66371 -0.020670859
12.66471 -0.020800742
12.66571 -0.020929053
12.66671 -0.021055785
12.66771 -0.021180927000000002
12.66871 -0.021304472
12.66971 -0.021426416
12.67071 -0.02154675
12.67171 -0.021665468
12.67271 -0.021782563
12.67371 -0.021898028
12.67471 -0.022011858999999998
12.67571 -0.022124048
12.67671 -0.022234592
12.67771 -0.022343482
12.67871 -0.022450715
12.67971 -0.022556284000000003
12.68071 -0.022660181
12.68171 -0.022762403
12.68271 -0.022862939999999998
12.68371 -0.022961789
12.68471 -0.023058942000000002
12.68571 -0.023154392
12.68671 -0.023248132
12.68771 -0.023340157
12.68871 -0.023430459
12.68971 -0.023519031000000003
12.69071 -0.023605868
12.69171 -0.023690962
12.69271 -0.023774308
12.69371 -0.023855899
12.69471 -0.023935729
12.69571 -0.024013795
12.69671 -0.024090089
12.69771 -0.024164609
12.69871 -0.02423735
12.69971 -0.024308308
12.70071 -0.02437748
12.70171 -0.024444863
12.70271 -0.024510454
12.70371 -0.024574253
12.70471 -0.024636259
12.70571 -0.024696465999999997
12.70671 -0.024754877
12.70771 -0.02481149
12.70871 -0.024866306999999997
12.70971 -0.024919325000000003
12.71071 -0.024970545
12.71171 -0.025019966
12.71271 -0.025067588999999998
12.71371 -0.025113416
12.71471 -0.025157443999999998
12.71571 -0.025199677
12.71671 -0.025240111000000003
12.71771 -0.025278749000000003
12.71871 -0.025315589
12.71971 -0.025350631999999998
12.72071 -0.025383881
12.72171 -0.02541533
12.72271 -0.025444984000000004
12.72371 -0.025472838999999997
12.72471 -0.025498896
12.72571 -0.025523154
12.72671 -0.025545611
12.72771 -0.025566269
12.72871 -0.025585125
12.72971 -0.02560218
12.73071 -0.025617433
12.73171 -0.025630885
12.73271 -0.025642535
12.73371 -0.025652384
12.73471 -0.025660431
12.73571 -0.02566668
12.73671 -0.025671133
12.73771 -0.02567379
12.73871 -0.025674653999999998
12.73971 -0.025673729000000003
12.74071 -0.025671016
12.74171 -0.025666523
12.74271 -0.025660251000000002
12.74371 -0.025652203000000002
12.74471 -0.02564239
12.74571 -0.025630812000000003
12.74671 -0.025617476999999996
12.74771 -0.025602389
12.74871 -0.025585556000000002
12.74971 -0.025566982000000002
12.75071 -0.025546673
12.75171 -0.025524636
12.75271 -0.025500875000000003
12.75371 -0.025475401
12.75471 -0.025448215
12.75571 -0.025419326
12.75671 -0.025388738
12.75771 -0.025356456
12.75871 -0.025322486
12.75971 -0.025286834
12.76071 -0.025249505000000002
12.76171 -0.025210503000000002
12.76271 -0.025169834000000002
12.76371 -0.025127502
12.76471 -0.025083512
12.76571 -0.025037870999999996
12.76671 -0.024990583
12.76771 -0.024941653999999997
12.76871 -0.024891088999999998
12.76971 -0.024838897000000002
12.77071 -0.024785081
12.77171 -0.02472965
12.77271 -0.024672608999999998
12.77371 -0.024613964999999998
12.77471 -0.024553725999999998
12.77571 -0.024491900999999996
12.77671 -0.024428498
12.77771 -0.024363527
12.77871 -0.024296995
12.77971 -0.024228914
12.78071 -0.024159292000000002
12.78171 -0.024088138999999998
12.78271 -0.024015465
12.78371 -0.023941281000000002
12.78471 -0.023865598000000002
12.78571 -0.023788425000000002
12.78671 -0.023709775000000002
12.78771 -0.023629656
12.78871 -0.023548081999999998
12.78971 -0.023465062000000002
12.79071 -0.023380609
12.79171 -0.023294731000000003
12.79271 -0.02320744
12.79371 -0.023118746
12.79471 -0.023028661000000002
12.79571 -0.022937192999999998
12.79671 -0.022844355
12.79771 -0.022750154
12.79871 -0.022654604
12.79971 -0.022557710999999998
12.80071 -0.022459486
12.80171 -0.022359939000000002
12.80271 -0.02225908
12.80371 -0.022156916
12.80471 -0.022053461
12.80571 -0.021948722
12.80671 -0.021842711
12.80771 -0.021735438
12.80871 -0.021626912
12.80971 -0.021517146
12.81071 -0.02140615
12.81171 -0.021293935
12.81271 -0.021180515
12.81371 -0.021065900000000002
12.81471 -0.020950103
12.81571 -0.020833137
12.81671 -0.020715018
12.81771 -0.020595756
12.81871 -0.020475368
12.81971 -0.020353866999999998
12.82071 -0.020231266
12.82171 -0.02010758
12.82271 -0.019982824
12.82371 -0.019857012
12.82471 -0.019730158999999997
12.82571 -0.019602277999999997
12.82671 -0.019473385000000003
12.82771 -0.019343493
12.82871 -0.019212616
12.82971 -0.019080767000000002
12.83071 -0.01894796
12.83171 -0.01881421
12.83271 -0.01867953
12.83371 -0.01854393
12.83471 -0.018407428
12.83571 -0.018270033
12.83671 -0.018131758
12.83771 -0.017992617000000002
12.83871 -0.017852621
12.83971 -0.017711785
12.84071 -0.017570121
12.84171 -0.01742764
12.84271 -0.017284357
12.84371 -0.017140284999999998
12.84471 -0.016995436
12.84571 -0.016849826
12.84671 -0.016703467
12.84771 -0.016556373000000003
12.84871 -0.016408559
12.84971 -0.016260039
12.85071 -0.016110828
12.85171 -0.015960942000000002
12.85271 -0.015810395
12.85371 -0.015659202
12.85471 -0.015507381
12.85571 -0.015354946999999999
12.85671 -0.015201913999999999
12.85771 -0.015048300999999998
12.85871 -0.014894124
12.85971 -0.014739397999999999
12.86071 -0.014584139999999999
12.86171 -0.014428367
12.86271 -0.014272094
12.86371 -0.014115336999999999
12.86471 -0.013958113999999999
12.86571 -0.01380044
12.86671 -0.013642329
12.86771 -0.013483799000000001
12.86871 -0.013324863000000001
12.86971 -0.013165537000000001
12.87071 -0.013005834999999999
12.87171 -0.012845772
12.87271 -0.012685361
12.87371 -0.012524618000000001
12.87471 -0.012363556
12.87571 -0.012202188
12.87671 -0.012040528
12.87771 -0.01187859
12.87871 -0.011716387
12.87971 -0.011553933
12.88071 -0.011391241
12.88171 -0.011228326
12.88271 -0.011065201
12.88371 -0.010901880999999999
12.88471 -0.010738379
12.88571 -0.010574712
12.88671 -0.010410893
12.88771 -0.010246938
12.88871 -0.010082863999999999
12.88971 -0.0099186851
12.89071 -0.009754417999999999
12.89171 -0.009590078799999999
12.89271 -0.0094256844
12.89371 -0.0092612514
12.89471 -0.0090967966
12.89571 -0.0089323359
12.89671 -0.008767886899999999
12.89771 -0.008603465499999999
12.89871 -0.0084390886
12.89971 -0.008274772699999999
12.90071 -0.0081105332
12.90171 -0.0079463862
12.90271 -0.0077823475
12.90371 -0.0076184326
12.90471 -0.0074546559
12.90571 -0.007291031900000001
12.90671 -0.007127575399999999
12.90771 -0.0069643006999999995
12.90871 -0.006801221
12.90971 -0.006638349399999999
12.91071 -0.0064756998
12.91171 -0.006313284399999999
12.91271 -0.0061511164
12.91371 -0.0059892085
12.91471 -0.0058275731
12.91571 -0.0056662229
12.91671 -0.0055051703
12.91771 -0.0053444277
12.91871 -0.0051840074
12.91971 -0.005023922100000001
12.92071 -0.0048641847
12.92171 -0.0047048077
12.92271 -0.0045458044
12.92371 -0.0043871878
12.92471 -0.0042289714
12.92571 -0.0040711686
12.92671 -0.0039137929
12.92771 -0.0037568585
12.92871 -0.0036003795999999997
12.92971 -0.0034443702999999997
12.93071 -0.0032888449000000003
12.93171 -0.0031338179
12.93271 -0.0029793038000000003
12.93371 -0.0028253173
12.93471 -0.0026718728
12.93571 -0.0025189847
12.93671 -0.0023666675
12.93771 -0.0022149352
12.93871 -0.0020638017000000003
12.93971 -0.0019132811
12.94071 -0.0017633865000000002
12.94171 -0.0016141314
12.94271 -0.0014655281999999999
12.94371 -0.0013175895999999999
12.94471 -0.0011703277
12.94571 -0.0010237542
12.94671 -0.0008778802999999999
12.94771 -0.00073271722
12.94871 -0.00058827559
12.94971 -0.00044456579
12.95071 -0.00030159795
12.95171 -0.00015938202000000001
12.95271 -1.7927758e-05
12.95371 0.0001227552
12.95471 0.0002626573
12.95571 0.00040176897
12.95671 0.00054008069
12.95771 0.00067758283
12.95871 0.0008142657
12.95971 0.00095011947
12.96071 0.0010851342
12.96171 0.0012192998
12.96271 0.001352606
12.96371 0.0014850424
12.96471 0.0016165986
12.96571 0.0017472638999999999
12.96671 0.0018770275
12.96771 0.0020058789
12.96871 0.0021338072000000002
12.96971 0.0022608017
12.97071 0.0023868519
12.97171 0.0025119471
12.97271 0.0026360771
12.97371 0.0027592318
12.97471 0.0028814011
12.97571 0.0030025755999999997
12.97671 0.0031227457
12.97771 0.0032419026
12.97871 0.0033600376
12.97971 0.0034771423
12.98071 0.0035932087
12.98171 0.0037082293000000005
12.98271 0.0038221966
12.98371 0.0039351035
12.98471 0.0040469432999999996
12.98571 0.0041577096
12.98671 0.0042673964
12.98771 0.0043759977
12.98871 0.0044835077
12.98971 0.0045899204
12.99071 0.0046952307
12.99171 0.004799433
12.99271 0.0049025221
12.99371 0.0050044928
12.99471 0.0051053397
12.99571 0.0052050575
12.99671 0.0053036409
12.99771 0.0054010845
12.99871 0.0054973829
12.99971 0.0055925306
13.00071 0.0056865214
13.00171 0.0057793502
13.00271 0.005871010899999999
13.00371 0.005961497299999999
13.00471 0.0060508035
13.00571 0.0061389233
13.00671 0.0062258514
13.00771 0.006311581100000001
13.00871 0.0063961066
13.00971 0.0064794221999999995
13.01071 0.0065615219
13.01171 0.0066424006999999995
13.01271 0.0067220528
13.01371 0.0068004738
13.01471 0.006877659299999999
13.01571 0.0069536043
13.01671 0.007028305800000001
13.01771 0.0071017595
13.01871 0.007173963199999999
13.01971 0.007244913999999999
13.02071 0.0073146097
13.02171 0.007383048800000001
13.02271 0.0074502299
13.02371 0.0075161523000000004
13.02471 0.0075808144
13.02571 0.007644216400000001
13.02671 0.0077063574
13.02771 0.0077672383
13.02871 0.0078268582
13.02971 0.0078852172
13.03071 0.0079423153
13.03171 0.0079981524
13.03271 0.0080527294
13.03371 0.0081060447
13.03471 0.0081580991
13.03571 0.0082088918
13.03671 0.0082584222
13.03771 0.0083066894
13.03871 0.0083536921
13.03971 0.0083994302
13.04071 0.0084439023
13.04171 0.008487107
13.04271 0.0085290434
13.04371 0.0085697109
13.04471 0.008609108
13.04571 0.0086472341
13.04671 0.0086840882
13.04771 0.0087196699
13.04871 0.008753978899999999
13.04971 0.0087870154
13.05071 0.00881878
13.05171 0.0088492729
13.05271 0.008878495299999999
13.05371 0.0089064495
13.05471 0.0089331363
13.05571 0.0089585585
13.05671 0.008982719
13.05771 0.009005620800000001
13.05871 0.009027266800000001
13.05971 0.009047662
13.06071 0.0090668094
13.06171 0.0090847141
13.06271 0.0091013811
13.06371 0.009116815600000001
13.06471 0.009131022700000001
13.06571 0.0091440073
13.06671 0.0091557755
13.06771 0.0091663329
13.06871 0.009175684699999999
13.06971 0.0091838367
13.07071 0.0091907947
13.07171 0.0091965645
13.07271 0.0092011513
13.07371 0.00920456
13.07471 0.0092067967
13.07571 0.009207865499999999
13.07671 0.0092077717
13.07771 0.0092065202
13.07871 0.0092041155
13.07971 0.0092005612
13.08071 0.009195862400000001
13.08171 0.0091900234
13.08271 0.0091830487
13.08371 0.009174941800000001
13.08471 0.0091657079
13.08571 0.009155351300000001
13.08671 0.0091438771
13.08771 0.0091312904
13.08871 0.0091175963
13.08971 0.0091028007
13.09071 0.0090869093
13.09171 0.0090699286
13.09271 0.0090518661
13.09371 0.0090327288
13.09471 0.009012525
13.09571 0.0089912624
13.09671 0.00896895
13.09771 0.0089455971
13.09871 0.0089212124
13.09971 0.0088958062
13.10071 0.008869388700000001
13.10171 0.008841969199999999
13.10271 0.008813558800000001
13.10371 0.0087841676
13.10471 0.0087538057
13.10571 0.0087224835
13.10671 0.008690211699999999
13.10771 0.008657000599999999
13.10871 0.008622859600000001
13.10971 0.0085877997
13.11071 0.0085518295
13.11171 0.0085149593
13.11271 0.0084771978
13.11371 0.0084385545
13.11471 0.008399038099999999
13.11571 0.0083586572
13.11671 0.0083174207
13.11771 0.0082753366
13.11871 0.008232413499999999
13.11971 0.0081886603
13.12071 0.008144084900000001
13.12171 0.008098696
13.12271 0.0080525024
13.12371 0.008005512099999999
13.12471 0.0079577345
13.12571 0.007909178400000001
13.12671 0.0078598539
13.12771 0.007809770600000001
13.12871 0.0077589378999999995
13.12971 0.0077073665999999996
13.13071 0.0076550677
13.13171 0.0076020515
13.13271 0.0075483302
13.13371 0.007493914700000001
13.13471 0.0074388182999999995
13.13571 0.0073830523999999995
13.13671 0.0073266302999999994
13.13771 0.0072695649999999995
13.13871 0.007211869500000001
13.13971 0.007153557800000001
13.14071 0.0070946429
13.14171 0.007035138000000001
13.14271 0.0069750574999999995
13.14371 0.0069144146
13.14471 0.006853223
13.14571 0.0067914967
13.14671 0.0067292487
13.14771 0.0066664921
13.14871 0.00660324
13.14971 0.0065395048
13.15071 0.0064752996
13.15171 0.006410636
13.15271 0.0063455263
13.15371 0.0062799823
13.15471 0.0062140156
13.15571 0.006147637
13.15671 0.0060808586999999996
13.15771 0.006013691
13.15871 0.0059461454
13.15971 0.0058782331
13.16071 0.005809964900000001
13.16171 0.0057413523
13.16271 0.005672406400000001
13.16371 0.0056031386
13.16471 0.005533561100000001
13.16571 0.0054636857
13.16671 0.0053935248000000005
13.16771 0.005323091
13.16871 0.005252397
13.16971 0.0051814561
13.17071 0.0051102819
13.17171 0.005038888
13.17271 0.0049672883
13.17371 0.0048954967
13.17471 0.004823528099999999
13.17571 0.0047513968
13.17671 0.004679117
13.17771 0.0046067033999999995
13.17871 0.0045341701
13.17971 0.0044615317
13.18071 0.0043888027
13.18171 0.004315996900000001
13.18271 0.0042431282
13.18371 0.0041702104
13.18471 0.0040972565
13.18571 0.0040242801
13.18671 0.0039512943
13.18771 0.0038783113
13.18871 0.003805344
13.18971 0.0037324043999999996
13.19071 0.0036595043999999998
13.19171 0.0035866557
13.19271 0.0035138699
13.19371 0.0034411587
13.19471 0.0033685334
13.19571 0.0032960052
13.19671 0.0032235854000000003
13.19771 0.0031512853
13.19871 0.0030791161
13.19971 0.0030070894000000003
13.20071 0.0029352166000000002
13.20171 0.0028635093
13.20271 0.0027919792
13.20371 0.0027206381
13.20471 0.0026494983
13.20571 0.0025785719000000003
13.20671 0.0025078716000000003
13.20771 0.0024374101
13.20871 0.0023672002
13.20971 0.0022972552
13.21071 0.0022275881
13.21171 0.0021582124
13.21271 0.0020891415
13.21371 0.0020203892
13.21471 0.0019519688
13.21571 0.0018838939999999999
13.21671 0.0018161783
13.21771 0.001748835
13.21871 0.0016818773
13.21971 0.0016153181000000002
13.22071 0.0015491702000000002
13.22171 0.0014834461999999999
13.22271 0.0014181582000000002
13.22371 0.001353318
13.22471 0.0012889372
13.22571 0.0012250268
13.22671 0.0011615977000000001
13.22771 0.0010986604
13.22871 0.0010362251
13.22971 0.00097430166
13.23071 0.00091289985
13.23171 0.0008520291000000001
13.23271 0.0007916986800000001
13.23371 0.0007319178599999999
13.23471 0.0006726958
13.23571 0.00061404166
13.23671 0.0005559646499999999
13.23771 0.00049847404
13.23871 0.00044157919
13.23971 0.00038528965000000004
13.24071 0.00032961504999999997
13.24171 0.00027456522
13.24271 0.00022015016999999998
13.24371 0.00016638006
13.24471 0.00011326517
13.24571 6.0815921e-05
13.24671 9.0428209e-06
13.24771 -4.2043536e-05
13.24871 -9.2432572e-05
13.24971 -0.0001421137
13.25071 -0.00019107639999999999
13.25171 -0.00023931029
13.25271 -0.00028680508
13.25371 -0.0003335507
13.25471 -0.0003795373
13.25571 -0.00042475525999999996
13.25671 -0.00046919527
13.25771 -0.00051284833
13.25871 -0.00055570572
13.25971 -0.00059775912
13.26071 -0.00063900047
13.26171 -0.00067942215
13.26271 -0.00071901677
13.26371 -0.0007577772999999999
13.26471 -0.0007956970899999999
13.26571 -0.0008327696400000001
13.26671 -0.00086898881
13.26771 -0.0009043486000000001
13.26871 -0.00093884337
13.26971 -0.00097246757
13.27071 -0.0010052158000000001
13.27171 -0.0010370829
13.27271 -0.0010680635
13.27371 -0.0010981524
13.27471 -0.0011273445
13.27571 -0.0011556347
13.27671 -0.0011830178
13.27771 -0.0012094884
13.27871 -0.0012350414
13.27971 -0.0012596712
13.28071 -0.0012833722000000001
13.28171 -0.001306139
13.28271 -0.0013279657
13.28371 -0.0013488466
13.28471 -0.0013687757999999999
13.28571 -0.0013877473999999999
13.28671 -0.0014057555
13.28771 -0.0014227941999999999
13.28871 -0.0014388578
13.28971 -0.0014539406
13.29071 -0.0014680370000000002
13.29171 -0.0014811419000000001
13.29271 -0.00149325
13.29371 -0.0015043567000000001
13.29471 -0.0015144576
13.29571 -0.0015235485000000002
13.29671 -0.0015316260000000001
13.29771 -0.0015386867999999999
13.29871 -0.001544728
13.29971 -0.0015497473
13.30071 -0.0015537427
13.30171 -0.0015567130000000002
13.30271 -0.0015586567
13.30371 -0.0015595735
13.30471 -0.0015594626999999998
13.30571 -0.0015583244
13.30671 -0.0015561587000000002
13.30771 -0.0015529658
13.30871 -0.0015487465
13.30971 -0.0015435013
13.31071 -0.001537231
13.31171 -0.0015299363
13.31271 -0.0015216179
13.31371 -0.0015122766
13.31471 -0.0015019128999999999
13.31571 -0.0014905274
13.31671 -0.0014781206
13.31771 -0.0014646928
13.31871 -0.0014502444
13.31971 -0.0014347755
13.32071 -0.0014182863999999999
13.32171 -0.0014007771
13.32271 -0.0013822478
13.32371 -0.0013626985
13.32471 -0.0013421294
13.32571 -0.0013205409000000001
13.32671 -0.0012979333
13.32771 -0.0012743071000000002
13.32871 -0.0012496629
13.32971 -0.0012240016
13.33071 -0.0011973243
13.33171 -0.0011696324
13.33271 -0.0011409274
13.33371 -0.0011112112
13.33471 -0.0010804859
13.33571 -0.0010487540999999999
13.33671 -0.0010160184
13.33771 -0.00098228184
13.33871 -0.0009475478700000001
13.33971 -0.00091182001
13.34071 -0.00087510216
13.34171 -0.0008373984199999999
13.34271 -0.00079871315
13.34371 -0.00075905104
13.34471 -0.00071841687
13.34571 -0.00067681563
13.34671 -0.0006342523599999999
13.34771 -0.00059073236
13.34871 -0.00054626098
13.34971 -0.0005008435900000001
13.35071 -0.00045448569000000003
13.35171 -0.00040719274000000004
13.35271 -0.00035897026
13.35371 -0.00030982376
13.35471 -0.00025975871
13.35571 -0.00020878059999999998
13.35671 -0.0001568949
13.35771 -0.00010410705
13.35871 -5.0422534e-05
13.35971 4.1531894e-06
13.36071 5.9614592e-05
13.36171 0.00011595607
13.36271 0.00017317192
13.36371 0.00023125631
13.36471 0.00029020323
13.36571 0.00035000644
13.36671 0.0004106595
13.36771 0.00047215563
13.36871 0.0005344878
13.36971 0.00059764861
13.37071 0.00066163034
13.37171 0.00072642488
13.37271 0.00079202373
13.37371 0.00085841812
13.37471 0.00092559885
13.37571 0.00099355639
13.37671 0.0010622809
13.37771 0.0011317623
13.37871 0.0012019902
13.37971 0.0012729541
13.38071 0.0013446433
13.38171 0.0014170469
13.38271 0.001490154
13.38371 0.0015639536
13.38471 0.0016384349
13.38571 0.0017135870000000001
13.38671 0.0017893987999999998
13.38771 0.0018658598
13.38871 0.0019429595000000001
13.38971 0.0020206873000000003
13.39071 0.0020990328
13.39171 0.0021779858999999998
13.39271 0.0022575365000000003
13.39371 0.0023376744
13.39471 0.0024183899000000003
13.39571 0.0024996731
13.39671 0.0025815139
13.39771 0.0026639029
13.39871 0.0027468301
13.39971 0.0028302855
13.40071 0.0029142591
13.40171 0.002998741
13.40271 0.0030837207
13.40371 0.0031691878000000002
13.40471 0.0032551314
13.40571 0.0033415407
13.40671 0.0034284042999999996
13.40771 0.0035157111
13.40871 0.0036034489
13.40971 0.0036916059
13.41071 0.0037801695999999997
13.41171 0.0038691271999999996
13.41271 0.0039584658
13.41371 0.0040481718
13.41471 0.0041382322
13.41571 0.0042286327
13.41671 0.0043193595
13.41771 0.0044103985
13.41871 0.004501735
13.41971 0.0045933546
13.42071 0.0046852427
13.42171 0.0047773847
13.42271 0.0048697661
13.42371 0.0049623719
13.42471 0.0050551879999999995
13.42571 0.005148199900000001
13.42671 0.0052413929
13.42771 0.0053347531999999994
13.42871 0.0054282671
13.42971 0.0055219207
13.43071 0.0056157005
13.43171 0.0057095934999999995
13.43271 0.0058035861
13.43371 0.0058976657000000005
13.43471 0.0059918194999999995
13.43571 0.0060860351
13.43671 0.0061802995
13.43771 0.006274601
13.43871 0.0063689266
13.43971 0.0064632637
13.44071 0.006557600100000001
13.44171 0.006651922700000001
13.44271 0.0067462192
13.44371 0.006840475499999999
13.44471 0.006934679500000001
13.44571 0.0070288173
13.44671 0.0071228750999999995
13.44771 0.0072168383
13.44871 0.007310693
13.44971 0.0074044248
13.45071 0.0074980184
13.45171 0.0075914591000000005
13.45271 0.0076847311
13.45371 0.0077778197
13.45471 0.0078707089
13.45571 0.0079633828
13.45671 0.008055826
13.45771 0.0081480226
13.45871 0.0082399572
13.45971 0.0083316147
13.46071 0.0084229789
13.46171 0.0085140353
13.46271 0.008604768700000001
13.46371 0.008695163700000001
13.46471 0.0087852059
13.46571 0.0088748813
13.46671 0.0089641755
13.46771 0.0090530739
13.46871 0.0091415634
13.46971 0.0092296308
13.47071 0.0093172624
13.47171 0.0094044459
13.47271 0.009491167299999999
13.47371 0.0095774143
13.47471 0.009663174600000001
13.47571 0.0097484357
13.47671 0.0098331846
13.47771 0.0099174089
13.47871 0.010001096
13.47971 0.010084234000000001
13.48071 0.010166808
13.48171 0.010248808
13.48271 0.010330220999999999
13.48371 0.010411032
13.48471 0.010491229
13.48571 0.010570799
13.48671 0.010649727
13.48771 0.010728002
13.48871 0.010805607
13.48971 0.01088253
13.49071 0.010958756
13.49171 0.011034271
13.49271 0.01110906
13.49371 0.01118311
13.49471 0.011256406
13.49571 0.011328934
13.49671 0.011400678000000001
13.49771 0.011471625
13.49871 0.011541761
13.49971 0.011611072
13.50071 0.011679545
13.50171 0.011747165
13.50271 0.011813921
13.50371 0.011879797999999999
13.50471 0.011944785
13.50571 0.012008871
13.50671 0.012072041
13.50771 0.012134287
13.50871 0.012195596000000001
13.50971 0.012255957999999999
13.51071 0.012315362
13.51171 0.012373798
13.51271 0.012431256
13.51371 0.012487726000000001
13.51471 0.012543198
13.51571 0.012597661
13.51671 0.012651106
13.51771 0.012703523999999999
13.51871 0.012754904
13.51971 0.012805236
13.52071 0.012854511
13.52171 0.012902719000000002
13.52271 0.012949848
13.52371 0.012995889
13.52471 0.013040833
13.52571 0.013084667000000001
13.52671 0.013127383
13.52771 0.013168969999999999
13.52871 0.013209415
13.52971 0.013248711
13.53071 0.013286847000000001
13.53171 0.013323814
13.53271 0.013359601
13.53371 0.013394198000000001
13.53471 0.013427598
13.53571 0.013459790000000001
13.53671 0.013490766
13.53771 0.013520517999999999
13.53871 0.013549037
13.53971 0.013576316
13.54071 0.013602347
13.54171 0.013627124999999999
13.54271 0.013650641000000002
13.54371 0.013672888999999999
13.54471 0.013693864000000002
13.54571 0.01371356
13.54671 0.013731972
13.54771 0.013749092
13.54871 0.013764917
13.54971 0.013779441
13.55071 0.013792660000000002
13.55171 0.013804569999999999
13.55271 0.013815162999999998
13.55371 0.013824437
13.55471 0.013832385999999999
13.55571 0.013839005
13.55671 0.013844291000000002
13.55771 0.013848237000000001
13.55871 0.013850839
13.55971 0.013852092
13.56071 0.013851989999999998
13.56171 0.013850527000000001
13.56271 0.0138477
13.56371 0.013843502
13.56471 0.013837928
13.56571 0.013830973
13.56671 0.013822629999999999
13.56771 0.013812895
13.56871 0.013801761
13.56971 0.013789225
13.57071 0.013775279999999999
13.57171 0.013759921
13.57271 0.013743146000000001
13.57371 0.01372495
13.57471 0.013705328000000001
13.57571 0.013684278999999999
13.57671 0.013661798
13.57771 0.013637883
13.57871 0.013612532000000002
13.57971 0.013585744999999998
13.58071 0.013557519999999998
13.58171 0.013527858
13.58271 0.013496756
13.58371 0.013464216
13.58471 0.013430239
13.58571 0.013394827
13.58671 0.013357979999999998
13.58771 0.013319699999999999
13.58871 0.013279989
13.58971 0.013238848999999999
13.59071 0.013196282000000002
13.59171 0.01315229
13.59271 0.013106875
13.59371 0.013060038
13.59471 0.013011783
13.59571 0.012962109999999999
13.59671 0.012911022000000001
13.59771 0.01285852
13.59871 0.012804607
13.59971 0.012749284
13.60071 0.012692552
13.60171 0.012634412000000001
13.60271 0.012574867
13.60371 0.012513918
13.60471 0.012451566
13.60571 0.012387813000000001
13.60671 0.012322660999999999
13.60771 0.012256112
13.60871 0.012188169
13.60971 0.012118834
13.61071 0.012048111
13.61171 0.011976001
13.61271 0.01190251
13.61371 0.01182764
13.61471 0.011751395999999999
13.61571 0.011673784
13.61671 0.011594806
13.61771 0.01151447
13.61871 0.011432781
13.61971 0.011349744
13.62071 0.011265368
13.62171 0.011179658
13.62271 0.011092622
13.62371 0.011004266
13.62471 0.010914599
13.62571 0.010823629000000001
13.62671 0.010731362999999999
13.62771 0.010637809
13.62871 0.010542977
13.62971 0.010446874
13.63071 0.010349508
13.63171 0.010250889
13.63271 0.010151021999999999
13.63371 0.010049919000000001
13.63471 0.009947585200000001
13.63571 0.0098440309
13.63671 0.0097392629
13.63771 0.0096332893
13.63871 0.0095261181
13.63971 0.009417756499999999
13.64071 0.0093082133
13.64171 0.0091974958
13.64271 0.009085612
13.64371 0.0089725698
13.64471 0.008858377300000001
13.64571 0.008743043099999999
13.64671 0.0086265754
13.64771 0.0085089836
13.64871 0.008390276299999999
13.64971 0.0082704631
13.65071 0.0081495535
13.65171 0.0080275582
13.65271 0.0079044876
13.65371 0.0077803525000000005
13.65471 0.0076551645000000005
13.65571 0.0075289354
13.65671 0.0074016774
13.65771 0.007273403
13.65871 0.0071441253
13.65971 0.0070138565
13.66071 0.006882611300000001
13.66171 0.0067504020999999996
13.66271 0.0066172433
13.66371 0.0064831482
13.66471 0.0063481311
13.66571 0.0062122061
13.66671 0.0060753864000000005
13.66771 0.0059376863999999994
13.66871 0.0057991201
13.66971 0.0056597011
13.67071 0.0055194429
13.67171 0.0053783595
13.67271 0.0052364641
13.67371 0.0050937702
13.67471 0.0049502912999999996
13.67571 0.0048060407
13.67671 0.0046610316
13.67771 0.0045152774
13.67871 0.0043687913
13.67971 0.0042215863
13.68071 0.0040736759
13.68171 0.0039250735
13.68271 0.0037757927
13.68371 0.0036258469
13.68471 0.0034752502
13.68571 0.0033240161
13.68671 0.0031721593
13.68771 0.0030196939
13.68871 0.0028666345
13.68971 0.0027129961
13.69071 0.0025587937
13.69171 0.0024040425999999997
13.69271 0.0022487585999999998
13.69371 0.0020929576
13.69471 0.0019366556000000002
13.69571 0.0017798691000000001
13.69671 0.0016226148
13.69771 0.0014649093
13.69871 0.0013067696
13.69971 0.0011482129
13.70071 0.0009892562
13.70171 0.00082991692
13.70271 0.0006702122800000001
13.70371 0.00051015963
13.70471 0.00034977627
13.70571 0.00018907942
13.70671 2.8086251e-05
13.70771 -0.0001331862
13.70871 -0.00029472101000000003
13.70971 -0.0004565014
13.71071 -0.00061851069
13.71171 -0.00078073235
13.71271 -0.0009431501000000001
13.71371 -0.0011057476
13.71471 -0.0012685085
13.71571 -0.0014314171
13.71671 -0.001594457
13.71771 -0.0017576122
13.71871 -0.0019208665
13.71971 -0.0020842039
13.72071 -0.0022476079
13.72171 -0.0024110623
13.72271 -0.0025745505
13.72371 -0.0027380556
13.72471 -0.0029015608
13.72571 -0.0030650488
13.72671 -0.0032285025
13.72771 -0.0033919036999999997
13.72871 -0.0035552351999999995
13.72971 -0.0037184782
13.73071 -0.0038816149999999997
13.73171 -0.004044626999999999
13.73271 -0.004207496
13.73371 -0.0043702032
13.73471 -0.0045327295
13.73571 -0.0046950569
13.73671 -0.0048571663
13.73771 -0.0050190391999999995
13.73871 -0.0051806572
13.73971 -0.0053420019
13.74071 -0.005503055200000001
13.74171 -0.0056637989
13.74271 -0.0058242149
13.74371 -0.005984286
13.74471 -0.006143994000000001
13.74571 -0.0063033222
13.74671 -0.0064622538
13.74771 -0.0066207722
13.74871 -0.0067788606
13.74971 -0.006936502200000001
13.75071 -0.0070936811
13.75171 -0.0072503812
13.75271 -0.0074065872
13.75371 -0.007562283299999999
13.75471 -0.0077174533000000005
13.75571 -0.0078720819
13.75671 -0.008026154
13.75771 -0.008179653399999999
13.75871 -0.0083325649
13.75971 -0.0084848733
13.76071 -0.0086365624
13.76171 -0.0087876171
13.76271 -0.0089380213
13.76371 -0.0090877598
13.76471 -0.0092368158
13.76571 -0.0093851741
13.76671 -0.0095328178
13.76771 -0.009679731
13.76871 -0.009825897
13.76971 -0.0099712997
13.77071 -0.010115922
13.77171 -0.010259748
13.77271 -0.01040276
13.77371 -0.010544941
13.77471 -0.010686276
13.77571 -0.010826747000000001
13.77671 -0.010966337999999999
13.77771 -0.011105031999999999
13.77871 -0.011242812999999999
13.77971 -0.011379665
13.78071 -0.011515573
13.78171 -0.01165052
13.78271 -0.011784492
13.78371 -0.011917473000000001
13.78471 -0.012049449
13.78571 -0.012180405
13.78671 -0.012310327999999999
13.78771 -0.012439204
13.78871 -0.012567019
13.78971 -0.012693761000000001
13.79071 -0.012819415
13.79171 -0.012943969
13.79271 -0.013067412
13.79371 -0.013189728999999999
13.79471 -0.013310909000000001
13.79571 -0.013430939000000001
13.79671 -0.013549807999999998
13.79771 -0.013667502
13.79871 -0.013784008999999998
13.79971 -0.013899316
13.80071 -0.014013409999999999
13.80171 -0.01412628
13.80271 -0.014237913000000001
13.80371 -0.014348295
13.80471 -0.014457412
13.80571 -0.014565254
13.80671 -0.014671806
13.80771 -0.014777055
13.80871 -0.014880989
13.80971 -0.014983594999999999
13.81071 -0.015084859
13.81171 -0.015184768999999999
13.81271 -0.015283313
13.81371 -0.015380478000000001
13.81471 -0.015476250999999998
13.81571 -0.015570622
13.81671 -0.015663578
13.81771 -0.015755108
13.81871 -0.015845201
13.81971 -0.015933846999999998
13.82071 -0.016021034
13.82171 -0.016106754
13.82271 -0.016190996
13.82371 -0.016273752
13.82471 -0.016355011000000003
13.82571 -0.016434766
13.82671 -0.016513007
13.82771 -0.016589727999999998
13.82871 -0.016664919
13.82971 -0.016738575
13.83071 -0.016810687
13.83171 -0.016881247999999998
13.83271 -0.016950251
13.83371 -0.017017690999999998
13.83471 -0.017083558
13.83571 -0.017147847
13.83671 -0.017210553
13.83771 -0.017271667
13.83871 -0.017331183
13.83971 -0.017389095
13.84071 -0.017445396
13.84171 -0.017500079
13.84271 -0.017553139
13.84371 -0.017604568
13.84471 -0.017654359
13.84571 -0.017702505
13.84671 -0.017749002
13.84771 -0.017793839
13.84871 -0.017837013000000002
13.84971 -0.017878514999999998
13.85071 -0.017918341
13.85171 -0.017956483
13.85271 -0.017992934999999998
13.85371 -0.018027692999999997
13.85471 -0.018060749
13.85571 -0.018092099
13.85671 -0.01812174
13.85771 -0.018149665
13.85871 -0.018175872000000003
13.85971 -0.018200355
13.86071 -0.018223112
13.86171 -0.018244139
13.86271 -0.018263435
13.86371 -0.018280998
13.86471 -0.018296824
13.86571 -0.018310914
13.86671 -0.018323264
13.86771 -0.018333874
13.86871 -0.018342742999999998
13.86971 -0.018349871
13.87071 -0.018355256
13.87171 -0.018358898999999998
13.87271 -0.018360796000000002
13.87371 -0.01836095
13.87471 -0.01835936
13.87571 -0.018356024999999998
13.87671 -0.018350944
13.87771 -0.018344118
13.87871 -0.018335545999999998
13.87971 -0.018325228
13.88071 -0.018313163
13.88171 -0.018299352
13.88271 -0.018283795000000002
13.88371 -0.018266491
13.88471 -0.01824744
13.88571 -0.018226643
13.88671 -0.018204101
13.88771 -0.018179814
13.88871 -0.018153783
13.88971 -0.018126009999999998
13.89071 -0.018096494
13.89171 -0.018065239
13.89271 -0.018032247
13.89371 -0.017997521
13.89471 -0.017961061
13.89571 -0.017922872
13.89671 -0.017882957999999997
13.89771 -0.01784132
13.89871 -0.017797964
13.89971 -0.017752893999999998
13.90071 -0.017706115999999997
13.90171 -0.017657633
13.90271 -0.017607451
13.90371 -0.017555575
13.90471 -0.01750201
13.90571 -0.017446764
13.90671 -0.017389841
13.90771 -0.017331248
13.90871 -0.01727099
13.90971 -0.017209075
13.91071 -0.017145505999999998
13.91171 -0.017080292
13.91271 -0.017013438999999998
13.91371 -0.016944951
13.91471 -0.016874837
13.91571 -0.016803102
13.91671 -0.016729752
13.91771 -0.016654794
13.91871 -0.016578232000000002
13.91971 -0.016500073
13.92071 -0.016420324
13.92171 -0.016338991
13.92271 -0.016256078
13.92371 -0.016171592999999998
13.92471 -0.016085543
13.92571 -0.015997933
13.92671 -0.015908772
13.92771 -0.015818067
13.92871 -0.015725826000000002
13.92971 -0.015632054
13.93071 -0.015536763
13.93171 -0.015439959
13.93271 -0.015341652999999998
13.93371 -0.015241855
13.93471 -0.015140573999999999
13.93571 -0.015037819999999999
13.93671 -0.014933603
13.93771 -0.014827936
13.93871 -0.014720828000000002
13.93971 -0.014612292999999998
13.94071 -0.01450234
13.94171 -0.014390983
13.94271 -0.014278233
13.94371 -0.014164102
13.94471 -0.014048604
13.94571 -0.013931748999999998
13.94671 -0.013813551
13.94771 -0.01369402
13.94871 -0.013573169
13.94971 -0.01345101
13.95071 -0.013327556
13.95171 -0.013202816999999999
13.95271 -0.013076805
13.95371 -0.012949533
13.95471 -0.01282101
13.95571 -0.012691248999999998
13.95671 -0.012560262
13.95771 -0.012428059
13.95871 -0.012294651
13.95971 -0.012160051
13.96071 -0.01202427
13.96171 -0.01188732
13.96271 -0.011749211
13.96371 -0.011609957
13.96471 -0.011469569
13.96571 -0.011328060000000001
13.96671 -0.011185442
13.96771 -0.011041728
13.96871 -0.010896931
13.96971 -0.010751064999999999
13.97071 -0.010604144
13.97171 -0.01045618
13.97271 -0.010307189999999999
13.97371 -0.010157187
13.97471 -0.010006186
13.97571 -0.0098542034
13.97671 -0.0097012533
13.97771 -0.0095473515
13.97871 -0.009392514000000001
13.97971 -0.0092367569
13.98071 -0.009080096099999999
13.98171 -0.008922547599999999
13.98271 -0.0087641274
13.98371 -0.0086048523
13.98471 -0.0084447383
13.98571 -0.0082838007
13.98671 -0.0081220562
13.98771 -0.00795952
13.98871 -0.0077962082
13.98971 -0.0076321361
13.99071 -0.007467319699999999
13.99171 -0.0073017734
13.99271 -0.007135512
13.99371 -0.006968550600000001
13.99471 -0.006800904500000001
13.99571 -0.0066325876
13.99671 -0.0064636151
13.99771 -0.006294000899999999
13.99871 -0.006123760200000001
13.99971 -0.0059529077
14.00071 -0.0057814577
14.00171 -0.0056094254
14.00271 -0.0054368258
14.00371 -0.005263674
14.00471 -0.0050899856
14.00571 -0.0049157759
14.00671 -0.0047410609
14.00771 -0.004565856599999999
14.00871 -0.0043901797
14.00971 -0.0042140462
14.01071 -0.0040374729
14.01171 -0.0038604769
14.01271 -0.0036830752
14.01371 -0.003505285
14.01471 -0.0033271232999999996
14.01571 -0.0031486074
14.01671 -0.0029697547
14.01771 -0.0027905826
14.01871 -0.0026111082
14.01971 -0.0024313487
14.02071 -0.0022513213
14.02171 -0.0020710431
14.02271 -0.0018905308
14.02371 -0.0017098011000000002
14.02471 -0.0015288706
14.02571 -0.0013477558
14.02671 -0.0011664730000000001
14.02771 -0.00098503824
14.02871 -0.0008034676300000001
14.02971 -0.00062177696
14.03071 -0.00043998202000000003
14.03171 -0.0002580985
14.03271 -7.6141976e-05
14.03371 0.000105872
14.03471 0.00028792792
14.03571 0.00047001031
14.03671 0.00065210361
14.03771 0.00083419227
14.03871 0.0010162607
14.03971 0.0011982934
14.04071 0.0013802744
14.04171 0.0015621881000000002
14.04271 0.0017440183
14.04371 0.0019257492
14.04471 0.0021073642999999997
14.04571 0.0022888476
14.04671 0.0024701827
14.04771 0.002651353
14.04871 0.0028323419
14.04971 0.0030131327
14.05071 0.0031937088
14.05171 0.0033740533
14.05271 0.0035541496
14.05371 0.0037339807
14.05471 0.0039135302
14.05571 0.0040927818000000005
14.05671 0.0042717187000000005
14.05771 0.0044503249
14.05871 0.0046285844
14.05971 0.0048064816
14.06071 0.0049840008
14.06171 0.0051611263
14.06271 0.0053378437
14.06371 0.0055141376
14.06471 0.005689993799999999
14.06571 0.0058653983
14.06671 0.0060403363
14.06771 0.0062147948
14.06871 0.006388759400000001
14.06971 0.006562217499999999
14.07071 0.0067351546
14.07171 0.0069075583999999995
14.07271 0.007079415100000001
14.07371 0.0072507115000000006
14.07471 0.007421433799999999
14.07571 0.007591569
14.07671 0.007761103199999999
14.07771 0.0079300233
14.07871 0.0080983154
14.07971 0.0082659659
14.08071 0.00843296
14.08171 0.008599284
14.08271 0.0087649234
14.08371 0.0089298635
14.08471 0.009094089900000001
14.08571 0.009257587999999999
14.08671 0.0094203431
14.08771 0.0095823401
14.08871 0.0097435652
14.08971 0.0099040029
14.09071 0.01006364
14.09171 0.010222461
14.09271 0.010380452
14.09371 0.010537601
14.09471 0.010693892
14.09571 0.010849313
14.09671 0.011003851
14.09771 0.011157492
14.09871 0.011310224
14.09971 0.011462036
14.10071 0.011612914
14.10171 0.011762849
14.10271 0.011911827
14.10371 0.01205984
14.10471 0.012206876
14.10571 0.012352922999999998
14.10671 0.012497972
14.10771 0.012642014
14.10871 0.012785037999999999
14.10971 0.012927034
14.11071 0.013067992
14.11171 0.013207904999999999
14.11271 0.013346760999999999
14.11371 0.013484550000000001
14.11471 0.013621263000000002
14.11571 0.013756892
14.11671 0.013891424000000001
14.11771 0.014024851000000001
14.11871 0.014157163
14.11971 0.014288348
14.12071 0.014418398
14.12171 0.014547304
14.12271 0.014675052
14.12371 0.014801633000000002
14.12471 0.014927039
14.12571 0.015051257
14.12671 0.015174277
14.12771 0.015296088999999999
14.12871 0.015416682
14.12971 0.015536046999999999
14.13071 0.015654173
14.13171 0.015771051
14.13271 0.015886671999999998
14.13371 0.016001027
14.13471 0.016114107
14.13571 0.016225904
14.13671 0.016336408
14.13771 0.016445612999999998
14.13871 0.016553511
14.13971 0.016660096
14.14071 0.016765362
14.14171 0.0168693
14.14271 0.016971907
14.14371 0.017073177
14.14471 0.017173104
14.14571 0.017271681
14.14671 0.017368906
14.14771 0.017464772
14.14871 0.017559275
14.14971 0.01765241
14.15071 0.017744173000000002
14.15171 0.017834558
14.15271 0.017923561
14.15371 0.018011176
14.15471 0.018097401
14.15571 0.018182227999999998
14.15671 0.018265653
14.15771 0.01834767
14.15871 0.018428275
14.15971 0.01850746
14.16071 0.018585223
14.16171 0.018661557
14.16271 0.018736455
14.16371 0.018809913
14.16471 0.018881926
14.16571 0.018952487
14.16671 0.019021593
14.16771 0.019089237
14.16871 0.019155415
14.16971 0.019220122
14.17071 0.019283354000000003
14.17171 0.019345107
14.17271 0.019405376
14.17371 0.019464159
14.17471 0.019521451
14.17571 0.019577249
14.17671 0.019631550999999997
14.17771 0.019684354
14.17871 0.019735657
14.17971 0.019785458000000002
14.18071 0.019833756
14.18171 0.019880547
14.18271 0.019925833
14.18371 0.019969612
14.18471 0.020011885
14.18571 0.020052650999999998
14.18671 0.020091908999999998
14.18771 0.02012966
14.18871 0.020165902
14.18971 0.020200635
14.19071 0.020233862999999998
14.19171 0.020265584
14.19271 0.020295795999999998
14.19371 0.020324501
14.19471 0.0203517
14.19571 0.020377392
14.19671 0.020401577
14.19771 0.020424255000000002
14.19871 0.020445425
14.19971 0.020465089000000002
14.20071 0.020483245
14.20171 0.020499894
14.20271 0.020515035
14.20371 0.020528669
14.20471 0.020540795
14.20571 0.020551414
14.20671 0.020560526
14.20771 0.020568132
14.20871 0.020574234
14.20971 0.020578832000000002
14.21071 0.020581929
14.21171 0.020583525
14.21271 0.020583623
14.21371 0.020582225000000003
14.21471 0.020579332000000002
14.21571 0.020574949
14.21671 0.020569077
14.21771 0.020561721
14.21871 0.020552884
14.21971 0.020542569
14.22071 0.020530780999999998
14.22171 0.020517522
14.22271 0.020502799
14.22371 0.020486614
14.22471 0.020468971
14.22571 0.020449875
14.22671 0.02042933
14.22771 0.02040734
14.22871 0.020383908
14.22971 0.020359039000000002
14.23071 0.020332736
14.23171 0.020305005
14.23271 0.020275847
14.23371 0.020245268
14.23471 0.020213269
14.23571 0.020179857
14.23671 0.020145033
14.23771 0.020108801
14.23871 0.020071166999999997
14.23971 0.020032133
14.24071 0.019991703
14.24171 0.019949881000000003
14.24271 0.019906671
14.24371 0.019862076
14.24471 0.019816104
14.24571 0.019768756000000002
14.24671 0.01972004
14.24771 0.019669958
14.24871 0.019618515
14.24971 0.019565719
14.25071 0.019511575
14.25171 0.019456088
14.25271 0.019399266
14.25371 0.019341115
14.25471 0.019281641
14.25571 0.019220852
14.25671 0.019158753
14.25771 0.019095353
14.25871 0.019030659999999998
14.25971 0.01896468
14.26071 0.018897421
14.26171 0.018828892
14.26271 0.018759098
14.26371 0.018688048000000002
14.26471 0.018615751
14.26571 0.018542213
14.26671 0.018467441
14.26771 0.018391442
14.26871 0.018314224
14.26971 0.018235794
14.27071 0.018156158
14.27171 0.018075324
14.27271 0.017993296000000002
14.27371 0.017910083
14.27471 0.017825689
14.27571 0.017740122
14.27671 0.017653387
14.27771 0.01756549
14.27871 0.01747644
14.27971 0.01738624
14.28071 0.017294897
14.28171 0.01720242
14.28271 0.017108813
14.28371 0.017014085
14.28471 0.016918241
14.28571 0.016821291
14.28671 0.016723241
14.28771 0.016624101000000002
14.28871 0.016523876
14.28971 0.016422577
14.29071 0.016320212
14.29171 0.01621679
14.29271 0.01611232
14.29371 0.016006811
14.29471 0.015900274
14.29571 0.015792716
14.29671 0.015684149
14.29771 0.01557458
14.29871 0.015464021
14.29971 0.015352479999999998
14.30071 0.015239968
14.30171 0.015126492
14.30271 0.015012063
14.30371 0.014896691
14.30471 0.014780383
14.30571 0.01466315
14.30671 0.014545
14.30771 0.014425941999999999
14.30871 0.014305983000000001
14.30971 0.014185133999999999
14.31071 0.014063402
14.31171 0.013940794
14.31271 0.013817321
14.31371 0.01369299
14.31471 0.013567808
14.31571 0.013441785
14.31671 0.013314927999999998
14.31771 0.013187247
14.31871 0.013058748
14.31971 0.012929441
14.32071 0.012799335
14.32171 0.012668439
14.32271 0.012536762
14.32371 0.012404313
14.32471 0.012271103
14.32571 0.012137141
14.32671 0.012002436
14.32771 0.011867
14.32871 0.011730842
14.32971 0.011593974
14.33071 0.011456406
14.33171 0.011318149000000001
14.33271 0.011179214
14.33371 0.011039613
14.33471 0.010899355
14.33571 0.010758454
14.33671 0.010616919
14.33771 0.010474763
14.33871 0.010331994
14.33971 0.010188625
14.34071 0.010044665
14.34171 0.0099001256
14.34271 0.0097550153
14.34371 0.0096093449
14.34471 0.009463122800000001
14.34571 0.0093163595
14.34671 0.009169062799999999
14.34771 0.0090212423
14.34871 0.0088729059
14.34971 0.0087240624
14.35071 0.0085747197
14.35171 0.0084248866
14.35271 0.008274571199999999
14.35371 0.0081237806
14.35471 0.0079725236
14.35571 0.007820808200000001
14.35671 0.0076686432
14.35771 0.0075160366000000004
14.35871 0.007362997
14.35971 0.0072095332
14.36071 0.007055654000000001
14.36171 0.0069013688
14.36271 0.0067466863000000005
14.36371 0.0065916167
14.36471 0.006436170200000001
14.36571 0.0062803563000000005
14.36671 0.0061241852
14.36771 0.0059676673
14.36871 0.0058108129
14.36971 0.0056536326
14.37071 0.0054961372
14.37171 0.005338337
14.37271 0.0051802428
14.37371 0.0050218656
14.37471 0.0048632155
14.37571 0.0047043031
14.37671 0.0045451387000000005
14.37771 0.0043857326
14.37871 0.0042260952
14.37971 0.0040662362
14.38071 0.0039061655000000002
14.38171 0.0037458925000000004
14.38271 0.0035854267000000003
14.38371 0.0034247776
14.38471 0.0032639542
14.38571 0.0031029652999999997
14.38671 0.0029418199
14.38771 0.0027805268
14.38871 0.0026190946
14.38971 0.002457532
14.39071 0.0022958473
14.39171 0.0021340491
14.39271 0.0019721458999999997
14.39371 0.0018101465999999999
14.39471 0.0016480594999999998
14.39571 0.0014858934
14.39671 0.0013236573
14.39771 0.0011613601
14.39871 0.00099901081
14.39971 0.0008366188
14.40071 0.0006741935099999999
14.40171 0.00051174452
14.40271 0.0003492815
14.40371 0.00018681429
14.40471 2.4352835e-05
14.40571 -0.00013809285999999998
14.40671 -0.00030051272
14.40771 -0.00046289665
14.40871 -0.00062523459
14.40971 -0.0007875164599999999
14.41071 -0.00094973238
14.41171 -0.0011118724999999998
14.41271 -0.001273927
14.41371 -0.0014358867
14.41471 -0.0015977418999999998
14.41571 -0.0017594837
14.41671 -0.0019211033
14.41771 -0.0020825921
14.41871 -0.0022439417
14.41971 -0.0024051438
14.42071 -0.0025661908
14.42171 -0.0027270745999999997
14.42271 -0.0028877877
14.42371 -0.0030483228
14.42471 -0.0032086726
14.42571 -0.0033688298999999997
14.42671 -0.0035287874
14.42771 -0.0036885380000000003
14.42871 -0.0038480742999999996
14.42971 -0.0040073894
14.43071 -0.0041664756
14.43171 -0.0043253258
14.43271 -0.0044839322000000004
14.43371 -0.0046422872
14.43471 -0.0048003829000000005
14.43571 -0.0049582111
14.43671 -0.005115764
14.43771 -0.0052730330999999995
14.43871 -0.005430009699999999
14.43971 -0.0055866854
14.44071 -0.005743052
14.44171 -0.0058991001000000005
14.44271 -0.0060548209000000006
14.44371 -0.006210205900000001
14.44471 -0.0063652464
14.44571 -0.0065199331999999995
14.44671 -0.0066742577
14.44771 -0.006828211199999999
14.44871 -0.0069817848
14.44971 -0.007134970700000001
14.45071 -0.0072877599
14.45171 -0.0074401454
14.45271 -0.0075921183
14.45371 -0.0077436714
14.45471 -0.0078947975
14.45571 -0.0080454891
14.45671 -0.0081957391
14.45771 -0.0083455401
14.45871 -0.008494885700000001
14.45971 -0.008643769999999999
14.46071 -0.0087921857
14.46171 -0.008940126999999999
14.46271 -0.0090875874
14.46371 -0.009234561
14.46471 -0.009381042
14.46571 -0.009527023899999999
14.46671 -0.0096725009
14.46771 -0.009817466300000001
14.46871 -0.0099619145
14.46971 -0.010105839
14.47071 -0.010249233
14.47171 -0.010392089
14.47271 -0.010534402
14.47371 -0.010676165
14.47471 -0.010817369
14.47571 -0.010958008
14.47671 -0.011098074999999999
14.47771 -0.011237562
14.47871 -0.01137646
14.47971 -0.011514763
14.48071 -0.011652463
14.48171 -0.011789551
14.48271 -0.011926019999999999
14.48371 -0.012061861
14.48471 -0.012197068
14.48571 -0.012331631000000001
14.48671 -0.012465545000000001
14.48771 -0.012598799
14.48871 -0.012731389
14.48971 -0.012863307000000001
14.49071 -0.012994546
14.49171 -0.0131251
14.49271 -0.013254961000000001
14.49371 -0.013384124
14.49471 -0.013512583000000002
14.49571 -0.013640332
14.49671 -0.013767365999999998
14.49771 -0.013893678000000001
14.49871 -0.014019264
14.49971 -0.014144118
14.50071 -0.014268236000000002
14.50171 -0.014391611
14.50271 -0.01451424
14.50371 -0.014636116999999999
14.50471 -0.014757234999999999
14.50571 -0.014877590999999999
14.50671 -0.014997179000000001
14.50771 -0.015115993
14.50871 -0.015234027999999998
14.50971 -0.015351278
14.51071 -0.015467736999999999
14.51171 -0.0155834
14.51271 -0.01569826
14.51371 -0.01581231
14.51471 -0.015925545
14.51571 -0.016037958
14.51671 -0.016149544000000002
14.51771 -0.016260294
14.51871 -0.016370205
14.51971 -0.016479267000000002
14.52071 -0.016587476
14.52171 -0.016694826
14.52271 -0.016801308
14.52371 -0.016906919
14.52471 -0.01701165
14.52571 -0.017115498
14.52671 -0.017218456
14.52771 -0.017320519
14.52871 -0.017421681
14.52971 -0.017521936000000002
14.53071 -0.017621281
14.53171 -0.017719709
14.53271 -0.017817217
14.53371 -0.017913799
14.53471 -0.018009452000000002
14.53571 -0.01810417
14.53671 -0.018197951
14.53771 -0.01829079
14.53871 -0.018382682
14.53971 -0.018473624
14.54071 -0.018563613
14.54171 -0.018652645
14.54271 -0.018740715
14.54371 -0.018827818
14.54471 -0.018913951999999998
14.54571 -0.018999113
14.54671 -0.019083296
14.54771 -0.019166496
14.54871 -0.019248710000000002
14.54971 -0.019329933
14.55071 -0.019410161
14.55171 -0.019489389
14.55271 -0.019567611000000002
14.55371 -0.019644825
14.55471 -0.019721025
14.55571 -0.019796206
14.55671 -0.019870362
14.55771 -0.019943491
14.55871 -0.020015588
14.55971 -0.020086647
14.56071 -0.020156665
14.56171 -0.020225639
14.56271 -0.020293561
14.56371 -0.02036043
14.56471 -0.020426240999999998
14.56571 -0.020490991
14.56671 -0.020554678
14.56771 -0.020617296
14.56871 -0.020678843
14.56971 -0.020739315
14.57071 -0.02079871
14.57171 -0.020857026
14.57271 -0.020914258
14.57371 -0.020970405999999997
14.57471 -0.021025466
14.57571 -0.021079434
14.57671 -0.02113231
14.57771 -0.021184089
14.57871 -0.021234769
14.57971 -0.021284347
14.58071 -0.021332821
14.58171 -0.021380187999999998
14.58271 -0.021426444000000003
14.58371 -0.021471585
14.58471 -0.021515611
14.58571 -0.021558515
14.58671 -0.021600297
14.58771 -0.021640951999999998
14.58871 -0.021680478
14.58971 -0.021718872
14.59071 -0.021756129
14.59171 -0.021792247
14.59271 -0.021827222
14.59371 -0.021861053
14.59471 -0.021893733000000002
14.59571 -0.021925263
14.59671 -0.021955639
14.59771 -0.021984857
14.59871 -0.022012916
14.59971 -0.022039813999999998
14.60071 -0.022065548
14.60171 -0.022090117
14.60271 -0.02211352
14.60371 -0.022135754
14.60471 -0.022156817
14.60571 -0.02217671
14.60671 -0.022195430999999998
14.60771 -0.022212981
14.60871 -0.022229357
14.60971 -0.022244561
14.61071 -0.022258590999999998
14.61171 -0.022271447
14.61271 -0.022283131
14.61371 -0.022293642
14.61471 -0.02230298
14.61571 -0.022311145
14.61671 -0.022318137
14.61771 -0.022323955
14.61871 -0.0223286
14.61971 -0.022332071999999998
14.62071 -0.02233437
14.62171 -0.022335492999999998
14.62271 -0.022335442
14.62371 -0.022334214999999998
14.62471 -0.022331813
14.62571 -0.022328233
14.62671 -0.022323475000000002
14.62771 -0.022317536
14.62871 -0.022310416
14.62971 -0.022302113999999998
14.63071 -0.022292629
14.63171 -0.022281958
14.63271 -0.022270103
14.63371 -0.02225706
14.63471 -0.022242829
14.63571 -0.02222741
14.63671 -0.022210801999999998
14.63771 -0.022193005000000002
14.63871 -0.022174018
14.63971 -0.022153842
14.64071 -0.022132476
14.64171 -0.022109924
14.64271 -0.022086184
14.64371 -0.022061256
14.64471 -0.022035145
14.64571 -0.022007848
14.64671 -0.021979369999999998
14.64771 -0.021949712
14.64871 -0.021918875
14.64971 -0.021886862
14.65071 -0.021853675
14.65171 -0.021819315000000002
14.65271 -0.021783785
14.65371 -0.021747088
14.65471 -0.021709225000000002
14.65571 -0.021670198
14.65671 -0.02163001
14.65771 -0.021588662999999998
14.65871 -0.021546156
14.65971 -0.021502495
14.66071 -0.021457677999999997
14.66171 -0.021411708
14.66271 -0.021364588
14.66371 -0.021316318
14.66471 -0.021266899
14.66571 -0.021216334
[truncated: 188,994 more chars]
