# Supplementary material for: 2D Synthetic dataset of numerical simulations of long-period seismicity in a volcanic edifice and related sensitivity kernels
Source: Data Brief. 2021 Jan 25;34:106673. doi: 10.1016/j.dib.2020.106673 (PMC7841316; doi:10.1016/j.dib.2020.106673)
Supplement: Supplementary Data S1 — Supplementary Raw Research Data. This is open data under the CC BY license http://creativecommons.org/licenses/by/4.0/ [file mmc1.zip › Dataset/OUTPUT_SEISMOGRAMS/9000_3000/disp_Z_hetero_3000_1551_SVF1e0Hz.semd]

-1.200000 0.0
-1.199000 0.0
-1.198000 0.0
-1.197000 0.0
-1.196000 0.0
-1.195000 0.0
-1.194000 0.0
-1.193000 0.0
-1.192000 0.0
-1.191000 0.0
-1.190000 0.0
-1.189000 0.0
-1.188000 0.0
-1.187000 0.0
-1.186000 0.0
-1.185000 0.0
-1.184000 0.0
-1.183000 0.0
-1.182000 0.0
-1.181000 0.0
-1.180000 0.0
-1.179000 0.0
-1.178000 0.0
-1.177000 0.0
-1.176000 0.0
-1.175000 0.0
-1.174000 0.0
-1.173000 0.0
-1.172000 0.0
-1.171000 0.0
-1.170000 0.0
-1.169000 0.0
-1.168000 0.0
-1.167000 0.0
-1.166000 0.0
-1.165000 0.0
-1.164000 0.0
-1.163000 0.0
-1.162000 0.0
-1.161000 0.0
-1.160000 0.0
-1.159000 0.0
-1.158000 0.0
-1.157000 0.0
-1.156000 0.0
-1.155000 0.0
-1.154000 0.0
-1.153000 0.0
-1.152000 0.0
-1.151000 0.0
-1.150000 0.0
-1.149000 0.0
-1.148000 0.0
-1.147000 0.0
-1.146000 0.0
-1.145000 0.0
-1.144000 0.0
-1.143000 0.0
-1.142000 0.0
-1.141000 0.0
-1.140000 0.0
-1.139000 0.0
-1.138000 0.0
-1.137000 0.0
-1.136000 0.0
-1.135000 0.0
-1.134000 0.0
-1.133000 0.0
-1.132000 0.0
-1.131000 0.0
-1.130000 0.0
-1.129000 0.0
-1.128000 0.0
-1.127000 0.0
-1.126000 0.0
-1.125000 0.0
-1.124000 0.0
-1.123000 0.0
-1.122000 0.0
-1.121000 0.0
-1.120000 0.0
-1.119000 0.0
-1.118000 0.0
-1.117000 0.0
-1.116000 0.0
-1.115000 0.0
-1.114000 0.0
-1.113000 0.0
-1.112000 0.0
-1.111000 0.0
-1.110000 0.0
-1.109000 0.0
-1.108000 0.0
-1.107000 0.0
-1.106000 0.0
-1.105000 0.0
-1.104000 0.0
-1.103000 0.0
-1.102000 0.0
-1.101000 0.0
-1.100000 0.0
-1.099000 0.0
-1.098000 0.0
-1.097000 0.0
-1.096000 0.0
-1.095000 0.0
-1.094000 0.0
-1.093000 0.0
-1.092000 0.0
-1.091000 0.0
-1.090000 0.0
-1.089000 0.0
-1.088000 0.0
-1.087000 0.0
-1.086000 0.0
-1.085000 0.0
-1.084000 0.0
-1.083000 0.0
-1.082000 0.0
-1.081000 0.0
-1.080000 0.0
-1.079000 0.0
-1.078000 0.0
-1.077000 0.0
-1.076000 0.0
-1.075000 0.0
-1.074000 0.0
-1.073000 0.0
-1.072000 0.0
-1.071000 0.0
-1.070000 0.0
-1.069000 0.0
-1.068000 0.0
-1.067000 0.0
-1.066000 0.0
-1.065000 0.0
-1.064000 0.0
-1.063000 0.0
-1.062000 0.0
-1.061000 0.0
-1.060000 0.0
-1.059000 0.0
-1.058000 0.0
-1.057000 0.0
-1.056000 0.0
-1.055000 0.0
-1.054000 0.0
-1.053000 0.0
-1.052000 0.0
-1.051000 0.0
-1.050000 0.0
-1.049000 0.0
-1.048000 0.0
-1.047000 0.0
-1.046000 0.0
-1.045000 0.0
-1.044000 0.0
-1.043000 0.0
-1.042000 0.0
-1.041000 0.0
-1.040000 0.0
-1.039000 0.0
-1.038000 0.0
-1.037000 0.0
-1.036000 0.0
-1.035000 0.0
-1.034000 0.0
-1.033000 0.0
-1.032000 0.0
-1.031000 0.0
-1.030000 0.0
-1.029000 0.0
-1.028000 0.0
-1.027000 0.0
-1.026000 0.0
-1.025000 0.0
-1.024000 0.0
-1.023000 0.0
-1.022000 0.0
-1.021000 0.0
-1.020000 0.0
-1.019000 0.0
-1.018000 0.0
-1.017000 0.0
-1.016000 0.0
-1.015000 0.0
-1.014000 0.0
-1.013000 0.0
-1.012000 0.0
-1.011000 0.0
-1.010000 0.0
-1.009000 0.0
-1.008000 0.0
-1.007000 0.0
-1.006000 0.0
-1.005000 0.0
-1.004000 0.0
-1.003000 0.0
-1.002000 0.0
-1.001000 0.0
-1.000000 0.0
-0.9990000 0.0
-0.9980000 0.0
-0.9970000 0.0
-0.9960000 0.0
-0.9950000 0.0
-0.9940000 0.0
-0.9930000 0.0
-0.9920000 0.0
-0.9910000 0.0
-0.9900000 0.0
-0.9890000 0.0
-0.9880000 0.0
-0.9870000 0.0
-0.9860000 0.0
-0.9850000 0.0
-0.9840000 0.0
-0.9830000 0.0
-0.9820000 0.0
-0.9810000 0.0
-0.9800000 0.0
-0.9790000 0.0
-0.9780000 0.0
-0.9770000 0.0
-0.9760000 0.0
-0.9750000 0.0
-0.9740000 0.0
-0.9730000 0.0
-0.9720000 0.0
-0.9710000 0.0
-0.9700000 0.0
-0.9690000 0.0
-0.9680000 0.0
-0.9670000 0.0
-0.9660000 0.0
-0.9650000 0.0
-0.9640000 0.0
-0.9630000 0.0
-0.9620000 0.0
-0.9610000 0.0
-0.9600000 0.0
-0.9590000 0.0
-0.9580000 0.0
-0.9570000 0.0
-0.9560000 0.0
-0.9550000 0.0
-0.9540000 0.0
-0.9530000 0.0
-0.9520000 0.0
-0.9510000 0.0
-0.9500000 0.0
-0.9490000 0.0
-0.9480000 0.0
-0.9470000 0.0
-0.9460000 0.0
-0.9450000 0.0
-0.9440000 0.0
-0.9430000 0.0
-0.9420000 0.0
-0.9410000 0.0
-0.9400000 0.0
-0.9390000 0.0
-0.9380000 0.0
-0.9370000 0.0
-0.9360000 0.0
-0.9350000 0.0
-0.9340000 0.0
-0.9330000 0.0
-0.9320000 0.0
-0.9310000 0.0
-0.9300000 0.0
-0.9290000 0.0
-0.9280000 0.0
-0.9270000 0.0
-0.9260000 0.0
-0.9250000 0.0
-0.9240000 0.0
-0.9230000 0.0
-0.9220000 0.0
-0.9210000 0.0
-0.9200000 0.0
-0.9190000 0.0
-0.9180000 0.0
-0.9170000 0.0
-0.9160000 0.0
-0.9150000 0.0
-0.9140000 0.0
-0.9130000 0.0
-0.9120000 0.0
-0.9110000 0.0
-0.9100000 0.0
-0.9090000 0.0
-0.9080000 0.0
-0.9070000 0.0
-0.9060000 0.0
-0.9050000 0.0
-0.9040000 0.0
-0.9030000 0.0
-0.9020000 0.0
-0.9010000 0.0
-0.9000000 0.0
-0.8990000 0.0
-0.8980000 0.0
-0.8970000 0.0
-0.8960000 0.0
-0.8950000 0.0
-0.8940000 0.0
-0.8930000 0.0
-0.8920000 0.0
-0.8910000 0.0
-0.8900000 0.0
-0.8890000 0.0
-0.8880000 0.0
-0.8870000 0.0
-0.8860000 0.0
-0.8850000 0.0
-0.8840000 0.0
-0.8830000 0.0
-0.8820000 0.0
-0.8810000 0.0
-0.8800000 0.0
-0.8790000 0.0
-0.8780000 0.0
-0.8770000 0.0
-0.8760000 0.0
-0.8750000 0.0
-0.8740000 0.0
-0.8730000 0.0
-0.8720000 0.0
-0.8710000 0.0
-0.8700000 0.0
-0.8690000 0.0
-0.8680000 0.0
-0.8670000 0.0
-0.8660000 0.0
-0.8650000 0.0
-0.8640000 0.0
-0.8630000 0.0
-0.8620000 0.0
-0.8610000 0.0
-0.8600000 0.0
-0.8590000 0.0
-0.8580000 0.0
-0.8570000 0.0
-0.8560000 0.0
-0.8550000 0.0
-0.8540000 0.0
-0.8530000 0.0
-0.8520000 0.0
-0.8510000 0.0
-0.8500000 0.0
-0.8490000 0.0
-0.8480000 0.0
-0.8470000 0.0
-0.8460000 0.0
-0.8450000 0.0
-0.8440000 0.0
-0.8430000 0.0
-0.8420000 0.0
-0.8410000 0.0
-0.8400000 0.0
-0.8390000 0.0
-0.8380000 0.0
-0.8370000 0.0
-0.8360000 0.0
-0.8350000 0.0
-0.8340000 0.0
-0.8330000 0.0
-0.8320000 0.0
-0.8310000 0.0
-0.8300000 0.0
-0.8290000 0.0
-0.8280000 0.0
-0.8270000 0.0
-0.8260000 0.0
-0.8250000 0.0
-0.8240000 0.0
-0.8230000 0.0
-0.8220000 0.0
-0.8210000 0.0
-0.8200000 0.0
-0.8190000 0.0
-0.8180000 0.0
-0.8170000 0.0
-0.8160000 0.0
-0.8150000 0.0
-0.8140000 0.0
-0.8130000 0.0
-0.8120000 0.0
-0.8110000 0.0
-0.8100000 0.0
-0.8090000 0.0
-0.8080000 0.0
-0.8070000 0.0
-0.8060000 0.0
-0.8050000 0.0
-0.8040000 0.0
-0.8030000 0.0
-0.8020000 0.0
-0.8010000 0.0
-0.8000000 0.0
-0.7990000 0.0
-0.7980000 0.0
-0.7970000 0.0
-0.7960000 0.0
-0.7950000 0.0
-0.7940000 0.0
-0.7930000 0.0
-0.7920000 0.0
-0.7910000 0.0
-0.7900000 0.0
-0.7890000 0.0
-0.7880000 0.0
-0.7870000 0.0
-0.7860000 0.0
-0.7850000 0.0
-0.7840000 0.0
-0.7830000 0.0
-0.7820000 0.0
-0.7810000 0.0
-0.7800000 0.0
-0.7790000 0.0
-0.7780000 0.0
-0.7770000 0.0
-0.7760000 0.0
-0.7750000 0.0
-0.7740000 0.0
-0.7730000 0.0
-0.7720000 0.0
-0.7710000 0.0
-0.7700000 0.0
-0.7690000 0.0
-0.7680000 0.0
-0.7670000 0.0
-0.7660000 0.0
-0.7650000 0.0
-0.7640000 0.0
-0.7630000 0.0
-0.7620000 0.0
-0.7610000 0.0
-0.7600000 0.0
-0.7590000 0.0
-0.7580000 0.0
-0.7570000 0.0
-0.7560000 0.0
-0.7550000 0.0
-0.7540000 0.0
-0.7530000 0.0
-0.7520000 0.0
-0.7510000 0.0
-0.7500000 0.0
-0.7490000 0.0
-0.7480000 0.0
-0.7470000 0.0
-0.7460000 0.0
-0.7450000 0.0
-0.7440000 0.0
-0.7430000 0.0
-0.7420000 0.0
-0.7410000 0.0
-0.7400000 0.0
-0.7390000 0.0
-0.7380000 0.0
-0.7370000 0.0
-0.7360000 0.0
-0.7350000 0.0
-0.7340000 0.0
-0.7330000 0.0
-0.7320000 0.0
-0.7310000 0.0
-0.7300000 0.0
-0.7290000 0.0
-0.7280000 0.0
-0.7270000 0.0
-0.7260000 0.0
-0.7250000 0.0
-0.7240000 0.0
-0.7230000 0.0
-0.7220000 0.0
-0.7210000 0.0
-0.7200000 0.0
-0.7190000 0.0
-0.7180000 0.0
-0.7170000 0.0
-0.7160000 0.0
-0.7150000 0.0
-0.7140000 0.0
-0.7130000 0.0
-0.7120000 0.0
-0.7110000 0.0
-0.7100000 0.0
-0.7090000 0.0
-0.7080000 0.0
-0.7070000 0.0
-0.7060000 0.0
-0.7050000 0.0
-0.7040000 0.0
-0.7030000 0.0
-0.7020000 0.0
-0.7010000 0.0
-0.7000000 0.0
-0.6990000 0.0
-0.6980000 0.0
-0.6970000 0.0
-0.6960000 0.0
-0.6950000 0.0
-0.6940000 0.0
-0.6930000 0.0
-0.6920000 0.0
-0.6910000 0.0
-0.6900000 0.0
-0.6890000 0.0
-0.6880000 0.0
-0.6870000 0.0
-0.6860000 0.0
-0.6850000 0.0
-0.6840000 0.0
-0.6830000 0.0
-0.6820000 0.0
-0.6810000 0.0
-0.6800000 0.0
-0.6790000 0.0
-0.6780000 0.0
-0.6770000 0.0
-0.6760000 0.0
-0.6750000 0.0
-0.6740000 0.0
-0.6730000 0.0
-0.6720000 0.0
-0.6710000 0.0
-0.6700000 0.0
-0.6690000 0.0
-0.6680000 0.0
-0.6670000 0.0
-0.6660000 0.0
-0.6650000 0.0
-0.6640000 0.0
-0.6630000 0.0
-0.6620000 0.0
-0.6610000 0.0
-0.6600000 0.0
-0.6590000 0.0
-0.6580000 0.0
-0.6570000 0.0
-0.6560000 0.0
-0.6550000 0.0
-0.6540000 0.0
-0.6530000 0.0
-0.6520000 0.0
-0.6510000 0.0
-0.6500000 0.0
-0.6490000 0.0
-0.6480000 0.0
-0.6470000 0.0
-0.6460000 0.0
-0.6450000 0.0
-0.6440000 0.0
-0.6430000 0.0
-0.6420000 0.0
-0.6410000 0.0
-0.6400000 0.0
-0.6390000 0.0
-0.6380000 0.0
-0.6370000 0.0
-0.6360000 0.0
-0.6350000 0.0
-0.6340000 0.0
-0.6330000 0.0
-0.6320000 0.0
-0.6310000 0.0
-0.6300000 0.0
-0.6290000 0.0
-0.6280000 0.0
-0.6270000 0.0
-0.6260000 0.0
-0.6250000 0.0
-0.6240000 0.0
-0.6230000 0.0
-0.6220000 0.0
-0.6210000 0.0
-0.6200000 0.0
-0.6190000 0.0
-0.6180000 0.0
-0.6170000 0.0
-0.6160000 0.0
-0.6150000 0.0
-0.6140000 0.0
-0.6130000 0.0
-0.6120000 0.0
-0.6110000 0.0
-0.6100000 0.0
-0.6090000 0.0
-0.6080000 0.0
-0.6070000 0.0
-0.6060000 0.0
-0.6050000 0.0
-0.6040000 0.0
-0.6030000 0.0
-0.6020000 0.0
-0.6010000 0.0
-0.6000000 0.0
-0.5990000 0.0
-0.5980000 0.0
-0.5970000 0.0
-0.5960000 0.0
-0.5950000 0.0
-0.5940000 0.0
-0.5930000 0.0
-0.5920000 0.0
-0.5910000 0.0
-0.5900000 0.0
-0.5890000 0.0
-0.5880000 0.0
-0.5870000 0.0
-0.5860000 0.0
-0.5850000 0.0
-0.5840000 0.0
-0.5830000 0.0
-0.5820000 0.0
-0.5810000 0.0
-0.5800000 0.0
-0.5790000 0.0
-0.5780000 0.0
-0.5770000 0.0
-0.5760000 0.0
-0.5750000 0.0
-0.5740000 0.0
-0.5730000 0.0
-0.5720000 0.0
-0.5710000 0.0
-0.5700000 0.0
-0.5690000 0.0
-0.5680000 0.0
-0.5670000 0.0
-0.5660000 0.0
-0.5650000 0.0
-0.5640000 0.0
-0.5630000 0.0
-0.5620000 0.0
-0.5610000 0.0
-0.5600000 0.0
-0.5590000 0.0
-0.5580000 0.0
-0.5570000 0.0
-0.5560000 0.0
-0.5550000 0.0
-0.5540000 0.0
-0.5530000 0.0
-0.5520000 0.0
-0.5510000 0.0
-0.5500000 0.0
-0.5490000 0.0
-0.5480000 0.0
-0.5470000 0.0
-0.5460000 0.0
-0.5450000 0.0
-0.5440000 0.0
-0.5430000 0.0
-0.5420000 0.0
-0.5410000 0.0
-0.5400000 0.0
-0.5390000 0.0
-0.5380000 0.0
-0.5370000 0.0
-0.5360000 0.0
-0.5350000 0.0
-0.5340000 0.0
-0.5330000 0.0
-0.5320000 0.0
-0.5310000 0.0
-0.5300000 0.0
-0.5290000 0.0
-0.5280000 0.0
-0.5270000 0.0
-0.5260000 0.0
-0.5250000 0.0
-0.5240000 0.0
-0.5230000 0.0
-0.5220000 0.0
-0.5210000 0.0
-0.5200000 0.0
-0.5190000 0.0
-0.5180000 0.0
-0.5170000 0.0
-0.5160000 0.0
-0.5150000 0.0
-0.5140000 0.0
-0.5130000 0.0
-0.5120000 0.0
-0.5110000 0.0
-0.5100000 0.0
-0.5090000 0.0
-0.5080000 0.0
-0.5070000 0.0
-0.5060000 0.0
-0.5050000 0.0
-0.5040000 0.0
-0.5030000 0.0
-0.5020000 0.0
-0.5010000 0.0
-0.5000000 0.0
-0.4990000 0.0
-0.4980000 0.0
-0.4970000 0.0
-0.4960000 0.0
-0.4950000 0.0
-0.4940000 0.0
-0.4930000 0.0
-0.4920000 0.0
-0.4910000 0.0
-0.4900000 0.0
-0.4890000 0.0
-0.4880000 0.0
-0.4870000 0.0
-0.4860000 0.0
-0.4850000 0.0
-0.4840000 0.0
-0.4830000 0.0
-0.4820000 0.0
-0.4810000 0.0
-0.4800000 0.0
-0.4790000 0.0
-0.4780000 0.0
-0.4770000 0.0
-0.4760000 0.0
-0.4750000 0.0
-0.4740000 0.0
-0.4730000 0.0
-0.4720000 0.0
-0.4710000 0.0
-0.4700000 0.0
-0.4690000 0.0
-0.4680000 0.0
-0.4670000 0.0
-0.4660000 0.0
-0.4650000 0.0
-0.4640000 0.0
-0.4630000 0.0
-0.4620000 0.0
-0.4610000 0.0
-0.4600000 0.0
-0.4590000 0.0
-0.4580000 0.0
-0.4570000 0.0
-0.4560000 0.0
-0.4550000 0.0
-0.4540000 0.0
-0.4530000 0.0
-0.4520000 0.0
-0.4510000 0.0
-0.4500000 0.0
-0.4490000 0.0
-0.4480000 0.0
-0.4470000 0.0
-0.4460000 0.0
-0.4450000 0.0
-0.4440000 0.0
-0.4430000 0.0
-0.4420000 0.0
-0.4410000 0.0
-0.4400000 0.0
-0.4390000 0.0
-0.4380000 0.0
-0.4370000 0.0
-0.4360000 0.0
-0.4350000 0.0
-0.4340000 0.0
-0.4330000 0.0
-0.4320000 0.0
-0.4310000 0.0
-0.4300000 0.0
-0.4290000 0.0
-0.4280000 0.0
-0.4270000 0.0
-0.4260000 0.0
-0.4250000 0.0
-0.4240000 0.0
-0.4230000 0.0
-0.4220000 0.0
-0.4210000 0.0
-0.4200000 0.0
-0.4190000 0.0
-0.4180000 0.0
-0.4170000 0.0
-0.4160000 0.0
-0.4150000 0.0
-0.4140000 0.0
-0.4130000 0.0
-0.4120000 0.0
-0.4110000 0.0
-0.4100000 0.0
-0.4090000 0.0
-0.4080000 0.0
-0.4070000 0.0
-0.4060000 0.0
-0.4050000 0.0
-0.4040000 0.0
-0.4030000 0.0
-0.4020000 0.0
-0.4010000 0.0
-0.4000000 0.0
-0.3990000 0.0
-0.3980000 0.0
-0.3970000 0.0
-0.3960000 0.0
-0.3950000 0.0
-0.3940000 0.0
-0.3930000 0.0
-0.3920000 0.0
-0.3910000 0.0
-0.3900000 0.0
-0.3890000 0.0
-0.3880000 0.0
-0.3870000 0.0
-0.3860000 0.0
-0.3850000 0.0
-0.3840000 0.0
-0.3830000 0.0
-0.3820000 0.0
-0.3810000 0.0
-0.3800000 0.0
-0.3790000 0.0
-0.3780000 0.0
-0.3770000 0.0
-0.3760000 0.0
-0.3750000 0.0
-0.3740000 0.0
-0.3730000 0.0
-0.3720000 0.0
-0.3710000 0.0
-0.3700000 0.0
-0.3690000 0.0
-0.3680000 0.0
-0.3670000 0.0
-0.3660000 0.0
-0.3650000 0.0
-0.3640000 0.0
-0.3630000 0.0
-0.3620000 0.0
-0.3610000 0.0
-0.3600000 0.0
-0.3590000 0.0
-0.3580000 0.0
-0.3570000 0.0
-0.3560000 0.0
-0.3550000 0.0
-0.3540000 0.0
-0.3530000 0.0
-0.3520000 0.0
-0.3510000 0.0
-0.3500000 0.0
-0.3490000 0.0
-0.3480000 0.0
-0.3470000 0.0
-0.3460000 0.0
-0.3450000 0.0
-0.3440000 0.0
-0.3430000 0.0
-0.3420000 0.0
-0.3410000 0.0
-0.3400000 0.0
-0.3390000 0.0
-0.3380000 0.0
-0.3370000 0.0
-0.3360000 0.0
-0.3350000 0.0
-0.3340000 0.0
-0.3330000 0.0
-0.3320000 0.0
-0.3310000 0.0
-0.3300000 0.0
-0.3290000 0.0
-0.3280000 0.0
-0.3270000 0.0
-0.3260000 0.0
-0.3250000 0.0
-0.3240000 0.0
-0.3230000 0.0
-0.3220000 0.0
-0.3210000 0.0
-0.3200000 0.0
-0.3190000 0.0
-0.3180000 0.0
-0.3170000 0.0
-0.3160000 0.0
-0.3150000 0.0
-0.3140000 0.0
-0.3130000 0.0
-0.3120000 0.0
-0.3110000 0.0
-0.3100000 0.0
-0.3090000 0.0
-0.3080000 0.0
-0.3070000 0.0
-0.3060000 0.0
-0.3050000 0.0
-0.3040000 0.0
-0.3030000 0.0
-0.3020000 0.0
-0.3010000 0.0
-0.3000000 0.0
-0.2990000 0.0
-0.2980000 0.0
-0.2970000 0.0
-0.2960000 0.0
-0.2950000 0.0
-0.2940000 0.0
-0.2930000 0.0
-0.2920000 0.0
-0.2910000 0.0
-0.2900000 0.0
-0.2890000 0.0
-0.2880000 0.0
-0.2870000 0.0
-0.2860000 0.0
-0.2850000 0.0
-0.2840000 0.0
-0.2830000 0.0
-0.2820000 0.0
-0.2810000 0.0
-0.2800000 0.0
-0.2790000 0.0
-0.2780000 0.0
-0.2770000 0.0
-0.2760000 0.0
-0.2750000 0.0
-0.2740000 0.0
-0.2730000 0.0
-0.2720000 0.0
-0.2710000 0.0
-0.2700000 0.0
-0.2690000 0.0
-0.2680000 0.0
-0.2670000 0.0
-0.2660000 0.0
-0.2650000 0.0
-0.2640000 0.0
-0.2630000 0.0
-0.2620000 0.0
-0.2610000 0.0
-0.2600000 0.0
-0.2590000 0.0
-0.2580000 0.0
-0.2570000 0.0
-0.2560000 0.0
-0.2550000 0.0
-0.2540000 0.0
-0.2530000 0.0
-0.2520000 0.0
-0.2510000 0.0
-0.2500000 0.0
-0.2490000 0.0
-0.2480000 0.0
-0.2470000 0.0
-0.2460000 0.0
-0.2450000 0.0
-0.2440000 0.0
-0.2430000 0.0
-0.2420000 0.0
-0.2410000 0.0
-0.2400000 0.0
-0.2390000 0.0
-0.2380000 0.0
-0.2370000 0.0
-0.2360000 0.0
-0.2350000 0.0
-0.2340000 0.0
-0.2330000 0.0
-0.2320000 0.0
-0.2310000 0.0
-0.2300000 0.0
-0.2290000 0.0
-0.2280000 0.0
-0.2270000 0.0
-0.2260000 0.0
-0.2250000 0.0
-0.2240000 0.0
-0.2230000 0.0
-0.2220000 0.0
-0.2210000 0.0
-0.2200000 0.0
-0.2190000 0.0
-0.2180000 0.0
-0.2170000 0.0
-0.2160000 0.0
-0.2150000 0.0
-0.2140000 0.0
-0.2130000 0.0
-0.2120000 0.0
-0.2110000 0.0
-0.2100000 0.0
-0.2090000 0.0
-0.2080000 0.0
-0.2070000 0.0
-0.2060000 0.0
-0.2050000 0.0
-0.2040000 0.0
-0.2030000 0.0
-0.2020000 0.0
-0.2010000 0.0
-0.2000000 0.0
-0.1990000 0.0
-0.1980000 0.0
-0.1970000 0.0
-0.1960000 0.0
-0.1950000 0.0
-0.1940000 0.0
-0.1930000 0.0
-0.1920000 0.0
-0.1910000 0.0
-0.1900000 0.0
-0.1890000 -1.5908758e-36
-0.1880000 -3.5588659e-36
-0.1870000 -5.7369826e-36
-0.1860000 -7.9067795e-36
-0.1850000 -9.817877100000001e-36
-0.1840000 -1.1247378000000001e-35
-0.1830000 -1.1950753000000001e-35
-0.1820000 -1.1737028000000001e-35
-0.1810000 -1.0499394e-35
-0.1800000 -8.2028341e-36
-0.1790000 -4.8680099999999995e-36
-0.1780000 0.0
-0.1770000 4.6938782e-36
-0.1760000 9.5420388e-36
-0.1750000 1.4041165e-35
-0.1740000 1.7674071e-35
-0.1730000 1.9960261000000002e-35
-0.1720000 2.0472083e-35
-0.1710000 1.8925791e-35
-0.1700000 1.5197341e-35
-0.1690000 9.343951200000001e-36
-0.1680000 1.5894638e-36
-0.1670000 -7.5183272e-36
-0.1660000 -1.7312678e-35
-0.1650000 -2.7005129e-35
-0.1640000 -3.5622334e-35
-0.1630000 -4.219098e-35
-0.1620000 -4.5773559999999997e-35
-0.1610000 -4.5606340999999997e-35
-0.1600000 -4.1179503e-35
-0.1590000 -3.2315555000000003e-35
-0.1580000 -1.9258269000000002e-35
-0.1570000 -2.5439027e-36
-0.1560000 1.6764688e-35
-0.1550000 3.7296025e-35
-0.1540000 5.7375872e-35
-0.1530000 7.5152009e-35
-0.1520000 8.877122199999999e-35
-0.1510000 9.6545366e-35
-0.1500000 9.7125562e-35
-0.1490000 8.965308499999999e-35
-0.1480000 7.39237e-35
-0.1470000 5.0501958e-35
-0.1460000 2.0643958000000002e-35
-0.1450000 -1.3579791e-35
-0.1440000 -4.9453464e-35
-0.1430000 -8.3802706e-35
-0.1420000 -1.1322762000000002e-34
-0.1410000 -1.3438323e-34
-0.1400000 -1.4430419e-34
-0.1390000 -1.4073557e-34
-0.1380000 -1.2242437e-34
-0.1370000 -8.936654699999999e-35
-0.1360000 -4.2923628000000003e-35
-0.1350000 1.4083087e-35
-0.1340000 7.749435200000001e-35
-0.1330000 1.4205451e-34
-0.1320000 2.0177276e-34
-0.1310000 2.5037904e-34
-0.1300000 2.8189472e-34
-0.1290000 2.9122869e-34
-0.1280000 2.7475875e-34
-0.1270000 2.3083189e-34
-0.1260000 1.6019569e-34
-0.1250000 6.6129978e-35
-0.1240000 -4.5467167e-35
-0.1230000 -1.6637114e-34
-0.1220000 -2.8649048e-34
-0.1210000 -3.9460525e-34
-0.1200000 -4.7927345e-34
-0.1190000 -5.2990753e-34
-0.1180000 -5.3781894e-34
-0.1170000 -4.9726488999999994e-34
-0.1160000 -4.0633006e-34
-0.1150000 -2.6754806e-34
-0.1140000 -8.818518800000001e-35
-0.1130000 1.1988225000000001e-34
-0.1120000 3.4073609e-34
-0.1110000 5.554318799999999e-34
-0.1100000 7.4340411e-34
-0.1090000 8.8419768e-34
-0.1080000 9.593751500000001e-34
-0.1070000 9.544627399999999e-34
-0.1060000 8.6074842e-34
-0.1050000 6.767472500000001e-34
-0.1040000 4.0917101e-34
-0.1030000 7.3232961e-35
-0.1020000 -3.0779300999999997e-34
-0.1010000 -7.038146200000001e-34
-0.1000000 -1.0799435e-33
-9.8999999E-02 -1.3991862e-33
-9.7999997E-02 -1.625628e-33
-9.7000003E-02 -1.7279038e-33
-9.6000001E-02 -1.6825995e-33
-9.4999999E-02 -1.4773261e-33
-9.3999997E-02 -1.1130957e-33
-9.3000002E-02 -6.057393300000001e-34
-9.2000000E-02 1.3904307e-35
-9.0999998E-02 7.0116172e-34
-9.0000004E-02 1.4001248e-33
-8.9000002E-02 2.0475684e-33
-8.8000000E-02 2.5779897e-33
-8.6999997E-02 2.9294172000000003e-33
-8.6000003E-02 3.0495345e-33
-8.5000001E-02 2.9015913e-33
-8.3999999E-02 2.4695219e-33
-8.2999997E-02 1.7617242e-33
-8.2000002E-02 8.129743e-34
-8.1000000E-02 -3.1587766000000004e-34
-7.9999998E-02 -1.5406601e-33
-7.9000004E-02 -2.7590938999999996e-33
-7.8000002E-02 -3.8582483e-33
-7.7000000E-02 -4.7238015e-33
-7.5999998E-02 -5.2504384999999994e-33
-7.5000003E-02 -5.352551e-33
-7.4000001E-02 -4.9742892e-33
-7.2999999E-02 -4.0979309e-33
-7.1999997E-02 -2.7496787e-33
-7.1000002E-02 -1.0020023000000001e-33
-7.0000000E-02 1.0280279e-33
-6.8999998E-02 3.1847006e-33
-6.8000004E-02 5.2838322e-33
-6.7000002E-02 7.126652e-33
-6.6000000E-02 8.51653e-33
-6.4999998E-02 9.277296399999999e-33
-6.4000003E-02 9.2716382e-33
-6.3000001E-02 8.4178849e-33
-6.1999999E-02 6.7034678e-33
-6.1000001E-02 4.1934372e-33
-5.9999999E-02 1.0327507000000001e-33
-5.9000000E-02 -2.5585507e-33
-5.7999998E-02 -6.297589300000001e-33
-5.7000000E-02 -9.8579654e-33
-5.6000002E-02 -1.2895127e-32
-5.5000000E-02 -1.5076072e-32
-5.4000001E-02 -1.6111127000000001e-32
-5.2999999E-02 -1.5785074e-32
-5.2000001E-02 -1.3984713e-32
-5.0999999E-02 -1.0719929e-32
-5.0000001E-02 -6.1356713e-33
-4.8999999E-02 -5.1277052e-34
-4.8000000E-02 5.7436301e-33
-4.6999998E-02 1.2128257e-32
-4.6000000E-02 1.8071588e-32
-4.5000002E-02 2.2985353e-32
-4.4000000E-02 2.6314467e-32
-4.3000001E-02 2.7591281e-32
-4.1999999E-02 2.6487423e-32
-4.1000001E-02 2.2858199e-32
-3.9999999E-02 1.6774741e-32
-3.9000001E-02 8.5396513e-33
-3.7999999E-02 -1.3169316e-33
-3.7000000E-02 -1.2062544e-32
-3.5999998E-02 -2.2808701999999997e-32
-3.5000000E-02 -3.2576227e-32
-3.4000002E-02 -4.0375521999999997e-32
-3.3000000E-02 -4.5295994e-32
-3.2000002E-02 -4.6597289e-32
-3.0999999E-02 -4.3794222e-32
-2.9999999E-02 -3.6726923e-32
-2.8999999E-02 -2.5608328e-32
-2.8000001E-02 -1.1042333e-32
-2.7000001E-02 5.9919918e-33
-2.6000001E-02 2.4192103e-32
-2.5000000E-02 4.2018459e-32
-2.4000000E-02 5.781135399999999e-32
-2.3000000E-02 6.9930462e-32
-2.2000000E-02 7.6906539e-32
-2.1000000E-02 7.7592656e-32
-2.0000000E-02 7.1301052e-32
-1.8999999E-02 5.791159699999999e-32
-1.7999999E-02 3.7939183e-32
-1.7000001E-02 1.2549745e-32
-1.6000001E-02 -1.648168e-32
-1.5000000E-02 -4.6872704e-32
-1.4000000E-02 -7.5991853e-32
-1.3000000E-02 -1.0106434e-31
-1.2000000E-02 -1.1941129e-31
-1.1000000E-02 -1.2870388e-31
-9.9999998E-03 -1.272104e-31
-8.9999996E-03 -1.1401318e-31
-8.0000004E-03 -8.9172294e-32
-7.0000002E-03 -5.3816065e-32
-6.0000001E-03 -1.0142647000000001e-32
-4.9999999E-03 3.8676037e-32
-4.0000002E-03 8.868891800000001e-32
-3.0000000E-03 1.3545077e-31
-2.0000001E-03 1.7438047000000001e-31
-1.0000000E-03 2.0116665e-31
0.0000000E+00 2.1218867e-31
1.0000000E-03 2.0491546e-31
2.0000001E-03 1.7824377e-31
3.0000000E-03 1.3273872000000001e-31
4.0000002E-03 7.0745245e-32
4.9999999E-03 -3.6527683e-33
6.0000001E-03 -8.483672199999999e-32
7.0000002E-03 -1.6601830000000001e-31
8.0000004E-03 -2.3974771000000003e-31
8.9999996E-03 -2.985327e-31
9.9999998E-03 -3.3552253e-31
1.1000000E-02 -3.4520059e-31
1.2000000E-02 -3.2402325e-31
1.3000000E-02 -2.7094063e-31
1.4000000E-02 -1.877403e-31
1.5000000E-02 -7.916434699999999e-32
1.6000001E-02 4.7233263999999994e-32
1.7000001E-02 1.8150219e-31
1.7999999E-02 3.1197315000000003e-31
1.8999999E-02 4.2616166e-31
2.0000000E-02 5.1183816000000005e-31
2.1000000E-02 5.5818305e-31
2.2000000E-02 5.5692994e-31
2.3000000E-02 5.0339062e-31
2.4000000E-02 3.972563e-31
2.5000000E-02 2.4307858e-31
2.6000001E-02 5.0353403e-32
2.7000001E-02 -1.6684096000000002e-31
2.8000001E-02 -3.9066482000000004e-31
2.8999999E-02 -6.0077029e-31
2.9999999E-02 -7.759168600000001e-31
3.0999999E-02 -8.9584109e-31
3.2000002E-02 -9.432368e-31
3.3000000E-02 -9.056770299999999e-31
3.4000002E-02 -7.7729733e-31
3.5000000E-02 -5.6006179e-31
3.5999998E-02 -2.6445269e-31
3.7000000E-02 9.054127700000001e-32
3.7999999E-02 4.7821355e-31
3.9000001E-02 8.6571823e-31
3.9999999E-02 1.2163836e-30
4.1000001E-02 1.4926338e-30
4.1999999E-02 1.6593246e-30
4.3000001E-02 1.6872411e-30
4.4000000E-02 1.5564627000000001e-30
4.5000002E-02 1.2592827000000002e-30
4.6000000E-02 8.0237231e-31
4.6999998E-02 2.0791222e-31
4.8000000E-02 -4.8652539e-31
4.8999999E-02 -1.2294771e-30
5.0000001E-02 -1.9584972e-30
5.0999999E-02 -2.6043846999999996e-30
5.2000001E-02 -3.0965125e-30
5.2999999E-02 -3.3689227e-30
5.4000001E-02 -3.3667518999999996e-30
5.5000000E-02 -3.0524726e-30
5.6000002E-02 -2.411388e-30
5.7000000E-02 -1.4558264e-30
5.7999998E-02 -2.2752132e-31
5.9000000E-02 1.2022431e-30
5.9999999E-02 2.7350001e-30
6.1000001E-02 4.2500839e-30
6.1999999E-02 5.6121315e-30
6.3000001E-02 6.6807746e-30
6.4000003E-02 7.3219856e-30
6.4999998E-02 7.4203322e-30
6.6000000E-02 6.8912422e-30
6.7000002E-02 5.6922578999999996e-30
6.8000004E-02 3.8322253e-30
6.8999998E-02 1.3773975999999999e-30
7.0000000E-02 -1.5464485e-30
7.1000002E-02 -4.7565768e-30
7.1999997E-02 -8.020945100000001e-30
7.2999999E-02 -1.1071007000000001e-29
7.4000001E-02 -1.3619307e-29
7.5000003E-02 -1.5381112e-29
7.5999998E-02 -1.6098869e-29
7.7000000E-02 -1.5567909e-29
7.8000002E-02 -1.3661491e-29
7.9000004E-02 -1.0353057000000001e-29
7.9999998E-02 -5.7334708e-30
8.1000000E-02 -2.1062479999999997e-32
8.2000002E-02 6.4374379e-30
8.2999997E-02 1.3176625e-29
8.3999999E-02 1.963375e-29
8.5000001E-02 2.5181847000000002e-29
8.6000003E-02 2.917399e-29
8.6999997E-02 3.0997006e-29
8.8000000E-02 3.0131950000000003e-29
8.9000002E-02 2.6217666e-29
9.0000004E-02 1.9112793e-29
9.0999998E-02 8.950887e-30
9.2000000E-02 -3.8172053999999995e-30
9.3000002E-02 -1.8399697e-29
9.3999997E-02 -3.366467e-29
9.4999999E-02 -4.8170324e-29
9.6000001E-02 -6.0228381e-29
9.7000003E-02 -6.8002546e-29
9.7999997E-02 -6.964159400000001e-29
9.8999999E-02 -6.344388e-29
0.1000000 -4.8046879e-29
0.1010000 -2.2631929e-29
0.1020000 1.2868908e-29
0.1030000 5.7580288e-29
0.1040000 1.0952428e-28
0.1050000 1.6551516999999998e-28
0.1060000 2.2112977e-28
0.1070000 2.7077396e-28
0.1080000 3.0786353e-28
0.1090000 3.2513263e-28
0.1100000 3.1507678000000002e-28
0.1110000 2.7052808000000003e-28
0.1120000 1.8535018e-28
0.1130000 5.5227076e-29
0.1140000 -1.2149235e-28
0.1150000 -3.4294673e-28
0.1160000 -6.0297737e-28
0.1170000 -8.904830500000001e-28
0.1180000 -1.188999e-27
0.1190000 -1.4765887e-27
0.1200000 -1.7261356e-27
0.1210000 -1.9061133e-27
0.1220000 -1.9818918e-27
0.1230000 -1.9176170000000003e-27
0.1240000 -1.6786649e-27
0.1250000 -1.2346243e-27
0.1260000 -5.627212600000001e-28
0.1270000 3.4846452e-28
0.1280000 1.4951922999999999e-27
0.1290000 2.8549212e-27
0.1300000 4.3831462999999995e-27
0.1310000 6.011056100000001e-27
0.1320000 7.6443789e-27
0.1330000 9.1637925e-27
0.1340000 1.0427239e-26
0.1350000 1.1274434999999999e-26
0.1360000 1.1533786999999999e-26
0.1370000 1.1031783e-26
0.1380000 9.6048028e-27
0.1390000 7.1130599e-27
0.1400000 3.4562423e-27
0.1410000 -1.4098624000000001e-27
0.1420000 -7.4566651e-27
0.1430000 -1.4567114999999998e-26
0.1440000 -2.25224e-26
0.1450000 -3.0992431e-26
0.1460000 -3.9531630999999997e-26
0.1470000 -4.7581490999999997e-26
0.1480000 -5.448126e-26
0.1490000 -5.9487864e-26
0.1500000 -6.180583200000001e-26
0.1510000 -6.0627413e-26
0.1520000 -5.5182597e-26
0.1530000 -4.4797891e-26
0.1540000 -2.896199e-26
0.1550000 -7.395642e-27
0.1560000 1.9877933e-26
0.1570000 5.246634700000001e-26
0.1580000 8.9550148e-26
0.1590000 1.2983919999999999e-25
0.1600000 1.7154917e-25
0.1610000 2.1240371e-25
0.1620000 2.496677e-25
0.1630000 2.8021591e-25
0.1640000 3.0064023e-25
0.1650000 3.0739673e-25
0.1660000 2.9699223e-25
0.1670000 2.6620645e-25
0.1680000 2.1234437e-25
0.1690000 1.335092e-25
0.1700000 2.8884211e-26
0.1710000 -1.0099171e-25
0.1720000 -2.5397227e-25
0.1730000 -4.2609505e-25
0.1740000 -6.1143673e-25
0.1750000 -8.020532199999999e-25
0.1760000 -9.8802479e-25
0.1770000 -1.1576236e-24
0.1780000 -1.2976186e-24
0.1790000 -1.393726e-24
0.1800000 -1.4312083e-24
0.1810000 -1.3956163999999999e-24
0.1820000 -1.2736595e-24
0.1830000 -1.0541805e-24
0.1840000 -7.2919983e-25
0.1850000 -2.9498516000000003e-25
0.1860000 2.4690842e-25
0.1870000 8.8868917e-25
0.1880000 1.6155401e-24
0.1890000 2.4050624999999998e-24
0.1900000 3.2270234999999998e-24
0.1910000 4.0434794e-24
0.1920000 4.809334e-24
0.1930000 5.4733814e-24
0.1940000 5.9798688999999995e-24
0.1950000 6.2705851e-24
0.1960000 6.2874655e-24
0.1970000 5.9756670000000005e-24
0.1980000 5.2870351e-24
0.1990000 4.1838585e-24
0.2000000 2.6427657e-24
0.2010000 6.5858923e-25
0.2020000 -1.7520038e-24
0.2030000 -4.5473415e-24
0.2040000 -7.6582765e-24
0.2050000 -1.0986661000000001e-23
0.2060000 -1.4405006e-23
0.2070000 -1.7757556e-23
0.2080000 -2.086296e-23
0.2090000 -2.3518681999999997e-23
0.2100000 -2.5507243e-23
0.2110000 -2.660429e-23
0.2120000 -2.6588421e-23
0.2130000 -2.5252581e-23
0.2140000 -2.2416747e-23
0.2150000 -1.794151e-23
0.2160000 -1.1742039999999999e-23
0.2170000 -3.8018618e-24
0.2180000 5.8142956e-24
0.2190000 1.6949298e-23
0.2200000 2.9344896e-23
0.2210000 4.2636319999999997e-23
0.2220000 5.635098700000001e-23
0.2230000 6.991209300000001e-23
0.2240000 8.2647695e-23
0.2250000 9.3805837e-23
0.2260000 1.0257596e-22
0.2270000 1.081167e-22
0.2280000 1.095898e-22
0.2290000 1.0619963e-22
0.2300000 9.723740100000001e-23
0.2310000 8.212880200000001e-23
0.2320000 6.048346000000001e-23
0.2330000 3.2144276999999997e-23
0.2340000 -2.7656507999999996e-24
0.2350000 -4.3801097e-23
0.2360000 -9.016040199999999e-23
0.2370000 -1.4066164000000002e-22
0.2380000 -1.9373209e-22
0.2390000 -2.4741358e-22
0.2400000 -2.9938608e-22
0.2410000 -3.4701154999999995e-22
0.2420000 -3.8739906e-22
0.2430000 -4.1749213e-22
0.2440000 -4.3417764e-22
0.2450000 -4.3441497e-22
0.2460000 -4.1538311e-22
0.2470000 -3.7464192e-22
0.2480000 -3.1030243999999996e-22
0.2490000 -2.2120068000000003e-22
0.2500000 -1.0706728e-22
0.2510000 3.1314758e-23
0.2520000 1.9197323e-22
0.2530000 3.7163997999999998e-22
0.2540000 5.6568367e-22
0.2550000 7.6809122e-22
0.2560000 9.7150611e-22
0.2570000 1.1673309999999999e-21
0.2580000 1.3459e-21
0.2590000 1.4967239e-21
0.2600000 1.6088085e-21
0.2610000 1.6710448e-21
0.2620000 1.6726647000000001e-21
0.2630000 1.6037511e-21
0.2640000 1.4557912e-21
0.2650000 1.2222559999999999e-21
0.2660000 8.9918239e-22
0.2670000 4.857369599999999e-22
0.2680000 -1.5266102e-23
0.2690000 -5.9692221e-22
0.2700000 -1.2478974e-21
0.2710000 -1.9522236e-21
0.2720000 -2.6892543e-21
0.2730000 -3.4338077e-21
0.2740000 -4.1565192e-21
0.2750000 -4.8244145e-21
0.2760000 -5.4017187000000006e-21
0.2770000 -5.8508949e-21
0.2780000 -6.1339054e-21
0.2790000 -6.2136806e-21
0.2800000 -6.055757e-21
0.2810000 -5.6300466e-21
0.2820000 -4.9126884e-21
0.2830000 -3.8879114000000005e-21
0.2840000 -2.5498433e-21
0.2850000 -9.0418353e-22
0.2860000 1.030346e-21
0.2870000 3.2208584999999997e-21
0.2880000 5.6195561e-21
0.2890000 8.1634614e-21
0.2900000 1.0774708999999999e-20
0.2910000 1.3361450000000001e-20
0.2920000 1.5819432e-20
0.2930000 1.8034277000000002e-20
0.2940000 1.9884462e-20
0.2950000 2.1244996e-20
0.2960000 2.1991723e-20
0.2970000 2.2006204999999998e-20
0.2980000 2.1181054e-20
0.2990000 1.9425569e-20
0.3000000 1.6671529e-20
0.3010000 1.2878924999999999e-20
0.3020000 8.0414221e-21
0.3030000 2.1912900999999997e-21
0.3040000 -4.5964233e-21
0.3050000 -1.2200759999999998e-20
0.3060000 -2.0453006e-20
0.3070000 -2.9136373999999997e-20
0.3080000 -3.7987447e-20
0.3090000 -4.6699531e-20
0.3100000 -5.492812500000001e-20
0.3110000 -6.2298494e-20
0.3120000 -6.841545999999999e-20
0.3130000 -7.2875258e-20
0.3140000 -7.5279378e-20
0.3150000 -7.5250096e-20
0.3160000 -7.244739e-20
0.3170000 -6.6586797e-20
0.3180000 -5.745765e-20
0.3190000 -4.4941126e-20
0.3200000 -2.9027355e-20
0.3210000 -9.8308509e-21
0.3220000 1.2396573000000002e-20
0.3230000 3.7256214000000003e-20
0.3240000 6.4197061e-20
0.3250000 9.2515355e-20
0.3260000 1.2135979e-19
0.3270000 1.4974306e-19
0.3280000 1.7656011e-19
0.3290000 2.0061343e-19
0.3300000 2.2064538e-19
0.3310000 2.3537729e-19
0.3320000 2.4355489e-19
0.3330000 2.4399916e-19
0.3340000 2.3566127e-19
0.3350000 2.1768039000000003e-19
0.3360000 1.8944213000000001e-19
0.3370000 1.5063563e-19
0.3380000 1.0130680000000001e-19
0.3390000 4.1905064e-20
0.3400000 -2.6679268000000002e-20
0.3410000 -1.0308976000000001e-19
0.3420000 -1.8549353999999997e-19
0.3430000 -2.7158846e-19
0.3440000 -3.5862997e-19
0.3450000 -4.4347956e-19
0.3460000 -5.226754399999999e-19
0.3470000 -5.925264799999999e-19
0.3480000 -6.4922817e-19
0.3490000 -6.8899953e-19
0.3500000 -7.082376099999999e-19
0.3510000 -7.0368658999999995e-19
0.3520000 -6.7261533e-19
0.3530000 -6.129982300000001e-19
0.3540000 -5.2369124e-19
0.3550000 -4.0459581e-19
0.3560000 -2.5680091e-19
0.3570000 -8.269495299999999e-20
0.3580000 1.1396213e-19
0.3590000 3.2801548e-19
0.3600000 5.5294843e-19
0.3610000 7.8097886e-19
0.3620000 1.0032241e-18
0.3630000 1.2099365e-18
0.3640000 1.3908097e-18
0.3650000 1.535353e-18
0.3660000 1.6333264000000001e-18
0.3670000 1.6752259000000001e-18
0.3680000 1.6528048e-18
0.3690000 1.5596138000000002e-18
0.3700000 1.391537e-18
0.3710000 1.1473004e-18
0.3720000 8.289246400000001e-19
0.3730000 4.4209451e-19
0.3740000 -3.5848345e-21
0.3750000 -4.9447314e-19
0.3760000 -1.0129486e-18
0.3770000 -1.5376522000000001e-18
0.3780000 -2.0439413e-18
0.3790000 -2.5045628e-18
0.3800000 -2.89055e-18
0.3810000 -3.1723349e-18
0.3820000 -3.3210600000000003e-18
0.3830000 -3.3100601999999998e-18
0.3840000 -3.1164724e-18
0.3850000 -2.7229228e-18
0.3860000 -2.1192235e-18
0.3870000 -1.3040051e-18
0.3880000 -2.8620296e-19
0.3890000 9.1369692e-19
0.3900000 2.2627418999999998e-18
0.3910000 3.7150226e-18
0.3920000 5.211696e-18
0.3930000 6.6816037e-18
0.3940000 8.042550399999999e-18
0.3950000 9.203289e-18
0.3960000 1.0066243e-17
0.3970000 1.0530952e-17
0.3980000 1.0498220000000001e-17
0.3990000 9.8748789e-18
0.4000000 8.579068800000001e-18
0.4010000 6.5458918e-18
0.4020000 3.7332437999999996e-18
0.4030000 1.2761255e-19
0.4040000 -4.2504181e-18
0.4050000 -9.3412279e-18
0.4060000 -1.5042093e-17
0.4070000 -2.1204284000000002e-17
0.4080000 -2.7631653e-17
0.4090000 -3.4080979e-17
0.4100000 -4.026435e-17
0.4110000 -4.5853790000000004e-17
0.4120000 -5.0488296999999997e-17
0.4130000 -5.3783355999999997e-17
0.4140000 -5.5342974e-17
0.4150000 -5.4774080000000006e-17
0.4160000 -5.170312100000001e-17
0.4170000 -4.579450699999999e-17
0.4180000 -3.6770463000000004e-17
0.4190000 -2.4431733e-17
0.4200000 -8.6784281e-18
0.4210000 1.0469744e-17
0.4220000 3.2854753e-17
0.4230000 5.8163975e-17
0.4240000 8.5917337e-17
0.4250000 1.1545888999999998e-16
0.4260000 1.459538e-16
0.4270000 1.7639155e-16
0.4280000 2.0559642e-16
0.4290000 2.3224543e-16
0.4300000 2.5489471000000003e-16
0.4310000 2.7201407999999996e-16
0.4320000 2.820301e-16
0.4330000 2.8337688e-16
0.4340000 2.7455424999999997e-16
0.4350000 2.5419203999999997e-16
0.4360000 2.2111903e-16
0.4370000 1.7443473e-16
0.4380000 1.1358217e-16
0.4390000 3.8418659e-17
0.4400000 -5.0717561000000004e-17
0.4410000 -1.5294818e-16
0.4420000 -2.6680603e-16
0.4430000 -3.9019971e-16
0.4440000 -5.2039471e-16
0.4450000 -6.5401383e-16
0.4460000 -7.8705954e-16
0.4470000 -9.1496027e-16
0.4480000 -1.0326424e-15
0.4490000 -1.1346288e-15
0.4500000 -1.2151638e-15
0.4510000 -1.2683646e-15
0.4520000 -1.2883968e-15
0.4530000 -1.2696719e-15
0.4540000 -1.2070622e-15
0.4550000 -1.0961305e-15
0.4560000 -9.3336554e-16
0.4570000 -7.1641981e-16
0.4580000 -4.4434075e-16
0.4590000 -1.1778656000000001e-16
0.4600000 2.6078048e-16
0.4610000 6.8693342e-16
0.4620000 1.1541609e-15
0.4630000 1.6537975999999998e-15
0.4640000 2.1750127e-15
0.4650000 2.7048634e-15
0.4660000 3.2284207e-15
0.4670000 3.7289706e-15
0.4680000 4.1882944e-15
0.4690000 4.5870285e-15
0.4700000 4.9051033e-15
0.4710000 5.1222541e-15
0.4720000 5.2186001e-15
0.4730000 5.1752816000000005e-15
0.4740000 4.97514e-15
0.4750000 4.6034295e-15
0.4760000 4.0485402e-15
0.4770000 3.3027151e-15
0.4780000 2.3627362e-15
0.4790000 1.2305587e-15
0.4800000 -8.6130248e-17
0.4810000 -1.5734549999999998e-15
0.4820000 -3.2110198e-15
0.4830000 -4.9717236999999996e-15
0.4840000 -6.8217473e-15
0.4850000 -8.7207237e-15
0.4860000 -1.0622117e-14
0.4870000 -1.2473808e-14
0.4880000 -1.4218909e-14
0.4890000 -1.5796786e-14
0.4900000 -1.7144306e-14
0.4910000 -1.8197280999999998e-14
0.4920000 -1.8892105000000002e-14
0.4930000 -1.9167527e-14
0.4940000 -1.8966575e-14
0.4950000 -1.8238546e-14
0.4960000 -1.6941047e-14
0.4970000 -1.5042016e-14
0.4980000 -1.2521692e-14
0.4990000 -9.3744385e-15
0.5000000 -5.6104014999999995e-15
0.5010000 -1.2569057e-15
0.5020000 3.6404513e-15
0.5030000 9.0170767e-15
0.5040000 1.4789077e-14
0.5050000 2.0853430999999998e-14
0.5060000 2.7088662000000002e-14
0.5070000 3.3356057e-14
0.5080000 3.950145e-14
0.5090000 4.5357566e-14
0.5100000 5.0746914e-14
0.5110000 5.5485247999999996e-14
0.5120000 5.9385491e-14
0.5130000 6.226212e-14
0.5140000 6.3935932e-14
0.5150000 6.423907900000001e-14
0.5160000 6.3020299e-14
0.5170000 6.015024e-14
0.5180000 5.5526689e-14
0.5190000 4.9079672e-14
0.5200000 4.0776177000000004e-14
0.5210000 3.0624433999999997e-14
0.5220000 1.8677575e-14
0.5230000 5.0365343e-15
0.5240000 -1.0147944e-14
0.5250000 -2.6674314e-14
0.5260000 -4.4290355e-14
0.5270000 -6.269452e-14
0.5280000 -8.1538563e-14
0.5290000 -1.0043149e-13
0.5300000 -1.1894487000000002e-13
0.5310000 -1.3661941e-13
0.5320000 -1.5297289e-13
0.5330000 -1.6750921e-13
0.5340000 -1.7972858e-13
0.5350000 -1.8913849999999998e-13
0.5360000 -1.9526567999999998e-13
0.5370000 -1.9766831e-13
0.5380000 -1.9594866e-13
0.5390000 -1.8976566e-13
0.5400000 -1.788473e-13
0.5410000 -1.6300229000000002e-13
0.5420000 -1.4213097e-13
0.5430000 -1.1623499e-13
0.5440000 -8.542535899999999e-14
0.5450000 -4.9928913e-14
0.5460000 -1.0092525999999999e-14
0.5470000 3.3614897e-14
0.5480000 8.0602962e-14
0.5490000 1.3016301e-13
0.5500000 1.8147418000000001e-13
0.5510000 2.3361222000000003e-13
0.5520000 2.8556128e-13
0.5530000 3.3622845999999997e-13
0.5540000 3.8446097e-13
0.5550000 4.2906585e-13
0.5560000 4.6883185e-13
0.5570000 5.0255316e-13
0.5580000 5.290548300000001e-13
0.5590000 5.472190300000001e-13
0.5600000 5.5601204e-13
0.5610000 5.5451114e-13
0.5620000 5.4193121e-13
0.5630000 5.176500400000001e-13
0.5640000 4.8123207e-13
0.5650000 4.3244970999999995e-13
0.5660000 3.7130197e-13
0.5670000 2.9802969e-13
0.5680000 2.1312664e-13
0.5690000 1.1734664e-13
0.5700000 1.1705657e-14
0.5710000 -1.0252104e-13
0.5720000 -2.2380689999999999e-13
0.5730000 -3.5038762999999997e-13
0.5740000 -4.8027992e-13
0.5750000 -6.113056699999999e-13
0.5760000 -7.411212199999999e-13
0.5770000 -8.672512799999999e-13
0.5780000 -9.8712745e-13
0.5790000 -1.0981303e-12
0.5800000 -1.1976347e-12
0.5810000 -1.2830581000000001e-12
0.5820000 -1.3519096e-12
0.5830000 -1.4018407999999999e-12
0.5840000 -1.4306961e-12
0.5850000 -1.4365614e-12
0.5860000 -1.4178127000000001e-12
0.5870000 -1.3731590999999999e-12
0.5880000 -1.3016841000000001e-12
0.5890000 -1.202881e-12
0.5900000 -1.0766832e-12
0.5910000 -9.2348767e-13
0.5920000 -7.441713e-13
0.5930000 -5.401002300000001e-13
0.5940000 -3.1313063e-13
0.5950000 -6.560114500000001e-14
0.5960000 1.9968309999999999e-13
0.5970000 4.7947503e-13
0.5980000 7.701185399999999e-13
0.5990000 1.0675895e-12
0.6000000 1.3675443e-12
0.6010000 1.6653753999999999e-12
0.6020000 1.9562734e-12
0.6030000 2.2352944e-12
0.6040000 2.4974311e-12
0.6050000 2.7376882e-12
0.6060000 2.95116e-12
0.6070000 3.1331074e-12
0.6080000 3.279037e-12
0.6090000 3.3847762000000003e-12
0.6100000 3.4465483000000003e-12
0.6110000 3.4610407e-12
0.6120000 3.4254703999999998e-12
0.6130000 3.3376412e-12
0.6140000 3.1959962999999996e-12
0.6150000 2.9996598e-12
0.6160000 2.748473e-12
0.6170000 2.4430187000000003e-12
0.6180000 2.084637e-12
0.6190000 1.6754313e-12
0.6200000 1.2182646e-12
0.6210000 7.1674488e-13
0.6220000 1.7520214e-13
0.6230000 -4.0134406999999997e-13
0.6240000 -1.0072261e-12
0.6250000 -1.6361772999999999e-12
0.6260000 -2.2813880000000003e-12
0.6270000 -2.9355685e-12
0.6280000 -3.5910172e-12
0.6290000 -4.239693e-12
0.6300000 -4.8732912e-12
0.6310000 -5.4833227e-12
0.6320000 -6.0611943e-12
0.6330000 -6.5982903999999996e-12
0.6340000 -7.086054000000001e-12
0.6350000 -7.516069600000001e-12
0.6360000 -7.880142e-12
0.6370000 -8.1703775e-12
0.6380000 -8.379259899999999e-12
0.6390000 -8.499729e-12
0.6400000 -8.5252538e-12
0.6410000 -8.4499072e-12
0.6420000 -8.268437499999999e-12
0.6430000 -7.976341199999999e-12
0.6440000 -7.5699341e-12
0.6450000 -7.0464223999999995e-12
0.6460000 -6.403975000000001e-12
0.6470000 -5.6417937e-12
0.6480000 -4.760189e-12
0.6490000 -3.7606508e-12
0.6500000 -2.6459251000000002e-12
0.6510000 -1.4200856e-12
0.6520000 -8.8608297e-14
0.6530000 1.3415582e-12
0.6540000 2.8619238e-12
0.6550000 4.4623948999999995e-12
0.6560000 6.1312182e-12
0.6570000 7.8549343e-12
0.6580000 9.6183458e-12
0.6590000 1.1404498e-11
0.6600000 1.3194681e-11
0.6610000 1.4968455e-11
0.6620000 1.6703698e-11
0.6630000 1.837669e-11
0.6640000 1.9962225e-11
0.6650000 2.1433761e-11
0.6660000 2.2763619000000003e-11
0.6670000 2.3923214000000004e-11
0.6680000 2.4883332000000003e-11
0.6690000 2.5614466e-11
0.6700000 2.6087188999999997e-11
0.6710000 2.6272569e-11
0.6720000 2.6142638e-11
0.6730000 2.5670904e-11
0.6740000 2.4832895e-11
0.6750000 2.3606738e-11
0.6760000 2.1973763e-11
0.6770000 1.9919121999999998e-11
0.6780000 1.7432419e-11
0.6790000 1.4508331e-11
0.6800000 1.1147217000000001e-11
0.6810000 7.355686299999999e-12
0.6820000 3.1471380000000003e-12
0.6830000 -1.4577757e-12
0.6840000 -6.4307548e-12
0.6850000 -1.1735548e-11
0.6860000 -1.732776e-11
0.6870000 -2.3154777e-11
0.6880000 -2.9155830999999997e-11
0.6890000 -3.5262207000000004e-11
0.6900000 -4.1397615e-11
0.6910000 -4.7478725999999995e-11
0.6920000 -5.3415876e-11
0.6930000 -5.9113944e-11
0.6940000 -6.4473405e-11
0.6950000 -6.939155200000001e-11
0.6960000 -7.3763874e-11
0.6970000 -7.7485571e-11
0.6980000 -8.0453228e-11
0.6990000 -8.2566544e-11
0.7000000 -8.3730191e-11
0.7010000 -8.3855714e-11
0.7020000 -8.2863436e-11
0.7030000 -8.0684363e-11
0.7040000 -7.7262047e-11
0.7050000 -7.255433800000001e-11
0.7060000 -6.6535032e-11
0.7070000 -5.9195341e-11
0.7080000 -5.0545163999999996e-11
0.7090000 -4.0614105e-11
0.7100000 -2.9452238e-11
0.7110000 -1.7130557e-11
0.7120000 -3.7411076999999995e-12
0.7130000 1.0603227e-11
0.7140000 2.5769296e-11
0.7150000 4.160461e-11
0.7160000 5.7938631e-11
0.7170000 7.4584403e-11
0.7180000 9.134052000000001e-11
0.7190000 1.0799339999999999e-10
0.7200000 1.243198e-10
0.7210000 1.4008962999999998e-10
0.7220000 1.5506888000000001e-10
0.7230000 1.6902274e-10
0.7240000 1.8171879e-10
0.7250000 1.9293019999999999e-10
0.7260000 2.0243897999999998e-10
0.7270000 2.1003901999999998e-10
0.7280000 2.1553914999999997e-10
0.7290000 2.1876596e-10
0.7300000 2.1956631e-10
0.7310000 2.1780978000000002e-10
0.7320000 2.1339065000000003e-10
0.7330000 2.0622972e-10
0.7340000 1.9627566e-10
0.7350000 1.8350621000000002e-10
0.7360000 1.6792894999999998e-10
0.7370000 1.4958182e-10
0.7380000 1.2853333e-10
0.7390000 1.0488253e-10
0.7400000 7.8758782e-11
0.7410000 5.0321281e-11
0.7420000 1.9758472e-11
0.7430000 -1.2712729e-11
0.7440000 -4.6847774e-11
0.7450000 -8.2375464e-11
0.7460000 -1.1899897000000002e-10
0.7470000 -1.5639701e-10
0.7480000 -1.9422501999999998e-10
0.7490000 -2.3211656000000003e-10
0.7500000 -2.6968484e-10
0.7510000 -3.0652438e-10
0.7520000 -3.4221309e-10
0.7530000 -3.7631447e-10
0.7540000 -4.0838036e-10
0.7550000 -4.3795401e-10
0.7560000 -4.6457377999999996e-10
0.7570000 -4.8777727e-10
0.7580000 -5.0710616e-10
0.7590000 -5.2211165e-10
0.7600000 -5.3236044e-10
0.7610000 -5.3744145e-10
0.7620000 -5.3697298e-10
0.7630000 -5.3061041e-10
0.7640000 -5.1805409e-10
0.7650000 -4.9905774e-10
0.7660000 -4.7343648e-10
0.7670000 -4.4107491e-10
0.7680000 -4.0193469e-10
0.7690000 -3.5606147e-10
0.7700000 -3.0359075e-10
0.7710000 -2.4475263e-10
0.7720000 -1.7987511e-10
0.7730000 -1.0938557999999999e-10
0.7740000 -3.3810425000000004e-11
0.7750000 4.6227377e-11
0.7760000 1.3001294000000002e-10
0.7770000 2.1674635000000003e-10
0.7780000 3.0555181e-10
0.7790000 3.9548881e-10
0.7800000 4.8556541e-10
0.7810000 5.747530100000001e-10
0.7820000 6.6200253e-10
0.7830000 7.462616500000001e-10
0.7840000 8.2649226e-10
0.7850000 9.0168801e-10
0.7860000 9.708912500000001e-10
0.7870000 1.0332086e-09
0.7880000 1.0878245999999999e-09
0.7890000 1.1340136e-09
0.7900000 1.1711483000000001e-09
0.7910000 1.1987053999999999e-09
0.7920000 1.2162671e-09
0.7930000 1.2235204e-09
0.7940000 1.2202511e-09
0.7950000 1.2063349e-09
0.7960000 1.1817258e-09
0.7970000 1.146441e-09
0.7980000 1.100544e-09
0.7990000 1.0441263e-09
0.8000000 9.7728943e-10
0.8010000 9.0012659e-10
0.8020000 8.127071099999999e-10
0.8030000 7.150637300000001e-10
0.8040000 6.0718375e-10
0.8050000 4.8900584e-10
0.8060000 3.6042305999999996e-10
0.8070000 2.2129282000000002e-10
0.8080000 7.1454534e-11
0.8090000 -8.9244817e-11
0.8100000 -2.6091733e-10
0.8110000 -4.4359333999999995e-10
0.8120000 -6.3717391e-10
0.8130000 -8.413781e-10
0.8140000 -1.055686e-09
0.8150000 -1.2792803e-09
0.8160000 -1.510988e-09
0.8170000 -1.7492258e-09
0.8180000 -1.99195e-09
0.8190000 -2.236617e-09
0.8200000 -2.4801541e-09
0.8210000 -2.7189464e-09
0.8220000 -2.9488398e-09
0.8230000 -3.1651649999999998e-09
0.8240000 -3.3627819e-09
0.8250000 -3.5361488e-09
0.8260000 -3.6794141000000003e-09
0.8270000 -3.7865315e-09
0.8280000 -3.8513994e-09
0.8290000 -3.8680194e-09
0.8300000 -3.8306736e-09
0.8310000 -3.7341158e-09
0.8320000 -3.5737718e-09
0.8330000 -3.3459457000000003e-09
0.8340000 -3.0480205e-09
0.8350000 -2.6786533e-09
0.8360000 -2.2379518000000003e-09
0.8370000 -1.7276293e-09
0.8380000 -1.1511277e-09
0.8390000 -5.137037899999999e-10
0.8400000 1.7752862e-10
0.8410000 9.1360591e-10
0.8420000 1.6837755e-09
0.8430000 2.4756134999999998e-09
0.8440000 3.2751999e-09
0.8450000 4.0673527e-09
0.8460000 4.8359171e-09
0.8470000 5.5641061e-09
0.8480000 6.2348869e-09
0.8490000 6.8314042e-09
0.8500000 7.3374307e-09
0.8510000 7.7378354e-09
0.8520000 8.019052099999999e-09
0.8530000 8.1695414e-09
0.8540000 8.180221099999999e-09
0.8550000 8.044862e-09
0.8560000 7.7604256e-09
0.8570000 7.3273346e-09
0.8580000 6.749659899999999e-09
0.8590000 6.0352147e-09
0.8600000 5.1955509e-09
0.8610000 4.2458414999999995e-09
0.8620000 3.2046566999999997e-09
0.8630000 2.0936261e-09
0.8640000 9.369938e-10
0.8650000 -2.3892725999999997e-10
0.8660000 -1.4063911e-09
0.8670000 -2.5369307e-09
0.8680000 -3.6021289999999995e-09
0.8690000 -4.5744273e-09
0.8700000 -5.4279505e-09
0.8710000 -6.1393245e-09
0.8720000 -6.6884573999999995e-09
0.8730000 -7.0592629e-09
0.8740000 -7.2402986e-09
0.8750000 -7.225292600000001e-09
0.8760000 -7.0135397000000005e-09
0.8770000 -6.6101492000000005e-09
0.8780000 -6.026123399999999e-09
0.8790000 -5.2782629000000004e-09
0.8800000 -4.3888865e-09
0.8810000 -3.3853698000000002e-09
0.8820000 -2.2995068000000003e-09
0.8830000 -1.1667039000000001e-09
0.8840000 -2.5026289e-11
0.8850000 1.0858825e-09
0.8860000 2.1259791e-09
0.8870000 3.0560644e-09
0.8880000 3.8390579e-09
0.8890000 4.4412612e-09
0.8900000 4.8335742e-09
0.8910000 4.9926167e-09
0.8920000 4.9017237999999995e-09
0.8930000 4.5517687e-09
0.8940000 3.9417858e-09
0.8950000 3.079359e-09
0.8960000 1.9807564e-09
0.8970000 6.7079142e-10
0.8980000 -8.1759486e-10
0.8990000 -2.4440328e-09
0.9000000 -4.1616938999999995e-09
0.9010000 -5.918512200000001e-09
0.9020000 -7.6586334e-09
0.9030000 -9.324050600000001e-09
0.9040000 -1.0856389e-08
0.9050000 -1.2198784e-08
0.9060000 -1.3297799e-08
0.9070000 -1.4105328e-08
0.9080000 -1.4580405e-08
0.9090000 -1.4690879999999999e-08
0.9100000 -1.4414885e-08
0.9110000 -1.374203e-08
0.9120000 -1.2674302e-08
0.9130000 -1.1226586e-08
0.9140000 -9.4267996e-09
0.9150000 -7.3156176e-09
0.9160000 -4.9457528e-09
0.9170000 -2.3808186e-09
0.9180000 3.0622703e-10
0.9190000 3.0350219e-09
0.9200000 5.7200837999999995e-09
0.9210000 8.2733813e-09
0.9220000 1.0607129e-08
0.9230000 1.2636725000000001e-08
0.9240000 1.4283743999999999e-08
0.9250000 1.5478904000000002e-08
0.9260000 1.6164899e-08
0.9270000 1.6299004e-08
0.9280000 1.5855370999999998e-08
0.9290000 1.4826911e-08
0.9300000 1.3226677000000001e-08
0.9310000 1.1088707e-08
0.9320000 8.4682386e-09
0.9330000 5.4412672e-09
0.9340000 2.1034284e-09
0.9350000 -1.4318043e-09
0.9360000 -5.0355869e-09
0.9370000 -8.5668021e-09
0.9380000 -1.1875723000000001e-08
0.9390000 -1.4808169e-08
0.9400000 -1.7210058000000002e-08
0.9410000 -1.8932236e-08
0.9420000 -1.9835457000000002e-08
0.9430000 -1.9795383e-08
0.9440000 -1.8707452000000002e-08
0.9450000 -1.6491461e-08
0.9460000 -1.3095727e-08
0.9470000 -8.5006793e-09
0.9480000 -2.7217374e-09
0.9490000 4.1886206e-09
0.9500000 1.2139724e-08
0.9510000 2.1002575e-08
0.9520000 3.0610775e-08
0.9530000 4.0762549e-08
0.9540000 5.1223836e-08
0.9550000 6.1732469e-08
0.9560000 7.2003314e-08
0.9570000 8.1734342e-08
0.9580000 9.0613461e-08
0.9590000 9.8326014e-08
0.9600000 1.0456269999999999e-07
0.9610000 1.0902783e-07
0.9620000 1.1144757e-07
0.9630000 1.1157814000000001e-07
0.9640000 1.0921357e-07
0.9650000 1.0419295e-07
0.9660000 9.640683799999999e-08
0.9670000 8.580266499999999e-08
0.9680000 7.2389078e-08
0.9690000 5.623889099999999e-08
0.9700000 3.7490618999999996e-08
0.9710000 1.6348516e-08
0.9720000 -6.9189793e-09
0.9730000 -3.198237e-08
0.9740000 -5.8455774e-08
0.9750000 -8.590310100000001e-08
0.9760000 -1.1384556e-07
0.9770000 -1.4177038e-07
0.9780000 -1.6914067e-07
0.9790000 -1.9540591e-07
0.9800000 -2.2001319e-07
0.9810000 -2.424186e-07
0.9820000 -2.6209888e-07
0.9830000 -2.7856253e-07
0.9840000 -2.9136065e-07
0.9850000 -3.0009679e-07
0.9860000 -3.0443592e-07
0.9870000 -3.0411194000000004e-07
0.9880000 -2.9893374e-07
0.9890000 -2.8878979e-07
0.9900000 -2.7365057e-07
0.9910000 -2.535695e-07
0.9920000 -2.2868172e-07
0.9930000 -1.9920112e-07
0.9940000 -1.6541539e-07
0.9950000 -1.2767952000000002e-07
0.9960000 -8.6407592e-08
0.9970000 -4.2063233e-08
0.9980000 4.8510619e-09
0.9990000 5.3805543e-08
1.000000 1.042554e-07
1.001000 1.5565333e-07
1.002000 2.0746206999999997e-07
1.003000 2.5916668999999997e-07
1.004000 3.1028633e-07
1.005000 3.603851e-07
1.006000 4.0908192000000004e-07
1.007000 4.5605905999999995e-07
1.008000 5.0106914e-07
1.009000 5.4394076e-07
1.010000 5.845822e-07
1.011000 6.229834400000001e-07
1.012000 6.5921664e-07
1.013000 6.9343469e-07
1.014000 7.2586848e-07
1.015000 7.5682234e-07
1.016000 7.866685999999999e-07
1.017000 8.1584091e-07
1.018000 8.448266099999999e-07
1.019000 8.7415852e-07
1.020000 9.0440659e-07
1.021000 9.361690100000001e-07
1.022000 9.7006376e-07
1.023000 1.0067203e-06
1.024000 1.0467716e-06
1.025000 1.0908472999999998e-06
1.026000 1.1395669e-06
1.027000 1.1935348000000001e-06
1.028000 1.2533352e-06
1.029000 1.3195291e-06
1.030000 1.3926510000000002e-06
1.031000 1.4732072e-06
1.032000 1.5616754000000001e-06
1.033000 1.6585034e-06
1.034000 1.7641096e-06
1.035000 1.8788835e-06
1.036000 2.0031866000000002e-06
1.037000 2.1373523e-06
1.038000 2.2816877e-06
1.039000 2.4364724999999997e-06
1.040000 2.6019602e-06
1.041000 2.7783766e-06
1.042000 2.9659194e-06
1.043000 3.1647559000000003e-06
1.044000 3.3750219e-06
1.045000 3.5968171e-06
1.046000 3.8302044e-06
1.047000 4.0752042e-06
1.048000 4.3317929e-06
1.049000 4.5998981e-06
1.050000 4.8793957e-06
1.051000 5.1701083e-06
1.052000 5.4718018999999995e-06
1.053000 5.7841852e-06
1.054000 6.1069109e-06
1.055000 6.4395756000000006e-06
1.056000 6.7817233e-06
1.057000 7.1328508e-06
1.058000 7.4924124000000006e-06
1.059000 7.8598291e-06
1.060000 8.234496100000001e-06
1.061000 8.6157975e-06
1.062000 9.0031143e-06
1.063000 9.3958406e-06
1.064000 9.793396299999999e-06
1.065000 1.0195244e-05
1.066000 1.0600904000000001e-05
1.067000 1.1009966e-05
1.068000 1.1422109e-05
1.069000 1.183711e-05
1.070000 1.2254858e-05
1.071000 1.2675365e-05
1.072000 1.3098773e-05
1.073000 1.352536e-05
1.074000 1.3955545e-05
1.075000 1.4389886000000001e-05
1.076000 1.4829075e-05
1.077000 1.5273939e-05
1.078000 1.5725422e-05
1.079000 1.6184581999999998e-05
1.080000 1.6652567e-05
1.081000 1.7130604e-05
1.082000 1.7619978e-05
1.083000 1.8122009e-05
1.084000 1.8638032e-05
1.085000 1.9169372e-05
1.086000 1.9717318e-05
1.087000 2.0283106999999998e-05
1.088000 2.0867896e-05
1.089000 2.1472738e-05
1.090000 2.2098575e-05
1.091000 2.2746212e-05
1.092000 2.3416308e-05
1.093000 2.4109363e-05
1.094000 2.4825718e-05
1.095000 2.5565549e-05
1.096000 2.6328865e-05
1.097000 2.7115522000000002e-05
1.098000 2.7925225000000003e-05
1.099000 2.8757546e-05
1.100000 2.9611939999999996e-05
1.101000 3.0487757e-05
1.102000 3.1384272e-05
1.103000 3.2300700999999997e-05
1.104000 3.3236232999999996e-05
1.105000 3.4190049e-05
1.106000 3.5161347e-05
1.107000 3.614937e-05
1.108000 3.7153430000000005e-05
1.109000 3.8172919e-05
1.110000 3.9207339e-05
1.111000 4.0256307e-05
1.112000 4.1319581000000005e-05
1.113000 4.2397056e-05
1.114000 4.3488777e-05
1.115000 4.4594933e-05
1.116000 4.5715865000000005e-05
1.117000 4.6852048e-05
1.118000 4.8004097e-05
1.119000 4.9172741e-05
1.120000 5.0358813e-05
1.121000 5.1563238999999994e-05
1.122000 5.278701e-05
1.123000 5.4031176e-05
1.124000 5.5296816999999995e-05
1.125000 5.6585026000000006e-05
1.126000 5.7896898e-05
1.127000 5.9233508e-05
1.128000 6.0595903e-05
1.129000 6.1985082e-05
1.130000 6.340199500000001e-05
1.131000 6.484754099999999e-05
1.132000 6.6322553e-05
1.133000 6.7827813e-05
1.134000 6.9364046e-05
1.135000 7.0931929e-05
1.136000 7.2532106e-05
1.137000 7.4165195e-05
1.138000 7.5831804e-05
1.139000 7.7532536e-05
1.140000 7.9268017e-05
1.141000 8.1038905e-05
1.142000 8.284590600000001e-05
1.143000 8.4689776e-05
1.144000 8.6571339e-05
1.145000 8.8491504e-05
1.146000 9.0451255e-05
1.147000 9.2451666e-05
1.148000 9.449388499999999e-05
1.149000 9.657914000000001e-05
1.150000 9.8708733e-05
1.151000 0.00010088401999999999
1.152000 0.00010310639000000001
1.153000 0.00010537727000000001
1.154000 0.00010769809
1.155000 0.00011007023
1.156000 0.00011249508
1.157000 0.00011497393000000001
1.158000 0.000117508
1.159000 0.00012009839
1.160000 0.00012274608
1.161000 0.00012545189999999998
1.162000 0.00012821653
1.163000 0.00013104047
1.164000 0.00013392406
1.165000 0.00013686746000000002
1.166000 0.00013987066000000002
1.167000 0.00014293347
1.168000 0.00014605559
1.169000 0.0001492366
1.170000 0.00015247591
1.171000 0.00015577292
1.172000 0.00015912696
1.173000 0.00016253733000000002
1.174000 0.00016600339
1.175000 0.00016952454
1.176000 0.00017310024
1.177000 0.00017673011
1.178000 0.00018041393
1.179000 0.00018415165999999998
1.180000 0.00018794346000000002
1.181000 0.00019178976000000002
1.182000 0.00019569122
1.183000 0.0001996488
1.184000 0.00020366366999999998
1.185000 0.00020773734
1.186000 0.00021187157
1.187000 0.00021606833999999998
1.188000 0.00022032993
1.189000 0.00022465881
1.190000 0.00022905767
1.191000 0.00023352934
1.192000 0.00023807679000000003
1.193000 0.00024270312
1.194000 0.00024741148
1.195000 0.00025220509
1.196000 0.00025708712
1.197000 0.00026206073
1.198000 0.00026712905
1.199000 0.00027229512
1.200000 0.00027756182000000004
1.201000 0.00028293196
1.202000 0.00028840818
1.203000 0.00029399298
1.204000 0.00029968871
1.205000 0.00030549759
1.206000 0.00031142165
1.207000 0.00031746282999999995
1.208000 0.00032362293
1.209000 0.00032990363
1.210000 0.00033630654
1.211000 0.00034283323
1.212000 0.00034948521
1.213000 0.00035626397000000003
1.214000 0.00036317101
1.215000 0.00037020791
1.216000 0.00037737625
1.217000 0.00038467774
1.218000 0.00039211413
1.219000 0.00039968727000000003
1.220000 0.00040739919
1.221000 0.000415252
1.222000 0.00042324790999999996
1.223000 0.00043138934
1.224000 0.00043967874999999997
1.225000 0.00044811877
1.226000 0.00045671213
1.227000 0.00046546164999999997
1.228000 0.00047437019999999996
1.229000 0.00048344073
1.230000 0.00049267633
1.231000 0.00050208
1.232000 0.00051165489
1.233000 0.0005214040800000001
1.234000 0.00053133072
1.235000 0.00054143793
1.236000 0.00055172877
1.237000 0.0005622064199999999
1.238000 0.00057287393
1.239000 0.0005837343499999999
1.240000 0.0005947907999999999
1.241000 0.00060604634
1.242000 0.0006175041099999999
1.243000 0.0006291672
1.244000 0.00064103879
1.245000 0.00065312211
1.246000 0.00066542048
1.247000 0.00067793731
1.248000 0.00069067605
1.249000 0.0007036404
1.250000 0.00071683403
1.251000 0.0007302609
1.252000 0.00074392501
1.253000 0.00075783059
1.254000 0.00077198201
1.255000 0.00078638377
1.256000 0.00080104064
1.257000 0.0008159573599999999
1.258000 0.00083113891
1.259000 0.00084659041
1.260000 0.00086231703
1.261000 0.00087832414
1.262000 0.0008946170999999999
1.263000 0.00091120137
1.264000 0.00092808241
1.265000 0.00094526577
1.266000 0.00096275699
1.267000 0.00098056162
1.268000 0.00099868521
1.269000 0.0010171332
1.270000 0.0010359111
1.271000 0.0010550243
1.272000 0.0010744782
1.273000 0.0010942781
1.274000 0.0011144293
1.275000 0.0011349372
1.276000 0.0011558069
1.277000 0.0011770438
1.278000 0.0011986530999999999
1.279000 0.0012206402
1.280000 0.0012430104
1.281000 0.0012657692
1.282000 0.0012889220999999999
1.283000 0.0013124746
1.284000 0.0013364325
1.285000 0.0013608016
1.286000 0.0013855879999999999
1.287000 0.0014107977
1.288000 0.0014364371
1.289000 0.0014625126
1.290000 0.0014890308
1.291000 0.0015159985
1.292000 0.0015434225
1.293000 0.0015713098000000002
1.294000 0.0015996675
1.295000 0.0016285028
1.296000 0.0016578231000000001
1.297000 0.0016876354
1.298000 0.0017179474999999998
1.299000 0.0017487664
1.300000 0.0017800996
1.301000 0.0018119542999999998
1.302000 0.0018443379
1.303000 0.0018772578
1.304000 0.001910721
1.305000 0.0019447347
1.306000 0.0019793059
1.307000 0.0020144415000000002
1.308000 0.0020501484
1.309000 0.0020864336
1.310000 0.002123304
1.311000 0.0021607662
1.312000 0.0021988273
1.313000 0.0022374941
1.314000 0.0022767734
1.315000 0.0023166722
1.316000 0.0023571974
1.317000 0.0023983564
1.318000 0.0024401566
1.319000 0.0024826053000000002
1.320000 0.0025257104
1.321000 0.0025694796999999998
1.322000 0.0026139214
1.323000 0.0026590438
1.324000 0.0027048556
1.325000 0.0027513655
1.326000 0.0027985827
1.327000 0.0028465165
1.328000 0.0028951765
1.329000 0.0029445724
1.330000 0.0029947143
1.331000 0.0030456124
1.332000 0.0030972769
1.333000 0.0031497184
1.334000 0.0032029471000000003
1.335000 0.0032569739999999997
1.336000 0.0033118099999999997
1.337000 0.0033674656
1.338000 0.0034239518
1.339000 0.0034812798
1.340000 0.0035394602
1.341000 0.0035985042
1.342000 0.0036584228
1.343000 0.0037192269000000003
1.344000 0.0037809277
1.345000 0.0038435366
1.346000 0.0039070645
1.347000 0.0039715225
1.348000 0.0040369221
1.349000 0.0041032748
1.350000 0.0041705924
1.351000 0.0042388863
1.352000 0.0043081691
1.353000 0.004378452299999999
1.354000 0.004449748700000001
1.355000 0.004522071
1.356000 0.0045954319
1.357000 0.0046698449
1.358000 0.0047453235
1.359000 0.0048218819
1.360000 0.0048995338
1.361000 0.0049782946
1.362000 0.005058178799999999
1.363000 0.0051392017
1.364000 0.0052213793
1.365000 0.0053047272
1.366000 0.0053892622
1.367000 0.0054750009
1.368000 0.0055619603
1.369000 0.0056501576000000005
1.370000 0.0057396108
1.371000 0.0058303376
1.372000 0.0059223563
1.373000 0.006015685000000001
1.374000 0.0061103427
1.375000 0.0062063482000000005
1.376000 0.006303720099999999
1.377000 0.006402478200000001
1.378000 0.0065026412
1.379000 0.0066042296
1.380000 0.0067072629
1.381000 0.006811761
1.382000 0.006917744
1.383000 0.007025232500000001
1.384000 0.0071342474
1.385000 0.0072448092000000006
1.386000 0.007356939
1.387000 0.0074706586
1.388000 0.0075859891
1.389000 0.0077029522999999996
1.390000 0.00782157
1.391000 0.0079418656
1.392000 0.0080638609
1.393000 0.0081875791
1.394000 0.008313043499999999
1.395000 0.0084402782
1.396000 0.008569306399999999
1.397000 0.0087001528
1.398000 0.0088328416
1.399000 0.008967397299999999
1.400000 0.0091038448
1.401000 0.009242209500000001
1.402000 0.0093825169
1.403000 0.009524792399999999
1.404000 0.009669061500000001
1.405000 0.0098153498
1.406000 0.0099636825
1.407000 0.010114086
1.408000 0.010266586
1.409000 0.010421209
1.410000 0.010577979000000001
1.411000 0.010736922999999999
1.412000 0.010898065
1.413000 0.011061433
1.414000 0.011227051
1.415000 0.011394943000000001
1.416000 0.011565136
1.417000 0.011737655
1.418000 0.011912524
1.419000 0.012089767999999999
1.420000 0.012269414
1.421000 0.012451485000000002
1.422000 0.012636007
1.423000 0.012823007
1.424000 0.013012509
1.425000 0.013204539
1.426000 0.013399123999999998
1.427000 0.013596291
1.428000 0.013796066999999999
1.429000 0.01399848
1.430000 0.014203556999999999
1.431000 0.014411328000000001
1.432000 0.014621820999999998
1.433000 0.014835068
1.434000 0.015051098
1.435000 0.015269943
1.436000 0.015491634
1.437000 0.015716204999999997
1.438000 0.015943688
1.439000 0.016174118
1.440000 0.016407526999999998
1.441000 0.016643952
1.442000 0.016883427
1.443000 0.017125988
1.444000 0.01737167
1.445000 0.017620511
1.446000 0.017872546
1.447000 0.018127811
1.448000 0.018386345000000002
1.449000 0.018648183
1.450000 0.018913364000000002
1.451000 0.019181923
1.452000 0.019453898
1.453000 0.019729325
1.454000 0.020008243
1.455000 0.020290687
1.456000 0.020576695
1.457000 0.020866303
1.458000 0.021159548
1.459000 0.021456469
1.460000 0.021757101
1.461000 0.022061483
1.462000 0.022369654
1.463000 0.02268165
1.464000 0.022997509000000003
1.465000 0.023317273
1.466000 0.023640979
1.467000 0.023968666
1.468000 0.024300377
1.469000 0.024636151
1.470000 0.024976030999999996
1.471000 0.025320059
1.472000 0.025668274999999997
1.473000 0.026020725
1.474000 0.026377453
1.475000 0.026738507
1.476000 0.027103925999999997
1.477000 0.02747376
1.478000 0.027848054999999997
1.479000 0.028226856
1.480000 0.028610212
1.481000 0.028998172000000003
1.482000 0.029390782999999997
1.483000 0.029788091
1.484000 0.030190145
1.485000 0.030596996999999997
1.486000 0.031008694
1.487000 0.031425286
1.488000 0.03184682
1.489000 0.032273345
1.490000 0.032704913999999995
1.491000 0.033141574
1.492000 0.033583373
1.493000 0.034030361
1.494000 0.034482588
1.495000 0.034940106
1.496000 0.035402965
1.497000 0.035871213
1.498000 0.036344901
1.499000 0.036824084
1.500000 0.037308811
1.501000 0.037799135
1.502000 0.038295107999999994
1.503000 0.038796783
1.504000 0.039304217
1.505000 0.03981746
1.506000 0.04033657
1.507000 0.040861606
1.508000 0.041392620000000005
1.509000 0.04192967
1.510000 0.042472815
1.511000 0.043022112
1.512000 0.043577622
1.513000 0.044139402
1.514000 0.044707512000000005
1.515000 0.045282010000000004
1.516000 0.045862957
1.517000 0.046450411999999996
1.518000 0.047044433000000004
1.519000 0.04764508
1.520000 0.048252413
1.521000 0.04886649
1.522000 0.049487368000000004
1.523000 0.050115108000000005
1.524000 0.050749764
1.525000 0.051391391999999994
1.526000 0.052040053
1.527000 0.052695797
1.528000 0.053358683
1.529000 0.05402877
1.530000 0.054706109
1.531000 0.055390754
1.532000 0.056082761
1.533000 0.056782179
1.534000 0.05748907
1.535000 0.058203482
1.536000 0.058925472000000007
1.537000 0.059655099
1.538000 0.060392416000000004
1.539000 0.061137479
1.540000 0.061890343
1.541000 0.062651071
1.542000 0.06341972
1.543000 0.06419635
1.544000 0.064981024
1.545000 0.065773807
1.546000 0.066574756
1.547000 0.067383936
1.548000 0.068201416
1.549000 0.06902726000000001
1.550000 0.06986153299999999
1.551000 0.07070430400000001
1.552000 0.071555644
1.553000 0.072415621
1.554000 0.07328430699999999
1.555000 0.074161764
1.556000 0.07504806900000001
1.557000 0.075943285
1.558000 0.076847489
1.559000 0.077760749
1.560000 0.078683131
1.561000 0.07961470400000001
1.562000 0.080555538
1.563000 0.081505702
1.564000 0.082465261
1.565000 0.083434285
1.566000 0.084412837
1.567000 0.085400988
1.568000 0.086398795
1.569000 0.087406329
1.570000 0.088423659
1.571000 0.089450844
1.572000 0.090487953
1.573000 0.09153504500000001
1.574000 0.092592189
1.575000 0.09365944999999999
1.576000 0.094736891
1.577000 0.09582458299999999
1.578000 0.096922589
1.579000 0.098030979
1.580000 0.09914981199999999
1.581000 0.10027917
1.582000 0.10141911
1.583000 0.10256969999999999
1.584000 0.10373101000000001
1.585000 0.10490312
1.586000 0.10608609
1.587000 0.10728
1.588000 0.10848492
1.589000 0.10970092
1.590000 0.11092806
1.591000 0.11216643
1.592000 0.11341609
1.593000 0.11467711
1.594000 0.11594958
1.595000 0.11723355
1.596000 0.11852908999999999
1.597000 0.11983627
1.598000 0.12115516999999999
1.599000 0.12248586000000002
1.600000 0.12382839000000001
1.601000 0.12518284000000002
1.602000 0.12654928000000001
1.603000 0.12792776
1.604000 0.12931837000000002
1.605000 0.13072114999999998
1.606000 0.13213617
1.607000 0.13356351
1.608000 0.13500322
1.609000 0.13645536
1.610000 0.13792
1.611000 0.13939721000000002
1.612000 0.14088704
1.613000 0.14238957
1.614000 0.14390486
1.615000 0.14543297000000002
1.616000 0.14697397
1.617000 0.14852793
1.618000 0.1500949
1.619000 0.15167496
1.620000 0.15326816
1.621000 0.15487458
1.622000 0.15649427999999999
1.623000 0.15812732999999998
1.624000 0.15977379
1.625000 0.16143373
1.626000 0.16310721
1.627000 0.1647943
1.628000 0.16649506
1.629000 0.16820956
1.630000 0.16993786
1.631000 0.17168003
1.632000 0.17343611
1.633000 0.17520617000000002
1.634000 0.17699028
1.635000 0.17878847
1.636000 0.18060083000000002
1.637000 0.18242740000000002
1.638000 0.18426822
1.639000 0.18612336000000002
1.640000 0.18799286
1.641000 0.18987678
1.642000 0.19177515
1.643000 0.19368803999999998
1.644000 0.19561548
1.645000 0.19755752
1.646000 0.19951421000000003
1.647000 0.20148559000000002
1.648000 0.2034717
1.649000 0.20547260000000003
1.650000 0.20748833
1.651000 0.20951892
1.652000 0.21156443
1.653000 0.21362489
1.654000 0.21570034
1.655000 0.21779083000000002
1.656000 0.21989641
1.657000 0.22201713
1.658000 0.224153
1.659000 0.22630406999999997
1.660000 0.2284704
1.661000 0.23065201999999999
1.662000 0.23284898999999998
1.663000 0.23506132000000002
1.664000 0.23728907000000002
1.665000 0.23953228
1.666000 0.24179099
1.667000 0.24406520999999998
1.668000 0.24635501
1.669000 0.2486604
1.670000 0.25098142
1.671000 0.25331811
1.672000 0.25567049
1.673000 0.25803859
1.674000 0.26042243000000004
1.675000 0.26282202000000005
1.676000 0.26523741
1.677000 0.26766860000000003
1.678000 0.27011563
1.679000 0.27257851
1.680000 0.27505725
1.681000 0.27755187000000003
1.682000 0.28006237
1.683000 0.28258876
1.684000 0.28513109
1.685000 0.28768933999999996
1.686000 0.29026351
1.687000 0.29285363999999997
1.688000 0.29545971
1.689000 0.29808176
1.690000 0.30071978
1.691000 0.30337377
1.692000 0.30604375
1.693000 0.30872971
1.694000 0.31143166
1.695000 0.31414961
1.696000 0.31688354999999996
1.697000 0.31963347000000003
1.698000 0.32239938
1.699000 0.32518129
1.700000 0.32797917
1.701000 0.33079302
1.702000 0.33362284
1.703000 0.33646864
1.704000 0.33933038
1.705000 0.34220805
1.706000 0.34510165
1.707000 0.34801112
1.708000 0.35093648
1.709000 0.35387768999999997
1.710000 0.35683473
1.711000 0.35980758
1.712000 0.3627962
1.713000 0.36580055
1.714000 0.3688206
1.715000 0.37185630999999997
1.716000 0.37490765
1.717000 0.37797457
1.718000 0.38105701000000003
1.719000 0.38415494
1.720000 0.3872683
1.721000 0.39039705999999996
1.722000 0.39354116
1.723000 0.39670052999999994
1.724000 0.39987512999999997
1.725000 0.40306485999999997
1.726000 0.40626973
1.727000 0.40948964
1.728000 0.41272449
1.729000 0.41597429999999996
1.730000 0.41923895
1.731000 0.42251837000000003
1.732000 0.42581251000000003
1.733000 0.42912131
1.734000 0.43244468999999996
1.735000 0.43578255
1.736000 0.43913485
1.737000 0.44250148
1.738000 0.44588237
1.739000 0.44927741000000004
1.740000 0.45268657
1.741000 0.45610974000000004
1.742000 0.45954678
1.743000 0.46299766000000003
1.744000 0.46646222000000004
1.745000 0.46994039000000004
1.746000 0.47343206000000004
1.747000 0.47693709
1.748000 0.48045539000000004
1.749000 0.48398688
1.750000 0.48753140000000006
1.751000 0.49108882
1.752000 0.49465904
1.753000 0.49824193
1.754000 0.5018373500000001
1.755000 0.50544515
1.756000 0.5090652
1.757000 0.51269741
1.758000 0.51634158
1.759000 0.51999763
1.760000 0.52366536
1.761000 0.52734464
1.762000 0.5310353400000001
1.763000 0.5347373
1.764000 0.5384503900000001
1.765000 0.54217442
1.766000 0.54590926
1.767000 0.54965471
1.768000 0.55341064
1.769000 0.55717691
1.770000 0.56095333
1.771000 0.56473971
1.772000 0.56853588
1.773000 0.57234168
1.774000 0.5761569400000001
1.775000 0.57998146
1.776000 0.5838150200000001
1.777000 0.58765747
1.778000 0.59150863
1.779000 0.59536826
1.780000 0.59923618
1.781000 0.60311216
1.782000 0.6069960099999999
1.783000 0.61088754
1.784000 0.61478647
1.785000 0.6186926300000001
1.786000 0.62260577
1.787000 0.62652566
1.788000 0.63045206
1.789000 0.6343848099999999
1.790000 0.6383236
1.791000 0.64226817
1.792000 0.6462183300000001
1.793000 0.6501738
1.794000 0.65413429
1.795000 0.65809963
1.796000 0.6620694899999999
1.797000 0.66604363
1.798000 0.67002182
1.799000 0.67400378
1.800000 0.67798924
1.801000 0.6819779100000001
1.802000 0.6859695100000001
1.803000 0.68996381
1.804000 0.69396049
1.805000 0.69795931
1.806000 0.70195994
1.807000 0.70596216
1.808000 0.7099656400000001
1.809000 0.71397009
1.810000 0.7179752
1.811000 0.72198068
1.812000 0.7259862
1.813000 0.7299915
1.814000 0.73399623
1.815000 0.7380001199999999
1.816000 0.74200281
1.817000 0.74600396
1.818000 0.75000329
1.819000 0.75400043
1.820000 0.7579950599999999
1.821000 0.76198685
1.822000 0.76597543
1.823000 0.76996046
1.824000 0.7739415900000001
1.825000 0.77791843
1.826000 0.78189066
1.827000 0.7858578999999999
1.828000 0.78981975
1.829000 0.79377592
1.830000 0.7977259299999999
1.831000 0.80166953
1.832000 0.80560623
1.833000 0.8095356600000001
1.834000 0.81345746
1.835000 0.81737116
1.836000 0.8212764699999999
1.837000 0.82517294
1.838000 0.8290601
1.839000 0.83293766
1.840000 0.83680516
1.841000 0.84066214
1.842000 0.84450832
1.843000 0.8483431300000001
1.844000 0.85216621
1.845000 0.8559771799999999
1.846000 0.8597754900000001
1.847000 0.8635608499999999
1.848000 0.8673327
1.849000 0.8710906799999999
1.850000 0.8748343199999999
1.851000 0.87856315
1.852000 0.88227671
1.853000 0.8859746199999999
1.854000 0.8896563200000001
1.855000 0.89332145
1.856000 0.89696944
1.857000 0.90059992
1.858000 0.90421233
1.859000 0.90780621
1.860000 0.9113810999999999
1.861000 0.91493642
1.862000 0.9184718099999999
1.863000 0.92198662
1.864000 0.92548048
1.865000 0.9289528199999999
1.866000 0.9324031899999999
1.867000 0.9358310099999999
1.868000 0.93923584
1.869000 0.9426171000000001
1.870000 0.94597433
1.871000 0.9493068800000001
1.872000 0.95261438
1.873000 0.95589627
1.874000 0.95915198
1.875000 0.9623809699999999
1.876000 0.96558267
1.877000 0.9687566200000001
1.878000 0.97190235
1.879000 0.9750192099999999
1.880000 0.9781067299999999
1.881000 0.98116426
1.882000 0.98419134
1.883000 0.9871873999999999
1.884000 0.9901518899999999
1.885000 0.9930842599999999
1.886000 0.9959840200000001
1.887000 0.9988505400000001
1.888000 1.0016832999999998
1.889000 1.0044816
1.890000 1.007245
1.891000 1.0099729
1.892000 1.0126647
1.893000 1.0153198
1.894000 1.0179376
1.895000 1.0205176999999999
1.896000 1.0230592
1.897000 1.0255618
1.898000 1.0280247
1.899000 1.0304473
1.900000 1.0328291
1.901000 1.0351694
1.902000 1.0374677
1.903000 1.0397233000000001
1.904000 1.0419356
1.905000 1.0441040000000001
1.906000 1.0462278999999999
1.907000 1.0483065999999999
1.908000 1.0503395
1.909000 1.0523262
1.910000 1.0542657
1.911000 1.0561576
1.912000 1.0580013
1.913000 1.059796
1.914000 1.0615413
1.915000 1.0632364
1.916000 1.0648807999999998
1.917000 1.0664737
1.918000 1.0680146
1.919000 1.0695028
1.920000 1.0709378
1.921000 1.0723189
1.922000 1.0736452
1.923000 1.0749165
1.924000 1.0761319
1.925000 1.0772907
1.926000 1.0783925
1.927000 1.0794364
1.928000 1.0804219
1.929000 1.0813483000000002
1.930000 1.0822150000000001
1.931000 1.0830212000000001
1.932000 1.0837665
1.933000 1.08445
1.934000 1.0850712
1.935000 1.0856293
1.936000 1.0861238
1.937000 1.0865539
1.938000 1.0869191
1.939000 1.0872186000000001
1.940000 1.0874518
1.941000 1.087618
1.942000 1.0877165
1.943000 1.0877467
1.944000 1.0877079
1.945000 1.0875995
1.946000 1.0874208
1.947000 1.0871712
1.948000 1.0868499999999999
1.949000 1.0864565
1.950000 1.0859901
1.951000 1.08545
1.952000 1.0848357
1.953000 1.0841466
1.954000 1.0833818
1.955000 1.082541
1.956000 1.0816231
1.957000 1.0806278
1.958000 1.0795544000000001
1.959000 1.0784022
1.960000 1.0771705
1.961000 1.0758587
1.962000 1.0744662
1.963000 1.0729923000000001
1.964000 1.0714364
1.965000 1.0697979
1.966000 1.0680759
1.967000 1.0662701
1.968000 1.0643797
1.969000 1.062404
1.970000 1.0603424000000001
1.971000 1.0581943
1.972000 1.0559591
1.973000 1.0536360999999999
1.974000 1.0512245999999998
1.975000 1.0487241
1.976000 1.0461339
1.977000 1.0434534
1.978000 1.040682
1.979000 1.037819
1.980000 1.0348639
1.981000 1.0318159
1.982000 1.0286746
1.983000 1.0254391
1.984000 1.0221091
1.985000 1.0186838999999999
1.986000 1.0151628
1.987000 1.0115454
1.988000 1.0078309
1.989000 1.0040188
1.990000 1.0001086
1.991000 0.9960996
1.992000 0.99199135
1.993000 0.98778326
1.994000 0.98347468
1.995000 0.97906515
1.996000 0.9745541
1.997000 0.96994098
1.998000 0.96522523
1.999000 0.96040638
2.000000 0.95548388
2.001000 0.9504571599999999
2.002000 0.94532575
2.003000 0.9400890199999999
2.004000 0.93474658
2.005000 0.92929788
2.006000 0.9237423499999999
2.007000 0.91807954
2.008000 0.91230897
2.009000 0.9064300900000001
2.010000 0.9004424299999999
2.011000 0.89434553
2.012000 0.88813882
2.013000 0.88182185
2.014000 0.8753942299999999
2.015000 0.86885542
2.016000 0.86220494
2.017000 0.85544242
2.018000 0.8485672999999999
2.019000 0.8415792099999999
2.020000 0.8344776899999999
2.021000 0.8272623600000001
2.022000 0.81993276
2.023000 0.81248851
2.024000 0.8049291599999999
2.025000 0.79725441
2.026000 0.7894638
2.027000 0.7815569600000001
2.028000 0.77353357
2.029000 0.76539326
2.030000 0.75713564
2.031000 0.7487603899999999
2.032000 0.7402672
2.033000 0.73165572
2.034000 0.72292564
2.035000 0.71407664
2.036000 0.70510842
2.037000 0.69602067
2.038000 0.6868131000000001
2.039000 0.67748544
2.040000 0.6680374
2.041000 0.65846876
2.042000 0.64877924
2.043000 0.63896854
2.044000 0.6290364500000001
2.045000 0.61898273
2.046000 0.6088071500000001
2.047000 0.59850947
2.048000 0.5880894600000001
2.049000 0.5775469400000001
2.050000 0.56688171
2.051000 0.55609355
2.052000 0.5451823100000001
2.053000 0.53414782
2.054000 0.52298992
2.055000 0.51170844
2.056000 0.50030323
2.057000 0.48877419999999994
2.058000 0.47712121
2.059000 0.46534417
2.060000 0.45344293999999996
2.061000 0.44141747
2.062000 0.42926772
2.063000 0.41699358
2.064000 0.40459507
2.065000 0.39207209
2.066000 0.37942468
2.067000 0.3666528
2.068000 0.35375648
2.069000 0.34073572999999996
2.070000 0.32759057
2.071000 0.31432104
2.072000 0.3009272
2.073000 0.28740913
2.074000 0.27376686
2.075000 0.26000050999999996
2.076000 0.24611016
2.077000 0.2320959
2.078000 0.21795783999999999
2.079000 0.20369613
2.080000 0.18931087
2.081000 0.17480222
2.082000 0.16017030999999998
2.083000 0.14541532
2.084000 0.13053742000000002
2.085000 0.11553678999999999
2.086000 0.10041364
2.087000 0.085168157
2.088000 0.069800566
2.089000 0.0543111
2.090000 0.038699998
2.091000 0.022967518
2.092000 0.0071139293
2.093000 -0.0088604836
2.094000 -0.024955422999999997
2.095000 -0.041170575
2.096000 -0.057505618
2.097000 -0.073960214
2.098000 -0.090534007
2.099000 -0.10722663
2.100000 -0.12403767999999998
2.101000 -0.14096677999999999
2.102000 -0.1580135
2.103000 -0.17517741
2.104000 -0.19245808
2.105000 -0.20985503
2.106000 -0.22736781
2.107000 -0.24499593
2.108000 -0.26273888
2.109000 -0.28059615000000004
2.110000 -0.29856723
2.111000 -0.31665156
2.112000 -0.3348486
2.113000 -0.3531578
2.114000 -0.37157857
2.115000 -0.39011033
2.116000 -0.40875249999999996
2.117000 -0.42750444
2.118000 -0.44636553999999995
2.119000 -0.46533514000000004
2.120000 -0.48441263
2.121000 -0.50359736
2.122000 -0.5228886399999999
2.123000 -0.54228576
2.124000 -0.56178807
2.125000 -0.58139483
2.126000 -0.60110535
2.127000 -0.6209188099999999
2.128000 -0.6408345400000001
2.129000 -0.66085174
2.130000 -0.68096961
2.131000 -0.70118736
2.132000 -0.72150417
2.133000 -0.74191922
2.134000 -0.7624317
2.135000 -0.78304065
2.136000 -0.80374526
2.137000 -0.8245446700000001
2.138000 -0.84543796
2.139000 -0.8664242000000001
2.140000 -0.88750245
2.141000 -0.90867169
2.142000 -0.92993099
2.143000 -0.9512794200000001
2.144000 -0.9727159500000001
2.145000 -0.99423965
2.146000 -1.0158494
2.147000 -1.0375443
2.148000 -1.0593232
2.149000 -1.081185
2.150000 -1.1031288
2.151000 -1.1251533
2.152000 -1.1472576
2.153000 -1.1694404999999999
2.154000 -1.1917008999999998
2.155000 -1.2140376
2.156000 -1.2364496
2.157000 -1.2589357
2.158000 -1.2814946
2.159000 -1.3041254
2.160000 -1.3268267
2.161000 -1.3495972999999999
2.162000 -1.3724360999999998
2.163000 -1.3953417
2.164000 -1.4183128999999999
2.165000 -1.4413485
2.166000 -1.4644473
2.167000 -1.4876079
2.168000 -1.510829
2.169000 -1.5341093
2.170000 -1.5574474
2.171000 -1.580842
2.172000 -1.6042918
2.173000 -1.6277954000000001
2.174000 -1.6513513
2.175000 -1.6749583
2.176000 -1.6986147999999999
2.177000 -1.7223196
2.178000 -1.7460711
2.179000 -1.7698679
2.180000 -1.7937085
2.181000 -1.8175913
2.182000 -1.8415151
2.183000 -1.8654782
2.184000 -1.8894792
2.185000 -1.9135164
2.186000 -1.9375885
2.187000 -1.9616937
2.188000 -1.9858308000000002
2.189000 -2.0099981
2.190000 -2.0341938
2.191000 -2.0584166
2.192000 -2.0826648999999997
2.193000 -2.106937
2.194000 -2.1312313
2.195000 -2.1555463
2.196000 -2.1798802999999998
2.197000 -2.2042315
2.198000 -2.2285987
2.199000 -2.2529798
2.200000 -2.2773733000000003
2.201000 -2.3017777
2.202000 -2.3261912
2.203000 -2.3506122
2.204000 -2.3750387
2.205000 -2.3994692
2.206000 -2.423902
2.207000 -2.4483353
2.208000 -2.4727674
2.209000 -2.4971964
2.210000 -2.5216207
2.211000 -2.5460385
2.212000 -2.5704479
2.213000 -2.594847
2.214000 -2.6192343
2.215000 -2.6436077
2.216000 -2.6679656
2.217000 -2.692306
2.218000 -2.7166273000000003
2.219000 -2.7409274
2.220000 -2.7652046
2.221000 -2.789457
2.222000 -2.8136826999999998
2.223000 -2.8378799999999997
2.224000 -2.8620468
2.225000 -2.8861814999999997
2.226000 -2.9102821
2.227000 -2.9343464999999997
2.228000 -2.9583732
2.229000 -2.9823601
2.230000 -3.0063054
2.231000 -3.0302072
2.232000 -3.0540636
2.233000 -3.0778727
2.234000 -3.1016326
2.235000 -3.1253412000000003
2.236000 -3.1489968
2.237000 -3.1725977000000003
2.238000 -3.1961415
2.239000 -3.2196265000000004
2.240000 -3.2430511
2.241000 -3.2664131
2.242000 -3.2897104
2.243000 -3.3129413000000003
2.244000 -3.3361035999999995
2.245000 -3.3591956
2.246000 -3.3822153
2.247000 -3.4051605
2.248000 -3.4280296000000003
2.249000 -3.4508206
2.250000 -3.4735310999999998
2.251000 -3.4961596
2.252000 -3.5187040000000005
2.253000 -3.5411621999999996
2.254000 -3.5635321999999996
2.255000 -3.5858121
2.256000 -3.6079999000000003
2.257000 -3.6300939
2.258000 -3.6520917
2.259000 -3.6739916
2.260000 -3.6957916
2.261000 -3.7174899
2.262000 -3.7390843
2.263000 -3.7605728999999997
2.264000 -3.7819535
2.265000 -3.8032245
2.266000 -3.8243838
2.267000 -3.8454294
2.268000 -3.8663596
2.269000 -3.8871724000000003
2.270000 -3.9078657000000003
2.271000 -3.9284378
2.272000 -3.9488866999999996
2.273000 -3.9692103999999997
2.274000 -3.9894069999999995
2.275000 -4.0094744
2.276000 -4.0294111
2.277000 -4.0492147
2.278000 -4.068883899999999
2.279000 -4.0884163000000004
2.280000 -4.107810199999999
2.281000 -4.1270636
2.282000 -4.1461747
2.283000 -4.1651417
2.284000 -4.1839626
2.285000 -4.2026356
2.286000 -4.2211588
2.287000 -4.2395305
2.288000 -4.257748599999999
2.289000 -4.2758115
2.290000 -4.2937171
2.291000 -4.3114636
2.292000 -4.329049599999999
2.293000 -4.3464728
2.294000 -4.3637312999999995
2.295000 -4.3808237
2.296000 -4.397748
2.297000 -4.414502499999999
2.298000 -4.4310852999999994
2.299000 -4.4474944
2.300000 -4.4637285
2.301000 -4.4797856
2.302000 -4.4956643
2.303000 -4.5113623
2.304000 -4.5268785
2.305000 -4.5422107
2.306000 -4.5573574
2.307000 -4.572317
2.308000 -4.5870878
2.309000 -4.601668200000001
2.310000 -4.6160568
2.311000 -4.6302516
2.312000 -4.6442512
2.313000 -4.6580542000000005
2.314000 -4.6716586
2.315000 -4.6850629
2.316000 -4.6982661000000006
2.317000 -4.7112659
2.318000 -4.7240611
2.319000 -4.736650399999999
2.320000 -4.7490317
2.321000 -4.7612041000000005
2.322000 -4.7731657
2.323000 -4.7849151999999995
2.324000 -4.796451
2.325000 -4.8077717
2.326000 -4.8188761
2.327000 -4.829762499999999
2.328000 -4.8404295
2.329000 -4.8508756
2.330000 -4.861099599999999
2.331000 -4.871100200000001
2.332000 -4.8808761
2.333000 -4.890425899999999
2.334000 -4.899748000000001
2.335000 -4.9088415
2.336000 -4.9177051
2.337000 -4.9263373
2.338000 -4.9347371
2.339000 -4.942903299999999
2.340000 -4.950834400000001
2.341000 -4.9585298
2.342000 -4.9659878
2.343000 -4.9732074
2.344000 -4.9801879
2.345000 -4.9869277
2.346000 -4.9934261
2.347000 -4.9996816
2.348000 -5.0056934
2.349000 -5.0114605999999995
2.350000 -5.0169822
2.351000 -5.0222572
2.352000 -5.0272844999999995
2.353000 -5.0320633
2.354000 -5.0365925
2.355000 -5.0408714
2.356000 -5.0448988
2.357000 -5.048674
2.358000 -5.0521962
2.359000 -5.0554644
2.360000 -5.058478200000001
2.361000 -5.0612364
2.362000 -5.0637379000000005
2.363000 -5.0659824
2.364000 -5.0679691
2.365000 -5.0696973
2.366000 -5.0711661999999995
2.367000 -5.072375
2.368000 -5.0733235
2.369000 -5.0740108
2.370000 -5.0744362
2.371000 -5.074599
2.372000 -5.0744988
2.373000 -5.074135200000001
2.374000 -5.0735075
2.375000 -5.072615300000001
2.376000 -5.0714582
2.377000 -5.0700359
2.378000 -5.0683476
2.379000 -5.0663933000000005
2.380000 -5.0641723
2.381000 -5.0616845
2.382000 -5.0589293
2.383000 -5.0559066
2.384000 -5.0526161
2.385000 -5.0490577000000005
2.386000 -5.0452307
2.387000 -5.0411355
2.388000 -5.0367717
2.389000 -5.0321389000000005
2.390000 -5.0272372
2.391000 -5.0220661
2.392000 -5.016626
2.393000 -5.0109167
2.394000 -5.0049379
2.395000 -4.9986895
2.396000 -4.9921717
2.397000 -4.9853846
2.398000 -4.9783278
2.399000 -4.9710017
2.400000 -4.9634062
2.401000 -4.9555413
2.402000 -4.9474075
2.403000 -4.9390048
2.404000 -4.930333
2.405000 -4.9213927
2.406000 -4.9121842
2.407000 -4.9027074
2.408000 -4.8929628
2.409000 -4.8829503
2.410000 -4.8726708
2.411000 -4.8621241
2.412000 -4.8513107
2.413000 -4.8402313
2.414000 -4.8288859
2.415000 -4.8172752999999995
2.416000 -4.8053999
2.417000 -4.7932599
2.418000 -4.7808561
2.419000 -4.768189
2.420000 -4.7552593
2.421000 -4.7420673
2.422000 -4.7286138
2.423000 -4.7148991
2.424000 -4.7009241
2.425000 -4.6866894
2.426000 -4.6721958
2.427000 -4.657444
2.428000 -4.6424344
2.429000 -4.6271682
2.430000 -4.6116456
2.431000 -4.5958679
2.432000 -4.5798358
2.433000 -4.5635499
2.434000 -4.5470115
2.435000 -4.5302212
2.436000 -4.5131799
2.437000 -4.4958882
2.438000 -4.4783477000000005
2.439000 -4.4605587
2.440000 -4.4425223
2.441000 -4.4242397
2.442000 -4.405711999999999
2.443000 -4.3869402
2.444000 -4.3679252
2.445000 -4.3486681
2.446000 -4.3291699
2.447000 -4.3094318
2.448000 -4.2894553
2.449000 -4.2692412
2.450000 -4.2487908
2.451000 -4.2281054
2.452000 -4.207186
2.453000 -4.1860342
2.454000 -4.164651
2.455000 -4.143038000000001
2.456000 -4.121196299999999
2.457000 -4.0991273
2.458000 -4.0768322
2.459000 -4.0543128
2.460000 -4.0315703
2.461000 -4.0086057
2.462000 -3.985421
2.463000 -3.9620172
2.464000 -3.9383963
2.465000 -3.9145593
2.466000 -3.8905077
2.467000 -3.8662434
2.468000 -3.8417675
2.469000 -3.8170818000000004
2.470000 -3.7921876
2.471000 -3.7670866
2.472000 -3.7417803
2.473000 -3.7162705999999996
2.474000 -3.6905590000000004
2.475000 -3.664647
2.476000 -3.6385360999999996
2.477000 -3.6122281
2.478000 -3.5857249
2.479000 -3.559028
2.480000 -3.5321392
2.481000 -3.5050601
2.482000 -3.4777924000000002
2.483000 -3.4503378000000002
2.484000 -3.4226984000000003
2.485000 -3.3948757000000005
2.486000 -3.3668716
2.487000 -3.3386879
2.488000 -3.3103261
2.489000 -3.2817884999999998
2.490000 -3.253077
2.491000 -3.2241929000000003
2.492000 -3.1951386
2.493000 -3.1659159999999997
2.494000 -3.1365268000000004
2.495000 -3.1069731
2.496000 -3.0772567
2.497000 -3.0473797
2.498000 -3.017344
2.499000 -2.9871513999999997
2.500000 -2.9568041
2.501000 -2.9263038000000003
2.502000 -2.8956529
2.503000 -2.8648529
2.504000 -2.8339062000000004
2.505000 -2.8028145
2.506000 -2.7715799999999997
2.507000 -2.7402047
2.508000 -2.7086906
2.509000 -2.6770398
2.510000 -2.6452541
2.511000 -2.6133357999999998
2.512000 -2.5812868
2.513000 -2.5491092
2.514000 -2.516805
2.515000 -2.4843762
2.516000 -2.451825
2.517000 -2.4191532000000002
2.518000 -2.3863632
2.519000 -2.353457
2.520000 -2.3204366
2.521000 -2.2873042
2.522000 -2.2540617999999997
2.523000 -2.2207115
2.524000 -2.1872556000000003
2.525000 -2.1536961
2.526000 -2.1200351
2.527000 -2.0862749
2.528000 -2.0524174
2.529000 -2.0184648999999997
2.530000 -1.9844194999999998
2.531000 -1.9502833000000002
2.532000 -1.9160587
2.533000 -1.8817477
2.534000 -1.8473525000000002
2.535000 -1.8128750999999999
2.536000 -1.7783178
2.537000 -1.7436827
2.538000 -1.7089720999999998
2.539000 -1.6741879000000002
2.540000 -1.6393326
2.541000 -1.6044079999999998
2.542000 -1.5694165999999998
2.543000 -1.5343602
2.544000 -1.4992411
2.545000 -1.4640615
2.546000 -1.4288235
2.547000 -1.3935293
2.548000 -1.3581809
2.549000 -1.3227805000000001
2.550000 -1.2873301
2.551000 -1.2518319999999998
2.552000 -1.2162883
2.553000 -1.180701
2.554000 -1.1450722
2.555000 -1.109404
2.556000 -1.0736986
2.557000 -1.0379581
2.558000 -1.0021845
2.559000 -0.9663799799999999
2.560000 -0.9305466
2.561000 -0.8946863899999999
2.562000 -0.85880151
2.563000 -0.82289409
2.564000 -0.7869660900000001
2.565000 -0.7510196
2.566000 -0.7150567099999999
2.567000 -0.67907949
2.568000 -0.64308997
2.569000 -0.60709016
2.570000 -0.57108216
2.571000 -0.5350679199999999
2.572000 -0.49904948
2.573000 -0.46302886
2.574000 -0.42700805
2.575000 -0.39098905
2.576000 -0.35497383
2.577000 -0.31896434
2.578000 -0.28296253000000005
2.579000 -0.24697033
2.580000 -0.21098968999999998
2.581000 -0.1750225
2.582000 -0.13907066
2.583000 -0.10313608
2.584000 -0.067220634
2.585000 -0.031326199
2.586000 0.0045453773
2.587000 0.040392249000000005
2.588000 0.07621257699999999
2.589000 0.11200454
2.590000 0.14776634
2.591000 0.18349615
2.592000 0.21919217000000002
2.593000 0.25485260000000004
2.594000 0.29047566999999996
2.595000 0.32605962
2.596000 0.36160265999999996
2.597000 0.39710305
2.598000 0.43255906
2.599000 0.46796896
2.600000 0.503331
2.601000 0.5386434499999999
2.602000 0.57390463
2.603000 0.60911286
2.604000 0.64426642
2.605000 0.67936368
2.606000 0.7144029700000001
2.607000 0.74938261
2.608000 0.7843010100000001
2.609000 0.8191566000000001
2.610000 0.8539477400000001
2.611000 0.88867284
2.612000 0.92333043
2.613000 0.95791891
2.614000 0.9924367999999999
2.615000 1.0268825000000001
2.616000 1.0612547
2.617000 1.0955519
2.618000 1.1297726
2.619000 1.1639155
2.620000 1.1979790000000001
2.621000 1.231962
2.622000 1.265863
2.623000 1.2996805999999999
2.624000 1.3334136
2.625000 1.3670606
2.626000 1.4006203
2.627000 1.4340916000000001
2.628000 1.4674731
2.629000 1.5007635
2.630000 1.5339616
2.631000 1.5670661
2.632000 1.6000759
2.633000 1.6329897999999998
2.634000 1.6658065999999998
2.635000 1.6985251
2.636000 1.7311441
2.637000 1.7636625
2.638000 1.7960791999999999
2.639000 1.828393
2.640000 1.8606028000000001
2.641000 1.8927072999999999
2.642000 1.9247057
2.643000 1.9565968
2.644000 1.9883797
2.645000 2.0200532
2.646000 2.0516163
2.647000 2.0830682
2.648000 2.1144077
2.649000 2.1456337999999997
2.650000 2.1767458
2.651000 2.2077426
2.652000 2.2386234000000003
2.653000 2.2693874
2.654000 2.3000336999999997
2.655000 2.3305615
2.656000 2.36097
2.657000 2.3912584
2.658000 2.4214260000000003
2.659000 2.451472
2.660000 2.4813956000000004
2.661000 2.5111962
2.662000 2.5408732
2.663000 2.5704257
2.664000 2.5998533
2.665000 2.6291551
2.666000 2.6583306
2.667000 2.6873792
2.668000 2.7163003000000003
2.669000 2.7450932
2.670000 2.7737575
2.671000 2.8022926
2.672000 2.830698
2.673000 2.8589729
2.674000 2.8871168999999997
2.675000 2.9151296
2.676000 2.9430104
2.677000 2.9707588
2.678000 2.9983744
2.679000 3.0258566
2.680000 3.0532051
2.681000 3.0804195
2.682000 3.1074991
2.683000 3.1344440000000002
2.684000 3.1612533999999997
2.685000 3.1879269000000003
2.686000 3.2144643
2.687000 3.2408655
2.688000 3.2671299
2.689000 3.2932572
2.690000 3.3192471
2.691000 3.3450995
2.692000 3.3708139999999998
2.693000 3.3963908000000003
2.694000 3.4218292999999997
2.695000 3.4471296
2.696000 3.4722917
2.697000 3.4973152
2.698000 3.5221997999999997
2.699000 3.5469458
2.700000 3.5715528000000005
2.701000 3.5960209
2.702000 3.62035
2.703000 3.6445397999999996
2.704000 3.6685906
2.705000 3.6925022000000003
2.706000 3.7162743999999996
2.707000 3.7399071999999998
2.708000 3.7634007999999994
2.709000 3.786755
2.710000 3.8099699
2.711000 3.8330454
2.712000 3.8559817000000005
2.713000 3.8787786
2.714000 3.9014361999999996
2.715000 3.9239544
2.716000 3.9463338
2.717000 3.9685737
2.718000 3.9906748
2.719000 4.0126368
2.720000 4.0344603
2.721000 4.0561449
2.722000 4.0776908
2.723000 4.0990982
2.724000 4.1203674
2.725000 4.141498400000001
2.726000 4.1624915
2.727000 4.1833468
2.728000 4.2040646
2.729000 4.224645
2.730000 4.2450882000000005
2.731000 4.265394799999999
2.732000 4.2855646
2.733000 4.3055981
2.734000 4.325495699999999
2.735000 4.3452576
2.736000 4.364883900000001
2.737000 4.384375
2.738000 4.4037316
2.739000 4.4229537
2.740000 4.4420414
2.741000 4.4609953
2.742000 4.4798158
2.743000 4.498503
2.744000 4.5170575
2.745000 4.5354795
2.746000 4.5537695000000005
2.747000 4.5719277
2.748000 4.5899544
2.749000 4.607849900000001
2.750000 4.6256147
2.751000 4.6432491
2.752000 4.6607535
2.753000 4.6781279
2.754000 4.695373
2.755000 4.7124892
2.756000 4.7294769
2.757000 4.7463365
2.758000 4.7630679
2.759000 4.7796719
2.760000 4.796148799999999
2.761000 4.8124991
2.762000 4.8287231
2.763000 4.8448216
2.764000 4.8607945
2.765000 4.8766427
2.766000 4.892366
2.767000 4.9079653
2.768000 4.9234409
2.769000 4.9387936
2.770000 4.9540233
2.771000 4.969130799999999
2.772000 4.9841166
2.773000 4.9989812
2.774000 5.0137248
2.775000 5.028348
2.776000 5.0428517
2.777000 5.0572358
2.778000 5.0715011
2.779000 5.0856479000000006
2.780000 5.0996765
2.781000 5.113587900000001
2.782000 5.1273819
2.783000 5.141059299999999
2.784000 5.1546205
2.785000 5.1680658
2.786000 5.1813956
2.787000 5.1946107
2.788000 5.2077111
2.789000 5.220697400000001
2.790000 5.2335698
2.791000 5.2463289
2.792000 5.2589752
2.793000 5.2715089
2.794000 5.2839305
2.795000 5.296240399999999
2.796000 5.3084388
2.797000 5.3205263
2.798000 5.3325035
2.799000 5.3443704
2.800000 5.356127799999999
2.801000 5.367776
2.802000 5.3793150999999995
2.803000 5.3907457999999995
2.804000 5.4020687999999994
2.805000 5.4132842
2.806000 5.4243926
2.807000 5.4353941
2.808000 5.4462895
2.809000 5.457079
2.810000 5.467763199999999
2.811000 5.4783422
2.812000 5.488817
2.813000 5.499187500000001
2.814000 5.509454
2.815000 5.5196173
2.816000 5.5296775
2.817000 5.5396348
2.818000 5.5494897000000005
2.819000 5.5592425
2.820000 5.5688936
2.821000 5.578443
2.822000 5.5878911
2.823000 5.5972386
2.824000 5.6064852
2.825000 5.6156315
2.826000 5.6246776
2.827000 5.6336235
2.828000 5.64247
2.829000 5.651217
2.830000 5.6598645
2.831000 5.6684129
2.832000 5.676862600000001
2.833000 5.685214
2.834000 5.693467
2.835000 5.7016216
2.836000 5.7096787
2.837000 5.7176378
2.838000 5.7254996
2.839000 5.733264200000001
2.840000 5.740931600000001
2.841000 5.7485022
2.842000 5.7559762
2.843000 5.7633538
2.844000 5.7706352
2.845000 5.7778206
2.846000 5.7849102
2.847000 5.7919044
2.848000 5.7988029
2.849000 5.805606
2.850000 5.8123138
2.851000 5.8189265
2.852000 5.8254443
2.853000 5.8318671
2.854000 5.8381949
2.855000 5.8444276
2.856000 5.8505654
2.857000 5.8566086
2.858000 5.8625568
2.859000 5.8684099000000005
2.860000 5.8741680999999994
2.861000 5.8798313
2.862000 5.8853995
2.863000 5.8908727
2.864000 5.8962505
2.865000 5.9015334
2.866000 5.9067208
2.867000 5.9118129
2.868000 5.9168093
2.869000 5.9217103
2.870000 5.9265155
2.871000 5.9312249999999995
2.872000 5.9358384
2.873000 5.9403561
2.874000 5.9447777
2.875000 5.9491031
2.876000 5.953332
2.877000 5.9574645
2.878000 5.9615009
2.879000 5.9654403
2.880000 5.9692834
2.881000 5.9730295
2.882000 5.9766784
2.883000 5.9802305
2.884000 5.9836853
2.885000 5.9870426
2.886000 5.9903022
2.887000 5.9934638
2.888000 5.9965275
2.889000 5.9994929
2.890000 6.0023598
2.891000 6.005128099999999
2.892000 6.0077973
2.893000 6.010367
2.894000 6.0128368000000005
2.895000 6.0152069
2.896000 6.0174763
2.897000 6.019645199999999
2.898000 6.0217131
2.899000 6.0236792999999995
2.900000 6.0255438
2.901000 6.0273062
2.902000 6.0289659
2.903000 6.0305222999999994
2.904000 6.031975500000001
2.905000 6.0333248
2.906000 6.0345698
2.907000 6.0357101
2.908000 6.0367454
2.909000 6.0376748000000005
2.910000 6.0384985
2.911000 6.0392156
2.912000 6.0398262
2.913000 6.0403295
2.914000 6.0407251
2.915000 6.0410123
2.916000 6.0411911
2.917000 6.0412612
2.918000 6.0412216999999995
2.919000 6.0410723
2.920000 6.0408127
2.921000 6.040442
2.922000 6.039960300000001
2.923000 6.0393669
2.924000 6.0386613
2.925000 6.037842899999999
2.926000 6.0369112000000005
2.927000 6.0358655
2.928000 6.0347058
2.929000 6.033431
2.930000 6.0320407
2.931000 6.0305346
2.932000 6.0289118
2.933000 6.0271718000000005
2.934000 6.025314
2.935000 6.0233377
2.936000 6.0212426
2.937000 6.0190279
2.938000 6.0166929
2.939000 6.0142368
2.940000 6.011659300000001
2.941000 6.0089596
2.942000 6.0061373
2.943000 6.0031913
2.944000 6.0001213
2.945000 5.9969269
2.946000 5.9936069000000005
2.947000 5.9901610000000005
2.948000 5.9865888
2.949000 5.9828896
2.950000 5.9790626
2.951000 5.975107100000001
2.952000 5.9710223
2.953000 5.9668079
2.954000 5.9624631
2.955000 5.9579875
2.956000 5.953380500000001
2.957000 5.9486412
2.958000 5.9437688
2.959000 5.9387628
2.960000 5.9336226
2.961000 5.9283476
2.962000 5.922937
2.963000 5.9173901
2.964000 5.9117064
2.965000 5.905884899999999
2.966000 5.8999252
2.967000 5.893826499999999
2.968000 5.887588099999999
2.969000 5.8812093
2.970000 5.8746893
2.971000 5.868027700000001
2.972000 5.8612234999999995
2.973000 5.8542762
2.974000 5.8471851
2.975000 5.8399495
2.976000 5.8325686
2.977000 5.8250416
2.978000 5.8173679
2.979000 5.809547
2.980000 5.8015782
2.981000 5.7934608
2.982000 5.785194
2.983000 5.7767771
2.984000 5.7682097
2.985000 5.759491
2.986000 5.7506204
2.987000 5.741597
2.988000 5.7324205
2.989000 5.7230901
2.990000 5.7136051
2.991000 5.703965200000001
2.992000 5.6941692
2.993000 5.6842171
2.994000 5.6741077
2.995000 5.6638408
2.996000 5.653415600000001
2.997000 5.6428316999999995
2.998000 5.6320883
2.999000 5.6211848
3.000000 5.6101207
3.001000 5.5988953
3.002000 5.5875078
3.003000 5.5759579
3.004000 5.5642448
3.005000 5.5523682
3.006000 5.540327400000001
3.007000 5.5281214
3.008000 5.5157501
3.009000 5.5032127
3.010000 5.4905086999999995
3.011000 5.4776374
3.012000 5.4645982
3.013000 5.4513905000000005
3.014000 5.4380141
3.015000 5.424468200000001
3.016000 5.4107524
3.017000 5.3968661
3.018000 5.382809
3.019000 5.3685803
3.020000 5.3541798
3.021000 5.3396069
3.022000 5.3248607
3.023000 5.3099412
3.024000 5.2948479
3.025000 5.2795805
3.026000 5.2641384
3.027000 5.2485213
3.028000 5.2327286
3.029000 5.2167598
3.030000 5.2006148
3.031000 5.1842932
3.032000 5.167794600000001
3.033000 5.1511183
3.034000 5.1342644
3.035000 5.1172324
3.036000 5.1000219
3.037000 5.0826326
3.038000 5.065064100000001
3.039000 5.047316100000001
3.040000 5.0293881
3.041000 5.0112803
3.042000 4.9929917
3.043000 4.9745224
3.044000 4.9558721
3.045000 4.9370404
3.046000 4.918027299999999
3.047000 4.8988320000000005
3.048000 4.8794549
3.049000 4.8598953
3.050000 4.8401531
3.051000 4.820228
3.052000 4.80012
3.053000 4.7798287
3.054000 4.7593537999999995
3.055000 4.7386952
3.056000 4.7178529
3.057000 4.696827
3.058000 4.6756171
3.059000 4.6542231
3.060000 4.6326447
3.061000 4.6108823
3.062000 4.5889355
3.063000 4.5668043
3.064000 4.5444891
3.065000 4.5219894
3.066000 4.4993054
3.067000 4.476437300000001
3.068000 4.4533849
3.069000 4.4301484
3.070000 4.4067279
3.071000 4.383123299999999
3.072000 4.3593347
3.073000 4.3353625
3.074000 4.3112062
3.075000 4.2868666
3.076000 4.2623434
3.077000 4.2376369
3.078000 4.2127471
3.079000 4.1876744
3.080000 4.1624191999999995
3.081000 4.1369811
3.082000 4.1113608
3.083000 4.0855579
3.084000 4.0595733
3.085000 4.0334068
3.086000 4.0070586
3.087000 3.9805292999999997
3.088000 3.953819
3.089000 3.9269276
3.090000 3.8998559000000004
3.091000 3.8726038999999997
3.092000 3.8451720000000003
3.093000 3.8175605
3.094000 3.7897699
3.095000 3.7618004
3.096000 3.7336525000000003
3.097000 3.7053265
3.098000 3.6768228
3.099000 3.6481418000000003
3.100000 3.6192842
3.101000 3.5902504000000004
3.102000 3.5610411
3.103000 3.5316568
3.104000 3.5020977
3.105000 3.4723647000000004
3.106000 3.4424581
3.107000 3.4123786000000003
3.108000 3.382127
3.109000 3.3517037
3.110000 3.3211093
3.111000 3.2903448
3.112000 3.2594106999999997
3.113000 3.2283075
3.114000 3.1970363
3.115000 3.1655975000000005
3.116000 3.1339917
3.117000 3.1022198000000003
3.118000 3.0702826
3.119000 3.0381806
3.120000 3.0059148
3.121000 2.9734857
3.122000 2.9408944999999997
3.123000 2.9081415
3.124000 2.8752279
3.125000 2.8421542
3.126000 2.8089214
3.127000 2.7755303
3.128000 2.7419816999999997
3.129000 2.7082764
3.130000 2.6744153
3.131000 2.6403995
3.132000 2.6062297
3.133000 2.5719069
3.134000 2.5374320999999997
3.135000 2.5028063
3.136000 2.4680303
3.137000 2.4331052
3.138000 2.3980319
3.139000 2.3628118
3.140000 2.3274455
3.141000 2.2919346
3.142000 2.2562797999999997
3.143000 2.2204824000000003
3.144000 2.1845434
3.145000 2.1484641
3.146000 2.1122457
3.147000 2.0758893
3.148000 2.0393962
3.149000 2.0027675
3.150000 1.9660044
3.151000 1.9291082000000002
3.152000 1.8920802
3.153000 1.8549215000000001
3.154000 1.8176333999999998
3.155000 1.7802173000000001
3.156000 1.7426744
3.157000 1.7050059999999998
3.158000 1.6672131
3.159000 1.6292972
3.160000 1.5912598
3.161000 1.5531018
3.162000 1.5148249
3.163000 1.4764301
3.164000 1.4379187999999998
3.165000 1.3992925
3.166000 1.3605524
3.167000 1.3216999
3.168000 1.2827365
3.169000 1.2436634
3.170000 1.2044822
3.171000 1.1651943
3.172000 1.1258011
3.173000 1.0863042
3.174000 1.046705
3.175000 1.0070050000000001
3.176000 0.96720578
3.177000 0.92730895
3.178000 0.887316
3.179000 0.84722852
3.180000 0.8070480999999999
3.181000 0.76677636
3.182000 0.7264149400000001
3.183000 0.68596546
3.184000 0.64542955
3.185000 0.60480884
3.186000 0.56410502
3.187000 0.5233197
3.188000 0.48245457
3.189000 0.4415113
3.190000 0.40049157
3.191000 0.35939703
3.192000 0.31822935999999996
3.193000 0.27699026
3.194000 0.2356814
3.195000 0.19430448
3.196000 0.1528612
3.197000 0.11135324999999999
3.198000 0.06978232399999999
3.199000 0.028150147
3.200000 -0.013541582
3.201000 -0.055291124999999997
3.202000 -0.09709675799999999
3.203000 -0.13895674
3.204000 -0.18086932
3.205000 -0.22283273
3.206000 -0.26484521
3.207000 -0.30690497
3.208000 -0.34901022000000004
3.209000 -0.39115921
3.210000 -0.43335007999999997
3.211000 -0.47558099
3.212000 -0.5178500899999999
3.213000 -0.56015556
3.214000 -0.60249553
3.215000 -0.64486815
3.216000 -0.68727154
3.217000 -0.72970381
3.218000 -0.77216304
3.219000 -0.8146473200000001
3.220000 -0.85715484
3.221000 -0.89968368
3.222000 -0.9422319
3.223000 -0.98479763
3.224000 -1.027379
3.225000 -1.0699741
3.226000 -1.112581
3.227000 -1.1551977
3.228000 -1.1978225
3.229000 -1.2404534
3.230000 -1.2830885
3.231000 -1.325726
3.232000 -1.3683638999999999
3.233000 -1.4110004
3.234000 -1.4536335
3.235000 -1.4962615000000001
3.236000 -1.5388822
3.237000 -1.581494
3.238000 -1.6240947
3.239000 -1.6666826
3.240000 -1.7092555999999999
3.241000 -1.7518118
3.242000 -1.7943494
3.243000 -1.8368663
3.244000 -1.8793605000000002
3.245000 -1.9218301
3.246000 -1.9642732999999999
3.247000 -2.006688
3.248000 -2.0490721
3.249000 -2.0914235999999997
3.250000 -2.1337406999999997
3.251000 -2.1760212
3.252000 -2.2182632
3.253000 -2.2604648000000003
3.254000 -2.3026237000000003
3.255000 -2.3447381
3.256000 -2.3868062
3.257000 -2.4288258
3.258000 -2.4707949
3.259000 -2.5127115
3.260000 -2.5545736999999997
3.261000 -2.5963796
3.262000 -2.6381273
3.263000 -2.6798146
3.264000 -2.7214399
3.265000 -2.7630011
3.266000 -2.8044961
3.267000 -2.8459234
3.268000 -2.8872808
3.269000 -2.9285666
3.270000 -2.9697787
3.271000 -3.0109154
3.272000 -3.0519748
3.273000 -3.0929549
3.274000 -3.1338539
3.275000 -3.1746700000000003
3.276000 -3.2154012
3.277000 -3.2560457
3.278000 -3.2966018
3.279000 -3.3370674000000005
3.280000 -3.3774406
3.281000 -3.4177195
3.282000 -3.4579024
3.283000 -3.4979872000000003
3.284000 -3.5379723000000003
3.285000 -3.5778556000000004
3.286000 -3.6176354
3.287000 -3.6573093
3.288000 -3.6968760000000005
3.289000 -3.7363332
3.290000 -3.7756792999999997
3.291000 -3.8149122
3.292000 -3.8540303999999996
3.293000 -3.8930316
3.294000 -3.9319139000000005
3.295000 -3.9706759000000003
3.296000 -4.0093154
3.297000 -4.0478308
3.298000 -4.0862203
3.299000 -4.124482
3.300000 -4.1626144
3.301000 -4.2006157
3.302000 -4.2384841
3.303000 -4.2762175
3.304000 -4.313814600000001
3.305000 -4.3512739
3.306000 -4.3885935
3.307000 -4.4257719
3.308000 -4.4628073
3.309000 -4.4996981
3.310000 -4.5364425
3.311000 -4.5730390000000005
3.312000 -4.6094861
3.313000 -4.645782
3.314000 -4.6819251
3.315000 -4.717914
3.316000 -4.7537468
3.317000 -4.7894221
3.318000 -4.8249383
3.319000 -4.8602935
3.320000 -4.8954867
3.321000 -4.9305156000000006
3.322000 -4.9653791
3.323000 -5.0000753
3.324000 -5.0346028
3.325000 -5.068959700000001
3.326000 -5.1031448
3.327000 -5.1371563
3.328000 -5.1709928000000005
3.329000 -5.2046526
3.330000 -5.238134
3.331000 -5.2714359
3.332000 -5.3045567
3.333000 -5.3374946
3.334000 -5.3702485
3.335000 -5.4028168
3.336000 -5.4351982
3.337000 -5.467391
3.338000 -5.499394199999999
3.339000 -5.531206
3.340000 -5.5628255
3.341000 -5.5942509000000005
3.342000 -5.6254812
3.343000 -5.6565151
3.344000 -5.6873515
3.345000 -5.7179887
3.346000 -5.748425800000001
3.347000 -5.7786614
3.348000 -5.8086943
3.349000 -5.8385234
3.350000 -5.868147700000001
3.351000 -5.8975656
3.352000 -5.9267759
3.353000 -5.9557777
3.354000 -5.984569700000001
3.355000 -6.0131509
3.356000 -6.041519699999999
3.357000 -6.0696755
3.358000 -6.0976166
3.359000 -6.1253421
3.360000 -6.1528508
3.361000 -6.1801414999999995
3.362000 -6.2072132
3.363000 -6.2340643
3.364000 -6.2606946
3.365000 -6.2871024
3.366000 -6.3132867
3.367000 -6.339246
3.368000 -6.364980300000001
3.369000 -6.3904881
3.370000 -6.415768
3.371000 -6.440819100000001
3.372000 -6.4656407
3.373000 -6.4902321
3.374000 -6.514592499999999
3.375000 -6.538720400000001
3.376000 -6.5626152
3.377000 -6.5862767
3.378000 -6.6097036
3.379000 -6.6328949999999995
3.380000 -6.6558494999999995
3.381000 -6.6785671
3.382000 -6.701047
3.383000 -6.7232884
3.384000 -6.7452908
3.385000 -6.7670532
3.386000 -6.7885742
3.387000 -6.8098538
3.388000 -6.8308912
3.389000 -6.8516865
3.390000 -6.8722382
3.391000 -6.8925455
3.392000 -6.9126077
3.393000 -6.932424800000001
3.394000 -6.951995900000001
3.395000 -6.971319800000001
3.396000 -6.9903962
3.397000 -7.0092246
3.398000 -7.0278049
3.399000 -7.0461355
3.400000 -7.064216600000001
3.401000 -7.0820466
3.402000 -7.099625499999999
3.403000 -7.1169533
3.404000 -7.1340293
3.405000 -7.150852700000001
3.406000 -7.167422800000001
3.407000 -7.1837395
3.408000 -7.1998022
3.409000 -7.2156101
3.410000 -7.231164
3.411000 -7.246462300000001
3.412000 -7.261505
3.413000 -7.276292099999999
3.414000 -7.2908230000000005
3.415000 -7.305097600000001
3.416000 -7.3191158000000005
3.417000 -7.3328771
3.418000 -7.346381200000001
3.419000 -7.3596284
3.420000 -7.3726177
3.421000 -7.385349300000001
3.422000 -7.397823000000001
3.423000 -7.410038300000001
3.424000 -7.421995000000001
3.425000 -7.433693099999999
3.426000 -7.445132699999999
3.427000 -7.456313100000001
3.428000 -7.4672349
3.429000 -7.4778974
3.430000 -7.4883007
3.431000 -7.4984439
3.432000 -7.508327099999999
3.433000 -7.517951
3.434000 -7.5273148999999995
3.435000 -7.536418
3.436000 -7.5452611
3.437000 -7.5538441999999995
3.438000 -7.5621665
3.439000 -7.5702286999999995
3.440000 -7.5780302
3.441000 -7.5855717
3.442000 -7.5928524
3.443000 -7.5998731
3.444000 -7.606633
3.445000 -7.6131329
3.446000 -7.6193728
3.447000 -7.6253526
3.448000 -7.6310724
3.449000 -7.6365329
3.450000 -7.6417342
3.451000 -7.646676199999999
3.452000 -7.6513588
3.453000 -7.655783
3.454000 -7.6599486
3.455000 -7.663855699999999
3.456000 -7.667504999999999
3.457000 -7.6708965000000005
3.458000 -7.674031
3.459000 -7.676907600000001
3.460000 -7.6795279999999995
3.461000 -7.6818913
3.462000 -7.6839983
3.463000 -7.6858491
3.464000 -7.6874442
3.465000 -7.6887839
3.466000 -7.689867899999999
3.467000 -7.690696399999999
3.468000 -7.6912701
3.469000 -7.6915897
3.470000 -7.6916553
3.471000 -7.691466800000001
3.472000 -7.6910242
3.473000 -7.6903284
3.474000 -7.6893799
3.475000 -7.6881789000000005
3.476000 -7.686726000000001
3.477000 -7.6850213
3.478000 -7.6830655
3.479000 -7.6808587
3.480000 -7.6784015
3.481000 -7.6756947
3.482000 -7.6727383
3.483000 -7.669533
3.484000 -7.6660797
3.485000 -7.662379
3.486000 -7.6584309
3.487000 -7.6542363
3.488000 -7.6497965
3.489000 -7.6451108
3.490000 -7.6401807
3.491000 -7.6350071
3.492000 -7.6295897
3.493000 -7.6239295
3.494000 -7.618027199999999
3.495000 -7.6118834
3.496000 -7.605499
3.497000 -7.598874
3.498000 -7.5920098000000005
3.499000 -7.5849063999999995
3.500000 -7.5775646000000005
3.501000 -7.569984300000001
3.502000 -7.5621672
3.503000 -7.5541130999999995
3.504000 -7.5458229
3.505000 -7.537297199999999
3.506000 -7.5285368
3.507000 -7.5195417
3.508000 -7.510312600000001
3.509000 -7.5008512
3.510000 -7.4911572
3.511000 -7.481231500000001
3.512000 -7.471074199999999
3.513000 -7.460686599999999
3.514000 -7.450069500000001
3.515000 -7.4392237
3.516000 -7.428149100000001
3.517000 -7.4168473
3.518000 -7.405319100000001
3.519000 -7.393565000000001
3.520000 -7.3815859999999995
3.521000 -7.3693827
3.522000 -7.3569566
3.523000 -7.344307799999999
3.524000 -7.3314376
3.525000 -7.318346200000001
3.526000 -7.305035
3.527000 -7.2915047
3.528000 -7.277756200000001
3.529000 -7.2637908
3.530000 -7.2496086
3.531000 -7.2352111
3.532000 -7.2205983
3.533000 -7.2057717
3.534000 -7.190731899999999
3.535000 -7.1754790999999996
3.536000 -7.1600147000000005
3.537000 -7.1443394
3.538000 -7.128454
3.539000 -7.1123593
3.540000 -7.0960559000000005
3.541000 -7.0795447
3.542000 -7.062827100000001
3.543000 -7.0459031
3.544000 -7.0287734
3.545000 -7.0114396999999995
3.546000 -6.9939017
3.547000 -6.9761612
3.548000 -6.958218700000001
3.549000 -6.940074999999999
3.550000 -6.9217309
3.551000 -6.903187900000001
3.552000 -6.884446700000001
3.553000 -6.8655081000000004
3.554000 -6.8463728
3.555000 -6.8270415
3.556000 -6.8075158
3.557000 -6.7877963
3.558000 -6.7678839
3.559000 -6.7477792999999995
3.560000 -6.7274839
3.561000 -6.7069985
3.562000 -6.6863239000000005
3.563000 -6.6654608
3.564000 -6.6444106000000005
3.565000 -6.6231743
3.566000 -6.601752299999999
3.567000 -6.580145699999999
3.568000 -6.5583549
3.569000 -6.536381700000001
3.570000 -6.5142259
3.571000 -6.491889100000001
3.572000 -6.4693719
3.573000 -6.4466752000000005
3.574000 -6.4238004
3.575000 -6.400747599999999
3.576000 -6.3775182
3.577000 -6.3541122
3.578000 -6.3305311
3.579000 -6.3067757
3.580000 -6.2828466
3.581000 -6.2587455
3.582000 -6.2344726
3.583000 -6.2100291
3.584000 -6.1854158
3.585000 -6.1606333
3.586000 -6.1356828000000005
3.587000 -6.110564999999999
3.588000 -6.0852810999999996
3.589000 -6.0598320999999995
3.590000 -6.0342189
3.591000 -6.0084421
3.592000 -5.9825033
3.593000 -5.9564028
3.594000 -5.9301417
3.595000 -5.9037212
3.596000 -5.877142
3.597000 -5.8504049
3.598000 -5.8235109
3.599000 -5.7964608
3.600000 -5.7692558
3.601000 -5.7418965
3.602000 -5.7143837
3.603000 -5.6867186
3.604000 -5.6589015
3.605000 -5.6309335
3.606000 -5.6028154
3.607000 -5.5745482
3.608000 -5.5461325
3.609000 -5.5175692
3.610000 -5.4888591
3.611000 -5.460003
3.612000 -5.431002
3.613000 -5.4018568
3.614000 -5.3725682
3.615000 -5.3431369
3.616000 -5.3135637
3.617000 -5.2838497
3.618000 -5.2539956
3.619000 -5.2240025
3.620000 -5.1938713
3.621000 -5.1636025000000005
3.622000 -5.133197099999999
3.623000 -5.102656
3.624000 -5.0719805
3.625000 -5.0411709
3.626000 -5.0102286000000005
3.627000 -4.979154100000001
3.628000 -4.9479485
3.629000 -4.9166124
3.630000 -4.8851471
3.631000 -4.853553
3.632000 -4.8218314
3.633000 -4.7899826999999995
3.634000 -4.7580078
3.635000 -4.7259077
3.636000 -4.6936832
3.637000 -4.6613351
3.638000 -4.6288639
3.639000 -4.5962702
3.640000 -4.5635551
3.641000 -4.5307197
3.642000 -4.4977643
3.643000 -4.4646896
3.644000 -4.4314962
3.645000 -4.398185000000001
3.646000 -4.3647569
3.647000 -4.3312125
3.648000 -4.2975526
3.649000 -4.263778
3.650000 -4.229889399999999
3.651000 -4.1958872000000005
3.652000 -4.1617725000000005
3.653000 -4.127546
3.654000 -4.0932085
3.655000 -4.0587608
3.656000 -4.0242039
3.657000 -3.9895382
3.658000 -3.9547648
3.659000 -3.9198842
3.660000 -3.8848974000000003
3.661000 -3.8498050999999998
3.662000 -3.8146086
3.663000 -3.7793080999999997
3.664000 -3.7439048
3.665000 -3.7083995
3.666000 -3.6727928
3.667000 -3.6370858999999998
3.668000 -3.6012791
3.669000 -3.5653733
3.670000 -3.5293695
3.671000 -3.493268
3.672000 -3.4570701
3.673000 -3.4207765
3.674000 -3.3843875000000003
3.675000 -3.3479042
3.676000 -3.3113270999999997
3.677000 -3.2746568
3.678000 -3.2378942
3.679000 -3.2010399
3.680000 -3.1640947
3.681000 -3.1270593
3.682000 -3.0899343999999997
3.683000 -3.0527206000000002
3.684000 -3.0154186999999997
3.685000 -2.9780295
3.686000 -2.9405536
3.687000 -2.9029917
3.688000 -2.8653446999999996
3.689000 -2.8276132
3.690000 -2.7897982000000003
3.691000 -2.7519003
3.692000 -2.7139202
3.693000 -2.6758587
3.694000 -2.6377167999999998
3.695000 -2.5994949
3.696000 -2.5611941
3.697000 -2.5228152
3.698000 -2.4843588
3.699000 -2.4458259
3.700000 -2.4072172
3.701000 -2.3685334
3.702000 -2.3297753
3.703000 -2.2909436
3.704000 -2.2520393
3.705000 -2.2130628999999997
3.706000 -2.1740153
3.707000 -2.1348972
3.708000 -2.0957092
3.709000 -2.0564523
3.710000 -2.0171270000000003
3.711000 -1.9777341
3.712000 -1.9382740999999999
3.713000 -1.8987481000000002
3.714000 -1.8591564
3.715000 -1.8195
3.716000 -1.7797793999999998
3.717000 -1.7399956
3.718000 -1.7001491
3.719000 -1.6602408
3.720000 -1.6202716
3.721000 -1.5802421
3.722000 -1.5401529
3.723000 -1.5000049999999998
3.724000 -1.4597991
3.725000 -1.4195360000000001
3.726000 -1.3792166
3.727000 -1.3388418
3.728000 -1.2984122
3.729000 -1.2579289
3.730000 -1.2173926
3.731000 -1.1768043000000001
3.732000 -1.1361647000000001
3.733000 -1.0954748
3.734000 -1.0547353000000002
3.735000 -1.0139472
3.736000 -0.9731112
3.737000 -0.93222829
3.738000 -0.8912992700000001
3.739000 -0.8503249799999999
3.740000 -0.80930628
3.741000 -0.7682439400000001
3.742000 -0.72713881
3.743000 -0.68599172
3.744000 -0.64480351
3.745000 -0.60357498
3.746000 -0.56230696
3.747000 -0.52100029
3.748000 -0.47965580999999996
3.749000 -0.43827435000000003
3.750000 -0.39685681
3.751000 -0.35540399
3.752000 -0.31391678
3.753000 -0.27239609
3.754000 -0.23084281
3.755000 -0.18925786
3.756000 -0.14764217
3.757000 -0.10599668999999999
3.758000 -0.06432236399999999
3.759000 -0.022620188
3.760000 0.019108845
3.761000 0.060863723
3.762000 0.10264345000000001
3.763000 0.14444698
3.764000 0.18627327
3.765000 0.22812128999999998
3.766000 0.26999
3.767000 0.3118783
3.768000 0.35378516
3.769000 0.39570951000000004
3.770000 0.43765027
3.771000 0.4796064
3.772000 0.52157687
3.773000 0.56356061
3.774000 0.6055566
3.775000 0.64756377
3.776000 0.68958108
3.777000 0.73160753
3.778000 0.77364212
3.779000 0.81568379
3.780000 0.85773151
3.781000 0.8997842699999999
3.782000 0.9418410199999999
3.783000 0.9839007599999999
3.784000 1.0259624
3.785000 1.0680249
3.786000 1.1100872
3.787000 1.1521484
3.788000 1.1942072
3.789000 1.2362625
3.790000 1.2783133
3.791000 1.3203584000000002
3.792000 1.3623965
3.793000 1.4044265
3.794000 1.4464472000000002
3.795000 1.4884574
3.796000 1.5304558
3.797000 1.5724411
3.798000 1.6144119
3.799000 1.6563670999999998
3.800000 1.6983053000000001
3.801000 1.7402250000000001
3.802000 1.7821251999999999
3.803000 1.8240044
3.804000 1.8658612
3.805000 1.9076943
3.806000 1.9495025
3.807000 1.9912845
3.808000 2.0330386
3.809000 2.0747637
3.810000 2.1164587
3.811000 2.158122
3.812000 2.1997523
3.813000 2.2413483000000003
3.814000 2.2829087
3.815000 2.3244320999999997
3.816000 2.3659173
3.817000 2.4073629
3.818000 2.4487676
3.819000 2.4901301
3.820000 2.5314488
3.821000 2.5727225
3.822000 2.61395
3.823000 2.6551294999999997
3.824000 2.6962599
3.825000 2.7373396000000003
3.826000 2.7783671
3.827000 2.8193409999999997
3.828000 2.86026
3.829000 2.9011222
3.830000 2.9419262
3.831000 2.9826704
3.832000 3.0233534
3.833000 3.0639733999999996
3.834000 3.1045288
3.835000 3.1450178
3.836000 3.1854391000000004
3.837000 3.2257911
3.838000 3.2660718999999996
3.839000 3.3062796999999997
3.840000 3.346413
3.841000 3.3864703000000005
3.842000 3.4264501000000003
3.843000 3.4663502
3.844000 3.5061694999999995
3.845000 3.545906
3.846000 3.5855584000000005
3.847000 3.6251251
3.848000 3.6646042
3.849000 3.7039942999999997
3.850000 3.7432939
3.851000 3.7825010999999997
3.852000 3.8216144
3.853000 3.860632
3.854000 3.8995523
3.855000 3.9383739
3.856000 3.9770952999999998
3.857000 4.0157143
3.858000 4.0542297
3.859000 4.0926393
3.860000 4.1309416
3.861000 4.1691352
3.862000 4.2072177
3.863000 4.2451877
3.864000 4.2830434
3.865000 4.3207828
3.866000 4.3584041
3.867000 4.3959055
3.868000 4.4332851
3.869000 4.470541
3.870000 4.5076713
3.871000 4.5446742
3.872000 4.5815479
3.873000 4.618290399999999
3.874000 4.6549
3.875000 4.6913743
3.876000 4.7277119
3.877000 4.7639105
3.878000 4.7999687
3.879000 4.8358843
3.880000 4.8716556
3.881000 4.9072806
3.882000 4.9427576
3.883000 4.9780849
3.884000 5.0132601999999995
3.885000 5.0482821
3.886000 5.0831486
3.887000 5.1178578
3.888000 5.152408
3.889000 5.186797299999999
3.890000 5.2210238
3.891000 5.2550856
3.892000 5.2889809
3.893000 5.3227074
3.894000 5.3562637
3.895000 5.3896476
3.896000 5.422857
3.897000 5.4558903
3.898000 5.4887451
3.899000 5.5214196
3.900000 5.5539116
3.901000 5.5862191999999995
3.902000 5.6183404999999995
3.903000 5.6502733
3.904000 5.6820154
3.905000 5.7135649
3.906000 5.7449196
3.907000 5.7760775
3.908000 5.8070365
3.909000 5.8377948
3.910000 5.8683499999999995
3.911000 5.898700300000001
3.912000 5.9288438
3.913000 5.9587784
3.914000 5.9885021
3.915000 6.0180131
3.916000 6.047309599999999
3.917000 6.0763892
3.918000 6.1052505
3.919000 6.1338913
3.920000 6.1623096
3.921000 6.1905041
3.922000 6.218472500000001
3.923000 6.2462129
3.924000 6.273723400000001
3.925000 6.3010022
3.926000 6.328047100000001
3.927000 6.3548565
3.928000 6.381429
3.929000 6.4077623
3.930000 6.4338543
3.931000 6.4597026
3.932000 6.4853057000000005
3.933000 6.5106623
3.934000 6.535769299999999
3.935000 6.5606251
3.936000 6.5852284
3.937000 6.6095762
3.938000 6.6336669
3.939000 6.6574983
3.940000 6.6810681999999995
3.941000 6.7043751
3.942000 6.727416799999999
3.943000 6.750191699999999
3.944000 6.772697
3.945000 6.794931699999999
3.946000 6.816893100000001
3.947000 6.8385795
3.948000 6.8599887
3.949000 6.881119300000001
3.950000 6.901969800000001
3.951000 6.922537800000001
3.952000 6.942822
3.953000 6.9628201
3.954000 6.9825307
3.955000 7.0019521000000005
3.956000 7.0210822
3.957000 7.039920199999999
3.958000 7.058464000000001
3.959000 7.076711199999999
3.960000 7.094661100000001
3.961000 7.1123116
3.962000 7.129661
3.963000 7.1467079
3.964000 7.1634509
3.965000 7.179888299999999
3.966000 7.1960181
3.967000 7.2118387
3.968000 7.2273485
3.969000 7.2425455
3.970000 7.257428000000001
3.971000 7.2719947
3.972000 7.2862439000000006
3.973000 7.3001735
3.974000 7.313782000000001
3.975000 7.3270671
3.976000 7.3400274
3.977000 7.3526613
3.978000 7.3649675
3.979000 7.376944300000001
3.980000 7.388589499999999
3.981000 7.3999017
3.982000 7.410879400000001
3.983000 7.4215211000000005
3.984000 7.4318245
3.985000 7.4417889
3.986000 7.4514128
3.987000 7.460694800000001
3.988000 7.4696324999999995
3.989000 7.478226
3.990000 7.486473
3.991000 7.4943721000000005
3.992000 7.501922499999999
3.993000 7.5091235
3.994000 7.5159728999999995
3.995000 7.5224698000000005
3.996000 7.528612799999999
3.997000 7.5344011
3.998000 7.5398333
3.999000 7.5449087
4.000000 7.5496256
4.001000 7.5539835
4.002000 7.5579807
4.003000 7.5616166
4.004000 7.564889599999999
4.005000 7.5677991
4.006000 7.5703435
4.007000 7.5725213
4.008000 7.5743318
4.009000 7.575774200000001
4.010000 7.5768471
4.011000 7.5775489
4.012000 7.577879
4.013000 7.5778365
4.014000 7.57742
4.015000 7.5766288
4.016000 7.5754613
4.017000 7.573916799999999
4.018000 7.5719945
4.019000 7.5696938000000005
4.020000 7.5670138
4.021000 7.5639531
4.022000 7.560510900000001
4.023000 7.556687300000001
4.024000 7.5524807
4.025000 7.547891099999999
4.026000 7.5429179
4.027000 7.5375602
4.028000 7.5318173
4.029000 7.5256892
4.030000 7.519174400000001
4.031000 7.512273599999999
4.032000 7.5049855
4.033000 7.4973099
4.034000 7.4892469
4.035000 7.4807949
4.036000 7.4719548
4.037000 7.462725000000001
4.038000 7.4531056
4.039000 7.4430965
4.040000 7.432697000000001
4.041000 7.4219063
4.042000 7.410724500000001
4.043000 7.399151499999999
4.044000 7.3871858
4.045000 7.3748283
4.046000 7.3620781
4.047000 7.348935299999999
4.048000 7.335399099999999
4.049000 7.321469499999999
4.050000 7.3071457
4.051000 7.292428600000001
4.052000 7.2773173
4.053000 7.2618119
4.054000 7.2459124
4.055000 7.2296187
4.056000 7.2129316999999995
4.057000 7.195850500000001
4.058000 7.178375900000001
4.059000 7.1605071
4.060000 7.142245
4.061000 7.1235903
4.062000 7.104542899999999
4.063000 7.0851028
4.064000 7.0652707999999995
4.065000 7.045047
4.066000 7.024432
4.067000 7.0034266
4.068000 6.9820307
4.069000 6.960245199999999
4.070000 6.9380701
4.071000 6.915506000000001
4.072000 6.8925537
4.073000 6.8692133
4.074000 6.845485399999999
4.075000 6.8213701
4.076000 6.7968681
4.077000 6.7719802
4.078000 6.746706399999999
4.079000 6.7210473
4.080000 6.6950038
4.081000 6.6685766
4.082000 6.6417664
4.083000 6.6145733
4.084000 6.5869979999999995
4.085000 6.5590418999999995
4.086000 6.5307051000000005
4.087000 6.501989099999999
4.088000 6.4728938
4.089000 6.443420800000001
4.090000 6.4135708
4.091000 6.3833453
4.092000 6.352745
4.093000 6.3217707
4.094000 6.2904246
4.095000 6.258706699999999
4.096000 6.226619299999999
4.097000 6.1941631
4.098000 6.1613396
4.099000 6.1281499
4.100000 6.0945958000000005
4.101000 6.060678500000001
4.102000 6.0263995
4.103000 5.9917599
4.104000 5.9567615
4.105000 5.9214056
4.106000 5.8856934
4.107000 5.849627
4.108000 5.8132071
4.109000 5.776435500000001
4.110000 5.739313699999999
4.111000 5.7018433
4.112000 5.6640252
4.113000 5.6258611
4.114000 5.5873528
4.115000 5.5485014
4.116000 5.5093084
4.117000 5.4697756
4.118000 5.4299045
4.119000 5.3896967
4.120000 5.3491537
4.121000 5.3082772
4.122000 5.2670691
4.123000 5.225531
4.124000 5.1836651
4.125000 5.1414728
4.126000 5.0989565
4.127000 5.0561178
4.128000 5.0129589
4.129000 4.9694821000000005
4.130000 4.9256895
4.131000 4.881583200000001
4.132000 4.837165000000001
4.133000 4.7924377
4.134000 4.7474034
4.135000 4.7020648
4.136000 4.6564236
4.137000 4.6104826
4.138000 4.5642442999999995
4.139000 4.5177106
4.140000 4.4708844
4.141000 4.4237677
4.142000 4.376363
4.143000 4.328673
4.144000 4.2806998
4.145000 4.2324457
4.146000 4.1839134
4.147000 4.135105
4.148000 4.0860232000000005
4.149000 4.0366702
4.150000 3.9870485999999996
4.151000 3.9371606000000003
4.152000 3.8870085
4.153000 3.8365953
4.154000 3.7859228000000003
4.155000 3.7349939
4.156000 3.6838113999999997
4.157000 3.6323775000000005
4.158000 3.5806945999999997
4.159000 3.528766
4.160000 3.4765940000000004
4.161000 3.4241814
4.162000 3.3715308
4.163000 3.3186451
4.164000 3.2655273
4.165000 3.2121804
4.166000 3.1586073
4.167000 3.104811
4.168000 3.0507945000000003
4.169000 2.9965607
4.170000 2.942113
4.171000 2.8874543999999998
4.172000 2.8325880000000003
4.173000 2.7775168
4.174000 2.7222442
4.175000 2.6667729000000002
4.176000 2.6111064
4.177000 2.5552479999999997
4.178000 2.4992004000000003
4.179000 2.442967
4.180000 2.3865508
4.181000 2.3299551000000003
4.182000 2.2731828999999997
4.183000 2.2162376
4.184000 2.1591222
4.185000 2.1018397
4.186000 2.0443935
4.187000 1.9867867000000001
4.188000 1.9290224000000002
4.189000 1.871104
4.190000 1.8130344999999999
4.191000 1.7548173999999999
4.192000 1.6964557000000002
4.193000 1.6379528
4.194000 1.579312
4.195000 1.5205369
4.196000 1.4616308
4.197000 1.402597
4.198000 1.3434391
4.199000 1.2841606
4.200000 1.2247648
4.201000 1.1652554000000002
4.202000 1.1056361000000001
4.203000 1.0459103
4.204000 0.98608155
4.205000 0.9261535499999999
4.206000 0.8661299000000001
4.207000 0.80601415
4.208000 0.74581001
4.209000 0.68552112
4.210000 0.62515112
4.211000 0.56470358
4.212000 0.50418219
4.213000 0.44359053
4.214000 0.38293228
4.215000 0.32221099999999997
4.216000 0.2614303
4.217000 0.20059382
4.218000 0.13970512999999998
4.219000 0.078767829
4.220000 0.017785533
4.221000 -0.043238155
4.222000 -0.10429958
4.223000 -0.16539514
4.224000 -0.22652114
4.225000 -0.28767392999999997
4.226000 -0.3488498
4.227000 -0.41004507999999995
4.228000 -0.47125596999999997
4.229000 -0.53247875
4.230000 -0.59370962
4.231000 -0.65494478
4.232000 -0.7161803999999999
4.233000 -0.77741267
4.234000 -0.8386377199999999
4.235000 -0.89985169
4.236000 -0.96105067
4.237000 -1.0222307
4.238000 -1.0833881
4.239000 -1.1445188
4.240000 -1.2056189
4.241000 -1.2666845
4.242000 -1.3277116
4.243000 -1.3886964
4.244000 -1.449635
4.245000 -1.5105234
4.246000 -1.571358
4.247000 -1.6321346
4.248000 -1.6928496000000002
4.249000 -1.7534991999999998
4.250000 -1.8140795
4.251000 -1.8745866
4.252000 -1.9350167000000003
4.253000 -1.9953663
4.254000 -2.0556313999999998
4.255000 -2.1158084
4.256000 -2.1758934
4.257000 -2.2358827000000003
4.258000 -2.2957725
4.259000 -2.355559
4.260000 -2.4152385
4.261000 -2.4748072
4.262000 -2.5342612
4.263000 -2.5935967
4.264000 -2.6528098
4.265000 -2.7118968
4.266000 -2.7708535999999997
4.267000 -2.8296765
4.268000 -2.8883616
4.269000 -2.9469049000000003
4.270000 -3.0053025
4.271000 -3.0635506
4.272000 -3.121645
4.273000 -3.1795818000000002
4.274000 -3.2373574
4.275000 -3.2949675
4.276000 -3.3524085
4.277000 -3.4096763
4.278000 -3.4667667
4.279000 -3.5236761
4.280000 -3.5804006999999998
4.281000 -3.6369365
4.282000 -3.6932796
4.283000 -3.7494264999999998
4.284000 -3.8053732
4.285000 -3.8611161999999997
4.286000 -3.9166518
4.287000 -3.971976
4.288000 -4.0270854
4.289000 -4.0819764
4.290000 -4.136645
4.291000 -4.191087899999999
4.292000 -4.2453012999999995
4.293000 -4.2992819
4.294000 -4.3530259000000004
4.295000 -4.40653
4.296000 -4.4597901
4.297000 -4.5128033
4.298000 -4.565565299999999
4.299000 -4.6180729
4.300000 -4.6703223000000005
4.301000 -4.7223102
4.302000 -4.7740325
4.303000 -4.825485899999999
4.304000 -4.8766669
4.305000 -4.9275715
4.306000 -4.978196
4.307000 -5.028536900000001
4.308000 -5.0785906999999995
4.309000 -5.1283535
4.310000 -5.177821600000001
4.311000 -5.2269917
4.312000 -5.2758601
4.313000 -5.3244229
4.314000 -5.3726766
4.315000 -5.4206178000000005
4.316000 -5.468242999999999
4.317000 -5.5155486
4.318000 -5.5625312000000005
4.319000 -5.6091875
4.320000 -5.6555141
4.321000 -5.7015073
4.322000 -5.747164
4.323000 -5.7924811
4.324000 -5.837454999999999
4.325000 -5.8820828999999994
4.326000 -5.9263613
4.327000 -5.970287
4.328000 -6.0138568
4.329000 -6.0570676
4.330000 -6.0999162
4.331000 -6.1423995
4.332000 -6.1845142
4.333000 -6.2262572
4.334000 -6.2676251
4.335000 -6.3086152
4.336000 -6.3492246
4.337000 -6.3894495
4.338000 -6.429287
4.339000 -6.4687341
4.340000 -6.5077871
4.341000 -6.5464437
4.342000 -6.5847002
4.343000 -6.6225536
4.344000 -6.660001
4.345000 -6.6970393
4.346000 -6.733665599999999
4.347000 -6.769876900000001
4.348000 -6.805670299999999
4.349000 -6.8410426
4.350000 -6.8759911
4.351000 -6.910512600000001
4.352000 -6.944604999999999
4.353000 -6.978264500000001
4.354000 -7.0114888
4.355000 -7.0442751
4.356000 -7.0766211
4.357000 -7.108523699999999
4.358000 -7.139980799999999
4.359000 -7.1709894
4.360000 -7.2015464
4.361000 -7.2316498000000005
4.362000 -7.2612971
4.363000 -7.290485500000001
4.364000 -7.319212
4.365000 -7.347475
4.366000 -7.3752716
4.367000 -7.402599599999999
4.368000 -7.429455999999999
4.369000 -7.4558385000000005
4.370000 -7.4817449
4.371000 -7.507172199999999
4.372000 -7.532119
4.373000 -7.5565822
4.374000 -7.580559000000001
4.375000 -7.6040477
4.376000 -7.6270454
4.377000 -7.6495506
4.378000 -7.671560299999999
4.379000 -7.693073200000001
4.380000 -7.714086000000001
4.381000 -7.7345967
4.382000 -7.7546038
4.383000 -7.774104900000001
4.384000 -7.7930972
4.385000 -7.8115799
4.386000 -7.829549900000001
4.387000 -7.847005899999999
4.388000 -7.8639455
4.389000 -7.8803673000000005
4.390000 -7.8962699
4.391000 -7.9116508
4.392000 -7.926508
4.393000 -7.940840000000001
4.394000 -7.954645200000001
4.395000 -7.967922099999999
4.396000 -7.9806685
4.397000 -7.9928838
4.398000 -8.004564799999999
4.399000 -8.0157109
4.400000 -8.0263205
4.401000 -8.0363914
4.402000 -8.045923
4.403000 -8.0549128
4.404000 -8.0633596
4.405000 -8.0712616
4.406000 -8.0786176
4.407000 -8.0854259
4.408000 -8.0916852
4.409000 -8.097393799999999
4.410000 -8.1025504
4.411000 -8.1071533
4.412000 -8.111202
4.413000 -8.1146941
4.414000 -8.1176288
4.415000 -8.1200056
4.416000 -8.121822
4.417000 -8.1230775
4.418000 -8.1237711
4.419000 -8.1239015
4.420000 -8.1234679
4.421000 -8.1224695
4.422000 -8.120904900000001
4.423000 -8.118774
4.424000 -8.1160754
4.425000 -8.112808300000001
4.426000 -8.108972
4.427000 -8.104565699999998
4.428000 -8.0995888
4.429000 -8.0940403
4.430000 -8.0879204
4.431000 -8.0812275
4.432000 -8.0739617
4.433000 -8.0661222
4.434000 -8.057709000000001
4.435000 -8.0487207
4.436000 -8.039157099999999
4.437000 -8.0290183
4.438000 -8.0183037
4.439000 -8.007012300000001
4.440000 -7.9951435
4.441000 -7.9826973
4.442000 -7.9696737
4.443000 -7.9560719
4.444000 -7.941891299999999
4.445000 -7.9271316999999994
4.446000 -7.911793100000001
4.447000 -7.8958757
4.448000 -7.879378600000001
4.449000 -7.862301200000001
4.450000 -7.844644000000001
4.451000 -7.8264073000000005
4.452000 -7.8075901000000005
4.453000 -7.7881932
4.454000 -7.7682167
4.455000 -7.747660600000001
4.456000 -7.726524799999999
4.457000 -7.7048093
4.458000 -7.682514899999999
4.459000 -7.6596417
4.460000 -7.6361902
4.461000 -7.612160599999999
4.462000 -7.5875536
4.463000 -7.5623699
4.464000 -7.536609499999999
4.465000 -7.5102732
4.466000 -7.483361700000001
4.467000 -7.455874999999999
4.468000 -7.4278146000000005
4.469000 -7.399180499999999
4.470000 -7.3699743
4.471000 -7.3401958
4.472000 -7.309845800000001
4.473000 -7.278925899999999
4.474000 -7.247436
4.475000 -7.215376900000001
4.476000 -7.1827501
4.477000 -7.1495555
4.478000 -7.1157947
4.479000 -7.0814684
4.480000 -7.046577299999999
4.481000 -7.0111223
4.482000 -6.9751039
4.483000 -6.9385238000000005
4.484000 -6.901383399999999
4.485000 -6.8636835
4.486000 -6.8254247
4.487000 -6.7866087
4.488000 -6.7472368000000005
4.489000 -6.707310700000001
4.490000 -6.6668309
4.491000 -6.6257998
4.492000 -6.5842181
4.493000 -6.5420873
4.494000 -6.4994097
4.495000 -6.4561858999999995
4.496000 -6.4124182
4.497000 -6.3681081
4.498000 -6.3232571
4.499000 -6.277867400000001
4.500000 -6.2319402
4.501000 -6.1854776000000005
4.502000 -6.1384816
4.503000 -6.0909539
4.504000 -6.0428962
4.505000 -5.9943106
4.506000 -5.945199000000001
4.507000 -5.8955632
4.508000 -5.8454052
4.509000 -5.7947271
4.510000 -5.7435304
4.511000 -5.6918178
4.512000 -5.6395907
4.513000 -5.5868518
4.514000 -5.533602800000001
4.515000 -5.4798461
4.516000 -5.4255836
4.517000 -5.3708177
4.518000 -5.3155504
4.519000 -5.2597843
4.520000 -5.2035216
4.521000 -5.146764999999999
4.522000 -5.0895166
4.523000 -5.031779
4.524000 -4.973555
4.525000 -4.914847
4.526000 -4.8556577
4.527000 -4.7959898
4.528000 -4.7358461
4.529000 -4.6752293
4.530000 -4.614142
4.531000 -4.5525875000000005
4.532000 -4.4905685
4.533000 -4.4280875
4.534000 -4.365148
4.535000 -4.3017529
4.536000 -4.2379048
4.537000 -4.173607
4.538000 -4.1088626
4.539000 -4.043674500000001
4.540000 -3.9780457
4.541000 -3.9119791
4.542000 -3.8454778000000003
4.543000 -3.7785447999999997
4.544000 -3.7111834000000004
4.545000 -3.6433964999999997
4.546000 -3.5751875
4.547000 -3.5065595
4.548000 -3.4375153
4.549000 -3.3680584
4.550000 -3.2981920999999996
4.551000 -3.2279193
4.552000 -3.1572439
4.553000 -3.0861687
4.554000 -3.0146973
4.555000 -2.9428333
4.556000 -2.87058
4.557000 -2.7979411
4.558000 -2.7249202
4.559000 -2.6515210000000002
4.560000 -2.5777472
4.561000 -2.5036026
4.562000 -2.4290909999999997
4.563000 -2.3542161999999998
4.564000 -2.2789823
4.565000 -2.2033932
4.566000 -2.1274528
4.567000 -2.051165
4.568000 -1.9745341
4.569000 -1.8975639999999998
4.570000 -1.8202588
4.571000 -1.7426226
4.572000 -1.6646596
4.573000 -1.5863737
4.574000 -1.5077692
4.575000 -1.4288501
4.576000 -1.3496204
4.577000 -1.2700844
4.578000 -1.1902459
4.579000 -1.1101092
4.580000 -1.0296783
4.581000 -0.9489573499999999
4.582000 -0.86795045
4.583000 -0.78666173
4.584000 -0.70509524
4.585000 -0.6232551799999999
4.586000 -0.5411457700000001
4.587000 -0.45877122
4.588000 -0.37613576
4.589000 -0.29324368
4.590000 -0.21009929000000002
4.591000 -0.12670702
4.592000 -0.043071253
4.593000 0.040803527
4.594000 0.12491279
4.595000 0.20925198
4.596000 0.29381646
4.597000 0.37860158
4.598000 0.4636026
4.599000 0.5488148
4.600000 0.63423333
4.601000 0.7198534000000001
4.602000 0.80567012
4.603000 0.8916786899999999
4.604000 0.97787408
4.605000 1.0642515
4.606000 1.1508059
4.607000 1.2375325
4.608000 1.3244262999999998
4.609000 1.4114823
4.610000 1.4986956
4.611000 1.5860615000000002
4.612000 1.6735749000000002
4.613000 1.7612308
4.614000 1.8490246
4.615000 1.9369511
4.616000 2.0250058
4.617000 2.1131836
4.618000 2.2014796999999997
4.619000 2.2898892
4.620000 2.3784073
4.621000 2.467029
4.622000 2.5557496
4.623000 2.644564
4.624000 2.7334674999999997
4.625000 2.822455
4.626000 2.9115215
4.627000 3.0006621
4.628000 3.0898718
4.629000 3.1791452
4.630000 3.2684777
4.631000 3.3578638
4.632000 3.4472983
4.633000 3.5367765
4.634000 3.6262926
4.635000 3.7158415
4.636000 3.8054179
4.637000 3.8950164000000003
4.638000 3.984632
4.639000 4.0742587
4.640000 4.1638918
4.641000 4.2535257
4.642000 4.343155
4.643000 4.4327743
4.644000 4.5223784
4.645000 4.6119619
4.646000 4.7015194000000005
4.647000 4.7910455999999995
4.648000 4.880535200000001
4.649000 4.9699832
4.650000 5.0593842
4.651000 5.1487327
4.652000 5.238023800000001
4.653000 5.327251899999999
4.654000 5.4164119
4.655000 5.5054989
4.656000 5.5945072
4.657000 5.6834321
4.658000 5.7722679999999995
4.659000 5.8610097
4.660000 5.9496518
4.661000 6.0381893
4.662000 6.1266169
4.663000 6.214929000000001
4.664000 6.303120399999999
4.665000 6.3911863
4.666000 6.479120300000001
4.667000 6.566917899999999
4.668000 6.6545732
4.669000 6.742081
4.670000 6.8294354
4.671000 6.916631
4.672000 7.0036627000000005
4.673000 7.0905253
4.674000 7.1772128
4.675000 7.2637193
4.676000 7.3500402000000005
4.677000 7.436169700000001
4.678000 7.5221024
4.679000 7.607833299999999
4.680000 7.6933563
4.681000 7.7786669
4.682000 7.8637592000000005
4.683000 7.9486281000000005
4.684000 8.0332689
4.685000 8.1176758
4.686000 8.2018435
4.687000 8.2857676
4.688000 8.3694421
4.689000 8.4528625
4.690000 8.5360236
4.691000 8.618920300000001
4.692000 8.7015472
4.693000 8.7839
4.694000 8.8659734
4.695000 8.9477614
4.696000 9.0292595
4.697000 9.1104634
4.698000 9.191367
4.699000 9.2719652
4.700000 9.3522534
4.701000 9.4322257
4.702000 9.5118776
4.703000 9.5912039
4.704000 9.6701987
4.705000 9.7488575
4.706000 9.827175
4.707000 9.9051453
4.708000 9.982764
4.709000 10.060030000000001
4.710000 10.13692
4.711000 10.213460000000001
4.712000 10.28961
4.713000 10.3654
4.714000 10.44079
4.715000 10.51581
4.716000 10.59042
4.717000 10.66464
4.718000 10.73846
4.719000 10.811869999999999
4.720000 10.884870000000001
4.721000 10.95745
4.722000 11.02961
4.723000 11.10134
4.724000 11.17265
4.725000 11.243509999999999
4.726000 11.31394
4.727000 11.38392
4.728000 11.45346
4.729000 11.522540000000001
4.730000 11.59116
4.731000 11.65932
4.732000 11.72701
4.733000 11.79423
4.734000 11.86098
4.735000 11.92724
4.736000 11.99302
4.737000 12.05831
4.738000 12.123109999999999
4.739000 12.18741
4.740000 12.251199999999999
4.741000 12.31449
4.742000 12.37726
4.743000 12.43952
4.744000 12.50126
4.745000 12.562470000000001
4.746000 12.62316
4.747000 12.683300000000001
4.748000 12.742909999999998
4.749000 12.801979999999999
4.750000 12.8605
4.751000 12.918470000000001
4.752000 12.97588
4.753000 13.03273
4.754000 13.089020000000001
4.755000 13.144739999999999
4.756000 13.19989
4.757000 13.25447
4.758000 13.30846
4.759000 13.361870000000001
4.760000 13.414699999999998
4.761000 13.46693
4.762000 13.518569999999999
4.763000 13.569619999999999
4.764000 13.62006
4.765000 13.669899999999998
4.766000 13.719129999999998
4.767000 13.76776
4.768000 13.81576
4.769000 13.86315
4.770000 13.909920000000001
4.771000 13.95606
4.772000 14.00157
4.773000 14.04646
4.774000 14.0907
4.775000 14.13431
4.776000 14.17728
4.777000 14.2196
4.778000 14.261270000000001
4.779000 14.302290000000001
4.780000 14.34265
4.781000 14.382349999999999
4.782000 14.42139
4.783000 14.45976
4.784000 14.497470000000002
4.785000 14.5345
4.786000 14.57086
4.787000 14.60654
4.788000 14.64153
4.789000 14.675849999999999
4.790000 14.70948
4.791000 14.74241
4.792000 14.77466
4.793000 14.80621
4.794000 14.83706
4.795000 14.86721
4.796000 14.89666
4.797000 14.9254
4.798000 14.95344
4.799000 14.980760000000002
4.800000 15.007380000000001
4.801000 15.03328
4.802000 15.058460000000002
4.803000 15.08293
4.804000 15.10667
4.805000 15.129690000000002
4.806000 15.151990000000001
4.807000 15.17356
4.808000 15.1944
4.809000 15.21451
4.810000 15.23389
4.811000 15.25253
4.812000 15.270439999999999
4.813000 15.287600000000001
4.814000 15.30403
4.815000 15.31971
4.816000 15.33465
4.817000 15.34884
4.818000 15.36228
4.819000 15.37497
4.820000 15.38691
4.821000 15.39809
4.822000 15.408520000000001
4.823000 15.418190000000001
4.824000 15.4271
4.825000 15.435260000000001
4.826000 15.442649999999999
4.827000 15.449280000000002
4.828000 15.45514
4.829000 15.46024
4.830000 15.46457
4.831000 15.46814
4.832000 15.470939999999999
4.833000 15.47297
4.834000 15.47423
4.835000 15.47471
4.836000 15.47443
4.837000 15.47338
4.838000 15.47155
4.839000 15.468950000000001
4.840000 15.465580000000001
4.841000 15.461430000000002
4.842000 15.4565
4.843000 15.450800000000001
4.844000 15.44433
4.845000 15.43708
4.846000 15.42905
4.847000 15.42024
4.848000 15.410660000000002
4.849000 15.40029
4.850000 15.389149999999999
4.851000 15.37723
4.852000 15.364530000000002
4.853000 15.351049999999999
4.854000 15.33679
4.855000 15.321750000000002
4.856000 15.30593
4.857000 15.289330000000001
4.858000 15.27195
4.859000 15.25379
4.860000 15.23485
4.861000 15.215129999999998
4.862000 15.194640000000001
4.863000 15.173359999999999
4.864000 15.1513
4.865000 15.12847
4.866000 15.10486
4.867000 15.080470000000002
4.868000 15.055309999999999
4.869000 15.02937
4.870000 15.00266
4.871000 14.975179999999998
4.872000 14.94692
4.873000 14.91789
4.874000 14.888090000000002
4.875000 14.85751
4.876000 14.82617
4.877000 14.794070000000001
4.878000 14.76119
4.879000 14.72755
4.880000 14.69315
4.881000 14.65798
4.882000 14.62205
4.883000 14.58535
4.884000 14.5479
4.885000 14.50969
4.886000 14.47072
4.887000 14.43099
4.888000 14.39051
4.889000 14.34927
4.890000 14.30729
4.891000 14.264550000000002
4.892000 14.22106
4.893000 14.176820000000001
4.894000 14.13184
4.895000 14.08612
4.896000 14.03965
4.897000 13.99244
4.898000 13.944490000000002
4.899000 13.89581
4.900000 13.84639
4.901000 13.796240000000001
4.902000 13.745360000000002
4.903000 13.69375
4.904000 13.64141
4.905000 13.58836
4.906000 13.534579999999998
4.907000 13.48009
4.908000 13.42487
4.909000 13.368949999999998
4.910000 13.31232
4.911000 13.25497
4.912000 13.196930000000002
4.913000 13.138179999999998
4.914000 13.078719999999999
4.915000 13.018579999999998
4.916000 12.957730000000002
4.917000 12.896199999999999
4.918000 12.83397
4.919000 12.77106
4.920000 12.707460000000001
4.921000 12.643180000000001
4.922000 12.578220000000002
4.923000 12.512590000000001
4.924000 12.44628
4.925000 12.37931
4.926000 12.31166
4.927000 12.24335
4.928000 12.17438
4.929000 12.10476
4.930000 12.03447
4.931000 11.96354
4.932000 11.89196
4.933000 11.81973
4.934000 11.74686
4.935000 11.673350000000001
4.936000 11.59921
4.937000 11.524429999999999
4.938000 11.44903
4.939000 11.37301
4.940000 11.29636
4.941000 11.2191
4.942000 11.14123
4.943000 11.062750000000001
4.944000 10.98366
4.945000 10.903970000000001
4.946000 10.82369
4.947000 10.74281
4.948000 10.66135
4.949000 10.5793
4.950000 10.49667
4.951000 10.413459999999999
4.952000 10.32969
4.953000 10.24534
4.954000 10.16043
4.955000 10.074950000000001
4.956000 9.9889234
4.957000 9.902341700000001
4.958000 9.8152116
4.959000 9.7275376
4.960000 9.6393235
4.961000 9.5505737
4.962000 9.4612926
4.963000 9.3714841
4.964000 9.2811532
4.965000 9.1903038
4.966000 9.0989396
4.967000 9.0070657
4.968000 8.9146867
4.969000 8.8218071
4.970000 8.728431200000001
4.971000 8.6345635
4.972000 8.5402086
4.973000 8.445371699999999
4.974000 8.3500564
4.975000 8.2542688
4.976000 8.1580132
4.977000 8.0612943
4.978000 7.9641163
4.979000 7.8664854
4.980000 7.7684052
4.981000 7.6698817
4.982000 7.570919399999999
4.983000 7.4715226999999995
4.984000 7.3716968
4.985000 7.271447
4.986000 7.1707785
4.987000 7.0696957000000005
4.988000 6.9682039
4.989000 6.8663083
4.990000 6.7640133
4.991000 6.6613242
4.992000 6.558246199999999
4.993000 6.454784399999999
4.994000 6.3509434
4.995000 6.2467288000000005
4.996000 6.1421454
4.997000 6.037198399999999
4.998000 5.931893
4.999000 5.8262344
5.000000 5.7202276
5.001000 5.613878
5.002000 5.5071905
5.003000 5.400170800000001
5.004000 5.2928239
5.005000 5.185154799999999
5.006000 5.0771695
5.007000 4.9688727
5.008000 4.86027
5.009000 4.7513667
5.010000 4.6421681
5.011000 4.5326795
5.012000 4.422906800000001
5.013000 4.312855
5.014000 4.2025293999999995
5.015000 4.091935599999999
5.016000 3.9810788
5.017000 3.8699649000000003
5.018000 3.7585989
5.019000 3.6469865999999995
5.020000 3.5351331999999998
5.021000 3.4230441000000003
5.022000 3.3107250999999995
5.023000 3.1981814999999996
5.024000 3.0854185999999997
5.025000 2.9724418999999997
5.026000 2.859257
5.027000 2.7458693999999997
5.028000 2.6322845
5.029000 2.5185079999999997
5.030000 2.4045452
5.031000 2.2904018
5.032000 2.1760833
5.033000 2.0615952
5.034000 1.9469431
5.035000 1.8321323999999999
5.036000 1.7171688
5.037000 1.6020579
5.038000 1.4868054
5.039000 1.3714165999999999
5.040000 1.2558974
5.041000 1.1402532
5.042000 1.0244897
5.043000 0.9086123700000001
5.044000 0.79262685
5.045000 0.6765387
5.046000 0.56035356
5.047000 0.44407691000000005
5.048000 0.32771435
5.049000 0.21127141
5.050000 0.094753609
5.051000 -0.02183355
5.052000 -0.13848456
5.053000 -0.25519393
5.054000 -0.3719562
5.055000 -0.48876591
5.056000 -0.6056176
5.057000 -0.72250585
5.058000 -0.8394252499999999
5.059000 -0.9563704
5.060000 -1.0733359
5.061000 -1.1903164000000002
5.062000 -1.3073064
5.063000 -1.4243007
5.064000 -1.5412937
5.065000 -1.6582802
5.066000 -1.7752547
5.067000 -1.8922118
5.068000 -2.0091463
5.069000 -2.1260528
5.070000 -2.2429258
5.071000 -2.35976
5.072000 -2.4765499
5.073000 -2.5932902
5.074000 -2.7099756999999998
5.075000 -2.8266009000000003
5.076000 -2.9431604
5.077000 -3.0596489
5.078000 -3.1760611
5.079000 -3.2923918000000003
5.080000 -3.4086354
5.081000 -3.524787
5.082000 -3.6408409
5.083000 -3.7567920999999997
5.084000 -3.8726352
5.085000 -3.9883650999999998
5.086000 -4.1039765
5.087000 -4.2194646
5.088000 -4.3348238
5.089000 -4.4500493
5.090000 -4.5651358
5.091000 -4.6800785
5.092000 -4.7948722
5.093000 -4.909512
5.094000 -5.0239928
5.095000 -5.13831
5.096000 -5.2524582
5.097000 -5.3664327
5.098000 -5.4802287
5.099000 -5.5938412
5.100000 -5.7072654
5.101000 -5.8204964
5.102000 -5.933529500000001
5.103000 -6.04636
5.104000 -6.158983
5.105000 -6.2713936
5.106000 -6.3835867
5.107000 -6.4955585
5.108000 -6.6073038
5.109000 -6.718817400000001
5.110000 -6.8300955
5.111000 -6.941132999999999
5.112000 -7.0519254
5.113000 -7.1624674
5.114000 -7.2727554
5.115000 -7.382784000000001
5.116000 -7.4925497
5.117000 -7.6020472
5.118000 -7.7112727
5.119000 -7.820220999999999
5.120000 -7.928887799999999
5.121000 -8.0372691
5.122000 -8.1453606
5.123000 -8.2531579
5.124000 -8.3606564
5.125000 -8.4678523
5.126000 -8.5747413
5.127000 -8.681318899999999
5.128000 -8.7875806
5.129000 -8.8935226
5.130000 -8.9991413
5.131000 -9.1044322
5.132000 -9.2093907
5.133000 -9.3140133
5.134000 -9.4182961
5.135000 -9.522234599999999
5.136000 -9.6258245
5.137000 -9.729061999999999
5.138000 -9.8319434
5.139000 -9.934464799999999
5.140000 -10.036620000000001
5.141000 -10.13841
5.142000 -10.23983
5.143000 -10.34087
5.144000 -10.44153
5.145000 -10.54181
5.146000 -10.6417
5.147000 -10.7412
5.148000 -10.84031
5.149000 -10.939020000000001
5.150000 -11.037329999999999
5.151000 -11.13523
5.152000 -11.23272
5.153000 -11.329799999999999
5.154000 -11.42647
5.155000 -11.52271
5.156000 -11.61854
5.157000 -11.71393
5.158000 -11.8089
5.159000 -11.90344
5.160000 -11.997539999999999
5.161000 -12.0912
5.162000 -12.18442
5.163000 -12.277190000000001
5.164000 -12.369520000000001
5.165000 -12.461400000000001
5.166000 -12.55282
5.167000 -12.64378
5.168000 -12.73428
5.169000 -12.82432
5.170000 -12.91389
5.171000 -13.003
5.172000 -13.091630000000002
5.173000 -13.17978
5.174000 -13.26746
5.175000 -13.354650000000001
5.176000 -13.44137
5.177000 -13.52759
5.178000 -13.613330000000001
5.179000 -13.698569999999998
5.180000 -13.78332
5.181000 -13.86757
5.182000 -13.95132
5.183000 -14.034559999999999
5.184000 -14.1173
5.185000 -14.19953
5.186000 -14.28125
5.187000 -14.362459999999999
5.188000 -14.44315
5.189000 -14.52332
5.190000 -14.602970000000001
5.191000 -14.6821
5.192000 -14.760699999999998
5.193000 -14.838779999999998
5.194000 -14.916319999999999
5.195000 -14.99334
5.196000 -15.06982
5.197000 -15.14577
5.198000 -15.22118
5.199000 -15.29605
5.200000 -15.37038
5.201000 -15.444169999999998
5.202000 -15.517410000000002
5.203000 -15.590100000000001
5.204000 -15.662239999999999
5.205000 -15.733839999999999
5.206000 -15.804879999999999
5.207000 -15.875359999999999
5.208000 -15.94529
5.209000 -16.01465
5.210000 -16.08346
5.211000 -16.151699999999998
5.212000 -16.21938
5.213000 -16.28649
5.214000 -16.35304
5.215000 -16.41901
5.216000 -16.48441
5.217000 -16.54923
5.218000 -16.61348
5.219000 -16.67716
5.220000 -16.74025
5.221000 -16.80276
5.222000 -16.86469
5.223000 -16.92604
5.224000 -16.9868
5.225000 -17.04698
5.226000 -17.10656
5.227000 -17.16556
5.228000 -17.22397
5.229000 -17.28179
5.230000 -17.339019999999998
5.231000 -17.39565
5.232000 -17.45169
5.233000 -17.50713
5.234000 -17.56198
5.235000 -17.616229999999998
5.236000 -17.66988
5.237000 -17.72294
5.238000 -17.775389999999998
5.239000 -17.82724
5.240000 -17.87849
5.241000 -17.929129999999997
5.242000 -17.97917
5.243000 -18.0286
5.244000 -18.07743
5.245000 -18.12565
5.246000 -18.17327
5.247000 -18.22027
5.248000 -18.26666
5.249000 -18.31244
5.250000 -18.357599999999998
5.251000 -18.40215
5.252000 -18.44609
5.253000 -18.48941
5.254000 -18.53212
5.255000 -18.57421
5.256000 -18.61568
5.257000 -18.65653
5.258000 -18.69676
5.259000 -18.73637
5.260000 -18.77536
5.261000 -18.81373
5.262000 -18.851480000000002
5.263000 -18.8886
5.264000 -18.9251
5.265000 -18.96098
5.266000 -18.99624
5.267000 -19.03087
5.268000 -19.06487
5.269000 -19.09826
5.270000 -19.13101
5.271000 -19.16315
5.272000 -19.19465
5.273000 -19.22554
5.274000 -19.25579
5.275000 -19.285420000000002
5.276000 -19.314429999999998
5.277000 -19.3428
5.278000 -19.37055
5.279000 -19.39767
5.280000 -19.42417
5.281000 -19.450029999999998
5.282000 -19.475270000000002
5.283000 -19.49988
5.284000 -19.523860000000003
5.285000 -19.54721
5.286000 -19.56993
5.287000 -19.592019999999998
5.288000 -19.61348
5.289000 -19.6343
5.290000 -19.6545
5.291000 -19.67407
5.292000 -19.692999999999998
5.293000 -19.7113
5.294000 -19.72897
5.295000 -19.74601
5.296000 -19.76242
5.297000 -19.778200000000002
5.298000 -19.79334
5.299000 -19.807859999999998
5.300000 -19.82174
5.301000 -19.83499
5.302000 -19.84761
5.303000 -19.8596
5.304000 -19.87097
5.305000 -19.8817
5.306000 -19.8918
5.307000 -19.90127
5.308000 -19.91011
5.309000 -19.91832
5.310000 -19.9259
5.311000 -19.932859999999998
5.312000 -19.93918
5.313000 -19.94488
5.314000 -19.94995
5.315000 -19.95438
5.316000 -19.958190000000002
5.317000 -19.961370000000002
5.318000 -19.963929999999998
5.319000 -19.96585
5.320000 -19.96714
5.321000 -19.96781
5.322000 -19.967850000000002
5.323000 -19.96726
5.324000 -19.96604
5.325000 -19.964190000000002
5.326000 -19.96172
5.327000 -19.95861
5.328000 -19.95488
5.329000 -19.95053
5.330000 -19.94554
5.331000 -19.93993
5.332000 -19.933699999999998
5.333000 -19.926840000000002
5.334000 -19.919349999999998
5.335000 -19.91124
5.336000 -19.90251
5.337000 -19.893150000000002
5.338000 -19.88317
5.339000 -19.87257
5.340000 -19.86134
5.341000 -19.8495
5.342000 -19.837040000000002
5.343000 -19.82395
5.344000 -19.81025
5.345000 -19.795930000000002
5.346000 -19.78098
5.347000 -19.765430000000002
5.348000 -19.74925
5.349000 -19.73246
5.350000 -19.71505
5.351000 -19.697020000000002
5.352000 -19.67838
5.353000 -19.659119999999998
5.354000 -19.63924
5.355000 -19.618759999999998
5.356000 -19.59765
5.357000 -19.57594
5.358000 -19.5536
5.359000 -19.53066
5.360000 -19.5071
5.361000 -19.48293
5.362000 -19.45815
5.363000 -19.43276
5.364000 -19.406760000000002
5.365000 -19.38015
5.366000 -19.352929999999997
5.367000 -19.3251
5.368000 -19.29666
5.369000 -19.26762
5.370000 -19.237969999999997
5.371000 -19.207720000000002
5.372000 -19.17686
5.373000 -19.145400000000002
5.374000 -19.11334
5.375000 -19.08068
5.376000 -19.047420000000002
5.377000 -19.013550000000002
5.378000 -18.979090000000003
5.379000 -18.94404
5.380000 -18.90838
5.381000 -18.872130000000002
5.382000 -18.83529
5.383000 -18.79785
5.384000 -18.759819999999998
5.385000 -18.72119
5.386000 -18.68197
5.387000 -18.64216
5.388000 -18.601770000000002
5.389000 -18.560779999999998
5.390000 -18.519199999999998
5.391000 -18.47704
5.392000 -18.43428
5.393000 -18.39094
5.394000 -18.34702
5.395000 -18.302509999999998
5.396000 -18.25742
5.397000 -18.211740000000002
5.398000 -18.165480000000002
5.399000 -18.11864
5.400000 -18.07122
5.401000 -18.023220000000002
5.402000 -17.97464
5.403000 -17.92549
5.404000 -17.87576
5.405000 -17.82546
5.406000 -17.77458
5.407000 -17.72313
5.408000 -17.671110000000002
5.409000 -17.61852
5.410000 -17.56536
5.411000 -17.51164
5.412000 -17.457349999999998
5.413000 -17.40249
5.414000 -17.347070000000002
5.415000 -17.29109
5.416000 -17.234550000000002
5.417000 -17.17746
5.418000 -17.119799999999998
5.419000 -17.061580000000003
5.420000 -17.00282
5.421000 -16.94349
5.422000 -16.88362
5.423000 -16.82319
5.424000 -16.76221
5.425000 -16.70069
5.426000 -16.63861
5.427000 -16.575989999999997
5.428000 -16.51283
5.429000 -16.44912
5.430000 -16.384870000000003
5.431000 -16.32008
5.432000 -16.25474
5.433000 -16.18887
5.434000 -16.12247
5.435000 -16.05552
5.436000 -15.988050000000001
5.437000 -15.920039999999998
5.438000 -15.8515
5.439000 -15.78243
5.440000 -15.71283
5.441000 -15.642710000000001
5.442000 -15.572069999999998
5.443000 -15.500900000000001
5.444000 -15.429219999999999
5.445000 -15.357009999999999
5.446000 -15.28429
5.447000 -15.21105
5.448000 -15.137300000000002
5.449000 -15.063039999999999
5.450000 -14.988280000000001
5.451000 -14.913000000000002
5.452000 -14.83722
5.453000 -14.76094
5.454000 -14.68415
5.455000 -14.606869999999999
5.456000 -14.52909
5.457000 -14.45081
5.458000 -14.37204
5.459000 -14.292779999999999
5.460000 -14.213029999999998
5.461000 -14.13279
5.462000 -14.05207
5.463000 -13.970859999999998
5.464000 -13.88917
5.465000 -13.80701
5.466000 -13.724359999999999
5.467000 -13.64125
5.468000 -13.557649999999999
5.469000 -13.47359
5.470000 -13.38906
5.471000 -13.304070000000001
5.472000 -13.21861
5.473000 -13.13269
5.474000 -13.04631
5.475000 -12.959480000000001
5.476000 -12.87219
5.477000 -12.78445
5.478000 -12.69626
5.479000 -12.60762
5.480000 -12.51854
5.481000 -12.42902
5.482000 -12.33906
5.483000 -12.248660000000001
5.484000 -12.15783
5.485000 -12.06657
5.486000 -11.97488
5.487000 -11.882760000000001
5.488000 -11.79022
5.489000 -11.69726
5.490000 -11.60389
5.491000 -11.51009
5.492000 -11.41589
5.493000 -11.32127
5.494000 -11.22625
5.495000 -11.13083
5.496000 -11.035
5.497000 -10.93877
5.498000 -10.84215
5.499000 -10.745140000000001
5.500000 -10.64773
5.501000 -10.54994
5.502000 -10.45177
5.503000 -10.35321
5.504000 -10.25428
5.505000 -10.15497
5.506000 -10.05529
5.507000 -9.9552415
5.508000 -9.8548286
5.509000 -9.754054199999999
5.510000 -9.6529216
5.511000 -9.5514335
5.512000 -9.4495937
5.513000 -9.347406
5.514000 -9.244873400000001
5.515000 -9.1419995
5.516000 -9.0387873
5.517000 -8.9352414
5.518000 -8.8313647
5.519000 -8.7271601
5.520000 -8.6226322
5.521000 -8.517783900000001
5.522000 -8.4126189
5.523000 -8.3071403
5.524000 -8.2013525
5.525000 -8.0952585
5.526000 -7.9888619
5.527000 -7.8821667
5.528000 -7.7751763
5.529000 -7.6678939
5.530000 -7.5603239
5.531000 -7.452469300000001
5.532000 -7.344334600000001
5.533000 -7.2359227
5.534000 -7.1272381
5.535000 -7.0182838
5.536000 -6.9090641999999995
5.537000 -6.7995831
5.538000 -6.6898443
5.539000 -6.5798514
5.540000 -6.4696088
5.541000 -6.3591204999999995
5.542000 -6.2483899
5.543000 -6.1374217
5.544000 -6.0262199
5.545000 -5.9147887
5.546000 -5.8031317
5.547000 -5.6912534
5.548000 -5.5791583
5.549000 -5.4668501
5.550000 -5.3543332999999995
5.551000 -5.241612
5.552000 -5.1286906
5.553000 -5.0155733
5.554000 -4.9022641
5.555000 -4.7887675
5.556000 -4.675087700000001
5.557000 -4.5612291
5.558000 -4.447196099999999
5.559000 -4.3329927999999995
5.560000 -4.2186238000000005
5.561000 -4.1040935
5.562000 -3.9894063
5.563000 -3.8745664
5.564000 -3.7595782
5.565000 -3.6444467
5.566000 -3.5291757
5.567000 -3.41377
5.568000 -3.2982341999999996
5.569000 -3.1825725
5.570000 -3.0667897
5.571000 -2.9508904
5.572000 -2.8348792
5.573000 -2.7187607999999996
5.574000 -2.60254
5.575000 -2.4862213
5.576000 -2.3698094999999997
5.577000 -2.2533095
5.578000 -2.1367257
5.579000 -2.0200633
5.580000 -1.9033267999999999
5.581000 -1.7865213000000002
5.582000 -1.6696514999999998
5.583000 -1.5527222
5.584000 -1.4357384
5.585000 -1.3187049
5.586000 -1.2016266
5.587000 -1.0845083
5.588000 -0.9673548900000001
5.589000 -0.8501713200000001
5.590000 -0.73296246
5.591000 -0.61573321
5.592000 -0.49848844999999997
5.593000 -0.38123312
5.594000 -0.26397214
5.595000 -0.14671044
5.596000 -0.029452969
5.597000 0.087795325
5.598000 0.20502945
5.599000 0.32224443
5.600000 0.43943524
5.601000 0.5565968299999999
5.602000 0.6737241500000001
5.603000 0.7908121699999999
5.604000 0.90785576
5.605000 1.0248499
5.606000 1.1417894
5.607000 1.258669
5.608000 1.3754838
5.609000 1.4922285
5.610000 1.6088978999999999
5.611000 1.7254869
5.612000 1.8419900999999999
5.613000 1.9584026
5.614000 2.074719
5.615000 2.1909343000000003
5.616000 2.3070432
5.617000 2.4230405999999998
5.618000 2.5389211
5.619000 2.6546799
5.620000 2.7703116
5.621000 2.885811
5.622000 3.0011731999999998
5.623000 3.1163929
5.624000 3.2314651
5.625000 3.3463846999999998
5.626000 3.4611464
5.627000 3.5757452
5.628000 3.6901765
5.629000 3.8044345
5.630000 3.9185144
5.631000 4.0324114
5.632000 4.14612
5.633000 4.2596351
5.634000 4.3729518
5.635000 4.4860646
5.636000 4.5989688
5.637000 4.7116589
5.638000 4.8241299
5.639000 4.9363762
5.640000 5.0483927
5.641000 5.1601745
5.642000 5.271716
5.643000 5.3830121
5.644000 5.494057799999999
5.645000 5.6048475
5.646000 5.715376099999999
5.647000 5.8256384
5.648000 5.9356291
5.649000 6.045343
5.650000 6.1547749
5.651000 6.263919199999999
5.652000 6.3727714
5.653000 6.4813263999999995
5.654000 6.5895788
5.655000 6.697523599999999
5.656000 6.8051562
5.657000 6.9124706
5.658000 7.0194624
5.659000 7.1261272
5.660000 7.2324596
5.661000 7.3384545999999995
5.662000 7.4441068
5.663000 7.5494125
5.664000 7.6543659
5.665000 7.7589624
5.666000 7.863197500000001
5.667000 7.967066000000001
5.668000 8.0705628
5.669000 8.173684
5.670000 8.2764238
5.671000 8.3787784
5.672000 8.480741799999999
5.673000 8.5823096
5.674000 8.6834773
5.675000 8.7842405
5.676000 8.8845931
5.677000 8.9845315
5.678000 9.0840504
5.679000 9.1831446
5.680000 9.2818096
5.681000 9.380040300000001
5.682000 9.4778322
5.683000 9.575180699999999
5.684000 9.6720807
5.685000 9.7685277
5.686000 9.864517300000001
5.687000 9.9600442
5.688000 10.0551
5.689000 10.14969
5.690000 10.2438
5.691000 10.33744
5.692000 10.43058
5.693000 10.523240000000001
5.694000 10.6154
5.695000 10.70707
5.696000 10.79823
5.697000 10.888879999999999
5.698000 10.97903
5.699000 11.06866
5.700000 11.15777
5.701000 11.24636
5.702000 11.334420000000001
5.703000 11.42195
5.704000 11.508939999999999
5.705000 11.5954
5.706000 11.68131
5.707000 11.76667
5.708000 11.85148
5.709000 11.935740000000001
5.710000 12.019440000000001
5.711000 12.10257
5.712000 12.18514
5.713000 12.26713
5.714000 12.34855
5.715000 12.42939
5.716000 12.50964
5.717000 12.589310000000001
5.718000 12.668389999999999
5.719000 12.74687
5.720000 12.824749999999998
5.721000 12.90203
5.722000 12.978700000000002
5.723000 13.054760000000002
5.724000 13.13021
5.725000 13.20504
5.726000 13.279250000000001
5.727000 13.352829999999999
5.728000 13.425790000000001
5.729000 13.498109999999999
5.730000 13.5698
5.731000 13.640849999999999
5.732000 13.71126
5.733000 13.78102
5.734000 13.85014
5.735000 13.9186
5.736000 13.98641
5.737000 14.05357
5.738000 14.12006
5.739000 14.18589
5.740000 14.251059999999999
5.741000 14.315549999999998
5.742000 14.37938
5.743000 14.442530000000001
5.744000 14.505009999999999
5.745000 14.566799999999999
5.746000 14.62791
5.747000 14.68834
5.748000 14.74808
5.749000 14.80712
5.750000 14.86548
5.751000 14.92313
5.752000 14.980089999999999
5.753000 15.03635
5.754000 15.091899999999999
5.755000 15.14675
5.756000 15.20088
5.757000 15.254309999999998
5.758000 15.30702
5.759000 15.359010000000001
5.760000 15.410280000000002
5.761000 15.460840000000001
5.762000 15.51067
5.763000 15.55977
5.764000 15.608150000000002
5.765000 15.655800000000001
5.766000 15.702720000000001
5.767000 15.748899999999999
5.768000 15.794349999999998
5.769000 15.83906
5.770000 15.883030000000002
5.771000 15.92627
5.772000 15.968760000000001
5.773000 16.01051
5.774000 16.05151
5.775000 16.09177
5.776000 16.13128
5.777000 16.17004
5.778000 16.20804
5.779000 16.2453
5.780000 16.2818
5.781000 16.31754
5.782000 16.35253
5.783000 16.386770000000002
5.784000 16.42024
5.785000 16.45295
5.786000 16.4849
5.787000 16.51608
5.788000 16.5465
5.789000 16.57616
5.790000 16.60504
5.791000 16.63316
5.792000 16.66052
5.793000 16.6871
5.794000 16.71291
5.795000 16.737949999999998
5.796000 16.76221
5.797000 16.78571
5.798000 16.808429999999998
5.799000 16.83038
5.800000 16.85155
5.801000 16.87195
5.802000 16.89157
5.803000 16.910420000000002
5.804000 16.92849
5.805000 16.94578
5.806000 16.9623
5.807000 16.97805
5.808000 16.99301
5.809000 17.0072
5.810000 17.02062
5.811000 17.03326
5.812000 17.04512
5.813000 17.0562
5.814000 17.066509999999997
5.815000 17.076050000000002
5.816000 17.08481
5.817000 17.09279
5.818000 17.1
5.819000 17.10644
5.820000 17.112099999999998
5.821000 17.11698
5.822000 17.12109
5.823000 17.12443
5.824000 17.12699
5.825000 17.12878
5.826000 17.1298
5.827000 17.13005
5.828000 17.12952
5.829000 17.12822
5.830000 17.126160000000002
5.831000 17.12332
5.832000 17.11972
5.833000 17.11534
5.834000 17.110210000000002
5.835000 17.1043
5.836000 17.09763
5.837000 17.0902
5.838000 17.08201
5.839000 17.073050000000002
5.840000 17.06334
5.841000 17.052870000000002
5.842000 17.04164
5.843000 17.02965
5.844000 17.01691
5.845000 17.00342
5.846000 16.98917
5.847000 16.97418
5.848000 16.95844
5.849000 16.94195
5.850000 16.924719999999997
5.851000 16.906750000000002
5.852000 16.88804
5.853000 16.86858
5.854000 16.84839
5.855000 16.827469999999998
5.856000 16.805809999999997
5.857000 16.78341
5.858000 16.76029
5.859000 16.736439999999998
5.860000 16.71187
5.861000 16.68656
5.862000 16.660539999999997
5.863000 16.6338
5.864000 16.60634
5.865000 16.57816
5.866000 16.54927
5.867000 16.51967
5.868000 16.48936
5.869000 16.45835
5.870000 16.42662
5.871000 16.3942
5.872000 16.36108
5.873000 16.32726
5.874000 16.29274
5.875000 16.257540000000002
5.876000 16.22165
5.877000 16.18507
5.878000 16.1478
5.879000 16.10986
5.880000 16.07124
5.881000 16.03194
5.882000 15.99197
5.883000 15.95134
5.884000 15.91003
5.885000 15.868070000000001
5.886000 15.825439999999999
5.887000 15.782160000000001
5.888000 15.73822
5.889000 15.69363
5.890000 15.6484
5.891000 15.60252
5.892000 15.556000000000001
5.893000 15.508849999999999
5.894000 15.461059999999998
5.895000 15.41263
5.896000 15.363589999999999
5.897000 15.31391
5.898000 15.26362
5.899000 15.21271
5.900000 15.16118
5.901000 15.109040000000002
5.902000 15.0563
5.903000 15.00295
5.904000 14.949000000000002
5.905000 14.89446
5.906000 14.83932
5.907000 14.783589999999998
5.908000 14.72728
5.909000 14.67038
5.910000 14.612910000000001
5.911000 14.55486
5.912000 14.496239999999998
5.913000 14.437050000000001
5.914000 14.377300000000002
5.915000 14.316999999999998
5.916000 14.25613
5.917000 14.19472
5.918000 14.13276
5.919000 14.070260000000001
5.920000 14.00721
5.921000 13.943639999999998
5.922000 13.87953
5.923000 13.814889999999998
5.924000 13.74974
5.925000 13.68406
5.926000 13.617870000000002
5.927000 13.55117
5.928000 13.483970000000001
5.929000 13.41626
5.930000 13.34806
5.931000 13.279369999999998
5.932000 13.210189999999999
5.933000 13.14052
5.934000 13.07038
5.935000 12.99977
5.936000 12.92868
5.937000 12.85713
5.938000 12.78511
5.939000 12.71265
5.940000 12.639729999999998
5.941000 12.56636
5.942000 12.49255
5.943000 12.4183
5.944000 12.34362
5.945000 12.268510000000001
5.946000 12.19298
5.947000 12.11703
5.948000 12.04066
5.949000 11.963890000000001
5.950000 11.88671
5.951000 11.80913
5.952000 11.73115
5.953000 11.65278
5.954000 11.57403
5.955000 11.4949
5.956000 11.41538
5.957000 11.3355
5.958000 11.25525
5.959000 11.17464
5.960000 11.09367
5.961000 11.01235
5.962000 10.930679999999999
5.963000 10.84867
5.964000 10.76632
5.965000 10.68364
5.966000 10.600629999999999
5.967000 10.5173
5.968000 10.43365
5.969000 10.34969
5.970000 10.26543
5.971000 10.18086
5.972000 10.09599
5.973000 10.01084
5.974000 9.925392299999999
5.975000 9.8396674
5.976000 9.753666800000001
5.977000 9.667395800000001
5.978000 9.5808588
5.979000 9.4940618
5.980000 9.4070099
5.981000 9.3197078
5.982000 9.2321612
5.983000 9.1443747
5.984000 9.056354299999999
5.985000 8.9681044
5.986000 8.879631
5.987000 8.7909386
5.988000 8.702033
5.989000 8.6129189
5.990000 8.5236013
5.991000 8.4340855
5.992000 8.344376800000001
5.993000 8.2544804
5.994000 8.1644021
5.995000 8.0741465
5.996000 7.9837188
5.997000 7.8931242
5.998000 7.8023679999999995
5.999000 7.7114552000000005
6.000000 7.6203912
6.001000 7.529182
6.002000 7.4378319
6.003000 7.346347000000001
6.004000 7.2547324
6.005000 7.1629934
6.006000 7.0711352000000005
6.007000 6.9791637
6.008000 6.8870835
6.009000 6.7949012
6.010000 6.702621300000001
6.011000 6.610249
6.012000 6.5177903
6.013000 6.4252503
6.014000 6.332634400000001
6.015000 6.239948399999999
6.016000 6.1471973
6.017000 6.054386500000001
6.018000 5.9615213
6.019000 5.868607
6.020000 5.7756487000000005
6.021000 5.682652099999999
6.022000 5.5896223
6.023000 5.4965641000000005
6.024000 5.4034832999999995
6.025000 5.3103849
6.026000 5.2172743
6.027000 5.1241569
6.028000 5.031037700000001
6.029000 4.9379218
6.030000 4.8448145
6.031000 4.751721
6.032000 4.6586465
6.033000 4.5655962
6.034000 4.4725753
6.035000 4.3795895
6.036000 4.2866435
6.037000 4.1937429
6.038000 4.1008930999999995
6.039000 4.0080991
6.040000 3.9153662
6.041000 3.8226996
6.042000 3.7301049
6.043000 3.6375873000000003
6.044000 3.545152
6.045000 3.4528043
6.046000 3.3605497
6.047000 3.2683931
6.048000 3.1763396999999998
6.049000 3.0843947
6.050000 2.9925631
6.051000 2.9008502
6.052000 2.8092610000000002
6.053000 2.7178004
6.054000 2.6264735
6.055000 2.5352851
6.056000 2.4442403
6.057000 2.3533439
6.058000 2.2626009
6.059000 2.1720159999999997
6.060000 2.0815941000000002
6.061000 1.99134
6.062000 1.9012585
6.063000 1.8113544
6.064000 1.7216327
6.065000 1.6320980999999999
6.066000 1.5427556
6.067000 1.45361
6.068000 1.364666
6.069000 1.2759288
6.070000 1.187403
6.071000 1.0990936999999998
6.072000 1.0110058
6.073000 0.92314407
6.074000 0.8355136000000001
6.075000 0.74811927
6.076000 0.66096606
6.077000 0.57405885
6.078000 0.48740255000000005
6.079000 0.40100208
6.080000 0.31486230000000004
6.081000 0.22898808
6.082000 0.14338418
6.083000 0.058055349000000006
6.084000 -0.026993683
6.085000 -0.11175824999999999
6.086000 -0.19623376
6.087000 -0.28041564
6.088000 -0.36429937
6.089000 -0.44788052
6.090000 -0.53115468
6.091000 -0.61411755
6.092000 -0.69676484
6.093000 -0.77909236
6.094000 -0.86109592
6.095000 -0.94277132
6.096000 -1.0241145
6.097000 -1.1051214999999999
6.098000 -1.1857882
6.099000 -1.2661106
6.100000 -1.3460846
6.101000 -1.4257061999999998
6.102000 -1.5049716
6.103000 -1.5838765000000001
6.104000 -1.6624169000000002
6.105000 -1.7405891999999998
6.106000 -1.8183889000000002
6.107000 -1.8958122000000002
6.108000 -1.9728546999999999
6.109000 -2.0495126
6.110000 -2.1257816
6.111000 -2.2016576999999997
6.112000 -2.2771369999999997
6.113000 -2.3522152000000003
6.114000 -2.426888
6.115000 -2.5011519
6.116000 -2.5750024
6.117000 -2.6484359
6.118000 -2.7214482
6.119000 -2.7940355
6.120000 -2.866194
6.121000 -2.9379198
6.122000 -3.0092092
6.123000 -3.0800587
6.124000 -3.1504646
6.125000 -3.2204232999999998
6.126000 -3.2899315999999996
6.127000 -3.3589862
6.128000 -3.4275837000000005
6.129000 -3.4957207999999995
6.130000 -3.5633944
6.131000 -3.6306012
6.132000 -3.6973382999999997
6.133000 -3.7636027000000003
6.134000 -3.8293909
6.135000 -3.8947005
6.136000 -3.9595279999999997
6.137000 -4.0238705
6.138000 -4.087725300000001
6.139000 -4.1510891
6.140000 -4.2139594
6.141000 -4.2763326
6.142000 -4.338206
6.143000 -4.3995768
6.144000 -4.4604417
6.145000 -4.5207977
6.146000 -4.5806419
6.147000 -4.6399713
6.148000 -4.6987828
6.149000 -4.757073500000001
6.150000 -4.8148405
6.151000 -4.8720807
6.152000 -4.9287915
6.153000 -4.9849695999999994
6.154000 -5.0406124
6.155000 -5.0957173000000004
6.156000 -5.1502816
6.157000 -5.2043028
6.158000 -5.2577779
6.159000 -5.3107049
6.160000 -5.3630813999999996
6.161000 -5.414905
6.162000 -5.4661736
6.163000 -5.5168852
6.164000 -5.5670377
6.165000 -5.6166291
6.166000 -5.6656577
6.167000 -5.7141215
6.168000 -5.762018599999999
6.169000 -5.8093477
6.170000 -5.8561068
6.171000 -5.9022944
6.172000 -5.9479090999999995
6.173000 -5.9929494
6.174000 -6.037413300000001
6.175000 -6.0812995
6.176000 -6.124606
6.177000 -6.1673313
6.178000 -6.2094741
6.179000 -6.2510327000000006
6.180000 -6.2920049
6.181000 -6.332389300000001
6.182000 -6.3721843
6.183000 -6.411388499999999
6.184000 -6.4499997
6.185000 -6.488017
6.186000 -6.5254383
6.187000 -6.5622620000000005
6.188000 -6.5984868
6.189000 -6.634111
6.190000 -6.669133200000001
6.191000 -6.7035526
6.192000 -6.7373678
6.193000 -6.770577299999999
6.194000 -6.8031803
6.195000 -6.8351761
6.196000 -6.8665631000000005
6.197000 -6.8973415
6.198000 -6.9275096
6.199000 -6.9570675
6.200000 -6.9860145
6.201000 -7.014350599999999
6.202000 -7.0420749
6.203000 -7.0691869
6.204000 -7.0956871
6.205000 -7.1215749
6.206000 -7.1468502
6.207000 -7.1715124
6.208000 -7.1955621
6.209000 -7.2189993999999995
6.210000 -7.2418235
6.211000 -7.2640352
6.212000 -7.285633699999999
6.213000 -7.306619
6.214000 -7.3269919
6.215000 -7.3467515
6.216000 -7.365898
6.217000 -7.3844313999999995
6.218000 -7.4023515
6.219000 -7.4196585
6.220000 -7.4363522
6.221000 -7.4524328
6.222000 -7.467900199999999
6.223000 -7.482754399999999
6.224000 -7.496995500000001
6.225000 -7.5106241
6.226000 -7.5236395
6.227000 -7.536043200000001
6.228000 -7.5478345000000004
6.229000 -7.559014899999999
6.230000 -7.5695843
6.231000 -7.5795433999999995
6.232000 -7.5888932
6.233000 -7.5976342
6.234000 -7.605768
6.235000 -7.613294600000001
6.236000 -7.620216200000001
6.237000 -7.626533500000001
6.238000 -7.6322474
6.239000 -7.6373599
6.240000 -7.641871999999999
6.241000 -7.6457858000000005
6.242000 -7.6491021
6.243000 -7.651822299999999
6.244000 -7.6539478999999995
6.245000 -7.6554812
6.246000 -7.656422999999999
6.247000 -7.6567754
6.248000 -7.656539199999999
6.249000 -7.6557159
6.250000 -7.6543078
6.251000 -7.652315499999999
6.252000 -7.6497406
6.253000 -7.6465853
6.254000 -7.642850299999999
6.255000 -7.6385371
6.256000 -7.633648099999999
6.257000 -7.6281838
6.258000 -7.6221459000000005
6.259000 -7.6155365
6.260000 -7.6083578
6.261000 -7.600610700000001
6.262000 -7.5922973
6.263000 -7.58342
6.264000 -7.5739808
6.265000 -7.5639822
6.266000 -7.5534262000000005
6.267000 -7.5423151
6.268000 -7.5306512
6.269000 -7.5184375
6.270000 -7.5056762
6.271000 -7.492370900000001
6.272000 -7.478524
6.273000 -7.4641384
6.274000 -7.449217099999999
6.275000 -7.4337631
6.276000 -7.417779400000001
6.277000 -7.4012697
6.278000 -7.3842369
6.279000 -7.3666833
6.280000 -7.348612699999999
6.281000 -7.330028700000001
6.282000 -7.310933599999999
6.283000 -7.2913304
6.284000 -7.2712228
6.285000 -7.2506137
6.286000 -7.229506199999999
6.287000 -7.2079025
6.288000 -7.1858063
6.289000 -7.163220600000001
6.290000 -7.1401484
6.291000 -7.1165918999999995
6.292000 -7.0925549000000006
6.293000 -7.0680402
6.294000 -7.043051
6.295000 -7.017590899999999
6.296000 -6.9916621
6.297000 -6.9652684
6.298000 -6.9384135
6.299000 -6.9111004000000005
6.300000 -6.8833329
6.301000 -6.855114499999999
6.302000 -6.8264492
6.303000 -6.7973405
6.304000 -6.7677923
6.305000 -6.7378089
6.306000 -6.7073941
6.307000 -6.6765524
6.308000 -6.645288300000001
6.309000 -6.6136055
6.310000 -6.5815084
6.311000 -6.549002199999999
6.312000 -6.516090800000001
6.313000 -6.4827785
6.314000 -6.4490706
6.315000 -6.4149708
6.316000 -6.3804843
6.317000 -6.345614800000001
6.318000 -6.310367599999999
6.319000 -6.274746400000001
6.320000 -6.238756
6.321000 -6.2024005
6.322000 -6.1656844
6.323000 -6.1286122
6.324000 -6.0911879
6.325000 -6.0534156999999995
6.326000 -6.0153
6.327000 -5.9768453
6.328000 -5.9380557
6.329000 -5.8989357
6.330000 -5.8594894
6.331000 -5.8197211
6.332000 -5.7796355
6.333000 -5.739237
6.334000 -5.69853
6.335000 -5.6575194
6.336000 -5.6162097
6.337000 -5.5746056
6.338000 -5.5327121
6.339000 -5.4905344000000005
6.340000 -5.448077199999999
6.341000 -5.4053456
6.342000 -5.3623449
6.343000 -5.3190801
6.344000 -5.2755568
6.345000 -5.231780199999999
6.346000 -5.1877555
6.347000 -5.1434882
6.348000 -5.0989835999999995
6.349000 -5.0542473999999995
6.350000 -5.0092846
6.351000 -4.9641006
6.352000 -4.9187008
6.353000 -4.873090599999999
6.354000 -4.8272751000000005
6.355000 -4.7812596
6.356000 -4.7350492
6.357000 -4.6886493
6.358000 -4.6420649
6.359000 -4.5953013
6.360000 -4.5483634
6.361000 -4.5012563
6.362000 -4.4539854
6.363000 -4.4065554
6.364000 -4.3589715
6.365000 -4.3112386
6.366000 -4.2633619
6.367000 -4.2153466
6.368000 -4.1671976
6.369000 -4.1189205
6.370000 -4.07052
6.371000 -4.0220018
6.372000 -3.9733712
6.373000 -3.9246332
6.374000 -3.8757935
6.375000 -3.8268576999999997
6.376000 -3.7778310000000004
6.377000 -3.7287190999999997
6.378000 -3.6795277
6.379000 -3.6302621999999998
6.380000 -3.5809286000000005
6.381000 -3.5315324
6.382000 -3.4820790999999995
6.383000 -3.4325745
6.384000 -3.3830244
6.385000 -3.3334345
6.386000 -3.2838099
6.387000 -3.2341566000000004
6.388000 -3.1844802
6.389000 -3.1347862999999996
6.390000 -3.0850803
6.391000 -3.0353677
6.392000 -2.9856537
6.393000 -2.9359438
6.394000 -2.8862432
6.395000 -2.8365571
6.396000 -2.7868910000000002
6.397000 -2.73725
6.398000 -2.6876392
6.399000 -2.6380638000000003
6.400000 -2.588529
6.401000 -2.5390398000000003
6.402000 -2.4896014
6.403000 -2.4402192
6.404000 -2.3908982
6.405000 -2.3416436999999997
6.406000 -2.2924607999999997
6.407000 -2.2433549
6.408000 -2.1943312
6.409000 -2.1453951
6.410000 -2.0965518
6.411000 -2.0478068
6.412000 -1.9991653000000003
6.413000 -1.9506329999999998
6.414000 -1.9022150000000002
6.415000 -1.8539168000000001
6.416000 -1.8057438
6.417000 -1.7577015
6.418000 -1.7097950000000002
6.419000 -1.6620299
6.420000 -1.6144114
6.421000 -1.5669446
6.422000 -1.5196349
6.423000 -1.4724872
6.424000 -1.4255068
6.425000 -1.3786985999999999
6.426000 -1.3320676999999999
6.427000 -1.2856188
6.428000 -1.2393569
6.429000 -1.1932867
6.430000 -1.1474129
6.431000 -1.1017402
6.432000 -1.0562732
6.433000 -1.0110166
6.434000 -0.96597485
6.435000 -0.9211525300000001
6.436000 -0.87655419
6.437000 -0.83218422
6.438000 -0.78804716
6.439000 -0.74414751
6.440000 -0.70048971
6.441000 -0.6570782
6.442000 -0.61391746
6.443000 -0.57101198
6.444000 -0.5283662100000001
6.445000 -0.48598461
6.446000 -0.4438716
6.447000 -0.40203165
6.448000 -0.36046922000000003
6.449000 -0.31918869
6.450000 -0.2781945
6.451000 -0.23749101
6.452000 -0.19708253
6.453000 -0.15697338
6.454000 -0.11716783000000001
6.455000 -0.077670056
6.456000 -0.038484196
6.457000 0.00038566177
6.458000 0.038935521
6.459000 0.077161432
6.460000 0.11505955000000001
6.461000 0.15262606
6.462000 0.18985727000000002
6.463000 0.22674953
6.464000 0.26329926
6.465000 0.29950296
6.466000 0.3353572
6.467000 0.37085862999999997
6.468000 0.40600393
6.469000 0.44078981
6.470000 0.47521307
6.471000 0.5092706100000001
6.472000 0.5429592
6.473000 0.57627582
6.474000 0.60921735
6.475000 0.64178077
6.476000 0.67396304
6.477000 0.70576114
6.478000 0.73717209
6.479000 0.7681929
6.480000 0.79882061
6.481000 0.82905227
6.482000 0.85888505
6.483000 0.8883159599999999
6.484000 0.91734221
6.485000 0.94596101
6.486000 0.9741695599999999
6.487000 1.0019650999999998
6.488000 1.0293449
6.489000 1.0563065
6.490000 1.0828473
6.491000 1.1089646
6.492000 1.1346563
6.493000 1.1599198
6.494000 1.184753
6.495000 1.2091536999999999
6.496000 1.2331197999999999
6.497000 1.2566493
6.498000 1.2797402
6.499000 1.3023907
6.500000 1.3245991000000001
6.501000 1.3463635999999999
6.502000 1.3676825
6.503000 1.3885543999999999
6.504000 1.4089775
6.505000 1.4289507
6.506000 1.4484723
6.507000 1.4675411
6.508000 1.4861559
6.509000 1.5043152
6.510000 1.5220178
6.511000 1.5392628
6.512000 1.5560487
6.513000 1.5723746
6.514000 1.5882395
6.515000 1.6036423000000002
6.516000 1.6185821999999999
6.517000 1.6330581
6.518000 1.6470693
6.519000 1.6606148
6.520000 1.6736939999999998
6.521000 1.6863059
6.522000 1.6984502
6.523000 1.7101262
6.524000 1.7213332000000001
6.525000 1.7320709
6.526000 1.7423389
6.527000 1.7521368
6.528000 1.7614644
6.529000 1.7703215
6.530000 1.778708
6.531000 1.7866239
6.532000 1.7940693
6.533000 1.8010443
6.534000 1.8075489999999999
6.535000 1.8135838000000002
6.536000 1.8191487999999998
6.537000 1.8242447
6.538000 1.8288716999999999
6.539000 1.8330304
6.540000 1.8367216
6.541000 1.8399457000000001
6.542000 1.8427035
6.543000 1.8449958
6.544000 1.8468236999999998
6.545000 1.8481877
6.546000 1.8490888
6.547000 1.8495279999999998
6.548000 1.8495063999999999
6.549000 1.8490251
6.550000 1.8480851999999999
6.551000 1.8466878999999998
6.552000 1.8448343999999999
6.553000 1.8425259999999999
6.554000 1.839764
6.555000 1.8365499
6.556000 1.8328851
6.557000 1.8287711000000002
6.558000 1.8242097
6.559000 1.8192023000000002
6.560000 1.8137509
6.561000 1.8078571
6.562000 1.8015228
6.563000 1.7947501000000001
6.564000 1.7875408999999998
6.565000 1.7798971000000001
6.566000 1.7718211000000001
6.567000 1.7633149000000001
6.568000 1.7543809000000001
6.569000 1.7450215000000002
6.570000 1.7352389
6.571000 1.7250355
6.572000 1.7144138
6.573000 1.7033761
6.574000 1.6919252
6.575000 1.6800635000000002
6.576000 1.6677937
6.577000 1.6551184
6.578000 1.6420402
6.579000 1.6285619000000002
6.580000 1.6146863
6.581000 1.6004162
6.582000 1.5857544000000001
6.583000 1.5707036
6.584000 1.5552672
6.585000 1.5394478
6.586000 1.5232487
6.587000 1.5066727
6.588000 1.4897232
6.589000 1.4724034000000001
6.590000 1.4547165
6.591000 1.436666
6.592000 1.4182553
6.593000 1.3994877
6.594000 1.3803668999999998
6.595000 1.3608966
6.596000 1.3410804
6.597000 1.3209221
6.598000 1.3004255
6.599000 1.2795945
6.600000 1.2584331
6.601000 1.2369451999999999
6.602000 1.215135
6.603000 1.1930066
6.604000 1.1705642
6.605000 1.147812
6.606000 1.1247543
6.607000 1.1013953
6.608000 1.0777394
6.609000 1.0537909
6.610000 1.0295543
6.611000 1.0050338
6.612000 0.98023377
6.613000 0.9551587500000001
6.614000 0.92981309
6.615000 0.90420125
6.616000 0.87832771
6.617000 0.8521968499999999
6.618000 0.8258132300000001
6.619000 0.79918141
6.620000 0.77230586
6.621000 0.74519119
6.622000 0.71784193
6.623000 0.69026276
6.624000 0.66245832
6.625000 0.63443338
6.626000 0.60619265
6.627000 0.57774102
6.628000 0.54908334
6.629000 0.52022454
6.630000 0.49116961
6.631000 0.46192356
6.632000 0.43249153999999995
6.633000 0.40287869000000004
6.634000 0.37309024
6.635000 0.34313139
6.636000 0.31300737
6.637000 0.28272347999999997
6.638000 0.25228506
6.639000 0.22169745000000002
6.640000 0.19096604
6.641000 0.16009621999999998
6.642000 0.12909342
6.643000 0.097963004
6.644000 0.066710362
6.645000 0.035340906
6.646000 0.0038600377999999996
6.647000 -0.027726887
6.648000 -0.059414504
6.649000 -0.09119744099999999
6.650000 -0.12307036999999998
6.651000 -0.15502787
6.652000 -0.18706464
6.653000 -0.21917528999999997
6.654000 -0.25135449
6.655000 -0.28359683
6.656000 -0.31589691
6.657000 -0.34824932999999997
6.658000 -0.3806487
6.659000 -0.41308952
6.660000 -0.44556633
6.661000 -0.47807358
6.662000 -0.5106057500000001
6.663000 -0.54315724
6.664000 -0.57572247
6.665000 -0.60829581
6.666000 -0.64087147
6.667000 -0.67344382
6.668000 -0.70600705
6.669000 -0.73855538
6.670000 -0.77108298
6.671000 -0.80358405
6.672000 -0.8360527499999999
6.673000 -0.86848317
6.674000 -0.9008694399999999
6.675000 -0.9332057100000001
6.676000 -0.96548619
6.677000 -0.9977049199999999
6.678000 -1.0298562
6.679000 -1.0619342
6.680000 -1.0939332
6.681000 -1.1258473999999998
6.682000 -1.1576710000000001
6.683000 -1.1893986
6.684000 -1.2210244000000001
6.685000 -1.252543
6.686000 -1.2839488
6.687000 -1.3152362000000002
6.688000 -1.3463998
6.689000 -1.3774343
6.690000 -1.4083340999999998
6.691000 -1.4390938
6.692000 -1.469708
6.693000 -1.5001714
6.694000 -1.5304786000000001
6.695000 -1.5606241
6.696000 -1.5906027
6.697000 -1.6204086999999998
6.698000 -1.6500369000000001
6.699000 -1.6794818
6.700000 -1.7087379
6.701000 -1.7377999000000002
6.702000 -1.7666619000000001
6.703000 -1.7953185
6.704000 -1.8237643000000001
6.705000 -1.8519936000000001
6.706000 -1.8800009
6.707000 -1.9077804
6.708000 -1.9353267
6.709000 -1.9626344
6.710000 -1.9896977
6.711000 -2.0165112
6.712000 -2.0430694999999996
6.713000 -2.0693673
6.714000 -2.0953991000000003
6.715000 -2.1211596
6.716000 -2.1466438
6.717000 -2.1718463
6.718000 -2.1967621999999998
6.719000 -2.2213863
6.720000 -2.2457138000000003
6.721000 -2.2697398
6.722000 -2.2934597
6.723000 -2.3168685
6.724000 -2.3399618
6.725000 -2.3627348
6.726000 -2.3851832
6.727000 -2.4073023
6.728000 -2.4290878
6.729000 -2.4505353
6.730000 -2.47164
6.731000 -2.4923977
6.732000 -2.512804
6.733000 -2.5328545
6.734000 -2.5525447
6.735000 -2.5718701999999998
6.736000 -2.5908265
6.737000 -2.6094092
6.738000 -2.6276135999999997
6.739000 -2.6454353999999998
6.740000 -2.6628699
6.741000 -2.6799129
6.742000 -2.6965598
6.743000 -2.7128058999999998
6.744000 -2.728647
6.745000 -2.7440784
6.746000 -2.759096
6.747000 -2.7736954000000003
6.748000 -2.7878722000000002
6.749000 -2.8016223
6.750000 -2.8149415
6.751000 -2.827826
6.752000 -2.8402716000000003
6.753000 -2.8522747
6.754000 -2.8638312999999997
6.755000 -2.8749378
6.756000 -2.8855909
6.757000 -2.8957868
6.758000 -2.9055223000000003
6.759000 -2.9147942
6.760000 -2.9235993
6.761000 -2.9319344000000003
6.762000 -2.9397963999999996
6.763000 -2.9471824
6.764000 -2.9540895000000003
6.765000 -2.9605145
6.766000 -2.9664547999999997
6.767000 -2.9719073
6.768000 -2.9768692
6.769000 -2.9813376999999996
6.770000 -2.9853098
6.771000 -2.9887829
6.772000 -2.991754
6.773000 -2.9942201
6.774000 -2.9961785
6.775000 -2.9976263999999997
6.776000 -2.9985609
6.777000 -2.9989794
6.778000 -2.998879
6.779000 -2.9982571
6.780000 -2.9971108
6.781000 -2.9954376000000003
6.782000 -2.993235
6.783000 -2.9905003999999997
6.784000 -2.9872315
6.785000 -2.9834259
6.786000 -2.9790817
6.787000 -2.9741964999999997
6.788000 -2.9687684
6.789000 -2.9627955
6.790000 -2.956276
6.791000 -2.9492084
6.792000 -2.9415911
6.793000 -2.9334227
6.794000 -2.9247018
6.795000 -2.9154273
6.796000 -2.9055977
6.797000 -2.8952122
6.798000 -2.8842697
6.799000 -2.8727692
6.800000 -2.8607098
6.801000 -2.8480906
6.802000 -2.8349107
6.803000 -2.8211694
6.804000 -2.8068658
6.805000 -2.7919991
6.806000 -2.7765686
6.807000 -2.7605733
6.808000 -2.7440124999999997
6.809000 -2.7268855000000003
6.810000 -2.7091915
6.811000 -2.6909297
6.812000 -2.6720995000000003
6.813000 -2.6527001
6.814000 -2.6327306000000004
6.815000 -2.6121907
6.816000 -2.5910797
6.817000 -2.5693972
6.818000 -2.5471427
6.819000 -2.5243158
6.820000 -2.5009164999999998
6.821000 -2.4769444000000003
6.822000 -2.4523998000000002
6.823000 -2.4272826000000003
6.824000 -2.4015931
6.825000 -2.3753317
6.826000 -2.348499
6.827000 -2.3210954
6.828000 -2.2931216
6.829000 -2.2645785000000003
6.830000 -2.235467
6.831000 -2.2057879999999996
6.832000 -2.1755427000000003
6.833000 -2.1447320999999997
6.834000 -2.1133577
6.835000 -2.0814206
6.836000 -2.0489221
6.837000 -2.0158637
6.838000 -1.9822465
6.839000 -1.9480722
6.840000 -1.9133418999999998
6.841000 -1.8780572
6.842000 -1.8422195999999997
6.843000 -1.8058302
6.844000 -1.7688907999999999
6.845000 -1.7314024000000001
6.846000 -1.6933668
6.847000 -1.6547853000000001
6.848000 -1.6156595
6.849000 -1.5759908
6.850000 -1.5357808
6.851000 -1.4950312000000001
6.852000 -1.4537434999999999
6.853000 -1.4119196
6.854000 -1.3695612
6.855000 -1.3266702
6.856000 -1.2832488
6.857000 -1.239299
6.858000 -1.1948231
6.859000 -1.1498233
6.860000 -1.1043022
6.861000 -1.0582624
6.862000 -1.0117065
6.863000 -0.96463738
6.864000 -0.9170579700000001
6.865000 -0.86897127
6.866000 -0.82038036
6.867000 -0.77128853
6.868000 -0.7216990000000001
6.869000 -0.67161517
6.870000 -0.62104044
6.871000 -0.56997826
6.872000 -0.51843217
6.873000 -0.46640565000000006
6.874000 -0.41390224000000003
6.875000 -0.36092554
6.876000 -0.30747913
6.877000 -0.25356654
6.878000 -0.19919136999999998
6.879000 -0.14435718
6.880000 -0.089067535
6.881000 -0.033326019
6.882000 0.022863814
6.883000 0.07949838199999999
6.884000 0.13657408999999998
6.885000 0.19408730000000002
6.886000 0.25203435
6.887000 0.31041156
6.888000 0.36921517000000004
6.889000 0.42844134999999994
6.890000 0.48808623
6.891000 0.54814578
6.892000 0.6086159499999999
6.893000 0.6694925899999999
6.894000 0.73077143
6.895000 0.7924481299999999
6.896000 0.85451817
6.897000 0.9169770400000001
6.898000 0.9798199900000001
6.899000 1.0430423
6.900000 1.1066390000000002
6.901000 1.1706052
6.902000 1.2349359
6.903000 1.2996258
6.904000 1.3646699
6.905000 1.4300628
6.906000 1.4957992999999998
6.907000 1.5618741999999999
6.908000 1.6282819
6.909000 1.6950171
6.910000 1.7620746
6.911000 1.8294489
6.912000 1.8971346
6.913000 1.9651266
6.914000 2.0334193000000003
6.915000 2.1020075
6.916000 2.1708857000000004
6.917000 2.2400487
6.918000 2.3094913000000004
6.919000 2.3792081
6.920000 2.4491936
6.921000 2.5194425
6.922000 2.5899496
6.923000 2.6607092
6.924000 2.7317163
6.925000 2.8029649
6.926000 2.8744496
6.927000 2.9461648
6.928000 3.0181047999999997
6.929000 3.0902639
6.930000 3.1626361999999997
6.931000 3.2352157
6.932000 3.3079962999999997
6.933000 3.3809718
6.934000 3.4541361
6.935000 3.527483
6.936000 3.6010060000000004
6.937000 3.6746986
6.938000 3.7485544
6.939000 3.8225668999999995
6.940000 3.8967293
6.941000 3.9710349999999996
6.942000 4.0454775
6.943000 4.12005
6.944000 4.1947454
6.945000 4.2695574
6.946000 4.3444794
6.947000 4.4195045
6.948000 4.4946257
6.949000 4.5698367
6.950000 4.6451308
6.951000 4.7205012
6.952000 4.795941699999999
6.953000 4.8714455
6.954000 4.947006
6.955000 5.0226163
6.956000 5.098270299999999
6.957000 5.1739611
6.958000 5.2496821
6.959000 5.3254269
6.960000 5.4011889
6.961000 5.4769613
6.962000 5.552737
6.963000 5.6285098
6.964000 5.7042729
6.965000 5.7800192
6.966000 5.8557417
6.967000 5.9314333
6.968000 6.0070872
6.969000 6.0826965
6.970000 6.1582536
6.971000 6.2337514
6.972000 6.309182900000001
6.973000 6.384540299999999
6.974000 6.4598165
6.975000 6.5350041
6.976000 6.6100962
6.977000 6.6850848
6.978000 6.7599624
6.979000 6.8347223
6.980000 6.9093563
6.981000 6.9838576
6.982000 7.0582180999999995
6.983000 7.1324311
6.984000 7.206489100000001
6.985000 7.2803855
6.986000 7.354112
6.987000 7.4276619
6.988000 7.5010277
6.989000 7.574202100000001
6.990000 7.6471783
6.991000 7.7199488999999994
6.992000 7.7925071
6.993000 7.8648455
6.994000 7.9369567000000005
6.995000 8.008834
6.996000 8.0804698
6.997000 8.1518568
6.998000 8.2229882
6.999000 8.293856700000001
7.000000 8.3644547
7.001000 8.4347747
7.002000 8.5048102
7.003000 8.5745536
7.004000 8.643997500000001
7.005000 8.7131344
7.006000 8.7819569
7.007000 8.850457500000001
7.008000 8.9186288
7.009000 8.9864634
7.010000 9.053953700000001
7.011000 9.1210924
7.012000 9.187872
7.013000 9.2542849
7.014000 9.320323199999999
7.015000 9.385979899999999
7.016000 9.451247799999999
7.017000 9.5161185
7.018000 9.5805854
7.019000 9.644641
7.020000 9.7082786
7.021000 9.771490100000001
7.022000 9.834268699999999
7.023000 9.896607
7.024000 9.958498200000001
7.025000 10.01993
7.026000 10.08091
7.027000 10.14142
7.028000 10.20145
7.029000 10.26099
7.030000 10.32005
7.031000 10.37862
7.032000 10.436670000000001
7.033000 10.49422
7.034000 10.55125
7.035000 10.607759999999999
7.036000 10.663739999999999
7.037000 10.71917
7.038000 10.77407
7.039000 10.82841
7.040000 10.88219
7.041000 10.935400000000001
7.042000 10.98804
7.043000 11.0401
7.044000 11.091579999999999
7.045000 11.14245
7.046000 11.19273
7.047000 11.2424
7.048000 11.29145
7.049000 11.33989
7.050000 11.387690000000001
7.051000 11.434859999999999
7.052000 11.48138
7.053000 11.52726
7.054000 11.57247
7.055000 11.61703
7.056000 11.660919999999999
7.057000 11.70413
7.058000 11.74666
7.059000 11.7885
7.060000 11.82964
7.061000 11.87009
7.062000 11.90982
7.063000 11.94885
7.064000 11.98715
7.065000 12.02473
7.066000 12.06158
7.067000 12.09769
7.068000 12.13306
7.069000 12.16768
7.070000 12.20154
7.071000 12.234639999999999
7.072000 12.26698
7.073000 12.29854
7.074000 12.329329999999999
7.075000 12.35933
7.076000 12.38854
7.077000 12.416960000000001
7.078000 12.44457
7.079000 12.47138
7.080000 12.49737
7.081000 12.522549999999999
7.082000 12.546899999999999
7.083000 12.570419999999999
7.084000 12.59311
7.085000 12.61496
7.086000 12.635950000000001
7.087000 12.6561
7.088000 12.67539
7.089000 12.69382
7.090000 12.71138
7.091000 12.728069999999999
7.092000 12.743879999999999
7.093000 12.75881
7.094000 12.77285
7.095000 12.786
7.096000 12.79825
7.097000 12.809590000000002
7.098000 12.820039999999999
7.099000 12.82957
7.100000 12.838189999999999
7.101000 12.845880000000001
7.102000 12.852659999999998
7.103000 12.858500000000001
7.104000 12.86342
7.105000 12.867400000000002
7.106000 12.870429999999999
7.107000 12.872520000000002
7.108000 12.87367
7.109000 12.87386
7.110000 12.873090000000001
7.111000 12.871369999999999
7.112000 12.86868
7.113000 12.86502
7.114000 12.860389999999999
7.115000 12.854779999999998
7.116000 12.84819
7.117000 12.84062
7.118000 12.832070000000002
7.119000 12.82252
7.120000 12.81198
7.121000 12.800439999999998
7.122000 12.787889999999999
7.123000 12.774350000000002
7.124000 12.759799999999998
7.125000 12.744230000000002
7.126000 12.727659999999998
7.127000 12.710070000000002
7.128000 12.69146
7.129000 12.67182
7.130000 12.65117
7.131000 12.629489999999999
7.132000 12.606770000000001
7.133000 12.58303
7.134000 12.558259999999999
7.135000 12.532440000000001
7.136000 12.5056
7.137000 12.47771
7.138000 12.44878
7.139000 12.418800000000001
7.140000 12.38778
7.141000 12.35572
7.142000 12.3226
7.143000 12.288440000000001
7.144000 12.253219999999999
7.145000 12.21695
7.146000 12.17962
7.147000 12.14124
7.148000 12.1018
7.149000 12.0613
7.150000 12.019739999999999
7.151000 11.97712
7.152000 11.933430000000001
7.153000 11.88868
7.154000 11.84287
7.155000 11.79599
7.156000 11.748050000000001
7.157000 11.69904
7.158000 11.64896
7.159000 11.59781
7.160000 11.5456
7.161000 11.49232
7.162000 11.43797
7.163000 11.38255
7.164000 11.32606
7.165000 11.26851
7.166000 11.20988
7.167000 11.15019
7.168000 11.08944
7.169000 11.027610000000001
7.170000 10.96473
7.171000 10.90077
7.172000 10.83576
7.173000 10.76968
7.174000 10.70254
7.175000 10.63433
7.176000 10.56507
7.177000 10.49475
7.178000 10.42337
7.179000 10.35094
7.180000 10.27745
7.181000 10.20291
7.182000 10.127310000000001
7.183000 10.05067
7.184000 9.9729806
7.185000 9.8942436
7.186000 9.8144621
7.187000 9.7336382
7.188000 9.6517742
7.189000 9.5688716
7.190000 9.4849333
7.191000 9.399961699999999
7.192000 9.3139589
7.193000 9.2269279
7.194000 9.138871
7.195000 9.0497911
7.196000 8.9596912
7.197000 8.8685744
7.198000 8.7764442
7.199000 8.683303
7.200000 8.5891545
7.201000 8.4940024
7.202000 8.3978504
7.203000 8.3007015
7.204000 8.2025602
7.205000 8.1034303
7.206000 8.003315299999999
7.207000 7.902219100000001
7.208000 7.8001461999999995
7.209000 7.6971001999999995
7.210000 7.5930864
7.211000 7.4881084
7.212000 7.3821709
7.213000 7.2752781
7.214000 7.1674347
7.215000 7.058644999999999
7.216000 6.9489144000000005
7.217000 6.8382472
7.218000 6.7266487
7.219000 6.614123299999999
7.220000 6.500676299999999
7.221000 6.386312800000001
7.222000 6.2710382
7.223000 6.1548579
7.224000 6.0377777
7.225000 5.9198026
7.226000 5.8009382
7.227000 5.6811906
7.228000 5.560565700000001
7.229000 5.4390695000000004
7.230000 5.3167075
7.231000 5.193486399999999
7.232000 5.0694123
7.233000 4.9444918
7.234000 4.8187312
7.235000 4.6921368999999995
7.236000 4.5647155
7.237000 4.4364742999999995
7.238000 4.3074198
7.239000 4.1775592
7.240000 4.0468995
7.241000 3.9154477
7.242000 3.7832115
7.243000 3.6501978
7.244000 3.516414
7.245000 3.3818677
7.246000 3.2465663
7.247000 3.1105175999999997
7.248000 2.9737291999999997
7.249000 2.8362088
7.250000 2.6979642000000004
7.251000 2.5590032
7.252000 2.4193339000000003
7.253000 2.2789642
7.254000 2.1379022
7.255000 1.996156
7.256000 1.8537339
7.257000 1.7106442
7.258000 1.5668952999999999
7.259000 1.4224957999999999
7.260000 1.2774542
7.261000 1.1317793
7.262000 0.98547991
7.263000 0.8385649000000001
7.264000 0.69104331
7.265000 0.54292427
7.266000 0.39421697000000006
7.267000 0.24493076000000003
7.268000 0.09507506
7.269000 -0.055340630999999994
7.270000 -0.20630672
7.271000 -0.35781348
7.272000 -0.50985115
7.273000 -0.66240989
7.274000 -0.81547974
7.275000 -0.96905073
7.276000 -1.1231129
7.277000 -1.277656
7.278000 -1.4326699
7.279000 -1.5881443
7.280000 -1.7440689999999999
7.281000 -1.9004336
7.282000 -2.0572275
7.283000 -2.2144405
7.284000 -2.372062
7.285000 -2.5300816
7.286000 -2.6884884000000002
7.287000 -2.8472718
7.288000 -3.006421
7.289000 -3.1659252999999996
7.290000 -3.3257738000000003
7.291000 -3.4859553
7.292000 -3.6464591
7.293000 -3.8072739
7.294000 -3.968389
7.295000 -4.129792699999999
7.296000 -4.2914737
7.297000 -4.453421
7.298000 -4.6156228
7.299000 -4.7780678
7.300000 -4.940744100000001
7.301000 -5.1036403
7.302000 -5.2667446
7.303000 -5.4300454
7.304000 -5.5935305
7.305000 -5.7571881
7.306000 -5.9210066
7.307000 -6.0849737
7.308000 -6.2490772
7.309000 -6.413305599999999
7.310000 -6.577646
7.311000 -6.7420862999999995
7.312000 -6.9066145
7.313000 -7.0712186
7.314000 -7.235886900000001
7.315000 -7.4006058
7.316000 -7.565364199999999
7.317000 -7.7301495
7.318000 -7.8949489
7.319000 -8.0597505
7.320000 -8.2245417
7.321000 -8.389310499999999
7.322000 -8.554044399999999
7.323000 -8.718730500000001
7.324000 -8.8833563
7.325000 -9.0479098
7.326000 -9.212377700000001
7.327000 -9.3767479
7.328000 -9.5410079
7.329000 -9.7051442
7.330000 -9.8691449
7.331000 -10.033
7.332000 -10.19669
7.333000 -10.3602
7.334000 -10.523530000000001
7.335000 -10.68665
7.336000 -10.84957
7.337000 -11.01225
7.338000 -11.17469
7.339000 -11.33688
7.340000 -11.498809999999999
7.341000 -11.66045
7.342000 -11.8218
7.343000 -11.98284
7.344000 -12.14356
7.345000 -12.30395
7.346000 -12.463989999999999
7.347000 -12.62367
7.348000 -12.782969999999999
7.349000 -12.9419
7.350000 -13.100419999999998
7.351000 -13.258529999999999
7.352000 -13.416210000000001
7.353000 -13.573450000000001
7.354000 -13.730239999999998
7.355000 -13.88657
7.356000 -14.04242
7.357000 -14.197770000000002
7.358000 -14.35263
7.359000 -14.50696
7.360000 -14.660770000000001
7.361000 -14.81403
7.362000 -14.966740000000001
7.363000 -15.11888
7.364000 -15.27043
7.365000 -15.421399999999998
7.366000 -15.571750000000002
7.367000 -15.72148
7.368000 -15.87058
7.369000 -16.01903
7.370000 -16.16682
7.371000 -16.31394
7.372000 -16.460369999999998
7.373000 -16.606099999999998
7.374000 -16.75112
7.375000 -16.89541
7.376000 -17.03896
7.377000 -17.181759999999997
7.378000 -17.32379
7.379000 -17.465049999999998
7.380000 -17.60551
7.381000 -17.745169999999998
7.382000 -17.88401
7.383000 -18.022009999999998
7.384000 -18.15918
7.385000 -18.29548
7.386000 -18.43092
7.387000 -18.56548
7.388000 -18.69914
7.389000 -18.831899999999997
7.390000 -18.96373
7.391000 -19.094630000000002
7.392000 -19.22459
7.393000 -19.3536
7.394000 -19.48163
7.395000 -19.60869
7.396000 -19.734750000000002
7.397000 -19.85981
7.398000 -19.98385
7.399000 -20.106859999999998
7.400000 -20.228830000000002
7.401000 -20.34975
7.402000 -20.46961
7.403000 -20.58839
7.404000 -20.70608
7.405000 -20.82267
7.406000 -20.93815
7.407000 -21.052509999999998
7.408000 -21.16573
7.409000 -21.2778
7.410000 -21.38872
7.411000 -21.49847
7.412000 -21.607039999999998
7.413000 -21.71442
7.414000 -21.82059
7.415000 -21.925549999999998
7.416000 -22.029290000000003
7.417000 -22.131790000000002
7.418000 -22.233040000000003
7.419000 -22.33303
7.420000 -22.43176
7.421000 -22.5292
7.422000 -22.62536
7.423000 -22.720219999999998
7.424000 -22.81376
7.425000 -22.905990000000003
7.426000 -22.99689
7.427000 -23.08644
7.428000 -23.17465
7.429000 -23.261499999999998
7.430000 -23.34697
7.431000 -23.431070000000002
7.432000 -23.51378
7.433000 -23.5951
7.434000 -23.674999999999997
7.435000 -23.75349
7.436000 -23.83055
7.437000 -23.90618
7.438000 -23.98037
7.439000 -24.0531
7.440000 -24.12437
7.441000 -24.19416
7.442000 -24.26248
7.443000 -24.32932
7.444000 -24.394650000000002
7.445000 -24.458479999999998
7.446000 -24.5208
7.447000 -24.581590000000002
7.448000 -24.64086
7.449000 -24.69858
7.450000 -24.75476
7.451000 -24.80938
7.452000 -24.86245
7.453000 -24.91394
7.454000 -24.96386
7.455000 -25.01219
7.456000 -25.05893
7.457000 -25.10408
7.458000 -25.14762
7.459000 -25.18954
7.460000 -25.22985
7.461000 -25.26853
7.462000 -25.30558
7.463000 -25.341
7.464000 -25.37477
7.465000 -25.406889999999997
7.466000 -25.43735
7.467000 -25.46615
7.468000 -25.493290000000002
7.469000 -25.51875
7.470000 -25.542530000000003
7.471000 -25.56463
7.472000 -25.58505
7.473000 -25.603769999999997
7.474000 -25.62079
7.475000 -25.6361
7.476000 -25.64971
7.477000 -25.661610000000003
7.478000 -25.67179
7.479000 -25.680249999999997
7.480000 -25.68698
7.481000 -25.691989999999997
7.482000 -25.695259999999998
7.483000 -25.696790000000004
7.484000 -25.69658
7.485000 -25.69462
7.486000 -25.690920000000002
7.487000 -25.68546
7.488000 -25.678250000000002
7.489000 -25.66928
7.490000 -25.65855
7.491000 -25.64606
7.492000 -25.6318
7.493000 -25.615769999999998
7.494000 -25.597969999999997
7.495000 -25.578400000000002
7.496000 -25.557049999999997
7.497000 -25.533929999999998
7.498000 -25.50903
7.499000 -25.482349999999997
7.500000 -25.45389
7.501000 -25.42365
7.502000 -25.39163
7.503000 -25.357819999999997
7.504000 -25.32223
7.505000 -25.28485
7.506000 -25.2457
7.507000 -25.204749999999997
7.508000 -25.16203
7.509000 -25.11751
7.510000 -25.07122
7.511000 -25.02313
7.512000 -24.97327
7.513000 -24.92162
7.514000 -24.868180000000002
7.515000 -24.81297
7.516000 -24.755969999999998
7.517000 -24.69719
7.518000 -24.63663
7.519000 -24.574289999999998
7.520000 -24.510170000000002
7.521000 -24.44428
7.522000 -24.376610000000003
7.523000 -24.30717
7.524000 -24.235960000000002
7.525000 -24.16299
7.526000 -24.08824
7.527000 -24.01174
7.528000 -23.93347
7.529000 -23.85344
7.530000 -23.77166
7.531000 -23.688129999999997
7.532000 -23.60285
7.533000 -23.515829999999998
7.534000 -23.42706
7.535000 -23.336560000000002
7.536000 -23.244329999999998
7.537000 -23.150370000000002
7.538000 -23.05468
7.539000 -22.957269999999998
7.540000 -22.85815
7.541000 -22.75732
7.542000 -22.65478
7.543000 -22.55055
7.544000 -22.44462
7.545000 -22.337
7.546000 -22.22769
7.547000 -22.11671
7.548000 -22.00405
7.549000 -21.889719999999997
7.550000 -21.77374
7.551000 -21.65609
7.552000 -21.5368
7.553000 -21.415860000000002
7.554000 -21.293290000000002
7.555000 -21.169089999999997
7.556000 -21.04326
7.557000 -20.91581
7.558000 -20.78676
7.559000 -20.6561
7.560000 -20.52384
7.561000 -20.39
7.562000 -20.25457
7.563000 -20.11757
7.564000 -19.97901
7.565000 -19.83889
7.566000 -19.697219999999998
7.567000 -19.554009999999998
7.568000 -19.40926
7.569000 -19.26299
7.570000 -19.115209999999998
7.571000 -18.96592
7.572000 -18.81514
7.573000 -18.66287
7.574000 -18.509120000000003
7.575000 -18.3539
7.576000 -18.19722
7.577000 -18.039089999999998
7.578000 -17.87953
7.579000 -17.718529999999998
7.580000 -17.55612
7.581000 -17.3923
7.582000 -17.22708
7.583000 -17.06047
7.584000 -16.89249
7.585000 -16.72313
7.586000 -16.55243
7.587000 -16.38037
7.588000 -16.206989999999998
7.589000 -16.03228
7.590000 -15.856259999999999
7.591000 -15.67893
7.592000 -15.50032
7.593000 -15.32044
7.594000 -15.13928
7.595000 -14.95687
7.596000 -14.77322
7.597000 -14.588339999999999
7.598000 -14.402239999999999
7.599000 -14.21494
7.600000 -14.026440000000001
7.601000 -13.83676
7.602000 -13.64591
7.603000 -13.453909999999999
7.604000 -13.26076
7.605000 -13.06649
7.606000 -12.871099999999998
7.607000 -12.6746
7.608000 -12.47702
7.609000 -12.278360000000001
7.610000 -12.07864
7.611000 -11.87787
7.612000 -11.67607
7.613000 -11.47324
7.614000 -11.26941
7.615000 -11.06458
7.616000 -10.85878
7.617000 -10.65201
7.618000 -10.44429
7.619000 -10.23563
7.620000 -10.026060000000001
7.621000 -9.8155722
7.622000 -9.6041948
7.623000 -9.3919396
7.624000 -9.1788217
7.625000 -8.9648552
7.626000 -8.7500557
7.627000 -8.5344374
7.628000 -8.3180159
7.629000 -8.1008069
7.630000 -7.8828253
7.631000 -7.664085900000001
7.632000 -7.4446045000000005
7.633000 -7.2243974
7.634000 -7.0034795
7.635000 -6.7818670999999995
7.636000 -6.5595753000000006
7.637000 -6.3366204999999995
7.638000 -6.1130188
7.639000 -5.8887862
7.640000 -5.6639384
7.641000 -5.4384921
7.642000 -5.212463400000001
7.643000 -4.9858686
7.644000 -4.7587242000000005
7.645000 -4.5310464
7.646000 -4.3028515
7.647000 -4.0741563
7.648000 -3.8449772
7.649000 -3.6153309
7.650000 -3.3852339000000002
7.651000 -3.1547028999999998
7.652000 -2.9237542
7.653000 -2.6924048
7.654000 -2.4606711999999997
7.655000 -2.2285704
7.656000 -1.9961191
7.657000 -1.7633341
7.658000 -1.5302325
7.659000 -1.2968309
7.660000 -1.0631465
7.661000 -0.8291963499999999
7.662000 -0.59499736
7.663000 -0.36056677000000004
7.664000 -0.12592179
7.665000 0.10892036
7.666000 0.34394239
7.667000 0.57912692
7.668000 0.8144565899999999
7.669000 1.0499138
7.670000 1.2854813
7.671000 1.5211413
7.672000 1.7568763
7.673000 1.992669
7.674000 2.2285013
7.675000 2.4643557
7.676000 2.7002146000000002
7.677000 2.9360605
7.678000 3.1718757
7.679000 3.4076422
7.680000 3.6433424999999997
7.681000 3.8789588999999998
7.682000 4.1144736
7.683000 4.3498691
7.684000 4.5851279
7.685000 4.8202321
7.686000 5.0551642
7.687000 5.2899066
7.688000 5.5244420000000005
7.689000 5.7587523
7.690000 5.9928205
7.691000 6.2266286
7.692000 6.4601593
7.693000 6.6933952
7.694000 6.926319
7.695000 7.1589127
7.696000 7.3911592
7.697000 7.6230407
7.698000 7.8545399
7.699000 8.0856398
7.700000 8.316322399999999
7.701000 8.546569900000001
7.702000 8.776365199999999
7.703000 9.0056911
7.704000 9.234529700000001
7.705000 9.462864
7.706000 9.690675899999999
7.707000 9.9179484
7.708000 10.14466
7.709000 10.3708
7.710000 10.596350000000001
7.711000 10.82129
7.712000 11.04561
7.713000 11.26928
7.714000 11.492280000000001
7.715000 11.71461
7.716000 11.93625
7.717000 12.15717
7.718000 12.37737
7.719000 12.59681
7.720000 12.815499999999998
7.721000 13.0334
7.722000 13.2505
7.723000 13.466800000000001
7.724000 13.68226
7.725000 13.89687
7.726000 14.110619999999999
7.727000 14.32349
7.728000 14.53546
7.729000 14.746519999999999
7.730000 14.95665
7.731000 15.16584
7.732000 15.37406
7.733000 15.5813
7.734000 15.78755
7.735000 15.992780000000002
7.736000 16.19699
7.737000 16.40016
7.738000 16.60227
7.739000 16.8033
7.740000 17.00324
7.741000 17.20208
7.742000 17.39979
7.743000 17.59637
7.744000 17.7918
7.745000 17.986050000000002
7.746000 18.17913
7.747000 18.37101
7.748000 18.56167
7.749000 18.7511
7.750000 18.93929
7.751000 19.12622
7.752000 19.311880000000002
7.753000 19.49625
7.754000 19.67932
7.755000 19.86108
7.756000 20.0415
7.757000 20.220579999999998
7.758000 20.39829
7.759000 20.57464
7.760000 20.7496
7.761000 20.92315
7.762000 21.0953
7.763000 21.266009999999998
7.764000 21.435280000000002
7.765000 21.6031
7.766000 21.76944
7.767000 21.93431
7.768000 22.09767
7.769000 22.259529999999998
7.770000 22.41987
7.771000 22.578670000000002
7.772000 22.73592
7.773000 22.89162
7.774000 23.045740000000002
7.775000 23.198269999999997
7.776000 23.34921
7.777000 23.498530000000002
7.778000 23.64623
7.779000 23.7923
7.780000 23.93672
7.781000 24.07948
7.782000 24.22057
7.783000 24.35998
7.784000 24.497700000000002
7.785000 24.63371
7.786000 24.76801
7.787000 24.90058
7.788000 25.031409999999997
7.789000 25.160490000000003
7.790000 25.28782
7.791000 25.41337
7.792000 25.537149999999997
7.793000 25.65914
7.794000 25.77933
7.795000 25.89771
7.796000 26.01427
7.797000 26.129
7.798000 26.24189
7.799000 26.352940000000004
7.800000 26.46212
7.801000 26.56944
7.802000 26.67489
7.803000 26.77845
7.804000 26.88012
7.805000 26.97988
7.806000 27.07773
7.807000 27.17367
7.808000 27.26767
7.809000 27.35974
7.810000 27.449869999999997
7.811000 27.538040000000002
7.812000 27.62426
7.813000 27.708509999999997
7.814000 27.790779999999998
7.815000 27.871069999999996
7.816000 27.949370000000002
7.817000 28.025679999999998
7.818000 28.099980000000002
7.819000 28.17228
7.820000 28.24256
7.821000 28.310809999999996
7.822000 28.377039999999997
7.823000 28.44124
7.824000 28.5034
7.825000 28.563509999999997
7.826000 28.62158
7.827000 28.67759
7.828000 28.73154
7.829000 28.78343
7.830000 28.83324
7.831000 28.88098
7.832000 28.92664
7.833000 28.97022
7.834000 29.01171
7.835000 29.05112
7.836000 29.08842
7.837000 29.12363
7.838000 29.156729999999996
7.839000 29.187730000000002
7.840000 29.21661
7.841000 29.24339
7.842000 29.26804
7.843000 29.29058
7.844000 29.310989999999997
7.845000 29.32928
7.846000 29.34545
7.847000 29.359479999999998
7.848000 29.371380000000002
7.849000 29.38115
7.850000 29.388789999999997
7.851000 29.39429
7.852000 29.39765
7.853000 29.39887
7.854000 29.39796
7.855000 29.3949
7.856000 29.38971
7.857000 29.38237
7.858000 29.37289
7.859000 29.36127
7.860000 29.34751
7.861000 29.3316
7.862000 29.31356
7.863000 29.293380000000003
7.864000 29.27106
7.865000 29.2466
7.866000 29.220000000000002
7.867000 29.191270000000003
7.868000 29.160399999999996
7.869000 29.127399999999998
7.870000 29.09227
7.871000 29.05501
7.872000 29.015629999999998
7.873000 28.97412
7.874000 28.930479999999996
7.875000 28.88472
7.876000 28.836850000000002
7.877000 28.786859999999997
7.878000 28.734759999999998
7.879000 28.68055
7.880000 28.62423
7.881000 28.56582
7.882000 28.5053
7.883000 28.44269
7.884000 28.377989999999997
7.885000 28.311199999999996
7.886000 28.24234
7.887000 28.171390000000002
7.888000 28.09837
7.889000 28.02329
7.890000 27.946140000000003
7.891000 27.86694
7.892000 27.785680000000003
7.893000 27.702379999999998
7.894000 27.61703
7.895000 27.52965
7.896000 27.44025
7.897000 27.34882
7.898000 27.25537
7.899000 27.159909999999996
7.900000 27.062459999999998
7.901000 26.962999999999997
7.902000 26.86156
7.903000 26.75814
7.904000 26.65274
7.905000 26.54538
7.906000 26.43605
7.907000 26.324779999999997
7.908000 26.21156
7.909000 26.096399999999996
7.910000 25.97933
7.911000 25.860329999999998
7.912000 25.739420000000003
7.913000 25.61661
7.914000 25.49191
7.915000 25.365320000000004
7.916000 25.23686
7.917000 25.10654
7.918000 24.97436
7.919000 24.840329999999998
7.920000 24.70447
7.921000 24.566779999999998
7.922000 24.42728
7.923000 24.285970000000002
7.924000 24.14287
7.925000 23.99798
7.926000 23.85132
7.927000 23.7029
7.928000 23.55273
7.929000 23.40082
7.930000 23.24718
7.931000 23.09182
7.932000 22.93476
7.933000 22.77601
7.934000 22.615579999999998
7.935000 22.45348
7.936000 22.28972
7.937000 22.12432
7.938000 21.95728
7.939000 21.78863
7.940000 21.618380000000002
7.941000 21.44653
7.942000 21.2731
7.943000 21.0981
7.944000 20.92155
7.945000 20.74346
7.946000 20.56384
7.947000 20.38271
7.948000 20.20008
7.949000 20.01596
7.950000 19.83037
7.951000 19.64332
7.952000 19.45483
7.953000 19.26491
7.954000 19.07358
7.955000 18.88084
7.956000 18.68672
7.957000 18.49123
7.958000 18.29439
7.959000 18.0962
7.960000 17.89669
7.961000 17.69587
7.962000 17.49375
7.963000 17.29036
7.964000 17.0857
7.965000 16.8798
7.966000 16.67267
7.967000 16.46433
7.968000 16.25478
7.969000 16.044059999999998
7.970000 15.832180000000001
7.971000 15.619140000000002
7.972000 15.404979999999998
7.973000 15.1897
7.974000 14.97333
7.975000 14.755869999999998
7.976000 14.53736
7.977000 14.31779
7.978000 14.097199999999999
7.979000 13.875599999999999
7.980000 13.653
7.981000 13.42943
7.982000 13.204889999999999
7.983000 12.97942
7.984000 12.753020000000001
7.985000 12.52571
7.986000 12.29752
7.987000 12.06845
7.988000 11.83853
7.989000 11.60778
7.990000 11.37621
7.991000 11.14384
7.992000 10.91069
7.993000 10.676779999999999
7.994000 10.442129999999999
7.995000 10.206750000000001
7.996000 9.9706717
7.997000 9.7339034
7.998000 9.496467599999999
7.999000 9.258382800000001
8.000000 9.0196684
8.001000 8.780343799999999
8.002000 8.5404284
8.003000 8.2999408
8.004000 8.0589004
8.005000 7.817326500000001
8.006000 7.5752392
8.007000 7.332657300000001
8.008000 7.0896
8.009000 6.8460867
8.010000 6.6021374999999995
8.011000 6.357771199999999
8.012000 6.1130077
8.013000 5.8678664
8.014000 5.6223672
8.015000 5.3765293
8.016000 5.1303722
8.017000 4.8839159
8.018000 4.6371799
8.019000 4.3901838
8.020000 4.1429475
8.021000 3.8954905999999996
8.022000 3.6478328999999996
8.023000 3.3999946000000003
8.024000 3.1519949
8.025000 2.9038543
8.026000 2.6555924
8.027000 2.4072291
8.028000 2.1587847
8.029000 1.9102788
8.030000 1.6617317
8.031000 1.4131634
8.032000 1.1645940000000001
8.033000 0.91604367
8.034000 0.6675324899999999
8.035000 0.41908058
8.036000 0.17070815
8.037000 -0.077564688
8.038000 -0.32571773
8.039000 -0.57373089
8.040000 -0.821584
8.041000 -1.0692569
8.042000 -1.3167297
8.043000 -1.5639821000000003
8.044000 -1.8109942
8.045000 -2.0577459
8.046000 -2.3042173999999997
8.047000 -2.5503887
8.048000 -2.7962398
8.049000 -3.0417508
8.050000 -3.2869019
8.051000 -3.5316732
8.052000 -3.7760451
8.053000 -4.019998
8.054000 -4.2635119999999995
8.055000 -4.5065671
8.056000 -4.7491439
8.057000 -4.9912225
8.058000 -5.2327838
8.059000 -5.4738074999999995
8.060000 -5.7142742
8.061000 -5.9541645999999995
8.062000 -6.193459
8.063000 -6.4321376
8.064000 -6.6701815
8.065000 -6.9075704
8.066000 -7.1442857
8.067000 -7.380308200000001
8.068000 -7.6156177000000005
8.069000 -7.8501955
8.070000 -8.0840223
8.071000 -8.3170794
8.072000 -8.5493475
8.073000 -8.780808
8.074000 -9.0114415
8.075000 -9.2412293
8.076000 -9.4701529
8.077000 -9.6981935
8.078000 -9.9253334
8.079000 -10.15155
8.080000 -10.37683
8.081000 -10.60116
8.082000 -10.82451
8.083000 -11.04687
8.084000 -11.26822
8.085000 -11.48854
8.086000 -11.70781
8.087000 -11.92602
8.088000 -12.14315
8.089000 -12.35918
8.090000 -12.574089999999998
8.091000 -12.787870000000002
8.092000 -13.000490000000001
8.093000 -13.21195
8.094000 -13.422220000000001
8.095000 -13.631289999999998
8.096000 -13.839129999999999
8.097000 -14.04574
8.098000 -14.25109
8.099000 -14.45517
8.100000 -14.657960000000001
8.101000 -14.859449999999999
8.102000 -15.059610000000001
8.103000 -15.25844
8.104000 -15.455910000000001
8.105000 -15.652009999999999
8.106000 -15.84673
8.107000 -16.04004
8.108000 -16.23194
8.109000 -16.4224
8.110000 -16.61141
8.111000 -16.798959999999997
8.112000 -16.985030000000002
8.113000 -17.1696
8.114000 -17.35267
8.115000 -17.53421
8.116000 -17.71421
8.117000 -17.89266
8.118000 -18.06954
8.119000 -18.24485
8.120000 -18.41856
8.121000 -18.59066
8.122000 -18.76114
8.123000 -18.92999
8.124000 -19.09719
8.125000 -19.26273
8.126000 -19.426589999999997
8.127000 -19.58876
8.128000 -19.74924
8.129000 -19.908
8.130000 -20.06504
8.131000 -20.22034
8.132000 -20.37389
8.133000 -20.525669999999998
8.134000 -20.67568
8.135000 -20.82391
8.136000 -20.97033
8.137000 -21.11495
8.138000 -21.25774
8.139000 -21.3987
8.140000 -21.53781
8.141000 -21.675069999999998
8.142000 -21.810460000000003
8.143000 -21.94397
8.144000 -22.0756
8.145000 -22.20532
8.146000 -22.33314
8.147000 -22.459039999999998
8.148000 -22.58301
8.149000 -22.70504
8.150000 -22.82512
8.151000 -22.943250000000003
8.152000 -23.05941
8.153000 -23.1736
8.154000 -23.28581
8.155000 -23.39602
8.156000 -23.504240000000003
8.157000 -23.61045
8.158000 -23.71464
8.159000 -23.81681
8.160000 -23.91695
8.161000 -24.01505
8.162000 -24.11111
8.163000 -24.20512
8.164000 -24.29707
8.165000 -24.38695
8.166000 -24.47476
8.167000 -24.560499999999998
8.168000 -24.64415
8.169000 -24.72571
8.170000 -24.80518
8.171000 -24.88254
8.172000 -24.9578
8.173000 -25.03094
8.174000 -25.10197
8.175000 -25.17087
8.176000 -25.237650000000002
8.177000 -25.3023
8.178000 -25.36481
8.179000 -25.425179999999997
8.180000 -25.4834
8.181000 -25.539479999999998
8.182000 -25.59341
8.183000 -25.64518
8.184000 -25.6948
8.185000 -25.74225
8.186000 -25.787539999999996
8.187000 -25.83067
8.188000 -25.87162
8.189000 -25.91041
8.190000 -25.947029999999998
8.191000 -25.98147
8.192000 -26.013730000000002
8.193000 -26.04383
8.194000 -26.07174
8.195000 -26.09747
8.196000 -26.12103
8.197000 -26.142409999999998
8.198000 -26.1616
8.199000 -26.178620000000002
8.200000 -26.193450000000002
8.201000 -26.20611
8.202000 -26.21658
8.203000 -26.22488
8.204000 -26.230999999999998
8.205000 -26.23494
8.206000 -26.236700000000003
8.207000 -26.23628
8.208000 -26.23369
8.209000 -26.228930000000002
8.210000 -26.222
8.211000 -26.2129
8.212000 -26.201629999999998
8.213000 -26.188200000000002
8.214000 -26.172610000000002
8.215000 -26.154850000000003
8.216000 -26.13495
8.217000 -26.11289
8.218000 -26.088689999999996
8.219000 -26.06234
8.220000 -26.033849999999997
8.221000 -26.00323
8.222000 -25.970470000000002
8.223000 -25.935589999999998
8.224000 -25.89859
8.225000 -25.85948
8.226000 -25.81825
8.227000 -25.77492
8.228000 -25.72948
8.229000 -25.681959999999997
8.230000 -25.63234
8.231000 -25.58064
8.232000 -25.526870000000002
8.233000 -25.47103
8.234000 -25.41312
8.235000 -25.353160000000003
8.236000 -25.291150000000002
8.237000 -25.22709
8.238000 -25.161
8.239000 -25.09288
8.240000 -25.02275
8.241000 -24.950590000000002
8.242000 -24.87643
8.243000 -24.800269999999998
8.244000 -24.72212
8.245000 -24.64199
8.246000 -24.55989
8.247000 -24.475820000000002
8.248000 -24.3898
8.249000 -24.30183
8.250000 -24.21192
8.251000 -24.120079999999998
8.252000 -24.02633
8.253000 -23.930670000000003
8.254000 -23.833109999999998
8.255000 -23.73366
8.256000 -23.63234
8.257000 -23.529149999999998
8.258000 -23.424110000000002
8.259000 -23.31722
8.260000 -23.2085
8.261000 -23.09796
8.262000 -22.98561
8.263000 -22.87146
8.264000 -22.75553
8.265000 -22.63782
8.266000 -22.51835
8.267000 -22.39713
8.268000 -22.274169999999998
8.269000 -22.14949
8.270000 -22.02309
8.271000 -21.895
8.272000 -21.76521
8.273000 -21.63376
8.274000 -21.500639999999997
8.275000 -21.36587
8.276000 -21.22947
8.277000 -21.091450000000002
8.278000 -20.951810000000002
8.279000 -20.81059
8.280000 -20.66778
8.281000 -20.523410000000002
8.282000 -20.37749
8.283000 -20.23002
8.284000 -20.08104
8.285000 -19.93054
8.286000 -19.77855
8.287000 -19.62508
8.288000 -19.47015
8.289000 -19.31376
8.290000 -19.15595
8.291000 -18.99671
8.292000 -18.83608
8.293000 -18.67405
8.294000 -18.51066
8.295000 -18.34591
8.296000 -18.17982
8.297000 -18.012410000000003
8.298000 -17.843690000000002
8.299000 -17.67368
8.300000 -17.5024
8.301000 -17.32987
8.302000 -17.15609
8.303000 -16.98109
8.304000 -16.80489
8.305000 -16.62749
8.306000 -16.44893
8.307000 -16.2692
8.308000 -16.088340000000002
8.309000 -15.90636
8.310000 -15.72327
8.311000 -15.5391
8.312000 -15.35385
8.313000 -15.16756
8.314000 -14.98023
8.315000 -14.791879999999999
8.316000 -14.60254
8.317000 -14.41221
8.318000 -14.220920000000001
8.319000 -14.02868
8.320000 -13.83552
8.321000 -13.641449999999999
8.322000 -13.44648
8.323000 -13.25065
8.324000 -13.05396
8.325000 -12.85643
8.326000 -12.65809
8.327000 -12.45895
8.328000 -12.25903
8.329000 -12.058349999999999
8.330000 -11.85693
8.331000 -11.65479
8.332000 -11.451939999999999
8.333000 -11.24841
8.334000 -11.044220000000001
8.335000 -10.83938
8.336000 -10.63391
8.337000 -10.42784
8.338000 -10.22118
8.339000 -10.013950000000001
8.340000 -9.806171800000001
8.341000 -9.5978625
8.342000 -9.3890429
8.343000 -9.1797315
8.344000 -8.9699484
8.345000 -8.7597124
8.346000 -8.549042799999999
8.347000 -8.3379596
8.348000 -8.1264816
8.349000 -7.9146281
8.350000 -7.702418399999999
8.351000 -7.489872699999999
8.352000 -7.2770096
8.353000 -7.0638485
8.354000 -6.8504095000000005
8.355000 -6.636711200000001
8.356000 -6.4227737
8.357000 -6.2086165
8.358000 -5.9942592
8.359000 -5.779720800000001
8.360000 -5.565021600000001
8.361000 -5.3501803
8.362000 -5.1352169000000005
8.363000 -4.9201511
8.364000 -4.7050022
8.365000 -4.4897895
8.366000 -4.2745329
8.367000 -4.0592521
8.368000 -3.8439664999999996
8.369000 -3.6286954000000002
8.370000 -3.4134581999999996
8.371000 -3.1982742
8.372000 -2.9831631
8.373000 -2.7681442
8.374000 -2.5532367000000002
8.375000 -2.3384598999999997
8.376000 -2.1238330999999997
8.377000 -1.9093754
8.378000 -1.6951058
8.379000 -1.4810435
8.380000 -1.2672074
8.381000 -1.0536167
8.382000 -0.84029017
8.383000 -0.62724678
8.384000 -0.41450537
8.385000 -0.20208473000000002
8.386000 0.0099963807
8.387000 0.22171920000000003
8.388000 0.43306504
8.389000 0.64401533
8.390000 0.85455142
8.391000 1.0646547
8.392000 1.2743067000000001
8.393000 1.4834889
8.394000 1.6921829
8.395000 1.9003702
8.396000 2.1080326
8.397000 2.3151519
8.398000 2.5217097
8.399000 2.7276879
8.400000 2.9330686000000004
8.401000 3.1378336
8.402000 3.341965
8.403000 3.5454448
8.404000 3.7482556000000002
8.405000 3.9503794
8.406000 4.151799199999999
8.407000 4.352496899999999
8.408000 4.5524556
8.409000 4.7516577
8.410000 4.950086
8.411000 5.1477239
8.412000 5.344554
8.413000 5.5405598000000005
8.414000 5.7357244000000005
8.415000 5.9300315
8.416000 6.1234642
8.417000 6.3160062
8.418000 6.5076418
8.419000 6.698354300000001
8.420000 6.888127300000001
8.421000 7.0769452
8.422000 7.2647922000000005
8.423000 7.4516527
8.424000 7.6375112
8.425000 7.8223512
8.426000 8.0061585
8.427000 8.1889167
8.428000 8.3706111
8.429000 8.5512258
8.430000 8.730746100000001
8.431000 8.9091577
8.432000 9.086445
8.433000 9.2625931
8.434000 9.4375871
8.435000 9.611412900000001
8.436000 9.7840562
8.437000 9.955502300000001
8.438000 10.12574
8.439000 10.29475
8.440000 10.46252
8.441000 10.62903
8.442000 10.79428
8.443000 10.95825
8.444000 11.12093
8.445000 11.28229
8.446000 11.44234
8.447000 11.60106
8.448000 11.75843
8.449000 11.914439999999999
8.450000 12.06908
8.451000 12.222339999999999
8.452000 12.37421
8.453000 12.52466
8.454000 12.673699999999998
8.455000 12.82131
8.456000 12.96748
8.457000 13.1122
8.458000 13.25545
8.459000 13.397229999999999
8.460000 13.53752
8.461000 13.67632
8.462000 13.81361
8.463000 13.94938
8.464000 14.08363
8.465000 14.216339999999999
8.466000 14.347499999999998
8.467000 14.477100000000002
8.468000 14.605129999999999
8.469000 14.73159
8.470000 14.85647
8.471000 14.97974
8.472000 15.101410000000001
8.473000 15.22147
8.474000 15.339910000000001
8.475000 15.456719999999999
8.476000 15.571879999999998
8.477000 15.6854
8.478000 15.79726
8.479000 15.90746
8.480000 16.01599
8.481000 16.12284
8.482000 16.228
8.483000 16.33147
8.484000 16.433239999999998
8.485000 16.53329
8.486000 16.63164
8.487000 16.72826
8.488000 16.82316
8.489000 16.916320000000002
8.490000 17.00774
8.491000 17.09741
8.492000 17.18534
8.493000 17.2715
8.494000 17.355909999999998
8.495000 17.43855
8.496000 17.51941
8.497000 17.5985
8.498000 17.6758
8.499000 17.75132
8.500000 17.82505
8.501000 17.896980000000003
8.502000 17.96711
8.503000 18.03545
8.504000 18.10197
8.505000 18.16669
8.506000 18.22959
8.507000 18.290680000000002
8.508000 18.34995
8.509000 18.4074
8.510000 18.46302
8.511000 18.51682
8.512000 18.56879
8.513000 18.61893
8.514000 18.66724
8.515000 18.713720000000002
8.516000 18.75836
8.517000 18.80116
8.518000 18.84213
8.519000 18.88126
8.520000 18.91855
8.521000 18.953999999999997
8.522000 18.98761
8.523000 19.019379999999998
8.524000 19.04932
8.525000 19.07741
8.526000 19.10366
8.527000 19.12807
8.528000 19.15065
8.529000 19.17139
8.530000 19.190289999999997
8.531000 19.20735
8.532000 19.22258
8.533000 19.23598
8.534000 19.24755
8.535000 19.257289999999998
8.536000 19.2652
8.537000 19.27129
8.538000 19.27555
8.539000 19.27799
8.540000 19.27862
8.541000 19.277440000000002
8.542000 19.274440000000002
8.543000 19.26963
8.544000 19.26303
8.545000 19.25462
8.546000 19.24442
8.547000 19.23242
8.548000 19.21864
8.549000 19.20308
8.550000 19.18573
8.551000 19.16662
8.552000 19.14573
8.553000 19.12309
8.554000 19.09868
8.555000 19.07253
8.556000 19.044620000000002
8.557000 19.01498
8.558000 18.9836
8.559000 18.950490000000002
8.560000 18.915660000000003
8.561000 18.879109999999997
8.562000 18.84086
8.563000 18.80089
8.564000 18.75924
8.565000 18.715889999999998
8.566000 18.67086
8.567000 18.62415
8.568000 18.57577
8.569000 18.525730000000003
8.570000 18.47404
8.571000 18.4207
8.572000 18.36573
8.573000 18.30912
8.574000 18.250890000000002
8.575000 18.19105
8.576000 18.1296
8.577000 18.066560000000003
8.578000 18.00192
8.579000 17.93572
8.580000 17.867939999999997
8.581000 17.7986
8.582000 17.727719999999998
8.583000 17.65529
8.584000 17.58134
8.585000 17.50587
8.586000 17.42888
8.587000 17.3504
8.588000 17.27044
8.589000 17.18899
8.590000 17.106080000000002
8.591000 17.021710000000002
8.592000 16.9359
8.593000 16.84866
8.594000 16.75999
8.595000 16.669919999999998
8.596000 16.57845
8.597000 16.48559
8.598000 16.39135
8.599000 16.29575
8.600000 16.1988
8.601000 16.1005
8.602000 16.000880000000002
8.603000 15.899949999999999
8.604000 15.79771
8.605000 15.69418
8.606000 15.589369999999999
8.607000 15.48329
8.608000 15.37596
8.609000 15.26739
8.610000 15.15759
8.611000 15.04658
8.612000 14.93437
8.613000 14.820969999999999
8.614000 14.7064
8.615000 14.59066
8.616000 14.473790000000001
8.617000 14.355770000000001
8.618000 14.236650000000001
8.619000 14.116409999999998
8.620000 13.99509
8.621000 13.872689999999999
8.622000 13.74923
8.623000 13.62473
8.624000 13.49919
8.625000 13.372639999999999
8.626000 13.245080000000002
8.627000 13.116530000000001
8.628000 12.98702
8.629000 12.856539999999999
8.630000 12.72512
8.631000 12.59277
8.632000 12.45951
8.633000 12.32535
8.634000 12.19031
8.635000 12.0544
8.636000 11.91764
8.637000 11.78004
8.638000 11.64162
8.639000 11.5024
8.640000 11.36238
8.641000 11.221589999999999
8.642000 11.080039999999999
8.643000 10.93774
8.644000 10.79472
8.645000 10.65099
8.646000 10.50656
8.647000 10.361460000000001
8.648000 10.215689999999999
8.649000 10.06927
8.650000 9.922231
8.651000 9.7745731
8.652000 9.6263193
8.653000 9.477485
8.654000 9.3280874
8.655000 9.1781422
8.656000 9.027667300000001
8.657000 8.8766783
8.658000 8.7251924
8.659000 8.5732266
8.660000 8.4207974
8.661000 8.2679212
8.662000 8.1146143
8.663000 7.960894000000001
8.664000 7.8067765
8.665000 7.652278999999999
8.666000 7.497417200000001
8.667000 7.3422082
8.668000 7.1866691
8.669000 7.0308155999999995
8.670000 6.874664900000001
8.671000 6.718233199999999
8.672000 6.5615378
8.673000 6.404595100000001
8.674000 6.247421
8.675000 6.0900331
8.676000 5.9324477
8.677000 5.7746816
8.678000 5.6167517
8.679000 5.458675
8.680000 5.3004682
8.681000 5.1421486000000005
8.682000 4.9837328
8.683000 4.8252378
8.684000 4.6666808
8.685000 4.5080788
8.686000 4.3494489
8.687000 4.1908078
8.688000 4.032173
8.689000 3.8735613000000004
8.690000 3.7149895
8.691000 3.5564747
8.692000 3.398034
8.693000 3.2396838
8.694000 3.0814413
8.695000 2.923323
8.696000 2.7653456
8.697000 2.6075255
8.698000 2.4498791
8.699000 2.2924228
8.700000 2.1351729
8.701000 1.9781454
8.702000 1.8213565
8.703000 1.6648222000000001
8.704000 1.5085584
8.705000 1.3525809
8.706000 1.1969056
8.707000 1.0415482
8.708000 0.88652447
8.709000 0.73185
8.710000 0.57754046
8.711000 0.42361147
8.712000 0.27007863
8.713000 0.11695753
8.714000 -0.035736288000000005
8.715000 -0.18798725
8.716000 -0.33977982
8.717000 -0.4910985
8.718000 -0.64192773
8.719000 -0.7922520900000001
8.720000 -0.94205607
8.721000 -1.0913244
8.722000 -1.2400415999999999
8.723000 -1.3881925
8.724000 -1.5357617000000001
8.725000 -1.6827343000000001
8.726000 -1.8290951999999998
8.727000 -1.9748294999999998
8.728000 -2.1199223
8.729000 -2.2643588
8.730000 -2.4081247
8.731000 -2.5512055
8.732000 -2.6935868000000003
8.733000 -2.8352546
8.734000 -2.9761948
8.735000 -3.1163935
8.736000 -3.2558370000000005
8.737000 -3.3945121
8.738000 -3.5324047999999997
8.739000 -3.6695022
8.740000 -3.8057908
8.741000 -3.9412580000000004
8.742000 -4.0758904
8.743000 -4.2096756
8.744000 -4.3426007
8.745000 -4.4746529
8.746000 -4.6058197000000005
8.747000 -4.7360885999999995
8.748000 -4.865447400000001
8.749000 -4.9938839
8.750000 -5.1213857
8.751000 -5.2479405
8.752000 -5.3735361
8.753000 -5.4981608
8.754000 -5.6218028
8.755000 -5.7444502
8.756000 -5.866091
8.757000 -5.9867136
8.758000 -6.1063066
8.759000 -6.2248584000000005
8.760000 -6.3423581
8.761000 -6.458794299999999
8.762000 -6.5741553999999995
8.763000 -6.6884309
8.764000 -6.8016103999999995
8.765000 -6.9136836
8.766000 -7.024639100000001
8.767000 -7.1344674
8.768000 -7.2431587
8.769000 -7.3507026
8.770000 -7.4570894
8.771000 -7.5623102
8.772000 -7.6663554
8.773000 -7.7692159
8.774000 -7.870882699999999
8.775000 -7.9713479000000005
8.776000 -8.0706015
8.777000 -8.1686363
8.778000 -8.2654431
8.779000 -8.361014
8.780000 -8.4553406
8.781000 -8.5484155
8.782000 -8.6402304
8.783000 -8.7307781
8.784000 -8.8200502
8.785000 -8.908040100000001
8.786000 -8.9947395
8.787000 -9.0801418
8.788000 -9.1642395
8.789000 -9.2470258
8.790000 -9.3284942
8.791000 -9.4086371
8.792000 -9.487448599999999
8.793000 -9.564922
8.794000 -9.641050499999999
8.795000 -9.7158283
8.796000 -9.7892493
8.797000 -9.8613076
8.798000 -9.931998
8.799000 -10.00131
8.800000 -10.06925
8.801000 -10.135810000000001
8.802000 -10.20097
8.803000 -10.26474
8.804000 -10.327119999999999
8.805000 -10.38809
8.806000 -10.44765
8.807000 -10.50581
8.808000 -10.56255
8.809000 -10.61787
8.810000 -10.67178
8.811000 -10.72426
8.812000 -10.775310000000001
8.813000 -10.82494
8.814000 -10.87313
8.815000 -10.91989
8.816000 -10.96521
8.817000 -11.00909
8.818000 -11.05154
8.819000 -11.09254
8.820000 -11.13209
8.821000 -11.1702
8.822000 -11.206869999999999
8.823000 -11.24208
8.824000 -11.275839999999999
8.825000 -11.30815
8.826000 -11.33901
8.827000 -11.36842
8.828000 -11.396370000000001
8.829000 -11.42287
8.830000 -11.44791
8.831000 -11.471499999999999
8.832000 -11.493630000000001
8.833000 -11.51431
8.834000 -11.53353
8.835000 -11.551300000000001
8.836000 -11.567620000000002
8.837000 -11.58248
8.838000 -11.59589
8.839000 -11.607850000000001
8.840000 -11.61837
8.841000 -11.62744
8.842000 -11.63506
8.843000 -11.64124
8.844000 -11.64598
8.845000 -11.64928
8.846000 -11.651150000000001
8.847000 -11.65159
8.848000 -11.65059
8.849000 -11.64818
8.850000 -11.64433
8.851000 -11.63907
8.852000 -11.6324
8.853000 -11.62432
8.854000 -11.61482
8.855000 -11.60393
8.856000 -11.59163
8.857000 -11.57794
8.858000 -11.56286
8.859000 -11.546389999999999
8.860000 -11.52854
8.861000 -11.509310000000001
8.862000 -11.488710000000001
8.863000 -11.466750000000001
8.864000 -11.44342
8.865000 -11.41873
8.866000 -11.39269
8.867000 -11.365310000000001
8.868000 -11.336590000000001
8.869000 -11.306529999999999
8.870000 -11.27514
8.871000 -11.24244
8.872000 -11.20841
8.873000 -11.17308
8.874000 -11.13644
8.875000 -11.098510000000001
8.876000 -11.059289999999999
8.877000 -11.018790000000001
8.878000 -10.97702
8.879000 -10.93398
8.880000 -10.88968
8.881000 -10.84414
8.882000 -10.79735
8.883000 -10.74933
8.884000 -10.70008
8.885000 -10.64962
8.886000 -10.59795
8.887000 -10.54508
8.888000 -10.491019999999999
8.889000 -10.43578
8.890000 -10.37937
8.891000 -10.3218
8.892000 -10.26307
8.893000 -10.20321
8.894000 -10.142199999999999
8.895000 -10.08007
8.896000 -10.01683
8.897000 -9.9524751
8.898000 -9.8870285
8.899000 -9.8204955
8.900000 -9.752886
8.901000 -9.6842103
8.902000 -9.6144781
8.903000 -9.5437005
8.904000 -9.4718874
8.905000 -9.399049
8.906000 -9.3251966
8.907000 -9.2503414
8.908000 -9.1744937
8.909000 -9.097664799999999
8.910000 -9.0198658
8.911000 -8.941108700000001
8.912000 -8.8614047
8.913000 -8.7807655
8.914000 -8.699203299999999
8.915000 -8.6167306
8.916000 -8.5333586
8.917000 -8.4491
8.918000 -8.3639666
8.919000 -8.2779713
8.920000 -8.1911258
8.921000 -8.1034437
8.922000 -8.0149367
8.923000 -7.9256177
8.924000 -7.835499899999999
8.925000 -7.7445954
8.926000 -7.652917500000001
8.927000 -7.5604781999999995
8.928000 -7.4672908
8.929000 -7.373367999999999
8.930000 -7.2787225
8.931000 -7.1833670000000005
8.932000 -7.0873149
8.933000 -6.9905788
8.934000 -6.893171400000001
8.935000 -6.795106099999999
8.936000 -6.696395600000001
8.937000 -6.5970533
8.938000 -6.4970925
8.939000 -6.396526099999999
8.940000 -6.2953673000000006
8.941000 -6.19363
8.942000 -6.0913276000000005
8.943000 -5.988473099999999
8.944000 -5.8850806
8.945000 -5.7811639999999995
8.946000 -5.6767367
8.947000 -5.5718128
8.948000 -5.466406
8.949000 -5.3605311
8.950000 -5.2542016
8.951000 -5.1474322
8.952000 -5.0402366
8.953000 -4.9326297
8.954000 -4.8246253
8.955000 -4.7162384
8.956000 -4.607482999999999
8.957000 -4.4983737
8.958000 -4.3889251
8.959000 -4.279151199999999
8.960000 -4.169067
8.961000 -4.0586866
8.962000 -3.9480247000000004
8.963000 -3.8370952
8.964000 -3.7259128
8.965000 -3.614492
8.966000 -3.5028468999999998
8.967000 -3.3909921
8.968000 -3.2789417000000003
8.969000 -3.1667097999999996
8.970000 -3.0543108
8.971000 -2.9417587
8.972000 -2.829068
8.973000 -2.7162528
8.974000 -2.6033273
8.975000 -2.4903059
8.976000 -2.3772027000000002
8.977000 -2.2640321
8.978000 -2.1508083
8.979000 -2.0375455000000002
8.980000 -1.9242579
8.981000 -1.8109599
8.982000 -1.6976657999999998
8.983000 -1.5843900000000002
8.984000 -1.4711468
8.985000 -1.3579505
8.986000 -1.2448153
8.987000 -1.1317557
8.988000 -1.0187857
8.989000 -0.9059196300000001
8.990000 -0.79317177
8.991000 -0.6805561499999999
8.992000 -0.56808689
8.993000 -0.45577795000000004
8.994000 -0.34364332000000003
8.995000 -0.23169685
8.996000 -0.11995236000000001
8.997000 -0.008423549300000001
8.998000 0.10287595
8.999000 0.21393257
9.000000 0.32473286
9.001000 0.43526338000000003
9.002000 0.54551079
9.003000 0.65546185
9.004000 0.7651033300000001
9.005000 0.87442212
9.006000 0.98340511
9.007000 1.0920391999999999
9.008000 1.2003114000000001
9.009000 1.3082088
9.010000 1.4157184
9.011000 1.5228273
9.012000 1.6295226
9.013000 1.7357916000000002
9.014000 1.8416210999999998
9.015000 1.9469986000000001
9.016000 2.0519111
9.017000 2.1563461
9.018000 2.2602908
9.019000 2.3637326
9.020000 2.4666591
9.021000 2.5690574
9.022000 2.6709152
9.023000 2.7722202
9.024000 2.8729601000000002
9.025000 2.9731229000000003
9.026000 3.0726964
9.027000 3.1716686000000003
9.028000 3.2700278
9.029000 3.3677626000000003
9.030000 3.4648612
9.031000 3.5613122999999995
9.032000 3.6571048000000004
9.033000 3.7522279
9.034000 3.8466703
9.035000 3.9404213
9.036000 4.0334705
9.037000 4.1258071
9.038000 4.2174209
9.039000 4.3083016
9.040000 4.3984391
9.041000 4.4878233
9.042000 4.5764446
9.043000 4.6642928999999995
9.044000 4.7513586
9.045000 4.8376318000000005
9.046000 4.923103
9.047000 5.0077628
9.048000 5.091602
9.049000 5.1746108
9.050000 5.2567799
9.051000 5.3381
9.052000 5.4185621
9.053000 5.4981574
9.054000 5.576876599999999
9.055000 5.6547105
9.056000 5.731650800000001
9.057000 5.8076885
9.058000 5.8828149000000005
9.059000 5.9570216
9.060000 6.0303006
9.061000 6.1026435
9.062000 6.174042099999999
9.063000 6.2444888
9.064000 6.3139759
9.065000 6.3824959
9.066000 6.450041400000001
9.067000 6.5166056
9.068000 6.582181199999999
9.069000 6.6467613
9.070000 6.710339299999999
9.071000 6.772908599999999
9.072000 6.834463
9.073000 6.8949968
9.074000 6.9545038
9.075000 7.0129782
9.076000 7.0704139999999995
9.077000 7.126805899999999
9.078000 7.182148100000001
9.079000 7.236435300000001
9.080000 7.2896621999999995
9.081000 7.3418244999999995
9.082000 7.3929168
9.083000 7.4429340999999996
9.084000 7.491871
9.085000 7.539723800000001
9.086000 7.5864874
9.087000 7.632158
9.088000 7.676730299999999
9.089000 7.7202007
9.090000 7.7625647
9.091000 7.803819300000001
9.092000 7.843960099999999
9.093000 7.8829832
9.094000 7.9208851
9.095000 7.9576626
9.096000 7.9933129
9.097000 8.027833
9.098000 8.0612198
9.099000 8.0934703
9.100000 8.124582499999999
9.101000 8.1545539
9.102000 8.1833832
9.103000 8.2110681
9.104000 8.2376063
9.105000 8.2629971
9.106000 8.287238299999999
9.107000 8.3103292
9.108000 8.3322689
9.109000 8.353056
9.110000 8.372690500000001
9.111000 8.3911709
9.112000 8.408497299999999
9.113000 8.4246695
9.114000 8.4396869
9.115000 8.4535502
9.116000 8.4662586
9.117000 8.4778123
9.118000 8.4882118
9.119000 8.497458
9.120000 8.5055508
9.121000 8.5124917
9.122000 8.5182808
9.123000 8.5229188
9.124000 8.5264072
9.125000 8.528746700000001
9.126000 8.5299395
9.127000 8.5299864
9.128000 8.528889000000001
9.129000 8.5266486
9.130000 8.5232683
9.131000 8.5187495
9.132000 8.5130945
9.133000 8.5063055
9.134000 8.4983855
9.135000 8.4893368
9.136000 8.479163100000001
9.137000 8.4678665
9.138000 8.4554516
9.139000 8.4419206
9.140000 8.427278000000001
9.141000 8.4115274
9.142000 8.3946727
9.143000 8.3767183
9.144000 8.357667900000001
9.145000 8.337526
9.146000 8.3162978
9.147000 8.293987099999999
9.148000 8.2705989
9.149000 8.2461379
9.150000 8.2206093
9.151000 8.1940182
9.152000 8.166369099999999
9.153000 8.137667899999999
9.154000 8.10792
9.155000 8.0771305
9.156000 8.045305299999999
9.157000 8.0124505
9.158000 7.978571199999999
9.159000 7.9436734
9.160000 7.9077630999999995
9.161000 7.870847
9.162000 7.832931
9.163000 7.794021099999999
9.164000 7.754124699999999
9.165000 7.7132486
9.166000 7.6713987
9.167000 7.6285832
9.168000 7.584808799999999
9.169000 7.5400829
9.170000 7.4944131
9.171000 7.447807500000001
9.172000 7.400272800000001
9.173000 7.3518179
9.174000 7.3024511
9.175000 7.2521797999999995
9.176000 7.2010130000000006
9.177000 7.1489587
9.178000 7.0960261
9.179000 7.042224
9.180000 6.987560499999999
9.181000 6.932044800000001
9.182000 6.875685600000001
9.183000 6.818492
9.184000 6.7604728000000005
9.185000 6.7016378
9.186000 6.6419952
9.187000 6.5815546000000005
9.188000 6.5203257
9.189000 6.458317500000001
9.190000 6.395539599999999
9.191000 6.332001099999999
9.192000 6.267711500000001
9.193000 6.2026802
9.194000 6.1369173
9.195000 6.0704324
9.196000 6.0032353
9.197000 5.9353359
9.198000 5.8667447
9.199000 5.7974715
9.200000 5.7275265
9.201000 5.6569204
9.202000 5.5856638
9.203000 5.5137672
9.204000 5.4412413
9.205000 5.3680975
9.206000 5.2943464
9.207000 5.2199990000000005
9.208000 5.1450666
9.209000 5.0695609
9.210000 4.9934931
9.211000 4.9168750999999995
9.212000 4.8397179999999995
9.213000 4.7620337
9.214000 4.6838339
9.215000 4.6051309
9.216000 4.5259356
9.217000 4.4462606000000005
9.218000 4.3661177
9.219000 4.2855188
9.220000 4.2044759
9.221000 4.1230008
9.222000 4.0411055000000005
9.223000 3.9588019
9.224000 3.876102
9.225000 3.7930179
9.226000 3.7095617999999995
9.227000 3.6257453
9.228000 3.541581
9.229000 3.4570801999999996
9.230000 3.3722557
9.231000 3.287119
9.232000 3.2016828999999998
9.233000 3.1159589000000003
9.234000 3.0299595
9.235000 2.9436968
9.236000 2.8571833
9.237000 2.7704312
9.238000 2.6834529
9.239000 2.596261
9.240000 2.5088677
9.241000 2.4212858
9.242000 2.3335278
9.243000 2.2456065
9.244000 2.1575347000000002
9.245000 2.069325
9.246000 1.9809902000000001
9.247000 1.892543
9.248000 1.8039962
9.249000 1.7153626000000002
9.250000 1.6266553
9.251000 1.5378866999999998
9.252000 1.4490698
9.253000 1.3602174999999999
9.254000 1.2713424
9.255000 1.1824573
9.256000 1.093575
9.257000 1.004708
9.258000 0.9158690500000001
9.259000 0.8270707
9.260000 0.73832553
9.261000 0.64964606
9.262000 0.56104474
9.263000 0.47253397999999996
9.264000 0.38412620999999997
9.265000 0.2958338
9.266000 0.20766911999999998
9.267000 0.11964448
9.268000 0.031772198
9.269000 -0.055935461000000006
9.270000 -0.1434662
9.271000 -0.23080774
9.272000 -0.31794782
9.273000 -0.40487418999999997
9.274000 -0.49157463999999995
9.275000 -0.57803695
9.276000 -0.66424892
9.277000 -0.75019835
9.278000 -0.83587309
9.279000 -0.92126103
9.280000 -1.0063501000000001
9.281000 -1.0911282
9.282000 -1.1755833
9.283000 -1.2597034999999999
9.284000 -1.3434767
9.285000 -1.4268911
9.286000 -1.5099349
9.287000 -1.5925961999999998
9.288000 -1.6748637
9.289000 -1.7567255
9.290000 -1.8381702
9.291000 -1.9191863
9.292000 -1.9997625
9.293000 -2.0798875000000003
9.294000 -2.15955
9.295000 -2.2387391
9.296000 -2.3174437
9.297000 -2.3956528
9.298000 -2.4733556
9.299000 -2.5505414
9.300000 -2.6271995
9.301000 -2.7033193
9.302000 -2.7788902
9.303000 -2.8539019
9.304000 -2.9283438
9.305000 -3.0022059
9.306000 -3.0754777
9.307000 -3.148149
9.308000 -3.2202099
9.309000 -3.2916501
9.310000 -3.3624601
9.311000 -3.4326296
9.312000 -3.5021491
9.313000 -3.5710085000000005
9.314000 -3.6391985
9.315000 -3.7067088999999998
9.316000 -3.7735306000000004
9.317000 -3.8396540999999997
9.318000 -3.9050702
9.319000 -3.9697692
9.320000 -4.0337420999999996
9.321000 -4.09698
9.322000 -4.1594736
9.323000 -4.2212144
9.324000 -4.2821933
9.325000 -4.3424018
9.326000 -4.4018317
9.327000 -4.4604745
9.328000 -4.5183215
9.329000 -4.575365
9.330000 -4.6315972
9.331000 -4.6870101
9.332000 -4.7415961
9.333000 -4.7953475
9.334000 -4.8482571000000005
9.335000 -4.900317299999999
9.336000 -4.9515214
9.337000 -5.001862
9.338000 -5.0513327
9.339000 -5.0999265000000005
9.340000 -5.1476371
9.341000 -5.194458
9.342000 -5.2403826
9.343000 -5.285405
9.344000 -5.3295188
9.345000 -5.372718
9.346000 -5.414997
9.347000 -5.4563500000000005
9.348000 -5.4967709
9.349000 -5.5362545
9.350000 -5.5747949
9.351000 -5.6123871
9.352000 -5.6490257
9.353000 -5.6847058
9.354000 -5.7194222
9.355000 -5.75317
9.356000 -5.785944300000001
9.357000 -5.8177408
9.358000 -5.8485545
9.359000 -5.878381399999999
9.360000 -5.9072173999999995
9.361000 -5.9350584
9.362000 -5.9619002
9.363000 -5.9877392
9.364000 -6.0125720000000005
9.365000 -6.0363948
9.366000 -6.0592044
9.367000 -6.0809977
9.368000 -6.1017718
9.369000 -6.1215237
9.370000 -6.1402507
9.371000 -6.1579503
9.372000 -6.1746202
9.373000 -6.1902583
9.374000 -6.2048625
9.375000 -6.2184308
9.376000 -6.2309615
9.377000 -6.2424529
9.378000 -6.2529034999999995
9.379000 -6.262312100000001
9.380000 -6.270677600000001
9.381000 -6.2779985
9.382000 -6.284274900000001
9.383000 -6.289505200000001
9.384000 -6.2936887
9.385000 -6.2968254
9.386000 -6.2989146
9.387000 -6.299956099999999
9.388000 -6.2999502
9.389000 -6.2988967
9.390000 -6.2967956
9.391000 -6.2936477
9.392000 -6.2894531
9.393000 -6.2842131
9.394000 -6.2779278
9.395000 -6.270597899999999
9.396000 -6.2622249000000005
9.397000 -6.252809600000001
9.398000 -6.2423535
9.399000 -6.2308583
9.400000 -6.2183253
9.401000 -6.2047567
9.402000 -6.1901543000000006
9.403000 -6.17452
9.404000 -6.1578564
9.405000 -6.1401661
9.406000 -6.1214514
9.407000 -6.1017152
9.408000 -6.080960500000001
9.409000 -6.0591903
9.410000 -6.0364079
9.411000 -6.0126167
9.412000 -5.98782
9.413000 -5.9620216
9.414000 -5.9352256
9.415000 -5.9074353
9.416000 -5.8786552
9.417000 -5.8488894
9.418000 -5.8181424
9.419000 -5.7864185
9.420000 -5.7537224
9.421000 -5.720058799999999
9.422000 -5.6854325999999995
9.423000 -5.649849
9.424000 -5.6133128999999995
9.425000 -5.5758297
9.426000 -5.5374045
9.427000 -5.4980431
9.428000 -5.4577511
9.429000 -5.4165341
9.430000 -5.3743985
9.431000 -5.3313497000000005
9.432000 -5.2873947
9.433000 -5.2425392
9.434000 -5.19679
9.435000 -5.1501535
9.436000 -5.102636700000001
9.437000 -5.0542463
9.438000 -5.0049893999999995
9.439000 -4.954873
9.440000 -4.9039043
9.441000 -4.8520908
9.442000 -4.7994398
9.443000 -4.7459591
9.444000 -4.6916567
9.445000 -4.6365403
9.446000 -4.580618100000001
9.447000 -4.5238979
9.448000 -4.4663884000000005
9.449000 -4.4080976000000005
9.450000 -4.3490343000000005
9.451000 -4.2892065
9.452000 -4.2286236
9.453000 -4.1672940999999994
9.454000 -4.1052271000000005
9.455000 -4.0424313000000005
9.456000 -3.9789163000000003
9.457000 -3.9146910999999998
9.458000 -3.8497653
9.459000 -3.7841484000000003
9.460000 -3.7178497999999998
9.461000 -3.6508791
9.462000 -3.5832465
9.463000 -3.5149615
9.464000 -3.446034
9.465000 -3.3764746
9.466000 -3.3062930999999995
9.467000 -3.2354999
9.468000 -3.1641051000000004
9.469000 -3.0921195
9.470000 -3.0195534
9.471000 -2.9464178
9.472000 -2.8727232
9.473000 -2.7984804
9.474000 -2.7237002
9.475000 -2.6483938
9.476000 -2.5725721999999998
9.477000 -2.4962466
9.478000 -2.4194283
9.479000 -2.3421288
9.480000 -2.2643592
9.481000 -2.1861311000000003
9.482000 -2.1074561
9.483000 -2.0283459
9.484000 -1.9488120000000002
9.485000 -1.8688664000000001
9.486000 -1.7885206
9.487000 -1.7077868999999999
9.488000 -1.6266769
9.489000 -1.5452028
9.490000 -1.4633767
9.491000 -1.3812107
9.492000 -1.2987169
9.493000 -1.2159077
9.494000 -1.1327955
9.495000 -1.0493925
9.496000 -0.9657112000000001
9.497000 -0.8817642000000001
9.498000 -0.79756398
9.499000 -0.7131231499999999
9.500000 -0.62845433
9.501000 -0.54357029
9.502000 -0.45848377
9.503000 -0.37320757
9.504000 -0.28775455
9.505000 -0.20213763
9.506000 -0.11636969
9.507000 -0.030463745
9.508000 0.055567216
9.509000 0.14171016
9.510000 0.22795202999999997
9.511000 0.31427974
9.512000 0.40068016
9.513000 0.48714019
9.514000 0.5736466499999999
9.515000 0.6601864
9.516000 0.74674627
9.517000 0.83331307
9.518000 0.9198735499999999
9.519000 1.0064145
9.520000 1.0929226
9.521000 1.1793846000000001
9.522000 1.2657874
9.523000 1.3521177
9.524000 1.4383621
9.525000 1.5245073
9.526000 1.6105402000000002
9.527000 1.6964473
9.528000 1.7822154
9.529000 1.8678312999999998
9.530000 1.9532816000000002
9.531000 2.0385532
9.532000 2.1236327999999998
9.533000 2.2085072
9.534000 2.2931632
9.535000 2.3775874
9.536000 2.4617668
9.537000 2.5456885
9.538000 2.6293389
9.539000 2.7127054
9.540000 2.7957747
9.541000 2.8785337
9.542000 2.9609695
9.543000 3.0430693
9.544000 3.1248201
9.545000 3.2062087000000004
9.546000 3.2872225999999998
9.547000 3.3678491
9.548000 3.4480750999999996
9.549000 3.5278879
9.550000 3.6072746
9.551000 3.6862227999999995
9.552000 3.7647199
9.553000 3.8427532
9.554000 3.9203104000000004
9.555000 3.9973783999999997
9.556000 4.0739454
9.557000 4.1499987
9.558000 4.2255256
9.559000 4.3005138999999994
9.560000 4.3749511
9.561000 4.4488251
9.562000 4.5221239
9.563000 4.5948349
9.564000 4.6669461000000005
9.565000 4.7384455999999995
9.566000 4.8093215
9.567000 4.8795614
9.568000 4.949154
9.569000 5.0180871
9.570000 5.086348999999999
9.571000 5.1539283
9.572000 5.2208133
9.573000 5.2869927
9.574000 5.3524554
9.575000 5.4171897
9.576000 5.481185
9.577000 5.5444303999999995
9.578000 5.6069147
9.579000 5.6686271
9.580000 5.7295572
9.581000 5.7896942
9.582000 5.849028
9.583000 5.9075482
9.584000 5.9652444
9.585000 6.0221069
9.586000 6.0781255
9.587000 6.1332904
9.588000 6.1875921
9.589000 6.241020600000001
9.590000 6.2935665
9.591000 6.3452199
9.592000 6.3959718
9.593000 6.4458132
9.594000 6.4947344000000005
9.595000 6.5427259
9.596000 6.5897793
9.597000 6.6358849
9.598000 6.6810347000000005
9.599000 6.725218900000001
9.600000 6.768429300000001
9.601000 6.810656900000001
9.602000 6.8518937
9.603000 6.8921305
9.604000 6.9313593000000004
9.605000 6.9695719
9.606000 7.0067599
9.607000 7.0429161
9.608000 7.078032200000001
9.609000 7.112100000000001
9.610000 7.145112800000001
9.611000 7.1770623
9.612000 7.207942000000001
9.613000 7.2377451
9.614000 7.2664641
9.615000 7.294092300000001
9.616000 7.3206231
9.617000 7.346050399999999
9.618000 7.3703684
9.619000 7.393570200000001
9.620000 7.41565
9.621000 7.4366026000000005
9.622000 7.4564226
9.623000 7.4751042000000005
9.624000 7.4926421
9.625000 7.5090319
9.626000 7.524267599999999
9.627000 7.5383455
9.628000 7.5512603
9.629000 7.563007600000001
9.630000 7.573583
9.631000 7.5829826
9.632000 7.591202099999999
9.633000 7.5982369
9.634000 7.6040842
9.635000 7.6087393
9.636000 7.6121993
9.637000 7.6144606
9.638000 7.6155193
9.639000 7.6153725
9.640000 7.6140173
9.641000 7.6114505999999995
9.642000 7.6076701
9.643000 7.6026723
9.644000 7.5964555
9.645000 7.5890176
9.646000 7.5803563
9.647000 7.5704694
9.648000 7.559355299999999
9.649000 7.5470127
9.650000 7.53344
9.651000 7.5186364
9.652000 7.502600600000001
9.653000 7.4853323
9.654000 7.4668311
9.655000 7.447096
9.656000 7.426127
9.657000 7.403924300000001
9.658000 7.3804878
9.659000 7.3558174
9.660000 7.329914
9.661000 7.3027782
9.662000 7.2744109
9.663000 7.2448127
9.664000 7.213985200000001
9.665000 7.1819291
9.666000 7.1486466
9.667000 7.1141385
9.668000 7.078407
9.669000 7.0414536
9.670000 7.0032798
9.671000 6.9638886
9.672000 6.9232814000000005
9.673000 6.8814613
9.674000 6.8384305
9.675000 6.7941919
9.676000 6.7487486
9.677000 6.702103500000001
9.678000 6.6542596
9.679000 6.6052198
9.680000 6.5549888
9.681000 6.5035693000000006
9.682000 6.450965999999999
9.683000 6.3971824999999995
9.684000 6.3422225
9.685000 6.2860914
9.686000 6.228793400000001
9.687000 6.1703335
9.688000 6.1107166
9.689000 6.0499482
9.690000 5.9880335
9.691000 5.9249777
9.692000 5.8607873
9.693000 5.795467599999999
9.694000 5.7290252
9.695000 5.661466
9.696000 5.592796600000001
9.697000 5.5230238
9.698000 5.4521538000000005
9.699000 5.3801939
9.700000 5.307151
9.701000 5.2330323
9.702000 5.157845099999999
9.703000 5.081597
9.704000 5.0042953
9.705000 4.925947600000001
9.706000 4.8465621
9.707000 4.7661461
9.708000 4.6847083
9.709000 4.6022564
9.710000 4.5187987
9.711000 4.4343442
9.712000 4.3489009
9.713000 4.2624779
9.714000 4.175084099999999
9.715000 4.086728399999999
9.716000 3.9974198000000003
9.717000 3.9071678999999997
9.718000 3.8159825
9.719000 3.7238732
9.720000 3.6308497
9.721000 3.5369221
9.722000 3.4421003999999997
9.723000 3.3463955
9.724000 3.2498177000000004
9.725000 3.1523779000000003
9.726000 3.0540867
9.727000 2.9549552
9.728000 2.8549946999999998
9.729000 2.7542166
9.730000 2.6526323
9.731000 2.5502533
9.732000 2.4470914
9.733000 2.3431586
9.734000 2.2384666
9.735000 2.1330275
9.736000 2.0268533
9.737000 1.9199563
9.738000 1.8123489
9.739000 1.7040431000000003
9.740000 1.5950518
9.741000 1.4853870999999998
9.742000 1.3750618
9.743000 1.2640886
9.744000 1.1524801
9.745000 1.0402491999999999
9.746000 0.92740878
9.747000 0.81397183
9.748000 0.69995145
9.749000 0.58536083
9.750000 0.47021322000000004
9.751000 0.35452209
9.752000 0.23830094999999998
9.753000 0.12156346
9.754000 0.0043234133
9.755000 -0.11340530000000001
9.756000 -0.23160866
9.757000 -0.35027245
9.758000 -0.46938239
9.759000 -0.58892402
9.760000 -0.70888279
9.761000 -0.82924403
9.762000 -0.94999289
9.763000 -1.0711146
9.764000 -1.192594
9.765000 -1.3144162
9.766000 -1.4365657
9.767000 -1.5590275
9.768000 -1.681786
9.769000 -1.8048262
9.770000 -1.9281324
9.771000 -2.0516891
9.772000 -2.1754809
9.773000 -2.2994922
9.774000 -2.4237076
9.775000 -2.5481112
9.776000 -2.6726877
9.777000 -2.7974214
9.778000 -2.9222969
9.779000 -3.0472983
9.780000 -3.1724102999999997
9.781000 -3.2976169
9.782000 -3.4229029
9.783000 -3.5482522000000003
9.784000 -3.6736492000000003
9.785000 -3.7990782000000003
9.786000 -3.9245232999999997
9.787000 -4.0499687
9.788000 -4.1753985
9.789000 -4.3007966
9.790000 -4.4261474000000005
9.791000 -4.5514345
9.792000 -4.6766415
9.793000 -4.8017528
9.794000 -4.926751599999999
9.795000 -5.0516218
9.796000 -5.1763471
9.797000 -5.3009108
9.798000 -5.4252967
9.799000 -5.5494882
9.800000 -5.6734685
9.801000 -5.797221100000001
9.802000 -5.9207298
9.803000 -6.0439773
9.804000 -6.1669476
9.805000 -6.289623699999999
9.806000 -6.411989
9.807000 -6.5340273
9.808000 -6.6557221
9.809000 -6.7770571
9.810000 -6.8980157
9.811000 -7.0185818
9.812000 -7.1387388
9.813000 -7.2584704
9.814000 -7.377760899999999
9.815000 -7.4965939
9.816000 -7.6149538
9.817000 -7.7328242000000005
9.818000 -7.8501895
9.819000 -7.9670331999999995
9.820000 -8.0833405
9.821000 -8.199095
9.822000 -8.314281
9.823000 -8.4288828
9.824000 -8.5428856
9.825000 -8.656273
9.826000 -8.7690294
9.827000 -8.881139000000001
9.828000 -8.992587
9.829000 -9.103356999999999
9.830000 -9.2134342
9.831000 -9.3228027
9.832000 -9.4314471
9.833000 -9.5393516
9.834000 -9.646500600000001
9.835000 -9.7528793
9.836000 -9.8584712
9.837000 -9.9632613
9.838000 -10.06723
9.839000 -10.17037
9.840000 -10.27267
9.841000 -10.3741
9.842000 -10.47465
9.843000 -10.57431
9.844000 -10.67306
9.845000 -10.77089
9.846000 -10.86779
9.847000 -10.96373
9.848000 -11.0587
9.849000 -11.1527
9.850000 -11.2457
9.851000 -11.33769
9.852000 -11.42866
9.853000 -11.5186
9.854000 -11.60749
9.855000 -11.695310000000001
9.856000 -11.78206
9.857000 -11.86772
9.858000 -11.95227
9.859000 -12.03572
9.860000 -12.118030000000001
9.861000 -12.199200000000001
9.862000 -12.27922
9.863000 -12.358080000000001
9.864000 -12.435749999999999
9.865000 -12.51224
9.866000 -12.58752
9.867000 -12.66159
9.868000 -12.73443
9.869000 -12.806029999999998
9.870000 -12.876370000000001
9.871000 -12.94545
9.872000 -13.013259999999999
9.873000 -13.07978
9.874000 -13.145000000000001
9.875000 -13.20891
9.876000 -13.2715
9.877000 -13.332749999999999
9.878000 -13.392660000000001
9.879000 -13.45122
9.880000 -13.508410000000001
9.881000 -13.564229999999998
9.882000 -13.618659999999998
9.883000 -13.671700000000001
9.884000 -13.72333
9.885000 -13.77354
9.886000 -13.82233
9.887000 -13.86968
9.888000 -13.9156
9.889000 -13.960049999999999
9.890000 -14.00305
9.891000 -14.044580000000002
9.892000 -14.08463
9.893000 -14.12319
9.894000 -14.16026
9.895000 -14.19583
9.896000 -14.22988
9.897000 -14.26242
9.898000 -14.293429999999999
9.899000 -14.32291
9.900000 -14.350850000000001
9.901000 -14.377239999999999
9.902000 -14.40208
9.903000 -14.42535
9.904000 -14.44706
9.905000 -14.467189999999999
9.906000 -14.48574
9.907000 -14.502699999999999
9.908000 -14.51807
9.909000 -14.531839999999999
9.910000 -14.544
9.911000 -14.55456
9.912000 -14.563490000000002
9.913000 -14.570810000000002
9.914000 -14.576500000000001
9.915000 -14.58056
9.916000 -14.582980000000001
9.917000 -14.58377
9.918000 -14.582909999999998
9.919000 -14.5804
9.920000 -14.576249999999998
9.921000 -14.570430000000002
9.922000 -14.56297
9.923000 -14.553840000000001
9.924000 -14.54305
9.925000 -14.530589999999998
9.926000 -14.51646
9.927000 -14.50067
9.928000 -14.48321
9.929000 -14.464070000000001
9.930000 -14.443259999999999
9.931000 -14.42077
9.932000 -14.396600000000001
9.933000 -14.370759999999999
9.934000 -14.343239999999998
9.935000 -14.31404
9.936000 -14.28316
9.937000 -14.250599999999999
9.938000 -14.21636
9.939000 -14.180439999999999
9.940000 -14.142840000000001
9.941000 -14.103560000000002
9.942000 -14.0626
9.943000 -14.01997
9.944000 -13.97565
9.945000 -13.929659999999998
9.946000 -13.882
9.947000 -13.832659999999999
9.948000 -13.78165
9.949000 -13.728969999999999
9.950000 -13.67462
9.951000 -13.61861
9.952000 -13.560929999999999
9.953000 -13.5016
9.954000 -13.44061
9.955000 -13.37796
9.956000 -13.31367
9.957000 -13.247729999999999
9.958000 -13.180140000000002
9.959000 -13.110930000000002
9.960000 -13.04007
9.961000 -12.967590000000001
9.962000 -12.89349
9.963000 -12.817770000000001
9.964000 -12.74043
9.965000 -12.66149
9.966000 -12.58095
9.967000 -12.498819999999998
9.968000 -12.41509
9.969000 -12.32978
9.970000 -12.242899999999999
9.971000 -12.15445
9.972000 -12.06443
9.973000 -11.97286
9.974000 -11.87974
9.975000 -11.78508
9.976000 -11.68888
9.977000 -11.59116
9.978000 -11.49192
9.979000 -11.39117
9.980000 -11.28892
9.981000 -11.18518
9.982000 -11.07994
9.983000 -10.973230000000001
9.984000 -10.86506
9.985000 -10.75542
9.986000 -10.64434
9.987000 -10.53181
9.988000 -10.41786
9.989000 -10.30248
9.990000 -10.1857
9.991000 -10.06752
9.992000 -9.9479452
9.993000 -9.8269962
9.994000 -9.7046815
9.995000 -9.5810115
9.996000 -9.4559982
9.997000 -9.3296543
9.998000 -9.201990799999999
9.999000 -9.073019799999999
10.00000 -8.9427538
10.00100 -8.8112056
10.00200 -8.6783871
10.00300 -8.5443117
10.00400 -8.408992
10.00500 -8.2724407
10.00600 -8.134672
10.00700 -7.9956979
10.00800 -7.855532299999999
10.00900 -7.7141888000000005
10.01000 -7.571680799999999
10.01100 -7.428022500000001
10.01200 -7.2832271
10.01300 -7.137309
10.01400 -6.9902822
10.01500 -6.842160999999999
10.01600 -6.6929601000000005
10.01700 -6.5426938
10.01800 -6.391376999999999
10.01900 -6.2390242
10.02000 -6.085651
10.02100 -5.9312727
10.02200 -5.7759047
10.02300 -5.6195623999999995
10.02400 -5.462262
10.02500 -5.3040195
10.02600 -5.144850900000001
10.02700 -4.984773
10.02800 -4.823802
10.02900 -4.6619549000000005
10.03000 -4.4992484
10.03100 -4.3356992
10.03200 -4.1713249
10.03300 -4.0061425
10.03400 -3.8401696999999997
10.03500 -3.6734238
10.03600 -3.5059229
10.03700 -3.3376839
10.03800 -3.1687252
10.03900 -2.9990645
10.04000 -2.8287198
10.04100 -2.6577091
10.04200 -2.4860503
10.04300 -2.3137616
10.04400 -2.1408614
10.04500 -1.9673677
10.04600 -1.7932990999999998
10.04700 -1.6186737999999998
10.04800 -1.4435104
10.04900 -1.2678274
10.05000 -1.0916435
10.05100 -0.91497749
10.05200 -0.73784809
10.05300 -0.56027425
10.05400 -0.38227506
10.05500 -0.20386963000000002
10.05600 -0.025077224999999998
10.05700 0.15408279
10.05800 0.33359091999999996
10.05900 0.51342756
10.06000 0.6935730600000001
10.06100 0.87400759
10.06200 1.0547112
10.06300 1.2356638
10.06400 1.4168454000000001
10.06500 1.598236
10.06600 1.779815
10.06700 1.9615622
10.06800 2.1434572999999997
10.06900 2.3254799
10.07000 2.5076093
10.07100 2.6898254
10.07200 2.8721076
10.07300 3.0544352
10.07400 3.2367878
10.07500 3.4191451999999996
10.07600 3.6014866
10.07700 3.7837915
10.07800 3.9660394
10.07900 4.1482102
10.08000 4.330283
10.08100 4.512237799999999
10.08200 4.6940539
10.08300 4.875711
10.08400 5.0571885
10.08500 5.2384663
10.08600 5.4195236
10.08700 5.6003403
10.08800 5.7808954
10.08900 5.9611689000000005
10.09000 6.1411399
10.09100 6.320787999999999
10.09200 6.500092100000001
10.09300 6.679032
10.09400 6.8575874
10.09500 7.0357367
10.09600 7.2134592
10.09700 7.3907346
10.09800 7.5675419999999995
10.09900 7.74386
10.10000 7.9196684
10.10100 8.0949463
10.10200 8.2696721
10.10300 8.4438257
10.10400 8.6173862
10.10500 8.7903328
10.10600 8.9626454
10.10700 9.1343023
10.10800 9.3052842
10.10900 9.4755702
10.11000 9.6451394
10.11100 9.8139726
10.11200 9.9820487
10.11300 10.14935
10.11400 10.31585
10.11500 10.48154
10.11600 10.64639
10.11700 10.81039
10.11800 10.973510000000001
10.11900 11.13573
10.12000 11.29705
10.12100 11.45743
10.12200 11.616859999999999
10.12300 11.77532
10.12400 11.93278
10.12500 12.08924
10.12600 12.244670000000001
10.12700 12.39906
10.12800 12.55238
10.12900 12.70462
10.13000 12.855749999999999
10.13100 13.005759999999999
10.13200 13.15464
10.13300 13.302349999999999
10.13400 13.448889999999999
10.13500 13.59423
10.13600 13.73836
10.13700 13.881260000000001
10.13800 14.02291
10.13900 14.16329
10.14000 14.302380000000001
10.14100 14.44017
10.14200 14.57664
10.14300 14.711759999999998
10.14400 14.845539999999998
10.14500 14.97793
10.14600 15.10894
10.14700 15.23854
10.14800 15.36672
10.14900 15.49346
10.15000 15.61874
10.15100 15.74255
10.15200 15.86487
10.15300 15.985679999999999
10.15400 16.104969999999998
10.15500 16.22273
10.15600 16.338939999999997
10.15700 16.453590000000002
10.15800 16.56665
10.15900 16.67812
10.16000 16.78798
10.16100 16.89621
10.16200 17.00281
10.16300 17.10775
10.16400 17.21103
10.16500 17.312630000000002
10.16600 17.41253
10.16700 17.51073
10.16800 17.607210000000002
10.16900 17.70195
10.17000 17.79494
10.17100 17.88617
10.17200 17.975630000000002
10.17300 18.063299999999998
10.17400 18.14917
10.17500 18.23323
10.17600 18.31547
10.17700 18.39587
10.17800 18.47442
10.17900 18.551119999999997
10.18000 18.62594
10.18100 18.698880000000003
10.18200 18.769930000000002
10.18300 18.83908
10.18400 18.90631
10.18500 18.97162
10.18600 19.035
10.18700 19.09643
10.18800 19.155910000000002
10.18900 19.21342
10.19000 19.26897
10.19100 19.32254
10.19200 19.37411
10.19300 19.42369
10.19400 19.47127
10.19500 19.51683
10.19600 19.56038
10.19700 19.60189
10.19800 19.64137
10.19900 19.67881
10.20000 19.714190000000002
10.20100 19.747519999999998
10.20200 19.778789999999997
10.20300 19.80798
10.20400 19.8351
10.20500 19.86014
10.20600 19.88308
10.20700 19.903940000000002
10.20800 19.922690000000003
10.20900 19.93934
10.21000 19.953870000000002
10.21100 19.9663
10.21200 19.9766
10.21300 19.98478
10.21400 19.990830000000003
10.21500 19.99475
10.21600 19.99654
10.21700 19.99619
10.21800 19.99369
10.21900 19.98906
10.22000 19.98227
10.22100 19.97334
10.22200 19.96226
10.22300 19.94903
10.22400 19.93365
10.22500 19.91611
10.22600 19.89642
10.22700 19.87457
10.22800 19.85057
10.22900 19.82441
10.23000 19.7961
10.23100 19.76563
10.23200 19.73301
10.23300 19.69824
10.23400 19.66131
10.23500 19.622239999999998
10.23600 19.58101
10.23700 19.53764
10.23800 19.49212
10.23900 19.44446
10.24000 19.39466
10.24100 19.34271
10.24200 19.28863
10.24300 19.23242
10.24400 19.17407
10.24500 19.1136
10.24600 19.051000000000002
10.24700 18.98628
10.24800 18.919449999999998
10.24900 18.8505
10.25000 18.77944
10.25100 18.70629
10.25200 18.631030000000003
10.25300 18.55368
10.25400 18.47425
10.25500 18.39274
10.25600 18.30915
10.25700 18.2235
10.25800 18.13578
10.25900 18.046010000000003
10.26000 17.9542
10.26100 17.86035
10.26200 17.76447
10.26300 17.66656
10.26400 17.56664
10.26500 17.46472
10.26600 17.3608
10.26700 17.25489
10.26800 17.147009999999998
10.26900 17.03716
10.27000 16.92534
10.27100 16.81158
10.27200 16.69588
10.27300 16.57825
10.27400 16.4587
10.27500 16.33724
10.27600 16.21389
10.27700 16.088649999999998
10.27800 15.961529999999998
10.27900 15.83254
10.28000 15.701699999999999
10.28100 15.56902
10.28200 15.434510000000001
10.28300 15.29819
10.28400 15.16005
10.28500 15.020130000000002
10.28600 14.87842
10.28700 14.73495
10.28800 14.58972
10.28900 14.44276
10.29000 14.29406
10.29100 14.143659999999999
10.29200 13.99156
10.29300 13.837769999999999
10.29400 13.68232
10.29500 13.52522
10.29600 13.36648
10.29700 13.206109999999999
10.29800 13.04414
10.29900 12.88058
10.30000 12.71545
10.30100 12.54876
10.30200 12.38052
10.30300 12.21076
10.30400 12.0395
10.30500 11.86674
10.30600 11.69251
10.30700 11.51682
10.30800 11.33969
10.30900 11.16114
10.31000 10.98119
10.31100 10.79985
10.31200 10.61713
10.31300 10.43307
10.31400 10.24768
10.31500 10.06096
10.31600 9.8729536
10.31700 9.6836656
10.31800 9.4931185
10.31900 9.301330100000001
10.32000 9.1083199
10.32100 8.9141071
10.32200 8.7187111
10.32300 8.5221514
10.32400 8.324448
10.32500 8.1256211
10.32600 7.9256907000000005
10.32700 7.7246778
10.32800 7.5226024
10.32900 7.3194854000000005
10.33000 7.115347700000001
10.33100 6.9102108
10.33200 6.7040958
10.33300 6.497024
10.33400 6.289017199999999
10.33500 6.0800962
10.33600 5.8702834
10.33700 5.6596003
10.33800 5.4480691
10.33900 5.2357115
10.34000 5.0225496000000005
10.34100 4.8086058000000005
10.34200 4.593902099999999
10.34300 4.378460700000001
10.34400 4.1623037
10.34500 3.9454537999999997
10.34600 3.727933
10.34700 3.509764
10.34800 3.2909691
10.34900 3.0715711
10.35000 2.8515927
10.35100 2.6310567
10.35200 2.4099857
10.35300 2.1884026
10.35400 1.9663308000000002
10.35500 1.7437931
10.35600 1.5208127999999999
10.35700 1.2974133
10.35800 1.073618
10.35900 0.8494503800000001
10.36000 0.62493416
10.36100 0.40009306
10.36200 0.1749509
10.36300 -0.050468411000000005
10.36400 -0.27614087000000004
10.36500 -0.50204238
10.36600 -0.72814887
10.36700 -0.95443614
10.36800 -1.18088
10.36900 -1.407456
10.37000 -1.6341400999999998
10.37100 -1.8609079
10.37200 -2.087735
10.37300 -2.3145972
10.37400 -2.5414702
10.37500 -2.7683297
10.37600 -2.9951515
10.37700 -3.2219112
10.37800 -3.4485847
10.37900 -3.6751479
10.38000 -3.9015766
10.38100 -4.1278467
10.38200 -4.3539342
10.38300 -4.579814900000001
10.38400 -4.805465
10.38500 -5.0308604
10.38600 -5.2559771
10.38700 -5.480790900000001
10.38800 -5.7052776
10.38900 -5.929413800000001
10.39000 -6.1531749
10.39100 -6.3765369000000005
10.39200 -6.5994762
10.39300 -6.8219684
10.39400 -7.0439897
10.39500 -7.2655156
10.39600 -7.4865222
10.39700 -7.706984899999999
10.39800 -7.9268806
10.39900 -8.146184700000001
10.40000 -8.3648734
10.40100 -8.5829221
10.40200 -8.8003077
10.40300 -9.0170056
10.40400 -9.2329927
10.40500 -9.448245199999999
10.40600 -9.6627392
10.40700 -9.8764516
10.40800 -10.08936
10.40900 -10.301440000000001
10.41000 -10.51266
10.41100 -10.723009999999999
10.41200 -10.93247
10.41300 -11.141
10.41400 -11.34859
10.41500 -11.555219999999998
10.41600 -11.760850000000001
10.41700 -11.965480000000001
10.41800 -12.16907
10.41900 -12.37161
10.42000 -12.57307
10.42100 -12.77343
10.42200 -12.97268
10.42300 -13.170770000000001
10.42400 -13.367709999999999
10.42500 -13.56346
10.42600 -13.758000000000001
10.42700 -13.95131
10.42800 -14.143369999999999
10.42900 -14.33416
10.43000 -14.52366
10.43100 -14.71184
10.43200 -14.89868
10.43300 -15.08417
10.43400 -15.26829
10.43500 -15.451
10.43600 -15.632299999999999
10.43700 -15.81216
10.43800 -15.99055
10.43900 -16.16747
10.44000 -16.342889999999997
10.44100 -16.51679
10.44200 -16.68915
10.44300 -16.85995
10.44400 -17.02918
10.44500 -17.1968
10.44600 -17.36281
10.44700 -17.52719
10.44800 -17.68991
10.44900 -17.85096
10.45000 -18.01033
10.45100 -18.16798
10.45200 -18.323919999999998
10.45300 -18.47811
10.45400 -18.63054
10.45500 -18.781200000000002
10.45600 -18.93006
10.45700 -19.07712
10.45800 -19.22235
10.45900 -19.36573
10.46000 -19.507260000000002
10.46100 -19.64692
10.46200 -19.784679999999998
10.46300 -19.92054
10.46400 -20.054479999999998
10.46500 -20.186490000000003
10.46600 -20.31654
10.46700 -20.44463
10.46800 -20.57073
10.46900 -20.69484
10.47000 -20.81694
10.47100 -20.93701
10.47200 -21.05505
10.47300 -21.17103
10.47400 -21.28495
10.47500 -21.39679
10.47600 -21.506529999999998
10.47700 -21.614169999999998
10.47800 -21.71969
10.47900 -21.82308
10.48000 -21.92432
10.48100 -22.02341
10.48200 -22.12033
10.48300 -22.21507
10.48400 -22.30762
10.48500 -22.39798
10.48600 -22.48611
10.48700 -22.57203
10.48800 -22.65572
10.48900 -22.73716
10.49000 -22.81635
10.49100 -22.89329
10.49200 -22.967950000000002
10.49300 -23.04033
10.49400 -23.11043
10.49500 -23.17823
10.49600 -23.243730000000003
10.49700 -23.30691
10.49800 -23.36777
10.49900 -23.42631
10.50000 -23.48252
10.50100 -23.53638
10.50200 -23.58789
10.50300 -23.637050000000002
10.50400 -23.68385
10.50500 -23.728279999999998
10.50600 -23.77034
10.50700 -23.81002
10.50800 -23.84731
10.50900 -23.88222
10.51000 -23.914730000000002
10.51100 -23.94484
10.51200 -23.972550000000002
10.51300 -23.99784
10.51400 -24.02073
10.51500 -24.0412
10.51600 -24.05926
10.51700 -24.07489
10.51800 -24.08809
10.51900 -24.09887
10.52000 -24.107219999999998
10.52100 -24.11314
10.52200 -24.11663
10.52300 -24.11768
10.52400 -24.1163
10.52500 -24.11249
10.52600 -24.10623
10.52700 -24.097540000000002
10.52800 -24.08641
10.52900 -24.072850000000003
10.53000 -24.05685
10.53100 -24.03841
10.53200 -24.01754
10.53300 -23.994229999999998
10.53400 -23.968500000000002
10.53500 -23.940330000000003
10.53600 -23.90974
10.53700 -23.876720000000002
10.53800 -23.84127
10.53900 -23.8034
10.54000 -23.763119999999997
10.54100 -23.72042
10.54200 -23.67531
10.54300 -23.62779
10.54400 -23.57786
10.54500 -23.52554
10.54600 -23.47082
10.54700 -23.41371
10.54800 -23.35422
10.54900 -23.29234
10.55000 -23.22809
10.55100 -23.16147
10.55200 -23.092489999999998
10.55300 -23.021150000000002
10.55400 -22.94746
10.55500 -22.87144
10.55600 -22.79307
10.55700 -22.71238
10.55800 -22.629369999999998
10.55900 -22.54405
10.56000 -22.45643
10.56100 -22.36651
10.56200 -22.27431
10.56300 -22.17983
10.56400 -22.08308
10.56500 -21.98408
10.56600 -21.882830000000002
10.56700 -21.77934
10.56800 -21.67362
10.56900 -21.56568
10.57000 -21.45554
10.57100 -21.3432
10.57200 -21.22867
10.57300 -21.11197
10.57400 -20.99311
10.57500 -20.87209
10.57600 -20.748939999999997
10.57700 -20.62366
10.57800 -20.49626
10.57900 -20.36676
10.58000 -20.23517
10.58100 -20.1015
10.58200 -19.96578
10.58300 -19.828000000000003
10.58400 -19.68818
10.58500 -19.54635
10.58600 -19.40251
10.58700 -19.25667
10.58800 -19.10886
10.58900 -18.95908
10.59000 -18.80736
10.59100 -18.6537
10.59200 -18.49813
10.59300 -18.34066
10.59400 -18.1813
10.59500 -18.02007
10.59600 -17.857
10.59700 -17.69209
10.59800 -17.52536
10.59900 -17.356830000000002
10.60000 -17.18651
10.60100 -17.01443
10.60200 -16.84061
10.60300 -16.66505
10.60400 -16.48778
10.60500 -16.30881
10.60600 -16.12817
10.60700 -15.945870000000001
10.60800 -15.76193
10.60900 -15.57637
10.61000 -15.3892
10.61100 -15.20046
10.61200 -15.01015
10.61300 -14.818290000000001
10.61400 -14.62491
10.61500 -14.430029999999999
10.61600 -14.23366
10.61700 -14.035829999999999
10.61800 -13.83655
10.61900 -13.63585
10.62000 -13.43375
10.62100 -13.23026
10.62200 -13.02541
10.62300 -12.819230000000001
10.62400 -12.611720000000002
10.62500 -12.40292
10.62600 -12.19284
10.62700 -11.9815
10.62800 -11.76894
10.62900 -11.55516
10.63000 -11.3402
10.63100 -11.12407
10.63200 -10.9068
10.63300 -10.688400000000001
10.63400 -10.46891
10.63500 -10.24834
10.63600 -10.026720000000001
10.63700 -9.8040678
10.63800 -9.580408799999999
10.63900 -9.355766299999999
10.64000 -9.1301627
10.64100 -8.9036219
10.64200 -8.6761668
10.64300 -8.447821399999999
10.64400 -8.2186095
10.64500 -7.9885542
10.64600 -7.7576801
10.64700 -7.526010299999999
10.64800 -7.2935693
10.64900 -7.0603810000000005
10.65000 -6.8264693
10.65100 -6.5918587
10.65200 -6.3565738
10.65300 -6.1206389
10.65400 -5.8840785
10.65500 -5.6469172
10.65600 -5.4091796
10.65700 -5.1708903
10.65800 -4.932073900000001
10.65900 -4.6927553
10.66000 -4.4529591
10.66100 -4.2127102999999995
10.66200 -3.9720338
10.66300 -3.7309546
10.66400 -3.4894977000000003
10.66500 -3.247688
10.66600 -3.0055502
10.66700 -2.7631098
10.66800 -2.5203917
10.66900 -2.2774208000000002
10.67000 -2.0342223
10.67100 -1.7908213999999998
10.67200 -1.5472428999999999
10.67300 -1.303512
10.67400 -1.0596539999999999
10.67500 -0.81569385
10.67600 -0.57165674
10.67700 -0.32756778000000003
10.67800 -0.083452126
10.67900 0.16066505
10.68000 0.40475857
10.68100 0.64880322
10.68200 0.89277383
10.68300 1.1366451
10.68400 1.380392
10.68500 1.6239891
10.68600 1.8674112999999999
10.68700 2.1106333
10.68800 2.3536298
10.68900 2.5963759
10.69000 2.8388462999999997
10.69100 3.0810161
10.69200 3.3228598999999996
10.69300 3.5643525
10.69400 3.8054693
10.69500 4.0461853
10.69600 4.2864755
10.69700 4.5263153
10.69800 4.7656801
10.69900 5.0045449
10.70000 5.242885299999999
10.70100 5.4806769
10.70200 5.7178952
10.70300 5.9545159
10.70400 6.1905149
10.70500 6.4258679999999995
10.70600 6.660550799999999
10.70700 6.89454
10.70800 7.1278118
10.70900 7.3603421
10.71000 7.592107400000001
10.71100 7.8230835
10.71200 8.0532476
10.71300 8.2825765
10.71400 8.5110463
10.71500 8.738634000000001
10.71600 8.965316399999999
10.71700 9.1910712
10.71800 9.4158746
10.71900 9.6397042
10.72000 9.8625369
10.72100 10.08435
10.72200 10.305119999999999
10.72300 10.52483
10.72400 10.74344
10.72500 10.96095
10.72600 11.177330000000001
10.72700 11.39255
10.72800 11.6066
10.72900 11.81945
10.73000 12.03108
10.73100 12.24147
10.73200 12.450600000000001
10.73300 12.65844
10.73400 12.864980000000001
10.73500 13.07019
10.73600 13.274059999999999
10.73700 13.476560000000001
10.73800 13.67767
10.73900 13.877369999999999
10.74000 14.075650000000001
10.74100 14.272480000000002
10.74200 14.46784
10.74300 14.66171
10.74400 14.85408
10.74500 15.044920000000001
10.74600 15.234210000000001
10.74700 15.42195
10.74800 15.6081
10.74900 15.79265
10.75000 15.97558
10.75100 16.15688
10.75200 16.33652
10.75300 16.514480000000002
10.75400 16.690759999999997
10.75500 16.86533
10.75600 17.03818
10.75700 17.20929
10.75800 17.37863
10.75900 17.5462
10.76000 17.71198
10.76100 17.87596
10.76200 18.0381
10.76300 18.198410000000003
10.76400 18.35687
10.76500 18.513450000000002
10.76600 18.66814
10.76700 18.82094
10.76800 18.97181
10.76900 19.12076
10.77000 19.26776
10.77100 19.4128
10.77200 19.55587
10.77300 19.696939999999998
10.77400 19.836019999999998
10.77500 19.97308
10.77600 20.10812
10.77700 20.241110000000003
10.77800 20.37205
10.77900 20.50093
10.78000 20.62773
10.78100 20.75243
10.78200 20.87504
10.78300 20.995530000000002
10.78400 21.11391
10.78500 21.23014
10.78600 21.34423
10.78700 21.45617
10.78800 21.56594
10.78900 21.67353
10.79000 21.77894
10.79100 21.88215
10.79200 21.983159999999998
10.79300 22.08195
10.79400 22.17852
10.79500 22.27286
10.79600 22.36496
10.79700 22.45481
10.79800 22.54241
10.79900 22.62774
10.80000 22.7108
10.80100 22.79159
10.80200 22.87008
10.80300 22.94629
10.80400 23.0202
10.80500 23.09181
10.80600 23.1611
10.80700 23.22809
10.80800 23.29275
10.80900 23.35508
10.81000 23.41508
10.81100 23.47275
10.81200 23.528080000000003
10.81300 23.58107
10.81400 23.63171
10.81500 23.68
10.81600 23.72594
10.81700 23.76952
10.81800 23.81074
10.81900 23.849600000000002
10.82000 23.88609
10.82100 23.92023
10.82200 23.951990000000002
10.82300 23.98139
10.82400 24.008409999999998
10.82500 24.033070000000002
10.82600 24.05535
10.82700 24.07527
10.82800 24.09281
10.82900 24.10798
10.83000 24.12078
10.83100 24.1312
10.83200 24.13926
10.83300 24.14495
10.83400 24.14827
10.83500 24.14922
10.83600 24.14781
10.83700 24.14404
10.83800 24.13791
10.83900 24.12942
10.84000 24.118570000000002
10.84100 24.10537
10.84200 24.08983
10.84300 24.07194
10.84400 24.05171
10.84500 24.029139999999998
10.84600 24.00424
10.84700 23.97701
10.84800 23.94746
10.84900 23.9156
10.85000 23.881420000000002
10.85100 23.84493
10.85200 23.80614
10.85300 23.76506
10.85400 23.721690000000002
10.85500 23.67604
10.85600 23.62812
10.85700 23.57793
10.85800 23.525470000000002
10.85900 23.470769999999998
10.86000 23.413819999999998
10.86100 23.35463
10.86200 23.29322
10.86300 23.22959
10.86400 23.16374
10.86500 23.0957
10.86600 23.02546
10.86700 22.95303
10.86800 22.87844
10.86900 22.801679999999998
10.87000 22.72276
10.87100 22.6417
10.87200 22.558510000000002
10.87300 22.4732
10.87400 22.38578
10.87500 22.29625
10.87600 22.20464
10.87700 22.11095
10.87800 22.0152
10.87900 21.91739
10.88000 21.817539999999997
10.88100 21.71566
10.88200 21.61177
10.88300 21.505879999999998
10.88400 21.39799
10.88500 21.28813
10.88600 21.17631
10.88700 21.06254
10.88800 20.94684
10.88900 20.82922
10.89000 20.70969
10.89100 20.58827
10.89200 20.464969999999997
10.89300 20.33982
10.89400 20.21282
10.89500 20.08399
10.89600 19.95334
10.89700 19.820899999999998
10.89800 19.68667
10.89900 19.55068
10.90000 19.41293
10.90100 19.27345
10.90200 19.13225
10.90300 18.989359999999998
10.90400 18.84477
10.90500 18.69852
10.90600 18.550620000000002
10.90700 18.40109
10.90800 18.249950000000002
10.90900 18.0972
10.91000 17.94288
10.91100 17.78699
10.91200 17.629559999999998
10.91300 17.47061
10.91400 17.31015
10.91500 17.1482
10.91600 16.98479
10.91700 16.81992
10.91800 16.65362
10.91900 16.48591
10.92000 16.31681
10.92100 16.146340000000002
10.92200 15.97452
10.92300 15.80136
10.92400 15.62689
10.92500 15.45112
10.92600 15.274080000000001
10.92700 15.095790000000001
10.92800 14.91627
10.92900 14.735529999999999
10.93000 14.55361
10.93100 14.37051
10.93200 14.18627
10.93300 14.000889999999998
10.93400 13.814409999999999
10.93500 13.626840000000001
10.93600 13.43821
10.93700 13.24853
10.93800 13.057830000000001
10.93900 12.86612
10.94000 12.67344
10.94100 12.479800000000001
10.94200 12.285219999999999
10.94300 12.08972
10.94400 11.89334
10.94500 11.69608
10.94600 11.49797
10.94700 11.29903
10.94800 11.09929
10.94900 10.898760000000001
10.95000 10.697479999999999
10.95100 10.49545
10.95200 10.29271
10.95300 10.08928
10.95400 9.8851718
10.95500 9.6804164
10.95600 9.4750345
10.95700 9.2690483
10.95800 9.0624809
10.95900 8.855354799999999
10.96000 8.6476929
10.96100 8.4395178
10.96200 8.230852299999999
10.96300 8.021719
10.96400 7.8121409
10.96500 7.6021403
10.96600 7.391740400000001
10.96700 7.1809635
10.96800 6.9698326
10.96900 6.758370299999999
10.97000 6.5465994
10.97100 6.3345424999999995
10.97200 6.122222900000001
10.97300 5.9096630999999995
10.97400 5.696886
10.97500 5.4839142
10.97600 5.2707706
10.97700 5.057478
10.97800 4.8440591
10.97900 4.6305366
10.98000 4.4169333
10.98100 4.2032722
10.98200 3.9895758000000003
10.98300 3.7758671
10.98400 3.5621684
10.98500 3.3485025000000004
10.98600 3.1348925
10.98700 2.9213605
10.98800 2.7079295
10.98900 2.494622
10.99000 2.2814605
10.99100 2.0684676
10.99200 1.8556658
10.99300 1.6430772999999999
10.99400 1.4307246
10.99500 1.2186298
10.99600 1.0068153
10.99700 0.7953030999999999
10.99800 0.5841152700000001
10.99900 0.37327379
11.00000 0.16280045999999998
11.00100 -0.047282907
11.00200 -0.25695461999999997
11.00300 -0.46619312
11.00400 -0.6749768700000001
11.00500 -0.8832845799999999
11.00600 -1.0910950000000001
11.00700 -1.2983868
11.00800 -1.5051389
11.00900 -1.7113304
11.01000 -1.9169403000000003
11.01100 -2.1219479
11.01200 -2.3263326
11.01300 -2.5300736
11.01400 -2.7331505
11.01500 -2.9355428999999997
11.01600 -3.1372305000000003
11.01700 -3.3381931
11.01800 -3.5384104
11.01900 -3.7378624
11.02000 -3.9365295000000002
11.02100 -4.1343916
11.02200 -4.3314289
11.02300 -4.527622099999999
11.02400 -4.7229514
11.02500 -4.917396999999999
11.02600 -5.11094
11.02700 -5.3035613
11.02800 -5.4952417
11.02900 -5.685962399999999
11.03000 -5.8757044
11.03100 -6.0644489
11.03200 -6.2521778
11.03300 -6.4388722
11.03400 -6.624513899999999
11.03500 -6.809084899999999
11.03600 -6.992567299999999
11.03700 -7.174944099999999
11.03800 -7.3561974
11.03900 -7.536309200000001
11.04000 -7.715262500000001
11.04100 -7.8930408
11.04200 -8.069627
11.04300 -8.245004699999999
11.04400 -8.4191576
11.04500 -8.5920684
11.04600 -8.7637216
11.04700 -8.934101499999999
11.04800 -9.1031924
11.04900 -9.270978000000001
11.05000 -9.4374433
11.05100 -9.6025735
11.05200 -9.7663529
11.05300 -9.9287666
11.05400 -10.0898
11.05500 -10.24944
11.05600 -10.40767
11.05700 -10.56447
11.05800 -10.71984
11.05900 -10.87375
11.06000 -11.0262
11.06100 -11.17717
11.06200 -11.32665
11.06300 -11.47462
11.06400 -11.62107
11.06500 -11.76599
11.06600 -11.90936
11.06700 -12.05118
11.06800 -12.19142
11.06900 -12.33008
11.07000 -12.46715
11.07100 -12.60262
11.07200 -12.73646
11.07300 -12.86868
11.07400 -12.999260000000001
11.07500 -13.12819
11.07600 -13.25545
11.07700 -13.38105
11.07800 -13.504959999999999
11.07900 -13.62718
11.08000 -13.74771
11.08100 -13.86652
11.08200 -13.983609999999999
11.08300 -14.09897
11.08400 -14.2126
11.08500 -14.324480000000001
11.08600 -14.4346
11.08700 -14.54297
11.08800 -14.649560000000001
11.08900 -14.754380000000001
11.09000 -14.857409999999998
11.09100 -14.95865
11.09200 -15.058079999999999
11.09300 -15.15571
11.09400 -15.251529999999999
11.09500 -15.34552
11.09600 -15.437690000000002
11.09700 -15.528020000000001
11.09800 -15.616520000000001
11.09900 -15.70317
11.10000 -15.787960000000002
11.10100 -15.870899999999999
11.10200 -15.951979999999999
11.10300 -16.031200000000002
11.10400 -16.108539999999998
11.10500 -16.184
11.10600 -16.25758
11.10700 -16.329279999999997
11.10800 -16.39909
11.10900 -16.467010000000002
11.11000 -16.53303
11.11100 -16.59715
11.11200 -16.659370000000003
11.11300 -16.71969
11.11400 -16.778100000000002
11.11500 -16.8346
11.11600 -16.889190000000003
11.11700 -16.94187
11.11800 -16.99264
11.11900 -17.04149
11.12000 -17.088420000000003
11.12100 -17.13344
11.12200 -17.176540000000003
11.12300 -17.21773
11.12400 -17.25699
11.12500 -17.29434
11.12600 -17.32977
11.12700 -17.36328
11.12800 -17.394879999999997
11.12900 -17.42456
11.13000 -17.45233
11.13100 -17.47818
11.13200 -17.502119999999998
11.13300 -17.52415
11.13400 -17.54427
11.13500 -17.56249
11.13600 -17.5788
11.13700 -17.59321
11.13800 -17.60571
11.13900 -17.616329999999998
11.14000 -17.62504
11.14100 -17.63187
11.14200 -17.63681
11.14300 -17.63986
11.14400 -17.64104
11.14500 -17.64034
11.14600 -17.63777
11.14700 -17.63333
11.14800 -17.627029999999998
11.14900 -17.61888
11.15000 -17.60887
11.15100 -17.597009999999997
11.15200 -17.58332
11.15300 -17.56779
11.15400 -17.55043
11.15500 -17.53124
11.15600 -17.51025
11.15700 -17.487440000000003
11.15800 -17.46283
11.15900 -17.43642
11.16000 -17.40822
11.16100 -17.37825
11.16200 -17.34649
11.16300 -17.31297
11.16400 -17.2777
11.16500 -17.240669999999998
11.16600 -17.20189
11.16700 -17.16139
11.16800 -17.11915
11.16900 -17.0752
11.17000 -17.02954
11.17100 -16.98217
11.17200 -16.93312
11.17300 -16.88238
11.17400 -16.82997
11.17500 -16.77589
11.17600 -16.72017
11.17700 -16.66279
11.17800 -16.60379
11.17900 -16.54316
11.18000 -16.480919999999998
11.18100 -16.41707
11.18200 -16.35164
11.18300 -16.28462
11.18400 -16.21604
11.18500 -16.145899999999997
11.18600 -16.07421
11.18700 -16.00099
11.18800 -15.92624
11.18900 -15.84999
11.19000 -15.772240000000002
11.19100 -15.69301
11.19200 -15.612300000000001
11.19300 -15.53013
11.19400 -15.44652
11.19500 -15.361469999999999
11.19600 -15.275
11.19700 -15.18711
11.19800 -15.097840000000001
11.19900 -15.00718
11.20000 -14.915149999999999
11.20100 -14.82177
11.20200 -14.727039999999999
11.20300 -14.630989999999999
11.20400 -14.53361
11.20500 -14.43494
11.20600 -14.33498
11.20700 -14.23375
11.20800 -14.131250000000001
11.20900 -14.027510000000001
11.21000 -13.92254
11.21100 -13.81635
11.21200 -13.708960000000001
11.21300 -13.600380000000001
11.21400 -13.490630000000001
11.21500 -13.37972
11.21600 -13.267660000000001
11.21700 -13.15448
11.21800 -13.040180000000001
11.21900 -12.92478
11.22000 -12.808300000000001
11.22100 -12.690760000000001
11.22200 -12.572159999999998
11.22300 -12.452530000000001
11.22400 -12.33187
11.22500 -12.21022
11.22600 -12.08757
11.22700 -11.96396
11.22800 -11.839379999999998
11.22900 -11.71387
11.23000 -11.58744
11.23100 -11.460099999999999
11.23200 -11.331869999999999
11.23300 -11.202760000000001
11.23400 -11.072799999999999
11.23500 -10.942
11.23600 -10.810369999999999
11.23700 -10.67794
11.23800 -10.54471
11.23900 -10.41071
11.24000 -10.27595
11.24100 -10.14046
11.24200 -10.00423
11.24300 -9.867303099999999
11.24400 -9.729681900000001
11.24500 -9.5913865
11.24600 -9.452433899999999
11.24700 -9.3128406
11.24800 -9.1726243
11.24900 -9.0318017
11.25000 -8.8903889
11.25100 -8.7484039
11.25200 -8.6058632
11.25300 -8.4627837
11.25400 -8.319182699999999
11.25500 -8.175078
11.25600 -8.030486100000001
11.25700 -7.885424
11.25800 -7.7399097
11.25900 -7.5939596
11.26000 -7.4475914
11.26100 -7.3008223999999995
11.26200 -7.1536697
11.26300 -7.0061504999999995
11.26400 -6.8582818
11.26500 -6.710081499999999
11.26600 -6.5615661
11.26700 -6.4127535
11.26800 -6.2636599
11.26900 -6.1143029
11.27000 -5.9647001
11.27100 -5.8148682
11.27200 -5.6648243
11.27300 -5.5145852
11.27400 -5.3641684000000005
11.27500 -5.2135903
11.27600 -5.0628684
11.27700 -4.9120191
11.27800 -4.761059599999999
11.27900 -4.6100065
11.28000 -4.4588767
11.28100 -4.3076865
11.28200 -4.1564532000000005
11.28300 -4.005193
11.28400 -3.8539227
11.28500 -3.7026588
11.28600 -3.551418
11.28700 -3.4002163000000003
11.28800 -3.2490708
11.28900 -3.0979976
11.29000 -2.9470131
11.29100 -2.7961336
11.29200 -2.6453754
11.29300 -2.4947548
11.29400 -2.3442879
11.29500 -2.1939911
11.29600 -2.0438801
11.29700 -1.8939713
11.29800 -1.7442803999999998
11.29900 -1.5948234
11.30000 -1.4456161
11.30100 -1.2966744000000001
11.30200 -1.1480139
11.30300 -0.99965017
11.30400 -0.8515986600000001
11.30500 -0.70387488
11.30600 -0.55649406
11.30700 -0.40947147999999994
11.30800 -0.26282219
11.30900 -0.11656124000000001
11.31000 0.029296434
11.31100 0.17473603
11.31200 0.31974283000000003
11.31300 0.46430221
11.31400 0.60839965
11.31500 0.75202067
11.31600 0.89515094
11.31700 1.0377763
11.31800 1.1798825000000002
11.31900 1.3214556
11.32000 1.4624814
11.32100 1.602946
11.32200 1.7428356999999999
11.32300 1.8821368
11.32400 2.0208355
11.32500 2.1589182
11.32600 2.2963714
11.32700 2.4331817
11.32800 2.5693359
11.32900 2.7048206
11.33000 2.8396228
11.33100 2.9737296
11.33200 3.1071277
11.33300 3.2398048999999998
11.33400 3.371748
11.33500 3.5029445
11.33600 3.6333822000000002
11.33700 3.7630486999999997
11.33800 3.8919322
11.33900 4.0200204
11.34000 4.147301199999999
11.34100 4.2737633
11.34200 4.399394999999999
11.34300 4.5241851
11.34400 4.6481222
11.34500 4.7711950000000005
11.34600 4.893392700000001
11.34700 5.014704500000001
11.34800 5.1351201
11.34900 5.2546285
11.35000 5.3732194
11.35100 5.4908831
11.35200 5.6076091
11.35300 5.7233874
11.35400 5.8382083
11.35500 5.9520621
11.35600 6.0649391
11.35700 6.1768301
11.35800 6.287726
11.35900 6.3976169
11.36000 6.5064944
11.36100 6.614349
11.36200 6.7211725
11.36300 6.8269557999999995
11.36400 6.9316901
11.36500 7.0353672000000005
11.36600 7.137978100000001
11.36700 7.239515300000001
11.36800 7.33997
11.36900 7.4393347
11.37000 7.537601100000001
11.37100 7.634761900000001
11.37200 7.7308088999999995
11.37300 7.8257352000000004
11.37400 7.9195336
11.37500 8.0121972
11.37600 8.1037186
11.37700 8.1940919
11.37800 8.283309599999999
11.37900 8.3713658
11.38000 8.458254499999999
11.38100 8.5439697
11.38200 8.6285055
11.38300 8.7118559
11.38400 8.7940164
11.38500 8.8749804
11.38600 8.954743299999999
11.38700 9.0333007
11.38800 9.1106467
11.38900 9.1867775
11.39000 9.2616878
11.39100 9.335373299999999
11.39200 9.4078302
11.39300 9.4790541
11.39400 9.5490403
11.39500 9.617785399999999
11.39600 9.6852854
11.39700 9.7515374
11.39800 9.8165371
11.39900 9.8802812
11.40000 9.942767
11.40100 10.00399
11.40200 10.06395
11.40300 10.122639999999999
11.40400 10.180060000000001
11.40500 10.23621
11.40600 10.29108
11.40700 10.34468
11.40800 10.39699
11.40900 10.44803
11.41000 10.497779999999999
11.41100 10.54624
11.41200 10.59342
11.41300 10.63932
11.41400 10.683919999999999
11.41500 10.72723
11.41600 10.76925
11.41700 10.80998
11.41800 10.84942
11.41900 10.88757
11.42000 10.92442
11.42100 10.95999
11.42200 10.99426
11.42300 11.027230000000001
11.42400 11.05892
11.42500 11.089319999999999
11.42600 11.11843
11.42700 11.14624
11.42800 11.17277
11.42900 11.19802
11.43000 11.22198
11.43100 11.24465
11.43200 11.26604
11.43300 11.286150000000001
11.43400 11.30498
11.43500 11.32254
11.43600 11.33882
11.43700 11.35382
11.43800 11.367560000000001
11.43900 11.38002
11.44000 11.39122
11.44100 11.40116
11.44200 11.40983
11.44300 11.41725
11.44400 11.42341
11.44500 11.42832
11.44600 11.43199
11.44700 11.4344
11.44800 11.43558
11.44900 11.43552
11.45000 11.43422
11.45100 11.43169
11.45200 11.42794
11.45300 11.422970000000001
11.45400 11.41677
11.45500 11.409370000000001
11.45600 11.40076
11.45700 11.390939999999999
11.45800 11.37993
11.45900 11.36772
11.46000 11.35432
11.46100 11.33975
11.46200 11.32399
11.46300 11.30706
11.46400 11.288969999999999
11.46500 11.26971
11.46600 11.24931
11.46700 11.22775
11.46800 11.20505
11.46900 11.18121
11.47000 11.15624
11.47100 11.13015
11.47200 11.10294
11.47300 11.07462
11.47400 11.0452
11.47500 11.01468
11.47600 10.98306
11.47700 10.95037
11.47800 10.91659
11.47900 10.88175
11.48000 10.845839999999999
11.48100 10.808869999999999
11.48200 10.77086
11.48300 10.73181
11.48400 10.69172
11.48500 10.6506
11.48600 10.60847
11.48700 10.565330000000001
11.48800 10.521189999999999
11.48900 10.47605
11.49000 10.42992
11.49100 10.382819999999999
11.49200 10.33475
11.49300 10.28572
11.49400 10.23573
11.49500 10.184809999999999
11.49600 10.13294
11.49700 10.08015
11.49800 10.026440000000001
11.49900 9.971828
11.50000 9.916311499999999
11.50100 9.859903899999999
11.50200 9.802614199999999
11.50300 9.7444519
11.50400 9.685425500000001
11.50500 9.625544399999999
11.50600 9.5648177
11.50700 9.5032543
11.50800 9.4408639
11.50900 9.3776554
11.51000 9.3136385
11.51100 9.2488222
11.51200 9.1832168
11.51300 9.1168314
11.51400 9.0496756
11.51500 8.9817584
11.51600 8.9130901
11.51700 8.8436805
11.51800 8.77354
11.51900 8.7026775
11.52000 8.6311035
11.52100 8.5588284
11.52200 8.4858619
11.52300 8.4122136
11.52400 8.3378941
11.52500 8.2629137
11.52600 8.1872828
11.52700 8.111011999999999
11.52800 8.034110799999999
11.52900 7.956590500000001
11.53000 7.878460700000001
11.53100 7.799732700000001
11.53200 7.720416800000001
11.53300 7.640522700000001
11.53400 7.560061699999999
11.53500 7.479044
11.53600 7.397480300000001
11.53700 7.3153809
11.53800 7.2327562
11.53900 7.1496173999999995
11.54000 7.065974199999999
11.54100 6.9818377
11.54200 6.8972185
11.54300 6.8121269
11.54400 6.7265742
11.54500 6.6405699
11.54600 6.5541252
11.54700 6.4672507
11.54800 6.3799568
11.54900 6.292254499999999
11.55000 6.204154
11.55100 6.1156657
11.55200 6.0268003
11.55300 5.9375688
11.55400 5.8479816
11.55500 5.758049
11.55600 5.6677818
11.55700 5.577190600000001
11.55800 5.4862861
11.55900 5.395079
11.56000 5.3035796
11.56100 5.2117985
11.56200 5.1197466
11.56300 5.0274342
11.56400 4.9348719
11.56500 4.8420705
11.56600 4.7490403
11.56700 4.655791799999999
11.56800 4.5623355
11.56900 4.468682
11.57000 4.3748416
11.57100 4.280825
11.57200 4.1866425
11.57300 4.0923044
11.57400 3.9978214
11.57500 3.9032035
11.57600 3.8084610999999997
11.57700 3.7136044
11.57800 3.6186438
11.57900 3.5235897
11.58000 3.4284521
11.58100 3.3332411
11.58200 3.2379672
11.58300 3.1426404
11.58400 3.0472707000000003
11.58500 2.9518684
11.58600 2.8564434
11.58700 2.7610058
11.58800 2.6655655
11.58900 2.5701324000000003
11.59000 2.4747163
11.59100 2.3793271000000003
11.59200 2.2839744
11.59300 2.188668
11.59400 2.0934176
11.59500 1.9982324999999999
11.59600 1.9031223
11.59700 1.8080965
11.59800 1.7131645
11.59900 1.6183356
11.60000 1.5236191
11.60100 1.4290239999999998
11.60200 1.3345595
11.60300 1.2402349
11.60400 1.1460591
11.60500 1.0520412
11.60600 0.95818993
11.60700 0.86451443
11.60800 0.7710234300000001
11.60900 0.67772572
11.61000 0.58463006
11.61100 0.49174521
11.61200 0.39907982999999997
11.61300 0.30664254
11.61400 0.21444194
11.61500 0.12248647
11.61600 0.03078462
11.61700 -0.06065526400000001
11.61800 -0.15182487
11.61900 -0.24271593
11.62000 -0.3333203
11.62100 -0.42362991000000005
11.62200 -0.51363669
11.62300 -0.60333274
11.62400 -0.69271019
11.62500 -0.7817611999999999
11.62600 -0.8704782499999999
11.62700 -0.95885359
11.62800 -1.0468798
11.62900 -1.1345494
11.63000 -1.221855
11.63100 -1.3087894
11.63200 -1.3953454
11.63300 -1.4815159
11.63400 -1.5672939000000001
11.63500 -1.6526725
11.63600 -1.7376448999999998
11.63700 -1.8222043
11.63800 -1.9063439000000002
11.63900 -1.9900571999999999
11.64000 -2.0733375
11.64100 -2.1561785
11.64200 -2.2385735
11.64300 -2.3205163
11.64400 -2.4020005
11.64500 -2.4830200000000002
11.64600 -2.5635684
11.64700 -2.6436398
11.64800 -2.7232278
11.64900 -2.8023267
11.65000 -2.8809303
11.65100 -2.9590329
11.65200 -3.0366287
11.65300 -3.113712
11.65400 -3.1902771000000003
11.65500 -3.2663184999999997
11.65600 -3.3418309
11.65700 -3.4168087
11.65800 -3.4912467000000005
11.65900 -3.5651397
11.66000 -3.6384828000000002
11.66100 -3.7112709
11.66200 -3.7834991
11.66300 -3.8551629
11.66400 -3.9262574000000003
11.66500 -3.9967783
11.66600 -4.066721
11.66700 -4.1360814
11.66800 -4.2048551000000005
11.66900 -4.273038
11.67000 -4.3406259
11.67100 -4.4076148
11.67200 -4.474001400000001
11.67300 -4.5397814
11.67400 -4.6049513
11.67500 -4.6695072
11.67600 -4.7334459
11.67700 -4.7967635
11.67800 -4.859456799999999
11.67900 -4.921522400000001
11.68000 -4.9829569
11.68100 -5.043757
11.68200 -5.1039197000000005
11.68300 -5.1634416000000005
11.68400 -5.2223198
11.68500 -5.2805513
11.68600 -5.338133099999999
11.68700 -5.3950623
11.68800 -5.451336100000001
11.68900 -5.5069517
11.69000 -5.5619065
11.69100 -5.6161977
11.69200 -5.6698233
11.69300 -5.7227805
11.69400 -5.7750676
11.69500 -5.8266819
11.69600 -5.8776215
11.69700 -5.9278846000000005
11.69800 -5.9774689
11.69900 -6.0263731
11.70000 -6.0745955
11.70100 -6.1221346
11.70200 -6.168989099999999
11.70300 -6.2151574
11.70400 -6.2606387
11.70500 -6.3054316
11.70600 -6.3495353
11.70700 -6.3929483
11.70800 -6.43567
11.70900 -6.4776994000000006
11.71000 -6.519036
11.71100 -6.5596797
11.71200 -6.5996289
11.71300 -6.6388838
11.71400 -6.677443499999999
11.71500 -6.715308100000001
11.71600 -6.7524761
11.71700 -6.7889482
11.71800 -6.8247236000000004
11.71900 -6.859801699999999
11.72000 -6.8941824
11.72100 -6.927865699999999
11.72200 -6.960851699999999
11.72300 -6.993139499999999
11.72400 -7.024729300000001
11.72500 -7.0556216
11.72600 -7.085815800000001
11.72700 -7.1153127
11.72800 -7.144112099999999
11.72900 -7.1722142
11.73000 -7.199619
11.73100 -7.2263278
11.73200 -7.2523408
11.73300 -7.277657799999999
11.73400 -7.302280499999999
11.73500 -7.3262095
11.73600 -7.3494456999999995
11.73700 -7.3719904000000005
11.73800 -7.393844400000001
11.73900 -7.415008500000001
11.74000 -7.4354842
11.74100 -7.455273
11.74200 -7.4743763
11.74300 -7.4927956
11.74400 -7.5105324
11.74500 -7.5275876
11.74600 -7.5439632
11.74700 -7.5596616
11.74800 -7.5746834
11.74900 -7.589031
11.75000 -7.6027058
11.75100 -7.615710000000001
11.75200 -7.628044500000001
11.75300 -7.6397121
11.75400 -7.6507136000000004
11.75500 -7.661052
11.75600 -7.6707281
11.75700 -7.679744800000001
11.75800 -7.6881029000000005
11.75900 -7.6958053
11.76000 -7.7028535
11.76100 -7.7092499
11.76200 -7.7149965
11.76300 -7.7200957
11.76400 -7.7245489
11.76500 -7.7283591
11.76600 -7.7315286
11.76700 -7.7340595
11.76800 -7.7359542
11.76900 -7.7372156
11.77000 -7.7378467
11.77100 -7.737849700000001
11.77200 -7.7372275
11.77300 -7.7359833
11.77400 -7.7341191
11.77500 -7.7316388
11.77600 -7.728544599999999
11.77700 -7.724840199999999
11.77800 -7.7205284999999995
11.77900 -7.715612600000001
11.78000 -7.7100954999999995
11.78100 -7.7039808
11.78200 -7.6972716
11.78300 -7.6899714999999995
11.78400 -7.682082799999999
11.78500 -7.673609300000001
11.78600 -7.6645546
11.78700 -7.654921000000001
11.78800 -7.644712200000001
11.78900 -7.6339319
11.79000 -7.6225825
11.79100 -7.6106675
11.79200 -7.598190000000001
11.79300 -7.585153
11.79400 -7.5715594
11.79500 -7.557413
11.79600 -7.5427159999999995
11.79700 -7.527472100000001
11.79800 -7.511685
11.79900 -7.4953571
11.80000 -7.478492
11.80100 -7.4610926
11.80200 -7.4431628
11.80300 -7.424705500000001
11.80400 -7.4057243999999995
11.80500 -7.386222500000001
11.80600 -7.3662035
11.80700 -7.345671199999999
11.80800 -7.324629300000001
11.80900 -7.303080700000001
11.81000 -7.2810292
11.81100 -7.258479299999999
11.81200 -7.2354347
11.81300 -7.2118983
11.81400 -7.187874599999999
11.81500 -7.163367399999999
11.81600 -7.1383812
11.81700 -7.112918799999999
11.81800 -7.0869848
11.81900 -7.060582899999999
11.82000 -7.0337176
11.82100 -7.006391900000001
11.82200 -6.9786102
11.82300 -6.9503762
11.82400 -6.9216937000000005
11.82500 -6.8925664
11.82600 -6.862997999999999
11.82700 -6.8329923
11.82800 -6.8025529
11.82900 -6.7716837000000005
11.83000 -6.740387500000001
11.83100 -6.7086689
11.83200 -6.676530799999999
11.83300 -6.643977
11.83400 -6.6110104000000005
11.83500 -6.5776356
11.83600 -6.5438554
11.83700 -6.5096736
11.83800 -6.475094
11.83900 -6.4401193999999995
11.84000 -6.4047538
11.84100 -6.3690014
11.84200 -6.3328654
11.84300 -6.296349299999999
11.84400 -6.259457
11.84500 -6.2221918
11.84600 -6.184557799999999
11.84700 -6.1465587
11.84800 -6.1081987
11.84900 -6.069481000000001
11.85000 -6.0304098
11.85100 -5.9909884
11.85200 -5.9512209
11.85300 -5.9111115
11.85400 -5.8706634
11.85500 -5.8298804
11.85600 -5.7887666
11.85700 -5.7473253
11.85800 -5.7055607
11.85900 -5.6634761
11.86000 -5.6210753
11.86100 -5.5783618
11.86200 -5.5353392
11.86300 -5.4920111
11.86400 -5.4483809
11.86500 -5.4044519
11.86600 -5.3602278000000005
11.86700 -5.3157121
11.86800 -5.2709077
11.86900 -5.2258182
11.87000 -5.1804468
11.87100 -5.1347971
11.87200 -5.0888721
11.87300 -5.0426751
11.87400 -4.996209599999999
11.87500 -4.9494788
11.87600 -4.9024861
11.87700 -4.8552345
11.87800 -4.8077278
11.87900 -4.7599688
11.88000 -4.7119614
11.88100 -4.6637084
11.88200 -4.6152137
11.88300 -4.5664806
11.88400 -4.5175128
11.88500 -4.4683132
11.88600 -4.4188857
11.88700 -4.3692332
11.88800 -4.3193594
11.88900 -4.2692676
11.89000 -4.2189616999999995
11.89100 -4.1684445
11.89200 -4.1177195
11.89300 -4.0667899
11.89400 -4.0156592
11.89500 -3.9643303
11.89600 -3.9128065
11.89700 -3.8610908999999998
11.89800 -3.8091864
11.89900 -3.7570961
11.90000 -3.7048232
11.90100 -3.6523703
11.90200 -3.5997406
11.90300 -3.5469368
11.90400 -3.4939617
11.90500 -3.4408182000000003
11.90600 -3.3875089
11.90700 -3.3340368000000002
11.90800 -3.2804046000000002
11.90900 -3.2266151
11.91000 -3.172671
11.91100 -3.1185754
11.91200 -3.0643307
11.91300 -3.0099399
11.91400 -2.9554058000000003
11.91500 -2.9007312
11.91600 -2.8459189
11.91700 -2.790972
11.91800 -2.7358932
11.91900 -2.6806857
11.92000 -2.6253523000000003
11.92100 -2.569896
11.92200 -2.5143195
11.92300 -2.4586259999999998
11.92400 -2.4028186
11.92500 -2.3468999
11.92600 -2.290873
11.92700 -2.2347411
11.92800 -2.1785067000000002
11.92900 -2.1221731
11.93000 -2.0657429
11.93100 -2.0092190999999997
11.93200 -1.9526044
11.93300 -1.8959017000000002
11.93400 -1.8391138000000002
11.93500 -1.7822432999999998
11.93600 -1.725293
11.93700 -1.6682655000000002
11.93800 -1.6111633
11.93900 -1.553989
11.94000 -1.4967453
11.94100 -1.4394346
11.94200 -1.3820594
11.94300 -1.3246223
11.94400 -1.2671257
11.94500 -1.2095721
11.94600 -1.1519641
11.94700 -1.094304
11.94800 -1.0365944999999999
11.94900 -0.9788380899999999
11.95000 -0.92103723
11.95100 -0.8631945599999999
11.95200 -0.80531267
11.95300 -0.7473941399999999
11.95400 -0.68944166
11.95500 -0.63145794
11.95600 -0.57344562
11.95700 -0.51540746
11.95800 -0.45734621
11.95900 -0.39926464999999994
11.96000 -0.34116551
11.96100 -0.28305161
11.96200 -0.22492571999999997
11.96300 -0.16679058
11.96400 -0.10864901
11.96500 -0.050503737
11.96600 0.0076425
11.96700 0.065786997
11.96800 0.12392703999999999
11.96900 0.18205997000000002
11.97000 0.24018309000000002
11.97100 0.29829377
11.97200 0.3563894
11.97300 0.41446737000000006
11.97400 0.47252504000000006
11.97500 0.5305599
11.97600 0.58856932
11.97700 0.64655077
11.97800 0.7045017100000001
11.97900 0.76241959
11.98000 0.8203018499999999
11.98100 0.8781459199999999
11.98200 0.9359492
11.98300 0.9937091699999999
11.98400 1.0514231
11.98500 1.1090885
11.98600 1.1667026
11.98700 1.2242628
11.98800 1.2817664
11.98900 1.3392107
11.99000 1.3965927
11.99100 1.4539098
11.99200 1.5111592
11.99300 1.5683379000000002
11.99400 1.6254431
11.99500 1.6824717
11.99600 1.7394209
11.99700 1.7962877
11.99800 1.8530689
11.99900 1.9097617
12.00000 1.966363
12.00100 2.0228697
12.00200 2.0792788
12.00300 2.1355871
12.00400 2.1917917
12.00500 2.2478895
12.00600 2.3038775
12.00700 2.3597525
12.00800 2.4155116
12.00900 2.4711518
12.01000 2.5266701
12.01100 2.5820635000000003
12.01200 2.6373291
12.01300 2.6924638
12.01400 2.7474647
12.01500 2.8023288
12.01600 2.8570529000000002
12.01700 2.9116342
12.01800 2.9660696
12.01900 3.0203562
12.02000 3.0744908
12.02100 3.1284701
12.02200 3.1822912000000003
12.02300 3.2359511
12.02400 3.2894462
12.02500 3.3427734
12.02600 3.3959296
12.02700 3.4489110000000003
12.02800 3.5017144
12.02900 3.5543367
12.03000 3.6067743
12.03100 3.6590236999999997
12.03200 3.7110813
12.03300 3.7629437
12.03400 3.8146070999999995
12.03500 3.8660683000000002
12.03600 3.9173238
12.03700 3.96837
12.03800 4.019203
12.03900 4.0698197
12.04000 4.1202161
12.04100 4.1703891
12.04200 4.2203348
12.04300 4.2700499
12.04400 4.3195307000000005
12.04500 4.3687738
12.04600 4.4177756
12.04700 4.4665325
12.04800 4.515041
12.04900 4.5632977
12.05000 4.6112988
12.05100 4.659041
12.05200 4.7065206
12.05300 4.7537342
12.05400 4.800678
12.05500 4.8473485
12.05600 4.8937421
12.05700 4.9398553
12.05800 4.9856842
12.05900 5.0312255
12.06000 5.0764751
12.06100 5.1214293
12.06200 5.1660847
12.06300 5.210437300000001
12.06400 5.2544832
12.06500 5.2982185
12.06600 5.3416397
12.06700 5.3847425
12.06800 5.427523
12.06900 5.4699771
12.07000 5.5121012
12.07100 5.5538911
12.07200 5.5953428
12.07300 5.6364521
12.07400 5.677215
12.07500 5.7176276999999995
12.07600 5.7576858
12.07700 5.7973854
12.07800 5.8367226
12.07900 5.8756933
12.08000 5.9142936
12.08100 5.9525196000000005
12.08200 5.990367
12.08300 6.0278319
12.08400 6.0649104000000005
12.08500 6.1015986
12.08600 6.1378926
12.08700 6.1737884
12.08800 6.2092818
12.08900 6.2443692
12.09000 6.2790461
12.09100 6.313309100000001
12.09200 6.347154100000001
12.09300 6.3805774
12.09400 6.413574499999999
12.09500 6.446141699999999
12.09600 6.478274600000001
12.09700 6.5099694
12.09800 6.5412223
12.09900 6.572029
12.10000 6.6023849
12.10100 6.6322863
12.10200 6.661729500000001
12.10300 6.690709999999999
12.10400 6.7192242
12.10500 6.747267399999999
12.10600 6.774836
12.10700 6.8019256
12.10800 6.828532399999999
12.10900 6.8546519
12.11000 6.880280399999999
12.11100 6.9054142
12.11200 6.9300488
12.11300 6.9541804
12.11400 6.9778055000000005
12.11500 7.0009202
12.11600 7.0235199999999995
12.11700 7.045602099999999
12.11800 7.067161800000001
12.11900 7.088195499999999
12.12000 7.1087003
12.12100 7.1286716
12.12200 7.1481057
12.12300 7.1669996
12.12400 7.185348900000001
12.12500 7.2031505
12.12600 7.2204001
12.12700 7.237094600000001
12.12800 7.2532304000000005
12.12900 7.2688036
12.13000 7.2838113
12.13100 7.298248999999999
12.13200 7.3121138000000006
12.13300 7.3254019
12.13400 7.338109600000001
12.13500 7.3502339
12.13600 7.361770400000001
12.13700 7.372716799999999
12.13800 7.383068700000001
12.13900 7.392823
12.14000 7.401976
12.14100 7.4105240000000006
12.14200 7.4184641
12.14300 7.4257925
12.14400 7.4325062
12.14500 7.4386022999999994
12.14600 7.444077
12.14700 7.4489266
12.14800 7.453148800000001
12.14900 7.456740000000001
12.15000 7.459697899999999
12.15100 7.462018700000001
12.15200 7.463700299999999
12.15300 7.4647388999999995
12.15400 7.4651323000000005
12.15500 7.4648775
12.15600 7.463972300000001
12.15700 7.4624136
12.15800 7.4601993
12.15900 7.4573264
12.16000 7.4537925000000005
12.16100 7.449594900000001
12.16200 7.4447319
12.16300 7.4392005999999995
12.16400 7.4329987
12.16500 7.4261248
12.16600 7.4185759000000004
12.16700 7.4103497
12.16800 7.401444799999999
12.16900 7.391858099999999
12.17000 7.3815881999999995
12.17100 7.3706336
12.17200 7.358991400000001
12.17300 7.346660600000001
12.17400 7.3336385
12.17500 7.3199242
12.17600 7.3055148
12.17700 7.2904095
12.17800 7.2746061
12.17900 7.2581038
12.18000 7.2409004
12.18100 7.2229944
12.18200 7.2043843999999995
12.18300 7.185069500000001
12.18400 7.1650483000000005
12.18500 7.1443193
12.18600 7.1228817
12.18700 7.1007341
12.18800 7.0778757
12.18900 7.054305800000001
12.19000 7.0300236
12.19100 7.0050284000000005
12.19200 6.9793187
12.19300 6.952894499999999
12.19400 6.9257557
12.19500 6.8979017
12.19600 6.8693317
12.19700 6.8400457999999995
12.19800 6.810043
12.19900 6.779323499999999
12.20000 6.7478880000000006
12.20100 6.7157358
12.20200 6.682866799999999
12.20300 6.6492818
12.20400 6.6149808000000005
12.20500 6.579963899999999
12.20600 6.5442316
12.20700 6.507784899999999
12.20800 6.4706236
12.20900 6.4327486
12.21000 6.3941605
12.21100 6.354860199999999
12.21200 6.314848400000001
12.21300 6.2741265
12.21400 6.2326949
12.21500 6.1905552
12.21600 6.147708000000001
12.21700 6.1041549
12.21800 6.0598973
12.21900 6.0149368
12.22000 5.9692744
12.22100 5.9229121000000005
12.22200 5.8758516
12.22300 5.8280945
12.22400 5.779643
12.22500 5.730498600000001
12.22600 5.6806639
12.22700 5.6301407999999995
12.22800 5.5789314
12.22900 5.5270385
12.23000 5.4744639
12.23100 5.4212105
12.23200 5.3672805
12.23300 5.3126771
12.23400 5.2574027
12.23500 5.20146
12.23600 5.144852
12.23700 5.087582
12.23800 5.0296526
12.23900 4.971067199999999
12.24000 4.9118292
12.24100 4.8519418000000005
12.24200 4.7914084
12.24300 4.7302328
12.24400 4.6684187
12.24500 4.6059694
12.24600 4.5428891
12.24700 4.4791818
12.24800 4.4148512
12.24900 4.3499019
12.25000 4.2843379
12.25100 4.2181633000000005
12.25200 4.151383
12.25300 4.0840011
12.25400 4.0160224
12.25500 3.9474517000000002
12.25600 3.8782939
12.25700 3.8085534999999995
12.25800 3.7382356999999997
12.25900 3.6673456
12.26000 3.5958886000000003
12.26100 3.5238694
12.26200 3.4512937
12.26300 3.3781666
12.26400 3.3044938000000004
12.26500 3.2302808
12.26600 3.1555332
12.26700 3.0802568
12.26800 3.0044572
12.26900 2.9281406
12.27000 2.8513126
12.27100 2.7739795000000003
12.27200 2.6961472
12.27300 2.617822
12.27400 2.5390103
12.27500 2.4597187
12.27600 2.3799533
12.27700 2.2997208000000002
12.27800 2.219028
12.27900 2.1378817000000003
12.28000 2.0562886999999996
12.28100 1.974256
12.28200 1.8917905
12.28300 1.8088995
12.28400 1.7255902
12.28500 1.6418701
12.28600 1.5577465000000001
12.28700 1.4732271
12.28800 1.3883193
12.28900 1.303031
12.29000 1.21737
12.29100 1.1313442
12.29200 1.0449615
12.29300 0.95823007
12.29400 0.87115802
12.29500 0.78375358
12.29600 0.6960250400000001
12.29700 0.60798074
12.29800 0.51962906
12.29900 0.43097851
12.30000 0.34203764999999997
12.30100 0.25281506
12.30200 0.16331939
12.30300 0.073559373
12.30400 -0.01645624
12.30500 -0.10671866999999999
12.30600 -0.19721908
12.30700 -0.2879486
12.30800 -0.37889825
12.30900 -0.47005904000000004
12.31000 -0.56142192
12.31100 -0.65297778
12.31200 -0.74471748
12.31300 -0.83663175
12.31400 -0.92871124
12.31500 -1.0209466
12.31600 -1.1133285
12.31700 -1.2058474
12.31800 -1.2984936
12.31900 -1.3912575
12.32000 -1.4841294999999999
12.32100 -1.5770996
12.32200 -1.6701581
12.32300 -1.763295
12.32400 -1.8565004999999999
12.32500 -1.9497642
12.32600 -2.0430762000000002
12.32700 -2.1364264
12.32800 -2.2298044999999997
12.32900 -2.3232002
12.33000 -2.4166031
12.33100 -2.5100028
12.33200 -2.603389
12.33300 -2.6967511
12.33400 -2.7900785
12.33500 -2.8833609
12.33600 -2.9765878
12.33700 -3.0697484
12.33800 -3.1628322
12.33900 -3.2558285
12.34000 -3.3487268
12.34100 -3.4415163
12.34200 -3.5341866
12.34300 -3.6267269
12.34400 -3.7191264000000004
12.34500 -3.8113742999999998
12.34600 -3.9034601
12.34700 -3.9953731
12.34800 -4.0871024
12.34900 -4.1786369
12.35000 -4.2699660999999995
12.35100 -4.3610793
12.35200 -4.4519655
12.35300 -4.5426138
12.35400 -4.633013200000001
12.35500 -4.7231529000000005
12.35600 -4.8130222
12.35700 -4.9026098
12.35800 -4.991905
12.35900 -5.0808966
12.36000 -5.1695738
12.36100 -5.2579253999999995
12.36200 -5.3459406000000005
12.36300 -5.4336085999999995
12.36400 -5.5209182000000006
12.36500 -5.6078583
12.36600 -5.694418
12.36700 -5.7805865999999995
12.36800 -5.8663528
12.36900 -5.951705899999999
12.37000 -6.0366351
12.37100 -6.1211295
12.37200 -6.2051781
12.37300 -6.2887706
12.37400 -6.3718960000000004
12.37500 -6.454543
12.37600 -6.5367013
12.37700 -6.618360399999999
12.37800 -6.699509900000001
12.37900 -6.7801394
12.38000 -6.8602376000000005
12.38100 -6.9397941
12.38200 -7.018798599999999
12.38300 -7.0972405
12.38400 -7.1751095000000005
12.38500 -7.2523952000000005
12.38600 -7.3290869999999995
12.38700 -7.4051745
12.38800 -7.4806467
12.38900 -7.5554937
12.39000 -7.6297052
12.39100 -7.70327
12.39200 -7.7761784
12.39300 -7.848420000000001
12.39400 -7.9199843
12.39500 -7.9908617
12.39600 -8.0610417
12.39700 -8.1305139
12.39800 -8.1992678
12.39900 -8.2672939
12.40000 -8.3345823
12.40100 -8.4011227
12.40200 -8.466906100000001
12.40300 -8.5319221
12.40400 -8.596160999999999
12.40500 -8.659613100000001
12.40600 -8.7222695
12.40700 -8.7841213
12.40800 -8.8451579
12.40900 -8.9053713
12.41000 -8.964751699999999
12.41100 -9.0232909
12.41200 -9.0809792
12.41300 -9.1378085
12.41400 -9.1937691
12.41500 -9.2488535
12.41600 -9.303052000000001
12.41700 -9.3563572
12.41800 -9.4087601
12.41900 -9.4602518
12.42000 -9.5108248
12.42100 -9.560471
12.42200 -9.6091822
12.42300 -9.6569493
12.42400 -9.7037658
12.42500 -9.7496226
12.42600 -9.794512399999999
12.42700 -9.8384269
12.42800 -9.881358599999999
12.42900 -9.9233001
12.43000 -9.9642441
12.43100 -10.00418
12.43200 -10.043109999999999
12.43300 -10.08101
12.43400 -10.117890000000001
12.43500 -10.153739999999999
12.43600 -10.18854
12.43700 -10.222299999999999
12.43800 -10.255
12.43900 -10.28664
12.44000 -10.317210000000001
12.44100 -10.34671
12.44200 -10.37513
12.44300 -10.40246
12.44400 -10.428700000000001
12.44500 -10.453850000000001
12.44600 -10.477889999999999
12.44700 -10.50082
12.44800 -10.522639999999999
12.44900 -10.543339999999999
12.45000 -10.56292
12.45100 -10.58137
12.45200 -10.59869
12.45300 -10.61486
12.45400 -10.629900000000001
12.45500 -10.643790000000001
12.45600 -10.65653
12.45700 -10.66811
12.45800 -10.67854
12.45900 -10.6878
12.46000 -10.6959
12.46100 -10.702820000000001
12.46200 -10.70858
12.46300 -10.71315
12.46400 -10.71655
12.46500 -10.71876
12.46600 -10.71979
12.46700 -10.719629999999999
12.46800 -10.71827
12.46900 -10.71572
12.47000 -10.71198
12.47100 -10.70703
12.47200 -10.70088
12.47300 -10.693529999999999
12.47400 -10.68498
12.47500 -10.67521
12.47600 -10.66424
12.47700 -10.652050000000001
12.47800 -10.63866
12.47900 -10.62405
12.48000 -10.60823
12.48100 -10.591190000000001
12.48200 -10.572940000000001
12.48300 -10.553469999999999
12.48400 -10.53279
12.48500 -10.51089
12.48600 -10.487779999999999
12.48700 -10.46345
12.48800 -10.43791
12.48900 -10.41115
12.49000 -10.38318
12.49100 -10.354
12.49200 -10.323599999999999
12.49300 -10.292
12.49400 -10.259179999999999
12.49500 -10.225159999999999
12.49600 -10.18994
12.49700 -10.1535
12.49800 -10.115870000000001
12.49900 -10.07704
12.50000 -10.037
12.50100 -9.9957719
12.50200 -9.9533483
12.50300 -9.9097334
12.50400 -9.864930099999999
12.50500 -9.8189414
12.50600 -9.7717695
12.50700 -9.723418200000001
12.50800 -9.6738912
12.50900 -9.6231915
12.51000 -9.571322799999999
12.51100 -9.518289600000001
12.51200 -9.464095499999999
12.51300 -9.4087444
12.51400 -9.3522415
12.51500 -9.294590399999999
12.51600 -9.2357971
12.51700 -9.1758654
12.51800 -9.1148011
12.51900 -9.052608900000001
12.52000 -8.989294600000001
12.52100 -8.9248642
12.52200 -8.859323
12.52300 -8.7926768
12.52400 -8.7249316
12.52500 -8.6560935
12.52600 -8.586169
12.52700 -8.515165
12.52800 -8.4430873
12.52900 -8.3699435
12.53000 -8.2957402
12.53100 -8.2204841
12.53200 -8.144182
12.53300 -8.066842000000001
12.53400 -7.9884708
12.53500 -7.909076700000001
12.53600 -7.828666300000001
12.53700 -7.747248599999999
12.53800 -7.6648302
12.53900 -7.5814202
12.54000 -7.4970268
12.54100 -7.411658
12.54200 -7.325322900000001
12.54300 -7.238029699999999
12.54400 -7.1497872000000005
12.54500 -7.0606045
12.54600 -6.9704904999999995
12.54700 -6.8794549
12.54800 -6.787507199999999
12.54900 -6.6946566
12.55000 -6.6009134
12.55100 -6.506287299999999
12.55200 -6.4107887
12.55300 -6.3144274
12.55400 -6.2172137
12.55500 -6.1191585
12.55600 -6.0202722
12.55700 -5.9205659
12.55800 -5.8200501000000004
12.55900 -5.718736
12.56000 -5.6166351
12.56100 -5.5137582
12.56200 -5.4101165
12.56300 -5.305722
12.56400 -5.2005857
12.56500 -5.0947197
12.56600 -4.9881354
12.56700 -4.8808444
12.56800 -4.7728591
12.56900 -4.6641912
12.57000 -4.5548528
12.57100 -4.4448566000000005
12.57200 -4.334214
12.57300 -4.222938
12.57400 -4.1110408000000005
12.57500 -3.9985348
12.57600 -3.8854330999999998
12.57700 -3.7717479999999997
12.57800 -3.6574929999999997
12.57900 -3.5426806999999996
12.58000 -3.4273241000000003
12.58100 -3.3114366
12.58200 -3.1950317
12.58300 -3.0781226
12.58400 -2.9607231
12.58500 -2.8428469
12.58600 -2.7245078
12.58700 -2.6057199
12.58800 -2.4864968000000003
12.58900 -2.3668529
12.59000 -2.2468025
12.59100 -2.1263598000000004
12.59200 -2.0055393
12.59300 -1.8843553999999998
12.59400 -1.7628226
12.59500 -1.6409555
12.59600 -1.5187688
12.59700 -1.3962771
12.59800 -1.2734952000000002
12.59900 -1.1504379
12.60000 -1.0271201
12.60100 -0.9035565000000001
12.60200 -0.77976207
12.60300 -0.6557517199999999
12.60400 -0.53154035
12.60500 -0.40714293999999995
12.60600 -0.28257445
12.60700 -0.1578499
12.60800 -0.032984314
12.60900 0.092007243
12.61000 0.21710969
12.61100 0.34230791
12.61200 0.46758675
12.61300 0.5929309899999999
12.61400 0.71832533
12.61500 0.8437545
12.61600 0.96920319
12.61700 1.0946559999999999
12.61800 1.2200974
12.61900 1.3455119999999998
12.62000 1.4708841000000001
12.62100 1.5961982
12.62200 1.7214386000000002
12.62300 1.8465894999999999
12.62400 1.9716352
12.62500 2.09656
12.62600 2.2213481
12.62700 2.3459835
12.62800 2.4704505
12.62900 2.5947331
12.63000 2.7188154
12.63100 2.8426815000000003
12.63200 2.9663157
12.63300 3.0897021000000002
12.63400 3.2128252
12.63500 3.3356689000000004
12.63600 3.4582175
12.63700 3.5804555000000002
12.63800 3.7023675
12.63900 3.8239378
12.64000 3.945151
12.64100 4.065991599999999
12.64200 4.1864444
12.64300 4.3064941
12.64400 4.4261254
12.64500 4.5453232
12.64600 4.6640724
12.64700 4.7823578
12.64800 4.900164500000001
12.64900 5.0174772999999995
12.65000 5.1342811
12.65100 5.2505612
12.65200 5.3663027
12.65300 5.4814909
12.65400 5.596110599999999
12.65500 5.7101469
12.65600 5.8235854
12.65700 5.936411
12.65800 6.0486089
12.65900 6.1601646
12.66000 6.2710635
12.66100 6.3812912
12.66200 6.4908326
12.66300 6.5996736
12.66400 6.7077994
12.66500 6.815196599999999
12.66600 6.9218501
12.66700 7.027746
12.66800 7.13287
12.66900 7.2372079000000005
12.67000 7.3407464000000004
12.67100 7.4434713
12.67200 7.5453691
12.67300 7.6464266
12.67400 7.7466302
12.67500 7.845966499999999
12.67600 7.944422199999999
12.67700 8.041984600000001
12.67800 8.1386402
12.67900 8.234375700000001
12.68000 8.329179100000001
12.68100 8.4230378
12.68200 8.5159391
12.68300 8.6078703
12.68400 8.6988188
12.68500 8.7887734
12.68600 8.877721399999999
12.68700 8.9656502
12.68800 9.0525486
12.68900 9.1384046
12.69000 9.223206300000001
12.69100 9.3069419
12.69200 9.3896002
12.69300 9.4711699
12.69400 9.5516399
12.69500 9.630999
12.69600 9.709236
12.69700 9.7863398
12.69800 9.8623
12.69900 9.9371061
12.70000 10.01075
12.70100 10.08321
12.70200 10.15449
12.70300 10.22458
12.70400 10.29346
12.70500 10.361130000000001
12.70600 10.42757
12.70700 10.49278
12.70800 10.55675
12.70900 10.61947
12.71000 10.68093
12.71100 10.74112
12.71200 10.80003
12.71300 10.85766
12.71400 10.914
12.71500 10.96903
12.71600 11.02277
12.71700 11.07518
12.71800 11.12627
12.71900 11.17604
12.72000 11.22447
12.72100 11.27155
12.72200 11.31728
12.72300 11.36166
12.72400 11.40467
12.72500 11.44632
12.72600 11.486590000000001
12.72700 11.52548
12.72800 11.56298
12.72900 11.59908
12.73000 11.63379
12.73100 11.6671
12.73200 11.69899
12.73300 11.729470000000001
12.73400 11.75853
12.73500 11.78617
12.73600 11.812380000000001
12.73700 11.837159999999999
12.73800 11.8605
12.73900 11.8824
12.74000 11.90286
12.74100 11.92187
12.74200 11.93943
12.74300 11.955540000000001
12.74400 11.97019
12.74500 11.98339
12.74600 11.99512
12.74700 12.0054
12.74800 12.01421
12.74900 12.02155
12.75000 12.02744
12.75100 12.031849999999999
12.75200 12.034799999999999
12.75300 12.03627
12.75400 12.036280000000001
12.75500 12.03482
12.75600 12.0319
12.75700 12.0275
12.75800 12.02163
12.75900 12.0143
12.76000 12.00549
12.76100 11.99522
12.76200 11.98349
12.76300 11.970279999999999
12.76400 11.95562
12.76500 11.93949
12.76600 11.9219
12.76700 11.902849999999999
12.76800 11.88234
12.76900 11.860370000000001
12.77000 11.83695
12.77100 11.81208
12.77200 11.78576
12.77300 11.758000000000001
12.77400 11.72879
12.77500 11.69815
12.77600 11.666070000000001
12.77700 11.63256
12.77800 11.597620000000001
12.77900 11.561250000000001
12.78000 11.52347
12.78100 11.48428
12.78200 11.443670000000001
12.78300 11.40167
12.78400 11.358260000000001
12.78500 11.313460000000001
12.78600 11.26728
12.78700 11.219719999999999
12.78800 11.170779999999999
12.78900 11.12048
12.79000 11.06881
12.79100 11.0158
12.79200 10.96143
12.79300 10.90573
12.79400 10.848700000000001
12.79500 10.79034
12.79600 10.73066
12.79700 10.66967
12.79800 10.60738
12.79900 10.543800000000001
12.80000 10.47894
12.80100 10.41279
12.80200 10.34538
12.80300 10.27671
12.80400 10.20679
12.80500 10.135629999999999
12.80600 10.063229999999999
12.80700 9.9896088
12.80800 9.914775200000001
12.80900 9.8387375
12.81000 9.7615063
12.81100 9.6830912
12.81200 9.6035033
12.81300 9.5227525
12.81400 9.4408505
12.81500 9.3578078
12.81600 9.2736363
12.81700 9.1883473
12.81800 9.1019519
12.81900 9.014462700000001
12.82000 8.9258917
12.82100 8.8362508
12.82200 8.7455526
12.82300 8.6538091
12.82400 8.561033799999999
12.82500 8.4672391
12.82600 8.372438
12.82700 8.2766436
12.82800 8.1798688
12.82900 8.082126800000001
12.83000 7.9834312
12.83100 7.8837961
12.83200 7.7832341
12.83300 7.681759400000001
12.83400 7.5793862
12.83500 7.4761279
12.83600 7.371997800000001
12.83700 7.267010999999999
12.83800 7.161181399999999
12.83900 7.0545234
12.84000 6.947051
12.84100 6.8387792
12.84200 6.729722000000001
12.84300 6.619894499999999
12.84400 6.5093122
12.84500 6.397989399999999
12.84600 6.2859416
12.84700 6.1731845
12.84800 6.059733400000001
12.84900 5.9456039
12.85000 5.8308121
12.85100 5.7153735
12.85200 5.599304699999999
12.85300 5.4826219
12.85400 5.3653412
12.85500 5.2474793
12.85600 5.1290527
12.85700 5.0100785000000005
12.85800 4.890573
12.85900 4.7705535
12.86000 4.6500366
12.86100 4.5290392
12.86200 4.4075783
12.86300 4.2856711999999995
12.86400 4.1633349
12.86500 4.0405866
12.86600 3.9174434000000002
12.86700 3.7939221
12.86800 3.6700401
12.86900 3.5458148
12.87000 3.421263
12.87100 3.2964021000000003
12.87200 3.1712491000000003
12.87300 3.0458214
12.87400 2.920136
12.87500 2.7942106
12.87600 2.6680624
12.87700 2.5417089
12.87800 2.4151677
12.87900 2.2884561000000003
12.88000 2.1615919
12.88100 2.0345928
12.88200 1.9074766
12.88300 1.7802612999999998
12.88400 1.6529645999999998
12.88500 1.5256046
12.88600 1.3981995
12.88700 1.2707674
12.88800 1.1433264
12.88900 1.0158947999999999
12.89000 0.88849077
12.89100 0.76113269
12.89200 0.63383877
12.89300 0.50662728
12.89400 0.37951644
12.89500 0.25252444
12.89600 0.12566943
12.89700 -0.0010304819
12.89800 -0.12755728
12.89900 -0.25389304
12.90000 -0.38001989
12.90100 -0.50592008
12.90200 -0.63157594
12.90300 -0.7569699099999999
12.90400 -0.88208448
12.90500 -1.0069023
12.90600 -1.1314061
12.90700 -1.2555785
12.90800 -1.3794026
12.90900 -1.5028612000000001
12.91000 -1.6259372
12.91100 -1.7486137999999998
12.91200 -1.8708741
12.91300 -1.9927012000000002
12.91400 -2.114078
12.91500 -2.2349879
12.91600 -2.3554139000000003
12.91700 -2.4753392
12.91800 -2.594747
12.91900 -2.7136205
12.92000 -2.8319426
12.92100 -2.9496966
12.92200 -3.0668656999999997
12.92300 -3.183433
12.92400 -3.2993816000000002
12.92500 -3.4146946
12.92600 -3.5293557000000004
12.92700 -3.6433477
12.92800 -3.7566543
12.92900 -3.8692586
12.93000 -3.9811444000000002
12.93100 -4.0922951
12.93200 -4.2026948
12.93300 -4.3123275
12.93400 -4.4211770999999995
12.93500 -4.5292281
12.93600 -4.6364646
12.93700 -4.7428712
12.93800 -4.8484329
12.93900 -4.9531348
12.94000 -5.0569624
12.94100 -5.159900700000001
12.94200 -5.2619353
12.94300 -5.363052
12.94400 -5.4632369
12.94500 -5.5624764
12.94600 -5.6607563
12.94700 -5.7580635
12.94800 -5.8543842
12.94900 -5.9497055
12.95000 -6.0440142
12.95100 -6.1372973
12.95200 -6.2295418
12.95300 -6.320735099999999
12.95400 -6.410863999999999
12.95500 -6.4999163
12.95600 -6.5878794
12.95700 -6.6747404999999995
12.95800 -6.7604869999999995
12.95900 -6.8451069
12.96000 -6.928588400000001
12.96100 -7.0109189
12.96200 -7.092086999999999
12.96300 -7.172080899999999
12.96400 -7.2508886
12.96500 -7.3284984
12.96600 -7.4048996
12.96700 -7.480081199999999
12.96800 -7.5540312
12.96900 -7.6267399
12.97000 -7.6981969
12.97100 -7.7683911
12.97200 -7.837313399999999
12.97300 -7.9049535
12.97400 -7.9713017
12.97500 -8.036349
12.97600 -8.1000865
12.97700 -8.1625052
12.97800 -8.223597
12.97900 -8.2833529
12.98000 -8.3417654
12.98100 -8.3988264
12.98200 -8.4545285
12.98300 -8.508863999999999
12.98400 -8.5618265
12.98500 -8.6134084
12.98600 -8.6636029
12.98700 -8.7124042
12.98800 -8.7598048
12.98900 -8.8057995
12.99000 -8.8503815
12.99100 -8.893545
12.99200 -8.9352839
12.99300 -8.9755923
12.99400 -9.0144657
12.99500 -9.051898099999999
12.99600 -9.0878844
12.99700 -9.1224194
12.99800 -9.1554984
12.99900 -9.1871165
13.00000 -9.2172697
13.00100 -9.2459537
13.00200 -9.2731647
13.00300 -9.298898999999999
13.00400 -9.3231529
13.00500 -9.345922600000002
13.00600 -9.3672059
13.00700 -9.3869999
13.00800 -9.4053023
13.00900 -9.4221108
13.01000 -9.4374239
13.01100 -9.4512403
13.01200 -9.463558299999999
13.01300 -9.4743773
13.01400 -9.483696499999999
13.01500 -9.4915159
13.01600 -9.4978347
13.01700 -9.5026538
13.01800 -9.505973
13.01900 -9.5077932
13.02000 -9.5081151
13.02100 -9.5069401
13.02200 -9.5042691
13.02300 -9.5001034
13.02400 -9.4944447
13.02500 -9.4872944
13.02600 -9.4786547
13.02700 -9.4685271
13.02800 -9.4569139
13.02900 -9.443818
13.03000 -9.429241
13.03100 -9.4131857
13.03200 -9.3956552
13.03300 -9.3766525
13.03400 -9.3561806
13.03500 -9.3342423
13.03600 -9.3108416
13.03700 -9.285981999999999
13.03800 -9.259668
13.03900 -9.2319034
13.04000 -9.2026927
13.04100 -9.172040200000001
13.04200 -9.1399521
13.04300 -9.1064326
13.04400 -9.0714879
13.04500 -9.0351239
13.04600 -8.9973465
13.04700 -8.958162399999999
13.04800 -8.917579100000001
13.04900 -8.8756025
13.05000 -8.832240800000001
13.05100 -8.7875016
13.05200 -8.741392900000001
13.05300 -8.693923100000001
13.05400 -8.6451001
13.05500 -8.5949324
13.05600 -8.543429499999998
13.05700 -8.490599699999999
13.05800 -8.436452599999999
13.05900 -8.3809972
13.06000 -8.3242431
13.06100 -8.2662001
13.06200 -8.2068779
13.06300 -8.146286
13.06400 -8.084435
13.06500 -8.021334600000001
13.06600 -7.9569951
13.06700 -7.8914262
13.06800 -7.8246385
13.06900 -7.756643
13.07000 -7.6874502
13.07100 -7.6170705000000005
13.07200 -7.5455159
13.07300 -7.472796700000001
13.07400 -7.3989242
13.07500 -7.323911
13.07600 -7.2477676
13.07700 -7.1705065999999995
13.07800 -7.0921406000000005
13.07900 -7.012681699999999
13.08000 -6.9321431
13.08100 -6.8505369
13.08200 -6.7678772
13.08300 -6.6841774
13.08400 -6.599450900000001
13.08500 -6.513711799999999
13.08600 -6.426974400000001
13.08700 -6.3392535
13.08800 -6.2505633000000005
13.08900 -6.1609186000000005
13.09000 -6.0703344999999995
13.09100 -5.9788261
13.09200 -5.8864087000000005
13.09300 -5.7930976
13.09400 -5.6989081
13.09500 -5.6038562
13.09600 -5.5079572
13.09700 -5.4112267
13.09800 -5.313680300000001
13.09900 -5.2153341
13.10000 -5.1162038
13.10100 -5.0163053
13.10200 -4.9156547
13.10300 -4.814267500000001
13.10400 -4.7121599
13.10500 -4.6093483
13.10600 -4.5058481
13.10700 -4.4016764
13.10800 -4.2968489
13.10900 -4.1913822000000005
13.11000 -4.085293
13.11100 -3.9785977
13.11200 -3.8713135000000003
13.11300 -3.763457
13.11400 -3.6550455000000004
13.11500 -3.546096
13.11600 -3.4366261000000002
13.11700 -3.3266533000000003
13.11800 -3.2161955
13.11900 -3.1052706999999997
13.12000 -2.9938968
13.12100 -2.8820921
13.12200 -2.7698747999999997
13.12300 -2.6572635
13.12400 -2.5442768
13.12500 -2.4309333
13.12600 -2.3172517999999998
13.12700 -2.2032510000000003
13.12800 -2.0889498
13.12900 -1.9743670000000002
13.13000 -1.8595214999999998
13.13100 -1.7444324
13.13200 -1.6291182000000002
13.13300 -1.5135981
13.13400 -1.3978908
13.13500 -1.2820148999999998
13.13600 -1.1659892
13.13700 -1.0498323999999999
13.13800 -0.93356315
13.13900 -0.8171998899999999
13.14000 -0.70076114
13.14100 -0.58426545
13.14200 -0.4677312
13.14300 -0.35117685
13.14400 -0.23462080999999999
13.14500 -0.11808149
13.14600 -0.0015773136
13.14700 0.11487328000000001
13.14800 0.23125184000000001
13.14900 0.34753985
13.15000 0.46371878000000005
13.15100 0.57977
13.15200 0.6956748700000001
13.15300 0.8114147
13.15400 0.9269707800000001
13.15500 1.0423242
13.15600 1.1574562
13.15700 1.2723478
13.15800 1.3869802
13.15900 1.5013346
13.16000 1.6153917
13.16100 1.729133
13.16200 1.8425394000000002
13.16300 1.9555921
13.16400 2.0682722
13.16500 2.1805611
13.16600 2.2924401
13.16700 2.4038907000000003
13.16800 2.5148947
13.16900 2.6254335
13.17000 2.735489
13.17100 2.8450433
13.17200 2.9540785
13.17300 3.0625766
13.17400 3.1705204
13.17500 3.2778922
13.17600 3.3846747
13.17700 3.4908503
13.17800 3.5964023
13.17900 3.701314
13.18000 3.8055681
13.18100 3.9091483000000005
13.18200 4.0120378
13.18300 4.1142199
13.18400 4.2156786
13.18500 4.3163974000000005
13.18600 4.41636
13.18700 4.5155499
13.18800 4.6139512
13.18900 4.7115479
13.19000 4.8083241999999995
13.19100 4.9042638
13.19200 4.9993511
13.19300 5.0935704
13.19400 5.1869061
13.19500 5.279342499999999
13.19600 5.3708639
13.19700 5.4614555000000005
13.19800 5.5511016
13.19900 5.6397874
13.20000 5.7274978999999995
13.20100 5.8142185
13.20200 5.8999345000000005
13.20300 5.984631599999999
13.20400 6.0682956
13.20500 6.1509125
13.20600 6.2324684
13.20700 6.312950000000001
13.20800 6.3923441
13.20900 6.470637
13.21000 6.5478160999999995
13.21100 6.623868600000001
13.21200 6.698781299999999
13.21300 6.772542700000001
13.21400 6.8451405
13.21500 6.916563200000001
13.21600 6.986798299999999
13.21700 7.055834699999999
13.21800 7.123661
13.21900 7.1902663
13.22000 7.2556391
13.22100 7.3197684999999995
13.22200 7.382643999999999
13.22300 7.4442550999999995
13.22400 7.504590599999999
13.22500 7.5636409
13.22600 7.6213963
13.22700 7.677846400000001
13.22800 7.7329822
13.22900 7.7867933
13.23000 7.8392707
13.23100 7.890404800000001
13.23200 7.9401866000000005
13.23300 7.9886079
13.23400 8.035659
13.23500 8.0813326
13.23600 8.1256203
13.23700 8.1685141
13.23800 8.2100056
13.23900 8.2500882
13.24000 8.288754500000001
13.24100 8.3259977
13.24200 8.3618112
13.24300 8.396188200000001
13.24400 8.429123500000001
13.24500 8.4606104
13.24600 8.4906437
13.24700 8.5192181
13.24800 8.5463285
13.24900 8.571970499999999
13.25000 8.596138700000001
13.25100 8.6188294
13.25200 8.640039
13.25300 8.659762899999999
13.25400 8.677998200000001
13.25500 8.6947411
13.25600 8.7099887
13.25700 8.723738
13.25800 8.7359861
13.25900 8.7467305
13.26000 8.7559693
13.26100 8.7637
13.26200 8.7699212
13.26300 8.7746307
13.26400 8.7778278
13.26500 8.7795101
13.26600 8.779677
13.26700 8.7783277
13.26800 8.775461499999999
13.26900 8.7710775
13.27000 8.7651759
13.27100 8.7577567
13.27200 8.7488197
13.27300 8.7383658
13.27400 8.726395700000001
13.27500 8.7129101
13.27600 8.6979106
13.27700 8.6813986
13.27800 8.6633764
13.27900 8.6438455
13.28000 8.6228088
13.28100 8.6002685
13.28200 8.5762277
13.28300 8.5506894
13.28400 8.523657199999999
13.28500 8.4951349
13.28600 8.4651262
13.28700 8.4336363
13.28800 8.4006689
13.28900 8.3662286
13.29000 8.3303213
13.29100 8.2929514
13.29200 8.254125
13.29300 8.2138471
13.29400 8.1721246
13.29500 8.1289627
13.29600 8.084368699999999
13.29700 8.0383487
13.29800 7.9909101
13.29900 7.9420589
13.30000 7.8918032
13.30100 7.8401498
13.30200 7.7871069
13.30300 7.7326819
13.30400 7.676882999999999
13.30500 7.6197192
13.30600 7.5611979
13.30700 7.501328
13.30800 7.4401185
13.30900 7.3775776
13.31000 7.3137156999999995
13.31100 7.248541
13.31200 7.1820639
13.31300 7.1142942
13.31400 7.0452422
13.31500 6.9749177
13.31600 6.903331
13.31700 6.8304934
13.31800 6.7564152
13.31900 6.6811077
13.32000 6.6045828
13.32100 6.5268517
13.32200 6.4479261999999995
13.32300 6.3678183
13.32400 6.2865405999999995
13.32500 6.2041052
13.32600 6.1205245999999995
13.32700 6.0358122
13.32800 5.9499808000000005
13.32900 5.8630439999999995
13.33000 5.7750151
13.33100 5.6859079999999995
13.33200 5.595736199999999
13.33300 5.5045139
13.33400 5.4122556
13.33500 5.3189754
13.33600 5.224688
13.33700 5.1294081
13.33800 5.0331507
13.33900 4.9359307
13.34000 4.837763300000001
13.34100 4.7386639
13.34200 4.6386477
13.34300 4.5377303
13.34400 4.4359278
13.34500 4.3332558
13.34600 4.2297304
13.34700 4.125367499999999
13.34800 4.0201835
13.34900 3.9141945999999996
13.35000 3.8074173000000004
13.35100 3.6998681999999996
13.35200 3.5915638999999997
13.35300 3.4825213
13.35400 3.3727575
13.35500 3.2622892
13.35600 3.1511337
13.35700 3.0393081
13.35800 2.9268298
13.35900 2.8137164
13.36000 2.6999854
13.36100 2.5856545
13.36200 2.4707415999999998
13.36300 2.3552645
13.36400 2.2392412999999998
13.36500 2.1226902
13.36600 2.0056293999999997
13.36700 1.8880773
13.36800 1.7700525000000003
13.36900 1.6515735999999999
13.37000 1.5326591
13.37100 1.413328
13.37200 1.2935992
13.37300 1.1734917
13.37400 1.0530245
13.37500 0.93221664
13.37600 0.81108753
13.37700 0.68965633
13.37800 0.56794239
13.37900 0.44596506999999996
13.38000 0.32374372
13.38100 0.20129777999999998
13.38200 0.078646682
13.38300 -0.044190126999999996
13.38400 -0.16719318
13.38500 -0.29034299999999996
13.38600 -0.4136201
13.38700 -0.53700502
13.38800 -0.6604783200000001
13.38900 -0.7840204999999999
13.39000 -0.90761213
13.39100 -1.0312336
13.39200 -1.1548657
13.39300 -1.2784887999999999
13.39400 -1.4020835
13.39500 -1.5256304
13.39600 -1.64911
13.39700 -1.772503
13.39800 -1.8957895999999999
13.39900 -2.0189507
13.40000 -2.1419667
13.40100 -2.264818
13.40200 -2.3874853000000003
13.40300 -2.5099489999999998
13.40400 -2.6321897
13.40500 -2.754188
13.40600 -2.8759243
13.40700 -2.9973792
13.40800 -3.1185331
13.40900 -3.2393668
13.41000 -3.3598606
13.41100 -3.4799947999999996
13.41200 -3.5997505999999997
13.41300 -3.7191085999999998
13.41400 -3.8380488999999995
13.41500 -3.956553
13.41600 -4.0746011
13.41700 -4.1921746
13.41800 -4.3092540999999995
13.41900 -4.4258211
13.42000 -4.5418564
13.42100 -4.6573415
13.42200 -4.7722578
13.42300 -4.8865866
13.42400 -5.0003096
13.42500 -5.1134087
13.42600 -5.2258659
13.42700 -5.337663
13.42800 -5.4487821
13.42900 -5.5592056
13.43000 -5.668915800000001
13.43100 -5.7778955
13.43200 -5.8861271
13.43300 -5.9935935
13.43400 -6.1002772
13.43500 -6.2061615
13.43600 -6.311228900000001
13.43700 -6.4154632000000005
13.43800 -6.5188475
13.43900 -6.6213645
13.44000 -6.722997899999999
13.44100 -6.823731199999999
13.44200 -6.9235481000000005
13.44300 -7.022432200000001
13.44400 -7.120367099999999
13.44500 -7.2173372
13.44600 -7.313326000000001
13.44700 -7.4083179
13.44800 -7.5022973
13.44900 -7.5952485
13.45000 -7.6871566
13.45100 -7.7780059999999995
13.45200 -7.8677811
13.45300 -7.9564676
13.45400 -8.0440506
13.45500 -8.1305161
13.45600 -8.215849799999999
13.45700 -8.3000377
13.45800 -8.3830655
13.45900 -8.464919799999999
13.46000 -8.545588
13.46100 -8.6250558
13.46200 -8.7033108
13.46300 -8.7803409
13.46400 -8.856132599999999
13.46500 -8.9306749
13.46600 -9.003955099999999
13.46700 -9.0759613
13.46800 -9.1466822
13.46900 -9.2161059
13.47000 -9.284222100000001
13.47100 -9.351018799999999
13.47200 -9.4164856
13.47300 -9.480611999999999
13.47400 -9.5433876
13.47500 -9.604802
13.47600 -9.6648447
13.47700 -9.7235061
13.47800 -9.780775799999999
13.47900 -9.836644699999999
13.48000 -9.8911032
13.48100 -9.944141700000001
13.48200 -9.9957511
13.48300 -10.04592
13.48400 -10.09465
13.48500 -10.14192
13.48600 -10.18772
13.48700 -10.23206
13.48800 -10.27491
13.48900 -10.316279999999999
13.49000 -10.35615
13.49100 -10.39452
13.49200 -10.43139
13.49300 -10.46673
13.49400 -10.50056
13.49500 -10.53286
13.49600 -10.56362
13.49700 -10.59285
13.49800 -10.62054
13.49900 -10.64667
13.50000 -10.67126
13.50100 -10.694280000000001
13.50200 -10.71575
13.50300 -10.73565
13.50400 -10.75399
13.50500 -10.77075
13.50600 -10.78594
13.50700 -10.79955
13.50800 -10.81159
13.50900 -10.82204
13.51000 -10.830910000000001
13.51100 -10.83819
13.51200 -10.84389
13.51300 -10.847999999999999
13.51400 -10.85052
13.51500 -10.85145
13.51600 -10.85079
13.51700 -10.84853
13.51800 -10.84468
13.51900 -10.83924
13.52000 -10.8322
13.52100 -10.82357
13.52200 -10.81335
13.52300 -10.80154
13.52400 -10.78813
13.52500 -10.77313
13.52600 -10.756540000000001
13.52700 -10.73837
13.52800 -10.7186
13.52900 -10.69726
13.53000 -10.67434
13.53100 -10.64983
13.53200 -10.62376
13.53300 -10.59611
13.53400 -10.566889999999999
13.53500 -10.53612
13.53600 -10.50378
13.53700 -10.46989
13.53800 -10.43445
13.53900 -10.39747
13.54000 -10.35895
13.54100 -10.31891
13.54200 -10.27733
13.54300 -10.23424
13.54400 -10.18963
13.54500 -10.14352
13.54600 -10.09591
13.54700 -10.04681
13.54800 -9.996219700000001
13.54900 -9.9441566
13.55000 -9.8906249
13.55100 -9.8356314
13.55200 -9.7791851
13.55300 -9.721294
13.55400 -9.661965799999999
13.55500 -9.6012093
13.55600 -9.5390335
13.55700 -9.4754465
13.55800 -9.410458100000001
13.55900 -9.3440771
13.56000 -9.2763133
13.56100 -9.2071772
13.56200 -9.1366775
13.56300 -9.0648249
13.56400 -8.991629600000001
13.56500 -8.917103
13.56600 -8.8412553
13.56700 -8.7640978
13.56800 -8.6856425
13.56900 -8.6059012
13.57000 -8.5248858
13.57100 -8.442609
13.57200 -8.359082800000001
13.57300 -8.2743205
13.57400 -8.1883356
13.57500 -8.1011407
13.57600 -8.0127493
13.57700 -7.9231754
13.57800 -7.8324333
13.57900 -7.7405363000000005
13.58000 -7.6474994
13.58100 -7.5533368
13.58200 -7.4580625
13.58300 -7.361691400000001
13.58400 -7.2642386000000005
13.58500 -7.1657181
13.58600 -7.0661455
13.58700 -6.9655359
13.58800 -6.863904
13.58900 -6.7612654999999995
13.59000 -6.6576362
13.59100 -6.553030799999999
13.59200 -6.447464999999999
13.59300 -6.3409545
13.59400 -6.2335156000000005
13.59500 -6.125164000000001
13.59600 -6.0159162
13.59700 -5.905788
13.59800 -5.7947963
13.59900 -5.6829575
13.60000 -5.5702884
13.60100 -5.456806
13.60200 -5.3425279
13.60300 -5.227470800000001
13.60400 -5.1116526
13.60500 -4.9950913
13.60600 -4.8778046
13.60700 -4.7598105
13.60800 -4.6411276
13.60900 -4.5217738
13.61000 -4.401768
13.61100 -4.281128900000001
13.61200 -4.1598756
13.61300 -4.0380266
13.61400 -3.9156009
13.61500 -3.7926178
13.61600 -3.6690964999999998
13.61700 -3.5450562999999997
13.61800 -3.4205161
13.61900 -3.2954957
13.62000 -3.1700142000000002
13.62100 -3.0440906
13.62200 -2.9177444
13.62300 -2.7909949
13.62400 -2.6638614
13.62500 -2.5363632000000003
13.62600 -2.4085196
13.62700 -2.2803497999999998
13.62800 -2.1518733
13.62900 -2.0231094
13.63000 -1.8940775
13.63100 -1.7647969
13.63200 -1.635287
13.63300 -1.5055673
13.63400 -1.3756575
13.63500 -1.2455771
13.63600 -1.1153456000000002
13.63700 -0.9849828700000001
13.63800 -0.85450867
13.63900 -0.7239428800000001
13.64000 -0.59330547
13.64100 -0.46261642000000003
13.64200 -0.33189585
13.64300 -0.20116388
13.64400 -0.070440775
13.64500 0.060253224
13.64600 0.19089782
13.64700 0.32147272000000005
13.64800 0.45195757000000003
13.64900 0.58233212
13.65000 0.712576
13.65100 0.8426689500000001
13.65200 0.9725907799999999
13.65300 1.1023213
13.65400 1.2318404
13.65500 1.3611281
13.65600 1.4901645
13.65700 1.6189298
13.65800 1.7474041999999999
13.65900 1.8755682
13.66000 2.0034023000000003
13.66100 2.1308871
13.66200 2.2580033
13.66300 2.3847319
13.66400 2.5110536999999997
13.66500 2.6369499000000003
13.66600 2.7624017
13.66700 2.8873902
13.66800 3.0118968
13.66900 3.1359032
13.67000 3.2593902
13.67100 3.3823396999999997
13.67200 3.5047334
13.67300 3.6265526
13.67400 3.7477788
13.67500 3.868394
13.67600 3.98838
13.67700 4.1077182
13.67800 4.2263903
13.67900 4.3443784
13.68000 4.4616643
13.68100 4.5782302
13.68200 4.6940576
13.68300 4.8091292
13.68400 4.9234267
13.68500 5.0369326
13.68600 5.1496293
13.68700 5.2614991
13.68800 5.372524599999999
13.68900 5.4826893000000005
13.69000 5.5919755
13.69100 5.7003669
13.69200 5.8078468
13.69300 5.914398299999999
13.69400 6.0200058
13.69500 6.1246529
13.69600 6.2283244
13.69700 6.3310042
13.69800 6.4326771
13.69900 6.5333284
13.70000 6.6329435000000005
13.70100 6.7315072
13.70200 6.8290047000000005
13.70300 6.9254227
13.70400 7.0207462
13.70500 7.1149617
13.70600 7.208056
13.70700 7.3000155
13.70800 7.3908262
13.70900 7.4804753
13.71000 7.5689494999999996
13.71100 7.656236
13.71200 7.7423222
13.71300 7.827194799999999
13.71400 7.9108417
13.71500 7.9932511
13.71600 8.0744095
13.71700 8.1543058
13.71800 8.2329273
13.71900 8.3102629
13.72000 8.3863005
13.72100 8.461029100000001
13.72200 8.5344367
13.72300 8.6065128
13.72400 8.6772472
13.72500 8.7466285
13.72600 8.8146463
13.72700 8.881291
13.72800 8.9465521
13.72900 9.010420700000001
13.73000 9.0728879
13.73100 9.1339439
13.73200 9.193580599999999
13.73300 9.251789
13.73400 9.3085617
13.73500 9.363890399999999
13.73600 9.4177678
13.73700 9.4701864
13.73800 9.521139400000001
13.73900 9.5706195
13.74000 9.6186206
13.74100 9.6651368
13.74200 9.7101621
13.74300 9.7536899
13.74400 9.7957149
13.74500 9.8362319
13.74600 9.8752357
13.74700 9.9127211
13.74800 9.9486835
13.74900 9.9831179
13.75000 10.016020000000001
13.75100 10.04739
13.75200 10.077210000000001
13.75300 10.10549
13.75400 10.13222
13.75500 10.157399999999999
13.75600 10.18102
13.75700 10.20309
13.75800 10.22359
13.75900 10.24253
13.76000 10.25991
13.76100 10.27571
13.76200 10.28994
13.76300 10.30261
13.76400 10.3137
13.76500 10.32321
13.76600 10.331150000000001
13.76700 10.33752
13.76800 10.342310000000001
13.76900 10.34552
13.77000 10.34717
13.77100 10.347240000000001
13.77200 10.345740000000001
13.77300 10.34267
13.77400 10.33803
13.77500 10.33182
13.77600 10.32405
13.77700 10.314729999999999
13.77800 10.303840000000001
13.77900 10.291400000000001
13.78000 10.27741
13.78100 10.26187
13.78200 10.24479
13.78300 10.22616
13.78400 10.206
13.78500 10.18431
13.78600 10.161100000000001
13.78700 10.13636
13.78800 10.1101
13.78900 10.08233
13.79000 10.053049999999999
13.79100 10.022269999999999
13.79200 9.9899977
13.79300 9.9562317
13.79400 9.9209815
13.79500 9.8842524
13.79600 9.8460518
13.79700 9.8063856
13.79800 9.7652614
13.79900 9.7226866
13.80000 9.6786685
13.80100 9.633214800000001
13.80200 9.586333499999999
13.80300 9.5380329
13.80400 9.488321800000001
13.80500 9.4372094
13.80600 9.3847051
13.80700 9.3308181
13.80800 9.2755586
13.80900 9.2189364
13.81000 9.160962
13.81100 9.1016456
13.81200 9.0409979
13.81300 8.9790307
13.81400 8.9157544
13.81500 8.851181
13.81600 8.7853216
13.81700 8.7181881
13.81800 8.6497925
13.81900 8.5801467
13.82000 8.5092634
13.82100 8.4371544
13.82200 8.3638325
13.82300 8.2893096
13.82400 8.213599
13.82500 8.136713499999999
13.82600 8.0586664
13.82700 7.979471200000001
13.82800 7.8991406
13.82900 7.817687800000001
13.83000 7.7351272
13.83100 7.651472099999999
13.83200 7.5667359
13.83300 7.480933500000001
13.83400 7.394079100000001
13.83500 7.3061869
13.83600 7.2172716
13.83700 7.1273482999999995
13.83800 7.0364326
13.83900 6.9445387
13.84000 6.8516828
13.84100 6.757879999999999
13.84200 6.6631466
13.84300 6.567499000000001
13.84400 6.4709529
13.84500 6.373524699999999
13.84600 6.2752314
13.84700 6.1760890999999996
13.84800 6.076115
13.84900 5.9753262000000005
13.85000 5.8737392999999996
13.85100 5.771372100000001
13.85200 5.6682415
13.85300 5.5643652
13.85400 5.4597601000000004
13.85500 5.3544443
13.85600 5.2484348
13.85700 5.1417496
13.85800 5.0344061
13.85900 4.9264222
13.86000 4.817815899999999
13.86100 4.7086045
13.86200 4.5988061
13.86300 4.4884384
13.86400 4.377519700000001
13.86500 4.266068
13.86600 4.154101000000001
13.86700 4.0416371
13.86800 3.9286944999999998
13.86900 3.8152914000000004
13.87000 3.7014466
13.87100 3.5871781
13.87200 3.4725048000000003
13.87300 3.3574450999999996
13.87400 3.2420181
13.87500 3.1262423999999998
13.87600 3.010137
13.87700 2.8937211
13.87800 2.7770137
13.87900 2.6600342
13.88000 2.5428018
13.88100 2.4253356999999998
13.88200 2.3076555
13.88300 2.1897805999999997
13.88400 2.0717304
13.88500 1.9535244999999999
13.88600 1.8351823
13.88700 1.7167234999999998
13.88800 1.5981674000000001
13.88900 1.4795337
13.89000 1.3608417
13.89100 1.2421109
13.89200 1.1233606
13.89300 1.0046104
13.89400 0.88587934
13.89500 0.76718675
13.89600 0.64855181
13.89700 0.5299936
13.89800 0.41153123999999996
13.89900 0.29318365
13.90000 0.17496982
13.90100 0.056908600000000004
13.90200 -0.060981174
13.90300 -0.17868072999999998
13.90400 -0.29617134
13.90500 -0.41343430000000003
13.90600 -0.53045098
13.90700 -0.64720274
13.90800 -0.76367105
13.90900 -0.87983729
13.91000 -0.9956830200000001
13.91100 -1.1111897000000002
13.91200 -1.226339
13.91300 -1.3411124
13.91400 -1.4554915
13.91500 -1.5694580999999999
13.91600 -1.6829938
13.91700 -1.7960804000000001
13.91800 -1.9086995999999998
13.91900 -2.0208336
13.92000 -2.1324642000000003
13.92100 -2.2435734
13.92200 -2.3541436
13.92300 -2.4641568
13.92400 -2.5735954
13.92500 -2.682442
13.92600 -2.7906792
13.92700 -2.8982896
13.92800 -3.0052561
13.92900 -3.1115618
13.93000 -3.2171898
13.93100 -3.322123
13.93200 -3.4263453999999998
13.93300 -3.5298403
13.93400 -3.6325917
13.93500 -3.734583
13.93600 -3.8357988
13.93700 -3.9362228999999997
13.93800 -4.0358402
13.93900 -4.1346349
13.94000 -4.2325918
13.94100 -4.3296956
13.94200 -4.4259313
13.94300 -4.5212843000000005
13.94400 -4.615739700000001
13.94500 -4.7092833
13.94600 -4.8019007
13.94700 -4.8935775
13.94800 -4.9842998
13.94900 -5.0740536
13.95000 -5.1628254
13.95100 -5.2506015
13.95200 -5.3373683
13.95300 -5.423113
13.95400 -5.5078223
13.95500 -5.5914838
13.95600 -5.6740843
13.95700 -5.7556111
13.95800 -5.8360521
13.95900 -5.9153952
13.96000 -5.9936281000000005
13.96100 -6.0707394
13.96200 -6.1467171
13.96300 -6.22155
13.96400 -6.295226499999999
13.96500 -6.3677356000000005
13.96600 -6.4390667
13.96700 -6.5092087
13.96800 -6.5781519
13.96900 -6.6458859
13.97000 -6.7124002
13.97100 -6.7776851
13.97200 -6.8417311
13.97300 -6.9045283
13.97400 -6.9660679000000005
13.97500 -7.026341599999999
13.97600 -7.0853397
13.97700 -7.1430542
13.97800 -7.1994759
13.97900 -7.2545975
13.98000 -7.3084116
13.98100 -7.360909899999999
13.98200 -7.4120849
13.98300 -7.4619293
13.98400 -7.510436299999999
13.98500 -7.557600000000001
13.98600 -7.6034129
13.98700 -7.647869
13.98800 -7.690962399999999
13.98900 -7.7326879
13.99000 -7.7730387
13.99100 -7.8120104999999995
13.99200 -7.849597899999999
13.99300 -7.8857966
13.99400 -7.920601200000001
13.99500 -7.9540081
13.99600 -7.9860128
13.99700 -8.0166109
13.99800 -8.0457993
13.99900 -8.0735743
14.00000 -8.099933
14.00100 -8.1248723
14.00200 -8.1483893
14.00300 -8.1704818
14.00400 -8.1911474
14.00500 -8.2103848
14.00600 -8.228191
14.00700 -8.244565099999999
14.00800 -8.2595058
14.00900 -8.2730122
14.01000 -8.2850829
14.01100 -8.2957178
14.01200 -8.3049163
14.01300 -8.3126783
14.01400 -8.319003899999998
14.01500 -8.3238937
14.01600 -8.3273485
14.01700 -8.329369100000001
14.01800 -8.329957
14.01900 -8.3291128
14.02000 -8.3268389
14.02100 -8.3231367
14.02200 -8.3180092
14.02300 -8.311458700000001
14.02400 -8.303487299999999
14.02500 -8.2940981
14.02600 -8.283294
14.02700 -8.2710788
14.02800 -8.2574561
14.02900 -8.2424298
14.03000 -8.2260035
14.03100 -8.2081817
14.03200 -8.1889689
14.03300 -8.1683695
14.03400 -8.1463888
14.03500 -8.1230313
14.03600 -8.098302799999999
14.03700 -8.0722086
14.03800 -8.044754699999999
14.03900 -8.015946999999999
14.04000 -7.9857916
14.04100 -7.954295
14.04200 -7.921464
14.04300 -7.8873046
14.04400 -7.8518242
14.04500 -7.815030200000001
14.04600 -7.7769302
14.04700 -7.7375315
14.04800 -7.6968423999999995
14.04900 -7.654871000000001
14.05000 -7.611625599999999
14.05100 -7.5671143999999995
14.05200 -7.521346199999999
14.05300 -7.4743308
14.05400 -7.4260771000000005
14.05500 -7.3765941
14.05600 -7.3258922
14.05700 -7.273981
14.05800 -7.220871
14.05900 -7.1665727
14.06000 -7.1110964
14.06100 -7.054452599999999
14.06200 -6.9966525
14.06300 -6.937708
14.06400 -6.8776295
14.06500 -6.8164296
14.06600 -6.7541196999999995
14.06700 -6.6907115
14.06800 -6.626217800000001
14.06900 -6.5606504999999995
14.07000 -6.494022200000001
14.07100 -6.4263448
14.07200 -6.357631800000001
14.07300 -6.2878959
14.07400 -6.2171496
14.07500 -6.1454069
14.07600 -6.0726803
14.07700 -5.9989836
14.07800 -5.924330299999999
14.07900 -5.8487337
14.08000 -5.7722077
14.08100 -5.6947663
14.08200 -5.6164239
14.08300 -5.537194
14.08400 -5.4570913
14.08500 -5.376130300000001
14.08600 -5.2943256000000005
14.08700 -5.2116916
14.08800 -5.1282436
14.08900 -5.0439965
14.09000 -4.958966
14.09100 -4.873167
14.09200 -4.786615100000001
14.09300 -4.6993263
14.09400 -4.6113162999999995
14.09500 -4.5226008
14.09600 -4.4331964
14.09700 -4.3431193
14.09800 -4.2523853
14.09900 -4.1610118
14.10000 -4.069015
14.10100 -3.9764117000000003
14.10200 -3.8832188
14.10300 -3.7894528
14.10400 -3.6951311000000002
14.10500 -3.6002707000000003
14.10600 -3.5048883
14.10700 -3.4090016
14.10800 -3.3126276000000003
14.10900 -3.2157835
14.11000 -3.1184863
14.11100 -3.0207536999999998
14.11200 -2.9226027
14.11300 -2.8240509
14.11400 -2.7251154
14.11500 -2.6258137
14.11600 -2.5261630999999998
14.11700 -2.4261812000000003
14.11800 -2.3258853999999998
14.11900 -2.225293
14.12000 -2.1244219
14.12100 -2.0232894000000003
14.12200 -1.921913
14.12300 -1.8203108
14.12400 -1.7185000999999998
14.12500 -1.6164988000000002
14.12600 -1.5143250000000001
14.12700 -1.4119964
14.12800 -1.3095311
14.12900 -1.2069471
14.13000 -1.1042627
14.13100 -1.0014957999999998
14.13200 -0.89866472
14.13300 -0.79578776
14.13400 -0.69288323
14.13500 -0.58996943
14.13600 -0.48706466000000004
14.13700 -0.38418726
14.13800 -0.28135551000000003
14.13900 -0.17858768
14.14000 -0.075901987
14.14100 0.026683405
14.14200 0.1291504
14.14300 0.23148099
14.14400 0.33365723
14.14500 0.43566129
14.14600 0.5374754300000001
14.14700 0.63908198
14.14800 0.74046338
14.14900 0.84160222
14.15000 0.9424810299999999
14.15100 1.0430827
14.15200 1.1433899
14.15300 1.2433857
14.15400 1.3430528000000002
14.15500 1.4423745
14.15600 1.5413337
14.15700 1.6399138
14.15800 1.7380977
14.15900 1.8358686999999998
14.16000 1.9332102
14.16100 2.0301053
14.16200 2.1265376
14.16300 2.2224903
14.16400 2.3179466
14.16500 2.4128901000000003
14.16600 2.5073042
14.16700 2.6011724
14.16800 2.6944781
14.16900 2.7872049999999997
14.17000 2.8793368
14.17100 2.9708574000000003
14.17200 3.0617503
14.17300 3.1519998
14.17400 3.2415899999999995
14.17500 3.3305053
14.17600 3.4187298
14.17700 3.5062481
14.17800 3.5930451000000003
14.17900 3.679106
14.18000 3.7644154999999997
14.18100 3.8489595000000003
14.18200 3.9327229999999997
14.18300 4.0156922999999995
14.18400 4.097853199999999
14.18500 4.1791920000000005
14.18600 4.259694700000001
14.18700 4.3393482
14.18800 4.4181392
14.18900 4.4960551
14.19000 4.5730826
14.19100 4.6492092
14.19200 4.7244225
14.19300 4.7987096
14.19400 4.8720583
14.19500 4.9444567
14.19600 5.0158925
14.19700 5.0863542
14.19800 5.1558293
14.19900 5.2243065
14.20000 5.2917738
14.20100 5.3582199
14.20200 5.423633
14.20300 5.4880023
14.20400 5.5513162
14.20500 5.6135636
14.20600 5.674733600000001
14.20700 5.734815800000001
14.20800 5.7937994999999995
14.20900 5.851674099999999
14.21000 5.9084293
14.21100 5.9640553
14.21200 6.0185425
14.21300 6.0718816
14.21400 6.1240628
14.21500 6.1750777
14.21600 6.2249176
14.21700 6.2735736
14.21800 6.3210383
14.21900 6.3673034
14.22000 6.4123616
14.22100 6.456206000000001
14.22200 6.498829300000001
14.22300 6.540224
14.22400 6.5803848
14.22500 6.619304400000001
14.22600 6.6569775
14.22700 6.693398200000001
14.22800 6.7285612
14.22900 6.762460600000001
14.23000 6.7950912
14.23100 6.8264477
14.23200 6.856525700000001
14.23300 6.8853207
14.23400 6.9128282
14.23500 6.9390431
14.23600 6.9639622999999995
14.23700 6.9875807
14.23800 7.0098951000000005
14.23900 7.0309013
14.24000 7.0505962
14.24100 7.068976
14.24200 7.0860378
14.24300 7.1017779
14.24400 7.116194800000001
14.24500 7.1292847
14.24600 7.141046199999999
14.24700 7.151477000000001
14.24800 7.160574899999999
14.24900 7.1683392
14.25000 7.1747683
14.25100 7.1798614999999995
14.25200 7.1836174
14.25300 7.1860365999999996
14.25400 7.1871184
14.25500 7.1868628
14.25600 7.1852706
14.25700 7.1823433
14.25800 7.1780808
14.25900 7.1724854
14.26000 7.1655579
14.26100 7.157301200000001
14.26200 7.147716
14.26300 7.1368054
14.26400 7.124572199999999
14.26500 7.1110189
14.26600 7.0961483
14.26700 7.0799634000000005
14.26800 7.0624672
14.26900 7.0436634
14.27000 7.0235558000000005
14.27100 7.0021473
14.27200 6.979442399999999
14.27300 6.9554456
14.27400 6.9301605
14.27500 6.9035918
14.27600 6.8757437
14.27700 6.8466209
14.27800 6.8162291999999995
14.27900 6.7845732000000005
14.28000 6.751658000000001
14.28100 6.7174889
14.28200 6.6820726
14.28300 6.645415000000001
14.28400 6.607522100000001
14.28500 6.5684006
14.28600 6.528057199999999
14.28700 6.4864986
14.28800 6.443733
14.28900 6.3997678
14.29000 6.354610600000001
14.29100 6.3082695
14.29200 6.2607534000000005
14.29300 6.2120706
14.29400 6.1622299
14.29500 6.1112408
14.29600 6.0591128
14.29700 6.0058549
14.29800 5.9514772
14.29900 5.8959898
14.30000 5.8394026000000006
14.30100 5.7817258
14.30200 5.7229698
14.30300 5.663145
14.30400 5.6022622
14.30500 5.5403322
14.30600 5.4773662000000005
14.30700 5.413375
14.30800 5.3483694999999996
14.30900 5.2823611
14.31000 5.2153613000000005
14.31100 5.1473815
14.31200 5.0784335
14.31300 5.0085288
14.31400 4.9376793
14.31500 4.865897100000001
14.31600 4.7931943
14.31700 4.7195833
14.31800 4.6450768
14.31900 4.5696873
14.32000 4.4934276
14.32100 4.4163112
14.32200 4.3383513
14.32300 4.259561
14.32400 4.1799542
14.32500 4.099544900000001
14.32600 4.018347
14.32700 3.9363749000000006
14.32800 3.8536428999999996
14.32900 3.7701659
14.33000 3.6859583000000002
14.33100 3.6010351000000003
14.33200 3.5154115
14.33300 3.4291025000000004
14.33400 3.3421233000000004
14.33500 3.2544896
14.33600 3.1662166
14.33700 3.0773202
14.33800 2.9878158
14.33900 2.8977193
14.34000 2.8070463
14.34100 2.7158126
14.34200 2.6240341000000003
14.34300 2.5317267
14.34400 2.4389062
14.34500 2.3455885999999997
14.34600 2.2517899
14.34700 2.1575260999999997
14.34800 2.0628134
14.34900 1.9676677999999999
14.35000 1.8721055
14.35100 1.7761426
14.35200 1.6797955999999998
14.35300 1.5830806999999998
14.35400 1.4860145999999999
14.35500 1.3886135000000002
14.35600 1.2908943000000002
14.35700 1.1928736
14.35800 1.0945683
14.35900 0.9959953800000001
14.36000 0.89717172
14.36100 0.79811439
14.36200 0.69884066
14.36300 0.5993677799999999
14.36400 0.49971308999999997
14.36500 0.39989399
14.36600 0.29992792
14.36700 0.19983239
14.36800 0.099624961
14.36900 -0.00067683713
14.37000 -0.10105543
14.37100 -0.20149324999999998
14.37200 -0.30197271
14.37300 -0.40247627
14.37400 -0.50298646
14.37500 -0.60348576
14.37600 -0.7039567
14.37700 -0.80438191
14.37800 -0.90474412
14.37900 -1.005026
14.38000 -1.1052104999999999
14.38100 -1.2052801
14.38200 -1.305218
14.38300 -1.4050071000000002
14.38400 -1.5046304
14.38500 -1.6040710999999999
14.38600 -1.7033120999999998
14.38700 -1.8023365999999998
14.38800 -1.9011278
14.38900 -1.9996690000000001
14.39000 -2.0979434
14.39100 -2.1959344
14.39200 -2.2936251000000003
14.39300 -2.390999
14.39400 -2.4880392000000002
14.39500 -2.5847295
14.39600 -2.6810530999999997
14.39700 -2.7769933
14.39800 -2.8725337
14.39900 -2.9676579000000003
14.40000 -3.0623492
14.40100 -3.1565912000000003
14.40200 -3.2503676
14.40300 -3.3436622
14.40400 -3.4364589
14.40500 -3.5287409999999997
14.40600 -3.6204927
14.40700 -3.7116982
14.40800 -3.8023412
14.40900 -3.8924064
14.41000 -3.9818778999999997
14.41100 -4.0707401999999995
14.41200 -4.1589778
14.41300 -4.2465758
14.41400 -4.333518799999999
14.41500 -4.4197917
14.41600 -4.505379899999999
14.41700 -4.5902684
14.41800 -4.674443200000001
14.41900 -4.7578894
14.42000 -4.8405927
14.42100 -4.9225394
14.42200 -5.0037149
14.42300 -5.084106
14.42400 -5.1636983
14.42500 -5.2424785
14.42600 -5.3204328
14.42700 -5.3975482
14.42800 -5.4738112
14.42900 -5.549208800000001
14.43000 -5.623728
14.43100 -5.6973558
14.43200 -5.7700794
14.43300 -5.8418863000000005
14.43400 -5.912764
14.43500 -5.9826999999999995
14.43600 -6.0516819
14.43700 -6.1196979
14.43800 -6.186736000000001
14.43900 -6.2527843
14.44000 -6.3178316
14.44100 -6.3818662999999995
14.44200 -6.444876600000001
14.44300 -6.506852100000001
14.44400 -6.5677814
14.44500 -6.6276543
14.44600 -6.6864595
14.44700 -6.7441873
14.44800 -6.800827399999999
14.44900 -6.8563692
14.45000 -6.9108038999999994
14.45100 -6.964121800000001
14.45200 -7.0163131000000005
14.45300 -7.0673689
14.45400 -7.1172796
14.45500 -7.1660376999999995
14.45600 -7.213633499999999
14.45700 -7.2600587999999995
14.45800 -7.3053062
14.45900 -7.349367399999999
14.46000 -7.3922344
14.46100 -7.433899500000001
14.46200 -7.4743561
14.46300 -7.5135961
14.46400 -7.551612700000001
14.46500 -7.5883999
14.46600 -7.6239504
14.46700 -7.658258099999999
14.46800 -7.6913163
14.46900 -7.723119100000001
14.47000 -7.7536613
14.47100 -7.7829368
14.47200 -7.8109398
14.47300 -7.8376658
14.47400 -7.8631096
14.47500 -7.887266599999999
14.47600 -7.9101324
14.47700 -7.9317018
14.47800 -7.9519719
14.47900 -7.9709381
14.48000 -7.9885967
14.48100 -8.004944
14.48200 -8.0199771
14.48300 -8.0336928
14.48400 -8.0460884
14.48500 -8.0571614
14.48600 -8.0669098
14.48700 -8.0753304
14.48800 -8.0824226
14.48900 -8.0881841
14.49000 -8.092613499999999
14.49100 -8.0957092
14.49200 -8.0974706
14.49300 -8.0978967
14.49400 -8.096987
14.49500 -8.0947414
14.49600 -8.0911592
14.49700 -8.086241
14.49800 -8.079987
14.49900 -8.0723971
14.50000 -8.0634721
14.50100 -8.0532134
14.50200 -8.0416217
14.50300 -8.0286987
14.50400 -8.0144458
14.50500 -7.9988643999999995
14.50600 -7.981955999999999
14.50700 -7.9637237
14.50800 -7.9441696
14.50900 -7.9232968
14.51000 -7.9011075
14.51100 -7.8776047
14.51200 -7.852792
14.51300 -7.8266732
14.51400 -7.7992514
14.51500 -7.7705309
14.51600 -7.7405162
14.51700 -7.7092119
14.51800 -7.6766214999999995
14.51900 -7.6427512
14.52000 -7.6076053
14.52100 -7.571189100000001
14.52200 -7.5335078
14.52300 -7.494567300000001
14.52400 -7.4543744
14.52500 -7.4129343
14.52600 -7.3702529000000006
14.52700 -7.326337700000001
14.52800 -7.2811946
14.52900 -7.2348311999999995
14.53000 -7.187253200000001
14.53100 -7.1384691
14.53200 -7.0884854
14.53300 -7.037310300000001
14.53400 -6.9849513000000005
14.53500 -6.9314167
14.53600 -6.876713800000001
14.53700 -6.820851599999999
14.53800 -6.7638381999999995
14.53900 -6.7056827
14.54000 -6.6463932
14.54100 -6.5859795
14.54200 -6.5244496
14.54300 -6.461814
14.54400 -6.3980818
14.54500 -6.3332625
14.54600 -6.2673666
14.54700 -6.2004037
14.54800 -6.1323844
14.54900 -6.063319
14.55000 -5.993218000000001
14.55100 -5.9220925
14.55200 -5.8499533999999995
14.55300 -5.7768118
14.55400 -5.7026792
14.55500 -5.6275673
14.55600 -5.5514876
14.55700 -5.4744519
14.55800 -5.3964723
14.55900 -5.3175609999999995
14.56000 -5.2377302
14.56100 -5.1569927
14.56200 -5.0753607999999995
14.56300 -4.9928475
14.56400 -4.9094655000000005
14.56500 -4.8252273
14.56600 -4.7401465
14.56700 -4.6542365000000006
14.56800 -4.5675103
14.56900 -4.4799816
14.57000 -4.3916639
14.57100 -4.302570599999999
14.57200 -4.2127158
14.57300 -4.1221134
14.57400 -4.0307775
14.57500 -3.9387219
14.57600 -3.845961
14.57700 -3.7525095
14.57800 -3.6583818
14.57900 -3.5635925999999998
14.58000 -3.4681565999999995
14.58100 -3.3720887999999998
14.58200 -3.2754038
14.58300 -3.1781170999999997
14.58400 -3.0802438000000003
14.58500 -2.9817991
14.58600 -2.8827986
14.58700 -2.7832577
14.58800 -2.6831918999999997
14.58900 -2.5826170999999998
14.59000 -2.4815489
14.59100 -2.380003
14.59200 -2.2779955000000003
14.59300 -2.1755422
14.59400 -2.0726589
14.59500 -1.9693621000000001
14.59600 -1.8656673
14.59700 -1.7615908999999998
14.59800 -1.6571487999999999
14.59900 -1.5523571999999999
14.60000 -1.4472323
14.60100 -1.3417903
14.60200 -1.2360474
14.60300 -1.1300199
14.60400 -1.0237239
14.60500 -0.91717588
14.60600 -0.81039211
14.60700 -0.70338892
14.60800 -0.59618275
14.60900 -0.48879003000000004
14.61000 -0.38122723
14.61100 -0.27351091
14.61200 -0.16565760999999998
14.61300 -0.057683943
14.61400 0.050393422
14.61500 0.1585578
14.61600 0.26679244
14.61700 0.37508057
14.61800 0.4834054
14.61900 0.59175007
14.62000 0.70009772
14.62100 0.80843149
14.62200 0.91673443
14.62300 1.0249897
14.62400 1.1331803999999999
14.62500 1.2412896
14.62600 1.3493006
14.62700 1.4571965
14.62800 1.5649606
14.62900 1.6725759999999998
14.63000 1.7800262
14.63100 1.8872944999999999
14.63200 1.9943643
14.63300 2.1012193
14.63400 2.2078428
14.63500 2.3142189
14.63600 2.420331
14.63700 2.5261630999999998
14.63800 2.6316991
14.63900 2.7369228999999997
14.64000 2.8418187
14.64100 2.9463706999999997
14.64200 3.0505629
14.64300 3.1543799
14.64400 3.2578059
14.64500 3.3608253999999995
14.64600 3.4634229000000003
14.64700 3.5655826
14.64800 3.6672898000000003
14.64900 3.7685286
14.65000 3.8692839
14.65100 3.9695403999999996
14.65200 4.0692829
14.65300 4.1684963
14.65400 4.2671654000000006
14.65500 4.3652754
14.65600 4.4628114000000005
14.65700 4.5597579
14.65800 4.656101
14.65900 4.7518253
14.66000 4.8469163
14.66100 4.9413599
14.66200 5.0351411
14.66300 5.1282462
14.66400 5.2206606
14.66500 5.3123701
14.66600 5.403361100000001
14.66700 5.49362
14.66800 5.5831328
14.66900 5.6718864
14.67000 5.759867300000001
14.67100 5.8470625
14.67200 5.9334591
14.67300 6.0190443
14.67400 6.103805100000001
14.67500 6.1877295
14.67600 6.270805
14.67700 6.3530192
14.67800 6.4343609
14.67900 6.5148175
14.68000 6.594377799999999
14.68100 6.673029799999999
14.68200 6.7507625
14.68300 6.8275638
14.68400 6.9034234
14.68500 6.978330000000001
14.68600 7.0522733
14.68700 7.1252420999999995
14.68800 7.1972258
14.68900 7.268214200000001
14.69000 7.3381968
14.69100 7.4071631
14.69200 7.475103399999999
14.69300 7.5420082
14.69400 7.6078668
14.69500 7.672670500000001
14.69600 7.7364095
14.69700 7.7990748
14.69800 7.8606568
14.69900 7.9211473
14.70000 7.9805374
14.70100 8.0388188
14.70200 8.0959827
14.70300 8.1520215
14.70400 8.206927
14.70500 8.2606919
14.70600 8.3133087
14.70700 8.364769800000001
14.70800 8.4150679
14.70900 8.4641971
14.71000 8.5121498
14.71100 8.55892
14.71200 8.6045012
14.71300 8.6488873
14.71400 8.6920731
14.71500 8.7340519
14.71600 8.7748192
14.71700 8.8143691
14.71800 8.8526972
14.71900 8.8897973
14.72000 8.9256659
14.72100 8.9602977
14.72200 8.993689
14.72300 9.0258352
14.72400 9.056732100000001
14.72500 9.0863757
14.72600 9.114763100000001
14.72700 9.14189
14.72800 9.1677532
14.72900 9.1923498
14.73000 9.2156768
14.73100 9.237732
14.73200 9.2585124
14.73300 9.2780158
14.73400 9.2962399
14.73500 9.3131825
14.73600 9.3288422
14.73700 9.3432181
14.73800 9.356308
14.73900 9.3681112
14.74000 9.378627700000001
14.74100 9.387856
14.74200 9.3957961
14.74300 9.402447899999999
14.74400 9.4078116
14.74500 9.4118878
14.74600 9.4146766
14.74700 9.416179399999999
14.74800 9.4163969
14.74900 9.415329999999999
14.75000 9.4129801
14.75100 9.4093494
14.75200 9.4044395
14.75300 9.3982518
14.75400 9.3907893
14.75500 9.3820542
14.75600 9.3720488
14.75700 9.360776099999999
14.75800 9.3482383
14.75900 9.334439
14.76000 9.3193822
14.76100 9.3030706
14.76200 9.2855074
14.76300 9.2666969
14.76400 9.2466436
14.76500 9.2253506
14.76600 9.202823
14.76700 9.1790654
14.76800 9.1540821
14.76900 9.1278777
14.77000 9.100458
14.77100 9.0718284
14.77200 9.0419941
14.77300 9.0109602
14.77400 8.9787334
14.77500 8.9453198
14.77600 8.9107253
14.77700 8.8749565
14.77800 8.8380203
14.77900 8.799924
14.78000 8.7606736
14.78100 8.7202772
14.78200 8.6787425
14.78300 8.6360767
14.78400 8.5922875
14.78500 8.5473828
14.78600 8.501371
14.78700 8.454261
14.78800 8.4060602
14.78900 8.3567776
14.79000 8.306422099999999
14.79100 8.2550026
14.79200 8.202529
14.79300 8.1490092
14.79400 8.0944531
14.79500 8.0388702
14.79600 7.982270399999999
14.79700 7.9246625
14.79800 7.866057
14.79900 7.8064643
14.80000 7.745894000000001
14.80100 7.6843567
14.80200 7.621862699999999
14.80300 7.5584218
14.80400 7.4940458
14.80500 7.428744399999999
14.80600 7.3625296
14.80700 7.2954118
14.80800 7.227402199999999
14.80900 7.1585126
14.81000 7.0887536
14.81100 7.0181377000000005
14.81200 6.9466762
14.81300 6.8743818
14.81400 6.801266200000001
14.81500 6.7273416
14.81600 6.6526197
14.81700 6.5771133
14.81800 6.5008357000000005
14.81900 6.4237988999999995
14.82000 6.3460164
14.82100 6.2675007
14.82200 6.1882645
14.82300 6.1083212
14.82400 6.0276844
14.82500 5.9463672
14.82600 5.8643829
14.82700 5.7817452
14.82800 5.6984674
14.82900 5.6145635
14.83000 5.530047
14.83100 5.444931599999999
14.83200 5.3592309
14.83300 5.2729592
14.83400 5.1861301
14.83500 5.0987579
14.83600 5.0108563
14.83700 4.922439499999999
14.83800 4.8335217
14.83900 4.744117
14.84000 4.654239899999999
14.84100 4.5639042
14.84200 4.4731248
14.84300 4.3819159
14.84400 4.2902917
14.84500 4.1982669
14.84600 4.1058563
14.84700 4.0130742
14.84800 3.9199355999999996
14.84900 3.826455
14.85000 3.7326474
14.85100 3.6385272000000004
14.85200 3.5441093
14.85300 3.4494086999999998
14.85400 3.3544405999999998
14.85500 3.2592195999999998
14.85600 3.1637608999999998
14.85700 3.0680791999999997
14.85800 2.9721899
14.85900 2.8761077999999998
14.86000 2.7798479
14.86100 2.6834255000000002
14.86200 2.5868556000000003
14.86300 2.4901532
14.86400 2.3933334
14.86500 2.2964114
14.86600 2.1994023
14.86700 2.1023208
14.86800 2.0051822
14.86900 1.9080015
14.87000 1.8107933999999999
14.87100 1.7135729999999998
14.87200 1.6163552
14.87300 1.519155
14.87400 1.4219872
14.87500 1.3248665
14.87600 1.2278078
14.87700 1.1308257
14.87800 1.033935
14.87900 0.93715042
14.88000 0.84048649
14.88100 0.74395793
14.88200 0.64757923
14.88300 0.5513648999999999
14.88400 0.45532943
14.88500 0.35948723
14.88600 0.2638527
14.88700 0.16844014
14.88800 0.073263864
14.88900 -0.02166192
14.89000 -0.11632304
14.89100 -0.21070540000000001
14.89200 -0.30479494
14.89300 -0.39857770000000003
14.89400 -0.49203983999999995
14.89500 -0.58516753
14.89600 -0.67794705
14.89700 -0.7703647499999999
14.89800 -0.8624071299999999
14.89900 -0.9540607200000001
14.90000 -1.0453122000000001
14.90100 -1.1361483
14.90200 -1.2265557999999999
14.90300 -1.3165219000000001
14.90400 -1.4060334
14.90500 -1.4950776000000001
14.90600 -1.5836418
14.90700 -1.6717132
14.90800 -1.7592793
14.90900 -1.8463278
14.91000 -1.9328464
14.91100 -2.0188227
14.91200 -2.1042446
14.91300 -2.1891000000000003
14.91400 -2.273377
14.91500 -2.3570638
14.91600 -2.4401488
14.91700 -2.52262
14.91800 -2.6044661000000002
14.91900 -2.6856758000000003
14.92000 -2.7662375999999997
14.92100 -2.8461402000000002
14.92200 -2.9253727
14.92300 -3.003924
14.92400 -3.0817833
14.92500 -3.15894
14.92600 -3.2353832999999996
14.92700 -3.3111028
14.92800 -3.3860881000000003
14.92900 -3.460329
14.93000 -3.5338156
14.93100 -3.6065381
14.93200 -3.6784869
14.93300 -3.7496522
14.93400 -3.8200248
14.93500 -3.8895957
14.93600 -3.9583556
14.93700 -4.0262956
14.93800 -4.0934075
14.93900 -4.1596822
14.94000 -4.2251118
14.94100 -4.2896878
14.94200 -4.3534022
14.94300 -4.4162475
14.94400 -4.4782158
14.94500 -4.5392994
14.94600 -4.5994915
14.94700 -4.6587843
14.94800 -4.7171712
14.94900 -4.7746453
14.95000 -4.8311997
14.95100 -4.886828
14.95200 -4.9415238
14.95300 -4.995280500000001
14.95400 -5.0480925
14.95500 -5.0999533
14.95600 -5.1508572
14.95700 -5.2007984
14.95800 -5.2497717999999995
14.95900 -5.2977718
14.96000 -5.3447932
14.96100 -5.3908307
14.96200 -5.4358795
14.96300 -5.4799352
14.96400 -5.5229928
14.96500 -5.5650484
14.96600 -5.6060974
14.96700 -5.646136
14.96800 -5.6851607
14.96900 -5.7231676
14.97000 -5.760153
14.97100 -5.7961143999999996
14.97200 -5.8310483
14.97300 -5.8649521
14.97400 -5.897823
14.97500 -5.9296589
14.97600 -5.9604574
14.97700 -5.9902165
14.97800 -6.018934799999999
14.97900 -6.0466103
14.98000 -6.0732417
14.98100 -6.0988273
14.98200 -6.1233666
14.98300 -6.1468583
14.98400 -6.169301600000001
14.98500 -6.190696
14.98600 -6.211041300000001
14.98700 -6.2303368
14.98800 -6.2485825
14.98900 -6.2657788000000005
14.99000 -6.2819257
14.99100 -6.2970236
14.99200 -6.3110732
14.99300 -6.3240744
14.99400 -6.3360289
14.99500 -6.3469373
14.99600 -6.3568003
14.99700 -6.3656203
14.99800 -6.373398
14.99900 -6.3801356
15.00000 -6.385835300000001
15.00100 -6.3904986
15.00200 -6.394127800000001
15.00300 -6.3967258
15.00400 -6.3982949
15.00500 -6.3988373
15.00600 -6.398356700000001
15.00700 -6.3968569
15.00800 -6.394340799999999
15.00900 -6.3908115
15.01000 -6.3862734
15.01100 -6.3807301
15.01200 -6.3741863
15.01300 -6.3666455
15.01400 -6.3581124
15.01500 -6.348592
15.01600 -6.338088999999999
15.01700 -6.326607600000001
15.01800 -6.314153999999999
15.01900 -6.3007325000000005
15.02000 -6.286349099999999
15.02100 -6.2710091
15.02200 -6.254718500000001
15.02300 -6.2374823
15.02400 -6.219307000000001
15.02500 -6.2001988
15.02600 -6.1801635
15.02700 -6.1592076
15.02800 -6.1373375
15.02900 -6.11456
15.03000 -6.0908817
15.03100 -6.0663093
15.03200 -6.0408498999999996
15.03300 -6.014511000000001
15.03400 -5.9872996
15.03500 -5.9592232
15.03600 -5.9302896
15.03700 -5.9005067
15.03800 -5.8698822
15.03900 -5.838424
15.04000 -5.8061406
15.04100 -5.7730403
15.04200 -5.7391319
15.04300 -5.7044238
15.04400 -5.6689247
15.04500 -5.632644099999999
15.04600 -5.5955905
15.04700 -5.5577736
15.04800 -5.5192027
15.04900 -5.4798871
15.05000 -5.439836499999999
15.05100 -5.399060599999999
15.05200 -5.3575691
15.05300 -5.315372
15.05400 -5.272479
15.05500 -5.2289005
15.05600 -5.1846463
15.05700 -5.1397268
15.05800 -5.0941523
15.05900 -5.0479330000000004
15.06000 -5.0010793
15.06100 -4.9536016
15.06200 -4.9055103
15.06300 -4.8568159
15.06400 -4.8075296
15.06500 -4.7576614
15.06600 -4.7072224
15.06700 -4.656224
15.06800 -4.6046764
15.06900 -4.5525908
15.07000 -4.4999788999999994
15.07100 -4.4468515
15.07200 -4.3932196
15.07300 -4.3390952
15.07400 -4.2844895
15.07500 -4.2294141
15.07600 -4.1738808
15.07700 -4.1179013
15.07800 -4.0614873000000005
15.07900 -4.0046509
15.08000 -3.9474044
15.08100 -3.8897596
15.08200 -3.8317285
15.08300 -3.7733238
15.08400 -3.7145574
15.08500 -3.6554418999999996
15.08600 -3.5959892
15.08700 -3.5362121
15.08800 -3.4761227999999997
15.08900 -3.4157336000000003
15.09000 -3.3550572
15.09100 -3.2941058
15.09200 -3.2328919
15.09300 -3.1714275
15.09400 -3.1097256
15.09500 -3.047798
15.09600 -2.9856574
15.09700 -2.9233159
15.09800 -2.860786
15.09900 -2.7980799000000003
15.10000 -2.7352098
15.10100 -2.6721882
15.10200 -2.6090274
15.10300 -2.5457395000000003
15.10400 -2.4823371
15.10500 -2.4188325
15.10600 -2.3552378999999997
15.10700 -2.2915655999999998
15.10800 -2.2278281
15.10900 -2.1640379000000003
15.11000 -2.1002073
15.11100 -2.0363487
15.11200 -1.9724745
15.11300 -1.9085972
15.11400 -1.8447293
15.11500 -1.7808832
15.11600 -1.7170716
15.11700 -1.6533067
15.11800 -1.5896011
15.11900 -1.5259672
15.12000 -1.4624174
15.12100 -1.3989639
15.12200 -1.3356193
15.12300 -1.2723956
15.12400 -1.2093052
15.12500 -1.1463601
15.12600 -1.0835724
15.12700 -1.020954
15.12800 -0.95851682
15.12900 -0.89627262
15.13000 -0.8342329399999999
15.13100 -0.7724094699999999
15.13200 -0.71081361
15.13300 -0.64945673
15.13400 -0.5883500899999999
15.13500 -0.5275048800000001
15.13600 -0.46693217000000004
15.13700 -0.40664291
15.13800 -0.34664802
15.13900 -0.28695834
15.14000 -0.22758462
15.14100 -0.16853752
15.14200 -0.10982768000000001
15.14300 -0.05146566
15.14400 0.0065380249
15.14500 0.064172904
15.14600 0.12142857000000001
15.14700 0.17829465
15.14800 0.23476082999999998
15.14900 0.29081684
15.15000 0.34645244000000003
15.15100 0.40165754
15.15200 0.45642201000000004
15.15300 0.51073586
15.15400 0.56458912
15.15500 0.61797202
15.15600 0.67087472
15.15700 0.72328765
15.15800 0.77520125
15.15900 0.8266061499999999
15.16000 0.8774929699999999
15.16100 0.9278526500000001
15.16200 0.97767608
15.16300 1.0269545
15.16400 1.0756790999999999
15.16500 1.1238412999999998
15.16600 1.1714328
15.16700 1.2184453
15.16800 1.2648708
15.16900 1.3107014000000001
15.17000 1.3559292
15.17100 1.4005467
15.17200 1.4445464
15.17300 1.4879210999999999
15.17400 1.5306636
15.17500 1.5727669
15.17600 1.6142239999999999
15.17700 1.6550281999999998
15.17800 1.6951730000000003
15.17900 1.734652
15.18000 1.7734587
15.18100 1.8115869
15.18200 1.8490301
15.18300 1.8857827
15.18400 1.9218387
15.18500 1.9571920999999999
15.18600 1.9918373
15.18700 2.0257687
15.18800 2.058981
15.18900 2.0914687
15.19000 2.1232264
15.19100 2.1542491
15.19200 2.1845318
15.19300 2.2140699
15.19400 2.2428583
15.19500 2.2708926000000003
15.19600 2.2981687
15.19700 2.3246821
15.19800 2.3504289000000003
15.19900 2.3754053
15.20000 2.3996076
15.20100 2.4230321999999997
15.20200 2.445676
15.20300 2.467536
15.20400 2.4886092
15.20500 2.5088931
15.20600 2.5283849000000003
15.20700 2.5470824999999997
15.20800 2.5649838000000003
15.20900 2.5820868
15.21000 2.5983896
15.21100 2.6138907
15.21200 2.6285884999999998
15.21300 2.6424818
15.21400 2.6555693
15.21500 2.6678499
15.21600 2.6793228
15.21700 2.6899872
15.21800 2.6998423000000003
15.21900 2.7088875
15.22000 2.7171224
15.22100 2.7245467999999997
15.22200 2.7311603
15.22300 2.7369628
15.22400 2.7419545
15.22500 2.7461356
15.22600 2.7495064
15.22700 2.7520672999999998
15.22800 2.753819
15.22900 2.7547622
15.23000 2.7548982
15.23100 2.7542278
15.23200 2.7527526
15.23300 2.7504738
15.23400 2.7473934
15.23500 2.7435131000000004
15.23600 2.7388353
15.23700 2.7333619
15.23800 2.7270958000000003
15.23900 2.7200393
15.24000 2.7121956
15.24100 2.7035674
15.24200 2.6941583000000002
15.24300 2.6839714
15.24400 2.6730105
15.24500 2.6612792
15.24600 2.6487814
15.24700 2.6355212999999997
15.24800 2.621503
15.24900 2.6067309
15.25000 2.5912093
15.25100 2.5749428
15.25200 2.5579361
15.25300 2.5401939
15.25400 2.5217211
15.25500 2.5025226000000003
15.25600 2.4826035
15.25700 2.4619689
15.25800 2.4406241
15.25900 2.4185745
15.26000 2.3958253
15.26100 2.3723821999999997
15.26200 2.3482509
15.26300 2.3234369
15.26400 2.2979463
15.26500 2.271785
15.26600 2.2449592000000003
15.26700 2.2174751
15.26800 2.1893393
15.26900 2.1605583
15.27000 2.1311389
15.27100 2.1010879
15.27200 2.0704126
15.27300 2.03912
15.27400 2.0072175000000003
15.27500 1.9747128999999999
15.27600 1.9416139
15.27700 1.9079282999999998
15.27800 1.8736642000000001
15.27900 1.8388297000000002
15.28000 1.8034333
15.28100 1.7674835
15.28200 1.7309887
15.28300 1.6939577000000001
15.28400 1.6563991
15.28500 1.6183220000000003
15.28600 1.5797352
15.28700 1.5406479000000002
15.28800 1.501069
15.28900 1.4610077000000001
15.29000 1.4204732
15.29100 1.3794747
15.29200 1.3380216
15.29300 1.2961228999999999
15.29400 1.2537883
15.29500 1.2110269999999999
15.29600 1.1678484
15.29700 1.1242622
15.29800 1.0802777
15.29900 1.0359045
15.30000 0.99115241
15.30100 0.9460311399999999
15.30200 0.90055037
15.30300 0.85471999
15.30400 0.80854995
15.30500 0.76205037
15.30600 0.71523134
15.30700 0.66810311
15.30800 0.62067602
15.30900 0.5729605
15.31000 0.52496707
15.31100 0.4767064
15.31200 0.42818923999999997
15.31300 0.37942638
15.31400 0.33042876
15.31500 0.28120736
15.31600 0.23177322
15.31700 0.1821375
15.31800 0.13231136999999998
15.31900 0.08230604000000001
15.32000 0.032132768
15.32100 -0.018197179
15.32200 -0.068672514
15.32300 -0.11928195999999999
15.32400 -0.17001423999999998
15.32500 -0.22085809999999997
15.32600 -0.2718023
15.32700 -0.32283564
15.32800 -0.37394692
15.32900 -0.42512505000000006
15.33000 -0.47635888000000004
15.33100 -0.52763736
15.33200 -0.57894941
15.33300 -0.6302841
15.33400 -0.6816303800000001
15.33500 -0.73297736
15.33600 -0.78431405
15.33700 -0.8356295499999999
15.33800 -0.8869129200000001
15.33900 -0.93815327
15.34000 -0.9893395899999999
15.34100 -1.0404609
15.34200 -1.0915062999999998
15.34300 -1.1424649
15.34400 -1.1933254
15.34500 -1.2440769
15.34600 -1.2947083
15.34700 -1.3452086
15.34800 -1.3955665000000002
15.34900 -1.4457708999999999
15.35000 -1.4958107999999999
15.35100 -1.5456748
15.35200 -1.5953518
15.35300 -1.6448307999999998
15.35400 -1.6941004999999998
15.35500 -1.7431499
15.35600 -1.791968
15.35700 -1.8405437
15.35800 -1.8888662
15.35900 -1.9369243
15.36000 -1.9847074999999998
15.36100 -2.0322049
15.36200 -2.0794061999999998
15.36300 -2.1263007
15.36400 -2.172878
15.36500 -2.2191279
15.36600 -2.26504
15.36700 -2.3106044
15.36800 -2.355811
15.36900 -2.4006499
15.37000 -2.4451114
15.37100 -2.4891857
15.37200 -2.5328632
15.37300 -2.5761344
15.37400 -2.6189895
15.37500 -2.6614193
15.37600 -2.7034145
15.37700 -2.7449656
15.37800 -2.7860633999999997
15.37900 -2.8266987
15.38000 -2.8668622
15.38100 -2.9065447
15.38200 -2.9457372
15.38300 -2.9844306
15.38400 -3.0226159999999997
15.38500 -3.0602844
15.38600 -3.0974269
15.38700 -3.1340345999999997
15.38800 -3.1700991
15.38900 -3.2056116
15.39000 -3.2405633000000003
15.39100 -3.2749463
15.39200 -3.3087518000000005
15.39300 -3.3419721
15.39400 -3.3745988999999996
15.39500 -3.4066240999999997
15.39600 -3.4380401999999997
15.39700 -3.4688398
15.39800 -3.499015
15.39900 -3.5285591999999997
15.40000 -3.5574649
15.40100 -3.5857249
15.40200 -3.6133327
15.40300 -3.6402813999999997
15.40400 -3.6665648
15.40500 -3.6921766000000003
15.40600 -3.7171103
15.40700 -3.7413600999999996
15.40800 -3.7649199
15.40900 -3.7877839000000004
15.41000 -3.8099467999999996
15.41100 -3.8314026
15.41200 -3.8521461
15.41300 -3.8721718000000003
15.41400 -3.8914748
15.41500 -3.9100494
15.41600 -3.927891
15.41700 -3.9449945
15.41800 -3.9613552000000003
15.41900 -3.9769683000000002
15.42000 -3.9918292
15.42100 -4.0059332
15.42200 -4.019275700000001
15.42300 -4.0318526
15.42400 -4.0436599
15.42500 -4.0546931
15.42600 -4.0649485
15.42700 -4.0744223
15.42800 -4.0831111
15.42900 -4.091011399999999
15.43000 -4.0981195999999995
15.43100 -4.1044328
15.43200 -4.1099481
15.43300 -4.1146629
15.43400 -4.1185744
15.43500 -4.1216806
15.43600 -4.1239791
15.43700 -4.1254681
15.43800 -4.1261457
15.43900 -4.1260107999999995
15.44000 -4.1250615999999996
15.44100 -4.1232973
15.44200 -4.1207168
15.44300 -4.117319
15.44400 -4.1131034
15.44500 -4.1080695
15.44600 -4.1022167
15.44700 -4.0955447
15.44800 -4.0880535
15.44900 -4.0797431
15.45000 -4.070613499999999
15.45100 -4.0606648000000005
15.45200 -4.0498972
15.45300 -4.0383115
15.45400 -4.0259078
15.45500 -4.0126868
15.45600 -3.9986490999999997
15.45700 -3.983796
15.45800 -3.9681281999999998
15.45900 -3.9516468
15.46000 -3.9343528
15.46100 -3.9162479
15.46200 -3.8973339000000005
15.46300 -3.8776122
15.46400 -3.8570846999999997
15.46500 -3.8357536999999997
15.46600 -3.8136214
15.46700 -3.7906904
15.46800 -3.7669633
15.46900 -3.742443
15.47000 -3.7171323
15.47100 -3.6910348
15.47200 -3.6641538000000002
15.47300 -3.6364932000000003
15.47400 -3.6080565
15.47500 -3.5788476
15.47600 -3.548871
15.47700 -3.518131
15.47800 -3.4866322
15.47900 -3.454379
15.48000 -3.4213763
15.48100 -3.3876292
15.48200 -3.3531427000000003
15.48300 -3.3179220000000003
15.48400 -3.2819722000000002
15.48500 -3.2452989000000003
15.48600 -3.2079074999999997
15.48700 -3.1698036999999997
15.48800 -3.1309932
15.48900 -3.0914817
15.49000 -3.0512752
15.49100 -3.0103797
15.49200 -2.9688012
15.49300 -2.926546
15.49400 -2.8836201999999997
15.49500 -2.8400306
15.49600 -2.7957834
15.49700 -2.7508855
15.49800 -2.7053436
15.49900 -2.6591647
15.50000 -2.6123559000000003
15.50100 -2.5649244
15.50200 -2.5168775
15.50300 -2.4682228999999998
15.50400 -2.4189683
15.50500 -2.3691216
15.50600 -2.3186909
15.50700 -2.2676841999999997
15.50800 -2.21611
15.50900 -2.1639766000000002
15.51000 -2.1112927999999997
15.51100 -2.0580674
15.51200 -2.0043092
15.51300 -1.9500271999999998
15.51400 -1.8952305999999999
15.51500 -1.8399287
15.51600 -1.7841306000000001
15.51700 -1.7278457
15.51800 -1.6710835
15.51900 -1.6138534999999998
15.52000 -1.5561653
15.52100 -1.4980286
15.52200 -1.4394531
15.52300 -1.3804485
15.52400 -1.3210246
15.52500 -1.2611913000000001
15.52600 -1.2009585
15.52700 -1.1403362000000001
15.52800 -1.0793344
15.52900 -1.0179631999999998
15.53000 -0.95623285
15.53100 -0.8941534900000001
15.53200 -0.83173551
15.53300 -0.76898937
15.53400 -0.70592551
15.53500 -0.6425546
15.53600 -0.57888729
15.53700 -0.51493444
15.53800 -0.45070689999999997
15.53900 -0.38621568
15.54000 -0.32147183
15.54100 -0.25648656000000003
15.54200 -0.19127114
15.54300 -0.12583692
15.54400 -0.060195301
15.54500 0.0056422024
15.54600 0.071664038
15.54700 0.13785859
15.54800 0.20421422
15.54900 0.27071922
15.55000 0.33736184999999996
15.55100 0.40413039
15.55200 0.47101304
15.55300 0.53799809
15.55400 0.60507371
15.55500 0.67222817
15.55600 0.73944973
15.55700 0.80672661
15.55800 0.87404707
15.55900 0.9413993900000001
15.56000 1.0087717
15.56100 1.0761524999999998
15.56200 1.1435300000000002
15.56300 1.2108925
15.56400 1.2782282
15.56500 1.3455255
15.56600 1.4127726
15.56700 1.4799577
15.56800 1.5470691
15.56900 1.6140949000000002
15.57000 1.6810235
15.57100 1.7478427
15.57200 1.8145407999999998
15.57300 1.8811060000000002
15.57400 1.9475261000000001
15.57500 2.0137891000000003
15.57600 2.0798832
15.57700 2.1457963
15.57800 2.2115162
15.57900 2.2770308
15.58000 2.3423282
15.58100 2.4073964
15.58200 2.4722232
15.58300 2.5367965999999997
15.58400 2.6011045999999998
15.58500 2.6651355000000003
15.58600 2.7288772
15.58700 2.7923182
15.58800 2.8554466
15.58900 2.9182507
15.59000 2.9807191
15.59100 3.0428404
15.59200 3.1046031000000003
15.59300 3.1659961
15.59400 3.2270081
15.59500 3.2876279
15.59600 3.3478446
15.59700 3.4076475000000004
15.59800 3.4670256000000004
15.59900 3.5259683
15.60000 3.5844646
15.60100 3.6425042999999997
15.60200 3.7000764
15.60300 3.7571702
15.60400 3.8137756
15.60500 3.8698822
15.60600 3.9254792
15.60700 3.9805565
15.60800 4.0351037
15.60900 4.0891103
15.61000 4.142566
15.61100 4.1954607
15.61200 4.2477842
15.61300 4.2995263
15.61400 4.3506771
15.61500 4.4012267000000005
15.61600 4.451165
15.61700 4.5004819000000005
15.61800 4.5491681
15.61900 4.5972139
15.62000 4.6446096
15.62100 4.6913464000000005
15.62200 4.7374144
15.62300 4.7828052
15.62400 4.827509399999999
15.62500 4.8715185000000005
15.62600 4.9148239
15.62700 4.957417
15.62800 4.9992897
15.62900 5.0404336
15.63000 5.0808411
15.63100 5.1205042999999995
15.63200 5.1594153
15.63300 5.1975663999999995
15.63400 5.2349504
15.63500 5.27156
15.63600 5.3073879
15.63700 5.3424273
15.63800 5.376670900000001
15.63900 5.4101121
15.64000 5.4427441
15.64100 5.474559999999999
15.64200 5.5055533
15.64300 5.5357173
15.64400 5.5650458
15.64500 5.593532300000001
15.64600 5.6211706
15.64700 5.6479547
15.64800 5.6738783
15.64900 5.6989353
15.65000 5.7231203
15.65100 5.7464276000000005
15.65200 5.7688516000000005
15.65300 5.7903871
15.65400 5.811028599999999
15.65500 5.8307711
15.65600 5.8496099
15.65700 5.8675401
15.65800 5.8845572
15.65900 5.9006572
15.66000 5.9158359
15.66100 5.9300892
15.66200 5.9434138
15.66300 5.955806
15.66400 5.9672624
15.66500 5.97778
15.66600 5.9873559
15.66700 5.9959869999999995
15.66800 6.0036711
15.66900 6.0104052999999995
15.67000 6.016187700000001
15.67100 6.0210161
15.67200 6.0248885
15.67300 6.0278032
15.67400 6.0297582
15.67500 6.0307518
15.67600 6.0307827000000005
15.67700 6.0298495
15.67800 6.0279507
15.67900 6.0250852
15.68000 6.0212519
15.68100 6.0164496
15.68200 6.0106777000000005
15.68300 6.0039356
15.68400 5.9962228
15.68500 5.9875388
15.68600 5.9778832
15.68700 5.9672561
15.68800 5.9556574
15.68900 5.9430875
15.69000 5.9295472
15.69100 5.9150368
15.69200 5.8995575
15.69300 5.8831107000000005
15.69400 5.8656976
15.69500 5.8473196
15.69600 5.8279786
15.69700 5.8076769
15.69800 5.7864167
15.69900 5.764200199999999
15.70000 5.7410304000000005
15.70100 5.7169102
15.70200 5.6918424000000005
15.70300 5.6658305
15.70400 5.6388777
15.70500 5.610987499999999
15.70600 5.5821639
15.70700 5.5524107
15.70800 5.5217315000000005
15.70900 5.4901306
15.71000 5.4576118
15.71100 5.4241795
15.71200 5.389837900000001
15.71300 5.3545915
15.71400 5.3184450000000005
15.71500 5.2814025
15.71600 5.243469
15.71700 5.2046493
15.71800 5.1649481
15.71900 5.1243707999999994
15.72000 5.0829221
15.72100 5.0406076
15.72200 4.9974326
15.72300 4.953403
15.72400 4.9085245
15.72500 4.8628028
15.72600 4.8162442
15.72700 4.768855100000001
15.72800 4.7206424
15.72900 4.6716128
15.73000 4.6217728
15.73100 4.5711301
15.73200 4.5196921
15.73300 4.4674665000000005
15.73400 4.4144608000000005
15.73500 4.3606833
15.73600 4.306142
15.73700 4.2508453
15.73800 4.194801699999999
15.73900 4.138020099999999
15.74000 4.0805086
15.74100 4.0222768
15.74200 3.9633334
15.74300 3.9036874
15.74400 3.8433477000000003
15.74500 3.7823241
15.74600 3.7206255
15.74700 3.6582608000000003
15.74800 3.5952396999999996
15.74900 3.5315714999999996
15.75000 3.4672659
15.75100 3.4023322
15.75200 3.3367797999999995
15.75300 3.2706182
15.75400 3.2038573
15.75500 3.1365067000000004
15.75600 3.0685762
15.75700 3.0000757
15.75800 2.9310154
15.75900 2.8614052
15.76000 2.7912554999999997
15.76100 2.7205769
15.76200 2.6493797
15.76300 2.5776748
15.76400 2.5054730000000003
15.76500 2.4327856
15.76600 2.3596236
15.76700 2.2859985
15.76800 2.2119218
15.76900 2.1374052
15.77000 2.0624606
15.77100 1.9870998000000002
15.77200 1.9113349000000002
15.77300 1.8351780000000002
15.77400 1.7586416
15.77500 1.6817378
15.77600 1.604479
15.77700 1.5268777
15.77800 1.4489463
15.77900 1.3706972
15.78000 1.2921428000000001
15.78100 1.2132957
15.78200 1.1341681
15.78300 1.0547725000000001
15.78400 0.9751211900000001
15.78500 0.89522665
15.78600 0.8151011499999999
15.78700 0.73475698
15.78800 0.65420652
15.78900 0.57346206
15.79000 0.49253589999999997
15.79100 0.41144043
15.79200 0.33018801000000003
15.79300 0.24879107
15.79400 0.1672621
15.79500 0.08561363799999999
15.79600 0.0038582933
15.79700 -0.07799124
15.79800 -0.15992217
15.79900 -0.24192163000000003
15.80000 -0.32397665
15.80100 -0.40607415
15.80200 -0.48820102
15.80300 -0.57034399
15.80400 -0.65248976
15.80500 -0.73462501
15.80600 -0.81673628
15.80700 -0.8988101000000001
15.80800 -0.9808329899999999
15.80900 -1.0627914
15.81000 -1.1446718999999999
15.81100 -1.2264609
15.81200 -1.3081451
15.81300 -1.3897111
15.81400 -1.4711455
15.81500 -1.552435
15.81600 -1.6335666
15.81700 -1.7145272
15.81800 -1.7953038000000001
15.81900 -1.8758835
15.82000 -1.9562537000000002
15.82100 -2.0364016
15.82200 -2.1163147
15.82300 -2.1959806
15.82400 -2.2753868
15.82500 -2.3545209000000002
15.82600 -2.433371
15.82700 -2.5119244999999997
15.82800 -2.5901696
15.82900 -2.6680939
15.83000 -2.7456855
15.83100 -2.8229322000000003
15.83200 -2.8998218
15.83300 -2.9763423
15.83400 -3.0524815
15.83500 -3.1282272
15.83600 -3.2035671000000003
15.83700 -3.2784889999999995
15.83800 -3.3529811
15.83900 -3.4270305
15.84000 -3.5006255
15.84100 -3.5737533000000004
15.84200 -3.6464021
15.84300 -3.7185594
15.84400 -3.7902131999999997
15.84500 -3.8613517
15.84600 -3.9319627
15.84700 -4.0020343
15.84800 -4.0715544999999995
15.84900 -4.1405123
15.85000 -4.2088959
15.85100 -4.276694
15.85200 -4.3438956
15.85300 -4.4104896
15.85400 -4.4764653
15.85500 -4.5418121
15.85600 -4.6065196
15.85700 -4.670577499999999
15.85800 -4.7339756
15.85900 -4.796703900000001
15.86000 -4.8587527
15.86100 -4.9201122999999995
15.86200 -4.9807735
15.86300 -5.0407264
15.86400 -5.0999619
15.86500 -5.1584706
15.86600 -5.2162435
15.86700 -5.2732714
15.86800 -5.3295452
15.86900 -5.3850561
15.87000 -5.4397952
15.87100 -5.4937534
15.87200 -5.5469222
15.87300 -5.5992926999999995
15.87400 -5.650856
15.87500 -5.7016037
15.87600 -5.7515271
15.87700 -5.8006179
15.87800 -5.8488674
15.87900 -5.8962677
15.88000 -5.9428103000000005
15.88100 -5.9884872
15.88200 -6.0332906
15.88300 -6.0772128
15.88400 -6.1202463
15.88500 -6.1623838
15.88600 -6.2036183000000005
15.88700 -6.2439427
15.88800 -6.2833502999999995
15.88900 -6.3218347999999995
15.89000 -6.359390199999999
15.89100 -6.396009800000001
15.89200 -6.4316884000000005
15.89300 -6.46642
15.89400 -6.5001994
15.89500 -6.533021499999999
15.89600 -6.5648809
15.89700 -6.595773200000001
15.89800 -6.625694
15.89900 -6.6546388
15.90000 -6.6826031
15.90100 -6.7095823999999995
15.90200 -6.7355730000000005
15.90300 -6.7605712
15.90400 -6.7845724999999995
15.90500 -6.8075738999999995
15.90600 -6.829571
15.90700 -6.850560799999999
15.90800 -6.870538700000001
15.90900 -6.8895026999999995
15.91000 -6.907448200000001
15.91100 -6.9243722
15.91200 -6.9402717
15.91300 -6.955143799999999
15.91400 -6.968986200000001
15.91500 -6.9817953
15.91600 -6.9935687
15.91700 -7.0043042
15.91800 -7.013999699999999
15.91900 -7.0226527999999995
15.92000 -7.0302613
15.92100 -7.0368245
15.92200 -7.042340900000001
15.92300 -7.046809
15.92400 -7.0502281
15.92500 -7.0525981
15.92600 -7.053918400000001
15.92700 -7.0541887999999995
15.92800 -7.053409500000001
15.92900 -7.0515811
15.93000 -7.0487037
15.93100 -7.044778
15.93200 -7.0398055
15.93300 -7.0337869
15.93400 -7.0267245
15.93500 -7.018618999999999
15.93600 -7.009472
15.93700 -6.999285500000001
15.93800 -6.9880612
15.93900 -6.9758013
15.94000 -6.962508000000001
15.94100 -6.948183500000001
15.94200 -6.9328308000000005
15.94300 -6.9164515
15.94400 -6.899048400000001
15.94500 -6.8806238
15.94600 -6.8611808
15.94700 -6.8407223
15.94800 -6.8192512
15.94900 -6.7967705
15.95000 -6.773283300000001
15.95100 -6.7487925
15.95200 -6.7233026
15.95300 -6.6968165
15.95400 -6.6693388
15.95500 -6.6408731
15.95600 -6.6114239
15.95700 -6.5809958
15.95800 -6.549593099999999
15.95900 -6.517220999999999
15.96000 -6.4838849000000005
15.96100 -6.4495891
15.96200 -6.4143404
15.96300 -6.378144
15.96400 -6.3410066
15.96500 -6.302933400000001
15.96600 -6.2639318
15.96700 -6.2240075
15.96800 -6.1831679
15.96900 -6.141419699999999
15.97000 -6.09877
15.97100 -6.0552258
15.97200 -6.0107946000000005
15.97300 -5.9654839
15.97400 -5.919301099999999
15.97500 -5.8722541
15.97600 -5.824349799999999
15.97700 -5.7755966
15.97800 -5.7260022
15.97900 -5.6755743999999995
15.98000 -5.6243211
15.98100 -5.5722501
15.98200 -5.519369999999999
15.98300 -5.4656886
15.98400 -5.4112144
15.98500 -5.355956
15.98600 -5.2999217000000005
15.98700 -5.243119999999999
15.98800 -5.1855598
15.98900 -5.12725
15.99000 -5.068200099999999
15.99100 -5.008418900000001
15.99200 -4.947916
15.99300 -4.886701
15.99400 -4.8247837
15.99500 -4.762173799999999
15.99600 -4.698881500000001
15.99700 -4.6349172
15.99800 -4.5702916
15.99900 -4.5050148
16.00000 -4.4390979999999995
16.00100 -4.372552
16.00200 -4.305388000000001
16.00300 -4.2376168
16.00400 -4.1692499000000005
16.00500 -4.1002985
16.00600 -4.0307738
16.00700 -3.9606877
16.00800 -3.8900512999999997
16.00900 -3.8188763
16.01000 -3.7471741000000005
16.01100 -3.6749563999999997
16.01200 -3.6022345999999996
16.01300 -3.5290204
16.01400 -3.4553255999999997
16.01500 -3.3811614
16.01600 -3.3065397000000005
16.01700 -3.2314721
16.01800 -3.1559706
16.01900 -3.0800464
16.02000 -3.0037114
16.02100 -2.9269775
16.02200 -2.8498566
16.02300 -2.7723603
16.02400 -2.6945008
16.02500 -2.6162902
16.02600 -2.5377406000000002
16.02700 -2.4588643
16.02800 -2.3796736999999997
16.02900 -2.3001812
16.03000 -2.2203995
16.03100 -2.1403411
16.03200 -2.0600189
16.03300 -1.9794455
16.03400 -1.8986341
16.03500 -1.8175976
16.03600 -1.7363494
16.03700 -1.6549025
16.03800 -1.5732698
16.03900 -1.4914649
16.04000 -1.4095008
16.04100 -1.3273910999999998
16.04200 -1.2451488
16.04300 -1.1627872
16.04400 -1.0803194999999999
16.04500 -0.9977588399999999
16.04600 -0.91511849
16.04700 -0.83241155
16.04800 -0.74965106
16.04900 -0.66684997
16.05000 -0.58402126
16.05100 -0.5011777900000001
16.05200 -0.41833236
16.05300 -0.3354978
16.05400 -0.25268683999999997
16.05500 -0.16991218000000002
16.05600 -0.08718648999999999
16.05700 -0.0045224235
16.05800 0.07806738699999999
16.05900 0.16057031
16.06000 0.24297372
16.06100 0.32526499000000003
16.06200 0.40743146
16.06300 0.48946049
16.06400 0.57133939
16.06500 0.6530555
16.06600 0.7345960500000001
16.06700 0.81594838
16.06800 0.89709964
16.06900 0.9780372500000001
16.07000 1.0587484
16.07100 1.1392203
16.07200 1.2194403
16.07300 1.2993959
16.07400 1.3790742
16.07500 1.4584629999999998
16.07600 1.5375496
16.07700 1.6163217
16.07800 1.6947670000000001
16.07900 1.7728733
16.08000 1.8506285
16.08100 1.9280206000000002
16.08200 2.0050379
16.08300 2.0816684
16.08400 2.1579009
16.08500 2.2337236
16.08600 2.3091253
16.08700 2.3840947000000003
16.08800 2.4586208
16.08900 2.5326924
16.09000 2.6062988
16.09100 2.6794288
16.09200 2.752072
16.09300 2.8242176
16.09400 2.895855
16.09500 2.9669735999999998
16.09600 3.037563
16.09700 3.1076128
16.09800 3.1771127000000003
16.09900 3.2460522
16.10000 3.314421
16.10100 3.3822089
16.10200 3.4494061
16.10300 3.516002
16.10400 3.5819868999999995
16.10500 3.6473509
16.10600 3.7120841
16.10700 3.7761766000000003
16.10800 3.8396187
16.10900 3.902401
16.11000 3.9645143000000003
16.11100 4.0259492
16.11200 4.0866964
16.11300 4.1467469
16.11400 4.2060919000000005
16.11500 4.2647231
16.11600 4.3226317
16.11700 4.379809300000001
16.11800 4.4362482000000005
16.11900 4.4919398
16.12000 4.546877
16.12100 4.6010517
16.12200 4.6544567
16.12300 4.7070846
16.12400 4.7589283
16.12500 4.8099812
16.12600 4.8602361
16.12700 4.9096864
16.12800 4.9583256
16.12900 5.0061475
16.13000 5.0531454
16.13100 5.0993133
16.13200 5.1446453000000005
16.13300 5.1891353
16.13400 5.2327774
16.13500 5.2755658
16.13600 5.3174946
16.13700 5.3585585
16.13800 5.398752200000001
16.13900 5.43807
16.14000 5.4765071999999995
16.14100 5.5140585
16.14200 5.5507187
16.14300 5.586482999999999
16.14400 5.6213472
16.14500 5.6553066
16.14600 5.6883566000000005
16.14700 5.7204936
16.14800 5.7517134
16.14900 5.7820123
16.15000 5.8113869
16.15100 5.839834
16.15200 5.8673505
16.15300 5.8939334
16.15400 5.9195801999999995
16.15500 5.9442881000000005
16.15600 5.9680551
16.15700 5.990878899999999
16.15800 6.0127579
16.15900 6.0336903
16.16000 6.0536742
16.16100 6.0727086
16.16200 6.0907919
16.16300 6.1079229999999995
16.16400 6.1241008
16.16500 6.1393246
16.16600 6.1535936
16.16700 6.166907
16.16800 6.1792646
16.16900 6.190665399999999
16.17000 6.201109300000001
16.17100 6.2105961
16.17200 6.2191259
16.17300 6.2266987
16.17400 6.2333144
16.17500 6.2389738999999995
16.17600 6.2436771
16.17700 6.2474247
16.17800 6.250217600000001
16.17900 6.2520571
16.18000 6.2529445
16.18100 6.2528804
16.18200 6.2518671
16.18300 6.2499061000000005
16.18400 6.246999300000001
16.18500 6.2431491999999995
16.18600 6.2383577
16.18700 6.2326279
16.18800 6.2259626
16.18900 6.2183645
16.19000 6.2098373
16.19100 6.200384
16.19200 6.190008300000001
16.19300 6.1787143
16.19400 6.1665058
16.19500 6.1533868
16.19600 6.1393615
16.19700 6.1244342
16.19800 6.1086096
16.19900 6.0918923
16.20000 6.074287
16.20100 6.0557984000000005
16.20200 6.0364313
16.20300 6.0161910999999995
16.20400 5.9950825
16.20500 5.973110699999999
16.20600 5.950281
16.20700 5.9265986
16.20800 5.9020687
16.20900 5.876696900000001
16.21000 5.850489100000001
16.21100 5.8234505
16.21200 5.7955872
16.21300 5.7669051
16.21400 5.7374101
16.21500 5.7071086
16.21600 5.6760069
16.21700 5.6441117
16.21800 5.6114297
16.21900 5.5779681
16.22000 5.5437338
16.22100 5.5087339
16.22200 5.4729763
16.22300 5.4364685
16.22400 5.3992182
16.22500 5.3612337000000005
16.22600 5.3225227
16.22700 5.2830942
16.22800 5.2429564
16.22900 5.2021179
16.23000 5.1605877
16.23100 5.1183742
16.23200 5.0754864
16.23300 5.0319336
16.23400 4.9877249
16.23500 4.942869
16.23600 4.8973754000000005
16.23700 4.8512533
16.23800 4.8045121
16.23900 4.7571607
16.24000 4.7092088
16.24100 4.6606651999999995
16.24200 4.6115398
16.24300 4.5618419
16.24400 4.511581
16.24500 4.4607665
16.24600 4.4094082
16.24700 4.357515599999999
16.24800 4.3050986
16.24900 4.252167
16.25000 4.1987307000000005
16.25100 4.144800099999999
16.25200 4.0903848
16.25300 4.0354956
16.25400 3.9801426
16.25500 3.9243363
16.25600 3.8680874
16.25700 3.8114067
16.25800 3.7543051000000003
16.25900 3.6967936999999997
16.26000 3.6388833000000003
16.26100 3.5805851
16.26200 3.5219107
16.26300 3.4628712
16.26400 3.4034777000000003
16.26500 3.343742
16.26600 3.2836754000000004
16.26700 3.2232892
16.26800 3.1625953
16.26900 3.1016048
16.27000 3.0403292
16.27100 2.9787799
16.27200 2.9169686
16.27300 2.8549064
16.27400 2.7926045999999998
16.27500 2.7300745
16.27600 2.6673274
16.27700 2.6043745
16.27800 2.5412271
16.27900 2.4778962
16.28000 2.4143931
16.28100 2.350729
16.28200 2.2869148999999998
16.28300 2.2229621
16.28400 2.1588819
16.28500 2.0946857
16.28600 2.0303845000000003
16.28700 1.9659899
16.28800 1.9015133
16.28900 1.8369664
16.29000 1.7723605
16.29100 1.7077073000000003
16.29200 1.6430186
16.29300 1.5783062
16.29400 1.5135818
16.29500 1.4488573
16.29600 1.3841446
16.29700 1.3194554
16.29800 1.2548017
16.29900 1.1901953
16.30000 1.125648
16.30100 1.0611713999999999
16.30200 0.9967772300000001
16.30300 0.93247704
16.30400 0.86828237
16.30500 0.8042044899999999
16.30600 0.7402546200000001
16.30700 0.67644389
16.30800 0.61278334
16.30900 0.54928376
16.31000 0.48595588
16.31100 0.42281030000000003
16.31200 0.35985754999999997
16.31300 0.29710799
16.31400 0.23457191
16.31500 0.17225951
16.31600 0.11018092000000002
16.31700 0.04834623
16.31800 -0.013234539
16.31900 -0.074551377
16.32000 -0.13559432
16.32100 -0.19635339
16.32200 -0.25681863
16.32300 -0.31698004
16.32400 -0.37682767
16.32500 -0.43635148999999995
16.32600 -0.49554147
16.32700 -0.5543876
16.32800 -0.61287987
16.32900 -0.67100828
16.33000 -0.72876276
16.33100 -0.7861333
16.33200 -0.84311003
16.33300 -0.8996830299999999
16.33400 -0.95584244
16.33500 -1.0115786
16.33600 -1.0668818
16.33700 -1.1217427
16.33800 -1.1761518
16.33900 -1.2301001
16.34000 -1.2835784
16.34100 -1.3365779
16.34200 -1.38909
16.34300 -1.4411062000000001
16.34400 -1.4926183000000002
16.34500 -1.5436182
16.34600 -1.5940979000000002
16.34700 -1.64405
16.34800 -1.6934669
16.34900 -1.7423411999999998
16.35000 -1.7906658
16.35100 -1.8384337
16.35200 -1.885638
16.35300 -1.9322719
16.35400 -1.9783287999999999
16.35500 -2.0238020999999997
16.35600 -2.0686854
16.35700 -2.112972
16.35800 -2.1566555000000003
16.35900 -2.1997297
16.36000 -2.2421883
16.36100 -2.2840248
16.36200 -2.3252333
16.36300 -2.3658073
16.36400 -2.4057407
16.36500 -2.4450276
16.36600 -2.4836618
16.36700 -2.5216374999999998
16.36800 -2.5589487
16.36900 -2.5955896999999997
16.37000 -2.6315549000000003
16.37100 -2.666839
16.37200 -2.7014365
16.37300 -2.7353425000000002
16.37400 -2.7685517
16.37500 -2.8010597
16.37600 -2.832862
16.37700 -2.8639542000000002
16.37800 -2.8943321
16.37900 -2.9239921
16.38000 -2.9529305
16.38100 -2.981144
16.38200 -3.0086294
16.38300 -3.0353837
16.38400 -3.0614043
16.38500 -3.0866886
16.38600 -3.1112341000000003
16.38700 -3.1350389
16.38800 -3.1581007000000003
16.38900 -3.1804173999999996
16.39000 -3.2019876000000003
16.39100 -3.2228094
16.39200 -3.2428809000000003
16.39300 -3.2622006000000003
16.39400 -3.2807674000000002
16.39500 -3.2985794999999998
16.39600 -3.3156358
16.39700 -3.3319346999999997
16.39800 -3.3474750999999996
16.39900 -3.3622559000000005
16.40000 -3.3762757
16.40100 -3.3895336
16.40200 -3.4020285999999995
16.40300 -3.4137598999999996
16.40400 -3.4247267999999997
16.40500 -3.4349288999999996
16.40600 -3.4443653999999997
16.40700 -3.4530360000000004
16.40800 -3.4609407
16.40900 -3.4680798999999998
16.41000 -3.4744535
16.41100 -3.4800623
16.41200 -3.484907
16.41300 -3.4889888
16.41400 -3.4923088
16.41500 -3.4948684
16.41600 -3.4966692
16.41700 -3.4977134
16.41800 -3.4980033
16.41900 -3.497541
16.42000 -3.4963291
16.42100 -3.4943706999999997
16.42200 -3.4916684000000004
16.42300 -3.4882255
16.42400 -3.484045
16.42500 -3.4791302
16.42600 -3.4734845
16.42700 -3.4671113000000005
16.42800 -3.4600146
16.42900 -3.4521975000000005
16.43000 -3.4436638999999998
16.43100 -3.4344173999999996
16.43200 -3.4244616
16.43300 -3.4138005
16.43400 -3.4024376000000003
16.43500 -3.390377
16.43600 -3.3776224
16.43700 -3.3641777999999998
16.43800 -3.3500474000000002
16.43900 -3.3352349000000006
16.44000 -3.3197451000000004
16.44100 -3.3035818000000003
16.44200 -3.2867499000000002
16.44300 -3.2692537
16.44400 -3.2510981
16.44500 -3.2322884000000003
16.44600 -3.2128293
16.44700 -3.1927265000000005
16.44800 -3.1719855999999997
16.44900 -3.1506125000000003
16.45000 -3.1286128000000004
16.45100 -3.105993
16.45200 -3.0827595
16.45300 -3.0589189
16.45400 -3.0344781000000003
16.45500 -3.0094439
16.45600 -2.9838236
16.45700 -2.9576246
16.45800 -2.9308541
16.45900 -2.9035198
16.46000 -2.8756291
16.46100 -2.8471897999999998
16.46200 -2.8182097
16.46300 -2.7886964
16.46400 -2.7586579
16.46500 -2.7281018
16.46600 -2.6970359999999998
16.46700 -2.6654682999999997
16.46800 -2.6334064
16.46900 -2.600858
16.47000 -2.5678309
16.47100 -2.5343326999999998
16.47200 -2.5003714
16.47300 -2.4659548
16.47400 -2.4310904
16.47500 -2.3957862
16.47600 -2.36005
16.47700 -2.3238901
16.47800 -2.2873143
16.47900 -2.2503309
16.48000 -2.2129482
16.48100 -2.1751745
16.48200 -2.1370185999999998
16.48300 -2.098489
16.48400 -2.0595947
16.48500 -2.0203447
16.48600 -1.9807482
16.48700 -1.9408148
16.48800 -1.9005535
16.48900 -1.8599742999999997
16.49000 -1.8190868
16.49100 -1.7779007999999998
16.49200 -1.7364262
16.49300 -1.6946729
16.49400 -1.6526511000000002
16.49500 -1.6103706999999998
16.49600 -1.5678419
16.49700 -1.5250747
16.49800 -1.4820791999999998
16.49900 -1.4388653
16.50000 -1.395443
16.50100 -1.3518223
16.50200 -1.3080129
16.50300 -1.2640248
16.50400 -1.2198676
16.50500 -1.175551
16.50600 -1.1310847000000002
16.50700 -1.0864779999999998
16.50800 -1.0417406
16.50900 -0.9968819999999999
16.51000 -0.9519116
16.51100 -0.90683885
16.51200 -0.86167324
16.51300 -0.8164241900000001
16.51400 -0.77110128
16.51500 -0.72571402
16.51600 -0.680272
16.51700 -0.63478495
16.51800 -0.58926255
16.51900 -0.5437146900000001
16.52000 -0.49815121999999995
16.52100 -0.45258221
16.52200 -0.40701767
16.52300 -0.36146778
16.52400 -0.31594273
16.52500 -0.27045282
16.52600 -0.22500833
16.52700 -0.17961960999999999
16.52800 -0.13429702000000002
16.52900 -0.089050888
16.53000 -0.043891542
16.53100 0.0011707487000000001
16.53200 0.046125769999999996
16.53300 0.090963388
16.53400 0.13567356
16.53500 0.18024637000000002
16.53600 0.22467199999999998
16.53700 0.26894077
16.53800 0.31304313
16.53900 0.35696968
16.54000 0.40071118
16.54100 0.44425842000000004
16.54200 0.4876025
16.54300 0.53073447
16.54400 0.5736455300000001
16.54500 0.61632707
16.54600 0.65877042
16.54700 0.70096711
16.54800 0.74290861
16.54900 0.7845865599999999
16.55000 0.82599251
16.55100 0.86711803
16.55200 0.90795467
16.55300 0.94849411
16.55400 0.9887279000000001
16.55500 1.0286476
16.55600 1.0682447
16.55700 1.1075107000000002
16.55800 1.1464373
16.55900 1.1850159
16.56000 1.2232379999999998
16.56100 1.2610951000000001
16.56200 1.2985788999999999
16.56300 1.3356810000000001
16.56400 1.3723931
16.56500 1.408707
16.56600 1.4446145000000001
16.56700 1.4801076
16.56800 1.5151784
16.56900 1.5498193
16.57000 1.5840226999999998
16.57100 1.6177811
16.57200 1.6510871999999999
16.57300 1.683934
16.57400 1.7163146
16.57500 1.7482223000000001
16.57600 1.7796505
16.57700 1.810593
16.57800 1.8410433
16.57900 1.8709957999999998
16.58000 1.9004442
16.58100 1.929383
16.58200 1.9578066
16.58300 1.9857094
16.58400 2.013086
16.58500 2.0399312
16.58600 2.0662396999999997
16.58700 2.0920064
16.58800 2.1172261000000003
16.58900 2.1418938
16.59000 2.1660047000000002
16.59100 2.1895535
16.59200 2.2125354
16.59300 2.2349456
16.59400 2.2567793999999997
16.59500 2.2780318
16.59600 2.2986982
16.59700 2.318774
16.59800 2.3382546
16.59900 2.3571357
16.60000 2.3754128999999997
16.60100 2.3930822000000003
16.60200 2.4101393
16.60300 2.4265807
16.60400 2.4424026000000003
16.60500 2.4576014
16.60600 2.4721738
16.60700 2.4861166
16.60800 2.4994269
16.60900 2.512102
16.61000 2.5241395
16.61100 2.5355369
16.61200 2.5462922
16.61300 2.5564033999999998
16.61400 2.5658686
16.61500 2.5746862999999998
16.61600 2.582855
16.61700 2.5903733
16.61800 2.5972402
16.61900 2.6034543
16.62000 2.6090149
16.62100 2.6139209
16.62200 2.6181716
16.62300 2.6217664000000003
16.62400 2.6247043000000003
16.62500 2.6269849
16.62600 2.6286077000000003
16.62700 2.629572
16.62800 2.6298776
16.62900 2.6295243
16.63000 2.6285116
16.63100 2.6268395
16.63200 2.624508
16.63300 2.6215170999999997
16.63400 2.6178673
16.63500 2.6135585999999997
16.63600 2.6085917
16.63700 2.6029672
16.63800 2.5966862
16.63900 2.5897495
16.64000 2.5821582999999997
16.64100 2.5739142999999998
16.64200 2.5650188000000003
16.64300 2.5554739
16.64400 2.5452813
16.64500 2.5344435
16.64600 2.5229627
16.64700 2.5108416
16.64800 2.4980828
16.64900 2.4846895
16.65000 2.4706645
16.65100 2.4560113
16.65200 2.4407331
16.65300 2.4248334
16.65400 2.4083158
16.65500 2.3911841
16.65600 2.3734419
16.65700 2.3550931
16.65800 2.3361416999999998
16.65900 2.3165915
16.66000 2.2964468
16.66100 2.2757117
16.66200 2.2543902
16.66300 2.2324865999999997
16.66400 2.2100052
16.66500 2.1869503
16.66600 2.1633264
16.66700 2.1391378999999997
16.66800 2.1143897
16.66900 2.0890862
16.67000 2.0632325
16.67100 2.0368334
16.67200 2.0098941
16.67300 1.9824199
16.67400 1.9544162
16.67500 1.9258885
16.67600 1.8968426
16.67700 1.8672843000000001
16.67800 1.8372195
16.67900 1.8066545999999999
16.68000 1.7755959000000001
16.68100 1.74405
16.68200 1.7120232999999998
16.68300 1.6795227
16.68400 1.6465552
16.68500 1.6131278
16.68600 1.5792476
16.68700 1.5449218
16.68800 1.5101575
16.68900 1.4749623
16.69000 1.4393434
16.69100 1.4033083
16.69200 1.3668645
16.69300 1.3300195000000001
16.69400 1.2927809000000001
16.69500 1.2551561
16.69600 1.2171527
16.69700 1.1787784000000001
16.69800 1.1400409
16.69900 1.1009477
16.70000 1.0615066
16.70100 1.0217253000000002
16.70200 0.98161167
16.70300 0.94117345
16.70400 0.9004186799999999
16.70500 0.85935537
16.70600 0.81799161
16.70700 0.7763356
16.70800 0.73439563
16.70900 0.69218013
16.71000 0.64969761
16.71100 0.60695666
16.71200 0.5639660599999999
16.71300 0.5207346300000001
16.71400 0.47727134
16.71500 0.43358523
16.71600 0.38968548000000003
16.71700 0.3455813
16.71800 0.30128197
16.71900 0.25679686
16.72000 0.21213535
16.72100 0.16730689999999998
16.72200 0.12232095
16.72300 0.077187002
16.72400 0.031914504
16.72500 -0.013487082
16.72600 -0.059008319000000004
16.72700 -0.1046398
16.72800 -0.15037213
16.72900 -0.196196
16.73000 -0.24210210000000001
16.73100 -0.28808119
16.73200 -0.33412403
16.73300 -0.38022143
16.73400 -0.42636421999999996
16.73500 -0.4725433
16.73600 -0.5187494699999999
16.73700 -0.56497366
16.73800 -0.6112067
16.73900 -0.65743946
16.74000 -0.70366273
16.74100 -0.74986732
16.74200 -0.79604397
16.74300 -0.8421833599999999
16.74400 -0.8882760999999999
16.74500 -0.93431287
16.74600 -0.9802841600000001
16.74700 -1.0261806
16.74800 -1.0719924
16.74900 -1.1177101999999999
16.75000 -1.1633243
16.75100 -1.2088250999999999
16.75200 -1.254203
16.75300 -1.2994483
16.75400 -1.3445514
16.75500 -1.3895027
16.75600 -1.4342927
16.75700 -1.4789119
16.75800 -1.5233508999999998
16.75900 -1.5676003
16.76000 -1.6116509
16.76100 -1.6554936999999998
16.76200 -1.6991194
16.76300 -1.7425192999999999
16.76400 -1.7856842000000002
16.76500 -1.8286057000000002
16.76600 -1.871275
16.76700 -1.9136837
16.76800 -1.9558234
16.76900 -1.9976858
16.77000 -2.0392625
16.77100 -2.0805454
16.77200 -2.1215262
16.77300 -2.162197
16.77400 -2.2025498
16.77500 -2.2425761
16.77600 -2.2822684
16.77700 -2.3216184
16.77800 -2.3606181
16.77900 -2.3992596
16.78000 -2.4375347
16.78100 -2.4754357000000002
16.78200 -2.5129542000000002
16.78300 -2.5500822999999997
16.78400 -2.586812
16.78500 -2.6231354
16.78600 -2.6590444
16.78700 -2.6945313
16.78800 -2.7295882000000002
16.78900 -2.7642071
16.79000 -2.7983805
16.79100 -2.8321007
16.79200 -2.8653605
16.79300 -2.8981524000000003
16.79400 -2.9304693
16.79500 -2.9623041
16.79600 -2.99365
16.79700 -3.0245004
16.79800 -3.0548489
16.79900 -3.084689
16.80000 -3.1140147
16.80100 -3.1428198999999997
16.80200 -3.1710990000000003
16.80300 -3.1988464000000003
16.80400 -3.2260566999999996
16.80500 -3.2527242
16.80600 -3.2788436999999995
16.80700 -3.3044103999999996
16.80800 -3.329419
16.80900 -3.3538643
16.81000 -3.3777416
16.81100 -3.4010461999999997
16.81200 -3.4237731
16.81300 -3.4459177
16.81400 -3.4674753000000003
16.81500 -3.4884408
16.81600 -3.5088099999999995
16.81700 -3.5285778
16.81800 -3.5477404
16.81900 -3.5662926999999995
16.82000 -3.5842302999999998
16.82100 -3.6015487999999998
16.82200 -3.6182441
16.82300 -3.634312
16.82400 -3.6497481
16.82500 -3.6645486999999997
16.82600 -3.67871
16.82700 -3.6922283
16.82800 -3.7051003
16.82900 -3.7173225999999997
16.83000 -3.7288923
16.83100 -3.7398063
16.83200 -3.750062
16.83300 -3.7596567999999997
16.83400 -3.7685886
16.83500 -3.7768554
16.83600 -3.784455
16.83700 -3.7913859000000003
16.83800 -3.7976466
16.83900 -3.803236
16.84000 -3.8081526999999995
16.84100 -3.8123958
16.84200 -3.8159642000000003
16.84300 -3.8188573000000003
16.84400 -3.8210742
16.84500 -3.8226146
16.84600 -3.8234781000000004
16.84700 -3.8236644
16.84800 -3.8231729999999997
16.84900 -3.8220037
16.85000 -3.8201559000000005
16.85100 -3.8176297999999997
16.85200 -3.8144253000000004
16.85300 -3.8105421
16.85400 -3.8059805000000004
16.85500 -3.8007401000000005
16.85600 -3.7948214
16.85700 -3.7882246
16.85800 -3.7809499000000004
16.85900 -3.7729978999999996
16.86000 -3.764369
16.86100 -3.7550638999999997
16.86200 -3.7450839
16.86300 -3.7344296
16.86400 -3.7231024
16.86500 -3.7111039999999997
16.86600 -3.6984358000000004
16.86700 -3.6850995999999996
16.86800 -3.6710977999999996
16.86900 -3.6564324000000004
16.87000 -3.6411062000000003
16.87100 -3.6251221
16.87200 -3.6084827
16.87300 -3.5911914000000005
16.87400 -3.5732511000000002
16.87500 -3.5546657
16.87600 -3.5354387000000003
16.87700 -3.5155736
16.87800 -3.4950744
16.87900 -3.4739453000000005
16.88000 -3.4521900000000003
16.88100 -3.4298128999999995
16.88200 -3.4068178
16.88300 -3.3832092
16.88400 -3.3589911
16.88500 -3.3341676000000002
16.88600 -3.3087432
16.88700 -3.2827220999999995
16.88800 -3.2561086
16.88900 -3.2289073000000004
16.89000 -3.2011225999999997
16.89100 -3.1727586000000003
16.89200 -3.1438202
16.89300 -3.114312
16.89400 -3.0842386
16.89500 -3.0536049999999997
16.89600 -3.0224159
16.89700 -2.9906766
16.89800 -2.9583924
16.89900 -2.9255684
16.90000 -2.8922106999999997
16.90100 -2.8583247
16.90200 -2.8239165
16.90300 -2.7889922
16.90400 -2.7535583999999997
16.90500 -2.7176214
16.90600 -2.6811881
16.90700 -2.6442653
16.90800 -2.6068602
16.90900 -2.5689799
16.91000 -2.5306318
16.91100 -2.4918234
16.91200 -2.4525622
16.91300 -2.412856
16.91400 -2.3727125
16.91500 -2.3321392
16.91600 -2.2911442
16.91700 -2.2497352000000004
16.91800 -2.2079201
16.91900 -2.1657066
16.92000 -2.1231025
16.92100 -2.0801157
16.92200 -2.0367539
16.92300 -1.9930247
16.92400 -1.9489361
16.92500 -1.9044955999999997
16.92600 -1.8597111
16.92700 -1.8145901999999998
16.92800 -1.7691407
16.92900 -1.7233703
16.93000 -1.677287
16.93100 -1.6308988
16.93200 -1.5842134
16.93300 -1.5372393
16.93400 -1.4899845999999999
16.93500 -1.4424576999999998
16.93600 -1.3946673
16.93700 -1.3466218
16.93800 -1.2983303
16.93900 -1.2498015
16.94000 -1.2010446
16.94100 -1.1520688
16.94200 -1.1028836
16.94300 -1.0534985000000001
16.94400 -1.0039229
16.94500 -0.95416661
16.94600 -0.90423934
16.94700 -0.85415076
16.94800 -0.80391075
16.94900 -0.75352909
16.95000 -0.70301555
16.95100 -0.65237987
16.95200 -0.60163173
16.95300 -0.55078077
16.95400 -0.49983654000000005
16.95500 -0.44880854000000003
16.95600 -0.39770611999999994
16.95700 -0.34653859
16.95800 -0.29531512
16.95900 -0.24404486000000003
16.96000 -0.19273685
16.96100 -0.14140003
16.96200 -0.090043322
16.96300 -0.038675603
16.96400 0.012694298
16.96500 0.06405756
16.96600 0.11540536
16.96700 0.16672885
16.96800 0.21801915
16.96900 0.26926734
16.97000 0.32046442
16.97100 0.37160134
16.97200 0.42266897000000003
16.97300 0.47365804
16.97400 0.52455929
16.97500 0.57536326
16.97600 0.6260605100000001
16.97700 0.67664147
16.97800 0.7270965300000001
16.97900 0.77741598
16.98000 0.82759019
16.98100 0.8776093800000001
16.98200 0.9274638300000001
16.98300 0.9771438299999999
16.98400 1.0266397
16.98500 1.0759419
16.98600 1.1250407
16.98700 1.1739269
16.98800 1.2225911
16.98900 1.2710241
16.99000 1.3192168
16.99100 1.3671605
16.99200 1.4148463
16.99300 1.4622655
16.99400 1.5094098
16.99500 1.5562708
16.99600 1.6028406
16.99700 1.649111
16.99800 1.695074
16.99900 1.740722
17.00000 1.7860471999999998
17.00100 1.831042
17.00200 1.8756987999999999
17.00300 1.9200100000000002
17.00400 1.963968
17.00500 2.0075655
17.00600 2.0507948000000003
17.00700 2.0936487
17.00800 2.1361195
17.00900 2.1781996
17.01000 2.2198815
17.01100 2.2611577
17.01200 2.3020206
17.01300 2.3424625
17.01400 2.3824759
17.01500 2.4220532
17.01600 2.4611867999999997
17.01700 2.4998693
17.01800 2.5380934
17.01900 2.5758516
17.02000 2.6131369
17.02100 2.6499422000000004
17.02200 2.6862605
17.02300 2.7220849
17.02400 2.757409
17.02500 2.7922263
17.02600 2.8265307
17.02700 2.8603161
17.02800 2.8935766000000003
17.02900 2.9263066
17.03000 2.9585008
17.03100 2.9901538
17.03200 3.0212605
17.03300 3.0518161
17.03400 3.0818159
17.03500 3.1112552
17.03600 3.1401295000000005
17.03700 3.1684346000000003
17.03800 3.1961661
17.03900 3.2233201000000005
17.04000 3.2498922
17.04100 3.2758784
17.04200 3.3012743999999996
17.04300 3.3260763
17.04400 3.3502802
17.04500 3.3738822
17.04600 3.3968779999999996
17.04700 3.4192640000000005
17.04800 3.4410365
17.04900 3.4621912999999997
17.05000 3.4827247
17.05100 3.5026331
17.05200 3.5219124999999996
17.05300 3.5405599000000003
17.05400 3.5585716000000005
17.05500 3.5759445000000003
17.05600 3.5926755999999997
17.05700 3.6087617
17.05800 3.6242004000000003
17.05900 3.6389891
17.06000 3.6531251
17.06100 3.6666065
17.06200 3.6794316
17.06300 3.6915983999999997
17.06400 3.7031054
17.06500 3.7139515999999997
17.06600 3.7241358
17.06700 3.7336569
17.06800 3.7425146
17.06900 3.7507082999999994
17.07000 3.7582375
17.07100 3.7651025
17.07200 3.7713024999999996
17.07300 3.7768379
17.07400 3.7817090999999996
17.07500 3.7859160000000003
17.07600 3.7894591999999996
17.07700 3.7923383999999998
17.07800 3.7945545999999997
17.07900 3.7961081
17.08000 3.7969995
17.08100 3.7972293999999995
17.08200 3.796798
17.08300 3.7957061
17.08400 3.7939545
17.08500 3.7915438000000004
17.08600 3.7884753
17.08700 3.7847497
17.08800 3.7803679999999997
17.08900 3.7753314000000002
17.09000 3.7696414
17.09100 3.7632994
17.09200 3.7563071000000003
17.09300 3.7486661
17.09400 3.7403788000000002
17.09500 3.7314471
17.09600 3.7218735
17.09700 3.7116606000000005
17.09800 3.7008114
17.09900 3.6893290000000003
17.10000 3.6772165
17.10100 3.6644775
17.10200 3.6511157
17.10300 3.6371347
17.10400 3.6225382
17.10500 3.6073307999999997
17.10600 3.5915166
17.10700 3.5751004
17.10800 3.5580862
17.10900 3.5404786
17.11000 3.5222824999999998
17.11100 3.5035024999999997
17.11200 3.4841437
17.11300 3.4642107999999996
17.11400 3.4437083
17.11500 3.4226414
17.11600 3.401015
17.11700 3.3788338
17.11800 3.3561031999999997
17.11900 3.332828
17.12000 3.3090133
17.12100 3.2846645
17.12200 3.2597861999999997
17.12300 3.2343841999999996
17.12400 3.2084636
17.12500 3.1820296999999997
17.12600 3.1550884000000003
17.12700 3.1276453
17.12800 3.099706
17.12900 3.0712767
17.13000 3.0423634
17.13100 3.0129726999999997
17.13200 2.983111
17.13300 2.9527847
17.13400 2.9220007
17.13500 2.8907662
17.13600 2.8590882
17.13700 2.8269740000000003
17.13800 2.794431
17.13900 2.7614666
17.14000 2.7280886
17.14100 2.6943047
17.14200 2.6601225
17.14300 2.6255501
17.14400 2.5905956
17.14500 2.5552666000000004
17.14600 2.5195714000000002
17.14700 2.4835179
17.14800 2.447114
17.14900 2.4103679
17.15000 2.3732875
17.15100 2.3358809000000003
17.15200 2.2981562
[truncated: 321,517 more chars]
