# Supplementary material for: 2D Synthetic dataset of numerical simulations of long-period seismicity in a volcanic edifice and related sensitivity kernels
Source: Data Brief. 2021 Jan 25;34:106673. doi: 10.1016/j.dib.2020.106673 (PMC7841316; doi:10.1016/j.dib.2020.106673)
Supplement: Supplementary Data S1 — Supplementary Raw Research Data. This is open data under the CC BY license http://creativecommons.org/licenses/by/4.0/ [file mmc1.zip › Dataset/OUTPUT_SEISMOGRAMS/9000_3000/disp_Z_hetero_3000_1551_SVF7e-1Hz.semd]

-1.714286 0.0
-1.713286 0.0
-1.712286 0.0
-1.711286 0.0
-1.710286 0.0
-1.709286 0.0
-1.708286 0.0
-1.707286 0.0
-1.706286 0.0
-1.705286 0.0
-1.704286 0.0
-1.703286 0.0
-1.702286 0.0
-1.701286 0.0
-1.700286 0.0
-1.699286 0.0
-1.698286 0.0
-1.697286 0.0
-1.696286 0.0
-1.695286 0.0
-1.694286 0.0
-1.693286 0.0
-1.692286 0.0
-1.691286 0.0
-1.690286 0.0
-1.689286 0.0
-1.688286 0.0
-1.687286 0.0
-1.686286 0.0
-1.685286 0.0
-1.684286 0.0
-1.683286 0.0
-1.682286 0.0
-1.681286 0.0
-1.680286 0.0
-1.679286 0.0
-1.678286 0.0
-1.677286 0.0
-1.676286 0.0
-1.675286 0.0
-1.674286 0.0
-1.673286 0.0
-1.672286 0.0
-1.671286 0.0
-1.670286 0.0
-1.669286 0.0
-1.668286 0.0
-1.667286 0.0
-1.666286 0.0
-1.665286 0.0
-1.664286 0.0
-1.663286 0.0
-1.662286 0.0
-1.661286 0.0
-1.660286 0.0
-1.659286 0.0
-1.658286 0.0
-1.657286 0.0
-1.656286 0.0
-1.655286 0.0
-1.654286 0.0
-1.653286 0.0
-1.652286 0.0
-1.651286 0.0
-1.650286 0.0
-1.649286 0.0
-1.648286 0.0
-1.647286 0.0
-1.646286 0.0
-1.645286 0.0
-1.644286 0.0
-1.643286 0.0
-1.642286 0.0
-1.641286 0.0
-1.640286 0.0
-1.639286 0.0
-1.638286 0.0
-1.637286 0.0
-1.636286 0.0
-1.635286 0.0
-1.634286 0.0
-1.633286 0.0
-1.632286 0.0
-1.631286 0.0
-1.630286 0.0
-1.629286 0.0
-1.628286 0.0
-1.627286 0.0
-1.626286 0.0
-1.625286 0.0
-1.624286 0.0
-1.623286 0.0
-1.622286 0.0
-1.621286 0.0
-1.620286 0.0
-1.619286 0.0
-1.618286 0.0
-1.617286 0.0
-1.616286 0.0
-1.615286 0.0
-1.614286 0.0
-1.613286 0.0
-1.612286 0.0
-1.611286 0.0
-1.610286 0.0
-1.609286 0.0
-1.608286 0.0
-1.607286 0.0
-1.606286 0.0
-1.605286 0.0
-1.604286 0.0
-1.603286 0.0
-1.602286 0.0
-1.601286 0.0
-1.600286 0.0
-1.599286 0.0
-1.598286 0.0
-1.597286 0.0
-1.596286 0.0
-1.595286 0.0
-1.594286 0.0
-1.593286 0.0
-1.592286 0.0
-1.591286 0.0
-1.590286 0.0
-1.589286 0.0
-1.588286 0.0
-1.587286 0.0
-1.586286 0.0
-1.585286 0.0
-1.584286 0.0
-1.583286 0.0
-1.582286 0.0
-1.581286 0.0
-1.580286 0.0
-1.579286 0.0
-1.578286 0.0
-1.577286 0.0
-1.576286 0.0
-1.575286 0.0
-1.574286 0.0
-1.573286 0.0
-1.572286 0.0
-1.571286 0.0
-1.570286 0.0
-1.569286 0.0
-1.568286 0.0
-1.567286 0.0
-1.566286 0.0
-1.565286 0.0
-1.564286 0.0
-1.563286 0.0
-1.562286 0.0
-1.561286 0.0
-1.560286 0.0
-1.559286 0.0
-1.558286 0.0
-1.557286 0.0
-1.556286 0.0
-1.555286 0.0
-1.554286 0.0
-1.553286 0.0
-1.552286 0.0
-1.551286 0.0
-1.550286 0.0
-1.549286 0.0
-1.548286 0.0
-1.547286 0.0
-1.546286 0.0
-1.545286 0.0
-1.544286 0.0
-1.543286 0.0
-1.542286 0.0
-1.541286 0.0
-1.540286 0.0
-1.539286 0.0
-1.538286 0.0
-1.537286 0.0
-1.536286 0.0
-1.535286 0.0
-1.534286 0.0
-1.533286 0.0
-1.532286 0.0
-1.531286 0.0
-1.530286 0.0
-1.529286 0.0
-1.528286 0.0
-1.527286 0.0
-1.526286 0.0
-1.525286 0.0
-1.524286 0.0
-1.523286 0.0
-1.522286 0.0
-1.521286 0.0
-1.520286 0.0
-1.519286 0.0
-1.518286 0.0
-1.517286 0.0
-1.516286 0.0
-1.515286 0.0
-1.514286 0.0
-1.513286 0.0
-1.512286 0.0
-1.511286 0.0
-1.510286 0.0
-1.509286 0.0
-1.508286 0.0
-1.507286 0.0
-1.506286 0.0
-1.505286 0.0
-1.504286 0.0
-1.503286 0.0
-1.502286 0.0
-1.501286 0.0
-1.500286 0.0
-1.499286 0.0
-1.498286 0.0
-1.497286 0.0
-1.496286 0.0
-1.495286 0.0
-1.494286 0.0
-1.493286 0.0
-1.492286 0.0
-1.491286 0.0
-1.490286 0.0
-1.489286 0.0
-1.488286 0.0
-1.487286 0.0
-1.486286 0.0
-1.485286 0.0
-1.484286 0.0
-1.483286 0.0
-1.482286 0.0
-1.481286 0.0
-1.480286 0.0
-1.479286 0.0
-1.478286 0.0
-1.477286 0.0
-1.476286 0.0
-1.475286 0.0
-1.474286 0.0
-1.473286 0.0
-1.472286 0.0
-1.471286 0.0
-1.470286 0.0
-1.469286 0.0
-1.468286 0.0
-1.467286 0.0
-1.466286 0.0
-1.465286 0.0
-1.464286 0.0
-1.463286 0.0
-1.462286 0.0
-1.461286 0.0
-1.460286 0.0
-1.459286 0.0
-1.458286 0.0
-1.457286 0.0
-1.456286 0.0
-1.455286 0.0
-1.454286 0.0
-1.453286 0.0
-1.452286 0.0
-1.451286 0.0
-1.450286 0.0
-1.449286 0.0
-1.448286 0.0
-1.447286 0.0
-1.446286 0.0
-1.445286 0.0
-1.444286 0.0
-1.443286 0.0
-1.442286 0.0
-1.441286 0.0
-1.440286 0.0
-1.439286 0.0
-1.438286 0.0
-1.437286 0.0
-1.436286 0.0
-1.435286 0.0
-1.434286 0.0
-1.433286 0.0
-1.432286 0.0
-1.431286 0.0
-1.430286 0.0
-1.429286 0.0
-1.428286 0.0
-1.427286 0.0
-1.426286 0.0
-1.425286 0.0
-1.424286 0.0
-1.423286 0.0
-1.422286 0.0
-1.421286 0.0
-1.420286 0.0
-1.419286 0.0
-1.418286 0.0
-1.417286 0.0
-1.416286 0.0
-1.415286 0.0
-1.414286 0.0
-1.413286 0.0
-1.412286 0.0
-1.411286 0.0
-1.410286 0.0
-1.409286 0.0
-1.408286 0.0
-1.407286 0.0
-1.406286 0.0
-1.405286 0.0
-1.404286 0.0
-1.403286 0.0
-1.402286 0.0
-1.401286 0.0
-1.400286 0.0
-1.399286 0.0
-1.398286 0.0
-1.397286 0.0
-1.396286 0.0
-1.395286 0.0
-1.394286 0.0
-1.393286 -1.316579e-36
-1.392286 -2.7668229e-36
-1.391286 -3.7266647e-36
-1.390286 -3.3603894000000005e-36
-1.389286 -1.4258561999999999e-36
-1.388286 1.2854002999999998e-36
-1.387286 3.8989633e-36
-1.386286 5.4413339000000006e-36
-1.385286 5.2356754e-36
-1.384286 3.6584795e-36
-1.383286 0.0
-1.382286 -3.4227869999999997e-36
-1.381286 -6.0440761e-36
-1.380286 -6.2034536e-36
-1.379286 -3.5951761e-36
-1.378286 1.6536072e-36
-1.377286 8.5582146e-36
-1.376286 1.6086881e-35
-1.375286 2.3580356e-35
-1.374286 3.0998702e-35
-1.373286 3.8763028000000004e-35
-1.372286 4.7007483000000006e-35
-1.371286 5.534885e-35
-1.370286 6.2813829e-35
-1.369286 6.746886600000001e-35
-1.368286 6.664578199999999e-35
-1.367286 5.8267062e-35
-1.366286 4.1181059000000005e-35
-1.365286 1.5470595e-35
-1.364286 -1.7513703e-35
-1.363286 -5.5373311e-35
-1.362286 -9.5245319e-35
-1.361286 -1.3398578e-34
-1.360286 -1.6826666e-34
-1.359286 -1.949551e-34
-1.358286 -2.106264e-34
-1.357286 -2.1150203e-34
-1.356286 -1.933784e-34
-1.355286 -1.5210448e-34
-1.354286 -8.473597600000001e-35
-1.353286 9.6611973e-36
-1.352286 1.2894089e-34
-1.351286 2.6724427e-34
-1.350286 4.1518096e-34
-1.349286 5.600907e-34
-1.348286 6.8710242e-34
-1.347286 7.8038117e-34
-1.346286 8.2414236e-34
-1.345286 8.0380446e-34
-1.344286 7.0742174000000005e-34
-1.343286 5.2683463e-34
-1.342286 2.5952494000000002e-34
-1.341286 -8.9282703e-35
-1.340286 -5.0452714e-34
-1.339286 -9.5981503e-34
-1.338286 -1.4170283999999999e-33
-1.337286 -1.8276057e-33
-1.336286 -2.1357702e-33
-1.335286 -2.2836488999999997e-33
-1.334286 -2.2181791e-33
-1.333286 -1.8989474e-33
-1.332286 -1.3061989e-33
-1.331286 -4.4869148e-34
-1.330286 6.2970674000000005e-34
-1.329286 1.8455383e-33
-1.328286 3.0744314e-33
-1.327286 4.1542025e-33
-1.326286 4.893608800000001e-33
-1.325286 5.0876452e-33
-1.324286 4.5398172e-33
-1.323286 3.0907578e-33
-1.322286 6.5142712999999995e-34
-1.321286 -2.7621397e-33
-1.320286 -6.996741e-33
-1.319286 -1.1737545000000001e-32
-1.318286 -1.6496671e-32
-1.317286 -2.0619996e-32
-1.316286 -2.3316594e-32
-1.315286 -2.3713809999999998e-32
-1.314286 -2.0938878999999998e-32
-1.313286 -1.4225249000000002e-32
-1.312286 -3.0384709000000002e-33
-1.311286 1.2787301e-32
-1.310286 3.2914999e-32
-1.309286 5.6388886e-32
-1.308286 8.1556276e-32
-1.307286 1.0604668000000001e-31
-1.306286 1.268271e-31
-1.305286 1.4034843000000001e-31
-1.304286 1.4279154e-31
-1.303286 1.3041224000000001e-31
-1.302286 9.997333300000002e-32
-1.301286 4.9239273000000005e-32
-1.300286 -2.250416e-32
-1.299286 -1.1395454000000001e-31
-1.298286 -2.2138105e-31
-1.297286 -3.3836124e-31
-1.296286 -4.5573159e-31
-1.295286 -5.6181095999999995e-31
-1.294286 -6.4294156e-31
-1.293286 -6.8436995e-31
-1.292286 -6.7146162e-31
-1.291286 -5.9120526e-31
-1.290286 -4.3392367e-31
-1.289286 -1.9506747e-31
-1.288286 1.2307056e-31
-1.287286 5.0991145e-31
-1.286286 9.4562658e-31
-1.285286 1.4008642000000001e-30
-1.284286 1.8373572e-30
-1.283286 2.2095601e-30
-1.282286 2.4673982e-30
-1.281286 2.5601194e-30
-1.280286 2.4411297e-30
-1.279286 2.0735707e-30
-1.278286 1.4362613e-30
-1.277286 5.295025e-31
-1.276286 -6.1986565e-31
-1.275286 -1.9548417e-30
-1.274286 -3.3867898999999996e-30
-1.273286 -4.7967989000000004e-30
-1.272286 -6.0404364e-30
-1.271286 -6.9562793e-30
-1.270286 -7.3783106e-30
-1.269286 -7.1519116e-30
-1.268286 -6.1527502e-30
-1.267286 -4.3073875e-30
-1.266286 -1.6139405e-30
-1.265286 1.8393016e-30
-1.264286 5.85976e-30
-1.263286 1.0143613000000002e-29
-1.262286 1.4278622e-29
-1.261286 1.7759078e-29
-1.260286 2.0014604e-29
-1.259286 2.0453536e-29
-1.258286 1.8520392999999998e-29
-1.257286 1.3765259000000002e-29
-1.256286 5.9211537000000004e-30
-1.255286 -5.0164274000000005e-30
-1.254286 -1.871547e-29
-1.253286 -3.4447963e-29
-1.252286 -5.1055114e-29
-1.251286 -6.694746e-29
-1.250286 -8.014927699999999e-29
-1.249286 -8.8394749e-29
-1.248286 -8.9279821e-29
-1.247286 -8.046946299999999e-29
-1.246286 -5.9953903e-29
-1.245286 -2.6341324e-29
-1.244286 2.0832753e-29
-1.243286 8.0805739e-29
-1.242286 1.5132979e-28
-1.241286 2.2849122e-28
-1.240286 3.0664480000000003e-28
-1.239286 3.7849815999999997e-28
-1.238286 4.3537576e-28
-1.237286 4.6768135e-28
-1.236286 4.6556377e-28
-1.235286 4.1977242e-28
-1.234286 3.2266743999999996e-28
-1.233286 1.6932686e-28
-1.232286 -4.1329220000000003e-29
-1.231286 -3.0549746e-28
-1.230286 -6.136483e-28
-1.229286 -9.500037599999999e-28
-1.228286 -1.2924564e-27
-1.227286 -1.6130367e-27
-1.226286 -1.8790096e-27
-1.225286 -2.0546406e-27
-1.224286 -2.1036223e-27
-1.223286 -1.9920899e-27
-1.222286 -1.6920858e-27
-1.221286 -1.1852672e-27
-1.220286 -4.6658094e-28
-1.219286 4.5242013e-28
-1.218286 1.5409833e-27
-1.217286 2.7476602e-27
-1.216286 4.0002666000000005e-27
-1.215286 5.2076026000000005e-27
-1.214286 6.2631458000000004e-27
-1.213286 7.0508067e-27
-1.212286 7.45267e-27
-1.211286 7.3584722e-27
-1.210286 6.676347499999999e-27
-1.209286 5.3441914e-27
-1.208286 3.3407897e-27
-1.207286 6.9572745e-28
-1.206286 -2.5030171999999998e-27
-1.205286 -6.1049006e-27
-1.204286 -9.8971054e-27
-1.203286 -1.3610161e-26
-1.202286 -1.6929479e-26
-1.201286 -1.9513011e-26
-1.200286 -2.101472e-26
-1.199286 -2.1113043e-26
-1.198286 -1.9542897e-26
-1.197286 -1.6129177e-26
-1.196286 -1.081918e-26
-1.195286 -3.7109351e-27
-1.194286 4.9258165e-27
-1.193286 1.4639297e-26
-1.192286 2.4799044000000002e-26
-1.191286 3.4615408e-26
-1.190286 4.3176748999999997e-26
-1.189286 4.9504667000000003e-26
-1.188286 5.2626079e-26
-1.187286 5.1659256999999994e-26
-1.186286 4.5909143e-26
-1.185286 3.4965484e-26
-1.184286 1.8795749e-26
-1.183286 -2.1763276e-27
-1.182286 -2.7016315e-26
-1.181286 -5.425842e-26
-1.180286 -8.1927182e-26
-1.179286 -1.0760809e-25
-1.178286 -1.2857081e-25
-1.177286 -1.4194476e-25
-1.176286 -1.4494221e-25
-1.175286 -1.3511898e-25
-1.174286 -1.1065743e-25
-1.173286 -7.0651936e-26
-1.172286 -1.5372248e-26
-1.171286 5.352195899999999e-26
-1.170286 1.3284366e-25
-1.169286 2.1784486e-25
-1.168286 3.0230991e-25
-1.167286 3.7879244e-25
-1.166286 4.3900329e-25
-1.165286 4.7434553e-25
-1.164286 4.7657972e-25
-1.163286 4.3858775e-25
-1.162286 3.5518978000000003e-25
-1.161286 2.2395611e-25
-1.160286 4.5945091e-26
-1.159286 -1.7370800000000001e-25
-1.158286 -4.2542795e-25
-1.157286 -6.951338300000001e-25
-1.156286 -9.6453083e-25
-1.155286 -1.2118015e-24
-1.154286 -1.4127128e-24
-1.153286 -1.5421229000000002e-24
-1.152286 -1.5758409e-24
-1.151286 -1.4927473000000001e-24
-1.150286 -1.2770561e-24
-1.149286 -9.2055653e-25
-1.148286 -4.2465449e-25
-1.147286 1.9798849e-25
-1.146286 9.2241976e-25
-1.145286 1.7111532e-24
-1.144286 2.5148793e-24
-1.143286 3.2742384e-24
-1.142286 3.9227008e-24
-1.141286 4.3905222e-24
-1.140286 4.6096448999999994e-24
-1.139286 4.5193242999999996e-24
-1.138286 4.0721607e-24
-1.137286 3.2401312e-24
-1.136286 2.0201464e-24
-1.135286 4.3861102e-25
-1.134286 -1.4455412e-24
-1.133286 -3.539838e-24
-1.132286 -5.7197143e-24
-1.131286 -7.832717e-24
-1.130286 -9.7056152e-24
-1.129286 -1.1154344000000002e-23
-1.128286 -1.1996495000000001e-23
-1.127286 -1.206579e-23
-1.126286 -1.1227756999999999e-23
-1.125286 -9.3955583e-24
-1.124286 -6.5447734e-24
-1.123286 -2.7257881e-24
-1.122286 1.9275839e-24
-1.121286 7.1945569e-24
-1.120286 1.277003e-23
-1.119286 1.8274276e-23
-1.118286 2.3270069999999998e-23
-1.117286 2.7287152e-23
-1.116286 2.9853314e-23
-1.115286 3.0530783e-23
-1.114286 2.8955894e-23
-1.113286 2.4879512e-23
-1.112286 1.8205154e-23
-1.111286 9.021468199999999e-24
-1.110286 -2.3744091e-24
-1.109286 -1.5465877e-23
-1.108286 -2.9521152e-23
-1.107286 -4.3614906999999996e-23
-1.106286 -5.666836499999999e-23
-1.105286 -6.750765e-23
-1.104286 -7.4938818e-23
-1.103286 -7.7836343e-23
-1.102286 -7.5240365e-23
-1.101286 -6.6456566e-23
-1.100286 -5.1151416999999996e-23
-1.099286 -2.9434729999999997e-23
-1.098286 -1.9212563e-24
-1.097286 3.0236669e-23
-1.096286 6.5352319e-23
-1.095286 1.0124886000000001e-22
-1.094286 1.3534765e-22
-1.093286 1.6480046e-22
-1.092286 1.8666236000000001e-22
-1.091286 1.980982e-22
-1.090286 1.9661224e-22
-1.089286 1.8028702000000001e-22
-1.088286 1.4801511000000001e-22
-1.087286 9.9704948e-23
-1.086286 3.6441856000000003e-23
-1.085286 -3.9414755e-23
-1.084286 -1.2421438e-22
-1.083286 -2.130919e-22
-1.082286 -3.0014548e-22
-1.081286 -3.7871772e-22
-1.080286 -4.417739e-22
-1.079286 -4.8236419e-22
-1.078286 -4.9414705e-22
-1.077286 -4.7194487e-22
-1.076286 -4.1229496e-22
-1.075286 -3.1395481e-22
-1.074286 -1.783181e-22
-1.073286 -9.6975867e-24
-1.072286 1.845649e-22
-1.071286 3.9419415e-22
-1.070286 6.0630571e-22
-1.069286 8.059671200000001e-22
-1.068286 9.7698908e-22
-1.067286 1.1029215000000001e-21
-1.066286 1.1682105e-21
-1.065286 1.1594547e-21
-1.064286 1.0666828e-21
-1.063286 8.8456283e-22
-1.062286 6.1344352e-22
-1.061286 2.6013016e-22
-1.060286 -1.6170018e-22
-1.059286 -6.3152386e-22
-1.058286 -1.1224965e-21
-1.057286 -1.6025097e-21
-1.056286 -2.035775e-21
-1.055286 -2.3848931e-21
-1.054286 -2.6133231e-21
-1.053286 -2.6881284e-21
-1.052286 -2.582835e-21
-1.051286 -2.2802134999999998e-21
-1.050286 -1.7747681e-21
-1.049286 -1.0747171e-21
-1.048286 -2.0325202000000001e-22
-1.047286 8.011130199999999e-22
-1.046286 1.8852439e-21
-1.045286 2.9832323999999997e-21
-1.044286 4.0194e-21
-1.043286 4.912394e-21
-1.042286 5.5802266e-21
-1.041286 5.9460138e-21
-1.040286 5.9440922000000005e-21
-1.039286 5.5261272e-21
-1.038286 4.6667762e-21
-1.037286 3.3684392e-21
-1.036286 1.6646511e-21
-1.035286 -3.782984e-22
-1.034286 -2.6618558999999997e-21
-1.033286 -5.05803e-21
-1.032286 -7.4146469e-21
-1.031286 -9.562958099999999e-21
-1.030286 -1.1327358e-20
-1.029286 -1.253679e-20
-1.028286 -1.3037226999999999e-20
-1.027286 -1.2704511e-20
-1.026286 -1.1456676e-20
-1.025286 -9.2648324e-21
-1.024286 -6.1616865e-21
-1.023286 -2.2468183e-21
-1.022286 2.3120398000000002e-21
-1.021286 7.2822931e-21
-1.020286 1.2374654000000001e-20
-1.019286 1.7256202e-20
-1.018286 2.156802e-20
-1.017286 2.4946728e-20
-1.016286 2.7048869000000002e-20
-1.015286 2.7576828e-20
-1.014286 2.6304662e-20
-1.013286 2.3102057999999998e-20
-1.012286 1.7954555e-20
-1.011286 1.0978197e-20
-1.010286 2.4269677e-21
-1.009286 -7.30834e-21
-1.008286 -1.7710738000000002e-20
-1.007286 -2.8157513e-20
-1.006286 -3.7950268e-20
-1.005286 -4.6353613e-20
-1.004286 -5.2640797e-20
-1.003286 -5.6143996e-20
-1.002286 -5.6306327e-20
-1.001286 -5.2732219e-20
-1.000286 -4.5232526999999996e-20
-0.9992857 -3.3860687000000003e-20
-0.9982857 -1.8936461e-20
-0.9972857 -1.054257e-21
-0.9962857 1.8926271e-20
-0.9952857 3.990865e-20
-0.9942857 6.0607201e-20
-0.9932857 7.9612701e-20
-0.9922857 9.5473586e-20
-0.9912857 1.0678885000000001e-19
-0.9902857 1.1230755e-19
-0.9892857 1.1102897e-19
-0.9882857 1.0229653e-19
-0.9872857 8.587861400000001e-20
-0.9862857 6.2029292e-20
-0.9852857 3.1522872e-20
-0.9842857 -4.3429005e-21
-0.9832857 -4.3778337e-20
-0.9822857 -8.4569469e-20
-0.9812857 -1.2418102e-19
-0.9802857 -1.5989130000000001e-19
-0.9792857 -1.8895317e-19
-0.9782857 -2.0877308e-19
-0.9772857 -2.1709763000000003e-19
-0.9762857 -2.1219644e-19
-0.9752857 -1.9302846999999998e-19
-0.9742857 -1.5937911e-19
-0.9732857 -1.1195654e-19
-0.9722857 -5.2436546000000004e-20
-0.9712857 1.6551611e-20
-0.9702857 9.150321e-20
-0.9692857 1.6818078e-19
-0.9682857 2.4181822999999997e-19
-0.9672857 3.0737872e-19
-0.9662857 3.5985458999999997e-19
-0.9652857 3.9459367e-19
-0.9642857 4.0763295e-19
-0.9632857 3.9601929999999996e-19
-0.9622857 3.5809444e-19
-0.9612857 2.9372339e-19
-0.9602857 2.0444571000000002e-19
-0.9592857 9.3533529e-20
-0.9582857 -3.4056203e-20
-0.9572857 -1.7184154e-19
-0.9562857 -3.1208733e-19
-0.9552857 -4.4618151e-19
-0.9542857 -5.6510132e-19
-0.9532857 -6.5994762999999995e-19
-0.9522857 -7.225194000000001e-19
-0.9512857 -7.458951700000001e-19
-0.9502857 -7.249856000000001e-19
-0.9492857 -6.5701866e-19
-0.9482857 -5.4192124e-19
-0.9472857 -3.8256416999999995e-19
-0.9462857 -1.8484239000000001e-19
-0.9452857 4.2428362999999994e-20
-0.9442857 2.8780816e-19
-0.9432857 5.377201499999999e-19
-0.9422857 7.771141300000001e-19
-0.9412857 9.9027979e-19
-0.9402857 1.1617698e-18
-0.9392857 1.2773844999999999e-18
-0.9382857 1.3251613e-18
-0.9372857 1.2963054e-18
-0.9362857 1.1860003e-18
-0.9352857 9.9403466e-19
-0.9342857 7.2519474e-19
-0.9332857 3.8937589000000003e-19
-0.9322857 1.3858002e-21
-0.9312857 -4.1957234000000003e-19
-0.9302857 -8.5072925e-19
-0.9292857 -1.2668635e-18
-0.9282857 -1.6416516e-18
-0.9272857 -1.9491869999999998e-18
-0.9262857 -2.1655889000000002e-18
-0.9252857 -2.2706042e-18
-0.9242857 -2.2491054000000002e-18
-0.9232857 -2.0923855e-18
-0.9222857 -1.7991563e-18
-0.9212857 -1.3761678999999998e-18
-0.9202857 -8.383886699999999e-19
-0.9192857 -2.0870378999999998e-19
-0.9182857 4.8287767e-19
-0.9172857 1.200494e-18
-0.9162857 1.9041325e-18
-0.9152857 2.551688e-18
-0.9142857 3.1012791e-18
-0.9132857 3.5137004e-18
-0.9122857 3.7548769e-18
-0.9112857 3.7981781e-18
-0.9102857 3.6264508999999996e-18
-0.9092857 3.2336361e-18
-0.9082857 2.6258572e-18
-0.9072857 1.8218852e-18
-0.9062857 8.529198999999999e-19
-0.9052857 -2.3833687000000003e-19
-0.9042857 -1.3993095000000001e-18
-0.9032857 -2.5698235e-18
-0.9022857 -3.6849426e-18
-0.9012857 -4.6782427e-18
-0.9002857 -5.4853733e-18
-0.8992857 -6.0477261999999995e-18
-0.8982857 -6.3160292999999995e-18
-0.8972857 -6.2536593e-18
-0.8962857 -5.8394854e-18
-0.8952857 -5.0700698000000004e-18
-0.8942857 -3.9610607e-18
-0.8932857 -2.5476643000000003e-18
-0.8922857 -8.8410784e-19
-0.8912857 9.5793783e-19
-0.8902857 2.8919617e-18
-0.8892857 4.8201711e-18
-0.8882857 6.6378821e-18
-0.8872857 8.238569e-18
-0.8862857 9.5193567e-18
-0.8852857 1.0386697e-17
-0.8842857 1.0761958e-17
-0.8832857 1.058663e-17
-0.8822857 9.8268482e-18
-0.8812857 8.4769728e-18
-0.8802857 6.5619676e-18
-0.8792857 4.1383807e-18
-0.8782857 1.2937827e-18
-0.8772857 -1.8554144e-18
-0.8762857 -5.1677585e-18
-0.8752857 -8.4821026e-18
-0.8742857 -1.1624334e-17
-0.8732857 -1.4415256e-17
-0.8722857 -1.6679314e-17
-0.8712857 -1.8253803e-17
-0.8702857 -1.8998147e-17
-0.8692857 -1.8802808e-17
-0.8682857 -1.7597374e-17
-0.8672857 -1.5357370999999998e-17
-0.8662857 -1.2109379e-17
-0.8652857 -7.9340793e-18
-0.8642857 -2.9669072e-18
-0.8632857 2.6039258e-18
-0.8622857 8.5421675e-18
-0.8612857 1.457106e-17
-0.8602857 2.0383579e-17
-0.8592857 2.5655144e-17
-0.8582857 3.0058454e-17
-0.8572857 3.3279955e-17
-0.8562857 3.503728e-17
-0.8552857 3.5096955e-17
-0.8542857 3.3291484e-17
-0.8532857 2.9534887e-17
-0.8522857 2.3835732000000003e-17
-0.8512857 1.6306665e-17
-0.8502857 7.169533000000001e-18
-0.8492857 -3.2447203e-18
-0.8482857 -1.4502018e-17
-0.8472857 -2.6077381e-17
-0.8462857 -3.737354e-17
-0.8452857 -4.7745697e-17
-0.8442857 -5.653178699999999e-17
-0.8432857 -6.3087261e-17
-0.8422857 -6.6822922e-17
-0.8412857 -6.7244035e-17
-0.8402857 -6.3988598e-17
-0.8392857 -5.6862437e-17
-0.8382857 -4.5868669000000004e-17
-0.8372857 -3.1229118e-17
-0.8362857 -1.339548e-17
-0.8352857 6.951651100000001e-18
-0.8342857 2.891727e-17
-0.8332857 5.1420613e-17
-0.8322857 7.323791e-17
-0.8312857 9.3058233e-17
-0.8302857 1.0955057e-16
-0.8292857 1.2143925e-16
-0.8282857 1.2758424e-16
-0.8272857 1.2706179e-16
-0.8262857 1.1924081000000002e-16
-0.8252857 1.0384988e-16
-0.8242857 8.102967200000001e-17
-0.8232857 5.1366550999999997e-17
-0.8222857 1.5902986999999998e-17
-0.8212857 -2.3877933000000002e-17
-0.8202857 -6.6095665e-17
-0.8192857 -1.0854323000000001e-16
-0.8182857 -1.4878463e-16
-0.8172857 -1.8427537e-16
-0.8162857 -2.1250135999999998e-16
-0.8152857 -2.3112944e-16
-0.8142857 -2.3816203e-16
-0.8132857 -2.3208682e-16
-0.8122857 -2.1201240999999998e-16
-0.8112857 -1.7778018e-16
-0.8102857 -1.3004385999999998e-16
-0.8092857 -7.0308522e-17
-0.8082857 -9.232488399999999e-19
-0.8072857 7.497687099999999e-17
-0.8062857 1.5358066e-16
-0.8052857 2.3056119000000003e-16
-0.8042857 3.0128189e-16
-0.8032857 3.6104038999999997e-16
-0.8022857 4.0533943e-16
-0.8012857 4.301711e-16
-0.8002857 4.3229877e-16
-0.7992857 4.0951975e-16
-0.7982857 3.6089095999999996e-16
-0.7972857 2.8690096e-16
-0.7962857 1.8957251e-16
-0.7952857 7.2483309e-17
-0.7942857 -5.9304088e-17
-0.7932857 -1.9940747999999998e-16
-0.7922857 -3.4038416e-16
-0.7912857 -4.7407714e-16
-0.7902857 -5.9203529e-16
-0.7892857 -6.8598903e-16
-0.7882857 -7.483571699999999e-16
-0.7872857 -7.727579999999999e-16
-0.7862857 -7.544927e-16
-0.7852857 -6.909706799999999e-16
-0.7842857 -5.8204444e-16
-0.7832857 -4.3022706e-16
-0.7822857 -2.4076823e-16
-0.7812857 -2.1572449999999998e-17
-0.7802857 2.1704901e-16
-0.7792857 4.6279117e-16
-0.7782857 7.0192214e-16
-0.7772857 9.1998143e-16
-0.7762857 1.1025788999999999e-15
-0.7752857 1.2362527e-15
-0.7742857 1.3093406e-15
-0.7732857 1.3128116e-15
-0.7722857 1.2410058e-15
-0.7712857 1.0922305e-15
-0.7702857 8.691645800000001e-16
-0.7692857 5.7903569e-16
-0.7682857 2.3353883e-16
-0.7672857 -1.5151515e-16
-0.7662857 -5.568211e-16
-0.7652857 -9.6045331e-16
-0.7642857 -1.3389580000000001e-15
-0.7632857 -1.668615e-15
-0.7622857 -1.9268069e-15
-0.7612857 -2.0934194e-15
-0.7602857 -2.1521977e-15
-0.7592857 -2.0919699e-15
-0.7582857 -1.9076606e-15
-0.7572857 -1.6010191999999999e-15
-0.7562857 -1.1809998e-15
-0.7552857 -6.6374834e-16
-0.7542857 -7.216865000000001e-17
-0.7532857 5.6493508e-16
-0.7522857 1.2141181e-15
-0.7512857 1.8389117e-15
-0.7502857 2.401727e-15
-0.7492857 2.8659534999999997e-15
-0.7482857 3.1981456e-15
-0.7472857 3.3701726999999996e-15
-0.7462857 3.3612104e-15
-0.7452857 3.1594398e-15
-0.7442857 2.7633426e-15
-0.7432857 2.1824836e-15
-0.7422857 1.4377057000000002e-15
-0.7412857 5.6068238e-16
-0.7402857 -4.0718751e-16
-0.7392857 -1.4165223e-15
-0.7382857 -2.4122794e-15
-0.7372857 -3.3365584e-15
-0.7362857 -4.1317552e-15
-0.7352857 -4.7439049999999995e-15
-0.7342857 -5.126031e-15
-0.7332857 -5.2413052e-15
-0.7322857 -5.0658245e-15
-0.7312857 -4.5908127e-15
-0.7302857 -3.8240887000000004e-15
-0.7292857 -2.7906602e-15
-0.7282857 -1.5323637e-15
-0.7272857 -1.0650498e-16
-0.7262857 1.4164771999999998e-15
-0.7252857 2.9562495e-15
-0.7242857 4.4265892e-15
-0.7232857 5.7399677000000005e-15
-0.7222857 6.8124828e-15
-0.7212857 7.5688661e-15
-0.7202857 7.947288e-15
-0.7192857 7.9036684e-15
-0.7182857 7.415207700000001e-15
-0.7172857 6.482903e-15
-0.7162857 5.132843e-15
-0.7152857 3.4161391e-15
-0.7142857 1.4074303e-15
-0.7132857 -7.9803383e-16
-0.7122857 -3.0886348e-15
-0.7112857 -5.3417815e-15
-0.7102857 -7.4302094e-15
-0.7092857 -9.2288766e-15
-0.7082857 -1.0622086e-14
-0.7072857 -1.1510455e-14
-0.7062857 -1.1817317e-14
-0.7052857 -1.1494183e-14
-0.7042857 -1.0524897e-14
-0.7032857 -8.9281911e-15
-0.7022857 -6.758432199999999e-15
-0.7012857 -4.1044122999999996e-15
-0.7002857 -1.0861737e-15
-0.6992857 2.1500613e-15
-0.6982857 5.4386566e-15
-0.6972857 8.602735299999999e-15
-0.6962857 1.1463372e-14
-0.6952857 1.3849343e-14
-0.6942857 1.5606922e-14
-0.6932857 1.6609187000000003e-14
-0.6922857 1.6764291e-14
-0.6912857 1.6022203999999998e-14
-0.6902857 1.4379474e-14
-0.6892857 1.1881648999999999e-14
-0.6882857 8.623126300000001e-15
-0.6872857 4.744298e-15
-0.6862857 4.260467e-16
-0.6852857 -4.1182514e-15
-0.6842857 -8.652877e-15
-0.6832857 -1.293162e-14
-0.6822857 -1.671076e-14
-0.6812857 -1.9762495999999998e-14
-0.6802857 -2.1888136e-14
-0.6792857 -2.2930267000000002e-14
-0.6782857 -2.2783227999999998e-14
-0.6772857 -2.1401197999999998e-14
-0.6762857 -1.8803377e-14
-0.6752857 -1.5075822000000002e-14
-0.6742857 -1.0369710000000001e-14
-0.6732857 -4.8959563e-15
-0.6722857 1.0836585e-15
-0.6712857 7.268524100000001e-15
-0.6702857 1.3333854e-14
-0.6692857 1.8947271e-14
-0.6682857 2.3786496e-14
-0.6672857 2.7557206e-14
-0.6662857 3.0010097e-14
-0.6652857 3.0956198e-14
-0.6642857 3.0279533e-14
-0.6632857 2.7946327000000002e-14
-0.6622857 2.4010165e-14
-0.6612857 1.8612634e-14
-0.6602857 1.1979284999999999e-14
-0.6592857 4.4109297e-15
-0.6582857 -3.7294017e-15
-0.6572857 -1.2033309000000001e-14
-0.6562857 -2.0066913e-14
-0.6552857 -2.7392841999999997e-14
-0.6542857 -3.3593205e-14
-0.6532857 -3.8292411e-14
-0.6522857 -4.1178573e-14
-0.6512857 -4.2022355e-14
-0.6502857 -4.0692212e-14
-0.6492857 -3.7165032e-14
-0.6482857 -3.1531529e-14
-0.6472857 -2.3995900999999998e-14
-0.6462857 -1.4869565e-14
-0.6452857 -4.5591128e-15
-0.6442857 6.4511201e-15
-0.6432857 1.7621131e-14
-0.6422857 2.8381016999999998e-14
-0.6412857 3.8159239e-14
-0.6402857 4.6411989999999996e-14
-0.6392857 5.2652219e-14
-0.6382857 5.6476822e-14
-0.6372857 5.759049e-14
-0.6362857 5.5824919e-14
-0.6352857 5.1152198000000004e-14
-0.6342857 4.3691542e-14
-0.6332857 3.3708687e-14
-0.6322857 2.1607824e-14
-0.6312857 7.916141e-15
-0.6302857 -6.7384568e-15
-0.6292857 -2.1655562e-14
-0.6282857 -3.6095184e-14
-0.6272857 -4.9313851e-14
-0.6262857 -6.0602158e-14
-0.6252857 -6.9321896e-14
-0.6242857 -7.494086900000001e-14
-0.6232857 -7.7063545e-14
-0.6222857 -7.5455802e-14
-0.6212857 -7.006237800000001e-14
-0.6202857 -6.101586e-14
-0.6192857 -4.8636488999999996e-14
-0.6182857 -3.3422491e-14
-0.6172857 -1.6031112e-14
-0.6162857 2.7489807000000002e-15
-0.6152857 2.2032817e-14
-0.6142857 4.0880243e-14
-0.6132857 5.8341157e-14
-0.6122857 7.350274e-14
-0.6112857 8.553635200000001e-14
-0.6102857 9.3741761e-14
-0.6092857 9.758640099999999e-14
-0.6082857 9.6737558e-14
-0.6072857 9.1085635e-14
-0.6062857 8.0757026e-14
-0.6052857 6.6115707e-14
-0.6042857 4.7752949e-14
-0.6032857 2.6465435999999998e-14
-0.6022857 3.2223506000000003e-15
-0.6012857 -2.0877239e-14
-0.6002857 -4.4654925999999994e-14
-0.5992857 -6.6909197e-14
-0.5982857 -8.6474769e-14
-0.5972857 -1.0228213e-13
-0.5962857 -1.1341442999999999e-13
-0.5952857 -1.1915863999999999e-13
-0.5942857 -1.1904834e-13
-0.5932857 -1.1289574e-13
-0.5922857 -1.0081072e-13
-0.5912857 -8.3205772e-14
-0.5902857 -6.0785858e-14
-0.5892857 -3.4523242e-14
-0.5882857 -5.6180499e-15
-0.5872857 2.4554016000000003e-14
-0.5862857 5.4504633e-14
-0.5852857 8.2703678e-14
-0.5842857 1.0765464e-13
-0.5832857 1.27971e-13
-0.5822857 1.4244978e-13
-0.5812857 1.5013849e-13
-0.5802857 1.503918e-13
-0.5792857 1.4291496e-13
-0.5782857 1.2779102e-13
-0.5772857 1.0549036e-13
-0.5762857 7.686104e-14
-0.5752857 4.3100176e-14
-0.5742857 5.7069328e-15
-0.5732857 -3.3581116e-14
-0.5722857 -7.286563899999999e-14
-0.5712857 -1.1017585e-13
-0.5702857 -1.4356351e-13
-0.5692857 -1.7120011e-13
-0.5682857 -1.9147161e-13
-0.5672857 -2.0306603e-13
-0.5662857 -2.0504916e-13
-0.5652857 -1.9692466e-13
-0.5642857 -1.7867459e-13
-0.5632857 -1.5077814e-13
-0.5622857 -1.1420655e-13
-0.5612857 -7.039380100000001e-14
-0.5602857 -2.1183492e-14
-0.5592857 3.1246273e-14
-0.5582857 8.447720600000001e-14
-0.5572857 1.3596039999999999e-13
-0.5562857 1.8313636e-13
-0.5552857 2.235598e-13
-0.5542857 2.5502354e-13
-0.5532857 2.7567486e-13
-0.5522857 2.8411867e-13
-0.5512857 2.7950156e-13
-0.5502857 2.6157193e-13
-0.5492857 2.307124e-13
-0.5482857 1.8794175e-13
-0.5472857 1.3488538999999998e-13
-0.5462857 7.371482099999999e-14
-0.5452857 7.0579841000000004e-15
-0.5442857 -6.211561e-14
-0.5432857 -1.3063001e-13
-0.5422857 -1.9525188999999998e-13
-0.5412857 -2.5284634e-13
-0.5402857 -3.0053161e-13
-0.5392857 -3.3582506e-13
-0.5382857 -3.5677252e-13
-0.5372857 -3.6205445e-13
-0.5362857 -3.5106307999999997e-13
-0.5352857 -3.2394591e-13
-0.5342857 -2.8161355000000003e-13
-0.5332857 -2.2571022e-13
-0.5322857 -1.5854863999999998e-13
-0.5312857 -8.3011537e-14
-0.5302857 -2.4246816000000003e-15
-0.5292857 7.959290699999999e-14
-0.5282857 1.5929448e-13
-0.5272857 2.3297912e-13
-0.5262857 2.9716516e-13
-0.5252857 3.4875548e-13
-0.5242857 3.8518692e-13
-0.5232857 4.0455717e-13
-0.5222857 4.0572251e-13
-0.5212857 3.8836290999999997e-13
-0.5202857 3.5301007000000003e-13
-0.5192857 3.0103773e-13
-0.5182857 2.3461354e-13
-0.5172857 1.5661431000000002e-13
-0.5162857 7.050761000000001e-14
-0.5152857 -1.9795685e-14
-0.5142857 -1.1011222e-13
-0.5132857 -1.9617332e-13
-0.5122857 -2.7382076e-13
-0.5112857 -3.3920271000000004e-13
-0.5102857 -3.8896095999999997e-13
-0.5092857 -4.2040109e-13
-0.5082857 -4.3163646999999996e-13
-0.5072857 -4.2169938e-13
-0.5062857 -3.9061229e-13
-0.5052857 -3.3941461e-13
-0.5042857 -2.7014185e-13
-0.5032857 -1.8575654999999999e-13
-0.5022857 -9.003270999999999e-14
-0.5012857 1.2602655e-14
-0.5002857 1.1726429999999998e-13
-0.4992857 2.1883139e-13
-0.4982857 3.1218786e-13
-0.4972857 3.9246903000000003e-13
-0.4962857 4.5530236e-13
-0.4952857 4.9703025e-13
-0.4942857 5.1490337e-13
-0.4932857 5.072345e-13
-0.4922857 4.7350472e-13
-0.4912857 4.1441616000000005e-13
-0.4902857 3.3188835e-13
-0.4892857 2.2899783000000003e-13
-0.4882857 1.0986406e-13
-0.4872857 -2.0513582e-14
-0.4862857 -1.5645993e-13
-0.4852857 -2.9186045e-13
-0.4842857 -4.2041942e-13
-0.4832857 -5.3592905e-13
-0.4822857 -6.325387499999999e-13
-0.4812857 -7.050136e-13
-0.4802857 -7.4897271e-13
-0.4792857 -7.610984099999999e-13
-0.4782857 -7.3930882e-13
-0.4772857 -6.828876199999999e-13
-0.4762857 -5.9256562e-13
-0.4752857 -4.7055052e-13
-0.4742857 -3.2050185e-13
-0.4732857 -1.4744949e-13
-0.4722857 4.2344164e-14
-0.4712857 2.4157767e-13
-0.4702857 4.4215632e-13
-0.4692857 6.3548571e-13
-0.4682857 8.1280528e-13
-0.4672857 9.6555242e-13
-0.4662857 1.0857446e-12
-0.4652857 1.1663644999999999e-12
-0.4642857 1.2017305e-12
-0.4632857 1.1878345e-12
-0.4622857 1.1226286e-12
-0.4612857 1.0062389000000001e-12
-0.4602857 8.410928700000001e-13
-0.4592857 6.3194367e-13
-0.4582857 3.8578309999999997e-13
-0.4572857 1.1163847999999999e-13
-0.4562857 -1.7974391000000001e-13
-0.4552857 -4.7631983e-13
-0.4542857 -7.652565699999999e-13
-0.4532857 -1.0335087e-12
-0.4522857 -1.2684323e-12
-0.4512857 -1.4584067999999998e-12
-0.4502857 -1.5934321e-12
-0.4492857 -1.6656657e-12
-0.4482857 -1.6698719000000001e-12
-0.4472857 -1.6037557000000002e-12
-0.4462857 -1.4681598e-12
-0.4452857 -1.2671133000000001e-12
-0.4442857 -1.0077267e-12
-0.4432857 -6.9993577e-13
-0.4422857 -3.5610591e-13
-0.4412857 9.4841432e-15
-0.4402857 3.8125571e-13
-0.4392857 7.4301154e-13
-0.4382857 1.0786544e-12
-0.4372857 1.3729110999999999e-12
-0.4362857 1.6120289e-12
-0.4352857 1.7844173999999999e-12
-0.4342857 1.8812066000000003e-12
-0.4332857 1.8967002e-12
-0.4322857 1.8287033e-12
-0.4312857 1.6787121e-12
-0.4302857 1.4519532e-12
-0.4292857 1.1572685e-12
-0.4282857 8.068424200000001e-13
-0.4272857 4.1577695999999996e-13
-0.4262857 1.5225106e-15
-0.4252857 -4.1682144e-13
-0.4242857 -8.193147300000001e-13
-0.4232857 -1.1860679e-12
-0.4222857 -1.4981833e-12
-0.4212857 -1.7387072e-12
-0.4202857 -1.8935481e-12
-0.4192857 -1.9523144e-12
-0.4182857 -1.9090224e-12
-0.4172857 -1.7626268e-12
-0.4162857 -1.5173323e-12
-0.4152857 -1.1826507e-12
-0.4142857 -7.7317981e-13
-0.4132857 -3.0809748e-13
-0.4122857 1.8962286999999998e-13
-0.4112857 6.9424917e-13
-0.4102857 1.1785367e-12
-0.4092857 1.6151236000000001e-12
-0.4082857 1.9780035e-12
-0.4072857 2.2439927e-12
-0.4062857 2.3941064e-12
-0.4052857 2.4147585e-12
-0.4042857 2.2987087e-12
-0.4032857 2.0456937e-12
-0.4022857 1.6626938e-12
-0.4012857 1.1638148e-12
-0.4002857 5.6977937e-13
-0.3992857 -9.2946408e-14
-0.3982857 -7.9334935e-13
-0.3972857 -1.4973236999999998e-12
-0.3962857 -2.1693069e-12
-0.3952857 -2.7740114e-12
-0.3942857 -3.2781590999999997e-12
-0.3932857 -3.6521354e-12
-0.3922857 -3.8714793e-12
-0.3912857 -3.9181454e-12
-0.3902857 -3.781478000000001e-12
-0.3892857 -3.4588675e-12
-0.3882857 -2.9560593000000002e-12
-0.3872857 -2.2871151999999997e-12
-0.3862857 -1.4740297999999998e-12
-0.3852857 -5.4602264e-13
-0.3842857 4.614702000000001e-13
-0.3832857 1.5080697e-12
-0.3822857 2.5499543999999998e-12
-0.3812857 3.5415457e-12
-0.3802857 4.4373268e-12
-0.3792857 5.1937424e-12
-0.3782857 5.7711221000000006e-12
-0.3772857 6.1355536e-12
-0.3762857 6.2606401e-12
-0.3752857 6.129057199999999e-12
-0.3742857 5.7338276e-12
-0.3732857 5.07923e-12
-0.3722857 4.1812697e-12
-0.3712857 3.0676369e-12
-0.3702857 1.7771123999999999e-12
-0.3692857 3.5839267999999997e-13
-0.3682857 -1.1316551e-12
-0.3672857 -2.6302665e-12
-0.3662857 -4.0715016999999995e-12
-0.3652857 -5.3893007e-12
-0.3642857 -6.5207245999999995e-12
-0.3632857 -7.4092134e-12
-0.3622857 -8.007672599999999e-12
-0.3612857 -8.2812046e-12
-0.3602857 -8.2093051e-12
-0.3592857 -7.7873722e-12
-0.3582857 -7.0274177e-12
-0.3572857 -5.957900300000001e-12
-0.3562857 -4.6226782e-12
-0.3552857 -3.0791057e-12
-0.3542857 -1.3953782e-12
-0.3532857 3.5273804e-13
-0.3522857 2.0856106e-12
-0.3512857 3.723673e-12
-0.3502857 5.191369e-12
-0.3492857 6.4208899000000005e-12
-0.3482857 7.355513500000001e-12
-0.3472857 7.9523702e-12
-0.3462857 8.1845121e-12
-0.3452857 8.042188899999999e-12
-0.3442857 7.5333016e-12
-0.3432857 6.6830269e-12
-0.3422857 5.53266e-12
-0.3412857 4.1377465e-12
-0.3402857 2.5656052e-12
-0.3392857 8.9235472e-13
-0.3382857 -8.004297e-13
-0.3372857 -2.4293027e-12
-0.3362857 -3.912650499999999e-12
-0.3352857 -5.174381e-12
-0.3342857 -6.1474778e-12
-0.3332857 -6.7772949000000005e-12
-0.3322857 -7.0244618e-12
-0.3312857 -6.8672809999999996e-12
-0.3302857 -6.3034871e-12
-0.3292857 -5.3512522999999996e-12
-0.3282857 -4.0493271e-12
-0.3272857 -2.4562310999999998e-12
-0.3262857 -6.4843798e-13
-0.3252857 1.282456e-12
-0.3242857 3.2335422e-12
-0.3232857 5.0952833e-12
-0.3222857 6.7569017999999994e-12
-0.3212857 8.112237099999999e-12
-0.3202857 9.0657835e-12
-0.3192857 9.538562e-12
-0.3182857 9.473474e-12
-0.3172857 8.8397612e-12
-0.3162857 7.6362378e-12
-0.3152857 5.8930095e-12
-0.3142857 3.6714765000000004e-12
-0.3132857 1.0625162999999999e-12
-0.3122857 -1.8171366e-12
-0.3112857 -4.8301803e-12
-0.3102857 -7.825446e-12
-0.3092857 -1.0645648e-11
-0.3082857 -1.3135738e-11
-0.3072857 -1.515138e-11
-0.3062857 -1.6567011999999998e-11
-0.3052857 -1.7283026e-11
-0.3042857 -1.7231617e-11
-0.3032857 -1.6380964e-11
-0.3022857 -1.473749e-11
-0.3012857 -1.2346107000000001e-11
-0.3002857 -9.288457600000001e-12
-0.2992857 -5.6792871e-12
-0.2982857 -1.661189e-12
-0.2972857 2.6019416e-12
-0.2962857 6.9323704000000005e-12
-0.2952857 1.1146499999999999e-11
-0.2942857 1.5062959e-11
-0.2932857 1.851044e-11
-0.2922857 2.1334955e-11
-0.2912857 2.3406257999999998e-11
-0.2902857 2.4623232e-11
-0.2892857 2.491808e-11
-0.2882857 2.4259273e-11
-0.2872857 2.2653162e-11
-0.2862857 2.0144251e-11
-0.2852857 1.6814146e-11
-0.2842857 1.2779144e-11
-0.2832857 8.1865416e-12
-0.2822857 3.2096677000000003e-12
-0.2812857 -1.9582733e-12
-0.2802857 -7.1114371999999994e-12
-0.2792857 -1.2039482e-11
-0.2782857 -1.6536382e-11
-0.2772857 -2.0409591e-11
-0.2762857 -2.3489191e-11
-0.2752857 -2.5636549e-11
-0.2742857 -2.6752022e-11
-0.2732857 -2.6781181e-11
-0.2722857 -2.5719115999999996e-11
-0.2712857 -2.3612372999999996e-11
-0.2702857 -2.0558266e-11
-0.2692857 -1.6701396e-11
-0.2682857 -1.2227407e-11
-0.2672857 -7.354200299999999e-12
-0.2662857 -2.3210153000000003e-12
-0.2652857 2.6240464e-12
-0.2642857 7.2373348e-12
-0.2632857 1.1292994e-11
-0.2622857 1.4595494e-11
-0.2612857 1.6990565e-11
-0.2602857 1.8373794e-11
-0.2592857 1.8696377e-11
-0.2582857 1.7967641e-11
-0.2572857 1.6254218e-11
-0.2562857 1.3675972e-11
-0.2552857 1.0398998e-11
-0.2542857 6.626202499999999e-12
-0.2532857 2.5860922e-12
-0.2522857 -1.4794872e-12
-0.2512857 -5.3279355e-12
-0.2502857 -8.7280985e-12
-0.2492857 -1.1471477000000001e-11
-0.2482857 -1.3381963e-11
-0.2472857 -1.4323769999999999e-11
-0.2462857 -1.4207377999999999e-11
-0.2452857 -1.2993445e-11
-0.2442857 -1.069474e-11
-0.2432857 -7.376246200000001e-12
-0.2422857 -3.153568e-12
-0.2412857 1.8101768e-12
-0.2402857 7.3088901e-12
-0.2392857 1.3099373e-11
-0.2382857 1.8908547e-11
-0.2372857 2.444204e-11
-0.2362857 2.9394155e-11
-0.2352857 3.3459214e-11
-0.2342857 3.6344166999999996e-11
-0.2332857 3.7782277e-11
-0.2322857 3.7547446999999995e-11
-0.2312857 3.5468696000000005e-11
-0.2302857 3.1444018e-11
-0.2292857 2.5452801e-11
-0.2282857 1.7565844000000002e-11
-0.2272857 7.9520178e-12
-0.2262857 -3.1193354e-12
-0.2252857 -1.5280997e-11
-0.2242857 -2.8075973999999997e-11
-0.2232857 -4.0971276e-11
-0.2222857 -5.337724600000001e-11
-0.2212857 -6.467183e-11
-0.2202857 -7.4228872e-11
-0.2192857 -8.1449203e-11
-0.2182857 -8.579290199999999e-11
-0.2172857 -8.6811114e-11
-0.2162857 -8.4175554e-11
-0.2152857 -7.7704027e-11
-0.2142857 -6.7380335e-11
-0.2132857 -5.3367304000000007e-11
-0.2122857 -3.6011916e-11
-0.2112857 -1.5841918e-11
-0.2102857 6.4462663e-12
-0.2092857 3.0008152e-11
-0.2082857 5.3879752000000004e-11
-0.2072857 7.701317900000001e-11
-0.2062857 9.831811999999999e-11
-0.2052857 1.1670776e-10
-0.2042857 1.3114755e-10
-0.2032857 1.4070509999999999e-10
-0.2022857 1.4459946e-10
-0.2012857 1.4224766000000002e-10
-0.2002857 1.3330676999999999e-10
-0.1992857 1.1770927e-10
-0.1982857 9.5689927e-11
-0.1972857 6.7801889e-11
-0.1962857 3.4920436e-11
-0.1952857 -1.7674601e-12
-0.1942857 -4.0788935e-11
-0.1932857 -8.0427272e-11
-0.1922857 -1.1878027e-10
-0.1912857 -1.5383427e-10
-0.1902857 -1.8355231e-10
-0.1892857 -2.0597363e-10
-0.1882857 -2.1932102e-10
-0.1872857 -2.2211113e-10
-0.1862857 -2.1326216e-10
-0.1852857 -1.9219279e-10
-0.1842857 -1.5890571000000002e-10
-0.1832857 -1.140489e-10
-0.1822857 -5.894882600000001e-11
-0.1812857 4.3897659e-12
-0.1802857 7.3321438e-11
-0.1792857 1.4463691e-10
-0.1782857 2.1467916e-10
-0.1772857 2.794965e-10
-0.1762857 3.3502758e-10
-0.1752857 3.7731116e-10
-0.1742857 4.0271133e-10
-0.1732857 4.0814695e-10
-0.1722857 3.9131263e-10
-0.1712857 3.5087863999999997e-10
-0.1702857 2.8665616e-10
-0.1692857 1.9971609000000001e-10
-0.1682857 9.2450602e-11
-0.1672857 -3.1430704e-11
-0.1662857 -1.6697559e-10
-0.1652857 -3.0813683000000003e-10
-0.1642857 -4.4799099e-10
-0.1632857 -5.7902255e-10
-0.1622857 -6.9346404e-10
-0.1612857 -7.836789400000001e-10
-0.1602857 -8.4257072e-10
-0.1592857 -8.6399906e-10
-0.1582857 -8.4318299e-10
-0.1572857 -7.770683399999999e-10
-0.1562857 -6.6463818e-10
-0.1552857 -5.071461500000001e-10
-0.1542857 -3.0825366e-10
-0.1532857 -7.4056326e-11
-0.1522857 1.8701075999999998e-10
-0.1512857 4.6439471000000003e-10
-0.1502857 7.457727100000001e-10
-0.1492857 1.0175194999999999e-09
-0.1482857 1.2652802e-09
-0.1472857 1.4746296000000002e-09
-0.1462857 1.6317908999999999e-09
-0.1452857 1.7243823000000001e-09
-0.1442857 1.7421564000000002e-09
-0.1432857 1.6776948000000001e-09
-0.1422857 1.5270164e-09
-0.1412857 1.2900635e-09
-0.1402857 9.710290699999999e-10
-0.1392857 5.7849632e-10
-0.1382857 1.2536676999999999e-10
-0.1372857 -3.7143474e-10
-0.1362857 -8.914827199999999e-10
-0.1352857 -1.411591e-09
-0.1342857 -1.9067497999999998e-09
-0.1332857 -2.3512265e-09
-0.1322857 -2.7197869e-09
-0.1312857 -2.9889809e-09
-0.1302857 -3.1384347e-09
-0.1292857 -3.1520807e-09
-0.1282857 -3.0192605e-09
-0.1272857 -2.7356326e-09
-0.1262857 -2.3038297000000002e-09
-0.1252857 -1.7338114999999999e-09
-0.1242857 -1.042877e-09
-0.1232857 -2.5531328e-10
-0.1222857 5.9832434e-10
-0.1212857 1.4822889000000001e-09
-0.1202857 2.357041e-09
-0.1192857 3.1809212e-09
-0.1182857 3.912029e-09
-0.1172857 4.5102255e-09
-0.1162857 4.9391696e-09
-0.1152857 5.1682873e-09
-0.1142857 5.174576e-09
-0.1132857 4.9441429999999996e-09
-0.1122857 4.4733928e-09
-0.1112857 3.7697834e-09
-0.1102857 2.8520922999999997e-09
-0.1092857 1.7501568e-09
-0.1082857 5.040695699999999e-10
-0.1072857 -8.371550799999999e-10
-0.1062857 -2.2174096e-09
-0.1052857 -3.5757512e-09
-0.1042857 -4.8490024e-09
-0.1032857 -5.9745889e-09
-0.1022857 -6.8934851e-09
-0.1012857 -7.5531394e-09
-0.1002857 -7.9102322e-09
-9.9285714E-02 -7.9331326e-09
-9.8285712E-02 -7.6039196e-09
-9.7285718E-02 -6.9198529e-09
-9.6285716E-02 -5.894199e-09
-9.5285714E-02 -4.5563484e-09
-9.4285712E-02 -2.9511824000000005e-09
-9.3285717E-02 -1.1376916000000001e-09
-9.2285715E-02 8.131215300000001e-10
-9.1285713E-02 2.8209844e-09
-9.0285711E-02 4.7996377999999995e-09
-8.9285716E-02 6.6605263000000004e-09
-8.8285714E-02 8.3167355e-09
-8.7285712E-02 9.687003999999999e-09
-8.6285718E-02 1.0699616e-08
-8.5285716E-02 1.1295995e-08
-8.4285714E-02 1.1433814e-08
-8.3285712E-02 1.108946e-08
-8.2285717E-02 1.0259719e-08
-8.1285715E-02 8.9625828e-09
-8.0285713E-02 7.237101900000001e-09
-7.9285711E-02 5.1422800000000006e-09
-7.8285716E-02 2.7550258999999997e-09
-7.7285714E-02 1.6723817e-10
-7.6285712E-02 -2.5178623e-09
-7.5285718E-02 -5.1899988e-09
-7.4285716E-02 -7.7365198e-09
-7.3285714E-02 -1.0047283e-08
-7.2285712E-02 -1.2019528e-08
-7.1285717E-02 -1.3562504000000001e-08
-7.0285715E-02 -1.4601639e-08
-6.9285713E-02 -1.5082066e-08
-6.8285711E-02 -1.4971303e-08
-6.7285717E-02 -1.4261005e-08
-6.6285715E-02 -1.2967642e-08
-6.5285712E-02 -1.1132118000000001e-08
-6.4285718E-02 -8.818294000000001e-09
-6.3285716E-02 -6.1105079e-09
-6.2285714E-02 -3.1101847e-09
-6.1285716E-02 6.8313568e-11
-6.0285714E-02 3.3024066e-09
-5.9285715E-02 6.4663753999999995e-09
-5.8285713E-02 9.4365737e-09
-5.7285715E-02 1.2096537999999999e-08
-5.6285713E-02 1.4341769000000001e-08
-5.5285715E-02 1.6083979e-08
-5.4285713E-02 1.7254603e-08
-5.3285714E-02 1.780746e-08
-5.2285716E-02 1.7720414000000002e-08
-5.1285714E-02 1.6996012e-08
-5.0285716E-02 1.5661064e-08
-4.9285714E-02 1.3765217000000001e-08
-4.8285715E-02 1.1378597e-08
-4.7285713E-02 8.5886624e-09
-4.6285715E-02 5.4964148e-09
-4.5285713E-02 2.2121529e-09
-4.4285715E-02 -1.1490132000000001e-09
-4.3285713E-02 -4.4716904e-09
-4.2285714E-02 -7.6445655e-09
-4.1285716E-02 -1.0564413e-08
-4.0285714E-02 -1.3139584e-08
-3.9285716E-02 -1.5292852e-08
-3.8285714E-02 -1.6963507e-08
-3.7285715E-02 -1.8108659999999998e-08
-3.6285713E-02 -1.8703744999999998e-08
-3.5285715E-02 -1.8742254e-08
-3.4285713E-02 -1.8234769e-08
-3.3285715E-02 -1.720743e-08
-3.2285713E-02 -1.5699912e-08
-3.1285714E-02 -1.3763116e-08
-3.0285714E-02 -1.145668e-08
-2.9285714E-02 -8.8464985e-09
-2.8285714E-02 -6.0023556e-09
-2.7285714E-02 -2.9958022000000002e-09
-2.6285714E-02 1.0163709e-10
-2.5285713E-02 3.2198770999999997e-09
-2.4285715E-02 6.291283499999999e-09
-2.3285715E-02 9.2513032e-09
-2.2285715E-02 1.2038759999999999e-08
-2.1285715E-02 1.4595904e-08
-2.0285714E-02 1.6868297e-08
-1.9285714E-02 1.8804668000000002e-08
-1.8285714E-02 2.0356837e-08
-1.7285714E-02 2.147983e-08
-1.6285714E-02 2.2132261e-08
-1.5285715E-02 2.2277072e-08
-1.4285714E-02 2.1882636999999998e-08
-1.3285714E-02 2.0924261e-08
-1.2285714E-02 1.9385994e-08
-1.1285714E-02 1.7262719999999997e-08
-1.0285715E-02 1.4562370999999999e-08
-9.2857145E-03 1.130812e-08
-8.2857143E-03 7.5403933e-09
-7.2857141E-03 3.318501e-09
-6.2857145E-03 -1.2783021e-09
-5.2857143E-03 -6.1504953999999996e-09
-4.2857141E-03 -1.1178871e-08
-3.2857142E-03 -1.6226129e-08
-2.2857143E-03 -2.1139554e-08
-1.2857143E-03 -2.5754796000000002e-08
-2.8571428E-04 -2.9900703999999996e-08
7.1428571E-04 -3.3405101e-08
1.7142857E-03 -3.6101327e-08
2.7142856E-03 -3.7835335000000005e-08
3.7142858E-03 -3.8473016e-08
4.7142855E-03 -3.7907463e-08
5.7142857E-03 -3.6065810999999996e-08
6.7142858E-03 -3.2915284e-08
7.7142855E-03 -2.8468108e-08
8.7142857E-03 -2.2784948000000002e-08
9.7142858E-03 -1.5976604999999998e-08
1.0714286E-02 -8.2037342e-09
1.1714286E-02 3.2554489e-10
1.2714285E-02 9.3602161e-09
1.3714286E-02 1.8613054e-08
1.4714286E-02 2.7769305999999997e-08
1.5714286E-02 3.6497108e-08
1.6714286E-02 4.4459328e-08
1.7714286E-02 5.1326371e-08
1.8714286E-02 5.6789518e-08
1.9714287E-02 6.057418499999999e-08
2.0714285E-02 6.2452615e-08
2.1714285E-02 6.2255373e-08
2.2714285E-02 5.988111699999999e-08
2.3714285E-02 5.5304161000000005e-08
2.4714286E-02 4.8579385e-08
2.5714286E-02 3.9844156e-08
2.6714286E-02 2.9317057e-08
2.7714286E-02 1.7293333e-08
2.8714286E-02 4.1370858e-09
2.9714286E-02 -9.7295963e-09
3.0714286E-02 -2.3840249e-08
3.1714287E-02 -3.7699943e-08
3.2714285E-02 -5.0802911999999993e-08
3.3714287E-02 -6.265130600000001e-08
3.4714285E-02 -7.277427e-08
3.5714287E-02 -8.0746676e-08
3.6714286E-02 -8.620670300000001e-08
3.7714284E-02 -8.8871549e-08
3.8714286E-02 -8.8550589e-08
3.9714284E-02 -8.515537200000001e-08
4.0714286E-02 -7.8706031e-08
4.1714285E-02 -6.9333705e-08
4.2714287E-02 -5.7278815e-08
4.3714285E-02 -4.2885150999999995e-08
4.4714287E-02 -2.6589930000000003e-08
4.5714285E-02 -8.9100949e-09
4.6714287E-02 9.574691e-09
4.7714286E-02 2.8241737e-08
4.8714284E-02 4.6447021e-08
4.9714286E-02 6.3548095e-08
5.0714284E-02 7.892732e-08
5.1714286E-02 9.2014618e-08
5.2714285E-02 1.0230877999999999e-07
5.3714287E-02 1.0939665e-07
5.4714285E-02 1.1296925e-07
5.5714287E-02 1.1283446e-07
5.6714285E-02 1.0892554e-07
5.7714287E-02 1.0130519e-07
5.8714285E-02 9.0165081e-08
5.9714288E-02 7.5820672e-08
6.0714286E-02 5.8701605e-08
6.1714284E-02 3.9337947e-08
6.2714286E-02 1.8342779e-08
6.3714288E-02 -3.6082737000000003e-09
6.4714283E-02 -2.5799796e-08
6.5714285E-02 -4.7500842e-08
6.6714287E-02 -6.7989803e-08
6.7714289E-02 -8.6579044e-08
6.8714283E-02 -1.0263836e-07
6.9714285E-02 -1.1561656e-07
7.0714287E-02 -1.2506021e-07
7.1714282E-02 -1.3062913e-07
7.2714284E-02 -1.32108e-07
7.3714286E-02 -1.2941364e-07
7.4714288E-02 -1.2259784e-07
7.5714283E-02 -1.1184577e-07
7.6714285E-02 -9.746972099999999e-08
7.7714287E-02 -7.9898876e-08
7.8714289E-02 -5.9665128e-08
7.9714283E-02 -3.7385767e-08
8.0714285E-02 -1.3743439999999999e-08
8.1714287E-02 1.0535769e-08
8.2714289E-02 3.4705447e-08
8.3714284E-02 5.8022375999999996e-08
8.4714286E-02 7.9769669e-08
8.5714288E-02 9.927882999999999e-08
8.6714283E-02 1.1594995e-07
8.7714285E-02 1.292696e-07
8.8714287E-02 1.3882573e-07
8.9714289E-02 1.4431932e-07
9.0714283E-02 1.4557244e-07
9.1714285E-02 1.4253249999999998e-07
9.2714287E-02 1.3527283000000002e-07
9.3714289E-02 1.2398956e-07
9.4714284E-02 1.0899498000000001e-07
9.5714286E-02 9.0707702e-08
9.6714288E-02 6.964006e-08
9.7714283E-02 4.6383031e-08
9.8714285E-02 2.1589265e-08
9.9714287E-02 -4.0453169e-09
0.1007143 -2.980079e-08
0.1017143 -5.4952869999999994e-08
0.1027143 -7.8792406e-08
0.1037143 -1.0064425e-07
0.1047143 -1.1988506e-07
0.1057143 -1.3595959999999999e-07
0.1067143 -1.4839526e-07
0.1077143 -1.5681451000000001e-07
0.1087143 -1.609448e-07
0.1097143 -1.6062616999999998e-07
0.1107143 -1.5581587999999999e-07
0.1117143 -1.4659041e-07
0.1127143 -1.3314451000000001e-07
0.1137143 -1.1578749e-07
0.1147143 -9.4936725e-08
0.1157143 -7.1108419e-08
0.1167143 -4.4905979e-08
0.1177143 -1.7006012e-08
0.1187143 1.1857688000000001e-08
0.1197143 4.0911899e-08
0.1207143 6.9363126e-08
0.1217143 9.6417774e-08
0.1227143 1.2130289e-07
0.1237143 1.4328696e-07
0.1247143 1.6170038e-07
0.1257143 1.7595493e-07
0.1267143 1.8556187e-07
0.1277143 1.9014795999999998e-07
0.1287143 1.8946911000000002e-07
0.1297143 1.8342089e-07
0.1307143 1.7204589999999999e-07
0.1317143 1.5553714e-07
0.1327143 1.3423744e-07
0.1337143 1.0863469999999999e-07
0.1347143 7.9352713e-08
0.1357143 4.7137833e-08
0.1367143 1.2841483e-08
0.1377143 -2.2601074e-08
0.1387143 -5.8195271e-08
0.1397143 -9.2914509e-08
0.1407143 -1.257294e-07
0.1417143 -1.5563827e-07
0.1427143 -1.8169786e-07
0.1437143 -2.0305349e-07
0.1447143 -2.1896751e-07
0.1457143 -2.2884517e-07
0.1467143 -2.3225686e-07
0.1477143 -2.2895608e-07
0.1487143 -2.1889206e-07
0.1497143 -2.0221673e-07
0.1507143 -1.7928531e-07
0.1517143 -1.5065058e-07
0.1527143 -1.1705061e-07
0.1537143 -7.939030499999999e-08
0.1547143 -3.8716999000000005e-08
0.1557143 3.8090493e-09
0.1567143 4.6948555999999997e-08
0.1577143 8.9420427e-08
0.1587143 1.2994115e-07
0.1597143 1.6726507e-07
0.1607143 2.0022428e-07
0.1617143 2.2776669e-07
0.1627143 2.4899098e-07
0.1637143 2.6317728e-07
0.1647143 2.6981244e-07
0.1657143 2.6860894e-07
0.1667143 2.5951663e-07
0.1677143 2.4272715e-07
0.1687143 2.1867030000000001e-07
0.1697143 1.8800284000000002e-07
0.1707143 1.515897e-07
0.1717143 1.1047835e-07
0.1727143 6.5866929e-08
0.1737143 1.906735e-08
0.1747143 -2.8535529e-08
0.1757143 -7.5527307e-08
0.1767143 -1.2050855e-07
0.1777143 -1.6213891e-07
0.1787143 -1.9917947e-07
0.1797143 -2.3053177e-07
0.1807143 -2.5527225e-07
0.1817143 -2.7268103e-07
0.1827143 -2.8226397e-07
0.1837143 -2.8376728e-07
0.1847143 -2.7718421e-07
0.1857143 -2.6275366e-07
0.1867143 -2.4095079e-07
0.1877143 -2.1247002e-07
0.1887143 -1.7820089e-07
0.1897143 -1.3919797999999998e-07
0.1907143 -9.664569100000001e-08
0.1917143 -5.1819343e-08
0.1927143 -6.0437676000000006e-09
0.1937143 3.9348971e-08
0.1947143 8.3061397e-08
0.1957143 1.2387052000000002e-07
0.1967143 1.6066452e-07
0.1977143 1.9247488e-07
0.1987143 2.1850335e-07
0.1997143 2.3814231e-07
0.2007143 2.509887e-07
0.2017143 2.5685065e-07
0.2027143 2.5574718e-07
0.2037143 2.4790094e-07
0.2047143 2.3372456999999999e-07
0.2057143 2.1380133e-07
0.2067143 1.8886086e-07
0.2077143 1.5975109000000002e-07
0.2087143 1.2740733e-07
0.2097143 9.2819857e-08
0.2107143 5.7000992999999996e-08
0.2117143 2.0953003e-08
0.2127143 -1.4362167000000002e-08
0.2137143 -4.8050341e-08
0.2147143 -7.930893199999999e-08
0.2157143 -1.074464e-07
0.2167143 -1.3189692e-07
0.2177143 -1.522301e-07
0.2187143 -1.681554e-07
0.2197143 -1.7952168e-07
0.2207143 -1.8631191999999998e-07
0.2217143 -1.8863382000000003e-07
0.2227143 -1.8670672000000002e-07
0.2237143 -1.8084567e-07
0.2247143 -1.714434e-07
0.2257143 -1.5895109e-07
0.2267143 -1.4385881e-07
0.2277143 -1.2667651e-07
0.2287143 -1.0791609e-07
0.2297143 -8.8075469e-08
0.2307143 -6.7625006e-08
0.2317143 -4.6996668e-08
0.2327143 -2.6576216e-08
0.2337143 -6.6984598e-09
0.2347143 1.2354552e-08
0.2357143 3.035264e-08
0.2367143 4.7114196000000004e-08
0.2377143 6.250106e-08
0.2387143 7.6412032e-08
0.2397143 8.8775653e-08
0.2407143 9.954277400000001e-08
0.2417143 1.0867954e-07
0.2427143 1.1616124e-07
0.2437143 1.2196733e-07
0.2447143 1.2607811e-07
0.2457143 1.2847309e-07
0.2467143 1.2913097000000002e-07
0.2477143 1.2803147e-07
0.2487143 1.2515856e-07
0.2497143 1.2050482e-07
0.2507143 1.1407671e-07
0.2517143 1.0590017999999999e-07
0.2527143 9.6026165e-08
0.2537143 8.4535634e-08
0.2547143 7.1543554e-08
0.2557143 5.7201655e-08
0.2567143 4.1699490999999996e-08
0.2577143 2.5263751999999997e-08
0.2587143 8.1556498e-09
0.2597143 -9.3335319e-09
0.2607143 -2.6888644e-08
0.2617143 -4.4178403e-08
0.2627143 -6.0864308e-08
0.2637143 -7.661040100000001e-08
0.2647143 -9.1093399e-08
0.2657143 -1.0401274e-07
0.2667143 -1.151001e-07
0.2677143 -1.2412782e-07
0.2687143 -1.3091602e-07
0.2697143 -1.3533789e-07
0.2707143 -1.3732295e-07
0.2717143 -1.3685829e-07
0.2727143 -1.3398743e-07
0.2737143 -1.288072e-07
0.2747143 -1.2146256e-07
0.2757143 -1.1213989e-07
0.2767143 -1.0105876e-07
0.2777143 -8.846303699999999e-08
0.2787143 -7.4611434e-08
0.2797143 -5.9768279e-08
0.2807143 -4.4194837e-08
0.2817143 -2.8141769e-08
0.2827143 -1.1843065e-08
0.2837143 4.4882511e-09
0.2847143 2.0662395e-08
0.2857143 3.6513065e-08
0.2867143 5.1895677e-08
0.2877143 6.668378600000001e-08
0.2887143 8.0764068e-08
0.2897143 9.403020600000001e-08
0.2907143 1.0637626e-07
0.2917143 1.1769011e-07
0.2927143 1.278475e-07
0.2937143 1.3670731e-07
0.2947143 1.4410869e-07
0.2957143 1.4987028000000001e-07
0.2967143 1.5379209000000001e-07
0.2977143 1.5566001e-07
0.2987143 1.5525309e-07
0.2997143 1.5235336e-07
0.3007143 1.4675779e-07
0.3017143 1.3829197e-07
0.3027143 1.2682480000000001e-07
0.3037143 1.1228344999999999e-07
0.3047143 9.4667807e-08
0.3057143 7.4063289e-08
0.3067143 5.0651516e-08
0.3077143 2.471775e-08
0.3087143 -3.3454790999999996e-09
0.3097143 -3.3039123999999995e-08
0.3107143 -6.3763139e-08
0.3117143 -9.4826891e-08
0.3127143 -1.2546441e-07
0.3137143 -1.5485412999999999e-07
0.3147143 -1.8214276e-07
0.3157143 -2.0647226e-07
0.3167143 -2.2700936999999998e-07
0.3177143 -2.4297617e-07
0.3187143 -2.5368105e-07
0.3197143 -2.5854825e-07
0.3207143 -2.5714511e-07
0.3217143 -2.4920565999999997e-07
0.3227143 -2.3464946e-07
0.3237143 -2.1359461e-07
0.3247143 -1.8636430000000002e-07
0.3257143 -1.534862e-07
0.3267143 -1.1568451e-07
0.3277143 -7.386443100000001e-08
0.3287143 -2.9089653e-08
0.3297143 1.7446895e-08
0.3307143 6.4458033e-08
0.3317143 1.1060197e-07
0.3327143 1.5452533e-07
0.3337143 1.9490800000000001e-07
0.3347143 2.3050830000000002e-07
0.3357143 2.6020661e-07
0.3367143 2.8304593999999997e-07
0.3377143 2.9826779e-07
0.3387143 3.0534182e-07
0.3397143 3.0398803e-07
0.3407143 2.9419058e-07
0.3417143 2.7620233000000003e-07
0.3427143 2.5053997e-07
0.3437143 2.1796973e-07
0.3447143 1.7948375000000001e-07
0.3457143 1.3626824e-07
0.3467143 8.966426500000001e-08
0.3477143 4.1122578e-08
0.3487143 -7.8457886e-09
0.3497143 -5.5721405e-08
0.3507143 -1.0102886e-07
0.3517143 -1.4238776e-07
0.3527143 -1.7856032e-07
0.3537143 -2.0849387e-07
0.3547143 -2.3135651e-07
0.3557143 -2.465647e-07
0.3567143 -2.5380169e-07
0.3577143 -2.5302611e-07
0.3587143 -2.4447031e-07
0.3597143 -2.2862876e-07
0.3607143 -2.0623685e-07
0.3617143 -1.7824088999999999e-07
0.3627143 -1.457607e-07
0.3637143 -1.1004621e-07
0.3647143 -7.2429585e-08
0.3657143 -3.4275069e-08
0.3667143 3.0717651e-09
0.3677143 3.8333253e-08
0.3687143 7.0345552e-08
0.3697143 9.8099406e-08
0.3707143 1.2077428e-07
0.3717143 1.3776458e-07
0.3727143 1.4869699000000001e-07
0.3737143 1.5343841e-07
0.3747143 1.5209426e-07
0.3757143 1.4499747e-07
0.3767143 1.3268863e-07
0.3777143 1.1588825e-07
0.3787143 9.546260399999999e-08
0.3797143 7.2384382e-08
0.3807143 4.769013e-08
0.3817143 2.2436224e-08
0.3827143 -2.3447438000000003e-09
0.3837143 -2.5685293000000002e-08
0.3847143 -4.672038899999999e-08
0.3857143 -6.471925800000001e-08
0.3867143 -7.911046799999999e-08
0.3877143 -8.949928e-08
0.3887143 -9.5676778e-08
0.3897143 -9.7620589e-08
0.3907143 -9.5487362e-08
0.3917143 -8.9597663e-08
0.3927143 -8.041410899999999e-08
0.3937143 -6.851400600000001e-08
0.3947143 -5.4557919e-08
0.3957143 -3.9255715e-08
0.3967143 -2.3331767e-08
0.3977143 -7.4909572e-09
0.3987143 7.6129353e-09
0.3997143 2.140508e-08
0.4007143 3.3412473000000004e-08
0.4017143 4.3280926e-08
0.4027143 5.0785598e-08
0.4037143 5.5834753e-08
0.4047143 5.8466847999999995e-08
0.4057143 5.884126499999999e-08
0.4067143 5.7223415e-08
0.4077143 5.3965094000000004e-08
0.4087143 4.9481224999999994e-08
0.4097143 4.4224233e-08
0.4107143 3.8657383e-08
0.4117143 3.3228480999999996e-08
0.4127143 2.8345171e-08
0.4137143 2.4353080999999996e-08
0.4147143 2.1517778e-08
0.4157143 2.0011411e-08
0.4167143 1.990457e-08
0.4177143 2.11637e-08
0.4187143 2.3654095e-08
0.4197143 2.7148264e-08
0.4207143 3.1339176000000003e-08
0.4217143 3.5857667e-08
0.4227143 4.0293127e-08
0.4237143 4.4216391999999996e-08
0.4247143 4.7203685e-08
0.4257143 4.8860443e-08
0.4267143 4.8843768e-08
0.4277143 4.6882476e-08
0.4287143 4.2793719e-08
0.4297143 3.6495335e-08
0.4307143 2.8013344e-08
0.4317143 1.7484184e-08
0.4327143 5.1516052e-09
0.4337143 -8.6416554e-09
0.4347143 -2.3467045000000002e-08
0.4357143 -3.8827561000000004e-08
0.4367143 -5.417850100000001e-08
0.4377143 -6.8950601e-08
0.4387143 -8.2574481e-08
0.4397143 -9.4505215e-08
0.4407143 -1.0424596e-07
0.4417143 -1.1136942e-07
0.4427143 -1.1553644e-07
0.4437143 -1.1651052000000001e-07
0.4447143 -1.1416817e-07
0.4457143 -1.0850422999999999e-07
0.4467143 -9.963223600000001e-08
0.4477143 -8.778004999999999e-08
0.4487143 -7.328072e-08
0.4497143 -5.6559407000000004e-08
0.4507143 -3.8116921e-08
0.4517143 -1.851069e-08
0.4527143 1.6658928e-09
0.4537143 2.1804850999999998e-08
0.4547143 4.1304765e-08
0.4557143 5.9590799e-08
0.4567143 7.6132861e-08
0.4577143 9.0461189e-08
0.4587143 1.0217892e-07
0.4597143 1.1097119999999999e-07
0.4607143 1.1661077e-07
0.4617143 1.1895992e-07
0.4627143 1.1796921e-07
0.4637143 1.1367294999999999e-07
0.4647143 1.0618222000000001e-07
0.4657143 9.5675801e-08
0.4667143 8.2389756e-08
0.4677143 6.6606276e-08
0.4687143 4.8642507e-08
0.4697143 2.8840028e-08
0.4707143 7.5555721e-09
0.4717143 -1.4846524e-08
0.4727143 -3.7999728e-08
0.4737143 -6.1538347e-08
0.4747143 -8.5098073e-08
0.4757143 -1.0831424e-07
0.4767143 -1.3081787e-07
0.4777143 -1.5223024e-07
0.4787143 -1.7215614e-07
0.4797143 -1.9017696e-07
0.4807143 -2.0584402999999998e-07
0.4817143 -2.1867328e-07
0.4827143 -2.2814195e-07
0.4837143 -2.3368811e-07
0.4847143 -2.3471365e-07
0.4857143 -2.3059121000000002e-07
0.4867143 -2.2067545999999998e-07
0.4877143 -2.0431836e-07
0.4887143 -1.8088865e-07
0.4897143 -1.4979459e-07
0.4907143 -1.1050939e-07
0.4917143 -6.2598166e-08
0.4927143 -5.7451779e-09
0.4937143 6.0220157e-08
0.4947143 1.3529984e-07
0.4957143 2.1930805999999997e-07
0.4967143 3.1185762999999997e-07
0.4977143 4.1235322e-07
0.4987143 5.199925399999999e-07
0.4997143 6.3377601e-07
0.5007143 7.5252542e-07
0.5017143 8.7491117e-07
0.5027143 9.9948831e-07
0.5037143 1.1247392000000001e-06
0.5047143 1.249123e-06
0.5057143 1.3711285e-06
0.5067143 1.4893298e-06
0.5077143 1.6024425999999998e-06
0.5087143 1.709377e-06
0.5097143 1.8092876999999998e-06
0.5107143 1.9016161e-06
0.5117143 1.9861256e-06
0.5127143 2.0629244e-06
0.5137143 2.1324789e-06
0.5147143 2.1956135e-06
0.5157143 2.253498e-06
0.5167143 2.3076225e-06
0.5177143 2.3597593e-06
0.5187143 2.4119151000000003e-06
0.5197143 2.4662731000000003e-06
0.5207143 2.5251266e-06
0.5217143 2.5908091999999997e-06
0.5227143 2.6656201e-06
0.5237143 2.7517511999999996e-06
0.5247143 2.8512148999999997e-06
0.5257143 2.9657786e-06
0.5267143 3.0969061999999996e-06
0.5277143 3.2457091000000005e-06
0.5287143 3.4129098e-06
0.5297143 3.5988169e-06
0.5307143 3.8033178e-06
0.5317143 4.0258819e-06
0.5327143 4.265582700000001e-06
0.5337143 4.5211308e-06
0.5347143 4.7909214e-06
0.5357143 5.0730915e-06
0.5367143 5.3655878000000006e-06
0.5377143 5.6662397e-06
0.5387143 5.9728372e-06
0.5397143 6.2832086e-06
0.5407143 6.595298899999999e-06
0.5417143 6.9072378000000004e-06
0.5427143 7.2174075e-06
0.5437143 7.524494099999999e-06
0.5447143 7.8275299e-06
0.5457143 8.1259216e-06
0.5467143 8.4194653e-06
0.5477143 8.708345e-06
0.5487143 8.993117700000001e-06
0.5497143 9.2746859e-06
0.5507143 9.5542561e-06
0.5517143 9.8332833e-06
0.5527143 1.0113416e-05
0.5537143 1.0396425999999999e-05
0.5547143 1.0684143e-05
0.5557143 1.0978378e-05
0.5567143 1.1280865e-05
0.5577143 1.1593187e-05
0.5587143 1.1916727e-05
0.5597143 1.2252617e-05
0.5607143 1.2601704e-05
0.5617143 1.296452e-05
0.5627143 1.334127e-05
0.5637143 1.3731834000000001e-05
0.5647143 1.4135775999999999e-05
0.5657143 1.4552371e-05
0.5667143 1.4980637e-05
0.5677143 1.5419375999999998e-05
0.5687143 1.5867232e-05
0.5697143 1.6322744e-05
0.5707143 1.6784404e-05
0.5717143 1.7250720000000002e-05
0.5727143 1.7720278e-05
0.5737143 1.8191798000000002e-05
0.5747143 1.8664193e-05
0.5757143 1.9136604e-05
0.5767143 1.9608449e-05
0.5777143 2.0079442e-05
0.5787143 2.0549612e-05
0.5797143 2.1019314000000002e-05
0.5807143 2.1489208e-05
0.5817143 2.1960255e-05
0.5827143 2.2433686e-05
0.5837143 2.2910956e-05
0.5847143 2.339371e-05
0.5857143 2.3883719999999998e-05
0.5867143 2.4382834e-05
0.5877143 2.489291e-05
0.5887143 2.5415753e-05
0.5897143 2.5953059000000002e-05
0.5907143 2.6506356e-05
0.5917143 2.7076955999999998e-05
0.5927143 2.7665911e-05
0.5937143 2.8273976e-05
0.5947143 2.8901595999999997e-05
0.5957143 2.9548875000000003e-05
0.5967143 3.0215584999999998e-05
0.5977143 3.0901171e-05
0.5987143 3.1604765000000004e-05
0.5997143 3.2325218e-05
0.6007143 3.3061139e-05
0.6017143 3.3810937e-05
0.6027143 3.4572872e-05
0.6037143 3.5345107e-05
0.6047143 3.6125775e-05
0.6057143 3.6913022e-05
0.6067143 3.7705075000000004e-05
0.6077143 3.8500292e-05
0.6087143 3.9297207999999996e-05
0.6097143 4.0094590999999996e-05
0.6107143 4.0891473e-05
0.6117143 4.168719e-05
0.6127143 4.2481389e-05
0.6137143 4.3274053000000004e-05
0.6147143 4.4065500999999996e-05
0.6157143 4.4856387e-05
0.6167143 4.5647676e-05
0.6177143 4.644063e-05
0.6187143 4.7236784e-05
0.6197143 4.8037901e-05
0.6207143 4.8845919000000005e-05
0.6217143 4.9662907e-05
0.6227143 5.049101900000001e-05
0.6237143 5.1332432000000004e-05
0.6247143 5.2189284e-05
0.6257143 5.3063621e-05
0.6267143 5.3957348000000004e-05
0.6277143 5.4872180000000005e-05
0.6287143 5.5809591e-05
0.6297143 5.6770796e-05
0.6307143 5.7756694e-05
0.6317143 5.8767853e-05
0.6327143 5.9804506e-05
0.6337143 6.086654000000001e-05
0.6347143 6.195350599999999e-05
0.6357143 6.3064635e-05
0.6367143 6.4198861e-05
0.6377143 6.5354874e-05
0.6387143 6.6531146e-05
0.6397143 6.772598300000001e-05
0.6407143 6.8937578e-05
0.6417143 7.016405999999999e-05
0.6427143 7.1403571e-05
0.6437143 7.2654302e-05
0.6447143 7.3914589e-05
0.6457143 7.5182953e-05
0.6467143 7.645815e-05
0.6477143 7.773923e-05
0.6487143 7.9025557e-05
0.6497143 8.031684e-05
0.6507143 8.1613166e-05
0.6517143 8.2914994e-05
0.6527143 8.4223154e-05
0.6537143 8.5538846e-05
0.6547143 8.6863594e-05
0.6557143 8.819922599999999e-05
0.6567143 8.9547825e-05
0.6577143 9.0911658e-05
0.6587143 9.2293124e-05
0.6597143 9.369467799999999e-05
0.6607143 9.5118759e-05
0.6617143 9.6567715e-05
0.6627143 9.804375600000001e-05
0.6637143 9.9548868e-05
0.6647143 0.00010108475000000001
0.6657143 0.00010265281
0.6667143 0.00010425406000000001
0.6677143 0.00010588909
0.6687143 0.00010755811
0.6697143 0.00010926086
0.6707143 0.00011099671
0.6717143 0.00011276464
0.6727143 0.0001145633
0.6737143 0.00011639101999999999
0.6747143 0.00011824591999999999
0.6757143 0.00012012596999999999
0.6767143 0.00012202901000000001
0.6777143 0.00012395285
0.6787143 0.00012589536
0.6797143 0.00012785454
0.6807143 0.00012982858
0.6817143 0.00013181597
0.6827143 0.00013381551
0.6837143 0.00013582643
0.6847143 0.00013784833
0.6857143 0.00013988125000000002
0.6867143 0.00014192569
0.6877143 0.00014398256
0.6887143 0.0001460532
0.6897143 0.00014813935
0.6907143 0.00015024316
0.6917143 0.00015236709
0.6927143 0.0001545139
0.6937143 0.00015668652
0.6947143 0.00015888805
0.6957143 0.00016112163999999998
0.6967143 0.00016339037
0.6977143 0.00016569728
0.6987143 0.00016804528
0.6997143 0.00017043708000000001
0.7007143 0.00017287516
0.7017143 0.00017536174000000001
0.7027143 0.00017789873
0.7037143 0.00018048768
0.7047143 0.00018312973
0.7057143 0.00018582566
0.7067143 0.00018857589
0.7077143 0.00019138051
0.7087143 0.00019423928
0.7097143 0.00019715169
0.7107143 0.00020011701
0.7117143 0.00020313428000000002
0.7127143 0.00020620234
0.7137143 0.00020931996
0.7147143 0.00021248575
0.7157143 0.00021569836
0.7167143 0.00021895639
0.7177143 0.00022225861
0.7187143 0.00022560382
0.7197143 0.00022899109999999998
0.7207143 0.00023241962
0.7217143 0.00023588884
0.7227143 0.00023939842000000002
0.7237143 0.00024294827000000002
0.7247143 0.00024653862
0.7257143 0.00025016991
0.7267143 0.0002538429
0.7277143 0.00025755867
0.7287143 0.00026131852
0.7297143 0.00026512403000000003
0.7307143 0.00026897703
0.7317143 0.00027287953999999997
0.7327143 0.00027683373
0.7337143 0.00028084191
0.7347143 0.00028490645
0.7357143 0.00028902982
0.7367143 0.00029321459
0.7377143 0.00029746332
0.7387143 0.00030177860000000004
0.7397143 0.00030616300000000003
0.7407143 0.00031061900000000004
0.7417143 0.00031514899
0.7427143 0.00031975521
0.7437143 0.00032443985999999997
0.7447143 0.00032920502
0.7457143 0.00033405265
0.7467143 0.00033898466000000004
0.7477143 0.00034400281999999997
0.7487143 0.00034910877
0.7497143 0.00035430403
0.7507143 0.00035958994
0.7517143 0.00036496772
0.7527143 0.00037043847
0.7537143 0.00037600314
0.7547143 0.00038166268
0.7557143 0.00038741778
0.7567143 0.00039326919
0.7577143 0.00039921752000000003
0.7587143 0.00040526329000000003
0.7597143 0.00041140693000000004
0.7607143 0.0004176487
0.7617143 0.00042398891999999994
0.7627143 0.00043042783
0.7637143 0.00043696564000000003
0.7647143 0.00044360272
0.7657143 0.00045033939
0.7667143 0.00045717611
0.7677143 0.00046411342
0.7687143 0.00047115186000000004
0.7697143 0.00047829203
0.7707143 0.00048553474999999996
0.7717143 0.0004928809199999999
0.7727143 0.00050033168
0.7737143 0.00050788826
0.7747143 0.00051555207
0.7757143 0.00052332462
0.7767143 0.00053120752
0.7777143 0.00053920253
0.7787143 0.0005473114
0.7797143 0.00055553596
0.7807143 0.00056387794
0.7817143 0.00057233915
0.7827143 0.00058092132
0.7837143 0.0005896261400000001
0.7847143 0.0005984552
0.7857143 0.0006074098999999999
0.7867143 0.00061649143
0.7877143 0.0006257007
0.7887143 0.00063503835
0.7897143 0.0006445048700000001
0.7907143 0.0006541003999999999
0.7917143 0.0006638249
0.7927143 0.00067367823
0.7937143 0.00068365989
0.7947143 0.0006937692000000001
0.7957143 0.0007040052
0.7967143 0.0007143667500000001
0.7977143 0.0007248525899999999
0.7987143 0.00073546134
0.7997143 0.0007461916100000001
0.8007143 0.00075704206
0.8017143 0.0007680114299999999
0.8027143 0.0007790984499999999
0.8037143 0.00079030178
0.8047143 0.00080162026
0.8057143 0.00081305288
0.8067143 0.0008245987399999999
0.8077143 0.00083625691
0.8087143 0.0008480269600000001
0.8097143 0.00085990841
0.8107143 0.00087190101
0.8117143 0.00088400484
0.8127143 0.00089621999
0.8137143 0.0009085466399999999
0.8147143 0.00092098498
0.8157143 0.00093353556
0.8167143 0.00094619891
0.8177143 0.0009589755800000001
0.8187143 0.00097186648
0.8197143 0.00098487235
0.8207143 0.00099799418
0.8217143 0.0010112328
0.8227143 0.0010245893000000001
0.8237143 0.0010380645
0.8247143 0.0010516595
0.8257143 0.0010653754
0.8267143 0.0010792131
0.8277143 0.0010931739
0.8287143 0.0011072591
0.8297143 0.0011214702
0.8307143 0.0011358084
0.8317143 0.0011502751000000001
0.8327143 0.0011648719
0.8337143 0.0011796006
0.8347143 0.001194463
0.8357143 0.0012094611
0.8367143 0.001224597
0.8377143 0.0012398732
0.8387143 0.0012552924
0.8397143 0.0012708571
0.8407143 0.0012865704
0.8417143 0.0013024352
0.8427143 0.0013184549
0.8437143 0.0013346327000000001
0.8447143 0.0013509724
0.8457143 0.0013674778
0.8467143 0.0013841526
0.8477143 0.001401001
0.8487143 0.0014180268
0.8497143 0.0014352339
0.8507143 0.0014526263000000001
0.8517143 0.0014702077
0.8527143 0.001487982
0.8537143 0.0015059528000000001
0.8547143 0.0015241239000000001
0.8557143 0.0015424986
0.8567143 0.0015610809000000002
0.8577143 0.0015798736
0.8587143 0.0015988802
0.8597143 0.0016181037
0.8607143 0.0016375467999999998
0.8617143 0.0016572129999999998
0.8627143 0.0016771051
0.8637143 0.0016972264000000002
0.8647143 0.0017175799999999998
0.8657143 0.0017381693
0.8667143 0.0017589978999999999
0.8677143 0.001780069
0.8687143 0.0018013865
0.8697143 0.0018229538999999999
0.8707143 0.0018447749
0.8717143 0.0018668536000000001
0.8727143 0.001889194
0.8737143 0.0019118006
0.8747143 0.0019346775
0.8757143 0.0019578290000000003
0.8767143 0.0019812593
0.8777143 0.0020049723
0.8787143 0.0020289723
0.8797143 0.0020532629
0.8807143 0.0020778476
0.8817143 0.0021027305000000003
0.8827143 0.0021279149
0.8837143 0.0021534046
0.8847143 0.0021792033
0.8857143 0.0022053144
0.8867143 0.0022317408
0.8877143 0.0022584856
0.8887143 0.0022855518
0.8897143 0.0023129423
0.8907143 0.0023406601
0.8917143 0.0023687086
0.8927143 0.0023970912
0.8937143 0.0024258114
0.8947143 0.0024548724
0.8957143 0.0024842775
0.8967143 0.0025140298
0.8977143 0.0025441318999999997
0.8987143 0.0025745867
0.8997143 0.0026053973000000003
0.9007143 0.0026365668
0.9017143 0.0026680982000000003
0.9027143 0.0026999945
0.9037143 0.0027322585
0.9047143 0.0027648923
0.9057143 0.0027978978
0.9067143 0.0028312767
0.9077143 0.0028650304
0.9087143 0.0028991608
0.9097143 0.0029336694
0.9107143 0.0029685578
0.9117143 0.0030038283999999998
0.9127143 0.0030394827
0.9137143 0.0030755229
0.9147143 0.0031119507
0.9157143 0.0031487678
0.9167143 0.0031859763
0.9177143 0.0032235788000000002
0.9187143 0.003261579
0.9197143 0.0032999804
0.9207143 0.0033387874000000003
0.9217143 0.0033780048000000003
0.9227143 0.0034176373
0.9237143 0.0034576904000000004
0.9247143 0.0034981687
0.9257143 0.0035390782
0.9267143 0.0035804238000000004
0.9277143 0.0036222122
0.9287143 0.0036644495
0.9297143 0.0037071426000000003
0.9307143 0.0037502978000000004
0.9317143 0.0037939219000000003
0.9327143 0.0038380214
0.9337143 0.0038826016
0.9347143 0.0039276678
0.9357143 0.0039732255
0.9367143 0.0040192796999999995
0.9377143 0.0040658357
0.9387143 0.0041128984
0.9397143 0.004160473
0.9407143 0.0042085638
0.9417143 0.0042571752
0.9427143 0.004306311199999999
0.9437143 0.004355975
0.9447143 0.0044061704
0.9457143 0.0044569013
0.9467143 0.0045081721
0.9477143 0.004559987099999999
0.9487143 0.004612351
0.9497143 0.0046652694
0.9507143 0.0047187476999999995
0.9517143 0.004772791
0.9527143 0.0048274054
0.9537143 0.004882596800000001
0.9547143 0.0049383720999999995
0.9557143 0.0049947383
0.9567143 0.0050517036000000005
0.9577143 0.005109275700000001
0.9587143 0.005167463299999999
0.9597143 0.005226276
0.9607143 0.0052857224
0.9617143 0.0053458109
0.9627143 0.0054065498
0.9637143 0.005467948
0.9647143 0.0055300137
0.9657143 0.0055927554
0.9667143 0.0056561816999999995
0.9677143 0.0057203015
0.9687143 0.0057851225999999995
0.9697143 0.0058506528
0.9707143 0.0059168982
0.9717143 0.0059838654
0.9727143 0.0060515602
0.9737143 0.0061199884
0.9747143 0.0061891551000000005
0.9757143 0.0062590653999999996
0.9767143 0.0063297251
0.9777143 0.0064011401
0.9787143 0.0064733154
0.9797143 0.006546256899999999
0.9807143 0.0066199689
0.9817143 0.006694456499999999
0.9827143 0.006769724899999999
0.9837143 0.0068457796999999996
0.9847143 0.0069226277
0.9857143 0.0070002766999999995
0.9867143 0.007078735500000001
0.9877143 0.0071580122
0.9887143 0.007238115400000001
0.9897143 0.0073190531
0.9907143 0.007400832699999999
0.9917143 0.007483462800000001
0.9927143 0.0075669523
0.9937143 0.0076513112
0.9947143 0.007736550500000001
0.9957143 0.007822680299999999
0.9967143 0.0079097117
0.9977143 0.007997654
0.9987143 0.008086516
0.9997143 0.0081763057
1.000714 0.0082670304
1.001714 0.008358699399999999
1.002714 0.0084513216
1.003714 0.008544907899999999
1.004714 0.0086394677
1.005714 0.0087350105
1.006714 0.0088315443
1.007714 0.0089290756
1.008714 0.0090276124
1.009714 0.0091271606
1.010714 0.0092277274
1.011714 0.0093293202
1.012714 0.0094319483
1.013714 0.009535619799999999
1.014714 0.0096403419
1.015714 0.0097461227
1.016714 0.0098529694
1.017714 0.0099608871
1.018714 0.010069881000000001
1.019714 0.010179957
1.020714 0.010291122
1.021714 0.010403385000000001
1.022714 0.010516752
1.023714 0.010631233
1.024714 0.010746835
1.025714 0.010863564
1.026714 0.010981425999999999
1.027714 0.011100429
1.028714 0.011220579
1.029714 0.011341884
1.030714 0.011464353
1.031714 0.011587995
1.032714 0.011712819
1.033714 0.011838837
1.034714 0.011966057
1.035714 0.012094489
1.036714 0.012224143
1.037714 0.012355027
1.038714 0.012487151
1.039714 0.01262053
1.040714 0.012755173000000002
1.041714 0.012891092
1.042714 0.013028301
1.043714 0.013166812
1.044714 0.013306637
1.045714 0.013447786000000002
1.046714 0.013590271000000001
1.047714 0.013734103
1.048714 0.013879294
1.049714 0.014025853000000001
1.050714 0.014173795
1.051714 0.014323131
1.052714 0.014473876
1.053714 0.01462604
1.054714 0.014779630999999998
1.055714 0.014934660999999998
1.056714 0.015091141
1.057714 0.015249079000000002
1.058714 0.015408485
1.059714 0.015569371
1.060714 0.01573175
1.061714 0.015895632
1.062714 0.016061029
1.063714 0.016227952
1.064714 0.016396411
1.065714 0.016566414
1.066714 0.016737972
1.067714 0.016911098
1.068714 0.017085802
1.069714 0.0172621
1.070714 0.017440005
1.071714 0.01761953
1.072714 0.01780069
1.073714 0.017983495
1.074714 0.01816796
1.075714 0.018354095
1.076714 0.018541917
1.077714 0.018731438
1.078714 0.018922675
1.079714 0.019115642999999998
1.080714 0.019310358
1.081714 0.019506834
1.082714 0.019705083
1.083714 0.019905118
1.084714 0.020106953
1.085714 0.020310599999999998
1.086714 0.020516075999999998
1.087714 0.020723393
1.088714 0.020932565
1.089714 0.021143605
1.090714 0.021356529000000003
1.091714 0.02157135
1.092714 0.021788081
1.093714 0.022006733
1.094714 0.022227320000000002
1.095714 0.022449858
1.096714 0.022674362
1.097714 0.022900847
1.098714 0.023129329
1.099714 0.023359826
1.100714 0.023592354
1.101714 0.023826928
1.102714 0.024063564
1.103714 0.024302279
1.104714 0.024543089
1.105714 0.024786012
1.106714 0.02503107
1.107714 0.025278277000000002
1.108714 0.025527653999999997
1.109714 0.025779220999999998
1.110714 0.026033001
1.111714 0.026289009999999998
1.112714 0.026547268
1.113714 0.026807791
1.114714 0.027070596
1.115714 0.027335697000000003
1.116714 0.027603114999999998
1.117714 0.027872866000000003
1.118714 0.02814497
1.119714 0.028419444999999998
1.120714 0.02869631
1.121714 0.028975578999999998
1.122714 0.029257263
1.123714 0.029541372
1.124714 0.029827918999999998
1.125714 0.030116916999999997
1.126714 0.030408383
1.127714 0.030702334999999997
1.128714 0.030998795000000003
1.129714 0.031297776
1.130714 0.031599288999999996
1.131714 0.031903345
1.132714 0.032209957
1.133714 0.032519139
1.134714 0.032830905
1.135714 0.033145273
1.136714 0.033462268999999996
1.137714 0.03378191
1.138714 0.034104212
1.139714 0.034429191
1.140714 0.034756865
1.141714 0.035087243
1.142714 0.03542034
1.143714 0.035756177
1.144714 0.03609478
1.145714 0.036436168
1.146714 0.036780363999999996
1.147714 0.03712739
1.148714 0.037477262000000004
1.149714 0.037829994
1.150714 0.038185605
1.151714 0.038544112
1.152714 0.038905535
1.153714 0.039269894
1.154714 0.039637217
1.155714 0.040007522
1.156714 0.040380834000000004
1.157714 0.040757173
1.158714 0.041136553
1.159714 0.041518992
1.160714 0.041904513000000004
1.161714 0.042293131
1.162714 0.042684871
1.163714 0.043079755
1.164714 0.043477811000000005
1.165714 0.043879059000000005
1.166714 0.044283524
1.167714 0.044691221999999996
1.168714 0.045102174
1.169714 0.045516403000000004
1.170714 0.045933927
1.171714 0.046354765
1.172714 0.046778945
1.173714 0.047206492
1.174714 0.047637426
1.175714 0.048071775000000004
1.176714 0.04850956
1.177714 0.048950803
1.178714 0.049395522000000004
1.179714 0.049843738
1.180714 0.05029547
1.181714 0.050750742
1.182714 0.051209581
1.183714 0.051672017
1.184714 0.052138075000000006
1.185714 0.052607770000000005
1.186714 0.053081126
1.187714 0.053558167
1.188714 0.054038909999999996
1.189714 0.054523378000000004
1.190714 0.055011594999999996
1.191714 0.055503589
1.192714 0.055999379
1.193714 0.056498998
1.194714 0.057002465
1.195714 0.057509803
1.196714 0.058021041
1.197714 0.058536185000000004
1.198714 0.059055263000000004
1.199714 0.0595783
1.200714 0.060105318
1.201714 0.060636341
1.202714 0.061171385
1.203714 0.061710487
1.204714 0.062253664
1.205714 0.062800932
1.206714 0.063352322
1.207714 0.063907838
1.208714 0.064467505
1.209714 0.06503134499999999
1.210714 0.065599382
1.211714 0.066171633
1.212714 0.06674812200000001
1.213714 0.06732885999999999
1.214714 0.06791387
1.215714 0.068503176
1.216714 0.069096801
1.217714 0.06969476799999999
1.218714 0.07029708900000001
1.219714 0.070903788
1.220714 0.071514887
1.221714 0.072130415
1.222714 0.07275039100000001
1.223714 0.073374843
1.224714 0.074003794
1.225714 0.07463726200000001
1.226714 0.075275276
1.227714 0.075917866
1.228714 0.076565047
1.229714 0.077216851
1.230714 0.077873311
1.231714 0.078534451
1.232714 0.0792003
1.233714 0.079870876
1.234714 0.080546201
1.235714 0.081226305
1.236714 0.08191121200000001
1.237714 0.082600949
1.238714 0.083295535
1.239714 0.08399499299999999
1.240714 0.084699341
1.241714 0.085408607
1.242714 0.086122809
1.243714 0.08684196500000001
1.244714 0.087566092
1.245714 0.088295207
1.246714 0.089029339
1.247714 0.089768512
1.248714 0.09051273800000001
1.249714 0.091262045
1.250714 0.092016446
1.251714 0.092775968
1.252714 0.09354064200000001
1.253714 0.094310497
1.254714 0.095085555
1.255714 0.09586583500000001
1.256714 0.096651359
1.257714 0.097442145
1.258714 0.098238222
1.259714 0.09903961300000001
1.260714 0.099846348
1.261714 0.10065845
1.262714 0.10147595
1.263714 0.10229887000000001
1.264714 0.10312722
1.265714 0.10396104
1.266714 0.10480033
1.267714 0.10564514
1.268714 0.10649546000000001
1.269714 0.10735134
1.270714 0.1082128
1.271714 0.10907986
1.272714 0.10995254
1.273714 0.11083084
1.274714 0.11171481999999999
1.275714 0.11260447999999999
1.276714 0.11349984
1.277714 0.11440094
1.278714 0.11530780000000002
1.279714 0.11622045
1.280714 0.11713889999999999
1.281714 0.11806315
1.282714 0.11899322
1.283714 0.11992914
1.284714 0.12087096000000001
1.285714 0.12181867
1.286714 0.12277232
1.287714 0.12373194000000001
1.288714 0.12469754999999999
1.289714 0.12566916
1.290714 0.12664678999999998
1.291714 0.12763042000000002
1.292714 0.12862012
1.293714 0.12961589
1.294714 0.13061776
1.295714 0.13162578
1.296714 0.13263997
1.297714 0.13366034999999998
1.298714 0.13468694
1.299714 0.13571973
1.300714 0.13675874000000002
1.301714 0.13780398
1.302714 0.13885550000000002
1.303714 0.13991334
1.304714 0.14097751
1.305714 0.14204805
1.306714 0.14312499
1.307714 0.14420833
1.308714 0.14529809000000002
1.309714 0.14639428000000002
1.310714 0.14749692
1.311714 0.14860604
1.312714 0.14972169999999999
1.313714 0.15084391
1.314714 0.15197269
1.315714 0.15310806
1.316714 0.15425002999999998
1.317714 0.15539861000000002
1.318714 0.15655381000000002
1.319714 0.15771565999999998
1.320714 0.15888417999999999
1.321714 0.16005940000000002
1.322714 0.16124133999999998
1.323714 0.16243004
1.324714 0.1636255
1.325714 0.16482773
1.326714 0.16603675
1.327714 0.16725255
1.328714 0.16847518
1.329714 0.16970463
1.330714 0.17094093
1.331714 0.17218408
1.332714 0.17343413
1.333714 0.17469109
1.334714 0.17595496
1.335714 0.17722575999999998
1.336714 0.17850348000000002
1.337714 0.17978813
1.338714 0.18107976
1.339714 0.18237839
1.340714 0.18368403
1.341714 0.18499670999999998
1.342714 0.18631644
1.343714 0.18764323
1.344714 0.18897709999999998
1.345714 0.19031805
1.346714 0.19166609
1.347714 0.19302124
1.348714 0.19438349
1.349714 0.1957529
1.350714 0.19712949000000002
1.351714 0.19851324999999997
1.352714 0.19990418
1.353714 0.20130228
1.354714 0.20270755
1.355714 0.20412002
1.356714 0.20553968
1.357714 0.20696651000000002
1.358714 0.20840056
1.359714 0.20984183
1.360714 0.21129031999999998
1.361714 0.21274601999999998
1.362714 0.21420897
1.363714 0.21567913
1.364714 0.21715651
1.365714 0.21864113000000002
1.366714 0.22013301000000002
1.367714 0.22163216
1.368714 0.22313858
1.369714 0.22465226000000002
1.370714 0.2261732
1.371714 0.22770143
1.372714 0.22923697
1.373714 0.23077985
1.374714 0.23233008000000002
1.375714 0.23388765
1.376714 0.23545254999999998
1.377714 0.23702481000000003
1.378714 0.23860442
1.379714 0.24019137000000002
1.380714 0.24178568000000003
1.381714 0.24338738999999998
1.382714 0.24499653
1.383714 0.24661309999999997
1.384714 0.24823707
1.385714 0.24986842000000004
1.386714 0.25150715
1.387714 0.25315327000000004
1.388714 0.25480676
1.389714 0.25646766
1.390714 0.25813596
1.391714 0.25981169
1.392714 0.26149487
1.393714 0.26318547000000003
1.394714 0.26488351
1.395714 0.26658894
1.396714 0.26830176
1.397714 0.27002199
1.398714 0.27174959000000004
1.399714 0.27348457
1.400714 0.27522699
1.401714 0.27697682
1.402714 0.27873411000000003
1.403714 0.28049883000000003
1.404714 0.28227094999999996
1.405714 0.28405041
1.406714 0.28583719
1.407714 0.28763132
1.408714 0.28943277
1.409714 0.29124161000000004
1.410714 0.29305785
1.411714 0.29488152
1.412714 0.29671257
1.413714 0.29855098
1.414714 0.30039668
1.415714 0.30224964
1.416714 0.30410986
1.417714 0.30597736999999997
1.418714 0.30785219
1.419714 0.30973435
1.420714 0.31162384
1.421714 0.31352061999999997
1.422714 0.31542461
1.423714 0.31733578
1.424714 0.31925407
1.425714 0.32117949
1.426714 0.32311203
1.427714 0.32505172
1.428714 0.32699858
1.429714 0.32895259
1.430714 0.33091367
1.431714 0.33288181
1.432714 0.33485694
1.433714 0.336839
1.434714 0.33882798
1.435714 0.34082387999999997
1.436714 0.34282668
1.437714 0.34483642999999997
1.438714 0.34685307
1.439714 0.34887658
1.440714 0.35090693
1.441714 0.35294408
1.442714 0.35498794
1.443714 0.35703848
1.444714 0.35909566
1.445714 0.36115948999999997
1.446714 0.36323003
1.447714 0.36530723
1.448714 0.36739109000000003
1.449714 0.36948153
1.450714 0.37157850000000003
1.451714 0.37368189
1.452714 0.37579171
1.453714 0.37790791
1.454714 0.38003051
1.455714 0.38215953
1.456714 0.38429501
1.457714 0.38643689
1.458714 0.3885851
1.459714 0.39073959999999996
1.460714 0.39290022
1.461714 0.39506699
1.462714 0.39723980999999997
1.463714 0.39941873000000006
1.464714 0.40160376000000003
1.465714 0.40379493000000005
1.466714 0.40599219999999997
1.467714 0.40819547
1.468714 0.41040471
1.469714 0.41261971999999997
1.470714 0.41484045999999997
1.471714 0.41706688000000003
1.472714 0.41929898
1.473714 0.42153685
1.474714 0.42378045999999997
1.475714 0.42602974
1.476714 0.42828461
1.477714 0.43054497999999997
1.478714 0.43281070000000005
1.479714 0.43508167999999997
1.480714 0.43735793000000006
1.481714 0.43963939
1.482714 0.44192607
1.483714 0.44421796
1.484714 0.44651506
1.485714 0.44881725
1.486714 0.45112446000000006
1.487714 0.45343656
1.488714 0.45575345999999994
1.489714 0.45807510999999995
1.490714 0.46040146000000004
1.491714 0.46273245999999996
1.492714 0.46506817
1.493714 0.46740854
1.494714 0.46975347000000006
1.495714 0.47210287
1.496714 0.47445665000000004
1.497714 0.47681467
1.498714 0.47917687
1.499714 0.48154317999999996
1.500714 0.48391358
1.501714 0.48628803
1.502714 0.48866654000000004
1.503714 0.49104905
1.504714 0.49343542
1.505714 0.49582552
1.506714 0.49821921
1.507714 0.50061643
1.508714 0.5030171
1.509714 0.50542117
1.510714 0.50782859
1.511714 0.51023932
1.512714 0.51265331
1.513714 0.51507046
1.514714 0.5174906499999999
1.515714 0.51991376
1.516714 0.5223396699999999
1.517714 0.52476833
1.518714 0.52719973
1.519714 0.52963374
1.520714 0.53207031
1.521714 0.53450931
1.522714 0.53695068
1.523714 0.5393943299999999
1.524714 0.54184017
1.525714 0.54428806
1.526714 0.54673795
1.527714 0.5491897499999999
1.528714 0.5516433599999999
1.529714 0.5540986999999999
1.530714 0.55655567
1.531714 0.55901413
1.532714 0.56147403
1.533714 0.5639353300000001
1.534714 0.56639789
1.535714 0.56886156
1.536714 0.5713262600000001
1.537714 0.5737918
1.538714 0.57625817
1.539714 0.5787252900000001
1.540714 0.58119306
1.541714 0.58366139
1.542714 0.58613024
1.543714 0.58859941
1.544714 0.59106876
1.545714 0.59353816
1.546714 0.59600747
1.547714 0.59847659
1.548714 0.60094539
1.549714 0.60341381
1.550714 0.60588182
1.551714 0.60834927
1.552714 0.61081601
1.553714 0.6132819700000001
1.554714 0.61574695
1.555714 0.61821076
1.556714 0.6206733600000001
1.557714 0.62313466
1.558714 0.6255945700000001
1.559714 0.62805298
1.560714 0.63050981
1.561714 0.63296487
1.562714 0.63541802
1.563714 0.63786907
1.564714 0.6403179400000001
1.565714 0.6427645200000001
1.566714 0.6452086800000001
1.567714 0.64765038
1.568714 0.65008947
1.569714 0.65252576
1.570714 0.65495912
1.571714 0.65738936
1.572714 0.65981625
1.573714 0.66223973
1.574714 0.66465973
1.575714 0.66707605
1.576714 0.66948864
1.577714 0.67189732
1.578714 0.67430194
1.579714 0.67670234
1.580714 0.6790982600000001
1.581714 0.68148961
1.582714 0.68387631
1.583714 0.68625822
1.584714 0.6886352299999999
1.585714 0.69100722
1.586714 0.6933740300000001
1.587714 0.6957354
1.588714 0.6980911799999999
1.589714 0.70044119
1.590714 0.70278533
1.591714 0.70512346
1.592714 0.70745545
1.593714 0.70978114
1.594714 0.7121004200000001
1.595714 0.7144130799999999
1.596714 0.71671894
1.597714 0.71901781
1.598714 0.72130952
1.599714 0.72359382
1.600714 0.72587063
1.601714 0.7281397000000001
1.602714 0.7304009499999999
1.603714 0.73265429
1.604714 0.7348995199999999
1.605714 0.73713642
1.606714 0.73936479
1.607714 0.74158441
1.608714 0.74379509
1.609714 0.7459967399999999
1.610714 0.74818917
1.611714 0.75037223
1.612714 0.7525457999999999
1.613714 0.7547096799999999
1.614714 0.75686369
1.615714 0.7590076
1.616714 0.7611411600000001
1.617714 0.76326421
1.618714 0.76537654
1.619714 0.7674779700000001
1.620714 0.76956837
1.621714 0.7716476
1.622714 0.77371546
1.623714 0.77577173
1.624714 0.77781617
1.625714 0.7798485
1.626714 0.78186858
1.627714 0.7838761399999999
1.628714 0.78587104
1.629714 0.78785317
1.630714 0.7898224500000001
1.631714 0.7917786
1.632714 0.7937214300000001
1.633714 0.79565058
1.634714 0.79756593
1.635714 0.79946723
1.636714 0.8013543700000001
1.637714 0.8032271599999999
1.638714 0.80508543
1.639714 0.80692898
1.640714 0.8087576399999999
1.641714 0.8105711999999999
1.642714 0.81236949
1.643714 0.81415214
1.644714 0.81591886
1.645714 0.81766946
1.646714 0.81940386
1.647714 0.82112197
1.648714 0.82282359
1.649714 0.82450844
1.650714 0.82617626
1.651714 0.8278268400000001
1.652714 0.82945982
1.653714 0.83107492
1.654714 0.83267204
1.655714 0.8342511
1.656714 0.83581191
1.657714 0.8373541800000001
1.658714 0.8388777300000001
1.659714 0.84038228
1.660714 0.84186755
1.661714 0.84333327
1.662714 0.84477914
1.663714 0.8462050000000001
1.664714 0.84761074
1.665714 0.8489961699999999
1.666714 0.8503611200000001
1.667714 0.85170539
1.668714 0.8530288
1.669714 0.8543310700000001
1.670714 0.8556117300000001
1.671714 0.85687051
1.672714 0.85810712
1.673714 0.85932137
1.674714 0.86051319
1.675714 0.8616824599999999
1.676714 0.86282901
1.677714 0.86395275
1.678714 0.8650532000000001
1.679714 0.86613009
1.680714 0.86718304
1.681714 0.86821169
1.682714 0.86921593
1.683714 0.87019559
1.684714 0.8711505700000001
1.685714 0.8720806799999999
1.686714 0.8729857400000001
1.687714 0.8738654699999999
1.688714 0.8747194
1.689714 0.87554716
1.690714 0.8763484699999999
1.691714 0.8771231399999999
1.692714 0.87787108
1.693714 0.87859221
1.694714 0.87928642
1.695714 0.87995343
1.696714 0.8805928799999999
1.697714 0.8812042900000001
1.698714 0.8817873900000001
1.699714 0.8823419000000001
1.700714 0.8828675399999999
1.701714 0.8833640300000001
1.702714 0.88383136
1.703714 0.88426946
1.704714 0.8846780300000001
1.705714 0.8850568
1.706714 0.8854053900000001
1.707714 0.88572344
1.708714 0.8860106600000001
1.709714 0.88626677
1.710714 0.88649169
1.711714 0.8866852099999999
1.712714 0.88684727
1.713714 0.88697746
1.714714 0.88707553
1.715714 0.8871410999999999
1.716714 0.88717379
1.717714 0.88717341
1.718714 0.88713979
1.719714 0.88707265
1.720714 0.88697178
1.721714 0.88683702
1.722714 0.8866680800000001
1.723714 0.88646468
1.724714 0.88622654
1.725714 0.8859533799999999
1.726714 0.88564493
1.727714 0.88530099
1.728714 0.8849212900000001
1.729714 0.8845056400000001
1.730714 0.88405376
1.731714 0.8835654700000001
1.732714 0.88304048
1.733714 0.88247852
1.734714 0.88187931
1.735714 0.88124238
1.736714 0.8805674499999999
1.737714 0.8798543400000001
1.738714 0.87910295
1.739714 0.87831309
1.740714 0.87748459
1.741714 0.87661706
1.742714 0.8757102299999999
1.743714 0.87476363
1.744714 0.87377699
1.745714 0.87275011
1.746714 0.8716828200000001
1.747714 0.8705749199999999
1.748714 0.86942622
1.749714 0.8682365500000001
1.750714 0.86700553
1.751714 0.86573288
1.752714 0.8644182199999999
1.753714 0.8630612899999999
1.754714 0.86166188
1.755714 0.86021982
1.756714 0.85873501
1.757714 0.8572072700000001
1.758714 0.85563641
1.759714 0.85402206
1.760714 0.85236393
1.761714 0.8506616599999999
1.762714 0.8489149600000001
1.763714 0.84712366
1.764714 0.84528755
1.765714 0.84340638
1.766714 0.84148003
1.767714 0.8395082300000001
1.768714 0.8374907100000001
1.769714 0.8354269900000001
1.770714 0.8333168
1.771714 0.83115986
1.772714 0.8289559700000001
1.773714 0.8267049699999999
1.774714 0.8244066499999999
1.775714 0.8220609300000001
1.776714 0.81966752
1.777714 0.8172262499999999
1.778714 0.8147368199999999
1.779714 0.8121986899999999
1.780714 0.80961166
1.781714 0.80697546
1.782714 0.8042898999999999
1.783714 0.80155497
1.784714 0.7987704099999999
1.785714 0.7959360299999999
1.786714 0.7930516300000001
1.787714 0.79011684
1.788714 0.7871314
1.789714 0.78409491
1.790714 0.78100725
1.791714 0.77786823
1.792714 0.7746777
1.793714 0.77143554
1.794714 0.7681414999999999
1.795714 0.76479525
1.796714 0.76139653
1.797714 0.75794496
1.798714 0.7544403
1.799714 0.75088232
1.800714 0.74727093
1.801714 0.74360599
1.802714 0.73988736
1.803714 0.73611485
1.804714 0.73228823
1.805714 0.72840718
1.806714 0.72447136
1.807714 0.7204805
1.808714 0.71643433
1.809714 0.7123326400000001
1.810714 0.7081755000000001
1.811714 0.7039627500000001
1.812714 0.69969427
1.813714 0.69536981
1.814714 0.69098901
1.815714 0.68655154
1.816714 0.68205707
1.817714 0.67750546
1.818714 0.67289663
1.819714 0.66823047
1.820714 0.66350708
1.821714 0.65872627
1.822714 0.65388787
1.823714 0.64899148
1.824714 0.64403675
1.825714 0.6390234
1.826714 0.6339511800000001
1.827714 0.62882006
1.828714 0.62362994
1.829714 0.6183808199999999
1.830714 0.61307261
1.831714 0.60770512
1.832714 0.60227807
1.833714 0.59679109
1.834714 0.59124385
1.835714 0.58563612
1.836714 0.57996786
1.837714 0.57423902
1.838714 0.5684495900000001
1.839714 0.56259958
1.840714 0.55668885
1.841714 0.55071712
1.842714 0.54468401
1.843714 0.53858915
1.844714 0.53243241
1.845714 0.5262136500000001
1.846714 0.5199329
1.847714 0.51359022
1.848714 0.50718561
1.849714 0.50071906
1.850714 0.49419030999999997
1.851714 0.48759901
1.852714 0.48094485
1.853714 0.47422764
1.854714 0.46744719
1.855714 0.4606036
1.856714 0.45369696000000004
1.857714 0.44672722
1.858714 0.43969438
1.859714 0.43259817
1.860714 0.42543821
1.861714 0.41821413
1.862714 0.41092564
1.863714 0.40357266999999997
1.864714 0.39615524
1.865714 0.38867353000000004
1.866714 0.38112763
1.867714 0.37351758
1.868714 0.36584323
1.869714 0.35810431
1.870714 0.35030047999999997
1.871714 0.34243152
1.872714 0.33449738
1.873714 0.32649809
1.874714 0.31843379
1.875714 0.3103046
1.876714 0.30211059
1.877714 0.2938516
1.878714 0.28552741000000004
1.879714 0.27713764
1.880714 0.26868198
1.881714 0.2601603
1.882714 0.25157265
1.883714 0.24291917000000002
1.884714 0.23420008
1.885714 0.22541555
1.886714 0.21656554
1.887714 0.20764987000000001
1.888714 0.19866824000000002
1.889714 0.18962034
1.890714 0.18050595
1.891714 0.17132509
1.892714 0.16207792
1.893714 0.15276471
1.894714 0.14338568
1.895714 0.13394087000000002
1.896714 0.12443016
1.897714 0.11485323
1.898714 0.10520979
1.899714 0.095499662
1.900714 0.085722853
1.901714 0.075879594
1.902714 0.065970211
1.903714 0.05599499
1.904714 0.045954064
1.905714 0.035847356999999996
1.906714 0.025674630999999996
1.907714 0.015435589
1.908714 0.0051300143
1.909714 -0.0052421117
1.910714 -0.01568062
1.911714 -0.026185194
1.912714 -0.036755498000000004
1.913714 -0.047391339
1.914714 -0.058092707
1.915714 -0.068859768
1.916714 -0.079692766
1.917714 -0.090591883
1.918714 -0.10155713999999999
1.919714 -0.11258838000000002
1.920714 -0.12368525000000001
1.921714 -0.13484738000000002
1.922714 -0.14607456
1.923714 -0.15736672000000002
1.924714 -0.16872399
1.925714 -0.18014663
1.926714 -0.19163489
1.927714 -0.20318881
1.928714 -0.21480827000000002
1.929714 -0.22649292
1.930714 -0.23824237
1.931714 -0.25005626999999997
1.932714 -0.26193445000000004
1.933714 -0.27387689
1.934714 -0.28588374
1.935714 -0.29795507
1.936714 -0.31009095
1.937714 -0.32229119
1.938714 -0.3345554
1.939714 -0.34688318
1.940714 -0.35927417
1.941714 -0.37172819
1.942714 -0.38424523
1.943714 -0.39682547
1.944714 -0.40946906
1.945714 -0.42217607
1.946714 -0.43494636
1.947714 -0.44777957
1.948714 -0.46067531000000006
1.949714 -0.47363313000000007
1.950714 -0.48665269
1.951714 -0.49973391000000006
1.952714 -0.5128768300000001
1.953714 -0.5260814
1.954714 -0.53934762
1.955714 -0.55267527
1.956714 -0.5660640100000001
1.957714 -0.57951342
1.958714 -0.59302319
1.959714 -0.60659302
1.960714 -0.62022279
1.961714 -0.6339124899999999
1.962714 -0.64766216
1.963714 -0.66147181
1.964714 -0.67534121
1.965714 -0.68926997
1.966714 -0.7032576500000001
1.967714 -0.7173037600000001
1.968714 -0.7314079400000001
1.969714 -0.7455699100000001
1.970714 -0.75978963
1.971714 -0.77406708
1.972714 -0.7884022799999999
1.973714 -0.80279494
1.974714 -0.81724469
1.975714 -0.8317511499999999
1.976714 -0.8463136899999999
1.977714 -0.86093182
1.978714 -0.8756054600000001
1.979714 -0.89033442
1.980714 -0.9051185999999999
1.981714 -0.91995792
1.982714 -0.93485219
1.983714 -0.94980104
1.984714 -0.9648039900000001
1.985714 -0.9798603100000001
1.986714 -0.9949696299999999
1.987714 -1.0101315
1.988714 -1.0253455999999999
1.989714 -1.0406123
1.990714 -1.0559311
1.991714 -1.0713021
1.992714 -1.0867249
1.993714 -1.1021988
1.994714 -1.1177232000000001
1.995714 -1.1332976
1.996714 -1.1489213999999999
1.997714 -1.1645947
1.998714 -1.1803171
1.999714 -1.1960884999999999
2.000714 -1.2119089
2.001714 -1.2277778
2.002714 -1.2436947999999999
2.003714 -1.2596589999999999
2.004714 -1.2756701000000001
2.005714 -1.2917273999999999
2.006714 -1.3078307
2.007714 -1.3239798
2.008714 -1.3401747
2.009714 -1.3564150000000001
2.010714 -1.3727003999999998
2.011714 -1.3890302
2.012714 -1.4054038
2.013714 -1.4218204
2.014714 -1.4382794
2.015714 -1.4547804
2.016714 -1.4713232
2.017714 -1.4879076
2.018714 -1.5045332999999999
2.019714 -1.5211999999999999
2.020714 -1.5379073
2.021714 -1.5546543
2.022714 -1.5714401
2.023714 -1.5882645000000002
2.024714 -1.6051268
2.025714 -1.6220269999999999
2.026714 -1.6389646
2.027714 -1.6559394
2.028714 -1.6729513000000003
2.029714 -1.6899994
2.030714 -1.707083
2.031714 -1.7242013
2.032714 -1.7413536
2.033714 -1.7585396999999998
2.034714 -1.7757589
2.035714 -1.7930110999999997
2.036714 -1.8102961
2.037714 -1.8276132999999999
2.038714 -1.8449619
2.039714 -1.8623415
2.040714 -1.8797513
2.041714 -1.8971907
2.042714 -1.9146591000000002
2.043714 -1.9321561
2.044714 -1.9496813000000002
2.045714 -1.9672345
2.046714 -1.9848149
2.047714 -2.0024221
2.048714 -2.0200552
2.049714 -2.0377135
2.050714 -2.055396
2.051714 -2.0731023
2.052714 -2.0908317999999997
2.053714 -2.1085845
2.054714 -2.1263601
2.055714 -2.1441578999999997
2.056714 -2.1619772999999998
2.057714 -2.1798173
2.058714 -2.1976773
2.059714 -2.2155564
2.060714 -2.2334544000000003
2.061714 -2.2513704
2.062714 -2.2693043999999998
2.063714 -2.2872554
2.064714 -2.305223
2.065714 -2.3232067
2.066714 -2.3412054
2.067714 -2.3592185000000003
2.068714 -2.3772452
2.069714 -2.3952851
2.070714 -2.4133377
2.071714 -2.4314024
2.072714 -2.4494788
2.073714 -2.4675659999999997
2.074714 -2.4856634
2.075714 -2.5037706
2.076714 -2.5218863000000002
2.077714 -2.5400099999999997
2.078714 -2.5581408
2.079714 -2.576278
2.080714 -2.5944209
2.081714 -2.6125692
2.082714 -2.6307223
2.083714 -2.6488798
2.084714 -2.6670406
2.085714 -2.6852038
2.086714 -2.7033685
2.087714 -2.7215343
2.088714 -2.7397004999999996
2.089714 -2.7578665
2.090714 -2.7760319
2.091714 -2.7941961
2.092714 -2.8123579999999997
2.093714 -2.8305171000000002
2.094714 -2.8486725
2.095714 -2.8668234
2.096714 -2.8849689
2.097714 -2.9031085
2.098714 -2.9212413
2.099714 -2.9393671
2.100714 -2.9574849
2.101714 -2.9755939
2.102714 -2.9936933999999997
2.103714 -3.0117827
2.104714 -3.0298605999999997
2.105714 -3.0479267
2.106714 -3.0659806
2.107714 -3.0840214
2.108714 -3.1020485
2.109714 -3.1200608
2.110714 -3.1380578999999997
2.111714 -3.1560384
2.112714 -3.1740017000000003
2.113714 -3.1919471999999995
2.114714 -3.209874
2.115714 -3.2277815000000003
2.116714 -3.2456688999999996
2.117714 -3.2635354
2.118714 -3.2813798999999997
2.119714 -3.2992019999999997
2.120714 -3.3170007000000004
2.121714 -3.3347756
2.122714 -3.3525254999999996
2.123714 -3.3702495999999997
2.124714 -3.3879477999999996
2.125714 -3.4056187
2.126714 -3.423262
2.127714 -3.4408767
2.128714 -3.4584618999999996
2.129714 -3.4760166000000003
2.130714 -3.49354
2.131714 -3.511031
2.132714 -3.5284888
2.133714 -3.5459131
2.134714 -3.5633031
2.135714 -3.5806580999999995
2.136714 -3.5979774
2.137714 -3.6152601
2.138714 -3.6325051999999998
2.139714 -3.649712
2.140714 -3.6668795999999997
2.141714 -3.6840077
2.142714 -3.7010953
2.143714 -3.7181410999999995
2.144714 -3.7351441
2.145714 -3.7521038
2.146714 -3.7690196
2.147714 -3.7858906999999995
2.148714 -3.8027164000000004
2.149714 -3.8194950999999997
2.150714 -3.8362261
2.151714 -3.8529086999999995
2.152714 -3.8695421
2.153714 -3.8861255999999997
2.154714 -3.9026588
2.155714 -3.9191406
2.156714 -3.9355702999999997
2.157714 -3.951947
2.158714 -3.9682698000000003
2.159714 -3.9845377
2.160714 -4.0007502
2.161714 -4.016906
2.162714 -4.0330052
2.163714 -4.0490463
2.164714 -4.0650282
2.165714 -4.0809505
2.166714 -4.0968116
2.167714 -4.1126113
2.168714 -4.1283485
2.169714 -4.1440222
2.170714 -4.159632
2.171714 -4.1751772
2.172714 -4.1906569
2.173714 -4.2060702999999995
2.174714 -4.2214163
2.175714 -4.2366937
2.176714 -4.2519018
2.177714 -4.267039899999999
2.178714 -4.2821076
2.179714 -4.2971041
2.180714 -4.3120284
2.181714 -4.3268792000000005
2.182714 -4.3416562999999995
2.183714 -4.356358200000001
2.184714 -4.370984399999999
2.185714 -4.3855343
2.186714 -4.4000067
2.187714 -4.4144008
2.188714 -4.4287164
2.189714 -4.4429522
2.190714 -4.4571076000000005
2.191714 -4.4711821
2.192714 -4.4851743
2.193714 -4.4990834
2.194714 -4.5129083
2.195714 -4.5266478999999995
2.196714 -4.5403019
2.197714 -4.5538697
2.198714 -4.5673504
2.199714 -4.580743200000001
2.200714 -4.5940474
2.201714 -4.6072617000000005
2.202714 -4.6203859
2.203714 -4.6334185
2.204714 -4.646359
2.205714 -4.6592064
2.206714 -4.6719603
2.207714 -4.68462
2.208714 -4.697185
2.209714 -4.7096539
2.210714 -4.722026
2.211714 -4.734299699999999
2.212714 -4.7464743
2.213714 -4.7585491
2.214714 -4.7705237
2.215714 -4.7823972999999995
2.216714 -4.7941696
2.217714 -4.8058394
2.218714 -4.8174060999999995
2.219714 -4.8288681
2.220714 -4.840225
2.221714 -4.8514761
2.222714 -4.8626207
2.223714 -4.8736583
2.224714 -4.8845883
2.225714 -4.895409600000001
2.226714 -4.9061213
2.227714 -4.9167231
2.228714 -4.9272139
2.229714 -4.9375929
2.230714 -4.9478594000000005
2.231714 -4.9580123
2.232714 -4.9680512000000006
2.233714 -4.9779758
2.234714 -4.9877848
2.235714 -4.9974773
2.236714 -5.0070528
2.237714 -5.0165102
2.238714 -5.0258491
2.239714 -5.0350684999999995
2.240714 -5.044167900000001
2.241714 -5.0531466
2.242714 -5.0620038
2.243714 -5.0707385
2.244714 -5.0793495
2.245714 -5.0878365
2.246714 -5.0961986
2.247714 -5.104436
2.248714 -5.1125473999999995
2.249714 -5.120533
2.250714 -5.1283911
2.251714 -5.1361210999999996
2.252714 -5.1437221
2.253714 -5.1511936
2.254714 -5.158534599999999
2.255714 -5.1657453
2.256714 -5.1728252
2.257714 -5.1797733
2.258714 -5.1865883
2.259714 -5.1932696
2.260714 -5.1998168
2.261714 -5.2062292
2.262714 -5.2125059
2.263714 -5.2186463000000005
2.264714 -5.2246500000000005
2.265714 -5.2305166
2.266714 -5.2362453
2.267714 -5.2418355
2.268714 -5.2472863
2.269714 -5.2525971
2.270714 -5.2577671
2.271714 -5.262795499999999
2.272714 -5.2676823
2.273714 -5.2724268
2.274714 -5.2770283000000004
2.275714 -5.281486
2.276714 -5.2857991
2.277714 -5.2899677
2.278714 -5.293991
2.279714 -5.2978683
2.280714 -5.3015988
2.281714 -5.3051822
2.282714 -5.3086177
2.283714 -5.311904800000001
2.284714 -5.3150434
2.285714 -5.318033300000001
2.286714 -5.3208739
2.287714 -5.3235639
2.288714 -5.326103
2.289714 -5.3284898
2.290714 -5.3307243
2.291714 -5.3328055999999995
2.292714 -5.334733099999999
2.293714 -5.3365067
2.294714 -5.3381268
2.295714 -5.3395927
2.296714 -5.340904
2.297714 -5.3420596
2.298714 -5.3430583
2.299714 -5.3439002
2.300714 -5.3445842
2.301714 -5.3451102
2.302714 -5.3454783
2.303714 -5.3456884
2.304714 -5.3457402
2.305714 -5.3456333
2.306714 -5.3453665
2.307714 -5.3449392
2.308714 -5.3443506
2.309714 -5.3435999999999995
2.310714 -5.3426873
2.311714 -5.3416122
2.312714 -5.3403746000000005
2.313714 -5.3389743
2.314714 -5.337410800000001
2.315714 -5.3356834
2.316714 -5.3337917
2.317714 -5.3317349
2.318714 -5.3295128
2.319714 -5.3271249
2.320714 -5.3245712
2.321714 -5.3218521
2.322714 -5.3189676
2.323714 -5.3159174
2.324714 -5.312700599999999
2.325714 -5.3093161
2.326714 -5.3057633
2.327714 -5.302041
2.328714 -5.2981492
2.329714 -5.2940886
2.330714 -5.2898593
2.331714 -5.2854612
2.332714 -5.280894399999999
2.333714 -5.2761577
2.334714 -5.2712508
2.335714 -5.2661728
2.336714 -5.2609231
2.337714 -5.2555017
2.338714 -5.2499086
2.339714 -5.2441444
2.340714 -5.238209299999999
2.341714 -5.2321028
2.342714 -5.2258249
2.343714 -5.219374999999999
2.344714 -5.2127521
2.345714 -5.2059554
2.346714 -5.1989838
2.347714 -5.191838
2.348714 -5.1845189
2.349714 -5.177027
2.350714 -5.1693622
2.351714 -5.1615242
2.352714 -5.1535126
2.353714 -5.1453263
2.354714 -5.1369644999999995
2.355714 -5.1284268
2.356714 -5.1197127
2.357714 -5.1108226
2.358714 -5.101757500000001
2.359714 -5.092518
2.360714 -5.0831045999999995
2.361714 -5.0735164
2.362714 -5.0637528000000005
2.363714 -5.0538126000000005
2.364714 -5.0436955
2.365714 -5.033401400000001
2.366714 -5.0229307
2.367714 -5.012284999999999
2.368714 -5.0014645
2.369714 -4.99047
2.370714 -4.9793012
2.371714 -4.967957
2.372714 -4.9564365
2.373714 -4.9447387
2.374714 -4.9328629
2.375714 -4.9208096999999995
2.376714 -4.90858
2.377714 -4.8961746999999995
2.378714 -4.8835948
2.379714 -4.8708398
2.380714 -4.857909299999999
2.381714 -4.8448022
2.382714 -4.8315175
2.383714 -4.8180554
2.384714 -4.804416
2.385714 -4.7906008
2.386714 -4.7766108
2.387714 -4.762446499999999
2.388714 -4.7481086
2.389714 -4.733596
2.390714 -4.7189079000000005
2.391714 -4.7040433
2.392714 -4.6890019999999994
2.393714 -4.6737842
2.394714 -4.6583906
2.395714 -4.642822600000001
2.396714 -4.6270814
2.397714 -4.6111669
2.398714 -4.5950789
2.399714 -4.5788165
2.400714 -4.562379
2.401714 -4.5457665
2.402714 -4.5289792
2.403714 -4.5120183
2.404714 -4.494885
2.405714 -4.4775795
2.406714 -4.4601019
2.407714 -4.4424523
2.408714 -4.4246301
2.409714 -4.4066351
2.410714 -4.3884668
2.411714 -4.3701254
2.412714 -4.3516118
2.413714 -4.3329268999999995
2.414714 -4.3140721
2.415714 -4.2950481
2.416714 -4.2758547
2.417714 -4.2564917
2.418714 -4.2369582
2.419714 -4.2172540000000005
2.420714 -4.1973796
2.421714 -4.1773349
2.422714 -4.157121500000001
2.423714 -4.13674
2.424714 -4.1161921
2.425714 -4.0954776
2.426714 -4.0745966000000005
2.427714 -4.0535483999999995
2.428714 -4.0323325
2.429714 -4.0109489
2.430714 -3.9893985
2.431714 -3.9676826
2.432714 -3.9458029
2.433714 -3.9237599999999997
2.434714 -3.9015546
2.435714 -3.8791869
2.436714 -3.8566563
2.437714 -3.8339619
2.438714 -3.8111035
2.439714 -3.7880812
2.440714 -3.7648961
2.441714 -3.7415500999999995
2.442714 -3.7180446
2.443714 -3.6943803999999996
2.444714 -3.6705575999999995
2.445714 -3.646576
2.446714 -3.6224358
2.447714 -3.5981361000000005
2.448714 -3.5736769
2.449714 -3.5490595
2.450714 -3.5242852
2.451714 -3.4993559
2.452714 -3.4742724000000003
2.453714 -3.4490354
2.454714 -3.4236446
2.455714 -3.3980992000000003
2.456714 -3.3723988000000005
2.457714 -3.3465434000000003
2.458714 -3.3205342
2.459714 -3.2943726
2.460714 -3.2680607999999998
2.461714 -3.2416004999999997
2.462714 -3.2149926000000004
2.463714 -3.1882368000000003
2.464714 -3.1613324
2.465714 -3.1342790000000003
2.466714 -3.1070761
2.467714 -3.0797247
2.468714 -3.0522263
2.469714 -3.0245829
2.470714 -2.9967965999999997
2.471714 -2.9688679
2.472714 -2.9407967
2.473714 -2.9125828
2.474714 -2.8842254
2.475714 -2.8557243
2.476714 -2.8270802
2.477714 -2.798295
2.478714 -2.7693709
2.479714 -2.7403098
2.480714 -2.7111128
2.481714 -2.6817805999999997
2.482714 -2.6523124
2.483714 -2.6227077000000003
2.484714 -2.592966
2.485714 -2.5630878
2.486714 -2.5330747000000002
2.487714 -2.5029287
2.488714 -2.4726519
2.489714 -2.4422463
2.490714 -2.4117121
2.491714 -2.3810493
2.492714 -2.3502566
2.493714 -2.3193337
2.494714 -2.2882808
2.495714 -2.2570992000000003
2.496714 -2.2257913
2.497714 -2.1943596999999997
2.498714 -2.1628065
2.499714 -2.1311326
2.500714 -2.0993378
2.501714 -2.067421
2.502714 -2.0353813
2.503714 -2.0032186
2.504714 -1.9709340999999998
2.505714 -1.9385299000000003
2.506714 -1.9060086
2.507714 -1.8733729000000001
2.508714 -1.8406238
2.509714 -1.8077616
2.510714 -1.7747855
2.511714 -1.7416948
2.512714 -1.7084897000000001
2.513714 -1.6751707
2.514714 -1.6417405
2.515714 -1.6082018999999999
2.516714 -1.5745573
2.517714 -1.5408081
2.518714 -1.5069546
2.519714 -1.4729961
2.520714 -1.4389314
2.521714 -1.4047599
2.522714 -1.3704825
2.523714 -1.3361012
2.524714 -1.3016187000000001
2.525714 -1.2670377
2.526714 -1.2323603
2.527714 -1.197587
2.528714 -1.1627175
2.529714 -1.1277507
2.530714 -1.0926860999999999
2.531714 -1.0575243
2.532714 -1.022267
2.533714 -0.98691676
2.534714 -0.95147649
2.535714 -0.91594839
2.536714 -0.8803334100000001
2.537714 -0.84463153
2.538714 -0.80884192
2.539714 -0.7729640200000001
2.540714 -0.73699821
2.541714 -0.70094597
2.542714 -0.6648098100000001
2.543714 -0.62859254
2.544714 -0.59229657
2.545714 -0.55592307
2.546714 -0.51947217
2.547714 -0.4829431
2.548714 -0.44633509000000005
2.549714 -0.40964815
2.550714 -0.37288351
2.551714 -0.33604354
2.552714 -0.29913122
2.553714 -0.26214928
2.554714 -0.22509945999999997
2.555714 -0.18798219
2.556714 -0.15079702
2.557714 -0.11354334
2.558714 -0.07622106399999999
2.559714 -0.038831148
2.560714 -0.0013757331
2.561714 0.036142283000000004
2.562714 0.073720264
2.563714 0.11135638
2.564714 0.14905003
2.565714 0.18680176
2.566714 0.22461242
2.567714 0.26248242
2.568714 0.30041086
2.569714 0.33839564
2.570714 0.37643381
2.571714 0.41452236000000003
2.572714 0.45265905
2.573714 0.49084276
2.574714 0.52907364
2.575714 0.5673523500000001
2.576714 0.6056793500000001
2.577714 0.64405422
2.578714 0.68247523
2.579714 0.72093969
2.580714 0.75944462
2.581714 0.79798764
2.582714 0.83656767
2.583714 0.8751846799999999
2.584714 0.91383941
2.585714 0.9525323299999999
2.586714 0.99126305
2.587714 1.0300296
2.588714 1.0688292
2.589714 1.1076584
2.590714 1.1465148
2.591714 1.1853968
2.592714 1.2243042000000002
2.593714 1.2632376
2.594714 1.3021977
2.595714 1.3411842999999999
2.596714 1.3801964
2.597714 1.4192314
2.598714 1.4582864
2.599714 1.4973588
2.600714 1.5364469
2.601714 1.5755499
2.602714 1.6146684000000002
2.603714 1.6538031000000002
2.604714 1.6929537000000001
2.605714 1.732119
2.606714 1.7712966
2.607714 1.8104836
2.608714 1.849677
2.609714 1.8888751
2.610714 1.9280773
2.611714 1.9672839000000002
2.612714 2.0064959
2.613714 2.0457136
2.614714 2.084936
2.615714 2.1241613
2.616714 2.1633863
2.617714 2.2026079
2.618714 2.2418236
2.619714 2.2810321
2.620714 2.3202335
2.621714 2.3594281
2.622714 2.3986159
2.623714 2.4377966
2.624714 2.4769682
2.625714 2.5161279000000003
2.626714 2.5552729
2.627714 2.5944009
2.628714 2.6335107
2.629714 2.6726022
2.630714 2.7116766
2.631714 2.7507344
2.632714 2.7897751
2.633714 2.828797
2.634714 2.8677972
2.635714 2.9067727000000003
2.636714 2.9457207999999997
2.637714 2.9846399999999997
2.638714 3.0235296
2.639714 3.0623902000000003
2.640714 3.1012218000000003
2.641714 3.1400245
2.642714 3.1787962000000003
2.643714 3.2175350999999996
2.644714 3.2562385999999996
2.645714 3.2949042
2.646714 3.3335301999999998
2.647714 3.3721168
2.648714 3.4106638
2.649714 3.4491718
2.650714 3.4876405999999998
2.651714 3.5260689
2.652714 3.5644539
2.653714 3.6027923000000004
2.654714 3.6410815999999997
2.655714 3.6793195
2.656714 3.7175052
2.657714 3.7556391000000002
2.658714 3.7937220000000003
2.659714 3.8317535
2.660714 3.8697328000000004
2.661714 3.9076578
2.662714 3.9455257
2.663714 3.9833345
2.664714 4.0210817
2.665714 4.0587671
2.666714 4.0963911
2.667714 4.1339535
2.668714 4.1714545
2.669714 4.2088925999999995
2.670714 4.2462658
2.671714 4.2835712
2.672714 4.3208063
2.673714 4.357969
2.674714 4.3950584
2.675714 4.432074
2.676714 4.4690169
2.677714 4.5058872999999995
2.678714 4.5426846
2.679714 4.579407
2.680714 4.6160518999999995
2.681714 4.6526164
2.682714 4.6890981
2.683714 4.7254961
2.684714 4.7618102
2.685714 4.7980402
2.686714 4.8341867
2.687714 4.8702482
2.688714 4.9062241
2.689714 4.9421113000000005
2.690714 4.9779072
2.691714 5.0136097
2.692714 5.0492178999999995
2.693714 5.0847314
2.694714 5.1201507
2.695714 5.1554762
2.696714 5.1907077
2.697714 5.2258439
2.698714 5.2608825
2.699714 5.2958209
2.700714 5.330656100000001
2.701714 5.3653866
2.702714 5.4000117
2.703714 5.4345321
2.704714 5.4689478
2.705714 5.5032589
2.706714 5.5374637
2.707714 5.5715606
2.708714 5.6055464
2.709714 5.6394182
2.710714 5.6731746
2.711714 5.706815
2.712714 5.7403404
2.713714 5.7737514
2.714714 5.8070485
2.715714 5.8402296
2.716714 5.8732934
2.717714 5.906236900000001
2.718714 5.9390571
2.719714 5.9717525
2.720714 6.0043226999999995
2.721714 6.0367681
2.722714 6.0690895000000005
2.723714 6.1012864
2.724714 6.1333586
2.725714 6.165303300000001
2.726714 6.197118
2.727714 6.2288008999999995
2.728714 6.2603496
2.729714 6.2917627000000005
2.730714 6.323041
2.731714 6.3541852
2.732714 6.385196
2.733714 6.416072000000001
2.734714 6.4468108
2.735714 6.4774096000000005
2.736714 6.507866099999999
2.737714 6.5381788
2.738714 6.5683477
2.739714 6.5983719999999995
2.740714 6.628253300000001
2.741714 6.6579923
2.742714 6.6875868
2.743714 6.7170359
2.744714 6.7463368
2.745714 6.7754872
2.746714 6.8044856000000005
2.747714 6.8333305
2.748714 6.862022700000001
2.749714 6.8905622
2.750714 6.918948900000001
2.751714 6.9471829
2.752714 6.9752626
2.753714 7.0031859
2.754714 7.030950499999999
2.755714 7.0585541
2.756714 7.085994599999999
2.757714 7.1132727000000004
2.758714 7.1403891
2.759714 7.1673438
2.760714 7.194136800000001
2.761714 7.2207667
2.762714 7.247231899999999
2.763714 7.2735295
2.764714 7.2996571999999995
2.765714 7.325615000000001
2.766714 7.3514014
2.767714 7.3770172999999994
2.768714 7.402464
2.769714 7.4277408000000005
2.770714 7.4528478
2.771714 7.477782700000001
2.772714 7.5025417
2.773714 7.5271241
2.774714 7.5515285
2.775714 7.575755600000001
2.776714 7.5998046
2.777714 7.623677
2.778714 7.6473728
2.779714 7.670889799999999
2.780714 7.6942258
2.781714 7.7173769000000005
2.782714 7.7403433999999995
2.783714 7.763123500000001
2.784714 7.7857174
2.785714 7.808126499999999
2.786714 7.8303508
2.787714 7.852390400000001
2.788714 7.8742445
2.789714 7.8959107
2.790714 7.917387
2.791714 7.9386711
2.792714 7.959762200000001
2.793714 7.9806603
2.794714 8.001366299999999
2.795714 8.0218807
2.796714 8.0422036
2.797714 8.0623336
2.798714 8.0822684
2.799714 8.102005700000001
2.800714 8.1215434
2.801714 8.1408806
2.802714 8.1600182
2.803714 8.1789568
2.804714 8.1976973
2.805714 8.216240299999999
2.806714 8.2345843
2.807714 8.2527272
2.808714 8.2706667
2.809714 8.2884006
2.810714 8.3059274
2.811714 8.3232485
2.812714 8.3403639
2.813714 8.3572753
2.814714 8.3739825
2.815714 8.390484800000001
2.816714 8.406780699999999
2.817714 8.4228672
2.818714 8.4387429
2.819714 8.4544063
2.820714 8.4698565
2.821714 8.485095900000001
2.822714 8.5001253
2.823714 8.5149445
2.824714 8.5295528
2.825714 8.543948799999999
2.826714 8.558131
2.827714 8.5720964
2.828714 8.5858427
2.829714 8.5993707
2.830714 8.612681199999999
2.831714 8.6257756
2.832714 8.638655400000001
2.833714 8.6513206
2.834714 8.6637698
2.835714 8.6759992
2.836714 8.6880073
2.837714 8.699791900000001
2.838714 8.7113529
2.839714 8.722692
2.840714 8.7338112
2.841714 8.744710699999999
2.842714 8.7553911
2.843714 8.7658502
2.844714 8.7760858
2.845714 8.786094199999999
2.846714 8.7958731
2.847714 8.8054232
2.848714 8.8147454
2.849714 8.823842599999999
2.850714 8.8327162
2.851714 8.8413671
2.852714 8.8497929
2.853714 8.857991499999999
2.854714 8.8659599
2.855714 8.8736974
2.856714 8.8812031
2.857714 8.8884778
2.858714 8.895523800000001
2.859714 8.9023426
2.860714 8.9089334
2.861714 8.9152962
2.862714 8.921428
2.863714 8.9273266
2.864714 8.9329906
2.865714 8.9384198
2.866714 8.9436144
2.867714 8.948575
2.868714 8.9533024
2.869714 8.957798799999999
2.870714 8.9620642
2.871714 8.9660972
2.872714 8.9698948
2.873714 8.973455399999999
2.874714 8.9767776
2.875714 8.9798614
2.876714 8.982707600000001
2.877714 8.985317499999999
2.878714 8.987692
2.879714 8.9898326
2.880714 8.991738400000001
2.881714 8.9934081
2.882714 8.9948393
2.883714 8.9960299
2.884714 8.9969799
2.885714 8.9976892
2.886714 8.9981601
2.887714 8.9983948
2.888714 8.9983948
2.889714 8.9981593
2.890714 8.9976862
2.891714 8.9969732
2.892714 8.9960188
2.893714 8.9948207
2.894714 8.9933798
2.895714 8.9916982
2.896714 8.9897767
2.897714 8.9876175
2.898714 8.985219899999999
2.899714 8.9825839
2.900714 8.9797072
2.901714 8.9765884
2.902714 8.9732252
2.903714 8.9696184
2.904714 8.9657687
2.905714 8.9616776
2.906714 8.9573473
2.907714 8.9527778
2.908714 8.9479692
2.909714 8.94292
2.910714 8.9376286
2.911714 8.9320928
2.912714 8.9263119
2.913714 8.9202866
2.914714 8.9140184
2.915714 8.9075103
2.916714 8.9007631
2.917714 8.8937774
2.918714 8.8865526
2.919714 8.8790871
2.920714 8.871378700000001
2.921714 8.8634267
2.922714 8.8552304
2.923714 8.8467903
2.924714 8.8381097
2.925714 8.829189099999999
2.926714 8.8200293
2.927714 8.810630399999999
2.928714 8.8009909
2.929714 8.7911092
2.930714 8.7809831
2.931714 8.7706119
2.932714 8.759997799999999
2.933714 8.749142299999999
2.934714 8.7380484
2.935714 8.7267175
2.936714 8.715149
2.937714 8.7033413
2.938714 8.691293
2.939714 8.679002500000001
2.940714 8.6664699
2.941714 8.653694400000001
2.942714 8.6406782
2.943714 8.6274229
2.944714 8.613929200000001
2.945714 8.600198500000001
2.946714 8.5862309
2.947714 8.5720249
2.948714 8.5575797
2.949714 8.5428938
2.950714 8.527968099999999
2.951714 8.5128032
2.952714 8.4974006
2.953714 8.4817618
2.954714 8.4658884
2.955714 8.4497802
2.956714 8.4334366
2.957714 8.4168568
2.958714 8.4000394
2.959714 8.382982799999999
2.960714 8.3656885
2.961714 8.348158
2.962714 8.330392100000001
2.963714 8.312393
2.964714 8.2941622
2.965714 8.2756996
2.966714 8.2570046
2.967714 8.238076399999999
2.968714 8.2189143
2.969714 8.1995167
2.970714 8.1798851
2.971714 8.160021200000001
2.972714 8.1399262
2.973714 8.119602500000001
2.974714 8.099050100000001
2.975714 8.078268900000001
2.976714 8.057257499999999
2.977714 8.0360152
2.978714 8.0145411
2.979714 7.9928361
2.980714 7.9709015999999995
2.981714 7.9487391
2.982714 7.9263508
2.983714 7.9037391
2.984714 7.880903
2.985714 7.857842
2.986714 7.834553700000001
2.987714 7.811037499999999
2.988714 7.7872924999999995
2.989714 7.7633209999999995
2.990714 7.739125199999999
2.991714 7.7147074
2.992714 7.690069800000001
2.993714 7.6652138999999995
2.994714 7.6401383
2.995714 7.6148421
2.996714 7.5893231000000005
2.997714 7.5635806
2.998714 7.5376167999999995
2.999714 7.511433200000001
3.000714 7.485032799999999
3.001714 7.4584186
3.002714 7.431591999999999
3.003714 7.404551700000001
3.004714 7.3772959
3.005714 7.3498227
3.006714 7.3221304
3.007714 7.2942197
3.008714 7.266093
3.009714 7.237754000000001
3.010714 7.2092056
3.011714 7.180450100000001
3.012714 7.151487500000001
3.013714 7.1223162
3.014714 7.092934100000001
3.015714 7.063338900000001
3.016714 7.0335321
3.017714 7.0035145
3.018714 6.9732904
3.019714 6.942863000000001
3.020714 6.9122344
3.021714 6.8814054
3.022714 6.8503752
3.023714 6.8191417
3.024714 6.7877024
3.025714 6.7560568000000005
3.026714 6.724206400000001
3.027714 6.692154
3.028714 6.659902600000001
3.029714 6.6274561
3.030714 6.5948159
3.031714 6.561981899999999
3.032714 6.528952
3.033714 6.4957231
3.034714 6.462293900000001
3.035714 6.4286657
3.036714 6.3948423000000005
3.037714 6.360826599999999
3.038714 6.3266233000000005
3.039714 6.292234400000001
3.040714 6.257659899999999
3.041714 6.2228989
3.042714 6.1879482
3.043714 6.1528064
3.044714 6.1174735
3.045714 6.0819522
3.046714 6.0462464
3.047714 6.0103595
3.048714 5.974295000000001
3.049714 5.9380535
3.050714 5.9016328
3.051714 5.8650307
3.052714 5.8282446000000006
3.053714 5.7912741
3.054714 5.7541214
3.055714 5.7167905999999995
3.056714 5.6792863
3.057714 5.6416117
3.058714 5.6037683
3.059714 5.5657551
3.060714 5.527569000000001
3.061714 5.4892078
3.062714 5.4506711999999995
3.063714 5.4119602
3.064714 5.3730793
3.065714 5.3340331
3.066714 5.294825100000001
3.067714 5.255457799999999
3.068714 5.2159298
3.069714 5.1762395
3.070714 5.1363844
3.071714 5.0963629
3.072714 5.0561767
3.073714 5.0158288
3.074714 4.9753245
3.075714 4.9346674
3.076714 4.8938602
3.077714 4.8529029
3.078714 4.8117932
3.079714 4.7705285
3.080714 4.7291074
3.081714 4.6875305
3.082714 4.6458002
3.083714 4.6039212
3.084714 4.561897699999999
3.085714 4.5197330000000004
3.086714 4.4774279
3.087714 4.4349812
3.088714 4.3923903
3.089714 4.3496534
3.090714 4.3067709
3.091714 4.2637452
3.092714 4.2205803
3.093714 4.1772809
3.094714 4.1338503
3.095714 4.0902898
3.096714 4.0465988
3.097714 4.0027756
3.098714 3.9588179
3.099714 3.9147254
3.100714 3.8704994999999998
3.101714 3.826144
3.102714 3.7816628999999997
3.103714 3.7370599999999996
3.104714 3.6923375000000003
3.105714 3.6474958
3.106714 3.6025334
3.107714 3.5574481
3.108714 3.5122397999999997
3.109714 3.466909
3.110714 3.4214590000000005
3.111714 3.3758938
3.112714 3.3302172999999997
3.113714 3.2844324
3.114714 3.238539
3.115714 3.1925364999999997
3.116714 3.1464230000000004
3.117714 3.1001976
3.118714 3.0538606
3.119714 3.0074142000000004
3.120714 2.9608626
3.121714 2.9142102
3.122714 2.8674603
3.123714 2.820614
3.124714 2.773671
3.125714 2.7266301
3.126714 2.6794899
3.127714 2.6322506
3.128714 2.5849143000000003
3.129714 2.5374841
3.130714 2.4899639000000002
3.131714 2.4423569
3.132714 2.394665
3.133714 2.3468884
3.134714 2.2990257
3.135714 2.2510757999999997
3.136714 2.2030383000000002
3.137714 2.1549145
3.138714 2.1067072
3.139714 2.0584207
3.140714 2.0100588
3.141714 1.9616242
3.142714 1.9131177999999998
3.143714 1.8645393
3.144714 1.8158875
3.145714 1.767162
3.146714 1.7183635
3.147714 1.6694946
3.148714 1.6205586
3.149714 1.5715587999999998
3.150714 1.5224978
3.151714 1.4733768
3.152714 1.4241956999999998
3.153714 1.3749539
3.154714 1.3256508999999999
3.155714 1.2762873
3.156714 1.2268652
3.157714 1.1773877
3.158714 1.1278582000000001
3.159714 1.0782797
3.160714 1.028654
3.161714 0.97898161
3.162714 0.9292623
3.163714 0.8794955
3.164714 0.82968129
3.165714 0.77982093
3.166714 0.72991671
3.167714 0.6799716499999999
3.168714 0.62998882
3.169714 0.57997038
3.170714 0.5299177
3.171714 0.47983127
3.172714 0.4297114
3.173714 0.37955868
3.174714 0.32937441
3.175714 0.27916075
3.176714 0.22892036999999998
3.177714 0.17865592
3.178714 0.12836966
3.179714 0.07806297499999999
3.180714 0.027736326000000002
3.181714 -0.022610294
3.182714 -0.072976749
3.183714 -0.12336248000000001
3.184714 -0.17376619000000001
3.185714 -0.22418564000000002
3.186714 -0.27461816
3.187714 -0.32506092
3.188714 -0.37551165999999997
3.189714 -0.42596874
3.190714 -0.47643104999999997
3.191714 -0.52689784
3.192714 -0.57736845
3.193714 -0.62784175
3.194714 -0.67831632
3.195714 -0.72879023
3.196714 -0.7792613
3.197714 -0.8297274800000001
3.198714 -0.8801871899999999
3.199714 -0.93063908
3.200714 -0.98108239
3.201714 -1.0315167
3.202714 -1.0819413999999998
3.203714 -1.1323554
3.204714 -1.1827569
3.205714 -1.2331432999999998
3.206714 -1.2835115
3.207714 -1.3338590000000001
3.208714 -1.3841839
3.209714 -1.434485
3.210714 -1.4847618999999999
3.211714 -1.5350148
3.212714 -1.5852433
3.213714 -1.6354462
3.214714 -1.6856217999999998
3.215714 -1.7357676999999998
3.216714 -1.7858810999999999
3.217714 -1.835959
3.218714 -1.8859998999999998
3.219714 -1.9360024
3.220714 -1.9859666000000002
3.221714 -2.0358922
3.222714 -2.0857783000000003
3.223714 -2.1356234
3.224714 -2.1854246
3.225714 -2.2351785
3.226714 -2.284882
3.227714 -2.3345333
3.228714 -2.3841314
3.229714 -2.4336766
3.230714 -2.4831694
3.231714 -2.5326101
3.232714 -2.5819976000000002
3.233714 -2.6313294000000003
3.234714 -2.6806019
3.235714 -2.7298119
3.236714 -2.7789565
3.237714 -2.828034
3.238714 -2.8770443
3.239714 -2.9259881
3.240714 -2.974866
3.241714 -3.0236769
3.242714 -3.072419
3.243714 -3.1210888
3.244714 -3.1696822
3.245714 -3.2181963000000002
3.246714 -3.2666292
3.247714 -3.3149809
3.248714 -3.3632528
3.249714 -3.4114454000000003
3.250714 -3.4595586
3.251714 -3.5075907
3.252714 -3.5555374
3.253714 -3.6033946999999995
3.254714 -3.6511581
3.255714 -3.6988258000000003
3.256714 -3.7463973999999998
3.257714 -3.7938744000000004
3.258714 -3.8412585999999997
3.259714 -3.8885508
3.260714 -3.9357495
3.261714 -3.9828517
3.262714 -4.0298522000000006
3.263714 -4.0767469
3.264714 -4.123532399999999
3.265714 -4.1702084
3.266714 -4.2167764000000005
3.267714 -4.2632382
3.268714 -4.3095954
3.269714 -4.3558467
3.270714 -4.4019882
3.271714 -4.4480152
3.272714 -4.4939227
3.273714 -4.5397073
3.274714 -4.5853682
3.275714 -4.6309069
3.276714 -4.6763264
3.277714 -4.7216285
3.278714 -4.7668129
3.279714 -4.811877
3.280714 -4.8568156
3.281714 -4.9016226000000005
3.282714 -4.9462941
3.283714 -4.9908284
3.284714 -5.0352272
3.285714 -5.0794929
3.286714 -5.123627900000001
3.287714 -5.1676329
3.288714 -5.2115057
3.289714 -5.2552406000000005
3.290714 -5.298832099999999
3.291714 -5.342275300000001
3.292714 -5.385568
3.293714 -5.4287106000000005
3.294714 -5.4717068
3.295714 -5.5145591000000005
3.296714 -5.5572692
3.297714 -5.5998348
3.298714 -5.6422509000000005
3.299714 -5.684511
3.300714 -5.7266101
3.301714 -5.7685452999999995
3.302714 -5.8103174
3.303714 -5.8519289
3.304714 -5.8933832
3.305714 -5.934682899999999
3.306714 -5.9758272
3.307714 -6.0168125
3.308714 -6.057633099999999
3.309714 -6.0982827
3.310714 -6.138757999999999
3.311714 -6.1790586
3.312714 -6.219187000000001
3.313714 -6.2591463
3.314714 -6.2989391
3.315714 -6.3385651
3.316714 -6.378020299999999
3.317714 -6.417298300000001
3.318714 -6.456392299999999
3.319714 -6.4952984
3.320714 -6.5340161
3.321714 -6.5725483
3.322714 -6.610898699999999
3.323714 -6.649070999999999
3.324714 -6.6870652
3.325714 -6.7248791
3.326714 -6.762507600000001
3.327714 -6.7999445000000005
3.328714 -6.8371847
3.329714 -6.8742268
3.330714 -6.9110714
3.331714 -6.947722300000001
3.332714 -6.9841824
3.333714 -7.0204526000000005
3.334714 -7.0565313000000005
3.335714 -7.092414099999999
3.336714 -7.1280941
3.337714 -7.1635671
3.338714 -7.1988292
3.339714 -7.2338827
3.340714 -7.268731300000001
3.341714 -7.303378
3.342714 -7.3378257
3.343714 -7.3720731
3.344714 -7.406116999999999
3.345714 -7.4399509
3.346714 -7.473569400000001
3.347714 -7.506969600000001
3.348714 -7.5401515
3.349714 -7.5731166000000005
3.350714 -7.6058686
3.351714 -7.638409
3.352714 -7.6707378
3.353714 -7.7028528
3.354714 -7.734748700000001
3.355714 -7.7664204
3.356714 -7.7978641
3.357714 -7.8290798
3.358714 -7.860068200000001
3.359714 -7.8908324
3.360714 -7.9213746
3.361714 -7.951694700000001
3.362714 -7.981790599999999
3.363714 -8.011658500000001
3.364714 -8.0412932
3.365714 -8.0706924
3.366714 -8.099853999999999
3.367714 -8.1287801
3.368714 -8.157473099999999
3.369714 -8.185935
3.370714 -8.214166800000001
3.371714 -8.2421675
3.372714 -8.269934399999999
3.373714 -8.297462
3.374714 -8.3247468
3.375714 -8.3517864
3.376714 -8.378582399999999
3.377714 -8.4051356
3.378714 -8.431448
3.379714 -8.4575213
3.380714 -8.483354
3.381714 -8.5089423
3.382714 -8.534283199999999
3.383714 -8.5593723
3.384714 -8.584208
3.385714 -8.6087912
3.386714 -8.6331241
3.387714 -8.657208800000001
3.388714 -8.681047
3.389714 -8.7046377
3.390714 -8.7279789
3.391714 -8.7510668
3.392714 -8.7738983
3.393714 -8.7964714
3.394714 -8.8187851
3.395714 -8.8408403
3.396714 -8.8626392
3.397714 -8.884182599999999
3.398714 -8.9054696
3.399714 -8.9264989
3.400714 -8.9472674
3.401714 -8.9677736
3.402714 -8.9880161
3.403714 -9.0079948
3.404714 -9.0277098
3.405714 -9.0471625
3.406714 -9.066353000000001
3.407714 -9.0852827
3.408714 -9.1039494
3.409714 -9.1223516
3.410714 -9.140486300000001
3.411714 -9.1583528
3.412714 -9.1759488
3.413714 -9.1932744
3.414714 -9.2103295
3.415714 -9.2271149
3.416714 -9.2436314
3.417714 -9.259878800000001
3.418714 -9.2758559
3.419714 -9.2915617
3.420714 -9.3069948
3.421714 -9.3221545
3.422714 -9.33704
3.423714 -9.3516506
3.424714 -9.365987800000001
3.425714 -9.3800515
3.426714 -9.393841
3.427714 -9.407354900000001
3.428714 -9.4205916
3.429714 -9.433551099999999
3.430714 -9.446232
3.431714 -9.4586335
3.432714 -9.470756399999999
3.433714 -9.4825998
3.434714 -9.4941653
3.435714 -9.5054522
3.436714 -9.5164604
3.437714 -9.5271908
3.438714 -9.5376417
3.439714 -9.5478125
3.440714 -9.5577024
3.441714 -9.567311400000001
3.442714 -9.576637999999999
3.443714 -9.5856823
3.444714 -9.5944434
3.445714 -9.6029215
3.446714 -9.6111156
3.447714 -9.6190266
3.448714 -9.6266538
3.449714 -9.6339971
3.450714 -9.641056500000001
3.451714 -9.6478321
3.452714 -9.6543223
3.453714 -9.6605279
3.454714 -9.6664496
3.455714 -9.6720874
3.456714 -9.6774422
3.457714 -9.682513
3.458714 -9.687299300000001
3.459714 -9.6918002
3.460714 -9.696015
3.461714 -9.6999422
3.462714 -9.7035818
3.463714 -9.7069338
3.464714 -9.709999
3.465714 -9.712778
3.466714 -9.7152717
3.467714 -9.7174808
3.468714 -9.7194046
3.469714 -9.721042200000001
3.470714 -9.722392300000001
3.471714 -9.723454
3.472714 -9.7242273
3.473714 -9.7247131
3.474714 -9.7249128
3.475714 -9.724827900000001
3.476714 -9.7244576
3.477714 -9.7238019
3.478714 -9.7228587
3.479714 -9.7216263
3.480714 -9.7201042
3.481714 -9.7182922
3.482714 -9.7161911
3.483714 -9.7138032
3.484714 -9.7111315
3.485714 -9.7081773
3.486714 -9.704939999999999
3.487714 -9.701417399999999
3.488714 -9.6976086
3.489714 -9.6935116
3.490714 -9.6891254
3.491714 -9.6844517
3.492714 -9.6794911
3.493714 -9.6742466
3.494714 -9.6687198
3.495714 -9.662911300000001
3.496714 -9.656819
3.497714 -9.6504405
3.498714 -9.643774500000001
3.499714 -9.6368201
3.500714 -9.6295796
3.501714 -9.622055999999999
3.502714 -9.6142516
3.503714 -9.6061692
3.504714 -9.5978081
3.505714 -9.589167699999999
3.506714 -9.5802449
3.507714 -9.5710367
3.508714 -9.5615424
3.509714 -9.551762799999999
3.510714 -9.541699300000001
3.511714 -9.5313556
3.512714 -9.5207356
3.513714 -9.5098391
3.514714 -9.4986662
3.515714 -9.487214700000001
3.516714 -9.4754823
3.517714 -9.4634674
3.518714 -9.4511718
3.519714 -9.438597399999999
3.520714 -9.425747399999999
3.521714 -9.4126247
3.522714 -9.3992308
3.523714 -9.385564200000001
3.524714 -9.3716227
3.525714 -9.3574032
3.526714 -9.3429044
3.527714 -9.3281277
3.528714 -9.3130738
3.529714 -9.2977472
3.530714 -9.2821494
3.531714 -9.2662841
3.532714 -9.2501514
3.533714 -9.2337497
3.534714 -9.2170775
3.535714 -9.2001341
3.536714 -9.1829181
3.537714 -9.1654316
3.538714 -9.1476776
3.539714 -9.129658300000001
3.540714 -9.1113769
3.541714 -9.0928331
3.542714 -9.0740263
3.543714 -9.0549543
3.544714 -9.0356156
3.545714 -9.0160102
3.546714 -8.9961395
3.547714 -8.9760065
3.548714 -8.9556135
3.549714 -8.934964200000001
3.550714 -8.914059400000001
3.551714 -8.892899
3.552714 -8.8714808
3.553714 -8.8498034
3.554714 -8.827865899999999
3.555714 -8.805669100000001
3.556714 -8.783216000000001
3.557714 -8.7605089
3.558714 -8.7375507
3.559714 -8.7143421
3.560714 -8.690884
3.561714 -8.6671755
3.562714 -8.6432144
3.563714 -8.6190015
3.564714 -8.5945368
3.565714 -8.5698232
3.566714 -8.5448638
3.567714 -8.5196614
3.568714 -8.494218400000001
3.569714 -8.468534799999999
3.570714 -8.4426105
3.571714 -8.4164433
3.572714 -8.3900325
3.573714 -8.3633788
3.574714 -8.3364837
3.575714 -8.3093502
3.576714 -8.2819805
3.577714 -8.254376800000001
3.578714 -8.2265407
3.579714 -8.1984721
3.580714 -8.1701703
3.581714 -8.1416339
3.582714 -8.112862699999999
3.583714 -8.0838576
3.584714 -8.0546215
3.585714 -8.0251567
3.586714 -7.9954669
3.587714 -7.9655528
3.588714 -7.935416000000001
3.589714 -7.905055599999999
3.590714 -7.874471700000001
3.591714 -7.843663500000001
3.592714 -7.812631100000001
3.593714 -7.7813759
3.594714 -7.749901700000001
3.595714 -7.7182107
3.596714 -7.6863065
3.597714 -7.6541908
3.598714 -7.621863500000001
3.599714 -7.5893231000000005
3.600714 -7.556568800000001
3.601714 -7.523601500000001
3.602714 -7.490421799999999
3.603714 -7.457032099999999
3.604714 -7.4234366
3.605714 -7.3896378
3.606714 -7.355637099999999
3.607714 -7.3214352
3.608714 -7.287031400000001
3.609714 -7.252425
3.610714 -7.2176151
3.611714 -7.182603299999999
3.612714 -7.1473911
3.613714 -7.111981500000001
3.614714 -7.0763782
3.615714 -7.0405833
3.616714 -7.004597799999999
3.617714 -6.9684222
3.618714 -6.9320567
3.619714 -6.8955004
3.620714 -6.8587542
3.621714 -6.8218186
3.622714 -6.7846976
3.623714 -6.7473933
3.624714 -6.7099087
3.625714 -6.6722475
3.626714 -6.6344112
3.627714 -6.5963991
3.628714 -6.5582104
3.629714 -6.5198451
3.630714 -6.4813033
3.631714 -6.4425863
3.632714 -6.403697299999999
3.633714 -6.364639800000001
3.634714 -6.3254163000000005
3.635714 -6.2860295
3.636714 -6.2464803
3.637714 -6.2067684
3.638714 -6.1668925
3.639714 -6.126852700000001
3.640714 -6.0866501
3.641714 -6.0462873
3.642714 -6.0057681
3.643714 -5.965095799999999
3.644714 -5.9242729
3.645714 -5.8833007
3.646714 -5.8421794
3.647714 -5.8009081
3.648714 -5.7594862
3.649714 -5.7179146
3.650714 -5.676194300000001
3.651714 -5.6343290999999995
3.652714 -5.5923226999999995
3.653714 -5.5501781
3.654714 -5.507898
3.655714 -5.4654837
3.656714 -5.4229345
3.657714 -5.3802501000000005
3.658714 -5.3374305
3.659714 -5.2944772
3.660714 -5.2513927
3.661714 -5.2081805
3.662714 -5.1648438
3.663714 -5.1213861
3.664714 -5.0778091
3.665714 -5.0341122
3.666714 -4.9902945999999995
3.667714 -4.9463555
3.668714 -4.9022958
3.669714 -4.8581179
3.670714 -4.8138252999999995
3.671714 -4.7694221
3.672714 -4.724912
3.673714 -4.6802964000000005
3.674714 -4.6355762
3.675714 -4.5907497
3.676714 -4.5458164000000005
3.677714 -4.5007765
3.678714 -4.4556312
3.679714 -4.4103846
3.680714 -4.3650411
3.681714 -4.3196049
3.682714 -4.2740785
3.683714 -4.2284634
3.684714 -4.182759300000001
3.685714 -4.1369654
3.686714 -4.0910818
3.687714 -4.0451095
3.688714 -3.9990518
3.689714 -3.9529134
3.690714 -3.9066978000000003
3.691714 -3.8604081
3.692714 -3.8140452999999996
3.693714 -3.7676084999999997
3.694714 -3.7210956000000004
3.695714 -3.6745056999999997
3.696714 -3.6278389
3.697714 -3.5810977
3.698714 -3.5342871999999996
3.699714 -3.4874126
3.700714 -3.4404784
3.701714 -3.3934869
3.702714 -3.3464383
3.703714 -3.2993313000000004
3.704714 -3.2521646
3.705714 -3.2049384
3.706714 -3.1576551
3.707714 -3.1103192
3.708714 -3.0629355
3.709714 -3.0155089
3.710714 -2.9680413999999997
3.711714 -2.9205335
3.712714 -2.8729836
3.713714 -2.8253889
3.714714 -2.7777486000000002
3.715714 -2.7300643
3.716714 -2.6823403
3.717714 -2.6345825
3.718714 -2.5867963
3.719714 -2.5389859
3.720714 -2.4911525
3.721714 -2.4432946
3.722714 -2.3954101
3.723714 -2.3474978
3.724714 -2.2995585999999997
3.725714 -2.2515956
3.726714 -2.2036145
3.727714 -2.1556206
3.728714 -2.107618
3.729714 -2.059608
3.730714 -2.0115893
3.731714 -1.9635599
3.732714 -1.9155178
3.733714 -1.867464
3.734714 -1.8194016
3.735714 -1.771336
3.736714 -1.7232735
3.737714 -1.6752189
3.738714 -1.6271744000000001
3.739714 -1.5791394
3.740714 -1.5311112999999998
3.741714 -1.4830877
3.742714 -1.4350685
3.743714 -1.3870559
3.744714 -1.3390545
3.745714 -1.2910704
3.746714 -1.2431086
3.747714 -1.1951720000000001
3.748714 -1.1472609999999999
3.749714 -1.0993737
3.750714 -1.0515082
3.751714 -1.0036635999999999
3.752714 -0.95584216
3.753714 -0.90804808
3.754714 -0.86028706
3.755714 -0.8125644200000001
3.756714 -0.7648834
3.757714 -0.7172446699999999
3.758714 -0.66964631
3.759714 -0.62208581
3.760714 -0.57456167
3.761714 -0.5270748900000001
3.762714 -0.47962926
3.763714 -0.43223044
3.764714 -0.38488437
3.765714 -0.33759552
3.766714 -0.2903657
3.767714 -0.24319428
3.768714 -0.19607933
3.769714 -0.14901924
3.770714 -0.10201444000000001
3.771714 -0.055067899000000003
3.772714 -0.008184517399999999
3.773714 0.038630198000000004
3.774714 0.08537199499999999
3.775714 0.13203906
3.776714 0.17863216
3.777714 0.22515347000000002
3.778714 0.27160502999999997
3.779714 0.31798709999999997
3.780714 0.36429735
3.781714 0.41053109
3.782714 0.45668264
3.783714 0.50274725
3.784714 0.54872213
3.785714 0.59460695
3.786714 0.64040325
3.787714 0.6861128400000001
3.788714 0.73173638
3.789714 0.77727218
3.790714 0.82271602
3.791714 0.8680625799999999
3.792714 0.9133068799999999
3.793714 0.95844558
3.794714 1.0034775
3.795714 1.0484039
3.796714 1.0932264
3.797714 1.1379462
3.798714 1.1825623
3.799714 1.2270714999999999
3.800714 1.2714691
3.801714 1.3157499
3.802714 1.3599104
3.803714 1.4039493
3.804714 1.4478672
3.805714 1.491666
3.806714 1.5353473
3.807714 1.5789108
3.808714 1.6223542
3.809714 1.6656730000000002
3.810714 1.7088619999999999
3.811714 1.7519170000000002
3.812714 1.7948359
3.813714 1.8376185
3.814714 1.8802660999999998
3.815714 1.9227803
3.816714 1.965161
3.817714 2.0074064
3.818714 2.0495124
3.819714 2.0914745
3.820714 2.133288
3.821714 2.1749508
3.822714 2.2164624
3.823714 2.2578243000000002
3.824714 2.2990378
3.825714 2.3401033
3.826714 2.3810195
3.827714 2.4217829
3.828714 2.4623895
3.829714 2.502835
3.830714 2.5431165
3.831714 2.5832331
3.832714 2.6231853
3.833714 2.6629744
3.834714 2.7026009
3.835714 2.742064
3.836714 2.7813612
3.837714 2.8204886
3.838714 2.8594427
3.839714 2.8982203
3.840714 2.9368199
3.841714 2.9752416999999998
3.842714 3.0134864
3.843714 3.051555
3.844714 3.0894469
3.845714 3.1271603000000003
3.846714 3.1646922
3.847714 3.202039
3.848714 3.2391973
3.849714 3.2761652000000003
3.850714 3.3129424
3.851714 3.3495288
3.852714 3.3859249
3.853714 3.4221303
3.854714 3.4581440999999997
3.855714 3.4939636000000003
3.856714 3.5295859
3.857714 3.5650082
3.858714 3.6002281999999997
3.859714 3.6352448
3.860714 3.6700576999999996
3.861714 3.7046678
3.862714 3.7390757
3.863714 3.7732806
3.864714 3.8072806
3.865714 3.8410734
3.866714 3.8746562
3.867714 3.9080266000000004
3.868714 3.9411823999999998
3.869714 3.9741226
3.870714 4.0068470000000005
3.871714 4.0393561
3.872714 4.0716492
3.873714 4.1037261
3.874714 4.1355848
3.875714 4.167223
3.876714 4.1986387
3.877714 4.2298298
3.878714 4.2607944
3.879714 4.2915326
3.880714 4.3220446
3.881714 4.3523308
3.882714 4.3823913
3.883714 4.4122249
3.884714 4.4418301
3.885714 4.4712043999999995
3.886714 4.500344800000001
3.887714 4.5292497
3.888714 4.5579176
3.889714 4.5863483
3.890714 4.6145423999999995
3.891714 4.6425004
3.892714 4.6702217
3.893714 4.6977058000000005
3.894714 4.7249503
3.895714 4.7519526999999995
3.896714 4.7787108
3.897714 4.805222499999999
3.898714 4.831486900000001
3.899714 4.857504700000001
3.900714 4.8832763
3.901714 4.9088027
3.902714 4.9340836999999995
3.903714 4.9591176
3.904714 4.9839024
3.905714 5.0084352
3.906714 5.0327141
3.907714 5.056737699999999
3.908714 5.080506199999999
3.909714 5.104021
3.910714 5.1272832
3.911714 5.1502932
3.912714 5.1730502
3.913714 5.1955517
3.914714 5.217794
3.915714 5.239773899999999
3.916714 5.2614897
3.917714 5.2829411
3.918714 5.304129
3.919714 5.325056200000001
3.920714 5.3457238
3.921714 5.3661319999999995
3.922714 5.3862799
3.923714 5.406164
3.924714 5.4257814
3.925714 5.4451294
3.926714 5.4642078
3.927714 5.4830175
3.928714 5.5015609
3.929714 5.5198401
3.930714 5.537856
3.931714 5.5556073999999995
3.932714 5.5730909
3.933714 5.5903021
3.934714 5.6072373
3.935714 5.6238946
3.936714 5.6402747
3.937714 5.6563802
3.938714 5.6722152999999995
3.939714 5.6877822
3.940714 5.7030812
3.941714 5.7181098
3.942714 5.7328634
3.943714 5.747338
3.944714 5.7615314
3.945714 5.7754435
3.946714 5.7890769
3.947714 5.802436200000001
3.948714 5.8155242000000005
3.949714 5.8283415
3.950714 5.8408864
3.951714 5.8531545
3.952714 5.865141
3.953714 5.8768433
3.954714 5.8882604999999995
3.955714 5.8993958
3.956714 5.9102528
3.957714 5.920835599999999
3.958714 5.9311461
3.959714 5.9411831
3.960714 5.950942599999999
3.961714 5.9604197999999995
3.962714 5.969610100000001
3.963714 5.978511999999999
3.964714 5.9871279
3.965714 5.9954617
3.966714 6.0035184
3.967714 6.011302000000001
3.968714 6.0188126
3.969714 6.0260467
3.970714 6.0329992
3.971714 6.0396656
3.972714 6.0460437
3.973714 6.0521349
3.974714 6.0579438
3.975714 6.0634755
3.976714 6.0687337
3.977714 6.073718899999999
3.978714 6.078428000000001
3.979714 6.0828555
3.980714 6.0869955000000004
3.981714 6.0908455
3.982714 6.0944065
3.983714 6.097682900000001
3.984714 6.100681799999999
3.985714 6.1034083
3.986714 6.1058648
3.987714 6.1080493
3.988714 6.109957
3.989714 6.1115827
3.990714 6.1129224
3.991714 6.1139755
3.992714 6.1147466
3.993714 6.1152421
3.994714 6.1154675
3.995714 6.1154253999999995
3.996714 6.1151143
3.997714 6.1145287
3.998714 6.1136611
3.999714 6.112507
4.000714 6.1110657
4.001714 6.1093412
4.002714 6.1073404
4.003714 6.1050706
4.004714 6.1025359
4.005714 6.0997359
4.006714 6.0966663
4.007714 6.0933203
4.008714 6.089692599999999
4.009714 6.0857825
4.010714 6.0815927
4.011714 6.0771305
4.012714 6.0724039
4.013714 6.067417600000001
4.014714 6.0621727
4.015714 6.056666
4.016714 6.0508907
4.017715 6.0448408
4.018714 6.0385142
4.019714 6.031913299999999
4.020714 6.0250449999999995
4.021714 6.0179165999999995
4.022714 6.0105339
4.023714 6.0028985
4.024714 5.9950072
4.025714 5.9868537
4.026714 5.9784312
4.027714 5.9697364
4.028714 5.9607703
4.029714 5.9515391
4.030715 5.942050699999999
4.031714 5.9323125
4.032714 5.9223279
4.033714 5.9120953
4.034714 5.9016105
4.035714 5.8908675
4.036714 5.879862999999999
4.037714 5.8685973
4.038714 5.8570758000000005
4.039714 5.8453053
4.040714 5.8332935
4.041714 5.8210440000000006
4.042714 5.8085561
4.043715 5.7958249
4.044714 5.7828441
4.045714 5.7696089
4.046714 5.7561178
4.047714 5.742375200000001
4.048714 5.7283886
4.049714 5.7141658
4.050714 5.6997128
4.051714 5.6850307
4.052714 5.6701165
4.053714 5.654965
4.054714 5.6395713
4.055714 5.6239344
4.056714 5.6080576
4.057714 5.5919472
4.058714 5.5756114000000006
4.059714 5.5590559
4.060714 5.5422824
4.061714 5.5252884
4.062714 5.5080678
4.063715 5.4906152
4.064714 5.4729282999999995
4.065714 5.4550093
4.066714 5.4368645
4.067714 5.4185018000000005
4.068714 5.399928200000001
4.069714 5.3811479
4.070714 5.3621598
4.071714 5.34296
4.072714 5.3235434
4.073714 5.303907
4.074714 5.2840516
4.075714 5.2639816
4.076715 5.2437052
4.077714 5.2232292
4.078714 5.2025571
4.079714 5.1816896
4.080714 5.1606223
4.081714 5.1393501
4.082714 5.1178697
4.083714 5.0961818999999995
4.084714 5.0742913000000005
4.085714 5.0522055
4.086714 5.0299320000000005
4.087714 5.0074764
4.088714 4.98484
4.089714 4.962021099999999
4.090714 4.9390152
4.091714 4.9158182
4.092714 4.892429
4.093714 4.8688505
4.094714 4.8450891
4.095714 4.8211515
4.096714 4.7970437
4.097714 4.772767399999999
4.098714 4.7483221
4.099714 4.7237042
4.100714 4.698910199999999
4.101714 4.673939600000001
4.102714 4.648795
4.103714 4.623482
4.104714 4.5980080999999995
4.105714 4.57238
4.106714 4.546600199999999
4.107714 4.5206688
4.108714 4.4945825
4.109715 4.4683371
4.110714 4.441931100000001
4.111714 4.4153653
4.112714 4.3886442
4.113714 4.3617748
4.114714 4.3347638
4.115714 4.307615800000001
4.116714 4.2803321
4.117714 4.2529106
4.118714 4.2253483
4.119714 4.1976436999999995
4.120714 4.169797900000001
4.121714 4.1418154
4.122715 4.1137025000000005
4.123714 4.0854650999999995
4.124714 4.0571075
4.125714 4.0286303000000006
4.126714 4.0000319
4.127714 3.9713096000000006
4.128714 3.9424602
4.129714 3.9134845
4.130714 3.8843865999999996
4.131714 3.8551725
4.132714 3.8258493
4.133714 3.7964229
4.134714 3.7668954999999995
4.135714 3.7372664
4.136714 3.7075340999999997
4.137714 3.6776971
4.138714 3.6477550999999995
4.139714 3.6177106
4.140714 3.5875689000000004
4.141714 3.5573352000000003
4.142715 3.5270143
4.143714 3.4966085000000002
4.144714 3.4661181
4.145714 3.4355413
4.146714 3.4048766
4.147714 3.3741236
4.148714 3.3432852
4.149714 3.3123664999999995
4.150714 3.2813732
4.151714 3.2503113
4.152714 3.2191842999999998
4.153714 3.1879934999999997
4.154714 3.1567387
4.155715 3.1254176
4.156714 3.0940292
4.157714 3.0625751
4.158714 3.0310588
4.159714 2.999486
4.160714 2.9678624
4.161714 2.936192
4.162714 2.9044768
4.163714 2.8727166
4.164714 2.8409107
4.165714 2.8090589
4.166714 2.7771628
4.167714 2.7452257
4.168715 2.7132524
4.169714 2.6812484000000003
4.170714 2.6492175
4.171714 2.6171610000000003
4.172714 2.5850791
4.173714 2.5529711
4.174714 2.520836
4.175714 2.4886748
4.176714 2.4564903
4.177714 2.4242871999999998
4.178714 2.3920707
4.179714 2.3598455
4.180714 2.3276148
4.181714 2.2953802999999997
4.182714 2.2631419999999998
4.183714 2.2309002
4.184714 2.1986553
4.185714 2.16641
4.186714 2.134168
4.187714 2.1019335999999997
4.188715 2.0697107999999997
4.189714 2.0375023
4.190714 2.0053091
4.191714 1.9731313
4.192714 1.9409686
4.193714 1.9088218000000001
4.194714 1.8766932
4.195714 1.8445866000000002
4.196714 1.812507
4.197714 1.7804589
4.198714 1.748446
4.199714 1.7164703
4.200714 1.6845332000000002
4.201715 1.6526353
4.202714 1.6207771
4.203714 1.5889606
4.204714 1.5571883
4.205714 1.5254637999999998
4.206714 1.4937907
4.207714 1.4621716
4.208714 1.4306084000000001
4.209714 1.3991021
4.210714 1.3676534
4.211714 1.3362634
4.212714 1.3049335
4.213714 1.2736663000000001
4.214714 1.2424652
4.215714 1.2113342
4.216714 1.1802768
4.217714 1.1492959
4.218714 1.1183935
4.219714 1.0875708
4.220714 1.0568296
4.221714 1.0261714
4.222714 0.99559911
4.223714 0.9651155200000001
4.224714 0.9347235799999999
4.225714 0.9044264399999999
4.226714 0.8742267300000001
4.227714 0.84412657
4.228714 0.8141273600000001
4.229714 0.7842304200000001
4.230714 0.75443722
4.231714 0.72474931
4.232714 0.6951686
4.233714 0.66569773
4.234715 0.63633923
4.235714 0.60709552
4.236714 0.5779688199999999
4.237714 0.5489612500000001
4.238714 0.5200750700000001
4.239714 0.49131284000000003
4.240714 0.46267724
4.241714 0.43417079999999997
4.242714 0.40579601
4.243714 0.3775551
4.244714 0.34945054999999997
4.245714 0.32148464
4.246714 0.29365951
4.247715 0.26597702
4.248714 0.23843923
4.249714 0.21104808
4.250714 0.18380533
4.251714 0.15671295
4.252714 0.12977286
4.253714 0.10298679
4.254714 0.07635686800000001
4.255714 0.049885374
4.256714 0.023575255
4.257714 -0.0025706995
4.258714 -0.028549880000000003
4.259714 -0.054360117
4.260714 -0.07999980599999999
4.261714 -0.1054679
4.262714 -0.13076316000000002
4.263714 -0.15588392
4.264714 -0.18082809
4.265714 -0.20559296999999999
4.266714 -0.23017548999999998
4.267715 -0.25457297
4.268714 -0.27878308
4.269714 -0.30280384
4.270714 -0.32663399
4.271714 -0.35027212
4.272714 -0.37371651
4.273714 -0.39696478999999996
4.274714 -0.42001386
4.275714 -0.44286088
4.276714 -0.46550324
4.277714 -0.48793913
4.278714 -0.5101676599999999
4.279714 -0.53218845
4.280715 -0.55400119
4.281714 -0.5756048500000001
4.282714 -0.59699751
4.283714 -0.6181762599999999
4.284714 -0.6391374400000001
4.285714 -0.65987748
4.286714 -0.68039368
4.287714 -0.7006841699999999
4.288714 -0.72074817
4.289714 -0.74058492
4.290714 -0.76019317
4.291714 -0.77957097
4.292714 -0.79871556
4.293715 -0.81762411
4.294714 -0.8362940500000001
4.295714 -0.8547239
4.296714 -0.87291282
4.297714 -0.89086117
4.298714 -0.9085692500000001
4.299714 -0.9260362899999999
4.300714 -0.94326045
4.301714 -0.96023846
4.302714 -0.9769664100000001
4.303714 -0.9934402999999999
4.304714 -1.0096571
4.305714 -1.0256151999999998
4.306714 -1.0413142
4.307714 -1.0567547
4.308714 -1.0719366
4.309714 -1.0868593
4.310714 -1.1015204
4.311714 -1.1159165
4.312714 -1.1300443
4.313715 -1.1439013
4.314714 -1.1574866
4.315714 -1.1708003
4.316714 -1.1838431
4.317714 -1.1966149000000001
4.318714 -1.2091151
4.319714 -1.2213411
4.320714 -1.2332895
4.321714 -1.2449563000000001
4.322714 -1.2563385999999999
4.323714 -1.2674345
4.324714 -1.2782438999999999
4.325714 -1.2887679
4.326715 -1.2990077
4.327714 -1.3089632
4.328714 -1.318633
4.329714 -1.3280141
4.330714 -1.3371027
4.331714 -1.3458952
4.332714 -1.3543891000000001
4.333714 -1.3625836
4.334714 -1.3704797
4.335714 -1.3780784000000001
4.336714 -1.3853801000000001
4.337714 -1.3923841
4.338714 -1.3990873
4.339714 -1.4054864
4.340714 -1.4115777
4.341714 -1.4173594
4.342714 -1.4228318
4.343714 -1.4279962
4.344714 -1.4328546
4.345714 -1.4374081
4.346714 -1.4416558
4.347714 -1.4455946000000002
4.348714 -1.4492205
4.349714 -1.4525292
4.350714 -1.4555177000000001
4.351714 -1.458185
4.352714 -1.4605321
4.353714 -1.4625612
4.354714 -1.4642735
4.355714 -1.4656693
4.356714 -1.4667468
4.357714 -1.467503
4.358714 -1.4679347
4.359715 -1.4680395000000002
4.360714 -1.4678168
4.361714 -1.4672677
4.362714 -1.4663944
4.363714 -1.4651987
4.364714 -1.4636808
4.365714 -1.4618391
4.366714 -1.4596703
4.367714 -1.4571703999999999
4.368714 -1.4543362
4.369714 -1.4511663
4.370714 -1.4476612
4.371714 -1.443823
4.372715 -1.4396538
4.373714 -1.435155
4.374714 -1.430326
4.375714 -1.4251646
4.376714 -1.4196679
4.377714 -1.4138332999999998
4.378714 -1.4076596000000001
4.379714 -1.4011473
4.380714 -1.3942982
4.381714 -1.3871145
4.382714 -1.3795975
4.383714 -1.371747
4.384714 -1.3635611
4.385714 -1.355037
4.386714 -1.3461716000000001
4.387714 -1.3369633
4.388714 -1.3274117
4.389714 -1.3175183
4.390714 -1.3072853
4.391714 -1.2967147
4.392715 -1.2858071
4.393714 -1.2745618
4.394714 -1.2629763999999999
4.395714 -1.2510484
4.396714 -1.2387757
4.397714 -1.2261578
4.398714 -1.2131957
4.399714 -1.1998918
4.400714 -1.1862484
4.401714 -1.1722671
4.402714 -1.1579478
4.403714 -1.143289
4.404714 -1.1282885
4.405715 -1.1129445
4.406714 -1.0972565
4.407714 -1.0812251
4.408714 -1.0648522
4.409714 -1.0481399
4.410714 -1.0310902
4.411714 -1.0137033
4.412714 -0.99597834
4.413714 -0.9779132899999999
4.414714 -0.9595061699999999
4.415714 -0.94075575
4.416714 -0.92166243
4.417714 -0.90222796
4.418715 -0.8824545899999999
4.419714 -0.86234454
4.420714 -0.84189894
4.421714 -0.8211176800000001
4.422714 -0.7999996699999999
4.423714 -0.77854344
4.424714 -0.75674811
4.425714 -0.73461384
4.426714 -0.71214205
4.427714 -0.68933512
4.428714 -0.66619571
4.429714 -0.64272569
4.430714 -0.6189256399999999
4.431714 -0.59479503
4.432714 -0.57033277
4.433714 -0.5455377
4.434714 -0.52040969
4.435714 -0.49494965999999996
4.436714 -0.46915956999999997
4.437714 -0.44304160000000004
4.438715 -0.41659763
4.439714 -0.38982865
4.440714 -0.36273454
4.441714 -0.33531438
4.442714 -0.30756714
4.443714 -0.27949233
4.444714 -0.25109069
4.445714 -0.22236411000000003
4.446714 -0.19331538
4.447714 -0.16394728
4.448714 -0.13426206000000002
4.449714 -0.10426084
4.450714 -0.073943665
4.451715 -0.043309975
4.452714 -0.012359396
4.453714 0.018907833
4.454714 0.050490344
4.455714 0.082385977
4.456714 0.11459243000000001
4.457714 0.14710762
4.458714 0.17993026
4.459714 0.21306004
4.460714 0.24649722
4.461714 0.28024209
4.462714 0.31429424
4.463714 0.34865234
4.464714 0.38331398
4.465714 0.41827611
4.466714 0.45353551000000003
4.467714 0.48908978000000003
4.468714 0.52493755
4.469714 0.56107854
4.470714 0.59751305
4.471714 0.63424134
4.472714 0.67126281
4.473714 0.7085760600000001
4.474714 0.74617881
4.475714 0.78406846
4.476714 0.82224263
4.477714 0.86069973
4.478714 0.89943903
4.479714 0.93846014
4.480714 0.97776279
4.481714 1.017346
4.482714 1.057208
4.483714 1.0973455
4.484715 1.1377552000000002
4.485714 1.1784334
4.486714 1.2193772999999999
4.487714 1.2605853
4.488714 1.3020569
4.489714 1.343792
4.490714 1.3857904
4.491714 1.4280512
4.492714 1.4705724999999998
4.493714 1.5133516
4.494714 1.5563857
4.495714 1.5996720999999998
4.496714 1.643209
4.497715 1.6869954999999999
4.498714 1.7310308
4.499714 1.7753145000000001
4.500714 1.8198447
4.501714 1.8646192
4.502714 1.9096343000000002
4.503714 1.9548861
4.504714 2.000371
4.505714 2.0460861
4.506714 2.0920297
4.507714 2.1382011
4.508714 2.1845996
4.509714 2.2312248
4.510714 2.278075
4.511714 2.3251478
4.512714 2.37244
4.513714 2.4199479999999998
4.514714 2.467669
4.515714 2.5156006
4.516714 2.563742
4.517715 2.6120922
4.518714 2.66065
4.519714 2.7094141
4.520714 2.7583815
4.521714 2.8075486
4.522714 2.8569113
4.523714 2.9064659
4.524714 2.9562097
4.525714 3.0061411
4.526714 3.0562589
4.527714 3.1065622
4.528714 3.1570493999999996
4.529714 3.2077182000000004
4.530715 3.2585647000000004
4.531714 3.3095844
4.532714 3.3607739999999997
4.533714 3.4121301
4.534714 3.4636501
4.535714 3.5153328999999998
4.536714 3.5671774000000003
4.537714 3.6191824999999995
4.538714 3.6713458999999995
4.539714 3.7236650000000004
4.540714 3.776136
4.541714 3.8287549999999997
4.542714 3.8815193
4.543715 3.9344259
4.544714 3.9874736
4.545714 4.0406611
4.546714 4.0939864
4.547714 4.1474473
4.548714 4.201040000000001
4.549714 4.2547606
4.550714 4.3086044
4.551714 4.3625679
4.552714 4.4166479
4.553714 4.470842299999999
4.554714 4.5251489
4.555714 4.579566
4.556714 4.634092
4.557714 4.6887245
4.558714 4.7434602
4.559714 4.7982957
4.560714 4.8532277
4.561714 4.9082536
4.562714 4.9633708
4.563715 5.0185766
4.564714 5.0738692
4.565714 5.1292457
4.566714 5.1847029000000004
4.567714 5.2402373
4.568714 5.2958455
4.569714 5.3515233
4.570714 5.4072667
4.571714 5.4630723
4.572714 5.5189375
4.573714 5.5748601
4.574714 5.6308374
4.575714 5.6868672
4.576715 5.742947
4.577714 5.7990734
4.578714 5.8552425
4.579714 5.9114512
4.580714 5.9676968
4.581714 6.0239758
4.582714 6.0802858
4.583714 6.1366245
4.584714 6.1929889000000005
4.585714 6.249376799999999
4.586714 6.3057855
4.587714 6.362210999999999
4.588714 6.418649899999999
4.589714 6.475098399999999
4.590714 6.531553
4.591714 6.5880097
4.592714 6.644465800000001
4.593714 6.7009181
4.594714 6.757363700000001
4.595714 6.8137988
4.596714 6.870220600000001
4.597714 6.926624500000001
4.598714 6.9830082
4.599714 7.0393682
4.600714 7.0957012
4.601714 7.1520053
4.602714 7.208276499999999
4.603714 7.264511999999999
4.604714 7.3207088
4.605714 7.3768653
4.606714 7.4329793
4.607714 7.4890472
4.608714 7.545064399999999
4.609715 7.601027200000001
4.610714 7.6569304
4.611714 7.712770300000001
4.612714 7.7685438
4.613714 7.8242487999999994
4.614714 7.8798831
4.615714 7.9354442999999995
4.616714 7.9909286999999996
4.617714 8.046332
4.618714 8.101650300000001
4.619714 8.1568792
4.620714 8.212016499999999
4.621714 8.2670599
4.622715 8.3220072
4.623714 8.376856100000001
4.624714 8.4316038
4.625714 8.4862463
4.626714 8.5407794
4.627714 8.5951976
4.628714 8.6494952
4.629714 8.7036692
4.630714 8.7577157
4.631714 8.8116325
4.632714 8.8654175
4.633714 8.9190699
4.634714 8.9725867
4.635714 9.0259649
4.636714 9.0791993
4.637714 9.1322847
4.638714 9.1852166
4.639714 9.237992
4.640714 9.290609499999999
4.641714 9.343066799999999
4.642715 9.3953632
4.643714 9.4474971
4.644714 9.4994634
4.645714 9.5512584
4.646714 9.6028745
4.647714 9.6543074
4.648714 9.7055525
4.649714 9.7566076
4.650714 9.8074734
4.651714 9.8581485
4.652714 9.9086322
4.653714 9.9589214
4.654714 10.00901
4.655715 10.05889
4.656714 10.10856
4.657714 10.15801
4.658714 10.207239999999999
4.659714 10.25625
4.660714 10.30504
4.661714 10.3536
4.662714 10.40193
4.663714 10.45004
4.664714 10.497910000000001
4.665714 10.54554
4.666714 10.59292
4.667714 10.64006
4.668715 10.68694
4.669714 10.73358
4.670714 10.77997
4.671714 10.8261
4.672714 10.87198
4.673714 10.9176
4.674714 10.96294
4.675714 11.00801
4.676714 11.0528
4.677714 11.09731
4.678714 11.141539999999999
4.679714 11.18548
4.680714 11.22915
4.681714 11.27253
4.682714 11.31563
4.683714 11.35843
4.684714 11.400929999999999
4.685714 11.44312
4.686714 11.485
4.687714 11.52657
4.688715 11.56784
4.689714 11.608789999999999
4.690714 11.649429999999999
4.691714 11.68976
4.692714 11.72976
4.693714 11.769440000000001
4.694714 11.80877
4.695714 11.847760000000001
4.696714 11.886420000000001
4.697714 11.92474
4.698714 11.96273
4.699714 12.00039
4.700714 12.03771
4.701715 12.07468
4.702714 12.1113
4.703714 12.14755
4.704714 12.18344
4.705714 12.21897
4.706714 12.25413
4.707714 12.28893
4.708714 12.32337
4.709714 12.35744
4.710714 12.39114
4.711714 12.42446
4.712714 12.45738
4.713714 12.48992
4.714714 12.52207
4.715714 12.55383
4.716714 12.585199999999999
4.717714 12.61618
4.718714 12.64678
4.719714 12.676979999999999
4.720714 12.70678
4.721714 12.73616
4.722714 12.76513
4.723714 12.793669999999999
4.724714 12.8218
4.725714 12.84952
4.726714 12.87683
4.727714 12.90372
4.728714 12.9302
4.729714 12.95626
4.730714 12.98188
4.731714 13.007060000000001
4.732714 13.03181
4.733714 13.056119999999998
4.734715 13.08
4.735714 13.10345
4.736714 13.126470000000001
4.737714 13.149040000000001
4.738714 13.171169999999998
4.739714 13.19284
4.740714 13.21405
4.741714 13.234789999999998
4.742714 13.255059999999999
4.743714 13.27488
4.744714 13.29425
4.745714 13.313159999999998
4.746714 13.33161
4.747715 13.3496
4.748714 13.367109999999998
4.749714 13.38415
4.750714 13.400709999999998
4.751714 13.41679
4.752714 13.43239
4.753714 13.44751
4.754714 13.46217
4.755714 13.47634
4.756714 13.49003
4.757714 13.503229999999999
4.758714 13.51593
4.759714 13.52812
4.760714 13.53981
4.761714 13.550999999999998
4.762714 13.561699999999998
4.763714 13.57192
4.764714 13.58164
4.765714 13.59086
4.766714 13.59957
4.767715 13.60777
4.768714 13.615459999999999
4.769714 13.62262
4.770714 13.629269999999998
4.771714 13.63541
4.772714 13.641039999999998
4.773714 13.646159999999998
4.774714 13.65076
4.775714 13.654839999999998
4.776714 13.65839
4.777714 13.6614
4.778714 13.66388
4.779714 13.665830000000001
4.780715 13.667250000000001
4.781714 13.668159999999999
4.782714 13.668540000000002
4.783714 13.6684
4.784714 13.66773
4.785714 13.666519999999998
4.786714 13.66475
4.787714 13.66244
4.788714 13.659579999999998
4.789714 13.65618
4.790714 13.652249999999999
4.791714 13.647780000000001
4.792714 13.642779999999998
4.793715 13.63723
4.794714 13.631129999999999
4.795714 13.624469999999999
4.796714 13.61725
4.797714 13.60948
4.798714 13.60116
4.799714 13.592290000000002
4.800714 13.58287
4.801714 13.572909999999998
4.802714 13.5624
4.803714 13.55132
4.804714 13.53968
4.805714 13.52747
4.806714 13.514680000000002
4.807714 13.50133
4.808714 13.48742
4.809714 13.47295
4.810714 13.457930000000001
4.811714 13.44236
4.812714 13.42622
4.813715 13.40951
4.814714 13.392219999999998
4.815714 13.37436
4.816714 13.355929999999999
4.817714 13.336929999999999
4.818714 13.31738
4.819714 13.29727
4.820714 13.2766
4.821714 13.25535
4.822714 13.233529999999998
4.823714 13.211110000000001
4.824714 13.18812
4.825714 13.164539999999999
4.826715 13.140389999999998
4.827714 13.11568
4.828714 13.09041
4.829714 13.06457
4.830714 13.038159999999998
4.831714 13.01117
4.832714 12.98359
4.833714 12.955430000000002
4.834714 12.926689999999999
4.835714 12.89737
4.836714 12.86749
4.837714 12.83704
4.838714 12.806029999999998
4.839714 12.77444
4.840714 12.742280000000001
4.841714 12.709529999999999
4.842714 12.67618
4.843714 12.64226
4.844714 12.607750000000001
4.845714 12.57268
4.846714 12.53704
4.847714 12.500829999999999
4.848714 12.46406
4.849714 12.4267
4.850714 12.388770000000001
4.851714 12.35024
4.852714 12.31114
4.853714 12.27145
4.854714 12.231200000000001
4.855714 12.190380000000001
4.856714 12.149000000000001
4.857714 12.10705
4.858714 12.06453
4.859715 12.021429999999999
4.860714 11.97775
4.861714 11.933489999999999
4.862714 11.88866
4.863714 11.84327
4.864714 11.79731
4.865714 11.7508
4.866714 11.70373
4.867714 11.656089999999999
4.868714 11.60789
4.869714 11.5591
4.870714 11.50974
4.871714 11.45982
4.872715 11.409329999999999
4.873714 11.35828
4.874714 11.30668
4.875714 11.25453
4.876714 11.20182
4.877714 11.14855
4.878714 11.094719999999999
4.879714 11.040320000000001
4.880714 10.98536
4.881714 10.92985
4.882714 10.87379
4.883714 10.81718
4.884714 10.76004
4.885714 10.70235
4.886714 10.6441
4.887714 10.5853
4.888714 10.52595
4.889714 10.46604
4.890714 10.40558
4.891714 10.34459
4.892715 10.283059999999999
4.893714 10.221
4.894714 10.15841
4.895714 10.095279999999999
4.896714 10.03161
4.897714 9.9673979
4.898714 9.9026456
4.899714 9.837361399999999
4.900714 9.771550399999999
4.901714 9.7052187
4.902714 9.6383683
4.903714 9.5709972
4.904714 9.503101599999999
4.905715 9.434678400000001
4.906714 9.365728500000001
4.907714 9.296254099999999
4.908714 9.2262618
4.909714 9.1557577
4.910714 9.0847477
4.911714 9.0132326
4.912714 8.9412123
4.913714 8.8686846
4.914714 8.795648100000001
4.915714 8.7221019
4.916714 8.6480483
4.917714 8.5734926
4.918715 8.498439900000001
4.919714 8.4228955
4.920714 8.3468631
4.921714 8.2703434
4.922714 8.1933342
4.923714 8.1158347
4.924714 8.037845
4.925714 7.9593681
4.926714 7.8804091000000005
4.927714 7.800973999999999
4.928714 7.721067199999999
4.929714 7.6406926
4.930714 7.5598501
4.931714 7.4785396
4.932714 7.3967591
4.933714 7.3145092
4.934714 7.2317928
4.935714 7.1486145
4.936714 7.0649795
4.937714 6.9808938000000005
4.938715 6.8963602
4.939714 6.8113804
4.940714 6.725953499999999
4.941714 6.6400803999999995
4.942714 6.553761700000001
4.943714 6.4670004
4.944714 6.3798003
4.945714 6.2921666
4.946714 6.2041040999999995
4.947714 6.1156146
4.948714 6.026699
4.949714 5.937358000000001
4.950714 5.8475919
4.951715 5.7574023
4.952714 5.6667928
4.953714 5.5757679
4.954714 5.4843333
4.955714 5.3924933
4.956714 5.3002518
4.957714 5.207610900000001
4.958714 5.1145721
4.959714 5.0211369999999995
4.960714 4.9273081
4.961714 4.8330896
4.962714 4.7384858
4.963714 4.6435013
4.964714 4.5481395000000004
4.965714 4.4524018
4.966714 4.3562893
4.967714 4.2598028
4.968714 4.1629445
4.969714 4.0657181
4.970714 3.9681278
4.971714 3.8701791
4.972714 3.7718765000000003
4.973714 3.6732242
4.974714 3.5742238000000004
4.975714 3.4748769999999998
4.976714 3.3751860000000002
4.977714 3.2751537999999996
4.978714 3.1747848000000003
4.979714 3.0740838
4.980714 2.9730564
4.981714 2.8717071
4.982714 2.7700389
4.983714 2.6680531
4.984715 2.5657507
4.985714 2.4631325
4.986714 2.3602013
4.987714 2.2569615
4.988714 2.1534188
4.989714 2.0495782
4.990714 1.9454441999999998
4.991714 1.8410195
4.992714 1.7363053
4.993714 1.6313023999999998
4.994714 1.5260129
4.995714 1.4204407000000001
4.996714 1.3145913
4.997715 1.2084713
4.998714 1.1020870999999999
4.999714 0.99544367
5.000714 0.88854404
5.001714 0.7813896100000001
5.002714 0.67398101
5.003714 0.5663198
5.004714 0.45840930999999996
5.005714 0.35025529
5.006714 0.2418645
5.007714 0.13324344999999999
5.008714 0.024397191
5.009714 -0.084671419
5.010714 -0.19396142
5.011714 -0.30347246
5.012714 -0.41320301
5.013714 -0.52314955
5.014714 -0.63330634
5.015714 -0.74366615
5.016714 -0.85422201
5.017715 -0.96496847
5.018714 -1.0759022999999999
5.019714 -1.1870227
5.020714 -1.2983295000000001
5.021714 -1.4098218
5.022714 -1.5214966
5.023714 -1.6333481
5.024714 -1.7453691
5.025714 -1.8575516
5.026714 -1.9698894000000002
5.027714 -2.0823784
5.028714 -2.1950176
5.029714 -2.3078064
5.030715 -2.4207437
5.031714 -2.5338268
5.032714 -2.6470499000000003
5.033714 -2.7604058
5.034714 -2.8738867
5.035714 -2.9874867
5.036714 -3.1012025
5.037714 -3.2150331999999997
5.038714 -3.3289793999999997
5.039714 -3.4430403
5.040714 -3.557213
5.041714 -3.6714919
5.042714 -3.7858687
5.043715 -3.9003338999999997
5.044714 -4.0148801999999995
5.045714 -4.1295025
5.046714 -4.244199399999999
5.047714 -4.3589704
5.048714 -4.4738162
5.049714 -4.5887351
5.050714 -4.7037225000000005
5.051714 -4.8187707
5.052714 -4.933871
5.053714 -5.0490167
5.054714 -5.1642027
5.055714 -5.2794274
5.056714 -5.3946909000000005
5.057714 -5.5099934
5.058714 -5.6253333
5.059714 -5.7407051000000004
5.060714 -5.8561005
5.061714 -5.9715096
5.062714 -6.0869236
5.063715 -6.2023364
5.064714 -6.3177459
5.065714 -6.433151700000001
5.066714 -6.548554500000001
5.067714 -6.6639550000000005
5.068714 -6.7793489
5.069714 -6.89473
5.070714 -7.0100896
5.071714 -7.1254186
5.072714 -7.2407104
5.073714 -7.3559627
5.074714 -7.4711755
5.075714 -7.586349500000001
5.076715 -7.7014841
5.077714 -7.816575500000001
5.078714 -7.931616900000001
5.079714 -8.0465987
5.080714 -8.161512
5.081714 -8.2763501
5.082714 -8.3911084
5.083714 -8.505787
5.084714 -8.6203866
5.085714 -8.7349072
5.086714 -8.8493444
5.087714 -8.963692199999999
5.088714 -9.0779409
5.089714 -9.192080800000001
5.090714 -9.3061045
5.091714 -9.420009
5.092714 -9.533792700000001
5.093714 -9.6474566
5.094714 -9.7610004
5.095714 -9.8744236
5.096714 -9.9877216
5.097714 -10.10089
5.098714 -10.21391
5.099714 -10.326780000000001
5.100714 -10.4395
5.101714 -10.552069999999999
5.102714 -10.66448
5.103714 -10.776729999999999
5.104714 -10.888829999999999
5.105714 -11.00076
5.106714 -11.11252
5.107714 -11.2241
5.108714 -11.33549
5.109715 -11.446670000000001
5.110714 -11.55767
5.111714 -11.66846
5.112714 -11.77905
5.113714 -11.88945
5.114714 -11.99964
5.115714 -12.10962
5.116714 -12.219389999999999
5.117714 -12.32893
5.118714 -12.43825
5.119714 -12.54733
5.120714 -12.65617
5.121714 -12.76478
5.122715 -12.87316
5.123714 -12.981290000000001
5.124714 -13.08918
5.125714 -13.196810000000001
5.126714 -13.304179999999999
5.127714 -13.41128
5.128714 -13.51811
5.129714 -13.62467
5.130714 -13.73095
5.131714 -13.836960000000001
5.132714 -13.9427
5.133714 -14.048160000000001
5.134714 -14.153319999999999
5.135714 -14.25819
5.136714 -14.36276
5.137714 -14.46702
5.138714 -14.570969999999999
5.139714 -14.674599999999998
5.140714 -14.77793
5.141714 -14.880930000000001
5.142715 -14.98362
5.143714 -15.085989999999999
5.144714 -15.18802
5.145714 -15.28972
5.146714 -15.391070000000001
5.147714 -15.49208
5.148714 -15.59274
5.149714 -15.693060000000001
5.150714 -15.79303
5.151714 -15.89265
5.152714 -15.99191
5.153714 -16.090799999999998
5.154714 -16.18932
5.155715 -16.28745
5.156714 -16.38521
5.157714 -16.48258
5.158714 -16.57957
5.159714 -16.676170000000003
5.160714 -16.772380000000002
5.161714 -16.8682
5.162714 -16.96363
5.163714 -17.05865
5.164714 -17.15325
5.165714 -17.24745
5.166714 -17.34123
5.167714 -17.4346
5.168715 -17.52755
5.169714 -17.620089999999998
5.170714 -17.71219
5.171714 -17.80387
5.172714 -17.8951
5.173714 -17.985889999999998
5.174714 -18.07623
5.175714 -18.16612
5.176714 -18.255560000000003
5.177714 -18.34455
5.178714 -18.43309
5.179714 -18.52117
5.180714 -18.60879
5.181714 -18.69594
5.182714 -18.78262
5.183714 -18.86882
5.184714 -18.95454
5.185714 -19.03979
5.186714 -19.124550000000003
5.187714 -19.20882
5.188715 -19.29261
5.189714 -19.375899999999998
5.190714 -19.45869
5.191714 -19.54098
5.192714 -19.62275
5.193714 -19.70401
5.194714 -19.784769999999998
5.195714 -19.86502
5.196714 -19.94475
5.197714 -20.02397
5.198714 -20.10267
5.199714 -20.18084
5.200714 -20.258480000000002
5.201715 -20.33558
5.202714 -20.41215
5.203714 -20.48819
5.204714 -20.56368
5.205714 -20.63863
5.206714 -20.71304
5.207714 -20.78689
5.208714 -20.86019
5.209714 -20.93293
5.210714 -21.00511
5.211714 -21.076729999999998
5.212714 -21.14779
5.213714 -21.21828
5.214714 -21.2882
5.215714 -21.35755
5.216714 -21.426319999999997
5.217714 -21.49451
5.218714 -21.56211
5.219714 -21.62913
5.220714 -21.69556
5.221714 -21.76141
5.222714 -21.82666
5.223714 -21.89133
5.224714 -21.95539
5.225714 -22.01886
5.226714 -22.08172
5.227714 -22.14398
5.228714 -22.205630000000003
5.229714 -22.266669999999998
5.230714 -22.3271
5.231714 -22.38692
5.232714 -22.44612
5.233714 -22.5047
5.234715 -22.56266
5.235714 -22.61998
5.236714 -22.676679999999998
5.237714 -22.73274
5.238714 -22.78818
5.239714 -22.84299
5.240714 -22.89716
5.241714 -22.950699999999998
5.242714 -23.00359
5.243714 -23.05585
5.244714 -23.10745
5.245714 -23.15841
5.246714 -23.20873
5.247715 -23.2584
5.248714 -23.30742
5.249714 -23.355790000000002
5.250714 -23.403489999999998
5.251714 -23.45054
5.252714 -23.49692
5.253714 -23.542640000000002
5.254714 -23.58768
5.255714 -23.63207
5.256714 -23.67578
5.257714 -23.71883
5.258714 -23.76121
5.259714 -23.80291
5.260714 -23.84394
5.261714 -23.88428
5.262714 -23.923939999999998
5.263714 -23.96293
5.264714 -24.00123
5.265714 -24.03886
5.266714 -24.0758
5.267715 -24.11206
5.268714 -24.14764
5.269714 -24.18252
5.270714 -24.2167
5.271714 -24.25019
5.272714 -24.282980000000002
5.273714 -24.315080000000002
5.274714 -24.346490000000003
5.275714 -24.3772
5.276714 -24.40722
5.277714 -24.43654
5.278714 -24.465149999999998
5.279714 -24.49304
5.280715 -24.52023
5.281714 -24.54671
5.282714 -24.57247
5.283714 -24.597540000000002
5.284714 -24.6219
5.285714 -24.64556
5.286714 -24.668499999999998
5.287714 -24.69073
5.288714 -24.71225
5.289714 -24.73304
5.290714 -24.75312
5.291714 -24.77249
5.292714 -24.79114
5.293715 -24.80908
5.294714 -24.82631
5.295714 -24.84282
5.296714 -24.85861
5.297714 -24.87366
5.298714 -24.887980000000002
5.299714 -24.901580000000003
5.300714 -24.91444
5.301714 -24.92659
5.302714 -24.93801
5.303714 -24.948719999999998
5.304714 -24.9587
5.305714 -24.96796
5.306714 -24.976480000000002
5.307714 -24.98427
5.308714 -24.99133
5.309714 -24.99767
5.310714 -25.00328
5.311714 -25.008170000000003
5.312714 -25.01234
5.313715 -25.01578
5.314714 -25.018479999999997
5.315714 -25.02045
5.316714 -25.02167
5.317714 -25.02216
5.318714 -25.021910000000002
5.319714 -25.020940000000003
5.320714 -25.019239999999996
5.321714 -25.01681
5.322714 -25.013659999999998
5.323714 -25.009769999999996
5.324714 -25.005149999999997
5.325714 -24.99979
5.326715 -24.993689999999997
5.327714 -24.98687
5.328714 -24.979309999999998
5.329714 -24.97104
5.330714 -24.96203
5.331714 -24.9523
5.332714 -24.941840000000003
5.333714 -24.93064
5.334714 -24.918699999999998
5.335714 -24.90602
5.336714 -24.89261
5.337714 -24.87847
5.338714 -24.86361
5.339714 -24.84802
5.340714 -24.831719999999997
5.341714 -24.81468
5.342714 -24.79692
5.343714 -24.77842
5.344714 -24.75919
5.345714 -24.73923
5.346714 -24.71854
5.347714 -24.69713
5.348714 -24.675
5.349714 -24.65215
5.350714 -24.62858
5.351714 -24.604290000000002
5.352714 -24.57927
5.353714 -24.553520000000002
5.354714 -24.52706
5.355714 -24.49987
5.356714 -24.471970000000002
5.357714 -24.44335
5.358714 -24.41403
5.359715 -24.384
5.360714 -24.353250000000003
5.361714 -24.32179
5.362714 -24.2896
5.363714 -24.25669
5.364714 -24.22307
5.365714 -24.18873
5.366714 -24.15369
5.367714 -24.11795
5.368714 -24.08151
5.369714 -24.04436
5.370714 -24.00651
5.371714 -23.96795
5.372715 -23.92869
5.373714 -23.88873
5.374714 -23.84807
5.375714 -23.80673
5.376714 -23.764689999999998
5.377714 -23.72197
5.378714 -23.67855
5.379714 -23.63444
5.380714 -23.58963
5.381714 -23.54413
5.382714 -23.49793
5.383714 -23.451050000000002
5.384714 -23.403489999999998
5.385714 -23.35524
5.386714 -23.30632
5.387714 -23.25673
5.388714 -23.20645
5.389714 -23.1555
5.390714 -23.10386
5.391714 -23.051550000000002
5.392715 -22.998569999999997
5.393714 -22.94492
5.394714 -22.89061
5.395714 -22.835649999999998
5.396714 -22.78002
5.397714 -22.72374
5.398714 -22.66678
5.399714 -22.60917
5.400714 -22.550890000000003
5.401714 -22.49195
5.402714 -22.43237
5.403714 -22.372149999999998
5.404714 -22.3113
5.405715 -22.2498
5.406714 -22.18766
5.407714 -22.124869999999998
5.408714 -22.061439999999997
5.409714 -21.99737
5.410714 -21.932660000000002
5.411714 -21.86733
5.412714 -21.801370000000002
5.413714 -21.73479
5.414714 -21.66759
5.415714 -21.59977
5.416714 -21.53133
5.417714 -21.46226
5.418715 -21.39257
5.419714 -21.32226
5.420714 -21.25135
5.421714 -21.17983
5.422714 -21.107709999999997
5.423714 -21.03499
5.424714 -20.961679999999998
5.425714 -20.88777
5.426714 -20.81325
5.427714 -20.738139999999998
5.428714 -20.66243
5.429714 -20.58613
5.430714 -20.50926
5.431714 -20.43181
5.432714 -20.35379
5.433714 -20.275190000000002
5.434714 -20.19603
5.435714 -20.11628
5.436714 -20.03597
5.437714 -19.955090000000002
5.438715 -19.87364
5.439714 -19.79164
5.440714 -19.70908
5.441714 -19.625970000000002
5.442714 -19.54231
5.443714 -19.45811
5.444714 -19.37336
5.445714 -19.28806
5.446714 -19.20222
5.447714 -19.115840000000002
5.448714 -19.02894
5.449714 -18.94151
5.450714 -18.85355
5.451715 -18.76508
5.452714 -18.67608
5.453714 -18.58657
5.454714 -18.49655
5.455714 -18.406010000000002
5.456714 -18.31496
5.457714 -18.22341
5.458714 -18.13136
5.459714 -18.038809999999998
5.460714 -17.94578
5.461714 -17.85225
5.462714 -17.75823
5.463714 -17.66373
5.464714 -17.56874
5.465714 -17.47328
5.466714 -17.37734
5.467714 -17.28093
5.468714 -17.184060000000002
5.469714 -17.08672
5.470714 -16.988909999999997
5.471714 -16.89066
5.472714 -16.79194
5.473714 -16.69278
5.474714 -16.593169999999997
5.475714 -16.49313
5.476714 -16.39264
5.477714 -16.29172
5.478714 -16.190379999999998
5.479714 -16.0886
5.480714 -15.986410000000001
5.481714 -15.8838
5.482714 -15.78077
5.483714 -15.67732
5.484715 -15.57346
5.485714 -15.469199999999999
5.486714 -15.36452
5.487714 -15.25945
5.488714 -15.15398
5.489714 -15.048110000000001
5.490714 -14.941869999999998
5.491714 -14.835239999999999
5.492714 -14.72823
5.493714 -14.62084
5.494714 -14.51308
5.495714 -14.40495
5.496714 -14.29645
5.497715 -14.1876
5.498714 -14.078389999999999
5.499714 -13.968829999999999
5.500714 -13.85892
5.501714 -13.748669999999999
5.502714 -13.63808
5.503714 -13.527149999999999
5.504714 -13.41587
5.505714 -13.304260000000001
5.506714 -13.19233
5.507714 -13.080079999999999
5.508714 -12.967519999999999
5.509714 -12.85464
5.510714 -12.74147
5.511714 -12.627979999999999
5.512714 -12.5142
5.513714 -12.40011
5.514714 -12.28572
5.515714 -12.17104
5.516714 -12.05608
5.517715 -11.94084
5.518714 -11.825330000000001
5.519714 -11.70954
5.520714 -11.59349
5.521714 -11.47716
5.522714 -11.36058
5.523714 -11.243730000000001
5.524714 -11.12663
5.525714 -11.00928
5.526714 -10.8917
5.527714 -10.77388
5.528714 -10.65584
5.529714 -10.53756
5.530715 -10.41905
5.531714 -10.30031
5.532714 -10.18135
5.533714 -10.06216
5.534714 -9.9427678
5.535714 -9.8231696
5.536714 -9.703374700000001
5.537714 -9.583386
5.538714 -9.4632044
5.539714 -9.342830600000001
5.540714 -9.2222661
5.541714 -9.101516
5.542714 -8.9805886
5.543715 -8.8594913
5.544714 -8.738233099999999
5.545714 -8.6168192
5.546714 -8.495251099999999
5.547714 -8.373528
5.548714 -8.2516491
5.549714 -8.1296153
5.550714 -8.0074303
5.551714 -7.8851014
5.552714 -7.7626385
5.553714 -7.640051100000001
5.554714 -7.517346
5.555714 -7.3945262
5.556714 -7.2715931
5.557714 -7.1485475
5.558714 -7.025390099999999
5.559714 -6.902124699999999
5.560714 -6.7787573000000005
5.561714 -6.6552959
5.562714 -6.5317489
5.563715 -6.4081214
5.564714 -6.284416499999999
5.565714 -6.1606350999999995
5.566714 -6.036777
5.567714 -5.9128433000000005
5.568714 -5.7888366
5.569714 -5.664764
5.570714 -5.5406336
5.571714 -5.4164547
5.572714 -5.2922349
5.573714 -5.1679794
5.574714 -5.0436903
5.575714 -4.9193673
5.576715 -4.7950108
5.577714 -4.670622900000001
5.578714 -4.5462087
5.579714 -4.4217754
5.580714 -4.2973317
5.581714 -4.1728854
5.582714 -4.048441400000001
5.583714 -3.9240021
5.584714 -3.7995688999999997
5.585714 -3.6751416000000003
5.586714 -3.5507228
5.587714 -3.4263175
5.588714 -3.301933
5.589714 -3.1775780000000005
5.590714 -3.0532598
5.591714 -2.9289832
5.592714 -2.80475
5.593714 -2.6805598
5.594714 -2.5564120999999997
5.595714 -2.432308
5.596714 -2.3082513
5.597714 -2.1842495
5.598714 -2.0603111
5.599714 -1.9364447999999999
5.600714 -1.8126572
5.601714 -1.6889520000000002
5.602714 -1.5653305
5.603714 -1.4417934000000001
5.604714 -1.3183429
5.605714 -1.1949833
5.606714 -1.0717214
5.607714 -0.94856573
5.608714 -0.8255242399999999
5.609715 -0.70260288
5.610714 -0.57980455
5.611714 -0.45712944
5.612714 -0.33457687
5.613714 -0.21214724999999998
5.614714 -0.08984304700000001
5.615714 0.032330359999999995
5.616714 0.15436491
5.617714 0.27625253
5.618714 0.39798659
5.619714 0.51956275
5.620714 0.64097927
5.621714 0.7622357
5.622715 0.88333096
5.623714 1.004262
5.624714 1.125023
5.625714 1.245606
5.626714 1.3660035
5.627714 1.4862088
5.628714 1.606218
5.629714 1.7260293999999998
5.630714 1.8456429
5.631714 1.9650577999999999
5.632714 2.0842716
5.633714 2.2032794
5.634714 2.3220738
5.635714 2.4406478
5.636714 2.5589947
5.637714 2.6771108
5.638714 2.7949937
5.639714 2.9126434
5.640714 3.0300588999999998
5.641714 3.1472381
5.642715 3.2641768
5.643714 3.3808686
5.644714 3.497307
5.645714 3.6134858
5.646714 3.7294004
5.647714 3.8450483
5.648714 3.9604276
5.649714 4.0755369
5.650714 4.1903727
5.651714 4.3049298
5.652714 4.4192024000000005
5.653714 4.533184299999999
5.654714 4.6468701
5.655715 4.7602564
5.656714 4.8733409
5.657714 4.9861223
5.658714 5.0985999
5.659714 5.2107714
5.660714 5.3226337
5.661714 5.4341819
5.662714 5.5454113
5.663714 5.6563161
5.664714 5.766892400000001
5.665714 5.8771376
5.666714 5.9870481
5.667714 6.0966216
5.668715 6.205854899999999
5.669714 6.3147433
5.670714 6.423281899999999
5.671714 6.5314651
5.672714 6.639289099999999
5.673714 6.7467502999999995
5.674714 6.853847200000001
5.675714 6.960579
5.676714 7.066943500000001
5.677714 7.1729384
5.678714 7.2785586
5.679714 7.383799600000001
5.680714 7.488656000000001
5.681714 7.5931236
5.682714 7.6972
5.683714 7.8008831
5.684714 7.9041705
5.685714 8.0070592
5.686714 8.1095457
5.687714 8.211625399999999
5.688715 8.313293
5.689714 8.4145449
5.690714 8.5153781
5.691714 8.6157925
5.692714 8.7157883
5.693714 8.8153653
5.694714 8.914520600000001
5.695714 9.0132505
5.696714 9.111549
5.697714 9.209410799999999
5.698714 9.3068309
5.699714 9.4038062
5.700714 9.5003344
5.701715 9.5964164
5.702714 9.6920498
5.703714 9.7872317
5.704714 9.8819584
5.705714 9.9762246
5.706714 10.07002
5.707714 10.16335
5.708714 10.256210000000001
5.709714 10.3486
5.710714 10.44051
5.711714 10.53196
5.712714 10.62293
5.713714 10.71343
5.714714 10.80345
5.715714 10.89297
5.716714 10.982
5.717714 11.070530000000002
5.718714 11.15856
5.719714 11.24609
5.720714 11.33314
5.721714 11.41968
5.722714 11.50573
5.723714 11.59128
5.724714 11.676309999999999
5.725714 11.760819999999999
5.726714 11.84482
5.727714 11.92829
5.728714 12.01126
5.729714 12.09371
5.730714 12.17564
5.731714 12.25705
5.732714 12.33794
5.733714 12.41829
5.734715 12.498090000000001
5.735714 12.577350000000001
5.736714 12.65607
5.737714 12.73425
5.738714 12.811900000000001
5.739714 12.88902
5.740714 12.965599999999998
5.741714 13.041649999999999
5.742714 13.11714
5.743714 13.19208
5.744714 13.266459999999999
5.745714 13.340279999999998
5.746714 13.413549999999999
5.747715 13.486270000000001
5.748714 13.55843
5.749714 13.63004
5.750714 13.701089999999999
5.751714 13.77157
5.752714 13.841470000000001
5.753714 13.91079
5.754714 13.979539999999998
5.755714 14.047709999999999
5.756714 14.115310000000001
5.757714 14.18236
5.758714 14.24884
5.759714 14.314760000000001
5.760714 14.380090000000001
5.761714 14.44483
5.762714 14.50898
5.763714 14.57253
5.764714 14.63549
5.765714 14.69788
5.766714 14.75968
5.767715 14.820910000000001
5.768714 14.881549999999999
5.769714 14.94159
5.770714 15.001030000000002
5.771714 15.05987
5.772714 15.118100000000002
5.773714 15.17574
5.774714 15.232780000000002
5.775714 15.289240000000001
5.776714 15.345120000000001
5.777714 15.40039
5.778714 15.455070000000001
5.779714 15.509129999999999
5.780715 15.56258
5.781714 15.6154
5.782714 15.66762
5.783714 15.719230000000001
5.784714 15.77024
5.785714 15.82066
5.786714 15.87048
5.787714 15.919690000000001
5.788714 15.968280000000002
5.789714 16.01626
5.790714 16.06361
5.791714 16.11034
5.792714 16.15647
5.793715 16.20198
5.794714 16.2469
5.795714 16.2912
5.796714 16.334889999999998
5.797714 16.37795
5.798714 16.42039
5.799714 16.46218
5.800714 16.50335
5.801714 16.5439
5.802714 16.58384
5.803714 16.62318
5.804714 16.66191
5.805714 16.700029999999998
5.806714 16.73753
5.807714 16.7744
5.808714 16.81063
5.809714 16.84624
5.810714 16.88122
5.811714 16.915589999999998
5.812714 16.94934
5.813715 16.98248
5.814714 17.015
5.815714 17.04689
5.816714 17.07815
5.817714 17.10877
5.818714 17.13876
5.819714 17.168120000000002
5.820714 17.19687
5.821714 17.224999999999998
5.822714 17.25254
5.823714 17.27946
5.824714 17.30576
5.825714 17.33143
5.826715 17.356469999999998
5.827714 17.38088
5.828714 17.40465
5.829714 17.42781
5.830714 17.45035
5.831714 17.472289999999997
5.832714 17.49361
5.833714 17.51431
5.834714 17.53439
5.835714 17.55384
5.836714 17.572660000000003
5.837714 17.59086
5.838714 17.60845
5.839714 17.62543
5.840714 17.64181
5.841714 17.65759
5.842714 17.67275
5.843714 17.6873
5.844714 17.70122
5.845714 17.71451
5.846714 17.72718
5.847714 17.739240000000002
5.848714 17.7507
5.849714 17.761560000000003
5.850714 17.771819999999998
5.851714 17.78148
5.852714 17.79052
5.853714 17.798949999999998
5.854714 17.80677
5.855714 17.81397
5.856714 17.82058
5.857714 17.82659
5.858714 17.83201
5.859715 17.836840000000002
5.860714 17.841070000000002
5.861714 17.84471
5.862714 17.847730000000002
5.863714 17.85015
5.864714 17.85197
5.865714 17.85318
5.866714 17.85381
5.867714 17.85387
5.868714 17.85334
5.869714 17.85223
5.870714 17.85053
5.871714 17.84824
5.872715 17.84536
5.873714 17.84189
5.874714 17.83783
5.875714 17.833199999999998
5.876714 17.82799
5.877714 17.82222
5.878714 17.81588
5.879714 17.80896
5.880714 17.80147
5.881714 17.793390000000002
5.882714 17.78474
5.883714 17.77551
5.884714 17.765719999999998
5.885714 17.755380000000002
5.886714 17.744480000000003
5.887714 17.73303
5.888714 17.721020000000003
5.889714 17.70844
5.890714 17.6953
5.891714 17.6816
5.892715 17.66734
5.893714 17.65254
5.894714 17.63719
5.895714 17.6213
5.896714 17.60486
5.897714 17.58789
5.898714 17.57037
5.899714 17.552300000000002
5.900714 17.53369
5.901714 17.51454
5.902714 17.494860000000003
5.903714 17.47466
5.904714 17.45393
5.905715 17.43267
5.906714 17.410890000000002
5.907714 17.38858
5.908714 17.36575
5.909714 17.342389999999998
5.910714 17.31851
5.911714 17.29412
5.912714 17.26923
5.913714 17.24383
5.914714 17.21792
5.915714 17.191509999999997
5.916714 17.16459
5.917714 17.137169999999998
5.918715 17.10925
5.919714 17.08083
5.920714 17.05191
5.921714 17.02251
5.922714 16.99261
5.923714 16.96223
5.924714 16.93137
5.925714 16.900009999999998
5.926714 16.86818
5.927714 16.83586
5.928714 16.80307
5.929714 16.76981
5.930714 16.73608
5.931714 16.70189
5.932714 16.66723
5.933714 16.63212
5.934714 16.59655
5.935714 16.56051
5.936714 16.52402
5.937714 16.487080000000002
5.938715 16.44969
5.939714 16.41186
5.940714 16.373579999999997
5.941714 16.334860000000003
5.942714 16.2957
5.943714 16.25609
5.944714 16.21604
5.945714 16.17556
5.946714 16.13465
5.947714 16.09332
5.948714 16.051560000000002
5.949714 16.00939
5.950714 15.96681
5.951715 15.92381
5.952714 15.88039
5.953714 15.836559999999999
5.954714 15.79233
5.955714 15.7477
5.956714 15.70267
5.957714 15.65726
5.958714 15.61145
5.959714 15.56525
5.960714 15.518650000000001
5.961714 15.471670000000001
5.962714 15.424299999999999
5.963714 15.37655
5.964714 15.32843
5.965714 15.27993
5.966714 15.231069999999999
5.967714 15.18184
5.968714 15.132249999999999
5.969714 15.08228
5.970714 15.03195
5.971714 14.98125
5.972714 14.9302
5.973714 14.8788
5.974714 14.82706
5.975714 14.77498
5.976714 14.722560000000001
5.977714 14.669799999999999
5.978714 14.61671
5.979714 14.563270000000001
5.980714 14.50951
5.981714 14.45542
5.982714 14.40102
5.983714 14.346300000000001
5.984715 14.29128
5.985714 14.23595
5.986714 14.180309999999999
5.987714 14.12435
5.988714 14.06808
5.989714 14.01151
5.990714 13.95462
5.991714 13.89745
5.992714 13.84
5.993714 13.782259999999999
5.994714 13.72425
5.995714 13.665949999999999
5.996714 13.60737
5.997715 13.54851
5.998714 13.489370000000001
5.999714 13.42996
6.000714 13.37029
6.001714 13.31036
6.002714 13.25019
6.003714 13.189770000000001
6.004714 13.1291
6.005714 13.06816
6.006714 13.00697
6.007714 12.945519999999998
6.008714 12.883820000000002
6.009714 12.82189
6.010714 12.75974
6.011714 12.69737
6.012714 12.634780000000001
6.013714 12.571969999999999
6.014714 12.50893
6.015714 12.44566
6.016714 12.38217
6.017715 12.31846
6.018714 12.25455
6.019714 12.19045
6.020714 12.126149999999999
6.021714 12.06167
6.022714 11.997
6.023714 11.93212
6.024714 11.867049999999999
6.025714 11.80178
6.026714 11.73632
6.027714 11.67069
6.028714 11.60489
6.029714 11.53895
6.030715 11.47285
6.031714 11.40658
6.032714 11.34015
6.033714 11.27355
6.034714 11.20678
6.035714 11.13985
6.036714 11.07277
6.037714 11.00555
6.038714 10.9382
6.039714 10.87073
6.040714 10.80313
6.041714 10.73538
6.042714 10.6675
6.043715 10.59947
6.044714 10.531310000000001
6.045714 10.46303
6.046714 10.394639999999999
6.047714 10.32616
6.048714 10.25759
6.049714 10.18891
6.050714 10.12013
6.051714 10.05123
6.052714 9.9822201
6.053714 9.9130988
6.054714 9.8438837
6.055714 9.7745903
6.056714 9.7052306
6.057714 9.6358076
6.058714 9.5663182
6.059714 9.496753700000001
6.060714 9.4271056
6.061714 9.357372699999999
6.062714 9.287561499999999
6.063715 9.217684700000001
6.064714 9.1477573
6.065714 9.077790400000001
6.066714 9.007788399999999
6.067714 8.9377478
6.068714 8.8676587
6.069714 8.7975122
6.070714 8.7273061
6.071714 8.657044899999999
6.072714 8.5867435
6.073714 8.5164182
6.074714 8.4460832
6.075714 8.3757445
6.076715 8.305399900000001
6.077714 8.2350403
6.078714 8.1646554
6.079714 8.0942407
6.080714 8.0237992
6.081714 7.9533413
6.082714 7.8828812
6.083714 7.812432900000001
6.084714 7.742004099999999
6.085714 7.6715938999999995
6.086714 7.6011941
6.087714 7.5307949999999995
6.088714 7.4603908
6.089714 7.3899828
6.090714 7.3195822999999995
6.091714 7.2492048
6.092714 7.1788669
6.093714 7.1085773
6.094714 7.0383377
6.095714 6.9681421
6.096714 6.8979792
6.097714 6.827840999999999
6.098714 6.7577264999999995
6.099714 6.687644099999999
6.100714 6.617607899999999
6.101714 6.5476343
6.102714 6.4777344
6.103714 6.407910599999999
6.104714 6.3381574999999994
6.105714 6.2684655000000005
6.106714 6.1988249
6.107714 6.1292347
6.108714 6.0597014
6.109715 5.9902381
6.110714 5.9208605
6.111714 5.8515798
6.112714 5.7823993
6.113714 5.7133134000000005
6.114714 5.6443121
6.115714 5.5753849
6.116714 5.5065273999999995
6.117714 5.4377452
6.118714 5.3690508
6.119714 5.3004615
6.120714 5.231991
6.121714 5.1636465
6.122715 5.0954249
6.123714 5.0273176
6.124714 4.9593139
6.125714 4.891409
6.126714 4.8236057
6.127714 4.755915
6.128714 4.6883512000000005
6.129714 4.6209279
6.130714 4.5536514
6.131714 4.4865191
6.132714 4.4195205
6.133714 4.352644499999999
6.134714 4.2858843
6.135714 4.2192411
6.136714 4.1527253
6.137714 4.0863529000000005
6.138714 4.0201388
6.139714 3.9540924
6.140714 3.888214
6.141714 3.8224964999999997
6.142715 3.7569302999999996
6.143714 3.6915074999999997
6.144714 3.6262281
6.145714 3.5611004
6.146714 3.4961376000000004
6.147714 3.4313541
6.148714 3.3667579000000005
6.149714 3.3023495
6.150714 3.2381214
6.151714 3.1740628
6.152714 3.1101646
6.153714 3.0464245
6.154714 2.9828490999999997
6.155715 2.9194513
6.156714 2.8562456
6.157714 2.7932433
6.158714 2.730448
6.159714 2.6678547
6.160714 2.6054543999999997
6.161714 2.5432386
6.162714 2.4812041
6.163714 2.4193557
6.164714 2.3577044
6.165714 2.2962634
6.166714 2.2350426999999997
6.167714 2.1740448
6.168715 2.1132652
6.169714 2.0526942
6.170714 1.9923221000000002
6.171714 1.9321445
6.172714 1.8721644
6.173714 1.8123919
6.174714 1.7528405
6.175714 1.6935216
6.176714 1.6344410999999999
6.177714 1.5755970000000001
6.178714 1.5169819
6.179714 1.4585868
6.180714 1.4004062
6.181714 1.3424414
6.182714 1.2847001
6.183714 1.2271935
6.184714 1.1699323
6.185714 1.1129214
6.186714 1.0561596
6.187714 0.9996398400000001
6.188715 0.94335377
6.189714 0.88729588
6.190714 0.83146691
6.191714 0.77587408
6.192714 0.72052875
6.193714 0.6654419899999999
6.194714 0.61062048
6.195714 0.55606393
6.196714 0.5017662
6.197714 0.44771843
6.198714 0.39391341
6.199714 0.34034902
6.200714 0.28702943
6.201715 0.23396362
6.202714 0.18116134
6.203714 0.12862939999999998
6.204714 0.076369068
6.205714 0.024376091
6.206714 -0.027356351999999997
6.207714 -0.07883418
6.208714 -0.13005881
6.209714 -0.18102571
6.210714 -0.23172563
6.211714 -0.28214841
6.212714 -0.33228705000000003
6.213714 -0.38214
6.214714 -0.43171154999999994
6.215714 -0.48100972000000003
6.216714 -0.53004199
6.217714 -0.57881209
6.218714 -0.62731812
6.219714 -0.67555336
6.220714 -0.72350879
6.221714 -0.771177
6.222714 -0.8185549599999999
6.223714 -0.8656450499999999
6.224714 -0.91245314
6.225714 -0.95898537
6.226714 -1.005245
6.227714 -1.0512308
6.228714 -1.0969372
6.229714 -1.1423569999999998
6.230714 -1.187484
6.231714 -1.2323157
6.232714 -1.2768544
6.233714 -1.3211054999999998
6.234715 -1.3650744
6.235714 -1.4087645
6.236714 -1.4521749000000002
6.237714 -1.4953001000000001
6.238714 -1.5381327
6.239714 -1.5806654
6.240714 -1.6228946000000002
6.241714 -1.6648204999999998
6.242714 -1.7064475
6.243714 -1.7477814
6.244714 -1.7888267
6.245714 -1.8295847
6.246714 -1.8700533
6.247715 -1.9102283000000002
6.248714 -1.9501053000000002
6.249714 -1.989682
6.250714 -2.0289589
6.251714 -2.0679392
6.252714 -2.1066267
6.253714 -2.1450242
6.254714 -2.1831313000000003
6.255714 -2.2209447
6.256714 -2.2584593
6.257714 -2.2956703
6.258714 -2.3325747
6.259714 -2.3691727
6.260714 -2.4054672999999998
6.261714 -2.4414629
6.262714 -2.4771636
6.263714 -2.5125718
6.264714 -2.5476869
6.265714 -2.5825066
6.266714 -2.6170278000000002
6.267715 -2.6512476
6.268714 -2.685165
6.269714 -2.7187809
6.270714 -2.752097
6.271714 -2.7851146
6.272714 -2.817834
6.273714 -2.8502537
6.274714 -2.8823715
6.275714 -2.9141852999999998
6.276714 -2.945694
6.277714 -2.9768985000000003
6.278714 -3.0078012000000003
6.279714 -3.0384056
6.280715 -3.0687146
6.281714 -3.0987298
6.282714 -3.1284514999999997
6.283714 -3.1578783
6.284714 -3.1870082
6.285714 -3.2158393
6.286714 -3.2443698
6.287714 -3.2725997
6.288714 -3.300529
6.289714 -3.3281583
6.290714 -3.3554878
6.291714 -3.382517
6.292714 -3.4092464000000002
6.293715 -3.4356758000000003
6.294714 -3.4618061
6.295714 -3.4876391
6.296714 -3.5131775
6.297714 -3.5384230000000003
6.298714 -3.5633776
6.299714 -3.588042
6.300714 -3.6124162
6.301714 -3.6364991
6.302714 -3.6602899
6.303714 -3.6837883000000002
6.304714 -3.7069939000000005
6.305714 -3.7299071
6.306714 -3.7525274
6.307714 -3.7748549
6.308714 -3.7968892999999997
6.309714 -3.8186303999999995
6.310714 -3.8400787999999997
6.311714 -3.8612355000000003
6.312714 -3.8821027
6.313715 -3.9026829999999997
6.314714 -3.922978
6.315714 -3.9429895999999998
6.316714 -3.9627172
6.317714 -3.9821601999999996
6.318714 -4.0013179
6.319714 -4.0201887
6.320714 -4.0387735000000005
6.321714 -4.0570732
6.322714 -4.0750902
6.323714 -4.0928263
6.324714 -4.1102827
6.325714 -4.1274596
6.326715 -4.1443564
6.327714 -4.1609731
6.328714 -4.1773092
6.329714 -4.1933659
6.330714 -4.209145899999999
6.331714 -4.2246517
6.332714 -4.2398851
6.333714 -4.254847
6.334714 -4.2695358
6.335714 -4.2839494
6.336714 -4.2980857
6.337714 -4.3119438
6.338714 -4.3255247
6.339714 -4.3388307
6.340714 -4.3518666
6.341714 -4.3646362000000005
6.342714 -4.3771427
6.343714 -4.3893866
6.344714 -4.4013675
6.345714 -4.4130843
6.346714 -4.424537
6.347714 -4.4357259
6.348714 -4.4466536
6.349714 -4.4573233
6.350714 -4.4677373
6.351714 -4.4778965
6.352714 -4.487799900000001
6.353714 -4.4974446
6.354714 -4.5068275
6.355714 -4.515947
6.356714 -4.5248035
6.357714 -4.5334004
6.358714 -4.5417421
6.359715 -4.5498334
6.360714 -4.5576774
6.361714 -4.5652755
6.362714 -4.5726269
6.363714 -4.5797296
6.364714 -4.5865819000000005
6.365714 -4.5931838
6.366714 -4.5995377
6.367714 -4.6056472
6.368714 -4.6115156
6.369714 -4.617146
6.370714 -4.6225395
6.371714 -4.627693799999999
6.372715 -4.6326071
6.373714 -4.6372779
6.374714 -4.6417061
6.375714 -4.6458948
6.376714 -4.649848899999999
6.377714 -4.6535727
6.378714 -4.6570707
6.379714 -4.6603434
6.380714 -4.6633895
6.381714 -4.6662061999999995
6.382714 -4.6687901
6.383714 -4.6711393
6.384714 -4.6732545
6.385714 -4.6751387
6.386714 -4.6767969
6.387714 -4.6782326
6.388714 -4.679448900000001
6.389714 -4.6804458
6.390714 -4.6812225
6.391714 -4.681778
6.392715 -4.6821125
6.393714 -4.6822283
6.394714 -4.68213
6.395714 -4.6818223
6.396714 -4.6813085999999995
6.397714 -4.6805907
6.398714 -4.6796679
6.399714 -4.678537
6.400714 -4.6771944
6.401714 -4.6756372
6.402714 -4.6738653999999995
6.403714 -4.6718813
6.404714 -4.669689
6.405715 -4.6672929000000005
6.406714 -4.664697100000001
6.407714 -4.6619035
6.408714 -4.6589129
6.409714 -4.655724
6.410714 -4.6523362
6.411714 -4.6487503
6.412714 -4.644968
6.413714 -4.6409931
6.414714 -4.636829
6.415714 -4.6324771
6.416714 -4.627937800000001
6.417714 -4.6232086
6.418715 -4.6182867000000005
6.419714 -4.6131704000000004
6.420714 -4.6078589
6.421714 -4.6023544
6.422714 -4.5966614
6.423714 -4.5907851
6.424714 -4.5847304
6.425714 -4.578501
6.426714 -4.5720983
6.427714 -4.5655224
6.428714 -4.5587718
6.429714 -4.5518454
6.430714 -4.5447428
6.431714 -4.5374658
6.432714 -4.5300163
6.433714 -4.5223959
6.434714 -4.5146048
6.435714 -4.5066427
6.436714 -4.4985082
6.437714 -4.4902004
6.438715 -4.481719399999999
6.439714 -4.4730674
6.440714 -4.4642478
6.441714 -4.455265
6.442714 -4.446123500000001
6.443714 -4.4368263
6.444714 -4.4273753
6.445714 -4.417770699999999
6.446714 -4.408012
6.447714 -4.3980977999999995
6.448714 -4.3880273
6.449714 -4.377799899999999
6.450714 -4.3674167
6.451715 -4.3568786
6.452714 -4.3461878
6.453714 -4.3353453
6.454714 -4.3243526999999995
6.455714 -4.3132108
6.456714 -4.3019202
6.457714 -4.2904827999999995
6.458714 -4.2789005
6.459714 -4.2671751
6.460714 -4.2553093
6.461714 -4.2433046
6.462714 -4.2311624
6.463714 -4.2188834
6.464714 -4.2064678
6.465714 -4.193914299999999
6.466714 -4.1812219
6.467714 -4.1683897
6.468714 -4.1554174999999995
6.469714 -4.1423071
6.470714 -4.1290604
6.471714 -4.1156802
6.472714 -4.1021701
6.473714 -4.0885322
6.474714 -4.0747687
6.475714 -4.0608805
6.476714 -4.046867
6.477714 -4.0327284
6.478714 -4.0184647
6.479714 -4.0040758
6.480714 -3.9895628000000003
6.481714 -3.9749261000000002
6.482714 -3.9601676
6.483714 -3.9452876999999997
6.484715 -3.9302863
6.485714 -3.9151631
6.486714 -3.8999181000000003
6.487714 -3.8845517000000003
6.488714 -3.8690649
6.489714 -3.8534611000000005
6.490714 -3.8377434000000004
6.491714 -3.8219161
6.492714 -3.8059819000000004
6.493714 -3.7899420000000004
6.494714 -3.7737958000000003
6.495714 -3.757542
6.496714 -3.7411775
6.497715 -3.7247013000000004
6.498714 -3.7081134000000002
6.499714 -3.6914159
6.500714 -3.6746118
6.501714 -3.6577046
6.502714 -3.6406956999999998
6.503714 -3.6235853999999996
6.504714 -3.6063731000000003
6.505714 -3.5890568
6.506714 -3.5716362000000004
6.507714 -3.5541121
6.508714 -3.5364874
6.509714 -3.5187657999999997
6.510714 -3.5009507
6.511714 -3.4830444000000003
6.512714 -3.465046
6.513714 -3.4469529999999997
6.514714 -3.4287617
6.515714 -3.4104697
6.516714 -3.3920765
6.517715 -3.3735842000000003
6.518714 -3.3549976000000004
6.519714 -3.3363223
6.520714 -3.3175621000000004
6.521714 -3.2987185
6.522714 -3.2797907
6.523714 -3.2607749
6.524714 -3.2416678999999995
6.525714 -3.2224674
6.526714 -3.2031747999999998
6.527714 -3.1837935999999996
6.528714 -3.1643283
6.529714 -3.144782
6.530715 -3.1251565
6.531714 -3.1054497
6.532714 -3.0856578
6.533714 -3.065777
6.534714 -3.0458051999999998
6.535714 -3.0257443
6.536714 -3.0055992
6.537714 -2.9853765
6.538714 -2.965082
6.539714 -2.9447183
6.540714 -2.9242843
6.541714 -2.9037755
6.542714 -2.8831868
6.543715 -2.8625146
6.544714 -2.8417584
6.545714 -2.8209217
6.546714 -2.80001
6.547714 -2.7790286
6.548714 -2.7579805
6.549714 -2.7368652
6.550714 -2.7156785
6.551714 -2.6944152999999997
6.552714 -2.6730714
6.553714 -2.6516466999999997
6.554714 -2.6301442
6.555714 -2.6085703
6.556714 -2.5869315
6.557714 -2.5652325
6.558714 -2.5434732
6.559714 -2.5216496
6.560714 -2.4997553
6.561714 -2.4777848000000002
6.562714 -2.4557363
6.563715 -2.4336122000000002
6.564714 -2.4114188000000003
6.565714 -2.389163
6.566714 -2.3668502
6.567714 -2.3444818
6.568714 -2.3220547000000002
6.569714 -2.2995627
6.570714 -2.2769999
6.571714 -2.2543633
6.572714 -2.2316543
6.573714 -2.2088785
6.574714 -2.1860426
6.575714 -2.1631526
6.576715 -2.1402106
6.577714 -2.1172139999999997
6.578714 -2.0941574000000003
6.579714 -2.0710343
6.580714 -2.0478408999999997
6.581714 -2.0245776
6.582714 -2.001249
6.583714 -1.9778628
6.584714 -1.9544255
6.585714 -1.9309405000000002
6.586714 -1.9074064000000002
6.587714 -1.8838171000000001
6.588714 -1.8601652
6.589714 -1.8364452
6.590714 -1.8126555
6.591714 -1.7888000000000002
6.592714 -1.7648860999999998
6.593714 -1.7409211
6.594714 -1.7169096
6.595714 -1.6928511
6.596714 -1.6687408000000001
6.597714 -1.6445719
6.598714 -1.6203387
6.599714 -1.5960392
6.600714 -1.5716765000000001
6.601714 -1.5472573
6.602714 -1.5227892
6.603714 -1.4982773
6.604714 -1.4737221
6.605714 -1.4491195000000001
6.606714 -1.4244623
6.607714 -1.3997438
6.608714 -1.3749609
6.609715 -1.3501151
6.610714 -1.3252122
6.611714 -1.3002595000000001
6.612714 -1.2752629
6.613714 -1.2502244
6.614714 -1.2251409
6.615714 -1.2000064
6.616714 -1.1748144
6.617714 -1.1495613
6.618714 -1.1242476
6.619714 -1.0988784999999999
6.620714 -1.0734609000000002
6.621714 -1.048001
6.622715 -1.0225015
6.623714 -0.99696005
6.624714 -0.97137084
6.625714 -0.94572697
6.626714 -0.9200236800000001
6.627714 -0.89426031
6.628714 -0.8684408899999999
6.629714 -0.84257182
6.630714 -0.81665916
6.631714 -0.79070628
6.632714 -0.76471218
6.633714 -0.73867231
6.634714 -0.71258028
6.635714 -0.68643144
6.636714 -0.66022463
6.637714 -0.63396315
6.638714 -0.60765329
6.639714 -0.5813017
6.640714 -0.5549124
6.641714 -0.52848537
6.642715 -0.5020164899999999
6.643714 -0.47549969
6.644714 -0.44892929
6.645714 -0.42230259
6.646714 -0.3956208
6.647714 -0.3688884
6.648714 -0.34211101
6.649714 -0.31529281000000003
6.650714 -0.28843489
6.651714 -0.26153498000000003
6.652714 -0.23458837999999999
6.653714 -0.20759038
6.654714 -0.18053874
6.655715 -0.15343469999999998
6.656714 -0.12628265
6.657714 -0.09908849600000001
6.658714 -0.07185773
6.659714 -0.044592694
6.660714 -0.017291991
6.661714 0.010048343
6.662714 0.037433201
6.663714 0.064866431
6.664714 0.09234919
6.665714 0.11987977
6.666714 0.14745423
6.667714 0.17506855000000002
6.668715 0.20272033
6.669714 0.2304096
6.670714 0.25813882
6.671714 0.28591198
6.672714 0.31373231
6.673714 0.34160102000000003
6.674714 0.36951671
6.675714 0.397476
6.676714 0.42547504
6.677714 0.45351083000000003
6.678714 0.48158267000000005
6.679714 0.50969222
6.680714 0.53784274
6.681714 0.5660375599999999
6.682714 0.59427847
6.683714 0.62256483
6.684714 0.65089394
6.685714 0.67926166
6.686714 0.70766443
6.687714 0.7361001300000001
6.688715 0.76456866
6.689714 0.79307146
6.690714 0.8216111
6.691714 0.85018985
6.692714 0.8788086500000001
6.693714 0.90746665
6.694714 0.9361620100000001
6.695714 0.96489266
6.696714 0.9936572100000001
6.697714 1.0224559
6.698714 1.0512904
6.699714 1.080163
6.700714 1.1090754
6.701715 1.138028
6.702714 1.1670198
6.703714 1.1960481
6.704714 1.2251098
6.705714 1.2542019999999998
6.706714 1.2833226
6.707714 1.3124708
6.708714 1.3416469
6.709714 1.370852
6.710714 1.4000877999999999
6.711714 1.4293556
6.712714 1.458656
6.713714 1.4879887
6.714714 1.5173528
6.715714 1.5467475
6.716714 1.576172
6.717714 1.6056258
6.718714 1.6351094
6.719714 1.6646235999999999
6.720714 1.6941694999999999
6.721714 1.7237471
6.722714 1.7533557000000002
6.723714 1.782993
6.724714 1.8126562
6.725714 1.8423425
6.726714 1.8720497999999999
6.727714 1.9017773000000002
6.728714 1.9315255999999998
6.729714 1.9612965999999998
6.730714 1.9910928
6.731714 2.0209156
6.732714 2.0507643
6.733714 2.0806367999999997
6.734715 2.1105295
6.735714 2.1404386
6.736714 2.170362
6.737714 2.2002991
6.738714 2.230252
6.739714 2.2602232
6.740714 2.2902155
6.741714 2.3202293999999997
6.742714 2.3502629
6.743714 2.3803123999999998
6.744714 2.4103737
6.745714 2.440444
6.746714 2.4705233
6.747715 2.500614
6.748714 2.5307201
6.749714 2.5608458
6.750714 2.5909925
6.751714 2.6211584
6.752714 2.6513381
6.753714 2.6815252000000003
6.754714 2.7117139
6.755714 2.7419016000000003
6.756714 2.7720897
6.757714 2.8022822
6.758714 2.8324839
6.759714 2.8626977
6.760714 2.8929228
6.761714 2.9231548
6.762714 2.9533871
6.763714 2.9836135
6.764714 3.0138312000000003
6.765714 3.0440416000000003
6.766714 3.0742496
6.767715 3.1044614000000004
6.768714 3.1346813
6.769714 3.1649087
6.770714 3.1951394
6.771714 3.2253644999999995
6.772714 3.2555758999999997
6.773714 3.2857686
6.774714 3.3159427
6.775714 3.3461031
6.776714 3.376257
6.777714 3.4064107000000003
6.778714 3.4365654
6.779714 3.4667182999999997
6.780715 3.4968615
6.781714 3.5269852999999998
6.782714 3.5570826
6.783714 3.5871521000000004
6.784714 3.6171973000000004
6.785714 3.6472249999999997
6.786714 3.6772422
6.787714 3.7072510000000003
6.788714 3.7372484999999998
6.789714 3.7672263
6.790714 3.7971738999999998
6.791714 3.8270839
6.792714 3.856954
6.793715 3.8867887
6.794714 3.9165966000000005
6.795714 3.9463863000000003
6.796714 3.9761636000000005
6.797714 4.0059268
6.798714 4.0356681
6.799714 4.0653747
6.800714 4.0950358
6.801714 4.1246459
6.802714 4.1542061
6.803714 4.1837230000000005
6.804714 4.2132054000000005
6.805714 4.2426586
6.806714 4.2720823999999995
6.807714 4.301469
6.808714 4.3308076
6.809714 4.3600876
6.810714 4.3893039
6.811714 4.4184588
6.812714 4.4475611
6.813715 4.4766217
6.814714 4.5056487999999995
6.815714 4.5346439
6.816714 4.5635995
6.817714 4.5925031999999995
6.818714 4.6213415
6.819714 4.6501048
6.820714 4.6787921
6.821714 4.7074091
6.822714 4.7359656999999995
6.823714 4.7644705
6.824714 4.7929265
6.825714 4.8213292
6.826715 4.849667500000001
6.827714 4.8779283
6.828714 4.906102300000001
6.829714 4.9341876
6.830714 4.962189899999999
6.831714 4.990119099999999
6.832714 5.0179849999999995
6.833714 5.045791
6.834714 5.0735325
6.835714 5.101198
6.836714 5.1287728999999995
6.837714 5.1562455
6.838714 5.1836114
6.839714 5.2108753
6.840714 5.2380476
6.841714 5.2651398
6.842714 5.2921588999999996
6.843714 5.3191043
6.844714 5.3459663
6.845714 5.3727318
6.846714 5.3993877
6.847714 5.4259278
6.848714 5.4523531
6.849714 5.4786719
6.850714 5.5048943
6.851714 5.5310268
6.852714 5.5570684
6.853714 5.5830099
6.854714 5.6088366
6.855714 5.6345347
6.856714 5.6600973
6.857714 5.6855246
6.858714 5.7108257
6.859715 5.7360128
6.860714 5.7610959
6.861714 5.7860773
6.862714 5.8109496
6.863714 5.8356993
6.864714 5.8603115
6.865714 5.8847762999999995
6.866714 5.909091200000001
6.867714 5.9332628
6.868714 5.9573013
6.869714 5.9812166
6.870714 6.0050121999999995
6.871714 6.0286827
6.872715 6.0522161
6.873714 6.0755979
6.874714 6.0988173
6.875714 6.1218715999999995
6.876714 6.1447658
6.877714 6.167510200000001
6.878714 6.1901148
6.879714 6.212583599999999
6.880714 6.2349118
6.881714 6.2570877
6.882714 6.279096000000001
6.883714 6.300923999999999
6.884714 6.3225657
6.885714 6.3440262999999995
6.886714 6.365315600000001
6.887714 6.3864455
6.888714 6.4074218
6.889714 6.4282447000000005
6.890714 6.4489052000000004
6.891714 6.469389100000001
6.892715 6.4896837
6.893714 6.5097824
6.894714 6.529684400000001
6.895714 6.5493971
6.896714 6.568930300000001
6.897714 6.5882898999999995
6.898714 6.6074744
6.899714 6.626475599999999
6.900714 6.6452786
6.901714 6.663870800000001
6.902714 6.6822439
6.903714 6.7003988
6.904714 6.7183442
6.905715 6.7360923
6.906714 6.7536525
6.907714 6.7710273
6.908714 6.788210599999999
6.909714 6.8051897
6.910714 6.8219505
6.911714 6.8384811
6.912714 6.854777800000001
6.913714 6.8708457
6.914714 6.8866923
6.915714 6.9023266
6.916714 6.9177508
6.917714 6.9329597000000005
6.918715 6.9479428
6.919714 6.962686799999999
6.920714 6.9771826
6.921714 6.991428099999999
6.922714 7.005428499999999
6.923714 7.019194199999999
6.924714 7.0327348999999995
6.925714 7.0460543
6.926714 7.0591479999999995
6.927714 7.072004699999999
6.928714 7.0846103
6.929714 7.096952900000001
6.930714 7.1090266
6.931714 7.1208335
6.932714 7.1323805
6.933714 7.1436763
6.934714 7.1547262
6.935714 7.1655288
6.936714 7.1760774
6.937714 7.1863599
6.938715 7.196366
6.939714 7.206092
6.940714 7.2155394
6.941714 7.2247148
6.942714 7.2336263999999995
6.943714 7.242278000000001
6.944714 7.250667399999999
6.945714 7.2587848
6.946714 7.266618299999999
6.947714 7.2741553
6.948714 7.2813906
6.949714 7.2883248
6.950714 7.294963999999999
6.951715 7.3013164
6.952714 7.307387899999999
6.953714 7.3131792
6.954714 7.3186845
6.955714 7.3238946
6.956714 7.3288001000000005
6.957714 7.333394899999999
6.958714 7.337677500000001
6.959714 7.3416516000000005
6.960714 7.3453233
6.961714 7.3486969
6.962714 7.351771
6.963714 7.354540399999999
6.964714 7.3569952999999995
6.965714 7.359125499999999
6.966714 7.3609255
6.967714 7.3623948
6.968714 7.3635377
6.969714 7.3643625
6.970714 7.364875799999999
6.971714 7.365078499999999
6.972714 7.364965199999999
6.973714 7.3645279
6.974714 7.363757499999999
6.975714 7.3626466
6.976714 7.3611937
6.977714 7.3594004
6.978714 7.357271
6.979714 7.354810100000001
6.980714 7.352017600000001
6.981714 7.348890600000001
6.982714 7.3454216
6.983714 7.341603200000001
6.984715 7.3374309
6.985714 7.3329031
6.986714 7.3280245
6.987714 7.3227987
6.988714 7.3172293999999996
6.989714 7.3113181
6.990714 7.3050611000000005
6.991714 7.298450900000001
6.992714 7.2914802000000005
6.993714 7.284141299999999
6.994714 7.2764322
6.995714 7.2683543
6.996714 7.259911300000001
6.997715 7.251108400000001
6.998714 7.2419472
6.999714 7.2324269
7.000714 7.2225414
7.001714 7.212286399999999
7.002714 7.2016567
7.003714 7.190650699999999
7.004714 7.1792707
7.005714 7.1675189
7.006714 7.1553998
7.007714 7.142913300000001
7.008714 7.1300559
7.009714 7.1168222000000005
7.010714 7.1032047
7.011714 7.089197599999999
7.012714 7.074800100000001
7.013714 7.060013
7.014714 7.0448398999999995
7.015714 7.029285300000001
7.016714 7.0133515
7.017715 6.9970369
7.018714 6.9803379
7.019714 6.9632493
7.020714 6.9457658
7.021714 6.9278859
7.022714 6.909610300000001
7.023714 6.8909414
7.024714 6.871880599999999
7.025714 6.8524286000000005
7.026714 6.8325832
7.027714 6.8123415000000005
7.028714 6.7916989
7.029714 6.770652500000001
7.030715 6.7492016
7.031714 6.727348299999999
7.032714 6.7050971
7.033714 6.6824518
7.034714 6.6594131
7.035714 6.6359796
7.036714 6.6121481
7.037714 6.5879136
7.038714 6.563271599999999
7.039714 6.5382197
7.040714 6.5127589
7.041714 6.4868912000000005
7.042714 6.460617500000001
7.043715 6.433939199999999
7.044714 6.4068548000000005
7.045714 6.3793615
7.046714 6.351456
7.047714 6.323137099999999
7.048714 6.294406199999999
7.049714 6.2652655
7.050714 6.2357191
7.051714 6.20577
7.052714 6.1754193
7.053714 6.1446648
7.054714 6.113502400000001
7.055714 6.0819272
7.056714 6.0499355
7.057714 6.0175274000000005
7.058714 5.9847042
7.059714 5.951469
7.060714 5.9178248
7.061714 5.8837727
7.062714 5.8493115
7.063715 5.8144383
7.064714 5.7791501
7.065714 5.7434458
7.066714 5.7073269
7.067714 5.670796
7.068714 5.6338575
7.069714 5.5965144
7.070714 5.5587664000000006
7.071714 5.5206113000000006
7.072714 5.4820440999999995
7.073714 5.4430610999999995
7.074714 5.4036606
7.075714 5.3638436
7.076715 5.3236142
7.077714 5.282977600000001
7.078714 5.2419379
7.079714 5.2004966999999995
7.080714 5.158653500000001
7.081714 5.1164057
7.082714 5.0737499999999995
7.083714 5.0306845000000004
7.084714 4.9872108
7.085714 4.9433313
7.086714 4.8990503
7.087714 4.8543707
7.088714 4.8092932
7.089714 4.7638148
7.090714 4.7179315
7.091714 4.6716396
7.092714 4.6249370999999995
7.093714 4.577826
7.094714 4.5303113999999995
7.095714 4.4824004
7.096714 4.4340987
7.097714 4.3854102
7.098714 4.3363344
7.099714 4.2868689
7.100714 4.2370096
7.101714 4.1867543
7.102714 4.1361026
7.103714 4.085058
7.104714 4.0336248
7.105714 3.9818070999999997
7.106714 3.9296065
7.107714 3.8770217000000002
7.108714 3.8240504
7.109715 3.7706897
7.110714 3.7169388999999997
7.111714 3.6628004
7.112714 3.6082808
7.113714 3.5533872
7.114714 3.4981265999999995
7.115714 3.442502
7.116714 3.3865131
7.117714 3.3301562
7.118714 3.2734264
7.119714 3.2163206
7.120714 3.1588387000000004
7.121714 3.1009835999999997
7.122715 3.0427609
7.123714 2.9841755
7.124714 2.9252315
7.125714 2.8659305
7.126714 2.8062714
7.127714 2.7462530999999997
7.128714 2.6858754
7.129714 2.6251415
7.130714 2.5640564
7.131714 2.5026277
7.132714 2.4408618
7.133714 2.3787621
7.134714 2.3163287
7.135714 2.2535577
7.136714 2.1904444
7.137714 2.1269852
7.138714 2.0631798999999997
7.139714 1.9990320999999998
7.140714 1.9345478999999999
7.141714 1.8697347
7.142715 1.804599
7.143714 1.7391441
7.144714 1.673371
7.145714 1.6072791
7.146714 1.5408681
7.147714 1.4741393999999999
7.148714 1.4070974
7.149714 1.3397481
7.150714 1.2720976
7.151714 1.2041504
7.152714 1.1359074
7.153714 1.0673667
7.154714 0.99852523
7.155715 0.9293802999999999
7.156714 0.85993232
7.157714 0.7901851999999999
7.158714 0.72014621
7.159714 0.6498235699999999
7.160714 0.57922513
7.161714 0.50835605
7.162714 0.43721804
7.163714 0.36581020999999997
7.164714 0.29413081
7.165714 0.22217932
7.166714 0.14995743
7.167714 0.077469571
7.168715 0.0047215417
7.169714 -0.068281573
7.170714 -0.14153662
7.171714 -0.21504266000000002
7.172714 -0.28880043
7.173714 -0.36281042
7.174714 -0.43707113
7.175714 -0.51157768
7.176714 -0.58632218
7.177714 -0.66129514
7.178714 -0.73648822
7.179714 -0.8118959099999999
7.180714 -0.88751605
7.181714 -0.96334964
7.182714 -1.039399
7.183714 -1.1156655
7.184714 -1.1921481
7.185714 -1.2688428999999999
7.186714 -1.3457442
7.187714 -1.4228456
7.188715 -1.5001419
7.189714 -1.5776297000000001
7.190714 -1.6553071999999998
7.191714 -1.7331731
7.192714 -1.8112248000000002
7.193714 -1.8894585
7.194714 -1.9678678
7.195714 -2.0464454
7.196714 -2.1251842
7.197714 -2.2040794
7.198714 -2.2831282
7.199714 -2.3623304000000003
7.200714 -2.4416877
7.201715 -2.5212003
7.202714 -2.6008667
7.203714 -2.6806824
7.204714 -2.7606409
7.205714 -2.8407346
7.206714 -2.9209565
7.207714 -3.0013008
7.208714 -3.0817636999999998
7.209714 -3.1623427000000004
7.210714 -3.2430351
7.211714 -3.3238377
7.212714 -3.4047468999999997
7.213714 -3.4857575
7.214714 -3.5668641
7.215714 -3.6480631999999997
7.216714 -3.7293515999999998
7.217714 -3.8107283
7.218714 -3.8921921999999998
7.219714 -3.9737417999999995
7.220714 -4.0553734
7.221714 -4.1370816999999995
7.222714 -4.21886
7.223714 -4.3007005000000005
7.224714 -4.3825962
7.225714 -4.4645403
7.226714 -4.5465283
7.227714 -4.6285562
7.228714 -4.7106214
7.229714 -4.7927216
7.230714 -4.8748538
7.231714 -4.9570147
7.232714 -5.0392009
7.233714 -5.1214084
7.234715 -5.2036338
7.235714 -5.2858736
7.236714 -5.3681243
7.237714 -5.450381
7.238714 -5.5326391
7.239714 -5.6148924000000004
7.240714 -5.6971341
7.241714 -5.779357999999999
7.242714 -5.8615584
7.243714 -5.9437297000000004
7.244714 -6.0258671999999995
7.245714 -6.1079677
7.246714 -6.1900284
7.247715 -6.272047
7.248714 -6.354021299999999
7.249714 -6.4359471
7.250714 -6.5178223
7.251714 -6.5996423
7.252714 -6.681403499999999
7.253714 -6.7631006
7.254714 -6.8447277
7.255714 -6.9262773
7.256714 -7.007743399999999
7.257714 -7.089118699999999
7.258714 -7.1703978
7.259714 -7.251574099999999
7.260714 -7.3326446
7.261714 -7.413604899999999
7.262714 -7.4944519000000005
7.263714 -7.5751819
7.264714 -7.6557927
7.265714 -7.736279799999999
7.266714 -7.8166395
7.267715 -7.896866600000001
7.268714 -7.9769582
7.269714 -8.0569111
7.270714 -8.1367202
7.271714 -8.2163811
7.272714 -8.2958877
7.273714 -8.3752327
7.274714 -8.4544078
7.275714 -8.5334055
7.276714 -8.6122207
7.277714 -8.6908504
7.278714 -8.769291599999999
7.279714 -8.8475436
7.280715 -8.9256026
7.281714 -9.003464899999999
7.282714 -9.0811253
7.283714 -9.1585763
7.284714 -9.2358112
7.285714 -9.3128256
7.286714 -9.3896158
7.287714 -9.4661787
7.288714 -9.5425107
7.289714 -9.618607899999999
7.290714 -9.694463
7.291714 -9.770069300000001
7.292714 -9.8454185
7.293715 -9.9205032
7.294714 -9.9953197
7.295714 -10.06986
7.296714 -10.14414
7.297714 -10.21814
7.298714 -10.29187
7.299714 -10.36533
7.300714 -10.43849
7.301714 -10.511370000000001
7.302714 -10.58394
7.303714 -10.656210000000002
7.304714 -10.72816
7.305714 -10.7998
7.306714 -10.871129999999999
7.307714 -10.94213
7.308714 -11.01282
7.309714 -11.08317
7.310714 -11.15318
7.311714 -11.22285
7.312714 -11.292159999999999
7.313715 -11.36112
7.314714 -11.429730000000001
7.315714 -11.49797
7.316714 -11.56587
7.317714 -11.6334
7.318714 -11.70057
7.319714 -11.76735
7.320714 -11.83375
7.321714 -11.899759999999999
7.322714 -11.96537
7.323714 -12.03058
7.324714 -12.09539
7.325714 -12.15979
7.326715 -12.2238
7.327714 -12.2874
7.328714 -12.35058
7.329714 -12.41333
7.330714 -12.47565
7.331714 -12.53753
7.332714 -12.598970000000001
7.333714 -12.659970000000001
7.334714 -12.72054
7.335714 -12.780669999999999
7.336714 -12.84035
7.337714 -12.89958
7.338714 -12.958339999999998
7.339714 -13.016620000000001
7.340714 -13.074430000000001
7.341714 -13.13176
7.342714 -13.18861
7.343714 -13.24498
7.344714 -13.300870000000002
7.345714 -13.356280000000002
7.346714 -13.41121
7.347714 -13.46563
7.348714 -13.51954
7.349714 -13.57295
7.350714 -13.62583
7.351714 -13.678199999999999
7.352714 -13.730049999999999
7.353714 -13.781389999999998
7.354714 -13.8322
7.355714 -13.88249
7.356714 -13.932240000000002
7.357714 -13.98145
7.358714 -14.030100000000001
7.359715 -14.078199999999999
7.360714 -14.12575
7.361714 -14.172740000000001
7.362714 -14.219190000000001
7.363714 -14.26508
7.364714 -14.310419999999999
7.365714 -14.35519
7.366714 -14.399400000000002
7.367714 -14.443010000000001
7.368714 -14.48604
7.369714 -14.52849
7.370714 -14.570340000000002
7.371714 -14.61161
7.372715 -14.65229
7.373714 -14.69238
7.374714 -14.73188
7.375714 -14.77076
7.376714 -14.80902
7.377714 -14.846670000000001
7.378714 -14.88369
7.379714 -14.9201
7.380714 -14.95589
7.381714 -14.99107
7.382714 -15.025640000000001
7.383714 -15.05957
7.384714 -15.092880000000001
7.385714 -15.12554
7.386714 -15.15754
7.387714 -15.1889
7.388714 -15.21962
7.389714 -15.249679999999998
7.390714 -15.279110000000001
7.391714 -15.307879999999999
7.392715 -15.33601
7.393714 -15.363470000000001
7.394714 -15.390270000000001
7.395714 -15.41639
7.396714 -15.441840000000001
7.397714 -15.46662
7.398714 -15.49074
7.399714 -15.51419
7.400714 -15.53697
7.401714 -15.55907
7.402714 -15.58049
7.403714 -15.60122
7.404714 -15.62124
7.405715 -15.64057
7.406714 -15.6592
7.407714 -15.67713
7.408714 -15.694379999999999
7.409714 -15.710930000000001
7.410714 -15.72679
7.411714 -15.74194
7.412714 -15.756390000000001
7.413714 -15.770120000000002
7.414714 -15.783140000000001
7.415714 -15.79544
7.416714 -15.80703
7.417714 -15.81791
7.418715 -15.82808
7.419714 -15.83754
7.420714 -15.84627
7.421714 -15.854280000000001
7.422714 -15.861559999999999
7.423714 -15.868099999999998
7.424714 -15.873899999999999
7.425714 -15.87897
7.426714 -15.883320000000001
7.427714 -15.88694
7.428714 -15.88984
7.429714 -15.89201
7.430714 -15.89344
7.431714 -15.89413
7.432714 -15.89406
7.433714 -15.89325
7.434714 -15.8917
7.435714 -15.8894
7.436714 -15.88637
7.437714 -15.8826
7.438715 -15.87809
7.439714 -15.872829999999999
7.440714 -15.866810000000001
7.441714 -15.86004
7.442714 -15.85252
7.443714 -15.844240000000001
7.444714 -15.83521
7.445714 -15.825439999999999
7.446714 -15.814919999999999
7.447714 -15.80366
7.448714 -15.791649999999999
7.449714 -15.77889
7.450714 -15.765360000000001
7.451715 -15.75106
7.452714 -15.736
7.453714 -15.72019
7.454714 -15.703619999999999
7.455714 -15.686300000000001
7.456714 -15.66823
7.457714 -15.6494
7.458714 -15.62982
7.459714 -15.60947
7.460714 -15.588360000000002
7.461714 -15.56649
7.462714 -15.543870000000002
7.463714 -15.52049
7.464714 -15.496360000000001
7.465714 -15.471470000000002
7.466714 -15.44584
7.467714 -15.419450000000001
7.468714 -15.3923
7.469714 -15.36439
7.470714 -15.335709999999999
7.471714 -15.30628
7.472714 -15.276100000000001
7.473714 -15.245159999999998
7.474714 -15.213479999999999
7.475714 -15.181059999999999
7.476714 -15.14789
7.477714 -15.113969999999998
7.478714 -15.079300000000002
7.479714 -15.043880000000001
7.480714 -15.007699999999998
7.481714 -14.97078
7.482714 -14.93311
7.483714 -14.8947
7.484715 -14.855550000000001
7.485714 -14.81566
7.486714 -14.775030000000001
7.487714 -14.73366
7.488714 -14.69154
7.489714 -14.64868
7.490714 -14.605080000000001
7.491714 -14.56075
7.492714 -14.5157
7.493714 -14.46992
7.494714 -14.423430000000002
7.495714 -14.3762
7.496714 -14.32825
7.497715 -14.27958
7.498714 -14.230170000000001
7.499714 -14.18004
7.500714 -14.12918
7.501714 -14.077609999999998
7.502714 -14.02533
7.503714 -13.972339999999999
7.504714 -13.918639999999998
7.505714 -13.86424
7.506714 -13.80913
7.507714 -13.753319999999999
7.508714 -13.69679
7.509714 -13.63957
7.510714 -13.58165
7.511714 -13.52304
7.512714 -13.46374
7.513714 -13.40376
7.514714 -13.3431
7.515714 -13.28175
7.516714 -13.219710000000001
7.517715 -13.156979999999999
7.518714 -13.09357
7.519714 -13.02949
7.520714 -12.964739999999999
7.521714 -12.89933
7.522714 -12.83326
7.523714 -12.766530000000001
7.524714 -12.699150000000001
7.525714 -12.631120000000001
7.526714 -12.56242
7.527714 -12.493070000000001
7.528714 -12.42307
7.529714 -12.352440000000001
7.530715 -12.28117
7.531714 -12.20928
7.532714 -12.136750000000001
7.533714 -12.063609999999999
7.534714 -11.98983
7.535714 -11.915420000000001
7.536714 -11.840390000000001
7.537714 -11.76474
7.538714 -11.68848
7.539714 -11.61162
7.540714 -11.53416
7.541714 -11.45611
7.542714 -11.377460000000001
7.543715 -11.29822
7.544714 -11.21837
7.545714 -11.13794
7.546714 -11.05691
7.547714 -10.97531
7.548714 -10.89315
7.549714 -10.81042
7.550714 -10.72714
7.551714 -10.64331
7.552714 -10.558919999999999
7.553714 -10.47398
7.554714 -10.388490000000001
7.555714 -10.30244
7.556714 -10.215860000000001
7.557714 -10.12875
7.558714 -10.04111
7.559714 -9.9529594
7.560714 -9.8642901
7.561714 -9.7751029
7.562714 -9.6853971
7.563715 -9.5951758
7.564714 -9.5044456
7.565714 -9.4132163
7.566714 -9.3214996
7.567714 -9.229306099999999
7.568714 -9.1366425
7.569714 -9.043511
7.570714 -8.9499108
7.571714 -8.8558406
7.572714 -8.7612994
7.573714 -8.6662918
7.574714 -8.5708253
7.575714 -8.474911
7.576715 -8.3785594
7.577714 -8.2817785
7.578714 -8.1845731
7.579714 -8.0869436
7.580714 -7.9888895
7.581714 -7.890412199999999
7.582714 -7.7915154
7.583714 -7.6922081
7.584714 -7.592503000000001
7.585714 -7.4924126
7.586714 -7.391946000000001
7.587714 -7.2911076
7.588714 -7.189896699999999
7.589714 -7.088311
7.590714 -6.986347599999999
7.591714 -6.8840079
7.592714 -6.7813002
7.593714 -6.6782363
7.594714 -6.5748312
7.595714 -6.4710966999999995
7.596714 -6.3670419
7.597714 -6.262669
7.598714 -6.1579783
7.599714 -6.0529687
7.600714 -5.947641699999999
7.601714 -5.842004
7.602714 -5.7360663999999995
7.603714 -5.6298416
7.604714 -5.5233408
7.605714 -5.416571
7.606714 -5.3095348
7.607714 -5.2022301
7.608714 -5.0946537
7.609715 -4.9868062
7.610714 -4.878693800000001
7.611714 -4.7703285
7.612714 -4.6617262
7.613714 -4.552903
7.614714 -4.4438701
7.615714 -4.3346338
7.616714 -4.2251941
7.617714 -4.1155491
7.618714 -4.005697
7.619714 -3.8956415
7.620714 -3.7853915000000002
7.621714 -3.6749598000000003
7.622715 -3.5643596
7.623714 -3.4536019000000002
7.624714 -3.3426918
7.625714 -3.2316297
7.626714 -3.1204131999999998
7.627714 -3.0090421
7.628714 -2.8975207
7.629714 -2.7858593000000003
7.630714 -2.6740728
7.631714 -2.5621779
7.632714 -2.4501884
7.633714 -2.3381121
7.634714 -2.2259504999999997
7.635714 -2.1137007999999997
7.636714 -2.0013599
7.637714 -1.8889280000000002
7.638714 -1.7764116
7.639714 -1.6638226999999999
7.640714 -1.5511763
7.641714 -1.4384865
7.642715 -1.3257625
7.643714 -1.2130079
7.644714 -1.1002219
7.645714 -0.9874029100000001
7.646714 -0.87455222
7.647714 -0.76167728
7.648714 -0.64879106
7.649714 -0.53590927
7.650714 -0.42304671000000005
7.651714 -0.31021349000000004
7.652714 -0.19741317
7.653714 -0.084644271
7.654714 0.028096476999999998
7.655715 0.14080966
7.656714 0.2534902
7.657714 0.36612660999999996
7.658714 0.47870305999999996
7.659714 0.59120352
7.660714 0.70361583
7.661714 0.8159336600000001
7.662714 0.92815645
7.663714 1.0402862000000002
7.664714 1.1523238
7.665714 1.2642654
7.666714 1.3761013
7.667714 1.4878178
7.668715 1.5994004999999998
7.669714 1.7108379
7.670714 1.822124
7.671714 1.9332585999999998
7.672714 2.0442434
7.673714 2.1550795000000003
7.674714 2.2657631
7.675714 2.3762843
7.676714 2.4866283
7.677714 2.5967781999999997
7.678714 2.7067201
7.679714 2.8164453999999997
7.680714 2.925952
7.681714 3.0352417
7.682714 3.1443174999999997
7.683714 3.2531783
7.684714 3.3618178
7.685714 3.4702245
7.686714 3.5783842000000003
7.687714 3.6862839000000003
7.688715 3.7939149999999997
7.689714 3.9012745
7.690714 4.0083636
7.691714 4.1151825
7.692714 4.2217288
7.693714 4.3279946
7.694714 4.4339668
7.695714 4.5396298
7.696714 4.6449702
7.697714 4.7499791
7.698714 4.854653
7.699714 4.9589936
7.700714 5.0630033
7.701715 5.166683
7.702714 5.2700274
7.703714 5.3730272
7.704714 5.4756694
7.705714 5.5779404999999995
7.706714 5.6798309
7.707714 5.7813343
7.708714 5.8824494
7.709714 5.9831765
7.710714 6.0835131
7.711714 6.1834544
7.712714 6.282990400000001
7.713714 6.3821085
7.714714 6.4807966
7.715714 6.579046
7.716714 6.6768526999999995
7.717714 6.774216900000001
7.718714 6.8711400000000005
7.719714 6.967622800000001
7.720714 7.0636623
7.721714 7.159250999999999
7.722714 7.2543763
7.723714 7.349025500000001
7.724714 7.443187399999999
7.725714 7.5368546
7.726714 7.6300234
7.727714 7.7226937
7.728714 7.8148648000000005
7.729714 7.9065330000000005
7.730714 7.9976909
7.731714 8.0883287
7.732714 8.1784368
7.733714 8.2680061
7.734715 8.357033099999999
7.735714 8.4455162
7.736714 8.5334562
7.737714 8.620853
7.738714 8.7077044
7.739714 8.7940045
7.740714 8.879742799999999
7.741714 8.9649081
7.742714 9.0494901
7.743714 9.1334812
7.744714 9.2168778
7.745714 9.2996798
7.746714 9.381887299999999
7.747715 9.463498
7.748714 9.5445082
7.749714 9.6249096
7.750714 9.7046934
7.751714 9.7838514
7.752714 9.8623767
7.753714 9.9402681
7.754714 10.017520000000001
7.755714 10.09414
7.756714 10.17013
7.757714 10.245460000000001
7.758714 10.32014
7.759714 10.394169999999999
7.760714 10.46752
7.761714 10.54019
7.762714 10.61218
7.763714 10.6835
7.764714 10.75413
7.765714 10.82409
7.766714 10.893369999999999
7.767715 10.96196
7.768714 11.02985
7.769714 11.09704
7.770714 11.163530000000002
7.771714 11.2293
7.772714 11.294369999999999
7.773714 11.35872
7.774714 11.42235
7.775714 11.48527
7.776714 11.54745
7.777714 11.6089
7.778714 11.66961
7.779714 11.72957
7.780715 11.788780000000001
7.781714 11.847249999999999
7.782714 11.90496
7.783714 11.96193
7.784714 12.01815
7.785714 12.07362
7.786714 12.128319999999999
7.787714 12.18226
7.788714 12.23543
7.789714 12.28782
7.790714 12.33944
7.791714 12.390279999999999
7.792714 12.44035
7.793715 12.48963
7.794714 12.53814
7.795714 12.58585
7.796714 12.632760000000001
7.797714 12.678880000000001
7.798714 12.7242
7.799714 12.76872
7.800714 12.81244
7.801714 12.85536
7.802714 12.89748
7.803714 12.938790000000001
7.804714 12.979289999999999
7.805714 13.01897
7.806714 13.057830000000001
7.807714 13.09586
7.808714 13.13308
7.809714 13.16947
7.810714 13.20504
7.811714 13.239780000000001
7.812714 13.2737
7.813715 13.306780000000002
7.814714 13.339039999999999
7.815714 13.370460000000001
7.816714 13.40105
7.817714 13.430800000000001
7.818714 13.45973
7.819714 13.487820000000001
7.820714 13.515070000000001
7.821714 13.54148
7.822714 13.56705
7.823714 13.59177
7.824714 13.615630000000001
7.825714 13.63865
7.826715 13.660820000000001
7.827714 13.68214
7.828714 13.702610000000002
7.829714 13.72224
7.830714 13.741010000000001
7.831714 13.75892
7.832714 13.775979999999999
7.833714 13.792180000000002
7.834714 13.807530000000002
7.835714 13.82203
7.836714 13.83568
7.837714 13.848479999999999
7.838714 13.860430000000001
7.839714 13.87152
7.840714 13.88175
7.841714 13.891110000000001
7.842714 13.899619999999999
7.843714 13.907269999999999
7.844714 13.914060000000001
7.845714 13.919999999999998
7.846714 13.92509
7.847714 13.92933
7.848714 13.9327
7.849714 13.935210000000001
7.850714 13.936860000000001
7.851714 13.937640000000002
7.852714 13.93757
7.853714 13.93665
7.854714 13.93488
7.855714 13.93226
7.856714 13.92878
7.857714 13.92446
7.858714 13.919270000000001
7.859715 13.913239999999998
7.860714 13.90635
7.861714 13.89861
7.862714 13.890030000000001
7.863714 13.880609999999999
7.864714 13.870360000000002
7.865714 13.859270000000002
7.866714 13.84733
7.867714 13.83455
7.868714 13.82091
7.869714 13.80643
7.870714 13.7911
7.871714 13.774939999999999
7.872715 13.757959999999999
7.873714 13.74014
7.874714 13.7215
7.875714 13.702039999999998
7.876714 13.681740000000001
7.877714 13.6606
7.878714 13.638639999999999
7.879714 13.615849999999998
7.880714 13.59225
7.881714 13.56785
7.882714 13.542629999999999
7.883714 13.5166
7.884714 13.48977
7.885714 13.46211
7.886714 13.433639999999999
7.887714 13.40435
7.888714 13.374249999999998
7.889714 13.343350000000001
7.890714 13.311670000000001
7.891714 13.2792
7.892715 13.24595
7.893714 13.21191
7.894714 13.17708
7.895714 13.141449999999999
7.896714 13.10504
7.897714 13.06785
7.898714 13.029879999999999
7.899714 12.991150000000001
7.900714 12.951670000000002
7.901714 12.911420000000001
7.902714 12.87042
7.903714 12.82865
7.904714 12.78611
7.905715 12.7428
7.906714 12.69875
7.907714 12.65395
7.908714 12.60842
7.909714 12.56217
7.910714 12.51519
7.911714 12.46749
7.912714 12.41905
7.913714 12.36988
7.914714 12.31997
7.915714 12.26933
7.916714 12.217989999999999
7.917714 12.16594
7.918715 12.1132
7.919714 12.05976
7.920714 12.00564
7.921714 11.95081
7.922714 11.89529
7.923714 11.83907
7.924714 11.78217
7.925714 11.72461
7.926714 11.66638
7.927714 11.6075
7.928714 11.547970000000001
7.929714 11.48778
7.930714 11.42693
7.931714 11.36542
7.932714 11.30325
7.933714 11.24043
7.934714 11.17697
7.935714 11.11288
7.936714 11.04817
7.937714 10.98286
7.938715 10.916929999999999
7.939714 10.85039
7.940714 10.783230000000001
7.941714 10.71547
7.942714 10.64711
7.943714 10.57816
7.944714 10.50864
7.945714 10.438550000000001
7.946714 10.367899999999999
7.947714 10.29668
7.948714 10.2249
7.949714 10.15254
7.950714 10.07961
7.951715 10.00611
7.952714 9.932071
7.953714 9.8574921
7.954714 9.782390300000001
7.955714 9.7067729
7.956714 9.630641299999999
7.957714 9.5539927
7.958714 9.4768256
7.959714 9.3991421
7.960714 9.3209505
7.961714 9.2422634
7.962714 9.1630951
7.963714 9.0834565
7.964714 9.0033531
7.965714 8.9227863
7.966714 8.841753800000001
7.967714 8.7602526
7.968714 8.6782843
7.969714 8.5958578
7.970714 8.5129865
7.971714 8.429684499999999
7.972714 8.3459646
7.973714 8.261833300000001
7.974714 8.1772931
7.975714 8.0923416
7.976714 8.006975800000001
7.977714 7.9211973
7.978714 7.8350119
7.979714 7.748431
7.980714 7.661469299999999
7.981714 7.5741395
7.982714 7.486451399999999
7.983714 7.3984094
7.984715 7.3100127
7.985714 7.2212622
7.986714 7.1321592
7.987714 7.042712
7.988714 6.9529325
7.989714 6.8628341
7.990714 6.7724302
7.991714 6.6817299
7.992714 6.5907344000000005
7.993714 6.4994425
7.994714 6.4078501999999995
7.995714 6.315958500000001
7.996714 6.2237736
7.997715 6.1313059
7.998714 6.03857
7.999714 5.9455801
8.000714 5.8523464999999995
8.001715 5.7588749
8.002714 5.6651667
8.003715 5.5712231
8.004714 5.4770465999999995
8.005714 5.3826436
8.006714 5.288024999999999
8.007714 5.1932033
8.008715 5.0981905
8.009714 5.0029948
8.010715 4.9076192
8.011714 4.8120636
8.012714 4.7163267
8.013714 4.6204094
8.014714 4.5243178
8.015715 4.4280626
8.016714 4.3316577
8.017715 4.2351179000000005
8.018714 4.1384544000000005
8.019714 4.0416736
8.020715 3.9447777000000004
8.021714 3.8477669999999997
8.022715 3.7506435
8.023714 3.6534123000000003
8.024714 3.5560831
8.025714 3.4586679
8.026714 3.3611789000000005
8.027715 3.2636259
8.028714 3.1660140000000006
8.029715 3.0683445
8.030714 2.9706169
8.031714 2.8728327
8.032714 2.7749974
8.033714 2.6771216
8.034715 2.5792187
8.035714 2.4813022
8.036715 2.3833826
8.037714 2.2854662
8.038714 2.1875546999999997
8.039714 2.0896481000000002
8.040714 1.9917475
8.041715 1.8938571000000002
8.042714 1.7959863
8.043715 1.6981468999999998
8.044714 1.6003519000000002
8.045714 1.5026118
8.046714 1.4049331
8.047714 1.3073192
8.048715 1.2097715
8.049714 1.1122925000000001
8.050714 1.0148874
8.051714 0.91756545
8.052714 0.8203386300000001
8.053715 0.7232188700000001
8.054714 0.62621548
8.055715 0.52933358
8.056714 0.43257442
8.057714 0.33593751
8.058714 0.23942348000000002
8.059714 0.14303662
8.060715 0.046785537
8.061714 -0.049317797000000003
8.062715 -0.14526043
8.063714 -0.24103161
8.064714 -0.33662419
8.065714 -0.43203458
8.066714 -0.52726143
8.067715 -0.62230257
8.068714 -0.7171530700000001
8.069715 -0.8118044600000001
8.070714 -0.9062459700000001
8.071714 -1.0004667
8.072714 -1.0944578999999999
8.073714 -1.1882149
8.074715 -1.2817362
8.075714 -1.3750223000000001
8.076715 -1.468072
8.077714 -1.5608808
8.078714 -1.6534399000000002
8.079714 -1.7457371999999998
8.080714 -1.8377598
8.081715 -1.9294974999999999
8.082714 -2.0209439
8.083714 -2.1120964
8.084714 -2.2029545
8.085714 -2.2935174
8.086715 -2.3837816000000003
8.087714 -2.4737397000000003
8.088715 -2.5633816
8.089714 -2.6526965
8.090714 -2.7416764
8.091714 -2.8303159
8.092714 -2.9186133
8.093715 -3.0065686
8.094714 -3.0941799
8.095715 -3.181443
8.096714 -3.2683487999999996
8.097714 -3.3548858
8.098714 -3.4410413
8.099714 -3.5268056999999997
8.100715 -3.6121741
8.101714 -3.6971454
8.102715 -3.7817203
8.103714 -3.8658995000000003
8.104714 -3.9496809
8.105714 -4.0330581
8.106714 -4.1160215
8.107715 -4.1985605
8.108714 -4.2806666
8.109715 -4.362333899999999
8.110714 -4.4435609000000005
8.111714 -4.5243472
8.112714 -4.604692
8.113714 -4.6845917
8.114715 -4.7640391
8.115714 -4.8430234
8.116714 -4.9215335
8.117714 -4.999560499999999
8.118714 -5.0771002
8.119715 -5.154153
8.120714 -5.2307215
8.121715 -5.3068079
8.122714 -5.3824112
8.123714 -5.4575252999999995
8.124714 -5.532141
8.125714 -5.6062475
8.126715 -5.6798343000000004
8.127714 -5.7528954
8.128715 -5.8254283
8.129714 -5.897433700000001
8.130714 -5.9689112
8.131714 -6.039859
8.132714 -6.110271099999999
8.133715 -6.1801378
8.134714 -6.2494487
8.135715 -6.318195899999999
8.136714 -6.3863747
8.137714 -6.4539865
8.138714 -6.521036500000001
8.139714 -6.587528400000001
8.140715 -6.653463799999999
8.141714 -6.7188382
8.142715 -6.7836426
8.143714 -6.8478658999999995
8.144714 -6.9114976
8.145715 -6.9745317
8.146714 -7.0369668
8.147715 -7.0988044
8.148714 -7.160046
8.149714 -7.2206922
8.150714 -7.2807379
8.151714 -7.3401749
8.152715 -7.398992
8.153714 -7.4571796
8.154715 -7.5147331
8.155714 -7.571652500000001
8.156714 -7.6279432
8.157714 -7.6836109
8.158714 -7.738658
8.159715 -7.7930816
8.160714 -7.8468732999999995
8.161715 -7.9000235000000005
8.162714 -7.9525232
8.163714 -8.004366599999999
8.164714 -8.0555521
8.165714 -8.1060827
8.166715 -8.1559636
8.167714 -8.2051978
8.168715 -8.2537837
8.169714 -8.3017148
8.170714 -8.3489813
8.171714 -8.395573500000001
8.172714 -8.4414847
8.173715 -8.486715
8.174714 -8.5312665
8.175714 -8.5751459
8.176714 -8.6183563
8.177714 -8.6608984
8.178715 -8.702765399999999
8.179714 -8.7439492
8.180715 -8.7844402
8.181714 -8.824232199999999
8.182714 -8.8633247
8.183714 -8.9017205
8.184714 -8.9394271
8.185715 -8.9764506
8.186714 -9.012793
8.187715 -9.0484507
8.188714 -9.0834148
8.189714 -9.1176771
8.190714 -9.1512308
8.191714 -9.1840737
8.192715 -9.2162088
8.193714 -9.2476413
8.194715 -9.2783757
8.195714 -9.3084134
8.196714 -9.337751599999999
8.197714 -9.3663819
8.198714 -9.3942963
8.199715 -9.4214886
8.200714 -9.447957599999999
8.201715 -9.473706
8.202714 -9.49874
8.203714 -9.5230684
8.204714 -9.5466942
8.205714 -9.569618100000001
8.206715 -9.591835699999999
8.207714 -9.6133396
8.208714 -9.6341237
8.209714 -9.6541844
8.210714 -9.6735239
8.211715 -9.6921481
8.212714 -9.7100638
8.213715 -9.7272754
8.214714 -9.743782099999999
8.215714 -9.759578900000001
8.216714 -9.7746588
8.217714 -9.7890139
8.218715 -9.8026417
8.219714 -9.8155439
8.220715 -9.8277263
8.221714 -9.8391972
8.222714 -9.849962600000001
8.223714 -9.860024600000001
8.224714 -9.8693803
8.225715 -9.8780245
8.226714 -9.8859504
8.227715 -9.893155100000001
8.228714 -9.8996401
8.229714 -9.9054106
8.230714 -9.9104747
8.231714 -9.91484
8.232715 -9.9185087
8.233714 -9.92148
8.234715 -9.923748699999999
8.235714 -9.9253103
8.236714 -9.9261612
8.237714 -9.926302
8.238714 -9.925738
8.239715 -9.9244758
8.240714 -9.9225231
8.241714 -9.919881799999999
8.242714 -9.9165522
8.243714 -9.912531099999999
8.244715 -9.9078126
8.245714 -9.902394600000001
8.246715 -9.8962776
8.247714 -9.8894656
8.248714 -9.8819658
8.249714 -9.8737858
8.250714 -9.8649323
8.251715 -9.8554067
8.252714 -9.8452091
8.253715 -9.834336500000001
8.254714 -9.8227866
8.255714 -9.8105595
8.256714 -9.797658
8.257714 -9.7840883
8.258715 -9.7698577
8.259714 -9.7549707
8.260715 -9.7394295
8.261714 -9.723232699999999
8.262714 -9.706378
8.263714 -9.688862400000001
8.264714 -9.6706852
8.265715 -9.6518494
8.266714 -9.6323609
8.267715 -9.6122287
8.268714 -9.591459500000001
8.269714 -9.5700584
8.270715 -9.5480286
8.271714 -9.5253699
8.272715 -9.502081599999999
8.273714 -9.478163
8.274714 -9.453617
8.275714 -9.428449
8.276714 -9.402664
8.277715 -9.3762673
8.278714 -9.349262699999999
8.279715 -9.3216516
8.280714 -9.293434000000001
8.281714 -9.2646085
8.282714 -9.2351742
8.283714 -9.2051342
8.284715 -9.174493
8.285714 -9.1432586
8.286715 -9.1114394
8.287714 -9.079042099999999
8.288714 -9.046072500000001
8.289714 -9.012533000000001
8.290714 -8.9784257
8.291715 -8.9437515
8.292714 -8.9085124
8.293715 -8.8727117
8.294714 -8.8363528
8.295714 -8.7994419
8.296714 -8.7619826
8.297714 -8.7239802
8.298715 -8.6854354
8.299714 -8.6463496
8.300714 -8.6067237
8.301714 -8.5665591
8.302714 -8.5258588
8.303715 -8.4846295
8.304714 -8.442878700000001
8.305715 -8.4006146
8.306714 -8.357843800000001
8.307714 -8.3145715
8.308714 -8.2708023
8.309714 -8.2265377
8.310715 -8.181780600000002
8.311714 -8.1365332
8.312715 -8.0908
8.313714 -8.0445848
8.314714 -7.997892800000001
8.315714 -7.950729099999999
8.316714 -7.9030983
8.317715 -7.8550041
8.318714 -7.806450099999999
8.319715 -7.7574402000000005
8.320714 -7.707976499999999
8.321714 -7.6580629
8.322714 -7.607704399999999
8.323714 -7.556908599999999
8.324715 -7.5056821
8.325714 -7.4540325
8.326715 -7.4019656000000005
8.327714 -7.3494836999999995
8.328714 -7.296589000000001
8.329714 -7.2432831
8.330714 -7.189568100000001
8.331715 -7.1354479
8.332714 -7.0809275000000005
8.333714 -7.026013000000001
8.334714 -6.9707118
8.335714 -6.9150314
8.336715 -6.8589784
8.337714 -6.8025582
8.338715 -6.7457743
8.339714 -6.688629799999999
8.340714 -6.6311285
8.341714 -6.5732747
8.342714 -6.5150738
8.343715 -6.456533100000001
8.344714 -6.397660800000001
8.345715 -6.3384615
8.346714 -6.2789402999999995
8.347714 -6.2190983
8.348714 -6.1589364
8.349714 -6.098456700000001
8.350715 -6.0376629
8.351714 -5.9765611000000005
8.352715 -5.9151601
8.353714 -5.8534704
8.354714 -5.791502400000001
8.355714 -5.729264
8.356714 -5.6667592
8.357715 -5.60399
8.358714 -5.5409566
8.359715 -5.4776605
8.360714 -5.4141048
8.361714 -5.3502958000000005
8.362714 -5.2862409999999995
8.363714 -5.2219484
8.364715 -5.1574253
8.365714 -5.0926756
8.366714 -5.0277009999999995
8.367714 -4.9625024
8.368714 -4.8970819
8.369715 -4.8314445
8.370714 -4.7655992000000005
8.371715 -4.6995575999999994
8.372714 -4.6333324000000005
8.373714 -4.566934
8.374714 -4.5003682000000005
8.375714 -4.4336375
8.376715 -4.3667402
8.377714 -4.2996746
8.378715 -4.2324401
8.379714 -4.1650414
8.380714 -4.0974867
8.381714 -4.029786199999999
8.382714 -3.9619502
8.383715 -3.893986
8.384714 -3.8258977
8.385715 -3.7576858
8.386714 -3.6893509
8.387714 -3.6208954
8.388714 -3.5523262
8.389714 -3.4836534
8.390715 -3.4148894
8.391714 -3.3460457
8.392715 -3.2771296999999997
8.393714 -3.2081444
8.394714 -3.1390883
8.395715 -3.0699575
8.396714 -3.0007501999999997
8.397715 -2.9314689
8.398714 -2.8621214999999998
8.399714 -2.7927203
8.400714 -2.7232784999999997
8.401714 -2.6538072
8.402715 -2.584313
8.403714 -2.514798
8.404715 -2.445261
8.405714 -2.3757015999999997
8.406714 -2.3061225000000003
8.407714 -2.2365304
8.408714 -2.1669356
8.409715 -2.0973493999999997
8.410714 -2.0277806999999997
8.411715 -1.958234
8.412714 -1.8887093000000001
8.413714 -1.8192032
8.414714 -1.7497132
8.415714 -1.6802405999999999
8.416715 -1.6107928
8.417714 -1.5413822000000001
8.418715 -1.4720237
8.419714 -1.4027309
8.420714 -1.3335124
8.421714 -1.2643708
8.422714 -1.195304
8.423715 -1.1263082
8.424714 -1.0573816999999999
8.425714 -0.9885272900000001
8.426714 -0.9197523799999999
8.427714 -0.8510676199999999
8.428715 -0.7824835400000001
8.429714 -0.71400753
8.430715 -0.64564245
8.431714 -0.57738717
8.432714 -0.50923973
8.433714 -0.44120043000000003
8.434714 -0.37327462
8.435715 -0.30547301
8.436714 -0.23780988999999997
8.437715 -0.17029939
8.438714 -0.10295205999999998
8.439714 -0.035772208
8.440714 0.031241908
8.441714 0.098095613
8.442715 0.16479383
8.443714 0.23133752
8.444715 0.29772208
8.445714 0.36393816
8.446714 0.42997459
8.447714 0.49582147
8.448714 0.56147282
8.449715 0.62692752
8.450714 0.69218758
8.451715 0.75725471
8.452714 0.8221274199999999
8.453714 0.88679893
8.454714 0.9512579099999999
8.455714 1.0154916
8.456715 1.0794889
8.457714 1.1432434999999999
8.458714 1.206755
8.459714 1.2700269
8.460714 1.3330646
8.461715 1.3958707000000001
8.462714 1.4584423
8.463715 1.5207714
8.464714 1.5828462
8.465714 1.6446549000000001
8.466714 1.7061891
8.467714 1.7674454
8.468715 1.8284254
8.469714 1.8891333
8.470715 1.9495716
8.471714 2.0097394
8.472714 2.0696303
8.473714 2.1292344
8.474714 2.1885414
8.475715 2.2475433
8.476714 2.3062371
8.477715 2.3646243
8.478714 2.4227086
8.479714 2.4804927
8.480714 2.5379750999999997
8.481714 2.5951488
8.482715 2.6520032
8.483714 2.708526
8.484715 2.7647072
8.485714 2.8205423
8.486714 2.8760318
8.487714 2.9311799
8.488714 2.9859917
8.489715 3.04047
8.490714 3.0946132
8.491714 3.1484153
8.492714 3.2018676000000004
8.493714 3.2549623
8.494715 3.3076942
8.495714 3.3600613
8.496715 3.4120657
8.497714 3.463709
8.498714 3.5149917000000004
8.499714 3.5659105
8.500714 3.6164578
8.501715 3.6666241000000004
8.502714 3.7163999000000003
8.503715 3.7657794
8.504714 3.814761
8.505714 3.8633473
8.506714 3.911544
8.507714 3.9593555
8.508715 4.0067832999999995
8.509714 4.0538240000000005
8.510715 4.1004714
8.511714 4.1467175
8.512714 4.1925557
8.513714 4.2379823
8.514714 4.2829964
8.515715 4.3276004
8.516714 4.3717969000000005
8.517715 4.4155858
8.518714 4.4589646
8.519714 4.5019276
8.520715 4.5444679
8.521714 4.5865785
8.522715 4.6282556
8.523714 4.669499
8.524714 4.7103111
8.525714 4.7506962
8.526714 4.790657
8.527715 4.8301928
8.528714 4.869299
8.529715 4.9079701
8.530714 4.946199099999999
8.531714 4.9839806
8.532714 5.0213128000000005
8.533714 5.0581977
8.534715 5.094638499999999
8.535714 5.1306392999999995
8.536715 5.1662024
8.537714 5.2013267
8.538714 5.2360084
8.539714 5.2702416
8.540714 5.3040214
8.541715 5.337345200000001
8.542714 5.3702122999999995
8.543715 5.4026246
8.544714 5.4345846
8.545714 5.4660939
8.546714 5.4971512
8.547714 5.5277534
8.548715 5.5578955
8.549714 5.5875722
8.550714 5.6167796
8.551714 5.645518
8.552714 5.67379
8.553715 5.7016004
8.554714 5.7289541
8.555715 5.7558537
8.556714 5.782299500000001
8.557714 5.8082882
8.558714 5.833815400000001
8.559714 5.8588766
8.560715 5.8834691
8.561714 5.907593299999999
8.562715 5.9312515
8.563714 5.9544474
8.564714 5.9771836
8.565714 5.9994604
8.566714 6.0212761
8.567715 6.0426265
8.568714 6.0635075
8.569715 6.0839158
8.570714 6.1038505
8.571714 6.1233151999999995
8.572714 6.1423144999999995
8.573714 6.1608534
8.574715 6.1789356
8.575714 6.1965603
8.576715 6.2137246
8.577714 6.2304236
8.578714 6.246652500000001
8.579714 6.2624097
8.580714 6.2776968
8.581715 6.292519
8.582714 6.306882900000001
8.583714 6.320793900000001
8.584714 6.334253400000001
8.585714 6.3472591
8.586715 6.359806699999999
8.587714 6.3718908
8.588715 6.3835084
8.589714 6.3946605000000005
8.590714 6.4053513
8.591714 6.4155884
8.592714 6.425378499999999
8.593715 6.434725199999999
8.594714 6.4436279
8.595715 6.4520828
8.596714 6.460084000000001
8.597714 6.4676285
8.598714 6.4747155
8.599714 6.4813495
8.600715 6.487538700000001
8.601714 6.4932905
8.602715 6.498610200000001
8.603714 6.5034986
8.604714 6.507951800000001
8.605714 6.5119624
8.606714 6.5155245
8.607715 6.5186359
8.608714 6.5212995
8.609715 6.5235235000000005
8.610714 6.525317599999999
8.611714 6.52669
8.612714 6.527644400000001
8.613714 6.528179300000001
8.614715 6.528289600000001
8.615714 6.5279692
8.616714 6.5272167
8.617714 6.5260351
8.618714 6.524431699999999
8.619715 6.5224156
8.620714 6.519995600000001
8.621715 6.5171756
8.622714 6.513954
8.623714 6.510324000000001
8.624714 6.5062784
8.625714 6.5018125
8.626715 6.4969263999999995
8.627714 6.4916275
8.628715 6.485925600000001
8.629714 6.4798317999999995
8.630714 6.473353499999999
8.631714 6.4664923
8.632714 6.4592450999999995
8.633715 6.4516067999999995
8.634714 6.4435720000000005
8.635715 6.435141
8.636714 6.4263186999999995
8.637714 6.417115
8.638714 6.4075418
8.639714 6.3976071999999995
8.640715 6.387313499999999
8.641714 6.3766568999999995
8.642715 6.3656299999999995
8.643714 6.3542269
8.644714 6.342444599999999
8.645715 6.3302867
8.646714 6.317763
8.647715 6.304886199999999
8.648714 6.2916659
8.649714 6.2781073
8.650714 6.264209699999999
8.651714 6.2499661
8.652715 6.2353697
8.653714 6.2204175
8.654715 6.2051121
8.655714 6.1894633
8.656714 6.173484
8.657714 6.1571859
8.658714 6.1405759
8.659715 6.1236542
8.660714 6.1064158
8.661715 6.0888533
8.662714 6.0709618
8.663714 6.0527429
8.664714 6.034204
8.665714 6.015358099999999
8.666715 5.9962176
8.667714 5.9767902
8.668715 5.9570771
8.669714 5.937073
8.670714 5.9167691
8.671714 5.8961593
8.672714 5.8752429
8.673715 5.854026999999999
8.674714 5.8325242
8.675714 5.8107492
8.676714 5.7887122
8.677714 5.7664178
8.678715 5.7438630999999996
8.679714 5.7210412
8.680715 5.697945900000001
8.681714 5.674576
8.682714 5.6509376
8.683714 5.6270428
8.684714 5.6029059
8.685715 5.5785377
8.686714 5.5539433
8.687715 5.5291194
8.688714 5.5040583
8.689714 5.4787509
8.690714 5.4531936000000005
8.691714 5.42739
8.692715 5.4013509
8.693714 5.375091
8.694715 5.3486224
8.695714 5.321952
8.696714 5.2950792
8.697714 5.2679978
8.698714 5.2407008
8.699715 5.2131843
8.700714 5.1854521
8.701715 5.1575147
8.702714 5.1293865
8.703714 5.1010814
8.704714 5.0726078
8.705714 5.0439663
8.706715 5.0151519
8.707714 4.9861565
8.708714 4.9569741
8.709714 4.9276061
8.710714 4.898060500000001
8.711715 4.8683498
8.712714 4.8384875
8.713715 4.8084814
8.714714 4.778333
8.715714 4.7480371
8.716714 4.7175854
8.717714 4.6869729
8.718715 4.6562000999999995
8.719714 4.625275
8.720715 4.5942105
8.721714 4.5630217
8.722714 4.5317191999999995
8.723714 4.5003071
8.724714 4.4687834
8.725715 4.4371415
8.726714 4.4053763
8.727715 4.3734871
8.728714 4.3414798
8.729714 4.3093655
8.730714 4.277157
8.731714 4.2448635999999995
8.732715 4.2124886
8.733714 4.180028999999999
8.734715 4.1474774
8.735714 4.1148279
8.736714 4.0820789
8.737714 4.0492352
8.738714 4.0163089
8.739715 3.9833132
8.740714 3.9502606000000005
8.741714 3.9171569
8.742714 3.8840017999999996
8.743714 3.8507909
8.744715 3.8175181
8.745714 3.7841812000000004
8.746715 3.750784
8.747714 3.7173356999999996
8.748714 3.6838479
8.749714 3.6503295999999996
8.750714 3.6167856
8.751715 3.5832144
8.752714 3.5496105
8.753715 3.5159681
8.754714 3.4822851000000004
8.755714 3.4485649
8.756714 3.4148164000000003
8.757714 3.3810526
8.758715 3.3472843
8.759714 3.3135182999999997
8.760715 3.2797555999999997
8.761714 3.245993
8.762714 3.2122251
8.763714 3.1784489999999996
8.764714 3.1446666
8.765715 3.1108854
8.766714 3.0771157000000002
8.767715 3.0433672
8.768714 3.009646
8.769714 2.9759536
8.770715 2.9422868
8.771714 2.9086409
8.772715 2.8750135
8.773714 2.8414069
8.774714 2.8078282
8.775714 2.7742874
8.776714 2.7407939999999997
8.777715 2.7073544000000003
8.778714 2.673969
8.779715 2.6406348
8.780714 2.6073461
8.781714 2.5741
8.782714 2.5408974
8.783714 2.5077444
8.784715 2.47465
8.785714 2.4416242
8.786715 2.408674
8.787714 2.3758018
8.788714 2.3430062
8.789714 2.3102839
8.790714 2.2776332
8.791715 2.2450558999999997
8.792714 2.2125578
8.793715 2.1801468
8.794714 2.1478303
8.795714 2.1156123
8.796714 2.0834927
8.797714 2.0514676
8.798715 2.0195328
8.799714 1.9876848999999999
8.800714 1.9559252999999999
8.801714 1.9242601000000001
8.802714 1.8926984
8.803715 1.8612493
8.804714 1.829919
8.805715 1.7987102000000001
8.806714 1.7676214
8.807714 1.7366497
8.808714 1.7057936999999999
8.809714 1.6750554000000002
8.810715 1.6444397999999998
8.811714 1.6139541
8.812715 1.5836040999999998
8.813714 1.5533926999999998
8.814714 1.5233185
8.815714 1.4933772
8.816714 1.4635643999999999
8.817715 1.4338779
8.818714 1.4043203
8.819715 1.3748982
8.820714 1.345621
8.821714 1.3164970999999999
8.822714 1.2875315999999999
8.823714 1.2587248
8.824715 1.2300739
8.825714 1.2015745
8.826715 1.1732243999999998
8.827714 1.1450251999999999
8.828714 1.1169823
8.829714 1.0891029
8.830714 1.0613932
8.831715 1.0338563
8.832714 1.0064906
8.833714 0.9792914600000001
8.834714 0.95225424
8.835714 0.9253771
8.836715 0.89866314
8.837714 0.8721197999999999
8.838715 0.84575629
8.839714 0.81958044
8.840714 0.79359571
8.841714 0.76779979
8.842714 0.74218651
8.843715 0.7167490200000001
8.844714 0.69148354
8.845715 0.66639115
8.846714 0.64147804
8.847714 0.61675324
8.848714 0.5922246299999999
8.849714 0.56789638
8.850715 0.5437674499999999
8.851714 0.51983292
8.852715 0.49608722
8.853714 0.4725277
8.854714 0.44915670999999996
8.855714 0.4259815
8.856714 0.40301164000000006
8.857715 0.38025484
8.858714 0.35771339
8.859715 0.33538332000000004
8.860714 0.31325580000000003
8.861714 0.29132112
8.862714 0.26957293
8.863714 0.24801125000000002
8.864715 0.22664298000000002
8.865714 0.20547912
8.866714 0.18453025
8.867714 0.1638027
8.868714 0.14329639
8.869715 0.12300583
8.870714 0.10292369000000001
8.871715 0.083045231
8.872714 0.063371094
8.873714 0.043907831
8.874714 0.024665141
8.875714 0.005651408
8.876715 -0.013130195
8.877714 -0.031683675
8.878715 -0.050018955000000004
8.879714 -0.06814777200000001
8.880714 -0.08607856
8.881714 -0.10381289
8.882714 -0.12134442
8.883715 -0.13866135000000002
8.884714 -0.15575155
8.885715 -0.17260731999999998
8.886714 -0.18922854
8.887714 -0.20562189000000003
8.888714 -0.22179736
8.889714 -0.23776304
8.890715 -0.25352136999999997
8.891714 -0.26906722
8.892715 -0.28439043
8.893714 -0.29948039000000004
8.894714 -0.31433126
8.895715 -0.3289449
8.896714 -0.34333034
8.897715 -0.35750004
8.898714 -0.37146448
8.899714 -0.38522756999999996
8.900714 -0.39878455
8.901714 -0.41212393
8.902715 -0.42523262
8.903714 -0.43810187
8.904715 -0.45073079000000005
8.905714 -0.46312707
8.906714 -0.47530322
8.907714 -0.48727128
8.908714 -0.49903728
8.909715 -0.51059853
8.910714 -0.52194493
8.911715 -0.5330639899999999
8.912714 -0.54394598
8.913714 -0.55458895
8.914714 -0.56499941
8.915714 -0.57518943
8.916715 -0.58517102
8.917714 -0.5949507500000001
8.918715 -0.60452656
8.919714 -0.61388873
8.920714 -0.62302407
8.921714 -0.63192253
8.922714 -0.64058187
8.923715 -0.6490091299999999
8.924714 -0.6572179499999999
8.925714 -0.66522309
8.926714 -0.67303404
8.927714 -0.68065138
8.928715 -0.68806685
8.929714 -0.69526751
8.930715 -0.70224172
8.931714 -0.70898458
8.932714 -0.7155003
8.933714 -0.7218007000000001
8.934714 -0.7278995100000001
8.935715 -0.7338065199999999
8.936714 -0.73952316
8.937715 -0.74504181
8.938714 -0.75034969
8.939714 -0.7554346200000001
8.940714 -0.760291
8.941714 -0.76492275
8.942715 -0.76934211
8.943714 -0.77356459
8.944715 -0.77760261
8.945714 -0.7814602900000001
8.946714 -0.78513213
8.947714 -0.78860614
8.948714 -0.7918695
8.949715 -0.79491483
8.950714 -0.7977439100000001
8.951715 -0.80036735
8.952714 -0.80280043
8.953714 -0.80505619
8.954714 -0.8071400200000001
8.955714 -0.8090475600000001
8.956715 -0.81076715
8.957714 -0.81228521
8.958714 -0.81359278
8.959714 -0.8146900699999999
8.960714 -0.81558665
8.961715 -0.8162977199999999
8.962714 -0.81683742
8.963715 -0.8172131100000001
8.964714 -0.8174230299999999
8.965714 -0.8174574
8.966714 -0.81730364
8.967714 -0.81695281
8.968715 -0.81640398
8.969714 -0.81566554
8.970715 -0.81475182
8.971714 -0.81367716
8.972714 -0.8124499599999999
8.973714 -0.8110691800000001
8.974714 -0.8095255100000001
8.975715 -0.80780583
8.976714 -0.8058995
8.977715 -0.80380347
8.978714 -0.8015241500000001
8.979714 -0.7990751399999999
8.980714 -0.7964717200000001
8.981714 -0.79372488
8.982715 -0.79083694
8.983714 -0.78780167
8.984715 -0.7846080700000001
8.985714 -0.78124576
8.986714 -0.77771079
8.987714 -0.7740078
8.988714 -0.77014863
8.989715 -0.7661472100000001
8.990714 -0.76201395
8.991714 -0.75775143
8.992714 -0.7533537699999999
8.993714 -0.7488096599999999
8.994715 -0.7441080600000001
8.995714 -0.73924363
8.996715 -0.7342197
8.997714 -0.72904746
8.998714 -0.7237414799999999
8.999714 -0.71831411
9.000714 -0.71277055
9.001715 -0.70710741
9.002714 -0.70131514
9.003715 -0.6953830400000001
9.004714 -0.68930457
9.005714 -0.68308087
9.006714 -0.67672082
9.007714 -0.67023742
9.008715 -0.66364263
9.009714 -0.65694246
9.010715 -0.65013538
9.011714 -0.64321379
9.012714 -0.63616834
9.013714 -0.6289930499999999
9.014714 -0.62168883
9.015715 -0.6142637200000001
9.016714 -0.60672997
9.017715 -0.59909928
9.018714 -0.59137796
9.019714 -0.58356491
9.020715 -0.57565249
9.021714 -0.5676304
9.022715 -0.55949069
9.023714 -0.55123162
9.024714 -0.54285885
9.025714 -0.53438339
9.026714 -0.52581718
9.027715 -0.51716883
9.028714 -0.5084408
9.029715 -0.49962946
9.030714 -0.49072821
9.031714 -0.48173149000000004
9.032714 -0.47263834
9.033714 -0.46345359
9.034715 -0.45418642
9.035714 -0.44484664999999995
9.036715 -0.43544079999999996
9.037714 -0.42596962000000005
9.038714 -0.41642804000000005
9.039714 -0.40680775
9.040714 -0.39710142000000004
9.041715 -0.38730609
9.042714 -0.3774249
9.043715 -0.36746624
9.044714 -0.35744066999999996
9.045714 -0.34735706
9.046714 -0.33721984
9.047714 -0.32702831
9.048715 -0.31677824000000004
9.049714 -0.30646489
9.050714 -0.29608612
9.051714 -0.28564396999999997
9.052714 -0.27514433
9.053715 -0.26459459
9.054714 -0.25400069999999997
9.055715 -0.24336487999999998
9.056714 -0.23268501000000003
9.057714 -0.2219562
9.058714 -0.21117337
9.059714 -0.20033414000000002
9.060715 -0.18944036
9.061714 -0.17849784
9.062715 -0.16751444999999998
9.063714 -0.15649738
9.064714 -0.14545087
9.065714 -0.13437537
9.066714 -0.12326831999999999
9.067715 -0.11212622000000001
9.068714 -0.10094689
9.069715 -0.089730951
9.070714 -0.078481884
9.071714 -0.067204831
9.072714 -0.055904652
9.073714 -0.044584315
9.074715 -0.033244287
9.075714 -0.021883182
9.076715 -0.010499205000000001
9.077714 0.0009081988500000001
9.078714 0.012337365000000001
9.079714 0.023784582
9.080714 0.035245201000000004
9.081715 0.046715213
9.082714 0.058192509
9.083714 0.06967724800000001
9.084714 0.081171229
9.085714 0.092676654
9.086715 0.10419479
9.087714 0.11572515
9.088715 0.12726557
9.089714 0.13881285999999998
9.090714 0.15036385
9.091714 0.16191608
9.092714 0.17346799
9.093715 0.18501843
9.094714 0.19656604
9.095715 0.20810869
9.096714 0.2196436
9.097714 0.23116781000000003
9.098714 0.24267903
9.099714 0.25417625
9.100715 0.26566007
9.101714 0.27713198
9.102715 0.28859349
9.103714 0.30004533
9.104714 0.31148684
9.105714 0.32291631000000004
9.106714 0.33433151
9.107715 0.34573053
9.108714 0.35711227
9.109715 0.36847629000000004
9.110714 0.37982198
9.111714 0.39114780000000005
9.112714 0.40245065
9.113714 0.41372627
9.114715 0.42497017
9.115714 0.43617911
9.116714 0.44735199999999997
9.117714 0.45849028999999997
9.118714 0.46959723999999997
9.119715 0.4806764
9.120714 0.49172989000000006
9.121715 0.5027575400000001
9.122714 0.51375669
9.123714 0.52472348
9.124714 0.53565428
9.125714 0.54654749
9.126715 0.55740378
9.127714 0.5682252799999999
9.128715 0.579014
9.129714 0.58976999
9.130714 0.6004903
9.131714 0.61116931
9.132714 0.62180059
9.133715 0.63237902
9.134714 0.64290292
9.135715 0.65337452
9.136714 0.66379891
9.137714 0.67418143
9.138714 0.6845253499999999
9.139714 0.69482992
9.140715 0.7050906299999999
9.141714 0.71530086
9.142715 0.7254546500000001
9.143714 0.7355494
9.144714 0.7455865899999999
9.145715 0.75557088
9.146714 0.76550781
9.147715 0.77540069
9.148714 0.7852486299999999
9.149714 0.79504652
9.150714 0.8047867599999999
9.151714 0.81446255
9.152715 0.82407081
9.153714 0.8336134300000001
9.154715 0.84309625
9.155714 0.8525266300000001
9.156714 0.86190952
9.157714 0.8712447200000001
9.158714 0.88052684
9.159715 0.88974694
9.160714 0.89889597
9.161715 0.90796873
9.162714 0.91696577
9.163714 0.9258931499999999
9.164714 0.9347593399999999
9.165714 0.94357161
9.166715 0.9523323699999999
9.167714 0.96103791
9.168715 0.96968021
9.169714 0.97825043
9.170714 0.9867432500000001
9.171714 0.99515887
9.172714 1.0035031
9.173715 1.0117846
9.174714 1.0200107
9.175714 1.0281837
9.176714 1.0362988
9.177714 1.0443465
9.178715 1.0523156
9.179714 1.0601986
9.180715 1.0679944000000001
9.181714 1.075709
9.182714 1.0833527
9.183714 1.0909359
9.184714 1.0984644
9.185715 1.1059370000000002
9.186714 1.1133458
9.187715 1.1206806999999999
9.188714 1.1279331
9.189714 1.1351002000000001
9.190714 1.1421867
9.191714 1.1492013
9.192715 1.1561538
9.193714 1.1630493
9.194715 1.1698861
9.195714 1.1766554
9.196714 1.1833453
9.197714 1.1899454999999999
9.198714 1.1964519999999998
9.199715 1.2028689000000001
9.200714 1.2092071
9.201715 1.2154787
9.202714 1.2216927
9.203714 1.2278504000000001
9.204714 1.2339453
9.205714 1.239966
9.206715 1.2459012999999999
9.207714 1.2517449999999999
9.208714 1.2574994000000002
9.209714 1.2631735
9.210714 1.2687792
9.211715 1.2743262
9.212714 1.2798169
9.213715 1.2852457
9.214714 1.2906012999999998
9.215714 1.2958715
9.216714 1.3010492
9.217714 1.3061351
9.218715 1.3111381
9.219714 1.3160707
9.220715 1.320944
9.221714 1.3257617
9.222714 1.3305190999999998
9.223714 1.3352046
9.224714 1.3398049
9.225715 1.3443112
9.226714 1.3487228
9.227715 1.3530478000000001
9.228714 1.3572996
9.229714 1.3614913
9.230714 1.36563
9.231714 1.3697143999999999
9.232715 1.3737348999999999
9.233714 1.3776791
9.234715 1.381537
9.235714 1.3853056000000001
9.236714 1.3889904
9.237714 1.3926025
9.238714 1.3961537
9.239715 1.3996503
9.240714 1.4030905
9.241714 1.4064644
9.242714 1.4097582000000002
9.243714 1.4129604
9.244715 1.416067
9.245714 1.4190835000000002
9.246715 1.4220227
9.247714 1.4249
9.248714 1.427726
9.249714 1.4305033
9.250714 1.4332254
9.251715 1.4358803999999998
9.252714 1.4384559
9.253715 1.4409455
9.254714 1.4433512000000002
9.255714 1.4456823
9.256714 1.4479513
9.257714 1.4501678
9.258715 1.4523339
9.259714 1.4544428
9.260715 1.4564826
9.261714 1.4584407000000001
9.262714 1.4603102
9.263714 1.4620927000000001
9.264714 1.4637986
9.265715 1.4654422999999999
9.266714 1.4670361
9.267715 1.4685852
9.268714 1.4700856
9.269714 1.4715262999999998
9.270715 1.4728939
9.271714 1.4741792999999999
9.272715 1.4753815
9.273714 1.4765075
9.274714 1.4775701
9.275714 1.4785812
9.276714 1.4795478000000002
9.277715 1.4804678
9.278714 1.4813325
9.279715 1.4821298
9.280714 1.4828507
9.281714 1.4834929000000001
9.282714 1.4840623000000002
9.283714 1.4845705
9.284715 1.485029
9.285714 1.4854444
9.286715 1.4858153
9.287714 1.4861325
9.288714 1.4863833
9.289714 1.4865571
9.290714 1.4866496
9.291715 1.4866656
9.292714 1.4866166
9.293715 1.486516
9.294714 1.4863737
9.295714 1.4861921
9.296714 1.4859658
9.297714 1.4856845
9.298715 1.485338
9.299714 1.4849206
9.300714 1.4844346
9.301714 1.4838883
9.302714 1.4832926
9.303715 1.4826559
9.304714 1.4819798
9.305715 1.4812591
9.306714 1.4804830999999998
9.307714 1.479641
9.308714 1.4787268
9.309714 1.4777417
9.310715 1.4766941
9.311714 1.4755959
9.312715 1.4744575
9.313714 1.4732835
9.314714 1.4720707
9.315714 1.4708104
9.316714 1.4694918
9.317715 1.4681077
9.318714 1.4666568
9.319715 1.4651448
9.320714 1.4635818
9.321714 1.4619772
9.322714 1.4603363
9.323714 1.4586578
9.324715 1.4569347
9.325714 1.4551577
9.326715 1.4533202
9.327714 1.4514207
9.328714 1.4494639999999999
9.329714 1.4474591
9.330714 1.4454152
9.331715 1.4433376
9.332714 1.4412252
9.333714 1.4390715
9.334714 1.4368669
9.335714 1.4346031000000001
9.336715 1.4322767
9.337714 1.4298908000000001
9.338715 1.4274532
9.339714 1.424973
9.340714 1.4224568
9.341714 1.4199063
9.342714 1.4173175999999998
9.343715 1.4146832999999999
9.344714 1.4119962
9.345715 1.4092527000000001
9.346714 1.4064543
9.347714 1.4036066
9.348714 1.4007173
9.349714 1.397792
9.350715 1.3948319
9.351714 1.3918336
9.352715 1.3887903
9.353714 1.3856947
9.354714 1.3825432
9.355714 1.3793367
9.356714 1.3760806
9.357715 1.3727825
9.358714 1.369449
9.359715 1.3660830000000002
9.360714 1.3626821
9.361714 1.3592406
9.362714 1.3557514
9.363714 1.3522094
9.364715 1.3486134
9.365714 1.3449664000000001
9.366714 1.3412739999999999
9.367714 1.3375415
9.368714 1.3337716
9.369715 1.3299635
9.370714 1.3261127
9.371715 1.3222144
9.372714 1.3182647
9.373714 1.3142631999999999
9.374714 1.3102133999999999
9.375714 1.3061208
9.376715 1.3019909
9.377714 1.2978268
9.378715 1.2936278
9.379714 1.2893900999999999
9.380714 1.2851077
9.381714 1.2807757
9.382714 1.2763917
9.383715 1.2719571
9.384714 1.2674754
9.385715 1.2629509
9.386714 1.2583868
9.387714 1.2537832
9.388714 1.2491376
9.389714 1.2444458999999999
9.390715 1.2397043
9.391714 1.2349115000000002
9.392715 1.2300685
9.393714 1.2251789000000002
9.394714 1.2202469
9.395715 1.2152755
9.396714 1.2102652999999999
9.397715 1.2052146
9.398714 1.2001196
9.399714 1.1949768
9.400714 1.1897843
9.401714 1.1845425
9.402715 1.1792537
9.403714 1.1739210999999998
9.404715 1.1685470999999998
9.405714 1.1631319
9.406714 1.1576735
9.407714 1.1521683
9.408714 1.1466125
9.409715 1.1410036000000001
9.410714 1.1353412
9.411715 1.1296268
9.412714 1.1238631000000001
9.413714 1.1180528
9.414714 1.1121969
9.415714 1.1062949
9.416715 1.100345
9.417714 1.0943450000000001
9.418715 1.0882937000000001
9.419714 1.0821915
9.420714 1.0760399999999999
9.421714 1.0698417
9.422714 1.0635985000000001
9.423715 1.0573108
9.424714 1.0509773
9.425714 1.0445954
9.426714 1.038162
9.427714 1.0316748
9.428715 1.0251328
9.429714 1.0185367
9.430715 1.0118881
9.431714 1.0051885
9.432714 0.99843843
9.433714 0.99163707
9.434714 0.9847826299999999
9.435715 0.9778728699999999
9.436714 0.9709062100000001
9.437715 0.96388217
9.438714 0.95680142
9.439714 0.94966553
9.440714 0.9424758099999999
9.441714 0.93523292
9.442715 0.9279362899999999
9.443714 0.92058461
9.444715 0.91317641
9.445714 0.9057106500000001
9.446714 0.8981872300000001
9.447714 0.8906071999999999
9.448714 0.88297194
9.449715 0.87528247
9.450714 0.8675387099999999
9.451715 0.85973945
9.452714 0.8518822500000001
9.453714 0.84396414
9.454714 0.8359828
9.455714 0.82793683
9.456715 0.8198263100000001
9.457714 0.81165219
9.458714 0.8034158499999999
9.459714 0.79511814
9.460714 0.78675933
9.461715 0.77833892
9.462714 0.76985634
9.463715 0.76131141
9.464714 0.75270473
9.465714 0.74403761
9.466714 0.73531168
9.467714 0.7265280500000001
9.468715 0.71768672
9.469714 0.7087860300000001
9.470715 0.69982298
9.471714 0.69079394
9.472714 0.6816957600000001
9.473714 0.67252647
9.474714 0.66328566
9.475715 0.6539742000000001
9.476714 0.6445935899999999
9.477715 0.635145
9.478714 0.62562884
9.479714 0.6160445
9.480714 0.60639093
9.481714 0.59666722
9.482715 0.58687339
9.483714 0.5770104
9.484715 0.56707994
9.485714 0.5570835900000001
9.486714 0.54702195
9.487714 0.5368941
9.488714 0.52669751
9.489715 0.51642875
9.490714 0.5060844600000001
9.491714 0.49566259
9.492714 0.48516286000000003
9.493714 0.47458676
9.494715 0.46393671
9.495714 0.45321495
9.496715 0.4424226
9.497714 0.4315591
9.498714 0.42062253
9.499714 0.40961057
9.500714 0.39852159000000004
9.501715 0.38735545
9.502714 0.37611353000000003
9.503715 0.36479812
9.504714 0.35341117
9.505714 0.3419531
9.506714 0.33042246999999997
9.507714 0.31881621
9.508715 0.30713079
9.509714 0.29536357999999996
9.510715 0.28351394
9.511714 0.27158356
9.512714 0.2595755
9.513714 0.24749299000000002
9.514714 0.23533785999999998
9.515715 0.22310968
9.516714 0.21080584
9.517715 0.19842240000000003
9.518714 0.1859557
9.519714 0.17340393
9.520715 0.1607677
9.521714 0.14804972
9.522715 0.13525336999999998
9.523714 0.12238120999999999
9.524714 0.10943364
9.525714 0.096408738
9.526714 0.083303096
9.527715 0.07011342699999999
9.528714 0.056838203
9.529715 0.043478623
9.530714 0.030038168
9.531714 0.016521255999999998
9.532714 0.002931332
9.533714 -0.010730818
9.534715 -0.024467779
9.535714 -0.03828461
9.536715 -0.052187109
9.537714 -0.066179509
9.538714 -0.08026288100000001
9.539714 -0.094435073
9.540714 -0.10869174000000001
9.541715 -0.12302835
9.542714 -0.13744248
9.543715 -0.15193471
9.544714 -0.16650833
9.545714 -0.18116767
9.546714 -0.19591586
9.547714 -0.21075298999999997
9.548715 -0.2256758
9.549714 -0.24067877999999998
9.550714 -0.25575633999999997
9.551714 -0.27090539
9.552714 -0.28612679
9.553715 -0.30142518
9.554714 -0.31680721
9.555715 -0.33227878
9.556714 -0.34784272
9.557714 -0.36349748
9.558714 -0.37923786000000004
9.559714 -0.3950573
9.560715 -0.41095074000000004
9.561714 -0.42691668
9.562715 -0.4429576
9.563714 -0.45907878999999996
9.564714 -0.47528561999999996
9.565714 -0.49158083
9.566714 -0.50796308
9.567715 -0.52442732
9.568714 -0.5409667699999999
9.569715 -0.55757617
9.570714 -0.5742541999999999
9.571714 -0.59100436
9.572714 -0.60783369
9.573714 -0.6247497599999999
9.574715 -0.6417573400000001
9.575714 -0.65885638
9.576715 -0.67604166
9.577714 -0.6933049299999999
9.578714 -0.7106381900000001
9.579714 -0.7280369800000001
9.580714 -0.74550193
9.581715 -0.76303845
9.582714 -0.78065372
9.583714 -0.79835346
9.584714 -0.81613893
9.585714 -0.83400635
9.586715 -0.85194847
9.587714 -0.8699576400000001
9.588715 -0.88802949
9.589714 -0.90616494
9.590714 -0.92436969
9.591714 -0.9426517400000001
9.592714 -0.9610177
9.593715 -0.9794693400000001
9.594714 -0.99800229
9.595715 -1.0166074
9.596714 -1.0352743
9.597714 -1.0539951
9.598714 -1.072768
9.599714 -1.0915975
9.600715 -1.1104921
9.601714 -1.1294604
9.602715 -1.1485075
9.603714 -1.1676319
9.604714 -1.1868268
9.605714 -1.2060829
9.606714 -1.2253922
9.607715 -1.2447523999999999
9.608714 -1.2641667
9.609715 -1.2836429999999999
9.610714 -1.3031894
9.611714 -1.3228103999999998
9.612714 -1.3425036
9.613714 -1.3622611
9.614715 -1.3820710999999999
9.615714 -1.4019236
9.616714 -1.4218141
9.617714 -1.4417456
9.618714 -1.4617266
9.619715 -1.4817682
9.620714 -1.5018783
9.621715 -1.5220584000000001
9.622714 -1.542303
9.623714 -1.5626011
9.624714 -1.582942
9.625714 -1.6033183999999998
9.626715 -1.62373
9.627714 -1.6441830000000002
9.628715 -1.6646859999999999
9.629714 -1.6852466
9.630714 -1.7058659
9.631714 -1.7265381
9.632714 -1.7472519999999998
9.633715 -1.7679958
9.634714 -1.7887615
9.635715 -1.8095489999999999
9.636714 -1.8303651
9.637714 -1.8512212
9.638714 -1.8721271000000002
9.639714 -1.8930875
9.640715 -1.9140983
9.641714 -1.935149
9.642715 -1.9562261
9.643714 -1.9773189
9.644714 -1.9984234
9.645715 -2.0195438
9.646714 -2.0406896
9.647715 -2.0618708999999997
9.648714 -2.0830931
9.649714 -2.1043541
9.650714 -2.1256443
9.651714 -2.1469511
9.652715 -2.1682634999999997
9.653714 -2.1895767999999998
9.654715 -2.2108944
9.655714 -2.2322256
9.656714 -2.253581
9.657714 -2.274967
9.658714 -2.2963824
9.659715 -2.3178177
9.660714 -2.3392592
9.661715 -2.3606936
9.662714 -2.3821142
9.663714 -2.4035225000000002
9.664714 -2.4249272
9.665714 -2.4463406
9.666715 -2.4677712
9.667714 -2.4892211
9.668715 -2.5106834
9.669714 -2.5321459
9.670714 -2.5535952
9.671714 -2.5750225
9.672714 -2.5964271
9.673715 -2.6178151
9.674714 -2.6391972
9.675714 -2.6605813
9.676714 -2.6819697
9.677714 -2.7033560000000003
9.678715 -2.7247276
9.679714 -2.7460707
9.680715 -2.7673757
9.681714 -2.7886409
9.682714 -2.8098729
9.683714 -2.831083
9.684714 -2.8522821
9.685715 -2.8734747
9.686714 -2.8946573
9.687715 -2.9158182
9.688714 -2.9369429
9.689714 -2.9580189
9.690714 -2.9790414000000003
9.691714 -3.0000137
9.692715 -3.0209444
9.693714 -3.0418435
9.694715 -3.0627163
9.695714 -3.0835606
9.696714 -3.1043667
9.697714 -3.1251217999999996
9.698714 -3.1458139000000003
9.699715 -3.1664379
9.700714 -3.1869963
9.701715 -3.2074987999999998
9.702714 -3.2279558
9.703714 -3.2483745
9.704714 -3.2687545
9.705714 -3.2890864
9.706715 -3.3093564
9.707714 -3.3295505000000003
9.708714 -3.3496603
9.709714 -3.3696855999999995
9.710714 -3.3896338
9.711715 -3.4095146
9.712714 -3.4293365
9.713715 -3.4491006
9.714714 -3.4688011
9.715714 -3.4884259
9.716714 -3.5079621
9.717714 -3.5274014
9.718715 -3.5467427000000002
9.719714 -3.5659919999999996
9.720715 -3.5851586999999996
9.721714 -3.6042508
9.722714 -3.6232702
9.723714 -3.6422122000000003
9.724714 -3.6610655
9.725715 -3.6798167999999998
9.726714 -3.6984559
9.727715 -3.7169799
9.728714 -3.7353921999999997
9.729714 -3.7537019999999997
9.730714 -3.7719175000000003
9.731714 -3.7900433
9.732715 -3.8080759
9.733714 -3.8260058
9.734715 -3.8438201
9.735714 -3.8615089
9.736714 -3.8790668999999998
9.737714 -3.8964961
9.738714 -3.9138038
9.739715 -3.9309982
9.740714 -3.9480835
9.741714 -3.9650578
9.742714 -3.9819124999999995
9.743714 -3.9986368000000003
9.744715 -4.0152207
9.745714 -4.0316585
9.746715 -4.0479518
9.747714 -4.0641069000000005
9.748714 -4.0801313
9.749714 -4.0960308
9.750714 -4.1118052
9.751715 -4.127447699999999
9.752714 -4.1429479
9.753715 -4.1582957
9.754714 -4.1734841000000005
9.755714 -4.1885123
9.756714 -4.2033847
9.757714 -4.2181082000000005
9.758715 -4.232687100000001
9.759714 -4.2471219
9.760715 -4.2614076
9.761714 -4.2755347
9.762714 -4.289493
9.763714 -4.3032758
9.764714 -4.3168813
9.765715 -4.330312800000001
9.766714 -4.343576
9.767715 -4.3566763
9.768714 -4.3696154
9.769714 -4.3823902
9.770715 -4.3949936
9.771714 -4.4074174
9.772715 -4.4196557
9.773714 -4.4317055000000005
9.774714 -4.4435695
9.775714 -4.4552516
9.776714 -4.4667561000000005
9.777715 -4.478083900000001
9.778714 -4.4892326
9.779715 -4.5001954
9.780714 -4.5109641
9.781714 -4.5215320000000006
9.782714 -4.531895
9.783714 -4.5420535
9.784715 -4.5520108
9.785714 -4.5617707
9.786715 -4.5713358
9.787714 -4.5807056
9.788714 -4.5898769
9.789714 -4.5988441
9.790714 -4.6076014999999995
9.791715 -4.6161462
9.792714 -4.624477
9.793715 -4.6325959
9.794714 -4.6405055
9.795714 -4.6482068000000005
9.796714 -4.6556987
9.797714 -4.6629775
9.798715 -4.6700384
9.799714 -4.6768766
9.800714 -4.6834875
9.801714 -4.6898697
9.802714 -4.6960235
9.803715 -4.70195
9.804714 -4.7076512
9.805715 -4.7131274
9.806714 -4.7183774
9.807714 -4.7233988
9.808714 -4.7281887000000005
9.809714 -4.7327444000000005
9.810715 -4.7370635000000005
9.811714 -4.7411453
9.812715 -4.7449902
9.813714 -4.7485985
9.814714 -4.7519699
9.815714 -4.755104
9.816714 -4.758
9.817715 -4.7606565000000005
9.818714 -4.7630712
9.819715 -4.765242
9.820714 -4.767167199999999
9.821714 -4.7688447
9.822714 -4.7702741
9.823714 -4.7714543
9.824715 -4.7723856
9.825714 -4.7730677
9.826715 -4.7735002
9.827714 -4.7736816
9.828714 -4.7736097
9.829714 -4.7732811
9.830714 -4.7726933
9.831715 -4.7718443
9.832714 -4.7707342
9.833714 -4.7693644
9.834714 -4.7677375
9.835714 -4.7658555
9.836715 -4.7637191
9.837714 -4.7613267
9.838715 -4.7586754
9.839714 -4.7557607
9.840714 -4.7525793
9.841714 -4.749129
9.842714 -4.7454108
9.843715 -4.7414273
9.844714 -4.7371812
9.845715 -4.7326747000000005
9.846714 -4.7279075
9.847714 -4.7228761
9.848714 -4.7175765
9.849714 -4.7120046
9.850715 -4.7061577
9.851714 -4.700036300000001
9.852715 -4.6936441
9.853714 -4.6869855000000005
9.854714 -4.680064300000001
9.855714 -4.6728816
9.856714 -4.665434
9.857715 -4.6577159
9.858714 -4.6497211
9.859715 -4.6414454
9.860714 -4.632888
9.861714 -4.6240531
9.862714 -4.6149462
9.863714 -4.605573000000001
9.864715 -4.5959365000000005
9.865714 -4.5860346000000005
9.866714 -4.5758627
9.867714 -4.5654140000000005
9.868714 -4.5546833
9.869715 -4.5436691
9.870714 -4.5323747999999995
9.871715 -4.5208070000000005
9.872714 -4.5089725
9.873714 -4.4968754
9.874714 -4.4845149
9.875714 -4.4718858
9.876715 -4.4589806
9.877714 -4.4457927
9.878715 -4.4323195
9.879714 -4.4185646
9.880714 -4.4045355
9.881714 -4.3902415999999995
9.882714 -4.3756891
9.883715 -4.3608788
9.884714 -4.3458063
9.885715 -4.330463
9.886714 -4.3148409999999995
9.887714 -4.2989358
9.888714 -4.2827491
9.889714 -4.2662881
9.890715 -4.2495627
9.891714 -4.2325813
9.892715 -4.2153466
9.893714 -4.1978553000000005
9.894714 -4.1800994000000005
9.895715 -4.162069799999999
9.896714 -4.1437615
9.897715 -4.1251753
9.898714 -4.1063182
9.899714 -4.0872015
9.900714 -4.0678348
9.901714 -4.0482233999999995
9.902715 -4.028365
9.903714 -4.0082514
9.904715 -3.9878722
9.905714 -3.9672203
9.906714 -3.9462946
9.907714 -3.9251017999999998
9.908714 -3.9036538000000003
9.909715 -3.8819630000000003
9.910714 -3.8600366999999998
9.911715 -3.8378748999999996
9.912714 -3.8154706
9.913714 -3.7928127
9.914714 -3.7698913000000003
9.915714 -3.7467036
9.916715 -3.7232548
9.917714 -3.6995564
9.918715 -3.6756217
9.919714 -3.6514605999999996
9.920714 -3.6270748999999998
9.921714 -3.6024589000000002
9.922714 -3.5776015
9.923715 -3.5524923
9.924714 -3.5271275999999996
9.925714 -3.5015125
9.926714 -3.4756593000000002
9.927714 -3.4495834000000003
9.928715 -3.4232970000000003
9.929714 -3.3968038999999997
9.930715 -3.3700984000000003
9.931714 -3.343169
9.932714 -3.3160031
9.933714 -3.2885939000000004
9.934714 -3.2609440000000003
9.935715 -3.233064
9.936714 -3.2049697000000004
9.937715 -3.1766742
9.938714 -3.1481847
9.939714 -3.1194976999999997
9.940714 -3.0906032999999997
9.941714 -3.0614896
9.942715 -3.0321491999999997
9.943714 -3.002584
9.944715 -2.9728048
9.945714 -2.9428279
9.946714 -2.9126689
9.947714 -2.8823357
9.948714 -2.8518265
9.949715 -2.8211309
9.950714 -2.790235
9.951715 -2.7591288
9.952714 -2.7278113999999998
9.953714 -2.6962921
9.954714 -2.6645875
9.955714 -2.6327146
9.956715 -2.6006848
9.957714 -2.568499
9.958714 -2.536149
9.959714 -2.5036216
9.960714 -2.4709059
9.961715 -2.4379993
9.962714 -2.40491
9.963715 -2.3716535
9.964714 -2.3382479000000003
9.965714 -2.3047058
9.966714 -2.2710293999999998
9.967714 -2.2372110000000003
9.968715 -2.2032371
9.969714 -2.1690955
9.970715 -2.1347817
9.971714 -2.1003021
9.972714 -2.0656724
9.973714 -2.0309117000000003
9.974714 -1.9960354999999999
9.975715 -1.9610493
9.976714 -1.9259479
9.977715 -1.8907189000000002
9.978714 -1.8553494
9.979714 -1.8198326
9.980714 -1.784173
9.981714 -1.7483845000000002
9.982715 -1.7124861000000002
9.983714 -1.6764937
9.984715 -1.6404148
9.985714 -1.6042458
9.986714 -1.5679744999999998
9.987714 -1.5315874
9.988714 -1.4950763
9.989715 -1.4584435999999998
9.990714 -1.4217024999999999
9.991714 -1.3848721
9.992714 -1.3479708
9.993714 -1.3110084
9.994715 -1.2739837999999999
9.995714 -1.2368868
9.996715 -1.1997035
9.997714 -1.1624241
9.998714 -1.1250491
9.999714 -1.0875895
10.00071 -1.0500635
10.00171 -1.0124898
10.00271 -0.9748796900000001
10.00371 -0.93723387
10.00471 -0.89954305
10.00571 -0.8617935700000001
10.00671 -0.8239748
10.00771 -0.78608533
10.00871 -0.74813492
10.00971 -0.71014166
10.01071 -0.6721253
10.01171 -0.63410006
10.01271 -0.59606959
10.01371 -0.55802721
10.01471 -0.51996033
10.01571 -0.48185773
10.01671 -0.44371597
10.01771 -0.40554232
10.01871 -0.36735267
10.01971 -0.32916574
10.02071 -0.29099574
10.02171 -0.25284728
10.02271 -0.21471446
10.02371 -0.17658488
10.02471 -0.13844644
10.02571 -0.10029422
10.02671 -0.062134064999999995
10.02771 -0.023981399
10.02871 0.014144104
10.02971 0.052225747
10.03071 0.090255664
10.03171 0.12823658
10.03271 0.16617898
10.03371 0.20409483
10.03471 0.24199073999999998
10.03571 0.27986363999999997
10.03671 0.31770093
10.03771 0.3554849
10.03871 0.39319940999999997
10.03971 0.43083602
10.04071 0.46839615999999995
10.04171 0.50588911
10.04271 0.54332623
10.04371 0.58071436
10.04471 0.61805104
10.04571 0.65532392
10.04671 0.6925147500000001
10.04771 0.7296059300000001
10.04871 0.7665867
10.04971 0.8034563600000001
10.05071 0.8402230199999999
10.05171 0.8768986
10.05271 0.91349212
10.05371 0.95000453
10.05471 0.98642725
10.05571 1.022745
10.05671 1.0589415
10.05771 1.0950057
10.05871 1.1309349
10.05971 1.1667349
10.06071 1.2024157
10.06171 1.2379848
10.06271 1.2734429999999999
10.06371 1.3087814999999998
10.06471 1.3439847
10.06571 1.3790356
10.06671 1.4139216
10.06771 1.4486389
10.06871 1.4831923
10.06971 1.517592
10.07071 1.5518473
10.07171 1.5859617
10.07271 1.6199295999999999
10.07371 1.6537382999999999
10.07471 1.6873721000000002
10.07571 1.7208185
10.07671 1.7540721
10.07771 1.7871354
10.07871 1.8200165000000001
10.07971 1.8527232
10.08071 1.8852592000000001
10.08171 1.9176194
10.08271 1.9497927000000002
10.08371 1.9817639000000002
10.08471 2.0135205
10.08571 2.0450559999999998
10.08671 2.0763721
10.08771 2.1074761
10.08871 2.1383762
10.08971 2.1690771
10.09071 2.1995759
10.09171 2.2298621
10.09271 2.2599218
10.09371 2.2897422
10.09471 2.3193158
10.09571 2.3486428
10.09671 2.3777291
10.09771 2.4065825999999997
10.09871 2.4352083
10.09971 2.4636051
10.10071 2.4917651
10.10171 2.5196763
10.10271 2.5473267
10.10371 2.5747087
10.10471 2.6018215000000002
10.10571 2.6286697
10.10671 2.6552601
10.10771 2.6815975
10.10871 2.7076805
10.10971 2.7335018
10.11071 2.7590496
10.11171 2.7843123000000003
10.11271 2.8092816
10.11371 2.8339554
10.11471 2.8583374000000004
10.11571 2.8824342
10.11671 2.9062515
10.11771 2.9297901
10.11871 2.9530449
10.11971 2.9760065
10.12071 2.9986642
10.12171 3.0210104
10.12271 3.0430427
10.12371 3.0647637
10.12471 3.0861791
10.12571 3.1072937
10.12671 3.128108
10.12771 3.1486175999999997
10.12871 3.1688134999999997
10.12971 3.1886861000000004
10.13071 3.2082271
10.13171 3.2274336
10.13271 3.246307
10.13371 3.2648522
10.13471 3.2830740999999994
10.13571 3.3009745
10.13671 3.3185504
10.13771 3.3357948
10.13871 3.3526979
10.13971 3.3692528
10.14071 3.3854558999999997
10.14171 3.4013093000000003
10.14271 3.4168168999999997
10.14371 3.431984
10.14471 3.4468129
10.14571 3.4613012999999997
10.14671 3.4754439999999995
10.14771 3.4892328
10.14871 3.502661
10.14971 3.5157248
10.15071 3.5284244
10.15171 3.5407636
10.15271 3.5527464
10.15371 3.5643753
10.15471 3.575648
10.15571 3.5865601
10.15671 3.5971042
10.15771 3.6072735000000002
10.15871 3.6170647000000002
10.15971 3.6264773
10.16071 3.6355149000000004
10.16171 3.6441809999999997
10.16271 3.6524788000000004
10.16371 3.6604073
10.16471 3.6679622000000003
10.16571 3.6751375000000004
10.16671 3.6819283
10.16771 3.6883313
10.16871 3.6943477000000002
10.16971 3.6999807000000002
10.17071 3.7052348
10.17171 3.7101127
10.17271 3.7146144
10.17371 3.7187360000000003
10.17471 3.7224725
10.17571 3.7258185
10.17671 3.7287716
10.17771 3.7313316
10.17871 3.7335008000000003
10.17971 3.7352819000000004
10.18071 3.7366774
10.18171 3.7376866
10.18271 3.7383065
10.18371 3.7385330000000003
10.18471 3.7383623
10.18571 3.7377924
10.18671 3.7368242000000005
10.18771 3.7354611
10.18871 3.7337068
10.18971 3.7315644000000003
10.19071 3.7290346000000003
10.19171 3.7261151
10.19271 3.7228029000000005
10.19371 3.7190939999999997
10.19471 3.7149861
10.19571 3.7104793
10.19671 3.7055761
10.19771 3.7002787
10.19871 3.6945897999999997
10.19971 3.6885105
10.20071 3.6820389000000002
10.20171 3.6751732
10.20271 3.6679108
10.20371 3.6602505
10.20471 3.6521934
10.20571 3.6437421999999997
10.20671 3.6349001999999997
10.20771 3.6256704
10.20871 3.6160532
10.20971 3.6060475000000003
10.21071 3.5956502
10.21171 3.5848588
10.21271 3.5736721
10.21371 3.5620905
10.21471 3.5501167000000002
10.21571 3.5377547000000003
10.21671 3.5250079
10.21771 3.5118781
10.21871 3.4983657
10.21971 3.48447
10.22071 3.4701902
10.22171 3.455526
10.22271 3.4404784
10.22371 3.4250505
10.22471 3.4092452000000004
10.22571 3.3930651999999997
10.22671 3.3765111
10.22771 3.3595819
10.22871 3.3422756999999996
10.22971 3.324591
10.23071 3.3065271
10.23171 3.2880854
10.23271 3.2692693000000004
10.23371 3.2500841000000005
10.23471 3.2305337000000005
10.23571 3.2106213
10.23671 3.1903483
10.23771 3.1697143
10.23871 3.1487189
10.23971 3.1273618
10.24071 3.1056447
10.24171 3.0835703
10.24271 3.0611418
10.24371 3.0383619
10.24471 3.0152321
10.24571 2.9917531
10.24671 2.9679241
10.24771 2.9437453
10.24871 2.9192176
10.24971 2.8943436
10.25071 2.8691277
10.25171 2.843575
10.25271 2.8176906
10.25371 2.7914779000000003
10.25471 2.7649386000000002
10.25571 2.7380727
10.25671 2.7108796
10.25771 2.6833586
10.25871 2.6555108
10.25971 2.6273383
10.26071 2.5988445
10.26171 2.5700331
10.26271 2.5409075
10.26371 2.5114693
10.26471 2.4817204
10.26571 2.4516618
10.26671 2.4212951
10.26771 2.3906237
10.26871 2.3596523
10.26971 2.3283865
10.27071 2.2968315
10.27171 2.2649909999999998
10.27271 2.2328679
10.27371 2.2004629
10.27471 2.1677757
10.27571 2.1348061
10.27671 2.1015549
10.27771 2.0680247
10.27871 2.0342194
10.27971 2.0001438
10.28071 1.9658027000000002
10.28171 1.9312
10.28271 1.8963379999999999
10.28371 1.8612182000000002
10.28471 1.8258424
10.28571 1.7902129999999998
10.28671 1.7543338
10.28771 1.7182097
10.28871 1.681846
10.28971 1.6452472999999999
10.29071 1.6084166
10.29171 1.5713561
10.29271 1.5340665
10.29371 1.4965485
10.29471 1.4588035
10.29571 1.4208348000000002
10.29671 1.3826476
10.29771 1.3442477
10.29871 1.3056412
10.29971 1.2668333999999999
10.30071 1.2278281
10.30171 1.1886279
10.30271 1.1492343999999999
10.30371 1.1096491
10.30471 1.0698743
10.30571 1.0299137
10.30671 0.9897717300000001
10.30771 0.9494535599999999
10.30871 0.9089635699999999
10.30971 0.86830501
10.31071 0.82748011
10.31171 0.78649037
10.31271 0.7453372699999999
10.31371 0.7040237500000001
10.31471 0.66255443
10.31571 0.62093525
10.31671 0.57917293
10.31771 0.53727389
10.31871 0.49524330999999994
10.31971 0.45308461000000005
10.32071 0.41079982
10.32171 0.3683903
10.32271 0.32585778000000004
10.32371 0.2832053
10.32471 0.24043736
10.32571 0.19755952999999998
10.32671 0.15457766
10.32771 0.1114969
10.32871 0.06832083500000001
10.32971 0.025051809
10.33071 -0.018308715
10.33171 -0.061759027
10.33271 -0.10529617000000001
10.33371 -0.1489152
10.33471 -0.19260964
10.33571 -0.23637223000000002
10.33671 -0.28019622
10.33771 -0.32407653000000003
10.33871 -0.36800995000000003
10.33971 -0.4119948
10.34071 -0.45602988
10.34171 -0.50011287
10.34271 -0.54423986
10.34371 -0.58840504
10.34471 -0.6326016999999999
10.34571 -0.67682336
10.34671 -0.72106495
10.34771 -0.76532327
10.34871 -0.8095970399999999
10.34971 -0.8538854300000001
10.35071 -0.8981870499999999
10.35171 -0.9424982599999999
10.35271 -0.98681347
10.35371 -1.0311252
10.35471 -1.0754255000000001
10.35571 -1.1197076
10.35671 -1.1639668
10.35771 -1.2082001
10.35871 -1.2524066
10.35971 -1.2965847000000001
10.36071 -1.3407318
10.36171 -1.3848430999999999
10.36271 -1.4289124
10.36371 -1.4729322
10.36471 -1.5168959
10.36571 -1.560799
10.36671 -1.6046394
10.36771 -1.6484162
10.36871 -1.6921287
10.36971 -1.7357753999999999
10.37071 -1.7793518000000001
10.37171 -1.8228505
10.37271 -1.8662632
10.37371 -1.9095816
10.37471 -1.9527992
10.37571 -1.9959126
10.37671 -2.0389205
10.37771 -2.081823
10.37871 -2.1246193
10.37971 -2.167307
10.38071 -2.2098804
10.38171 -2.2523321
10.38271 -2.2946546000000003
10.38371 -2.3368413
10.38471 -2.3788882
10.38571 -2.4207943999999997
10.38671 -2.4625599
10.38771 -2.5041839
10.38871 -2.5456632999999997
10.38971 -2.5869921000000002
10.39071 -2.6281621
10.39171 -2.6691642
10.39271 -2.7099906
10.39371 -2.7506365
10.39471 -2.7911006
10.39571 -2.8313834
10.39671 -2.871486
10.39771 -2.9114071
10.39871 -2.9511429
10.39971 -2.9906862999999997
10.40071 -3.0300289
10.40171 -3.0691631
10.40271 -3.1080831
10.40371 -3.1467861999999998
10.40471 -3.1852722
10.40571 -3.223541
10.40671 -3.2615922
10.40771 -3.2994217999999997
10.40871 -3.3370230000000003
10.40971 -3.3743873
10.41071 -3.4115061000000004
10.41171 -3.4483738
10.41271 -3.4849878
10.41371 -3.5213489
10.41471 -3.5574589
10.41571 -3.5933185
10.41671 -3.6289256
10.41771 -3.6642749
10.41871 -3.6993582
10.41971 -3.7341669
10.42071 -3.768694
10.42171 -3.802935
10.42271 -3.8368892000000003
10.42371 -3.8705575999999997
10.42471 -3.9039411000000004
10.42571 -3.9370380000000003
10.42671 -3.9698441
10.42771 -4.0023517
10.42871 -4.0345524
10.42971 -4.066439
10.43071 -4.0980075
10.43171 -4.1292571
10.43271 -4.16019
10.43371 -4.1908085
10.43471 -4.221112300000001
10.43571 -4.251098300000001
10.43671 -4.280759
10.43771 -4.310086
10.43871 -4.339071
10.43971 -4.367708
10.44071 -4.3959957
10.44171 -4.423934999999999
10.44271 -4.4515278
10.44371 -4.4787753
10.44471 -4.5056749
10.44571 -4.532221
10.44671 -4.5584057
10.44771 -4.5842212
10.44871 -4.6096623
10.44971 -4.6347279
10.45071 -4.6594199000000005
10.45171 -4.6837408
10.45271 -4.7076933
10.45371 -4.7312759
10.45471 -4.7544833
10.45571 -4.7773078
10.45671 -4.799741099999999
10.45771 -4.821777
10.45871 -4.8434127
10.45971 -4.8646487
10.46071 -4.8854873
10.46171 -4.9059305
10.46271 -4.9259782
10.46371 -4.9456261
10.46471 -4.9648684
10.46571 -4.9836975
10.46671 -5.002107799999999
10.46771 -5.0200968999999995
10.46871 -5.0376650000000005
10.46971 -5.0548159
10.47071 -5.0715525
10.47171 -5.0878752
10.47271 -5.1037811
10.47371 -5.1192645
10.47471 -5.1343176999999995
10.47571 -5.1489342
10.47671 -5.1631112
10.47771 -5.176848199999999
10.47871 -5.1901475
10.47971 -5.203012
10.48071 -5.2154433000000004
10.48171 -5.2274399
10.48271 -5.2389983
10.48371 -5.2501123
10.48471 -5.2607764
10.48571 -5.2709874
10.48671 -5.2807447
10.48771 -5.2900507999999995
10.48871 -5.2989081
10.48971 -5.307319
10.49071 -5.3152826
10.49171 -5.3227954
10.49271 -5.3298518
10.49371 -5.3364467
10.49471 -5.3425759
10.49571 -5.3482387
10.49671 -5.353437
10.49771 -5.3581741
10.49871 -5.3624526
10.49971 -5.3662732
10.50071 -5.3696342
10.50171 -5.3725312999999995
10.50271 -5.3749606
10.50371 -5.3769179000000005
10.50471 -5.378402
10.50571 -5.3794142
10.50671 -5.3799562000000005
10.50771 -5.3800303000000005
10.50871 -5.3796373
10.50971 -5.3787764000000005
10.51071 -5.3774446
10.51171 -5.3756386
10.51271 -5.373355
10.51371 -5.3705923
10.51471 -5.3673521
10.51571 -5.3636372
10.51671 -5.3594504
10.51771 -5.3547934
10.51871 -5.3496666
10.51971 -5.3440686
10.52071 -5.3379968
10.52171 -5.3314485000000005
10.52271 -5.3244218000000005
10.52371 -5.3169169
10.52471 -5.3089362
10.52571 -5.3004816
10.52671 -5.2915554
10.52771 -5.2821584
10.52871 -5.2722905
10.52971 -5.2619498
10.53071 -5.2511346
10.53171 -5.2398436
10.53271 -5.2280772
10.53371 -5.2158371
10.53471 -5.2031256
10.53571 -5.189945499999999
10.53671 -5.1762979
10.53771 -5.1621832
10.53871 -5.1476013
10.53971 -5.1325519
10.54071 -5.1170353
10.54171 -5.1010519
10.54271 -5.0846029
10.54371 -5.0676905
10.54471 -5.0503168
10.54571 -5.0324831
10.54671 -5.0141905
10.54771 -4.9954396
10.54871 -4.9762309
10.54971 -4.9565639
10.55071 -4.9364388
10.55171 -4.9158551
10.55271 -4.8948135
10.55371 -4.8733149000000004
10.55471 -4.8513614
10.55571 -4.828956
10.55671 -4.8061013
10.55771 -4.7828004
10.55871 -4.7590561000000005
10.55971 -4.73487
10.56071 -4.7102436
10.56171 -4.6851777
10.56271 -4.6596732
10.56371 -4.6337321000000005
10.56471 -4.6073567
10.56571 -4.5805499
10.56671 -4.5533147000000005
10.56771 -4.5256525
10.56871 -4.4975642
10.56971 -4.469049
10.57071 -4.4401060999999995
10.57171 -4.4107355
10.57271 -4.3809395
10.57371 -4.3507222
10.57471 -4.3200884
10.57571 -4.2890441
10.57671 -4.257594
10.57771 -4.2257413
10.57871 -4.1934866
10.57971 -4.1608296000000005
10.58071 -4.1277695
10.58171 -4.0943071
10.58271 -4.0604446
10.58371 -4.0261868
10.58471 -3.9915394
10.58571 -3.9565068
10.58671 -3.9210918999999995
10.58771 -3.8852956
10.58871 -3.8491167
10.58971 -3.8125549000000003
10.59071 -3.7756103999999997
10.59171 -3.7382875
10.59271 -3.700592
10.59371 -3.6625326
10.59471 -3.6241159
10.59571 -3.5853464
10.59671 -3.5462252999999997
10.59771 -3.5067505999999997
10.59871 -3.4669194
10.59971 -3.426731
10.60071 -3.3861876
10.60171 -3.345295
10.60271 -3.304062
10.60371 -3.2624975000000003
10.60471 -3.2206080999999998
10.60571 -3.1783963999999996
10.60671 -3.1358622
10.60771 -3.0930031000000002
10.60871 -3.0498179
10.60971 -3.0063085
10.61071 -2.9624808999999996
10.61171 -2.9183436
10.61271 -2.8739057
10.61371 -2.8291741
10.61471 -2.7841516
10.61571 -2.7388364
10.61671 -2.6932247
10.61771 -2.6473137
10.61871 -2.6011037
10.61971 -2.5546012
10.62071 -2.5078172
10.62171 -2.460764
10.62271 -2.4134519
10.62371 -2.3658866
10.62471 -2.3180685999999997
10.62571 -2.2699941
10.62671 -2.2216590000000003
10.62771 -2.173062
10.62871 -2.1242073
10.62971 -2.0751039999999996
10.63071 -2.0257639000000003
10.63171 -1.976197
10.63271 -1.9264094999999999
10.63371 -1.8764013
10.63471 -1.8261688000000003
10.63571 -1.7757071
10.63671 -1.725015
10.63771 -1.6740974
10.63871 -1.6229656
10.63971 -1.571634
10.64071 -1.5201164
10.64171 -1.4684211
10.64271 -1.4165493
10.64371 -1.3644962
10.64471 -1.3122548
10.64571 -1.2598208
10.64671 -1.2071961
10.64771 -1.1543895
10.64871 -1.101415
10.64971 -1.048287
10.65071 -0.99501591
10.65171 -0.94160512
10.65271 -0.88805165
10.65371 -0.8343494499999999
10.65471 -0.78049432
10.65571 -0.72648795
10.65671 -0.6723395099999999
10.65771 -0.6180635200000001
10.65871 -0.5636753999999999
10.65971 -0.5091863200000001
10.66071 -0.45459969
10.66171 -0.39991135999999994
10.66271 -0.34511305999999997
10.66371 -0.29019772
10.66471 -0.23516456
10.66571 -0.18002168999999998
10.66671 -0.12478441
10.66771 -0.069470983
10.66871 -0.014096696
10.66971 0.041330763
10.67071 0.09681239
10.67171 0.15235499
10.67271 0.20796596
10.67371 0.26364801
10.67471 0.31939573
10.67571 0.37519617
10.67671 0.43103313000000004
10.67771 0.48689279
10.67871 0.54276846
10.67971 0.5986620699999999
10.68071 0.6545817899999999
10.68171 0.7105365899999999
10.68271 0.76653012
10.68371 0.8225568600000001
10.68471 0.8786020800000001
10.68571 0.93464572
10.68671 0.99066915
10.68771 1.0466608
10.68871 1.1026190999999999
10.68971 1.1585509
10.69071 1.2144667
10.69171 1.2703734
10.69271 1.3262694
10.69371 1.3821443
10.69471 1.4379811
10.69571 1.4937628
10.69671 1.5494783
10.69771 1.6051256999999999
10.69871 1.6607113
10.69971 1.7162448000000001
10.70071 1.7717325999999998
10.70171 1.8271733
10.70271 1.882555
10.70371 1.9378581999999998
10.70471 1.9930625
10.70571 2.0481534
10.70671 2.1031261999999997
10.70771 2.1579867
10.70871 2.2127463
10.70971 2.2674154
10.71071 2.3219973
10.71171 2.3764845
10.71271 2.4308611
10.71371 2.4851077999999998
10.71471 2.5392095
10.71571 2.5931589
10.71671 2.6469594
10.71771 2.7006200000000002
10.71871 2.7541498
10.71971 2.8075518
10.72071 2.8608188
10.72171 2.913934
10.72271 2.9668772999999997
10.72371 3.0196317
10.72471 3.0721892
10.72571 3.1245528
10.72671 3.1767331000000003
10.72771 3.2287426
10.72871 3.2805885999999997
10.72971 3.3322677
10.73071 3.3837657
10.73171 3.4350633999999998
10.73271 3.4861419
10.73371 3.5369907
10.73471 3.5876088
10.73571 3.6380045
10.73671 3.688189
10.73771 3.7381694
10.73871 3.787943
10.73971 3.8374975
10.74071 3.8868144
10.74171 3.9358746
10.74271 3.984667
10.74371 4.0331904000000005
10.74471 4.0814534
10.74571 4.129469
10.74671 4.1772466
10.74771 4.2247873
10.74871 4.272081
10.74971 4.319109
10.75071 4.3658517
10.75171 4.4122949
10.75271 4.4584349
10.75371 4.5042772
10.75471 4.5498334
10.75571 4.5951143
10.75671 4.6401224999999995
10.75771 4.6848506
10.75871 4.7292829
10.75971 4.7734004
10.76071 4.817188499999999
10.76171 4.8606422
10.76271 4.9037661
10.76371 4.946572
10.76471 4.9890712
10.76571 5.0312683
10.76671 5.0731573
10.76771 5.1147225999999995
10.76871 5.1559452
10.76971 5.1968083
10.77071 5.2373047999999995
10.77171 5.2774385
10.77271 5.3172197
10.77371 5.3566612
10.77471 5.3957704
10.77571 5.4345455000000005
10.77671 5.4729745
10.77771 5.5110402
10.77871 5.5487271
10.77971 5.5860262
10.78071 5.6229386
10.78171 5.6594741
10.78271 5.695644
10.78371 5.7314556
10.78471 5.7669077
10.78571 5.8019888
10.78671 5.836682
10.78771 5.87097
10.78871 5.9048425
10.78971 5.9382994
10.79071 5.9713487
10.79171 6.0040034
10.79271 6.0362745
10.79371 6.0681636999999995
10.79471 6.0996633000000005
10.79571 6.130759
10.79671 6.1614346
10.79771 6.1916791
10.79871 6.2214904
10.79971 6.250874700000001
10.80071 6.279844
10.80171 6.3084081
10.80271 6.336569
10.80371 6.364321
10.80471 6.3916504
10.80571 6.4185411
10.80671 6.444982400000001
10.80771 6.4709716
10.80871 6.496514400000001
10.80971 6.5216221
10.81071 6.5463051
10.81171 6.570567200000001
10.81271 6.594404600000001
10.81371 6.617806099999999
10.81471 6.6407584
10.81571 6.6632487000000005
10.81671 6.6852726
10.81771 6.7068338
10.81871 6.727942100000001
10.81971 6.748607
10.82071 6.768835300000001
10.82171 6.7886256000000005
10.82271 6.8079688
10.82371 6.826853
10.82471 6.8452686
10.82571 6.8632104
10.82671 6.880682
10.82771 6.8976916
10.82871 6.9142497999999994
10.82971 6.9303617
10.83071 6.946026499999999
10.83171 6.961236899999999
10.83271 6.9759816
10.83371 6.990249499999999
10.83471 7.0040345
10.83571 7.0173375
10.83671 7.0301645
10.83771 7.0425257000000006
10.83871 7.054428
10.83971 7.0658751
10.84071 7.0768617
10.84171 7.0873804
10.84271 7.0974223
10.84371 7.106982200000001
10.84471 7.11606
10.84571 7.1246617
10.84671 7.1327955
10.84771 7.140468799999999
10.84871 7.1476839
10.84971 7.154437199999999
10.85071 7.160721000000001
10.85171 7.166526500000001
10.85271 7.1718469
10.85371 7.1766831
10.85471 7.1810395
10.85571 7.1849234
10.85671 7.1883425
10.85771 7.1913011
10.85871 7.193798599999999
10.85971 7.1958288999999995
10.86071 7.1973853000000005
10.86171 7.1984634000000005
10.86271 7.199061700000001
10.86371 7.1991853
10.86471 7.198840400000001
10.86571 7.198033500000001
10.86671 7.1967691
10.86771 7.1950473
10.86871 7.1928643
10.86971 7.1902141
10.87071 7.187093
10.87171 7.1834996
10.87271 7.1794367999999995
10.87371 7.1749106000000005
10.87471 7.169926899999999
10.87571 7.1644895
10.87671 7.158599000000001
10.87771 7.152252600000001
10.87871 7.145447300000001
10.87971 7.1381792
10.88071 7.1304485
10.88171 7.122258099999999
10.88271 7.1136132000000005
10.88371 7.1045205
10.88471 7.0949845
10.88571 7.0850059000000005
10.88671 7.0745841
10.88771 7.0637167000000005
10.88871 7.052401499999999
10.88971 7.0406385
10.89071 7.0284314
10.89171 7.015784099999999
10.89271 7.0027001
10.89371 6.9891825
10.89471 6.9752321
10.89571 6.960848
10.89671 6.946029500000001
10.89771 6.930776700000001
10.89871 6.915090999999999
10.89971 6.8989761
10.90071 6.8824366
10.90171 6.8654776
10.90271 6.8481013
10.90371 6.8303093
10.90471 6.8121009
10.90571 6.7934759
10.90671 6.7744359
10.90771 6.754983200000001
10.90871 6.735121500000001
10.90971 6.7148536
10.91071 6.6941835
10.91171 6.6731133
10.91271 6.6516443999999995
10.91371 6.629777000000001
10.91471 6.607513099999999
10.91571 6.584855200000001
10.91671 6.5618068
10.91771 6.538373999999999
10.91871 6.5145604
10.91971 6.4903691
10.92071 6.4658009000000005
10.92171 6.4408541
10.92271 6.415528800000001
10.92371 6.3898258
10.92471 6.3637473
10.92571 6.3372992
10.92671 6.310486
10.92771 6.283313
10.92871 6.2557830999999995
10.92971 6.2278975
10.93071 6.1996568000000005
10.93171 6.1710622
10.93271 6.1421163
10.93371 6.1128244
10.93471 6.0831927
10.93571 6.0532283
10.93671 6.0229357
10.93771 5.9923165
10.93871 5.9613697
10.93971 5.9300929
10.94071 5.898485
10.94171 5.8665465999999995
10.94271 5.8342826
10.94371 5.8017001
10.94471 5.7688076
10.94571 5.7356127
10.94671 5.702118199999999
10.94771 5.6683246
10.94871 5.6342307
10.94971 5.5998355
10.95071 5.5651408
10.95171 5.5301525
10.95271 5.4948787999999995
10.95371 5.4593286999999995
10.95471 5.4235086
10.95571 5.387421
10.95671 5.3510644
10.95771 5.3144358
10.95871 5.2775323
10.95971 5.2403551
10.96071 5.2029099
10.96171 5.1652070000000005
10.96271 5.1272579
10.96371 5.0890721
10.96471 5.0506547
10.96571 5.0120048
10.96671 4.973118
10.96771 4.9339905
10.96871 4.8946213
10.96971 4.8550151
10.97071 4.815181
10.97171 4.7751304
10.97271 4.7348723
10.97371 4.6944115
10.97471 4.6537474
10.97571 4.6128757
10.97671 4.5717929
10.97771 4.5304988
10.97871 4.488999
10.97971 4.4473048
10.98071 4.40543
10.98171 4.3633856
10.98271 4.3211784
10.98371 4.2788077
10.98471 4.2362686
10.98571 4.1935548
10.98671 4.1506629
10.98771 4.107596
10.98871 4.0643636
10.98971 4.0209789
10.99071 3.9774548
10.99171 3.9337996
10.99271 3.8900152
10.99371 3.8460977
10.99471 3.8020417
10.99571 3.7578445
10.99671 3.7135094
10.99771 3.6690459
10.99871 3.6244672
10.99971 3.5797863999999997
11.00071 3.5350118
11.00171 3.4901436
11.00271 3.4451764000000002
11.00371 3.4001026
11.00471 3.3549171
11.00571 3.3096216999999997
11.00671 3.2642253
11.00771 3.2187428
11.00871 3.1731903999999997
11.00971 3.127579
11.01071 3.0819135
11.01171 3.0361906000000003
11.01271 2.9904032000000003
11.01371 2.9445454
11.01471 2.8986169
11.01571 2.8526243
11.01671 2.8065803000000002
11.01771 2.7604988
11.01871 2.7143905
11.01971 2.6682587
11.02071 2.6220998
11.02171 2.575906
11.02271 2.529671
11.02371 2.4833942
11.02471 2.4370834
11.02571 2.3907535
11.02671 2.3444213
11.02771 2.2981007
11.02871 2.2517985
11.02971 2.2055129
11.03071 2.159236
11.03171 2.1129591
11.03271 2.0666784000000002
11.03371 2.020397
11.03471 1.9741262999999998
11.03571 1.9278808
11.03671 1.8816737
11.03771 1.8355124
11.03871 1.7893961
11.03971 1.7433185
11.04071 1.6972721
11.04171 1.6512536000000002
11.04271 1.6052674999999998
11.04371 1.5593259
11.04471 1.5134450000000002
11.04571 1.4676399999999998
11.04671 1.4219197
11.04771 1.3762842000000002
11.04871 1.3307267
11.04971 1.2852378
11.05071 1.2398113
11.05171 1.1944478
11.05271 1.149157
11.05371 1.1039536
11.05471 1.058853
11.05571 1.0138658
11.05671 0.9689946700000001
11.05771 0.9242348399999999
11.05871 0.8795780099999999
11.05971 0.83501758
11.06071 0.79055345
11.06171 0.74619306
11.06271 0.70194989
11.06371 0.6578383
11.06471 0.6138686600000001
11.06571 0.57004355
11.06671 0.52635823
11.06771 0.48280386
11.06871 0.43937303
11.06971 0.39606453
11.07071 0.35288555
11.07171 0.30984995
11.07271 0.26697391
11.07371 0.2242703
11.07471 0.18174474
11.07571 0.13939474999999998
11.07671 0.097212498
11.07771 0.055189733
11.07871 0.013322686
11.07971 -0.028385082000000002
11.08071 -0.069923286
11.08171 -0.11127869
11.08271 -0.15244007
11.08371 -0.19340223
11.08471 -0.2341673
11.08571 -0.27474244000000003
11.08671 -0.31513532
11.08771 -0.35534929
11.08871 -0.39538038
11.08971 -0.43521766000000006
11.09071 -0.47484655
11.09171 -0.51425383
11.09271 -0.55343225
11.09371 -0.59238211
11.09471 -0.63111004
11.09571 -0.6696247
11.09671 -0.70793182
11.09771 -0.74603087
11.09871 -0.78391433
11.09971 -0.82157021
11.10071 -0.85898656
11.10171 -0.8961559299999999
11.10271 -0.9330774700000001
11.10371 -0.96975602
11.10471 -1.006199
11.10571 -1.0424114
11.10671 -1.0783928
11.10771 -1.1141364
11.10871 -1.1496308
11.10971 -1.1848645
11.11071 -1.2198299
11.11171 -1.2545259
11.11271 -1.2889572999999999
11.11371 -1.3231322
11.11471 -1.3570571
11.11571 -1.3907335
11.11671 -1.424156
11.11771 -1.4573143
11.11871 -1.4901965
11.11971 -1.5227935
11.12071 -1.555102
11.12171 -1.5871244999999998
11.12271 -1.6188669999999998
11.12371 -1.6503355000000002
11.12471 -1.6815322000000001
11.12571 -1.7124541
11.12671 -1.7430938999999999
11.12771 -1.7734423
11.12871 -1.8034926
11.12971 -1.8332429000000001
11.13071 -1.8626967
11.13171 -1.8918606
11.13271 -1.9207406999999999
11.13371 -1.9493395
11.13471 -1.9776539999999998
11.13571 -2.0056754
11.13671 -2.0333932999999997
11.13771 -2.0607984
11.13871 -2.0878855
11.13971 -2.1146554
11.14071 -2.1411126
11.14171 -2.1672629
11.14271 -2.1931101
11.14371 -2.2186538
11.14471 -2.2438897
11.14571 -2.2688111
11.14671 -2.2934126
11.14771 -2.3176921999999998
11.14871 -2.3416519
11.14971 -2.3652971
11.15071 -2.3886332
11.15171 -2.4116635
11.15271 -2.4343867
11.15371 -2.4567971
11.15471 -2.4788866
11.15571 -2.5006475
11.15671 -2.5220751999999997
11.15771 -2.5431698
11.15871 -2.5639351
11.15971 -2.5843762
11.16071 -2.6044970000000003
11.16171 -2.6242986
11.16271 -2.6437782
11.16371 -2.6629305999999997
11.16471 -2.6817515
11.16571 -2.7002383
11.16671 -2.7183916
11.16771 -2.7362151
11.16871 -2.7537134
11.16971 -2.770889
11.17071 -2.787742
11.17171 -2.8042693
11.17271 -2.8204655
11.17371 -2.8363256
11.17471 -2.8518470000000002
11.17571 -2.8670304
11.17671 -2.8818791999999998
11.17771 -2.8963983
11.17871 -2.9105918
11.17971 -2.9244609
11.18071 -2.938004
11.18171 -2.9512176
11.18271 -2.9640976
11.18371 -2.976642
11.18471 -2.9888510999999998
11.18571 -3.0007270999999998
11.18671 -3.0122738
11.18771 -3.0234938
11.18871 -3.0343875
11.18971 -3.0449532
11.19071 -3.0551879
11.19171 -3.0650891
11.19271 -3.0746562
11.19371 -3.0838907
11.19471 -3.0927957999999998
11.19571 -3.1013755
11.19671 -3.1096329999999996
11.19771 -3.117569
11.19871 -3.1251818
11.19971 -3.1324688000000003
11.20071 -3.1394276999999997
11.20171 -3.1460572
11.20271 -3.1523585
11.20371 -3.1583339
11.20471 -3.1639874
11.20571 -3.1693213
11.20671 -3.1743373999999998
11.20771 -3.1790357
11.20871 -3.1834152
11.20971 -3.1874746000000003
11.21071 -3.1912144000000002
11.21171 -3.1946369000000003
11.21271 -3.1977449
11.21371 -3.2005414
11.21471 -3.2030292
11.21571 -3.2052081
11.21671 -3.2070763
11.21771 -3.2086313
11.21871 -3.2098714
11.21971 -3.2107968000000002
11.22071 -3.2114096
11.22171 -3.211714
11.22271 -3.2117143
11.22371 -3.2114141
11.22471 -3.2108154
11.22571 -3.2099187000000002
11.22671 -3.2087236999999997
11.22771 -3.2072298
11.22871 -3.205438
11.22971 -3.2033507
11.23071 -3.2009717
11.23171 -3.198304
11.23271 -3.1953495
11.23371 -3.1921078
11.23471 -3.1885773
11.23571 -3.1847563
11.23671 -3.1806438999999997
11.23771 -3.1762414000000003
11.23871 -3.1715523
11.23971 -3.1665824000000002
11.24071 -3.1613369000000002
11.24171 -3.1558197000000003
11.24271 -3.1500328
11.24371 -3.1439758999999996
11.24471 -3.137647
11.24571 -3.1310454
11.24671 -3.1241716999999998
11.24771 -3.1170286
11.24871 -3.1096201
11.24971 -3.1019503
11.25071 -3.0940222
11.25171 -3.0858362
11.25271 -3.0773917
11.25371 -3.0686872
11.25471 -3.0597225
11.25571 -3.0504998
11.25671 -3.0410239
11.25771 -3.0313017
11.25871 -3.0213395
11.25971 -3.0111419
11.26071 -3.0007105
11.26171 -2.9900443
11.26271 -2.9791405
11.26371 -2.9679975
11.26471 -2.9566149999999998
11.26571 -2.9449958
11.26671 -2.9331448
11.26771 -2.9210672
11.26871 -2.9087677999999997
11.26971 -2.8962486999999997
11.27071 -2.8835100999999996
11.27171 -2.8705508
11.27271 -2.8573701
11.27371 -2.8439701
11.27471 -2.8303552
11.27571 -2.8165322
11.27671 -2.8025075999999998
11.27771 -2.7882865
11.27871 -2.7738709
11.27971 -2.7592601
11.28071 -2.7444514
11.28171 -2.729442
11.28271 -2.7142315999999997
11.28371 -2.6988231000000003
11.28471 -2.6832219
11.28571 -2.6674353
11.28671 -2.6514689000000002
11.28771 -2.6353266
11.28871 -2.6190095
11.28971 -2.6025167
11.29071 -2.5858473
11.29171 -2.5690019
11.29271 -2.5519837
11.29371 -2.534798
11.29471 -2.5174517
11.29571 -2.4999512
11.29671 -2.4823003
11.29771 -2.4644991000000003
11.29871 -2.4465462000000002
11.29971 -2.4284393
11.30071 -2.4101777
11.30171 -2.3917638
11.30271 -2.3732023
11.30371 -2.3545001
11.30471 -2.3356638999999997
11.30571 -2.3166981
11.30671 -2.2976039
11.30771 -2.2783805
11.30871 -2.2590255
11.30971 -2.239538
11.31071 -2.2199191
11.31171 -2.2001733999999997
11.31271 -2.1803079
11.31371 -2.1603303
11.31471 -2.1402467
11.31571 -2.1200605
11.31671 -2.0997722
11.31771 -2.0793805
11.31871 -2.0588845
11.31971 -2.0382853
11.32071 -2.0175863
11.32171 -1.9967932000000002
11.32271 -1.9759125999999998
11.32371 -1.9549493
11.32471 -1.9339057
11.32571 -1.9127812000000002
11.32671 -1.8915737
11.32771 -1.8702809
11.32871 -1.8489027000000002
11.32971 -1.8274426
11.33071 -1.8059071
11.33171 -1.7843042999999998
11.33271 -1.7626422
11.33371 -1.7409260999999998
11.33471 -1.7191583
11.33571 -1.697338
11.33671 -1.6754635
11.33771 -1.6535336
11.33871 -1.6315495999999998
11.33971 -1.6095149999999998
11.34071 -1.5874354
11.34171 -1.5653161
11.34271 -1.5431613
11.34371 -1.5209725
11.34471 -1.4987492999999998
11.34571 -1.4764901000000001
11.34671 -1.4541945
11.34771 -1.4318644999999999
11.34871 -1.409505
11.34971 -1.3871237
11.35071 -1.3647283
11.35171 -1.3423258
11.35271 -1.3199197
11.35371 -1.2975102
11.35471 -1.2750953
11.35571 -1.2526719
11.35671 -1.2302389
11.35771 -1.207798
11.35871 -1.1853532
11.35971 -1.1629108000000001
11.36071 -1.1404769000000001
11.36171 -1.1180558
11.36271 -1.0956499
11.36371 -1.0732589000000001
11.36471 -1.0508821
11.36571 -1.0285194
11.36671 -1.0061729
11.36771 -0.9838472100000001
11.36871 -0.9615485599999999
11.36971 -0.9392829599999999
11.37071 -0.91705481
11.37171 -0.8948653000000001
11.37271 -0.8727133300000001
11.37371 -0.85059609
11.37471 -0.8285113599999999
11.37571 -0.8064594099999999
11.37671 -0.7844437799999999
11.37771 -0.762471
11.37871 -0.74054897
11.37971 -0.71868515
11.38071 -0.6968847
11.38171 -0.67514949
11.38271 -0.6534787799999999
11.38371 -0.63187052
11.38471 -0.6103232999999999
11.38571 -0.58883773
11.38671 -0.56741685
11.38771 -0.54606535
11.38871 -0.52478788
11.38971 -0.50358754
11.39071 -0.48246509
11.39171 -0.46141888000000003
11.39271 -0.44044647000000003
11.39371 -0.41954656999999995
11.39471 -0.39872066
11.39571 -0.37797368
11.39671 -0.35731343
11.39771 -0.33674845000000003
11.39871 -0.31628595
11.39971 -0.29592968
11.40071 -0.27567950999999996
11.40171 -0.25553235
11.40271 -0.23548420999999997
11.40371 -0.21553242000000003
11.40471 -0.19567739
11.40571 -0.17592284
11.40671 -0.15627466
11.40771 -0.13673885
11.40871 -0.11731955000000001
11.40971 -0.09801789400000001
11.41071 -0.07883238699999999
11.41171 -0.059760542
11.41271 -0.04080105
11.41371 -0.021955519
11.41471 -0.0032288997
11.41571 0.015371581999999998
11.41671 0.033838645
11.41771 0.05216744
11.41871 0.070357067
11.41971 0.088410563
11.42071 0.10633334
11.42171 0.12413039999999999
11.42271 0.14180375
11.42371 0.159351
11.42471 0.17676575
11.42571 0.19403953000000002
11.42671 0.21116473
11.42771 0.22813687
11.42871 0.24495572
11.42971 0.26162437
11.43071 0.27814701
11.43171 0.29452622
11.43271 0.31076113
11.43371 0.32684724
11.43471 0.34277791
11.43571 0.35854713
11.43671 0.37415195
11.43771 0.38959365
11.43871 0.40487712
11.43971 0.42000837
11.44071 0.43499148
11.44171 0.44982615
11.44271 0.46450691000000005
11.44371 0.47902459999999997
11.44471 0.49336939
11.44571 0.5075342
11.44671 0.5215168
11.44771 0.53532026
11.44871 0.54895082
11.44971 0.56241485
11.45071 0.5757157700000001
11.45171 0.58885226
11.45271 0.60181897
11.45371 0.61460878
11.45471 0.62721614
11.45571 0.63963942
11.45671 0.65188161
11.45771 0.6639487599999999
11.45871 0.67584687
11.45971 0.6875786
11.46071 0.6991412
11.46171 0.71052713
11.46271 0.72172638
11.46371 0.7327301900000001
11.46471 0.74353446
11.46571 0.75414106
11.46671 0.76455669
11.46771 0.77478993
11.46871 0.7848473300000001
11.46971 0.7947306100000001
11.47071 0.8044356500000001
11.47171 0.81395479
11.47271 0.82327956
11.47371 0.83240503
11.47471 0.8413312
11.47571 0.85006319
11.47671 0.85860817
11.47771 0.8669720000000001
11.47871 0.875156
11.47971 0.88315606
11.48071 0.8909639
11.48171 0.8985705700000001
11.48271 0.9059703
11.48371 0.91316309
11.48471 0.92015471
11.48571 0.92695421
11.48671 0.93357032
11.48771 0.94000744
11.48871 0.9462635
11.48971 0.9523310700000001
11.49071 0.95820045
11.49171 0.9638636399999999
11.49271 0.9693176499999999
11.49371 0.97456574
11.49471 0.97961565
11.49571 0.98447585
11.49671 0.98915184
11.49771 0.99364342
11.49871 0.9979452
11.49971 1.0020489000000001
11.50071 1.0059474000000002
11.50171 1.0096383
11.50271 1.0131252
11.50371 1.0164163
11.50471 1.0195211
11.50571 1.0224459
11.50671 1.0251913
11.50771 1.0277517
11.50871 1.0301175
11.50971 1.0322792
11.51071 1.0342318
11.51171 1.0359765
11.51271 1.0375207
11.51371 1.0388744
11.51471 1.0400461
11.51571 1.0410395
11.51671 1.0418521
11.51771 1.0424771
11.51871 1.0429066
11.51971 1.0431353
11.52071 1.0431638
11.52171 1.0429978
11.52271 1.0426463000000001
11.52371 1.0421166000000002
11.52471 1.0414122
11.52571 1.0405298
11.52671 1.0394618
11.52771 1.0381989
11.52871 1.0367349
11.52971 1.0350694
11.53071 1.0332087
11.53171 1.031163
11.53271 1.0289428999999999
11.53371 1.0265552
11.53471 1.0240008
11.53571 1.0212745
11.53671 1.0183683000000001
11.53771 1.0152755
11.53871 1.0119937
11.53971 1.0085262
11.54071 1.0048804999999998
11.54171 1.0010648
11.54271 0.99708457
11.54371 0.99294018
11.54471 0.98862667
11.54571 0.98413657
11.54671 0.97946366
11.54771 0.97460598
11.54871 0.96956771
11.54971 0.9643577999999999
11.55071 0.9589869500000001
11.55171 0.95346319
11.55271 0.94778948
11.55371 0.94196266
11.55471 0.93597583
11.55571 0.9298215599999999
11.55671 0.9234954599999999
11.55771 0.9169984600000001
11.55871 0.91033634
11.55971 0.90351738
11.56071 0.89654904
11.56171 0.8894349399999999
11.56271 0.8821738000000001
11.56371 0.8747606499999999
11.56471 0.8671899300000001
11.56571 0.8594586499999999
11.56671 0.85156839
11.56771 0.8435254
11.56871 0.8353384199999999
11.56971 0.8270153800000001
11.57071 0.81856046
11.57171 0.80997273
11.57271 0.8012470799999999
11.57371 0.7923767899999999
11.57471 0.78335712
11.57571 0.7741876400000001
11.57671 0.76487293
11.57771 0.75542089
11.57871 0.7458399
11.57971 0.7361358
11.58071 0.7263103
11.58171 0.7163611200000001
11.58271 0.70628393
11.58371 0.69607515
11.58471 0.68573416
11.58571 0.675264
11.58671 0.66467063
11.58771 0.65396056
11.58871 0.64313826
11.58971 0.63220463
11.59071 0.62115719
11.59171 0.60999165
11.59271 0.59870449
11.59371 0.5872951399999999
11.59471 0.57576708
11.59571 0.5641269
11.59671 0.55238241
11.59771 0.54054009
11.59871 0.52860314
11.59971 0.5165713399999999
11.60071 0.50444202
11.60171 0.49221203999999996
11.60271 0.47987979000000003
11.60371 0.46744631
11.60471 0.45491518
11.60571 0.44229118999999995
11.60671 0.42957873
11.60771 0.41678026
11.60871 0.40389597
11.60971 0.39092446999999997
11.61071 0.37786441
11.61171 0.36471589
11.61271 0.35148126
11.61371 0.33816488
11.61471 0.32477204
11.61571 0.31130731
11.61671 0.29777351
11.61771 0.28417124
11.61871 0.27049941
11.61971 0.25675648
11.62071 0.2429418
11.62171 0.2290563
11.62271 0.21510266
11.62371 0.20108472000000002
11.62471 0.18700639
11.62571 0.17287101000000002
11.62671 0.15868078
11.62771 0.14443704000000002
11.62871 0.13014071
11.62971 0.11579295
11.63071 0.10139528999999999
11.63171 0.086949643
11.63271 0.07245786800000001
11.63371 0.057921407
11.63471 0.043341162
11.63571 0.028717547
11.63671 0.014050963999999999
11.63771 -0.00065780641
11.63871 -0.015407153
11.63971 -0.030194641999999997
11.64071 -0.045017412
11.64171 -0.059872476
11.64271 -0.074757001
11.64371 -0.08966843000000001
11.64471 -0.10460420000000001
11.64571 -0.11956167000000001
11.64671 -0.13453803
11.64771 -0.1495307
11.64871 -0.16453754
11.64971 -0.17955765
11.65071 -0.19459126
11.65171 -0.20963943
11.65271 -0.22470336000000002
11.65371 -0.23978341000000003
11.65471 -0.25487838
11.65571 -0.26998525
11.65671 -0.28509987
11.65771 -0.30021791
11.65871 -0.31533593000000004
11.65971 -0.33045202
11.66071 -0.34556568
11.66171 -0.36067702
11.66271 -0.37578554000000003
11.66371 -0.39088936
11.66471 -0.40598492999999997
11.66571 -0.42106775
11.66671 -0.43613384000000005
11.66771 -0.45118090000000005
11.66871 -0.466209
11.66971 -0.48122033
11.67071 -0.49621756000000006
11.67171 -0.51120194
11.67271 -0.52617206
11.67371 -0.54112351
11.67471 -0.5560498199999999
11.67571 -0.5709447000000001
11.67671 -0.5858038999999999
11.67771 -0.60062651
11.67871 -0.6154147
11.67971 -0.63017216
11.68071 -0.64490181
11.68171 -0.65960363
11.68271 -0.6742738699999999
11.68371 -0.6889060100000001
11.68471 -0.70349313
11.68571 -0.7180301
11.68671 -0.73251543
11.68771 -0.74695107
11.68871 -0.76134088
11.68971 -0.7756881400000001
11.69071 -0.7899928800000001
11.69171 -0.80425134
11.69271 -0.81845643
11.69371 -0.8326003300000001
11.69471 -0.8466777400000001
11.69571 -0.8606874400000001
11.69671 -0.87463306
11.69771 -0.88852076
11.69871 -0.90235649
11.69971 -0.9161423
11.70071 -0.9298749300000001
11.70171 -0.9435463700000001
11.70271 -0.9571463800000001
11.70371 -0.9706661999999999
11.70471 -0.98410165
11.70571 -0.9974540199999999
11.70671 -1.0107287
11.70771 -1.023932
11.70871 -1.0370674
11.70971 -1.0501334
11.71071 -1.0631236
11.71171 -1.0760292
11.71271 -1.0888426999999998
11.71371 -1.1015612
11.71471 -1.1141873
11.71571 -1.1267283
11.71671 -1.1391920999999998
11.71771 -1.1515833
11.71871 -1.1639
11.71971 -1.1761339000000002
11.72071 -1.1882732
11.72171 -1.2003061000000002
11.72271 -1.2122264
11.72371 -1.2240345
11.72471 -1.2357373
11.72571 -1.2473444
11.72671 -1.2588632
11.72771 -1.2702955
11.72871 -1.2816361
11.72971 -1.2928752
11.73071 -1.3040022
11.73171 -1.3150106
11.73271 -1.3259003999999999
11.73371 -1.3366779
11.73471 -1.3473524000000001
11.73571 -1.3579308
11.73671 -1.3684145
11.73771 -1.3787970999999999
11.73871 -1.389067
11.73971 -1.3992116
11.74071 -1.4092225999999999
11.74171 -1.4190991
11.74271 -1.4288484000000001
11.74371 -1.4384818000000001
11.74471 -1.4480101
11.74571 -1.4574382000000001
11.74671 -1.4667626
11.74771 -1.4759728
11.74871 -1.4850556000000001
11.74971 -1.4940004999999998
11.75071 -1.5028036
11.75171 -1.5114693000000001
11.75271 -1.5200071000000002
11.75371 -1.5284271999999999
11.75471 -1.5367347
11.75571 -1.5449272
11.75671 -1.5529948999999998
11.75771 -1.5609253
11.75871 -1.5687084
11.75971 -1.5763411
11.76071 -1.5838290000000002
11.76171 -1.591184
11.76271 -1.5984185000000002
11.76371 -1.6055404999999998
11.76471 -1.6125487
11.76571 -1.6194334000000001
11.76671 -1.6261803
11.76771 -1.6327756999999998
11.76871 -1.6392128999999998
11.76971 -1.6454938999999997
11.77071 -1.6516290999999999
11.77171 -1.6576309
11.77271 -1.6635085
11.77371 -1.6692633
11.77471 -1.6748881
11.77571 -1.6803702
11.77671 -1.6856969999999998
11.77771 -1.6908618
11.77871 -1.6958667
11.77971 -1.7007221
11.78071 -1.7054409
11.78171 -1.7100336
11.78271 -1.7145023
11.78371 -1.71884
11.78471 -1.7230336
11.78571 -1.7270689999999997
11.78671 -1.7309374999999998
11.78771 -1.7346399
11.78871 -1.7381858000000001
11.78971 -1.7415897999999999
11.79071 -1.7448641
11.79171 -1.7480139
11.79271 -1.7510343000000002
11.79371 -1.7539131
11.79471 -1.7566351
11.79571 -1.7591901
11.79671 -1.7615758
11.79771 -1.7637994000000001
11.79871 -1.7658737
11.79971 -1.7678108000000001
11.80071 -1.769617
11.80171 -1.7712893
11.80271 -1.772817
11.80371 -1.774187
11.80471 -1.7753894
11.80571 -1.7764227000000001
11.80671 -1.7772954
11.80771 -1.7780215
11.80871 -1.7786146999999999
11.80971 -1.779083
11.81071 -1.7794237000000002
11.81171 -1.7796254
11.81271 -1.7796721000000002
11.81371 -1.7795507
11.81471 -1.7792555
11.81571 -1.7787909000000002
11.81671 -1.7781693
11.81771 -1.7774049
11.81871 -1.7765073
11.81971 -1.7754778
11.82071 -1.7743096
11.82171 -1.7729907999999999
11.82271 -1.7715111
11.82371 -1.769867
11.82471 -1.7680637999999997
11.82571 -1.7661139
11.82671 -1.7640313
11.82771 -1.7618252
11.82871 -1.7594952000000001
11.82971 -1.7570321
11.83071 -1.7544203
11.83171 -1.7516455
11.83271 -1.7486998999999999
11.83371 -1.7455859
11.83471 -1.7423144000000002
11.83571 -1.7389003
11.83671 -1.7353565000000002
11.83771 -1.7316875999999999
11.83871 -1.72789
11.83971 -1.7239533000000002
11.84071 -1.7198670999999999
11.84171 -1.7156251
11.84271 -1.71123
11.84371 -1.7066914999999998
11.84471 -1.7020224000000002
11.84571 -1.6972329000000002
11.84671 -1.6923253999999999
11.84771 -1.6872937000000001
11.84871 -1.6821247000000001
11.84971 -1.6768046
11.85071 -1.671325
11.85171 -1.6656864
11.85271 -1.6598983
11.85371 -1.6539750999999998
11.85471 -1.6479302000000002
11.85571 -1.6417709999999999
11.85671 -1.6354958999999998
11.85771 -1.6290961
11.85871 -1.6225602
11.85971 -1.6158806000000001
11.86071 -1.6090566000000002
11.86171 -1.6020956
11.86271 -1.5950092999999999
11.86371 -1.5878085
11.86471 -1.5804986
11.86571 -1.5730762999999999
11.86671 -1.5655318
11.86771 -1.5578535
11.86871 -1.550033
11.86971 -1.5420698
11.87071 -1.5339715999999999
11.87171 -1.525752
11.87271 -1.517424
11.87371 -1.5089959
11.87471 -1.5004675
11.87571 -1.4918308999999998
11.87671 -1.4830749
11.87771 -1.4741903
11.87871 -1.4651747
11.87971 -1.4560334
11.88071 -1.4467772
11.88171 -1.4374174
11.88271 -1.4279612000000002
11.88371 -1.4184087
11.88471 -1.4087528999999999
11.88571 -1.3989842000000001
11.88671 -1.3890952
11.88771 -1.3790843000000002
11.88871 -1.3689581
11.88971 -1.3587285
11.89071 -1.3484077
11.89171 -1.3380036
11.89271 -1.3275168
11.89371 -1.3169404
11.89471 -1.306264
11.89571 -1.2954782999999999
11.89671 -1.2845798
11.89771 -1.2735729
11.89871 -1.2624674
11.89971 -1.2512752999999999
11.90071 -1.2400049
11.90171 -1.2286583
11.90271 -1.2172311999999998
11.90371 -1.2057152
11.90471 -1.194103
11.90571 -1.1823923
11.90671 -1.1705877999999998
11.90771 -1.1586991
11.90871 -1.1467374000000001
11.90971 -1.1347103
11.91071 -1.1226187
11.91171 -1.1104571
11.91271 -1.0982157
11.91371 -1.0858859
11.91471 -1.0734647
11.91571 -1.060956
11.91671 -1.0483701
11.91771 -1.0357191
11.91871 -1.0230126000000002
11.91971 -1.0102537999999999
11.92071 -0.99743921
11.92171 -0.9845608800000001
11.92271 -0.97161122
11.92371 -0.9585867600000001
11.92471 -0.9454906900000001
11.92571 -0.93233129
11.92671 -0.9191189000000001
11.92771 -0.9058609599999999
11.92871 -0.8925593500000001
11.92971 -0.87920949
11.93071 -0.8658033799999999
11.93171 -0.8523335700000001
11.93271 -0.8387976300000001
11.93371 -0.8251999499999999
11.93471 -0.81155095
11.93571 -0.7978630299999999
11.93671 -0.78414576
11.93771 -0.77040251
11.93871 -0.75662946
11.93971 -0.74281818
11.94071 -0.7289598199999999
11.94171 -0.71504954
11.94271 -0.70108897
11.94371 -0.68708565
11.94471 -0.6730496
11.94571 -0.65898919
11.94671 -0.6449075400000001
11.94771 -0.63080192
11.94871 -0.61666574
11.94971 -0.6024927400000001
11.95071 -0.58828094
11.95171 -0.5740351
11.95271 -0.55976552
11.95371 -0.5454845300000001
11.95471 -0.53120162
11.95571 -0.51691998
11.95671 -0.5026354000000001
11.95771 -0.48833834
11.95871 -0.47401865
11.95971 -0.45966999999999997
11.96071 -0.44529293999999997
11.96171 -0.43089464000000005
11.96271 -0.41648592
11.96371 -0.40207654
11.96471 -0.38767154
11.96571 -0.37326973
11.96671 -0.35886548
11.96771 -0.34445254000000003
11.96871 -0.33002838
11.96971 -0.31559675000000004
11.97071 -0.30116725
11.97171 -0.2867521
11.97271 -0.27236120999999996
11.97371 -0.25799826
11.97471 -0.24365913000000003
11.97571 -0.22933409
11.97671 -0.21501214000000002
11.97771 -0.20068604
11.97871 -0.18635589
11.97971 -0.17202909
11.98071 -0.15771742
11.98171 -0.14343227
11.98271 -0.12918013
11.98371 -0.11496077
11.98471 -0.1007683
11.98571 -0.086595019
11.98671 -0.072436221
11.98771 -0.058293366
11.98871 -0.044174443
11.98971 -0.030090956999999998
11.99071 -0.016053439
11.99171 -0.0020669895
11.99271 0.011870739
11.99371 0.025768275
11.99471 0.039636053
11.99571 0.053481251
11.99671 0.067304168
11.99771 0.081097294
11.99871 0.094848278
11.99971 0.10854460999999999
12.00071 0.12217854000000002
12.00171 0.13574992
12.00271 0.1492654
12.00371 0.16273471
12.00471 0.17616553000000001
12.00571 0.18955946
12.00671 0.20291077
12.00771 0.21620849000000003
12.00871 0.22944112000000003
12.00971 0.24260140000000002
12.01071 0.25568905000000003
12.01171 0.26871045
12.01271 0.28167504
12.01371 0.29459018000000003
12.01471 0.30745706
12.01571 0.32026935
12.01671 0.33301504000000004
12.01771 0.34568124
12.01871 0.35825942
12.01971 0.37074869
12.02071 0.38315570000000004
12.02171 0.39549143999999997
12.02271 0.40776585000000004
12.02371 0.41998293999999997
12.02471 0.4321388
12.02571 0.44422280000000003
12.02671 0.45622205000000005
12.02771 0.46812664
12.02871 0.47993348
12.02971 0.49164691
12.03071 0.5032759200000001
12.03171 0.51482925
12.03271 0.52631078
12.03371 0.53771697
12.03471 0.54903813
12.03571 0.56026219
12.03671 0.57137995
12.03771 0.58238916
12.03871 0.5932952699999999
12.03971 0.60410863
12.04071 0.61483993
12.04171 0.62549468
12.04271 0.63607041
12.04371 0.64655701
12.04471 0.6569406
12.04571 0.6672090900000001
12.04671 0.67735654
12.04771 0.6873853
12.04871 0.6973039799999999
12.04971 0.7071229600000001
12.05071 0.71684923
12.05171 0.7264829700000001
12.05271 0.73601739
12.05371 0.74544153
12.05471 0.75474549
12.05571 0.7639247
12.05671 0.77298195
12.05771 0.78192586
12.05871 0.7907666299999999
12.05971 0.79951091
12.06071 0.80815814
12.06171 0.81670005
12.06271 0.82512349
12.06371 0.83341561
12.06471 0.84156906
12.06571 0.84958449
12.06671 0.85746991
12.06771 0.86523667
12.06871 0.87289447
12.06971 0.88044675
12.07071 0.8878894199999999
12.07171 0.89521268
12.07271 0.90240557
12.07371 0.90946043
12.07471 0.91637671
12.07571 0.92316009
12.07671 0.9298197899999999
12.07771 0.9363635400000001
12.07871 0.9427934000000001
12.07971 0.94910422
12.08071 0.9552853199999999
12.08171 0.9613247599999999
12.08271 0.9672144400000001
12.08371 0.97295353
12.08471 0.97854855
12.08571 0.98401047
12.08671 0.98935021
12.08771 0.9945735299999999
12.08871 0.99967867
12.08971 1.0046572999999999
12.09071 1.0094983
12.09171 1.0141921
12.09271 1.0187353
12.09371 1.0231311
12.09471 1.0273874
12.09571 1.0315130000000001
12.09671 1.0355127
12.09771 1.039385
12.09871 1.0431219999999999
12.09971 1.0467133
12.10071 1.0501500000000001
12.10171 1.0534287
12.10271 1.0565531
12.10371 1.0595321
12.10471 1.0623758
12.10571 1.065091
12.10671 1.0676786
12.10771 1.0701326
12.10871 1.072443
12.10971 1.0746007
12.11071 1.0766009
12.11171 1.0784452
12.11271 1.0801409
12.11371 1.0816975
12.11471 1.0831218999999999
12.11571 1.0844162
12.11671 1.0855758
12.11771 1.0865916999999998
12.11871 1.0874547
12.11971 1.0881589
12.12071 1.0887042
12.12171 1.0890961
12.12271 1.0893427
12.12371 1.0894513
12.12471 1.0894248
12.12571 1.0892605
12.12671 1.0889515
12.12771 1.08849
12.12871 1.0878708000000001
12.12971 1.0870943
12.13071 1.0861659
12.13171 1.0850945
12.13271 1.083888
12.13371 1.0825504
12.13471 1.0810798
12.13571 1.0794698
12.13671 1.0777116
12.13771 1.0757979
12.13871 1.0737258
12.13971 1.0714975999999998
12.14071 1.0691197
12.14171 1.066599
12.14271 1.0639406
12.14371 1.0611448
12.14471 1.0582083
12.14571 1.0551253999999999
12.14671 1.0518916999999999
12.14771 1.0485058999999999
12.14871 1.0449709999999999
12.14971 1.0412936
12.15071 1.0374807
12.15171 1.0335367
12.15271 1.029462
12.15371 1.0252521
12.15471 1.0209002
12.15571 1.0163993
12.15671 1.0117455
12.15771 1.0069394
12.15871 1.0019856
12.15971 0.9968904799999999
12.16071 0.99165998
12.16171 0.98629743
12.16271 0.98080244
12.16371 0.9751719400000001
12.16471 0.9694022099999999
12.16571 0.9634912900000001
12.16671 0.9574399299999999
12.16771 0.9512517599999999
12.16871 0.9449318099999999
12.16971 0.9384842600000001
12.17071 0.9319108899999999
12.17171 0.92521003
12.17271 0.9183775599999999
12.17371 0.91140866
12.17471 0.90430006
12.17571 0.8970513
12.17671 0.8896652600000001
12.17771 0.8821469700000001
12.17871 0.87450193
12.17971 0.86673424
12.18071 0.85884528
12.18171 0.8508340499999999
12.18271 0.84269801
12.18371 0.8344347599999999
12.18471 0.82604345
12.18571 0.8175252
12.18671 0.8088827099999999
12.18771 0.8001193400000001
12.18871 0.7912374999999999
12.18971 0.7822378499999999
12.19071 0.77311937
12.19171 0.7638800400000001
12.19271 0.75451811
12.19371 0.74503315
12.19471 0.73542665
12.19571 0.72570196
12.19671 0.71586319
12.19771 0.70591411
12.19871 0.6958571299999999
12.19971 0.68569295
12.20071 0.67542084
12.20171 0.66503929
12.20271 0.65454706
12.20371 0.64394386
12.20471 0.6332306200000001
12.20571 0.62240926
12.20671 0.61148191
12.20771 0.60045053
12.20871 0.5893162900000001
12.20971 0.57807961
12.21071 0.5667404699999999
12.21171 0.5552990800000001
12.21271 0.54375604
12.21371 0.53211283
12.21471 0.52037179
12.21571 0.5085356099999999
12.21671 0.49660698999999997
12.21771 0.48458814
12.21871 0.47248048000000004
12.21971 0.46028453
12.22071 0.44800024000000005
12.22171 0.43562725
12.22271 0.42316536000000005
12.22371 0.41061495
12.22471 0.39797705000000005
12.22571 0.38525332
12.22671 0.37244591
12.22771 0.35955688999999996
12.22871 0.34658797
12.22971 0.33354019
12.23071 0.32041396
12.23171 0.30720953
12.23271 0.29392729
12.23371 0.28056842000000004
12.23471 0.26713512
12.23571 0.25363041000000003
12.23671 0.24005766
12.23771 0.22641983999999998
12.23871 0.21271891999999998
12.23971 0.19895548
12.24071 0.18512903
12.24171 0.17123857
12.24271 0.15728345999999999
12.24371 0.14326416
12.24471 0.12918247
12.24571 0.11504112999999999
12.24671 0.10084305
12.24771 0.086590444
12.24871 0.07228419400000001
12.24971 0.057923880999999997
12.25071 0.043508463
12.25171 0.029037378
12.25271 0.014511531000000001
12.25371 -6.6222503e-05
12.25471 -0.014691341
12.25571 -0.029358643
12.25671 -0.044063653
12.25771 -0.058803731
12.25871 -0.073578447
12.25971 -0.088389101
12.26071 -0.10323749
12.26171 -0.11812452000000001
12.26271 -0.13304928
12.26371 -0.14800894
12.26471 -0.16299953
12.26571 -0.17801735999999999
12.26671 -0.19306028
12.26771 -0.20812831
12.26871 -0.22322319000000002
12.26971 -0.23834715
12.27071 -0.25350121000000003
12.27171 -0.26868398000000004
12.27271 -0.28389124
12.27371 -0.29911697
12.27471 -0.31435487
12.27571 -0.32960037
12.27671 -0.34485175
12.27771 -0.36011015
12.27871 -0.37537835999999997
12.27971 -0.39065909
12.28071 -0.40595312999999994
12.28171 -0.42125857
12.28271 -0.43657115
12.28371 -0.45188582
12.28471 -0.46719852999999995
12.28571 -0.48250766000000006
12.28671 -0.49781431
12.28771 -0.51312125
12.28871 -0.52843094
12.28971 -0.54374356
12.29071 -0.55905613
12.29171 -0.57436265
12.29271 -0.58965567
12.29371 -0.60492875
12.29471 -0.62017837
12.29571 -0.63540465
12.29671 -0.65061077
12.29771 -0.66580083
12.29871 -0.68097771
12.29971 -0.69614127
12.30071 -0.71128807
12.30171 -0.7264123299999999
12.30271 -0.74150818
12.30371 -0.75657177
12.30471 -0.77160252
12.30571 -0.78660259
12.30671 -0.8015753699999999
12.30771 -0.8165229099999999
12.30871 -0.83144447
12.30971 -0.84633538
12.31071 -0.8611886799999999
12.31171 -0.8759968
12.31271 -0.89075463
12.31371 -0.90546068
12.31471 -0.92011737
12.31571 -0.9347295400000001
12.31671 -0.9493016599999999
12.31771 -0.9638354199999999
12.31871 -0.97832838
12.31971 -0.9927744000000001
12.32071 -1.0071661
12.32171 -1.021497
12.32271 -1.0357641000000002
12.32371 -1.0499678000000001
12.32471 -1.0641116000000002
12.32571 -1.0781996
12.32671 -1.0922336
12.32771 -1.106212
12.32871 -1.1201295
12.32971 -1.133979
12.33071 -1.1477545
12.33171 -1.1614528000000002
12.33271 -1.1750749
12.33371 -1.1886251
12.33471 -1.2021085
12.33571 -1.2155282
12.33671 -1.2288834
12.33771 -1.2421689
12.33871 -1.2553765
12.33971 -1.2684977
12.34071 -1.2815269
12.34171 -1.2944626000000001
12.34271 -1.3073073
12.34371 -1.3200659
12.34471 -1.3327431
12.34571 -1.3453401
12.34671 -1.3578544
12.34771 -1.3702804000000002
12.34871 -1.3826113
12.34971 -1.3948421
12.35071 -1.4069715999999999
12.35171 -1.4190021000000002
12.35271 -1.4309384
12.35371 -1.4427849
12.35471 -1.4545429
12.35571 -1.4662092
12.35671 -1.4777771
12.35771 -1.4892383
12.35871 -1.5005854
12.35971 -1.5118152
12.36071 -1.5229287
12.36171 -1.5339307
12.36271 -1.5448271
12.36371 -1.5556219
12.36471 -1.5663147
12.36571 -1.5769012
12.36671 -1.5873741000000001
12.36771 -1.597726
12.36871 -1.6079525000000001
12.36971 -1.6180529999999997
12.37071 -1.6280308000000001
12.37171 -1.6378909000000001
12.37271 -1.647637
12.37371 -1.6572692999999998
12.37471 -1.6667843000000002
12.37571 -1.676175
12.37671 -1.6854346
12.37771 -1.6945579999999998
12.37871 -1.7035449
12.37971 -1.7123987999999999
12.38071 -1.7211262
12.38171 -1.7297325999999997
12.38271 -1.7382197
12.38371 -1.7465848
12.38471 -1.7548213
12.38571 -1.7629201
12.38671 -1.7708736999999999
12.38771 -1.7786790000000001
12.38871 -1.786337
12.38971 -1.7938530000000001
12.39071 -1.8012328000000002
12.39171 -1.8084805
12.39271 -1.8155959999999998
12.39371 -1.8225749999999998
12.39471 -1.8294110999999997
12.39571 -1.8360979999999998
12.39671 -1.8426325000000001
12.39771 -1.8490162
12.39871 -1.8552536000000002
12.39971 -1.8613505999999997
12.40071 -1.8673109
12.40171 -1.8731343
12.40271 -1.8788155
12.40371 -1.8843463
12.40471 -1.8897176000000002
12.40571 -1.8949239999999998
12.40671 -1.8999652999999999
12.40771 -1.9048455999999998
12.40871 -1.9095724
12.40971 -1.9141525
12.41071 -1.9185892999999998
12.41171 -1.9228816
12.41271 -1.9270236
12.41371 -1.931008
12.41471 -1.9348292
12.41571 -1.9384852000000001
12.41671 -1.9419786
12.41771 -1.9453150999999997
12.41871 -1.9485004
12.41971 -1.9515369
12.42071 -1.9544224999999997
12.42171 -1.9571507
12.42271 -1.9597132
12.42371 -1.9621026
12.42471 -1.9643161
12.42571 -1.9663561
12.42671 -1.9682294
12.42771 -1.9699441000000002
12.42871 -1.9715063000000002
12.42971 -1.9729166999999999
12.43071 -1.9741714000000001
12.43171 -1.9752624
12.43271 -1.9761819
12.43371 -1.9769253
12.43471 -1.9774929
12.43571 -1.9778894000000002
12.43671 -1.9781223000000001
12.43771 -1.9781977
12.43871 -1.9781178
12.43971 -1.9778794
12.44071 -1.9774752
12.44171 -1.9768976
12.44271 -1.976141
12.44371 -1.9752052
12.44471 -1.9740946999999998
12.44571 -1.9728173000000002
12.44671 -1.9713801999999998
12.44771 -1.9697869
12.44871 -1.9680353000000002
12.44971 -1.9661188
12.45071 -1.9640286
12.45171 -1.961758
12.45271 -1.9593053
12.45371 -1.9566740999999999
12.45471 -1.9538725
12.45571 -1.9509092
12.45671 -1.9477896000000001
12.45771 -1.9445142
12.45871 -1.9410774
12.45971 -1.9374713
12.46071 -1.9336883
12.46171 -1.9297248
12.46271 -1.9255824000000001
12.46371 -1.9212678
12.46471 -1.9167894
12.46571 -1.9121534999999998
12.46671 -1.9073611000000001
12.46771 -1.9024079999999999
12.46871 -1.8972863
12.46971 -1.891988
12.47071 -1.8865091999999999
12.47171 -1.8808516000000002
12.47271 -1.8750222
12.47371 -1.8690307
12.47471 -1.8628850999999997
12.47571 -1.8565888
12.47671 -1.850139
12.47771 -1.8435277
12.47871 -1.8367459999999998
12.47971 -1.8297872
12.48071 -1.8226506
12.48171 -1.8153418000000001
12.48271 -1.8078698
12.48371 -1.8002437
12.48471 -1.7924687000000001
12.48571 -1.7845435
12.48671 -1.7764619
12.48771 -1.7682153999999999
12.48871 -1.7597975
12.48971 -1.7512070000000002
12.49071 -1.7424483000000002
12.49171 -1.7335307000000002
12.49271 -1.7244637
12.49371 -1.7152528999999999
12.49471 -1.7058982
12.49571 -1.6963933
12.49671 -1.6867289
12.49771 -1.6768971000000001
12.49871 -1.6668951
12.49971 -1.6567266
12.50071 -1.646401
12.50171 -1.6359295999999999
12.50271 -1.6253203
12.50371 -1.6145759999999998
12.50471 -1.6036921999999998
12.50571 -1.5926605
12.50671 -1.5814721999999999
12.50771 -1.5701227000000002
12.50871 -1.5586141
12.50971 -1.5469541999999998
12.51071 -1.5351527999999999
12.51171 -1.5232182
12.51271 -1.5111532
12.51371 -1.4989542
12.51471 -1.4866127999999998
12.51571 -1.4741203
12.51671 -1.4614719
12.51771 -1.4486693
12.51871 -1.4357205
12.51971 -1.4226375
12.52071 -1.4094305999999999
12.52171 -1.3961048999999999
12.52271 -1.3826584
12.52371 -1.3690831
12.52471 -1.3553694
12.52571 -1.3415103
12.52671 -1.3275052
12.52771 -1.3133604
12.52871 -1.2990865
12.52971 -1.284694
12.53071 -1.2701892
12.53171 -1.2555714
12.53271 -1.2408337999999999
12.53371 -1.2259674
12.53471 -1.2109653
12.53571 -1.1958266
12.53671 -1.1805573
12.53771 -1.1651682
12.53871 -1.1496708
12.53971 -1.1340724
12.54071 -1.1183735000000001
12.54171 -1.1025676
12.54271 -1.0866451
12.54371 -1.070598
12.54471 -1.0544236
12.54571 -1.0381266
12.54671 -1.0217178
12.54771 -1.0052089
12.54871 -0.9886087800000001
12.54971 -0.97191967
12.55071 -0.95513649
12.55171 -0.9382501200000001
12.55271 -0.9212517200000001
12.55371 -0.9041375500000001
12.55471 -0.8869109700000001
12.55571 -0.86958157
12.55671 -0.8521613699999999
12.55771 -0.83465977
12.55871 -0.81707994
12.55971 -0.79941805
12.56071 -0.78166565
12.56171 -0.76381401
12.56271 -0.7458590900000001
12.56371 -0.72780405
12.56471 -0.70965858
12.56571 -0.6914353
12.56671 -0.67314464
12.56771 -0.65479083
12.56871 -0.63637048
12.56971 -0.6178745999999999
12.57071 -0.5992930399999999
12.57171 -0.5806195999999999
12.57271 -0.56185517
12.57371 -0.54300786
12.57471 -0.52408976
12.57571 -0.50511211
12.57671 -0.48608085999999995
12.57771 -0.46699471000000004
12.57871 -0.44784658000000005
12.57971 -0.4286278
12.58071 -0.4093329
12.58171 -0.38996311
12.58271 -0.37052676
12.58371 -0.35103625
12.58471 -0.33150325
12.58571 -0.31193404
12.58671 -0.29232721
12.58771 -0.27267474
12.58871 -0.25296616
12.58971 -0.23319365
12.59071 -0.21335601
12.59171 -0.19345969000000002
12.59271 -0.17351635
12.59371 -0.15353814000000002
12.59471 -0.13353283999999999
12.59571 -0.11350104
12.59671 -0.093436614
12.59771 -0.07333043
12.59871 -0.05317532899999999
12.59971 -0.032970274
12.60071 -0.012721714
12.60171 0.0075585231
12.60271 0.027857788
12.60371 0.048167619
12.60471 0.068486878
12.60571 0.088821602
12.60671 0.10918158
12.60771 0.12957525
12.60871 0.15000523000000002
12.60971 0.17046644
12.61071 0.19094779
12.61171 0.21143656000000002
12.61271 0.23192350999999997
12.61371 0.25240656
12.61471 0.27289086
12.61571 0.29338601
12.61671 0.31390083
12.61771 0.33443877
12.61871 0.35499563
12.61971 0.37556069000000003
12.62071 0.39612097
12.62171 0.41666641
12.62271 0.43719364
12.62371 0.45770691
12.62471 0.47821527999999996
12.62571 0.49872776
12.62671 0.51924838
12.62771 0.53977361
12.62871 0.5602931099999999
12.62971 0.5807939
12.63071 0.60126525
12.63171 0.62170331
12.63271 0.6421118499999999
12.63371 0.66250013
12.63471 0.68287794
12.63571 0.70325057
12.63671 0.7236157099999999
12.63771 0.74396385
12.63871 0.76428209
12.63971 0.7845592700000001
12.64071 0.80479048
12.64171 0.8249785799999999
12.64271 0.84513212
12.64371 0.8652609800000001
12.64471 0.88537103
12.64571 0.9054605800000001
12.64671 0.9255207099999999
12.64771 0.94553838
12.64871 0.96550174
12.64971 0.98540494
12.65071 1.0052499
12.65171 1.0250452
12.65271 1.044801
12.65371 1.064524
12.65471 1.0842136
12.65571 1.1038618
12.65671 1.1234558000000001
12.65771 1.1429835
12.65871 1.1624383
12.65971 1.1818214
12.66071 1.201141
12.66171 1.2204074
12.66271 1.2396284
12.66371 1.2588046
12.66471 1.2779288
12.66571 1.2969883
12.66671 1.3159706
12.66771 1.3348682
12.66871 1.3536813
12.66971 1.3724174
12.67071 1.3910874
12.67171 1.4096993
12.67271 1.4282546999999999
12.67371 1.4467468
12.67471 1.4651633000000002
12.67571 1.483491
12.67671 1.5017212
12.67771 1.5198533
12.67871 1.5378943
12.67971 1.5558547
12.68071 1.5737437
12.68171 1.5915642
12.68271 1.6093105
12.68371 1.6269714000000002
12.68471 1.6445338999999999
12.68571 1.6619893000000001
12.68671 1.6793363
12.68771 1.6965814
12.68871 1.7137356
12.68971 1.7308084000000001
12.69071 1.7478034
12.69171 1.7647158
12.69271 1.781534
12.69371 1.7982442
12.69471 1.8148360999999997
12.69571 1.8313071
12.69671 1.8476624000000001
12.69771 1.8639129
12.69871 1.8800691
12.69971 1.8961362999999998
12.70071 1.9121118
12.70171 1.9279858
12.70271 1.9437457000000002
12.70371 1.9593814
12.70471 1.97489
12.70571 1.990276
12.70671 2.0055499
12.70771 2.0207215
12.70871 2.0357963
12.70971 2.0507708
12.71071 2.0656345
12.71171 2.0803735
12.71271 2.0949758999999997
12.71371 2.1094369000000004
12.71471 2.1237604
12.71571 2.137957
12.71671 2.1520382000000002
12.71771 2.1660121
12.71871 2.1798789999999997
12.71971 2.1936312
12.72071 2.207257
12.72171 2.2207456
12.72271 2.2340922
12.72371 2.2472996
12.72471 2.2603767
12.72571 2.2733336
12.72671 2.2861770999999997
12.72771 2.2989061
12.72871 2.3115115
12.72971 2.3239803
12.73071 2.3363002
12.73171 2.3484647
12.73271 2.3604764
12.73371 2.3723448
12.73471 2.3840822
12.73571 2.3956984
12.73671 2.407196
12.73771 2.4185693
12.73871 2.4298072
12.73971 2.4408979
12.74071 2.4518346
12.74171 2.4626179
12.74271 2.4732551
12.74371 2.4837567000000003
12.74471 2.4941312
12.74571 2.5043804
12.74671 2.5144981
12.74771 2.5244728000000003
12.74871 2.5342925
12.74971 2.5439499
12.75071 2.5534455
12.75171 2.5627874
12.75271 2.5719875
12.75371 2.5810566
12.75471 2.5899986
12.75571 2.5988094999999998
12.75671 2.6074788
12.75771 2.615994
12.75871 2.6243463
12.75971 2.6325341
12.76071 2.6405636
12.76171 2.6484456
12.76271 2.6561903
12.76371 2.6638024
12.76471 2.6712788
12.76571 2.6786106
12.76671 2.6857866
12.76771 2.6927985000000003
12.76871 2.6996450000000003
12.76971 2.7063319
12.77071 2.7128702000000002
12.77171 2.7192703
12.77271 2.7255371
12.77371 2.7316686
12.77471 2.7376553
12.77571 2.7434856
12.77671 2.7491497
12.77771 2.7546447
12.77871 2.7599755999999998
12.77971 2.7651528
12.78071 2.7701871
12.78171 2.7750857
12.78271 2.7798485
12.78371 2.7844684
12.78471 2.7889352
12.78571 2.7932398000000003
12.78671 2.7973787999999997
12.78771 2.8013559
12.78871 2.8051798999999997
12.78971 2.8088614
12.79071 2.8124070000000003
12.79171 2.8158166
12.79271 2.8190833
12.79371 2.8221965
12.79471 2.8251469
12.79571 2.8279308
12.79671 2.8305515999999997
12.79771 2.8330183
12.79871 2.8353417
12.79971 2.83753
12.80071 2.8395846
12.80171 2.8415004
12.80271 2.8432673
12.80371 2.8448761
12.80471 2.8463215
12.80571 2.8476054
12.80671 2.8487356
12.80771 2.8497227
12.80871 2.8505744
12.80971 2.8512936
12.81071 2.8518763999999996
12.81171 2.8523147
12.81271 2.8526001
12.81371 2.8527277
12.81471 2.8526987999999998
12.81571 2.8525203
12.81671 2.8522018
12.81771 2.8517507
12.81871 2.8511694
12.81971 2.8504541000000003
12.82071 2.8495966
12.82171 2.8485879
12.82271 2.8474228
12.82371 2.8461019
12.82471 2.8446319
12.82571 2.8430225
12.82671 2.8412834
12.82771 2.8394190999999998
12.82871 2.8374286
12.82971 2.8353058
12.83071 2.833043
12.83171 2.8306346
12.83271 2.82808
12.83371 2.8253833
12.83471 2.8225521
12.83571 2.8195934
12.83671 2.8165104
12.83771 2.8133009
12.83871 2.8099593
12.83971 2.8064782
12.84071 2.8028527000000003
12.84171 2.7990833
12.84271 2.7951755
12.84371 2.7911382
12.84471 2.78698
12.84571 2.7827065
12.84671 2.7783178
12.84771 2.7738092
12.84871 2.7691741999999997
12.84971 2.764407
12.85071 2.7595054
12.85171 2.7544724
12.85271 2.7493133999999997
12.85371 2.7440347
12.85471 2.7386405
12.85571 2.7331311
12.85671 2.7275031000000003
12.85771 2.7217515000000003
12.85871 2.7158728
12.85971 2.7098668999999997
12.86071 2.7037378
12.86171 2.6974924000000002
12.86271 2.6911376000000002
12.86371 2.684678
12.86471 2.6781137999999998
12.86571 2.671442
12.86671 2.6646573
12.86771 2.6577551
12.86871 2.6507335
12.86971 2.6435945
12.87071 2.6363431
12.87171 2.628985
12.87271 2.6215248
12.87371 2.6139639
12.87471 2.6063012
12.87571 2.5985336
12.87671 2.5906583
12.87771 2.5826752
12.87871 2.5745863
12.87971 2.5663957
12.88071 2.558108
12.88171 2.5497263
12.88271 2.5412507
12.88371 2.5326792
12.88471 2.5240084
12.88571 2.5152357
12.88671 2.5063606
12.88771 2.4973856
12.88871 2.4883155
12.88971 2.4791554000000002
12.89071 2.4699094
12.89171 2.4605794
12.89271 2.4511646000000002
12.89371 2.4416631
12.89471 2.4320731
12.89571 2.4223939999999997
12.89671 2.4126274999999997
12.89771 2.4027757
12.89871 2.3928419
12.89971 2.382827
12.90071 2.3727311
12.90171 2.3625525
12.90271 2.3522897
12.90371 2.3419419
12.90471 2.3315107
12.90571 2.3209998
12.90671 2.3104135
12.90771 2.2997555999999997
12.90871 2.2890287
12.90971 2.2782326
12.91071 2.2673663
12.91171 2.2564283
12.91271 2.2454174
12.91371 2.2343347
12.91471 2.2231825
12.91571 2.2119634
12.91671 2.2006795
12.91771 2.1893313
12.91871 2.177918
12.91971 2.1664383
12.92071 2.1548916
12.92171 2.1432786999999998
12.92271 2.1316027
12.92371 2.1198677
12.92471 2.1080777
12.92571 2.0962356
12.92671 2.0843413
12.92771 2.0723933
12.92871 2.0603891
12.92971 2.048327
12.93071 2.036207
12.93171 2.0240312
12.93271 2.0118039
12.93371 1.9995290999999997
12.93471 1.9872092000000001
12.93571 1.9748446
12.93671 1.9624332000000002
12.93771 1.949973
12.93871 1.9374628
12.93971 1.9249033
12.94071 1.9122981000000001
12.94171 1.8996518
12.94271 1.8869687
12.94371 1.8742509
12.94471 1.8614975999999999
12.94571 1.8487053
12.94671 1.8358702
12.94771 1.8229895999999999
12.94871 1.8100644999999997
12.94971 1.7970989
12.95071 1.7840987
12.95171 1.7710701
12.95271 1.7580168
12.95371 1.7449392000000001
12.95471 1.7318343999999999
12.95571 1.7186983
12.95671 1.7055277
12.95771 1.6923228
12.95871 1.6790870999999998
12.95971 1.665826
12.96071 1.6525447
12.96171 1.6392464
12.96271 1.6259295999999999
12.96371 1.6125903000000001
12.96471 1.5992225999999998
12.96571 1.5858226999999998
12.96671 1.5723908000000002
12.96771 1.5589314
12.96871 1.545452
12.96971 1.5319607000000002
12.97071 1.5184625
12.97171 1.5049580999999999
12.97271 1.4914436999999998
12.97371 1.4779133
12.97471 1.4643617
12.97571 1.4507877
12.97671 1.4371946
12.97771 1.4235891999999999
12.97871 1.4099791000000002
12.97971 1.3963688
12.98071 1.3827587000000001
12.98171 1.3691442
12.98271 1.3555187
12.98371 1.3418763999999999
12.98471 1.3282156999999999
12.98571 1.3145406
12.98671 1.3008591999999999
12.98771 1.2871807000000002
12.98871 1.2735115
12.98971 1.2598530000000001
12.99071 1.2462007000000002
12.99171 1.2325466
12.99271 1.218883
12.99371 1.2052064
12.99471 1.1915187
12.99571 1.1778273000000001
12.99671 1.1641413999999999
12.99771 1.1504683
12.99871 1.1368102
12.99971 1.1231638
13.00071 1.1095215999999999
13.00171 1.0958759
13.00271 1.0822233
13.00371 1.0685663
13.00471 1.0549129000000002
13.00571 1.0412739
13.00671 1.0276577
13.00771 1.0140676
13.00871 1.0004996
13.00971 0.98694488
13.01071 0.97339349
13.01171 0.9598391100000001
13.01271 0.94628176
13.01371 0.93272803
13.01471 0.9191881900000001
13.01571 0.90567162
13.01671 0.8921830000000001
13.01771 0.87872008
13.01871 0.8652751300000001
13.01971 0.8518388499999999
13.02071 0.8384048
13.02171 0.82497299
13.02271 0.8115502099999999
13.02371 0.79814754
13.02471 0.7847755200000001
13.02571 0.77143973
13.02671 0.75813825
13.02771 0.7448627099999999
13.02871 0.73160199
13.02971 0.71834726
13.03071 0.70509613
13.03171 0.69185388
13.03271 0.6786312
13.03371 0.66543962
13.03471 0.65228655
13.03571 0.63917208
13.03671 0.62608928
13.03771 0.6130273900000001
13.03871 0.59997723
13.03971 0.5869354099999999
13.04071 0.5739061200000001
13.04171 0.56089964
13.04271 0.54792771
13.04371 0.5349983899999999
13.04471 0.52211252
13.04571 0.5092631599999999
13.04671 0.49643894
13.04771 0.48362911
13.04871 0.47082859000000005
13.04971 0.45804037000000003
13.05071 0.4452745
13.05171 0.43254378
13.05271 0.41985833
13.05371 0.40722112
13.05471 0.39462689
13.05571 0.38206461
13.05671 0.36952262999999996
13.05771 0.35699399000000004
13.05871 0.34447969
13.05971 0.33198828
13.06071 0.31953212000000003
13.06171 0.30712185
13.06271 0.29476164
13.06371 0.28244744
13.06471 0.27016874
13.06571 0.25791356
13.06671 0.24567391
13.06771 0.23344950999999997
13.06871 0.22124815999999997
13.06971 0.20908234
13.07071 0.19696367
13.07171 0.18489768
13.07271 0.17288134
13.07371 0.16090432
13.07471 0.14895360000000002
13.07571 0.13701926
13.07671 0.12509896
13.07771 0.11319907000000001
13.07871 0.10133196
13.07971 0.089510676
13.08071 0.077743304
13.08171 0.06602960599999999
13.08271 0.054361386
13.08371 0.042726367
13.08471 0.031113830999999998
13.08571 0.019519526
13.08671 0.0079475074
13.08771 -0.0035918085000000003
13.08871 -0.015086563
13.08971 -0.026529063999999998
13.09071 -0.037919547
13.09171 -0.04926633
13.09271 -0.060582277
13.09371 -0.071879075
13.09471 -0.083161949
13.09571 -0.09442705800000001
13.09671 -0.10566288
13.09771 -0.11685489
13.09871 -0.12799167
13.09971 -0.13906945
13.10071 -0.15009353
13.10171 -0.1610756
13.10271 -0.17202847
13.10371 -0.18296044
13.10471 -0.19387186
13.10571 -0.20475541
13.10671 -0.21559987
13.10771 -0.22639555
13.10871 -0.23713915000000002
13.10971 -0.24783550999999998
13.11071 -0.25849557
13.11171 -0.2691315
13.11271 -0.27975109
13.11371 -0.29035399
13.11471 -0.30093144
13.11571 -0.31146982
13.11671 -0.32195641999999997
13.11771 -0.33238472
13.11871 -0.34275730000000004
13.11971 -0.35308457000000004
13.12071 -0.36338032000000003
13.12171 -0.37365584
13.12271 -0.38391529
13.12371 -0.3941542
13.12471 -0.40436196
13.12571 -0.41452674000000006
13.12671 -0.42464076999999995
13.12771 -0.43470393999999996
13.12871 -0.44472343000000003
13.12971 -0.45471037999999997
13.13071 -0.46467432000000003
13.13171 -0.47461889
13.13271 -0.48453971
13.13371 -0.49442626
13.13471 -0.50426666
13.13571 -0.51405313
13.13671 -0.52378573
13.13771 -0.5334727499999999
13.13871 -0.54312744
13.13971 -0.55276258
13.14071 -0.56238528
13.14171 -0.57199406
13.14271 -0.58157966
13.14371 -0.59112906
13.14471 -0.6006310699999999
13.14571 -0.61008083
13.14671 -0.61948146
13.14771 -0.62884232
13.14871 -0.63817422
13.14971 -0.6474845100000001
13.15071 -0.65677376
13.15171 -0.66603557
13.15271 -0.6752599
13.15371 -0.68443785
13.15471 -0.69356626
13.15571 -0.7026495899999999
13.15671 -0.71169836
13.15771 -0.72072488
13.15871 -0.7297378999999999
13.15971 -0.7387389
13.16071 -0.74772132
13.16171 -0.7566731400000001
13.16271 -0.76558208
13.16371 -0.77444045
13.16471 -0.78324834
13.16571 -0.79201329
13.16671 -0.80074659
13.16771 -0.8094585499999999
13.16871 -0.81815403
13.16971 -0.82683051
13.17071 -0.8354798
13.17171 -0.8440921100000001
13.17271 -0.85266046
13.17371 -0.8611842999999999
13.17471 -0.86966977
13.17571 -0.87812683
13.17671 -0.88656489
13.17771 -0.8949883299999999
13.17871 -0.90339454
13.17971 -0.91177486
13.18071 -0.92011839
13.18171 -0.92841648
13.18271 -0.93666669
13.18371 -0.94487406
13.18471 -0.95304912
13.18571 -0.96120294
13.18671 -0.96934307
13.18771 -0.9774701699999999
13.18871 -0.9855779800000001
13.18971 -0.99365609
13.19071 -1.0016947
13.19171 -1.0096887
13.19271 -1.0176396
13.19371 -1.0255547999999999
13.19471 -1.0334441
13.19571 -1.0413148
13.19671 -1.0491692000000001
13.19771 -1.0570032
13.19871 -1.064808
13.19971 -1.0725753
13.20071 -1.0803004999999999
13.20171 -1.087985
13.20271 -1.0956361
13.20371 -1.1032638000000001
13.20471 -1.1108764
13.20571 -1.1184768
13.20671 -1.1260611
13.20771 -1.1336203
13.20871 -1.1411436000000001
13.20971 -1.1486231
13.21071 -1.1560572999999998
13.21171 -1.163451
13.21271 -1.1708137
13.21371 -1.1781552
13.21471 -1.1854817
13.21571 -1.1927934
13.21671 -1.2000848
13.21771 -1.2073475
13.21871 -1.2145744
13.21971 -1.2217627
13.22071 -1.2289153000000002
13.22171 -1.2360394000000001
13.22271 -1.2431428
13.22371 -1.2502304
13.22471 -1.2573017
13.22571 -1.2643504
13.22671 -1.2713673
13.22771 -1.2783439
13.22871 -1.2852762
13.22971 -1.2921666
13.23071 -1.2990228
13.23171 -1.3058547999999999
13.23271 -1.3126709
13.23371 -1.3194740999999999
13.23471 -1.3262614000000001
13.23571 -1.333025
13.23671 -1.3397561
13.23771 -1.3464483
13.23871 -1.3531
13.23971 -1.3597156000000001
13.24071 -1.3663021
13.24171 -1.3728665
13.24271 -1.3794119
13.24371 -1.3859364
13.24471 -1.3924337
13.24571 -1.3988959
13.24671 -1.4053174
13.24771 -1.4116975
13.24871 -1.4180405
13.24971 -1.4243548
13.25071 -1.4306485
13.25171 -1.4369262
13.25271 -1.4431873
13.25371 -1.4494256
13.25471 -1.455632
13.25571 -1.4617985999999998
13.25671 -1.4679213
13.25771 -1.4740016999999999
13.25871 -1.4800462
13.25971 -1.4860628
13.26071 -1.4920579
13.26171 -1.4980335
13.26271 -1.5039863
13.26371 -1.5099095
13.26471 -1.5157957999999998
13.26571 -1.5216406
13.26671 -1.5274443
13.26771 -1.5332115
13.26871 -1.5389492
13.26971 -1.5446629
13.27071 -1.5503545
13.27171 -1.5560206
13.27271 -1.5616541
13.27371 -1.5672471000000001
13.27471 -1.5727943000000002
13.27571 -1.5782952
13.27671 -1.5837548
13.27771 -1.5891810999999998
13.27871 -1.5945814999999999
13.27971 -1.5999606
13.28071 -1.6053175999999998
13.28171 -1.6106467999999998
13.28271 -1.6159397999999998
13.28371 -1.6211898999999999
13.28471 -1.6263931999999999
13.28571 -1.6315512
13.28671 -1.6366691999999998
13.28771 -1.6417538999999999
13.28871 -1.6468093
13.28971 -1.6518359999999999
13.29071 -1.6568301
13.29171 -1.6617852999999998
13.29271 -1.6666956
13.29371 -1.6715583999999999
13.29471 -1.6763756
13.29571 -1.6811533
13.29671 -1.6858986
13.29771 -1.6906168
13.29871 -1.6953088
13.29971 -1.6999703000000002
13.30071 -1.7045932
13.30171 -1.7091691
13.30271 -1.7136926000000001
13.30371 -1.7181625999999999
13.30471 -1.7225834
13.30571 -1.7269619
13.30671 -1.7313048000000002
13.30771 -1.7356160999999999
13.30871 -1.7398946
13.30971 -1.7441357000000002
13.31071 -1.7483328
13.31171 -1.7524811000000002
13.31271 -1.7565792
13.31371 -1.7606298999999999
13.31471 -1.7646385
13.31571 -1.7686103000000002
13.31671 -1.7725475000000002
13.31771 -1.7764480999999999
13.31871 -1.7803058
13.31971 -1.7841126999999999
13.32071 -1.7878627
13.32171 -1.7915539
13.32271 -1.7951895
13.32371 -1.798776
13.32471 -1.8023212
13.32571 -1.8058307
13.32671 -1.8093059000000002
13.32771 -1.8127431999999999
13.32871 -1.8161364
13.32971 -1.8194782999999999
13.33071 -1.8227652
13.33171 -1.8259963000000001
13.33271 -1.8291747
13.33371 -1.8323052999999998
13.33471 -1.8353914999999998
13.33571 -1.8384333999999998
13.33671 -1.8414276
13.33771 -1.8443681
13.33871 -1.8472492999999999
13.33971 -1.8500682000000002
13.34071 -1.852826
13.34171 -1.8555283999999999
13.34271 -1.8581820999999998
13.34371 -1.8607935
13.34471 -1.8633651000000002
13.34571 -1.8658943000000001
13.34671 -1.8683756
13.34771 -1.8708013
13.34871 -1.8731655999999999
13.34971 -1.8754659
13.35071 -1.8777039
13.35171 -1.8798841
13.35271 -1.8820111000000002
13.35371 -1.8840875
13.35471 -1.8861124
13.35571 -1.8880818000000001
13.35671 -1.8899906000000002
13.35771 -1.8918352
13.35871 -1.8936152000000002
13.35971 -1.8953338
13.36071 -1.8969962
13.36171 -1.8986079999999999
13.36271 -1.9001719000000001
13.36371 -1.9016868
13.36471 -1.9031475999999998
13.36571 -1.9045476
13.36671 -1.9058805
13.36771 -1.907143
13.36871 -1.908336
13.36971 -1.9094637
13.37071 -1.9105311
13.37171 -1.9115423999999999
13.37271 -1.9124980999999999
13.37371 -1.9133963
13.37471 -1.9142322
13.37571 -1.9150021
13.37671 -1.9157037
13.37771 -1.9163379
13.37871 -1.9169081000000001
13.37971 -1.9174183
13.38071 -1.9178713
13.38171 -1.9182667
13.38271 -1.9186012
13.38371 -1.9188694999999998
13.38471 -1.919066
13.38571 -1.9191880000000001
13.38671 -1.9192362
13.38771 -1.9192141999999999
13.38871 -1.9191274
13.38971 -1.9189802999999999
13.39071 -1.9187747000000002
13.39171 -1.9185089
13.39271 -1.9181792
13.39371 -1.9177807000000002
13.39471 -1.9173102000000002
13.39571 -1.9167668999999998
13.39671 -1.9161523999999999
13.39771 -1.9154698000000001
13.39871 -1.9147215
13.39971 -1.9139080999999998
13.40071 -1.9130277000000002
13.40171 -1.9120768
13.40271 -1.9110520999999998
13.40371 -1.9099517
13.40471 -1.9087764
13.40571 -1.9075297000000002
13.40671 -1.9062165
13.40771 -1.9048411
13.40871 -1.9034052
13.40971 -1.9019073000000002
13.41071 -1.9003430000000001
13.41171 -1.8987074
13.41271 -1.8969962
13.41371 -1.8952075
13.41471 -1.8933421
13.41571 -1.8914022
13.41671 -1.8893901000000002
13.41771 -1.8873073
13.41871 -1.8851526
13.41971 -1.8829243
13.42071 -1.8806205999999999
13.42171 -1.8782407
13.42271 -1.8757863
13.42371 -1.8732607
13.42471 -1.8706685
13.42571 -1.8680124999999999
13.42671 -1.8652938000000001
13.42771 -1.8625101000000002
13.42871 -1.8596571
13.42971 -1.8567297999999999
13.43071 -1.8537244000000002
13.43171 -1.8506394999999998
13.43271 -1.8474761
13.43371 -1.844237
13.43471 -1.8409248
13.43571 -1.8375415
13.43671 -1.8340871
13.43771 -1.8305603
13.43871 -1.8269600000000001
13.43971 -1.8232856
13.44071 -1.8195382999999998
13.44171 -1.8157204999999998
13.44271 -1.8118346
13.44371 -1.8078823000000002
13.44471 -1.8038627000000003
13.44571 -1.7997723
13.44671 -1.7956065
13.44771 -1.7913611999999999
13.44871 -1.7870337
13.44971 -1.7826246000000001
13.45071 -1.7781368
13.45171 -1.7735746000000001
13.45271 -1.7689423999999998
13.45371 -1.7642431
13.45471 -1.7594770999999998
13.45571 -1.7546438000000002
13.45671 -1.7497417000000002
13.45771 -1.7447701
13.45871 -1.7397296
13.45971 -1.7346218
13.46071 -1.7294483
13.46171 -1.7242088999999998
13.46271 -1.7189017
13.46371 -1.7135225
13.46471 -1.7080668
13.46571 -1.7025311
13.46671 -1.6969141
13.46771 -1.6912181
13.46871 -1.6854478
13.46971 -1.6796091999999998
13.47071 -1.6737072
13.47171 -1.6677447
13.47271 -1.6617214000000002
13.47371 -1.6556352
13.47471 -1.6494834999999999
13.47571 -1.6432641000000001
13.47671 -1.6369771000000002
13.47771 -1.6306238
13.47871 -1.6242060999999999
13.47971 -1.6177245999999998
13.48071 -1.6111782000000001
13.48171 -1.6045634
13.48271 -1.5978763
13.48371 -1.5911142999999999
13.48471 -1.5842773
13.48571 -1.5773685999999998
13.48671 -1.5703941
13.48771 -1.5633602
13.48871 -1.5562721
13.48971 -1.5491313
13.49071 -1.5419361
13.49171 -1.534682
13.49271 -1.5273644
13.49371 -1.5199799
13.49471 -1.5125285
13.49571 -1.5050124
13.49671 -1.4974356
13.49771 -1.4898009
13.49871 -1.4821093
13.49971 -1.4743590000000002
13.50071 -1.4665468
13.50171 -1.45867
13.50271 -1.4507284
13.50371 -1.4427247
13.50471 -1.4346643
13.50571 -1.4265531999999999
13.50671 -1.4183952
13.50771 -1.4101911999999999
13.50871 -1.4019377
13.50971 -1.3936287
13.51071 -1.3852582
13.51171 -1.3768229
13.51271 -1.3683232
13.51371 -1.3597635000000001
13.51471 -1.3511503
13.51571 -1.3424897999999998
13.51671 -1.3337852000000001
13.51771 -1.3250359999999999
13.51871 -1.3162393
13.51971 -1.3073912
13.52071 -1.2984898
13.52171 -1.2895362000000001
13.52271 -1.2805345
13.52371 -1.2714899
13.52471 -1.2624066
13.52571 -1.2532851
13.52671 -1.2441222
13.52771 -1.2349120999999998
13.52871 -1.225649
13.52971 -1.2163296000000001
13.53071 -1.2069554
13.53171 -1.1975322
13.53271 -1.1880682
13.53371 -1.1785711
13.53471 -1.1690452
13.53571 -1.1594899
13.53671 -1.1499008
13.53771 -1.1402717999999998
13.53871 -1.1305979000000002
13.53971 -1.1208780999999999
13.54071 -1.1111149
13.54171 -1.1013136
13.54271 -1.0914798
13.54371 -1.0816162
13.54471 -1.0717219999999998
13.54571 -1.0617933
13.54671 -1.0518258
13.54771 -1.0418169
13.54871 -1.0317681
13.54971 -1.0216854
13.55071 -1.0115772
13.55171 -1.0014514
13.55271 -0.99131232
13.55371 -0.9811587599999999
13.55471 -0.9709848099999999
13.55571 -0.96078226
13.55671 -0.95054414
13.55771 -0.94026756
13.55871 -0.92995465
13.55971 -0.91961175
13.56071 -0.90924622
13.56171 -0.8988638400000001
13.56271 -0.88846637
13.56371 -0.87805176
13.56471 -0.8676161099999999
13.56571 -0.85715624
13.56671 -0.84667243
13.56771 -0.83616879
13.56871 -0.82565248
13.56971 -0.8151305799999999
13.57071 -0.80460692
13.57171 -0.79408046
13.57271 -0.78354534
13.57371 -0.77299331
13.57471 -0.76241731
13.57571 -0.75181434
13.57671 -0.74118706
13.57771 -0.73054289
13.57871 -0.71989098
13.57971 -0.7092389299999999
13.58071 -0.69859023
13.58171 -0.68794354
13.58271 -0.6772942399999999
13.58371 -0.6666373
13.58471 -0.65597035
13.58571 -0.64529493
13.58671 -0.63461605
13.58771 -0.62393993
13.58871 -0.61327103
13.58971 -0.60260966
13.59071 -0.59195203
13.59171 -0.58129169
13.59271 -0.57062283
13.59371 -0.55994345
13.59471 -0.5492566600000001
13.59571 -0.53857025
13.59671 -0.52789394
13.59771 -0.51723588
13.59871 -0.5065997600000001
13.59971 -0.49598394
13.60071 -0.48538265
13.60171 -0.47478909
13.60271 -0.46419855
13.60371 -0.45361066999999994
13.60471 -0.44302922
13.60571 -0.43246034
13.60671 -0.42190956999999996
13.60771 -0.41137928999999995
13.60871 -0.40086783000000004
13.60971 -0.39037066
13.61071 -0.37988306
13.61171 -0.369403
13.61271 -0.35893291
13.61371 -0.34847932
13.61471 -0.3380507
13.61571 -0.32765423
13.61671 -0.31729293999999997
13.61771 -0.30696469
13.61871 -0.29666345
13.61971 -0.28638197
13.62071 -0.27611523
13.62171 -0.26586265
13.62271 -0.25562841999999997
13.62371 -0.24541961
13.62471 -0.23524328
13.62571 -0.22510360000000001
13.62671 -0.21500052
13.62771 -0.20493045
13.62871 -0.19488869
13.62971 -0.18487218
13.63071 -0.17488153
13.63171 -0.16492117
13.63271 -0.15499757
13.63371 -0.14511637
13.63471 -0.13527984
13.63571 -0.12548581
13.63671 -0.11572866
13.63771 -0.10600195000000001
13.63871 -0.096301571
13.63971 -0.086627889
13.64071 -0.076985982
13.64171 -0.067383837
13.64271 -0.057829322999999995
13.64371 -0.048327242
13.64471 -0.038877848
13.64571 -0.029477413
13.64671 -0.0201205
13.64771 -0.010802871
13.64871 -0.0015236699
13.64971 0.007714162300000001
13.65071 0.01690534
13.65171 0.026044861
13.65271 0.03513048
13.65371 0.044163832
13.65471 0.05314959599999999
13.65571 0.062093103999999996
13.65671 0.070997427
13.65771 0.079861394
13.65871 0.088679441
13.65971 0.097443478
13.66071 0.10614593
13.66171 0.11478263999999999
13.66271 0.12335425
13.66371 0.13186554
13.66471 0.14032306
13.66571 0.14873196
13.66671 0.15709377
13.66771 0.16540583
13.66871 0.17366285
13.66971 0.18185946
13.67071 0.18999294
13.67171 0.19806437000000002
13.67271 0.20607798
13.67371 0.2140387
13.67471 0.22194933
13.67571 0.2298085
13.67671 0.23761060999999997
13.67771 0.24534771
13.67871 0.25301264
13.67971 0.26060184
13.68071 0.26811683
13.68171 0.27556331
13.68271 0.28294851
13.68371 0.2902779
13.68471 0.29755277
13.68571 0.3047697
13.68671 0.3119224
13.68771 0.31900459000000003
13.68871 0.32601295999999996
13.68971 0.33294859
13.69071 0.3398163
13.69171 0.34662201
13.69271 0.35336954
13.69371 0.36005834
13.69471 0.36668326
13.69571 0.37323644
13.69671 0.37971081
13.69771 0.3861031
13.69871 0.39241533
13.69971 0.39865398
13.70071 0.40482705999999996
13.70171 0.4109404
13.70271 0.41699498
13.70371 0.42298646
13.70471 0.42890715
13.70571 0.43474943
13.70671 0.44050920000000005
13.70771 0.44618757000000003
13.70871 0.45179026
13.70971 0.45732469000000003
13.71071 0.46279621
13.71171 0.46820537999999995
13.71271 0.4735474
13.71371 0.47881403
13.71471 0.48399735
13.71571 0.48909336000000003
13.71671 0.49410402
13.71771 0.49903635
13.71871 0.50389948
13.71971 0.50870036
13.72071 0.5134406
13.72171 0.5181157
13.72271 0.52271695
13.72371 0.5272354
13.72471 0.5316658400000001
13.72571 0.53600925
13.72671 0.54027215
13.72771 0.5444637
13.72871 0.54859133
13.72971 0.5526572000000001
13.73071 0.556657
13.73171 0.56058192
13.73271 0.56442269
13.73371 0.56817387
13.73471 0.57183653
13.73571 0.57541807
13.73671 0.57892897
13.73771 0.58237808
13.73871 0.5857687
13.73971 0.58909692
13.74071 0.59235338
13.74171 0.59552742
13.74271 0.59861201
13.74371 0.60160691
13.74471 0.60451869
13.74571 0.60735783
13.74671 0.61013377
13.74771 0.61285044
13.74871 0.61550438
13.74971 0.6180861999999999
13.75071 0.6205848
13.75171 0.62299259
13.75271 0.62530907
13.75371 0.62754154
13.75471 0.62970193
13.75571 0.63180178
13.75671 0.6338471099999999
13.75771 0.6358360399999999
13.75871 0.6377598299999999
13.75971 0.63960687
13.76071 0.6413683800000001
13.76171 0.64304243
13.76271 0.64463513
13.76371 0.64615789
13.76471 0.64762221
13.76571 0.64903433
13.76671 0.65039224
13.76771 0.65168636
13.76871 0.65290364
13.76971 0.6540335199999999
13.77071 0.65507269
13.77171 0.65602679
13.77271 0.6569080500000001
13.77371 0.65772999
13.77471 0.65850173
13.77571 0.65922402
13.77671 0.6598892599999999
13.77771 0.66048536
13.77871 0.66100145
13.77971 0.66143339
13.78071 0.66178585
13.78171 0.6620705600000001
13.78271 0.66230106
13.78371 0.66248663
13.78471 0.6626281399999999
13.78571 0.66271736
13.78671 0.66274074
13.78771 0.66268551
13.78871 0.66254563
13.78971 0.66232462
13.79071 0.66203442
13.79171 0.6616903000000001
13.79271 0.66130445
13.79371 0.66088079
13.79471 0.6604136
13.79571 0.65989047
13.79671 0.65929824
13.79771 0.6586292300000001
13.79871 0.65788487
13.79971 0.65707532
13.80071 0.65621487
13.80171 0.65531535
13.80271 0.65438095
13.80371 0.65340614
13.80471 0.65237815
13.80571 0.65128305
13.80671 0.65011228
13.80771 0.6488669699999999
13.80871 0.64755795
13.80971 0.64620152
13.81071 0.6448127300000001
13.81171 0.64339899
13.81271 0.64195725
13.81371 0.6404757
13.81471 0.6389392500000001
13.81571 0.6373364
13.81671 0.6356644899999999
13.81771 0.63393093
13.81871 0.63214949
13.81971 0.63033435
13.82071 0.6284934
13.82171 0.62662498
13.82271 0.6247187000000001
13.82371 0.62276069
13.82471 0.62074019
13.82571 0.61865523
13.82671 0.61651417
13.82771 0.6143325
13.82871 0.6121265699999999
13.82971 0.60990672
13.83071 0.6076728
13.83171 0.60541453
13.83271 0.60311616
13.83371 0.60076341
13.83471 0.59834989
13.83571 0.59587983
13.83671 0.59336619
13.83771 0.59082494
13.83871 0.58826809
13.83971 0.58569862
13.84071 0.58310982
13.84171 0.58048884
13.84271 0.57782331
13.84371 0.57510743
13.84471 0.57234536
13.84571 0.56954972
13.84671 0.56673638
13.84771 0.56391736
13.84871 0.56109563
13.84971 0.55826376
13.85071 0.55540712
13.85171 0.55251052
13.85271 0.54956498
13.85371 0.5465719800000001
13.85471 0.54354295
13.85571 0.54049459
13.85671 0.53744195
13.85771 0.5343922400000001
13.85871 0.53134244
13.85971 0.52828118
13.86071 0.5251945499999999
13.86171 0.52207275
13.86271 0.51891482
13.86371 0.51572891
13.86471 0.51252884
13.86571 0.50932756
13.86671 0.5061314
13.86771 0.50293705
13.86871 0.49973321
13.86971 0.49650585
13.87071 0.49324492000000003
13.87171 0.48994933999999996
13.87271 0.48662806
13.87371 0.48329667
13.87471 0.47997133999999997
13.87571 0.47666202
13.87671 0.47336886999999994
13.87771 0.47008251
13.87871 0.4667887
13.87971 0.46347473000000006
13.88071 0.46013505000000005
13.88171 0.45677358
13.88271 0.45340154
13.88371 0.45003244000000003
13.88471 0.44667576000000003
13.88571 0.44333311
13.88671 0.43999753
13.88771 0.43665743
13.88871 0.43330221
13.88971 0.42992774
13.89071 0.42653871000000004
13.89171 0.4231472
13.89271 0.41976762
13.89371 0.41641062
13.89471 0.41307872000000007
13.89571 0.40976516999999996
13.89671 0.40645719999999996
13.89771 0.40314156
13.89871 0.39981045000000004
13.89971 0.39646481
13.90071 0.39311401
13.90171 0.38977168
13.90271 0.38645004
13.90371 0.38315505
13.90471 0.37988436
13.90571 0.37662922
13.90671 0.37337905
13.90771 0.37012673
13.90871 0.36687211
13.90971 0.36362214
13.91071 0.36038770000000003
13.91171 0.3571786
13.91271 0.3539989
13.91371 0.35084502
13.91471 0.34770723
13.91571 0.34457393999999997
13.91671 0.34143692000000003
13.91771 0.3382951
13.91871 0.33515538
13.91971 0.33202995999999996
13.92071 0.32893142
13.92171 0.32586793000000003
13.92271 0.32284029
13.92371 0.31984237
13.92471 0.31686434999999996
13.92571 0.31389741
13.92671 0.31093769
13.92771 0.30798777
13.92871 0.30505517
13.92971 0.30214866
13.93071 0.29927397
13.93171 0.29643122
13.93271 0.29361495
13.93371 0.29081665
13.93471 0.28802899000000004
13.93571 0.28524937
13.93671 0.28248144999999997
13.93771 0.27973396
13.93871 0.27701715
13.93971 0.27433871
13.94071 0.27170078999999997
13.94171 0.26909935
13.94271 0.26652627
13.94371 0.26397293
13.94471 0.26143396
13.94571 0.25890926000000003
13.94671 0.25640382
13.94771 0.25392512
13.94871 0.25147984
13.94971 0.24907093
13.95071 0.24669665999999998
13.95171 0.24435178
13.95271 0.24203022000000002
13.95371 0.23972814
13.95471 0.23744579
13.95571 0.23518745000000002
13.95671 0.23295952
13.95771 0.23076769000000003
13.95871 0.22861437999999998
13.95971 0.22649779
13.96071 0.22441268000000003
13.96171 0.2223528
13.96271 0.22031362000000002
13.96371 0.21829426
13.96471 0.21629780999999998
13.96571 0.21433001
13.96671 0.21239682000000001
13.96771 0.210502
13.96871 0.20864587
13.96971 0.20682551000000002
13.97071 0.2050363
13.97171 0.20327405
13.97271 0.20153674
13.97371 0.19982505999999997
13.97471 0.19814183000000002
13.97571 0.19649034
13.97671 0.19487274000000002
13.97771 0.19328904
13.97871 0.19173718
13.97971 0.19021407
13.98071 0.18871712000000002
13.98171 0.18724547
13.98271 0.18580039999999998
13.98371 0.18438485000000002
13.98471 0.18300209
13.98571 0.18165449
13.98671 0.18034254
13.98771 0.17906482
13.98871 0.17781869
13.98971 0.17660133
13.99071 0.17541084
13.99171 0.17424665
13.99271 0.17310953
13.99371 0.17200093
13.99471 0.17092228
13.99571 0.16987438
13.99671 0.16885728
13.99771 0.16787044
13.99871 0.16691309000000001
13.99971 0.16598459
14.00071 0.16508454
14.00171 0.16421265
14.00271 0.16336857
14.00371 0.16255174
14.00471 0.16176145
14.00571 0.160997
14.00671 0.16025793
14.00771 0.15954416
14.00871 0.15885594
14.00971 0.15819353
14.01071 0.15755708
14.01171 0.15694647
14.01271 0.15636152
14.01371 0.15580219
14.01471 0.15526889000000002
14.01571 0.1547624
14.01671 0.15428362
14.01771 0.15383294
14.01871 0.15340967
14.01971 0.15301179
14.02071 0.15263635
14.02171 0.15228018
14.02271 0.15194101
14.02371 0.15161827
14.02471 0.15131332
14.02571 0.15102884
14.02671 0.15076773999999998
14.02771 0.15053177
14.02871 0.15032081
14.02971 0.15013274
14.03071 0.14996441000000002
14.03171 0.14981296
14.03271 0.14967698000000002
14.03371 0.14955707999999998
14.03471 0.14945529
14.03571 0.14937387
14.03671 0.14931371999999998
14.03771 0.14927348
14.03871 0.1492496
14.03971 0.14923759
14.04071 0.14923376
14.04171 0.14923698999999999
14.04271 0.14924938
14.04371 0.14927549999999998
14.04471 0.1493206
14.04571 0.14938826
14.04671 0.14947873
14.04771 0.14958854000000002
14.04871 0.14971172
14.04971 0.14984204
14.05071 0.14997539000000001
14.05171 0.15011122000000002
14.05271 0.15025237
14.05371 0.15040335000000002
14.05471 0.15056792
14.05571 0.15074702
14.05671 0.15093795000000002
14.05771 0.15113542
14.05871 0.15133382
14.05971 0.15152977
14.06071 0.15172381
14.06171 0.15192021
14.06271 0.15212513
14.06371 0.15234363
14.06471 0.15257711000000002
14.06571 0.15282214000000002
14.06671 0.1530714
14.06771 0.15331635999999998
14.06871 0.15355062
14.06971 0.15377235
14.07071 0.15398484
14.07171 0.15419493
14.07271 0.15440983
14.07371 0.1546338
14.07471 0.15486632
14.07571 0.15510226
14.07671 0.15533417
14.07771 0.15555565
14.07871 0.15576414
14.07971 0.1559619
14.08071 0.15615472
14.08171 0.15634887
14.08271 0.15654769
14.08371 0.15674931
14.08471 0.15694683
14.08571 0.15713067
14.08671 0.15729234
14.08771 0.15742789000000001
14.08871 0.15753952
14.08971 0.15763456
14.09071 0.15772228
14.09171 0.15780977999999998
14.09271 0.15789891
14.09371 0.15798541
14.09471 0.15806074
14.09571 0.15811577
14.09671 0.15814462
14.09771 0.15814701
14.09871 0.158128
14.09971 0.15809526000000002
14.10071 0.1580551
14.10171 0.1580092
14.10271 0.1579533
14.10371 0.15787871
14.10471 0.15777596
14.10571 0.15763886
14.10671 0.15746726
14.10771 0.15726715
14.10871 0.15704801
14.10971 0.15681856
14.11071 0.15658279
14.11171 0.15633787000000002
14.11271 0.15607516
14.11371 0.15578357
14.11471 0.15545411
14.11571 0.1550833
14.11671 0.15467437
14.11771 0.15423526999999998
14.11871 0.15377479
14.11971 0.15329828
14.12071 0.15280506
14.12171 0.15228865
14.12271 0.15173954
14.12371 0.15114957
14.12471 0.15051559
14.12571 0.14984095
14.12671 0.14913399
14.12771 0.14840419
14.12871 0.14765781
14.12971 0.14689462
14.13071 0.14610768
14.13171 0.14528582
14.13271 0.1444182
14.13371 0.14349858
14.13471 0.14252765
14.13571 0.14151244
14.13671 0.14046286
14.13771 0.13938724
14.13871 0.13828854000000002
14.13971 0.13716309000000002
14.14071 0.13600235000000002
14.14171 0.13479677
14.14271 0.13354011
14.14371 0.13223225
14.14471 0.13087911
14.14571 0.12948980000000002
14.14671 0.1280723
14.14771 0.12662953000000002
14.14871 0.12515764000000001
14.14971 0.12364727
14.15071 0.12208743999999999
14.15171 0.12046994
14.15271 0.11879284
14.15371 0.1170611
14.15471 0.11528435
14.15571 0.11347256
14.15671 0.11163176
14.15771 0.10976141
14.15871 0.10785479
14.15971 0.10590203000000001
14.16071 0.10389443000000001
14.16171 0.10182824
14.16271 0.09970602099999999
14.16371 0.097535312
14.16471 0.095324876
14.16571 0.093080546
14.16671 0.090802362
14.16771 0.08848437599999999
14.16871 0.086117152
14.16971 0.083691924
14.17071 0.081204507
14.17171 0.0786572
14.17271 0.07605789
14.17371 0.07341666499999999
14.17471 0.070741464
14.17571 0.068034651
14.17671 0.06529197
14.17771 0.062504358
14.17871 0.059661757999999995
14.17971 0.056757306
14.18071 0.053789989999999996
14.18171 0.050764752
14.18271 0.047689953
14.18371 0.044573491
14.18471 0.041419218
14.18571 0.0382253
14.18671 0.034985199
14.18771 0.031690841000000004
14.18871 0.028336438
14.18971 0.024921316
14.19071 0.021450421
14.19171 0.01793229
14.19271 0.014375368000000001
14.19371 0.010784303
14.19471 0.0071578332
14.19571 0.0034892109000000003
14.19671 -0.00023101391000000002
14.19771 -0.0040110742999999996
14.19871 -0.0078546138
14.19971 -0.011759304
14.20071 -0.015717995
14.20171 -0.019721861
14.20271 -0.023764148
14.20371 -0.027842875
14.20471 -0.031961375
14.20571 -0.036126479999999996
14.20671 -0.040345237
14.20771 -0.044621638
14.20871 -0.04895482599999999
14.20971 -0.053339516
14.21071 -0.057768472
14.21171 -0.062235811
14.21271 -0.06673971100000001
14.21371 -0.071283284
14.21471 -0.075873185
14.21571 -0.080516632
14.21671 -0.085218024
14.21771 -0.089976791
14.21871 -0.094787276
14.21971 -0.099640782
14.22071 -0.10452889
14.22171 -0.10944664
14.22271 -0.11439427
14.22371 -0.11937677999999999
14.22471 -0.12440156
14.22571 -0.12947525999999998
14.22671 -0.13460098
14.22771 -0.13977734
14.22871 -0.14499942000000002
14.22971 -0.15026119999999998
14.23071 -0.15555837
14.23171 -0.16089017
14.23271 -0.16625953999999998
14.23371 -0.17167147
14.23471 -0.17713028
14.23571 -0.18263722
14.23671 -0.18818933000000002
14.23771 -0.19378009000000002
14.23871 -0.19940181999999998
14.23971 -0.20504855
14.24071 -0.21071827999999998
14.24171 -0.21641365999999998
14.24271 -0.22214088
14.24371 -0.22790697000000001
14.24471 -0.23371705
14.24571 -0.23957219
14.24671 -0.24546912999999998
14.24771 -0.25140173
14.24871 -0.25736333
14.24971 -0.26334934
14.25071 -0.26935855999999997
14.25171 -0.27539304
14.25271 -0.28145646
14.25371 -0.28755197
14.25471 -0.29368014
14.25571 -0.29983849
14.25671 -0.30602218999999997
14.25771 -0.31222615
14.25871 -0.3184472
14.25971 -0.32468547999999997
14.26071 -0.3309445
14.26171 -0.33722959999999996
14.26271 -0.3435456
14.26371 -0.34989454
14.26471 -0.3562744
14.26571 -0.36267953
14.26671 -0.36910234
14.26771 -0.37553591999999997
14.26871 -0.38197613
14.26971 -0.38842272
14.27071 -0.39487877000000005
14.27171 -0.4013489
14.27271 -0.4078371
14.27371 -0.41434485
14.27471 -0.42087072999999997
14.27571 -0.42741107999999994
14.27671 -0.43396172
14.27771 -0.44051982
14.27871 -0.44708489
14.27971 -0.45365882
14.28071 -0.46024430000000005
14.28171 -0.46684309
14.28271 -0.47345432
14.28371 -0.48007392
14.28471 -0.48669553
14.28571 -0.49331224999999995
14.28671 -0.49991895999999997
14.28771 -0.50651412
14.28871 -0.51309993
14.28971 -0.5196814
14.29071 -0.52626431
14.29171 -0.53285286
14.29271 -0.53944811
14.29371 -0.5460476
14.29471 -0.55264649
14.29571 -0.55923932
14.29671 -0.56582205
14.29771 -0.57239286
14.29871 -0.5789523000000001
14.29971 -0.58550201
14.30071 -0.5920429700000001
14.30171 -0.59857415
14.30271 -0.6050922000000001
14.30371 -0.61159218
14.30471 -0.61806943
14.30571 -0.62452131
14.30671 -0.63094818
14.30771 -0.63735335
14.30871 -0.64374167
14.30971 -0.65011736
14.31071 -0.65648202
14.31171 -0.66283373
14.31271 -0.6691671899999999
14.31371 -0.6754755
14.31471 -0.68175229
14.31571 -0.68799355
14.31671 -0.69419844
14.31771 -0.70036878
14.31871 -0.7065076800000001
14.31971 -0.71261758
14.32071 -0.7186987899999999
14.32171 -0.7247492200000001
14.32271 -0.73076528
14.32371 -0.7367434
14.32471 -0.74268156
14.32571 -0.74858004
14.32671 -0.75444109
14.32771 -0.7602674
14.32871 -0.76606036
14.32971 -0.77181864
14.33071 -0.77753779
14.33171 -0.7832113700000001
14.33271 -0.78883274
14.33371 -0.79439729
14.33471 -0.7999035499999999
14.33571 -0.80535356
14.33671 -0.81075151
14.33771 -0.8161018600000001
14.33871 -0.8214072299999999
14.33971 -0.82666744
14.34071 -0.8318795800000001
14.34171 -0.8370392000000001
14.34271 -0.84214192
14.34371 -0.84718503
14.34471 -0.8521679799999999
14.34571 -0.85709188
14.34671 -0.86195804
14.34771 -0.8667662700000001
14.34871 -0.8715144399999999
14.34971 -0.87619815
14.35071 -0.8808121999999999
14.35171 -0.8853523999999999
14.35271 -0.88981688
14.35371 -0.8942069500000001
14.35471 -0.89852605
14.35571 -0.9027785599999999
14.35671 -0.9069674600000001
14.35771 -0.91109313
14.35871 -0.9151527700000001
14.35971 -0.91914143
14.36071 -0.92305355
14.36171 -0.92688445
14.36271 -0.93063191
14.36371 -0.9342961000000001
14.36471 -0.93787853
14.36571 -0.94138095
14.36671 -0.9448036599999999
14.36771 -0.94814505
14.36871 -0.95140208
14.36971 -0.95457137
14.37071 -0.95765088
14.37171 -0.96064033
14.37271 -0.96354177
14.37371 -0.9663579099999999
14.37471 -0.96909106
14.37571 -0.97174151
14.37671 -0.97430693
14.37771 -0.9767829400000001
14.37871 -0.97916415
14.37971 -0.9814458899999999
14.38071 -0.98362556
14.38171 -0.9857029700000001
14.38271 -0.9876796999999999
14.38371 -0.98955799
14.38471 -0.99133933
14.38571 -0.99302363
14.38671 -0.9946093899999999
14.38771 -0.9960942
14.38871 -0.9974756300000001
14.38971 -0.99875256
14.39071 -0.99992529
14.39171 -1.0009949
14.39271 -1.0019626
14.39371 -1.0028288
14.39471 -1.0035918
14.39571 -1.0042488999999999
14.39671 -1.0047962000000001
14.39771 -1.0052304
14.39871 -1.0055494
14.39971 -1.0057529
14.40071 -1.0058420000000001
14.40171 -1.0058184
14.40271 -1.0056835
14.40371 -1.0054372
14.40471 -1.0050785
14.40571 -1.0046054
14.40671 -1.0040156999999998
14.40771 -1.0033082
14.40871 -1.0024822
14.40971 -1.001538
14.41071 -1.0004759
14.41171 -0.9992958999999999
14.41271 -0.99799717
14.41371 -0.99657802
14.41471 -0.99503631
14.41571 -0.99337036
14.41671 -0.99157924
14.41771 -0.98966314
14.41871 -0.98762289
14.41971 -0.9854592400000001
14.42071 -0.9831725600000001
14.42171 -0.98076239
14.42271 -0.97822761
14.42371 -0.9755669200000001
14.42471 -0.9727793699999999
14.42571 -0.9698647100000001
14.42671 -0.9668230099999999
14.42771 -0.9636546500000001
14.42871 -0.9603596299999999
14.42971 -0.95693702
14.43071 -0.95338523
14.43171 -0.94970251
14.43271 -0.9458874399999999
14.43371 -0.94193937
14.43471 -0.9378587799999999
14.43571 -0.9336466
14.43671 -0.92930384
14.43771 -0.92483088
14.43871 -0.9202270800000001
14.43971 -0.9154911199999999
14.44071 -0.91062142
14.44171 -0.90561733
14.44271 -0.90047913
14.44371 -0.8952081199999999
14.44471 -0.88980626
14.44571 -0.88427477
14.44671 -0.87861363
14.44771 -0.87282127
14.44871 -0.8668948900000001
14.44971 -0.8608317000000001
14.45071 -0.8546298399999999
14.45171 -0.84828921
14.45271 -0.8418114900000001
14.45371 -0.8351993699999999
14.45471 -0.82845511
14.45571 -0.8215793399999999
14.45671 -0.81457095
14.45771 -0.80742752
14.45871 -0.80014635
14.45971 -0.79272604
14.46071 -0.78516724
14.46171 -0.7774726
14.46271 -0.76964581
14.46371 -0.7616898000000001
14.46471 -0.75360551
14.46571 -0.7453911
14.46671 -0.73704282
14.46771 -0.72855647
14.46871 -0.71992944
14.46971 -0.71116183
14.47071 -0.7022567599999999
14.47171 -0.69321911
14.47271 -0.6840534500000001
14.47371 -0.6747622
14.47471 -0.6653445800000001
14.47571 -0.65579708
14.47671 -0.64611523
14.47771 -0.63629588
14.47871 -0.62633865
14.47971 -0.6162465100000001
14.48071 -0.60602454
14.48171 -0.59567774
14.48271 -0.58520869
14.48371 -0.57461639
14.48471 -0.56389654
14.48571 -0.5530437
14.48671 -0.54205377
14.48771 -0.53092618
14.48871 -0.51966463
14.48971 -0.50827572
14.49071 -0.49676653000000004
14.49171 -0.48514176
14.49271 -0.47340174
14.49371 -0.46154270000000003
14.49471 -0.44955853
14.49571 -0.43744374999999996
14.49671 -0.42519625000000005
14.49771 -0.41281850999999997
14.49871 -0.40031681
14.49971 -0.38769846
14.50071 -0.37496882
14.50171 -0.36212895
14.50271 -0.34917529999999997
14.50371 -0.33610153
14.50471 -0.32290176
14.50571 -0.30957367
14.50671 -0.29612011
14.50771 -0.28254839
14.50871 -0.26886757
14.50971 -0.25508478
14.51071 -0.2412024
14.51171 -0.2272171
14.51271 -0.21312166999999999
14.51371 -0.19890843
14.51471 -0.18457294999999999
14.51571 -0.17011641
14.51671 -0.15554543
14.51771 -0.14086954999999998
14.51871 -0.12609728
14.51971 -0.11123276
14.52071 -0.096274237
14.52171 -0.08121538
14.52271 -0.066048658
14.52371 -0.050769409
14.52471 -0.035378608
14.52571 -0.019883164
14.52671 -0.0042934582
14.52771 0.011380787
14.52871 0.027134473
14.52971 0.042969134
14.53071 0.058892014000000006
14.53171 0.07491257899999999
14.53271 0.091037963
14.53371 0.10726942
14.53471 0.12360131
14.53571 0.14002316
14.53671 0.1565238
14.53771 0.17309589
14.53871 0.18973869
14.53971 0.20645771000000002
14.54071 0.2232617
14.54171 0.24015789
14.54271 0.25714808
14.54371 0.27422693
14.54471 0.29138376
14.54571 0.30860659
14.54671 0.32588714
14.54771 0.34322401
14.54871 0.36062303
14.54971 0.37809423999999997
14.55071 0.39564702
14.55171 0.41328542999999995
14.55271 0.43100565999999996
14.55371 0.44879722
14.55471 0.46664695
14.55571 0.48454409000000004
14.55671 0.50248443
14.55771 0.52047139
14.55871 0.53851367
14.55971 0.5566205799999999
14.56071 0.57479697
14.56171 0.59304037
14.56271 0.61134128
14.56371 0.6296868
14.56471 0.64806598
14.56571 0.66647436
14.56671 0.68491534
14.56771 0.70339851
14.56871 0.72193476
14.56971 0.7405309
14.57071 0.7591858
14.57171 0.7778903
14.57271 0.79663023
14.57371 0.81539191
14.57471 0.83416756
14.57571 0.85295765
14.57671 0.8717697999999999
14.57771 0.89061474
14.57871 0.9095005700000001
14.57971 0.92842849
14.58071 0.94739171
14.58171 0.9663781200000001
14.58271 0.98537495
14.58371 1.0043745
14.58471 1.0233769
14.58571 1.0423896
14.58671 1.0614234
14.58771 1.0804868
14.58871 1.0995813
14.58971 1.1186995
14.59071 1.1378272999999999
14.59171 1.1569495
14.59271 1.1760549
14.59371 1.1951406
14.59471 1.2142126
14.59571 1.2332818
14.59671 1.252359
14.59771 1.2714493
14.59871 1.2905497
14.59971 1.3096496
14.60071 1.3287356
14.60171 1.3477972
14.60271 1.3668308
14.60371 1.3858407
14.60471 1.4048363
14.60571 1.4238268
14.60671 1.4428163
14.60771 1.4618003
14.60871 1.480767
14.60971 1.4997015
14.61071 1.5185907
14.61171 1.5374294
14.61271 1.5562208
14.61371 1.5749754
14.61471 1.5937048999999999
14.61571 1.6124171999999999
14.61671 1.6311124
14.61771 1.6497819
14.61871 1.6684122
14.61971 1.6869904000000002
14.62071 1.7055088999999999
14.62171 1.7239674999999999
14.62271 1.7423732
14.62371 1.7607354
14.62471 1.7790601
14.62571 1.7973468
14.62671 1.8155873
14.62771 1.8337686999999998
14.62871 1.8518785
14.62971 1.8699097000000002
14.63071 1.8878629
14.63171 1.9057465999999998
14.63271 1.9235721000000001
14.63371 1.9413484
14.63471 1.9590776
14.63571 1.9767534
14.63671 1.994363
14.63771 2.0118928
14.63871 2.029332
14.63971 2.0466775
14.64071 2.0639338
14.64171 2.0811091999999998
14.64271 2.098212
14.64371 2.1152453
14.64471 2.1322049
14.64571 2.1490807
14.64671 2.1658611000000003
14.64771 2.1825375
14.64871 2.1991083000000002
14.64971 2.2155784
14.65071 2.231957
14.65171 2.2482526
14.65271 2.2644684
14.65371 2.2806002
14.65471 2.2966371999999997
14.65571 2.3125662
14.65671 2.3283763
14.65771 2.3440627
14.65871 2.3596279
14.65971 2.3750799
14.66071 2.3904273
14.66171 2.4056755
14.66271 2.4208236000000003
14.66371 2.4358647
14.66471 2.4507882000000003
14.66571 2.4655847
14.66671 2.4802499
14.66771 2.4947850000000003
14.66871 2.5091961
14.66971 2.5234906
14.67071 2.5376722000000003
14.67171 2.5517393
14.67271 2.5656838
14.67371 2.5794951
14.67471 2.5931636
14.67571 2.606684
14.67671 2.6200577999999997
14.67771 2.6332911
14.67871 2.6463924
14.67971 2.6593676
14.68071 2.6722174
14.68171 2.6849369000000003
14.68271 2.6975165999999997
14.68371 2.7099475
14.68471 2.7222235
14.68571 2.7343437
14.68671 2.7463119000000003
14.68771 2.758134
14.68871 2.7698141
14.68971 2.7813528
14.69071 2.7927456
14.69171 2.803985
14.69271 2.8150630999999997
14.69371 2.825975
14.69471 2.8367206
14.69571 2.8473040000000003
14.69671 2.8577313
14.69771 2.8680071000000003
14.69871 2.8781323000000003
14.69971 2.8881028
14.70071 2.8979113
14.70171 2.9075494
14.70271 2.9170113
14.70371 2.9262954
14.70471 2.9354044999999998
14.70571 2.9443434
14.70671 2.9531168
14.70771 2.9617267
14.70871 2.970171
14.70971 2.9784448
14.71071 2.9865427
14.71171 2.9944606
14.71271 3.0021979
14.71371 3.0097567
14.71471 3.0171407
14.71571 3.0243531
14.71671 3.0313939000000003
14.71771 3.0382598
14.71871 3.0449454
14.71971 3.0514447000000002
14.72071 3.0577536999999997
14.72171 3.0638715
14.72271 3.0698007
14.72371 3.0755449
14.72471 3.0811081000000002
14.72571 3.0864913
14.72671 3.0916933
14.72771 3.0967107
14.72871 3.1015392
14.72971 3.1061759
14.73071 3.1106202
14.73171 3.1148734
14.73271 3.1189378
14.73371 3.1228151
14.73471 3.1265050000000003
14.73571 3.1300046
14.73671 3.1333100000000003
14.73771 3.1364173
14.73871 3.1393248999999996
14.73971 3.1420335
14.74071 3.1445459000000002
14.74171 3.1468652
14.74271 3.1489942
14.74371 3.1509329000000004
14.74471 3.1526793
14.74571 3.154229
14.74671 3.155579
14.74771 3.1567278999999995
14.74871 3.1576760000000004
14.74971 3.1584266999999997
14.75071 3.1589821
14.75171 3.1593442
14.75271 3.1595115
14.75371 3.1594809
14.75471 3.1592492
14.75571 3.1588137
14.75671 3.1581741000000005
14.75771 3.1573328999999997
14.75871 3.1562938999999997
14.75971 3.1550605000000003
14.76071 3.1536337
14.76171 3.1520117
14.76271 3.1501903999999996
14.76371 3.1481652999999996
14.76471 3.1459335
14.76571 3.1434949
14.76671 3.1408522000000003
14.76771 3.1380102
14.76871 3.134973
14.76971 3.131742
14.77071 3.1283158999999996
14.77171 3.124691
14.77271 3.1208629
14.77371 3.1168293
14.77471 3.1125907
14.77571 3.1081509
14.77671 3.1035151
14.77771 3.0986883
14.77871 3.0936717999999996
14.77971 3.0884629
14.78071 3.0830564000000003
14.78171 3.0774465
14.78271 3.07163
14.78371 3.0656075
14.78471 3.0593839000000003
14.78571 3.0529663
14.78671 3.0463609999999997
14.78771 3.0395705
14.78871 3.0325929
14.78971 3.0254225999999997
14.79071 3.0180534
14.79171 3.0104812
14.79271 3.0027064
14.79371 2.9947339
14.79471 2.9865714000000003
14.79571 2.9782254
14.79671 2.9696992
14.79771 2.9609902
14.79871 2.9520920999999998
14.79971 2.9429980000000002
14.80071 2.9337028000000003
14.80171 2.9242074
14.80271 2.9145179
14.80371 2.9046437000000003
14.80471 2.8945936
14.80571 2.8843720999999998
14.80671 2.8739778
14.80771 2.8634041999999997
14.80871 2.8526425
14.80971 2.8416868
14.81071 2.8305361
14.81171 2.8191956
14.81271 2.8076746
14.81371 2.7959831
14.81471 2.7841264
14.81571 2.7721036
14.81671 2.7599080000000002
14.81771 2.7475302999999998
14.81871 2.734964
14.81971 2.7222082000000003
14.82071 2.7092693
14.82171 2.6961584
14.82271 2.6828872
14.82371 2.6694627
14.82471 2.6558854
14.82571 2.6421485000000002
14.82671 2.6282424
14.82771 2.6141582
14.82871 2.5998931
14.82971 2.5854517
14.83071 2.5708441
14.83171 2.556082
14.83271 2.5411738
14.83371 2.5261203
14.83471 2.5109152999999997
14.83571 2.4955486999999996
14.83671 2.4800116
14.83771 2.4643011
14.83871 2.4484225
14.83971 2.4323873
14.84071 2.4162099
14.84171 2.3999009
14.84271 2.3834635
14.84371 2.3668921
14.84471 2.3501761
14.84571 2.3333045
14.84671 2.3162716999999997
14.84771 2.2990802
14.84871 2.2817401
14.84971 2.264265
14.85071 2.2466658
14.85171 2.2289464
14.85271 2.211103
14.85371 2.1931252
14.85471 2.1750022
14.85571 2.1567283
14.85671 2.1383068
14.85771 2.1197489
14.85871 2.1010701
14.85971 2.082284
14.86071 2.0633968
14.86171 2.0444049
14.86271 2.0252974999999998
14.86371 2.0060612
14.86471 1.9866873
14.86571 1.9671755
14.86671 1.9475345000000002
14.86771 1.9277784999999998
14.86871 1.9079217999999998
14.86971 1.8879719
14.87071 1.867928
14.87171 1.8477812
14.87271 1.8275198
14.87371 1.8071352999999999
14.87471 1.7866279999999999
14.87571 1.7660071999999998
14.87671 1.7452888
14.87771 1.7244885
14.87871 1.7036155000000002
14.87971 1.6826693
14.88071 1.66164
14.88171 1.6405137
14.88271 1.6192785
14.88371 1.5979309000000002
14.88471 1.5764772999999999
14.88571 1.554932
14.88671 1.5333114
14.88771 1.5116272
14.88871 1.4898821
14.88971 1.4680691
14.89071 1.4461761
14.89171 1.4241925
14.89271 1.4021143999999999
14.89371 1.3799481
14.89471 1.3577077
14.89571 1.3354096
14.89671 1.3130661
14.89771 1.2906802
14.89871 1.2682447
14.89971 1.2457462000000001
14.90071 1.2231715
14.90171 1.2005142
14.90271 1.1777780999999998
14.90371 1.1549765
14.90471 1.1321268
14.90571 1.1092435
14.90671 1.0863326
14.90771 1.0633903999999998
14.90871 1.0404050999999999
14.90971 1.0173642
14.91071 0.99426024
14.91171 0.9710955400000001
14.91271 0.94788177
14.91371 0.92463531
14.91471 0.9013705000000001
14.91571 0.8780939499999999
14.91671 0.8548021299999999
14.91771 0.8314834
14.91871 0.8081240599999999
14.91971 0.78471536
14.92071 0.7612578099999999
14.92171 0.73776208
14.92271 0.7142447399999999
14.92371 0.6907219099999999
14.92471 0.66720261
14.92571 0.6436857899999999
14.92671 0.62016165
14.92771 0.59661688
14.92871 0.57304166
14.92971 0.54943473
14.93071 0.5258047499999999
14.93171 0.50216708
14.93271 0.47853757
14.93371 0.45492612
14.93471 0.43133301999999996
14.93571 0.40774941
14.93671 0.38416216000000003
14.93771 0.36056049
14.93871 0.33694159
14.93971 0.31331258
14.94071 0.28968812
14.94171 0.26608442
14.94271 0.24251281
14.94371 0.2189754
14.94471 0.19546503
14.94571 0.17196934
14.94671 0.14847718000000001
14.94771 0.1249844
14.94871 0.10149643
14.94971 0.078026607
14.95071 0.0545908
14.95171 0.031200962
14.95271 0.007860492
14.95371 -0.015436576999999998
14.95471 -0.038702108
14.95571 -0.061947812
14.95671 -0.085179275
14.95771 -0.10839277
14.95871 -0.1315763
14.95971 -0.15471431
14.96071 -0.177794
14.96171 -0.20081021
14.96271 -0.22376701
14.96371 -0.24667488999999998
14.96471 -0.26954522000000003
14.96571 -0.29238432
14.96671 -0.31518994
14.96771 -0.33795156
14.96871 -0.36065462
14.96971 -0.38328641
14.97071 -0.40584113
14.97171 -0.42832186000000005
14.97271 -0.45073843
14.97371 -0.47310232
14.97471 -0.49542077
14.97571 -0.5176929299999999
14.97671 -0.53990949
14.97771 -0.56205648
14.97871 -0.5841206800000001
14.97971 -0.6060949999999999
14.98071 -0.62798099
14.98171 -0.64978721
14.98271 -0.67152483
14.98371 -0.69320188
14.98471 -0.71481904
14.98571 -0.73636887
14.98671 -0.75783869
14.98771 -0.77921576
14.98871 -0.80049243
14.98971 -0.82166893
14.99071 -0.8427524000000001
14.99171 -0.86375307
14.99271 -0.8846785899999999
14.99371 -0.9055302499999999
14.99471 -0.92630144
14.99571 -0.9469803400000001
14.99671 -0.9675547499999999
14.99771 -0.98801693
14.99871 -1.0083668000000001
14.99971 -1.0286113
15.00071 -1.0487611000000001
15.00171 -1.0688251
15.00271 -1.088806
15.00371 -1.1086988
15.00471 -1.1284929000000001
15.00571 -1.1481755
15.00671 -1.1677378999999999
15.00771 -1.1871773
15.00871 -1.2064983
15.00971 -1.2257093000000001
15.01071 -1.2448179
15.01171 -1.2638269
15.01271 -1.2827326000000001
15.01371 -1.3015256
15.01471 -1.3201956000000001
15.01571 -1.3387349
15.01671 -1.3571426
15.01771 -1.3754241
15.01871 -1.3935887
15.01971 -1.4116452
15.02071 -1.4295974
15.02171 -1.4474421
15.02271 -1.46517
15.02371 -1.4827695
15.02471 -1.5002307
15.02571 -1.51755
15.02671 -1.5347299
15.02771 -1.5517778
15.02871 -1.5687015
15.02971 -1.5855055
15.03071 -1.6021887
15.03171 -1.6187448
15.03271 -1.635165
15.03371 -1.6514422
15.03471 -1.6675744
15.03571 -1.6835651999999999
15.03671 -1.6994221
15.03771 -1.7151527
15.03871 -1.7307606999999998
15.03971 -1.7462442000000002
15.04071 -1.7615953
15.04171 -1.7768031
15.04271 -1.7918583
15.04371 -1.8067560999999999
15.04471 -1.8214984
15.04571 -1.8360919999999998
15.04671 -1.8505448
15.04771 -1.864863
15.04871 -1.879047
15.04971 -1.8930925
15.05071 -1.9069919000000002
15.05171 -1.9207386
15.05271 -1.9343292
15.05371 -1.9477657999999998
15.05471 -1.9610545
15.05571 -1.9742019
15.05671 -1.9872123
15.05771 -2.0000845
15.05871 -2.0128125
15.05971 -2.0253876
15.06071 -2.0378014
15.06171 -2.0500496
15.06271 -2.0621339
15.06371 -2.0740606
15.06471 -2.0858377
15.06571 -2.0974714
15.06671 -2.108963
15.06771 -2.1203091
15.06871 -2.1315022999999997
15.06971 -2.1425355
15.07071 -2.1534041
15.07171 -2.1641087
15.07271 -2.1746539
15.07371 -2.1850459
15.07471 -2.1952895
15.07571 -2.2053853
15.07671 -2.215329
15.07771 -2.225114
15.07871 -2.2347335
15.07971 -2.2441842
15.08071 -2.2534677999999997
15.08171 -2.2625905
15.08271 -2.2715598
15.08371 -2.2803819
15.08471 -2.2890585000000003
15.08571 -2.2975862
15.08671 -2.3059582
15.08771 -2.3141669
15.08871 -2.3222074
15.08971 -2.3300791000000003
15.09071 -2.337786
15.09171 -2.3453344
15.09271 -2.3527294
15.09371 -2.3599733
15.09471 -2.3670631
15.09571 -2.3739931999999997
15.09671 -2.3807578
15.09771 -2.3873531999999997
15.09871 -2.3937806
15.09971 -2.4000456999999997
15.10071 -2.4061553
15.10171 -2.4121159999999997
15.10271 -2.41793
15.10371 -2.4235947
15.10471 -2.4291035
15.10571 -2.4344489
15.10671 -2.4396259
15.10771 -2.444634
15.10871 -2.4494773000000003
15.10971 -2.4541626
15.11071 -2.4586963
15.11171 -2.4630813000000003
15.11271 -2.4673162
15.11371 -2.471396
15.11471 -2.4753144000000002
15.11571 -2.4790674
15.11671 -2.4826550999999997
15.11771 -2.4860819999999997
15.11871 -2.489355
15.11971 -2.4924802
15.12071 -2.4954606
15.12171 -2.4982944
15.12271 -2.5009759
15.12371 -2.5034981000000003
15.12471 -2.505856
15.12571 -2.5080489
15.12671 -2.510081
15.12771 -2.5119599
15.12871 -2.5136925
15.12971 -2.5152834
15.13071 -2.5167326
15.13171 -2.5180355000000003
15.13271 -2.5191864
15.13371 -2.5201801
15.13471 -2.5210157
15.13571 -2.5216963
15.13671 -2.5222283
15.13771 -2.5226181
15.13871 -2.5228696
15.13971 -2.5229819
15.14071 -2.5229502
15.14171 -2.5227681
15.14271 -2.5224298
15.14371 -2.521934
15.14471 -2.5212839000000002
15.14571 -2.5204866999999997
15.14671 -2.5195505
15.14771 -2.5184816
15.14871 -2.5172815
15.14971 -2.5159476
15.15071 -2.5144743000000003
15.15171 -2.5128558
15.15271 -2.5110899
15.15371 -2.509178
15.15471 -2.507126
15.15571 -2.50494
15.15671 -2.5026251
15.15771 -2.5001822
15.15871 -2.4976078
15.15971 -2.4948956
15.16071 -2.4920397
15.16171 -2.4890369
15.16271 -2.4858892
15.16371 -2.4826033
15.16471 -2.4791878
15.16571 -2.4756503999999997
15.16671 -2.4719952
15.16771 -2.4682213
15.16871 -2.464324
15.16971 -2.4602974
15.17071 -2.4561374000000002
15.17171 -2.4518436
15.17271 -2.4474198
15.17371 -2.4428725
15.17471 -2.4382075
15.17571 -2.4334278
15.17671 -2.4285319999999997
15.17771 -2.4235151999999998
15.17871 -2.4183711
15.17971 -2.4130959
15.18071 -2.4076899999999997
15.18171 -2.4021583
15.18271 -2.3965092
15.18371 -2.3907514
15.18471 -2.384891
15.18571 -2.3789287999999997
15.18671 -2.3728613
15.18771 -2.3666816
15.18871 -2.3603837999999997
15.18971 -2.3539653
15.19071 -2.347428
15.19171 -2.3407776
15.19271 -2.334021
15.19371 -2.3271637000000003
15.19471 -2.3202073
15.19571 -2.3131492
15.19671 -2.3059843
15.19771 -2.2987084
15.19871 -2.2913203
15.19971 -2.2838231
15.20071 -2.2762241
15.20171 -2.2685318999999997
15.20271 -2.2607535000000003
15.20371 -2.2528913
15.20471 -2.2449423
15.20571 -2.2369003
15.20671 -2.2287578999999997
15.20771 -2.2205105
15.20871 -2.2121577
15.20971 -2.2037042
15.21071 -2.1951575
15.21171 -2.1865251
15.21271 -2.1778112
15.21371 -2.1690166
15.21471 -2.1601377
15.21571 -2.1511702
15.21671 -2.1421108
15.21771 -2.1329608
15.21871 -2.1237249
15.21971 -2.1144100999999997
15.22071 -2.1050239
15.22171 -2.09557
15.22271 -2.0860476
15.22371 -2.0764517
15.22471 -2.0667752
15.22571 -2.0570122
15.22671 -2.047161
15.22771 -2.0372245
15.22871 -2.0272102
15.22971 -2.0171264
15.23071 -2.0069798
15.23171 -1.9967733
15.23271 -1.9865055
15.23371 -1.9761717
15.23471 -1.9657673
15.23571 -1.9552903
15.23671 -1.9447425
15.23771 -1.9341296000000001
15.23871 -1.9234581
15.23971 -1.9127339
15.24071 -1.9019589
15.24171 -1.8911305999999999
15.24271 -1.8802434
15.24371 -1.8692916
15.24471 -1.8582722
15.24571 -1.8471863000000002
15.24671 -1.8360397000000002
15.24771 -1.8248409
15.24871 -1.813598
15.24971 -1.8023155999999998
15.25071 -1.7909937
15.25171 -1.7796284999999998
15.25271 -1.7682144
15.25371 -1.7567466999999999
15.25471 -1.7452244
15.25571 -1.7336506000000003
15.25671 -1.7220322
15.25771 -1.7103758
15.25871 -1.6986861999999998
15.25971 -1.6869640000000001
15.26071 -1.6752062
15.26171 -1.6634079
15.26271 -1.6515642000000001
15.26371 -1.6396742
15.26471 -1.6277408
15.26571 -1.6157709
15.26671 -1.6037724999999998
15.26771 -1.5917515
15.26871 -1.5797103
15.26971 -1.5676459
15.27071 -1.5555532
15.27171 -1.5434261
15.27271 -1.5312617
15.27371 -1.5190609000000002
15.27471 -1.5068293
15.27571 -1.4945745
15.27671 -1.4823034000000002
15.27771 -1.4700199
15.27871 -1.4577233
15.27971 -1.4454094
15.28071 -1.4330728
15.28171 -1.4207099
15.28271 -1.4083208
15.28371 -1.3959097999999999
15.28471 -1.3834838
15.28571 -1.37105
15.28671 -1.3586125
15.28771 -1.3461713
15.28871 -1.3337224
15.28971 -1.3212599999999999
15.29071 -1.3087791999999998
15.29171 -1.2962791
15.29271 -1.2837631999999999
15.29371 -1.2712386
15.29471 -1.2587134
15.29571 -1.2461935
15.29671 -1.2336806
15.29771 -1.2211721
15.29871 -1.2086622999999999
15.29971 -1.1961457
15.30071 -1.1836195
15.30171 -1.1710853
15.30271 -1.1585488
15.30371 -1.1460173
15.30471 -1.1334972
15.30571 -1.1209913
15.30671 -1.1084978
15.30771 -1.0960121
15.30871 -1.0835283
15.30971 -1.0710435
15.31071 -1.0585585
15.31171 -1.0460786999999998
15.31271 -1.0336118
15.31371 -1.0211649
15.31471 -1.0087418000000001
15.31571 -0.99634184
15.31671 -0.9839600900000001
15.31771 -0.9715902599999999
15.31871 -0.95922742
15.31971 -0.9468704499999999
15.32071 -0.9345228800000001
15.32171 -0.9221913300000001
15.32271 -0.9098831599999999
15.32371 -0.89760339
15.32471 -0.88535286
15.32571 -0.8731285099999999
15.32671 -0.8609250199999999
15.32771 -0.84873764
15.32871 -0.8365647900000001
15.32971 -0.82440954
15.33071 -0.8122782199999999
15.33171 -0.80017848
15.33271 -0.78811608
15.33371 -0.77609257
15.33471 -0.76410519
15.33571 -0.75214822
15.33671 -0.74021588
15.33771 -0.7283050600000001
15.33871 -0.71641696
15.33971 -0.70455675
15.34071 -0.6927317
15.34171 -0.68094814
15.34271 -0.66920901
15.34371 -0.65751295
15.34471 -0.64585516
15.34571 -0.63422997
15.34671 -0.6226336100000001
15.34771 -0.61106612
15.34871 -0.5995317800000001
15.34971 -0.58803726
15.35071 -0.57658893
15.35171 -0.56519043
15.35271 -0.55384124
15.35371 -0.54253722
15.35471 -0.53127287
15.35571 -0.5200441
15.35671 -0.50885039
15.35771 -0.49769543
15.35871 -0.48658596000000004
15.35971 -0.47552912
15.36071 -0.46452968000000006
15.36171 -0.45358845999999997
15.36271 -0.44270218
15.36371 -0.43186536
15.36471 -0.42107268
15.36571 -0.41032168
15.36671 -0.39961366000000004
15.36771 -0.38895314000000003
15.36871 -0.37834581
15.36971 -0.36779598
15.37071 -0.35730477
15.37171 -0.34686977
15.37271 -0.33648643
15.37371 -0.32615042
15.37471 -0.31586001
15.37571 -0.30561727
15.37671 -0.29542772
15.37771 -0.28529831
15.37871 -0.27523492
15.37971 -0.26524023
15.38071 -0.25531279
15.38171 -0.24544806
15.38271 -0.23564047000000002
15.38371 -0.22588582
15.38471 -0.21618306999999998
15.38571 -0.20653449000000002
15.38671 -0.19694452999999998
15.38771 -0.18741765999999999
15.38871 -0.17795643
15.38971 -0.16856053000000001
15.39071 -0.15922723
15.39171 -0.14995307
15.39271 -0.14073589
15.39371 -0.13157634999999998
15.39471 -0.12247812999999999
15.39571 -0.11344685
15.39671 -0.10448794
15.39771 -0.095604616
15.39871 -0.086796627
15.39971 -0.078060495
15.40071 -0.069390982
15.40171 -0.060783210000000004
15.40271 -0.052234500999999996
15.40371 -0.043745257
15.40471 -0.035318482
15.40571 -0.026958340000000004
15.40671 -0.018668347999999998
15.40771 -0.010450097
15.40871 -0.0023029508
15.40971 0.005775120700000001
15.41071 0.013786125
15.41171 0.021730641
15.41271 0.029607175
15.41371 0.037412535000000004
15.41471 0.045143059
15.41571 0.052796165
15.41671 0.060371455
15.41771 0.067870994
15.41871 0.075298484
15.41971 0.082657806
15.42071 0.08995146500000001
15.42171 0.09717959899999999
15.42271 0.10433993999999999
15.42371 0.11142869
15.42471 0.11844188000000001
15.42571 0.12537662
15.42671 0.13223185
15.42771 0.13900822000000002
15.42871 0.14570737
15.42971 0.15233095
15.43071 0.15887984
15.43171 0.1653539
15.43271 0.17175231999999999
15.43371 0.17807429
15.43471 0.18431968999999998
15.43571 0.19048944
15.43671 0.19658520000000002
15.43771 0.20260883000000002
15.43871 0.20856147000000003
15.43971 0.21444298
15.44071 0.22025181000000002
15.44171 0.22598521000000002
15.44271 0.23164004
15.44371 0.23721352
15.44471 0.24270392
15.44571 0.24811085
15.44671 0.25343515
15.44771 0.2586785
15.44871 0.26384287
15.44971 0.26893017
15.45071 0.27394187999999997
15.45171 0.27887896
15.45271 0.28374181
15.45371 0.28853035
15.45471 0.29324414000000004
15.45571 0.29788252000000004
15.45671 0.30244478999999996
15.45771 0.30693018
15.45871 0.31133799
15.45971 0.3156675
15.46071 0.31991801
15.46171 0.32408871
15.46271 0.3281787
15.46371 0.33218726
15.46471 0.33611404
15.46571 0.3399594
15.46671 0.34372463999999997
15.46771 0.34741186999999996
15.46871 0.35102349
15.46971 0.35456161
15.47071 0.35802727
15.47171 0.36142005
15.47271 0.36473793000000004
15.47371 0.3679781
15.47471 0.37113784
15.47571 0.37421554
15.47671 0.37721125
15.47771 0.38012673999999996
15.47871 0.38296457
15.47971 0.38572715
15.48071 0.38841561999999996
15.48171 0.39102957
15.48271 0.39356723
15.48371 0.39602662
15.48471 0.39840667
15.48571 0.40070801
15.48671 0.40293289000000004
15.48771 0.40508434000000004
15.48871 0.40716464
15.48971 0.40917406
15.49071 0.41111046
15.49171 0.4129698
15.49271 0.4147477
15.49371 0.41644126000000004
15.49471 0.41805063000000003
15.49571 0.41957907000000005
15.49671 0.42103208000000003
15.49771 0.42241523
15.49871 0.42373221000000005
15.49971 0.4249834
15.50071 0.42616594999999996
15.50171 0.42727538
15.50271 0.42830747999999996
15.50371 0.42926045
15.50471 0.43013562
15.50571 0.43093688
15.50671 0.43166857
15.50771 0.43233335
15.50871 0.43293055999999996
15.50971 0.43345629
15.51071 0.43390491
15.51171 0.43427167
15.51271 0.43455511
15.51371 0.43475833
15.51471 0.43488801
15.51571 0.43495217999999997
15.51671 0.43495692999999996
15.51771 0.43490417000000003
15.51871 0.43479082999999996
15.51971 0.43461029
15.52071 0.43435539
15.52171 0.43402165
15.52271 0.43360917
15.52371 0.43312250999999996
15.52471 0.43256865
15.52571 0.4319536
15.52671 0.43127970000000004
15.52771 0.43054436999999995
15.52871 0.42974134
15.52971 0.42886360999999995
15.53071 0.42790718999999994
15.53171 0.42687309999999995
15.53271 0.42576767
15.53371 0.42460011
15.53471 0.42337892
15.53571 0.42210794
15.53671 0.42078489999999996
15.53771 0.41940216999999996
15.53871 0.41795010000000005
15.53971 0.41642133
15.54071 0.41481392000000006
15.54171 0.41313236999999997
15.54271 0.41138562
15.54371 0.40958332999999997
15.54471 0.40773144000000006
15.54571 0.40582982
15.54671 0.40387249999999997
15.54771 0.40185074000000004
15.54871 0.39975745999999995
15.54971 0.39759078000000003
15.55071 0.39535561
15.55171 0.39306171000000006
15.55271 0.39071966999999996
15.55371 0.38833623
15.55471 0.38591118
15.55571 0.38343722
15.55671 0.38090309
15.55771 0.37829848
15.55871 0.37561865
15.55971 0.37286652
15.56071 0.37005171
15.56171 0.36718633
15.56271 0.36427982000000003
15.56371 0.36133493
15.56471 0.35834687
15.56571 0.35530573000000004
15.56671 0.35220133000000003
15.56771 0.34902836
15.56871 0.34578906000000004
15.56971 0.34249271
15.57071 0.33915169
15.57171 0.33577594
15.57271 0.33236861
15.57371 0.32892434
15.57471 0.3254317
15.57571 0.32187826
15.57671 0.31825628
15.57771 0.31456647
15.57871 0.31081801
15.57971 0.30702485
15.58071 0.30319977
15.58171 0.2993491
15.58271 0.29547014
15.58371 0.29155277
15.58471 0.28758419
15.58571 0.28355508
15.58671 0.27946406
15.58771 0.27531848999999997
15.58871 0.27113131
15.58971 0.26691519
15.59071 0.26267681
15.59171 0.25841377
15.59271 0.25411558
15.59371 0.24976847
15.59471 0.24536187
15.59571 0.24089352000000003
15.59671 0.23637095
15.59771 0.23180873
15.59871 0.22722242999999998
15.59971 0.22262200000000001
15.60071 0.21800776
15.60171 0.21337052
15.60271 0.20869584
15.60371 0.20397082
15.60471 0.19918992000000002
15.60571 0.19435761000000001
15.60671 0.18948637
15.60771 0.18459102
15.60871 0.1796821
15.60971 0.17476104
15.61071 0.16981960999999998
15.61171 0.16484382
15.61271 0.15982057
15.61371 0.154744
15.61471 0.14961869
15.61571 0.1444582
15.61671 0.13927942
15.61771 0.13409539
15.61871 0.12890970999999998
15.61971 0.12371509000000001
15.62071 0.11849665
15.62171 0.11323881000000001
15.62271 0.10793223
15.62371 0.10257815
15.62471 0.097187934
15.62571 0.091778062
15.62671 0.08636289300000001
15.62771 0.08094842199999999
15.62871 0.075529888
15.62971 0.07009431099999999
15.63071 0.064626813
15.63171 0.059117847999999994
15.63271 0.05356801
15.63371 0.047988222999999997
15.63471 0.042395195
15.63571 0.036804093
15.63671 0.031221820999999997
15.63771 0.025643909
15.63871 0.02005651
15.63971 0.014442637999999999
15.64071 0.008789882800000001
15.64171 0.0030961568
15.64271 -0.0026291289
15.64371 -0.0083689665
15.64471 -0.014106026
15.64571 -0.019830013
15.64671 -0.025541833000000003
15.64771 -0.031252688
15.64871 -0.036978567000000004
15.64971 -0.042732604
15.65071 -0.048518818
15.65171 -0.054330069999999994
15.65271 -0.060151173999999995
15.65371 -0.06596572299999999
15.65471 -0.071763567
15.65571 -0.077545433
15.65671 -0.083322637
15.65771 -0.089111895
15.65871 -0.09492756799999999
15.65971 -0.10077484
15.66071 -0.10664692
15.66171 -0.11252755
15.66271 -0.1183977
15.66371 -0.12424357999999999
15.66471 -0.13006225999999999
15.66571 -0.1358625
15.66671 -0.14166038
15.66771 -0.14747177
15.66871 -0.15330501
15.66971 -0.1591571
15.67071 -0.1650152
15.67171 -0.17086255
15.67271 -0.17668618
15.67371 -0.1824829
15.67471 -0.18826078
15.67571 -0.19403533
15.67671 -0.19982228999999999
15.67771 -0.20563009
15.67871 -0.21145556
15.67971 -0.21728477000000002
15.68071 -0.22309869999999998
15.68171 -0.22888123
15.68271 -0.23462586000000002
15.68371 -0.24033813
15.68471 -0.24603272
15.68571 -0.25172653
15.68671 -0.25743085
15.68771 -0.26314622
15.68871 -0.26886219
15.68971 -0.27456207
15.69071 -0.28023059
15.69171 -0.28586078
15.69271 -0.29145707
15.69371 -0.2970332
15.69471 -0.3026057
15.69571 -0.30818623
15.69671 -0.31377594000000003
15.69771 -0.31936454999999997
15.69871 -0.32493463
15.69971 -0.33046911
15.70071 -0.33595858
15.70171 -0.34140511
15.70271 -0.34682103
15.70371 -0.35222296000000003
15.70471 -0.357624
15.70571 -0.36302765000000004
15.70671 -0.36842609
15.70771 -0.37380352
15.70871 -0.37914327999999997
15.70971 -0.38443527
15.71071 -0.38968031
15.71171 -0.39488971
15.71271 -0.40007979000000005
15.71371 -0.40526455000000006
15.71471 -0.41044895
15.71571 -0.41562659
15.71671 -0.42078239
15.71771 -0.42589921999999997
15.71871 -0.43096533
15.71971 -0.43597938
15.72071 -0.44095074
15.72171 -0.44589494
15.72271 -0.4508262
15.72371 -0.45575085
15.72471 -0.46066414
15.72571 -0.46555223
15.72671 -0.47039832000000004
15.72771 -0.47518997
15.72871 -0.47992468000000005
15.72971 -0.48461067
15.73071 -0.489263
15.73171 -0.49389652
15.73271 -0.49851905
15.73371 -0.5031276
15.73471 -0.50770966
15.73571 -0.5122487
15.73671 -0.51673148
15.73771 -0.52115391
15.73871 -0.52552265
15.73971 -0.5298518999999999
15.74071 -0.53415676
15.74171 -0.53844624
15.74271 -0.54271906
15.74371 -0.54696421
15.74471 -0.55116578
15.74571 -0.55531003
15.74671 -0.55939136
15.74771 -0.56341463
15.74871 -0.56739254
15.74971 -0.57133944
15.75071 -0.5752645
15.75171 -0.57916739
15.75271 -0.58303801
15.75371 -0.58686095
15.75471 -0.5906221899999999
15.75571 -0.59431545
15.75671 -0.59794472
15.75771 -0.60152248
15.75871 -0.6050639299999999
15.75971 -0.6085800899999999
15.76071 -0.61207302
15.76171 -0.61553488
15.76271 -0.61895163
15.76371 -0.62230937
15.76471 -0.62560057
15.76571 -0.62882709
15.76671 -0.63199913
15.76771 -0.63513019
15.76871 -0.63823061
15.76971 -0.64130244
15.77071 -0.64433836
15.77171 -0.6473247900000001
15.77271 -0.65024756
15.77371 -0.65309848
15.77471 -0.65587866
15.77571 -0.65859798
15.77671 -0.6612703200000001
15.77771 -0.66390741
15.77871 -0.6665133400000001
15.77971 -0.66908291
15.78071 -0.67160395
15.78171 -0.67406292
15.78271 -0.67645106
15.78371 -0.6787681
15.78471 -0.68102237
15.78571 -0.68322672
15.78671 -0.6853926
15.78771 -0.68752472
15.78871 -0.68961889
15.78971 -0.69166389
15.79071 -0.69364645
15.79171 -0.6955571899999999
15.79271 -0.69739474
15.79371 -0.69916607
15.79471 -0.70088324
15.79571 -0.70255753
15.79671 -0.70419419
15.79771 -0.7057900100000001
15.79871 -0.7073347
15.79971 -0.7088155500000001
15.80071 -0.71022315
15.80171 -0.71155569
15.80271 -0.71281963
15.80371 -0.7140269
15.80471 -0.71518943
15.80571 -0.7163138099999999
15.80671 -0.71739848
15.80771 -0.7184344300000001
15.80871 -0.71940939
15.80971 -0.72031333
15.81071 -0.72114295
15.81171 -0.72190273
15.81271 -0.72260271
15.81371 -0.7232535600000001
15.81471 -0.72386158
15.81571 -0.72442549
15.81671 -0.72493721
15.81771 -0.72538541
15.81871 -0.72576068
15.81971 -0.7260600100000001
15.82071 -0.72628809
15.82171 -0.72645545
15.82271 -0.72657359
15.82371 -0.72665014
15.82471 -0.7266853
15.82571 -0.7266720299999999
15.82671 -0.72659929
15.82771 -0.72645699
15.82871 -0.72624041
15.82971 -0.72595216
15.83071 -0.72560068
15.83171 -0.72519626
15.83271 -0.7247460499999999
15.83371 -0.72425082
15.83471 -0.72370484
15.83571 -0.72309831
15.83671 -0.72242217
15.83771 -0.72167218
15.83871 -0.7208510300000001
15.83971 -0.7199670699999999
15.84071 -0.71903067
15.84171 -0.71804943
15.84271 -0.7170248300000001
15.84371 -0.71595153
15.84471 -0.71481983
15.84571 -0.71362015
15.84671 -0.71234717
15.84771 -0.7110022899999999
15.84871 -0.7095928300000001
15.84971 -0.7081287
15.85071 -0.7066179100000001
15.85171 -0.70506306
15.85271 -0.70346049
15.85371 -0.70180208
15.85471 -0.70007918
15.85571 -0.69828667
15.85671 -0.69642542
15.85771 -0.6945018199999999
15.85871 -0.6925249
15.85971 -0.69050207
15.86071 -0.68843574
15.86171 -0.68632239
15.86271 -0.68415403
15.86371 -0.68192203
15.86471 -0.67962115
15.86571 -0.67725186
15.86671 -0.6748203700000001
15.86771 -0.6723357400000001
15.86871 -0.66980608
15.86971 -0.66723502
15.87071 -0.66462029
15.87171 -0.66195494
15.87271 -0.6592307199999999
15.87371 -0.65644188
15.87471 -0.65358765
15.87571 -0.65067266
15.87671 -0.6477046799999999
15.87771 -0.64469096
15.87871 -0.6416348700000001
15.87971 -0.63853455
15.88071 -0.6353839299999999
15.88171 -0.63217566
15.88271 -0.62890467
15.88371 -0.62557072
15.88471 -0.62217875
15.88571 -0.61873668
15.88671 -0.6152521799999999
15.88771 -0.61172931
15.88871 -0.60816687
15.88971 -0.60455911
15.89071 -0.60089859
15.89171 -0.5971794
15.89271 -0.5934
15.89371 -0.58956374
15.89471 -0.58567724
15.89571 -0.58174739
15.89671 -0.57777842
15.89771 -0.57377
15.89871 -0.56971768
15.89971 -0.56561516
15.90071 -0.5614575
15.90171 -0.55724364
15.90271 -0.55297697
15.90371 -0.54866406
15.90471 -0.54431171
15.90571 -0.5399242000000001
15.90671 -0.5355014499999999
15.90771 -0.53103911
15.90871 -0.5265309499999999
15.90971 -0.52197156
15.91071 -0.51735905
15.91171 -0.51269578
15.91271 -0.50798738
15.91371 -0.50324034
15.91471 -0.49845921
15.91571 -0.49364463999999997
15.91671 -0.48879362
15.91771 -0.48390090999999996
15.91871 -0.47896197
15.91971 -0.47397506
15.92071 -0.46894238
15.92171 -0.46386910000000003
15.92271 -0.45876112
15.92371 -0.45362264
15.92471 -0.44845440000000003
15.92571 -0.44325348000000003
15.92671 -0.43801488
15.92771 -0.43273401
15.92871 -0.4274088
15.92971 -0.42204075
15.93071 -0.41663442
15.93171 -0.41119531000000004
15.93271 -0.40572775000000005
15.93371 -0.40023298999999996
15.93471 -0.39470908
15.93571 -0.38915207
15.93671 -0.38355808
15.93771 -0.37792539
15.93871 -0.37225537999999997
15.93971 -0.36655206
15.94071 -0.36082037
15.94171 -0.35506422000000004
15.94271 -0.34928479999999995
15.94371 -0.34348031
15.94471 -0.33764699
15.94571 -0.33178108
15.94671 -0.3258806
15.94771 -0.31994644
15.94871 -0.31398206
15.94971 -0.30799202999999997
15.95071 -0.3019802
15.95171 -0.29594821
15.95271 -0.28989506000000004
15.95371 -0.28381792
15.95471 -0.2777138
15.95571 -0.27158110999999996
15.95671 -0.26542058
15.95771 -0.25923503999999997
15.95871 -0.25302821000000003
15.95971 -0.24680311
15.96071 -0.24056087999999998
15.96171 -0.23430039
15.96271 -0.22801901000000002
15.96371 -0.22171407
15.96471 -0.21538425000000003
15.96571 -0.20903044
15.96671 -0.20265555999999998
15.96771 -0.19626352
15.96871 -0.18985779
15.96971 -0.18344023
15.97071 -0.17701075000000002
15.97171 -0.17056782
15.97271 -0.16410955
15.97371 -0.15763488
15.97471 -0.15114421
15.97571 -0.1446393
15.97671 -0.13812239
15.97771 -0.13159516999999998
15.97871 -0.12505797999999999
15.97971 -0.11850967999999999
15.98071 -0.11194827
15.98171 -0.10537192
15.98271 -0.09877999500000001
15.98371 -0.09217349
15.98471 -0.08555488900000001
15.98571 -0.078927254
15.98671 -0.072293286
15.98771 -0.065654551
15.98871 -0.059011311
15.98971 -0.05236297100000001
15.99071 -0.045708860999999996
15.99171 -0.039048921
15.99271 -0.032383992
15.99371 -0.025715554
15.99471 -0.019045116
[truncated: 736,188 more chars]
