# Supplementary material for: 2D Synthetic dataset of numerical simulations of long-period seismicity in a volcanic edifice and related sensitivity kernels
Source: Data Brief. 2021 Jan 25;34:106673. doi: 10.1016/j.dib.2020.106673 (PMC7841316; doi:10.1016/j.dib.2020.106673)
Supplement: Supplementary Data S1 — Supplementary Raw Research Data. This is open data under the CC BY license http://creativecommons.org/licenses/by/4.0/ [file mmc1.zip › Dataset/OUTPUT_SEISMOGRAMS/9000_3000/disp_Z_hetero_4000_1655_ISO7e-1Hz.semd]

-1.714286 0.0
-1.713286 0.0
-1.712286 0.0
-1.711286 0.0
-1.710286 0.0
-1.709286 0.0
-1.708286 0.0
-1.707286 0.0
-1.706286 0.0
-1.705286 0.0
-1.704286 0.0
-1.703286 0.0
-1.702286 0.0
-1.701286 0.0
-1.700286 0.0
-1.699286 0.0
-1.698286 0.0
-1.697286 0.0
-1.696286 0.0
-1.695286 0.0
-1.694286 0.0
-1.693286 0.0
-1.692286 0.0
-1.691286 0.0
-1.690286 0.0
-1.689286 0.0
-1.688286 0.0
-1.687286 0.0
-1.686286 0.0
-1.685286 0.0
-1.684286 0.0
-1.683286 0.0
-1.682286 0.0
-1.681286 0.0
-1.680286 0.0
-1.679286 0.0
-1.678286 0.0
-1.677286 0.0
-1.676286 0.0
-1.675286 0.0
-1.674286 0.0
-1.673286 0.0
-1.672286 0.0
-1.671286 0.0
-1.670286 0.0
-1.669286 0.0
-1.668286 0.0
-1.667286 0.0
-1.666286 0.0
-1.665286 0.0
-1.664286 0.0
-1.663286 0.0
-1.662286 0.0
-1.661286 0.0
-1.660286 0.0
-1.659286 0.0
-1.658286 0.0
-1.657286 0.0
-1.656286 0.0
-1.655286 0.0
-1.654286 0.0
-1.653286 0.0
-1.652286 0.0
-1.651286 0.0
-1.650286 0.0
-1.649286 0.0
-1.648286 0.0
-1.647286 0.0
-1.646286 0.0
-1.645286 0.0
-1.644286 -1.2659402e-36
-1.643286 -2.8609114e-36
-1.642286 -4.609844e-36
-1.641286 -6.4538679e-36
-1.640286 -8.292026200000001e-36
-1.639286 -9.992988899999999e-36
-1.638286 -1.1334098e-35
-1.637286 -1.1933226e-35
-1.636286 -1.133356e-35
-1.635286 -8.9729115e-36
-1.634286 -4.1660317e-36
-1.633286 3.9347034e-36
-1.632286 1.6329285e-35
-1.631286 3.4158271000000003e-35
-1.630286 5.8655825e-35
-1.629286 9.110480299999999e-35
-1.628286 1.3273601e-34
-1.627286 1.8458091999999998e-34
-1.626286 2.4725954e-34
-1.625286 3.2074817e-34
-1.624286 4.0405498e-34
-1.623286 4.9484018e-34
-1.622286 5.88917e-34
-1.621286 6.7989161e-34
-1.620286 7.585899700000001e-34
-1.619286 8.125863699999999e-34
-1.618286 8.2584404e-34
-1.617286 7.783931500000001e-34
-1.616286 6.462849899999999e-34
-1.615286 4.0183511e-34
-1.614286 1.4277360000000001e-35
-1.613286 -5.4908562e-34
-1.612286 -1.3210913999999998e-33
-1.611286 -2.3322257000000002e-33
-1.610286 -3.6073494e-33
-1.609286 -5.1616123e-33
-1.608286 -6.995587900000001e-33
-1.607286 -9.0897328e-33
-1.606286 -1.1398375000000001e-32
-1.605286 -1.3843548e-32
-1.604286 -1.6309108e-32
-1.603286 -1.8635722999999999e-32
-1.602286 -2.0617443e-32
-1.601286 -2.2000718e-32
-1.600286 -2.2486784e-32
-1.599286 -2.1738458e-32
-1.598286 -1.9392307000000001e-32
-1.597286 -1.5077156e-32
-1.596286 -8.439635000000001e-33
-1.595286 8.2282366e-34
-1.594286 1.2921518e-32
-1.593286 2.7929277e-32
-1.592286 4.5727846e-32
-1.591286 6.5952157e-32
-1.590286 8.7934839e-32
-1.589286 1.1065526e-31
-1.588286 1.3269869e-31
-1.587286 1.5223193e-31
-1.586286 1.6700285000000001e-31
-1.585286 1.7437158e-31
-1.584286 1.7138135e-31
-1.583286 1.5487634e-31
-1.582286 1.2167285e-31
-1.581286 6.8787689e-32
-1.580286 -6.275061499999999e-33
-1.579286 -1.0518205e-31
-1.578286 -2.2838178e-31
-1.577286 -3.7468324e-31
-1.576286 -5.4082335e-31
-1.575286 -7.2105183e-31
-1.574286 -9.0677024e-31
-1.573286 -1.0862679000000001e-30
-1.572286 -1.2446046999999999e-30
-1.571286 -1.3636933e-30
-1.570286 -1.4226367e-30
-1.569286 -1.3983719999999998e-30
-1.568286 -1.266668e-30
-1.567286 -1.0035078e-30
-1.566286 -5.8687356e-31
-1.565286 1.0764064000000001e-33
-1.564286 7.7147856e-31
-1.563286 1.7259579e-30
-1.562286 2.8536656000000003e-30
-1.561286 4.1283185e-30
-1.560286 5.5054542e-30
-1.559286 6.9201499e-30
-1.558286 8.2854954e-30
-1.557286 9.4921357e-30
-1.556286 1.0409221e-29
-1.555286 1.0887073000000001e-29
-1.554286 1.0761876e-29
-1.553286 9.8626245e-30
-1.552286 8.0204614e-30
-1.551286 5.0804355e-30
-1.550286 9.1555001e-31
-1.549286 -4.5572367e-30
-1.548286 -1.1359588e-29
-1.547286 -1.9433712e-29
-1.546286 -2.8624639000000004e-29
-1.545286 -3.8664095e-29
-1.544286 -4.9157414999999995e-29
-1.543286 -5.957509300000001e-29
-1.542286 -6.9250686e-29
-1.541286 -7.7386729e-29
-1.540286 -8.3070371e-29
-1.539286 -8.5299926e-29
-1.538286 -8.302352e-29
-1.537286 -7.5190214e-29
-1.536286 -6.0813396e-29
-1.535286 -3.9045463e-29
-1.534286 -9.2618616e-30
-1.533286 2.8848496e-29
-1.532286 7.5190435e-29
-1.531286 1.2917234e-28
-1.530286 1.8962465e-28
-1.529286 2.5473365e-28
-1.528286 3.2199787999999997e-28
-1.527286 3.8821455e-28
-1.526286 4.4950306e-28
-1.525286 5.013721899999999e-28
-1.524286 5.3883589e-28
-1.523286 5.5658096e-28
-1.522286 5.4918784e-28
-1.521286 5.1140166e-28
-1.520286 4.384488599999999e-28
-1.519286 3.2638979000000003e-28
-1.518286 1.7249433999999999e-28
-1.517286 -2.4376096999999998e-29
-1.516286 -2.6340075e-28
-1.515286 -5.4146843e-28
-1.514286 -8.5290876e-28
-1.513286 -1.1893114000000001e-27
-1.512286 -1.5394585e-27
-1.511286 -1.889394e-27
-1.510286 -2.2226482999999998e-27
-1.509286 -2.5206323e-27
-1.508286 -2.7632062999999996e-27
-1.507286 -2.9294201e-27
-1.506286 -2.9984114000000002e-27
-1.505286 -2.9504371e-27
-1.504286 -2.7679979999999997e-27
-1.503286 -2.4370138e-27
-1.502286 -1.9479861e-27
-1.501286 -1.2970825000000001e-27
-1.500286 -4.8707468e-28
-1.499286 4.7194838e-28
-1.498286 1.5621591e-27
-1.497286 2.7579259999999997e-27
-1.496286 4.0261575e-27
-1.495286 5.3270807e-27
-1.494286 6.6154749e-27
-1.493286 7.8423314e-27
-1.492286 8.9569031e-27
-1.491286 9.9090558e-27
-1.490286 1.0651817e-26
-1.489286 1.1143981e-26
-1.488286 1.1352602e-26
-1.487286 1.1255202999999999e-26
-1.486286 1.0841492999999999e-26
-1.485286 1.0114428000000001e-26
-1.484286 9.0904248e-27
-1.483286 7.798602500000001e-27
-1.482286 6.2789463e-27
-1.481286 4.579367e-27
-1.480286 2.7516941e-27
-1.479286 8.467184e-28
-1.478286 -1.0914958e-27
-1.477286 -3.0317297e-27
-1.476286 -4.9617679e-27
-1.475286 -6.8941238e-27
-1.474286 -8.8708008e-27
-1.473286 -1.0966521000000001e-26
-1.472286 -1.3289838999999998e-26
-1.471286 -1.5981605e-26
-1.470286 -1.9210283e-26
-1.469286 -2.3163766e-26
-1.468286 -2.8037493e-26
-1.467286 -3.4018809999999997e-26
-1.466286 -4.1267893000000004e-26
-1.465286 -4.989564e-26
-1.464286 -5.9939355e-26
-1.463286 -7.1337302e-26
-1.462286 -8.390347499999999e-26
-1.461286 -9.7304211e-26
-1.460286 -1.1103840000000001e-25
-1.459286 -1.2442334e-25
-1.458286 -1.3658810999999999e-25
-1.457286 -1.4647652e-25
-1.456286 -1.5286131e-25
-1.455286 -1.5437111e-25
-1.454286 -1.4953117e-25
-1.453286 -1.3681830000000001e-25
-1.452286 -1.1472995e-25
-1.451286 -8.1866149e-26
-1.450286 -3.7022755999999997e-26
-1.449286 2.0706942e-26
-1.448286 9.1825875e-26
-1.447286 1.7632661e-25
-1.446286 2.7358967e-25
-1.445286 3.8229297e-25
-1.444286 5.0033834e-25
-1.443286 6.2480149e-25
-1.442286 7.519122499999999e-25
-1.441286 8.7707027e-25
-1.440286 9.9490167e-25
-1.439286 1.0993599e-24
-1.438286 1.1838738000000001e-24
-1.437286 1.2415425e-24
-1.436286 1.265376e-24
-1.435286 1.2485771000000001e-24
-1.434286 1.1848573e-24
-1.433286 1.0687786e-24
-1.432286 8.961093199999999e-25
-1.431286 6.6417928e-25
-1.430286 3.7221892999999995e-25
-1.429286 2.1665691e-26
-1.428286 -3.8358164999999997e-25
-1.427286 -8.3697772e-25
-1.426286 -1.3292325e-24
-1.425286 -1.848317e-24
-1.424286 -2.3795852e-24
-1.423286 -2.9060231e-24
-1.422286 -3.4086295e-24
-1.421286 -3.8669321e-24
-1.420286 -4.2596301e-24
-1.419286 -4.5653553000000005e-24
-1.418286 -4.7635304e-24
-1.417286 -4.8353038e-24
-1.416286 -4.7645276e-24
-1.415286 -4.5387405e-24
-1.414286 -4.150118e-24
-1.413286 -3.5963408000000004e-24
-1.412286 -2.8813333e-24
-1.411286 -2.0158274e-24
-1.410286 -1.0177004e-24
-1.409286 8.7956258e-26
-1.408286 1.2690709e-24
-1.407286 2.4871612e-24
-1.406286 3.6982576e-24
-1.405286 4.8541840999999994e-24
-1.404286 5.9041899999999995e-24
-1.403286 6.796906899999999e-24
-1.402286 7.4825885e-24
-1.401286 7.9155733e-24
-1.400286 8.0568959e-24
-1.399286 7.8769481e-24
-1.398286 7.3580878e-24
-1.397286 6.497072e-24
-1.396286 5.3071838e-24
-1.395286 3.8199224000000004e-24
-1.394286 2.086122e-24
-1.393286 1.7637050000000002e-25
-1.392286 -1.8193884e-24
-1.391286 -3.7931659e-24
-1.390286 -5.6212286999999995e-24
-1.389286 -7.1674336e-24
-1.388286 -8.2876013e-24
-1.387286 -8.834899499999999e-24
-1.386286 -8.6661584e-24
-1.385286 -7.6489882e-24
-1.384286 -5.6695255000000004e-24
-1.383286 -2.6405858e-24
-1.382286 1.4900607e-24
-1.381286 6.7315861e-24
-1.380286 1.3042548000000001e-23
-1.379286 2.0324232e-23
-1.378286 2.8415327e-23
-1.377286 3.7088285999999997e-23
-1.376286 4.6047803e-23
-1.375286 5.4931747e-23
-1.374286 6.3314893e-23
-1.373286 7.071566099999999e-23
-1.372286 7.660612500000001e-23
-1.371286 8.0425306e-23
-1.370286 8.1595739e-23
-1.369286 7.954320199999999e-23
-1.368286 7.3719293e-23
-1.367286 6.3626414e-23
-1.366286 4.8844639999999995e-23
-1.365286 2.905971e-23
-1.364286 4.091322e-24
-1.363286 -2.6079244e-23
-1.362286 -6.128327599999999e-23
-1.361286 -1.0114167e-22
-1.360286 -1.4504615e-22
-1.359286 -1.9214573e-22
-1.358286 -2.4133985e-22
-1.357286 -2.9127912e-22
-1.356286 -3.4037481999999995e-22
-1.355286 -3.8681791e-22
-1.354286 -4.2860821e-22
-1.353286 -4.6359431e-22
-1.352286 -4.895238500000001e-22
-1.351286 -5.041044e-22
-1.350286 -5.0507399e-22
-1.349286 -4.902802100000001e-22
-1.348286 -4.577664800000001e-22
-1.347286 -4.0586357e-22
-1.346286 -3.3328423e-22
-1.345286 -2.3921751e-22
-1.344286 -1.2342072999999998e-22
-1.343286 1.3695018999999998e-23
-1.342286 1.7098919e-22
-1.341286 3.4652951999999997e-22
-1.340286 5.3754718e-22
-1.339286 7.4041245999999995e-22
-1.338286 9.5063529e-22
-1.337286 1.1628925e-21
-1.336286 1.3710854e-21
-1.335286 1.5684289e-21
-1.334286 1.7475736999999997e-21
-1.333286 1.9007615e-21
-1.332286 2.0200121e-21
-1.331286 2.0973421e-21
-1.330286 2.1250086e-21
-1.329286 2.0957773e-21
-1.328286 2.003207e-21
-1.327286 1.8419441000000003e-21
-1.326286 1.6080194e-21
-1.325286 1.299137e-21
-1.324286 9.1494794e-22
-1.323286 4.572947e-22
-1.322286 -6.958159e-23
-1.321286 -6.5888376e-22
-1.320286 -1.301161e-21
-1.319286 -1.9842807e-21
-1.318286 -2.6934800000000002e-21
-1.317286 -3.4115028e-21
-1.316286 -4.1188286e-21
-1.315286 -4.7939964e-21
-1.314286 -5.414024300000001e-21
-1.313286 -5.954922899999999e-21
-1.312286 -6.3922952e-21
-1.311286 -6.7020171e-21
-1.310286 -6.8609852e-21
-1.309286 -6.8479128e-21
-1.308286 -6.6441639000000006e-21
-1.307286 -6.234591799999999e-21
-1.306286 -5.608368700000001e-21
-1.305286 -4.7597714999999995e-21
-1.304286 -3.6889031999999995e-21
-1.303286 -2.4023131999999998e-21
-1.302286 -9.1349422e-22
-1.301286 7.5677517e-22
-1.300286 2.5802671e-21
-1.299286 4.5213446e-21
-1.298286 6.5372228e-21
-1.297286 8.578466699999999e-21
-1.296286 1.0589734000000001e-20
-1.295286 1.2510766e-20
-1.294286 1.427762e-20
-1.293286 1.5824135e-20
-1.292286 1.7083603e-20
-1.291286 1.7990634e-20
-1.290286 1.8483152e-20
-1.289286 1.8504507e-20
-1.288286 1.8005637e-20
-1.287286 1.6947225e-20
-1.286286 1.53018e-20
-1.285286 1.3055699999999998e-20
-1.284286 1.0210848000000001e-20
-1.283286 6.7862674e-21
-1.282286 2.8192658000000004e-21
-1.281286 -1.6337685999999999e-21
-1.280286 -6.4970136e-21
-1.279286 -1.1675357e-20
-1.278286 -1.7055084e-20
-1.277286 -2.2505121e-20
-1.276286 -2.7878874999999997e-20
-1.275286 -3.3016654e-20
-1.274286 -3.7748686e-20
-1.273286 -4.1898662e-20
-1.272286 -4.5287826e-20
-1.271286 -4.7739484000000004e-20
-1.270286 -4.908393e-20
-1.269286 -4.9163623999999996e-20
-1.268286 -4.7838575e-20
-1.267286 -4.4991794e-20
-1.266286 -4.0534672000000003e-20
-1.265286 -3.441217e-20
-1.264286 -2.6607635e-20
-1.263286 -1.7147163e-20
-1.262286 -6.1032723e-21
-1.261286 6.4021887e-21
-1.260286 2.0196091000000002e-20
-1.259286 3.5053134000000004e-20
-1.258286 5.0696145000000003e-20
-1.257286 6.6797677e-20
-1.256286 8.2982982e-20
-1.255286 9.883440099999999e-20
-1.254286 1.1389725e-19
-1.253286 1.2768712000000001e-19
-1.252286 1.3969866999999999e-19
-1.251286 1.4941569e-19
-1.250286 1.5632251000000001e-19
-1.249286 1.5991651e-19
-1.248286 1.5972146e-19
-1.247286 1.5530174e-19
-1.246286 1.4627684e-19
-1.245286 1.3233627e-19
-1.244286 1.1325399e-19
-1.243286 8.8902711e-20
-1.242286 5.9267117e-20
-1.241286 2.4455928e-20
-1.240286 -1.5287594000000002e-20
-1.239286 -5.9577229e-20
-1.238286 -1.0787770000000001e-19
-1.237286 -1.5950126e-19
-1.236286 -2.1360748e-19
-1.235286 -2.6920625e-19
-1.234286 -3.2516448e-19
-1.233286 -3.8021656e-19
-1.232286 -4.3297881e-19
-1.231286 -4.8196797e-19
-1.230286 -5.2562356e-19
-1.229286 -5.623342999999999e-19
-1.228286 -5.904681e-19
-1.227286 -6.0840552e-19
-1.226286 -6.1457629e-19
-1.225286 -6.0749837e-19
-1.224286 -5.8581904e-19
-1.223286 -5.4835729e-19
-1.222286 -4.9414675e-19
-1.221286 -4.224785e-19
-1.220286 -3.3294262000000002e-19
-1.219286 -2.254676e-19
-1.218286 -1.0035689000000001e-19
-1.217286 4.1678944999999997e-20
-1.216286 1.9949518e-19
-1.215286 3.7149202000000003e-19
-1.214286 5.556009e-19
-1.213286 7.4927918e-19
-1.212286 9.4951384e-19
-1.211286 1.1528348000000001e-18
-1.210286 1.3553390999999999e-18
-1.209286 1.5527267e-18
-1.208286 1.7403466e-18
-1.207286 1.9132558000000003e-18
-1.206286 2.0662896e-18
-1.205286 2.1941428e-18
-1.204286 2.2914635e-18
-1.203286 2.3529552e-18
-1.202286 2.3734896e-18
-1.201286 2.3482268e-18
-1.200286 2.2727417e-18
-1.199286 2.1431552e-18
-1.198286 1.9562673e-18
-1.197286 1.7096906e-18
-1.196286 1.4019807e-18
-1.195286 1.0327613e-18
-1.194286 6.0283942e-19
-1.193286 1.1430985e-19
-1.192286 -4.2935577e-19
-1.191286 -1.0232391000000001e-18
-1.190286 -1.6609270999999999e-18
-1.189286 -2.3344879000000002e-18
-1.188286 -3.0344759e-18
-1.187286 -3.7499684000000004e-18
-1.186286 -4.4686326e-18
-1.185286 -5.1768296999999996e-18
-1.184286 -5.8597546000000005e-18
-1.183286 -6.5016130999999996e-18
-1.182286 -7.085835899999999e-18
-1.181286 -7.595328099999999e-18
-1.180286 -8.012754500000001e-18
-1.179286 -8.3208566e-18
-1.178286 -8.5027989e-18
-1.177286 -8.542539099999999e-18
-1.176286 -8.425219e-18
-1.175286 -8.1375663e-18
-1.174286 -7.6683055e-18
-1.173286 -7.008565e-18
-1.172286 -6.1522759999999994e-18
-1.171286 -5.0965506e-18
-1.170286 -3.8420352e-18
-1.169286 -2.3932217e-18
-1.168286 -7.587151799999999e-19
-1.167286 1.0485576000000001e-18
-1.166286 3.0112052999999998e-18
-1.165286 5.1073036e-18
-1.164286 7.310409e-18
-1.163286 9.5896632e-18
-1.162286 1.1909988000000002e-17
-1.161286 1.4232389e-17
-1.160286 1.6514344e-17
-1.159286 1.871031e-17
-1.158286 2.0772317e-17
-1.157286 2.2650668999999997e-17
-1.156286 2.4294726e-17
-1.155286 2.5653774000000002e-17
-1.154286 2.6677965e-17
-1.153286 2.7319323000000002e-17
-1.152286 2.7532784e-17
-1.151286 2.7277278e-17
-1.150286 2.6516807e-17
-1.149286 2.522153e-17
-1.148286 2.3368804000000003e-17
-1.147286 2.0944174e-17
-1.146286 1.7942304000000002e-17
-1.145286 1.4367786e-17
-1.144286 1.0235851e-17
-1.143286 5.572918699999999e-18
-1.142286 4.1700238999999995e-19
-1.141286 -5.1820801000000005e-18
-1.140286 -1.1162690999999998e-17
-1.139286 -1.745157e-17
-1.138286 -2.396425e-17
-1.137286 -3.0605727e-17
-1.136286 -3.7271336999999996e-17
-1.135286 -4.3847898e-17
-1.134286 -5.0215074e-17
-1.133286 -5.6246963e-17
-1.132286 -6.181390399999999e-17
-1.131286 -6.6784474e-17
-1.130286 -7.1027678e-17
-1.129286 -7.4415241e-17
-1.128286 -7.6824063e-17
-1.127286 -7.8138733e-17
-1.126286 -7.825407299999999e-17
-1.125286 -7.7077692e-17
-1.124286 -7.4532504e-17
-1.123286 -7.0559116e-17
-1.122286 -6.5118119e-17
-1.121286 -5.8192146e-17
-1.120286 -4.9787712e-17
-1.119286 -3.9936753e-17
-1.118286 -2.869785e-17
-1.117286 -1.6157038e-17
-1.116286 -2.4282383e-18
-1.115286 1.234679e-17
-1.114286 2.7998957e-17
-1.113286 4.4332869000000004e-17
-1.112286 6.1128363e-17
-1.111286 7.814255299999999e-17
-1.110286 9.5112411e-17
-1.109286 1.1175785e-16
-1.108286 1.2778528999999999e-16
-1.107286 1.4289171e-16
-1.106286 1.5676906e-16
-1.105286 1.6910909e-16
-1.104286 1.796085e-16
-1.103286 1.8797419e-16
-1.102286 1.9392894e-16
-1.101286 1.9721686000000003e-16
-1.100286 1.9760906e-16
-1.099286 1.9490913e-16
-1.098286 1.8895839e-16
-1.097286 1.7964088e-16
-1.096286 1.6688795e-16
-1.095286 1.5068223999999998e-16
-1.094286 1.3106123e-16
-1.093286 1.081199e-16
-1.092286 8.201275500000001e-17
-1.091286 5.2954903e-17
-1.090286 2.1222193999999998e-17
-1.089286 -1.2849594000000001e-17
-1.088286 -4.8866629999999996e-17
-1.087286 -8.637997900000001e-17
-1.086286 -1.2488962000000001e-16
-1.085286 -1.6384955e-16
-1.084286 -2.0267389e-16
-1.083286 -2.4074416000000003e-16
-1.082286 -2.7741727e-16
-1.081286 -3.1203459000000003e-16
-1.080286 -3.4393171e-16
-1.079286 -3.7244882000000003e-16
-1.078286 -3.9694168e-16
-1.077286 -4.1679302999999996e-16
-1.076286 -4.3142387e-16
-1.075286 -4.403053e-16
-1.074286 -4.4296965e-16
-1.073286 -4.390216e-16
-1.072286 -4.2814856e-16
-1.071286 -4.1013046e-16
-1.070286 -3.8484822000000006e-16
-1.069286 -3.5229138e-16
-1.068286 -3.1256425999999997e-16
-1.067286 -2.6589038e-16
-1.066286 -2.1261550999999999e-16
-1.065286 -1.5320847e-16
-1.064286 -8.8260347e-17
-1.063286 -1.8481332999999998e-17
-1.062286 5.5304386e-17
-1.061286 1.3216596e-16
-1.060286 2.1107534e-16
-1.059286 2.9091877999999998e-16
-1.058286 3.7051053e-16
-1.057286 4.4860821e-16
-1.056286 5.2392995e-16
-1.055286 5.951732400000001e-16
-1.054286 6.6103481e-16
-1.053286 7.2023162e-16
-1.052286 7.715226100000001e-16
-1.051286 8.137307400000001e-16
-1.050286 8.4576513e-16
-1.049286 8.666425899999999e-16
-1.048286 8.7550881e-16
-1.047286 8.7165795e-16
-1.046286 8.545510300000001e-16
-1.045286 8.2383235e-16
-1.044286 7.7934343e-16
-1.043286 7.2113457e-16
-1.042286 6.4947335e-16
-1.041286 5.6485004e-16
-1.040286 4.6797938e-16
-1.039286 3.5979891999999995e-16
-1.038286 2.414636e-16
-1.037286 1.1433661000000002e-16
-1.036286 -2.0023814e-17
-1.035286 -1.5988096e-16
-1.034286 -3.033401e-16
-1.033286 -4.483721299999999e-16
-1.032286 -5.9284039e-16
-1.031286 -7.3453035e-16
-1.030286 -8.7118166e-16
-1.029286 -1.0005222e-15
-1.028286 -1.1203034e-15
-1.027286 -1.2283368000000001e-15
-1.026286 -1.3225309e-15
-1.025286 -1.4009273000000002e-15
-1.024286 -1.461737e-15
-1.023286 -1.5033743e-15
-1.022286 -1.5244891999999998e-15
-1.021286 -1.5239972e-15
-1.020286 -1.5011050000000002e-15
-1.019286 -1.4553338e-15
-1.018286 -1.3865374000000001e-15
-1.017286 -1.294916e-15
-1.016286 -1.1810248e-15
-1.015286 -1.0457774e-15
-1.014286 -8.904433900000001e-16
-1.013286 -7.1664074e-16
-1.012286 -5.2632187e-16
-1.011286 -3.2175429999999997e-16
-1.010286 -1.054956e-16
-1.009286 1.1963685e-16
-1.008286 3.5060116e-16
-1.007286 5.8417108e-16
-1.006286 8.169798199999999e-16
-1.005286 1.0455681e-15
-1.004286 1.2664342e-15
-1.003286 1.4760869e-15
-1.002286 1.6710994e-15
-1.001286 1.848164e-15
-1.000286 2.0041465e-15
-0.9992857 2.136139e-15
-0.9982857 2.2415115999999997e-15
-0.9972857 2.3179599e-15
-0.9962857 2.3635501000000003e-15
-0.9952857 2.3767581e-15
-0.9942857 2.3565042e-15
-0.9932857 2.3021818e-15
-0.9922857 2.2136783e-15
-0.9912857 2.0913902e-15
-0.9902857 1.9362298e-15
-0.9892857 1.7496235e-15
-0.9882857 1.5335029e-15
-0.9872857 1.2902871e-15
-0.9862857 1.022857e-15
-0.9852857 7.3452149e-16
-0.9842857 4.2897624e-16
-0.9832857 1.1025503e-16
-0.9822857 -2.1732466999999997e-16
-0.9812857 -5.492228200000001e-16
-0.9802857 -8.8074254e-16
-0.9792857 -1.2070992e-15
-0.9782857 -1.5234936e-15
-0.9772857 -1.8251863e-15
-0.9762857 -2.1075716999999997e-15
-0.9752857 -2.3662537000000003e-15
-0.9742857 -2.5971173e-15
-0.9732857 -2.7963985e-15
-0.9722857 -2.9607494000000003e-15
-0.9712857 -3.0872981e-15
-0.9702857 -3.1737011e-15
-0.9692857 -3.2181898e-15
-0.9682857 -3.2196066e-15
-0.9672857 -3.1774333000000002e-15
-0.9662857 -3.0918071999999998e-15
-0.9652857 -2.9635297e-15
-0.9642857 -2.7940613e-15
-0.9632857 -2.585507e-15
-0.9622857 -2.3405904e-15
-0.9612857 -2.0626167e-15
-0.9602857 -1.7554248e-15
-0.9592857 -1.423331e-15
-0.9582857 -1.0710619000000001e-15
-0.9572857 -7.0368048e-16
-0.9562857 -3.2650428e-16
-0.9552857 5.498176e-17
-0.9542857 4.3521657e-16
-0.9532857 8.0865747e-16
-0.9522857 1.1698756e-15
-0.9512857 1.5136504e-15
-0.9502857 1.8350626000000002e-15
-0.9492857 2.1295826e-15
-0.9482857 2.3931525999999998e-15
-0.9472857 2.6222621e-15
-0.9462857 2.8140142e-15
-0.9452857 2.96618e-15
-0.9442857 3.0772439000000004e-15
-0.9432857 3.1464323e-15
-0.9422857 3.1737311999999998e-15
-0.9412857 3.1598885e-15
-0.9402857 3.1064e-15
-0.9392857 3.0154820000000003e-15
-0.9382857 2.8900271e-15
-0.9372857 2.7335482e-15
-0.9362857 2.5501052e-15
-0.9352857 2.3442221e-15
-0.9342857 2.1207917e-15
-0.9332857 1.8849706e-15
-0.9322857 1.642067e-15
-0.9312857 1.3974229e-15
-0.9302857 1.1562929e-15
-0.9292857 9.237235100000001e-16
-0.9282857 7.044325499999999e-16
-0.9272857 5.026949e-16
-0.9262857 3.2223468e-16
-0.9252857 1.6612716e-16
-0.9242857 3.6713085e-17
-0.9232857 -6.4472747e-17
-0.9222857 -1.367564e-16
-0.9212857 -1.8036156e-16
-0.9202857 -1.9642686e-16
-0.9192857 -1.870026e-16
-0.9182857 -1.5502659e-16
-0.9172857 -1.0427840000000001e-16
-0.9162857 -3.9313007e-17
-0.9152857 3.4626007999999997e-17
-0.9142857 1.1171214e-16
-0.9132857 1.8565894999999999e-16
-0.9122857 2.4985857e-16
-0.9112857 2.9753279e-16
-0.9102857 3.2189442e-16
-0.9092857 3.1631554e-16
-0.9082857 2.744997e-16
-0.9072857 1.9065394e-16
-0.9062857 5.9658065e-17
-0.9052857 -1.2277332e-16
-0.9042857 -3.5993916000000004e-16
-0.9032857 -6.5401403e-16
-0.9022857 -1.0059276e-15
-0.9012857 -1.415264e-15
-0.9002857 -1.8801838000000002e-15
-0.8992857 -2.3973721e-15
-0.8982857 -2.962012e-15
-0.8972857 -3.5677885e-15
-0.8962857 -4.206920199999999e-15
-0.8952857 -4.8702224e-15
-0.8942857 -5.5471983e-15
-0.8932857 -6.226160699999999e-15
-0.8922857 -6.8943823e-15
-0.8912857 -7.538270999999999e-15
-0.8902857 -8.1435686e-15
-0.8892857 -8.6955741e-15
-0.8882857 -9.179382699999999e-15
-0.8872857 -9.5801412e-15
-0.8862857 -9.8833128e-15
-0.8852857 -1.0074952e-14
-0.8842857 -1.0141979e-14
-0.8832857 -1.0072455e-14
-0.8822857 -9.855844399999999e-15
-0.8812857 -9.483278999999999e-15
-0.8802857 -8.9477914e-15
-0.8792857 -8.2445389e-15
-0.8782857 -7.3709972e-15
-0.8772857 -6.327127e-15
-0.8762857 -5.1155088999999996e-15
-0.8752857 -3.7414421e-15
-0.8742857 -2.2130029e-15
-0.8732857 -5.4106397e-16
-0.8722857 1.2607305e-15
-0.8712857 3.1760334e-15
-0.8702857 5.1859093e-15
-0.8692857 7.2689906e-15
-0.8682857 9.401683900000001e-15
-0.8672857 1.155841e-14
-0.8662857 1.3711893999999999e-14
-0.8652857 1.5833481e-14
-0.8642857 1.7893500999999998e-14
-0.8632857 1.9861645e-14
-0.8622857 2.1707382e-14
-0.8612857 2.3400381e-14
-0.8602857 2.4910963999999998e-14
-0.8592857 2.6210540000000003e-14
-0.8582857 2.7272065e-14
-0.8572857 2.8070481e-14
-0.8562857 2.8583143e-14
-0.8552857 2.8790224e-14
-0.8542857 2.8675103999999995e-14
-0.8532857 2.8224705e-14
-0.8522857 2.7429799e-14
-0.8512857 2.6285272000000003e-14
-0.8502857 2.4790325e-14
-0.8492857 2.2948621e-14
-0.8482857 2.0768386e-14
-0.8472857 1.8262423e-14
-0.8462857 1.5448082e-14
-0.8452857 1.2347149e-14
-0.8442857 8.9856762e-15
-0.8432857 5.3937447e-15
-0.8422857 1.6051627e-15
-0.8412857 -2.3428981e-15
-0.8402857 -6.410318899999999e-15
-0.8392857 -1.0554506e-14
-0.8382857 -1.4730901e-14
-0.8372857 -1.8893536e-14
-0.8362857 -2.2995616e-14
-0.8352857 -2.6990128000000003e-14
-0.8342857 -3.0830451e-14
-0.8332857 -3.4470977e-14
-0.8322857 -3.7867736e-14
-0.8312857 -4.097898e-14
-0.8302857 -4.3765769000000004e-14
-0.8292857 -4.6192492e-14
-0.8282857 -4.8227377e-14
-0.8272857 -4.9842907e-14
-0.8262857 -5.1016212e-14
-0.8252857 -5.1729381999999995e-14
-0.8242857 -5.1969675000000006e-14
-0.8232857 -5.17297e-14
-0.8222857 -5.1007471999999996e-14
-0.8212857 -4.9806406e-14
-0.8202857 -4.8135215e-14
-0.8192857 -4.6007732999999996e-14
-0.8182857 -4.3442647e-14
-0.8172857 -4.0463165999999997e-14
-0.8162857 -3.7096613e-14
-0.8152857 -3.3373945e-14
-0.8142857 -2.9329244e-14
-0.8132857 -2.4999135e-14
-0.8122857 -2.0422197000000002e-14
-0.8112857 -1.5638351e-14
-0.8102857 -1.0688228e-14
-0.8092857 -5.6125568000000004e-15
-0.8082857 -4.5158019e-16
-0.8072857 4.7555126e-15
-0.8062857 9.9710899e-15
-0.8052857 1.5159529999999998e-14
-0.8042857 2.0287601e-14
-0.8032857 2.5324763e-14
-0.8022857 3.024337e-14
-0.8012857 3.5018806e-14
-0.8002857 3.9629501e-14
-0.7992857 4.405686e-14
-0.7982857 4.8285096999999995e-14
-0.7972857 5.2300986e-14
-0.7962857 5.6093508e-14
-0.7952857 5.9653444e-14
-0.7942857 6.297291300000001e-14
-0.7932857 6.6044832e-14
-0.7922857 6.886236e-14
-0.7912857 7.1418335e-14
-0.7902857 7.370471e-14
-0.7892857 7.5711987e-14
-0.7882857 7.7428732e-14
-0.7872857 7.8841112e-14
-0.7862857 7.993252999999999e-14
-0.7852857 8.0683356e-14
-0.7842857 8.1070741e-14
-0.7832857 8.1068597e-14
-0.7822857 8.0647653e-14
-0.7812857 7.9775707e-14
-0.7802857 7.8417961e-14
-0.7792857 7.6537558e-14
-0.7782857 7.4096219e-14
-0.7772857 7.105502100000001e-14
-0.7762857 6.7375314e-14
-0.7752857 6.301972799999999e-14
-0.7742857 5.795328499999999e-14
-0.7732857 5.2144598e-14
-0.7722857 4.5567085e-14
-0.7712857 3.8200249e-14
-0.7702857 3.0030947e-14
-0.7692857 2.1054623e-14
-0.7682857 1.1276501999999999e-14
-0.7672857 7.127075e-16
-0.7662857 -1.0608742e-14
-0.7652857 -2.2647059e-14
-0.7642857 -3.5347977e-14
-0.7632857 -4.8643212000000004e-14
-0.7622857 -6.2450167e-14
-0.7612857 -7.667178099999999e-14
-0.7602857 -9.1196681e-14
-0.7592857 -1.0589956000000001e-13
-0.7582857 -1.2064181999999998e-13
-0.7572857 -1.3527241e-13
-0.7562857 -1.4962903e-13
-0.7552857 -1.635395e-13
-0.7542857 -1.7682343e-13
-0.7532857 -1.8929410000000001e-13
-0.7522857 -2.0076054999999998e-13
-0.7512857 -2.1102992000000002e-13
-0.7502857 -2.1990989e-13
-0.7492857 -2.2721132e-13
-0.7482857 -2.3275099999999996e-13
-0.7472857 -2.3635451e-13
-0.7462857 -2.3785903e-13
-0.7452857 -2.3711630999999997e-13
-0.7442857 -2.339955e-13
-0.7432857 -2.2838592000000003e-13
-0.7422857 -2.2019975e-13
-0.7412857 -2.0937456e-13
-0.7402857 -1.9587561e-13
-0.7392857 -1.7969789e-13
-0.7382857 -1.60868e-13
-0.7372857 -1.3944547e-13
-0.7362857 -1.1552392999999998e-13
-0.7352857 -8.9231819e-14
-0.7342857 -6.073257500000001e-14
-0.7332857 -3.0224481e-14
-0.7322857 2.0600157e-15
-0.7312857 3.5855484e-14
-0.7302857 7.0865164e-14
-0.7292857 1.0676317e-13
-0.7282857 1.4319712e-13
-0.7272857 1.7979136e-13
-0.7262857 2.1615056999999998e-13
-0.7252857 2.5186379e-13
-0.7242857 2.8650897999999996e-13
-0.7232857 3.196578e-13
-0.7222857 3.5088079e-13
-0.7212857 3.7975269999999997e-13
-0.7202857 4.0585817e-13
-0.7192857 4.2879739000000003e-13
-0.7182857 4.4819176999999995e-13
-0.7172857 4.6368972e-13
-0.7162857 4.749722399999999e-13
-0.7152857 4.817582e-13
-0.7142857 4.8380951e-13
-0.7132857 4.809357400000001e-13
-0.7122857 4.729984e-13
-0.7112857 4.599146699999999e-13
-0.7102857 4.4166043e-13
-0.7092857 4.1827262e-13
-0.7082857 3.8985102000000004e-13
-0.7072857 3.5655903000000003e-13
-0.7062857 3.1862364e-13
-0.7052857 2.7633465e-13
-0.7042857 2.3004284e-13
-0.7032857 1.8015734e-13
-0.7022857 1.2714214e-13
-0.7012857 7.151156699999999e-14
-0.7002857 1.3825049e-14
-0.6992857 -4.5318915e-14
-0.6982857 -1.0528957e-13
-0.6972857 -1.6543136e-13
-0.6962857 -2.2507187999999998e-13
-0.6952857 -2.8353041e-13
-0.6942857 -3.4012661000000003e-13
-0.6932857 -3.9418969e-13
-0.6922857 -4.4506741000000004e-13
-0.6912857 -4.9213516e-13
-0.6902857 -5.34805e-13
-0.6892857 -5.7253396e-13
-0.6882857 -6.0483243e-13
-0.6872857 -6.3127134e-13
-0.6862857 -6.514890400000001e-13
-0.6852857 -6.651972500000001e-13
-0.6842857 -6.7218578e-13
-0.6832857 -6.7232639e-13
-0.6822857 -6.6557549e-13
-0.6812857 -6.5197557e-13
-0.6802857 -6.3165525e-13
-0.6792857 -6.0482824e-13
-0.6782857 -5.717908200000001e-13
-0.6772857 -5.3291819e-13
-0.6762857 -4.8865949e-13
-0.6752857 -4.3953162e-13
-0.6742857 -3.8611218000000004e-13
-0.6732857 -3.290312e-13
-0.6722857 -2.689622e-13
-0.6712857 -2.0661253e-13
-0.6702857 -1.4271307e-13
-0.6692857 -7.8007663e-14
-0.6682857 -1.3242415000000001e-14
-0.6672857 5.0845154e-14
-0.6662857 1.1353667e-13
-0.6652857 1.7414312e-13
-0.6642857 2.3201462999999997e-13
-0.6632857 2.8654938e-13
-0.6622857 3.3720183e-13
-0.6612857 3.8348979999999995e-13
-0.6602857 4.2500069e-13
-0.6592857 4.6139621e-13
-0.6582857 4.9241604e-13
-0.6572857 5.178801800000001e-13
-0.6562857 5.3768987e-13
-0.6552857 5.5182723e-13
-0.6542857 5.6035346e-13
-0.6532857 5.63406e-13
-0.6522857 5.6119423e-13
-0.6512857 5.5399432e-13
-0.6502857 5.421428e-13
-0.6492857 5.2602944e-13
-0.6482857 5.060892299999999e-13
-0.6472857 4.8279391e-13
-0.6462857 4.566430000000001e-13
-0.6452857 4.2815432e-13
-0.6442857 3.9785471999999997e-13
-0.6432857 3.6627056e-13
-0.6422857 3.3391849e-13
-0.6412857 3.0129647999999997e-13
-0.6402857 2.6887534e-13
-0.6392857 2.3709089999999997e-13
-0.6382857 2.0633675999999998e-13
-0.6372857 1.7695809000000001e-13
-0.6362857 1.4924607e-13
-0.6352857 1.2343361e-13
-0.6342857 9.9691934e-14
-0.6332857 7.812842899999999e-14
-0.6322857 5.8785595e-14
-0.6312857 4.1641196e-14
-0.6302857 2.6609585e-14
-0.6292857 1.3544226e-14
-0.6282857 2.2413622999999998e-15
-0.6272857 -7.5552156e-15
-0.6262857 -1.614834e-14
-0.6252857 -2.3880669999999998e-14
-0.6242857 -3.112701e-14
-0.6232857 -3.8285844000000004e-14
-0.6222857 -4.5770209000000004e-14
-0.6212857 -5.3998048999999995e-14
-0.6202857 -6.3382168e-14
-0.6192857 -7.4319978e-14
-0.6182857 -8.7183169e-14
-0.6172857 -1.0230749999999999e-13
-0.6162857 -1.1998288e-13
-0.6152857 -1.4044397e-13
-0.6142857 -1.6386135e-13
-0.6132857 -1.9033366e-13
-0.6122857 -2.1988071e-13
-0.6112857 -2.5243778e-13
-0.6102857 -2.8785126999999997e-13
-0.6092857 -3.2587600000000003e-13
-0.6082857 -3.6617395000000005e-13
-0.6072857 -4.0831486e-13
-0.6062857 -4.5177874e-13
-0.6052857 -4.9595998e-13
-0.6042857 -5.4017371e-13
-0.6032857 -5.8366381e-13
-0.6022857 -6.256128599999999e-13
-0.6012857 -6.6515376e-13
-0.6002857 -7.0138322e-13
-0.5992857 -7.333763699999999e-13
-0.5982857 -7.602031800000001e-13
-0.5972857 -7.809452299999999e-13
-0.5962857 -7.947140100000001e-13
-0.5952857 -8.006693299999999e-13
-0.5942857 -7.980378500000001e-13
-0.5932857 -7.8613187e-13
-0.5922857 -7.643672699999999e-13
-0.5912857 -7.3228074e-13
-0.5902857 -6.8954576e-13
-0.5892857 -6.3598707e-13
-0.5882857 -5.715931600000001e-13
-0.5872857 -4.9652656e-13
-0.5862857 -4.1113154e-13
-0.5852857 -3.1593903e-13
-0.5842857 -2.1166839e-13
-0.5832857 -9.9226066e-14
-0.5822857 2.0299225e-14
-0.5812857 1.4564471999999998e-13
-0.5802857 2.7538536000000003e-13
-0.5792857 4.0794885999999997e-13
-0.5782857 5.416342e-13
-0.5772857 6.7463324e-13
-0.5762857 8.050551e-13
-0.5752857 9.309533300000001e-13
-0.5742857 1.050355e-12
-0.5732857 1.1612919e-12
-0.5722857 1.2618328e-12
-0.5712857 1.3501164e-12
-0.5702857 1.4243849999999999e-12
-0.5692857 1.4830170999999998e-12
-0.5682857 1.5245597e-12
-0.5672857 1.5477584e-12
-0.5662857 1.5515861e-12
-0.5652857 1.5352682e-12
-0.5642857 1.4983051e-12
-0.5632857 1.4404901e-12
-0.5622857 1.3619247999999999e-12
-0.5612857 1.2630273e-12
-0.5602857 1.1445381e-12
-0.5592857 1.0075186e-12
-0.5582857 8.5334588e-13
-0.5572857 6.8370141e-13
-0.5562857 5.0055442e-13
-0.5552857 3.0614017e-13
-0.5542857 1.0293342e-13
-0.5532857 -1.0638287e-13
-0.5522857 -3.1895305e-13
-0.5512857 -5.317878699999999e-13
-0.5502857 -7.4180672e-13
-0.5492857 -9.4588245e-13
-0.5482857 -1.1408877e-12
-0.5472857 -1.3237428e-12
-0.5462857 -1.4914627e-12
-0.5452857 -1.6412053999999998e-12
-0.5442857 -1.7703173e-12
-0.5432857 -1.8763772e-12
-0.5422857 -1.9572377e-12
-0.5412857 -2.0110632e-12
-0.5402857 -2.0363637999999998e-12
-0.5392857 -2.0320239e-12
-0.5382857 -1.9973267e-12
-0.5372857 -1.9319731e-12
-0.5362857 -1.836094e-12
-0.5352857 -1.7102578e-12
-0.5342857 -1.5554703e-12
-0.5332857 -1.3731701e-12
-0.5322857 -1.1652166e-12
-0.5312857 -9.3387271e-13
-0.5302857 -6.8178186e-13
-0.5292857 -4.1193897000000003e-13
-0.5282857 -1.276573e-13
-0.5272857 1.6746986e-13
-0.5262857 4.696115e-13
-0.5252857 7.747447800000001e-13
-0.5242857 1.0787039e-12
-0.5232857 1.3772314e-12
-0.5222857 1.6660314999999998e-12
-0.5212857 1.9408244e-12
-0.5202857 2.1974013e-12
-0.5192857 2.4316796e-12
-0.5182857 2.6397573e-12
-0.5172857 2.8179663e-12
-0.5162857 2.9629236e-12
-0.5152857 3.0715812999999997e-12
-0.5142857 3.1412718e-12
-0.5132857 3.1697511e-12
-0.5122857 3.1552377000000005e-12
-0.5112857 3.0964471999999998e-12
-0.5102857 2.9926209e-12
-0.5092857 2.8435513000000003e-12
-0.5082857 2.6495988e-12
-0.5072857 2.4117052e-12
-0.5062857 2.1313981999999998e-12
-0.5052857 1.8107904e-12
-0.5042857 1.4525717000000001e-12
-0.5032857 1.0599929e-12
-0.5022857 6.3684312e-13
-0.5012857 1.8741927000000002e-13
-0.5002857 -2.8351148e-13
-0.4992857 -7.707565300000001e-13
-0.4982857 -1.2687497e-12
-0.4972857 -1.7716097000000002e-12
-0.4962857 -2.2732045e-12
-0.4952857 -2.7672212e-12
-0.4942857 -3.2472411e-12
-0.4932857 -3.7068181e-12
-0.4922857 -4.1395605000000005e-12
-0.4912857 -4.5392150000000005e-12
-0.4902857 -4.8997522e-12
-0.4892857 -5.2154495e-12
-0.4882857 -5.4809761e-12
-0.4872857 -5.6914719e-12
-0.4862857 -5.842624600000001e-12
-0.4852857 -5.9307404e-12
-0.4842857 -5.9528086e-12
-0.4832857 -5.9065585999999994e-12
-0.4822857 -5.7905082999999996e-12
-0.4812857 -5.6040022000000004e-12
-0.4802857 -5.3472384e-12
-0.4792857 -5.0212862e-12
-0.4782857 -4.6280898e-12
-0.4772857 -4.1704609e-12
-0.4762857 -3.6520595e-12
-0.4752857 -3.0773607999999998e-12
-0.4742857 -2.4516111999999998e-12
-0.4732857 -1.7807729e-12
-0.4722857 -1.0714580999999999e-12
-0.4712857 -3.3085098e-13
-0.4702857 4.3337631999999997e-13
-0.4692857 1.2131568999999999e-12
-0.4682857 2.0001285e-12
-0.4672857 2.7857372000000002e-12
-0.4662857 3.5613445999999997e-12
-0.4652857 4.3183369e-12
-0.4642857 5.0482336999999995e-12
-0.4632857 5.7427939e-12
-0.4622857 6.3941196e-12
-0.4612857 6.994755400000001e-12
-0.4602857 7.537778e-12
-0.4592857 8.0168836e-12
-0.4582857 8.4264599e-12
-0.4572857 8.7616519e-12
-0.4562857 9.0184154e-12
-0.4552857 9.1935608e-12
-0.4542857 9.2847815e-12
-0.4532857 9.2906707e-12
-0.4522857 9.210729800000001e-12
-0.4512857 9.0453585e-12
-0.4502857 8.795838100000001e-12
-0.4492857 8.4643013e-12
-0.4482857 8.0536923e-12
-0.4472857 7.5677176e-12
-0.4462857 7.0107887e-12
-0.4452857 6.3879579e-12
-0.4442857 5.7048475e-12
-0.4432857 4.9675754999999995e-12
-0.4422857 4.1826775e-12
-0.4412857 3.3570273999999996e-12
-0.4402857 2.4977584e-12
-0.4392857 1.6121836e-12
-0.4382857 7.0771898e-13
-0.4372857 -2.0819035999999998e-13
-0.4362857 -1.1281397e-12
-0.4352857 -2.0448304e-12
-0.4342857 -2.9511292e-12
-0.4332857 -3.840123799999999e-12
-0.4322857 -4.7051698e-12
-0.4312857 -5.5399328999999995e-12
-0.4302857 -6.3384261e-12
-0.4292857 -7.0950393e-12
-0.4282857 -7.804565e-12
-0.4272857 -8.4622163e-12
-0.4262857 -9.0636449e-12
-0.4252857 -9.6049491e-12
-0.4242857 -1.0082683e-11
-0.4232857 -1.0493861e-11
-0.4222857 -1.0835959e-11
-0.4212857 -1.1106914e-11
-0.4202857 -1.1305122000000001e-11
-0.4192857 -1.1429437e-11
-0.4182857 -1.1479164e-11
-0.4172857 -1.1454057e-11
-0.4162857 -1.1354309e-11
-0.4152857 -1.1180551e-11
-0.4142857 -1.0933838e-11
-0.4132857 -1.0615643999999999e-11
-0.4122857 -1.0227849e-11
-0.4112857 -9.77273e-12
-0.4102857 -9.2529432e-12
-0.4092857 -8.6715086e-12
-0.4082857 -8.0317914e-12
-0.4072857 -7.3374798e-12
-0.4062857 -6.5925604e-12
-0.4052857 -5.8012907e-12
-0.4042857 -4.9681694e-12
-0.4032857 -4.0979037e-12
-0.4022857 -3.1953749e-12
-0.4012857 -2.2656021e-12
-0.4002857 -1.313706e-12
-0.3992857 -3.4487083999999997e-13
-0.3982857 6.3569209e-13
-0.3972857 1.6227796e-12
-0.3962857 2.6112303e-12
-0.3952857 3.5959544e-12
-0.3942857 4.5719616e-12
-0.3932857 5.5343811e-12
-0.3922857 6.4784807e-12
-0.3912857 7.3996791e-12
-0.3902857 8.2935496e-12
-0.3892857 9.1558237e-12
-0.3882857 9.982384900000001e-12
-0.3872857 1.0769258999999999e-11
-0.3862857 1.1512598999999999e-11
-0.3852857 1.2208669e-11
-0.3842857 1.2853823e-11
-0.3832857 1.3444481000000001e-11
-0.3822857 1.3977112e-11
-0.3812857 1.4448210999999999e-11
-0.3802857 1.4854281000000002e-11
-0.3792857 1.5191822e-11
-0.3782857 1.5457323999999997e-11
-0.3772857 1.5647269e-11
-0.3762857 1.5758139e-11
-0.3752857 1.5786432e-11
-0.3742857 1.57287e-11
-0.3732857 1.5581582e-11
-0.3722857 1.5341855e-11
-0.3712857 1.5006502e-11
-0.3702857 1.4572775e-11
-0.3692857 1.4038283999999999e-11
-0.3682857 1.3401079e-11
-0.3672857 1.2659749e-11
-0.3662857 1.1813516e-11
-0.3652857 1.0862336e-11
-0.3642857 9.8069983e-12
-0.3632857 8.6492201e-12
-0.3622857 7.3917326e-12
-0.3612857 6.0383603e-12
-0.3602857 4.5940871999999995e-12
-0.3592857 3.0651099999999996e-12
-0.3582857 1.4588692e-12
-0.3572857 -2.1593545999999997e-13
-0.3562857 -1.9493508e-12
-0.3552857 -3.7302013e-12
-0.3542857 -5.5461407e-12
-0.3532857 -7.383729900000001e-12
-0.3522857 -9.2285385e-12
-0.3512857 -1.1065267999999999e-11
-0.3502857 -1.2877900000000001e-11
-0.3492857 -1.4649858e-11
-0.3482857 -1.6364195e-11
-0.3472857 -1.8003797999999998e-11
-0.3462857 -1.9551587e-11
-0.3452857 -2.099075e-11
-0.3442857 -2.2304959e-11
-0.3432857 -2.3478598999999998e-11
-0.3422857 -2.4496987e-11
-0.3412857 -2.5346598000000002e-11
-0.3402857 -2.6015263e-11
-0.3392857 -2.6492357999999998e-11
-0.3382857 -2.6768976e-11
-0.3372857 -2.6838085999999998e-11
-0.3362857 -2.6694646e-11
-0.3352857 -2.6335713e-11
-0.3342857 -2.5760505e-11
-0.3332857 -2.4970453000000002e-11
-0.3322857 -2.39692e-11
-0.3312857 -2.2762594000000002e-11
-0.3302857 -2.1358631e-11
-0.3292857 -1.9767376999999998e-11
-0.3282857 -1.8000869e-11
-0.3272857 -1.607298e-11
-0.3262857 -1.399927e-11
-0.3252857 -1.1796808e-11
-0.3242857 -9.483988e-12
-0.3232857 -7.0803227e-12
-0.3222857 -4.6062302e-12
-0.3212857 -2.0828145000000003e-12
-0.3202857 4.6835963e-13
-0.3192857 3.0254919e-12
-0.3182857 5.5667676e-12
-0.3172857 8.0705753e-12
-0.3162857 1.0515718000000001e-11
-0.3152857 1.2881608e-11
-0.3142857 1.5148460999999998e-11
-0.3132857 1.7297463999999998e-11
-0.3122857 1.9310949e-11
-0.3112857 2.1172522e-11
-0.3102857 2.2867212e-11
-0.3092857 2.4381574e-11
-0.3082857 2.5703796e-11
-0.3072857 2.6823791000000002e-11
-0.3062857 2.7733257000000004e-11
-0.3052857 2.8425745e-11
-0.3042857 2.8896704000000002e-11
-0.3032857 2.9143509e-11
-0.3022857 2.9165483e-11
-0.3012857 2.8963907999999997e-11
-0.3002857 2.8542015e-11
-0.2992857 2.7904973e-11
-0.2982857 2.7059857000000003e-11
-0.2972857 2.6015605e-11
-0.2962857 2.4782964e-11
-0.2952857 2.3374422999999997e-11
-0.2942857 2.1804116e-11
-0.2932857 2.0087733000000002e-11
-0.2922857 1.824239e-11
-0.2912857 1.6286496e-11
-0.2902857 1.4239597e-11
-0.2892857 1.2122198999999999e-11
-0.2882857 9.9555719e-12
-0.2872857 7.7615404e-12
-0.2862857 5.5622523e-12
-0.2852857 3.3799315e-12
-0.2842857 1.2366181e-12
-0.2832857 -8.4610291e-13
-0.2822857 -2.8473816e-12
-0.2812857 -4.7473862e-12
-0.2802857 -6.5275876e-12
-0.2792857 -8.1710361e-12
-0.2782857 -9.6626307e-12
-0.2772857 -1.098937e-11
-0.2762857 -1.2140586e-11
-0.2752857 -1.3108141e-11
-0.2742857 -1.3886605999999999e-11
-0.2732857 -1.4473392000000001e-11
-0.2722857 -1.4868835e-11
-0.2712857 -1.5076249e-11
-0.2702857 -1.5101910000000002e-11
-0.2692857 -1.495501e-11
-0.2682857 -1.4647536e-11
-0.2672857 -1.4194108000000001e-11
-0.2662857 -1.3611760999999999e-11
-0.2652857 -1.2919681e-11
-0.2642857 -1.2138883e-11
-0.2632857 -1.1291859000000001e-11
-0.2622857 -1.040218e-11
-0.2612857 -9.4940786e-12
-0.2602857 -8.5920007e-12
-0.2592857 -7.7201476e-12
-0.2582857 -6.9020161e-12
-0.2572857 -6.159940699999999e-12
-0.2562857 -5.514652e-12
-0.2552857 -4.9848594e-12
-0.2542857 -4.5868666999999995e-12
-0.2532857 -4.3342313e-12
-0.2522857 -4.2374683e-12
-0.2512857 -4.3038144e-12
-0.2502857 -4.5370517000000005e-12
-0.2492857 -4.9373974e-12
-0.2482857 -5.5014597000000005e-12
-0.2472857 -6.222264699999999e-12
-0.2462857 -7.0893527e-12
-0.2452857 -8.088936300000001e-12
-0.2442857 -9.2041277e-12
-0.2432857 -1.0415221e-11
-0.2422857 -1.1700030999999999e-11
-0.2412857 -1.3034264999999999e-11
-0.2402857 -1.4391951999999999e-11
-0.2392857 -1.574588e-11
-0.2382857 -1.7068068e-11
-0.2372857 -1.8330232e-11
-0.2362857 -1.950427e-11
-0.2352857 -2.0562721e-11
-0.2342857 -2.1479217e-11
-0.2332857 -2.2228907e-11
-0.2322857 -2.278884e-11
-0.2312857 -2.3138324e-11
-0.2302857 -2.3259227e-11
-0.2292857 -2.3136237e-11
-0.2282857 -2.2757070000000003e-11
-0.2272857 -2.2112624999999998e-11
-0.2262857 -2.1197082e-11
-0.2252857 -2.0007963e-11
-0.2242857 -1.8546121e-11
-0.2232857 -1.6815703e-11
-0.2222857 -1.4824056000000002e-11
-0.2212857 -1.2581605000000001e-11
-0.2202857 -1.0101686e-11
-0.2192857 -7.4003588e-12
-0.2182857 -4.4961931999999995e-12
-0.2172857 -1.410034e-12
-0.2162857 1.8352417e-12
-0.2152857 5.2149806e-12
-0.2142857 8.7030128e-12
-0.2132857 1.2271909999999999e-11
-0.2122857 1.5893245000000002e-11
-0.2112857 1.9537845e-11
-0.2102857 2.3176038e-11
-0.2092857 2.6777891e-11
-0.2082857 3.0313447e-11
-0.2072857 3.375294e-11
-0.2062857 3.7067021e-11
-0.2052857 4.0226958e-11
-0.2042857 4.3204849000000004e-11
-0.2032857 4.5973814999999996e-11
-0.2022857 4.8508196999999995e-11
-0.2012857 5.0783753e-11
-0.2002857 5.2777845e-11
-0.1992857 5.4469622999999996e-11
-0.1982857 5.5840227999999994e-11
-0.1972857 5.6872953e-11
-0.1962857 5.7553441e-11
-0.1952857 5.7869855e-11
-0.1942857 5.7813021e-11
-0.1932857 5.7376601999999996e-11
-0.1922857 5.6557217e-11
-0.1912857 5.5354554e-11
-0.1902857 5.3771467999999993e-11
-0.1892857 5.1814022e-11
-0.1882857 4.9491509e-11
-0.1872857 4.6816452000000007e-11
-0.1862857 4.3804532e-11
-0.1852857 4.047449e-11
-0.1842857 3.6847961e-11
-0.1832857 3.2949292000000005e-11
-0.1822857 2.8805278e-11
-0.1812857 2.4444869e-11
-0.1802857 1.9898823e-11
-0.1792857 1.5199325e-11
-0.1782857 1.0379555e-11
-0.1772857 5.4732531000000005e-12
-0.1762857 5.1423099e-13
-0.1752857 -4.4641008e-12
-0.1742857 -9.4292229e-12
-0.1732857 -1.4349981e-11
-0.1722857 -1.9197041999999997e-11
-0.1712857 -2.3943317e-11
-0.1702857 -2.8564339e-11
-0.1692857 -3.3038584e-11
-0.1682857 -3.7347733999999996e-11
-0.1672857 -4.1476862e-11
-0.1662857 -4.5414527e-11
-0.1652857 -4.9152804e-11
-0.1642857 -5.2687206000000004e-11
-0.1632857 -5.6016513999999995e-11
-0.1622857 -5.9142529e-11
-0.1612857 -6.2069729e-11
-0.1602857 -6.4804846e-11
-0.1592857 -6.735637999999999e-11
-0.1582857 -6.9734046e-11
-0.1572857 -7.194816e-11
-0.1562857 -7.400901699999999e-11
-0.1552857 -7.5926239e-11
-0.1542857 -7.770812000000001e-11
-0.1532857 -7.9361002e-11
-0.1522857 -8.088867e-11
-0.1512857 -8.229180700000001e-11
-0.1502857 -8.356752199999999e-11
-0.1492857 -8.4708976e-11
-0.1482857 -8.570506500000001e-11
-0.1472857 -8.654026399999999e-11
-0.1462857 -8.7194558e-11
-0.1452857 -8.764350500000001e-11
-0.1442857 -8.785841499999999e-11
-0.1432857 -8.7806699e-11
-0.1422857 -8.7452289e-11
-0.1412857 -8.6756204e-11
-0.1402857 -8.5677217e-11
-0.1392857 -8.4172637e-11
-0.1382857 -8.2199135e-11
-0.1372857 -7.9713666e-11
-0.1362857 -7.6674425e-11
-0.1352857 -7.3041838e-11
-0.1342857 -6.8779547e-11
-0.1332857 -6.3855383e-11
-0.1322857 -5.82423e-11
-0.1312857 -5.1919287e-11
-0.1302857 -4.4872152000000004e-11
-0.1292857 -3.7094264000000004e-11
-0.1282857 -2.8587164e-11
-0.1272857 -1.9361071e-11
-0.1262857 -9.4352626e-12
-0.1252857 1.1616847e-12
-0.1242857 1.2391784e-11
-0.1232857 2.4207662e-11
-0.1222857 3.6552732e-11
-0.1212857 4.9361481e-11
-0.1202857 6.2559886e-11
-0.1192857 7.606596e-11
-0.1182857 8.9790382e-11
-0.1172857 1.0363723999999999e-10
-0.1162857 1.1750483e-10
-0.1152857 1.3128656e-10
-0.1142857 1.4487184e-10
-0.1132857 1.5814707999999999e-10
-0.1122857 1.7099669000000002e-10
-0.1112857 1.8330407000000001e-10
-0.1102857 1.9495263e-10
-0.1092857 2.0582677999999998e-10
-0.1082857 2.1581294e-10
-0.1072857 2.2480043000000002e-10
-0.1062857 2.3268246999999998e-10
-0.1052857 2.3935704e-10
-0.1042857 2.4472774e-10
-0.1032857 2.4870462e-10
-0.1022857 2.5120492e-10
-0.1012857 2.5215385e-10
-0.1002857 2.5148527e-10
-9.9285714E-02 2.4914235e-10
-9.8285712E-02 2.4507822e-10
-9.7285718E-02 2.3925649e-10
-9.6285716E-02 2.3165189000000001e-10
-9.5285714E-02 2.2225071e-10
-9.4285712E-02 2.1105132e-10
-9.3285717E-02 1.9806452e-10
-9.2285715E-02 1.83314e-10
-9.1285713E-02 1.6683661e-10
-9.0285711E-02 1.486826e-10
-8.9285716E-02 1.2891581e-10
-8.8285714E-02 1.0761381e-10
-8.7285712E-02 8.4867828e-11
-8.6285718E-02 6.078271e-11
-8.5285716E-02 3.5476689e-11
-8.4285714E-02 9.081066e-12
-8.3285712E-02 -1.8260269e-11
-8.2285717E-02 -4.6391417000000005e-11
-8.1285715E-02 -7.5145234e-11
-8.0285713E-02 -1.0434418999999999e-10
-7.9285711E-02 -1.3380143e-10
-7.8285716E-02 -1.6332194e-10
-7.7285714E-02 -1.9270386e-10
-7.6285712E-02 -2.2173997e-10
-7.5285718E-02 -2.5021918e-10
-7.4285716E-02 -2.7792833e-10
-7.3285714E-02 -3.0465385e-10
-7.2285712E-02 -3.3018367e-10
-7.1285717E-02 -3.5430901e-10
-7.0285715E-02 -3.7682639e-10
-6.9285713E-02 -3.9753951e-10
-6.8285711E-02 -4.1626099000000003e-10
-6.7285717E-02 -4.3281437e-10
-6.6285715E-02 -4.4703572000000005e-10
-6.5285712E-02 -4.5877525000000003e-10
-6.4285718E-02 -4.678988500000001e-10
-6.3285716E-02 -4.742893600000001e-10
-6.2285714E-02 -4.778478e-10
-6.1285716E-02 -4.784941499999999e-10
-6.0285714E-02 -4.7616832e-10
-5.9285715E-02 -4.7083054e-10
-5.8285713E-02 -4.6246167e-10
-5.7285715E-02 -4.5106332000000005e-10
-5.6285713E-02 -4.3665783e-10
-5.5285715E-02 -4.1928778e-10
-5.4285713E-02 -3.9901559000000003e-10
-5.3285714E-02 -3.7592282e-10
-5.2285716E-02 -3.501092e-10
-5.1285714E-02 -3.2169183e-10
-5.0285716E-02 -2.908039e-10
-4.9285714E-02 -2.5759364e-10
-4.8285715E-02 -2.2222296e-10
-4.7285713E-02 -1.8486618000000002e-10
-4.6285715E-02 -1.4570877e-10
-4.5285713E-02 -1.0494599e-10
-4.4285715E-02 -6.278162699999999e-11
-4.3285713E-02 -1.9426793e-11
-4.2285714E-02 2.4901259000000002e-11
-4.1285716E-02 6.998024099999999e-11
-4.0285714E-02 1.1558383e-10
-3.9285716E-02 1.6148264e-10
-3.8285714E-02 2.0744502e-10
-3.7285715E-02 2.5323788e-10
-3.6285713E-02 2.986274e-10
-3.5285715E-02 3.4337969e-10
-3.4285713E-02 3.8726136e-10
-3.3285715E-02 4.300402e-10
-3.2285713E-02 4.714857e-10
-3.1285714E-02 5.1136964e-10
-3.0285714E-02 5.494666800000001e-10
-2.9285714E-02 5.8555509e-10
-2.8285714E-02 6.1941741e-10
-2.7285714E-02 6.5084127e-10
-2.6285714E-02 6.7962038e-10
-2.5285713E-02 7.055552800000001e-10
-2.4285715E-02 7.2845454e-10
-2.3285715E-02 7.4813601e-10
-2.2285715E-02 7.6442784e-10
-2.1285715E-02 7.771701699999999e-10
-2.0285714E-02 7.862160599999999e-10
-1.9285714E-02 7.914333300000001e-10
-1.8285714E-02 7.9270583e-10
-1.7285714E-02 7.8993504e-10
-1.6285714E-02 7.830415099999999e-10
-1.5285715E-02 7.719661700000001e-10
-1.4285714E-02 7.566716400000001e-10
-1.3285714E-02 7.3714342e-10
-1.2285714E-02 7.1339115e-10
-1.1285714E-02 6.8544927e-10
-1.0285715E-02 6.5337766e-10
-9.2857145E-03 6.1726232e-10
-8.2857143E-03 5.772153199999999e-10
-7.2857141E-03 5.3337495e-10
-6.2857145E-03 4.8590528e-10
-5.2857143E-03 4.349957e-10
-4.2857141E-03 3.8085988e-10
-3.2857142E-03 3.2373485e-10
-2.2857143E-03 2.6387948e-10
-1.2857143E-03 2.0157289e-10
-2.8571428E-04 1.3711264e-10
7.1428571E-04 7.0812665e-11
1.7142857E-03 3.0010858e-12
2.7142856E-03 -6.5982126e-11
3.7142858E-03 -1.3578761e-10
4.7142855E-03 -2.0605913e-10
5.7142857E-03 -2.7643619e-10
6.7142858E-03 -3.4655653e-10
7.7142855E-03 -4.1605877e-10
8.7142857E-03 -4.8458485e-10
9.7142858E-03 -5.5178253e-10
1.0714286E-02 -6.1730772e-10
1.1714286E-02 -6.8082675e-10
1.2714285E-02 -7.4201843e-10
1.3714286E-02 -8.005760100000001e-10
1.4714286E-02 -8.562091099999999e-10
1.5714286E-02 -9.0864521e-10
1.6714286E-02 -9.5763137e-10
1.7714286E-02 -1.0029355e-09
1.8714286E-02 -1.0443473e-09
1.9714287E-02 -1.0816799e-09
2.0714285E-02 -1.1147700999999999e-09
2.1714285E-02 -1.1434795e-09
2.2714285E-02 -1.1676950999999999e-09
2.3714285E-02 -1.1873296e-09
2.4714286E-02 -1.2023217e-09
2.5714286E-02 -1.2126363e-09
2.6714286E-02 -1.2182649e-09
2.7714286E-02 -1.2192247000000001e-09
2.8714286E-02 -1.2155591e-09
2.9714286E-02 -1.2073365e-09
3.0714286E-02 -1.1946502e-09
3.1714287E-02 -1.1776174000000001e-09
3.2714285E-02 -1.1563779999999999e-09
3.3714287E-02 -1.1310937e-09
3.4714285E-02 -1.1019461000000001e-09
3.5714287E-02 -1.0691353e-09
3.6714286E-02 -1.0328779e-09
3.7714284E-02 -9.934045799999998e-10
3.8714286E-02 -9.5095824e-10
3.9714284E-02 -9.0579098e-10
4.0714286E-02 -8.581613700000001e-10
4.1714285E-02 -8.0833144e-10
4.2714287E-02 -7.565636499999999e-10
4.3714285E-02 -7.0311734e-10
4.4714287E-02 -6.4824561e-10
4.5714285E-02 -5.921917e-10
4.6714287E-02 -5.3518561e-10
4.7714286E-02 -4.7744066e-10
4.8714284E-02 -4.1915017e-10
4.9714286E-02 -3.6048452e-10
5.0714284E-02 -3.0158794e-10
5.1714286E-02 -2.4257613999999997e-10
5.2714285E-02 -1.8353385e-10
5.3714287E-02 -1.2451302e-10
5.4714285E-02 -6.553134199999999e-11
5.5714287E-02 -6.5713297e-12
5.6714285E-02 5.2420091000000006e-11
5.7714287E-02 1.1153141e-10
5.8714285E-02 1.7088576e-10
5.9714288E-02 2.3063947e-10
6.0714286E-02 2.9098007e-10
6.1714284E-02 3.5212360000000003e-10
6.2714286E-02 4.1431133999999996e-10
6.3714288E-02 4.778059000000001e-10
6.4714283E-02 5.4288692e-10
6.5714285E-02 6.098459000000001e-10
6.6714287E-02 6.7898096e-10
6.7714289E-02 7.5059108e-10
6.8714283E-02 8.2496978e-10
6.9714285E-02 9.023989000000001e-10
7.0714287E-02 9.8314195e-10
7.1714282E-02 1.0674376e-09
7.2714284E-02 1.1554931e-09
7.3714286E-02 1.2474774e-09
7.4714288E-02 1.3435152999999999e-09
7.5714283E-02 1.4436812e-09
7.6714285E-02 1.5479933000000002e-09
7.7714287E-02 1.6564083e-09
7.8714289E-02 1.768817e-09
7.9714283E-02 1.8850395e-09
8.0714285E-02 2.0048223e-09
8.1714287E-02 2.1278349e-09
8.2714289E-02 2.2536677000000002e-09
8.3714284E-02 2.3818309999999997e-09
8.4714286E-02 2.5117535e-09
8.5714288E-02 2.642783e-09
8.6714283E-02 2.7741873000000003e-09
8.7714285E-02 2.9051554999999997e-09
8.8714287E-02 3.0348002e-09
8.9714289E-02 3.1621615e-09
9.0714283E-02 3.2862098e-09
9.1714285E-02 3.4058512999999998e-09
9.2714287E-02 3.5199326e-09
9.3714289E-02 3.6272467999999997e-09
9.4714284E-02 3.7265396000000005e-09
9.5714286E-02 3.8165169e-09
9.6714288E-02 3.8958517e-09
9.7714283E-02 3.963193e-09
9.8714285E-02 4.0171731e-09
9.9714287E-02 4.0564174e-09
0.1007143 4.0795534e-09
0.1017143 4.0852207e-09
0.1027143 4.0720805e-09
0.1037143 4.0388259e-09
0.1047143 3.9841928000000006e-09
0.1057143 3.9069702e-09
0.1067143 3.8060114e-09
0.1077143 3.6802447000000004e-09
0.1087143 3.5286845999999997e-09
0.1097143 3.3504432e-09
0.1107143 3.1447407000000003e-09
0.1117143 2.9109160000000005e-09
0.1127143 2.6484376999999997e-09
0.1137143 2.3569147999999998e-09
0.1147143 2.0361064e-09
0.1157143 1.6859306e-09
0.1167143 1.3064747e-09
0.1177143 8.9800259e-10
0.1187143 4.609626e-10
0.1197143 -4.0054911e-12
0.1207143 -4.9606491e-10
0.1217143 -1.0141768e-09
0.1227143 -1.5570963000000002e-09
0.1237143 -2.1233706e-09
0.1247143 -2.7113365e-09
0.1257143 -3.319121e-09
0.1267143 -3.9446418e-09
0.1277143 -4.5856107e-09
0.1287143 -5.2395362e-09
0.1297143 -5.9037296e-09
0.1307143 -6.5753104e-09
0.1317143 -7.2512149e-09
0.1327143 -7.928206e-09
0.1337143 -8.602880900000001e-09
0.1347143 -9.271684799999999e-09
0.1357143 -9.9309221e-09
0.1367143 -1.0576770999999999e-08
0.1377143 -1.1205294e-08
0.1387143 -1.1812459000000001e-08
0.1397143 -1.2394151e-08
0.1407143 -1.2946186999999999e-08
0.1417143 -1.3464337e-08
0.1427143 -1.3944336000000002e-08
0.1437143 -1.4381908000000001e-08
0.1447143 -1.4772777000000001e-08
0.1457143 -1.5112687e-08
0.1467143 -1.5397421999999998e-08
0.1477143 -1.5622817e-08
0.1487143 -1.5784782000000002e-08
0.1497143 -1.5879315999999998e-08
0.1507143 -1.5902522e-08
0.1517143 -1.5850628e-08
0.1527143 -1.5719995e-08
0.1537143 -1.550714e-08
0.1547143 -1.5208747e-08
0.1557143 -1.4821681e-08
0.1567143 -1.4343005e-08
0.1577143 -1.3769987e-08
0.1587143 -1.3100118e-08
0.1597143 -1.2331121999999999e-08
0.1607143 -1.1460963e-08
0.1617143 -1.0487859e-08
0.1627143 -9.410292e-09
0.1637143 -8.2270121e-09
0.1647143 -6.9370482e-09
0.1657143 -5.5397117e-09
0.1667143 -4.034602899999999e-09
0.1677143 -2.4216145e-09
0.1687143 -7.0093376e-10
0.1697143 1.1269563e-09
0.1707143 3.0612773000000004e-09
0.1717143 5.1009565e-09
0.1727143 7.2446313000000004e-09
0.1737143 9.4906527e-09
0.1747143 1.1837094e-08
0.1757143 1.4281758e-08
0.1767143 1.6822187e-08
0.1777143 1.9455674999999998e-08
0.1787143 2.2179279000000003e-08
0.1797143 2.4989841e-08
0.1807143 2.7883998e-08
0.1817143 3.0858199e-08
0.1827143 3.3908737e-08
0.1837143 3.7031755e-08
0.1847143 4.0223283e-08
0.1857143 4.3479251e-08
0.1867143 4.6795517e-08
0.1877143 5.0167903e-08
0.1887143 5.3592202999999996e-08
0.1897143 5.7064226000000007e-08
0.1907143 6.0579819e-08
0.1917143 6.4134892e-08
0.1927143 6.7725442e-08
0.1937143 7.1347589e-08
0.1947143 7.4997603e-08
0.1957143 7.8671925e-08
0.1967143 8.2367185e-08
0.1977143 8.608024300000001e-08
0.1987143 8.98082e-08
0.1997143 9.3548425e-08
0.2007143 9.7298569e-08
0.2017143 1.010566e-07
0.2027143 1.0482079e-07
0.2037143 1.0858975e-07
0.2047143 1.1236245e-07
0.2057143 1.1613823e-07
0.2067143 1.1991679e-07
0.2077143 1.2369819e-07
0.2087143 1.2748288000000002e-07
0.2097143 1.312717e-07
0.2107143 1.3506589e-07
0.2117143 1.3886703e-07
0.2127143 1.426771e-07
0.2137143 1.4649847e-07
0.2147143 1.5033381999999998e-07
0.2157143 1.5418623e-07
0.2167143 1.580591e-07
0.2177143 1.6195614e-07
0.2187143 1.6588138e-07
0.2197143 1.6983912999999998e-07
0.2207143 1.7383397e-07
0.2217143 1.7787071e-07
0.2227143 1.8195437e-07
0.2237143 1.8609019e-07
0.2247143 1.9028352000000002e-07
0.2257143 1.945399e-07
0.2267143 1.9886488000000002e-07
0.2277143 2.0326415999999998e-07
0.2287143 2.0774342e-07
0.2297143 2.1230837e-07
0.2307143 2.1696464999999999e-07
0.2317143 2.2171781999999998e-07
0.2327143 2.2657336e-07
0.2337143 2.3153658999999999e-07
0.2347143 2.3661262e-07
0.2357143 2.4180635e-07
0.2367143 2.4712243000000003e-07
0.2377143 2.5256524000000004e-07
0.2387143 2.581388e-07
0.2397143 2.6384681e-07
0.2407143 2.6969258e-07
0.2417143 2.7567901e-07
0.2427143 2.8180855e-07
0.2437143 2.8808325e-07
0.2447143 2.9450462e-07
0.2457143 3.0107372e-07
0.2467143 3.077911e-07
0.2477143 3.1465681e-07
0.2487143 3.2167036000000003e-07
0.2497143 3.2883075999999996e-07
0.2507143 3.361365e-07
0.2517143 3.4358554e-07
0.2527143 3.5117536e-07
0.2537143 3.5890291e-07
0.2547143 3.6676466e-07
0.2557143 3.7475662999999995e-07
0.2567143 3.8287435e-07
0.2577143 3.9111301e-07
0.2587143 3.994673e-07
0.2597143 4.0793163999999994e-07
0.2607143 4.1650002999999995e-07
0.2617143 4.2516617e-07
0.2627143 4.3392347000000005e-07
0.2637143 4.427652e-07
0.2647143 4.5168429000000003e-07
0.2657143 4.6067358999999995e-07
0.2667143 4.6972581e-07
0.2677143 4.7883355e-07
0.2687143 4.879893799999999e-07
0.2697143 4.9718585e-07
0.2707143 5.064155299999999e-07
0.2717143 5.156711500000001e-07
0.2727143 5.2494546e-07
0.2737143 5.3423146e-07
0.2747143 5.4352225e-07
0.2757143 5.5281126e-07
0.2767143 5.620922000000001e-07
0.2777143 5.7135905e-07
0.2787143 5.8060619e-07
0.2797143 5.8982836e-07
0.2807143 5.9902079e-07
0.2817143 6.081792e-07
0.2827143 6.1729972e-07
0.2837143 6.2637917e-07
0.2847143 6.3541483e-07
0.2857143 6.444046200000001e-07
0.2867143 6.5334707e-07
0.2877143 6.6224142e-07
0.2887143 6.710875399999999e-07
0.2897143 6.7988606e-07
0.2907143 6.886383e-07
0.2917143 6.9734627e-07
0.2927143 7.0601276e-07
0.2937143 7.1464132e-07
0.2947143 7.2323627e-07
0.2957143 7.3180266e-07
0.2967143 7.4034627e-07
0.2977143 7.4887367e-07
0.2987143 7.573921e-07
0.2997143 7.6590956e-07
0.3007143 7.7443474e-07
0.3017143 7.829769700000001e-07
0.3027143 7.915463e-07
0.3037143 8.0015337e-07
0.3047143 8.088093799999999e-07
0.3057143 8.1752614e-07
0.3067143 8.2631582e-07
0.3077143 8.3519112e-07
0.3087143 8.4416518e-07
0.3097143 8.5325151e-07
0.3107143 8.624638800000001e-07
0.3117143 8.718163099999999e-07
0.3127143 8.813231e-07
0.3137143 8.909985600000001e-07
0.3147143 9.008572599999999e-07
0.3157143 9.109136599999999e-07
0.3167143 9.211821499999999e-07
0.3177143 9.3167714e-07
0.3187143 9.424129000000001e-07
0.3197143 9.534034e-07
0.3207143 9.6466231e-07
0.3217143 9.7620303e-07
0.3227143 9.8803863e-07
0.3237143 1.0001815e-06
0.3247143 1.0126439e-06
0.3257143 1.0254372e-06
0.3267143 1.0385723e-06
0.3277143 1.0520594e-06
0.3287143 1.0659081e-06
0.3297143 1.080127e-06
0.3307143 1.0947243e-06
0.3317143 1.1097070999999999e-06
0.3327143 1.1250816e-06
0.3337143 1.1408533e-06
0.3347143 1.1570267e-06
0.3357143 1.1736051e-06
0.3367143 1.1905914e-06
0.3377143 1.207987e-06
0.3387143 1.2257925e-06
0.3397143 1.2440076000000001e-06
0.3407143 1.2626307e-06
0.3417143 1.2816596e-06
0.3427143 1.3010908e-06
0.3437143 1.3209199e-06
0.3447143 1.3411417e-06
0.3457143 1.3617497e-06
0.3467143 1.3827369000000001e-06
0.3477143 1.4040953e-06
0.3487143 1.4258159e-06
0.3497143 1.447889e-06
0.3507143 1.4703041e-06
0.3517143 1.4930503e-06
0.3527143 1.5161156e-06
0.3537143 1.5394878e-06
0.3547143 1.5631541e-06
0.3557143 1.5871008999999999e-06
0.3567143 1.6113148e-06
0.3577143 1.6357818000000001e-06
0.3587143 1.6604876e-06
0.3597143 1.6854177e-06
0.3607143 1.7105576999999998e-06
0.3617143 1.7358934e-06
0.3627143 1.76141e-06
0.3637143 1.7870937000000002e-06
0.3647143 1.8129301e-06
0.3657143 1.8389054e-06
0.3667143 1.8650065e-06
0.3677143 1.8912202e-06
0.3687143 1.9175342000000002e-06
0.3697143 1.9439366e-06
0.3707143 1.9704162e-06
0.3717143 1.9969623999999997e-06
0.3727143 2.0235653e-06
0.3737143 2.050216e-06
0.3747143 2.0769065e-06
0.3757143 2.1036294e-06
0.3767143 2.1303785e-06
0.3777143 2.1571486e-06
0.3787143 2.1839352e-06
0.3797143 2.2107352e-06
0.3807143 2.2375469e-06
0.3817143 2.264369e-06
0.3827143 2.2912017e-06
0.3837143 2.3180467e-06
0.3847143 2.3449065e-06
0.3857143 2.3717848999999997e-06
0.3867143 2.3986871000000002e-06
0.3877143 2.4256195e-06
0.3887143 2.4525896e-06
0.3897143 2.4796064e-06
0.3907143 2.5066802e-06
0.3917143 2.5338224e-06
0.3927143 2.5610458e-06
0.3937143 2.5883644e-06
0.3947143 2.6157936e-06
0.3957143 2.6433499e-06
0.3967143 2.6710510999999998e-06
0.3977143 2.6989163e-06
0.3987143 2.7269657e-06
0.3997143 2.7552206e-06
0.4007143 2.7837034e-06
0.4017143 2.8124377e-06
0.4027143 2.8414483e-06
0.4037143 2.8707607e-06
0.4047143 2.9004015e-06
0.4057143 2.9303983e-06
0.4067143 2.9607792e-06
0.4077143 2.9915732e-06
0.4087143 3.0228103999999997e-06
0.4097143 3.0545213e-06
0.4107143 3.0867361999999996e-06
0.4117143 3.1194872e-06
0.4127143 3.1528060000000003e-06
0.4137143 3.1867252e-06
0.4147143 3.2212767999999997e-06
0.4157143 3.2564936999999997e-06
0.4167143 3.2924087999999998e-06
0.4177143 3.3290543999999998e-06
0.4187143 3.3664634e-06
0.4197143 3.4046681999999996e-06
0.4207143 3.4437008e-06
0.4217143 3.4835931000000004e-06
0.4227143 3.5243765000000004e-06
0.4237143 3.5660815000000003e-06
0.4247143 3.6087382e-06
0.4257143 3.6523758e-06
0.4267143 3.6970231e-06
0.4277143 3.7427075000000003e-06
0.4287143 3.7894555000000002e-06
0.4297143 3.8372924e-06
0.4307143 3.8862424e-06
0.4317143 3.9363285999999995e-06
0.4327143 3.9875725999999994e-06
0.4337143 4.0399943e-06
0.4347143 4.0936126e-06
0.4357143 4.1484441e-06
0.4367143 4.2045045e-06
0.4377143 4.2618076e-06
0.4387143 4.3203652e-06
0.4397143 4.3801876e-06
0.4407143 4.4412833e-06
0.4417143 4.5036586e-06
0.4427143 4.567318299999999e-06
0.4437143 4.6322647e-06
0.4447143 4.698499e-06
0.4457143 4.7660198000000004e-06
0.4467143 4.8348241e-06
0.4477143 4.9049071e-06
0.4487143 4.9762619e-06
0.4497143 5.0488804e-06
0.4507143 5.122752e-06
0.4517143 5.1978645e-06
0.4527143 5.2742045e-06
0.4537143 5.3517567e-06
0.4547143 5.430504e-06
0.4557143 5.5104287e-06
0.4567143 5.5915113000000005e-06
0.4577143 5.6737314e-06
0.4587143 5.757067e-06
0.4597143 5.8414958e-06
0.4607143 5.9269944e-06
0.4617143 6.0135385e-06
0.4627143 6.1011029e-06
0.4637143 6.1896635e-06
0.4647143 6.279194099999999e-06
0.4657143 6.3696696e-06
0.4667143 6.4610639e-06
0.4677143 6.553352e-06
0.4687143 6.6465084e-06
0.4697143 6.740509e-06
0.4707143 6.8353287e-06
0.4717143 6.9309444e-06
0.4727143 7.027333e-06
0.4737143 7.124472700000001e-06
0.4747143 7.2223429000000005e-06
0.4757143 7.3209236e-06
0.4767143 7.420196399999999e-06
0.4777143 7.5201449e-06
0.4787143 7.6207519999999995e-06
0.4797143 7.7220051e-06
0.4807143 7.8238905e-06
0.4817143 7.926397699999999e-06
0.4827143 8.0295173e-06
0.4837143 8.1332423e-06
0.4847143 8.237567099999999e-06
0.4857143 8.3424879e-06
0.4867143 8.4480028e-06
0.4877143 8.5541124e-06
0.4887143 8.660818200000001e-06
0.4897143 8.7681251e-06
0.4907143 8.8760387e-06
0.4917143 8.984567e-06
0.4927143 9.0937199e-06
0.4937143 9.2035087e-06
0.4947143 9.313947699999999e-06
0.4957143 9.425052399999999e-06
0.4967143 9.536839900000001e-06
0.4977143 9.6493295e-06
0.4987143 9.762540999999999e-06
0.4997143 9.8764971e-06
0.5007143 9.9912221e-06
0.5017143 1.0106741e-05
0.5027143 1.0223079e-05
0.5037143 1.0340266e-05
0.5047143 1.0458329e-05
0.5057143 1.0577300000000001e-05
0.5067143 1.0697208e-05
0.5077143 1.0818086e-05
0.5087143 1.0939967e-05
0.5097143 1.1062884e-05
0.5107143 1.1186870000000001e-05
0.5117143 1.131196e-05
0.5127143 1.1438189e-05
0.5137143 1.1565591e-05
0.5147143 1.1694201e-05
0.5157143 1.1824055e-05
0.5167143 1.1955186999999998e-05
0.5177143 1.2087632e-05
0.5187143 1.2221425e-05
0.5197143 1.2356597999999999e-05
0.5207143 1.2493187e-05
0.5217143 1.2631226e-05
0.5227143 1.2770745000000001e-05
0.5237143 1.2911779000000002e-05
0.5247143 1.3054358e-05
0.5257143 1.3198514999999998e-05
0.5267143 1.3344277e-05
0.5277143 1.3491675000000002e-05
0.5287143 1.3640737000000001e-05
0.5297143 1.3791490999999999e-05
0.5307143 1.3943963e-05
0.5317143 1.4098181000000001e-05
0.5327143 1.4254168e-05
0.5337143 1.441195e-05
0.5347143 1.4571549000000002e-05
0.5357143 1.4732989000000001e-05
0.5367143 1.489629e-05
0.5377143 1.5061474000000002e-05
0.5387143 1.5228559000000001e-05
0.5397143 1.5397568000000002e-05
0.5407143 1.5568516999999998e-05
0.5417143 1.5741425e-05
0.5427143 1.5916309e-05
0.5437143 1.6093186e-05
0.5447143 1.6272071e-05
0.5457143 1.6452981e-05
0.5467143 1.663593e-05
0.5477143 1.6820934e-05
0.5487143 1.7008007e-05
0.5497143 1.7197162e-05
0.5507143 1.7388415000000002e-05
0.5517143 1.7581779e-05
0.5527143 1.7777268e-05
0.5537143 1.7974895e-05
0.5547143 1.8174676e-05
0.5557143 1.8376623e-05
0.5567143 1.8580752e-05
0.5577143 1.8787077999999998e-05
0.5587143 1.8995615e-05
0.5597143 1.9206380999999998e-05
0.5607143 1.9419390000000002e-05
0.5617143 1.963466e-05
0.5627143 1.9852209e-05
0.5637143 2.0072055e-05
0.5647143 2.0294218000000002e-05
0.5657143 2.0518716e-05
0.5667143 2.0745571e-05
0.5677143 2.0974805e-05
0.5687143 2.1206442e-05
0.5697143 2.1440505e-05
0.5707143 2.1677018e-05
0.5717143 2.1916005999999998e-05
0.5727143 2.2157498e-05
0.5737143 2.240152e-05
0.5747143 2.2648101e-05
0.5757143 2.2897271e-05
0.5767143 2.314906e-05
0.5777143 2.3403501e-05
0.5787143 2.3660625e-05
0.5797143 2.3920464e-05
0.5807143 2.4183052e-05
0.5817143 2.4448423e-05
0.5827143 2.4716613e-05
0.5837143 2.4987655999999998e-05
0.5847143 2.5261588e-05
0.5857143 2.5538446e-05
0.5867143 2.5818263999999998e-05
0.5877143 2.6101080000000002e-05
0.5887143 2.6386930999999998e-05
0.5897143 2.6675852000000002e-05
0.5907143 2.6967882000000004e-05
0.5917143 2.7263056e-05
0.5927143 2.756141e-05
0.5937143 2.7862978e-05
0.5947143 2.8167798e-05
0.5957143 2.8475907e-05
0.5967143 2.8787338e-05
0.5977143 2.9102125e-05
0.5987143 2.9420301e-05
0.5997143 2.9741900999999997e-05
0.6007143 3.0066956999999998e-05
0.6017143 3.0395500999999997e-05
0.6027143 3.0727563e-05
0.6037143 3.1063175e-05
0.6047143 3.1402365e-05
0.6057143 3.1745165e-05
0.6067143 3.2091599999999996e-05
0.6077143 3.2441698999999995e-05
0.6087143 3.2795487e-05
0.6097143 3.3152988999999996e-05
0.6107143 3.3514232e-05
0.6117143 3.3879237999999996e-05
0.6127143 3.4248028999999994e-05
0.6137143 3.4620626e-05
0.6147143 3.4997055e-05
0.6157143 3.5377332e-05
0.6167143 3.5761477e-05
0.6177143 3.6149513e-05
0.6187143 3.6541453999999996e-05
0.6197143 3.693732e-05
0.6207143 3.7337128e-05
0.6217143 3.7740892e-05
0.6227143 3.8148633e-05
0.6237143 3.8560364e-05
0.6247143 3.8976103e-05
0.6257143 3.9395863000000006e-05
0.6267143 3.9819659e-05
0.6277143 4.0247508e-05
0.6287143 4.0679424e-05
0.6297143 4.1115425e-05
0.6307143 4.1555520999999996e-05
0.6317143 4.1999732000000005e-05
0.6327143 4.2448073e-05
0.6337143 4.2900561e-05
0.6347143 4.335721e-05
0.6357143 4.3818039e-05
0.6367143 4.4283067e-05
0.6377143 4.4752312e-05
0.6387143 4.5225792e-05
0.6397143 4.5703527e-05
0.6407143 4.6185536e-05
0.6417143 4.6671843e-05
0.6427143 4.7162467e-05
0.6437143 4.7657434e-05
0.6447143 4.8156767e-05
0.6457143 4.866049e-05
0.6467143 4.9168631e-05
0.6477143 4.9681216e-05
0.6487143 5.019827000000001e-05
0.6497143 5.0719825e-05
0.6507143 5.1245905e-05
0.6517143 5.1776550000000005e-05
0.6527143 5.2311787999999997e-05
0.6537143 5.2851647e-05
0.6547143 5.3396167e-05
0.6557143 5.3945382e-05
0.6567143 5.4499333000000005e-05
0.6577143 5.5058052e-05
0.6587143 5.5621581000000004e-05
0.6597143 5.6189958e-05
0.6607143 5.6763224000000005e-05
0.6617143 5.7341424e-05
0.6627143 5.7924603e-05
0.6637143 5.8512808e-05
0.6647143 5.910608300000001e-05
0.6657143 5.9704473000000004e-05
0.6667143 6.030803700000001e-05
0.6677143 6.0916818e-05
0.6687143 6.1530869e-05
0.6697143 6.215024099999999e-05
0.6707143 6.277499e-05
0.6717143 6.340517300000001e-05
0.6727143 6.4040847e-05
0.6737143 6.4682069e-05
0.6747143 6.5328896e-05
0.6757143 6.5981391e-05
0.6767143 6.6639615e-05
0.6777143 6.7303631e-05
0.6787143 6.7973497e-05
0.6797143 6.864928e-05
0.6807143 6.9331037e-05
0.6817143 7.001883700000001e-05
0.6827143 7.0712747e-05
0.6837143 7.141283e-05
0.6847143 7.211914999999999e-05
0.6857143 7.283177300000001e-05
0.6867143 7.3550763e-05
0.6877143 7.4276187e-05
0.6887143 7.500810900000001e-05
0.6897143 7.574659e-05
0.6907143 7.649169299999999e-05
0.6917143 7.7243487e-05
0.6927143 7.8002029e-05
0.6937143 7.876738e-05
0.6947143 7.9539603e-05
0.6957143 8.0318762e-05
0.6967143 8.1104912e-05
0.6977143 8.1898105e-05
0.6987143 8.2698404e-05
0.6997143 8.3505859e-05
0.7007143 8.4320527e-05
0.7017143 8.5142455e-05
0.7027143 8.5971698e-05
0.7037143 8.6808302e-05
0.7047143 8.7652313e-05
0.7057143 8.850377599999999e-05
0.7067143 8.9362737e-05
0.7077143 9.0229236e-05
0.7087143 9.1103311e-05
0.7097143 9.1985004e-05
0.7107143 9.2874348e-05
0.7117143 9.3771376e-05
0.7127143 9.4676125e-05
0.7137143 9.558862099999999e-05
0.7147143 9.6508904e-05
0.7157143 9.7436987e-05
0.7167143 9.8372902e-05
0.7177143 9.931668499999998e-05
0.7187143 0.00010026835000000001
0.7197143 0.00010122791000000001
0.7207143 0.00010219539
0.7217143 0.00010317083000000001
0.7227143 0.00010415423000000001
0.7237143 0.00010514561
0.7247143 0.00010614499000000001
0.7257143 0.00010715239
0.7267143 0.00010816782000000001
0.7277143 0.0001091913
0.7287143 0.00011022285000000001
0.7297143 0.00011126247999999999
0.7307143 0.0001123102
0.7317143 0.00011336604999999999
0.7327143 0.00011443002
0.7337143 0.00011550214
0.7347143 0.00011658243999999999
0.7357143 0.00011767093999999999
0.7367143 0.00011876764
0.7377143 0.00011987256999999999
0.7387143 0.00012098577
0.7397143 0.00012210725
0.7407143 0.00012323703000000001
0.7417143 0.00012437515
0.7427143 0.00012552164
0.7437143 0.00012667653
0.7447143 0.00012783984
0.7457143 0.00012901162000000002
0.7467143 0.0001301919
0.7477143 0.00013138073000000002
0.7487143 0.00013257813
0.7497143 0.00013378417
0.7507143 0.00013499887000000002
0.7517143 0.00013622229
0.7527143 0.00013745447
0.7537143 0.00013869546000000002
0.7547143 0.00013994533
0.7557143 0.0001412041
0.7567143 0.00014247186
0.7577143 0.00014374864
0.7587143 0.00014503451000000002
0.7597143 0.00014632952
0.7607143 0.00014763375999999999
0.7617143 0.00014894728
0.7627143 0.00015027013
0.7637143 0.00015160239000000002
0.7647143 0.00015294412
0.7657143 0.0001542954
0.7667143 0.00015565628999999998
0.7677143 0.00015702686
0.7687143 0.00015840719
0.7697143 0.00015979734
0.7707143 0.00016119739
0.7717143 0.0001626074
0.7727143 0.00016402746
0.7737143 0.00016545764
0.7747143 0.00016689801
0.7757143 0.00016834864
0.7767143 0.00016980961
0.7777143 0.00017128099
0.7787143 0.00017276285000000002
0.7797143 0.00017425527
0.7807143 0.00017575833000000002
0.7817143 0.00017727208999999999
0.7827143 0.00017879663
0.7837143 0.00018033202
0.7847143 0.00018187832
0.7857143 0.0001834356
0.7867143 0.00018500394
0.7877143 0.00018658341
0.7887143 0.00018817406
0.7897143 0.00018977596
0.7907143 0.00019138918
0.7917143 0.00019301378
0.7927143 0.00019464983000000002
0.7937143 0.00019629737999999998
0.7947143 0.0001979565
0.7957143 0.00019962724
0.7967143 0.00020130967000000003
0.7977143 0.00020300386
0.7987143 0.00020470984
0.7997143 0.00020642767
0.8007143 0.00020815742000000002
0.8017143 0.00020989912
0.8027143 0.00021165285
0.8037143 0.00021341866
0.8047143 0.00021519659
0.8057143 0.00021698669999999998
0.8067143 0.00021878902
0.8077143 0.00022060362
0.8087143 0.00022243057
0.8097143 0.00022426989
0.8107143 0.00022612162
0.8117143 0.00022798582999999998
0.8127143 0.00022986258
0.8137143 0.00023175189000000003
0.8147143 0.00023365383
0.8157143 0.00023556843
0.8167143 0.00023749574000000003
0.8177143 0.0002394358
0.8187143 0.00024138868999999997
0.8197143 0.00024335442999999998
0.8207143 0.00024533306
0.8217143 0.00024732465
0.8227143 0.00024932922
0.8237143 0.00025134682
0.8247143 0.00025337752
0.8257143 0.00025542133
0.8267143 0.00025747831
0.8277143 0.00025954851000000004
0.8287143 0.00026163194999999996
0.8297143 0.0002637287
0.8307143 0.0002658388
0.8317143 0.00026796229000000004
0.8327143 0.00027009919
0.8337143 0.00027224955
0.8347143 0.00027441342
0.8357143 0.00027659084
0.8367143 0.00027878184000000003
0.8377143 0.00028098646
0.8387143 0.00028320471
0.8397143 0.00028543666
0.8407143 0.00028768234
0.8417143 0.00028994177
0.8427143 0.00029221499
0.8437143 0.000294502
0.8447143 0.00029680286
0.8457143 0.0002991176
0.8467143 0.00030144622
0.8477143 0.00030378876
0.8487143 0.00030614524
0.8497143 0.00030851568000000003
0.8507143 0.0003109001
0.8517143 0.00031329853
0.8527143 0.00031571099
0.8537143 0.00031813747
0.8547143 0.00032057801000000003
0.8557143 0.0003230326
0.8567143 0.00032550126
0.8577143 0.000327984
0.8587143 0.00033048084
0.8597143 0.00033299177
0.8607143 0.0003355168
0.8617143 0.00033805595
0.8627143 0.00034060922
0.8637143 0.00034317661
0.8647143 0.00034575814000000003
0.8657143 0.0003483538
0.8667143 0.00035096359
0.8677143 0.00035358755
0.8687143 0.00035622565999999996
0.8697143 0.00035887792
0.8707143 0.00036154438
0.8717143 0.00036422500000000003
0.8727143 0.00036691980999999996
0.8737143 0.00036962883
0.8747143 0.00037235206000000003
0.8757143 0.00037508953
0.8767143 0.00037784125
0.8777143 0.00038060723000000004
0.8787143 0.00038338749
0.8797143 0.00038618205
0.8807143 0.00038899097
0.8817143 0.00039181423000000004
0.8827143 0.00039465185
0.8837143 0.00039750389000000003
0.8847143 0.00040037038999999995
0.8857143 0.00040325135000000004
0.8867143 0.00040614682
0.8877143 0.00040905679
0.8887143 0.00041198136000000004
0.8897143 0.00041492053000000004
0.8907143 0.00041787434000000004
0.8917143 0.00042084284
0.8927143 0.00042382608
0.8937143 0.00042682404
0.8947143 0.00042983684
0.8957143 0.00043286444999999997
0.8967143 0.00043590699
0.8977143 0.00043896443
0.8987143 0.00044203684
0.8997143 0.00044512426
0.9007143 0.00044822673
0.9017143 0.00045134429
0.9027143 0.00045447696
0.9037143 0.00045762480999999997
0.9047143 0.00046078785
0.9057143 0.00046396613
0.9067143 0.00046715967999999997
0.9077143 0.00047036851
0.9087143 0.00047359267
0.9097143 0.00047683216
0.9107143 0.00048008701
0.9117143 0.00048335722999999996
0.9127143 0.00048664288
0.9137143 0.00048994393
0.9147143 0.0004932604000000001
0.9157143 0.0004965923400000001
0.9167143 0.00049993969
0.9177143 0.0005033025
0.9187143 0.00050668073
0.9197143 0.00051007441
0.9207143 0.00051348352
0.9217143 0.00051690799
0.9227143 0.0005203478800000001
0.9237143 0.00052380315
0.9247143 0.00052727373
0.9257143 0.00053075964
0.9267143 0.00053426083
0.9277143 0.00053777726
0.9287143 0.00054130887
0.9297143 0.00054485563
0.9307143 0.00054841748
0.9317143 0.00055199439
0.9327143 0.0005555863
0.9337143 0.0005591931300000001
0.9347143 0.00056281483
0.9357143 0.00056645135
0.9367143 0.00057010266
0.9377143 0.00057376865
0.9387143 0.00057744924
0.9397143 0.0005811443799999999
0.9407143 0.0005848539800000001
0.9417143 0.0005885779500000001
0.9427143 0.00059231625
0.9437143 0.00059606873
0.9447143 0.00059983536
0.9457143 0.00060361604
0.9467143 0.0006074106800000001
0.9477143 0.0006112191799999999
0.9487143 0.00061504147
0.9497143 0.00061887745
0.9507143 0.00062272702
0.9517143 0.0006265901
0.9527143 0.00063046659
0.9537143 0.00063435637
0.9547143 0.00063825933
0.9557143 0.00064217538
0.9567143 0.00064610444
0.9577143 0.0006500463799999999
0.9587143 0.00065400109
0.9597143 0.00065796844
0.9607143 0.00066194834
0.9617143 0.00066594071
0.9627143 0.00066994539
0.9637143 0.0006739622700000001
0.9647143 0.00067799124
0.9657143 0.00068203217
0.9667143 0.00068608497
0.9677143 0.0006901495
0.9687143 0.00069422567
0.9697143 0.0006983133100000001
0.9707143 0.00070241235
0.9717143 0.00070652268
0.9727143 0.00071064414
0.9737143 0.00071477662
0.9747143 0.00071892
0.9757143 0.00072307416
0.9767143 0.00072723901
0.9777143 0.00073141441
0.9787143 0.00073560022
0.9797143 0.00073979636
0.9807143 0.00074400268
0.9817143 0.0007482191
0.9827143 0.0007524454800000001
0.9837143 0.00075668167
0.9847143 0.0007609276100000001
0.9857143 0.0007651831799999999
0.9867143 0.0007694482499999999
0.9877143 0.0007737227
0.9887143 0.0007780065099999999
0.9897143 0.0007822995
0.9907143 0.0007866015
0.9917143 0.00079091251
0.9927143 0.0007952323399999999
0.9937143 0.00079956089
0.9947143 0.00080389809
0.9957143 0.0008082438399999999
0.9967143 0.00081259805
0.9977143 0.0008169605300000001
0.9987143 0.00082133129
0.9997143 0.00082571014
1.000714 0.000830097
1.001714 0.00083449177
1.002714 0.0008388943599999999
1.003714 0.0008433046800000001
1.004714 0.00084772255
1.005714 0.00085214797
1.006714 0.00085658075
1.007714 0.00086102091
1.008714 0.0008654682500000001
1.009714 0.0008699226800000001
1.010714 0.00087438411
1.011714 0.00087885246
1.012714 0.00088332763
1.013714 0.00088780953
1.014714 0.00089229798
1.015714 0.00089679297
1.016714 0.0009012943300000001
1.017714 0.00090580197
1.018714 0.00091031579
1.019714 0.0009148357099999999
1.020714 0.0009193615400000001
1.021714 0.00092389319
1.022714 0.0009284304700000001
1.023714 0.00093297331
1.024714 0.0009375216
1.025714 0.00094207517
1.026714 0.00094663383
1.027714 0.00095119749
1.028714 0.00095576597
1.029714 0.00096033909
1.030714 0.00096491667
1.031714 0.0009694986099999999
1.032714 0.0009740846500000001
1.033714 0.0009786746
1.034714 0.00098326827
1.035714 0.00098786541
1.036714 0.00099246581
1.037714 0.00099706931
1.038714 0.0010016756
1.039714 0.0010062846
1.040714 0.0010108958
1.041714 0.0010155091
1.042714 0.0010201243000000002
1.043714 0.001024741
1.044714 0.0010293588
1.045714 0.0010339777
1.046714 0.0010385972000000001
1.047714 0.001043217
1.048714 0.0010478368
1.049714 0.0010524562
1.050714 0.0010570749
1.051714 0.0010616925
1.052714 0.0010663089
1.053714 0.0010709234
1.054714 0.0010755356999999999
1.055714 0.0010801456
1.056714 0.0010847524
1.057714 0.001089356
1.058714 0.0010939558
1.059714 0.0010985514
1.060714 0.0011031424
1.061714 0.0011077284
1.062714 0.001112309
1.063714 0.0011168837
1.064714 0.001121452
1.065714 0.0011260135
1.066714 0.0011305676999999999
1.067714 0.0011351142
1.068714 0.0011396525999999999
1.069714 0.0011441824
1.070714 0.001148703
1.071714 0.0011532142000000001
1.072714 0.0011577154
1.073714 0.0011622061
1.074714 0.0011666858999999999
1.075714 0.0011711543
1.076714 0.0011756109
1.077714 0.0011800553
1.078714 0.0011844870000000001
1.079714 0.0011889056
1.080714 0.0011933106000000001
1.081714 0.0011977017
1.082714 0.0012020785
1.083714 0.0012064405
1.084714 0.0012107874
1.085714 0.0012151186999999999
1.086714 0.0012194340000000001
1.087714 0.0012237332
1.088714 0.0012280158
1.089714 0.0012322813
1.090714 0.0012365295
1.091714 0.0012407601
1.092714 0.0012449728
1.093714 0.0012491671999999999
1.094714 0.0012533431000000001
1.095714 0.0012575001
1.096714 0.001261638
1.097714 0.0012657566
1.098714 0.0012698555
1.099714 0.0012739345
1.100714 0.0012779933
1.101714 0.0012820316
1.102714 0.0012860492
1.103714 0.0012900459000000002
1.104714 0.0012940214
1.105714 0.0012979755
1.106714 0.001301908
1.107714 0.0013058186
1.108714 0.0013097069
1.109714 0.0013135729
1.110714 0.0013174163
1.111714 0.0013212367
1.112714 0.0013250338999999999
1.113714 0.0013288078
1.114714 0.0013325579
1.115714 0.0013362839999999999
1.116714 0.0013399858
1.117714 0.001343663
1.118714 0.0013473153
1.119714 0.0013509423
1.120714 0.0013545438
1.121714 0.0013581193
1.122714 0.0013616685
1.123714 0.0013651911
1.124714 0.0013686866
1.125714 0.0013721546
1.126714 0.0013755946000000002
1.127714 0.0013790064
1.128714 0.0013823894
1.129714 0.0013857431
1.130714 0.0013890670000000001
1.131714 0.0013923606
1.132714 0.0013956234999999999
1.133714 0.0013988550999999999
1.134714 0.0014020546999999998
1.135714 0.001405222
1.136714 0.0014083562
1.137714 0.0014114568
1.138714 0.0014145233
1.139714 0.0014175549
1.140714 0.0014205511
1.141714 0.0014235111
1.142714 0.0014264344
1.143714 0.0014293203
1.144714 0.0014321681
1.145714 0.0014349771
1.146714 0.0014377466
1.147714 0.001440476
1.148714 0.0014431645
1.149714 0.0014458113999999999
1.150714 0.001448416
1.151714 0.0014509775
1.152714 0.0014534952
1.153714 0.0014559685
1.154714 0.0014583966
1.155714 0.0014607787
1.156714 0.0014631141
1.157714 0.0014654021
1.158714 0.0014676421
1.159714 0.0014698330999999999
1.160714 0.0014719745
1.161714 0.0014740656
1.162714 0.0014761057000000001
1.163714 0.0014780941
1.164714 0.0014800299
1.165714 0.0014819127
1.166714 0.0014837416
1.167714 0.0014855158999999998
1.168714 0.001487235
1.169714 0.0014888982
1.170714 0.0014905048
1.171714 0.0014920543
1.172714 0.0014935457
1.173714 0.0014949787
1.174714 0.0014963525
1.175714 0.0014976664999999999
1.176714 0.00149892
1.177714 0.0015001125
1.178714 0.0015012432
1.179714 0.0015023118
1.180714 0.0015033173999999998
1.181714 0.0015042597
1.182714 0.0015051379
1.183714 0.0015059514
1.184714 0.0015066997999999999
1.185714 0.0015073823000000001
1.186714 0.0015079985
1.187714 0.0015085478
1.188714 0.0015090297
1.189714 0.0015094435
1.190714 0.0015097888
1.191714 0.0015100649
1.192714 0.0015102713
1.193714 0.0015104075999999998
1.194714 0.0015104730999999998
1.195714 0.0015104672
1.196714 0.0015103897
1.197714 0.0015102397
1.198714 0.0015100168000000001
1.199714 0.0015097205
1.200714 0.0015093501
1.201714 0.0015089053000000002
1.202714 0.0015083854
1.203714 0.00150779
1.204714 0.0015071184
1.205714 0.0015063702
1.206714 0.0015055447
1.207714 0.0015046416
1.208714 0.0015036601
1.209714 0.0015025998
1.210714 0.0015014602
1.211714 0.0015002406000000001
1.212714 0.0014989406
1.213714 0.0014975595
1.214714 0.0014960968
1.215714 0.0014945519
1.216714 0.0014929243
1.217714 0.0014912133
1.218714 0.0014894185
1.219714 0.0014875392
1.220714 0.0014855749
1.221714 0.001483525
1.222714 0.0014813888
1.223714 0.0014791658
1.224714 0.0014768553
1.225714 0.0014744568000000001
1.226714 0.0014719696
1.227714 0.0014693931
1.228714 0.0014667267
1.229714 0.0014639698
1.230714 0.0014611216000000001
1.231714 0.0014581817
1.232714 0.0014551491999999998
1.233714 0.0014520236
1.234714 0.0014488041
1.235714 0.0014454902
1.236714 0.0014420812
1.237714 0.0014385762999999999
1.238714 0.001434975
1.239714 0.0014312765000000002
1.240714 0.0014274801
1.241714 0.0014235852
1.242714 0.001419591
1.243714 0.0014154968
1.244714 0.0014113019
1.245714 0.0014070057
1.246714 0.0014026074
1.247714 0.0013981062
1.248714 0.0013935014
1.249714 0.0013887924
1.250714 0.0013839784
1.251714 0.0013790585
1.252714 0.0013740321000000001
1.253714 0.0013688984
1.254714 0.0013636566
1.255714 0.0013583061000000001
1.256714 0.0013528458
1.257714 0.0013472751999999998
1.258714 0.0013415935
1.259714 0.0013357997
1.260714 0.0013298932
1.261714 0.001323873
1.262714 0.0013177385
1.263714 0.0013114887
1.264714 0.0013051229
1.265714 0.0012986402999999999
1.266714 0.0012920400000000002
1.267714 0.0012853212
1.268714 0.0012784831
1.269714 0.0012715247999999998
1.270714 0.0012644454999999998
1.271714 0.0012572444
1.272714 0.0012499206
1.273714 0.0012424733000000001
1.274714 0.0012349016999999999
1.275714 0.001227205
1.276714 0.0012193824000000001
1.277714 0.0012114329
1.278714 0.0012033559
1.279714 0.0011951505
1.280714 0.0011868159
1.281714 0.0011783513000000001
1.282714 0.0011697561
1.283714 0.0011610293000000002
1.284714 0.0011521703
1.285714 0.0011431782
1.286714 0.0011340524
1.287714 0.0011247921
1.288714 0.0011153967
1.289714 0.0011058653
1.290714 0.0010961974
1.291714 0.0010863922
1.292714 0.0010764492
1.293714 0.0010663676000000001
1.294714 0.0010561469
1.295714 0.0010457864999999999
1.296714 0.0010352856
1.297714 0.0010246439
1.298714 0.0010138607000000001
1.299714 0.0010029354
1.300714 0.00099186755
1.301714 0.00098065657
1.302714 0.00096930207
1.303714 0.0009578035099999999
1.304714 0.00094616043
1.305714 0.00093437238
1.306714 0.0009224388999999999
1.307714 0.00091035954
1.308714 0.0008981339299999999
1.309714 0.00088576171
1.310714 0.00087324252
1.311714 0.00086057598
1.312714 0.00084776166
1.313714 0.00083479927
1.314714 0.00082168854
1.315714 0.0008084291
1.316714 0.0007950206100000001
1.317714 0.00078146277
1.318714 0.0007677553200000001
1.319714 0.00075389789
1.320714 0.00073989022
1.321714 0.00072573207
1.322714 0.00071142308
1.323714 0.0006969630199999999
1.324714 0.0006823515799999999
1.325714 0.00066758848
1.326714 0.00065267345
1.327714 0.0006376061700000001
1.328714 0.00062238632
1.329714 0.00060701368
1.330714 0.00059148788
1.331714 0.0005758086
1.332714 0.00055997557
1.333714 0.0005439884299999999
1.334714 0.00052784681
1.335714 0.0005115504300000001
1.336714 0.0004950989
1.337714 0.00047849185
1.338714 0.00046172895
1.339714 0.00044480975999999995
1.340714 0.00042773395
1.341714 0.00041050112
1.342714 0.00039311079999999996
1.343714 0.00037556265
1.344714 0.00035785622
1.345714 0.00033999108
1.346714 0.00032196681000000004
1.347714 0.00030378296
1.348714 0.00028543909000000004
1.349714 0.00026693474
1.350714 0.00024826948
1.351714 0.00022944284
1.352714 0.00021045437000000001
1.353714 0.00019130358999999998
1.354714 0.00017199005
1.355714 0.00015251328
1.356714 0.00013287282
1.357714 0.0001130682
1.358714 9.3098959e-05
1.359714 7.2964639e-05
1.360714 5.2664774e-05
1.361714 3.2198912e-05
1.362714 1.1566599000000001e-05
1.363714 -9.232613299999999e-06
1.364714 -3.0199166e-05
1.365714 -5.1333495e-05
1.366714 -7.2636021e-05
1.367714 -9.4107173e-05
1.368714 -0.00011574735
1.369714 -0.00013755697
1.370714 -0.00015953641000000001
1.371714 -0.00018168605
1.372714 -0.00020400626
1.373714 -0.0002264974
1.374714 -0.0002491598
1.375714 -0.0002719938
1.376714 -0.00029499969999999997
1.377714 -0.00031817779
1.378714 -0.00034152833
1.379714 -0.00036505162
1.380714 -0.00038874787
1.381714 -0.00041261733
1.382714 -0.00043666017999999994
1.383714 -0.00046087662
1.384714 -0.00048526681
1.385714 -0.0005098309
1.386714 -0.0005345690200000001
1.387714 -0.0005594813
1.388714 -0.00058456781
1.389714 -0.0006098286099999999
1.390714 -0.00063526377
1.391714 -0.00066087332
1.392714 -0.00068665727
1.393714 -0.00071261557
1.394714 -0.00073874821
1.395714 -0.00076505521
1.396714 -0.0007915364200000001
1.397714 -0.0008181918
1.398714 -0.00084502117
1.399714 -0.00087202443
1.400714 -0.0008992015
1.401714 -0.00092655218
1.402714 -0.00095407631
1.403714 -0.0009817737
1.404714 -0.0010096441
1.405714 -0.0010376873
1.406714 -0.0010659031
1.407714 -0.0010942912
1.408714 -0.0011228514
1.409714 -0.0011515834
1.410714 -0.0011804868
1.411714 -0.0012095614
1.412714 -0.0012388068
1.413714 -0.0012682228000000001
1.414714 -0.0012978088000000002
1.415714 -0.0013275647
1.416714 -0.00135749
1.417714 -0.0013875842
1.418714 -0.0014178472
1.419714 -0.0014482784
1.420714 -0.0014788772999999999
1.421714 -0.0015096436
1.422714 -0.0015405769
1.423714 -0.0015716767000000002
1.424714 -0.0016029424
1.425714 -0.0016343736
1.426714 -0.00166597
1.427714 -0.001697731
1.428714 -0.0017296561
1.429714 -0.0017617447
1.430714 -0.0017939965
1.431714 -0.0018264107
1.432714 -0.001858987
1.433714 -0.0018917248
1.434714 -0.0019246236
1.435714 -0.0019576828
1.436714 -0.0019909017
1.437714 -0.00202428
1.438714 -0.0020578171
1.439714 -0.0020915124
1.440714 -0.0021253652000000002
1.441714 -0.0021593753
1.442714 -0.0021935417
1.443714 -0.002227864
1.444714 -0.0022623417
1.445714 -0.0022969740000000002
1.446714 -0.0023317603
1.447714 -0.0023667002000000003
1.448714 -0.0024017931
1.449714 -0.0024370383
1.450714 -0.0024724353
1.451714 -0.0025079835
1.452714 -0.0025436821000000003
1.453714 -0.0025795305
1.454714 -0.0026155283
1.455714 -0.0026516747000000004
1.456714 -0.0026879692
1.457714 -0.002724411
1.458714 -0.0027609996
1.459714 -0.0027977343
1.460714 -0.0028346145
1.461714 -0.0028716395000000002
1.462714 -0.0029088087
1.463714 -0.0029461215
1.464714 -0.0029835770000000003
1.465714 -0.0030211748
1.466714 -0.0030589141
1.467714 -0.0030967945
1.468714 -0.0031348151
1.469714 -0.0031729753
1.470714 -0.0032112741
1.471714 -0.0032497112
1.472714 -0.0032882857
1.473714 -0.0033269971
1.474714 -0.0033658445
1.475714 -0.0034048269
1.476714 -0.0034439439
1.477714 -0.0034831948
1.478714 -0.0035225787999999996
1.479714 -0.0035620949
1.480714 -0.0036017424
1.481714 -0.0036415207000000003
1.482714 -0.0036814286
1.483714 -0.0037214656999999996
1.484714 -0.0037616308000000005
1.485714 -0.0038019231999999997
1.486714 -0.0038423419
1.487714 -0.0038828860999999995
1.488714 -0.0039235551
1.489714 -0.0039643473
1.490714 -0.0040052622
1.491714 -0.0040462986
1.492714 -0.0040874555
1.493714 -0.004128731599999999
1.494714 -0.0041701263
1.495714 -0.0042116382
1.496714 -0.0042532662
1.497714 -0.0042950087
1.498714 -0.0043368647
1.499714 -0.0043788332000000004
1.500714 -0.0044209126
1.501714 -0.0044631019
1.502714 -0.0045053996
1.503714 -0.0045478042
1.504714 -0.0045903143
1.505714 -0.0046329285
1.506714 -0.0046756453
1.507714 -0.0047184632
1.508714 -0.0047613808
1.509714 -0.0048043967
1.510714 -0.0048475089
1.511714 -0.0048907157
1.512714 -0.0049340157
1.513714 -0.0049774073
1.514714 -0.0050208884
1.515714 -0.0050644576
1.516714 -0.0051081133
1.517714 -0.0051518535
1.518714 -0.0051956762
1.519714 -0.0052395801
1.520714 -0.0052835629
1.521714 -0.0053276228
1.522714 -0.005371758
1.523714 -0.0054159667
1.524714 -0.0054602471
1.525714 -0.0055045974
1.526714 -0.0055490153
1.527714 -0.005593499
1.528714 -0.0056380468
1.529714 -0.0056826564
1.530714 -0.0057273264
1.531714 -0.0057720543
1.532714 -0.0058168385
1.533714 -0.005861677
1.534714 -0.0059065674999999995
1.535714 -0.0059515085
1.536714 -0.0059964979
1.537714 -0.0060415339
1.538714 -0.0060866143
1.539714 -0.0061317376
1.540714 -0.0061769017
1.541714 -0.0062221043000000005
1.542714 -0.006267344
1.543714 -0.006312618599999999
1.544714 -0.006357926
1.545714 -0.0064032647
1.546714 -0.0064486332
1.547714 -0.006494028599999999
1.548714 -0.006539449500000001
1.549714 -0.006584894400000001
1.550714 -0.0066303612
1.551714 -0.0066758475
1.552714 -0.0067213521
1.553714 -0.0067668734
1.554714 -0.0068124085
1.555714 -0.0068579568
1.556714 -0.0069035152
1.557714 -0.0069490823
1.558714 -0.006994656699999999
1.559714 -0.0070402362
1.560714 -0.0070858187000000005
1.561714 -0.0071314025
1.562714 -0.0071769857
1.563714 -0.0072225666
1.564714 -0.0072681431999999995
1.565714 -0.0073137133
1.566714 -0.0073592753
1.567714 -0.0074048272
1.568714 -0.007450366700000001
1.569714 -0.007495892400000001
1.570714 -0.007541401999999999
1.571714 -0.0075868935000000005
1.572714 -0.0076323653
1.573714 -0.0076778146
1.574714 -0.0077232398
1.575714 -0.0077686389
1.576714 -0.0078140096
1.577714 -0.0078593504
1.578714 -0.007904658600000001
1.579714 -0.0079499325
1.580714 -0.0079951693
1.581714 -0.0080403675
1.582714 -0.0080855243
1.583714 -0.0081306382
1.584714 -0.0081757062
1.585714 -0.008220726900000001
1.586714 -0.0082656974
1.587714 -0.0083106155
1.588714 -0.0083554791
1.589714 -0.0084002859
1.590714 -0.0084450337
1.591714 -0.0084897205
1.592714 -0.008534343199999999
1.593714 -0.0085788997
1.594714 -0.0086233878
1.595714 -0.0086678054
1.596714 -0.0087121494
1.597714 -0.0087564178
1.598714 -0.008800607600000001
1.599714 -0.0088447166
1.600714 -0.0088887427
1.601714 -0.0089326837
1.602714 -0.008976535899999999
1.603714 -0.0090202979
1.604714 -0.0090639667
1.605714 -0.0091075395
1.606714 -0.0091510141
1.607714 -0.0091943875
1.608714 -0.0092376569
1.609714 -0.0092808201
1.610714 -0.0093238748
1.611714 -0.009366817500000001
1.612714 -0.009409646700000001
1.613714 -0.0094523588
1.614714 -0.009494951500000001
1.615714 -0.009537422
1.616714 -0.0095797674
1.617714 -0.0096219854
1.618714 -0.0096640731
1.619714 -0.0097060278
1.620714 -0.0097478463
1.621714 -0.0097895267
1.622714 -0.0098310651
1.623714 -0.0098724602
1.624714 -0.0099137083
1.625714 -0.0099548066
1.626714 -0.0099957528
1.627714 -0.010036544
1.628714 -0.010077177
1.629714 -0.01011765
1.630714 -0.010157959
1.631714 -0.010198102
1.632714 -0.010238076
1.633714 -0.010277877999999999
1.634714 -0.010317505000000001
1.635714 -0.010356955
1.636714 -0.010396223999999999
1.637714 -0.010435311000000001
1.638714 -0.010474211
1.639714 -0.010512923
1.640714 -0.010551442
1.641714 -0.010589768
1.642714 -0.010627896
1.643714 -0.010665823999999999
1.644714 -0.010703549
1.645714 -0.010741068
1.646714 -0.010778376999999999
1.647714 -0.010815476
1.648714 -0.01085236
1.649714 -0.010889026
1.650714 -0.010925472
1.651714 -0.010961696
1.652714 -0.010997694
1.653714 -0.011033461999999999
1.654714 -0.011068999
1.655714 -0.011104302
1.656714 -0.011139369
1.657714 -0.011174195
1.658714 -0.011208779
1.659714 -0.011243118
1.660714 -0.011277210000000001
1.661714 -0.01131105
1.662714 -0.011344637
1.663714 -0.011377969
1.664714 -0.011411041
1.665714 -0.011443853
1.666714 -0.011476401
1.667714 -0.011508681
1.668714 -0.011540693
1.669714 -0.011572432
1.670714 -0.011603897
1.671714 -0.011635085
1.672714 -0.011665993000000001
1.673714 -0.011696619
1.674714 -0.011726961
1.675714 -0.011757015
1.676714 -0.011786778
1.677714 -0.01181625
1.678714 -0.011845426000000001
1.679714 -0.011874305
1.680714 -0.011902884
1.681714 -0.01193116
1.682714 -0.011959131
1.683714 -0.011986795
1.684714 -0.012014149
1.685714 -0.01204119
1.686714 -0.012067916
1.687714 -0.012094325
1.688714 -0.012120414999999999
1.689714 -0.012146182
1.690714 -0.012171624
1.691714 -0.012196739
1.692714 -0.012221524
1.693714 -0.012245976999999998
1.694714 -0.012270096
1.695714 -0.012293878999999999
1.696714 -0.012317322
1.697714 -0.012340423
1.698714 -0.012363181
1.699714 -0.012385591
1.700714 -0.012407653000000001
1.701714 -0.012429362999999999
1.702714 -0.012450718999999999
1.703714 -0.012471716999999998
1.704714 -0.012492358
1.705714 -0.012512636
1.706714 -0.01253255
1.707714 -0.012552098
1.708714 -0.012571276
1.709714 -0.012590081000000001
1.710714 -0.012608511000000001
1.711714 -0.012626563999999998
1.712714 -0.012644237999999999
1.713714 -0.012661528
1.714714 -0.012678433
1.715714 -0.012694949999999998
1.716714 -0.012711075
1.717714 -0.012726807000000001
1.718714 -0.012742141999999998
1.719714 -0.012757078
1.720714 -0.012771612
1.721714 -0.012785742
1.722714 -0.012799464
1.723714 -0.012812777000000001
1.724714 -0.012825675
1.725714 -0.012838157999999999
1.726714 -0.012850222
1.727714 -0.012861865
1.728714 -0.012873083
1.729714 -0.012883874000000002
1.730714 -0.012894237000000001
1.731714 -0.012904164999999999
1.732714 -0.012913661
1.733714 -0.012922718
1.734714 -0.012931334000000001
1.735714 -0.012939508
1.736714 -0.012947235999999999
1.737714 -0.012954517
1.738714 -0.012961346
1.739714 -0.012967722
1.740714 -0.012973644000000001
1.741714 -0.012979106
1.742714 -0.012984109
1.743714 -0.012988647999999998
1.744714 -0.012992723000000001
1.745714 -0.01299633
1.746714 -0.012999467
1.747714 -0.013002132
1.748714 -0.013004322
1.749714 -0.013006036
1.750714 -0.013007272
1.751714 -0.013008027
1.752714 -0.013008299000000001
1.753714 -0.013008088000000001
1.754714 -0.013007389
1.755714 -0.013006202
1.756714 -0.013004526
1.757714 -0.013002356000000001
1.758714 -0.012999693
1.759714 -0.012996534
1.760714 -0.012992877
1.761714 -0.012988721
1.762714 -0.012984064
1.763714 -0.012978904
1.764714 -0.012973241000000002
1.765714 -0.012967071
1.766714 -0.012960394000000002
1.767714 -0.012953207999999999
1.768714 -0.012945512999999999
1.769714 -0.012937305999999999
1.770714 -0.012928587
1.771714 -0.012919352
1.772714 -0.012909602
1.773714 -0.012899335999999999
1.774714 -0.01288855
1.775714 -0.012877244000000001
1.776714 -0.012865418
1.777714 -0.012853069
1.778714 -0.012840197
1.779714 -0.012826800000000001
1.780714 -0.012812876999999999
1.781714 -0.012798427
1.782714 -0.012783449
1.783714 -0.012767938999999999
1.784714 -0.012751898999999999
1.785714 -0.012735325
1.786714 -0.012718218
1.787714 -0.012700577000000001
1.788714 -0.012682399
1.789714 -0.012663683
1.790714 -0.01264443
1.791714 -0.012624635
1.792714 -0.012604299000000001
1.793714 -0.012583418999999998
1.794714 -0.012561996
1.795714 -0.012540029
1.796714 -0.012517514
1.797714 -0.012494452
1.798714 -0.012470841
1.799714 -0.012446679
1.800714 -0.012421966
1.801714 -0.012396701
1.802714 -0.012370881
1.803714 -0.012344506
1.804714 -0.012317575
1.805714 -0.012290086
1.806714 -0.012262039
1.807714 -0.012233433
1.808714 -0.012204265
1.809714 -0.012174535
1.810714 -0.012144242999999999
1.811714 -0.012113386
1.812714 -0.012081964
1.813714 -0.012049976
1.814714 -0.012017421
1.815714 -0.011984297999999999
1.816714 -0.011950605999999999
1.817714 -0.011916344
1.818714 -0.011881511
1.819714 -0.011846107
1.820714 -0.011810131
1.821714 -0.011773581
1.822714 -0.011736456999999999
1.823714 -0.011698756999999999
1.824714 -0.011660482
1.825714 -0.011621629999999999
1.826714 -0.011582202
1.827714 -0.011542196000000001
1.828714 -0.011501611
1.829714 -0.011460446999999999
1.830714 -0.011418704
1.831714 -0.01137638
1.832714 -0.011333476
1.833714 -0.011289991
1.834714 -0.011245923
1.835714 -0.011201273
1.836714 -0.011156041
1.837714 -0.011110225999999999
1.838714 -0.011063827
1.839714 -0.011016844999999999
1.840714 -0.010969278
1.841714 -0.010921127
1.842714 -0.010872392
1.843714 -0.010823072
1.844714 -0.010773167
1.845714 -0.010722677
1.846714 -0.010671602
1.847714 -0.010619942
1.848714 -0.010567697
1.849714 -0.010514866999999999
1.850714 -0.010461452999999999
1.851714 -0.010407453
1.852714 -0.01035287
1.853714 -0.010297701
1.854714 -0.010241949
1.855714 -0.010185613
1.856714 -0.010128693000000001
1.857714 -0.01007119
1.858714 -0.010013104
1.859714 -0.009954435499999999
1.860714 -0.0098951852
1.861714 -0.0098353528
1.862714 -0.0097749391
1.863714 -0.0097139447
1.864714 -0.0096523705
1.865714 -0.0095902164
1.866714 -0.0095274831
1.867714 -0.009464171300000001
1.868714 -0.0094002819
1.869714 -0.009335815400000001
1.870714 -0.0092707727
1.871714 -0.0092051545
1.872714 -0.009138961499999999
1.873714 -0.009072194399999999
1.874714 -0.0090048539
1.875714 -0.0089369416
1.876714 -0.0088684574
1.877714 -0.0087994027
1.878714 -0.008729778300000001
1.879714 -0.0086595857
1.880714 -0.008588825599999999
1.881714 -0.0085174994
1.882714 -0.0084456085
1.883714 -0.0083731538
1.884714 -0.008300136
1.885714 -0.0082265571
1.886714 -0.008152418
1.887714 -0.0080777201
1.888714 -0.0080024649
1.889714 -0.0079266545
1.890714 -0.007850289699999999
1.891714 -0.007773371899999999
1.892714 -0.0076959025999999995
1.893714 -0.0076178832
1.894714 -0.007539316
1.895714 -0.0074602023000000005
1.896714 -0.0073805437000000005
1.897714 -0.0073003415
1.898714 -0.007219598
1.899714 -0.0071383147
1.900714 -0.0070564929
1.901714 -0.0069741349
1.902714 -0.0068912421
1.903714 -0.006807816
1.904714 -0.0067238587
1.905714 -0.0066393724
1.906714 -0.0065543587
1.907714 -0.0064688189
1.908714 -0.0063827552000000004
1.909714 -0.0062961692
1.910714 -0.0062090628
1.911714 -0.0061214385
1.912714 -0.0060332975
1.913714 -0.0059446418
1.914714 -0.0058554735
1.915714 -0.0057657944000000004
1.916714 -0.0056756064
1.917714 -0.0055849116
1.918714 -0.0054937122
1.919714 -0.0054020095999999995
1.920714 -0.0053098065
1.921714 -0.0052171045999999995
1.922714 -0.0051239062
1.923714 -0.0050302129
1.924714 -0.0049360271
1.925714 -0.004841350899999999
1.926714 -0.0047461865
1.927714 -0.004650536
1.928714 -0.0045544017
1.929714 -0.0044577857
1.930714 -0.0043606902000000005
1.931714 -0.0042631178
1.932714 -0.0041650702999999996
1.933714 -0.0040665502
1.934714 -0.0039675597000000005
1.935714 -0.0038681009999999997
1.936714 -0.0037681766000000005
1.937714 -0.0036677891
1.938714 -0.0035669404
1.939714 -0.0034656332
1.940714 -0.0033638698
1.941714 -0.0032616527999999997
1.942714 -0.0031589847000000003
1.943714 -0.003055868
1.944714 -0.0029523053000000002
1.945714 -0.0028482991
1.946714 -0.0027438519999999997
1.947714 -0.0026389666999999998
1.948714 -0.002533646
1.949714 -0.0024278922999999997
1.950714 -0.0023217088
1.951714 -0.002215098
1.952714 -0.0021080628
1.953714 -0.0020006064
1.954714 -0.0018927316000000001
1.955714 -0.0017844413
1.956714 -0.0016757385
1.957714 -0.0015666265
1.958714 -0.0014571082
1.959714 -0.0013471869
1.960714 -0.0012368659
1.961714 -0.0011261483
1.962714 -0.0010150375
1.963714 -0.00090353678
1.964714 -0.0007916495600000001
1.965714 -0.00067937922
1.966714 -0.00056672916
1.967714 -0.00045370289
1.968714 -0.00034030386
1.969714 -0.00022653562
1.970714 -0.00011240172
1.971714 2.0942711999999997e-06
1.972714 0.00011694877
1.973714 0.00023215819
1.974714 0.0003477189
1.975714 0.00046362729
1.976714 0.0005798796799999999
1.977714 0.00069647244
1.978714 0.00081340195
1.979714 0.00093066437
1.980714 0.0010482561
1.981714 0.0011661735
1.982714 0.0012844127
1.983714 0.0014029701
1.984714 0.0015218418000000002
1.985714 0.001641024
1.986714 0.0017605131
1.987714 0.0018803052000000002
1.988714 0.0020003965
1.989714 0.0021207832000000003
1.990714 0.0022414615000000003
1.991714 0.0023624274
1.992714 0.0024836771
1.993714 0.0026052066000000003
1.994714 0.002727012
1.995714 0.0028490893
1.996714 0.0029714345
1.997714 0.0030940438999999998
1.998714 0.003216913
1.999714 0.0033400378
2.000714 0.0034634144000000003
2.001714 0.0035870387
2.002714 0.0037109064999999997
2.003714 0.0038350136
2.004714 0.003959356
2.005714 0.0040839295
2.006714 0.004208729699999999
2.007714 0.0043337521
2.008714 0.0044589928000000004
2.009714 0.0045844474
2.010714 0.0047101119
2.011714 0.0048359816
2.012714 0.0049620524999999995
2.013714 0.0050883198
2.014714 0.0052147795999999995
2.015714 0.0053414275
2.016714 0.0054682590000000005
2.017714 0.0055952696
2.018714 0.0057224552000000005
2.019714 0.005849811
2.020714 0.0059773331
2.021714 0.0061050167
2.022714 0.0062328574
2.023714 0.0063608502
2.024714 0.0064889915
2.025714 0.0066172767999999995
2.026714 0.006745701099999999
2.027714 0.00687426
2.028714 0.007002949100000001
2.029714 0.007131764099999999
2.030714 0.0072606999
2.031714 0.0073897529
2.032714 0.007518917799999999
2.033714 0.007648189800000001
2.034714 0.0077775642999999995
2.035714 0.0079070371
2.036714 0.0080366037
2.037714 0.0081662591
2.038714 0.0082959981
2.039714 0.008425816499999999
2.040714 0.0085557098
2.041714 0.0086856729
2.042714 0.0088157016
2.043714 0.008945790600000001
2.044714 0.0090759357
2.045714 0.0092061324
2.046714 0.0093363749
2.047714 0.009466659700000001
2.048714 0.0095969808
2.049714 0.0097273347
2.050714 0.009857715500000001
2.051714 0.009988119600000001
2.052714 0.010118541
2.053714 0.010248976
2.054714 0.010379419
2.055714 0.010509866
2.056714 0.010640312
2.057714 0.010770753
2.058714 0.010901183
2.059714 0.011031598
2.060714 0.011161993
2.061714 0.011292364
2.062714 0.011422706000000001
2.063714 0.011553012999999999
2.064714 0.011683281
2.065714 0.011813505
2.066714 0.011943682
2.067714 0.012073805
2.068714 0.012203869999999999
2.069714 0.012333872
2.070714 0.012463806
2.071714 0.012593667
2.072714 0.012723450999999998
2.073714 0.012853153999999999
2.074714 0.012982769000000002
2.075714 0.013112291
2.076714 0.013241716
2.077714 0.013371039000000001
2.078714 0.013500254
2.079714 0.013629357
2.080714 0.013758343999999999
2.081714 0.013887207999999998
2.082714 0.014015944999999998
2.083714 0.014144549
2.084714 0.014273015
2.085714 0.014401338
2.086714 0.014529513999999999
2.087714 0.014657537000000002
2.088714 0.014785402
2.089714 0.014913104
2.090714 0.015040636999999999
2.091714 0.015167996999999999
2.092714 0.015295178
2.093714 0.015422174
2.094714 0.01554898
2.095714 0.015675594
2.096714 0.015802008
2.097714 0.015928216
2.098714 0.016054216
2.099714 0.016180001
2.100714 0.016305567
2.101714 0.016430907
2.102714 0.016556017
2.103714 0.016680891
2.104714 0.016805524000000002
2.105714 0.016929911
2.106714 0.017054047
2.107714 0.017177928
2.108714 0.017301546
2.109714 0.017424897999999998
2.110714 0.017547978
2.111714 0.017670782
2.112714 0.017793303
2.113714 0.017915537
2.114714 0.018037477
2.115714 0.018159121
2.116714 0.018280462
2.117714 0.018401495
2.118714 0.018522213
2.119714 0.018642614
2.120714 0.018762691
2.121714 0.018882439
2.122714 0.019001853
2.123714 0.019120928000000002
2.124714 0.01923966
2.125714 0.019358043
2.126714 0.019476072
2.127714 0.019593743
2.128714 0.019711051
2.129714 0.019827989
2.130714 0.019944554
2.131714 0.020060741
2.132714 0.020176545
2.133714 0.020291959999999998
2.134714 0.020406983
2.135714 0.020521609
2.136714 0.020635832
2.137714 0.020749649
2.138714 0.020863053
2.139714 0.020976042
2.140714 0.021088608999999998
2.141714 0.021200752
2.142714 0.021312466
2.143714 0.021423743999999998
2.144714 0.021534583
2.145714 0.021644979
2.146714 0.021754926
2.147714 0.021864419
2.148714 0.021973455
2.149714 0.022082028
2.150714 0.022190134
2.151714 0.022297769
2.152714 0.022404926
2.153714 0.022511602000000002
2.154714 0.022617792
2.155714 0.022723491000000002
2.156714 0.022828695
2.157714 0.022933399
2.158714 0.0230376
2.159714 0.023141291
2.160714 0.023244467
2.161714 0.023347125
2.162714 0.023449259
2.163714 0.023550866
2.164714 0.023651941
2.165714 0.023752477
2.166714 0.023852472
2.167714 0.023951921
2.168714 0.024050819
2.169714 0.024149161000000002
2.170714 0.024246942
2.171714 0.024344161
2.172714 0.024440809
2.173714 0.024536884
2.174714 0.024632381999999998
2.175714 0.024727297999999998
2.176714 0.024821627
2.177714 0.024915364
2.178714 0.025008505
2.179714 0.025101046999999998
2.180714 0.025192983000000002
2.181714 0.025284310999999997
2.182714 0.025375023999999996
2.183714 0.025465121000000004
2.184714 0.025554598
2.185714 0.025643446
2.186714 0.025731666
2.187714 0.025819250999999998
2.188714 0.025906196
2.189714 0.025992497
2.190714 0.026078149999999998
2.191714 0.026163150000000003
2.192714 0.026247496000000002
2.193714 0.026331181
2.194714 0.0264142
2.195714 0.026496548999999998
2.196714 0.026578226
2.197714 0.026659224999999998
2.198714 0.026739542999999998
2.199714 0.026819174
2.200714 0.026898118
2.201714 0.026976366999999998
2.202714 0.02705392
2.203714 0.027130771
2.204714 0.027206916
2.205714 0.02728235
2.206714 0.027357070999999997
2.207714 0.027431076
2.208714 0.02750436
2.209714 0.027576918000000002
2.210714 0.027648750000000003
2.211714 0.027719847
2.212714 0.027790208999999996
2.213714 0.027859831
2.214714 0.027928711000000002
2.215714 0.027996842999999997
2.216714 0.028064224000000002
2.217714 0.028130852
2.218714 0.028196719
2.219714 0.028261824999999997
2.220714 0.028326163999999997
2.221714 0.028389733
2.222714 0.028452527
2.223714 0.028514545
2.224714 0.028575782
2.225714 0.028636234000000003
2.226714 0.0286959
2.227714 0.028754774
2.228714 0.02881285
2.229714 0.028870129999999997
2.230714 0.028926606
2.231714 0.028982275000000002
2.232714 0.029037136
2.233714 0.029091185
2.234714 0.029144416
2.235714 0.029196826000000002
2.236714 0.029248415000000003
2.237714 0.029299175000000004
2.238714 0.029349105999999996
2.239714 0.029398203999999997
2.240714 0.029446467
2.241714 0.029493889
2.242714 0.029540466
2.243714 0.029586199999999997
2.244714 0.029631084
2.245714 0.029675115
2.246714 0.029718291
2.247714 0.029760608
2.248714 0.029802063
2.249714 0.029842653999999996
2.250714 0.029882378
2.251714 0.029921232
2.252714 0.029959212000000002
2.253714 0.02999632
2.254714 0.030032548
2.255714 0.030067895
2.256714 0.03010236
2.257714 0.03013594
2.258714 0.030168631999999997
2.259714 0.030200433999999998
2.260714 0.030231342
2.261714 0.030261353999999997
2.262714 0.030290466000000002
2.263714 0.03031868
2.264714 0.030345991
2.265714 0.030372397000000002
2.266714 0.030397893999999998
2.267714 0.030422484000000003
2.268714 0.03044616
2.269714 0.030468922000000002
2.270714 0.030490767999999998
2.271714 0.030511695999999998
2.272714 0.030531702
2.273714 0.030550785999999996
2.274714 0.030568943
2.275714 0.030586173
2.276714 0.030602473999999998
2.277714 0.030617844
2.278714 0.030632279000000002
2.279714 0.030645778000000002
2.280714 0.030658339
2.281714 0.03066996
2.282714 0.030680638000000003
2.283714 0.030690369999999998
2.284714 0.030699157
2.285714 0.030706994999999997
2.286714 0.030713882999999997
2.287714 0.030719818
2.288714 0.030724796999999998
2.289714 0.030728822
2.290714 0.030731889999999998
2.291714 0.030733997
2.292714 0.030735144000000002
2.293714 0.030735327
2.294714 0.030734544000000003
2.295714 0.030732794999999997
2.296714 0.030730077
2.297714 0.030726389000000003
2.298714 0.03072173
2.299714 0.030716098
2.300714 0.030709492
2.301714 0.030701907
2.302714 0.030693345
2.303714 0.030683802
2.304714 0.030673278000000002
2.305714 0.030661769999999998
2.306714 0.030649278999999998
2.307714 0.030635801000000004
2.308714 0.030621336
2.309714 0.030605881999999997
2.310714 0.030589438000000004
2.311714 0.030572002
2.312714 0.030553573999999997
2.313714 0.030534152999999998
2.314714 0.030513736
2.315714 0.030492322000000002
2.316714 0.030469909
2.317714 0.030446498
2.318714 0.030422085999999997
2.319714 0.030396672000000003
2.320714 0.030370256999999998
2.321714 0.030342842000000002
2.322714 0.030314422000000004
2.323714 0.030284998
2.324714 0.030254567000000003
2.325714 0.030223132
2.326714 0.03019069
2.327714 0.030157238
2.328714 0.030122779
2.329714 0.030087313000000004
2.330714 0.030050837
2.331714 0.030013350999999997
2.332714 0.029974856
2.333714 0.02993535
2.334714 0.029894835
2.335714 0.029853308999999998
2.336714 0.029810771000000003
2.337714 0.029767223000000002
2.338714 0.029722662
2.339714 0.029677092
2.340714 0.029630508000000003
2.341714 0.029582914
2.342714 0.029534308
2.343714 0.029484692
2.344714 0.029434063
2.345714 0.029382424
2.346714 0.029329771999999997
2.347714 0.029276111
2.348714 0.029221435999999996
2.349714 0.029165752
2.350714 0.029109055
2.351714 0.029051347999999998
2.352714 0.028992628
2.353714 0.028932898
2.354714 0.028872155
2.355714 0.028810403000000002
2.356714 0.02874764
2.357714 0.028683867999999998
2.358714 0.028619086000000002
2.359714 0.028553294
2.360714 0.028486492000000002
2.361714 0.02841868
2.362714 0.028349860999999997
2.363714 0.028280032
2.364714 0.028209196
2.365714 0.028137353
2.366714 0.028064504
2.367714 0.027990646999999997
2.368714 0.027915786
2.369714 0.027839921
2.370714 0.027763052
2.371714 0.027685178999999997
2.372714 0.027606302
2.373714 0.027526423
2.374714 0.027445541
2.375714 0.027363657
2.376714 0.027280775
2.377714 0.027196892
2.378714 0.027112011000000002
2.379714 0.027026131000000002
2.380714 0.026939253000000003
2.381714 0.02685138
2.382714 0.026762512000000002
2.383714 0.026672648
2.384714 0.026581791
2.385714 0.02648994
2.386714 0.026397098999999997
2.387714 0.026303265000000003
2.388714 0.026208442
2.389714 0.026112629000000002
2.390714 0.026015827
2.391714 0.025918038
2.392714 0.025819264999999997
2.393714 0.025719506000000003
2.394714 0.025618763
2.395714 0.025517039
2.396714 0.025414334999999996
2.397714 0.025310653000000002
2.398714 0.025205995000000002
2.399714 0.025100363
2.400714 0.024993756
2.401714 0.024886176000000003
2.402714 0.024777627999999996
2.403714 0.024668113
2.404714 0.024557631999999996
2.405714 0.024446187
2.406714 0.024333781000000002
2.407714 0.024220414
2.408714 0.02410609
2.409714 0.023990810999999997
2.410714 0.023874579
2.411714 0.023757397
2.412714 0.023639266
2.413714 0.023520189
2.414714 0.023400169
2.415714 0.023279208000000003
2.416714 0.023157308
2.417714 0.023034471
2.418714 0.0229107
2.419714 0.022785997
2.420714 0.022660365999999998
2.421714 0.022533808000000002
2.422714 0.022406326
2.423714 0.022277921
2.424714 0.022148597
2.425714 0.022018356
2.426714 0.021887201
2.427714 0.021755135000000002
2.428714 0.021622159999999998
2.429714 0.021488278
2.430714 0.021353491999999998
2.431714 0.021217804
2.432714 0.021081218000000002
2.433714 0.020943738
2.434714 0.020805364
2.435714 0.020666099
2.436714 0.020525948
2.437714 0.020384911999999998
2.438714 0.020242996
2.439714 0.020100200999999998
2.440714 0.019956531
2.441714 0.01981199
2.442714 0.01966658
2.443714 0.019520306
2.444714 0.019373168
2.445714 0.019225173
2.446714 0.019076321
2.447714 0.018926617
2.448714 0.018776063000000003
2.449714 0.018624663
2.450714 0.018472421
2.451714 0.018319341
2.452714 0.018165424
2.453714 0.018010674
2.454714 0.017855095
2.455714 0.017698691000000003
2.456714 0.017541465
2.457714 0.01738342
2.458714 0.017224559
2.459714 0.017064886999999997
2.460714 0.016904407
2.461714 0.016743122
2.462714 0.016581036
2.463714 0.016418152
2.464714 0.016254473
2.465714 0.016090005
2.466714 0.01592475
2.467714 0.015758713
2.468714 0.015591895000000001
2.469714 0.015424304000000002
2.470714 0.015255940999999999
2.471714 0.015086809999999999
2.472714 0.014916917
2.473714 0.014746263
2.474714 0.014574855000000001
2.475714 0.014402693999999999
2.476714 0.014229786999999999
2.477714 0.014056136
2.478714 0.013881747
2.479714 0.013706623999999999
2.480714 0.013530770999999999
2.481714 0.013354191999999999
2.482714 0.013176891999999999
2.483714 0.012998875
2.484714 0.012820147
2.485714 0.01264071
2.486714 0.012460571
2.487714 0.012279733
2.488714 0.0120982
2.489714 0.011915979
2.490714 0.011733072
2.491714 0.011549485
2.492714 0.011365223
2.493714 0.011180288
2.494714 0.010994687
2.495714 0.010808423999999999
2.496714 0.010621503000000001
2.497714 0.010433929
2.498714 0.010245707
2.499714 0.010056840000000001
2.500714 0.009867335000000001
2.501714 0.0096771953
2.502714 0.0094864263
2.503714 0.0092950322
2.504714 0.0091030182
2.505714 0.0089103894
2.506714 0.008717150199999999
2.507714 0.0085233063
2.508714 0.0083288622
2.509714 0.008133823600000001
2.510714 0.007938194899999999
2.511714 0.0077419820000000006
2.512714 0.0075451906000000004
2.513714 0.0073478252
2.514714 0.0071498922
2.515714 0.006951396800000001
2.516714 0.0067523441
2.517714 0.0065527398
2.518714 0.006352590599999999
2.519714 0.006151900700000001
2.520714 0.0059506772
2.521714 0.0057489255
2.522714 0.0055466509
2.523714 0.0053438598000000006
2.524714 0.0051405578999999995
2.525714 0.004936751400000001
2.526714 0.0047324458
2.527714 0.0045276473
2.528714 0.0043223616000000005
2.529714 0.0041165949
2.530714 0.003910353199999999
2.531714 0.0037036424999999998
2.532714 0.0034964686999999998
2.533714 0.003288838
2.534714 0.0030807561
2.535714 0.0028722296000000002
2.536714 0.0026632642000000003
2.537714 0.0024538662
2.538714 0.0022440418
2.539714 0.002033797
2.540714 0.0018231382
2.541714 0.0016120715
2.542714 0.0014006034
2.543714 0.00118874
2.544714 0.0009764877200000001
2.545714 0.0007638530399999999
2.546714 0.0005508423299999999
2.547714 0.00033746207
2.548714 0.00012371878
2.549714 -9.038098499999999e-05
2.550714 -0.00030483061
2.551714 -0.0005196234700000001
2.552714 -0.00073475289
2.553714 -0.00095021223
2.554714 -0.0011659948
2.555714 -0.0013820938
2.556714 -0.0015985026000000001
2.557714 -0.0018152143
2.558714 -0.0020322223
2.559714 -0.0022495198
2.560714 -0.0024671002
2.561714 -0.0026849566000000003
2.562714 -0.0029030823
2.563714 -0.0031214706
2.564714 -0.0033401146
2.565714 -0.0035590077
2.566714 -0.0037781436
2.567714 -0.0039975152
2.568714 -0.0042171163
2.569714 -0.0044369401
2.570714 -0.0046569796
2.571714 -0.0048772286
2.572714 -0.0050976807
2.573714 -0.0053183288
2.574714 -0.005539166900000001
2.575714 -0.0057601879
2.576714 -0.0059813854
2.577714 -0.0062027531
2.578714 -0.0064242835
2.579714 -0.006645970300000001
2.580714 -0.006867807
2.581714 -0.007089787
2.582714 -0.007311903000000001
2.583714 -0.0075341479000000005
2.584714 -0.0077565157
2.585714 -0.0079789985
2.586714 -0.0082015897
2.587714 -0.008424282
2.588714 -0.0086470682
2.589714 -0.0088699417
2.590714 -0.0090928945
2.591714 -0.0093159193
2.592714 -0.0095390089
2.593714 -0.009762155199999999
2.594714 -0.0099853518
2.595714 -0.010208591000000001
2.596714 -0.010431863
2.597714 -0.010655162999999999
2.598714 -0.010878482
2.599714 -0.011101813
2.600714 -0.011325146999999999
2.601714 -0.011548478
2.602714 -0.011771797
2.603714 -0.011995097
2.604714 -0.01221837
2.605714 -0.012441608
2.606714 -0.012664802000000001
2.607714 -0.012887947
2.608714 -0.013111033
2.609714 -0.013334052
2.610714 -0.013556998
2.611714 -0.01377986
2.612714 -0.014002633999999998
2.613714 -0.014225309
2.614714 -0.014447877999999999
2.615714 -0.014670332999999999
2.616714 -0.014892666
2.617714 -0.015114869
2.618714 -0.015336934000000002
2.619714 -0.015558854
2.620714 -0.015780619
2.621714 -0.016002222
2.622714 -0.016223654
2.623714 -0.016444906999999998
2.624714 -0.016665971999999998
2.625714 -0.016886843000000002
2.626714 -0.017107509
2.627714 -0.017327965
2.628714 -0.0175482
2.629714 -0.017768206
2.630714 -0.017987975
2.631714 -0.018207499000000002
2.632714 -0.018426769000000003
2.633714 -0.018645776
2.634714 -0.018864515000000002
2.635714 -0.019082974
2.636714 -0.019301147
2.637714 -0.019519025000000002
2.638714 -0.0197366
2.639714 -0.019953863
2.640714 -0.020170806
2.641714 -0.020387421
2.642714 -0.0206037
2.643714 -0.020819636000000002
2.644714 -0.02103522
2.645714 -0.021250444
2.646714 -0.0214653
2.647714 -0.021679781000000002
2.648714 -0.021893877
2.649714 -0.022107582
2.650714 -0.022320889
2.651714 -0.022533788
2.652714 -0.02274627
2.653714 -0.02295833
2.654714 -0.023169957999999997
2.655714 -0.023381149
2.656714 -0.023591891
2.657714 -0.023802179
2.658714 -0.024012002999999997
2.659714 -0.024221357
2.660714 -0.024430233
2.661714 -0.024638619
2.662714 -0.02484651
2.663714 -0.025053899
2.664714 -0.025260774
2.665714 -0.025467129
2.666714 -0.025672955
2.667714 -0.025878240999999996
2.668714 -0.026082984000000003
2.669714 -0.02628717
2.670714 -0.026490794999999998
2.671714 -0.026693849999999998
2.672714 -0.026896325000000002
2.673714 -0.027098213
2.674714 -0.027299501
2.675714 -0.027500183
2.676714 -0.027700255
2.677714 -0.027899703
2.678714 -0.02809852
2.679714 -0.028296696999999996
2.680714 -0.028494227
2.681714 -0.0286911
2.682714 -0.028887310000000003
2.683714 -0.029082847
2.684714 -0.029277699999999997
2.685714 -0.029471863
2.686714 -0.029665330999999996
2.687714 -0.029858091
2.688714 -0.030050136
2.689714 -0.030241458
2.690714 -0.030432048
2.691714 -0.030621898
2.692714 -0.030811
2.693714 -0.030999344999999998
2.694714 -0.031186925
2.695714 -0.031373734
2.696714 -0.03155976
2.697714 -0.031744997
2.698714 -0.031929434
2.699714 -0.032113064999999996
2.700714 -0.03229588
2.701714 -0.03247787
2.702714 -0.032659026
2.703714 -0.032839342
2.704714 -0.033018811
2.705714 -0.033197421
2.706714 -0.033375164
2.707714 -0.033552031
2.708714 -0.033728016
2.709714 -0.03390311
2.710714 -0.034077302999999996
2.711714 -0.034250587
2.712714 -0.034422954
2.713714 -0.034594396
2.714714 -0.034764904
2.715714 -0.034934471
2.716714 -0.035103087
2.717714 -0.035270746
2.718714 -0.035437438
2.719714 -0.035603155
2.720714 -0.035767889000000004
2.721714 -0.03593163
2.722714 -0.036094373
2.723714 -0.036256108
2.724714 -0.036416829
2.725714 -0.036576527
2.726714 -0.036735195000000005
2.727714 -0.036892825000000004
2.728714 -0.037049406
2.729714 -0.037204934
2.730714 -0.0373594
2.731714 -0.037512794
2.732714 -0.037665112
2.733714 -0.037816342
2.734714 -0.037966479
2.735714 -0.038115513999999996
2.736714 -0.03826344
2.737714 -0.038410249
2.738714 -0.038555931
2.739714 -0.038700481
2.740714 -0.03884389
2.741714 -0.03898615
2.742714 -0.039127254
2.743714 -0.039267194000000005
2.744714 -0.039405960999999996
2.745714 -0.039543546
2.746714 -0.039679944
2.747714 -0.039815146
2.748714 -0.039949146
2.749714 -0.040081935
2.750714 -0.040213505
2.751714 -0.040343846
2.752714 -0.040472954
2.753714 -0.040600821
2.754714 -0.040727438
2.755714 -0.040852796999999996
2.756714 -0.040976892
2.757714 -0.041099715999999994
2.758714 -0.041221263
2.759714 -0.041341523
2.760714 -0.041460487
2.761714 -0.041578151
2.762714 -0.041694508
2.763714 -0.04180955
2.764714 -0.04192327
2.765714 -0.042035661
2.766714 -0.042146715
2.767714 -0.042256425
2.768714 -0.042364783999999996
2.769714 -0.042471787000000004
2.770714 -0.042577425
2.771714 -0.042681693
2.772714 -0.042784584
2.773714 -0.042886089
2.774714 -0.042986203
2.775714 -0.043084918
2.776714 -0.043182226
2.777714 -0.043278122999999995
2.778714 -0.043372602999999996
2.779714 -0.043465657
2.780714 -0.043557279
2.781714 -0.043647463
2.782714 -0.0437362
2.783714 -0.043823486
2.784714 -0.043909313
2.785714 -0.043993675999999995
2.786714 -0.04407657
2.787714 -0.044157985000000004
2.788714 -0.044237915
2.789714 -0.044316356
2.790714 -0.044393300999999996
2.791714 -0.044468741
2.792714 -0.044542673000000005
2.793714 -0.044615089
2.794714 -0.044685983
2.795714 -0.044755352
2.796714 -0.044823188
2.797714 -0.044889483
2.798714 -0.044954233
2.799714 -0.045017431999999996
2.800714 -0.045079077
2.801714 -0.045139159
2.802714 -0.045197672
2.803714 -0.045254611
2.804714 -0.045309970000000005
2.805714 -0.045363745
2.806714 -0.045415928
2.807714 -0.045466513
2.808714 -0.045515497999999995
2.809714 -0.045562876
2.810714 -0.045608639
2.811714 -0.045652783999999995
2.812714 -0.045695304
2.813714 -0.045736195
2.814714 -0.04577545
2.815714 -0.045813067
2.816714 -0.045849037
2.817714 -0.045883356
2.818714 -0.045916019
2.819714 -0.04594702
2.820714 -0.045976357
2.821714 -0.04600402
2.822714 -0.046030007
2.823714 -0.046054315
2.824714 -0.046076934
2.825714 -0.046097863
2.826714 -0.046117094
2.827714 -0.046134627000000004
2.828714 -0.046150453
2.829714 -0.046164569
2.830714 -0.046176970000000005
2.831714 -0.046187650999999996
2.832714 -0.046196609
2.833714 -0.046203841
2.834714 -0.046209342
2.835714 -0.046213105
2.836714 -0.046215128
2.837714 -0.046215407
2.838714 -0.04621394
2.839714 -0.046210720999999996
2.840714 -0.046205748000000005
2.841714 -0.046199016
2.842714 -0.046190521
2.843714 -0.046180261
2.844714 -0.046168233
2.845714 -0.046154432
2.846714 -0.046138855
2.847714 -0.046121501
2.848714 -0.046102362
2.849714 -0.046081439
2.850714 -0.04605873
2.851714 -0.046034227
2.852714 -0.046007932
2.853714 -0.045979837999999995
2.854714 -0.045949945
2.855714 -0.045918248
2.856714 -0.045884747
2.857714 -0.045849438
2.858714 -0.045812319
2.859714 -0.045773387
2.860714 -0.045732639
2.861714 -0.045690071
2.862714 -0.045645682
2.863714 -0.045599471
2.864714 -0.045551434999999994
2.865714 -0.045501572000000004
2.866714 -0.045449878
2.867714 -0.045396353
2.868714 -0.045340993999999996
2.869714 -0.045283799
2.870714 -0.045224768
2.871714 -0.045163897
2.872714 -0.045101185
2.873714 -0.045036629
2.874714 -0.044970229
2.875714 -0.044901983
2.876714 -0.04483189
2.877714 -0.044759945
2.878714 -0.044686152
2.879714 -0.044610506
2.880714 -0.044533008000000006
2.881714 -0.044453656
2.882714 -0.044372447999999995
2.883714 -0.044289383
2.884714 -0.044204461
2.885714 -0.044117682000000005
2.886714 -0.044029043
2.887714 -0.043938545
2.888714 -0.043846187
2.889714 -0.043751966
2.890714 -0.043655885
2.891714 -0.043557942
2.892714 -0.043458136
2.893714 -0.043356468
2.894714 -0.043252934
2.895714 -0.043147538
2.896714 -0.043040275
2.897714 -0.042931151
2.898714 -0.04282016
2.899714 -0.042707307
2.900714 -0.042592589
2.901714 -0.042476006999999996
2.902714 -0.042357561
2.903714 -0.042237250999999996
2.904714 -0.042115079
2.905714 -0.041991044
2.906714 -0.041865147
2.907714 -0.041737387
2.908714 -0.041607767
2.909714 -0.041476288
2.910714 -0.041342949
2.911714 -0.04120775
2.912714 -0.041070694
2.913714 -0.040931784
2.914714 -0.040791021000000004
2.915714 -0.040648403
2.916714 -0.040503935
2.917714 -0.040357618
2.918714 -0.040209453000000006
2.919714 -0.040059444
2.920714 -0.039907589
2.921714 -0.039753891
2.922714 -0.039598354
2.923714 -0.039440978
2.924714 -0.039281766
2.925714 -0.03912072
2.926714 -0.038957843
2.927714 -0.038793139000000004
2.928714 -0.038626607
2.929714 -0.03845825
2.930714 -0.038288071
2.931714 -0.038116073
2.932714 -0.037942259
2.933714 -0.037766629
2.934714 -0.037589189
2.935714 -0.037409938999999996
2.936714 -0.037228884
2.937714 -0.037046026999999995
2.938714 -0.036861369
2.939714 -0.036674914999999995
2.940714 -0.036486669
2.941714 -0.036296636
2.942714 -0.036104815
2.943714 -0.035911213
2.944714 -0.035715834
2.945714 -0.035518678
2.946714 -0.035319753999999995
2.947714 -0.035119063
2.948714 -0.034916608
2.949714 -0.034712395
2.950714 -0.03450643
2.951714 -0.034298713
2.952714 -0.034089253
2.953714 -0.033878052
2.954714 -0.033665117
2.955714 -0.03345045
2.956714 -0.033234057
2.957714 -0.033015944
2.958714 -0.032796117
2.959714 -0.032574579
2.960714 -0.032351335
2.961714 -0.032126391000000004
2.962714 -0.031899754
2.963714 -0.031671426
2.964714 -0.031441415
2.965714 -0.031209724999999997
2.966714 -0.030976362000000004
2.967714 -0.030741334
2.968714 -0.030504643999999997
2.969714 -0.030266299
2.970714 -0.030026302999999997
2.971714 -0.029784662
2.972714 -0.029541383
2.973714 -0.029296475
2.974714 -0.029049939
2.975714 -0.028801785000000003
2.976714 -0.028552018999999998
2.977714 -0.028300646
2.978714 -0.028047673
2.979714 -0.027793107
2.980714 -0.027536953000000003
2.981714 -0.027279220999999996
2.982714 -0.027019915
2.983714 -0.026759043000000003
2.984714 -0.026496613000000002
2.985714 -0.026232632999999998
2.986714 -0.025967109999999998
2.987714 -0.025700050000000002
2.988714 -0.02543146
2.989714 -0.02516135
2.990714 -0.024889724000000002
2.991714 -0.024616593
2.992714 -0.024341965
2.993714 -0.024065847
2.994714 -0.023788246
2.995714 -0.023509171
2.996714 -0.02322863
2.997714 -0.022946631000000002
2.998714 -0.022663182
2.999714 -0.022378291999999998
3.000714 -0.022091968
3.001714 -0.021804219
3.002714 -0.021515053
3.003714 -0.021224479
3.004714 -0.020932505
3.005714 -0.02063914
3.006714 -0.020344392
3.007714 -0.020048271
3.008714 -0.019750785
3.009714 -0.019451942
3.010714 -0.019151752
3.011714 -0.018850224
3.012714 -0.018547366000000003
3.013714 -0.018243188
3.014714 -0.017937699
3.015714 -0.017630907999999997
3.016714 -0.017322825
3.017714 -0.01701346
3.018714 -0.016702822
3.019714 -0.016390921
3.020714 -0.016077766
3.021714 -0.015763368
3.022714 -0.015447737
3.023714 -0.015130882000000002
3.024714 -0.014812815
3.025714 -0.014493546000000001
3.026714 -0.014173083999999999
3.027714 -0.013851440000000001
3.028714 -0.013528625
3.029714 -0.013204648999999999
3.030714 -0.012879522999999999
3.031714 -0.012553258
3.032714 -0.012225864
3.033714 -0.011897353
3.034714 -0.011567734999999999
3.035714 -0.011237021
3.036714 -0.010905222000000001
3.037714 -0.010572349
3.038714 -0.010238413
3.039714 -0.009903426
3.040714 -0.0095673982
3.041714 -0.0092303409
3.042714 -0.0088922658
3.043714 -0.0085531836
3.044714 -0.008213105299999999
3.045714 -0.0078720434
3.046714 -0.0075300086
3.047714 -0.007187012699999999
3.048714 -0.006843066500000001
3.049714 -0.0064981825000000005
3.050714 -0.006152372200000001
3.051714 -0.0058056476999999995
3.052714 -0.0054580203
3.053714 -0.0051095023
3.054714 -0.0047601057
3.055714 -0.0044098426
3.056714 -0.0040587252
3.057714 -0.0037067657
3.058714 -0.0033539766999999996
3.059714 -0.0030003706
3.060714 -0.0026459598
3.061714 -0.002290757
3.062714 -0.0019347750000000001
3.063714 -0.0015780264
3.064714 -0.0012205242
3.065714 -0.0008622811899999999
3.066714 -0.00050331046
3.067714 -0.00014362504
3.068714 0.00021676199
3.069714 0.00057783745
3.070714 0.00093958815
3.071714 0.0013020007999999998
3.072714 0.0016650620000000001
3.073714 0.0020287585
3.074714 0.002393077
3.075714 0.0027580040999999997
3.076714 0.0031235264
3.077714 0.00348963
3.078714 0.0038563016
3.079714 0.0042235279
3.080714 0.0045912947999999995
3.081714 0.004959588799999999
3.082714 0.0053283962
3.083714 0.0056977035
3.084714 0.0060674964
3.085714 0.0064377607
3.086714 0.006808483200000001
3.087714 0.007179649400000001
3.088714 0.0075512457
3.089714 0.0079232574
3.090714 0.0082956707
3.091714 0.0086684711
3.092714 0.0090416434
3.093714 0.0094151736
3.094714 0.0097890472
3.095714 0.01016325
3.096714 0.010537767
3.097714 0.010912582
3.098714 0.011287683
3.099714 0.011663052
3.100714 0.012038677
3.101714 0.012414540000000002
3.102714 0.012790629000000001
3.103714 0.013166925000000001
3.104714 0.013543415
3.105714 0.013920084
3.106714 0.014296916
3.107714 0.014673896999999998
3.108714 0.01505101
3.109714 0.01542824
3.110714 0.015805573
3.111714 0.016182993
3.112714 0.016560484
3.113714 0.016938032
3.114714 0.017315621
3.115714 0.017693236
3.116714 0.018070861
3.117714 0.01844848
3.118714 0.018826079
3.119714 0.019203643
3.120714 0.019581156000000002
3.121714 0.019958604
3.122714 0.020335970000000002
3.123714 0.02071324
3.124714 0.021090398
3.125714 0.021467428
3.126714 0.021844317
3.127714 0.022221047
3.128714 0.022597605
3.129714 0.022973973999999998
3.130714 0.02335014
3.131714 0.023726087
3.132714 0.0241018
3.133714 0.024477264000000002
3.134714 0.024852462
3.135714 0.025227380999999997
3.136714 0.025602002000000002
3.137714 0.025976311999999998
3.138714 0.026350297
3.139714 0.026723939999999998
3.140714 0.027097226000000002
3.141714 0.027470136
3.142714 0.02784266
3.143714 0.028214778
3.144714 0.028586475000000004
3.145714 0.028957735000000002
3.146714 0.029328543999999998
3.147714 0.029698886999999997
3.148714 0.030068748
3.149714 0.030438109999999997
3.150714 0.030806958000000002
3.151714 0.031175278
3.152714 0.031543055
3.153714 0.031910269
3.154714 0.032276908
3.155714 0.032642955
3.156714 0.033008396999999995
3.157714 0.033373217000000004
3.158714 0.033737399
3.159714 0.034100926000000004
3.160714 0.034463784000000004
3.161714 0.034825958
3.162714 0.03518743
3.163714 0.035548187
3.164714 0.035908213
3.165714 0.036267494
3.166714 0.036626009
3.167714 0.036983748000000004
3.168714 0.037340692
3.169714 0.037696827
3.170714 0.038052135
3.171714 0.038406602
3.172714 0.038760211
3.173714 0.039112946
3.174714 0.039464794000000004
3.175714 0.039815737
3.176714 0.04016576
3.177714 0.040514846
3.178714 0.040862977
3.179714 0.041210139
3.180714 0.041556318
3.181714 0.041901495
3.182714 0.042245656
3.183714 0.042588785
3.184714 0.042930865
3.185714 0.043271881
3.186714 0.043611816
3.187714 0.043950655
3.188714 0.044288381
3.189714 0.044624979
3.190714 0.044960433
3.191714 0.045294728
3.192714 0.045627847
3.193714 0.045959777
3.194714 0.046290501000000005
3.195714 0.046620003
3.196714 0.046948268
3.197714 0.047275278
3.198714 0.04760102
3.199714 0.047925478
3.200714 0.048248638999999996
3.201714 0.048570483
3.202714 0.048891001
3.203714 0.049210171
3.204714 0.04952797900000001
3.205714 0.049844413000000004
3.206714 0.050159456
3.207714 0.050473091000000005
3.208714 0.050785304999999996
3.209714 0.051096081999999994
3.210714 0.051405409
3.211714 0.051713269
3.212714 0.052019645
3.213714 0.052324525
3.214714 0.052627892
3.215714 0.052929734
3.216714 0.053230032999999996
3.217714 0.053528772
3.218714 0.05382594
3.219714 0.054121518
3.220714 0.054415496
3.221714 0.054707855
3.222714 0.054998584999999996
3.223714 0.055287668
3.224714 0.055575085999999996
3.225714 0.055860833000000006
3.226714 0.056144886000000005
3.227714 0.056427240000000004
3.228714 0.056707871
3.229714 0.056986773
3.230714 0.057263928
3.231714 0.057539321000000004
3.232714 0.057812936999999995
3.233714 0.058084767
3.234714 0.058354792
3.235714 0.058623002
3.236714 0.058889377
3.237714 0.059153913999999995
3.238714 0.059416593
3.239714 0.059677399000000006
3.240714 0.059936318
3.241714 0.060193340000000005
3.242714 0.06044845199999999
3.243714 0.060701638
3.244714 0.060952886
3.245714 0.06120218299999999
3.246714 0.061449513
3.247714 0.06169487
3.248714 0.061938230999999996
3.249714 0.062179589
3.250714 0.062418933
3.251714 0.062656245
3.252714 0.062891515
3.253714 0.06312472400000001
3.254714 0.063355867
3.255714 0.063584925
3.256714 0.06381189500000001
3.257714 0.064036757
3.258714 0.064259494
3.259714 0.064480101
3.260714 0.064698566
3.261714 0.064914871
3.262714 0.065129012
3.263714 0.065340969
3.264714 0.065550732
3.265714 0.065758289
3.266714 0.065963634
3.267714 0.066166749
3.268714 0.066367624
3.269714 0.06656624600000001
3.270714 0.066762604
3.271714 0.066956691
3.272714 0.067148492
3.273714 0.067337992
3.274714 0.067525188
3.275714 0.067710062
3.276714 0.067892607
3.277714 0.068072806
3.278714 0.06825065400000001
3.279714 0.068426138
3.280714 0.068599253
3.281714 0.06876998200000001
3.282714 0.068938319
3.283714 0.069104246
3.284714 0.069267757
3.285714 0.069428841
3.286714 0.069587491
3.287714 0.069743698
3.288714 0.069897447
3.289714 0.070048729
3.290714 0.07019753100000001
3.291714 0.070343848
3.292714 0.070487667
3.293714 0.070628978
3.294714 0.07076777399999999
3.295714 0.070904044
3.296714 0.071037776
3.297714 0.071168964
3.298714 0.071297598
3.299714 0.07142367
3.300714 0.07154716900000001
3.301714 0.071668084
3.302714 0.071786408
3.303714 0.07190213699999999
3.304714 0.072015257
3.305714 0.072125759
3.306714 0.07223363499999999
3.307714 0.072338874
3.308714 0.072441477
3.309714 0.072541425
3.310714 0.072638714
3.311714 0.072733336
3.312714 0.072825281
3.313714 0.072914542
3.314714 0.07300111499999999
3.315714 0.073084986
3.316714 0.073166151
3.317714 0.073244597
3.318714 0.07332032499999999
3.319714 0.073393324
3.320714 0.073463586
3.321714 0.073531101
3.322714 0.073595863
3.323714 0.073657866
3.324714 0.07371710399999999
3.325714 0.073773571
3.326714 0.073827262
3.327714 0.073878164
3.328714 0.073926273
3.329714 0.073971588
3.330714 0.074014097
3.331714 0.074053794
3.332714 0.074090675
3.333714 0.074124732
3.334714 0.07415596
3.335714 0.074184354
3.336714 0.074209907
3.337714 0.07423261399999999
3.338714 0.074252469
3.339714 0.074269465
3.340714 0.074283598
3.341714 0.074294867
3.342714 0.074303261
3.343714 0.074308779
3.344714 0.074311416
3.345714 0.074311171
3.346714 0.074308034
3.347714 0.074302003
3.348714 0.07429308
3.349714 0.074281252
3.350714 0.07426651999999999
3.351714 0.074248883
3.352714 0.074228336
3.353714 0.07420487199999999
3.354714 0.074178493
3.355714 0.074149191
3.356714 0.07411696100000001
3.357714 0.07408181
3.358714 0.07404372399999999
3.359714 0.074002711
3.360714 0.073958759
3.361714 0.073911872
3.362714 0.073862047
3.363714 0.073809281
3.364714 0.073753571
3.365714 0.073694915
3.366714 0.073633314
3.367714 0.073568762
3.368714 0.073501258
3.369714 0.073430804
3.370714 0.073357398
3.371714 0.073281035
3.372714 0.07320172200000001
3.373714 0.073119451
3.374714 0.073034223
3.375714 0.072946039
3.376714 0.072854897
3.377714 0.072760793
3.378714 0.072663731
3.379714 0.072563713
3.380714 0.072460732
3.381714 0.072354794
3.382714 0.072245899
3.383714 0.072134048
3.384714 0.072019239
3.385714 0.07190147300000001
3.386714 0.07178074999999999
3.387714 0.071657071
3.388714 0.07153044
3.389714 0.071400852
3.390714 0.071268313
3.391714 0.071132823
3.392714 0.070994382
3.393714 0.070852996
3.394714 0.070708664
3.395714 0.070561387
3.396714 0.070411165
3.397714 0.070258003
3.398714 0.07010190200000001
3.399714 0.06994286100000001
3.400714 0.069780886
3.401714 0.06961597800000001
3.402714 0.069448142
3.403714 0.069277378
3.404714 0.069103687
3.405714 0.06892707299999999
3.406714 0.06874754300000001
3.407714 0.068565097
3.408714 0.068379735
3.409714 0.068191462
3.410714 0.06800028500000001
3.411714 0.067806203
3.412714 0.067609217
3.413714 0.067409337
3.414714 0.067206565
3.415714 0.067000906
3.416714 0.06679236000000001
3.417714 0.066580932
3.418714 0.066366629
3.419714 0.06614945600000001
3.420714 0.065929414
3.421714 0.065706513
3.422714 0.065480755
3.423714 0.065252144
3.424714 0.065020687
3.425714 0.06478639
3.426714 0.064549258
3.427714 0.064309296
3.428714 0.064066506
3.429714 0.063820899
3.430714 0.063572481
3.431714 0.063321256
3.432714 0.063067226
3.433714 0.062810403
3.434714 0.06255079100000001
3.435714 0.062288396
3.436714 0.06202322500000001
3.437714 0.061755283999999994
3.438714 0.061484582999999995
3.439714 0.06121113
3.440714 0.060934922999999995
3.441714 0.060655973999999994
3.442714 0.060374295999999994
3.443714 0.060089887
3.444714 0.059802759999999996
3.445714 0.059512921
3.446714 0.059220381
3.447714 0.05892514
3.448714 0.058627216
3.449714 0.058326608
3.450714 0.058023329
3.451714 0.057717388999999994
3.452714 0.057408796
3.453714 0.057097559
3.454714 0.056783686
3.455714 0.056467188
3.456714 0.056148069999999994
3.457714 0.055826345
3.458714 0.055502023
3.459714 0.055175112
3.460714 0.054845621000000004
3.461714 0.054513558000000004
3.462714 0.05417894
3.463714 0.053841771999999996
3.464714 0.053502065999999994
3.465714 0.053159834
3.466714 0.052815082
3.467714 0.052467821000000005
3.468714 0.052118068999999996
3.469714 0.051765831
3.470714 0.051411119000000005
3.471714 0.051053939
3.472714 0.050694309
3.473714 0.05033224
3.474714 0.049967738000000005
3.475714 0.04960082
3.476714 0.049231492
3.477714 0.048859767000000005
3.478714 0.04848566
3.479714 0.048109182
3.480714 0.047730343
3.481714 0.047349156
3.482714 0.046965634
3.483714 0.046579787
3.484714 0.046191629000000005
3.485714 0.045801175
3.486714 0.045408436999999996
3.487714 0.045013425
3.488714 0.044616152
3.489714 0.044216632
3.490714 0.04381488
3.491714 0.043410907
3.492714 0.043004728
3.493714 0.042596358
3.494714 0.042185807
3.495714 0.041773092
3.496714 0.041358225
3.497714 0.040941223
3.498714 0.040522098
3.499714 0.040100864
3.500714 0.039677537
3.501714 0.039252129
3.502714 0.038824655
3.503714 0.038395132
3.504714 0.037963572
3.505714 0.037529992
3.506714 0.037094404
3.507714 0.036656825
3.508714 0.036217266
3.509714 0.035775747000000004
3.510714 0.03533228
3.511714 0.034886881
3.512714 0.034439564
3.513714 0.033990343
3.514714 0.033539237
3.515714 0.033086259
3.516714 0.032631424
3.517714 0.032174747000000004
3.518714 0.031716246000000003
3.519714 0.031255934
3.520714 0.030793828999999998
3.521714 0.030329946
3.522714 0.029864299
3.523714 0.029396906
3.524714 0.028927781000000003
3.525714 0.028456943
3.526714 0.027984407
3.527714 0.027510189
3.528714 0.027034306999999997
3.529714 0.026556774
3.530714 0.026077608000000002
3.531714 0.025596828
3.532714 0.025114446000000002
3.533714 0.024630483999999998
3.534714 0.024144956999999998
3.535714 0.023657881
3.536714 0.023169274
3.537714 0.022679153
3.538714 0.022187534000000002
3.539714 0.021694435
3.540714 0.021199873
3.541714 0.020703867
3.542714 0.020206434000000002
3.543714 0.019707592
3.544714 0.019207356999999998
3.545714 0.018705746
3.546714 0.01820278
3.547714 0.017698474000000002
3.548714 0.017192848
3.549714 0.016685919
3.550714 0.016177705
3.551714 0.015668225
3.552714 0.015157496000000001
3.553714 0.014645538000000001
3.554714 0.014132368
3.555714 0.013618004
3.556714 0.013102467
3.557714 0.012585775
3.558714 0.012067946999999999
3.559714 0.011549001
3.560714 0.011028957
3.561714 0.010507835
3.562714 0.0099856523
3.563714 0.0094624302
3.564714 0.008938188
3.565714 0.0084129446
3.566714 0.0078867204
3.567714 0.0073595351
3.568714 0.006831409
3.569714 0.0063023617
3.570714 0.0057724134
3.571714 0.0052415839
3.572714 0.0047098936
3.573714 0.004177363
3.574714 0.0036440124000000004
3.575714 0.0031098618000000005
3.576714 0.0025749319
3.577714 0.002039243
3.578714 0.0015028155
3.579714 0.0009656698199999999
3.580714 0.0004278264
3.581714 -0.00011069428999999999
3.582714 -0.0006498717499999999
3.583714 -0.0011896855
3.584714 -0.001730115
3.585714 -0.0022711398
3.586714 -0.0028127391
3.587714 -0.0033548928
3.588714 -0.0038975799
3.589714 -0.00444078
3.590714 -0.0049844723
3.591714 -0.0055286364
3.592714 -0.0060732513
3.593714 -0.0066182962
3.594714 -0.0071637507
3.595714 -0.0077095938
3.596714 -0.008255804299999999
3.597714 -0.0088023618
3.598714 -0.0093492454
3.599714 -0.0098964338
3.600714 -0.010443906
3.601714 -0.010991641
3.602714 -0.011539617
3.603714 -0.012087814
3.604714 -0.012636209
3.605714 -0.013184783
3.606714 -0.013733513999999999
3.607714 -0.01428238
3.608714 -0.014831361
3.609714 -0.015380436
3.610714 -0.015929580999999998
3.611714 -0.016478778
3.612714 -0.017028004
3.613714 -0.017577238000000002
3.614714 -0.018126458999999998
3.615714 -0.018675646
3.616714 -0.019224777000000002
3.617714 -0.019773831
3.618714 -0.020322786
3.619714 -0.020871621
3.620714 -0.021420316999999998
3.621714 -0.02196885
3.622714 -0.022517201
3.623714 -0.023065349000000002
3.624714 -0.023613270999999998
3.625714 -0.024160946
3.626714 -0.024708355
3.627714 -0.025255475
3.628714 -0.025802283
3.629714 -0.026348763
3.630714 -0.02689489
3.631714 -0.027440645
3.632714 -0.027986005
3.633714 -0.028530951
3.634714 -0.029075459999999997
3.635714 -0.02961951
3.636714 -0.030163081999999997
3.637714 -0.030706153
3.638714 -0.031248700999999997
3.639714 -0.031790708
3.640714 -0.032332150000000004
3.641714 -0.032873004
3.642714 -0.033413252
3.643714 -0.033952872
3.644714 -0.03449184
3.645714 -0.035030135999999996
3.646714 -0.035567739
3.647714 -0.036104626
3.648714 -0.036640777
3.649714 -0.037176171
3.650714 -0.037710785000000004
3.651714 -0.038244601
3.652714 -0.038777594
3.653714 -0.039309746
3.654714 -0.039841034000000004
3.655714 -0.040371436999999996
3.656714 -0.040900934
3.657714 -0.041429503
3.658714 -0.041957127
3.659714 -0.042483781
3.660714 -0.043009446
3.661714 -0.043534097
3.662714 -0.044057719
3.663714 -0.04458029
3.664714 -0.045101787
3.665714 -0.04562219
3.666714 -0.046141481
3.667714 -0.046659636
3.668714 -0.047176637
3.669714 -0.047692462
3.670714 -0.04820709
3.671714 -0.048720502
3.672714 -0.049232674000000004
3.673714 -0.049743591999999996
3.674714 -0.050253229
3.675714 -0.050761568
3.676714 -0.051268586
3.677714 -0.051774265
3.678714 -0.052278582
3.679714 -0.05278151899999999
3.680714 -0.05328305999999999
3.681714 -0.053783173999999996
3.682714 -0.05428185099999999
3.683714 -0.054779061
3.684714 -0.055274792
3.685714 -0.055769016000000005
3.686714 -0.056261721
3.687714 -0.05675287700000001
3.688714 -0.057242473
3.689714 -0.057730486
3.690714 -0.058216893
3.691714 -0.058701675
3.692714 -0.059184815999999994
3.693714 -0.059666293
3.694714 -0.06014608700000001
3.695714 -0.060624181
3.696714 -0.061100553
3.697714 -0.061575184
3.698714 -0.062048057
3.699714 -0.062519149
3.700714 -0.062988442
3.701714 -0.06345592
3.702714 -0.063921564
3.703714 -0.06438535100000001
3.704714 -0.064847263
3.705714 -0.065307284
3.706714 -0.06576538999999999
3.707714 -0.06622156900000001
3.708714 -0.066675799
3.709714 -0.06712806099999999
3.710714 -0.067578338
3.711714 -0.068026612
3.712714 -0.068472867
3.713714 -0.068917079
3.714714 -0.069359236
3.715714 -0.069799315
3.716714 -0.070237298
3.717714 -0.070673169
3.718714 -0.07110691499999999
3.719714 -0.071538513
3.720714 -0.071967946
3.721714 -0.072395196
3.722714 -0.07282024599999999
3.723714 -0.073243078
3.724714 -0.073663675
3.725714 -0.074082019
3.726714 -0.074498099
3.727714 -0.07491189200000001
3.728714 -0.075323385
3.729714 -0.075732556
3.730714 -0.076139392
3.731714 -0.076543877
3.732714 -0.076945993
3.733714 -0.077345729
3.734714 -0.07774305999999999
3.735714 -0.078137976
3.736714 -0.078530458
3.737714 -0.078920496
3.738714 -0.079308072
3.739714 -0.079693168
3.740714 -0.08007576699999999
3.741714 -0.080455857
3.742714 -0.080833421
3.743714 -0.081208447
3.744714 -0.081580918
3.745714 -0.081950822
3.746714 -0.082318141
3.747714 -0.082682859
3.748714 -0.083044963
3.749714 -0.083404442
3.750714 -0.083761278
3.751714 -0.084115454
3.752714 -0.084466959
3.753714 -0.084815774
3.754714 -0.085161888
3.755714 -0.08550529
3.756714 -0.085845962
3.757714 -0.086183887
3.758714 -0.086519058
3.759714 -0.086851453
3.760714 -0.087181065
3.761714 -0.087507878
3.762714 -0.08783188
3.763714 -0.08815305200000001
3.764714 -0.088471384
3.765714 -0.088786863
3.766714 -0.089099479
3.767714 -0.08940922000000001
3.768714 -0.089716067
3.769714 -0.09002001
3.770714 -0.090321037
3.771714 -0.09061913599999999
3.772714 -0.090914295
3.773714 -0.09120650400000001
3.774714 -0.091495743
3.775714 -0.091782009
3.776714 -0.092065288
3.777714 -0.09234556299999999
3.778714 -0.09262282999999999
3.779714 -0.09289707500000001
3.780714 -0.093168288
3.781714 -0.093436457
3.782714 -0.093701569
3.783714 -0.09396362
3.784714 -0.094222592
3.785714 -0.09447847799999999
3.786714 -0.094731268
3.787714 -0.09498095
3.788714 -0.095227518
3.789714 -0.095470954
3.790714 -0.095711253
3.791714 -0.095948408
3.792714 -0.096182403
3.793714 -0.096413231
3.794714 -0.096640887
3.795714 -0.096865353
3.796714 -0.09708662400000001
3.797714 -0.097304693
3.798714 -0.097519549
3.799714 -0.097731175
3.800714 -0.09793956999999999
3.801714 -0.098144729
3.802714 -0.09834663900000001
3.803714 -0.098545291
3.804714 -0.098740682
3.805714 -0.09893279099999999
3.806714 -0.099121628
3.807714 -0.09930717100000001
3.808714 -0.099489419
3.809714 -0.09966836099999998
3.810714 -0.099843997
3.811714 -0.10001631
3.812714 -0.1001853
3.813714 -0.10035096
3.814714 -0.10051328
3.815714 -0.10067226
3.816714 -0.10082788000000001
3.817714 -0.10098015
3.818714 -0.10112905999999999
3.819714 -0.10127459999999999
3.820714 -0.10141677
3.821714 -0.10155556
3.822714 -0.10169097
3.823714 -0.10182298999999999
3.824714 -0.10195161000000001
3.825714 -0.10207683999999999
3.826714 -0.10219866999999999
3.827714 -0.10231709
3.828714 -0.10243208000000001
3.829714 -0.10254367
3.830714 -0.10265183
3.831714 -0.10275657
3.832714 -0.10285787
3.833714 -0.10295574
3.834714 -0.10305017999999999
3.835714 -0.10314116999999999
3.836714 -0.10322871
3.837714 -0.10331280999999999
3.838714 -0.10339345
3.839714 -0.10347064
3.840714 -0.10354436
3.841714 -0.10361463
3.842714 -0.10368142999999999
3.843714 -0.10374477
3.844714 -0.10380464
3.845714 -0.10386105000000001
3.846714 -0.10391397999999999
3.847714 -0.10396343000000001
3.848714 -0.10400941999999999
3.849714 -0.10405193
3.850714 -0.10409097
3.851714 -0.10412652
3.852714 -0.10415859
3.853714 -0.1041872
3.854714 -0.10421232
3.855714 -0.10423396
3.856714 -0.10425212
3.857714 -0.1042668
3.858714 -0.10427799
3.859714 -0.1042857
3.860714 -0.10428992
3.861714 -0.10429066999999999
3.862714 -0.10428792999999999
3.863714 -0.10428171
3.864714 -0.10427202
3.865714 -0.10425885
3.866714 -0.10424220000000001
3.867714 -0.10422207
3.868714 -0.10419848
3.869714 -0.1041714
3.870714 -0.10414085
3.871714 -0.10410683
3.872714 -0.10406935
3.873714 -0.10402841
3.874714 -0.10398399
3.875714 -0.10393611999999999
3.876714 -0.1038848
3.877714 -0.10383001
3.878714 -0.10377178
3.879714 -0.10371009999999999
3.880714 -0.10364498000000001
3.881714 -0.10357641000000001
3.882714 -0.10350440999999999
3.883714 -0.10342897000000001
3.884714 -0.1033501
3.885714 -0.10326781
3.886714 -0.10318209
3.887714 -0.10309295
3.888714 -0.10300039999999999
3.889714 -0.10290443999999999
3.890714 -0.10280507
3.891714 -0.1027023
3.892714 -0.10259614
3.893714 -0.10248658999999999
3.894714 -0.10237365000000001
3.895714 -0.10225734
3.896714 -0.10213766
3.897714 -0.10201461
3.898714 -0.10188819
3.899714 -0.10175842
3.900714 -0.10162531
3.901714 -0.10148886
3.902714 -0.10134907
3.903714 -0.10120595
3.904714 -0.10105951
3.905714 -0.10090976
3.906714 -0.10075669
3.907714 -0.10060032
3.908714 -0.10044066
3.909714 -0.10027771
3.910714 -0.10011148
3.911714 -0.099941983
3.912714 -0.099769223
3.913714 -0.099593203
3.914714 -0.099413935
3.915714 -0.09923143100000001
3.916714 -0.09904568999999999
3.917714 -0.098856736
3.918714 -0.098664558
3.919714 -0.09846917799999999
3.920714 -0.098270597
3.921714 -0.09806883799999999
3.922714 -0.097863888
3.923714 -0.097655773
3.924714 -0.097444496
3.925714 -0.097230071
3.926714 -0.097012502
3.927714 -0.09679180200000001
3.928714 -0.096567982
3.929714 -0.096341054
3.930714 -0.096111023
3.931714 -0.095877901
3.932714 -0.095641694
3.933714 -0.09540242
3.934714 -0.095160084
3.935714 -0.094914704
3.936714 -0.094666285
3.937714 -0.09441484
3.938714 -0.094160379
3.939714 -0.093902915
3.940714 -0.093642459
3.941714 -0.093379023
3.942714 -0.09311261800000001
3.943714 -0.092843256
3.944714 -0.092570949
3.945714 -0.092295714
3.946714 -0.092017557
3.947714 -0.09173649
3.948714 -0.09145253
3.949714 -0.091165688
3.950714 -0.09087597700000001
3.951714 -0.090583408
3.952714 -0.090287998
3.953714 -0.08998976
3.954714 -0.08968870400000001
3.955714 -0.08938484199999999
3.956714 -0.089078193
3.957714 -0.088768761
3.958714 -0.08845657
3.959714 -0.088141626
3.960714 -0.08782395200000001
3.961714 -0.087503553
3.962714 -0.08718044800000001
3.963714 -0.08685464899999999
3.964714 -0.086526171
3.965714 -0.08619502799999999
3.966714 -0.085861236
3.967714 -0.085524813
3.968714 -0.08518577100000001
3.969714 -0.08484412100000001
3.970714 -0.084499881
3.971714 -0.08415306800000001
3.972714 -0.08380369400000001
3.973714 -0.083451776
3.974714 -0.083097332
3.975714 -0.08274037399999999
3.976714 -0.082380918
3.977714 -0.08201898299999999
3.978714 -0.081654586
3.979714 -0.081287738
3.980714 -0.080918457
3.981714 -0.08054676
3.982714 -0.08017265900000001
3.983714 -0.07979617800000001
3.984714 -0.079417328
3.985714 -0.079036126
3.986714 -0.07865259000000001
3.987714 -0.07826673699999999
3.988714 -0.077878579
3.989714 -0.07748814
3.990714 -0.07709543
3.991714 -0.07670046800000001
3.992714 -0.07630326999999999
3.993714 -0.075903855
3.994714 -0.075502245
3.995714 -0.075098453
3.996714 -0.074692495
3.997714 -0.07428438999999999
3.998714 -0.073874154
3.999714 -0.073461805
4.000714 -0.073047361
4.001714 -0.072630838
4.002714 -0.072212261
4.003714 -0.07179164099999999
4.004714 -0.071369001
4.005714 -0.070944353
4.006714 -0.07051772
4.007714 -0.070089119
4.008714 -0.06965856899999999
4.009714 -0.069226086
4.010714 -0.068791694
4.011714 -0.068355404
4.012714 -0.06791724
4.013714 -0.067477219
4.014714 -0.067035359
4.015714 -0.066591677
4.016714 -0.06614619599999999
4.017715 -0.065698934
4.018714 -0.06524990900000001
4.019714 -0.064799137
4.020714 -0.064346637
4.021714 -0.063892431
4.022714 -0.063436537
4.023714 -0.062978972
4.024714 -0.06251976
4.025714 -0.062058913
4.026714 -0.061596453
4.027714 -0.061132403999999994
4.028714 -0.060666777000000005
4.029714 -0.06019959700000001
4.030715 -0.059730886
4.031714 -0.059260661000000006
4.032714 -0.05878894
4.033714 -0.058315741000000004
4.034714 -0.057841087
4.035714 -0.057364994
4.036714 -0.056887488
4.037714 -0.056408584
4.038714 -0.055928301
4.039714 -0.055446662
4.040714 -0.05496369
4.041714 -0.054479396
4.042714 -0.053993805000000006
4.043715 -0.053506938
4.044714 -0.053018815
4.045714 -0.052529457
4.046714 -0.052038883
4.047714 -0.05154711
4.048714 -0.05105416100000001
4.049714 -0.050560059
4.050714 -0.050064822
4.051714 -0.049568468000000004
4.052714 -0.04907101999999999
4.053714 -0.048572497
4.054714 -0.048072921000000005
4.055714 -0.047572312
4.056714 -0.047070690000000005
4.057714 -0.046568076
4.058714 -0.046064486
4.059714 -0.045559945
4.060714 -0.045054473
4.061714 -0.044548089
4.062714 -0.044040815999999997
4.063715 -0.043532668
4.064714 -0.043023672
4.065714 -0.042513845
4.066714 -0.04200321
4.067714 -0.041491785999999996
4.068714 -0.040979593
4.069714 -0.040466656000000004
4.070714 -0.03995299
4.071714 -0.039438621
4.072714 -0.038923565
4.073714 -0.038407844999999996
4.074714 -0.037891482
4.075714 -0.037374499000000005
4.076715 -0.036856913
4.077714 -0.036338749000000004
4.078714 -0.035820025
4.079714 -0.035300764
4.080714 -0.034780984
4.081714 -0.034260709
4.082714 -0.033739957
4.083714 -0.033218751
4.084714 -0.032697112
4.085714 -0.032175059
4.086714 -0.031652616
4.087714 -0.0311298
4.088714 -0.030606636
4.089714 -0.030083142
4.090714 -0.029559337
4.091714 -0.029035243999999998
4.092714 -0.028510884
4.093714 -0.027986275
4.094714 -0.027461443000000002
4.095714 -0.026936404
4.096714 -0.026411179000000003
4.097714 -0.025885788
4.098714 -0.025360250999999997
4.099714 -0.02483459
4.100714 -0.024308825
4.101714 -0.023782974999999998
4.102714 -0.023257063
4.103714 -0.022731107
4.104714 -0.022205128
4.105714 -0.021679146
4.106714 -0.021153182
4.107714 -0.020627255
4.108714 -0.020101387
4.109715 -0.019575597
4.110714 -0.019049906000000002
4.111714 -0.018524333
4.112714 -0.017998899
4.113714 -0.017473624
4.114714 -0.016948527
4.115714 -0.016423629000000002
4.116714 -0.015898950000000002
4.117714 -0.015374509
4.118714 -0.014850327
4.119714 -0.014326423
4.120714 -0.013802818000000001
4.121714 -0.013279529000000002
4.122715 -0.012756578999999999
4.123714 -0.012233984000000002
4.124714 -0.011711767
4.125714 -0.011189946
4.126714 -0.010668539
4.127714 -0.010147566
4.128714 -0.0096270465
4.129714 -0.0091069989
4.130714 -0.008587442399999999
4.131714 -0.0080683967
4.132714 -0.0075498792
4.133714 -0.0070319096
4.134714 -0.0065145061
4.135714 -0.0059976879
4.136714 -0.0054814733
4.137714 -0.0049658807
4.138714 -0.0044509285
4.139714 -0.003936635
4.140714 -0.0034230190000000002
4.141714 -0.0029100986
4.142715 -0.0023978921
4.143714 -0.0018864176999999998
4.144714 -0.0013756937
4.145714 -0.00086573818
4.146714 -0.00035656929000000003
4.147714 0.00015179493
4.148714 0.00065933646
4.149714 0.0011660372
4.150714 0.0016718795
4.151714 0.0021768454000000003
4.152714 0.0026809168
4.153714 0.0031840761999999997
4.154714 0.0036863061000000003
4.155715 0.004187589
4.156714 0.0046879075000000004
4.157714 0.0051872441
4.158714 0.0056855817
4.159714 0.0061829029
4.160714 0.006679190799999999
4.161714 0.007174428199999999
4.162714 0.0076685981
4.163714 0.0081616847
4.164714 0.0086536704
4.165714 0.0091445392
4.166714 0.0096342745
4.167714 0.010122859
4.168715 0.010610277999999999
4.169714 0.011096514
4.170714 0.011581552
4.171714 0.012065376
4.172714 0.012547968
4.173714 0.013029315
4.174714 0.0135094
4.175714 0.013988208
4.176714 0.014465720999999999
4.177714 0.014941925
4.178714 0.015416805
4.179714 0.015890345
4.180714 0.01636253
4.181714 0.016833344
4.182714 0.017302771
4.183714 0.017770797
4.184714 0.018237407
4.185714 0.018702586
4.186714 0.019166317000000002
4.187714 0.019628588
4.188715 0.020089383
4.189714 0.020548687
4.190714 0.021006485999999998
4.191714 0.021462764
4.192714 0.021917508000000002
4.193714 0.022370703000000002
4.194714 0.022822335000000003
4.195714 0.023272389
4.196714 0.023720853
4.197714 0.024167712
4.198714 0.024612952000000004
4.199714 0.025056562000000004
4.200714 0.025498524
4.201715 0.025938827
4.202714 0.026377459000000002
4.203714 0.026814407
4.204714 0.027249655
4.205714 0.027683193999999998
4.206714 0.028115010000000003
4.207714 0.028545089
4.208714 0.028973422
4.209714 0.029399994000000002
4.210714 0.029824795999999997
4.211714 0.030247815
4.212714 0.030669037000000003
4.213714 0.031088453
4.214714 0.031506048999999994
4.215714 0.031921815
4.216714 0.032335741
4.217714 0.032747813
4.218714 0.03315802
4.219714 0.033566353
4.220714 0.033972799
4.221714 0.034377348
4.222714 0.034779988
4.223714 0.035180710000000004
4.224714 0.035579503
4.225714 0.035976354
4.226714 0.036371255
4.227714 0.036764194
4.228714 0.037155164000000004
4.229714 0.037544151
4.230714 0.037931144
4.231714 0.038316136
4.232714 0.038699116
4.233714 0.039080073
4.234715 0.039459002
4.235714 0.039835891000000005
4.236714 0.040210728
4.237714 0.040583508000000004
4.238714 0.040954218
4.239714 0.041322852
4.240714 0.041689401
4.241714 0.042053856
4.242714 0.042416211
4.243714 0.042776452
4.244714 0.043134578
4.245714 0.043490576
4.246714 0.04384444
4.247715 0.044196163000000004
4.248714 0.044545735
4.249714 0.04489315
4.250714 0.0452384
4.251714 0.045581479
4.252714 0.045922381
4.253714 0.046261097
4.254714 0.046597622
4.255714 0.046931949
4.256714 0.047264071
4.257714 0.04759398
4.258714 0.047921675000000004
4.259714 0.048247143
4.260714 0.048570381
4.261714 0.048891384999999996
4.262714 0.049210148
4.263714 0.049526663000000005
4.264714 0.049840927
4.265714 0.050152931
4.266714 0.05046267200000001
4.267715 0.050770142
4.268714 0.051075337
4.269714 0.051378248999999994
4.270714 0.051678879999999996
4.271714 0.051977223
4.272714 0.052273273
4.273714 0.052567024000000004
4.274714 0.052858470000000005
4.275714 0.053147611000000004
4.276714 0.05343444099999999
4.277714 0.053718959999999996
4.278714 0.054001162
4.279714 0.054281041999999995
4.280715 0.054558599
4.281714 0.054833827999999994
4.282714 0.055106722999999996
4.283714 0.055377284
4.284714 0.055645510999999995
4.285714 0.055911397999999994
4.286714 0.056174945
4.287714 0.056436146
4.288714 0.05669500100000001
4.289714 0.05695150499999999
4.290714 0.05720565700000001
4.291714 0.057457457
4.292714 0.057706900000000005
4.293715 0.057953986000000006
4.294714 0.058198714000000006
4.295714 0.05844107900000001
4.296714 0.058681081
4.297714 0.05891872
4.298714 0.059153995
4.299714 0.059386902000000005
4.300714 0.059617438999999994
4.301714 0.059845606999999995
4.302714 0.060071406
4.303714 0.060294829999999994
4.304714 0.060515886
4.305714 0.060734566
4.306714 0.060950871999999996
4.307714 0.061164802000000004
4.308714 0.061376358
4.309714 0.061585538999999995
4.310714 0.061792345
4.311714 0.061996776
4.312714 0.062198831999999996
4.313715 0.062398513999999995
4.314714 0.06259582
4.315714 0.062790752
4.316714 0.062983314
4.317714 0.063173502
4.318714 0.063361321
4.319714 0.06354677
4.320714 0.063729851
4.321714 0.06391056199999999
4.322714 0.064088911
4.323714 0.064264896
4.324714 0.064438517
4.325714 0.06460978199999999
4.326715 0.064778689
4.327714 0.064945238
4.328714 0.065109436
4.329714 0.065271283
4.330714 0.06543078299999999
4.331714 0.06558794400000001
4.332714 0.06574276500000001
4.333714 0.065895246
4.334714 0.066045392
4.335714 0.066193211
4.336714 0.066338701
4.337714 0.066481868
4.338714 0.066622719
4.339714 0.06676125299999999
4.340714 0.066897471
4.341714 0.067031384
4.342714 0.067162991
4.343714 0.067292299
4.344714 0.067419308
4.345714 0.06754402400000001
4.346714 0.067666452
4.347714 0.067786599
4.348714 0.067904469
4.349714 0.068020064
4.350714 0.06813338799999999
4.351714 0.068244449
4.352714 0.06835325
4.353714 0.0684598
4.354714 0.068564102
4.355714 0.06866615699999999
4.356714 0.068765978
4.357714 0.068863563
4.358714 0.068958924
4.359715 0.069052062
4.360714 0.069142989
4.361714 0.069231709
4.362714 0.069318229
4.363714 0.069402554
4.364714 0.069484691
4.365714 0.069564645
4.366714 0.069642428
4.367714 0.06971804
4.368714 0.069791492
4.369714 0.06986279000000001
4.370714 0.069931941
4.371714 0.069998956
4.372715 0.07006384
4.373714 0.070126599
4.374714 0.07018724
4.375714 0.07024577400000001
4.376714 0.0703022
4.377714 0.070356537
4.378714 0.07040878399999999
4.379714 0.070458953
4.380714 0.07050705
4.381714 0.070553081
4.382714 0.070597057
4.383714 0.070638984
4.384714 0.070678873
4.385714 0.070716732
4.386714 0.070752564
4.387714 0.07078638300000001
4.388714 0.070818193
4.389714 0.070848002
4.390714 0.07087581899999999
4.391714 0.070901657
4.392715 0.07092552299999999
4.393714 0.07094742000000001
4.394714 0.07096736199999999
4.395714 0.070985354
4.396714 0.071001408
4.397714 0.07101553499999999
4.398714 0.071027741
4.399714 0.071038038
4.400714 0.07104643199999999
4.401714 0.071052933
4.402714 0.07105755500000001
4.403714 0.071060302
4.404714 0.071061187
4.405715 0.07106022099999999
4.406714 0.071057415
4.407714 0.071052776
4.408714 0.071046315
4.409714 0.071038038
4.410714 0.071027962
4.411714 0.071016094
4.412714 0.071002444
4.413714 0.070987019
4.414714 0.070969836
4.415714 0.070950901
4.416714 0.070930226
4.417714 0.070907816
4.418715 0.070883689
4.419714 0.07085785
4.420714 0.070830312
4.421714 0.070801086
4.422714 0.070770184
4.423714 0.070737617
4.424714 0.070703391
4.425714 0.070667523
4.426714 0.07063002
4.427714 0.070590893
4.428714 0.070550153
4.429714 0.070507813
4.430714 0.070463883
4.431714 0.07041837100000001
4.432714 0.070371293
4.433714 0.07032266000000001
4.434714 0.070272479
4.435714 0.070220768
4.436714 0.070167537
4.437714 0.070112798
4.438715 0.07005655799999999
4.439714 0.069998833
4.440714 0.069939636
4.441714 0.06987897800000001
4.442714 0.06981687
4.443714 0.069753325
4.444714 0.06968835400000001
4.445714 0.06962197399999999
4.446714 0.069554191
4.447714 0.06948502299999999
4.448714 0.069414475
4.449714 0.069342565
4.450714 0.069269299
4.451715 0.069194695
4.452714 0.069118757
4.453714 0.069041504
4.454714 0.06896294700000001
4.455714 0.068883097
4.456714 0.06880196200000001
4.457714 0.068719557
4.458714 0.068635895
4.459714 0.06855098800000001
4.460714 0.06846484
4.461714 0.06837747100000001
4.462714 0.06828888999999999
4.463714 0.06819911099999999
4.464714 0.06810814400000001
4.465714 0.068016001
4.466714 0.067922694
4.467714 0.067828235
4.468714 0.067732634
4.469714 0.067635905
4.470714 0.067538058
4.471714 0.067439111
4.472714 0.067339069
4.473714 0.067237951
4.474714 0.067135761
4.475714 0.067032519
4.476714 0.066928234
4.477714 0.066822924
4.478714 0.066716596
4.479714 0.066609267
4.480714 0.06650094299999999
4.481714 0.066391641
4.482714 0.066281372
4.483714 0.066170155
4.484715 0.06605799400000001
4.485714 0.065944908
4.486714 0.065830909
4.487714 0.06571600699999999
4.488714 0.065600214
4.489714 0.065483543
4.490714 0.06536600399999999
4.491714 0.06524761600000001
4.492714 0.06512838300000001
4.493714 0.065008324
4.494714 0.06488745
4.495714 0.064765767
4.496714 0.06464329199999999
4.497715 0.064520037
4.498714 0.064396014
4.499714 0.06427124
4.500714 0.064145721
4.501714 0.064019469
4.502714 0.0638925
4.503714 0.063764822
4.504714 0.063636451
4.505714 0.063507393
4.506714 0.063377665
4.507714 0.06324728
4.508714 0.063116249
4.509714 0.062984583
4.510714 0.062852295
4.511714 0.062719395
4.512714 0.062585901
4.513714 0.06245182
4.514714 0.062317168000000006
4.515714 0.062181957999999996
4.516714 0.0620462
4.517715 0.06190990699999999
4.518714 0.06177309
4.519714 0.06163576
4.520714 0.061497935999999996
4.521714 0.061359629000000006
4.522714 0.061220844999999996
4.523714 0.0610816
4.524714 0.060941908
4.525714 0.060801772999999996
4.526714 0.060661213
4.527714 0.06052024
4.528714 0.060378865
4.529714 0.0602371
4.530715 0.060094950999999994
4.531714 0.059952436
4.532714 0.059809565
4.533714 0.059666345
4.534714 0.059522793000000004
4.535714 0.059378915
4.536714 0.059234722999999996
4.537714 0.059090228999999994
4.538714 0.058945443
4.539714 0.05880037799999999
4.540714 0.058655044999999996
4.541714 0.058509450000000005
4.542714 0.058363605
4.543715 0.058217527
4.544714 0.058071222000000006
4.545714 0.057924696000000005
4.546714 0.057777966
4.547714 0.057631038
4.548714 0.05748393
4.549714 0.057336647000000004
4.550714 0.057189201
4.551714 0.057041598
4.552714 0.056893856
4.553714 0.056745978999999995
4.554714 0.056597980000000006
4.555714 0.056449871
4.556714 0.056301663
4.557714 0.056153361
4.558714 0.056004978
4.559714 0.055856525
4.560714 0.055708009
4.561714 0.055559445
4.562714 0.055410840999999995
4.563715 0.055262202
4.564714 0.05511354
4.565714 0.054964866
4.566714 0.05481619200000001
4.567714 0.054667523
4.568714 0.054518867
4.569714 0.054370234
4.570714 0.054221635
4.571714 0.054073078000000004
4.572714 0.053924567
4.573714 0.053776114
4.574714 0.053627731
4.575714 0.053479424000000005
4.576715 0.053331197999999996
4.577714 0.053183059
4.578714 0.05303502
4.579714 0.052887091000000004
4.580714 0.052739272
4.581714 0.052591575999999994
4.582714 0.052444014000000004
4.583714 0.052296590999999996
4.584714 0.052149314
4.585714 0.052002189
4.586714 0.051855226
4.587714 0.051708432000000006
4.588714 0.051561819
4.589714 0.051415391
4.590714 0.051269156
4.591714 0.051123125
4.592714 0.050977303
4.593714 0.050831697
4.594714 0.050686316999999995
4.595714 0.050541170999999996
4.596714 0.050396263000000004
4.597714 0.050251599
4.598714 0.050107191999999995
4.599714 0.049963046000000004
4.600714 0.049819163
4.601714 0.049675553000000004
4.602714 0.049532228000000005
4.603714 0.049389189
4.604714 0.04924644
4.605714 0.049103994
4.606714 0.048961850999999994
4.607714 0.04882002
4.608714 0.048678505000000004
4.609715 0.048537314000000005
4.610714 0.048396451
4.611714 0.04825592
4.612714 0.04811573
4.613714 0.047975885999999995
4.614714 0.047836392
4.615714 0.047697252
4.616714 0.047558473
4.617714 0.047420058
4.618714 0.047282016
4.619714 0.047144349
4.620714 0.047007062999999995
4.621714 0.046870162
4.622715 0.046733653
4.623714 0.046597538
4.624714 0.046461824
4.625714 0.046326514
4.626714 0.046191615
4.627714 0.046057128999999995
4.628714 0.045923062
4.629714 0.045789417
4.630714 0.0456562
4.631714 0.045523414
4.632714 0.045391061999999996
4.633714 0.045259148
4.634714 0.045127678
4.635714 0.044996655
4.636714 0.044866081
4.637714 0.044735961
4.638714 0.044606297
4.639714 0.044477090999999996
4.640714 0.044348347
4.641714 0.044220065999999995
4.642715 0.044092254000000004
4.643714 0.04396491
4.644714 0.043838037999999996
4.645714 0.043711637000000005
4.646714 0.043585713000000005
4.647714 0.043460264
4.648714 0.043335295
4.649714 0.043210806
4.650714 0.043086798
4.651714 0.042963272
4.652714 0.042840233000000005
4.653714 0.04271768
4.654714 0.042595612000000005
4.655715 0.042474031
4.656714 0.042352939
4.657714 0.042232338
4.658714 0.042112227
4.659714 0.041992607
4.660714 0.041873482000000004
4.661714 0.041754849
4.662714 0.041636711
4.663714 0.041519068
4.664714 0.041401922
4.665714 0.041285271
4.666714 0.041169117000000005
4.667714 0.041053462
4.668715 0.040938303999999995
4.669714 0.040823643
4.670714 0.040709481
4.671714 0.040595816
4.672714 0.040482647999999996
4.673714 0.040369979
4.674714 0.040257804
4.675714 0.040146126
4.676714 0.040034944
4.677714 0.039924256
4.678714 0.039814063
4.679714 0.039704362
4.680714 0.03959515
4.681714 0.03948643
4.682714 0.039378196000000004
4.683714 0.039270450000000005
4.684714 0.039163188
4.685714 0.039056409
4.686714 0.038950113
4.687714 0.038844298
4.688715 0.038738959
4.689714 0.038634095
4.690714 0.038529705000000004
4.691714 0.038425786999999996
4.692714 0.038322338000000004
4.693714 0.038219357
4.694714 0.038116841000000005
4.695714 0.038014789
4.696714 0.037913196
4.697714 0.037812063
4.698714 0.037711384
4.699714 0.037611159000000005
4.700714 0.037511386
4.701715 0.037412057
4.702714 0.037313174
4.703714 0.037214736
4.704714 0.037116737999999996
4.705714 0.037019172999999995
4.706714 0.036922042
4.707714 0.036825342
4.708714 0.036729069
4.709714 0.036633218
4.710714 0.036537787
4.711714 0.036442772
4.712714 0.03634817
4.713714 0.036253975
4.714714 0.036160185
4.715714 0.036066794
4.716714 0.035973795
4.717714 0.035881187
4.718714 0.035788966
4.719714 0.035697123
4.720714 0.035605655
4.721714 0.03551456
4.722714 0.035423829000000004
4.723714 0.035333459
4.724714 0.035243446
4.725714 0.035153783
4.726714 0.035064466999999995
4.727714 0.034975488
4.728714 0.034886846
4.729714 0.034798533
4.730714 0.034710543999999996
4.731714 0.034622874
4.732714 0.034535519
4.733714 0.034448472
4.734715 0.034361731
4.735714 0.034275287
4.736714 0.034189137
4.737714 0.034103275
4.738714 0.034017695
4.739714 0.033932392
4.740714 0.033847359
4.741714 0.033762590999999995
4.742714 0.033678082
4.743714 0.03359383
4.744714 0.033509824
4.745714 0.033426061
4.746714 0.033342533
4.747715 0.033259235
4.748714 0.033176158
4.749714 0.033093296
4.750714 0.033010644
4.751714 0.032928196
4.752714 0.032845942999999996
4.753714 0.032763876
4.754714 0.032681989
4.755714 0.032600277
4.756714 0.032518728000000004
4.757714 0.03243734
4.758714 0.032356099
4.759714 0.032275001000000005
4.760714 0.03219404
4.761714 0.032113204
4.762714 0.032032488
4.763714 0.031951882
4.764714 0.031871381
4.765714 0.031790975
4.766714 0.031710658
4.767715 0.031630418
4.768714 0.031550252
4.769714 0.031470149
4.770714 0.031390101999999996
4.771714 0.031310105
4.772714 0.031230145
4.773714 0.031150219999999996
4.774714 0.031070318
4.775714 0.030990434
4.776714 0.030910558
4.777714 0.030830682999999998
4.778714 0.030750801999999997
4.779714 0.030670905999999998
4.780715 0.030590986999999997
4.781714 0.030511036000000002
4.782714 0.030431044
4.783714 0.030351005
4.784714 0.030270909
4.785714 0.030190748
4.786714 0.030110512
4.787714 0.030030194
4.788714 0.029949786
4.789714 0.029869275999999997
4.790714 0.029788658
4.791714 0.029707920999999998
4.792714 0.029627056
4.793715 0.029546054000000002
4.794714 0.029464907000000002
4.795714 0.029383606
4.796714 0.029302138000000002
4.797714 0.029220499
4.798714 0.029138676
4.799714 0.029056659
4.800714 0.028974441000000004
4.801714 0.028892012999999998
4.802714 0.028809364
4.803714 0.028726485
4.804714 0.028643367
4.805714 0.028560001999999998
4.806714 0.028476378000000004
4.807714 0.028392489
4.808714 0.028308327
4.809714 0.028223879
4.810714 0.02813914
4.811714 0.028054099000000002
4.812714 0.027968746
4.813715 0.027883076
4.814714 0.027797077
4.815714 0.027710741
4.816714 0.027624061000000002
4.817714 0.027537026
4.818714 0.027449627
4.819714 0.027361859000000002
4.820714 0.027273709000000004
4.821714 0.027185169
4.822714 0.027096231
4.823714 0.027006885
4.824714 0.026917123
4.825714 0.026826936
4.826715 0.026736315
4.827714 0.026645249000000003
4.828714 0.026553732
4.829714 0.026461752999999998
4.830714 0.026369301
4.831714 0.026276367
4.832714 0.026182944000000003
4.833714 0.02608902
4.834714 0.02599459
4.835714 0.025899638
4.836714 0.025804160000000003
4.837714 0.025708147
4.838714 0.025611586
4.839714 0.025514473000000003
4.840714 0.025416794
4.841714 0.025318543000000002
4.842714 0.025219708999999996
4.843714 0.025120284000000003
4.844714 0.02502026
4.845714 0.024919628
4.846714 0.024818379
4.847714 0.024716507
4.848714 0.024614
4.849714 0.02451085
4.850714 0.02440705
4.851714 0.02430259
4.852714 0.024197463
4.853714 0.024091659
4.854714 0.023985171
4.855714 0.02387799
4.856714 0.02377011
4.857714 0.023661520000000002
4.858714 0.023552214000000002
4.859715 0.023442182
4.860714 0.023331417
4.861714 0.023219912
4.862714 0.023107656
4.863714 0.022994642
4.864714 0.022880863
4.865714 0.022766308
4.866714 0.022650972999999998
4.867714 0.022534847
4.868714 0.022417922
4.869714 0.022300192
4.870714 0.022181644
4.871714 0.022062275
4.872715 0.021942075
4.873714 0.021821035
4.874714 0.021699147999999998
4.875714 0.021576407000000002
4.876714 0.021452803
4.877714 0.021328329
4.878714 0.021202977
4.879714 0.021076741
4.880714 0.020949612
4.881714 0.020821585
4.882714 0.02069265
4.883714 0.020562801999999998
4.884714 0.020432033000000002
4.885714 0.020300336
4.886714 0.020167707
4.887714 0.020034137
4.888714 0.01989962
4.889714 0.019764151
4.890714 0.019627721
4.891714 0.019490326000000002
4.892715 0.019351959
4.893714 0.019212614
4.894714 0.019072287
4.895714 0.018930971
4.896714 0.018788659000000003
4.897714 0.018645346
4.898714 0.018501026
4.899714 0.018355694
4.900714 0.018209344000000002
4.901714 0.018061971
4.902714 0.017913569
4.903714 0.017764133
4.904714 0.017613656000000002
4.905715 0.017462132
4.906714 0.017309558
4.907714 0.017155928
4.908714 0.017001235
4.909714 0.016845476
4.910714 0.016688644
4.911714 0.016530734000000002
4.912714 0.016371741000000002
4.913714 0.01621166
4.914714 0.016050485
4.915714 0.01588821
4.916714 0.015724831999999998
4.917714 0.015560344
4.918715 0.015394742999999999
4.919714 0.015228025000000001
4.920714 0.015060183000000001
4.921714 0.014891215000000001
4.922714 0.014721115
4.923714 0.014549879
4.924714 0.014377505
4.925714 0.014203986
4.926714 0.014029320999999999
4.927714 0.013853505
4.928714 0.013676535
4.929714 0.013498407
4.930714 0.013319121000000001
4.931714 0.013138669999999998
4.932714 0.012957052
4.933714 0.012774265
4.934714 0.012590305000000001
4.935714 0.012405169999999998
4.936714 0.012218858
4.937714 0.012031365
4.938715 0.01184269
4.939714 0.01165283
4.940714 0.011461782
4.941714 0.011269544
4.942714 0.011076115000000001
4.943714 0.010881492
4.944714 0.010685673
4.945714 0.010488655
4.946714 0.010290438
4.947714 0.010091019
4.948714 0.0098903969
4.949714 0.0096885698
4.950714 0.0094855364
4.951715 0.0092812952
4.952714 0.009075845400000001
4.953714 0.0088691857
4.954714 0.0086613152
4.955714 0.0084522333
4.956714 0.008241939200000001
4.957714 0.0080304322
4.958714 0.0078177123
4.959714 0.0076037794999999995
4.960714 0.0073886338
4.961714 0.007172275200000001
4.962714 0.0069547044
4.963714 0.006735922199999999
4.964714 0.0065159285
4.965714 0.0062947249
4.966714 0.006072312
4.967714 0.0058486912
4.968714 0.0056238641
4.969714 0.0053978318
4.970714 0.005170596
4.971714 0.0049421581999999995
4.972714 0.0047125206
4.973714 0.0044816854
4.974714 0.004249653999999999
4.975714 0.004016428999999999
4.976714 0.0037820122
4.977714 0.0035464062000000003
4.978714 0.0033096134000000004
4.979714 0.0030716361000000005
4.980714 0.0028324768
4.981714 0.0025921381
4.982714 0.0023506225
4.983714 0.0021079329999999998
4.984715 0.0018640721
4.985714 0.0016190432000000002
4.986714 0.0013728488
4.987714 0.0011254921
4.988714 0.0008769763600000001
4.989714 0.00062730473
4.990714 0.00037648074
4.991714 0.0001245079
4.992714 -0.00012861011
4.993714 -0.00038286944
4.994714 -0.0006382661900000001
4.995714 -0.0008947961799999999
4.996714 -0.0011524551000000002
4.997715 -0.0014112386
4.998714 -0.0016711418
4.999714 -0.00193216
5.000714 -0.0021942884
5.001714 -0.0024575218
5.002714 -0.0027218548
5.003714 -0.0029872821
5.004714 -0.0032537981
5.005714 -0.0035213969
5.006714 -0.0037900725000000004
5.007714 -0.0040598192
5.008714 -0.0043306307
5.009714 -0.0046025008
5.010714 -0.0048754231
5.011714 -0.0051493913
5.012714 -0.005424398499999999
5.013714 -0.0057004385
5.014714 -0.005977504
5.015714 -0.006255589
5.016714 -0.0065346852
5.017715 -0.006814787
5.018714 -0.007095886399999999
5.019714 -0.007377976
5.020714 -0.0076610485999999995
5.021714 -0.0079450969
5.022714 -0.0082301129
5.023714 -0.0085160893
5.024714 -0.0088030174
5.025714 -0.009090889900000001
5.026714 -0.0093796982
5.027714 -0.0096694348
5.028714 -0.0099600904
5.029714 -0.010251657
5.030715 -0.010544125
5.031714 -0.010837486
5.032714 -0.011131732
5.033714 -0.011426852
5.034714 -0.011722837
5.035714 -0.012019678
5.036714 -0.012317365
5.037714 -0.012615888999999998
5.038714 -0.012915239000000002
5.039714 -0.013215406
5.040714 -0.013516377999999999
5.041714 -0.013818144999999999
5.042714 -0.014120698
5.043715 -0.014424026000000001
5.044714 -0.014728119
5.045714 -0.015032964999999999
5.046714 -0.015338554
5.047714 -0.015644875
5.048714 -0.015951917
5.049714 -0.01625967
5.050714 -0.016568122
5.051714 -0.016877263
5.052714 -0.017187082
5.053714 -0.017497568
5.054714 -0.017808708
5.055714 -0.018120492000000002
5.056714 -0.018432908
5.057714 -0.018745946
5.058714 -0.019059595
5.059714 -0.019373842
5.060714 -0.019688676999999998
5.061714 -0.020004087
5.062714 -0.02032006
5.063715 -0.020636585000000002
5.064714 -0.020953648999999998
5.065714 -0.021271242
5.066714 -0.021589349
5.067714 -0.021907959
5.068714 -0.02222706
5.069714 -0.022546637
5.070714 -0.022866679
5.071714 -0.023187172
5.072714 -0.023508101
5.073714 -0.023829455
5.074714 -0.02415122
5.075714 -0.024473382
5.076715 -0.024795925
5.077714 -0.025118838
5.078714 -0.025442106
5.079714 -0.025765711
5.080714 -0.026089643
5.081714 -0.026413886
5.082714 -0.026738425
5.083714 -0.027063247
5.084714 -0.027388334
5.085714 -0.027713674
5.086714 -0.028039249999999998
5.087714 -0.028365047
5.088714 -0.028691051
5.089714 -0.029017247000000003
5.090714 -0.029343617000000002
5.091714 -0.029670146999999997
5.092714 -0.029996823000000002
5.093714 -0.030323627
5.094714 -0.030650544999999998
5.095714 -0.030977558
5.096714 -0.031304652999999995
5.097714 -0.031631815
5.098714 -0.031959027
5.099714 -0.03228627
5.100714 -0.032613530999999994
5.101714 -0.032940791999999997
5.102714 -0.033268039
5.103714 -0.033595253
5.104714 -0.033922417999999996
5.105714 -0.034249516
5.106714 -0.034576532
5.107714 -0.034903447
5.108714 -0.035230245
5.109715 -0.035556906
5.110714 -0.035883416
5.111714 -0.036209754999999996
5.112714 -0.036535907
5.113714 -0.036861852
5.114714 -0.037187577
5.115714 -0.037513059
5.116714 -0.037838283
5.117714 -0.03816323
5.118714 -0.038487883
5.119714 -0.038812222
5.120714 -0.039136232
5.121714 -0.039459892999999996
5.122715 -0.039783187000000005
5.123714 -0.0401061
5.124714 -0.040428611
5.125714 -0.040750703
5.126714 -0.041072359
5.127714 -0.041393559999999996
5.128714 -0.04171429
5.129714 -0.042034528
5.130714 -0.04235426
5.131714 -0.042673468
5.132714 -0.042992132
5.133714 -0.043310236999999994
5.134714 -0.043627762
5.135714 -0.043944694
5.136714 -0.044261011999999995
5.137714 -0.044576699
5.138714 -0.044891736
5.139714 -0.045206107
5.140714 -0.045519794
5.141714 -0.045832776
5.142715 -0.046145037
5.143714 -0.046456559
5.144714 -0.046767321
5.145714 -0.047077305
5.146714 -0.047386493
5.147714 -0.047694868
5.148714 -0.048002408999999996
5.149714 -0.048309096
5.150714 -0.048614912999999996
5.151714 -0.048919836999999994
5.152714 -0.049223856
5.153714 -0.049526943000000004
5.154714 -0.049829081
5.155715 -0.050130254000000006
5.156714 -0.050430435999999995
5.157714 -0.050729618
5.158714 -0.051027775
5.159714 -0.051324884
5.160714 -0.05162093399999999
5.161714 -0.051915902
5.162714 -0.052209768999999996
5.163714 -0.052502519000000004
5.164714 -0.05279413299999999
5.165714 -0.053084588999999995
5.166714 -0.05337387
5.167714 -0.053661957
5.168715 -0.053948832999999995
5.169714 -0.054234476000000004
5.170714 -0.054518867
5.171714 -0.05480199499999999
5.172714 -0.05508383
5.173714 -0.05536436199999999
5.174714 -0.055643573
5.175714 -0.055921439
5.176714 -0.05619794200000001
5.177714 -0.056473066999999995
5.178714 -0.056746794
5.179714 -0.057019101
5.180714 -0.057289970999999995
5.181714 -0.057559385
5.182714 -0.057827326
5.183714 -0.058093771999999995
5.184714 -0.058358704000000004
5.185714 -0.058622099
5.186714 -0.058883947000000006
5.187714 -0.059144221999999996
5.188715 -0.059402909000000004
5.189714 -0.059659983
5.190714 -0.05991542699999999
5.191714 -0.06016922400000001
5.192714 -0.060421355999999996
5.193714 -0.060671806999999994
5.194714 -0.060920550999999996
5.195714 -0.061167573
5.196714 -0.06141284799999999
5.197714 -0.061656366
5.198714 -0.061898102
5.199714 -0.062138046
5.200714 -0.062376173
5.201715 -0.06261246699999999
5.202714 -0.06284691
5.203714 -0.06307947900000001
5.204714 -0.063310162
5.205714 -0.063538941
5.206714 -0.0637658
5.207714 -0.063990714
5.208714 -0.064213673
5.209714 -0.064434658
5.210714 -0.064653653
5.211714 -0.06487063900000001
5.212714 -0.065085595
5.213714 -0.06529850699999999
5.214714 -0.065509358
5.215714 -0.065718131
5.216714 -0.065924809
5.217714 -0.066129374
5.218714 -0.06633180899999999
5.219714 -0.066532096
5.220714 -0.066730211
5.221714 -0.06692614399999999
5.222714 -0.067119877
5.223714 -0.067311391
5.224714 -0.067500671
5.225714 -0.06768769799999999
5.226714 -0.067872455
5.227714 -0.068054924
5.228714 -0.068235095
5.229714 -0.06841294199999999
5.230714 -0.06858845
5.231714 -0.0687616
5.232714 -0.068932382
5.233714 -0.06910077099999999
5.234715 -0.069266756
5.235714 -0.06943031899999999
5.236714 -0.069591444
5.237714 -0.069750118
5.238714 -0.06990631800000001
5.239714 -0.070060033
5.240714 -0.070211251
5.241714 -0.070359954
5.242714 -0.070506125
5.243714 -0.070649746
5.244714 -0.070790807
5.245714 -0.070929294
5.246714 -0.071065192
5.247715 -0.071198487
5.248714 -0.071329164
5.249714 -0.071457209
5.250714 -0.071582611
5.251714 -0.071705354
5.252714 -0.071825425
5.253714 -0.071942806
5.254714 -0.072057493
5.255714 -0.072169467
5.256714 -0.072278711
5.257714 -0.072385219
5.258714 -0.072488975
5.259714 -0.072589965
5.260714 -0.07268817899999999
5.261714 -0.072783598
5.262714 -0.072876218
5.263714 -0.07296602099999999
5.264714 -0.07305299500000001
5.265714 -0.07313712800000001
5.266714 -0.073218404
5.267715 -0.073296815
5.268714 -0.073372346
5.269714 -0.073444989
5.270714 -0.073514727
5.271714 -0.07358155599999999
5.272714 -0.073645462
5.273714 -0.073706429
5.274714 -0.07376445000000001
5.275714 -0.073819514
5.276714 -0.073871616
5.277714 -0.073920737
5.278714 -0.073966873
5.279714 -0.074010011
5.280715 -0.074050139
5.281714 -0.074087252
5.282714 -0.074121339
5.283714 -0.074152392
5.284714 -0.074180402
5.285714 -0.074205361
5.286714 -0.074227259
5.287714 -0.074246089
5.288714 -0.07426184000000001
5.289714 -0.074274506
5.290714 -0.074284076
5.291714 -0.074290542
5.292714 -0.074293895
5.293715 -0.074294128
5.294714 -0.074291235
5.295714 -0.074285211
5.296714 -0.074276043
5.297714 -0.07426372
5.298714 -0.074248237
5.299714 -0.074229587
5.300714 -0.074207765
5.301714 -0.074182765
5.302714 -0.074154575
5.303714 -0.07412318999999999
5.304714 -0.07408859699999999
5.305714 -0.074050797
5.306714 -0.074009778
5.307714 -0.073965534
5.308714 -0.07391806
5.309714 -0.073867349
5.310714 -0.073813397
5.311714 -0.073756202
5.312714 -0.073695753
5.313715 -0.073632045
5.314714 -0.07356507699999999
5.315714 -0.073494838
5.316714 -0.073421327
5.317714 -0.07334454
5.318714 -0.073264475
5.319714 -0.073181128
5.320714 -0.073094497
5.321714 -0.073004578
5.322714 -0.072911364
5.323714 -0.072814856
5.324714 -0.072715053
5.325714 -0.07261195
5.326715 -0.07250554599999999
5.327714 -0.072395836
5.328714 -0.072282826
5.329714 -0.07216650999999999
5.330714 -0.072046882
5.331714 -0.071923947
5.332714 -0.07179769999999999
5.333714 -0.071668148
5.334714 -0.071535283
5.335714 -0.07139910599999999
5.336714 -0.071259611
5.337714 -0.071116805
5.338714 -0.07097068599999999
5.339714 -0.070821255
5.340714 -0.070668512
5.341714 -0.070512452
5.342714 -0.070353079
5.343714 -0.070190401
5.344714 -0.07002441
5.345714 -0.069855107
5.346714 -0.069682498
5.347714 -0.069506583
5.348714 -0.069327367
5.349714 -0.06914485100000001
5.350714 -0.068959035
5.351714 -0.068769924
5.352714 -0.068577519
5.353714 -0.068381825
5.354714 -0.06818284699999999
5.355714 -0.067980587
5.356714 -0.06777505
5.357714 -0.067566242
5.358714 -0.067354168
5.359715 -0.067138829
5.360714 -0.06692023
5.361714 -0.066698383
5.362714 -0.06647328799999999
5.363714 -0.066244951
5.364714 -0.06601338400000001
5.365714 -0.065778586
5.366714 -0.065540569
5.367714 -0.065299339
5.368714 -0.065054896
5.369714 -0.064807251
5.370714 -0.064556417
5.371714 -0.064302393
5.372715 -0.064045191
5.373714 -0.063784816
5.374714 -0.06352127499999999
5.375714 -0.06325457899999999
5.376714 -0.062984735
5.377714 -0.062711746
5.378714 -0.062435626999999994
5.379714 -0.062156381000000004
5.380714 -0.061874022
5.381714 -0.061588554000000004
5.382714 -0.061299989000000006
5.383714 -0.06100834
5.384714 -0.060713611
5.385714 -0.060415815
5.386714 -0.060114957000000004
5.387714 -0.059811054999999995
5.388714 -0.059504114000000004
5.389714 -0.059194146999999996
5.390714 -0.058881164
5.391714 -0.058565178
5.392715 -0.058246194
5.393714 -0.05792423
5.394714 -0.057599298
5.395714 -0.057271408
5.396714 -0.05694057300000001
5.397714 -0.056606811
5.398714 -0.056270126000000004
5.399714 -0.055930536
5.400714 -0.055588054000000005
5.401714 -0.055242697
5.402714 -0.054894475000000005
5.403714 -0.054543401
5.404714 -0.054189487
5.405715 -0.05383275
5.406714 -0.053473207
5.407714 -0.053110864
5.408714 -0.052745745
5.409714 -0.052377861
5.410714 -0.052007224000000005
5.411714 -0.051633851
5.412714 -0.051257759
5.413714 -0.050878961
5.414714 -0.050497474
5.415714 -0.050113309
5.416714 -0.04972648500000001
5.417714 -0.049337017
5.418715 -0.048944924
5.419714 -0.048550221
5.420714 -0.048152925
5.421714 -0.04775305
5.422714 -0.047350617
5.423714 -0.046945643
5.424714 -0.046538142000000005
5.425714 -0.046128136
5.426714 -0.045715642
5.427714 -0.045300677
5.428714 -0.044883261
5.429714 -0.044463412
5.430714 -0.044041147
5.431714 -0.04361649
5.432714 -0.043189459
5.433714 -0.042760071999999996
5.434714 -0.042328349
5.435714 -0.041894312
5.436714 -0.041457979
5.437714 -0.041019372
5.438715 -0.040578513
5.439714 -0.040135422000000004
5.440714 -0.039690119
5.441714 -0.039242624
5.442714 -0.038792961
5.443714 -0.038341151
5.444714 -0.037887211999999997
5.445714 -0.03743117
5.446714 -0.036973045999999996
5.447714 -0.036512862
5.448714 -0.036050641
5.449714 -0.035586403
5.450714 -0.035120171000000006
5.451715 -0.034651969
5.452714 -0.03418182
5.453714 -0.033709744
5.454714 -0.033235768
5.455714 -0.032759915
5.456714 -0.032282207
5.457714 -0.031802669
5.458714 -0.031321324
5.459714 -0.030838197999999997
5.460714 -0.030353313
5.461714 -0.029866694
5.462714 -0.029378367000000002
5.463714 -0.028888356999999996
5.464714 -0.028396689
5.465714 -0.027903385
5.466714 -0.027408474
5.467714 -0.026911983
5.468714 -0.026413935
5.469714 -0.025914356000000003
5.470714 -0.025413273000000004
5.471714 -0.024910711
5.472714 -0.024406697999999998
5.473714 -0.02390126
5.474714 -0.023394423
5.475714 -0.022886215
5.476714 -0.02237666
5.477714 -0.021865789
5.478714 -0.021353626
5.479714 -0.020840198
5.480714 -0.020325533
5.481714 -0.019809659
5.482714 -0.019292602
5.483714 -0.018774389
5.484715 -0.018255049000000002
5.485714 -0.017734608
5.486714 -0.017213097
5.487714 -0.01669054
5.488714 -0.016166967
5.489714 -0.015642404999999998
5.490714 -0.015116885
5.491714 -0.014590432999999998
5.492714 -0.014063079000000001
5.493714 -0.01353485
5.494714 -0.013005775999999998
5.495714 -0.012475887000000001
5.496714 -0.01194521
5.497715 -0.011413777
5.498714 -0.010881617
5.499714 -0.01034876
5.500714 -0.0098152348
5.501714 -0.0092810733
5.502714 -0.008746305000000001
5.503714 -0.0082109604
5.504714 -0.0076750701
5.505714 -0.0071386654
5.506714 -0.0066017761
5.507714 -0.0060644339
5.508714 -0.0055266697
5.509714 -0.0049885144000000005
5.510714 -0.004449999
5.511714 -0.0039111546
5.512714 -0.0033720127000000004
5.513714 -0.0028326042
5.514714 -0.0022929602
5.515714 -0.0017531121999999999
5.516714 -0.0012130911
5.517715 -0.00067292835
5.518714 -0.00013265503
5.519714 0.00040769760000000004
5.520714 0.0009480983
5.521714 0.0014885159
5.522714 0.002028919
5.523714 0.0025692763
5.524714 0.0031095566
5.525714 0.0036497284000000002
5.526714 0.0041897605
5.527714 0.0047296212999999995
5.528714 0.0052692794
5.529714 0.0058087029
5.530715 0.0063478605
5.531714 0.0068867201
5.532714 0.0074252494
5.533714 0.007963417
5.534714 0.008501191
5.535714 0.0090385387
5.536714 0.009575428
5.537714 0.010111827
5.538714 0.010647703000000001
5.539714 0.011183021999999999
5.540714 0.011717754
5.541714 0.012251866
5.542714 0.012785323000000001
5.543715 0.013318094999999999
5.544714 0.013850148999999999
5.545714 0.014381453
5.546714 0.014911971999999999
5.547714 0.015441675
5.548714 0.015970529
5.549714 0.016498503
5.550714 0.017025563
5.551714 0.017551677999999998
5.552714 0.018076814
5.553714 0.018600941
5.554714 0.019124025
5.555714 0.019646034
5.556714 0.020166938
5.557714 0.020686703
5.558714 0.021205297
5.559714 0.021722689
5.560714 0.022238847
5.561714 0.022753738000000003
5.562714 0.023267331999999998
5.563715 0.023779598
5.564714 0.024290501
5.565714 0.024800011
5.566714 0.025308097
5.567714 0.025814725
5.568714 0.026319865999999997
5.569714 0.026823487
5.570714 0.027325554
5.571714 0.027826038
5.572714 0.028324907
5.573714 0.028822129
5.574714 0.029317671
5.575714 0.029811498999999998
5.576715 0.030303583
5.577714 0.030793896
5.578714 0.031282401
5.579714 0.031769066
5.580714 0.03225386
5.581714 0.032736750999999994
5.582714 0.033217709
5.583714 0.033696703
5.584714 0.0341737
5.585714 0.034648669
5.586714 0.035121577
5.587714 0.035592396000000005
5.588714 0.036061091999999996
5.589714 0.036527638
5.590714 0.036992002
5.591714 0.037454153
5.592714 0.037914063
5.593714 0.038371701
5.594714 0.038827033
5.595714 0.039280034
5.596714 0.039730672
5.597714 0.040178918
5.598714 0.040624742
5.599714 0.041068114999999995
5.600714 0.041509009
5.601714 0.041947394
5.602714 0.042383238999999996
5.603714 0.042816516
5.604714 0.043247198
5.605714 0.043675254000000004
5.606714 0.044100656
5.607714 0.044523377
5.608714 0.044943386
5.609715 0.045360657
5.610714 0.045775156
5.611714 0.046186859000000004
5.612714 0.046595736
5.613714 0.047001760999999996
5.614714 0.047404904
5.615714 0.047805134
5.616714 0.048202428000000005
5.617714 0.048596752
5.618714 0.048988085
5.619714 0.049376395000000003
5.620714 0.049761654
5.621714 0.050143834000000005
5.622715 0.05052290499999999
5.623714 0.050898845
5.624714 0.051271624
5.625714 0.05164122
5.626714 0.052007602
5.627714 0.052370748
5.628714 0.052730623000000004
5.629714 0.053087209
5.630714 0.053440477
5.631714 0.053790404
5.632714 0.054136961000000004
5.633714 0.054480124000000005
5.634714 0.05481987
5.635714 0.055156176999999994
5.636714 0.055489014
5.637714 0.055818359
5.638714 0.056144188000000005
5.639714 0.056466478
5.640714 0.056785205
5.641714 0.057100347
5.642715 0.057411881
5.643714 0.057719782
5.644714 0.058024027
5.645714 0.058324593999999993
5.646714 0.058621458999999994
5.647714 0.058914599
5.648714 0.059203990000000005
5.649714 0.059489614999999996
5.650714 0.059771450000000004
5.651714 0.060049474
5.652714 0.060323661
5.653714 0.060593995
5.654714 0.060860451999999995
5.655715 0.061123009
5.656714 0.061381648999999996
5.657714 0.061636348
5.658714 0.061887089
5.659714 0.062133849000000005
5.660714 0.06237661
5.661714 0.062615355
5.662714 0.062850059
5.663714 0.063080707
5.664714 0.06330728099999999
5.665714 0.06352975599999999
5.666714 0.063748116
5.667714 0.06396235
5.668715 0.064172433
5.669714 0.064378348
5.670714 0.064580078
5.671714 0.064777612
5.672714 0.064970925
5.673714 0.06516000699999999
5.674714 0.06534484
5.675714 0.065525406
5.676714 0.065701694
5.677714 0.065873686
5.678714 0.06604137
5.679714 0.06620473
5.680714 0.066363747
5.681714 0.066518411
5.682714 0.06666870899999999
5.683714 0.066814624
5.684714 0.06695614400000001
5.685714 0.067093252
5.686714 0.067225937
5.687714 0.067354186
5.688715 0.067477988
5.689714 0.067597331
5.690714 0.067712198
5.691714 0.067822583
5.692714 0.067928468
5.693714 0.068029849
5.694714 0.06812670600000001
5.695714 0.068219035
5.696714 0.068306824
5.697714 0.068390061
5.698714 0.06846873399999999
5.699714 0.06854283900000001
5.700714 0.068612362
5.701715 0.068677292
5.702714 0.06873762500000001
5.703714 0.068793347
5.704714 0.068844453
5.705714 0.068890938
5.706714 0.06893278900000001
5.707714 0.068970001
5.708714 0.069002568
5.709714 0.06903047899999999
5.710714 0.06905373299999999
5.711714 0.069072319
5.712714 0.069086236
5.713714 0.069095474
5.714714 0.069100031
5.715714 0.06909990299999999
5.716714 0.069095084
5.717714 0.069085567
5.718714 0.069071347
5.719714 0.069052423
5.720714 0.06902879099999999
5.721714 0.06900045
5.722714 0.068967394
5.723714 0.068929623
5.724714 0.068887131
5.725714 0.068839913
5.726714 0.068787974
5.727714 0.068731309
5.728714 0.068669912
5.729714 0.068603788
5.730714 0.06853293199999999
5.731714 0.068457349
5.732714 0.068377034
5.733714 0.068291987
5.734715 0.068202207
5.735714 0.068107701
5.736714 0.068008463
5.737714 0.06790449800000001
5.738714 0.067795807
5.739714 0.06768239
5.740714 0.06756425099999999
5.741714 0.067441392
5.742714 0.067313813
5.743714 0.067181519
5.744714 0.067044515
5.745714 0.066902803
5.746714 0.066756387
5.747715 0.06660527399999999
5.748714 0.06644947
5.749714 0.066288974
5.750714 0.06612379800000001
5.751714 0.065953942
5.752714 0.065779418
5.753714 0.065600232
5.754714 0.065416389
5.755714 0.065227895
5.756714 0.065034762
5.757714 0.064836995
5.758714 0.064634602
5.759714 0.064427592
5.760714 0.06421597200000001
5.761714 0.063999754
5.762714 0.063778949
5.763714 0.063553563
5.764714 0.063323608
5.765714 0.063089089
5.766714 0.062850025
5.767715 0.06260642
5.768714 0.062358286000000006
5.769714 0.062105641999999996
5.770714 0.061848492
5.771714 0.061586848
5.772714 0.061320723
5.773714 0.061050133000000006
5.774714 0.06077509
5.775714 0.060495606
5.776714 0.060211692
5.777714 0.059923367000000005
5.778714 0.059630640000000006
5.779714 0.059333531
5.780715 0.059032056
5.781714 0.058726227
5.782714 0.058416062000000005
5.783714 0.058101572
5.784714 0.05778278
5.785714 0.057459698000000003
5.786714 0.057132343999999995
5.787714 0.056800741
5.788714 0.0564649
5.789714 0.056124839
5.790714 0.055780581999999995
5.791714 0.055432145
5.792714 0.055079546
5.793715 0.054722802999999993
5.794714 0.054361939000000005
5.795714 0.053996971000000005
5.796714 0.053627917000000004
5.797714 0.0532548
5.798714 0.052877644
5.799714 0.05249646499999999
5.800714 0.052111281999999995
5.801714 0.051722122999999995
5.802714 0.051329005999999996
5.803714 0.050931948
5.804714 0.050530978000000004
5.805714 0.050126115
5.806714 0.049717381
5.807714 0.049304798999999996
5.808714 0.048888387
5.809714 0.048468174999999995
5.810714 0.048044184000000004
5.811714 0.047616439
5.812714 0.047184963
5.813715 0.04674978
5.814714 0.046310914
5.815714 0.045868391
5.816714 0.045422235
5.817714 0.04497247
5.818714 0.044519125
5.819714 0.044062224000000004
5.820714 0.043601796
5.821714 0.043137866000000004
5.822714 0.042670459
5.823714 0.042199605
5.824714 0.041725329
5.825714 0.04124766
5.826715 0.040766626
5.827714 0.040282254
5.828714 0.039794573
5.829714 0.039303610999999995
5.830714 0.038809399
5.831714 0.038311962
5.832714 0.037811333
5.833714 0.03730754
5.834714 0.036800609
5.835714 0.036290576
5.836714 0.035777467
5.837714 0.035261313
5.838714 0.034742144999999995
5.839714 0.034219993
5.840714 0.033694887
5.841714 0.033166856
5.842714 0.032635935
5.843714 0.032102154
5.844714 0.031565543
5.845714 0.031026136000000003
5.846714 0.030483962999999996
5.847714 0.029939057999999998
5.848714 0.029391452
5.849714 0.028841177
5.850714 0.028288268000000002
5.851714 0.027732758000000003
5.852714 0.02717468
5.853714 0.026614067999999998
5.854714 0.026050955
5.855714 0.025485377
5.856714 0.024917366999999996
5.857714 0.024346959
5.858714 0.023774189
5.859715 0.023199091
5.860714 0.022621702
5.861714 0.022042057
5.862714 0.021460191
5.863714 0.020876141
5.864714 0.020289942000000002
5.865714 0.019701631
5.866714 0.019111246
5.867714 0.018518821
5.868714 0.017924396000000002
5.869714 0.017328006
5.870714 0.016729689
5.871714 0.016129483
5.872715 0.015527425000000001
5.873714 0.014923552000000001
5.874714 0.014317903
5.875714 0.013710515
5.876714 0.013101425
5.877714 0.012490672999999999
5.878714 0.011878296
5.879714 0.011264333
5.880714 0.010648823
5.881714 0.010031804
5.882714 0.0094133145
5.883714 0.0087933942
5.884714 0.008172082
5.885714 0.007549417199999999
5.886714 0.0069254391
5.887714 0.006300187699999999
5.888714 0.0056737026
5.889714 0.0050460239
5.890714 0.0044171913
5.891714 0.0037872454
5.892715 0.0031562266999999996
5.893714 0.0025241756
5.894714 0.0018911328999999999
5.895714 0.0012571397
5.896714 0.00062223698
5.897714 -1.3534097e-05
5.898714 -0.00065013219
5.899714 -0.0012875159
5.900714 -0.0019256437
5.901714 -0.0025644738
5.902714 -0.0032039647
5.903714 -0.0038440742999999995
5.904714 -0.0044847609
5.905715 -0.0051259827
5.906714 -0.0057676974
5.907714 -0.0064098625
5.908714 -0.007052436600000001
5.909714 -0.0076953772999999994
5.910714 -0.0083386418
5.911714 -0.0089821879
5.912714 -0.0096259741
5.913714 -0.010269957
5.914714 -0.010914095
5.915714 -0.011558345
5.916714 -0.012202664
5.917714 -0.012847010999999998
5.918715 -0.013491343000000001
5.919714 -0.014135615
5.920714 -0.014779788
5.921714 -0.015423817999999999
5.922714 -0.016067662
5.923714 -0.016711277
5.924714 -0.01735462
5.925714 -0.017997649
5.926714 -0.018640321
5.927714 -0.019282593
5.928714 -0.019924423
5.929714 -0.020565766
5.930714 -0.021206582
5.931714 -0.021846825
5.932714 -0.022486453
5.933714 -0.023125423
5.934714 -0.023763694000000002
5.935714 -0.02440122
5.936714 -0.025037961
5.937714 -0.025673870999999997
5.938715 -0.026308908
5.939714 -0.026943031
5.940714 -0.027576197
5.941714 -0.028208360999999998
5.942714 -0.028839483000000003
5.943714 -0.02946952
5.944714 -0.030098427999999997
5.945714 -0.030726164999999996
5.946714 -0.031352688999999996
5.947714 -0.031977959
5.948714 -0.03260193
5.949714 -0.033224563
5.950714 -0.033845814
5.951715 -0.034465641
5.952714 -0.035084004
5.953714 -0.03570086
5.954714 -0.036316167
5.955714 -0.036929885
5.956714 -0.037541971
5.957714 -0.038152386
5.958714 -0.038761087
5.959714 -0.039368033000000004
5.960714 -0.039973183
5.961714 -0.040576493
5.962714 -0.041177926999999996
5.963714 -0.04177744
5.964714 -0.042374994
5.965714 -0.042970545
5.966714 -0.043564054
5.967714 -0.044155482
5.968714 -0.044744784999999995
5.969714 -0.045331922999999996
5.970714 -0.045916854
5.971714 -0.046499539
5.972714 -0.047079936
5.973714 -0.047658008
5.974714 -0.048233711
5.975714 -0.048807007
5.976714 -0.049377856
5.977714 -0.049946213
5.978714 -0.050512044000000006
5.979714 -0.051075307
5.980714 -0.051635964
5.981714 -0.052193971
5.982714 -0.052749296
5.983714 -0.05330189
5.984715 -0.053851726
5.985714 -0.054398755
5.986714 -0.054942945
5.987714 -0.055484253
5.988714 -0.056022644
5.989714 -0.056558084999999994
5.990714 -0.057090534
5.991714 -0.057619949999999996
5.992714 -0.058146298
5.993714 -0.058669539
5.994714 -0.059189642
5.995714 -0.059706561
5.996714 -0.060220266
5.997715 -0.060730718999999996
5.998714 -0.061237882
5.999714 -0.061741722
6.000714 -0.062242197
6.001714 -0.06273927900000001
6.002714 -0.063232926
6.003714 -0.06372310499999999
6.004714 -0.064209779
6.005714 -0.06469291399999999
6.006714 -0.06517247500000001
6.007714 -0.065648428
6.008714 -0.066120736
6.009714 -0.06658936600000001
6.010714 -0.06705428199999999
6.011714 -0.067515456
6.012714 -0.067972846
6.013714 -0.068426423
6.014714 -0.068876153
6.015714 -0.06932200000000001
6.016714 -0.069763936
6.017715 -0.070201926
6.018714 -0.070635934
6.019714 -0.071065931
6.020714 -0.07149188899999999
6.021714 -0.071913772
6.022714 -0.072331552
6.023714 -0.072745193
6.024714 -0.073154666
6.025714 -0.073559943
6.026714 -0.073960994
6.027714 -0.07435779
6.028714 -0.074750301
6.029714 -0.0751385
6.030715 -0.075522356
6.031714 -0.07590184700000001
6.032714 -0.076276937
6.033714 -0.076647603
6.034714 -0.077013811
6.035714 -0.077375543
6.036714 -0.07773276300000001
6.037714 -0.078085449
6.038714 -0.078433572
6.039714 -0.078777107
6.040714 -0.07911602699999999
6.041714 -0.079450302
6.042714 -0.07977990900000001
6.043715 -0.08010482399999999
6.044714 -0.080425024
6.045714 -0.080740481
6.046714 -0.08105117
6.047714 -0.08135706899999999
6.048714 -0.081658148
6.049714 -0.08195439
6.050714 -0.082245766
6.051714 -0.082532258
6.052714 -0.08281384400000001
6.053714 -0.083090493
6.054714 -0.083362189
6.055714 -0.083628914
6.056714 -0.083890639
6.057714 -0.084147346
6.058714 -0.08439901899999999
6.059714 -0.084645633
6.060714 -0.084887166
6.061714 -0.085123605
6.062714 -0.085354922
6.063715 -0.085581106
6.064714 -0.08580213199999999
6.065714 -0.086017989
6.066714 -0.086228654
6.067714 -0.08643411
6.068714 -0.086634344
6.069714 -0.086829334
6.070714 -0.087019062
6.071714 -0.087203516
6.072714 -0.08738267899999999
6.073714 -0.08755653399999999
6.074714 -0.087725068
6.075714 -0.087888265
6.076715 -0.088046107
6.077714 -0.088198582
6.078714 -0.088345673
6.079714 -0.088487368
6.080714 -0.088623655
6.081714 -0.08875451699999999
6.082714 -0.088879943
6.083714 -0.088999921
6.084714 -0.08911443299999999
6.085714 -0.089223468
6.086714 -0.08932701900000001
6.087714 -0.08942507
6.088714 -0.089517608
6.089714 -0.089604629
6.090714 -0.089686114
6.091714 -0.089762057
6.092714 -0.089832448
6.093714 -0.08989727900000001
6.094714 -0.089956541
6.095714 -0.09001022
6.096714 -0.090058311
6.097714 -0.090100808
6.098714 -0.0901377
6.099714 -0.09016898100000001
6.100714 -0.090194651
6.101714 -0.090214697
6.102714 -0.090229115
6.103714 -0.090237899
6.104714 -0.090241048
6.105714 -0.090238551
6.106714 -0.090230408
6.107714 -0.090216618
6.108714 -0.09019717699999999
6.109715 -0.090172078
6.110714 -0.090141321
6.111714 -0.0901049
6.112714 -0.090062816
6.113714 -0.090015068
6.114714 -0.089961651
6.115714 -0.08990257
6.116714 -0.08983782
6.117714 -0.089767401
6.118714 -0.089691312
6.119714 -0.089609559
6.120714 -0.089522137
6.121714 -0.089429051
6.122715 -0.089330296
6.123714 -0.08922588299999999
6.124714 -0.089115807
6.125714 -0.089000072
6.126714 -0.088878686
6.127714 -0.088751648
6.128714 -0.088618958
6.129714 -0.088480627
6.130714 -0.088336656
6.131714 -0.088187051
6.132714 -0.088031817
6.133714 -0.08787096
6.134714 -0.087704492
6.135714 -0.087532413
6.136714 -0.08735473399999999
6.137714 -0.087171455
6.138714 -0.086982595
6.139714 -0.08678815200000001
6.140714 -0.086588145
6.141714 -0.086382579
6.142715 -0.086171459
6.143714 -0.085954799
6.144714 -0.085732609
6.145714 -0.0855049
6.146714 -0.085271685
6.147714 -0.08503297600000001
6.148714 -0.08478877700000001
6.149714 -0.084539107
6.150714 -0.084283977
6.151714 -0.084023399
6.152714 -0.083757384
6.153714 -0.08348595
6.154714 -0.08320910299999999
6.155715 -0.082926865
6.156714 -0.082639244
6.157714 -0.082346256
6.158714 -0.082047918
6.159714 -0.081744243
6.160714 -0.081435248
6.161714 -0.081120944
6.162714 -0.080801354
6.163714 -0.080476492
6.164714 -0.08014637299999999
6.165714 -0.079811015
6.166714 -0.079470436
6.167714 -0.079124654
6.168715 -0.078773685
6.169714 -0.078417547
6.170714 -0.078056264
6.171714 -0.077689852
6.172714 -0.077318336
6.173714 -0.076941733
6.174714 -0.076560065
6.175714 -0.076173357
6.176714 -0.075781625
6.177714 -0.075384893
6.178714 -0.074983184
6.179714 -0.074576522
6.180714 -0.07416493
6.181714 -0.073748431
6.182714 -0.07332704799999999
6.183714 -0.072900805
6.184714 -0.072469731
6.185714 -0.07203384900000001
6.186714 -0.071593182
6.187714 -0.071147754
6.188715 -0.07069758699999999
6.189714 -0.070242718
6.190714 -0.069783162
6.191714 -0.06931895
6.192714 -0.068850111
6.193714 -0.068376667
6.194714 -0.067898649
6.195714 -0.067416084
6.196714 -0.066929002
6.197714 -0.06643742700000001
6.198714 -0.065941393
6.199714 -0.065440923
6.200714 -0.06493604700000001
6.201715 -0.064426794
6.202714 -0.063913199
6.203714 -0.063395285
6.204714 -0.062873086
6.205714 -0.062346633
6.206714 -0.061815954
6.207714 -0.061281078
6.208714 -0.060742040000000004
6.209714 -0.060198875
6.210714 -0.059651613
6.211714 -0.059100286999999994
6.212714 -0.058544928
6.213714 -0.05798557
6.214714 -0.057422246999999996
6.215714 -0.056854990999999994
6.216714 -0.056283834000000005
6.217714 -0.055708812
6.218714 -0.055129965999999996
6.219714 -0.054547324999999994
6.220714 -0.053960923
6.221714 -0.053370796
6.222714 -0.052776978999999995
6.223714 -0.052179507
6.224714 -0.05157842
6.225714 -0.050973753
6.226714 -0.050365535
6.227714 -0.049753812999999994
6.228714 -0.049138616
6.229714 -0.048519981999999996
6.230714 -0.047897952
6.231714 -0.04727256
6.232714 -0.046643842
6.233714 -0.046011838
6.234715 -0.045376585
6.235714 -0.044738123
6.236714 -0.044096488
6.237714 -0.043451719
6.238714 -0.042803853
6.239714 -0.042152932
6.240714 -0.041498992
6.241714 -0.040842075
6.242714 -0.040182221
6.243714 -0.039519468999999995
6.244714 -0.038853861
6.245714 -0.038185436
6.246714 -0.037514235
6.247715 -0.036840298
6.248714 -0.036163668999999996
6.249714 -0.035484385
6.250714 -0.034802491
6.251714 -0.034118027999999995
6.252714 -0.033431037
6.253714 -0.032741562
6.254714 -0.032049645
6.255714 -0.031355325999999996
6.256714 -0.03065865
6.257714 -0.029959661000000002
6.258714 -0.029258398
6.259714 -0.028554905999999998
6.260714 -0.027849225000000002
6.261714 -0.027141402999999998
6.262714 -0.026431479
6.263714 -0.025719497
6.264714 -0.025005499
6.265714 -0.02428953
6.266714 -0.023571633
6.267715 -0.022851852
6.268714 -0.02213023
6.269714 -0.02140681
6.270714 -0.020681636
6.271714 -0.019954752
6.272714 -0.019226203
6.273714 -0.018496031
6.274714 -0.017764283000000002
6.275714 -0.017030999999999998
6.276714 -0.016296229000000002
6.277714 -0.015560014
6.278714 -0.014822399
6.279714 -0.014083429000000001
6.280715 -0.01334315
6.281714 -0.012601606000000001
6.282714 -0.011858843
6.283714 -0.011114906
6.284714 -0.010369841
6.285714 -0.009623693000000001
6.286714 -0.008876508200000001
6.287714 -0.008128332399999999
6.288714 -0.0073792122000000005
6.289714 -0.006629192600000001
6.290714 -0.0058783211
6.291714 -0.0051266434
6.292714 -0.0043742057
6.293715 -0.0036210549
6.294714 -0.0028672372
6.295714 -0.0021127989000000002
6.296714 -0.001357787
6.297714 -0.0006022477499999999
6.298714 0.00015377225
6.299714 0.00091022648
6.300714 0.0016670683
6.301714 0.0024242514
6.302714 0.003181729
6.303714 0.0039394548000000005
6.304714 0.0046973826
6.305714 0.005455465400000001
6.306714 0.0062136569000000004
6.307714 0.006971911400000001
6.308714 0.0077301817999999994
6.309714 0.0084884225
6.310714 0.0092465867
6.311714 0.010004629000000001
6.312714 0.010762502
6.313715 0.01152016
6.314714 0.012277556999999998
6.315714 0.013034647
6.316714 0.013791382999999999
6.317714 0.014547718
6.318714 0.015303608000000002
6.319714 0.016059003
6.320714 0.016813861
6.321714 0.017568133
6.322714 0.018321774
6.323714 0.019074736000000002
6.324714 0.019826974
6.325714 0.020578442000000002
6.326715 0.021329094
6.327714 0.022078883
6.328714 0.022827763
6.329714 0.023575686999999998
6.330714 0.024322612
6.331714 0.025068491
6.332714 0.025813278999999998
6.333714 0.026556928000000004
6.334714 0.027299395999999997
6.335714 0.028040633000000002
6.336714 0.028780597
6.337714 0.029519243999999997
6.338714 0.030256525
6.339714 0.030992398
6.340714 0.031726819
6.341714 0.032459741
6.342714 0.033191120000000005
6.343714 0.033920913000000004
6.344714 0.034649072999999996
6.345714 0.035375556999999995
6.346714 0.036100321000000005
6.347714 0.036823322000000006
6.348714 0.037544515
6.349714 0.038263857
6.350714 0.038981303999999994
6.351714 0.039696813
6.352714 0.040410337
6.353714 0.041121834999999995
6.354714 0.041831264
6.355714 0.042538581
6.356714 0.043243743
6.357714 0.043946704999999996
6.358714 0.044647426999999996
6.359715 0.045345863
6.360714 0.046041975
6.361714 0.046735714
6.362714 0.047427040000000004
6.363714 0.048115913999999996
6.364714 0.04880229
6.365714 0.049486128000000004
6.366714 0.050167384
6.367714 0.050846022
6.368714 0.051521993
6.369714 0.052195257999999994
6.370714 0.052865775000000004
6.371714 0.05353351
6.372715 0.054198416000000006
6.373714 0.054860453
6.374714 0.055519585
6.375714 0.056175764999999996
6.376714 0.056828960000000005
6.377714 0.057479134
6.378714 0.058126239999999996
6.379714 0.058770244000000006
6.380714 0.059411104
6.381714 0.060048787
6.382714 0.06068325
6.383714 0.06131446
6.384714 0.061942374999999994
6.385714 0.062566961
6.386714 0.063188182
6.387714 0.063805998
6.388714 0.06442038
6.389714 0.065031287
6.390714 0.065638678
6.391714 0.066242524
6.392715 0.066842791
6.393714 0.06743943699999999
6.394714 0.068032433
6.395714 0.068621739
6.396714 0.069207326
6.397714 0.06978915200000001
6.398714 0.070367189
6.399714 0.070941402
6.400714 0.071511755
6.401714 0.072078215
6.402714 0.072640745
6.403714 0.073199318
6.404714 0.073753897
6.405715 0.07430444800000001
6.406714 0.074850942
6.407714 0.075393345
6.408714 0.075931626
6.409714 0.076465751
6.410714 0.076995697
6.411714 0.077521423
6.412714 0.07804290500000001
6.413714 0.078560109
6.414714 0.079073006
6.415714 0.079581566
6.416714 0.080085767
6.417714 0.080585573
6.418715 0.081080955
6.419714 0.081571884
6.420714 0.082058331
6.421714 0.08254027300000001
6.422714 0.083017681
6.423714 0.083490525
6.424714 0.083958782
6.425714 0.084422418
6.426714 0.084881415
6.427714 0.085335743
6.428714 0.085785374
6.429714 0.086230284
6.430714 0.08667045
6.431714 0.087105844
6.432714 0.08753644099999999
6.433714 0.087962212
6.434714 0.088383141
6.435714 0.088799198
6.436714 0.089210365
6.437714 0.089616614
6.438715 0.090017926
6.439714 0.090414274
6.440714 0.09080563900000001
6.441714 0.091191998
6.442714 0.09157332800000001
6.443714 0.091949612
6.444714 0.092320825
6.445714 0.092686951
6.446714 0.09304796700000001
6.447714 0.093403849
6.448714 0.093754585
6.449714 0.09410015199999999
6.450714 0.09444053300000001
6.451715 0.094775704
6.452714 0.09510565400000001
6.453714 0.09543036599999999
6.454714 0.095749821
6.455714 0.096064003
6.456714 0.096372893
6.457714 0.096676481
6.458714 0.096974749
6.459714 0.097267679
6.460714 0.09755525999999999
6.461714 0.09783747400000001
6.462714 0.098114309
6.463714 0.098385755
6.464714 0.09865179900000001
6.465714 0.098912418
6.466714 0.09916761200000002
6.467714 0.099417358
6.468714 0.099661655
6.469714 0.099900481
6.470714 0.10013381999999998
6.471714 0.10036168
6.472714 0.10058404
6.473714 0.10080088
6.474714 0.10101221
6.475714 0.10121801
6.476714 0.10141827
6.477714 0.10161297
6.478714 0.10180212999999999
6.479714 0.10198570000000001
6.480714 0.1021637
6.481714 0.10233612
6.482714 0.10250296
6.483714 0.10266419000000002
6.484715 0.10281981999999999
6.485714 0.10296984
6.486714 0.10311424
6.487714 0.10325302000000001
6.488714 0.10338618
6.489714 0.1035137
6.490714 0.10363559
6.491714 0.10375184
6.492714 0.10386245999999999
6.493714 0.10396743000000001
6.494714 0.10406675000000001
6.495714 0.10416042999999998
6.496714 0.10424844999999999
6.497715 0.10433083
6.498714 0.10440754999999999
6.499714 0.10447862000000001
6.500714 0.10454403
6.501714 0.1046038
6.502714 0.10465790999999999
6.503714 0.10470636
6.504714 0.10474917
6.505714 0.10478632999999998
6.506714 0.10481783
6.507714 0.10484368999999999
6.508714 0.10486390999999999
6.509714 0.10487848
6.510714 0.10488742000000001
6.511714 0.10489072
6.512714 0.10488838999999998
6.513714 0.10488043000000001
6.514714 0.10486683999999999
6.515714 0.10484762999999998
6.516714 0.10482281
6.517715 0.10479237999999999
6.518714 0.10475634
6.519714 0.1047147
6.520714 0.10466747000000001
6.521714 0.10461464999999999
6.522714 0.10455624
6.523714 0.10449227
6.524714 0.10442273999999999
6.525714 0.10434763999999999
6.526714 0.10426700000000001
6.527714 0.10418082000000001
6.528714 0.10408909999999999
6.529714 0.10399187
6.530715 0.10388914
6.531714 0.1037809
6.532714 0.10366717
6.533714 0.10354797
6.534714 0.10342330000000001
6.535714 0.10329318
6.536714 0.10315763000000001
6.537714 0.10301665
6.538714 0.10287026
6.539714 0.10271847
6.540714 0.10256128
6.541714 0.10239873
6.542714 0.10223081
6.543715 0.10205755000000001
6.544714 0.10187895999999999
6.545714 0.10169505999999999
6.546714 0.10150586
6.547714 0.10131137
6.548714 0.10111161
6.549714 0.10090659
6.550714 0.10069632999999999
6.551714 0.10048086
6.552714 0.10026017999999999
6.553714 0.10003430999999999
6.554714 0.09980326299999999
6.555714 0.09956706800000001
6.556714 0.099325727
6.557714 0.09907927600000001
6.558714 0.098827714
6.559714 0.09857107700000001
6.560714 0.098309375
6.561714 0.09804263199999999
6.562714 0.097770861
6.563715 0.097494089
6.564714 0.097212335
6.565714 0.096925622
6.566714 0.096633972
6.567714 0.096337404
6.568714 0.096035947
6.569714 0.095729617
6.570714 0.09541843900000001
6.571714 0.095102435
6.572714 0.09478162999999999
6.573714 0.094456045
6.574714 0.094125705
6.575714 0.093790638
6.576715 0.093450863
6.577714 0.093106407
6.578714 0.092757301
6.579714 0.09240356200000001
6.580714 0.092045218
6.581714 0.091682293
6.582714 0.09131481600000001
6.583714 0.090942811
6.584714 0.090566307
6.585714 0.09018532600000001
6.586714 0.089799892
6.587714 0.089410041
6.588714 0.089015788
6.589714 0.08861717100000001
6.590714 0.088214211
6.591714 0.087806932
6.592714 0.087395369
6.593714 0.08697954499999999
6.594714 0.086559489
6.595714 0.08613523099999999
6.596714 0.085706799
6.597714 0.08527422300000001
6.598714 0.084837532
6.599714 0.08439675399999999
6.600714 0.08395192
6.601714 0.083503063
6.602714 0.083050213
6.603714 0.0825934
6.604714 0.082132651
6.605714 0.08166800299999999
6.606714 0.081199489
6.607714 0.08072713999999999
6.608714 0.080250984
6.609715 0.079771056
6.610714 0.079287391
6.611714 0.078800018
6.612714 0.078308972
6.613714 0.07781428900000001
6.614714 0.077315996
6.615714 0.07681413
6.616714 0.076308724
6.617714 0.075799815
6.618714 0.07528743
6.619714 0.07477160499999999
6.620714 0.07425237
6.621714 0.073729764
6.622715 0.073203817
6.623714 0.072674564
6.624714 0.072142039
6.625714 0.071606273
6.626714 0.071067305
6.627714 0.070525164
6.628714 0.06997988699999999
6.629714 0.069431507
6.630714 0.068880065
6.631714 0.06832559
6.632714 0.067768118
6.633714 0.067207683
6.634714 0.066644326
6.635714 0.066078082
6.636714 0.06550898000000001
6.637714 0.06493706
6.638714 0.064362364
6.639714 0.06378492100000001
6.640714 0.063204777
6.641714 0.06262196099999999
6.642715 0.062036514
6.643714 0.061448471
6.644714 0.06085787300000001
6.645714 0.06026476
6.646714 0.059669168
6.647714 0.059071131
6.648714 0.058470696
6.649714 0.057867897
6.650714 0.057262770000000004
6.651714 0.056655356
6.652714 0.056045695
6.653714 0.055433820999999994
6.654714 0.054819777
6.655715 0.054203602000000004
6.656714 0.053585332
6.657714 0.052965007
6.658714 0.052342668999999994
6.659714 0.051718350999999996
6.660714 0.051092095
6.661714 0.050463941
6.662714 0.049833924
6.663714 0.049202079999999995
6.664714 0.048568454999999996
6.665714 0.047933083
6.666714 0.047296003
6.667714 0.046657253
6.668715 0.046016873
6.669714 0.045374899999999996
6.670714 0.044731376999999996
6.671714 0.04408634
6.672714 0.043439827
6.673714 0.04279188
6.674714 0.042142536
6.675714 0.041491835000000005
6.676714 0.040839819
6.677714 0.040186525
6.678714 0.039531995
6.679714 0.038876268
6.680714 0.038219383
6.681714 0.03756138
6.682714 0.036902301000000005
6.683714 0.036242184999999996
6.684714 0.035581071
6.685714 0.034919
6.686714 0.034256012
6.687714 0.033592145
6.688715 0.032927439
6.689714 0.032261937
6.690714 0.031595674000000004
6.691714 0.030928693
6.692714 0.030261030999999997
6.693714 0.029592728
6.694714 0.028923822999999998
6.695714 0.028254357
6.696714 0.027584366
6.697714 0.026913889
6.698714 0.026242965
6.699714 0.025571631999999997
6.700714 0.024899930999999997
6.701715 0.024227898
6.702714 0.023555574
6.703714 0.022882994
6.704714 0.022210198
6.705714 0.021537225
6.706714 0.02086411
6.707714 0.020190892999999998
6.708714 0.019517614000000003
6.709714 0.018844308
6.710714 0.018171014
6.711714 0.017497771
6.712714 0.016824617
6.713714 0.01615159
6.714714 0.015478728
6.715714 0.014806069
6.716714 0.014133651
6.717714 0.013461513000000001
6.718714 0.012789691
6.719714 0.012118226
6.720714 0.011447154000000001
6.721714 0.010776515
6.722714 0.010106344
6.723714 0.0094366813
6.724714 0.0087675624
6.725714 0.0080990256
6.726714 0.0074311087
6.727714 0.006763848099999999
6.728714 0.0060972812
6.729714 0.0054314448999999996
6.730714 0.0047663754
6.731714 0.0041021092
6.732714 0.0034386823
6.733714 0.0027761307
6.734715 0.0021144901
6.735714 0.0014537959999999998
6.736714 0.00079408383
6.737714 0.00013538869
6.738714 -0.00052225432
6.739714 -0.0011788104
6.740714 -0.0018342447
6.741714 -0.0024885228000000002
6.742714 -0.0031416101
6.743714 -0.0037934722
6.744714 -0.0044440749
6.745714 -0.0050933835
6.746714 -0.0057413643
6.747715 -0.006387982299999999
6.748714 -0.007033204
6.749714 -0.0076769946
6.750714 -0.0083193205
6.751714 -0.0089601475
6.752714 -0.0095994423
6.753714 -0.01023717
6.754714 -0.010873298
6.755714 -0.011507791
6.756714 -0.012140617
6.757714 -0.012771742
6.758714 -0.013401131
6.759714 -0.014028754
6.760714 -0.014654576
6.761714 -0.015278565000000001
6.762714 -0.015900689
6.763714 -0.016520915
6.764714 -0.017139212
6.765714 -0.017755548
6.766714 -0.018369892
6.767715 -0.018982214
6.768714 -0.01959248
6.769714 -0.020200663
6.770714 -0.020806731
6.771714 -0.021410656
6.772714 -0.022012407
6.773714 -0.022611956
6.774714 -0.023209273
6.775714 -0.023804330000000002
6.776714 -0.024397098
6.777714 -0.024987548000000002
6.778714 -0.025575655000000003
6.779714 -0.026161387
6.780715 -0.026744718
6.781714 -0.027325621
6.782714 -0.027904072
6.783714 -0.028480039
6.784714 -0.029053495000000002
6.785714 -0.029624416
6.786714 -0.030192774
6.787714 -0.03075854
6.788714 -0.031321691
6.789714 -0.031882199
6.790714 -0.032440037
6.791714 -0.032995181
6.792714 -0.033547600999999996
6.793715 -0.034097274000000004
6.794714 -0.034644172
6.795714 -0.035188274
6.796714 -0.03572955
6.797714 -0.036267977
6.798714 -0.036803527999999995
6.799714 -0.037336178
6.800714 -0.037865902
6.801714 -0.038392679
6.802714 -0.038916484
6.803714 -0.039437294000000005
6.804714 -0.039955083
6.805714 -0.040469831
6.806714 -0.040981514
6.807714 -0.041490109
6.808714 -0.041995593
6.809714 -0.042497949
6.810714 -0.042997149
6.811714 -0.043493178
6.812714 -0.043986013
6.813715 -0.044475633
6.814714 -0.044962019
6.815714 -0.045445151
6.816714 -0.045925008999999996
6.817714 -0.046401576
6.818714 -0.04687483
6.819714 -0.047344752
6.820714 -0.047811324
6.821714 -0.048274529000000004
6.822714 -0.048734347000000004
6.823714 -0.049190759
6.824714 -0.049643748
6.825714 -0.050093292
6.826715 -0.050539377999999996
6.827714 -0.050981989000000005
6.828714 -0.051421102
6.829714 -0.051856704999999996
6.830714 -0.052288773999999996
6.831714 -0.052717298999999995
6.832714 -0.053142260999999996
6.833714 -0.053563644
6.834714 -0.05398143
6.835714 -0.054395599999999995
6.836714 -0.054806139000000004
6.837714 -0.055213034
6.838714 -0.055616267000000004
6.839714 -0.056015828000000004
6.840714 -0.056411698
6.841714 -0.056803867
6.842714 -0.057192316
6.843714 -0.05757703299999999
6.844714 -0.057958008
6.845714 -0.058335223000000005
6.846714 -0.058708666
6.847714 -0.059078325
6.848714 -0.05944419
6.849714 -0.059806240999999996
6.850714 -0.060164474
6.851714 -0.060518878000000005
6.852714 -0.060869439
6.853714 -0.061216147000000005
6.854714 -0.06155899
6.855714 -0.061897956999999997
6.856714 -0.062233035000000006
6.857714 -0.062564219
6.858714 -0.062891503
6.859715 -0.06321487
6.860714 -0.063534314
6.861714 -0.063849828
6.862714 -0.064161397
6.863714 -0.064469018
6.864714 -0.064772676
6.865714 -0.06507237
6.866714 -0.06536808799999999
6.867714 -0.065659819
6.868714 -0.06594755699999999
6.869714 -0.06623129600000001
6.870714 -0.06651103
6.871714 -0.06678674799999999
6.872715 -0.067058444
6.873714 -0.06732611200000001
6.874714 -0.06758974599999999
6.875714 -0.06784934100000001
6.876714 -0.06810489
6.877714 -0.068356388
6.878714 -0.06860382899999999
6.879714 -0.068847206
6.880714 -0.069086516
6.881714 -0.069321756
6.882714 -0.06955292199999999
6.883714 -0.069780007
6.884714 -0.07000301299999999
6.885714 -0.070221932
6.886714 -0.070436765
6.887714 -0.070647511
6.888714 -0.070854166
6.889714 -0.071056728
6.890714 -0.07125519300000001
6.891714 -0.07144956599999999
6.892715 -0.071639841
6.893714 -0.071826024
6.894714 -0.072008109
6.895714 -0.072186097
6.896714 -0.072359986
6.897714 -0.072529778
6.898714 -0.072695478
6.899714 -0.07285707999999999
6.900714 -0.073014584
6.901714 -0.073167996
6.902714 -0.073317316
6.903714 -0.073462544
6.904714 -0.07360367999999999
6.905715 -0.07374072400000001
6.906714 -0.073873682
6.907714 -0.074002554
6.908714 -0.07412734
6.909714 -0.074248045
6.910714 -0.07436467
6.911714 -0.07447722
6.912714 -0.07458569599999999
6.913714 -0.074690103
6.914714 -0.074790441
6.915714 -0.074886723
6.916714 -0.07497894100000001
6.917714 -0.075067108
6.918715 -0.075151224
6.919714 -0.075231295
6.920714 -0.075307331
6.921714 -0.075379334
6.922714 -0.075447309
6.923714 -0.075511262
6.924714 -0.075571198
6.925714 -0.07562713
6.926714 -0.07567905700000001
6.927714 -0.07572699100000001
6.928714 -0.075770938
6.929714 -0.075810903
6.930714 -0.07584689900000001
6.931714 -0.075878931
6.932714 -0.075907004
6.933714 -0.075931131
6.934714 -0.075951318
6.935714 -0.075967575
6.936714 -0.075979909
6.937714 -0.07598833199999999
6.938715 -0.075992849
6.939714 -0.075993472
6.940714 -0.075990206
6.941714 -0.075983064
6.942714 -0.075972057
6.943714 -0.075957191
6.944714 -0.075938471
6.945714 -0.075915916
6.946714 -0.07588953
6.947714 -0.075859326
6.948714 -0.07582531
6.949714 -0.075787492
6.950714 -0.075745885
6.951715 -0.075700501
6.952714 -0.07565134999999999
6.953714 -0.075598445
6.954714 -0.075541792
6.955714 -0.075481407
6.956714 -0.075417303
6.957714 -0.075349491
6.958714 -0.075277983
6.959714 -0.07520279
6.960714 -0.075123925
6.961714 -0.07504140399999999
6.962714 -0.07495523899999999
6.963714 -0.074865442
6.964714 -0.07477202499999999
6.965714 -0.074675004
6.966714 -0.074574398
6.967714 -0.07447021200000001
6.968714 -0.07436247
6.969714 -0.074251177
6.970714 -0.07413635
6.971714 -0.074018008
6.972714 -0.073896162
6.973714 -0.07377082900000001
6.974714 -0.073642022
6.975714 -0.07350975600000001
6.976714 -0.073374051
6.977714 -0.073234917
6.978714 -0.073092367
6.979714 -0.072946417
6.980714 -0.072797085
6.981714 -0.072644389
6.982714 -0.072488334
6.983714 -0.07232894399999999
6.984715 -0.072166236
6.985714 -0.072000222
6.986714 -0.071830914
6.987714 -0.07165833399999999
6.988714 -0.07148249400000001
6.989714 -0.071303413
6.990714 -0.071121106
6.991714 -0.070935593
6.992714 -0.070746889
6.993714 -0.070555013
6.994714 -0.070359983
6.995714 -0.070161815
6.996714 -0.069960527
6.997715 -0.069756137
6.998714 -0.069548661
6.999714 -0.069338118
7.000714 -0.069124531
7.001714 -0.068907917
7.002714 -0.068688288
7.003714 -0.06846567299999999
7.004714 -0.068240083
7.005714 -0.068011542
7.006714 -0.067780068
7.007714 -0.067545677
7.008714 -0.067308388
7.009714 -0.067068223
7.010714 -0.0668252
7.011714 -0.066579337
7.012714 -0.066330651
7.013714 -0.066079164
7.014714 -0.06582489600000001
7.015714 -0.065567862
7.016714 -0.065308082
7.017715 -0.06504557700000001
7.018714 -0.06478036499999999
7.019714 -0.064512464
7.020714 -0.06424189799999999
7.021714 -0.063968683
7.022714 -0.063692837
7.023714 -0.063414383
7.024714 -0.06313333900000001
7.025714 -0.062849722
7.026714 -0.06256355599999999
7.027714 -0.062274857
7.028714 -0.061983644
7.029714 -0.061689945999999996
7.030715 -0.061393774000000005
7.031714 -0.061095151
7.032714 -0.060794101
7.033714 -0.060490646999999995
7.034714 -0.060184805999999993
7.035714 -0.059876603
7.036714 -0.059566059000000005
7.037714 -0.059253192999999996
7.038714 -0.058938027000000004
7.039714 -0.058620586
7.040714 -0.058300892
7.041714 -0.057978963
7.042714 -0.057654821999999994
7.043715 -0.057328491999999995
7.044714 -0.056999997
7.045714 -0.056669355000000005
7.046714 -0.056336587
7.047714 -0.056001719
7.048714 -0.055664766000000004
7.049714 -0.055325753
7.050714 -0.054984703
7.051714 -0.054641632999999995
7.052714 -0.054296566000000004
7.053714 -0.053949526000000005
7.054714 -0.05360053
7.055714 -0.05324960199999999
7.056714 -0.052896765
7.057714 -0.05254203600000001
7.058714 -0.052185432000000004
7.059714 -0.051826984
7.060714 -0.051466706999999993
7.061714 -0.051104620999999996
7.062714 -0.050740747
7.063715 -0.05037511
7.064714 -0.050007727
7.065714 -0.04963862
7.066714 -0.04926781399999999
7.067714 -0.048895332
7.068714 -0.048521190000000006
7.069714 -0.048145413
7.070714 -0.047768024
7.071714 -0.047389042
7.072714 -0.047008489
7.073714 -0.046626391
7.074714 -0.046242765
7.075714 -0.045857637
7.076715 -0.045471027
7.077714 -0.045082960000000005
7.078714 -0.044693457
7.079714 -0.04430254
7.080714 -0.043910232
7.081714 -0.043516554
7.082714 -0.043121527
7.083714 -0.042725176999999996
7.084714 -0.042327523
7.085714 -0.041928587999999996
7.086714 -0.041528395
7.087714 -0.041126963
7.088714 -0.040724315
7.089714 -0.040320473
7.090714 -0.039915458
7.091714 -0.039509291
7.092714 -0.039101992
7.093714 -0.038693583000000004
7.094714 -0.038284087
7.095714 -0.037873522
7.096714 -0.037461912
7.097714 -0.037049275
7.098714 -0.036635634
7.099714 -0.036221012000000004
7.100714 -0.035805427
7.101714 -0.035388902
7.102714 -0.034971457
7.103714 -0.034553115
7.104714 -0.034133897999999996
7.105714 -0.033713824999999996
7.106714 -0.033292919
7.107714 -0.032871202
7.108714 -0.032448696
7.109715 -0.032025424
7.110714 -0.031601408
7.111714 -0.031176666000000002
7.112714 -0.030751227000000003
7.113714 -0.030325109
7.114714 -0.029898333
7.115714 -0.029470923
7.116714 -0.029042902000000002
7.117714 -0.028614289
7.118714 -0.028185107
7.119714 -0.027755377
7.120714 -0.027325124
7.121714 -0.026894364
7.122715 -0.026463121
7.123714 -0.026031415
7.124714 -0.025599268999999997
7.125714 -0.025166702
7.126714 -0.024733733
7.127714 -0.024300384
7.128714 -0.023866676
7.129714 -0.023432627
7.130714 -0.022998259
7.131714 -0.022563589000000002
7.132714 -0.022128636
7.133714 -0.021693422
7.134714 -0.021257965
7.135714 -0.020822283
7.136714 -0.020386398
7.137714 -0.019950328
7.138714 -0.019514092
7.139714 -0.019077709
7.140714 -0.0186412
7.141714 -0.018204581
7.142715 -0.017767875
7.143714 -0.0173311
7.144714 -0.016894274
7.145714 -0.016457419
7.146714 -0.016020551
7.147714 -0.015583693
7.148714 -0.015146863000000002
7.149714 -0.014710080999999998
7.150714 -0.014273367
7.151714 -0.01383674
7.152714 -0.013400218
7.153714 -0.012963824
7.154714 -0.012527575
7.155715 -0.01209149
7.156714 -0.01165559
7.157714 -0.011219893
7.158714 -0.010784419
7.159714 -0.010349184999999999
7.160714 -0.0099142118
7.161714 -0.009479517
7.162714 -0.0090451183
7.163714 -0.008611034699999999
7.164714 -0.008177284299999999
7.165714 -0.0077438846
7.166714 -0.0073108531
7.167714 -0.0068782072
7.168715 -0.0064459651
7.169714 -0.0060141432000000005
7.170714 -0.005582759
7.171714 -0.0051518295
7.172714 -0.0047213714
7.173714 -0.004291402
7.174714 -0.0038619382
7.175714 -0.0034329965000000004
7.176714 -0.0030045941
7.177714 -0.0025767478
7.178714 -0.0021494745
7.179714 -0.0017227911000000002
7.180714 -0.0012967144
7.181714 -0.0008712618199999999
7.182714 -0.00044645030000000003
7.183714 -2.2297066e-05
7.184714 0.00040118065999999997
7.185714 0.0008239657300000001
7.186714 0.0012460408
7.187714 0.0016673886
7.188715 0.0020879919
7.189714 0.0025078334
7.190714 0.002926896
7.191714 0.0033451626000000003
7.192714 0.003762616
7.193714 0.0041792391
7.194714 0.004595015
7.195714 0.0050099272
7.196714 0.005423959
7.197714 0.0058370937000000005
7.198714 0.0062493149000000005
7.199714 0.0066606072999999995
7.200714 0.0070709539
7.201715 0.0074803393
7.202714 0.0078887482
7.203714 0.008296164699999999
7.204714 0.008702573500000001
7.205714 0.0091079601
7.206714 0.0095123083
7.207714 0.0099156045
7.208714 0.010317833
7.209714 0.010718979
7.210714 0.011119029
7.211714 0.011517968
7.212714 0.01191578
7.213714 0.012312453999999999
7.214714 0.012707972
7.215714 0.013102322000000001
7.216714 0.013495487999999998
7.217714 0.013887457
7.218714 0.014278216
7.219714 0.014667747
7.220714 0.015056039
7.221714 0.015443075
7.222714 0.015828841
7.223714 0.016213322999999998
7.224714 0.016596507
7.225714 0.016978379
7.226714 0.017358921
7.227714 0.017738123
7.228714 0.018115967
7.229714 0.018492441000000002
7.230714 0.01886753
7.231714 0.01924122
7.232714 0.019613498
7.233714 0.019984347
7.234715 0.020353757
7.235714 0.020721712
7.236714 0.021088199000000002
7.237714 0.021453205
7.238714 0.021816717000000003
7.239714 0.022178722
7.240714 0.022539207999999998
7.241714 0.022898163000000003
7.242714 0.023255574
7.243714 0.023611428
7.244714 0.023965715
7.245714 0.024318421
7.246714 0.024669536
7.247715 0.02501905
7.248714 0.025366948
7.249714 0.02571322
7.250714 0.026057856
7.251714 0.026400844
7.252714 0.026742171
7.253714 0.027081827
7.254714 0.027419800999999997
7.255714 0.027756084
7.256714 0.028090662
7.257714 0.028423523
7.258714 0.028754657000000003
7.259714 0.029084051000000003
7.260714 0.029411697
7.261714 0.029737581000000003
7.262714 0.030061690000000002
7.263714 0.030384015
7.264714 0.030704544
7.265714 0.031023265999999997
7.266714 0.031340169
7.267715 0.031655241
7.268714 0.031968471000000005
7.269714 0.03227985
7.270714 0.032589362999999996
7.271714 0.032897003
7.272714 0.033202756
7.273714 0.033506611
7.274714 0.033808561
7.275714 0.034108592
7.276714 0.034406694
7.277714 0.034702857
7.278714 0.034997071
7.279714 0.035289326
7.280715 0.03557961
7.281714 0.035867919
7.282714 0.036154239
7.283714 0.03643856
7.284714 0.036720876
7.285714 0.037001175
7.286714 0.037279451
7.287714 0.037555693
7.288714 0.037829892000000004
7.289714 0.038102039
7.290714 0.038372126
7.291714 0.038640143
7.292714 0.038906082
7.293715 0.039169934000000003
7.294714 0.039431691000000005
7.295714 0.039691341
7.296714 0.039948878
7.297714 0.040204290000000004
7.298714 0.040457569
7.299714 0.040708706000000004
7.300714 0.040957693
7.301714 0.041204516
7.302714 0.041449169
7.303714 0.041691642
7.304714 0.041931926
7.305714 0.042170013
7.306714 0.042405889999999995
7.307714 0.042639553
7.308714 0.042870993
7.309714 0.043100197
7.310714 0.043327161
7.311714 0.043551874
7.312714 0.043774329
7.313715 0.043994517
7.314714 0.044212431999999996
7.315714 0.044428068
7.316714 0.044641414
7.317714 0.044852466
7.318714 0.045061216
7.319714 0.045267658
7.320714 0.045471787
7.321714 0.045673593000000005
7.322714 0.045873073
7.323714 0.04607022
7.324714 0.046265026
7.325714 0.046457490000000004
7.326715 0.046647601999999996
7.327714 0.04683536
7.328714 0.047020754
7.329714 0.047203779
7.330714 0.047384432
7.331714 0.047562705000000004
7.332714 0.047738594
7.333714 0.047912091
7.334714 0.048083189
7.335714 0.048251887
7.336714 0.048418174
7.337714 0.048582046
7.338714 0.048743497
7.339714 0.04890252
7.340714 0.04905911
7.341714 0.049213261999999994
7.342714 0.049364963
7.343714 0.049514213
7.344714 0.049661007
7.345714 0.049805338000000005
7.346714 0.049947196
7.347714 0.050086580000000006
7.348714 0.050223485000000005
7.349714 0.050357904
7.350714 0.050489831
7.351714 0.050619268
7.352714 0.050746201000000005
7.353714 0.050870632
7.354714 0.050992553999999995
7.355714 0.051111967
7.356714 0.051228865
7.357714 0.051343243
7.358714 0.051455095
7.359715 0.051564421
7.360714 0.05167122
7.361714 0.051775487
7.362714 0.051877217
7.363714 0.051976409
7.364714 0.052073061999999996
7.365714 0.052167173000000004
7.366714 0.052258733
7.367714 0.05234775
7.368714 0.052434211999999994
7.369714 0.052518118
7.370714 0.052599463
7.371714 0.052678247000000004
7.372715 0.052754470000000005
7.373714 0.052828121000000006
7.374714 0.052899198
7.375714 0.052967703
7.376714 0.053033629
7.377714 0.05309697
7.378714 0.053157727
7.379714 0.05321589399999999
7.380714 0.053271471
7.381714 0.053324451
7.382714 0.05337483
7.383714 0.053422607
7.384714 0.053467776
7.385714 0.053510338
7.386714 0.053550291
7.387714 0.053587632
7.388714 0.053622358
7.389714 0.053654466
7.390714 0.053683954
7.391714 0.053710822
7.392715 0.053735066
7.393714 0.05375669
7.394714 0.053775689
7.395714 0.053792063
7.396714 0.053805811
7.397714 0.053816929000000006
7.398714 0.053825421
7.399714 0.053831283
7.400714 0.053834519
7.401714 0.053835125000000005
7.402714 0.053833099
7.403714 0.053828442000000004
7.404714 0.053821155
7.405715 0.053811236
7.406714 0.053798687
7.407714 0.053783506
7.408714 0.053765694999999995
7.409714 0.053745252
7.410714 0.053722173
7.411714 0.053696457
7.412714 0.053668109
7.413714 0.05363712600000001
7.414714 0.053603505
7.415714 0.053567247000000005
7.416714 0.053528352999999994
7.417714 0.053486816
7.418715 0.053442642
7.419714 0.053395831000000005
7.420714 0.053346384
7.421714 0.0532943
7.422714 0.053239578999999995
7.423714 0.053182220999999995
7.424714 0.053122225999999995
7.425714 0.053059595
7.426714 0.052994333000000005
7.427714 0.05292643899999999
7.428714 0.052855915
7.429714 0.052782765
7.430714 0.05270699
7.431714 0.052628596
7.432714 0.052547583
7.433714 0.052463956
7.434714 0.052377715
7.435714 0.052288867
7.436714 0.052197417
7.437714 0.052103365
7.438715 0.052006717
7.439714 0.051907479
7.440714 0.05180565100000001
7.441714 0.051701238
7.442714 0.051594246
7.443714 0.051484676
7.444714 0.051372533
7.445714 0.051257823
7.446714 0.051140547
7.447714 0.051020709
7.448714 0.05089831
7.449714 0.050773355
7.450714 0.050645851
7.451715 0.050515798
7.452714 0.050383201
7.453714 0.050248060000000004
7.454714 0.050110382
7.455714 0.049970165
7.456714 0.049827417
7.457714 0.049682142
7.458714 0.049534347000000006
7.459714 0.049384031
7.460714 0.049231207
7.461714 0.049075868
7.462714 0.048918026999999996
7.463714 0.048757688
7.464714 0.048594858
7.465714 0.048429539
7.466714 0.048261738
7.467714 0.048091463
7.468714 0.047918721
7.469714 0.047743515
7.470714 0.047565854000000005
7.471714 0.047385745
7.472714 0.047203194000000004
7.473714 0.047018210000000005
7.474714 0.046830799
7.475714 0.046640969
7.476714 0.046448726999999995
7.477714 0.04625408
7.478714 0.046057036
7.479714 0.045857602000000004
7.480714 0.045655784000000005
7.481714 0.045451592
7.482714 0.045245033
7.483714 0.045036114
7.484715 0.044824841
7.485714 0.044611222
7.486714 0.044395265
7.487714 0.044176978
7.488714 0.043956368
7.489714 0.043733441
7.490714 0.043508210000000005
7.491714 0.043280676
7.492714 0.043050852
7.493714 0.042818743
7.494714 0.042584357999999996
7.495714 0.042347706
7.496714 0.042108796000000004
7.497715 0.041867635
7.498714 0.041624233999999996
7.499714 0.041378601
7.500714 0.041130744
7.501714 0.040880675
7.502714 0.040628406
7.503714 0.040373945
7.504714 0.040117302
7.505714 0.039858489999999996
7.506714 0.039597519000000005
7.507714 0.0393344
7.508714 0.039069145
7.509714 0.038801765
7.510714 0.038532272
7.511714 0.038260681
7.512714 0.037987001
7.513714 0.037711245000000004
7.514714 0.037433422
7.515714 0.037153548
7.516714 0.036871634
7.517715 0.036587691
7.518714 0.036301732
7.519714 0.036013767
7.520714 0.035723811
7.521714 0.035431873
7.522714 0.035137968
7.523714 0.034842108000000004
7.524714 0.034544303
7.525714 0.034244565
7.526714 0.033942907
7.527714 0.033639342
7.528714 0.033333883
7.529714 0.033026541
7.530715 0.032717327
7.531714 0.032406257
7.532714 0.032093344
7.533714 0.031778601
7.534714 0.031462040999999996
7.535714 0.031143677
7.536714 0.030823526
7.537714 0.030501600000000004
7.538714 0.030177916000000003
7.539714 0.029852486
7.540714 0.029525327
7.541714 0.029196453
7.542714 0.028865883000000002
7.543715 0.028533630999999997
7.544714 0.028199711000000002
7.545714 0.027864141
7.546714 0.027526938
7.547714 0.02718812
7.548714 0.026847702
7.549714 0.026505699
7.550714 0.026162131999999998
7.551714 0.025817016
7.552714 0.025470369
7.553714 0.025122205
7.554714 0.024772542999999998
7.555714 0.024421399999999996
7.556714 0.024068793999999998
7.557714 0.023714741
7.558714 0.023359258
7.559714 0.023002362000000002
7.560714 0.022644070999999998
7.561714 0.022284401
7.562714 0.021923369999999998
7.563715 0.021560994
7.564714 0.021197288999999998
7.565714 0.020832274
7.566714 0.020465966000000002
7.567714 0.020098382
7.568714 0.019729538999999997
7.569714 0.019359455999999997
7.570714 0.018988151
7.571714 0.018615641
7.572714 0.018241943
7.573714 0.017867079
7.574714 0.017491065
7.575714 0.017113921
7.576715 0.016735666
7.577714 0.016356321
7.578714 0.015975905
7.579714 0.015594436000000001
7.580714 0.015211938000000001
7.581714 0.014828429
7.582714 0.014443931000000002
7.583714 0.014058464000000001
7.584714 0.013672050000000002
7.585714 0.013284708
7.586714 0.012896462000000001
7.587714 0.01250733
7.588714 0.012117337
7.589714 0.011726502
7.590714 0.011334846
7.591714 0.010942391
7.592714 0.010549158999999999
7.593714 0.01015517
7.594714 0.0097604454
7.595714 0.0093650058
7.596714 0.008968872900000001
7.597714 0.0085720669
7.598714 0.008174609000000001
7.599714 0.0077765202
7.600714 0.007377821
7.601714 0.0069785325
7.602714 0.0065786757
7.603714 0.006178270999999999
7.604714 0.0057773395
7.605714 0.005375902399999999
7.606714 0.0049739807
7.607714 0.0045715962
7.608714 0.0041687701
7.609715 0.0037655245000000003
7.610714 0.0033618809999999997
7.611714 0.0029578618000000003
7.612714 0.0025534893
7.613714 0.0021487862000000003
7.614714 0.0017437751
7.615714 0.0013384792000000001
7.616714 0.0009329215599999999
7.617714 0.00052712562
7.618714 0.00012111493
7.619714 -0.00028508678
7.620714 -0.00069145563
7.621714 -0.0010979677
7.622715 -0.0015045990000000001
7.623714 -0.0019113253
7.624714 -0.0023181223000000003
7.625714 -0.002724966
7.626714 -0.0031318319
7.627714 -0.0035386962
7.628714 -0.0039455346
7.629714 -0.0043523232
7.630714 -0.0047590376
7.631714 -0.0051656538
7.632714 -0.0055721481
7.633714 -0.0059784965
7.634714 -0.0063846753999999995
7.635714 -0.006790660699999999
7.636714 -0.0071964292
7.637714 -0.0076019569
7.638714 -0.0080072205
7.639714 -0.008412196600000001
7.640714 -0.0088168614
7.641714 -0.0092211914
7.642715 -0.009625163499999999
7.643714 -0.010028753999999999
7.644714 -0.010431938
7.645714 -0.010834692
7.646714 -0.011236993
7.647714 -0.011638815
7.648714 -0.012040135
7.649714 -0.012440929
7.650714 -0.01284117
7.651714 -0.013240834
7.652714 -0.013639897
7.653714 -0.014038331999999999
7.654714 -0.014436112999999999
7.655715 -0.014833215000000002
7.656714 -0.015229611999999998
7.657714 -0.015625279
7.658714 -0.016020189
7.659714 -0.016414315999999998
7.660714 -0.016807632
7.661714 -0.017200114
7.662714 -0.017591732000000002
7.663714 -0.017982461
7.664714 -0.018372275
7.665714 -0.018761148
7.666714 -0.019149054000000002
7.667714 -0.019535968
7.668715 -0.019921863
7.669714 -0.020306713
7.670714 -0.020690494
7.671714 -0.02107318
7.672714 -0.021454746
7.673714 -0.021835168000000002
7.674714 -0.022214420000000002
7.675714 -0.022592477
7.676714 -0.022969315
7.677714 -0.02334491
7.678714 -0.023719238
7.679714 -0.024092273
7.680714 -0.024463989999999998
7.681714 -0.024834368
7.682714 -0.025203382
7.683714 -0.025571003999999998
7.684714 -0.025937214
7.685714 -0.026301983999999997
7.686714 -0.026665293
7.687714 -0.027027114999999997
7.688715 -0.027387423
7.689714 -0.027746195
7.690714 -0.028103404
7.691714 -0.028459026
7.692714 -0.028813037
7.693714 -0.029165407999999997
7.694714 -0.029516117999999997
7.695714 -0.029865140000000002
7.696714 -0.030212448
7.697714 -0.030558018
7.698714 -0.030901824
7.699714 -0.031243840999999998
7.700714 -0.031584044
7.701715 -0.031922408
7.702714 -0.032258907
7.703714 -0.032593516999999995
7.704714 -0.032926214
7.705714 -0.033256973
7.706714 -0.033585768
7.707714 -0.033912578
7.708714 -0.034237377
7.709714 -0.034560141
7.710714 -0.034880851
7.711714 -0.035199479
7.712714 -0.035516004
7.713714 -0.035830403999999996
7.714714 -0.036142656
7.715714 -0.036452737
7.716714 -0.036760623
7.717714 -0.037066295
7.718714 -0.037369729000000004
7.719714 -0.037670904
7.720714 -0.037969797
7.721714 -0.038266389
7.722714 -0.038560655
7.723714 -0.038852575
7.724714 -0.039142126
7.725714 -0.039429287
7.726714 -0.039714036
7.727714 -0.039996352
7.728714 -0.040276209
7.729714 -0.040553589
7.730714 -0.040828466
7.731714 -0.041100819
7.732714 -0.041370629
7.733714 -0.041637869
7.734715 -0.041902519
7.735714 -0.042164559
7.736714 -0.042423964
7.737714 -0.042680711999999996
7.738714 -0.042934783
7.739714 -0.043186155
7.740714 -0.043434807
7.741714 -0.043680717
7.742714 -0.043923865
7.743714 -0.044164233
7.744714 -0.044401799
7.745714 -0.044636542
7.746714 -0.044868444
7.747715 -0.045097485
7.748714 -0.045323648
7.749714 -0.045546913
7.750714 -0.045767261000000004
7.751714 -0.045984675
7.752714 -0.046199134999999995
7.753714 -0.046410627
7.754714 -0.046619133
7.755714 -0.046824635
7.756714 -0.047027116
7.757714 -0.047226559
7.758714 -0.047422948
7.759714 -0.047616268
7.760714 -0.047806499
7.761714 -0.047993627999999997
7.762714 -0.048177636999999995
7.763714 -0.048358509
7.764714 -0.048536228
7.765714 -0.048710777999999996
7.766714 -0.048882148
7.767715 -0.049050315000000004
7.768714 -0.049215263999999995
7.769714 -0.049376976999999996
7.770714 -0.049535441
7.771714 -0.04969064
7.772714 -0.04984256199999999
7.773714 -0.04999119
7.774714 -0.050136505000000005
7.775714 -0.050278497
7.776714 -0.050417148
7.777714 -0.05055244
7.778714 -0.050684361000000004
7.779714 -0.050812901
7.780715 -0.05093804799999999
7.781714 -0.051059783000000004
7.782714 -0.051178096000000006
7.783714 -0.051292975
7.784714 -0.051404408
7.785714 -0.051512382999999995
7.786714 -0.051616889000000006
7.787714 -0.051717914
7.788714 -0.051815447
7.789714 -0.051909481
7.790714 -0.052000006
7.791714 -0.052087009
7.792714 -0.052170484999999996
7.793715 -0.052250421000000005
7.794714 -0.05232681300000001
7.795714 -0.052399648
7.796714 -0.052468920999999995
7.797714 -0.052534626
7.798714 -0.052596751000000004
7.799714 -0.05265529
7.800714 -0.052710232999999995
7.801714 -0.052761572
7.802714 -0.052809302
7.803714 -0.052853411999999995
7.804714 -0.052893894999999996
7.805714 -0.052930746
7.806714 -0.052963960000000004
7.807714 -0.052993523
7.808714 -0.053019426
7.809714 -0.053041666999999994
7.810714 -0.053060235000000004
7.811714 -0.053075124999999994
7.812714 -0.05308633
7.813715 -0.053093844
7.814714 -0.05309765699999999
7.815714 -0.053097768
7.816714 -0.053094169999999996
7.817714 -0.053086859
7.818714 -0.053075829000000005
7.819714 -0.053061079000000004
7.820714 -0.053042604
7.821714 -0.053020404
7.822714 -0.052994472
7.823714 -0.052964804000000004
7.824714 -0.052931403999999994
7.825714 -0.052894268
7.826715 -0.052853394
7.827714 -0.052808784
7.828714 -0.052760437
7.829714 -0.052708352
7.830714 -0.05265253699999999
7.831714 -0.052592985
7.832714 -0.052529696
7.833714 -0.052462675
7.834714 -0.052391924
7.835714 -0.052317447
7.836714 -0.05223923899999999
7.837714 -0.052157306
7.838714 -0.052071653999999995
7.839714 -0.051982275999999994
7.840714 -0.05188917900000001
7.841714 -0.051792368
7.842714 -0.051691843
7.843714 -0.051587604999999995
7.844714 -0.051479653
7.845714 -0.051367999000000004
7.846714 -0.051252637
7.847714 -0.051133573
7.848714 -0.051010813
7.849714 -0.050884357000000005
7.850714 -0.050754216000000005
7.851714 -0.050620385
7.852714 -0.050482876
7.853714 -0.050341687
7.854714 -0.050196832000000004
7.855714 -0.050048309
7.856714 -0.049896130999999996
7.857714 -0.049740303
7.858714 -0.04958083199999999
7.859715 -0.049417722000000004
7.860714 -0.049250986
7.861714 -0.04908063
7.862714 -0.048906665
7.863714 -0.048729105
7.864714 -0.048547956999999996
7.865714 -0.048363232
7.866714 -0.048174942
7.867714 -0.047983101
7.868714 -0.047787718
7.869714 -0.047588808
7.870714 -0.047386382000000005
7.871714 -0.047180452000000005
7.872715 -0.046971033
7.873714 -0.046758138
7.874714 -0.04654178
7.875714 -0.046321973999999995
7.876714 -0.046098732999999996
7.877714 -0.045872069
7.878714 -0.045641998
7.879714 -0.045408533
7.880714 -0.045171685999999996
7.881714 -0.044931474
7.882714 -0.04468791
7.883714 -0.044441008000000004
7.884714 -0.044190782
7.885714 -0.04393725
7.886714 -0.043680423
7.887714 -0.043420319
7.888714 -0.043156953000000005
7.889714 -0.042890341
7.890714 -0.042620499
7.891714 -0.042347444
7.892715 -0.042071193
7.893714 -0.041791761999999996
7.894714 -0.041509169
7.895714 -0.041223437
7.896714 -0.040934578
7.897714 -0.040642617
7.898714 -0.040347571
7.899714 -0.040049461
7.900714 -0.039748308999999996
7.901714 -0.039444133
7.902714 -0.039136957
7.903714 -0.038826803
7.904714 -0.038513692999999995
7.905715 -0.038197648
7.906714 -0.037878694000000004
7.907714 -0.037556852
7.908714 -0.037232146
7.909714 -0.036904599999999996
7.910714 -0.036574237
7.911714 -0.036241079
7.912714 -0.035905154
7.913714 -0.035566481999999996
7.914714 -0.035225087999999995
7.915714 -0.034880996000000004
7.916714 -0.03453423
7.917714 -0.034184812
7.918715 -0.033832769
7.919714 -0.033478125
7.920714 -0.033120901
7.921714 -0.032761124999999995
7.922714 -0.032398821
7.923714 -0.03203401
7.924714 -0.031666719999999995
7.925714 -0.031296976000000004
7.926714 -0.030924802
7.927714 -0.030550224
7.928714 -0.030173268000000003
7.929714 -0.029793961
7.930714 -0.029412327999999998
7.931714 -0.029028396
7.932714 -0.028642191
7.933714 -0.028253745
7.934714 -0.027863085
7.935714 -0.027470237999999998
7.936714 -0.027075235
7.937714 -0.026678105
7.938715 -0.026278876000000003
7.939714 -0.025877581
7.940714 -0.025474251
7.941714 -0.025068916000000004
7.942714 -0.024661608
7.943714 -0.024252359
7.944714 -0.0238412
7.945714 -0.023428163999999998
7.946714 -0.023013284999999998
7.947714 -0.022596592
7.948714 -0.022178120000000003
7.949714 -0.0217579
7.950714 -0.021335966
7.951715 -0.020912349
7.952714 -0.020487083
7.953714 -0.020060198999999997
7.954714 -0.019631731
7.955714 -0.019201711
7.956714 -0.018770171000000002
7.957714 -0.018337143
7.958714 -0.017902663
7.959714 -0.017466760999999997
7.960714 -0.01702947
7.961714 -0.016590825
7.962714 -0.016150855999999998
7.963714 -0.015709599999999997
7.964714 -0.015267088
7.965714 -0.014823354
7.966714 -0.014378432000000002
7.967714 -0.013932356
7.968714 -0.013485162
7.969714 -0.013036885
7.970714 -0.012587558
7.971714 -0.012137218
7.972714 -0.011685902
7.973714 -0.011233644
7.974714 -0.010780482000000001
7.975714 -0.010326453000000001
7.976714 -0.0098715936
7.977714 -0.0094159412
7.978714 -0.0089595334
7.979714 -0.0085024083
7.980714 -0.0080446043
7.981714 -0.0075861593
7.982714 -0.0071271119
7.983714 -0.006667499800000001
7.984715 -0.0062073625
7.985714 -0.0057467376
7.986714 -0.0052856642
7.987714 -0.00482418
7.988714 -0.0043623237
7.989714 -0.0039001334
7.990714 -0.0034376470000000003
7.991714 -0.0029749026
7.992714 -0.002511938
7.993714 -0.0020487911
7.994714 -0.0015854992
7.995714 -0.0011221000999999998
7.996714 -0.00065863114
7.997715 -0.00019512968000000002
7.998714 0.00026836694
7.999714 0.00073182141
8.000714 0.0011951964
8.001715 0.0016584545
8.002714 0.0021215583
8.003715 0.0025844702
8.004714 0.0030471524999999998
8.005714 0.0035095675999999997
8.006714 0.0039716771
8.007714 0.0044334429
8.008715 0.0048948266
8.009714 0.0053557898
8.010715 0.0058162935999999995
8.011714 0.0062762985
8.012714 0.0067357658
8.013714 0.0071946561
8.014714 0.007652929299999999
8.015715 0.0081105463
8.016714 0.008567467
8.017715 0.0090236521
8.018714 0.0094790616
8.019714 0.009933654699999999
8.020715 0.010387393
8.021714 0.010840235
8.022715 0.011292144
8.023714 0.011743077000000001
8.024714 0.012192997
8.025714 0.012641864000000001
8.026714 0.01308964
8.027715 0.013536285
8.028714 0.01398176
8.029715 0.014426028
8.030714 0.014869051000000001
8.031714 0.01531079
8.032714 0.015751208000000003
8.033714 0.016190269
8.034715 0.016627934
8.035714 0.017064167
8.036715 0.01749893
8.037714 0.017932188
8.038714 0.018363904
8.039714 0.018794042
8.040714 0.019222563
8.041715 0.019649434
8.042714 0.020074617
8.043715 0.020498077
8.044714 0.020919775
8.045714 0.021339678
8.046714 0.021757747
8.047714 0.022173946
8.048715 0.022588241
8.049714 0.023000593
8.050714 0.023410966
8.051714 0.023819323
8.052714 0.024225628000000003
8.053715 0.024629844
8.054714 0.025031934
8.055715 0.025431864000000002
8.056714 0.025829594
8.057714 0.026225092000000002
8.058714 0.026618317
8.059714 0.027009237
8.060715 0.027397813
8.061714 0.027784012
8.062715 0.028167798999999997
8.063714 0.028549138
8.064714 0.028927994000000002
8.065714 0.029304333
8.066714 0.029678118999999996
8.067715 0.030049321
8.068714 0.030417903
8.069715 0.030783835000000002
8.070714 0.031147081999999996
8.071714 0.031507612000000004
8.072714 0.031865391
8.073714 0.032220388
8.074715 0.032572569999999995
8.075714 0.032921907
8.076715 0.033268364
8.077714 0.033611915
8.078714 0.033952523
8.079714 0.034290159
8.080714 0.034624792
8.081715 0.03495639
8.082714 0.035284919000000005
8.083714 0.035610353000000004
8.084714 0.035932657
8.085714 0.036251801
8.086715 0.036567752
8.087714 0.036880482
8.088715 0.037189957
8.089714 0.03749615
8.090714 0.037799025
8.091714 0.038098556
8.092714 0.038394710000000006
8.093715 0.03868746
8.094714 0.038976772
8.095715 0.039262619
8.096714 0.039544972000000005
8.097714 0.039823801
8.098714 0.04009908
8.099714 0.040370778999999996
8.100715 0.040638872
8.101714 0.040903328999999995
8.102715 0.041164129
8.103714 0.041421241
8.104714 0.041674642
8.105714 0.041924306
8.106714 0.042170211
8.107715 0.042412331
8.108714 0.042650642
8.109715 0.042885123
8.110714 0.04311575
8.111714 0.043342501
8.112714 0.043565355
8.113714 0.043784289
8.114715 0.043999281
8.115714 0.044210312999999994
8.116714 0.044417364
8.117714 0.044620413
8.118714 0.044819442
8.119715 0.045014429
8.120714 0.045205353
8.121715 0.045392197
8.122714 0.04557494
8.123714 0.045753564000000004
8.124714 0.045928051
8.125714 0.046098378
8.126715 0.046264532
8.127714 0.046426489
8.128715 0.046584234
8.129714 0.046737747999999996
8.130714 0.046887013
8.131714 0.047032011
8.132714 0.047172728
8.133715 0.047309144
8.134714 0.047441242999999994
8.135715 0.047569012
8.136714 0.047692432
8.137714 0.04781149
8.138714 0.047926171000000004
8.139714 0.048036462999999995
8.140715 0.048142351
8.141714 0.048243825
8.142715 0.048340869
8.143714 0.048433474000000004
8.144714 0.048521627000000005
8.145715 0.048605318
8.146714 0.048684538
8.147715 0.04875928
8.148714 0.048829533999999994
8.149714 0.048895285000000004
8.150714 0.048956531000000005
8.151714 0.049013266
8.152715 0.049065478
8.153714 0.049113162
8.154715 0.049156310999999994
8.155714 0.049194915000000006
8.156714 0.049228971999999996
8.157714 0.049258472
8.158714 0.049283414000000005
8.159715 0.049303792
8.160714 0.04931959600000001
8.161715 0.049330824
8.162714 0.049337470999999994
8.163714 0.049339532
8.164714 0.049337000000000006
8.165714 0.049329875
8.166715 0.049318152
8.167714 0.049301825
8.168715 0.049280893000000006
8.169714 0.049255352
8.170714 0.0492252
8.171714 0.049190433000000006
8.172714 0.049151055
8.173715 0.04910706200000001
8.174714 0.049058453
8.175714 0.049005228
8.176714 0.048947387
8.177714 0.04888492999999999
8.178715 0.048817863
8.179714 0.048746188999999995
8.180715 0.048669908
8.181714 0.048589024999999994
8.182714 0.048503547
8.183714 0.048413477
8.184714 0.048318820000000005
8.185715 0.048219581
8.186714 0.048115768
8.187715 0.048007388
8.188714 0.047894451
8.189714 0.047776962
8.190714 0.047654929
8.191714 0.04752836
8.192715 0.047397264
8.193714 0.047261652
8.194715 0.047121529
8.195714 0.046976909
8.196714 0.046827798000000004
8.197714 0.046674209
8.198714 0.046516149
8.199715 0.04635363
8.200714 0.046186661000000004
8.201715 0.046015257000000004
8.202714 0.045839425999999996
8.203714 0.045659177999999995
8.204714 0.045474526
8.205714 0.045285482
8.206715 0.045092059999999996
8.207714 0.044894274
8.208714 0.044692133
8.209714 0.044485653
8.210714 0.044274848
8.211715 0.044059733000000004
8.212714 0.043840325
8.213715 0.043616639
8.214714 0.043388692
8.215714 0.043156501
8.216714 0.042920085
8.217714 0.042679460999999995
8.218715 0.042434648
8.219714 0.042185668
8.220715 0.04193254
8.221714 0.041675285
8.222714 0.041413924000000005
8.223714 0.04114848
8.224714 0.040878975
8.225715 0.040605433999999996
8.226714 0.040327877
8.227715 0.040046329000000006
8.228714 0.039760812
8.229714 0.039471351
8.230714 0.039177973
8.231714 0.038880701
8.232715 0.038579557
8.233714 0.03827457
8.234715 0.037965761
8.235714 0.037653156
8.236714 0.037336783
8.237714 0.037016666999999996
8.238714 0.036692835
8.239715 0.036365309
8.240714 0.036034119
8.241714 0.035699288
8.242714 0.035360846
8.243714 0.035018817
8.244715 0.034673233000000005
8.245714 0.034324118
8.246715 0.033971501
8.247714 0.033615413
8.248714 0.033255878999999995
8.249714 0.032892934
8.250714 0.032526604
8.251715 0.032156921
8.252714 0.031783917999999994
8.253715 0.031407626
8.254714 0.031028074
8.255714 0.0306453
8.256714 0.030259334
8.257714 0.02987021
8.258715 0.029477963
8.259714 0.029082631
8.260715 0.028684246
8.261714 0.028282843000000002
8.262714 0.02787846
8.263714 0.027471132
8.264714 0.027060893
8.265715 0.026647784
8.266714 0.026231841
8.267715 0.025813098
8.268714 0.025391596000000002
8.269714 0.024967369999999996
8.270715 0.024540458
8.271714 0.024110897
8.272715 0.023678725
8.273714 0.023243981
8.274714 0.022806702
8.275714 0.022366925
8.276714 0.02192469
8.277715 0.021480033
8.278714 0.021032992
8.279715 0.020583607
8.280714 0.020131916
8.281714 0.019677955
8.282714 0.019221767
8.283714 0.018763391
8.284715 0.018302864999999998
8.285714 0.017840229000000003
8.286715 0.017375524
8.287714 0.016908791
8.288714 0.016440071
8.289714 0.015969406
8.290714 0.015496837
8.291715 0.015022405999999999
8.292714 0.014546158
8.293715 0.014068134999999999
8.294714 0.013588380999999998
8.295714 0.013106939
8.296714 0.012623855
8.297714 0.012139171
8.298715 0.011652934
8.299714 0.011165188
8.300714 0.010675979
8.301714 0.010185351
8.302714 0.0096933509
8.303715 0.009200022799999999
8.304714 0.0087054133
8.305715 0.0082095677
8.306714 0.0077125310999999995
8.307714 0.0072143492
8.308714 0.0067150670999999995
8.309714 0.0062147308
8.310715 0.0057133857
8.311714 0.0052110769
8.312715 0.004707849399999999
8.313714 0.0042037489
8.314714 0.0036988203999999995
8.315714 0.0031931089
8.316714 0.0026866597
8.317715 0.002179518
8.318714 0.0016717293000000002
8.319715 0.0011633389
8.320714 0.0006543924399999999
8.321714 0.00014493578
8.322714 -0.00036498518
8.323714 -0.00087532417
8.324715 -0.0013860348
8.325714 -0.0018970706
8.326715 -0.0024083843999999997
8.327714 -0.0029199291
8.328714 -0.0034316574
8.329714 -0.003943521
8.330714 -0.0044554727
8.331715 -0.0049674636
8.332714 -0.0054794455
8.333714 -0.0059913698
8.334714 -0.006503187600000001
8.335714 -0.0070148497
8.336715 -0.007526307299999999
8.337714 -0.0080375117
8.338715 -0.0085484135
8.339714 -0.009058963
8.340714 -0.009569111699999999
8.341714 -0.010078811
8.342714 -0.010588011
8.343715 -0.011096663
8.344714 -0.011604719
8.345715 -0.01211213
8.346714 -0.012618849
8.347714 -0.013124828000000002
8.348714 -0.013630019
8.349714 -0.014134375999999999
8.350715 -0.014637849000000001
8.351714 -0.015140393000000002
8.352715 -0.015641961
8.353714 -0.016142507
8.354714 -0.016641984000000002
8.355714 -0.017140346
8.356714 -0.017637547
8.357715 -0.018133542
8.358714 -0.018628284
8.359715 -0.019121726
8.360714 -0.019613824
8.361714 -0.020104532
8.362714 -0.020593801999999998
8.363714 -0.02108159
8.364715 -0.021567848
8.365714 -0.02205253
8.366714 -0.022535591
8.367714 -0.023016983
8.368714 -0.02349666
8.369715 -0.023974576
8.370714 -0.024450681
8.371715 -0.024924931
8.372714 -0.025397279999999998
8.373714 -0.02586768
8.374714 -0.026336082
8.375714 -0.026802442000000003
8.376715 -0.027266712
8.377714 -0.027728849
8.378715 -0.028188803
8.379714 -0.028646527999999997
8.380714 -0.029101979
8.381714 -0.029555114
8.382714 -0.030005886
8.383715 -0.030454248000000003
8.384714 -0.030900156999999998
8.385715 -0.031343571
8.386714 -0.031784445
8.387714 -0.032222734
8.388714 -0.032658398
8.389714 -0.033091393
8.390715 -0.033521678
8.391714 -0.033949211
8.392715 -0.034373952
8.393714 -0.034795859
8.394714 -0.035214890000000006
8.395715 -0.035631005
8.396714 -0.036044163
8.397715 -0.036454323
8.398714 -0.036861445
8.399714 -0.037265490000000005
8.400714 -0.037666419
8.401714 -0.03806419
8.402715 -0.038458765
8.403714 -0.038850103999999996
8.404715 -0.039238165
8.405714 -0.039622912
8.406714 -0.040004303
8.407714 -0.040382301
8.408714 -0.040756864000000004
8.409715 -0.041127956
8.410714 -0.041495534
8.411715 -0.041859561999999996
8.412714 -0.042220001
8.413714 -0.042576811
8.414714 -0.042929954
8.415714 -0.043279395
8.416715 -0.043625093999999996
8.417714 -0.043967014
8.418715 -0.044305122
8.419714 -0.044639379
8.420714 -0.044969752
8.421714 -0.045296203
8.422714 -0.0456187
8.423715 -0.045937207
8.424714 -0.046251693999999996
8.425714 -0.046562127
8.426714 -0.046868474
8.427714 -0.047170703
8.428715 -0.047468784
8.429714 -0.047762686
8.430715 -0.04805238
8.431714 -0.048337839
8.432714 -0.048619031
8.433714 -0.048895931000000004
8.434714 -0.049168506
8.435715 -0.049436733
8.436714 -0.049700582
8.437715 -0.049960030999999995
8.438714 -0.050215045
8.439714 -0.050465605000000004
8.440714 -0.050711677999999996
8.441714 -0.05095324600000001
8.442715 -0.051190272999999994
8.443714 -0.05142274300000001
8.444715 -0.051650626
8.445714 -0.051873893
8.446714 -0.052092527
8.447714 -0.05230649800000001
8.448714 -0.052515778
8.449715 -0.05272034899999999
8.450714 -0.05292018800000001
8.451715 -0.053115265
8.452714 -0.053305563
8.453714 -0.053491059
8.454714 -0.053671724000000004
8.455714 -0.053847545999999996
8.456715 -0.054018496000000006
8.457714 -0.054184557
8.458714 -0.054345711
8.459714 -0.054501934
8.460714 -0.054653216
8.461715 -0.054799533
8.462714 -0.054940867
8.463715 -0.055077201
8.464714 -0.055208517
8.465714 -0.055334804
8.466714 -0.055456051
8.467714 -0.055572233
8.468715 -0.055683345999999995
8.469714 -0.055789371000000004
8.470715 -0.055890298
8.471714 -0.055986113
8.472714 -0.056076807000000006
8.473714 -0.056162366
8.474714 -0.05624277999999999
8.475715 -0.056318036999999994
8.476714 -0.05638813
8.477715 -0.056453042999999994
8.478714 -0.056512770000000004
8.479714 -0.056567298999999995
8.480714 -0.056616624000000004
8.481714 -0.056660734
8.482715 -0.056699617
8.483714 -0.056733267
8.484715 -0.056761677999999996
8.485714 -0.056784839
8.486714 -0.056802743
8.487714 -0.05681538
8.488714 -0.056822743
8.489715 -0.056824827
8.490714 -0.056821626
8.491714 -0.056813133
8.492714 -0.05679935
8.493714 -0.056780264
8.494715 -0.056755875
8.495714 -0.056726176999999996
8.496715 -0.056691171
8.497714 -0.056650856
8.498714 -0.05660522700000001
8.499714 -0.056554284
8.500714 -0.056498032
8.501715 -0.056436471999999994
8.502714 -0.056369603000000004
8.503715 -0.056297425000000005
8.504714 -0.056219945
8.505714 -0.056137167999999994
8.506714 -0.0560491
8.507714 -0.055955746
8.508715 -0.055857108
8.509714 -0.055753195
8.510715 -0.055644015
8.511714 -0.055529573000000006
8.512714 -0.055409875
8.513714 -0.055284932
8.514714 -0.055154751
8.515715 -0.055019336
8.516714 -0.054878700999999995
8.517715 -0.054732855999999996
8.518714 -0.054581807
8.519714 -0.054425565999999995
8.520715 -0.05426414400000001
8.521714 -0.054097548
8.522715 -0.053925789
8.523714 -0.05374887799999999
8.524714 -0.053566828
8.525714 -0.053379644
8.526714 -0.053187343
8.527715 -0.052989938
8.528714 -0.052787439
8.529715 -0.052579864999999996
8.530714 -0.052367221
8.531714 -0.05214953
8.532714 -0.051926804
8.533714 -0.051699055
8.534715 -0.051466306
8.535714 -0.051228568
8.536715 -0.050985866000000005
8.537714 -0.050738209
8.538714 -0.050485623
8.539714 -0.05022812399999999
8.540714 -0.049965736
8.541715 -0.049698481
8.542714 -0.049426378
8.543715 -0.049149449
8.544714 -0.048867718000000004
8.545714 -0.048581204999999995
8.546714 -0.048289937
8.547714 -0.047993936
8.548715 -0.04769323
8.549714 -0.047387843
8.550714 -0.047077799999999996
8.551714 -0.046763127
8.552714 -0.046443849
8.553715 -0.046119993
8.554714 -0.045791586
8.555715 -0.045458652
8.556714 -0.045121223
8.557714 -0.044779321999999996
8.558714 -0.044432978
8.559714 -0.044082219
8.560715 -0.04372707
8.561714 -0.043367562
8.562715 -0.043003724
8.563714 -0.042635584000000004
8.564714 -0.042263171
8.565714 -0.041886515
8.566714 -0.041505648
8.567715 -0.041120597999999994
8.568714 -0.040731399
8.569715 -0.040338078
8.570714 -0.039940671000000004
8.571714 -0.03953921
8.572714 -0.039133729
8.573714 -0.038724262
8.574715 -0.038310842
8.575714 -0.037893507
8.576715 -0.037472293
8.577714 -0.037047235
8.578714 -0.03661837
8.579714 -0.036185735
8.580714 -0.035749369999999996
8.581715 -0.035309311
8.582714 -0.0348656
8.583714 -0.034418274
8.584714 -0.033967374
8.585714 -0.033512941000000004
8.586715 -0.033055013
8.587714 -0.032593630000000005
8.588715 -0.032128836
8.589714 -0.031660669
8.590714 -0.031189169000000003
8.591714 -0.030714381000000002
8.592714 -0.030236342
8.593715 -0.029755096
8.594714 -0.029270683
8.595715 -0.028783143999999997
8.596714 -0.02829252
8.597714 -0.027798854999999997
8.598714 -0.02730219
8.599714 -0.026802567
8.600715 -0.026300029
8.601714 -0.025794617000000002
8.602715 -0.025286374
8.603714 -0.024775343
8.604714 -0.024261569
8.605714 -0.023745093
8.606714 -0.023225963
8.607715 -0.022704218
8.608714 -0.022179907
8.609715 -0.021653074
8.610714 -0.021123764
8.611714 -0.020592021999999998
8.612714 -0.020057897
8.613714 -0.019521435
8.614715 -0.018982682
8.615714 -0.018441687000000002
8.616714 -0.017898498
8.617714 -0.017353162000000002
8.618714 -0.016805729
8.619715 -0.016256249
8.620714 -0.015704769
8.621715 -0.015151341
8.622714 -0.014596012
8.623714 -0.014038834
8.624714 -0.013479854999999999
8.625714 -0.012919126000000001
8.626715 -0.012356698
8.627714 -0.011792618
8.628715 -0.011226939
8.629714 -0.010659709
8.630714 -0.010090978
8.631714 -0.0095207957
8.632714 -0.0089492132
8.633715 -0.008376279600000001
8.634714 -0.007802044299999999
8.635715 -0.0072265568
8.636714 -0.006649866599999999
8.637714 -0.0060720242
8.638714 -0.0054930792
8.639714 -0.0049130813
8.640715 -0.004332080800000001
8.641714 -0.0037501281999999998
8.642715 -0.0031672738000000002
8.643714 -0.0025835683
8.644714 -0.0019990628
8.645715 -0.0014138084
8.646714 -0.0008278568199999999
8.647715 -0.00024125982
8.648714 0.00034593036
8.649714 0.0009336612500000001
8.650714 0.00152188
8.651714 0.0021105336
8.652715 0.0026995685
8.653714 0.0032889315
8.654715 0.0038785682000000003
8.655714 0.004468425
8.656714 0.005058448
8.657714 0.0056485827
8.658714 0.0062387749
8.659715 0.0068289701
8.660714 0.0074191134999999995
8.661715 0.008009152200000001
8.662714 0.008599031600000001
8.663714 0.009188697
8.664714 0.0097780954
8.665714 0.010367173
8.666715 0.010955876
8.667714 0.011544152
8.668715 0.012131948
8.669714 0.012719211000000001
8.670714 0.013305886999999999
8.671714 0.013891926
8.672714 0.014477275999999999
8.673715 0.015061883
8.674714 0.015645697
8.675714 0.016228665
8.676714 0.016810738
8.677714 0.017391861
8.678715 0.017971986000000002
8.679714 0.018551061
8.680715 0.019129034
8.681714 0.019705854
8.682714 0.02028147
8.683714 0.020855830000000002
8.684714 0.021428883
8.685715 0.022000578
8.686714 0.022570863
8.687715 0.023139687
8.688714 0.023706998
8.689714 0.024272743
8.690714 0.024836871
8.691714 0.025399332
8.692715 0.025960072999999997
8.693714 0.026519041
8.694715 0.027076187
8.695714 0.027631459000000004
8.696714 0.028184804
8.697714 0.028736172999999997
8.698714 0.029285514
8.699715 0.029832776999999998
8.700714 0.030377909
8.701715 0.030920864
8.702714 0.03146159
8.703714 0.03200004
8.704714 0.032536165
8.705714 0.033069914
8.706715 0.03360124
8.707714 0.034130097
8.708714 0.034656437
8.709714 0.035180213
8.710714 0.035701378
8.711715 0.036219889
8.712714 0.036735696
8.713715 0.037248759
8.714714 0.03775903
8.715714 0.038266464
8.716714 0.03877102
8.717714 0.039272651
8.718715 0.039771312999999996
8.719714 0.040266966
8.720715 0.040759562
8.721714 0.04124906
8.722714 0.041735417000000004
8.723714 0.042218587
8.724714 0.042698529
8.725715 0.043175200999999996
8.726714 0.04364856
8.727715 0.044118564
8.728714 0.044585167999999994
8.729714 0.045048329
8.730714 0.045508007
8.731714 0.04596416
8.732715 0.046416748
8.733714 0.046865725999999996
8.734715 0.047311056
8.735714 0.047752695
8.736714 0.048190606000000004
8.737714 0.048624747
8.738714 0.049055077
8.739715 0.04948156399999999
8.740714 0.049904162999999994
8.741714 0.05032284
8.742714 0.050737557
8.743714 0.051148277
8.744715 0.051554962
8.745714 0.051957578000000004
8.746715 0.052356091
8.747714 0.052750466
8.748714 0.053140667
8.749714 0.053526664999999994
8.750714 0.053908426
8.751715 0.054285914000000005
8.752714 0.054659101
8.753715 0.055027951
8.754714 0.055392435999999996
8.755714 0.055752526
8.756714 0.056108186
8.757714 0.056459382
8.758715 0.05680609
8.759714 0.057148276
8.760715 0.057485909
8.761714 0.057818962
8.762714 0.05814740399999999
8.763714 0.058471208000000004
8.764714 0.058790343
8.765715 0.059104775
8.766714 0.05941448
8.767715 0.05971943
8.768714 0.06001959600000001
8.769714 0.060314946999999994
8.770715 0.060605456
8.771714 0.060891098000000005
8.772715 0.061171844999999996
8.773714 0.061447668
8.774714 0.061718543
8.775714 0.061984448
8.776714 0.062245358
8.777715 0.062501244
8.778714 0.06275209
8.779715 0.062997872
8.780714 0.063238567
8.781714 0.06347415000000001
8.782714 0.063704606
8.783714 0.063929916
8.784715 0.064150058
8.785714 0.064365013
8.786715 0.064574764
8.787714 0.064779294
8.788714 0.064978591
8.789714 0.065172632
8.790714 0.06536140600000001
8.791715 0.065544894
8.792714 0.065723085
8.793715 0.065895967
8.794714 0.066063524
8.795714 0.066225737
8.796714 0.066382601
8.797714 0.066534098
8.798715 0.066680211
8.799714 0.066820934
8.800714 0.066956255
8.801714 0.06708615700000001
8.802714 0.06721063399999999
8.803715 0.06732967399999999
8.804714 0.067443267
8.805715 0.067551399
8.806714 0.06765406
8.807714 0.067751243
8.808714 0.067842938
8.809714 0.067929132
8.810715 0.068009819
8.811714 0.068084995
8.812715 0.068154652
8.813714 0.068218785
8.814714 0.068277388
8.815714 0.068330456
8.816714 0.068377983
8.817715 0.068419968
8.818714 0.068456412
8.819715 0.068487308
8.820714 0.068512658
8.821714 0.06853245999999999
8.822714 0.068546715
8.823714 0.068555429
8.824715 0.068558595
8.825714 0.068556221
8.826715 0.06854831
8.827714 0.068534864
8.828714 0.068515888
8.829714 0.068491389
8.830714 0.06846136500000001
8.831715 0.068425824
8.832714 0.06838477
8.833714 0.06833821500000001
8.834714 0.06828616
8.835714 0.06822861
8.836715 0.068165571
8.837714 0.068097055
8.838715 0.068023067
8.839714 0.067943614
8.840714 0.067858701
8.841714 0.067768339
8.842714 0.067672535
8.843715 0.0675713
8.844714 0.06746464099999999
8.845715 0.067352562
8.846714 0.067235081
8.847714 0.06711220500000001
8.848714 0.06698394399999999
8.849714 0.066850311
8.850715 0.06671131699999999
8.851714 0.06656698
8.852715 0.066417304
8.853714 0.06626230899999999
8.854714 0.066102011
8.855714 0.06593642200000001
8.856714 0.065765559
8.857715 0.06558944
8.858714 0.065408082
8.859715 0.065221509
8.860714 0.06502973299999999
8.861714 0.064832775
8.862714 0.064630655
8.863714 0.06442339500000001
8.864715 0.064211013
8.865714 0.063993532
8.866714 0.06377097500000001
8.867714 0.063543365
8.868714 0.063310721
8.869715 0.06307307000000001
8.870714 0.062830438
8.871715 0.06258284
8.872714 0.062330306
8.873714 0.062072859
8.874714 0.061810516999999995
8.875714 0.061543315
8.876715 0.061271269999999996
8.877714 0.060994411
8.878715 0.060712756
8.879714 0.060426339
8.880714 0.060135183999999994
8.881714 0.059839315
8.882714 0.05953876
8.883715 0.059233542
8.884714 0.058923691
8.885715 0.058609236
8.886714 0.058290205
8.887714 0.057966629
8.888714 0.05763853
8.889714 0.057305943000000005
8.890715 0.056968897
8.891714 0.05662742800000001
8.892715 0.056281564
8.893714 0.05593134
8.894714 0.055576785000000004
8.895715 0.055217934999999996
8.896714 0.054854823999999996
8.897715 0.054487487
8.898714 0.054115959
8.899714 0.053740275000000004
8.900714 0.053360476000000004
8.901714 0.052976591
8.902715 0.05258866
8.903714 0.052196725
8.904715 0.051800819000000005
8.905714 0.051400979000000006
8.906714 0.050997245
8.907714 0.050589652
8.908714 0.05017824
8.909715 0.049763051
8.910714 0.049344118
8.911715 0.048921483999999994
8.912714 0.048495189
8.913714 0.048065267
8.914714 0.04763176
8.915714 0.047194707
8.916715 0.046754145000000004
8.917714 0.046310117000000005
8.918715 0.045862657
8.919714 0.045411810000000004
8.920714 0.044957609
8.921714 0.0445001
8.922714 0.04403932
8.923715 0.043575309
8.924714 0.043108111
8.925714 0.042637764
8.926714 0.042164311
8.927714 0.041687794
8.928715 0.041208256
8.929714 0.040725738
8.930715 0.040240286
8.931714 0.039751944000000004
8.932714 0.039260756
8.933714 0.038766765
8.934714 0.038270018
8.935715 0.037770561
8.936714 0.037268439
8.937715 0.036763699999999996
8.938714 0.036256391
8.939714 0.035746556
8.940714 0.035234246999999996
8.941714 0.034719508
8.942715 0.034202388
8.943714 0.033682934000000005
8.944715 0.033161193
8.945714 0.032637213
8.946714 0.032111045
8.947714 0.031582732
8.948714 0.031052325999999998
8.949715 0.030519872
8.950714 0.029985416999999997
8.951715 0.029449011
8.952714 0.028910697
8.953714 0.028370525
8.954714 0.027828541000000002
8.955714 0.027284792000000002
8.956715 0.026739325
8.957714 0.02619219
8.958714 0.025643432
8.959714 0.025093099
8.960714 0.024541237999999996
8.961715 0.023987895000000002
8.962714 0.023433121
8.963715 0.022876961
8.964714 0.022319466
8.965714 0.021760684
8.966714 0.021200662999999998
8.967714 0.020639454
8.968715 0.020077106
8.969714 0.019513667000000002
8.970715 0.01894919
8.971714 0.018383724
8.972714 0.017817319999999998
8.973714 0.017250029
8.974714 0.016681904
8.975715 0.016112994
8.976714 0.01554335
8.977715 0.014973026
8.978714 0.014402071
8.979714 0.013830539000000001
8.980714 0.01325848
8.981714 0.012685944999999999
8.982715 0.012112987
8.983714 0.011539655
8.984715 0.010966001000000001
8.985714 0.010392076
8.986714 0.0098179291
8.987714 0.0092436116
8.988714 0.0086691718
8.989715 0.00809466
8.990714 0.007520124899999999
8.991714 0.006945615300000001
8.992714 0.006371179900000001
8.993714 0.0057968668
8.994715 0.0052227238
8.995714 0.0046487991999999995
8.996715 0.004075140499999999
8.997714 0.0035017951000000003
8.998714 0.0029288107000000002
8.999714 0.0023562348000000003
9.000714 0.0017841148
9.001715 0.0012124984
9.002714 0.0006414331
9.003715 7.0966615e-05
9.004714 -0.0004988533
9.005714 -0.0010679787999999999
9.006714 -0.0016363617999999999
9.007714 -0.0022039541
9.008715 -0.0027707076
9.009714 -0.0033365737
9.010715 -0.0039015042
9.011714 -0.0044654502
9.012714 -0.0050283637
9.013714 -0.0055901961
9.014714 -0.0061508988
9.015715 -0.0067104236
9.016714 -0.0072687224
9.017715 -0.0078257472
9.018714 -0.0083814506
9.019714 -0.0089357847
9.020715 -0.0094887029
9.021714 -0.010040158
9.022715 -0.010590104000000001
9.023714 -0.011138494
9.024714 -0.011685284
9.025714 -0.012230428
9.026714 -0.012773881
9.027715 -0.013315599000000001
9.028714 -0.013855538999999998
9.029715 -0.014393657
9.030714 -0.01492991
9.031714 -0.015464255
9.032714 -0.015996650999999997
9.033714 -0.016527055
9.034715 -0.017055427
9.035714 -0.017581724
9.036715 -0.018105908
9.037714 -0.018627934
9.038714 -0.019147764999999997
9.039714 -0.019665357999999997
9.040714 -0.020180673
9.041715 -0.02069367
9.042714 -0.021204309
9.043715 -0.021712549
9.044714 -0.022218349999999998
9.045714 -0.022721672
9.046714 -0.023222475
9.047714 -0.023720718999999998
9.048715 -0.024216365
9.049714 -0.02470937
9.050714 -0.025199697
9.051714 -0.025687306
9.052714 -0.026172157999999997
9.053715 -0.026654213
9.054714 -0.027133431
9.055715 -0.027609777000000002
9.056714 -0.028083208999999998
9.057714 -0.028553689
9.058714 -0.029021184000000002
9.059714 -0.029485655
9.060715 -0.029947064000000002
9.061714 -0.03040538
9.062715 -0.030860563999999997
9.063714 -0.031312581
9.064714 -0.031761397
9.065714 -0.03220698
9.066714 -0.032649297
9.067715 -0.033088317
9.068714 -0.033524004
9.069715 -0.03395633
9.070714 -0.034385262
9.071714 -0.034810771
9.072714 -0.035232826
9.073714 -0.035651398
9.074715 -0.036066453
9.075714 -0.036477967
9.076715 -0.036885907
9.077714 -0.037290246
9.078714 -0.037690956000000005
9.079714 -0.038088008
9.080714 -0.038481373
9.081715 -0.038871021
9.082714 -0.039256923
9.083714 -0.039639053
9.084714 -0.040017383000000004
9.085714 -0.040391884999999995
9.086715 -0.040762531
9.087714 -0.041129295
9.088715 -0.041492147
9.089714 -0.041851064
9.090714 -0.042206017
9.091714 -0.04255698
9.092714 -0.042903927
9.093715 -0.043246834
9.094714 -0.043585675000000004
9.095715 -0.043920425
9.096714 -0.044251062
9.097714 -0.044577563
9.098714 -0.044899902
9.099714 -0.045218062999999996
9.100715 -0.04553202
9.101714 -0.045841755
9.102715 -0.046147246
9.103714 -0.046448474000000003
9.104714 -0.046745423
9.105714 -0.047038074
9.106714 -0.047326408
9.107715 -0.047610409
9.108714 -0.047890062
9.109715 -0.048165349
9.110714 -0.048436258999999995
9.111714 -0.048702775
9.112714 -0.048964884
9.113714 -0.049222568999999994
9.114715 -0.049475819
9.115714 -0.049724622
9.116714 -0.04996896
9.117714 -0.050208822
9.118714 -0.050444197
9.119715 -0.050675077
9.120714 -0.050901446999999996
9.121715 -0.05112329399999999
9.122714 -0.051340606
9.123714 -0.051553373
9.124714 -0.051761582
9.125714 -0.051965221000000006
9.126715 -0.052164285
9.127714 -0.052358763
9.128715 -0.052548642
9.129714 -0.052733917
9.130714 -0.052914576
9.131714 -0.053090614
9.132714 -0.053262017999999994
9.133715 -0.053428789
9.134714 -0.053590913999999996
9.135715 -0.053748388999999994
9.136714 -0.053901208
9.137714 -0.054049364
9.138714 -0.054192857
9.139714 -0.054331683
9.140715 -0.054465839999999995
9.141714 -0.054595328000000005
9.142715 -0.054720143
9.143714 -0.054840284
9.144714 -0.05495575
9.145715 -0.055066543
9.146714 -0.055172661000000005
9.147715 -0.055274111
9.148714 -0.055370893
9.149714 -0.055463007
9.150714 -0.05555045200000001
9.151714 -0.055633241
9.152715 -0.055711367
9.153714 -0.055784843
9.154715 -0.055853667
9.155714 -0.055917841
9.156714 -0.055977375999999995
9.157714 -0.056032271999999994
9.158714 -0.056082533999999996
9.159715 -0.056128169
9.160714 -0.056169176
9.161715 -0.056205568
9.162714 -0.056237343
9.163714 -0.056264515
9.164714 -0.056287082
9.165714 -0.056305056
9.166715 -0.056318438
9.167714 -0.056327239
9.168715 -0.056331465
9.169714 -0.056331127
9.170714 -0.056326232000000004
9.171714 -0.056316785
9.172714 -0.056302804
9.173715 -0.056284288
9.174714 -0.056261254999999996
9.175714 -0.056233716999999996
9.176714 -0.056201679000000004
9.177714 -0.056165160000000006
9.178715 -0.05612417
9.179714 -0.056078727
9.180715 -0.056028842999999995
9.181714 -0.05597453000000001
9.182714 -0.055915804
9.183714 -0.05585268399999999
9.184714 -0.05578518
9.185715 -0.055713317
9.186714 -0.055637112
9.187715 -0.055556576
9.188714 -0.055471731999999996
9.189714 -0.055382592999999994
9.190714 -0.05528918100000001
9.191714 -0.055191515
9.192715 -0.055089615999999994
9.193714 -0.054983498
9.194715 -0.054873183000000006
9.195714 -0.054758688
9.196714 -0.054640032
9.197714 -0.054517236999999996
9.198714 -0.054390321
9.199715 -0.054259307
9.200714 -0.054124207
9.201715 -0.05398505
9.202714 -0.053841848
9.203714 -0.053694629
9.204714 -0.053543405
9.205714 -0.05338820600000001
9.206715 -0.053229049
9.207714 -0.053065951
9.208714 -0.052898942
9.209714 -0.052728038
9.210714 -0.05255327
9.211715 -0.052374654
9.212714 -0.052192219
9.213715 -0.05200599
9.214714 -0.051815988
9.215714 -0.051622244
9.216714 -0.051424779999999996
9.217714 -0.05122362600000001
9.218715 -0.051018811
9.219714 -0.05081035800000001
9.220715 -0.05059829600000001
9.221714 -0.050382654
9.222714 -0.050163461
9.223714 -0.049940753000000004
9.224714 -0.049714552
9.225715 -0.049484888000000005
9.226714 -0.049251789
9.227715 -0.049015292
9.228714 -0.048775421
9.229714 -0.048532209
9.230714 -0.048285685
9.231714 -0.048035880999999996
9.232715 -0.047782826
9.233714 -0.047526549
9.234715 -0.047267083
9.235714 -0.047004459
9.236714 -0.046738706000000005
9.237714 -0.046469853
9.238714 -0.046197935999999995
9.239715 -0.045922980999999995
9.240714 -0.045645022
9.241714 -0.045364088000000004
9.242714 -0.045080212
9.243714 -0.044793426
9.244715 -0.044503761
9.245714 -0.04421125
9.246715 -0.043915924999999995
9.247714 -0.043617818
9.248714 -0.043316963
9.249714 -0.043013392
9.250714 -0.042707141
9.251715 -0.042398245
9.252714 -0.042086735
9.253715 -0.041772648999999995
9.254714 -0.041456023
9.255714 -0.041136894
9.256714 -0.040815292999999996
9.257714 -0.040491263
9.258715 -0.040164837
9.259714 -0.039836051000000004
9.260715 -0.039504946
9.261714 -0.039171555999999996
9.262714 -0.038835919
9.263714 -0.038498073
9.264714 -0.038158054999999996
9.265715 -0.037815902
9.266714 -0.03747165
9.267715 -0.037125341
9.268714 -0.036777006
9.269714 -0.036426686
9.270715 -0.036074416
9.271714 -0.035720234
9.272715 -0.035364175
9.273714 -0.035006274000000004
9.274714 -0.034646571
9.275714 -0.034285098
9.276714 -0.033921894
9.277715 -0.033556996
9.278714 -0.033190439
9.279715 -0.032822258
9.280714 -0.032452491
9.281714 -0.032081173000000004
9.282714 -0.031708341
9.283714 -0.031334034
9.284715 -0.030958286
9.285714 -0.030581135
9.286715 -0.030202619
9.287714 -0.029822776999999998
9.288714 -0.029441644000000003
9.289714 -0.029059261
9.290714 -0.028675663999999997
9.291715 -0.028290894
9.292714 -0.027904988000000002
9.293715 -0.027517986
9.294714 -0.027129924
9.295714 -0.026740844
9.296714 -0.026350785999999998
9.297714 -0.025959787
9.298715 -0.02556789
9.299714 -0.025175131
9.300714 -0.024781548
9.301714 -0.024387182
9.302714 -0.023992073
9.303715 -0.023596258000000002
9.304714 -0.023199775
9.305715 -0.022802663
9.306714 -0.022404959999999998
9.307714 -0.022006703
9.308714 -0.021607928999999998
9.309714 -0.021208677
9.310715 -0.020808984000000003
9.311714 -0.020408884999999998
9.312715 -0.020008418
9.313714 -0.019607619
9.314714 -0.019206523
9.315714 -0.018805168
9.316714 -0.018403589
9.317715 -0.018001821
9.318714 -0.017599901
9.319715 -0.017197865
9.320714 -0.016795748
9.321714 -0.016393587
9.322714 -0.015991417
9.323714 -0.015589275
9.324715 -0.015187197000000001
9.325714 -0.014785218999999999
9.326715 -0.014383378
9.327714 -0.013981711999999999
9.328714 -0.013580255
9.329714 -0.013179045
9.330714 -0.01277812
9.331715 -0.012377516
9.332714 -0.01197727
9.333714 -0.011577419
9.334714 -0.011177999000000001
9.335714 -0.010779048
9.336715 -0.010380602000000001
9.337714 -0.0099826975
9.338715 -0.0095853706
9.339714 -0.009188657
9.340714 -0.0087925924
9.341714 -0.0083972125
9.342714 -0.0080025515
9.343715 -0.0076086441999999995
9.344714 -0.0072155249999999995
9.345715 -0.0068232279
9.346714 -0.0064317857
9.347714 -0.0060412316
9.348714 -0.0056515986
9.349714 -0.0052629188
9.350715 -0.0048752241000000005
9.351714 -0.004488546600000001
9.352715 -0.0041029175999999995
9.353714 -0.0037183683
9.354714 -0.0033349301
9.355714 -0.0029526336
9.356714 -0.0025715099
9.357715 -0.0021915896
9.358714 -0.0018129036
9.359715 -0.0014354826
9.360714 -0.0010593573
9.361714 -0.00068455856
9.362714 -0.00031111701
9.363714 6.0936526e-05
9.364715 0.00043157129
9.365714 0.0008007564200000001
9.366714 0.0011684612
9.367714 0.0015346548000000002
9.368714 0.0018993067
9.369715 0.0022623861
9.370714 0.0026238626
9.371715 0.0029837058
9.372714 0.0033418859
9.373714 0.0036983725
9.374714 0.0040531366
9.375714 0.0044061489
9.376715 0.0047573805
9.377714 0.0051068029
9.378715 0.0054543885
9.379714 0.0058001093
9.380714 0.0061439387000000005
9.381714 0.0064858497
9.382714 0.006825816700000001
9.383715 0.0071638147
9.384714 0.0074998185
9.385715 0.0078338031
9.386714 0.0081657454
9.387714 0.008495621299999999
9.388714 0.0088234083
9.389714 0.0091490831
9.390715 0.0094726245
9.391714 0.0097940101
9.392715 0.010113218
9.393714 0.010430227
9.394714 0.010745016
9.395715 0.011057565
9.396714 0.011367853
9.397715 0.011675857999999999
9.398714 0.011981561
9.399714 0.012284941
9.400714 0.012585978000000001
9.401714 0.012884651
9.402715 0.013180941
9.403714 0.013474828000000001
9.404715 0.013766289000000001
9.405714 0.014055306
9.406714 0.01434186
9.407714 0.014625930999999998
9.408714 0.014907499
9.409715 0.015186543000000002
9.410714 0.015463046999999999
9.411715 0.015736991
9.412714 0.016008358
9.413714 0.016277129
9.414714 0.016543288
9.415714 0.016806816
9.416715 0.017067698
9.417714 0.017325918
9.418715 0.01758146
9.419714 0.017834309
9.420714 0.018084452
9.421714 0.018331873999999998
9.422714 0.018576563
9.423715 0.018818506000000002
9.424714 0.019057690000000002
9.425714 0.019294104
9.426714 0.019527736
9.427714 0.019758574
9.428715 0.01998661
9.429714 0.020211832
9.430715 0.02043423
9.431714 0.020653795
9.432714 0.020870517
9.433714 0.021084386
9.434714 0.021295394999999998
9.435715 0.021503532
9.436714 0.021708790000000002
9.437715 0.021911159
9.438714 0.02211063
9.439714 0.022307194
9.440714 0.022500842
9.441714 0.022691565
9.442715 0.022879356
9.443714 0.023064205
9.444715 0.023246104
9.445714 0.023425044
9.446714 0.023601018
9.447714 0.023774018
9.448714 0.023944037
9.449715 0.024111067
9.450714 0.024275102
9.451715 0.024436135
9.452714 0.02459416
9.453714 0.024749173
9.454714 0.02490117
9.455714 0.025050144
9.456715 0.025196094000000002
9.457714 0.025339014000000003
9.458714 0.025478901999999998
9.459714 0.025615757000000003
9.460714 0.025749576
9.461715 0.025880359999999998
9.462714 0.026008105000000004
9.463715 0.026132815
9.464714 0.026254487000000003
9.465714 0.026373123000000002
9.466714 0.026488723
9.467714 0.026601288
9.468715 0.026710823
9.469714 0.026817326000000002
9.470715 0.026920801999999997
9.471714 0.027021251
9.472714 0.027118673
9.473714 0.027213074
9.474714 0.027304457
9.475715 0.027392821999999997
9.476714 0.027478172
9.477715 0.027560509999999996
9.478714 0.027639838000000003
9.479714 0.02771616
9.480714 0.027789478000000003
9.481714 0.027859796000000003
9.482715 0.027927116000000002
9.483714 0.027991441000000002
9.484715 0.028052775000000002
9.485714 0.028111119
9.486714 0.02816648
9.487714 0.028218862
9.488714 0.028268268000000003
9.489715 0.028314703000000004
9.490714 0.028358173
9.491714 0.028398681999999998
9.492714 0.028436241
9.493714 0.028470851000000002
9.494715 0.028502522
9.495714 0.028531261999999998
9.496715 0.028557080000000002
9.497714 0.028579982000000004
9.498714 0.028599978999999998
9.499714 0.028617083
9.500714 0.028631301
9.501715 0.028642644999999998
9.502714 0.028651126000000002
9.503715 0.028656755000000003
9.504714 0.028659543000000003
9.505714 0.028659501999999996
9.506714 0.028656647
9.507714 0.028650986
9.508715 0.028642535
9.509714 0.028631306
9.510715 0.028617313
9.511714 0.028600567
9.512714 0.028581081999999997
9.513714 0.02855887
9.514714 0.028533943
9.515715 0.028506313999999998
9.516714 0.028475997000000003
9.517715 0.028443004999999997
9.518714 0.028407349999999998
9.519714 0.028369042999999997
9.520715 0.0283281
9.521714 0.028284534
9.522715 0.028238357999999998
9.523714 0.028189582999999997
9.524714 0.028138226
9.525714 0.028084296999999998
9.526714 0.028027812000000003
9.527715 0.027968787
9.528714 0.027907235000000002
9.529715 0.027843172
9.530714 0.027776610999999996
9.531714 0.027707570999999997
9.532714 0.027636065999999997
9.533714 0.027562113
9.534715 0.02748573
9.535714 0.027406935
9.536715 0.027325744
9.537714 0.027242178
9.538714 0.027156255
9.539714 0.027067991
9.540714 0.026977408999999997
9.541715 0.026884530000000004
9.542714 0.026789369
9.543715 0.026691949
9.544714 0.026592292
9.545714 0.026490417000000002
9.546714 0.026386345000000002
9.547714 0.026280092
9.548715 0.026171684
9.549714 0.026061138
9.550714 0.025948475000000002
9.551714 0.025833711999999998
9.552714 0.025716875
9.553715 0.02559798
9.554714 0.025477045000000004
9.555715 0.025354092999999998
9.556714 0.025229141
9.557714 0.025102211
9.558714 0.024973318999999997
9.559714 0.024842484999999997
9.560715 0.024709731
9.561714 0.024575074000000002
9.562715 0.024438533
9.563714 0.02430013
9.564714 0.024159883
9.565714 0.024017812
9.566714 0.023873941
9.567715 0.023728285999999998
9.568714 0.023580871
9.569715 0.023431715
9.570714 0.023280841
9.571714 0.023128271000000002
9.572714 0.022974027
9.573714 0.022818132
9.574715 0.022660609
9.575714 0.022501481
9.576715 0.022340771
9.577714 0.022178504
9.578714 0.022014703
9.579714 0.021849392000000002
9.580714 0.021682597
9.581715 0.02151434
9.582714 0.021344646000000002
9.583714 0.02117354
9.584714 0.021001046000000002
9.585714 0.020827187
9.586715 0.020651989
9.587714 0.020475476
9.588715 0.020297671
9.589714 0.020118598
9.590714 0.019938279
9.591714 0.019756739
9.592714 0.019574002
9.593715 0.019390089
9.594714 0.019205025
9.595715 0.019018832
9.596714 0.018831532
9.597714 0.018643148000000002
9.598714 0.018453704
9.599714 0.018263221
9.600715 0.018071722000000002
9.601714 0.017879230000000003
9.602715 0.017685766000000002
9.603714 0.017491356
9.604714 0.017296020999999998
9.605714 0.017099785
9.606714 0.016902671999999997
9.607715 0.016704705
9.608714 0.016505909
9.609715 0.016306306
9.610714 0.016105922
9.611714 0.015904781
9.612714 0.015702907999999998
9.613714 0.015500329
9.614715 0.015297067999999999
9.615714 0.015093149
9.616714 0.014888598999999999
9.617714 0.014683441
9.618714 0.014477703
9.619715 0.014271408000000001
9.620714 0.014064582
9.621715 0.013857248999999999
9.622714 0.013649435000000001
9.623714 0.013441162
9.624714 0.013232454999999999
9.625714 0.01302334
9.626715 0.012813837000000002
9.627714 0.012603973000000001
9.628715 0.012393767
9.629714 0.012183245
9.630714 0.011972427
9.631714 0.011761337
9.632714 0.011549996
9.633715 0.011338425000000001
9.634714 0.011126645000000001
9.635715 0.01091468
9.636714 0.010702549
9.637714 0.010490275
9.638714 0.010277877999999999
9.639714 0.010065379
9.640715 0.0098528013
9.641714 0.0096401644
9.642715 0.009427490299999999
9.643714 0.009214801
9.644714 0.0090021189
9.645715 0.0087894652
9.646714 0.0085768625
9.647715 0.0083643332
9.648714 0.0081519
9.649714 0.0079395853
9.650714 0.007727411900000001
9.651714 0.0075154021000000005
9.652715 0.0073035793
9.653714 0.0070919661
9.654715 0.006880585
9.655714 0.0066694593
9.656714 0.006458611499999999
9.657714 0.0062480634
9.658714 0.0060378377000000006
9.659715 0.0058279562
9.660714 0.0056184406
9.661715 0.0054093121
9.662714 0.0052005917999999995
9.663714 0.0049923005000000005
9.664714 0.0047844584
9.665714 0.0045770852
9.666715 0.0043702006
9.667714 0.0041638238999999995
9.668715 0.0039579739999999995
9.669714 0.003752669
9.670714 0.0035479272000000003
9.671714 0.0033437667000000004
9.672714 0.0031402054
9.673715 0.0029372604000000003
9.674714 0.0027349492
9.675714 0.0025332888999999997
9.676714 0.0023322968
9.677714 0.00213199
9.678715 0.0019323856
9.679714 0.0017335006999999998
9.680715 0.0015353526
9.681714 0.0013379585
9.682714 0.0011413358
9.683714 0.00094550205
9.684714 0.00075047478
9.685715 0.00055627165
9.686714 0.00036291044
9.687715 0.000170409
9.688714 -2.1214784000000002e-05
9.689714 -0.00021194301
9.690714 -0.00040175778
9.691714 -0.0005906413200000001
9.692715 -0.0007785758500000001
9.693714 -0.00096554386
9.694715 -0.001151528
9.695714 -0.0013365109999999999
9.696714 -0.0015204761
9.697714 -0.0017034066
9.698714 -0.0018852865
9.699715 -0.0020660995000000002
9.700714 -0.0022458304
9.701715 -0.0024244640000000003
9.702714 -0.0026019858
9.703714 -0.0027783813
9.704714 -0.0029536367999999998
9.705714 -0.0031277388
9.706715 -0.0033006741000000004
9.707714 -0.0034724300000000003
9.708714 -0.0036429941
9.709714 -0.0038123544
9.710714 -0.0039804992
9.711715 -0.0041474165999999995
9.712714 -0.0043130953
9.713715 -0.0044775235
9.714714 -0.0046406909
9.715714 -0.0048025857
9.716714 -0.004963197
9.717714 -0.0051225139
9.718715 -0.0052805251
9.719714 -0.0054372198
9.720715 -0.0055925869999999996
9.721714 -0.0057466154
9.722714 -0.0058992937
9.723714 -0.0060506107
9.724714 -0.0062005558
9.725715 -0.0063491170000000005
9.726714 -0.0064962835
9.727715 -0.0066420442
9.728714 -0.0067863883000000005
9.729714 -0.0069293041
9.730714 -0.0070707814
9.731714 -0.007210810099999999
9.732715 -0.0073493793
9.733714 -0.007486479400000001
9.734715 -0.0076221011
9.735714 -0.0077562341
9.736714 -0.007888870499999999
9.737714 -0.0080200007
9.738714 -0.0081496175
9.739715 -0.0082777129
9.740714 -0.008404279700000001
9.741714 -0.0085293104
9.742714 -0.008652799400000001
9.743714 -0.0087747401
9.744715 -0.0088951274
9.745714 -0.009013956200000001
9.746715 -0.0091312206
9.747714 -0.009246917
9.748714 -0.009361040400000001
9.749714 -0.0094735864
9.750714 -0.009584551299999999
9.751715 -0.0096939315
9.752714 -0.0098017226
9.753715 -0.0099079218
9.754714 -0.010012525
9.755714 -0.010115527
9.756714 -0.010216926999999999
9.757714 -0.010316719
9.758715 -0.010414899
9.759714 -0.010511464
9.760715 -0.010606409
9.761714 -0.010699732
9.762714 -0.010791426
9.763714 -0.010881489
9.764714 -0.010969917000000001
9.765715 -0.011056705
9.766714 -0.011141849
9.767715 -0.011225345
9.768714 -0.011307191
9.769714 -0.011387382
9.770715 -0.011465915
9.771714 -0.011542788
9.772715 -0.011617997
9.773714 -0.01169154
9.774714 -0.011763415000000001
9.775714 -0.01183362
9.776714 -0.011902155999999999
9.777715 -0.011969019000000001
9.778714 -0.01203421
9.779715 -0.012097729
9.780714 -0.012159576
9.781714 -0.012219753
9.782714 -0.012278259
9.783714 -0.012335094999999999
9.784715 -0.012390266
9.785714 -0.012443772
9.786715 -0.012495615000000002
9.787714 -0.012545797
9.788714 -0.01259432
9.789714 -0.012641188999999999
9.790714 -0.012686404999999998
9.791715 -0.012729972
9.792714 -0.012771890999999999
9.793715 -0.012812167000000001
9.794714 -0.012850801000000002
9.795714 -0.012887796
9.796714 -0.012923156000000002
9.797714 -0.012956883
9.798715 -0.01298898
9.799714 -0.013019449999999998
9.800714 -0.013048296000000001
9.801714 -0.013075522
9.802714 -0.013101127
9.803715 -0.013125117
9.804714 -0.013147494999999999
9.805715 -0.013168262
9.806714 -0.013187423
9.807714 -0.013204981000000001
9.808714 -0.013220939000000001
9.809714 -0.013235302000000001
9.810715 -0.013248072
9.811714 -0.013259257
9.812715 -0.013268859999999999
9.813714 -0.013276885
9.814714 -0.013283340000000001
9.815714 -0.013288230000000002
9.816714 -0.013291561
9.817715 -0.013293339
9.818714 -0.013293573
9.819715 -0.013292269
9.820714 -0.013289435999999998
9.821714 -0.013285080999999999
9.822714 -0.013279211999999999
9.823714 -0.013271839
9.824715 -0.013262969
9.825714 -0.013252613
9.826715 -0.013240777
9.827714 -0.013227473
9.828714 -0.013212708
9.829714 -0.013196493
9.830714 -0.013178836000000001
9.831715 -0.013159745
9.832714 -0.01313923
9.833714 -0.013117299
9.834714 -0.013093959999999998
9.835714 -0.013069222
9.836715 -0.013043094
9.837714 -0.013015584
9.838715 -0.0129867
9.839714 -0.012956449
9.840714 -0.012924841000000001
9.841714 -0.012891882
9.842714 -0.012857582
9.843715 -0.012821949
9.844714 -0.012784990000000001
9.845715 -0.012746714
9.846714 -0.01270713
9.847714 -0.012666245999999999
9.848714 -0.012624072
9.849714 -0.012580617
9.850715 -0.012535890000000001
9.851714 -0.012489900000000002
9.852715 -0.012442658999999998
9.853714 -0.012394176
9.854714 -0.012344461999999999
9.855714 -0.012293529
9.856714 -0.012241387999999999
9.857715 -0.01218805
9.858714 -0.012133527
9.859715 -0.012077830999999999
9.860714 -0.012020975
9.861714 -0.01196297
9.862714 -0.01190383
9.863714 -0.011843567000000001
9.864715 -0.011782193
9.865714 -0.011719723
9.866714 -0.011656167
9.867714 -0.011591539
9.868714 -0.011525852
9.869715 -0.011459118
9.870714 -0.01139135
9.871715 -0.011322559
9.872714 -0.011252759000000001
9.873714 -0.011181960999999999
9.874714 -0.011110178
9.875714 -0.01103742
9.876715 -0.010963701
9.877714 -0.010889032
9.878715 -0.010813422999999999
9.879714 -0.010736888
9.880714 -0.010659438
9.881714 -0.010581083
9.882714 -0.010501836
9.883715 -0.010421709
9.884714 -0.010340713
9.885715 -0.010258861000000001
9.886714 -0.010176164
9.887714 -0.010092634999999999
9.888714 -0.010008287
9.889714 -0.0099231329
9.890715 -0.009837185600000001
9.891714 -0.0097504584
9.892715 -0.009662965
9.893714 -0.00957472
9.894714 -0.0094857372
9.895715 -0.0093960305
9.896714 -0.009305615100000001
9.897715 -0.0092145056
9.898714 -0.0091227164
9.899714 -0.009030263
9.900714 -0.0089371606
9.901714 -0.008843424400000001
9.902715 -0.0087490691
9.903714 -0.0086541091
9.904715 -0.0085585598
9.905714 -0.0084624364
9.906714 -0.0083657527
9.907714 -0.0082685241
9.908714 -0.0081707643
9.909715 -0.0080724873
9.910714 -0.0079737074
9.911715 -0.0078744379
9.912714 -0.0077746932
9.913714 -0.007674485799999999
9.914714 -0.0075738294999999995
9.915714 -0.007472737300000001
9.916715 -0.0073712217000000005
9.917714 -0.0072692964999999995
9.918715 -0.0071669740000000004
9.919714 -0.0070642673
9.920714 -0.006961189499999999
9.921714 -0.0068577538
9.922714 -0.0067539730999999995
9.923715 -0.0066498615
9.924714 -0.0065454318
9.925714 -0.0064406981
9.926714 -0.006335674
9.927714 -0.0062303734
9.928715 -0.0061248116
9.929714 -0.0060190021
9.930715 -0.0059129601
9.931714 -0.0058067006
9.932714 -0.005700238
9.933714 -0.0055935881000000005
9.934714 -0.0054867662
9.935715 -0.0053797874
9.936714 -0.005272667500000001
9.937715 -0.0051654217
9.938714 -0.0050580653
9.939714 -0.004950613600000001
9.940714 -0.0048430818
9.941714 -0.004735485
9.942715 -0.0046278376
9.943714 -0.0045201545
9.944715 -0.004412450300000001
9.945714 -0.0043047388
9.946714 -0.0041970339
9.947714 -0.004089349
9.948714 -0.0039816972
9.949715 -0.0038740916
9.950714 -0.0037665449999999996
9.951715 -0.0036590696
9.952714 -0.0035516776
9.953714 -0.0034443809000000002
9.954714 -0.0033371914000000003
9.955714 -0.0032301205999999997
9.956715 -0.0031231800999999997
9.957714 -0.0030163816
9.958714 -0.0029097363999999997
9.959714 -0.002803256
9.960714 -0.0026969519
9.961715 -0.0025908359
9.962714 -0.0024849198
9.963715 -0.0023792153999999998
9.964714 -0.0022737348
9.965714 -0.0021684902
9.966714 -0.0020634941
9.967714 -0.0019587593
9.968715 -0.0018542985
9.969714 -0.0017501246
9.970715 -0.0016462509000000002
9.971714 -0.0015426906
9.972714 -0.0014394568
9.973714 -0.001336563
9.974714 -0.0012340226
9.975715 -0.0011318488
9.976714 -0.0010300548000000001
9.977715 -0.0009286537499999999
9.978714 -0.0008276586399999999
9.979714 -0.0007270821700000001
9.980714 -0.00062693684
9.981714 -0.0005272349399999999
9.982715 -0.00042798847000000004
9.983714 -0.00032920912
9.984715 -0.00023090827
9.985714 -0.00013309702
9.986714 -3.5786181e-05
9.987714 6.101376999999999e-05
9.988714 0.0001572926
9.989715 0.00025304032
9.990714 0.00034824718
9.991714 0.00044290364
9.992714 0.00053700028
9.993714 0.0006305278
9.994715 0.00072347707
9.995714 0.00081583885
9.996715 0.00090760404
9.997714 0.00099876352
9.998714 0.001089308
9.999714 0.0011792281
10.00071 0.0012685145
10.00171 0.0013571575
10.00271 0.0014451473999999998
10.00371 0.0015324746000000002
10.00471 0.0016191286999999999
10.00571 0.0017050996999999999
10.00671 0.0017903773999999998
10.00771 0.0018749513
10.00871 0.0019588111
10.00971 0.0020419462
10.01071 0.0021243461
10.01171 0.0022060001
10.01271 0.0022868981
10.01371 0.0023670293
10.01471 0.0024463837999999997
10.01571 0.0025249516
10.01671 0.0026027228
10.01771 0.0026796881
10.01871 0.0027558381
10.01971 0.0028311638999999997
10.02071 0.0029056571
10.02171 0.0029793095
10.02271 0.0030521132000000005
10.02371 0.0031240612
10.02471 0.0031951461999999995
10.02571 0.0032653614
10.02671 0.0033347004999999996
10.02771 0.0034031578000000002
10.02871 0.0034707274999999996
10.02971 0.0035374036000000004
10.03071 0.0036031812
10.03171 0.0036680551000000004
10.03271 0.0037320202
10.03371 0.0037950715
10.03471 0.0038572041
10.03571 0.0039184131
10.03671 0.0039786937
10.03771 0.0040380404
10.03871 0.0040964482
10.03971 0.0041539119000000005
10.04071 0.0042104261
10.04171 0.0042659849
10.04271 0.004320583
10.04371 0.0043742144000000005
10.04471 0.0044268731
10.04571 0.0044785531
10.04671 0.0045292483
10.04771 0.0045789526
10.04871 0.00462766
10.04971 0.0046753648
10.05071 0.0047220608
10.05171 0.0047677426
10.05271 0.0048124046
10.05371 0.0048560414
10.05471 0.004898648
10.05571 0.0049402195
10.05671 0.0049807517
10.05771 0.0050202405
10.05871 0.0050586819
10.05971 0.0050960731
10.06071 0.005132410699999999
10.06171 0.005167691800000001
10.06271 0.0052019142
10.06371 0.0052350762
10.06471 0.0052671759
10.06571 0.0052982119000000005
10.06671 0.0053281827000000006
10.06771 0.0053570875
10.06871 0.0053849253
10.06971 0.0054116953999999995
10.07071 0.005437397
10.07171 0.0054620294
10.07271 0.0054855922
10.07371 0.0055080844
10.07471 0.0055295055
10.07571 0.0055498542
10.07671 0.00556913
10.07771 0.0055873315
10.07871 0.0056044577
10.07971 0.0056205073999999995
10.08071 0.0056354787
10.08171 0.0056493707
10.08271 0.0056621815
10.08371 0.0056739093
10.08471 0.0056845525
10.08571 0.0056941099
10.08671 0.0057025794
10.08771 0.0057099598
10.08871 0.0057162495
10.08971 0.0057214471
10.09071 0.0057255518
10.09171 0.005728563
10.09271 0.0057304798
10.09371 0.0057313026999999996
10.09471 0.0057310313
10.09571 0.0057296664
10.09671 0.0057272085999999995
10.09771 0.0057236593
10.09871 0.0057190202
10.09971 0.0057132933
10.10071 0.0057064808
10.10171 0.0056985857
10.10271 0.0056896108
10.10371 0.0056795594
10.10471 0.0056684348
10.10571 0.0056562407
10.10671 0.005642981
10.10771 0.0056286597
10.10871 0.0056132809
10.10971 0.0055968484999999995
10.11071 0.0055793662
10.11171 0.0055608383
10.11271 0.0055412685
10.11371 0.0055206609
10.11471 0.0054990188999999995
10.11571 0.0054763459
10.11671 0.0054526456
10.11771 0.0054279208
10.11871 0.0054021752000000004
10.11971 0.005375411599999999
10.12071 0.0053476331
10.12171 0.0053188429
10.12271 0.0052890435
10.12371 0.005258238199999999
10.12471 0.005226429899999999
10.12571 0.0051936218
10.12671 0.0051598174
10.12771 0.0051250201000000006
10.12871 0.0050892337
10.12971 0.0050524621
10.13071 0.0050147097
10.13171 0.0049759812
10.13271 0.0049362814
10.13371 0.0048956161
10.13471 0.0048539903
10.13571 0.0048114107
10.13671 0.0047678834
10.13771 0.0047234153000000004
10.13871 0.0046780133
10.13971 0.0046316851000000004
10.14071 0.004584438299999999
10.14171 0.0045362809
10.14271 0.0044872209
10.14371 0.0044372668
10.14471 0.0043864271
10.14571 0.0043347103
10.14671 0.0042821251999999995
10.14771 0.00422868
10.14871 0.0041743835
10.14971 0.0041192445
10.15071 0.0040632713
10.15171 0.0040064726
10.15271 0.0039488564999999995
10.15371 0.0038904308999999997
10.15471 0.0038312041999999996
10.15571 0.0037711841
10.15671 0.0037103785999999996
10.15771 0.0036487949
10.15871 0.0035864407
10.15971 0.0035233235000000003
10.16071 0.0034594507999999996
10.16171 0.0033948298
10.16271 0.0033294679999999995
10.16371 0.0032633729
10.16471 0.0031965519000000005
10.16571 0.0031290128
10.16671 0.0030607633
10.16771 0.0029918113999999997
10.16871 0.0029221654
10.16971 0.0028518336
10.17071 0.002780825
10.17171 0.0027091486
10.17271 0.0026368138
10.17371 0.0025638301
10.17471 0.0024902076
10.17571 0.0024159564
10.17671 0.0023410872
10.17771 0.0022656104
10.17871 0.0021895372
10.17971 0.0021128788
10.18071 0.0020356463
10.18171 0.0019578511999999997
10.18271 0.0018795049999999998
10.18371 0.0018006192
10.18471 0.0017212054
10.18571 0.001641275
10.18671 0.0015608395
10.18771 0.0014799101
10.18871 0.0013984981
10.18971 0.0013166144
10.19071 0.00123427
10.19171 0.0011514757
10.19271 0.0010682419999999998
10.19371 0.00098457949
10.19471 0.00090049834
10.19571 0.0008160088300000001
10.19671 0.0007311211
10.19771 0.00064584515
10.19871 0.00056019103
10.19971 0.00047416878999999995
10.20071 0.00038778848999999996
10.20171 0.00030106028
10.20271 0.00021399442
10.20371 0.00012660133
10.20471 3.8891639e-05
10.20571 -4.912384399999999e-05
10.20671 -0.00013743409
10.20771 -0.00022602775999999998
10.20871 -0.00031489328
10.20971 -0.00040401877999999994
10.21071 -0.00049339214
10.21171 -0.00058300088
10.21271 -0.0006728323599999999
10.21371 -0.00076287356
10.21471 -0.0008531114000000001
10.21571 -0.00094353236
10.21671 -0.0010341229
10.21771 -0.0011248693
10.21871 -0.0012157578
10.21971 -0.0013067744
10.22071 -0.0013979053
10.22171 -0.0014891365
10.22271 -0.0015804541999999999
10.22371 -0.0016718448
10.22471 -0.0017632947000000001
10.22571 -0.0018547904
10.22671 -0.0019463187
10.22771 -0.0020378666
10.22871 -0.0021294212
10.22971 -0.0022209702
10.23071 -0.0023125012
10.23171 -0.0024040022
10.23271 -0.0024954614
10.23371 -0.002586867
10.23471 -0.0026782078
10.23571 -0.0027694725
10.23671 -0.0028606498999999997
10.23771 -0.0029517289999999997
10.23871 -0.0030426989
10.23971 -0.0031335487
10.24071 -0.0032242671000000003
10.24171 -0.0033148429999999996
10.24271 -0.0034052649
10.24371 -0.0034955220999999996
10.24471 -0.0035856025
10.24571 -0.003675494
10.24671 -0.0037651850999999995
10.24771 -0.0038546630000000004
10.24871 -0.0039439154
10.24971 -0.0040329293999999995
10.25071 -0.0041216921
10.25171 -0.0042101896
10.25271 -0.0042984087
10.25371 -0.0043863354
10.25471 -0.0044739561
10.25571 -0.0045612564
10.25671 -0.0046482222
10.25771 -0.0047348396
10.25871 -0.0048210943
10.25971 -0.0049069717
10.26071 -0.0049924583
10.26171 -0.0050775398
10.26271 -0.0051622028
10.26371 -0.0052464333000000005
10.26471 -0.0053302181
10.26571 -0.0054135442
10.26671 -0.0054963988
10.26771 -0.0055787692
10.26871 -0.0056606434
10.26971 -0.0057420089
10.27071 -0.0058228539
10.27171 -0.005903167
10.27271 -0.0059829366
10.27371 -0.006062151799999999
10.27471 -0.006140801299999999
10.27571 -0.0062188738
10.27671 -0.006296359099999999
10.27771 -0.0063732456
10.27871 -0.0064495231
10.27971 -0.0065251799
10.28071 -0.0066002052000000005
10.28171 -0.0066745881
10.28271 -0.0067483175
10.28371 -0.0068213812
10.28471 -0.0068937683
10.28571 -0.006965467
10.28671 -0.007036465099999999
10.28771 -0.007106750100000001
10.28871 -0.0071763105
10.28971 -0.007245133
10.29071 -0.007313204700000001
10.29171 -0.0073805131
10.29271 -0.007447045900000001
10.29371 -0.007512789999999999
10.29471 -0.0075777323
10.29571 -0.0076418597
10.29671 -0.0077051598
10.29771 -0.0077676195
10.29871 -0.0078292265
10.29971 -0.007889968399999999
10.30071 -0.007949833500000001
10.30171 -0.0080088103
10.30271 -0.0080668869
10.30371 -0.0081240527
10.30471 -0.008180296600000001
10.30571 -0.0082356077
10.30671 -0.0082899765
10.30771 -0.0083433937
10.30871 -0.008395849
10.30971 -0.0084473344
10.31071 -0.008497840500000001
10.31171 -0.0085473584
10.31271 -0.0085958804
10.31371 -0.0086433975
10.31471 -0.008689901699999999
10.31571 -0.0087353852
10.31671 -0.0087798398
10.31771 -0.0088232577
10.31871 -0.0088656307
10.31971 -0.0089069501
10.32071 -0.008947208
10.32171 -0.0089863956
10.32271 -0.0090245041
10.32371 -0.0090615249
10.32471 -0.0090974485
10.32571 -0.009132266100000001
10.32671 -0.0091659676
10.32771 -0.0091985436
10.32871 -0.009229984399999999
10.32971 -0.0092602801
10.33071 -0.009289420999999999
10.33171 -0.0093173971
10.33271 -0.009344198
10.33371 -0.0093698152
10.33471 -0.0093942384
10.33571 -0.0094174575
10.33671 -0.0094394643
10.33771 -0.0094602496
10.33871 -0.0094798044
10.33971 -0.0094981202
10.34071 -0.0095151896
10.34171 -0.0095310046
10.34271 -0.009545557999999999
10.34371 -0.0095588424
10.34471 -0.0095708521
10.34571 -0.009581580499999999
10.34671 -0.0095910225
10.34771 -0.0095991723
10.34871 -0.009606024099999999
10.34971 -0.0096115735
10.35071 -0.0096158161
10.35171 -0.009618746800000001
10.35271 -0.0096203621
10.35371 -0.0096206575
10.35471 -0.0096196287
10.35571 -0.009617271299999999
10.35671 -0.0096135809
10.35771 -0.009608554
10.35871 -0.009602186
10.35971 -0.0095944728
10.36071 -0.009585409900000001
10.36171 -0.0095749921
10.36271 -0.009563215299999999
10.36371 -0.0095500742
10.36471 -0.0095355645
10.36571 -0.0095196803
10.36671 -0.0095024174
10.36771 -0.0094837698
10.36871 -0.0094637326
10.36971 -0.009442300499999999
10.37071 -0.0094194686
10.37171 -0.009395232299999999
10.37271 -0.009369586
10.37371 -0.009342526
10.37471 -0.0093140472
10.37571 -0.0092841467
10.37671 -0.00925282
10.37771 -0.0092200637
10.37871 -0.0091858754
10.37971 -0.0091502523
10.38071 -0.0091131922
10.38171 -0.0090746937
10.38271 -0.0090347559
10.38371 -0.0089933776
10.38471 -0.0089505578
10.38571 -0.0089062974
10.38671 -0.0088605957
10.38771 -0.008813453300000001
10.38871 -0.008764871700000001
10.38971 -0.008714851
10.39071 -0.0086633925
10.39171 -0.0086104978
10.39271 -0.0085561674
10.39371 -0.0085004031
10.39471 -0.008443206
10.39571 -0.0083845771
10.39671 -0.0083245184
10.39771 -0.00826303
10.39871 -0.0082001134
10.39971 -0.0081357692
10.40071 -0.0080699981
10.40171 -0.008002801
10.40271 -0.0079341786
10.40371 -0.0078641315
10.40471 -0.0077926605
10.40571 -0.007719766300000001
10.40671 -0.0076454497
10.40771 -0.0075697113
10.40871 -0.007492552
10.40971 -0.0074139730999999995
10.41071 -0.0073339761
10.41171 -0.007252563199999999
10.41271 -0.007169735900000001
10.41371 -0.0070854963
10.41471 -0.006999848100000001
10.41571 -0.006912793499999999
10.41671 -0.0068243367
10.41771 -0.006734481600000001
10.41871 -0.0066432323
10.41971 -0.0065505940999999995
10.42071 -0.006456572
10.42171 -0.0063611711
10.42271 -0.006264398
10.42371 -0.0061662584
10.42471 -0.0060667589
10.42571 -0.0059659065
10.42671 -0.0058637084
10.42771 -0.0057601716
10.42871 -0.0056553032
10.42971 -0.0055491109
10.43071 -0.0054416025
10.43171 -0.0053327851
10.43271 -0.0052226664
10.43371 -0.005111254
10.43471 -0.0049985552
10.43571 -0.0048845774
10.43671 -0.004769328
10.43771 -0.0046528140999999995
10.43871 -0.004535042899999999
10.43971 -0.0044160217
10.44071 -0.004295757
10.44171 -0.0041742561999999995
10.44271 -0.0040515264
10.44371 -0.0039275743
10.44471 -0.0038024074000000004
10.44571 -0.0036760324000000002
10.44671 -0.0035484571999999997
10.44771 -0.0034196888
10.44871 -0.0032897351
10.44971 -0.0031586042
10.45071 -0.0030263045000000002
10.45171 -0.0028928443
10.45271 -0.0027582327999999996
10.45371 -0.002622479
10.45471 -0.0024855928
10.45571 -0.0023475841
10.45671 -0.0022084632
10.45771 -0.0020682408
10.45871 -0.0019269281
10.45971 -0.0017845362999999999
10.46071 -0.0016410773000000002
10.46171 -0.0014965629
10.46271 -0.0013510052999999998
10.46371 -0.0012044167
10.46471 -0.0010568098
10.46571 -0.00090819703
10.46671 -0.00075859111
10.46771 -0.00060800467
10.46871 -0.00045645038
10.46971 -0.00030394085
10.47071 -0.00015048868999999998
10.47171 3.893605799999999e-06
10.47271 0.00015919363
10.47371 0.00031539905
10.47471 0.00047249769
10.47571 0.00063047733
10.47671 0.00078932599
10.47771 0.00094903162
10.47871 0.0011095822
10.47971 0.0012709657
10.48071 0.0014331702000000002
10.48171 0.0015961836
10.48271 0.0017599935999999998
10.48371 0.0019245879
10.48471 0.0020899541000000002
10.48571 0.0022560793
10.48671 0.0024229505
10.48771 0.0025905543
10.48871 0.0027588774
10.48971 0.0029279056
10.49071 0.0030976247
10.49171 0.00326802
10.49271 0.0034390767
10.49371 0.0036107791
10.49471 0.0037831116000000002
10.49571 0.0039560582
10.49671 0.0041296022
10.49771 0.0043037271
10.49871 0.0044784159
10.49971 0.0046536512
10.50071 0.004829415399999999
10.50171 0.0050056911
10.50271 0.0051824605
10.50371 0.0053597058000000005
10.50471 0.005537409
10.50571 0.0057155525
10.50671 0.0058941179
10.50771 0.0060730879
10.50871 0.006252444300000001
10.50971 0.0064321699
10.51071 0.0066122468999999994
10.51171 0.006792658
10.51271 0.0069733862
10.51371 0.0071544142000000005
10.51471 0.007335724500000001
10.51571 0.0075173011
10.51671 0.007699127300000001
10.51771 0.007881186299999999
10.51871 0.0080634614
10.51971 0.008245935900000001
10.52071 0.008428593699999999
10.52171 0.0086114182
10.52271 0.0087943918
10.52371 0.0089774985
10.52471 0.0091607209
10.52571 0.0093440423
10.52671 0.0095274452
10.52771 0.0097109114
10.52871 0.0098944234
10.52971 0.010077962999999999
10.53071 0.010261512
10.53171 0.010445051
10.53271 0.010628562000000001
10.53371 0.010812025000000001
10.53471 0.010995421
10.53571 0.01117873
10.53671 0.011361932
10.53771 0.011545007000000001
10.53871 0.011727936
10.53971 0.011910699
10.54071 0.012093275
10.54171 0.012275643999999999
10.54271 0.012457784
10.54371 0.012639679
10.54471 0.012821305
10.54571 0.013002646
10.54671 0.013183678999999998
10.54771 0.013364386
10.54871 0.013544748
10.54971 0.013724747
10.55071 0.013904360999999999
10.55171 0.014083573
10.55271 0.014262366
10.55371 0.014440718
10.55471 0.014618614
10.55571 0.014796034000000001
10.55671 0.014972959000000001
10.55771 0.015149372
10.55871 0.015325255
10.55971 0.01550059
10.56071 0.015675357
10.56171 0.015849539
10.56271 0.016023117
10.56371 0.016196074
10.56471 0.016368389
10.56571 0.016540043
10.56671 0.016711018
10.56771 0.016881293999999998
10.56871 0.017050852
10.56971 0.017219671000000002
10.57071 0.017387733
10.57171 0.017555016
10.57271 0.017721501
10.57371 0.017887168000000002
10.57471 0.018051994000000002
10.57571 0.018215961
10.57671 0.018379047
10.57771 0.018541231
10.57871 0.018702494
10.57971 0.018862815
10.58071 0.019022173
10.58171 0.019180548999999998
10.58271 0.019337924
10.58371 0.019494276999999997
10.58471 0.019649588
10.58571 0.01980384
10.58671 0.019957012
10.58771 0.020109085999999998
10.58871 0.020260045
10.58971 0.02040987
10.59071 0.020558543999999998
10.59171 0.020706047999999998
10.59271 0.020852366
10.59371 0.020997481
10.59471 0.021141376
10.59571 0.021284034
10.59671 0.02142544
10.59771 0.021565575
10.59871 0.021704423
10.59971 0.021841969
10.60071 0.021978196
10.60171 0.022113086
10.60271 0.022246622
10.60371 0.022378788
10.60471 0.022509565999999998
10.60571 0.02263894
10.60671 0.02276689
10.60771 0.022893402
10.60871 0.023018455
10.60971 0.023142034
10.61071 0.023264121000000002
10.61171 0.023384695
10.61271 0.023503740999999998
10.61371 0.023621241
10.61471 0.023737176
10.61571 0.023851529
10.61671 0.023964283
10.61771 0.024075421
10.61871 0.024184925000000003
10.61971 0.02429278
10.62071 0.024398968
10.62171 0.024503472
10.62271 0.024606279
10.62371 0.024707374
10.62471 0.02480674
10.62571 0.024904363
10.62671 0.025000228
10.62771 0.025094324
10.62871 0.025186632000000004
10.62971 0.025277142
10.63071 0.025365842
10.63171 0.02545272
10.63271 0.025537761
10.63371 0.025620952000000002
10.63471 0.025702282
10.63571 0.025781741999999996
10.63671 0.025859315
10.63771 0.025934991
10.63871 0.026008757
10.63971 0.026080603
10.64071 0.026150516
10.64171 0.026218485
10.64271 0.026284499
10.64371 0.026348544999999998
10.64471 0.026410608999999998
10.64571 0.026470679
10.64671 0.026528744
10.64771 0.026584792
10.64871 0.026638812
10.64971 0.026690791
10.65071 0.026740716
10.65171 0.026788577
10.65271 0.026834359999999998
10.65371 0.026878054
10.65471 0.026919649000000004
10.65571 0.026959134000000003
10.65671 0.026996498
10.65771 0.027031731000000003
10.65871 0.027064825
10.65971 0.027095768
10.66071 0.027124552000000003
10.66171 0.027151166999999997
10.66271 0.027175609000000003
10.66371 0.027197867
10.66471 0.027217936999999998
10.66571 0.027235813
10.66671 0.027251485
10.66771 0.027264951
10.66871 0.027276206
10.66971 0.027285242999999997
10.67071 0.027292056
10.67171 0.027296643
10.67271 0.027298999999999997
10.67371 0.027299119
10.67471 0.027297001
10.67571 0.027292638
10.67671 0.027286028
10.67771 0.027277169
10.67871 0.027266055
10.67971 0.027252681
10.68071 0.027237044
10.68171 0.027219139
10.68271 0.027198961
10.68371 0.027176508
10.68471 0.027151773
10.68571 0.027124753
10.68671 0.027095442
10.68771 0.027063838000000003
10.68871 0.027029935
10.68971 0.026993729999999997
10.69071 0.026955220000000002
10.69171 0.026914399000000002
10.69271 0.026871264
10.69371 0.026825815
10.69471 0.026778047
10.69571 0.026727957
10.69671 0.026675544000000002
10.69771 0.026620808
10.69871 0.026563747000000002
10.69971 0.026504361
10.70071 0.026442646
10.70171 0.026378606
10.70271 0.026312243
10.70371 0.026243558
10.70471 0.026172551
10.70571 0.026099227
10.70671 0.026023586
10.70771 0.025945630999999997
10.70871 0.025865365999999997
10.70971 0.025782795
10.71071 0.025697923
10.71171 0.025610751
10.71271 0.025521285999999997
10.71371 0.025429530000000002
10.71471 0.025335487
10.71571 0.025239162
10.71671 0.025140561000000002
10.71771 0.025039687
10.71871 0.024936545999999997
10.71971 0.024831144
10.72071 0.024723482999999997
10.72171 0.024613566
10.72271 0.024501402999999998
10.72371 0.024386994000000002
10.72471 0.024270348
10.72571 0.024151466
10.72671 0.024030356
10.72771 0.023907023
10.72871 0.023781473
10.72971 0.023653712
10.73071 0.023523745999999998
10.73171 0.023391581999999998
10.73271 0.023257227
10.73371 0.02312069
10.73471 0.022981977
10.73571 0.022841098
10.73671 0.022698063
10.73771 0.022552879999999997
10.73871 0.022405561
10.73971 0.022256114
10.74071 0.022104553
10.74171 0.021950887000000002
10.74271 0.021795131000000002
10.74371 0.021637297
10.74471 0.021477396000000003
10.74571 0.021315442
10.74671 0.021151447
10.74771 0.020985426
10.74871 0.020817392
10.74971 0.020647358999999997
10.75071 0.020475341
10.75171 0.020301351000000002
10.75271 0.020125404
10.75371 0.019947514
10.75471 0.019767694
10.75571 0.019585958
10.75671 0.01940232
10.75771 0.019216795000000002
10.75871 0.019029394999999998
10.75971 0.018840135
10.76071 0.018649027
10.76171 0.018456086
10.76271 0.018261326
10.76371 0.018064761999999998
10.76471 0.017866406
10.76571 0.017666274
10.76671 0.017464379
10.76771 0.017260737
10.76871 0.017055363
10.76971 0.016848271
10.77071 0.016639481
10.77171 0.016429005
10.77271 0.016216862000000002
10.77371 0.016003069999999998
10.77471 0.015787645
10.77571 0.015570605
10.77671 0.015351969
10.77771 0.015131757
10.77871 0.014909987
10.77971 0.014686680999999998
10.78071 0.014461855999999999
10.78171 0.014235535
10.78271 0.014007738
10.78371 0.013778485
10.78471 0.013547799999999999
10.78571 0.013315701999999999
10.78671 0.013082214000000002
10.78771 0.012847358
10.78871 0.012611154
10.78971 0.012373624000000001
10.79071 0.01213479
10.79171 0.011894674
10.79271 0.011653297
10.79371 0.011410679
10.79471 0.011166844
10.79571 0.01092181
10.79671 0.010675601
10.79771 0.010428236
10.79871 0.010179737
10.79971 0.009930125100000001
10.80071 0.0096794203
10.80171 0.0094276445
10.80271 0.0091748188
10.80371 0.008920965
10.80471 0.0086661043
10.80571 0.008410259
10.80671 0.0081534512
10.80771 0.0078957033
10.80871 0.0076370387
10.80971 0.007377480499999999
10.81071 0.0071170528999999995
10.81171 0.0068557798
10.81271 0.0065936860000000005
10.81371 0.0063307962
10.81471 0.0060671362
10.81571 0.0058027323
10.81671 0.0055376106
10.81771 0.0052717976
10.81871 0.0050053208
10.81971 0.0047382069
10.82071 0.0044704837
10.82171 0.0042021788
10.82271 0.0039333197
10.82371 0.0036639347
10.82471 0.0033940511999999996
10.82571 0.003123697
10.82671 0.0028528999
10.82771 0.0025816874999999998
10.82871 0.0023100869
10.82971 0.0020381256
10.83071 0.0017658305
10.83171 0.0014932285999999999
10.83271 0.0012203463
10.83371 0.00094721026
10.83471 0.00067384658
10.83571 0.00040028135
10.83671 0.00012654048
10.83771 -0.00014735024999999998
10.83871 -0.00042136516999999996
10.83971 -0.00069547864
10.84071 -0.00096966505
10.84171 -0.0012438987
10.84271 -0.0015181539
10.84371 -0.0017924051
10.84471 -0.0020666259
10.84571 -0.0023407905
10.84671 -0.0026148728
10.84771 -0.002888846
10.84871 -0.0031626834
10.84971 -0.0034363580000000005
10.85071 -0.0037098427
10.85171 -0.0039831099
10.85271 -0.0042561318
10.85371 -0.0045288805
10.85471 -0.0048013277
10.85571 -0.0050734448
10.85671 -0.0053452036999999996
10.85771 -0.0056165754
10.85871 -0.0058875310000000005
10.85971 -0.0061580417
10.86071 -0.0064280786000000005
10.86171 -0.0066976136
10.86271 -0.006966617400000001
10.86371 -0.0072350616
10.86471 -0.007502918
10.86571 -0.007770158100000001
10.86671 -0.008036754299999999
10.86771 -0.0083026782
10.86871 -0.0085679028
10.86971 -0.0088324014
10.87071 -0.0090961468
10.87171 -0.0093591123
10.87271 -0.0096212723
10.87371 -0.0098826
10.87471 -0.010143071
10.87571 -0.010402658
10.87671 -0.010661337
10.87771 -0.010919083
10.87871 -0.011175869
10.87971 -0.011431672
10.88071 -0.011686467
10.88171 -0.011940228
10.88271 -0.012192931
10.88371 -0.012444550999999998
10.88471 -0.012695062000000002
10.88571 -0.012944437999999999
10.88671 -0.013192654
10.88771 -0.013439686000000001
10.88871 -0.013685507000000001
10.88971 -0.013930092000000002
10.89071 -0.014173414
10.89171 -0.014415447000000001
10.89271 -0.014656165
10.89371 -0.014895541
10.89471 -0.015133551
10.89571 -0.015370166999999999
10.89671 -0.015605362000000001
10.89771 -0.015839111
10.89871 -0.016071387
10.89971 -0.016302166
10.90071 -0.016531421
10.90171 -0.016759126
10.90271 -0.016985259
10.90371 -0.017209792
10.90471 -0.017432702999999997
10.90571 -0.017653966
10.90671 -0.017873556999999998
10.90771 -0.018091455
10.90871 -0.018307635
10.90971 -0.018522076
10.91071 -0.018734755999999998
10.91171 -0.018945651
10.91271 -0.019154741
10.91371 -0.019362006
10.91471 -0.019567422
10.91571 -0.019770971
10.91671 -0.019972632
10.91771 -0.020172383
10.91871 -0.020370206
10.91971 -0.020566079
10.92071 -0.020759983
10.92171 -0.020951898
10.92271 -0.021141805
10.92371 -0.021329684
10.92471 -0.021515513
10.92571 -0.021699275
10.92671 -0.021880948
10.92771 -0.022060513
10.92871 -0.022237949
10.92971 -0.022413237
10.93071 -0.022586355
10.93171 -0.022757286
10.93271 -0.022926007999999998
10.93371 -0.023092503
10.93471 -0.023256749
10.93571 -0.023418728
10.93671 -0.02357842
10.93771 -0.023735808
10.93871 -0.023890872
10.93971 -0.024043594
10.94071 -0.024193956
10.94171 -0.02434194
10.94271 -0.024487529
10.94371 -0.024630709
10.94471 -0.02477146
10.94571 -0.024909768
10.94671 -0.025045616
10.94771 -0.025178993
10.94871 -0.025309881
10.94971 -0.025438267000000004
10.95071 -0.025564137999999997
10.95171 -0.025687483000000004
10.95271 -0.025808287000000003
10.95371 -0.025926539000000002
10.95471 -0.026042224000000003
10.95571 -0.026155333000000003
10.95671 -0.026265855
10.95771 -0.026373775
10.95871 -0.026479084
10.95971 -0.026581770999999997
10.96071 -0.026681826999999998
10.96171 -0.026779241
10.96271 -0.026874000000000002
10.96371 -0.026966093
10.96471 -0.027055512000000004
10.96571 -0.027142244
10.96671 -0.027226277999999996
10.96771 -0.027307606
10.96871 -0.027386217999999997
10.96971 -0.027462104
10.97071 -0.027535253000000003
10.97171 -0.027605658
10.97271 -0.027673307
10.97371 -0.027738191
10.97471 -0.027800304999999997
10.97571 -0.027859636
10.97671 -0.027916179
10.97771 -0.027969925
10.97871 -0.028020867999999997
10.97971 -0.028069003
10.98071 -0.028114321
10.98171 -0.028156818
10.98271 -0.028196489
10.98371 -0.028233328999999998
10.98471 -0.028267331
10.98571 -0.028298495
10.98671 -0.028326816
10.98771 -0.028352294
10.98871 -0.028374925
10.98971 -0.028394706999999998
10.99071 -0.02841164
10.99171 -0.02842572
10.99271 -0.028436948
10.99371 -0.028445324
10.99471 -0.028450847999999997
10.99571 -0.02845352
10.99671 -0.028453342
10.99771 -0.028450312999999998
10.99871 -0.028444431000000003
10.99971 -0.0284357
11.00071 -0.028424119
11.00171 -0.028409692000000004
11.00271 -0.028392416000000004
11.00371 -0.028372294000000003
11.00471 -0.028349328000000003
11.00571 -0.028323519000000002
11.00671 -0.028294866000000002
11.00771 -0.028263373
11.00871 -0.028229039
11.00971 -0.028191868
11.01071 -0.028151862
11.01171 -0.028109024000000003
11.01271 -0.028063357
11.01371 -0.028014864
11.01471 -0.027963548
11.01571 -0.027909411999999998
11.01671 -0.027852462
11.01771 -0.027792700000000004
11.01871 -0.027730135
11.01971 -0.027664771
11.02071 -0.027596616
11.02171 -0.027525675000000003
11.02271 -0.027451955
11.02371 -0.027375465
11.02471 -0.027296215000000002
11.02571 -0.027214212
11.02671 -0.027129464
11.02771 -0.027041983999999998
11.02871 -0.026951782999999997
11.02971 -0.026858869
11.03071 -0.026763251
11.03171 -0.026664944000000003
11.03271 -0.026563957000000003
11.03371 -0.026460303
11.03471 -0.026353993
11.03571 -0.026245039999999997
11.03671 -0.026133453
11.03771 -0.026019246000000003
11.03871 -0.025902431999999996
11.03971 -0.025783025
11.04071 -0.025661036
11.04171 -0.025536477999999998
11.04271 -0.025409363999999997
11.04371 -0.025279706
11.04471 -0.025147517
11.04571 -0.025012813
11.04671 -0.024875606
11.04771 -0.02473591
11.04871 -0.024593741
11.04971 -0.024449109000000004
11.05071 -0.024302035
11.05171 -0.02415253
11.05271 -0.024000612
11.05371 -0.023846296
11.05471 -0.0236896
11.05571 -0.023530539
11.05671 -0.023369132
11.05771 -0.023205396
11.05871 -0.02303935
11.05971 -0.022871014000000002
11.06071 -0.022700406
11.06171 -0.022527546
11.06271 -0.022352455
11.06371 -0.022175153
11.06471 -0.021995662
11.06571 -0.021814002
11.06671 -0.021630194999999998
11.06771 -0.021444264
11.06871 -0.02125623
11.06971 -0.021066115
11.07071 -0.020873942
11.07171 -0.020679733999999998
11.07271 -0.020483513
11.07371 -0.020285303
11.07471 -0.020085125
11.07571 -0.019883004
11.07671 -0.019678961000000002
11.07771 -0.019473019
11.07871 -0.019265202
11.07971 -0.019055531
11.08071 -0.01884403
11.08171 -0.018630722
11.08271 -0.018415629
11.08371 -0.018198775
11.08471 -0.017980183
11.08571 -0.017759876
11.08671 -0.017537878
11.08771 -0.017314214
11.08871 -0.017088905
11.08971 -0.016861978
11.09071 -0.016633456
11.09171 -0.016403366
11.09271 -0.016171731
11.09371 -0.015938577
11.09471 -0.015703932
11.09571 -0.015467821999999999
11.09671 -0.015230272
11.09771 -0.01499131
11.09871 -0.014750965
11.09971 -0.014509264999999999
11.10071 -0.014266236
11.10171 -0.014021908
11.10271 -0.013776310000000002
11.10371 -0.013529469999999998
11.10471 -0.013281417
11.10571 -0.01303218
11.10671 -0.012781787999999999
11.10771 -0.012530270999999999
11.10871 -0.012277659
11.10971 -0.01202398
11.11071 -0.011769263
11.11171 -0.011513538
11.11271 -0.011256833
11.11371 -0.010999179
11.11471 -0.010740603
11.11571 -0.010481136
11.11671 -0.010220804
11.11771 -0.0099596371
11.11871 -0.0096976641
11.11971 -0.0094349132
11.12071 -0.009171413
11.12171 -0.0089071924
11.12271 -0.008642279899999999
11.12371 -0.0083767045
11.12471 -0.008110495399999999
11.12571 -0.007843681699999999
11.12671 -0.0075762917
11.12771 -0.007308356
11.12871 -0.0070399037
11.12971 -0.0067709647
11.13071 -0.006501568700000001
11.13171 -0.0062317471
11.13271 -0.0059615297
11.13371 -0.0056909477
11.13471 -0.0054200322
11.13571 -0.0051488147000000005
11.13671 -0.004877326899999999
11.13771 -0.0046056000000000005
11.13871 -0.0043336666
11.13971 -0.0040615585
11.14071 -0.0037893078
11.14171 -0.0035169465
11.14271 -0.0032445069999999998
11.14371 -0.0029720217
11.14471 -0.0026995223000000003
11.14571 -0.0024270412
11.14671 -0.00215461
11.14771 -0.0018822606000000002
11.14871 -0.0016100244
11.14971 -0.0013379328
11.15071 -0.0010660169
11.15171 -0.00079430756
11.15271 -0.00052283535
11.15371 -0.00025163074
11.15471 1.9276139e-05
11.15571 0.00028985528
11.15671 0.00056007689
11.15771 0.0008299112800000001
11.15871 0.001099329
11.15971 0.0013683006
11.16071 0.0016367967
11.16171 0.001904788
11.16271 0.0021722451
11.16371 0.0024391386
11.16471 0.002705439
11.16571 0.0029711167
11.16671 0.0032361421999999996
11.16771 0.0035004854000000004
11.16871 0.0037641166000000003
11.16971 0.0040270057
11.17071 0.0042891223999999995
11.17171 0.0045504363
11.17271 0.0048109167
11.17371 0.005070533
11.17471 0.005329255099999999
11.17571 0.0055870518
11.17671 0.0058438927000000005
11.17771 0.006099747
11.17871 0.0063545842
11.17971 0.006608373999999999
11.18071 0.006861086099999999
11.18171 0.0071126902
11.18271 0.0073631571
11.18371 0.0076124567999999995
11.18471 0.0078605597
11.18571 0.0081074373
11.18671 0.0083530605
11.18771 0.008597401
11.18871 0.008840431099999999
11.18971 0.0090821231
11.19071 0.0093224502
11.19171 0.0095613846
11.19271 0.0097989003
11.19371 0.010034971
11.19471 0.01026957
11.19571 0.010502673
11.19671 0.010734254
11.19771 0.010964287
11.19871 0.011192747000000001
11.19971 0.01141961
11.20071 0.011644851
11.20171 0.011868443999999999
11.20271 0.012090366
11.20371 0.012310591000000001
11.20471 0.012529096
11.20571 0.012745854000000001
11.20671 0.012960842
11.20771 0.013174037
11.20871 0.013385409999999999
11.20971 0.013594941
11.21071 0.013802602
11.21171 0.014008371999999998
11.21271 0.014212223999999999
11.21371 0.014414135000000002
11.21471 0.014614080000000002
11.21571 0.014812035
11.21671 0.015007978000000002
11.21771 0.015201885000000002
11.21871 0.015393732
11.21971 0.015583496
11.22071 0.015771156
11.22171 0.015956689
11.22271 0.016140073
11.22371 0.016321288
11.22471 0.016500313
11.22571 0.016677128000000003
11.22671 0.016851712
11.22771 0.017024046
11.22871 0.017194110999999998
11.22971 0.01736189
11.23071 0.017527366
11.23171 0.017690519
11.23271 0.017851334
11.23371 0.018009794
11.23471 0.018165881999999998
11.23571 0.018319582
11.23671 0.018470878
11.23771 0.018619755999999998
11.23871 0.018766198
11.23971 0.018910191
11.24071 0.019051718000000002
11.24171 0.019190765000000002
11.24271 0.019327317
11.24371 0.019461359
11.24471 0.019592875000000003
11.24571 0.019721851
11.24671 0.019848272
11.24771 0.019972125
11.24871 0.020093394
11.24971 0.020212063
11.25071 0.020328119999999998
11.25171 0.020441551
11.25271 0.020552341000000002
11.25371 0.020660475999999997
11.25471 0.020765943999999998
11.25571 0.020868731
11.25671 0.020968827000000002
11.25771 0.021066216999999998
11.25871 0.021160889999999998
11.25971 0.021252835
11.26071 0.02134204
11.26171 0.021428496000000002
11.26271 0.021512192000000003
11.26371 0.021593121
11.26471 0.021671272000000002
11.26571 0.021746638000000002
11.26671 0.021819210000000002
11.26771 0.021888982
11.26871 0.021955947
11.26971 0.022020098
11.27071 0.02208143
11.27171 0.022139937000000002
11.27271 0.022195614
11.27371 0.022248455
11.27471 0.022298457
11.27571 0.022345615
11.27671 0.022389926
11.27771 0.022431384
11.27871 0.022469988
11.27971 0.022505732
11.28071 0.022538613
11.28171 0.022568628
11.28271 0.022595774
11.28371 0.02262005
11.28471 0.02264145
11.28571 0.022659973
11.28671 0.022675616
11.28771 0.022688377
11.28871 0.022698253
11.28971 0.022705243
11.29071 0.022709345000000002
11.29171 0.022710557
11.29271 0.022708879
11.29371 0.02270431
11.29471 0.022696848999999998
11.29571 0.022686497
11.29671 0.022673255
11.29771 0.022657122
11.29871 0.022638103
11.29971 0.022616198
11.30071 0.02259141
11.30171 0.022563743
11.30271 0.0225332
11.30371 0.022499786
11.30471 0.022463506
11.30571 0.022424365999999998
11.30671 0.022382371
11.30771 0.022337527
11.30871 0.022289844
11.30971 0.022239324999999997
11.31071 0.022185981
11.31171 0.022129819000000002
11.31271 0.022070848
11.31371 0.022009075
11.31471 0.021944508
11.31571 0.021877157
11.31671 0.021807032
11.31771 0.021734141000000002
11.31871 0.021658494
11.31971 0.0215801
11.32071 0.021498969
11.32171 0.021415109
11.32271 0.021328531
11.32371 0.021239245
11.32471 0.021147259
11.32571 0.021052585999999998
11.32671 0.020955234
11.32771 0.020855214
11.32871 0.020752537
11.32971 0.020647215
11.33071 0.020539257
11.33171 0.020428677
11.33271 0.020315485
11.33371 0.020199695
11.33471 0.02008132
11.33571 0.019960372
11.33671 0.019836864
11.33771 0.019710811999999998
11.33871 0.01958223
11.33971 0.019451133
11.34071 0.019317538
11.34171 0.019181459999999997
11.34271 0.019042916
11.34371 0.018901924
11.34471 0.018758499999999997
11.34571 0.018612663999999998
11.34671 0.018464433000000002
11.34771 0.018313827
11.34871 0.018160864
11.34971 0.018005563000000002
11.35071 0.017847946
11.35171 0.01768803
11.35271 0.017525838
11.35371 0.017361387
11.35471 0.017194699
11.35571 0.017025792999999997
11.35671 0.016854690000000002
11.35771 0.016681412
11.35871 0.016505976999999998
11.35971 0.016328406
11.36071 0.016148719000000002
11.36171 0.015966936
11.36271 0.015783079000000002
11.36371 0.015597165000000001
11.36471 0.015409217000000001
11.36571 0.015219254000000002
11.36671 0.015027296999999998
11.36771 0.014833367000000002
11.36871 0.014637485
11.36971 0.01443967
11.37071 0.014239947
11.37171 0.014038334
11.37271 0.013834855
11.37371 0.013629532
11.37471 0.013422387000000001
11.37571 0.013213443
11.37671 0.013002726
11.37771 0.012790256000000002
11.37871 0.012576058999999999
11.37971 0.01236016
11.38071 0.012142584
11.38171 0.011923356
11.38271 0.011702503
11.38371 0.011480049
11.38471 0.011256021
11.38571 0.011030447
11.38671 0.010803352
11.38771 0.010574764
11.38871 0.01034471
11.38971 0.010113217
11.39071 0.0098803117
11.39171 0.0096460222
11.39271 0.009410375799999999
11.39371 0.0091733993
11.39471 0.0089351197
11.39571 0.0086955646
11.39671 0.0084547602
11.39771 0.0082127342
11.39871 0.0079695135
11.39971 0.007725125
11.40071 0.007479594899999999
11.40171 0.0072329502
11.40271 0.0069852169
11.40371 0.0067364228
11.40471 0.0064865941000000005
11.40571 0.0062357569
11.40671 0.0059839385
11.40771 0.0057311659
11.40871 0.0054774663999999995
11.40971 0.0052228668
11.41071 0.0049673949
11.41171 0.0047110781
11.41271 0.004453944699999999
11.41371 0.0041960229
11.41471 0.0039373408
11.41571 0.0036779275
11.41671 0.0034178116
11.41771 0.0031570227
11.41871 0.0028955904999999997
11.41971 0.0026335445
11.42071 0.0023709148000000003
11.42171 0.0021077316
11.42271 0.0018440251999999999
11.42371 0.0015798263
11.42471 0.0013151654
11.42571 0.001050073
11.42671 0.0007845798799999999
11.42771 0.00051871662
11.42871 0.00025251377
11.42971 -1.3998245e-05
11.43071 -0.00028078909999999996
11.43171 -0.00054782868
11.43271 -0.0008150870599999999
11.43371 -0.0010825344
11.43471 -0.0013501413
11.43571 -0.0016178785
11.43671 -0.0018857167
11.43771 -0.0021536272
11.43871 -0.0024215815
11.43971 -0.002689551
11.44071 -0.0029575074
11.44171 -0.0032254229
11.44271 -0.0034932691
11.44371 -0.0037610181999999997
11.44471 -0.0040286421
11.44571 -0.0042961128
11.44671 -0.0045634028
11.44771 -0.0048304839
11.44871 -0.0050973282
11.44971 -0.0053639076
11.45071 -0.0056301938
11.45171 -0.005896158800000001
11.45271 -0.0061617734999999995
11.45371 -0.006427009799999999
11.45471 -0.0066918394
11.45571 -0.0069562331000000005
11.45671 -0.0072201619
11.45771 -0.007483596699999999
11.45871 -0.007746509099999999
11.45971 -0.0080088699
11.46071 -0.008270650099999999
11.46171 -0.0085318206
11.46271 -0.008792353
11.46371 -0.0090522182
11.46471 -0.009311387800000001
11.46571 -0.0095698335
11.46671 -0.0098275275
11.46771 -0.010084442
11.46871 -0.010340548
11.46971 -0.01059582
11.47071 -0.01085023
11.47171 -0.011103752
11.47271 -0.01135636
11.47371 -0.011608026
11.47471 -0.011858727
11.47571 -0.012108435
11.47671 -0.012357127
11.47771 -0.012604777
11.47871 -0.012851361
11.47971 -0.013096852999999999
11.48071 -0.013341231
11.48171 -0.013584468999999998
11.48271 -0.013826544
11.48371 -0.014067432
11.48471 -0.014307111
11.48571 -0.014545555
11.48671 -0.014782740999999999
11.48771 -0.015018645
11.48871 -0.015253243
11.48971 -0.015486512
11.49071 -0.015718427
11.49171 -0.015948966000000002
11.49271 -0.016178103
11.49371 -0.016405816
11.49471 -0.016632081
11.49571 -0.016856873
11.49671 -0.017080169
11.49771 -0.017301945
11.49871 -0.017522176
11.49971 -0.017740841
11.50071 -0.017957914999999998
11.50171 -0.018173375
11.50271 -0.018387198
11.50371 -0.018599362
11.50471 -0.018809845000000002
11.50571 -0.019018626
11.50671 -0.019225682
11.50771 -0.019430992
11.50871 -0.019634537
11.50971 -0.019836295
11.51071 -0.020036247
11.51171 -0.020234374
11.51271 -0.020430658
11.51371 -0.02062508
11.51471 -0.020817622
11.51571 -0.021008267
11.51671 -0.021196996
11.51771 -0.021383795
11.51871 -0.021568645
11.51971 -0.021751531
11.52071 -0.021932436
11.52171 -0.022111343000000002
11.52271 -0.022288237
11.52371 -0.022463105
11.52471 -0.022635928
11.52571 -0.022806691
11.52671 -0.02297538
11.52771 -0.023141979
11.52871 -0.023306472999999998
11.52971 -0.023468845999999998
11.53071 -0.023629083
11.53171 -0.023787169
11.53271 -0.02394309
11.53371 -0.024096829
11.53471 -0.024248374
11.53571 -0.024397709
11.53671 -0.024544820000000002
11.53771 -0.02468969
11.53871 -0.024832308
11.53971 -0.024972660999999997
11.54071 -0.025110733000000003
11.54171 -0.025246513999999998
11.54271 -0.02537999
11.54371 -0.025511149000000004
11.54471 -0.025639977
11.54571 -0.025766465000000002
11.54671 -0.025890602000000002
11.54771 -0.026012378
11.54871 -0.026131782
11.54971 -0.026248806
11.55071 -0.026363437
11.55171 -0.026475670000000003
11.55271 -0.026585496
11.55371 -0.026692907
11.55471 -0.026797896
11.55571 -0.026900455
11.55671 -0.027000578
11.55771 -0.027098259
11.55871 -0.027193493000000003
11.55971 -0.027286269999999998
11.56071 -0.027376588
11.56171 -0.027464438
11.56271 -0.027549817
11.56371 -0.027632719
11.56471 -0.027713138999999998
11.56571 -0.027791073
11.56671 -0.027866516
11.56771 -0.027939459
11.56871 -0.028009902
11.56971 -0.028077836
11.57071 -0.028143259
11.57171 -0.028206165999999998
11.57271 -0.028266554
11.57371 -0.028324415
11.57471 -0.028379748
11.57571 -0.028432548000000002
11.57671 -0.028482813000000003
11.57771 -0.028530537
11.57871 -0.028575718000000003
11.57971 -0.028618354999999998
11.58071 -0.028658446
11.58171 -0.028695987
11.58271 -0.028730978
11.58371 -0.028763418
11.58471 -0.028793306999999997
11.58571 -0.028820643999999996
11.58671 -0.028845432
11.58771 -0.028867669999999998
11.58871 -0.028887359
11.58971 -0.028904501
11.59071 -0.0289191
11.59171 -0.028931157
11.59271 -0.028940676999999998
11.59371 -0.028947665
11.59471 -0.028952121
11.59571 -0.028954050999999998
11.59671 -0.028953457
11.59771 -0.028950346
11.59871 -0.028944719999999997
11.59971 -0.028936585
11.60071 -0.028925944999999998
11.60171 -0.028912807
11.60271 -0.028897173
11.60371 -0.02887905
11.60471 -0.028858444
11.60571 -0.028835359
11.60671 -0.028809799999999997
11.60771 -0.028781773
11.60871 -0.028751280999999997
11.60971 -0.028718333
11.61071 -0.028682934
11.61171 -0.028645089999999998
11.61271 -0.028604807
11.61371 -0.028562092
11.61471 -0.028516949
11.61571 -0.028469387000000002
11.61671 -0.028419413
11.61771 -0.028367035
11.61871 -0.028312261999999998
11.61971 -0.028255099000000002
11.62071 -0.028195558
11.62171 -0.028133648
11.62271 -0.028069376
11.62371 -0.028002753999999998
11.62471 -0.027933792000000002
11.62571 -0.027862500000000002
11.62671 -0.027788886999999998
11.62771 -0.02771297
11.62871 -0.027634756
11.62971 -0.027554257999999998
11.63071 -0.02747149
11.63171 -0.027386463
11.63271 -0.027299192
11.63371 -0.027209689000000002
11.63471 -0.027117966
11.63571 -0.027024039
11.63671 -0.026927917
11.63771 -0.026829619
11.63871 -0.026729156
11.63971 -0.026626542000000003
11.64071 -0.026521788
11.64171 -0.026414913
11.64271 -0.026305928000000003
11.64371 -0.026194847
11.64471 -0.026081686
11.64571 -0.025966455000000003
11.64671 -0.025849169
11.64771 -0.025729847
11.64871 -0.025608498
11.64971 -0.025485139
11.65071 -0.025359782999999997
11.65171 -0.025232445
11.65271 -0.025103139
11.65371 -0.024971884
11.65471 -0.024838693
11.65571 -0.024703584
11.65671 -0.024566572
11.65771 -0.024427671
11.65871 -0.024286901
11.65971 -0.024144277000000002
11.66071 -0.023999819
11.66171 -0.023853542999999998
11.66271 -0.023705467
11.66371 -0.02355561
11.66471 -0.023403991000000002
11.66571 -0.023250628
11.66671 -0.023095540999999997
11.66771 -0.02293875
11.66871 -0.022780272
11.66971 -0.022620129
11.67071 -0.022458339
11.67171 -0.022294922
11.67271 -0.022129899
11.67371 -0.021963289
11.67471 -0.021795111
11.67571 -0.021625384
11.67671 -0.02145413
11.67771 -0.021281367
11.67871 -0.021107114
11.67971 -0.020931389999999998
11.68071 -0.020754215
11.68171 -0.020575608000000002
11.68271 -0.020395587
11.68371 -0.020214173000000002
11.68471 -0.020031384
11.68571 -0.019847238
11.68671 -0.019661756
11.68771 -0.019474955999999998
11.68871 -0.019286857
11.68971 -0.019097476999999998
11.69071 -0.018906836
11.69171 -0.018714953
11.69271 -0.018521848
11.69371 -0.018327541000000003
11.69471 -0.01813205
11.69571 -0.017935397
11.69671 -0.017737602
11.69771 -0.017538684000000002
11.69871 -0.017338667
11.69971 -0.017137568
11.70071 -0.01693541
11.70171 -0.016732214000000002
11.70271 -0.016528003
11.70371 -0.016322795999999997
11.70471 -0.016116617
11.70571 -0.015909487
11.70671 -0.015701428
11.70771 -0.015492462000000002
11.70871 -0.015282612000000001
11.70971 -0.015071899
11.71071 -0.014860344999999999
11.71171 -0.014647972
11.71271 -0.014434804
11.71371 -0.014220861000000001
11.71471 -0.014006165000000001
11.71571 -0.013790737
11.71671 -0.013574598
11.71771 -0.013357772
11.71871 -0.013140279
11.71971 -0.012922139
11.72071 -0.012703374
11.72171 -0.012484004
11.72271 -0.012264050000000002
11.72371 -0.012043533
11.72471 -0.011822474
11.72571 -0.011600892
11.72671 -0.011378807999999999
11.72771 -0.011156242
11.72871 -0.010933215
11.72971 -0.010709748
11.73071 -0.010485861
11.73171 -0.010261575
11.73271 -0.010036910999999999
11.73371 -0.0098118893
11.73471 -0.009586531799999999
11.73571 -0.0093608593
11.73671 -0.0091348928
11.73771 -0.008908653400000001
11.73871 -0.008682163
11.73971 -0.0084554435
11.74071 -0.0082285165
11.74171 -0.0080014033
11.74271 -0.007774125000000001
11.74371 -0.007546704
11.74471 -0.007319161499999999
11.74571 -0.0070915194
11.74671 -0.0068637986
11.74771 -0.0066360204
11.74871 -0.0064082065
11.74971 -0.0061803774
11.75071 -0.005952554099999999
11.75171 -0.0057247569
11.75271 -0.0054970067
11.75371 -0.0052693233999999995
11.75471 -0.0050417275
11.75571 -0.004814238100000001
11.75671 -0.004586875
11.75771 -0.0043596578000000006
11.75871 -0.0041326053
11.75971 -0.0039057370000000003
11.76071 -0.0036790712
11.76171 -0.0034526271000000002
11.76271 -0.0032264229999999995
11.76371 -0.0030004774
11.76471 -0.0027748089
11.76571 -0.0025494357
11.76671 -0.0023243761
11.76771 -0.0020996486999999998
11.76871 -0.0018752717
11.76971 -0.0016512635
11.77071 -0.0014276425
11.77171 -0.0012044271
11.77271 -0.0009816359099999998
11.77371 -0.00075928742
11.77471 -0.00053740023
11.77571 -0.00031599293
11.77671 -9.508416400000001e-05
11.77771 0.00012530744
11.77871 0.00034516333
11.77971 0.00056446502
11.78071 0.00078319399
11.78171 0.001001332
11.78271 0.001218861
11.78371 0.0014357627
11.78471 0.0016520196
11.78571 0.0018676143
11.78671 0.0020825291
11.78771 0.0022967475
11.78871 0.0025102527
11.78971 0.0027230282
11.79071 0.002935058
11.79171 0.0031463267
11.79271 0.0033568187
11.79371 0.0035665191000000002
11.79471 0.0037754133
11.79571 0.003983486699999999
11.79671 0.0041907253
11.79771 0.0043971151000000005
11.79871 0.004602642400000001
11.79971 0.004807294
11.80071 0.0050110564
11.80171 0.0052139163
11.80271 0.0054158609
11.80371 0.005616877
11.80471 0.0058169517
11.80571 0.0060160717
11.80671 0.0062142244
11.80771 0.006411397
11.80871 0.0066075765
11.80971 0.0068027497
11.81071 0.0069969035
11.81171 0.0071900249
11.81271 0.0073821015
11.81371 0.0075731194
11.81471 0.0077630662
11.81571 0.0079519297
11.81671 0.0081396967
11.81771 0.0083263541
11.81871 0.0085118903
11.81971 0.0086962922
11.82071 0.008879548099999999
11.82171 0.0090616464
11.82271 0.009242574699999999
11.82371 0.0094223229
11.82471 0.0096008793
11.82571 0.009778232900000001
11.82671 0.0099543737
11.82771 0.010129291
11.82871 0.010302976
11.82971 0.01047542
11.83071 0.010646612
11.83171 0.010816543999999999
11.83271 0.010985208
11.83371 0.011152596
11.83471 0.0113187
11.83571 0.011483513
11.83671 0.011647026000000001
11.83771 0.011809234
11.83871 0.011970128
11.83971 0.012129702000000001
11.84071 0.01228795
11.84171 0.012444862999999999
11.84271 0.012600436000000001
11.84371 0.012754663000000001
11.84471 0.012907536
11.84571 0.013059049
11.84671 0.013209193999999999
11.84771 0.013357966
11.84871 0.013505356000000001
11.84971 0.013651358
11.85071 0.013795967000000001
11.85171 0.013939172
11.85271 0.014080968999999999
11.85371 0.01422135
11.85471 0.014360309
11.85571 0.014497838999999998
11.85671 0.014633933
11.85771 0.014768585
11.85871 0.014901787000000001
11.85971 0.015033536
11.86071 0.015163823
11.86171 0.015292644000000001
11.86271 0.015419994000000001
11.86371 0.015545868
11.86471 0.015670260000000002
11.86571 0.015793169
11.86671 0.015914589
11.86771 0.016034515
11.86871 0.016152948
11.86971 0.016269881
11.87071 0.016385314
11.87171 0.016499244
11.87271 0.016611669
11.87371 0.016722588
11.87471 0.016832
11.87571 0.016939902
11.87671 0.017046294
11.87771 0.017151174999999998
11.87871 0.017254545000000003
11.87971 0.017356401
11.88071 0.017456744
11.88171 0.017555572999999998
11.88271 0.017652888
11.88371 0.017748687
11.88471 0.017842971
11.88571 0.017935736
11.88671 0.018026984
11.88771 0.018116714
11.88871 0.018204925
11.88971 0.018291615
11.89071 0.018376786
11.89171 0.018460435
11.89271 0.018542562999999998
11.89371 0.018623169000000002
11.89471 0.018702251
11.89571 0.018779811
11.89671 0.018855849
11.89771 0.018930367
11.89871 0.019003362
11.89971 0.019074837
11.90071 0.019144794
11.90171 0.019213233
11.90271 0.019280156
11.90371 0.019345565
11.90471 0.019409464
11.90571 0.019471854
11.90671 0.019532739
11.90771 0.019592121
11.90871 0.019650006
11.90971 0.019706396
11.91071 0.019761295999999998
11.91171 0.01981471
11.91271 0.019866643
11.91371 0.0199171
11.91471 0.019966086
11.91571 0.020013606
11.91671 0.020059664
11.91771 0.020104265
11.91871 0.020147415000000002
11.91971 0.020189118000000002
11.92071 0.020229378
11.92171 0.020268203
11.92271 0.020305596000000002
11.92371 0.020341561
11.92471 0.020376102
11.92571 0.020409226
11.92671 0.020440934
11.92771 0.020471233
11.92871 0.020500126
11.92971 0.020527617
11.93071 0.020553712000000002
11.93171 0.020578413
11.93271 0.020601727
11.93371 0.020623657
11.93471 0.020644206
11.93571 0.020663379
11.93671 0.020681183000000002
11.93771 0.020697621
11.93871 0.0207127
11.93971 0.020726421999999998
11.94071 0.020738796
11.94171 0.020749826
11.94271 0.020759519
11.94371 0.020767881000000002
11.94471 0.020774917
11.94571 0.020780635999999998
11.94671 0.020785043
11.94771 0.020788147
11.94871 0.020789955
11.94971 0.020790473
11.95071 0.02078971
11.95171 0.020787674000000003
11.95271 0.020784372
11.95371 0.020779812
11.95471 0.020774001
11.95571 0.020766948
11.95671 0.020758659
11.95771 0.020749141999999998
11.95871 0.020738406
11.95971 0.020726457
11.96071 0.020713304
11.96171 0.020698951
11.96271 0.020683408
11.96371 0.020666681
11.96471 0.020648776
11.96571 0.020629702
11.96671 0.020609463
11.96771 0.020588067
11.96871 0.020565522
11.96971 0.020541833
11.97071 0.020517006
11.97171 0.020491047999999998
11.97271 0.020463965
11.97371 0.020435765
11.97471 0.020406453
11.97571 0.020376038
11.97671 0.020344526
11.97771 0.020311924
11.97871 0.020278241
11.97971 0.020243482
11.98071 0.020207658
11.98171 0.020170775000000002
11.98271 0.020132841999999998
11.98371 0.020093868
11.98471 0.02005386
11.98571 0.020012828
11.98671 0.019970782
11.98771 0.01992773
11.98871 0.019883682
11.98971 0.019838646
11.99071 0.019792633
11.99171 0.019745651
11.99271 0.019697711
11.99371 0.019648821
11.99471 0.019598992
11.99571 0.019548232
11.99671 0.019496551
11.99771 0.019443958
11.99871 0.019390461
11.99971 0.019336068
12.00071 0.01928079
12.00171 0.019224634
12.00271 0.01916761
12.00371 0.019109724
12.00471 0.019050983
12.00571 0.018991398
12.00671 0.018930975000000003
12.00771 0.018869722
12.00871 0.018807646
12.00971 0.018744755999999998
12.01071 0.018681059
12.01171 0.018616563
12.01271 0.018551276000000002
12.01371 0.018485206
12.01471 0.018418361
12.01571 0.018350748
12.01671 0.018282376
12.01771 0.018213253
12.01871 0.018143388
12.01971 0.018072789
12.02071 0.018001466
12.02171 0.017929426
12.02271 0.01785668
12.02371 0.017783235
12.02471 0.017709101999999997
12.02571 0.017634289
12.02671 0.017558805
12.02771 0.017482661
12.02871 0.017405864
12.02971 0.017328425
12.03071 0.017250353
12.03171 0.017171656
12.03271 0.017092345000000002
12.03371 0.017012427
12.03471 0.016931913
12.03571 0.016850811
12.03671 0.016769128
12.03771 0.016686875
12.03871 0.016604057999999998
12.03971 0.016520687000000003
12.04071 0.01643677
12.04171 0.016352313
12.04271 0.016267326
12.04371 0.016181814
12.04471 0.016095785999999997
12.04571 0.016009249
12.04671 0.015922209
12.04771 0.015834675
12.04871 0.015746654
12.04971 0.015658151999999998
12.05071 0.015569177
12.05171 0.015479735000000001
12.05271 0.015389833
12.05371 0.015299479000000001
12.05471 0.01520868
12.05571 0.015117441999999998
12.05671 0.015025772
12.05771 0.014933679000000002
12.05871 0.014841169
12.05971 0.014748253
12.06071 0.014654934
12.06171 0.014561222999999998
12.06271 0.014467125999999999
12.06371 0.01437265
12.06471 0.014277805
12.06571 0.014182598000000001
12.06671 0.014087037
12.06771 0.013991127999999999
12.06871 0.013894879999999998
12.06971 0.013798301
12.07071 0.013701397
12.07171 0.013604177
12.07271 0.013506647
12.07371 0.013408813
12.07471 0.013310683000000002
12.07571 0.013212264
12.07671 0.013113562000000002
12.07771 0.013014583000000001
12.07871 0.012915333
12.07971 0.012815818
12.08071 0.012716044
12.08171 0.012616017
12.08271 0.012515743
12.08371 0.012415226
12.08471 0.012314471
12.08571 0.012213485
12.08671 0.012112274
12.08771 0.012010841999999999
12.08871 0.011909195000000001
12.08971 0.01180734
12.09071 0.01170528
12.09171 0.011603023
12.09271 0.011500573
12.09371 0.011397937
12.09471 0.01129512
12.09571 0.01119213
12.09671 0.01108897
12.09771 0.01098565
12.09871 0.010882173
12.09971 0.010778548
12.10071 0.010674779
12.10171 0.010570874
12.10271 0.010466838999999999
12.10371 0.01036268
12.10471 0.010258403999999999
12.10571 0.010154017000000001
12.10671 0.010049526
12.10771 0.0099449353
12.10871 0.0098402525
12.10971 0.009735483
12.11071 0.0096306321
12.11171 0.0095257055
12.11271 0.0094207091
12.11371 0.009315647199999999
12.11471 0.0092105249
12.11571 0.0091053473
12.11671 0.0090001195
12.11771 0.0088948451
12.11871 0.0087895292
12.11971 0.0086841763
12.12071 0.0085787899
12.12171 0.0084733736
12.12271 0.0083679319
12.12371 0.008262469100000001
12.12471 0.008156988
12.12571 0.008051493199999999
12.12671 0.0079459889
12.12771 0.0078404781
12.12871 0.007734965
12.12971 0.0076294542
12.13071 0.0075239499
12.13171 0.0074184558
12.13271 0.0073129762
12.13371 0.0072075156000000005
12.13471 0.0071020782000000005
12.13571 0.006996669299999999
12.13671 0.006891292300000001
12.13771 0.0067859524
12.13871 0.0066806548000000006
12.13971 0.0065754036999999994
12.14071 0.0064702035000000005
12.14171 0.0063650587000000005
12.14271 0.006259973500000001
12.14371 0.006154953
12.14471 0.0060500013
12.14571 0.005945122400000001
12.14671 0.0058403206
12.14771 0.0057355996
12.14871 0.0056309629
12.14971 0.0055264143
12.15071 0.005421957000000001
12.15171 0.0053175947
12.15271 0.0052133299
12.15371 0.0051091658
12.15471 0.005005105
12.15571 0.0049011502
12.15671 0.0047973041
12.15771 0.0046935689
12.15871 0.0045899473
12.15971 0.0044864417
12.16071 0.0043830543
12.16171 0.0042797878
12.16271 0.0041766445
12.16371 0.0040736271
12.16471 0.003970738200000001
12.16571 0.0038679802
12.16671 0.0037653565
12.16771 0.0036628694999999998
12.16871 0.003560523
12.16971 0.0034583198
12.17071 0.0033562631999999996
12.17171 0.0032543569
12.17271 0.003152604
12.17371 0.0030510089
12.17471 0.0029495752
12.17571 0.0028483066
12.17671 0.0027472069999999998
12.17771 0.0026462802999999997
12.17871 0.0025455307
12.17971 0.0024449619999999997
12.18071 0.0023445784
12.18171 0.0022443834
12.18271 0.002144381
12.18371 0.0020445745999999997
12.18471 0.0019449682
12.18571 0.001845565
12.18671 0.0017463683
12.18771 0.0016473812000000001
12.18871 0.0015486068
12.18971 0.001450048
12.19071 0.0013517072999999998
12.19171 0.0012535875
12.19271 0.0011556909
12.19371 0.0010580199
12.19471 0.00096057674
12.19571 0.00086336358
12.19671 0.00076638253
12.19771 0.00066963562
12.19871 0.0005731249499999999
12.19971 0.00047685262
12.20071 0.00038082076
12.20171 0.00028503152
12.20271 0.00018948721
12.20371 9.4190148e-05
12.20471 -8.5717895e-07
12.20571 -9.565218300000001e-05
12.20671 -0.00019019217000000002
12.20771 -0.0002844743
12.20871 -0.00037849566
12.20971 -0.00047225317000000003
12.21071 -0.00056574372
12.21171 -0.00065896402
12.21271 -0.00075191078
12.21371 -0.0008445807000000001
12.21471 -0.0009369703500000001
12.21571 -0.0010290763
12.21671 -0.0011208953000000001
12.21771 -0.0012124238
12.21871 -0.0013036586999999999
12.21971 -0.0013945967
12.22071 -0.0014852347
12.22171 -0.0015755697
12.22271 -0.0016655988000000002
12.22371 -0.0017553190999999998
12.22471 -0.0018447282999999998
12.22571 -0.0019338237
12.22671 -0.0020226029
12.22771 -0.0021110636
12.22871 -0.0021992038
12.22971 -0.0022870214000000003
12.23071 -0.0023745142
12.23171 -0.0024616804
12.23271 -0.0025485178
12.23371 -0.0026350248
12.23471 -0.0027211994
12.23571 -0.0028070397
12.23671 -0.0028925437
12.23771 -0.0029777093
12.23871 -0.0030625345999999998
12.23971 -0.0031470168
12.24071 -0.0032311542
12.24171 -0.0033149441
12.24271 -0.0033983840999999996
12.24371 -0.0034814711
12.24471 -0.0035642027999999997
12.24571 -0.0036465757000000002
12.24671 -0.003728587
12.24771 -0.0038102335
12.24871 -0.0038915117
12.24971 -0.0039724186
12.25071 -0.004052950699999999
12.25171 -0.0041331044
12.25271 -0.0042128758999999995
12.25371 -0.004292262000000001
12.25471 -0.0043712589
12.25571 -0.0044498633
12.25671 -0.004528071099999999
12.25771 -0.0046058793999999995
12.25871 -0.0046832847
12.25971 -0.0047602833
12.26071 -0.0048368722
12.26171 -0.0049130482
12.26271 -0.0049888084
12.26371 -0.0050641498
12.26471 -0.0051390693
12.26571 -0.0052135645
12.26671 -0.005287632299999999
12.26771 -0.0053612705
12.26871 -0.0054344764
12.26971 -0.0055072476
12.27071 -0.0055795816
12.27171 -0.0056514757
12.27271 -0.0057229277
12.27371 -0.0057939349
12.27471 -0.005864495
12.27571 -0.0059346054
12.27671 -0.0060042635999999995
12.27771 -0.0060734666
12.27871 -0.0061422121
12.27971 -0.0062104969
12.28071 -0.0062783176
12.28171 -0.0063456719
12.28271 -0.006412556099999999
12.28371 -0.0064789674
12.28471 -0.0065449021
12.28571 -0.0066103574
12.28671 -0.0066753295
12.28771 -0.006739814899999999
12.28871 -0.0068038105
12.28971 -0.006867312899999999
12.29071 -0.0069303183
12.29171 -0.0069928239
12.29271 -0.007054825999999999
12.29371 -0.0071163209000000005
12.29471 -0.0071773065
12.29571 -0.0072377792
12.29671 -0.007297736
12.29771 -0.007357174
12.29871 -0.0074160904
12.29971 -0.0074744828
12.30071 -0.0075323485
12.30171 -0.007589684500000001
12.30271 -0.0076464887
12.30371 -0.0077027587
12.30471 -0.0077584926
12.30571 -0.007813688000000001
12.30671 -0.0078683428
12.30771 -0.0079224541
12.30871 -0.007976020399999999
12.30971 -0.0080290396
12.31071 -0.0080815087
12.31171 -0.0081334263
12.31271 -0.008184789500000001
12.31371 -0.008235596000000001
12.31471 -0.0082858438
12.31571 -0.0083355306
12.31671 -0.0083846535
12.31771 -0.0084332103
12.31871 -0.0084811982
12.31971 -0.0085286141
12.32071 -0.0085754553
12.32171 -0.0086217195
12.32271 -0.008667403700000001
12.32371 -0.0087125052
12.32471 -0.008757021
12.32571 -0.0088009474
12.32671 -0.008844282299999999
12.32771 -0.0088870227
12.32871 -0.0089291658
12.32971 -0.008970709299999999
12.33071 -0.009011649699999999
12.33171 -0.0090519847
12.33271 -0.0090917121
12.33371 -0.0091308291
12.33471 -0.009169332799999999
12.33571 -0.0092072216
12.33671 -0.009244493400000001
12.33771 -0.009281145999999999
12.33871 -0.0093171773
12.33971 -0.009352585
12.34071 -0.0093873685
12.34171 -0.0094215247
12.34271 -0.0094550531
12.34371 -0.0094879513
12.34471 -0.0095202187
12.34571 -0.0095518531
12.34671 -0.0095828531
12.34771 -0.0096132178
12.34871 -0.009642945200000001
12.34971 -0.0096720338
12.35071 -0.0097004813
12.35171 -0.0097282871
12.35271 -0.009755449
12.35371 -0.0097819655
12.35471 -0.0098078344
12.35571 -0.0098330536
12.35671 -0.0098576216
12.35771 -0.0098815355
12.35871 -0.009904793799999999
12.35971 -0.009927394400000001
12.36071 -0.0099493351
12.36171 -0.009970613599999999
12.36271 -0.0099912279
12.36371 -0.010011175
12.36471 -0.010030453
12.36571 -0.010049061
12.36671 -0.010066995
12.36771 -0.010084255
12.36871 -0.010100839
12.36971 -0.010116743000000001
12.37071 -0.010131967
12.37171 -0.01014651
12.37271 -0.01016037
12.37371 -0.010173545
12.37471 -0.010186035
12.37571 -0.010197838
12.37671 -0.010208954000000001
12.37771 -0.010219382
12.37871 -0.010229122
12.37971 -0.010238172
12.38071 -0.010246533
12.38171 -0.010254204
12.38271 -0.010261184
12.38371 -0.010267474
12.38471 -0.010273074
12.38571 -0.010277983000000001
12.38671 -0.010282201
12.38771 -0.010285728000000001
12.38871 -0.010288565000000001
12.38971 -0.010290711000000001
12.39071 -0.010292166
12.39171 -0.01029293
12.39271 -0.010293003
12.39371 -0.010292384
12.39471 -0.010291074
12.39571 -0.010289074
12.39671 -0.010286380999999999
12.39771 -0.010282996
12.39871 -0.010278919
12.39971 -0.010274151
12.40071 -0.010268689
12.40171 -0.010262535
12.40271 -0.010255689
12.40371 -0.010248149
12.40471 -0.010239916
12.40571 -0.010230991
12.40671 -0.010221372
12.40771 -0.010211061
12.40871 -0.010200057
12.40971 -0.01018836
12.41071 -0.010175970999999999
12.41171 -0.010162891
12.41271 -0.01014912
12.41371 -0.01013466
12.41471 -0.01011951
12.41571 -0.010103672
12.41671 -0.010087147999999999
12.41771 -0.010069937000000001
12.41871 -0.010052041999999999
12.41971 -0.010033466
12.42071 -0.010014206999999999
12.42171 -0.0099942692
12.42271 -0.0099736535
12.42371 -0.0099523619
12.42471 -0.0099303965
12.42571 -0.0099077588
12.42671 -0.0098844503
12.42771 -0.0098604738
12.42871 -0.0098358309
12.42971 -0.0098105229
12.43071 -0.0097845528
12.43171 -0.0097579221
12.43271 -0.009730632900000001
12.43371 -0.0097026867
12.43471 -0.0096740863
12.43571 -0.0096448333
12.43671 -0.0096149299
12.43771 -0.009584378099999999
12.43871 -0.0095531803
12.43971 -0.0095213385
12.44071 -0.009488855000000001
12.44171 -0.0094557319
12.44271 -0.0094219722
12.44371 -0.0093875788
12.44471 -0.0093525538
12.44571 -0.009316900099999999
12.44671 -0.0092806215
12.44771 -0.00924372
12.44871 -0.0092062
12.44971 -0.0091680646
12.45071 -0.0091293172
12.45171 -0.009089961499999999
12.45271 -0.0090500012
12.45371 -0.0090094407
12.45471 -0.0089682842
12.45571 -0.008926535499999999
12.45671 -0.0088841996
12.45771 -0.0088412809
12.45871 -0.0087977831
12.45971 -0.008753711899999999
12.46071 -0.008709071
12.46171 -0.0086638654
12.46271 -0.008618099700000001
12.46371 -0.008571778700000001
12.46471 -0.0085249078
12.46571 -0.0084774911
12.46671 -0.008429533
12.46771 -0.008381038799999999
12.46871 -0.0083320127
12.46971 -0.008282459700000001
12.47071 -0.0082323844
12.47171 -0.0081817918
12.47271 -0.008130686199999999
12.47371 -0.008079072
12.47471 -0.0080269543
12.47571 -0.007974337500000001
12.47671 -0.007921225899999999
12.47771 -0.0078676247
12.47871 -0.0078135381
12.47971 -0.0077589713000000005
12.48071 -0.0077039286999999994
12.48171 -0.0076484161
12.48271 -0.007592437799999999
12.48371 -0.0075359989
12.48471 -0.0074791053
12.48571 -0.0074217627
12.48671 -0.0073639763
12.48771 -0.0073057512
12.48871 -0.0072470939
12.48971 -0.0071880109
12.49071 -0.0071285082000000005
12.49171 -0.0070685914
12.49271 -0.0070082671
12.49371 -0.006947541999999999
12.49471 -0.0068864232
12.49571 -0.0068249166000000005
12.49671 -0.0067630295
12.49771 -0.006700769200000001
12.49871 -0.0066381421
12.49971 -0.006575154799999999
12.50071 -0.0065118147
12.50171 -0.0064481283000000006
12.50271 -0.0063841027
12.50371 -0.0063197447
12.50471 -0.0062550615
12.50571 -0.006190058799999999
12.50671 -0.0061247446999999995
12.50771 -0.006059125
12.50871 -0.0059932067
12.50971 -0.0059269962
12.51071 -0.0058605005
12.51171 -0.0057937257
12.51271 -0.0057266784999999995
12.51371 -0.005659365
12.51471 -0.0055917920999999995
12.51571 -0.005523966
12.51671 -0.0054558936
12.51771 -0.005387581
12.51871 -0.005319035
12.51971 -0.0052502619
12.52071 -0.0051812687
12.52171 -0.0051120624
12.52271 -0.0050426494
12.52371 -0.004973037
12.52471 -0.0049032322000000005
12.52571 -0.0048332418
12.52671 -0.004763073600000001
12.52771 -0.0046927347
12.52871 -0.0046222329
12.52971 -0.0045515753
12.53071 -0.0044807701
12.53171 -0.0044098251
12.53271 -0.0043387480999999995
12.53371 -0.004267547
12.53471 -0.0041962299
12.53571 -0.0041248051
12.53671 -0.0040532806000000005
12.53771 -0.0039816645
12.53871 -0.003909965
12.53971 -0.0038381906
12.54071 -0.0037663492999999997
12.54171 -0.0036944493
12.54271 -0.0036224988
12.54371 -0.0035505057999999996
12.54471 -0.0034784785
12.54571 -0.0034064251
12.54671 -0.0033343531
12.54771 -0.0032622709
12.54871 -0.0031901862000000003
12.54971 -0.0031181065000000004
12.55071 -0.0030460398
12.55171 -0.0029739939999999998
12.55271 -0.0029019766
12.55371 -0.0028299954
12.55471 -0.002758058
12.55571 -0.0026861722
12.55671 -0.0026143458
12.55771 -0.0025425865
12.55871 -0.0024709021
12.55971 -0.0023993004999999998
12.56071 -0.0023277897
12.56171 -0.0022563774
12.56271 -0.0021850718
12.56371 -0.0021138809
12.56471 -0.002042813
12.56571 -0.0019718762
12.56671 -0.0019010788000000001
12.56771 -0.001830429
12.56871 -0.0017599352
12.56971 -0.0016896055999999998
12.57071 -0.0016194486
12.57171 -0.0015494725
12.57271 -0.0014796853
12.57371 -0.0014100954
12.57471 -0.0013407109
12.57571 -0.0012715398
12.57671 -0.0012025902
12.57771 -0.00113387
12.57871 -0.0010653868
12.57971 -0.00099714853
12.58071 -0.00092916262
12.58171 -0.0008614365500000001
12.58271 -0.00079397769
12.58371 -0.00072679331
12.58471 -0.0006598906100000001
12.58571 -0.00059327658
12.58671 -0.00052695827
12.58771 -0.00046094256
12.58871 -0.00039523625000000007
12.58971 -0.00032984619
12.59071 -0.00026477909999999996
12.59171 -0.00020004170000000003
12.59271 -0.00013564069
12.59371 -7.1582741e-05
12.59471 -7.8745622e-06
12.59571 5.5477182e-05
12.59671 0.00011846578000000001
12.59771 0.00018108453
12.59871 0.00024332669
12.59971 0.00030518547
12.60071 0.0003666541
12.60171 0.00042772576
12.60271 0.00048839361
12.60371 0.00054865077
12.60471 0.00060849043
12.60571 0.00066790567
12.60671 0.00072688968
12.60771 0.00078543562
12.60871 0.0008435366
12.60971 0.00090118592
12.61071 0.0009583767700000001
12.61171 0.0010151025
12.61271 0.0010713566
12.61371 0.0011271324
12.61471 0.0011824237
12.61571 0.0012372241000000001
12.61671 0.0012915274000000001
12.61771 0.0013453275
12.61871 0.0013986183
12.61971 0.0014513942
12.62071 0.0015036493
12.62171 0.0015553782000000001
12.62271 0.0016065751
12.62371 0.0016572349000000001
12.62471 0.001707352
12.62571 0.0017569214999999998
12.62671 0.0018059381999999998
12.62771 0.0018543969
12.62871 0.0019022929
12.62971 0.001949621
12.63071 0.0019963765
12.63171 0.0020425543
12.63271 0.0020881496
12.63371 0.0021331578
12.63471 0.0021775739
12.63571 0.002221393
12.63671 0.0022646103000000003
12.63771 0.0023072211
12.63871 0.0023492204
12.63971 0.0023906037
12.64071 0.0024313662
12.64171 0.0024715031
12.64271 0.0025110099
12.64371 0.0025498819
12.64471 0.0025881145
12.64571 0.0026257036000000003
12.64671 0.0026626444999999998
12.64771 0.0026989333
12.64871 0.0027345661
12.64971 0.0027695387
12.65071 0.0028038474
12.65171 0.0028374889000000003
12.65271 0.0028704595
12.65371 0.0029027562
12.65471 0.0029343761
12.65571 0.0029653162
12.65671 0.0029955738
12.65771 0.0030251465
12.65871 0.0030540323
12.65971 0.0030822287999999996
12.66071 0.0031097336999999997
12.66171 0.003136546
12.66271 0.0031626633999999997
12.66371 0.0031880844999999996
12.66471 0.0032128082
12.66571 0.0032368330999999998
12.66671 0.0032601576
12.66771 0.0032827811000000003
12.66871 0.0033047021
12.66971 0.0033259199
12.67071 0.0033464337
12.67171 0.0033662425
12.67271 0.0033853456
12.67371 0.0034037421
12.67471 0.0034214310000000004
12.67571 0.0034384120000000005
12.67671 0.0034546842999999996
12.67771 0.0034702471999999997
12.67871 0.0034851004
12.67971 0.0034992434
12.68071 0.0035126755
12.68171 0.0035253965000000003
12.68271 0.0035374062
12.68371 0.0035487043
12.68471 0.0035592908
12.68571 0.0035691657
12.68671 0.0035783291000000004
12.68771 0.0035867812000000003
12.68871 0.0035945224000000003
12.68971 0.0036015534999999997
12.69071 0.0036078753
12.69171 0.0036134887000000004
12.69271 0.0036183945
12.69371 0.0036225942000000003
12.69471 0.0036260892000000004
12.69571 0.0036288809
12.69671 0.0036309713
12.69771 0.0036323625000000003
12.69871 0.0036330563
12.69971 0.0036330548
12.70071 0.0036323606999999996
12.70171 0.0036309761
12.70271 0.0036289038999999996
12.70371 0.0036261466
12.70471 0.0036227073
12.70571 0.0036185887
12.70671 0.0036137939
12.70771 0.003608326
12.70871 0.003602188
12.70971 0.0035953827999999997
12.71071 0.003587914
12.71171 0.0035797845999999997
12.71271 0.0035709978
12.71371 0.0035615569
12.71471 0.0035514655
12.71571 0.0035407268999999996
12.71671 0.0035293443999999995
12.71771 0.0035173216
12.71871 0.0035046621999999996
12.71971 0.0034913694
12.72071 0.0034774472
12.72171 0.0034628993
12.72271 0.0034477292999999997
12.72371 0.0034319411
12.72471 0.0034155393
12.72571 0.0033985274
12.72671 0.0033809100999999996
12.72771 0.0033626915000000003
12.72871 0.0033438758999999995
12.72971 0.003324468
12.73071 0.0033044725999999995
12.73171 0.0032838943
12.73271 0.0032627384
12.73371 0.0032410095
12.73471 0.0032187129999999998
12.73571 0.0031958541999999998
12.73671 0.0031724382999999997
12.73771 0.0031484713000000004
12.73871 0.0031239582
12.73971 0.0030989049
12.74071 0.0030733172000000004
12.74171 0.0030472011
12.74271 0.0030205625
12.74371 0.0029934074
12.74471 0.0029657418000000003
12.74571 0.002937572
12.74671 0.0029089042
12.74771 0.0028797447
12.74871 0.0028500999
12.74971 0.0028199762
12.75071 0.0027893801
12.75171 0.0027583180999999997
12.75271 0.0027267968
12.75371 0.002694823
12.75471 0.0026624031
12.75571 0.0026295442000000002
12.75671 0.0025962529
12.75771 0.0025625361
12.75871 0.0025284009
12.75971 0.0024938545
12.76071 0.0024589041
12.76171 0.0024235566999999997
12.76271 0.0023878201
12.76371 0.0023517016
12.76471 0.0023152086
12.76571 0.0022783492
12.76671 0.002241131
12.76771 0.0022035621
12.76871 0.0021656508
12.76971 0.0021274049
12.77071 0.002088833
12.77171 0.0020499436
12.77271 0.0020107451
12.77371 0.0019712461000000003
12.77471 0.0019314555
12.77571 0.0018913820999999999
12.77671 0.0018510347
12.77771 0.0018104223000000002
12.77871 0.0017695541999999999
12.77971 0.0017284392
12.78071 0.0016870865
12.78171 0.0016455053
12.78271 0.0016037049
12.78371 0.0015616944
12.78471 0.0015194832
12.78571 0.0014770803
12.78671 0.0014344952
12.78771 0.0013917373
12.78871 0.0013488156
12.78971 0.0013057395
12.79071 0.0012625185
12.79171 0.0012191617
12.79271 0.0011756786
12.79371 0.0011320784
12.79471 0.0010883706
12.79571 0.0010445644000000001
12.79671 0.0010006693
12.79771 0.0009566945699999999
12.79871 0.0009126497399999999
12.79971 0.00086854416
12.80071 0.0008243872800000001
12.80171 0.0007801885699999999
12.80271 0.00073595743
12.80371 0.0006917033699999999
12.80471 0.00064743585
12.80571 0.0006031643399999999
12.80671 0.00055889827
12.80771 0.00051464713
12.80871 0.0004704204
12.80971 0.00042622750999999996
12.81071 0.00038207791
12.81171 0.00033798101
12.81271 0.00029394623
12.81371 0.00024998292
12.81471 0.00020610044
12.81571 0.00016230807
12.81671 0.00011861512
12.81771 7.5030795e-05
12.81871 3.1564298e-05
12.81971 -1.1775232e-05
12.82071 -5.4978687999999996e-05
12.82171 -9.803702600000001e-05
12.82271 -0.00014094124000000002
12.82371 -0.00018368239
12.82471 -0.00022625156000000002
12.82571 -0.00026863992999999996
12.82671 -0.00031083864
12.82771 -0.00035283897
12.82871 -0.00039463216
12.82971 -0.00043620952999999995
12.83071 -0.00047756239
12.83171 -0.0005186820999999999
12.83271 -0.00055956002
12.83371 -0.00060018756
12.83471 -0.00064055603
12.83571 -0.0006806568799999999
12.83671 -0.00072048138
12.83771 -0.00076002093
12.83871 -0.0007992668499999999
12.83971 -0.00083821042
12.84071 -0.0008768429299999999
12.84171 -0.00091515558
12.84271 -0.0009531395299999999
12.84371 -0.0009907860700000002
12.84471 -0.0010280863
12.84571 -0.0010650312
12.84671 -0.001101612
12.84771 -0.0011378197
12.84871 -0.0011736455
12.84971 -0.0012090802999999998
12.85071 -0.0012441154
12.85171 -0.0012787416
12.85271 -0.0013129503000000001
12.85371 -0.0013467324
12.85471 -0.0013800792
12.85571 -0.001412982
12.85671 -0.001445432
12.85771 -0.0014774207000000001
12.85871 -0.0015089393
12.85971 -0.0015399795
12.86071 -0.0015705329
12.86171 -0.0016005912000000002
12.86271 -0.0016301459
12.86371 -0.0016591892
12.86471 -0.0016877129000000002
12.86571 -0.0017157090000000002
12.86671 -0.0017431696
12.86771 -0.0017700868000000002
12.86871 -0.001796453
12.86971 -0.0018222607
12.87071 -0.0018475021
12.87171 -0.0018721697
12.87271 -0.0018962563
12.87371 -0.0019197541
12.87471 -0.0019426563
12.87571 -0.0019649553
12.87671 -0.0019866442
12.87771 -0.0020077159
12.87871 -0.0020281634
12.87971 -0.0020479796
12.88071 -0.0020671578
12.88171 -0.0020856913
12.88271 -0.0021035732
12.88371 -0.002120797
12.88471 -0.0021373564
12.88571 -0.0021532447
12.88671 -0.0021684556
12.88771 -0.0021829832
12.88871 -0.0021968212
12.88971 -0.0022099635
12.89071 -0.0022224045
12.89171 -0.0022341384
12.89271 -0.0022451597
12.89371 -0.002255463
12.89471 -0.0022650429
12.89571 -0.0022738945
12.89671 -0.0022820126
12.89771 -0.0022893924
12.89871 -0.0022960292
12.89971 -0.0023019185
12.90071 -0.0023070559
12.90171 -0.0023114371
12.90271 -0.002315058
12.90371 -0.0023179147
12.90471 -0.0023200033
12.90571 -0.0023213199
12.90671 -0.0023218609999999997
12.90771 -0.0023216231
12.90871 -0.0023206027
12.90971 -0.0023187964
12.91071 -0.0023162011
12.91171 -0.0023128134
12.91271 -0.0023086304
12.91371 -0.0023036491
12.91471 -0.0022978664
12.91571 -0.0022912795
12.91671 -0.0022838856
12.91771 -0.0022756822
12.91871 -0.0022666663
12.91971 -0.0022568358000000003
12.92071 -0.002246188
12.92171 -0.0022347204999999997
12.92271 -0.0022224311
12.92371 -0.0022093176000000003
12.92471 -0.0021953781
12.92571 -0.0021806107
12.92671 -0.0021650136
12.92771 -0.0021485852
12.92871 -0.0021313241
12.92971 -0.0021132288000000003
12.93071 -0.0020942982
12.93171 -0.0020745314000000003
12.93271 -0.0020539277
12.93371 -0.0020324864
12.93471 -0.0020102068
12.93571 -0.0019870889
12.93671 -0.0019631323
12.93771 -0.0019383370999999999
12.93871 -0.0019127036
12.93971 -0.0018862318
12.94071 -0.0018589224
12.94171 -0.0018307758999999999
12.94271 -0.0018017928999999999
12.94371 -0.0017719742
12.94471 -0.0017413208999999999
12.94571 -0.0017098340000000001
12.94671 -0.0016775146
12.94771 -0.0016443639
12.94871 -0.0016103833
12.94971 -0.0015755742
12.95071 -0.0015399380999999998
12.95171 -0.0015034762
12.95271 -0.0014661905
12.95371 -0.0014280825
12.95471 -0.001389154
12.95571 -0.0013494069000000001
12.95671 -0.0013088430999999999
12.95771 -0.0012674646
12.95871 -0.0012252735
12.95971 -0.0011822719999999998
12.96071 -0.0011384624
12.96171 -0.0010938469
12.96271 -0.0010484282
12.96371 -0.0010022088000000001
12.96471 -0.0009551914400000001
12.96571 -0.00090737904
12.96671 -0.00085877464
12.96771 -0.00080938134
12.96871 -0.00075920248
12.96971 -0.0007082414900000001
12.97071 -0.00065650202
12.97171 -0.00060398784
12.97271 -0.00055070291
12.97371 -0.00049665136
12.97471 -0.00044183744
12.97571 -0.00038626554
12.97671 -0.00032994028
12.97771 -0.00027286637
12.97871 -0.00021504864
12.97971 -0.00015649208
12.98071 -9.7201792e-05
12.98171 -3.7182988e-05
12.98271 2.3559024999999998e-05
12.98371 8.501884799999999e-05
12.98471 0.00014719101
12.98571 0.00021006992000000002
12.98671 0.00027364997
12.98771 0.00033792546
12.98871 0.00040289060000000003
12.98971 0.00046853960999999997
12.99071 0.00053486656
12.99171 0.00060186553
12.99271 0.0006695304799999999
12.99371 0.0007378552699999999
12.99471 0.00080683376
12.99571 0.0008764596699999999
12.99671 0.0009467266
12.99771 0.0010176281
12.99871 0.0010891576
12.99971 0.0011613082
13.00071 0.0012340731999999999
13.00171 0.0013074455
13.00271 0.0013814178999999999
13.00371 0.0014559829999999999
13.00471 0.0015311332000000001
13.00571 0.0016068610000000002
13.00671 0.0016831586000000001
13.00771 0.0017600176
13.00871 0.0018374300000000001
13.00971 0.0019153872999999998
13.01071 0.0019938811
13.01171 0.0020729023000000003
13.01271 0.0021524423999999998
13.01371 0.0022324921
13.01471 0.0023130422
13.01571 0.0023940836
13.01671 0.0024756067000000002
13.01771 0.0025576022
13.01871 0.0026400605
13.01971 0.0027229717
13.02071 0.0028063261
13.02171 0.0028901141999999997
13.02271 0.0029743260000000002
13.02371 0.0030589516
13.02471 0.0031439813
13.02571 0.0032294054
13.02671 0.0033152137
13.02771 0.0034013963
13.02871 0.0034879435
13.02971 0.0035748453
13.03071 0.0036620917
13.03171 0.0037496728
13.03271 0.0038375786999999997
13.03371 0.0039257997000000005
13.03471 0.0040143259
13.03571 0.0041031471
13.03671 0.0041922536
13.03771 0.0042816351
13.03871 0.004371281800000001
13.03971 0.0044611832
13.04071 0.0045513294
13.04171 0.0046417099
13.04271 0.004732314499999999
13.04371 0.004823133
13.04471 0.0049141545
13.04571 0.0050053684
13.04671 0.0050967643
13.04771 0.0051883311000000005
13.04871 0.0052800584
13.04971 0.0053719347999999995
13.05071 0.0054639495
13.05171 0.0055560911000000004
13.05271 0.0056483485
13.05371 0.0057407105
13.05471 0.0058331658
13.05571 0.0059257029
13.05671 0.0060183104999999995
13.05771 0.0061109771
13.05871 0.0062036917
13.05971 0.0062964427
13.06071 0.0063892192
13.06171 0.006482009500000001
13.06271 0.006574801999999999
13.06371 0.0066675857
13.06471 0.0067603491
13.06571 0.006853081099999999
13.06671 0.006945770300000001
13.06771 0.0070384063
13.06871 0.0071309775999999995
13.06971 0.0072234725000000005
13.07071 0.007315880800000001
13.07171 0.0074081909
13.07271 0.0075003925
13.07371 0.0075924741
13.07471 0.0076844248
13.07571 0.007776233499999999
13.07671 0.0078678895
13.07771 0.007959381
13.07871 0.0080506972
13.07971 0.0081418271
13.08071 0.008232759099999999
13.08171 0.0083234823
13.08271 0.0084139851
13.08371 0.0085042557
13.08471 0.0085942833
13.08571 0.0086840562
13.08671 0.0087735621
13.08771 0.0088627901
13.08871 0.0089517285
13.08971 0.0090403657
13.09071 0.00912869
13.09171 0.0092166891
13.09271 0.009304352
13.09371 0.0093916664
13.09471 0.0094786214
13.09571 0.009565204499999999
13.09671 0.0096514043
13.09771 0.0097372096
13.09871 0.0098226083
13.09971 0.0099075893
13.10071 0.009992141
13.10171 0.010076253
13.10271 0.010159912
13.10371 0.010243109
13.10471 0.010325832
13.10571 0.01040807
13.10671 0.010489812000000001
13.10771 0.010571047
13.10871 0.010651765
13.10971 0.010731955000000001
13.11071 0.010811605
13.11171 0.010890706
13.11271 0.010969246
13.11371 0.011047216
13.11471 0.011124604
13.11571 0.011201401
13.11671 0.011277595
13.11771 0.011353176
13.11871 0.011428133
13.11971 0.011502457
13.12071 0.011576137
13.12171 0.011649162999999999
13.12271 0.011721524
13.12371 0.01179321
13.12471 0.011864209
13.12571 0.011934513
13.12671 0.012004111000000001
13.12771 0.012072992
13.12871 0.012141147
13.12971 0.012208565
13.13071 0.012275236
13.13171 0.01234115
13.13271 0.012406299
13.13371 0.012470673
13.13471 0.01253426
13.13571 0.012597053
13.13671 0.012659041000000001
13.13771 0.012720216
13.13871 0.012780568999999999
13.13971 0.012840090000000002
13.14071 0.012898772999999999
13.14171 0.012956605999999999
13.14271 0.013013582999999999
13.14371 0.013069695
13.14471 0.013124933000000002
13.14571 0.01317929
13.14671 0.013232757999999999
13.14771 0.013285327999999999
13.14871 0.013336992999999998
13.14971 0.013387745999999999
13.15071 0.013437578999999998
13.15171 0.013486484
13.15271 0.013534453
13.15371 0.01358148
13.15471 0.013627556999999998
13.15571 0.013672677000000001
13.15671 0.013716833
13.15771 0.013760017000000001
13.15871 0.013802224
13.15971 0.013843445
13.16071 0.013883674
13.16171 0.013922904
13.16271 0.013961128000000001
13.16371 0.01399834
13.16471 0.014034531999999999
13.16571 0.014069700000000001
13.16671 0.014103834
13.16771 0.014136931
13.16871 0.014168983000000001
13.16971 0.014199984
13.17071 0.014229929
13.17171 0.014258811
13.17271 0.014286624
13.17371 0.014313362999999999
13.17471 0.014339022000000002
13.17571 0.014363597
13.17671 0.014387083
13.17771 0.014409472
13.17871 0.014430763
13.17971 0.01445095
13.18071 0.014470027
13.18171 0.014487992
13.18271 0.014504837999999999
13.18371 0.014520563
13.18471 0.014535161999999999
13.18571 0.014548631
13.18671 0.014560967
13.18771 0.014572166
13.18871 0.014582224999999999
13.18971 0.014591141
13.19071 0.014598909
13.19171 0.014605527
13.19271 0.014610992
13.19371 0.014615299
13.19471 0.014618446999999998
13.19571 0.014620431
13.19671 0.014621251
13.19771 0.014620901
13.19871 0.014619380999999999
13.19971 0.014616687
13.20071 0.014612815999999999
13.20171 0.014607766999999999
13.20271 0.014601535999999998
13.20371 0.014594122000000001
13.20471 0.014585520999999999
13.20571 0.014575732
13.20671 0.014564754000000001
13.20771 0.014552585
13.20871 0.014539222000000001
13.20971 0.014524664
13.21071 0.01450891
13.21171 0.014491959999999998
13.21271 0.014473812
13.21371 0.014454465000000001
13.21471 0.01443392
13.21571 0.014412175
13.21671 0.014389229
13.21771 0.014365083
13.21871 0.014339738
13.21971 0.014313194
13.22071 0.014285451000000001
13.22171 0.014256508
13.22271 0.014226369
13.22371 0.014195032
13.22471 0.014162499999999998
13.22571 0.014128775
13.22671 0.014093856
13.22771 0.014057745000000002
13.22871 0.014020444
13.22971 0.013981953
13.23071 0.013942276
13.23171 0.013901413
13.23271 0.013859365000000002
13.23371 0.013816134999999998
13.23471 0.013771726
13.23571 0.013726138
13.23671 0.013679374
13.23771 0.013631434999999999
13.23871 0.013582325000000001
13.23971 0.013532046999999998
13.24071 0.013480602000000001
13.24171 0.013427992
13.24271 0.01337422
13.24371 0.013319288999999998
13.24471 0.013263201999999998
13.24571 0.013205962
13.24671 0.013147572000000001
13.24771 0.013088035999999999
13.24871 0.013027358
13.24971 0.012965540000000001
13.25071 0.012902585
13.25171 0.012838500000000001
13.25271 0.012773288
13.25371 0.012706954000000001
13.25471 0.012639501
13.25571 0.012570935000000002
13.25671 0.012501261
13.25771 0.012430483
13.25871 0.012358607
13.25971 0.012285638
13.26071 0.012211582
13.26171 0.012136444
13.26271 0.01206023
13.26371 0.011982947
13.26471 0.0119046
13.26571 0.011825195
13.26671 0.011744738
13.26771 0.011663236
13.26871 0.011580693999999999
13.26971 0.01149712
13.27071 0.011412519999999999
13.27171 0.011326899
13.27271 0.011240265000000001
13.27371 0.011152624
13.27471 0.011063983
13.27571 0.010974349
13.27671 0.010883727
13.27771 0.010792126
13.27871 0.010699551
13.27971 0.01060601
13.28071 0.010511509
13.28171 0.010416056
13.28271 0.010319659
13.28371 0.010222323
13.28471 0.010124057
13.28571 0.010024868
13.28671 0.0099247649
13.28771 0.0098237542
13.28871 0.0097218435
13.28971 0.0096190415
13.29071 0.0095153562
13.29171 0.0094107963
13.29271 0.0093053699
13.29371 0.0091990849
13.29471 0.0090919508
13.29571 0.008983975600000001
13.29671 0.0088751687
13.29771 0.008765539
13.29871 0.008655095
13.29971 0.0085438463
13.30071 0.0084318017
13.30171 0.0083189705
13.30271 0.008205361500000001
13.30371 0.0080909849
13.30471 0.0079758494
13.30571 0.0078599645
13.30671 0.0077433397
13.30771 0.007625984299999999
13.30871 0.0075079079
13.30971 0.0073891199
13.31071 0.0072696304
13.31171 0.007149448399999999
13.31271 0.007028583799999999
13.31371 0.0069070455
13.31471 0.0067848443
13.31571 0.006661989
13.31671 0.0065384898
13.31771 0.0064143562000000005
13.31871 0.006289597499999999
13.31971 0.0061642248000000005
13.32071 0.006038247
13.32171 0.0059116748
13.32271 0.005784518
13.32371 0.0056567867
13.32471 0.0055284912
13.32571 0.0053996417
13.32671 0.0052702486
13.32771 0.0051403225
13.32871 0.0050098741
13.32971 0.0048789138
13.33071 0.0047474521
13.33171 0.004615500099999999
13.33271 0.0044830682
13.33371 0.0043501677
13.33471 0.0042168092
13.33571 0.0040830037
13.33671 0.0039487622
13.33771 0.0038140959
13.33871 0.0036790155999999997
13.33971 0.0035435324999999996
13.34071 0.0034076576
13.34171 0.0032714018999999996
13.34271 0.0031347765000000003
13.34371 0.0029977923999999997
13.34471 0.0028604609
13.34571 0.0027227929
13.34671 0.0025847994
13.34771 0.0024464916
13.34871 0.0023078805999999998
13.34971 0.0021689775
13.35071 0.0020297934
13.35171 0.0018903393
13.35271 0.0017506264999999999
13.35371 0.001610666
13.35471 0.0014704691
13.35571 0.001330047
13.35671 0.0011894109
13.35771 0.0010485721
13.35871 0.00090754193
13.35971 0.0007663317799999999
13.36071 0.00062495301
13.36171 0.00048341708000000004
13.36271 0.00034173543
13.36371 0.00019991958
13.36471 5.798106599999999e-05
13.36571 -8.4068552e-05
13.36671 -0.00022621771
13.36771 -0.00036845481
13.36871 -0.00051076827
13.36971 -0.00065314648
13.37071 -0.0007955778500000001
13.37171 -0.00093805093
13.37271 -0.001080554
13.37371 -0.0012230757000000001
13.37471 -0.0013656044
13.37571 -0.0015081288
13.37671 -0.0016506374
13.37771 -0.0017931187999999999
13.37871 -0.0019355619
13.37971 -0.0020779553000000004
13.38071 -0.0022202879
13.38171 -0.0023625484999999996
13.38271 -0.0025047261999999997
13.38371 -0.0026468098
13.38471 -0.0027887885
13.38571 -0.0029306513
13.38671 -0.0030723873
13.38771 -0.0032139857999999998
13.38871 -0.0033554362999999995
13.38971 -0.0034967276999999996
13.39071 -0.0036378497
13.39171 -0.0037787915
13.39271 -0.0039195424
13.39371 -0.004060092
13.39471 -0.0042004296000000005
13.39571 -0.0043405445
13.39671 -0.0044804263
13.39771 -0.0046200643
13.39871 -0.0047594479999999995
13.39971 -0.0048985668
13.40071 -0.0050374103
13.40171 -0.0051759677999999995
13.40271 -0.0053142288
13.40371 -0.0054521828
13.40471 -0.005589819199999999
13.40571 -0.0057271273999999995
13.40671 -0.0058640973
13.40771 -0.0060007183
13.40871 -0.0061369799
13.40971 -0.006272872299999999
13.41071 -0.0064083848
13.41171 -0.006543507300000001
13.41271 -0.006678229700000001
13.41371 -0.006812541700000001
13.41471 -0.0069464339
13.41571 -0.007079896
13.41671 -0.007212918699999999
13.41771 -0.007345492499999999
13.41871 -0.0074776071
13.41971 -0.007609254
13.42071 -0.007740422699999999
13.42171 -0.0078711048
13.42271 -0.0080012906
13.42371 -0.008130971399999999
13.42471 -0.0082601378
13.42571 -0.008388781100000001
13.42671 -0.0085168926
13.42771 -0.008644462700000001
13.42871 -0.0087714834
13.42971 -0.008897945400000001
13.43071 -0.0090238405
13.43171 -0.0091491595
13.43271 -0.0092738941
13.43371 -0.0093980358
13.43471 -0.0095215757
13.43571 -0.0096445052
13.43671 -0.0097668162
13.43771 -0.0098885001
13.43871 -0.010009548
13.43971 -0.010129952000000001
13.44071 -0.010249702999999999
13.44171 -0.010368793999999999
13.44271 -0.010487215000000001
13.44371 -0.010604959
13.44471 -0.010722017
13.44571 -0.010838381
13.44671 -0.010954042
13.44771 -0.011068993999999999
13.44871 -0.011183227
13.44971 -0.011296734
13.45071 -0.011409508
13.45171 -0.011521539
13.45271 -0.011632822000000001
13.45371 -0.011743348
13.45471 -0.01185311
13.45571 -0.011962101
13.45671 -0.012070314
13.45771 -0.01217774
13.45871 -0.012284374999999998
13.45971 -0.012390209
13.46071 -0.012495238
13.46171 -0.012599453000000002
13.46271 -0.012702847
13.46371 -0.012805415999999998
13.46471 -0.012907152000000002
13.46571 -0.013008047
13.46671 -0.013108096999999999
13.46771 -0.013207295999999999
13.46871 -0.013305637
13.46971 -0.013403113
13.47071 -0.013499719
13.47171 -0.013595447
13.47271 -0.013690292000000001
13.47371 -0.013784248999999998
13.47471 -0.013877312000000001
13.47571 -0.013969471999999998
13.47671 -0.014060725999999999
13.47771 -0.014151067
13.47871 -0.014240490000000001
13.47971 -0.014328989
13.48071 -0.014416556
13.48171 -0.014503188
13.48271 -0.01458888
13.48371 -0.014673626
13.48471 -0.01475742
13.48571 -0.014840257
13.48671 -0.014922132
13.48771 -0.015003040999999998
13.48871 -0.015082977
13.48971 -0.015161939000000001
13.49071 -0.015239919999999999
13.49171 -0.015316917000000001
13.49271 -0.015392924
13.49371 -0.015467939
13.49471 -0.015541958
13.49571 -0.015614976000000001
13.49671 -0.015686990999999997
13.49771 -0.015757998
13.49871 -0.015827996
13.49971 -0.015896979
13.50071 -0.015964945
13.50171 -0.016031892
13.50271 -0.016097815
13.50371 -0.016162712
13.50471 -0.01622658
13.50571 -0.016289417
13.50671 -0.01635122
13.50771 -0.016411986
13.50871 -0.016471712
13.50971 -0.016530395
13.51071 -0.016588032
13.51171 -0.016644621999999998
13.51271 -0.016700161
13.51371 -0.016754646
13.51471 -0.016808075
13.51571 -0.016860445999999998
13.51671 -0.016911756
13.51771 -0.016962002
13.51871 -0.017011183
13.51971 -0.017059298
13.52071 -0.017106342
13.52171 -0.017152315
13.52271 -0.017197213
13.52371 -0.017241036
13.52471 -0.017283783
13.52571 -0.017325452
13.52671 -0.017366041999999998
13.52771 -0.017405550000000002
13.52871 -0.017443976
13.52971 -0.017481319000000002
13.53071 -0.017517579999999998
13.53171 -0.017552756
13.53271 -0.017586848000000002
13.53371 -0.017619855
13.53471 -0.017651777
13.53571 -0.017682614
13.53671 -0.017712366
13.53771 -0.017741033
13.53871 -0.017768615999999997
13.53971 -0.017795115
13.54071 -0.01782053
13.54171 -0.017844861
13.54271 -0.017868109
13.54371 -0.017890273999999998
13.54471 -0.017911359
13.54571 -0.017931362
13.54671 -0.017950284
13.54771 -0.017968126
13.54871 -0.017984888
13.54971 -0.018000571
13.55071 -0.018015174999999998
13.55171 -0.018028702
13.55271 -0.018041153
13.55371 -0.018052527
13.55471 -0.018062825
13.55571 -0.01807205
13.55671 -0.0180802
13.55771 -0.018087277000000002
13.55871 -0.018093281000000003
13.55971 -0.018098214
13.56071 -0.018102078
13.56171 -0.018104873
13.56271 -0.0181066
13.56371 -0.018107262
13.56471 -0.018106859
13.56571 -0.018105394
13.56671 -0.018102868
13.56771 -0.018099281999999998
13.56871 -0.01809464
13.56971 -0.018088944
13.57071 -0.018082197
13.57171 -0.018074398
13.57271 -0.018065554
13.57371 -0.018055664
13.57471 -0.018044733
13.57571 -0.018032762
13.57671 -0.018019756
13.57771 -0.018005716
13.57871 -0.017990646
13.57971 -0.017974549
13.58071 -0.017957427
13.58171 -0.017939282
13.58271 -0.017920119
13.58371 -0.01789994
13.58471 -0.017878748
13.58571 -0.017856546
13.58671 -0.017833336999999998
13.58771 -0.017809124
13.58871 -0.017783909
13.58971 -0.017757695
13.59071 -0.017730486
13.59171 -0.017702284
13.59271 -0.017673093
13.59371 -0.017642915
13.59471 -0.017611754
13.59571 -0.017579613
13.59671 -0.017546494
13.59771 -0.017512402
13.59871 -0.017477338999999998
13.59971 -0.01744131
13.60071 -0.017404319
13.60171 -0.017366369
13.60271 -0.017327465
13.60371 -0.017287608
13.60471 -0.017246806
13.60571 -0.017205063
13.60671 -0.017162382
13.60771 -0.01711877
13.60871 -0.017074231
13.60971 -0.017028770999999998
13.61071 -0.016982394
13.61171 -0.016935106
13.61271 -0.016886913
13.61371 -0.01683782
13.61471 -0.016787833000000002
13.61571 -0.016736958
13.61671 -0.0166852
13.61771 -0.016632564000000002
13.61871 -0.016579058
13.61971 -0.016524686
13.62071 -0.016469455
13.62171 -0.01641337
13.62271 -0.016356436
13.62371 -0.016298659
13.62471 -0.016240045
13.62571 -0.016180599
13.62671 -0.016120326
13.62771 -0.016059232
13.62871 -0.015997321
13.62971 -0.015934597
13.63071 -0.015871068
13.63171 -0.015806737
13.63271 -0.01574161
13.63371 -0.015675691
13.63471 -0.015608985
13.63571 -0.015541498
13.63671 -0.015473233
13.63771 -0.015404198000000001
13.63871 -0.015334396
13.63971 -0.015263833999999999
13.64071 -0.015192517
13.64171 -0.015120448
13.64271 -0.015047636
13.64371 -0.014974085
13.64471 -0.014899801
13.64571 -0.014824788000000002
13.64671 -0.014749054
13.64771 -0.014672606
13.64871 -0.014595447
13.64971 -0.014517585999999999
13.65071 -0.014439027
13.65171 -0.014359778
13.65271 -0.014279844
13.65371 -0.014199231999999999
13.65471 -0.014117949000000001
13.65571 -0.014036001999999999
13.65671 -0.013953395
13.65771 -0.013870136
13.65871 -0.013786231
13.65971 -0.013701686000000001
13.66071 -0.013616508
13.66171 -0.013530703
13.66271 -0.013444276
13.66371 -0.013357235
13.66471 -0.013269584000000001
13.66571 -0.013181331000000001
13.66671 -0.013092480000000002
13.66771 -0.013003038
13.66871 -0.012913011999999998
13.66971 -0.012822406
13.67071 -0.012731226
13.67171 -0.012639479
13.67271 -0.012547171
13.67371 -0.012454306
13.67471 -0.012360892
13.67571 -0.012266933
13.67671 -0.012172437
13.67771 -0.01207741
13.67871 -0.011981858
13.67971 -0.011885788
13.68071 -0.011789206
13.68171 -0.011692119
13.68271 -0.011594535
13.68371 -0.01149646
13.68471 -0.011397901
13.68571 -0.011298867
13.68671 -0.011199363
13.68771 -0.011099398
13.68871 -0.010998978999999999
13.68971 -0.010898115
13.69071 -0.010796812
13.69171 -0.010695079
13.69271 -0.010592923
13.69371 -0.010490353000000001
13.69471 -0.010387374999999999
13.69571 -0.010283999
13.69671 -0.01018023
13.69771 -0.010076077000000001
13.69871 -0.009971547800000001
13.69971 -0.009866649600000001
13.70071 -0.0097613898
13.70171 -0.0096557764
13.70271 -0.0095498159
13.70371 -0.0094435163
13.70471 -0.0093368842
13.70571 -0.0092299269
13.70671 -0.0091226517
13.70771 -0.0090150657
13.70871 -0.0089071757
13.70971 -0.0087989887
13.71071 -0.0086905122
13.71171 -0.008581752599999999
13.71271 -0.0084727173
13.71371 -0.0083634135
13.71471 -0.0082538478
13.71571 -0.008144028099999999
13.71671 -0.0080339611
13.71771 -0.007923653899999999
13.71871 -0.0078131139
13.71971 -0.0077023491
13.72071 -0.007591366699999999
13.72171 -0.0074801741
13.72271 -0.007368778499999999
13.72371 -0.007257187799999999
13.72471 -0.0071454102
13.72571 -0.0070334529
13.72671 -0.0069213238
13.72771 -0.0068090303
13.72871 -0.006696580400000001
13.72971 -0.0065839819999999995
13.73071 -0.006471242499999999
13.73171 -0.0063583691
13.73271 -0.0062453699000000005
13.73371 -0.006132252
13.73471 -0.0060190225
13.73571 -0.0059056889
13.73671 -0.0057922584999999995
13.73771 -0.0056787383
13.73871 -0.0055651351
13.73971 -0.0054514556
13.74071 -0.0053377069
13.74171 -0.0052238953
13.74271 -0.0051100276
13.74371 -0.0049961101
13.74471 -0.0048821494
13.74571 -0.004768151500000001
13.74671 -0.0046541230000000005
13.74771 -0.0045400702
13.74871 -0.0044259992
13.74971 -0.0043119162
13.75071 -0.0041978274
13.75171 -0.0040837389
13.75271 -0.0039696573
13.75371 -0.0038555889
13.75471 -0.0037415404
13.75571 -0.0036275181999999998
13.75671 -0.0035135286
13.75771 -0.0033995784
13.75871 -0.0032856744
13.75971 -0.0031718235
13.76071 -0.0030580322
13.76171 -0.0029443079
13.76271 -0.0028306573
13.76371 -0.0027170875999999997
13.76471 -0.0026036058
13.76571 -0.0024902187
13.76671 -0.0023769337
13.76771 -0.0022637576
13.76871 -0.0021506976000000002
13.76971 -0.0020377607
13.77071 -0.0019249537
13.77171 -0.0018122837
13.77271 -0.0016997574
13.77371 -0.0015873815
13.77471 -0.0014751628
13.77571 -0.0013631078
13.77671 -0.0012512232
13.77771 -0.0011395155000000002
13.77871 -0.0010279909
13.77971 -0.0009166558799999999
13.78071 -0.00080551672
13.78171 -0.00069457974
13.78271 -0.00058385108
13.78371 -0.00047333700999999996
13.78471 -0.00036304366000000003
13.78571 -0.00025297725
13.78671 -0.00014314393
13.78771 -3.3549918e-05
13.78871 7.5798573e-05
13.78971 0.0001848953
13.79071 0.00029373400000000003
13.79171 0.00040230834000000004
13.79271 0.00051061197
13.79371 0.00061863852
13.79471 0.00072638159
13.79571 0.0008338347499999999
13.79671 0.00094099141
13.79771 0.0010478451
13.79871 0.0011543894
13.79971 0.0012606178
13.80071 0.0013665235
13.80171 0.0014721002000000001
13.80271 0.0015773413999999998
13.80371 0.0016822405
13.80471 0.0017867913000000001
13.80571 0.0018909872
13.80671 0.0019948220000000003
13.80771 0.0020982896
13.80871 0.0022013835
13.80971 0.0023040981
13.81071 0.0024064271
13.81171 0.0025083647
13.81271 0.0026099053
13.81371 0.0027110431
13.81471 0.0028117725
13.81571 0.0029120882
13.81671 0.0030119845
13.81771 0.0031114563
13.81871 0.0032104984999999997
13.81971 0.0033091059
13.82071 0.0034072735
13.82171 0.0035049961
13.82271 0.0036022688
13.82371 0.0036990862999999995
13.82471 0.003795444
13.82571 0.0038913367000000003
13.82671 0.0039867595
13.82771 0.0040817074000000005
13.82871 0.0041761756
13.82971 0.0042701588
13.83071 0.0043636523
13.83171 0.0044566506
13.83271 0.0045491492
13.83371 0.0046411427
13.83471 0.004732625900000001
13.83571 0.0048235939
13.83671 0.0049140417
13.83771 0.005003964200000001
13.83871 0.0050933566
13.83971 0.0051822139
13.84071 0.005270530900000001
13.84171 0.005358303
13.84271 0.0054455253
13.84371 0.0055321936000000006
13.84471 0.0056183030999999994
13.84571 0.0057038495
13.84671 0.0057888283
13.84771 0.0058732352
13.84871 0.0059570662
13.84971 0.0060403174
13.85071 0.0061229846
13.85171 0.006205064
13.85271 0.0062865525000000005
13.85371 0.006367445899999999
13.85471 0.006447740499999999
13.85571 0.0065274326
13.85671 0.0066065193
13.85771 0.0066849971
13.85871 0.006762862200000001
13.85971 0.006840111
13.86071 0.0069167399
13.86171 0.0069927461
13.86271 0.0070681256999999996
13.86371 0.0071428745
13.86471 0.0072169896
13.86571 0.0072904673
13.86671 0.007363303999999999
13.86771 0.007435496099999999
13.86871 0.0075070398
13.86971 0.0075779317
13.87071 0.0076481672
13.87171 0.007717742799999999
13.87271 0.0077866542000000006
13.87371 0.0078548983
13.87471 0.0079224708
13.87571 0.0079893682
13.87671 0.0080555859
13.87771 0.0081211212
13.87871 0.0081859696
13.87971 0.0082501283
13.88071 0.0083135936
13.88171 0.0083763618
13.88271 0.008438429400000001
13.88371 0.008499793299999999
13.88471 0.008560450800000001
13.88571 0.008620398900000001
13.88671 0.0086796346
13.88771 0.0087381552
13.88871 0.0087959583
13.88971 0.0088530411
13.89071 0.0089094014
13.89171 0.0089650362
13.89271 0.0090199435
13.89371 0.0090741218
13.89471 0.009127568
13.89571 0.0091802802
13.89671 0.0092322567
13.89771 0.0092834947
13.89871 0.0093339928
13.89971 0.009383747999999999
13.90071 0.0094327588
13.90171 0.009481022399999999
13.90271 0.0095285366
13.90371 0.0095752992
13.90471 0.009621308
13.90571 0.0096665608
13.90671 0.0097110555
13.90771 0.0097547891
13.90871 0.0097977594
13.90971 0.0098399636
13.91071 0.0098814002
13.91171 0.0099220662
13.91271 0.0099619596
13.91371 0.010001079
13.91471 0.010039421
13.91571 0.010076984
13.91671 0.010113768
13.91771 0.01014977
13.91871 0.010184987
13.91971 0.01021942
13.92071 0.010253066
13.92171 0.010285925
13.92271 0.010317996
13.92371 0.010349278
13.92471 0.010379771000000001
13.92571 0.010409475
13.92671 0.010438388
13.92771 0.010466511
13.92871 0.010493843999999999
13.92971 0.010520386
13.93071 0.01054614
13.93171 0.010571103
13.93271 0.010595278
13.93371 0.010618663
13.93471 0.01064126
13.93571 0.010663068999999999
13.93671 0.01068409
13.93771 0.010704323
13.93871 0.010723771
13.93971 0.010742431
13.94071 0.010760305999999999
13.94171 0.010777395
13.94271 0.010793699
13.94371 0.010809217999999999
13.94471 0.010823952
13.94571 0.010837901
13.94671 0.010851066
13.94771 0.010863448
13.94871 0.010875046000000001
13.94971 0.010885859999999999
13.95071 0.010895891000000001
13.95171 0.010905139999999999
13.95271 0.010913606
13.95371 0.010921291000000001
13.95471 0.010928194
13.95571 0.010934318
13.95671 0.010939662
13.95771 0.010944228
13.95871 0.010948016
13.95971 0.010951028
13.96071 0.010953265
13.96171 0.01095473
13.96271 0.010955423
13.96371 0.010955347
13.96471 0.010954502999999999
13.96571 0.010952893
13.96671 0.010950519
13.96771 0.010947385
13.96871 0.010943491000000001
13.96971 0.010938841000000001
13.97071 0.010933437
13.97171 0.01092728
13.97271 0.010920373
13.97371 0.01091272
13.97471 0.010904321
13.97571 0.010895179999999999
13.97671 0.010885298
13.97771 0.010874678
13.97871 0.010863322
13.97971 0.010851231
13.98071 0.010838409
13.98171 0.010824857
13.98271 0.010810575999999999
13.98371 0.01079557
13.98471 0.01077984
13.98571 0.010763387
13.98671 0.010746215
13.98771 0.010728323
13.98871 0.010709716000000001
13.98971 0.010690394
13.99071 0.01067036
13.99171 0.010649616
13.99271 0.010628165
13.99371 0.010606009
13.99471 0.010583151
13.99571 0.010559593
13.99671 0.010535338
13.99771 0.010510389
13.99871 0.010484750000000001
13.99971 0.010458422
14.00071 0.01043141
14.00171 0.010403717
14.00271 0.010375347
14.00371 0.010346303
14.00471 0.010316588
14.00571 0.010286208
14.00671 0.010255164
14.00771 0.010223462
14.00871 0.010191104
14.00971 0.010158095
14.01071 0.01012444
14.01171 0.010090140000000001
14.01271 0.010055201
14.01371 0.010019626
14.01471 0.0099834186
14.01571 0.0099465826
14.01671 0.0099091216
14.01771 0.0098710392
14.01871 0.0098323391
14.01971 0.0097930249
14.02071 0.0097531003
14.02171 0.0097125689
14.02271 0.0096714342
14.02371 0.0096297001
14.02471 0.00958737
14.02571 0.0095444469
14.02671 0.009500935299999999
14.02771 0.009456839299999999
14.02871 0.0094121628
14.02971 0.0093669092
14.03071 0.0093210831
14.03171 0.0092746886
14.03271 0.0092277303
14.03371 0.0091802132
14.03471 0.0091321417
14.03571 0.0090835209
14.03671 0.009034355800000001
14.03771 0.0089846515
14.03871 0.0089344139
14.03971 0.0088836481
14.04071 0.008832359900000001
14.04171 0.0087805543
14.04271 0.008728238
14.04371 0.008675416
14.04471 0.0086220942
14.04571 0.0085682783
14.04671 0.0085139742
14.04771 0.008459187699999999
14.04871 0.008403924600000001
14.04971 0.0083481907
14.05071 0.008291991299999999
14.05171 0.0082353312
14.05271 0.0081782164
14.05371 0.0081206519
14.05471 0.0080626429
14.05571 0.0080041944
14.05671 0.0079453115
14.05771 0.0078859994
14.05871 0.0078262616
14.05971 0.007766104
14.06071 0.0077055309
14.06171 0.007644546699999999
14.06271 0.0075831565
14.06371 0.0075213648
14.06471 0.0074591757
14.06571 0.0073965943999999995
14.06671 0.007333626100000001
14.06771 0.0072702758
14.06871 0.0072065486
14.06971 0.0071424502999999995
14.07071 0.0070779853999999994
14.07171 0.0070131602
14.07271 0.00694798
14.07371 0.0068824513
14.07471 0.006816579800000001
14.07571 0.0067503714999999995
14.07671 0.0066838329
14.07771 0.006616971199999999
14.07871 0.0065497923
14.07971 0.0064823034
14.08071 0.0064145112
14.08171 0.006346422
14.08271 0.006278044
14.08371 0.006209383
14.08471 0.006140446900000001
14.08571 0.006071242
14.08671 0.0060017752
14.08771 0.0059320536999999994
14.08871 0.0058620837
14.08971 0.0057918722
14.09071 0.0057214256
14.09171 0.0056507506
14.09271 0.005579853
14.09371 0.005508738799999999
14.09471 0.0054374144
14.09571 0.0053658856
14.09671 0.0052941577
14.09771 0.0052222367
14.09871 0.005150128
14.09971 0.005077837
14.10071 0.0050053692
14.10171 0.0049327296
14.10271 0.0048599242
14.10371 0.004786958
14.10471 0.0047138361
14.10571 0.0046405643
14.10671 0.0045671481
14.10771 0.0044935929
14.10871 0.0044199049
14.10971 0.0043460896
14.11071 0.0042721530999999995
14.11171 0.0041981017
14.11271 0.0041239415
14.11371 0.0040496790000000005
14.11471 0.0039753209
14.11571 0.0039008740999999995
14.11671 0.003826345
14.11771 0.0037517402
14.11871 0.0036770670999999996
14.11971 0.0036023324
14.12071 0.0035275436000000004
14.12171 0.0034527070999999998
14.12271 0.0033778299
14.12371 0.0033029191
14.12471 0.0032279811
14.12571 0.0031530228000000004
14.12671 0.0030780506
14.12771 0.0030030711
14.12871 0.0029280905
14.12971 0.0028531149
14.13071 0.00277815
14.13171 0.0027032016
14.13271 0.0026282754
14.13371 0.0025533767
14.13471 0.0024785109
14.13571 0.0024036832000000003
14.13671 0.0023288985
14.13771 0.0022541620999999997
14.13871 0.0021794787
14.13971 0.0021048534
14.14071 0.0020302912
14.14171 0.0019557969
14.14271 0.0018813755
14.14371 0.0018070321
14.14471 0.0017327718999999998
14.14571 0.0016586
14.14671 0.001584522
14.14771 0.0015105435
14.14871 0.0014366698
14.14971 0.0013629071
14.15071 0.0012892612
14.15171 0.0012157383
14.15271 0.0011423446
14.15371 0.0010690866
14.15471 0.00099597082
14.15571 0.0009230037
14.15671 0.00085019201
14.15771 0.00077754239
14.15871 0.00070506162
14.15971 0.00063275638
14.16071 0.00056063336
14.16171 0.00048869915
14.16271 0.00041696029999999996
14.16371 0.00034542314999999997
14.16471 0.00027409396
14.16571 0.00020297882
14.16671 0.00013208362
14.16771 6.1414067e-05
14.16871 -9.024325499999999e-06
14.16971 -7.922627099999999e-05
14.17071 -0.00014918667
14.17171 -0.0002189006
14.17271 -0.00028836337
14.17371 -0.00035757043
14.17471 -0.00042651741
14.17571 -0.00049520004
14.17671 -0.00056361419
14.17771 -0.0006317558000000001
14.17871 -0.00069962084
14.17971 -0.00076720535
14.18071 -0.00083450541
14.18171 -0.00090151707
14.18271 -0.0009682362399999999
14.18371 -0.0010346588
14.18471 -0.0011007807
14.18571 -0.0011665977
14.18671 -0.0012321053
14.18771 -0.0012972991
14.18871 -0.0013621747
14.18971 -0.0014267271999999999
14.19071 -0.0014909520999999998
14.19171 -0.0015548445
14.19271 -0.0016183993999999999
14.19371 -0.0016816122
14.19471 -0.0017444778
14.19571 -0.0018069912
14.19671 -0.0018691476999999998
14.19771 -0.0019309424
14.19871 -0.0019923706
14.19971 -0.0020534274999999998
14.20071 -0.0021141088000000002
14.20171 -0.0021744101
14.20271 -0.0022343271
14.20371 -0.0022938559
14.20471 -0.0023529927
14.20571 -0.0024117338
14.20671 -0.0024700759
14.20771 -0.0025280158
14.20871 -0.0025855505
14.20971 -0.0026426771
14.21071 -0.002699393
14.21171 -0.0027556956
14.21271 -0.0028115826
14.21371 -0.0028670518
14.21471 -0.0029221010000000003
14.21571 -0.002976728
14.21671 -0.0030309307
14.21771 -0.0030847074
14.21871 -0.0031380554000000004
14.21971 -0.0031909726999999996
14.22071 -0.0032434575
14.22171 -0.0032955071
14.22271 -0.0033471194999999997
14.22371 -0.003398292
14.22471 -0.0034490218
14.22571 -0.0034993063000000003
14.22671 -0.0035491426
14.22771 -0.0035985278
14.22871 -0.0036474583
14.22971 -0.0036959311
14.23071 -0.0037439429
14.23171 -0.0037914906
14.23271 -0.0038385703999999996
14.23371 -0.0038851787
14.23471 -0.0039313123
14.23571 -0.003976967499999999
14.23671 -0.0040221414
14.23771 -0.0040668303
14.23871 -0.0041110313999999995
14.23971 -0.0041547417
14.24071 -0.0041979583000000004
14.24171 -0.004240678800000001
14.24271 -0.004282900399999999
14.24371 -0.0043246215000000005
14.24471 -0.0043658398
14.24571 -0.0044065539
14.24671 -0.0044467623
14.24771 -0.0044864635
14.24871 -0.0045256565
14.24971 -0.0045643409999999995
14.25071 -0.0046025158
14.25171 -0.0046401801
14.25271 -0.0046773341
14.25371 -0.0047139773
14.25471 -0.0047501089
14.25571 -0.0047857291
14.25671 -0.0048208378
14.25771 -0.0048554342
14.25871 -0.0048895184999999996
14.25971 -0.0049230901
14.26071 -0.0049561484
14.26171 -0.004988693
14.26271 -0.0050207233
14.26371 -0.0050522383
14.26471 -0.0050832376
14.26571 -0.0051137197999999995
14.26671 -0.005143684
14.26771 -0.0051731295
14.26871 -0.0052020547
14.26971 -0.0052304581999999995
14.27071 -0.0052583393
14.27171 -0.0052856965
14.27271 -0.0053125288
14.27371 -0.005338835
14.27471 -0.0053646141
14.27571 -0.005389865299999999
14.27671 -0.0054145876
14.27771 -0.0054387805000000004
14.27871 -0.0054624437
14.27971 -0.0054855765
14.28071 -0.005508178900000001
14.28171 -0.0055302513
14.28271 -0.0055517935999999995
14.28371 -0.0055728062000000005
14.28471 -0.0055932898
14.28571 -0.0056132452
14.28671 -0.0056326735
14.28771 -0.0056515753
14.28871 -0.0056699522
14.28971 -0.0056878056
14.29071 -0.0057051369
14.29171 -0.0057219473
14.29271 -0.0057382385
14.29371 -0.0057540121
14.29471 -0.0057692698
14.29571 -0.0057840127000000005
14.29671 -0.0057982426
14.29771 -0.0058119606999999995
14.29871 -0.0058251684
14.29971 -0.0058378671
14.30071 -0.005850058
14.30171 -0.0058617417
14.30271 -0.0058729198
14.30371 -0.0058835925
14.30471 -0.005893761
14.30571 -0.0059034257
14.30671 -0.0059125876
14.30771 -0.0059212467
14.30871 -0.0059294041
14.30971 -0.0059370603
14.31071 -0.0059442154
14.31171 -0.0059508704
14.31271 -0.0059570255
14.31371 -0.0059626817999999995
14.31471 -0.0059678401
14.31571 -0.0059725010999999995
14.31671 -0.0059766659
14.31771 -0.0059803358
14.31871 -0.0059835125000000005
14.31971 -0.0059861974
14.32071 -0.0059883921
14.32171 -0.0059900987
14.32271 -0.0059913193
14.32371 -0.005992055600000001
14.32471 -0.0059923106
14.32571 -0.0059920865
14.32671 -0.0059913858
14.32771 -0.0059902115
14.32871 -0.0059885664
14.32971 -0.0059864531
14.33071 -0.0059838741
14.33171 -0.0059808328
14.33271 -0.0059773316
14.33371 -0.0059733735
14.33471 -0.0059689613
14.33571 -0.0059640977
14.33671 -0.0059587852
14.33771 -0.0059530266
14.33871 -0.0059468242
14.33971 -0.005940180200000001
14.34071 -0.0059330974
14.34171 -0.0059255777
14.34271 -0.0059176233
14.34371 -0.005909236599999999
14.34471 -0.0059004196
14.34571 -0.0058911744
14.34671 -0.0058815036
14.34771 -0.0058714089
14.34871 -0.0058608926
14.34971 -0.0058499569
14.35071 -0.0058386042
14.35171 -0.0058268368
14.35271 -0.0058146568
14.35371 -0.0058020672
14.35471 -0.0057890709
14.35571 -0.0057756704
14.35671 -0.0057618687000000005
14.35771 -0.0057476685
14.35871 -0.0057330737
14.35971 -0.005718087
14.36071 -0.0057027119
14.36171 -0.005686951799999999
14.36271 -0.0056708101000000006
14.36371 -0.0056542907
14.36471 -0.0056373974
14.36571 -0.0056201334
14.36671 -0.005602503
14.36771 -0.0055845096
14.36871 -0.0055661571
14.36971 -0.005547448700000001
14.37071 -0.005528388600000001
14.37171 -0.0055089804
14.37271 -0.0054892273
14.37371 -0.005469133199999999
14.37471 -0.0054487013
14.37571 -0.005427935
14.37671 -0.0054068376
14.37771 -0.0053854121000000005
14.37871 -0.0053636617
14.37971 -0.0053415897000000006
14.38071 -0.005319199
14.38171 -0.0052964926
14.38271 -0.0052734737000000005
14.38371 -0.0052501451
14.38471 -0.0052265099
14.38571 -0.0052025713
14.38671 -0.0051783325
14.38771 -0.0051537965
14.38871 -0.0051289669
14.38971 -0.0051038467
14.39071 -0.0050784394
14.39171 -0.0050527491
14.39271 -0.005026779
14.39371 -0.0050005332
14.39471 -0.0049740156
14.39571 -0.0049472303
14.39671 -0.0049201812
14.39771 -0.0048928727
14.39871 -0.0048653088
14.39971 -0.0048374943
14.40071 -0.004809433399999999
14.40171 -0.0047811307
14.40271 -0.0047525904
14.40371 -0.0047238165
14.40471 -0.0046948138
14.40571 -0.0046655863
14.40671 -0.0046361383
14.40771 -0.0046064739
14.40871 -0.004576597
14.40971 -0.0045465113
14.41071 -0.0045162204
14.41171 -0.0044857279
14.41271 -0.0044550372
14.41371 -0.0044241515
14.41471 -0.0043930741
14.41571 -0.0043618078
14.41671 -0.0043303557
14.41771 -0.0042987205
14.41871 -0.0042669049
14.41971 -0.0042349115
14.42071 -0.004202743
14.42171 -0.004170402100000001
14.42271 -0.0041378913
14.42371 -0.0041052132
14.42471 -0.004072370200000001
14.42571 -0.0040393654
14.42671 -0.0040062012
14.42771 -0.0039728806
14.42871 -0.003939406800000001
14.42971 -0.0039057824
14.43071 -0.0038720107
14.43171 -0.0038380948999999997
14.43271 -0.0038040383999999997
14.43371 -0.0037698446
14.43471 -0.0037355174
14.43571 -0.0037010599
14.43671 -0.0036664761999999997
14.43771 -0.0036317702
14.43871 -0.0035969456999999996
14.43971 -0.0035620061999999996
14.44071 -0.0035269561
14.44171 -0.003491799
14.44271 -0.003456539
14.44371 -0.0034211796
14.44471 -0.0033857246
14.44571 -0.0033501776
14.44671 -0.0033145425
14.44771 -0.0032788223000000003
14.44871 -0.0032430205
14.44971 -0.0032071406
14.45071 -0.0031711853999999997
14.45171 -0.0031351576999999998
14.45271 -0.0030990603000000004
14.45371 -0.0030628962
14.45471 -0.0030266678
14.45571 -0.0029903777
14.45671 -0.0029540283999999997
14.45771 -0.0029176224
14.45871 -0.0028811623
14.45971 -0.0028446502000000003
14.46071 -0.0028080889
14.46171 -0.0027714806
14.46271 -0.0027348284
14.46371 -0.0026981346000000002
14.46471 -0.0026614023
14.46571 -0.0026246344
14.46671 -0.0025878338
14.46771 -0.002551004
14.46871 -0.0025141484
14.46971 -0.0024772704
14.47071 -0.0024403736
14.47171 -0.0024034622
14.47271 -0.0023665396
14.47371 -0.0023296101000000002
14.47471 -0.0022926775
14.47571 -0.0022557462
14.47671 -0.00221882
14.47771 -0.0021819031000000003
14.47871 -0.0021449996
14.47971 -0.0021081134
14.48071 -0.0020712483
14.48171 -0.0020344080999999997
14.48271 -0.0019975967
14.48371 -0.0019608173
14.48471 -0.0019240731
14.48571 -0.0018873676
14.48671 -0.0018507035
14.48771 -0.0018140834
14.48871 -0.0017775101000000002
14.48971 -0.0017409858999999999
14.49071 -0.0017045128
14.49171 -0.001668093
14.49271 -0.0016317283000000001
14.49371 -0.0015954202999999998
14.49471 -0.0015591708
14.49571 -0.0015229810999999999
14.49671 -0.0014868527000000001
14.49771 -0.001450787
14.49871 -0.0014147855000000002
14.49971 -0.0013788494
14.50071 -0.0013429803
14.50171 -0.0013071797
14.50271 -0.001271449
14.50371 -0.00123579
14.50471 -0.0012002044
14.50571 -0.0011646941
14.50671 -0.0011292611
14.50771 -0.0010939075
14.50871 -0.0010586356
14.50971 -0.0010234478
14.51071 -0.0009883466199999999
14.51171 -0.0009533346199999999
14.51271 -0.00091841439
14.51371 -0.0008835887500000001
14.51471 -0.00084886033
14.51571 -0.00081423195
14.51671 -0.00077970635
14.51771 -0.0007452862100000001
14.51871 -0.00071097415
14.51971 -0.00067677265
14.52071 -0.00064268415
14.52171 -0.0006087108900000001
14.52271 -0.0005748549
14.52371 -0.00054111815
14.52471 -0.00050750241
14.52571 -0.00047400917999999994
14.52671 -0.00044063981
14.52771 -0.00040739551
14.52871 -0.00037427726
14.52971 -0.00034128593
14.53071 -0.00030842225
14.53171 -0.00027568678
14.53271 -0.00024308006000000001
14.53371 -0.00021060252
14.53471 -0.00017825458
14.53571 -0.00014603663999999999
14.53671 -0.00011394911999999998
14.53771 -8.1992516e-05
14.53871 -5.016737e-05
14.53971 -1.8474351e-05
14.54071 1.308576e-05
14.54171 4.4512043e-05
14.54271 7.5803439e-05
14.54371 0.00010695873
14.54471 0.00013797653
14.54571 0.00016885533
14.54671 0.00019959346
14.54771 0.00023018913000000002
14.54871 0.00026064045
14.54971 0.0002909454
14.55071 0.00032110192
14.55171 0.00035110791
14.55271 0.00038096123000000003
14.55371 0.00041065978000000004
14.55471 0.00044020153000000003
14.55571 0.00046958444
14.55671 0.00049880664
14.55771 0.00052786636
14.55871 0.00055676196
14.55971 0.00058549199
14.56071 0.0006140551699999999
14.56171 0.0006424503700000001
14.56271 0.00067067672
14.56371 0.00069873349
14.56471 0.00072662015
14.56571 0.00075433636
14.56671 0.00078188195
14.56771 0.0008092569299999999
14.56871 0.00083646137
14.56971 0.00086349546
14.57071 0.00089035948
14.57171 0.00091705388
14.57271 0.00094357893
14.57371 0.00096993499
14.57471 0.0009961224399999999
14.57571 0.0010221415
14.57671 0.0010479924
[truncated: 191,518 more chars]
