# Supplementary material for: 2D Synthetic dataset of numerical simulations of long-period seismicity in a volcanic edifice and related sensitivity kernels
Source: Data Brief. 2021 Jan 25;34:106673. doi: 10.1016/j.dib.2020.106673 (PMC7841316; doi:10.1016/j.dib.2020.106673)
Supplement: Supplementary Data S1 — Supplementary Raw Research Data. This is open data under the CC BY license http://creativecommons.org/licenses/by/4.0/ [file mmc1.zip › Dataset/OUTPUT_SEISMOGRAMS/9000_3000/disp_Z_hetero_4000_1655_SVF1e0Hz.semd]

-1.200000 0.0
-1.199000 0.0
-1.198000 0.0
-1.197000 0.0
-1.196000 0.0
-1.195000 0.0
-1.194000 0.0
-1.193000 0.0
-1.192000 0.0
-1.191000 0.0
-1.190000 0.0
-1.189000 0.0
-1.188000 0.0
-1.187000 0.0
-1.186000 0.0
-1.185000 0.0
-1.184000 0.0
-1.183000 0.0
-1.182000 0.0
-1.181000 0.0
-1.180000 0.0
-1.179000 0.0
-1.178000 0.0
-1.177000 0.0
-1.176000 0.0
-1.175000 0.0
-1.174000 0.0
-1.173000 0.0
-1.172000 0.0
-1.171000 0.0
-1.170000 0.0
-1.169000 0.0
-1.168000 0.0
-1.167000 0.0
-1.166000 0.0
-1.165000 0.0
-1.164000 0.0
-1.163000 0.0
-1.162000 0.0
-1.161000 0.0
-1.160000 0.0
-1.159000 0.0
-1.158000 0.0
-1.157000 0.0
-1.156000 0.0
-1.155000 0.0
-1.154000 0.0
-1.153000 0.0
-1.152000 0.0
-1.151000 0.0
-1.150000 0.0
-1.149000 0.0
-1.148000 0.0
-1.147000 0.0
-1.146000 0.0
-1.145000 0.0
-1.144000 0.0
-1.143000 0.0
-1.142000 0.0
-1.141000 0.0
-1.140000 0.0
-1.139000 0.0
-1.138000 0.0
-1.137000 0.0
-1.136000 0.0
-1.135000 0.0
-1.134000 0.0
-1.133000 0.0
-1.132000 0.0
-1.131000 0.0
-1.130000 0.0
-1.129000 0.0
-1.128000 0.0
-1.127000 0.0
-1.126000 0.0
-1.125000 0.0
-1.124000 0.0
-1.123000 0.0
-1.122000 0.0
-1.121000 0.0
-1.120000 0.0
-1.119000 0.0
-1.118000 0.0
-1.117000 0.0
-1.116000 0.0
-1.115000 0.0
-1.114000 0.0
-1.113000 0.0
-1.112000 0.0
-1.111000 0.0
-1.110000 0.0
-1.109000 0.0
-1.108000 0.0
-1.107000 0.0
-1.106000 0.0
-1.105000 0.0
-1.104000 0.0
-1.103000 0.0
-1.102000 0.0
-1.101000 0.0
-1.100000 0.0
-1.099000 0.0
-1.098000 0.0
-1.097000 0.0
-1.096000 0.0
-1.095000 0.0
-1.094000 0.0
-1.093000 0.0
-1.092000 0.0
-1.091000 0.0
-1.090000 0.0
-1.089000 0.0
-1.088000 0.0
-1.087000 0.0
-1.086000 0.0
-1.085000 0.0
-1.084000 0.0
-1.083000 0.0
-1.082000 0.0
-1.081000 0.0
-1.080000 0.0
-1.079000 0.0
-1.078000 0.0
-1.077000 0.0
-1.076000 0.0
-1.075000 0.0
-1.074000 0.0
-1.073000 0.0
-1.072000 0.0
-1.071000 0.0
-1.070000 0.0
-1.069000 0.0
-1.068000 0.0
-1.067000 0.0
-1.066000 0.0
-1.065000 0.0
-1.064000 0.0
-1.063000 0.0
-1.062000 0.0
-1.061000 0.0
-1.060000 0.0
-1.059000 0.0
-1.058000 0.0
-1.057000 0.0
-1.056000 0.0
-1.055000 0.0
-1.054000 0.0
-1.053000 0.0
-1.052000 0.0
-1.051000 0.0
-1.050000 0.0
-1.049000 0.0
-1.048000 0.0
-1.047000 0.0
-1.046000 0.0
-1.045000 0.0
-1.044000 0.0
-1.043000 0.0
-1.042000 0.0
-1.041000 0.0
-1.040000 0.0
-1.039000 0.0
-1.038000 0.0
-1.037000 0.0
-1.036000 0.0
-1.035000 0.0
-1.034000 0.0
-1.033000 0.0
-1.032000 0.0
-1.031000 0.0
-1.030000 0.0
-1.029000 0.0
-1.028000 0.0
-1.027000 0.0
-1.026000 0.0
-1.025000 0.0
-1.024000 0.0
-1.023000 0.0
-1.022000 0.0
-1.021000 0.0
-1.020000 0.0
-1.019000 0.0
-1.018000 0.0
-1.017000 0.0
-1.016000 0.0
-1.015000 0.0
-1.014000 0.0
-1.013000 0.0
-1.012000 0.0
-1.011000 0.0
-1.010000 0.0
-1.009000 0.0
-1.008000 0.0
-1.007000 0.0
-1.006000 0.0
-1.005000 0.0
-1.004000 0.0
-1.003000 0.0
-1.002000 0.0
-1.001000 0.0
-1.000000 0.0
-0.9990000 0.0
-0.9980000 0.0
-0.9970000 0.0
-0.9960000 0.0
-0.9950000 0.0
-0.9940000 0.0
-0.9930000 0.0
-0.9920000 0.0
-0.9910000 0.0
-0.9900000 0.0
-0.9890000 0.0
-0.9880000 0.0
-0.9870000 0.0
-0.9860000 0.0
-0.9850000 0.0
-0.9840000 0.0
-0.9830000 0.0
-0.9820000 0.0
-0.9810000 0.0
-0.9800000 0.0
-0.9790000 0.0
-0.9780000 0.0
-0.9770000 0.0
-0.9760000 0.0
-0.9750000 0.0
-0.9740000 0.0
-0.9730000 0.0
-0.9720000 0.0
-0.9710000 0.0
-0.9700000 0.0
-0.9690000 0.0
-0.9680000 0.0
-0.9670000 0.0
-0.9660000 0.0
-0.9650000 0.0
-0.9640000 0.0
-0.9630000 0.0
-0.9620000 0.0
-0.9610000 0.0
-0.9600000 0.0
-0.9590000 0.0
-0.9580000 0.0
-0.9570000 0.0
-0.9560000 0.0
-0.9550000 0.0
-0.9540000 0.0
-0.9530000 0.0
-0.9520000 0.0
-0.9510000 0.0
-0.9500000 0.0
-0.9490000 0.0
-0.9480000 0.0
-0.9470000 0.0
-0.9460000 0.0
-0.9450000 0.0
-0.9440000 0.0
-0.9430000 0.0
-0.9420000 0.0
-0.9410000 0.0
-0.9400000 0.0
-0.9390000 0.0
-0.9380000 0.0
-0.9370000 0.0
-0.9360000 0.0
-0.9350000 0.0
-0.9340000 0.0
-0.9330000 0.0
-0.9320000 0.0
-0.9310000 0.0
-0.9300000 0.0
-0.9290000 0.0
-0.9280000 0.0
-0.9270000 0.0
-0.9260000 0.0
-0.9250000 0.0
-0.9240000 0.0
-0.9230000 0.0
-0.9220000 0.0
-0.9210000 0.0
-0.9200000 0.0
-0.9190000 0.0
-0.9180000 0.0
-0.9170000 0.0
-0.9160000 0.0
-0.9150000 0.0
-0.9140000 0.0
-0.9130000 0.0
-0.9120000 0.0
-0.9110000 0.0
-0.9100000 0.0
-0.9090000 0.0
-0.9080000 0.0
-0.9070000 0.0
-0.9060000 0.0
-0.9050000 0.0
-0.9040000 0.0
-0.9030000 0.0
-0.9020000 0.0
-0.9010000 0.0
-0.9000000 0.0
-0.8990000 0.0
-0.8980000 0.0
-0.8970000 0.0
-0.8960000 0.0
-0.8950000 0.0
-0.8940000 0.0
-0.8930000 0.0
-0.8920000 0.0
-0.8910000 0.0
-0.8900000 0.0
-0.8890000 0.0
-0.8880000 0.0
-0.8870000 0.0
-0.8860000 0.0
-0.8850000 0.0
-0.8840000 0.0
-0.8830000 0.0
-0.8820000 0.0
-0.8810000 0.0
-0.8800000 0.0
-0.8790000 0.0
-0.8780000 0.0
-0.8770000 0.0
-0.8760000 0.0
-0.8750000 0.0
-0.8740000 0.0
-0.8730000 0.0
-0.8720000 0.0
-0.8710000 0.0
-0.8700000 0.0
-0.8690000 0.0
-0.8680000 0.0
-0.8670000 0.0
-0.8660000 0.0
-0.8650000 0.0
-0.8640000 0.0
-0.8630000 0.0
-0.8620000 0.0
-0.8610000 0.0
-0.8600000 0.0
-0.8590000 0.0
-0.8580000 0.0
-0.8570000 0.0
-0.8560000 0.0
-0.8550000 0.0
-0.8540000 0.0
-0.8530000 0.0
-0.8520000 0.0
-0.8510000 0.0
-0.8500000 0.0
-0.8490000 0.0
-0.8480000 0.0
-0.8470000 0.0
-0.8460000 0.0
-0.8450000 0.0
-0.8440000 0.0
-0.8430000 0.0
-0.8420000 0.0
-0.8410000 0.0
-0.8400000 0.0
-0.8390000 0.0
-0.8380000 0.0
-0.8370000 0.0
-0.8360000 0.0
-0.8350000 0.0
-0.8340000 0.0
-0.8330000 0.0
-0.8320000 0.0
-0.8310000 0.0
-0.8300000 0.0
-0.8290000 0.0
-0.8280000 0.0
-0.8270000 0.0
-0.8260000 0.0
-0.8250000 0.0
-0.8240000 0.0
-0.8230000 0.0
-0.8220000 0.0
-0.8210000 0.0
-0.8200000 0.0
-0.8190000 0.0
-0.8180000 0.0
-0.8170000 0.0
-0.8160000 0.0
-0.8150000 0.0
-0.8140000 0.0
-0.8130000 0.0
-0.8120000 0.0
-0.8110000 0.0
-0.8100000 0.0
-0.8090000 0.0
-0.8080000 0.0
-0.8070000 0.0
-0.8060000 0.0
-0.8050000 0.0
-0.8040000 0.0
-0.8030000 0.0
-0.8020000 0.0
-0.8010000 0.0
-0.8000000 0.0
-0.7990000 0.0
-0.7980000 0.0
-0.7970000 0.0
-0.7960000 0.0
-0.7950000 0.0
-0.7940000 0.0
-0.7930000 0.0
-0.7920000 0.0
-0.7910000 0.0
-0.7900000 0.0
-0.7890000 0.0
-0.7880000 0.0
-0.7870000 0.0
-0.7860000 0.0
-0.7850000 0.0
-0.7840000 0.0
-0.7830000 0.0
-0.7820000 0.0
-0.7810000 0.0
-0.7800000 0.0
-0.7790000 0.0
-0.7780000 0.0
-0.7770000 0.0
-0.7760000 0.0
-0.7750000 0.0
-0.7740000 0.0
-0.7730000 0.0
-0.7720000 0.0
-0.7710000 0.0
-0.7700000 0.0
-0.7690000 0.0
-0.7680000 0.0
-0.7670000 0.0
-0.7660000 0.0
-0.7650000 0.0
-0.7640000 0.0
-0.7630000 0.0
-0.7620000 0.0
-0.7610000 0.0
-0.7600000 0.0
-0.7590000 0.0
-0.7580000 0.0
-0.7570000 0.0
-0.7560000 0.0
-0.7550000 0.0
-0.7540000 0.0
-0.7530000 0.0
-0.7520000 0.0
-0.7510000 0.0
-0.7500000 0.0
-0.7490000 0.0
-0.7480000 0.0
-0.7470000 0.0
-0.7460000 0.0
-0.7450000 0.0
-0.7440000 0.0
-0.7430000 0.0
-0.7420000 0.0
-0.7410000 0.0
-0.7400000 0.0
-0.7390000 0.0
-0.7380000 0.0
-0.7370000 0.0
-0.7360000 0.0
-0.7350000 0.0
-0.7340000 0.0
-0.7330000 0.0
-0.7320000 0.0
-0.7310000 0.0
-0.7300000 0.0
-0.7290000 0.0
-0.7280000 0.0
-0.7270000 0.0
-0.7260000 0.0
-0.7250000 0.0
-0.7240000 0.0
-0.7230000 0.0
-0.7220000 0.0
-0.7210000 0.0
-0.7200000 0.0
-0.7190000 0.0
-0.7180000 0.0
-0.7170000 0.0
-0.7160000 0.0
-0.7150000 0.0
-0.7140000 0.0
-0.7130000 0.0
-0.7120000 0.0
-0.7110000 0.0
-0.7100000 0.0
-0.7090000 0.0
-0.7080000 0.0
-0.7070000 0.0
-0.7060000 0.0
-0.7050000 0.0
-0.7040000 0.0
-0.7030000 0.0
-0.7020000 0.0
-0.7010000 0.0
-0.7000000 0.0
-0.6990000 0.0
-0.6980000 0.0
-0.6970000 0.0
-0.6960000 0.0
-0.6950000 0.0
-0.6940000 0.0
-0.6930000 0.0
-0.6920000 0.0
-0.6910000 0.0
-0.6900000 0.0
-0.6890000 0.0
-0.6880000 0.0
-0.6870000 0.0
-0.6860000 0.0
-0.6850000 0.0
-0.6840000 0.0
-0.6830000 0.0
-0.6820000 0.0
-0.6810000 0.0
-0.6800000 0.0
-0.6790000 0.0
-0.6780000 0.0
-0.6770000 0.0
-0.6760000 0.0
-0.6750000 0.0
-0.6740000 0.0
-0.6730000 0.0
-0.6720000 0.0
-0.6710000 0.0
-0.6700000 0.0
-0.6690000 0.0
-0.6680000 0.0
-0.6670000 0.0
-0.6660000 0.0
-0.6650000 0.0
-0.6640000 0.0
-0.6630000 0.0
-0.6620000 0.0
-0.6610000 0.0
-0.6600000 0.0
-0.6590000 0.0
-0.6580000 0.0
-0.6570000 0.0
-0.6560000 0.0
-0.6550000 0.0
-0.6540000 0.0
-0.6530000 0.0
-0.6520000 0.0
-0.6510000 0.0
-0.6500000 0.0
-0.6490000 0.0
-0.6480000 0.0
-0.6470000 0.0
-0.6460000 0.0
-0.6450000 0.0
-0.6440000 0.0
-0.6430000 0.0
-0.6420000 0.0
-0.6410000 0.0
-0.6400000 0.0
-0.6390000 0.0
-0.6380000 0.0
-0.6370000 0.0
-0.6360000 0.0
-0.6350000 0.0
-0.6340000 0.0
-0.6330000 0.0
-0.6320000 0.0
-0.6310000 0.0
-0.6300000 0.0
-0.6290000 0.0
-0.6280000 0.0
-0.6270000 0.0
-0.6260000 0.0
-0.6250000 0.0
-0.6240000 0.0
-0.6230000 0.0
-0.6220000 0.0
-0.6210000 0.0
-0.6200000 0.0
-0.6190000 0.0
-0.6180000 0.0
-0.6170000 0.0
-0.6160000 0.0
-0.6150000 0.0
-0.6140000 0.0
-0.6130000 0.0
-0.6120000 0.0
-0.6110000 0.0
-0.6100000 0.0
-0.6090000 0.0
-0.6080000 0.0
-0.6070000 0.0
-0.6060000 0.0
-0.6050000 0.0
-0.6040000 0.0
-0.6030000 0.0
-0.6020000 0.0
-0.6010000 0.0
-0.6000000 0.0
-0.5990000 0.0
-0.5980000 0.0
-0.5970000 0.0
-0.5960000 0.0
-0.5950000 0.0
-0.5940000 0.0
-0.5930000 0.0
-0.5920000 0.0
-0.5910000 0.0
-0.5900000 0.0
-0.5890000 0.0
-0.5880000 0.0
-0.5870000 0.0
-0.5860000 0.0
-0.5850000 0.0
-0.5840000 0.0
-0.5830000 0.0
-0.5820000 0.0
-0.5810000 0.0
-0.5800000 0.0
-0.5790000 0.0
-0.5780000 0.0
-0.5770000 0.0
-0.5760000 0.0
-0.5750000 0.0
-0.5740000 0.0
-0.5730000 0.0
-0.5720000 0.0
-0.5710000 0.0
-0.5700000 0.0
-0.5690000 0.0
-0.5680000 0.0
-0.5670000 0.0
-0.5660000 0.0
-0.5650000 0.0
-0.5640000 0.0
-0.5630000 0.0
-0.5620000 0.0
-0.5610000 0.0
-0.5600000 0.0
-0.5590000 0.0
-0.5580000 0.0
-0.5570000 0.0
-0.5560000 0.0
-0.5550000 0.0
-0.5540000 0.0
-0.5530000 0.0
-0.5520000 0.0
-0.5510000 0.0
-0.5500000 0.0
-0.5490000 0.0
-0.5480000 0.0
-0.5470000 0.0
-0.5460000 0.0
-0.5450000 0.0
-0.5440000 0.0
-0.5430000 0.0
-0.5420000 0.0
-0.5410000 0.0
-0.5400000 0.0
-0.5390000 0.0
-0.5380000 0.0
-0.5370000 0.0
-0.5360000 0.0
-0.5350000 0.0
-0.5340000 0.0
-0.5330000 0.0
-0.5320000 0.0
-0.5310000 0.0
-0.5300000 0.0
-0.5290000 0.0
-0.5280000 0.0
-0.5270000 0.0
-0.5260000 0.0
-0.5250000 0.0
-0.5240000 0.0
-0.5230000 0.0
-0.5220000 0.0
-0.5210000 0.0
-0.5200000 0.0
-0.5190000 0.0
-0.5180000 0.0
-0.5170000 0.0
-0.5160000 0.0
-0.5150000 0.0
-0.5140000 0.0
-0.5130000 0.0
-0.5120000 0.0
-0.5110000 0.0
-0.5100000 0.0
-0.5090000 1.38472e-36
-0.5080000 3.3460889e-36
-0.5070000 5.6359955000000005e-36
-0.5060000 8.041282299999999e-36
-0.5050000 1.0306232e-35
-0.5040000 1.209319e-35
-0.5030000 1.3054861000000002e-35
-0.5020000 1.2869653e-35
-0.5010000 1.1281215000000001e-35
-0.5000000 8.1557745e-36
-0.4990000 3.5235678e-36
-0.4980000 -2.5230894999999997e-36
-0.4970000 -9.6041185e-36
-0.4960000 -1.7271546e-35
-0.4950000 -2.4879953000000003e-35
-0.4940000 -3.1642559e-35
-0.4930000 -3.6709852e-35
-0.4920000 -3.926015e-35
-0.4910000 -3.8578594e-35
-0.4900000 -3.4148112e-35
-0.4890000 -2.57319e-35
-0.4880000 -1.3399208e-35
-0.4870000 2.2531322e-36
-0.4860000 2.0392944e-35
-0.4850000 3.9630048e-35
-0.4840000 5.8327324e-35
-0.4830000 7.4646429e-35
-0.4820000 8.663628e-35
-0.4810000 9.249724099999999e-35
-0.4800000 9.071609900000001e-35
-0.4790000 8.0309621e-35
-0.4780000 6.0939147e-35
-0.4770000 3.3135204e-35
-0.4760000 -1.6650492e-36
-0.4750000 -4.1147943000000004e-35
-0.4740000 -8.217020499999999e-35
-0.4730000 -1.2097006e-34
-0.4720000 -1.5343121000000001e-34
-0.4710000 -1.7542638999999998e-34
-0.4700000 -1.8320303e-34
-0.4690000 -1.7387611e-34
-0.4680000 -1.4581953e-34
-0.4670000 -9.9016144e-35
-0.4660000 -3.5309860000000004e-35
-0.4650000 4.1508598999999997e-35
-0.4640000 1.2571514e-34
-0.4630000 2.0999372e-34
-0.4620000 2.8592833e-34
-0.4610000 3.4460212e-34
-0.4600000 3.7745512e-34
-0.4590000 3.7717469999999997e-34
-0.4580000 3.3862398e-34
-0.4570000 2.5967891e-34
-0.4560000 1.4189026e-34
-0.4550000 -9.1120055e-36
-0.4540000 -1.8354233e-34
-0.4530000 -3.6781336000000003e-34
-0.4520000 -5.4528251e-34
-0.4510000 -6.9745874e-34
-0.4500000 -8.0554252e-34
-0.4490000 -8.522295300000001e-34
-0.4480000 -8.2364473e-34
-0.4470000 -7.112299e-34
-0.4460000 -5.1337951e-34
-0.4450000 -2.3661778e-34
-0.4440000 1.0381317e-34
-0.4430000 4.8414414e-34
-0.4420000 8.7318496e-34
-0.4410000 1.234279e-33
-0.4400000 1.528091e-33
-0.4390000 1.716086e-33
-0.4380000 1.7643982e-33
-0.4370000 1.6478738e-33
-0.4360000 1.3537663000000001e-33
-0.4350000 8.8480602e-34
-0.4340000 2.6117377000000002e-34
-0.4330000 -4.7894572000000005e-34
-0.4320000 -1.2804923e-33
-0.4310000 -2.0744815e-33
-0.4300000 -2.7827404e-33
-0.4290000 -3.3242231e-33
-0.4280000 -3.6225085e-33
-0.4270000 -3.6139133e-33
-0.4260000 -3.2555221000000004e-33
-0.4250000 -2.5323162000000002e-33
-0.4240000 -1.4625919000000002e-33
-0.4230000 -1.0089285e-34
-0.4220000 1.4621881e-33
-0.4210000 3.1037459e-33
-0.4200000 4.6759974e-33
-0.4190000 6.0171558e-33
-0.4180000 6.965212100000001e-33
-0.4170000 7.3736539e-33
-0.4160000 7.127867100000001e-33
-0.4150000 6.1607073000000006e-33
-0.4140000 4.4656126e-33
-0.4130000 2.1056292000000002e-33
-0.4120000 -7.8308429e-34
-0.4110000 -3.9943671000000004e-33
-0.4100000 -7.2624716e-33
-0.4090000 -1.0279592e-32
-0.4080000 -1.2719966e-32
-0.4070000 -1.4268985e-32
-0.4060000 -1.4655208e-32
-0.4050000 -1.3682545e-32
-0.4040000 -1.1259498000000001e-32
-0.4030000 -7.4222315e-33
-0.4020000 -2.3483844e-33
-0.4010000 3.6409695e-33
-0.4000000 1.0092995e-32
-0.3990000 1.6449111e-32
-0.3980000 2.2084740000000002e-32
-0.3970000 2.6360794e-32
-0.3960000 2.8683444e-32
-0.3950000 2.8567511000000003e-32
-0.3940000 2.5697802999999997e-32
-0.3930000 1.9982189e-32
-0.3920000 1.1590148e-32
-0.3910000 9.711874899999999e-34
-0.3900000 -1.1151377e-32
-0.3890000 -2.3813879000000002e-32
-0.3880000 -3.5873384999999997e-32
-0.3870000 -4.6094095e-32
-0.3860000 -5.325406799999999e-32
-0.3850000 -5.626460100000001e-32
-0.3840000 -5.4292392e-32
-0.3830000 -4.6873058e-32
-0.3820000 -3.4003913e-32
-0.3810000 -1.6204399000000001e-32
-0.3800000 5.4658978e-33
-0.3790000 2.9438844e-32
-0.3780000 5.3722369e-32
-0.3770000 7.6036705e-32
-0.3760000 9.399588899999999e-32
-0.3750000 1.0532276e-31
-0.3740000 1.0808116e-31
-0.3730000 1.0090513e-31
-0.3720000 8.3202757e-32
-0.3710000 5.531173900000001e-32
-0.3700000 1.8585721e-32
-0.3690000 -2.4605754999999998e-32
-0.3680000 -7.0974687e-32
-0.3670000 -1.1651227e-31
-0.3660000 -1.5678057000000001e-31
-0.3650000 -1.8728205999999999e-31
-0.3640000 -2.0388137999999998e-31
-0.3630000 -2.0324551e-31
-0.3620000 -1.832624e-31
-0.3610000 -1.4339546e-31
-0.3600000 -8.493179900000001e-32
-0.3590000 -1.1087365e-32
-0.3580000 7.3058879e-32
-0.3570000 1.608167e-31
-0.3560000 2.4432109999999998e-31
-0.3550000 3.1513482999999998e-31
-0.3540000 3.6497976e-31
-0.3530000 3.8654313000000002e-31
-0.3520000 3.7429118e-31
-0.3510000 3.25213e-31
-0.3500000 2.3941576000000002e-31
-0.3490000 1.2049579e-31
-0.3480000 -2.4376369e-32
-0.3470000 -1.8470042999999998e-31
-0.3460000 -3.4723662e-31
-0.3450000 -4.9692764e-31
-0.3440000 -6.1810417e-31
-0.3430000 -6.9589442e-31
-0.3420000 -7.177270999999999e-31
-0.3410000 -6.7479694e-31
-0.3400000 -5.6334909e-31
-0.3390000 -3.8563848000000003e-31
-0.3380000 -1.5043452e-31
-0.3370000 1.2703057e-31
-0.3360000 4.2573136e-31
-0.3350000 7.201459699999999e-31
-0.3340000 9.8213119e-31
-0.3330000 1.1832669e-30
-0.3320000 1.297502e-30
-0.3310000 1.3038886e-30
-0.3300000 1.1891529e-30
-0.3290000 9.4984352e-31
-0.3280000 5.9380321e-31
-0.3270000 1.4074621e-31
-0.3260000 -3.7821678e-31
-0.3250000 -9.2218333e-31
-0.3240000 -1.4431723000000001e-30
-0.3230000 -1.8898167e-30
-0.3220000 -2.2118008e-30
-0.3210000 -2.3647075e-30
-0.3200000 -2.3148663e-30
-0.3190000 -2.0437433e-30
-0.3180000 -1.5514072999999999e-30
-0.3170000 -8.5864169e-31
-0.3160000 -7.346108499999999e-33
-0.3150000 9.4100071e-31
-0.3140000 1.9088935000000002e-30
-0.3130000 2.8082601e-30
-0.3120000 3.5475279000000006e-30
-0.3110000 4.0398144e-30
-0.3100000 4.2115935e-30
-0.3090000 4.0110782e-30
-0.3080000 3.4154976000000004e-30
-0.3070000 2.4364576e-30
-0.3060000 1.1226738e-30
-0.3050000 -4.4047768e-31
-0.3040000 -2.1348983e-30
-0.3030000 -3.8172107e-30
-0.3020000 -5.3293946e-30
-0.3010000 -6.5119642e-30
-0.3000000 -7.2187337e-30
-0.2990000 -7.3319503e-30
-0.2980000 -6.7764146e-30
-0.2970000 -5.5311582e-30
-0.2960000 -3.637306e-30
-0.2950000 -1.200972e-30
-0.2940000 1.6096153e-30
-0.2930000 4.5731256000000004e-30
-0.2920000 7.4300847e-30
-0.2910000 9.9030239e-30
-0.2900000 1.1720482e-29
-0.2890000 1.2643025e-29
-0.2880000 1.2489071e-29
-0.2870000 1.1158049999999999e-29
-0.2860000 8.6484587e-30
-0.2850000 5.0685793999999996e-30
-0.2840000 6.3805348e-31
-0.2830000 -4.3207969e-30
-0.2820000 -9.4021816e-30
-0.2810000 -1.41459e-29
-0.2800000 -1.8074576000000002e-29
-0.2790000 -2.073643e-29
-0.2780000 -2.1750179e-29
-0.2770000 -2.0848069e-29
-0.2760000 -1.7912829e-29
-0.2750000 -1.3004427e-29
-0.2740000 -6.373066600000001e-30
-0.2730000 1.5442352e-30
-0.2720000 1.0144903000000001e-29
-0.2710000 1.8699736e-29
-0.2700000 2.6407753e-29
-0.2690000 3.2463439e-29
-0.2680000 3.6131424e-29
-0.2670000 3.6822346e-29
-0.2660000 3.4162976e-29
-0.2650000 2.8053394e-29
-0.2640000 1.8704578e-29
-0.2630000 6.650850100000001e-30
-0.2620000 -7.2665575e-30
-0.2610000 -2.1946280000000002e-29
-0.2600000 -3.6102643e-29
-0.2590000 -4.8366496e-29
-0.2580000 -5.7404101e-29
-0.2570000 -6.2044962e-29
-0.2560000 -6.140743e-29
-0.2550000 -5.5010234e-29
-0.2540000 -4.2858091e-29
-0.2530000 -2.5490734e-29
-0.2520000 -3.9871152e-30
-0.2510000 2.0080138e-29
-0.2500000 4.4740848000000003e-29
-0.2490000 6.777008499999999e-29
-0.2480000 8.6869108e-29
-0.2470000 9.9871307e-29
-0.2460000 1.0495668e-28
-0.2450000 1.0085555e-28
-0.2440000 8.702162099999999e-29
-0.2430000 6.3755085e-29
-0.2420000 3.2259519e-29
-0.2410000 -5.3794589e-30
-0.2400000 -4.6299511000000005e-29
-0.2390000 -8.704939999999999e-29
-0.2380000 -1.2385008e-28
-0.2370000 -1.5291207e-28
-0.2360000 -1.7078501999999998e-28
-0.2350000 -1.7471053e-28
-0.2340000 -1.6294545e-28
-0.2330000 -1.3502304999999999e-28
-0.2320000 -9.1921514e-29
-0.2310000 -3.6115381e-29
-0.2300000 2.8506615e-29
-0.2290000 9.6862446e-29
-0.2280000 1.6302956e-28
-0.2270000 2.2070958e-28
-0.2260000 2.6377292e-28
-0.2250000 2.8684043e-28
-0.2240000 2.8585184e-28
-0.2230000 2.5856742e-28
-0.2220000 2.0494969999999997e-28
-0.2210000 1.2737868000000001e-28
-0.2200000 3.0664585e-29
-0.2190000 -7.8162245e-29
-0.2180000 -1.9028622e-28
-0.2170000 -2.9574742e-28
-0.2160000 -3.842486e-28
-0.2150000 -4.4607016000000005e-28
-0.2140000 -4.7301817e-28
-0.2130000 -4.5932154e-28
-0.2120000 -4.0239067e-28
-0.2110000 -3.0335473e-28
-0.2100000 -1.6730691000000002e-28
-0.2090000 -3.2083717e-30
-0.2080000 1.7657262e-28
-0.2070000 3.5707779000000004e-28
-0.2060000 5.2188966e-28
-0.2050000 6.5450194e-28
-0.2040000 7.3982387e-28
-0.2030000 7.656945999999999e-28
-0.2020000 7.242671000000001e-28
-0.2010000 6.131239e-28
-0.2000000 4.3599626999999995e-28
-0.1990000 2.0298532e-28
-0.1980000 -6.9781012e-29
-0.1970000 -3.6107549e-28
-0.1960000 -6.4605049e-28
-0.1950000 -8.9818338e-28
-0.1940000 -1.091551e-27
-0.1930000 -1.2032541e-27
-0.1920000 -1.2157838e-27
-0.1910000 -1.1191058e-27
-0.1900000 -9.1224621e-28
-0.1890000 -6.0419022e-28
-0.1880000 -2.13948e-28
-0.1870000 2.3029129e-28
-0.1860000 6.929211599999999e-28
-0.1850000 1.1335144e-27
-0.1840000 1.5100899e-27
-0.1830000 1.78281e-27
-0.1820000 1.9178064e-27
-0.1810000 1.8907951e-27
-0.1800000 1.6901308e-27
-0.1790000 1.3189712e-27
-0.1780000 7.9627536e-28
-0.1770000 1.5644284e-28
-0.1760000 -5.524903899999999e-28
-0.1750000 -1.2720602000000002e-27
-0.1740000 -1.9378131e-27
-0.1730000 -2.4846749e-27
-0.1720000 -2.8528376e-27
-0.1710000 -2.9936688e-27
-0.1700000 -2.8751053000000002e-27
-0.1690000 -2.485989e-27
-0.1680000 -1.8388617e-27
-0.1670000 -9.7082848e-28
-0.1660000 5.775290300000001e-29
-0.1650000 1.1668213e-27
-0.1640000 2.2622629e-27
-0.1630000 3.2433256e-27
-0.1620000 4.0112628e-27
-0.1610000 4.4785211e-27
-0.1600000 4.5776731e-27
-0.1590000 4.2692543e-27
-0.1580000 3.5476972000000004e-27
-0.1570000 2.4446557e-27
-0.1560000 1.0291990999999999e-27
-0.1550000 -5.9540270999999995e-28
-0.1540000 -2.2982926e-27
-0.1530000 -3.9307114e-27
-0.1520000 -5.3381253000000006e-27
-0.1510000 -6.373879e-27
-0.1500000 -6.913257299999999e-27
-0.1490000 -6.866689e-27
-0.1480000 -6.1908169e-27
-0.1470000 -4.8962429e-27
-0.1460000 -3.0509616000000002e-27
-0.1450000 -7.7881929e-28
-0.1440000 1.7472741000000002e-27
-0.1430000 4.317182e-27
-0.1420000 6.699753e-27
-0.1410000 8.6622768e-27
-0.1400000 9.9916656e-27
-0.1390000 1.0515551e-26
-0.1380000 1.0121358e-26
-0.1370000 8.7714409e-27
-0.1360000 6.512569999999999e-27
-0.1350000 3.4784449e-27
-0.1340000 -1.1556502e-28
-0.1330000 -3.9855898e-27
-0.1320000 -7.7997719e-27
-0.1310000 -1.1204829e-26
-0.1300000 -1.3856714e-26
-0.1290000 -1.5452888e-26
-0.1280000 -1.5763357e-26
-0.1270000 -1.4657559e-26
-0.1260000 -1.2124254e-26
-0.1250000 -8.2820759e-27
-0.1240000 -3.3789881e-27
-0.1230000 2.2201582e-27
-0.1220000 8.057787600000001e-27
-0.1210000 1.3618198e-26
-0.1200000 1.8370247e-26
-0.1190000 2.181484e-26
-0.1180000 2.3533261000000002e-26
-0.1170000 2.3231958e-26
-0.1160000 2.0779397e-26
-0.1150000 1.6230961e-26
-0.1140000 9.8386853e-27
-0.1130000 2.0437031e-27
-0.1120000 -6.5492548e-27
-0.1110000 -1.521439e-26
-0.1100000 -2.3161859e-26
-0.1090000 -2.9605170999999995e-26
-0.1080000 -3.3833611000000003e-26
-0.1070000 -3.5283472e-26
-0.1060000 -3.3601427999999996e-26
-0.1050000 -2.8693641e-26
-0.1040000 -2.0754969e-26
-0.1030000 -1.0274077999999999e-26
-0.1020000 1.9880146e-27
-0.1010000 1.5045967e-26
-0.1000000 2.776249e-26
-9.8999999E-02 3.8940344e-26
-9.7999997E-02 4.7427099000000006e-26
-9.7000003E-02 5.2224046e-26
-9.6000001E-02 5.2589751e-26
-9.4999999E-02 4.8128243e-26
-9.3999997E-02 3.8852757e-26
-9.3000002E-02 2.5217219e-26
-9.2000000E-02 8.1101307e-27
-9.0999998E-02 -1.1191481e-26
-9.0000004E-02 -3.1106956e-26
-8.9000002E-02 -4.987106e-26
-8.8000000E-02 -6.567901100000001e-26
-8.6999997E-02 -7.6846319e-26
-8.6000003E-02 -8.197015899999999e-26
-8.5000001E-02 -8.0077793e-26
-8.3999999E-02 -7.074765e-26
-8.2999997E-02 -5.4190141e-26
-8.2000002E-02 -3.1277929999999997e-26
-8.1000000E-02 -3.5192286e-27
-7.9999998E-02 2.7027743e-26
-7.9000004E-02 5.789563000000001e-26
-7.8000002E-02 8.6395571e-26
-7.7000000E-02 1.098381e-25
-7.5999998E-02 1.2576991000000002e-25
-7.5000003E-02 1.3220636000000002e-25
-7.4000001E-02 1.2783869e-25
-7.2999999E-02 1.1219572999999999e-25
-7.1999997E-02 8.574242e-26
-7.1000002E-02 4.9902366e-26
-7.0000000E-02 6.9971515e-27
-6.8999998E-02 -3.9897311999999997e-26
-6.8000004E-02 -8.7170026e-26
-6.7000002E-02 -1.3095475e-25
-6.6000000E-02 -1.6744907000000001e-25
-6.4999998E-02 -1.9324639e-25
-6.4000003E-02 -2.056518e-25
-6.3000001E-02 -2.0295205000000002e-25
-6.1999999E-02 -1.846126e-25
-6.1000001E-02 -1.5137941999999998e-25
-5.9999999E-02 -1.0527087e-25
-5.9000000E-02 -4.9453885e-26
-5.7999998E-02 1.1990528e-26
-5.7000000E-02 7.439706599999999e-26
-5.6000002E-02 1.3291571e-25
-5.5000000E-02 1.8294744000000003e-25
-5.4000001E-02 2.2057693e-25
-5.2999999E-02 2.429603e-25
-5.2000001E-02 2.4862785e-25
-5.0999999E-02 2.3766707000000003e-25
-5.0000001E-02 2.1175971e-25
-4.8999999E-02 1.740595e-25
-4.8000000E-02 1.2891125e-25
-4.6999998E-02 8.142759599999999e-26
-4.6000000E-02 3.6954373e-26
-4.5000002E-02 4.7002332e-28
-4.4000000E-02 -2.4026361e-26
-4.3000001E-02 -3.4077074999999996e-26
-4.1999999E-02 -2.9216225e-26
-4.1000001E-02 -1.1251828e-26
-3.9999999E-02 1.5666434e-26
-3.9000001E-02 4.5223854e-26
-3.7999999E-02 6.937164000000001e-26
-3.7000000E-02 7.8999287e-26
-3.5999998E-02 6.4811529e-26
-3.5000000E-02 1.8350753e-26
-3.4000002E-02 -6.6913316e-26
-3.3000000E-02 -1.9451977e-25
-3.2000002E-02 -3.6407749e-25
-3.0999999E-02 -5.7055062e-25
-2.9999999E-02 -8.0385681e-25
-2.8999999E-02 -1.0488514e-24
-2.8000001E-02 -1.2857435e-24
-2.7000001E-02 -1.4909588e-24
-2.6000001E-02 -1.6384324e-24
-2.5000000E-02 -1.7012764e-24
-2.4000000E-02 -1.6537334999999999e-24
-2.3000000E-02 -1.4733024e-24
-2.2000000E-02 -1.1428946e-24
-2.1000000E-02 -6.5287608e-25
-2.0000000E-02 -2.8389556e-27
-1.8999999E-02 7.9703501e-25
-1.7999999E-02 1.7251416e-24
-1.7000001E-02 2.7482398e-24
-1.6000001E-02 3.8219146e-24
-1.5000000E-02 4.8917222000000005e-24
-1.4000000E-02 5.8949955000000004e-24
-1.3000000E-02 6.763238e-24
-1.2000000E-02 7.4250004e-24
-1.1000000E-02 7.8091245e-24
-9.9999998E-03 7.848200299999999e-24
-8.9999996E-03 7.4820992e-24
-8.0000004E-03 6.6614472e-24
-7.0000002E-03 5.3509125e-24
-6.0000001E-03 3.532207e-24
-4.9999999E-03 1.2067343e-24
-4.0000002E-03 -1.6021688e-24
-3.0000000E-03 -4.8474350000000005e-24
-2.0000001E-03 -8.456930300000001e-24
-1.0000000E-03 -1.2332604999999999e-23
0.0000000E+00 -1.6350179e-23
1.0000000E-03 -2.0359414e-23
2.0000001E-03 -2.418511e-23
3.0000000E-03 -2.7628936e-23
4.0000002E-03 -3.0472329e-23
4.9999999E-03 -3.2480659999999997e-23
6.0000001E-03 -3.3408947e-23
7.0000002E-03 -3.3009337e-23
8.0000004E-03 -3.1040577e-23
8.9999996E-03 -2.7279626000000003e-23
9.9999998E-03 -2.1535402e-23
1.1000000E-02 -1.3664568e-23
1.2000000E-02 -3.5889689e-24
1.3000000E-02 8.6857579e-24
1.4000000E-02 2.305126e-23
1.5000000E-02 3.9278255e-23
1.6000001E-02 5.7000289e-23
1.7000001E-02 7.570094600000001e-23
1.7999999E-02 9.470611399999999e-23
1.8999999E-02 1.1318294e-22
2.0000000E-02 1.3014711e-22
2.1000000E-02 1.4447985e-22
2.2000000E-02 1.5495585e-22
2.3000000E-02 1.6028289e-22
2.4000000E-02 1.5915326e-22
2.5000000E-02 1.5030668e-22
2.6000001E-02 1.3260349e-22
2.7000001E-02 1.0510625e-22
2.8000001E-02 6.7166748e-23
2.8999999E-02 1.8515274e-23
2.9999999E-02 -4.0652448e-23
3.0999999E-02 -1.0959536e-22
3.2000002E-02 -1.8695956000000002e-22
3.3000000E-02 -2.7072874e-22
3.4000002E-02 -3.5819814999999997e-22
3.5000000E-02 -4.4597731e-22
3.5999998E-02 -5.3002622e-22
3.7000000E-02 -6.0572894000000005e-22
3.7999999E-02 -6.6800734e-22
3.9000001E-02 -7.1147602e-22
3.9999999E-02 -7.3063808e-22
4.1000001E-02 -7.201194900000001e-22
4.1999999E-02 -6.7493756e-22
4.3000001E-02 -5.907964299999999e-22
4.4000000E-02 -4.6440147e-22
4.5000002E-02 -2.9378105e-22
4.6000000E-02 -7.8602885e-23
4.6999998E-02 1.7952975e-22
4.8000000E-02 4.768181e-22
4.8999999E-02 8.0706135e-22
5.0000001E-02 1.1615207e-21
5.0999999E-02 1.5288721e-21
5.2000001E-02 1.8952628e-21
5.2999999E-02 2.244486e-21
5.4000001E-02 2.5582871e-21
5.5000000E-02 2.8168077000000003e-21
5.6000002E-02 2.9991715e-21
5.7000000E-02 3.0842119999999997e-21
5.7999998E-02 3.0513317000000002e-21
5.9000000E-02 2.8814789e-21
5.9999999E-02 2.5582218e-21
6.1000001E-02 2.0688878e-21
6.1999999E-02 1.4057309000000002e-21
6.3000001E-02 5.6708418e-22
6.4000003E-02 -4.4155558e-22
6.4999998E-02 -1.6065676e-21
6.6000000E-02 -2.9054330999999996e-21
6.7000002E-02 -4.3062071e-21
6.8000004E-02 -5.767304600000001e-21
6.8999998E-02 -7.2376562e-21
7.0000000E-02 -8.6572877e-21
7.1000002E-02 -9.958367999999999e-21
7.1999997E-02 -1.1066759000000002e-20
7.2999999E-02 -1.1904079999999999e-20
7.4000001E-02 -1.2390281999999999e-20
7.5000003E-02 -1.2446707000000001e-20
7.5999998E-02 -1.199958e-20
7.7000000E-02 -1.0983858000000001e-20
7.8000002E-02 -9.3473246e-21
7.9000004E-02 -7.0548134e-21
7.9999998E-02 -4.0923831999999996e-21
8.1000000E-02 -4.7128523e-22
8.2000002E-02 3.7684895e-21
8.2999997E-02 8.5552842e-21
8.3999999E-02 1.3783693e-20
8.5000001E-02 1.931353e-20
8.6000003E-02 2.4970059999999997e-20
8.6999997E-02 3.0545679e-20
8.8000000E-02 3.5803163e-20
8.9000002E-02 4.0480646e-20
9.0000004E-02 4.4298329e-20
9.0999998E-02 4.6966961e-20
9.2000000E-02 4.8197973e-20
9.3000002E-02 4.7715124e-20
9.3999997E-02 4.5267444e-20
9.4999999E-02 4.0643103e-20
9.6000001E-02 3.3683808e-20
9.7000003E-02 2.4299269e-20
9.7999997E-02 1.2481102e-20
9.8999999E-02 -1.6844018e-21
0.1000000 -1.8005352999999998e-20
0.1010000 -3.6175871e-20
0.1020000 -5.577096100000001e-20
0.1030000 -7.6245277e-20
0.1040000 -9.69365e-20
0.1050000 -1.1707376e-19
0.1060000 -1.3579163e-19
0.1070000 -1.5214985e-19
0.1080000 -1.6515892e-19
0.1090000 -1.7381149e-19
0.1100000 -1.7711892e-19
0.1110000 -1.7415266000000001e-19
0.1120000 -1.6408926000000001e-19
0.1130000 -1.4625788e-19
0.1140000 -1.2018886e-19
0.1150000 -8.5661409e-20
0.1160000 -4.2748617e-20
0.1170000 8.1426191e-21
0.1180000 6.623880499999999e-20
0.1190000 1.303768e-19
0.1200000 1.9899263e-19
0.1210000 2.7012459000000004e-19
0.1220000 3.4143221e-19
0.1230000 4.1023291e-19
0.1240000 4.7355763000000005e-19
0.1250000 5.282253400000001e-19
0.1260000 5.7093678e-19
0.1270000 5.9838617e-19
0.1280000 6.0738907e-19
0.1290000 5.950233699999999e-19
0.1300000 5.5878005e-19
0.1310000 4.9671852e-19
0.1320000 4.0762148000000003e-19
0.1330000 2.9114221e-19
0.1340000 1.4793839000000002e-19
0.1350000 -2.0216142e-20
0.1360000 -2.1034831e-19
0.1370000 -4.1823936e-19
0.1380000 -6.3842167e-19
0.1390000 -8.6422554e-19
0.1400000 -1.0878802e-18
0.1410000 -1.3006733e-18
0.1420000 -1.4931689000000002e-18
0.1430000 -1.6554862e-18
0.1440000 -1.7776305000000002e-18
0.1450000 -1.8498768e-18
0.1460000 -1.8631906e-18
0.1470000 -1.809678e-18
0.1480000 -1.6830489e-18
0.1490000 -1.4790757000000002e-18
0.1500000 -1.1960273e-18
0.1510000 -8.3505846e-19
0.1520000 -4.0052978e-19
0.1530000 9.9762334e-20
0.1540000 6.5446853e-19
0.1550000 1.2487026e-18
0.1560000 1.8642074e-18
0.1570000 2.4796838e-18
0.1580000 3.0712903e-18
0.1590000 3.6133159e-18
0.1600000 4.0790189e-18
0.1610000 4.4416184e-18
0.1620000 4.6754151e-18
0.1630000 4.7570141999999996e-18
0.1640000 4.6666037e-18
0.1650000 4.3892455e-18
0.1660000 3.9161234e-18
0.1670000 3.2456848e-18
0.1680000 2.3846121e-18
0.1690000 1.3485613e-18
0.1700000 1.6259615999999999e-19
0.1710000 -1.138737e-18
0.1720000 -2.5117494e-18
0.1730000 -3.9044072e-18
0.1740000 -5.2576133e-18
0.1750000 -6.506982e-18
0.1760000 -7.5851002e-18
0.1770000 -8.4242342e-18
0.1780000 -8.9594304e-18
0.1790000 -9.131919499999999e-18
0.1800000 -8.8927163e-18
0.1810000 -8.206276e-18
0.1820000 -7.054058e-18
0.1830000 -5.4378052e-18
0.1840000 -3.3823661e-18
0.1850000 -9.3784938e-19
0.1860000 1.8190723e-18
0.1870000 4.7849082999999995e-18
0.1880000 7.830304900000001e-18
0.1890000 1.0802348000000001e-17
0.1900000 1.3528313e-17
0.1910000 1.5820911e-17
0.1920000 1.7485025e-17
0.1930000 1.8325848e-17
0.1940000 1.8158284000000002e-17
0.1950000 1.6817388e-17
0.1960000 1.4169512e-17
0.1970000 1.0123803e-17
0.1980000 4.6435883999999995e-18
0.1990000 -2.2428886e-18
0.2000000 -1.0432931e-17
0.2010000 -1.9741662e-17
0.2020000 -2.9896724e-17
0.2030000 -4.0536024999999996e-17
0.2040000 -5.1209055999999997e-17
0.2050000 -6.1382354e-17
0.2060000 -7.0449417e-17
0.2070000 -7.7745449e-17
0.2080000 -8.2566982e-17
0.2090000 -8.4196321e-17
0.2100000 -8.1930575e-17
0.2110000 -7.511472e-17
0.2120000 -6.3177987e-17
0.2130000 -4.5672586e-17
0.2140000 -2.2313505e-17
0.2150000 6.9820002e-18
0.2160000 4.2056904999999996e-17
0.2170000 8.2480728e-17
0.2180000 1.2752153e-16
0.2190000 1.7612563e-16
0.2200000 2.2690693e-16
0.2210000 2.7814779e-16
0.2220000 3.2781302e-16
0.2230000 3.7357863e-16
0.2240000 4.1287611999999997e-16
0.2250000 4.4295319000000005e-16
0.2260000 4.6095095e-16
0.2270000 4.639967899999999e-16
0.2280000 4.493123100000001e-16
0.2290000 4.1433382e-16
0.2300000 3.568434e-16
0.2310000 2.7510669e-16
0.2320000 1.6801361e-16
0.2330000 3.5217072e-17
0.2340000 -1.227353e-16
0.2350000 -3.0428253999999997e-16
0.2360000 -5.067507800000001e-16
0.2370000 -7.262787200000001e-16
0.2380000 -9.5777506e-16
0.2390000 -1.1949126e-15
0.2400000 -1.4301658e-15
0.2410000 -1.6548953e-15
0.2420000 -1.8594833e-15
0.2430000 -2.0335226e-15
0.2440000 -2.1660595e-15
0.2450000 -2.2458892e-15
0.2460000 -2.2619027e-15
0.2470000 -2.203478e-15
0.2480000 -2.0609094e-15
0.2490000 -1.8258672e-15
0.2500000 -1.4918727000000002e-15
0.2510000 -1.0547791e-15
0.2520000 -5.1324125e-16
0.2530000 1.3084413e-16
0.2540000 8.7194266e-16
0.2550000 1.700552e-15
0.2560000 2.6029551e-15
0.2570000 3.5610764e-15
0.2580000 4.5524593e-15
0.2590000 5.5503773e-15
0.2600000 6.524098600000001e-15
0.2610000 7.439310999999999e-15
0.2620000 8.2587142e-15
0.2630000 8.9427833e-15
0.2640000 9.4507033e-15
0.2650000 9.7414599e-15
0.2660000 9.775082499999999e-15
0.2670000 9.514010999999999e-15
0.2680000 8.9245668e-15
0.2690000 7.9784912e-15
0.2700000 6.6545145e-15
0.2710000 4.9399157e-15
0.2720000 2.8320173e-15
0.2730000 3.3957034e-16
0.2740000 -2.5160321e-15
0.2750000 -5.6997621000000006e-15
0.2760000 -9.162248800000001e-15
0.2770000 -1.2839401e-14
0.2780000 -1.6652424e-14
0.2790000 -2.0508264e-14
0.2800000 -2.4300523e-14
0.2810000 -2.7910875999999998e-14
0.2820000 -3.1211009e-14
0.2830000 -3.4065076e-14
0.2840000 -3.6332674e-14
0.2850000 -3.7872302e-14
0.2860000 -3.8545274999999996e-14
0.2870000 -3.8220011e-14
0.2880000 -3.6776649e-14
0.2890000 -3.4111854e-14
0.2900000 -3.0143751e-14
0.2910000 -2.4816818999999997e-14
0.2920000 -1.8106622e-14
0.2930000 -1.0024221e-14
0.2940000 -6.2011096e-16
0.2950000 1.0012485e-14
0.2960000 2.1735131e-14
0.2970000 3.4362658e-14
0.2980000 4.7662761e-14
0.2990000 6.1356859e-14
0.3000000 7.512230900000001e-14
0.3010000 8.8596094e-14
0.3020000 1.0138004e-13
0.3030000 1.1304756999999999e-13
0.3040000 1.2315196e-13
0.3050000 1.3123615e-13
0.3060000 1.3684382999999998e-13
0.3070000 1.3953176e-13
0.3080000 1.3888317e-13
0.3090000 1.3452182e-13
0.3100000 1.2612653999999998e-13
0.3110000 1.1344591e-13
0.3120000 9.6312622e-14
0.3130000 7.4657177e-14
0.3140000 4.8520434999999995e-14
0.3150000 1.8064579e-14
0.3160000 -1.6417966e-14
0.3170000 -5.4498105e-14
0.3180000 -9.5606599e-14
0.3190000 -1.3903385e-13
0.3200000 -1.8393342e-13
0.3210000 -2.2932941e-13
0.3220000 -2.7412807e-13
0.3230000 -3.1713356e-13
0.3240000 -3.5706805e-13
0.3250000 -3.9259596e-13
0.3260000 -4.2235202e-13
0.3270000 -4.4497308999999996e-13
0.3280000 -4.591329799999999e-13
0.3290000 -4.6357965e-13
0.3300000 -4.571744299999999e-13
0.3310000 -4.3893192000000004e-13
0.3320000 -4.0806003e-13
0.3330000 -3.6399873e-13
0.3340000 -3.0645701e-13
0.3350000 -2.3544617e-13
0.3360000 -1.5130887e-13
0.3370000 -5.4742479e-14
0.3380000 5.3184219e-14
0.3390000 1.7102216e-13
0.3400000 2.9694166999999996e-13
0.3410000 4.2874178e-13
0.3420000 5.6386924e-13
0.3430000 6.9944843e-13
0.3440000 8.3232142e-13
0.3450000 9.5909888e-13
0.3460000 1.076221e-12
0.3470000 1.180028e-12
0.3480000 1.2668390000000001e-12
0.3490000 1.3330382000000001e-12
0.3500000 1.3751671e-12
0.3510000 1.390021e-12
0.3520000 1.3747459e-12
0.3530000 1.3269374000000001e-12
0.3540000 1.2447351e-12
0.3550000 1.1269120999999999e-12
0.3560000 9.7295752e-13
0.3570000 7.831473499999999e-13
0.3580000 5.586029e-13
0.3590000 3.0133372999999996e-13
0.3600000 1.4262681e-14
0.3610000 -2.9876853e-13
0.3620000 -6.3301521e-13
0.3630000 -9.828679800000001e-13
0.3640000 -1.3419143e-12
0.3650000 -1.7030236e-12
0.3660000 -2.0584554e-12
0.3670000 -2.3999898e-12
0.3680000 -2.7190783e-12
0.3690000 -3.0070140999999997e-12
0.3700000 -3.2551171000000003e-12
0.3710000 -3.4549319e-12
0.3720000 -3.5984341000000004e-12
0.3730000 -3.678241300000001e-12
0.3740000 -3.6878222e-12
0.3750000 -3.6217028000000002e-12
0.3760000 -3.4756581e-12
0.3770000 -3.2468904e-12
0.3780000 -2.9341851e-12
0.3790000 -2.5380396999999998e-12
0.3800000 -2.0607615e-12
0.3810000 -1.5065305999999998e-12
0.3820000 -8.814224000000001e-13
0.3830000 -1.9338933e-13
0.3840000 5.4780208e-13
0.3850000 1.3306789e-12
0.3860000 2.1422143e-12
0.3870000 2.9680228e-12
0.3880000 3.7925971000000006e-12
0.3890000 4.599583e-12
0.3900000 5.3720839e-12
0.3910000 6.092994599999999e-12
0.3920000 6.745353700000001e-12
0.3930000 7.3127051e-12
0.3940000 7.7794691e-12
0.3950000 8.131299500000001e-12
0.3960000 8.3554325e-12
0.3970000 8.4410086e-12
0.3980000 8.379362200000001e-12
0.3990000 8.1642707e-12
0.4000000 7.792157600000001e-12
0.4010000 7.2622355e-12
0.4020000 6.5765976e-12
0.4030000 5.7402413e-12
0.4040000 4.7610309e-12
0.4050000 3.6495976e-12
0.4060000 2.4191790999999997e-12
0.4070000 1.0854014e-12
0.4080000 -3.3398666000000004e-13
0.4090000 -1.8194224e-12
0.4100000 -3.3498696e-12
0.4110000 -4.9031827e-12
0.4120000 -6.4564788e-12
0.4130000 -7.986514399999999e-12
0.4140000 -9.4700438e-12
0.4150000 -1.0884161e-11
0.4160000 -1.2206608e-11
0.4170000 -1.3416042e-11
0.4180000 -1.4492262e-11
0.4190000 -1.5416385e-11
0.4200000 -1.6170972e-11
0.4210000 -1.6740114e-11
0.4220000 -1.7109475e-11
0.4230000 -1.7266302e-11
0.4240000 -1.7199415999999998e-11
0.4250000 -1.6899202000000002e-11
0.4260000 -1.6357593000000002e-11
0.4270000 -1.5568093e-11
0.4280000 -1.4525825999999998e-11
0.4290000 -1.3227649e-11
0.4300000 -1.1672317e-11
0.4310000 -9.8607422e-12
0.4320000 -7.7963122e-12
0.4330000 -5.485303699999999e-12
0.4340000 -2.9373636e-12
0.4350000 -1.6605164000000002e-13
0.4360000 2.8105722e-12
0.4370000 5.9693468e-12
0.4380000 9.281427199999999e-12
0.4390000 1.2711756999999999e-11
0.4400000 1.6218639e-11
0.4410000 1.9753461999999998e-11
0.4420000 2.3260612e-11
0.4430000 2.6677643e-11
0.4440000 2.9935724999999996e-11
0.4450000 3.2960426e-11
0.4460000 3.5672859e-11
0.4470000 3.79912e-11
0.4480000 3.9832589999999996e-11
0.4490000 4.1115405e-11
0.4500000 4.1761877e-11
0.4510000 4.170098e-11
0.4520000 4.0871557e-11
0.4530000 3.9225548e-11
0.4540000 3.6731241e-11
0.4550000 3.3376391e-11
0.4560000 2.9171088e-11
0.4570000 2.41502e-11
0.4580000 1.8375228e-11
0.4590000 1.1935449999999998e-11
0.4600000 4.9481649e-12
0.4610000 -2.4420765e-12
0.4620000 -1.0065356e-11
0.4630000 -1.7729473e-11
0.4640000 -2.5224269999999997e-11
0.4650000 -3.2327174000000003e-11
0.4660000 -3.8809909e-11
0.4670000 -4.4446247e-11
0.4680000 -4.9020635e-11
0.4690000 -5.2337448000000004e-11
0.4700000 -5.4230589e-11
0.4710000 -5.4573105e-11
0.4720000 -5.3286385000000005e-11
0.4730000 -5.0348587e-11
0.4740000 -4.580179e-11
0.4750000 -3.9757482e-11
0.4760000 -3.2399924e-11
0.4770000 -2.3986991999999998e-11
0.4780000 -1.4848158000000002e-11
0.4790000 -5.3793521e-12
0.4800000 3.9655128e-12
0.4810000 1.2686369000000001e-11
0.4820000 2.0252157000000002e-11
0.4830000 2.6119096999999998e-11
0.4840000 2.9751733e-11
0.4850000 3.064624e-11
0.4860000 2.8355343e-11
0.4870000 2.2514071e-11
0.4880000 1.2865372e-11
0.4890000 -7.153488e-13
0.4900000 -1.8197961e-11
0.4910000 -3.9378678e-11
0.4920000 -6.3865655e-11
0.4930000 -9.107017400000001e-11
0.4940000 -1.2020449e-10
0.4950000 -1.5028707e-10
0.4960000 -1.8015611000000002e-10
0.4970000 -2.0849147e-10
0.4980000 -2.3384554e-10
0.4990000 -2.5468252e-10
0.5000000 -2.6942587e-10
0.5010000 -2.7651291e-10
0.5020000 -2.7445535e-10
0.5030000 -2.6190424e-10
0.5040000 -2.3771716e-10
0.5050000 -2.0102583e-10
0.5060000 -1.5130106e-10
0.5070000 -8.841299e-11
0.5080000 -1.2683332000000001e-11
0.5090000 7.5072766e-11
0.5100000 1.7351818e-10
0.5110000 2.807808e-10
0.5120000 3.9445854999999995e-10
0.5130000 5.1164359e-10
0.5140000 6.289674500000001e-10
0.5150000 7.426672100000001e-10
0.5160000 8.486727799999999e-10
0.5170000 9.4271396e-10
0.5180000 1.020446e-09
0.5190000 1.0775903e-09
0.5200000 1.1100878e-09
0.5210000 1.1142599e-09
0.5220000 1.0869723000000001e-09
0.5230000 1.0257965e-09
0.5240000 9.2916291e-10
0.5250000 7.9649932e-10
0.5260000 6.2834837e-10
0.5270000 4.2645817e-10
0.5280000 1.938403e-10
0.5290000 -6.52098e-11
0.5300000 -3.4513462000000003e-10
0.5310000 -6.3918116e-10
0.5320000 -9.3951461e-10
0.5330000 -1.2373789e-09
0.5340000 -1.5233039e-09
0.5350000 -1.7873546e-09
0.5360000 -2.01942e-09
0.5370000 -2.2095329e-09
0.5380000 -2.3482135e-09
0.5390000 -2.4268275e-09
0.5400000 -2.4379480999999996e-09
0.5410000 -2.3757081e-09
0.5420000 -2.2361314e-09
0.5430000 -2.0174303e-09
0.5440000 -1.7202555e-09
0.5450000 -1.3478866e-09
0.5460000 -9.063515599999999e-10
0.5470000 -4.0446526e-10
0.5480000 1.4621989e-10
0.5490000 7.3155917e-10
0.5500000 1.3350571e-09
0.5510000 1.9382065e-09
0.5520000 2.5209222e-09
0.5530000 3.0620607000000003e-09
0.5540000 3.5400192999999997e-09
0.5550000 3.9333969999999995e-09
0.5560000 4.2217042000000005e-09
0.5570000 4.3860995e-09
0.5580000 4.410133400000001e-09
0.5590000 4.2804756e-09
0.5600000 3.9875995e-09
0.5610000 3.5263997000000005e-09
0.5620000 2.8967195e-09
0.5630000 2.1037614000000002e-09
0.5640000 1.1583614e-09
0.5650000 7.710854e-11
0.5660000 -1.1177077e-09
0.5670000 -2.3983296000000002e-09
0.5680000 -3.7319526e-09
0.5690000 -5.0813308e-09
0.5700000 -6.4055677e-09
0.5710000 -7.6610718e-09
0.5720000 -8.8026697e-09
0.5730000 -9.784841e-09
0.5740000 -1.0563055e-08
0.5750000 -1.1095174e-08
0.5760000 -1.1342874e-08
0.5770000 -1.1273059e-08
0.5780000 -1.0859209e-08
0.5790000 -1.0082629000000001e-08
0.5800000 -8.9335421e-09
0.5810000 -7.4120002e-09
0.5820000 -5.528563e-09
0.5830000 -3.3047107e-09
0.5840000 -7.7296832e-10
0.5850000 2.0232812e-09
0.5860000 5.0303098000000005e-09
0.5870000 8.1848861e-09
0.5880000 1.1415433e-08
0.5890000 1.4643499000000001e-08
0.5900000 1.7785497e-08
0.5910000 2.0754693999999998e-08
0.5920000 2.3463395e-08
0.5930000 2.5825269999999998e-08
0.5940000 2.7757757e-08
0.5950000 2.9184499e-08
0.5960000 3.0037711e-08
0.5970000 3.026043e-08
0.5980000 2.9808572e-08
0.5990000 2.8652725e-08
0.6000000 2.6779604e-08
0.6010000 2.4193145e-08
0.6020000 2.0915141999999998e-08
0.6030000 1.6985433e-08
0.6040000 1.2461578999999999e-08
0.6050000 7.418053e-09
0.6060000 1.944914e-09
0.6070000 -3.8539939e-09
0.6080000 -9.8632914e-09
0.6090000 -1.5958715000000003e-08
0.6100000 -2.2010106e-08
0.6110000 -2.7884657999999998e-08
0.6120000 -3.3450345e-08
0.6130000 -3.8579426e-08
0.6140000 -4.3151932e-08
0.6150000 -4.7059029e-08
0.6160000 -5.0206167000000003e-08
0.6170000 -5.2515875e-08
0.6180000 -5.3930149e-08
0.6190000 -5.4412352000000004e-08
0.6200000 -5.3948495999999994e-08
0.6210000 -5.2547899e-08
0.6220000 -5.0243198e-08
0.6230000 -4.7089616e-08
0.6240000 -4.3163553e-08
0.6250000 -3.8560513e-08
0.6260000 -3.3392374999999996e-08
0.6270000 -2.7784122e-08
0.6280000 -2.1870071e-08
0.6290000 -1.5789733e-08
0.6300000 -9.6834145e-09
0.6310000 -3.6876886999999997e-09
0.6320000 2.06911e-09
0.6330000 7.4712445e-09
0.6340000 1.2419619e-08
0.6350000 1.6835372999999998e-08
0.6360000 2.0662896e-08
0.6370000 2.3872138e-08
0.6380000 2.6460112000000003e-08
0.6390000 2.8451508e-08
0.6400000 2.9898356e-08
0.6410000 3.0878713e-08
0.6420000 3.1494378999999996e-08
0.6430000 3.1867659e-08
0.6440000 3.2137239999999996e-08
0.6450000 3.2453286999999995e-08
0.6460000 3.2971847e-08
0.6470000 3.384876e-08
0.6480000 3.5233191e-08
0.6490000 3.7261022e-08
0.6500000 4.0048281e-08
0.6510000 4.3684825e-08
0.6520000 4.8228505e-08
0.6530000 5.3700011e-08
0.6540000 6.0078592e-08
0.6550000 6.7298861e-08
0.6560000 7.5248807e-08
0.6570000 8.376918e-08
0.6580000 9.265431799999999e-08
0.6590000 1.016545e-07
0.6600000 1.1047978999999999e-07
0.6610000 1.1880547000000001e-07
0.6620000 1.2627875e-07
0.6630000 1.3252698e-07
0.6640000 1.3716681999999998e-07
0.6650000 1.3981453999999998e-07
0.6660000 1.4009687e-07
0.6670000 1.3766244e-07
0.6680000 1.3219329000000002e-07
0.6690000 1.234163e-07
0.6700000 1.111141e-07
0.6710000 9.5135244e-08
0.6720000 7.5403317e-08
0.6730000 5.1924648e-08
0.6740000 2.4794433e-08
0.6750000 -5.7990241000000006e-09
0.6760000 -3.9572079e-08
0.6770000 -7.614569e-08
0.6780000 -1.1504759999999999e-07
0.6790000 -1.5571684e-07
0.6800000 -1.9751038999999999e-07
0.6810000 -2.3971201e-07
0.6820000 -2.8154317000000003e-07
0.6830000 -3.2217559999999996e-07
0.6840000 -3.6074543e-07
0.6850000 -3.9636858e-07
0.6860000 -4.2815698e-07
0.6870000 -4.5523523e-07
0.6880000 -4.7675743e-07
0.6890000 -4.9192375e-07
0.6900000 -4.9999613e-07
0.6910000 -5.0031299e-07
0.6920000 -4.9230242e-07
0.6930000 -4.7549359999999996e-07
0.6940000 -4.4952596999999997e-07
0.6950000 -4.1415626000000004e-07
0.6960000 -3.6926275e-07
0.6970000 -3.1484699e-07
0.6980000 -2.5103279e-07
0.6990000 -1.7806241e-07
0.7000000 -9.6290143e-08
0.7010000 -6.1734617e-09
0.7020000 9.1738195e-08
0.7030000 1.9681663e-07
0.7040000 3.0836977e-07
0.7050000 4.2565794999999994e-07
0.7060000 5.4791101e-07
0.7070000 6.743461800000001e-07
0.7080000 8.041857e-07
0.7090000 9.3667456e-07
0.7100000 1.0710973e-06
0.7110000 1.2067932999999999e-06
0.7120000 1.3431718e-06
0.7130000 1.4797237e-06
0.7140000 1.6160325000000002e-06
0.7150000 1.7517823999999998e-06
0.7160000 1.8867641999999998e-06
0.7170000 2.0208793e-06
0.7180000 2.1541403e-06
0.7190000 2.2866706e-06
0.7200000 2.4187001e-06
0.7210000 2.5505607e-06
0.7220000 2.6826786e-06
0.7230000 2.8155659e-06
0.7240000 2.9498107e-06
0.7250000 3.0860665000000004e-06
0.7260000 3.2250405e-06
0.7270000 3.3674823e-06
0.7280000 3.5141731e-06
0.7290000 3.6659142e-06
0.7300000 3.8235164e-06
0.7310000 3.9877925000000005e-06
0.7320000 4.1595474000000006e-06
0.7330000 4.3395719e-06
0.7340000 4.5286377e-06
0.7350000 4.727492699999999e-06
0.7360000 4.9368584e-06
0.7370000 5.1574293e-06
0.7380000 5.3898713e-06
0.7390000 5.6348231e-06
0.7400000 5.8928975e-06
0.7410000 6.1646837e-06
0.7420000 6.4507481999999994e-06
0.7430000 6.7516382e-06
0.7440000 7.067883e-06
0.7450000 7.3999956e-06
0.7460000 7.7484721e-06
0.7470000 8.1137919e-06
0.7480000 8.4964171e-06
0.7490000 8.8967894e-06
0.7500000 9.3153254e-06
0.7510000 9.7524122e-06
0.7520000 1.0208402e-05
0.7530000 1.0683602e-05
0.7540000 1.1178272000000001e-05
0.7550000 1.1692611e-05
0.7560000 1.2226750999999999e-05
0.7570000 1.2780747000000001e-05
0.7580000 1.3354573e-05
0.7590000 1.3948109e-05
0.7600000 1.4561139e-05
0.7610000 1.5193349e-05
0.7620000 1.5844317e-05
0.7630000 1.6513521e-05
0.7640000 1.7200333999999998e-05
0.7650000 1.7904037e-05
0.7660000 1.8623818e-05
0.7670000 1.9358788999999998e-05
0.7680000 2.0107997e-05
0.7690000 2.0870438e-05
0.7700000 2.1645079e-05
0.7710000 2.2430875e-05
0.7720000 2.3226790999999998e-05
0.7730000 2.4031829000000002e-05
0.7740000 2.4845048e-05
0.7750000 2.5665591000000002e-05
0.7760000 2.6492708000000003e-05
0.7770000 2.7325783000000002e-05
0.7780000 2.8164345e-05
0.7790000 2.9008099999999998e-05
0.7800000 2.985694e-05
0.7810000 3.0710962e-05
0.7820000 3.1570474e-05
0.7830000 3.2436003e-05
0.7840000 3.3308297e-05
0.7850000 3.4188321e-05
0.7860000 3.5077255e-05
0.7870000 3.5976478000000003e-05
0.7880000 3.6887553e-05
0.7890000 3.7812208e-05
0.7900000 3.875231e-05
0.7910000 3.9709846e-05
0.7920000 4.0686885e-05
0.7930000 4.1685553000000004e-05
0.7940000 4.2707993e-05
0.7950000 4.3756341e-05
0.7960000 4.4832686e-05
0.7970000 4.5939041e-05
0.7980000 4.707731e-05
0.7990000 4.8249261999999995e-05
0.8000000 4.9456503e-05
0.8010000 5.0700453e-05
0.8020000 5.1982335e-05
0.8030000 5.3303153999999996e-05
0.8040000 5.4663684e-05
0.8050000 5.6064482e-05
0.8060000 5.7505865999999995e-05
0.8070000 5.8987939000000005e-05
0.8080000 6.051058700000001e-05
0.8090000 6.2073508e-05
0.8100000 6.3676208e-05
0.8110000 6.5318045e-05
0.8120000 6.6998251e-05
0.8130000 6.8715946e-05
0.8140000 7.0470179e-05
0.8150000 7.2259951e-05
0.8160000 7.408426099999999e-05
0.8170000 7.5942114e-05
0.8180000 7.783256099999999e-05
0.8190000 7.975473300000001e-05
0.8200000 8.1707856e-05
0.8210000 8.369126500000001e-05
0.8220000 8.5704448e-05
0.8230000 8.774704299999999e-05
0.8240000 8.9818843e-05
0.8250000 9.1919833e-05
0.8260000 9.4050159e-05
0.8270000 9.621015800000001e-05
0.8280000 9.8400346e-05
0.8290000 0.00010062139
0.8300000 0.00010287414
0.8310000 0.00010515959999999999
0.8320000 0.00010747889
0.8330000 0.00010983327
0.8340000 0.00011222412
0.8350000 0.00011465289
0.8360000 0.00011712112000000001
0.8370000 0.00011963043000000001
0.8380000 0.00012218246
0.8390000 0.00012477891
0.8400000 0.0001274215
0.8410000 0.00013011197
0.8420000 0.00013285206
0.8430000 0.00013564353
0.8440000 0.00013848813
0.8450000 0.00014138761
0.8460000 0.00014434373
0.8470000 0.00014735824
0.8480000 0.00015043288
0.8490000 0.00015356941
0.8500000 0.00015676958
0.8510000 0.00016003517000000002
0.8520000 0.00016336795
0.8530000 0.00016676971999999998
0.8540000 0.00017024229
0.8550000 0.00017378748
0.8560000 0.00017740711
0.8570000 0.00018110303
0.8580000 0.00018487708
0.8590000 0.00018873109
0.8600000 0.00019266688
0.8610000 0.00019668626
0.8620000 0.00020079096
0.8630000 0.00020498271
0.8640000 0.00020926316
0.8650000 0.00021363386999999999
0.8660000 0.00021809635000000002
0.8670000 0.00022265197
0.8680000 0.00022730198
0.8690000 0.00023204757
0.8700000 0.00023688974000000003
0.8710000 0.00024182936999999998
0.8720000 0.00024686719
0.8730000 0.00025200385999999997
0.8740000 0.00025723982
0.8750000 0.00026257542
0.8760000 0.0002680109
0.8770000 0.00027354640000000003
0.8780000 0.00027918197
0.8790000 0.00028491761
0.8800000 0.00029075324999999996
0.8810000 0.00029668884000000003
0.8820000 0.00030272431
0.8830000 0.00030885969000000004
0.8840000 0.00031509503000000003
0.8850000 0.0003214305
0.8860000 0.00032786641
0.8870000 0.00033440322
0.8880000 0.0003410416
0.8890000 0.00034778243
0.8900000 0.00035462681
0.8910000 0.0003615761
0.8920000 0.00036863196000000003
0.8930000 0.0003757963
0.8940000 0.0003830713
0.8950000 0.00039045949000000006
0.8960000 0.00039796364
0.8970000 0.00040558680000000005
0.8980000 0.00041333227999999994
0.8990000 0.00042120364000000003
0.9000000 0.00042920465000000004
0.9010000 0.0004373393
0.9020000 0.00044561179
0.9030000 0.00045402634999999996
0.9040000 0.00046258742
0.9050000 0.00047129947
0.9060000 0.000480167
0.9070000 0.00048919451
0.9080000 0.0004983865
0.9090000 0.00050774738
0.9100000 0.00051728152
0.9110000 0.00052699311
0.9120000 0.00053688618
0.9130000 0.0005469647000000001
0.9140000 0.00055723235
0.9150000 0.00056769268
0.9160000 0.0005783490499999999
0.9170000 0.00058920459
0.9180000 0.00060026227
0.9190000 0.0006115249100000001
0.9200000 0.00062299505
0.9210000 0.00063467523
0.9220000 0.00064656774
0.9230000 0.0006586748
0.9240000 0.00067099859
0.9250000 0.0006835412
0.9260000 0.00069630473
0.9270000 0.00070929127
0.9280000 0.000722503
0.9290000 0.00073594215
0.9300000 0.00074961104
0.9310000 0.00076351216
0.9320000 0.00077764817
0.9330000 0.00079202182
0.9340000 0.0008066362200000001
0.9350000 0.0008214946300000001
0.9360000 0.0008366005199999999
0.9370000 0.00085195761
0.9380000 0.0008675699099999999
0.9390000 0.00088344159
0.9400000 0.00089957712
0.9410000 0.0009159812199999999
0.9420000 0.00093265871
0.9430000 0.00094961479
0.9440000 0.0009668547099999999
0.9450000 0.00098438395
0.9460000 0.001002208
0.9470000 0.0010203328
0.9480000 0.001038764
0.9490000 0.0010575076
0.9500000 0.0010765696
0.9510000 0.0010959559000000001
0.9520000 0.0011156727
0.9530000 0.0011357259999999999
0.9540000 0.0011561217
0.9550000 0.001176866
0.9560000 0.0011979649
0.9570000 0.0012194241
0.9580000 0.0012412499000000001
0.9590000 0.001263448
0.9600000 0.0012860244
0.9610000 0.001308985
0.9620000 0.0013323355
0.9630000 0.0013560821
0.9640000 0.0013802304
0.9650000 0.0014047866
0.9660000 0.0014297567
0.9670000 0.0014551466999999998
0.9680000 0.0014809629
0.9690000 0.0015072115
0.9700000 0.001533899
0.9710000 0.001561032
0.9720000 0.0015886171
0.9730000 0.0016166614
0.9740000 0.0016451717
0.9750000 0.0016741554999999998
0.9760000 0.00170362
0.9770000 0.0017335728000000001
0.9780000 0.0017640215
0.9790000 0.0017949743999999999
0.9800000 0.0018264393
0.9810000 0.0018584244000000001
0.9820000 0.0018909381
0.9830000 0.0019239888999999998
0.9840000 0.0019575855
0.9850000 0.0019917365
0.9860000 0.0020264505999999997
0.9870000 0.0020617368
0.9880000 0.002097604
0.9890000 0.0021340611
0.9900000 0.0021711172
0.9910000 0.0022087814
0.9920000 0.0022470625
0.9930000 0.00228597
0.9940000 0.002325513
0.9950000 0.0023657005000000003
0.9960000 0.0024065419
0.9970000 0.0024480463
0.9980000 0.0024902232000000002
0.9990000 0.0025330819
1.000000 0.0025766318
1.001000 0.0026208825
1.002000 0.0026658437
1.003000 0.0027115253
1.004000 0.0027579370000000002
1.005000 0.0028050889999999998
1.006000 0.0028529916
1.007000 0.0029016552
1.008000 0.0029510902
1.009000 0.0030013076
1.010000 0.0030523181
1.011000 0.0031041331000000003
1.012000 0.0031567641
1.013000 0.0032102223
1.014000 0.0032645194999999998
1.015000 0.0033196677
1.016000 0.0033756787
1.017000 0.0034325646999999997
1.018000 0.003490338
1.019000 0.0035490109
1.020000 0.0036085956
1.021000 0.0036691045999999996
1.022000 0.0037305504999999997
1.023000 0.0037929454
1.024000 0.0038563019000000002
1.025000 0.0039206323
1.026000 0.0039859488999999994
1.027000 0.0040522638
1.028000 0.0041195894
1.029000 0.004187937500000001
1.030000 0.0042573203
1.031000 0.0043277498
1.032000 0.0043992375
1.033000 0.0044717959000000005
1.034000 0.004545436599999999
1.035000 0.0046201715999999995
1.036000 0.0046960125
1.037000 0.0047729718
1.038000 0.0048510617
1.039000 0.0049302947
1.040000 0.0050106828
1.041000 0.0050922394
1.042000 0.0051749772
1.043000 0.0052589097
1.044000 0.0053440504000000005
1.045000 0.0054304139
1.046000 0.0055180142
1.047000 0.0056068668
1.048000 0.0056969864
1.049000 0.0057883895
1.050000 0.0058810921
1.051000 0.005975111
1.052000 0.0060704631
1.053000 0.0061671664
1.054000 0.0062652391
1.055000 0.0063646992
1.056000 0.0064655665
1.057000 0.0065678592
1.058000 0.0066715977
1.059000 0.0067768015000000004
1.060000 0.0068834903
1.061000 0.0069916844999999995
1.062000 0.0071014045
1.063000 0.0072126713
1.064000 0.0073255054000000005
1.065000 0.0074399279
1.066000 0.007555959
1.067000 0.007673620000000001
1.068000 0.0077929319
1.069000 0.007913915799999999
1.070000 0.008036592
1.071000 0.0081609818
1.072000 0.0082871062
1.073000 0.0084149862
1.074000 0.0085446423
1.075000 0.0086760963
1.076000 0.0088093693
1.077000 0.008944482399999999
1.078000 0.0090814574
1.079000 0.0092203161
1.080000 0.009361079699999999
1.081000 0.0095037714
1.082000 0.0096484131
1.083000 0.0097950273
1.084000 0.0099436373
1.085000 0.010094267
1.086000 0.01024694
1.087000 0.010401681000000001
1.088000 0.010558513
1.089000 0.010717464000000001
1.090000 0.010878556999999999
1.091000 0.011041819
1.092000 0.011207278
1.093000 0.011374959
1.094000 0.01154489
1.095000 0.011717099
1.096000 0.011891614
1.097000 0.012068464000000001
1.098000 0.012247678
1.099000 0.012429284
1.100000 0.012613311999999998
1.101000 0.012799792
1.102000 0.012988752999999999
1.103000 0.013180226
1.104000 0.01337424
1.105000 0.013570826999999999
1.106000 0.013770016
1.107000 0.013971837999999999
1.108000 0.014176324
1.109000 0.014383504000000002
1.110000 0.01459341
1.111000 0.014806072000000002
1.112000 0.015021522
1.113000 0.015239789
1.114000 0.015460906
1.115000 0.015684904
1.116000 0.015911815
1.117000 0.01614167
1.118000 0.0163745
1.119000 0.016610339000000002
1.120000 0.016849219000000002
1.121000 0.017091171
1.122000 0.017336228999999998
1.123000 0.017584427
1.124000 0.017835798
1.125000 0.018090376
1.126000 0.018348196
1.127000 0.01860929
1.128000 0.018873697000000002
1.129000 0.01914145
1.130000 0.019412584
1.131000 0.019687135999999997
1.132000 0.019965143
1.133000 0.020246643
1.134000 0.020531670000000002
1.135000 0.020820263
1.136000 0.02111246
1.137000 0.021408297
1.138000 0.021707814000000002
1.139000 0.022011047
1.140000 0.022318035
1.141000 0.022628818000000002
1.142000 0.022943433
1.143000 0.023261919
1.144000 0.023584315
1.145000 0.023910659
1.146000 0.024240992
1.147000 0.024575353
1.148000 0.024913778
1.149000 0.02525631
1.150000 0.025602985999999998
1.151000 0.025953847
1.152000 0.026308934
1.153000 0.026668288000000002
1.154000 0.027031949
1.155000 0.027399958
1.156000 0.027772355999999998
1.157000 0.028149187000000003
1.158000 0.028530491
1.159000 0.028916312
1.160000 0.029306693
1.161000 0.029701678000000002
1.162000 0.030101314999999997
1.163000 0.030505646
1.164000 0.030914716999999998
1.165000 0.031328574
1.166000 0.031747264
1.167000 0.032170839
1.168000 0.03259934
1.169000 0.033032821
1.170000 0.033471329
1.171000 0.033914912000000005
1.172000 0.03436362
1.173000 0.034817503
1.174000 0.035276613
1.175000 0.035740997000000004
1.176000 0.036210706
1.177000 0.036685792
1.178000 0.037166302000000005
1.179000 0.037652286
1.180000 0.038143797
1.181000 0.038640885
1.182000 0.039143598
1.183000 0.039651987
1.184000 0.040166099999999996
1.185000 0.040685985
1.186000 0.041211693
1.187000 0.041743275
1.188000 0.042280776
1.189000 0.042824246
1.190000 0.043373735000000004
1.191000 0.043929293
1.192000 0.044490967
1.193000 0.045058809
1.194000 0.045632868
1.195000 0.046213192
1.196000 0.046799832
1.197000 0.04739284
1.198000 0.047992266
1.199000 0.048598164
1.200000 0.049210583999999995
1.201000 0.049829582000000004
1.202000 0.05045521000000001
1.203000 0.051087525
1.204000 0.051726580999999994
1.205000 0.052372436
1.206000 0.053025147999999994
1.207000 0.053684768
1.208000 0.054351363
1.209000 0.055024988
1.210000 0.055705703999999995
1.211000 0.056393567000000006
1.212000 0.057088642
1.213000 0.057790987
1.214000 0.058500667000000006
1.215000 0.059217738000000006
1.216000 0.059942267
1.217000 0.060674315
1.218000 0.061413943
1.219000 0.062161206999999996
1.220000 0.06291617199999999
1.221000 0.06367890200000001
1.222000 0.064449455
1.223000 0.065227889
1.224000 0.066014269
1.225000 0.066808652
1.226000 0.067611097
1.227000 0.068421662
1.228000 0.069240411
1.229000 0.070067396
1.230000 0.070902682
1.231000 0.07174632
1.232000 0.072598376
1.233000 0.07345890000000001
1.234000 0.074327952
1.235000 0.07520559
1.236000 0.07609186600000001
1.237000 0.076986843
1.238000 0.077890576
1.239000 0.07880312
1.240000 0.079724536
1.241000 0.08065488100000001
1.242000 0.081594213
1.243000 0.08254259
1.244000 0.083500071
1.245000 0.084466714
1.246000 0.08544257699999999
1.247000 0.086427719
1.248000 0.08742219700000001
1.249000 0.088426069
1.250000 0.0894394
1.251000 0.090462243
1.252000 0.091494661
1.253000 0.09253671200000001
1.254000 0.093588454
1.255000 0.09464995200000001
1.256000 0.09572125899999999
1.257000 0.096802437
1.258000 0.097893539
1.259000 0.09899462999999999
1.260000 0.10010577000000001
1.261000 0.10122701
1.262000 0.10235841999999999
1.263000 0.10350004
1.264000 0.10465195000000001
1.265000 0.10581418
1.266000 0.10698680999999999
1.267000 0.10816988999999999
1.268000 0.10936348000000001
1.269000 0.11056763
1.270000 0.11178241
1.271000 0.11300787000000001
1.272000 0.11424406
1.273000 0.11549104
1.274000 0.11674888
1.275000 0.11801762
1.276000 0.11929732
1.277000 0.12058805
1.278000 0.12188987
1.279000 0.12320282
1.280000 0.12452697
1.281000 0.12586236
1.282000 0.12720906
1.283000 0.12856713
1.284000 0.12993661
1.285000 0.13131757
1.286000 0.13271006000000002
1.287000 0.13411413
1.288000 0.13552983999999998
1.289000 0.13695725
1.290000 0.1383964
1.291000 0.13984735
1.292000 0.14131016
1.293000 0.14278487
1.294000 0.14427154
1.295000 0.14577021
1.296000 0.14728095
1.297000 0.14880379000000002
1.298000 0.15033878
1.299000 0.15188596
1.300000 0.15344539
1.301000 0.15501712
1.302000 0.15660118
1.303000 0.15819763
1.304000 0.15980650000000002
1.305000 0.16142784
1.306000 0.16306168
1.307000 0.16470808
1.308000 0.16636705999999998
1.309000 0.16803869999999999
1.310000 0.16972299000000002
1.311000 0.17142000999999998
1.312000 0.17312978
1.313000 0.17485234
1.314000 0.17658775000000002
1.315000 0.17833601
1.316000 0.1800972
1.317000 0.18187134
1.318000 0.18365846
1.319000 0.18545862
1.320000 0.18727183
1.321000 0.18909815000000002
1.322000 0.19093759999999999
1.323000 0.19279022
1.324000 0.19465606
1.325000 0.19653514
1.326000 0.19842751999999997
1.327000 0.20033319
1.328000 0.20225222999999998
1.329000 0.20418465000000002
1.330000 0.20613048999999997
1.331000 0.20808976
1.332000 0.21006251
1.333000 0.21204876
1.334000 0.21404853999999998
1.335000 0.21606187999999998
1.336000 0.21808879
1.337000 0.22012931
1.338000 0.22218346
1.339000 0.22425125
1.340000 0.22633271
1.341000 0.22842786
1.342000 0.23053673000000002
1.343000 0.23265933000000003
1.344000 0.23479566000000002
1.345000 0.23694574
1.346000 0.23910957
1.347000 0.24128718999999998
1.348000 0.24347859
1.349000 0.24568378000000002
1.350000 0.24790275
1.351000 0.25013553
1.352000 0.25238211
1.353000 0.2546425
1.354000 0.25691669
1.355000 0.2592047
1.356000 0.26150650999999997
1.357000 0.2638221
1.358000 0.26615150000000004
1.359000 0.26849469
1.360000 0.27085165
1.361000 0.27322241
1.362000 0.27560694
1.363000 0.27800524
1.364000 0.28041727
1.365000 0.28284304
1.366000 0.28528252
1.367000 0.28773572000000003
1.368000 0.29020260999999997
1.369000 0.29268316
1.370000 0.29517736
1.371000 0.2976852
1.372000 0.30020664
1.373000 0.30274165
1.374000 0.30529024
1.375000 0.30785236
1.376000 0.31042795
1.377000 0.31301703
1.378000 0.31561954
1.379000 0.31823545999999997
1.380000 0.32086475
1.381000 0.32350734999999997
1.382000 0.32616325
1.383000 0.3288324
1.384000 0.33151474999999997
1.385000 0.33421027
1.386000 0.33691891
1.387000 0.33964061
1.388000 0.34237532
1.389000 0.345123
1.390000 0.3478836
1.391000 0.35065705999999996
1.392000 0.35344332
1.393000 0.35624234
1.394000 0.35905402999999997
1.395000 0.36187836
1.396000 0.36471523
1.397000 0.36756461
1.398000 0.37042641
1.399000 0.37330056
1.400000 0.37618699
1.401000 0.37908561
1.402000 0.38199637
1.403000 0.38491917999999997
1.404000 0.38785397
1.405000 0.39080065
1.406000 0.39375913
1.407000 0.39672931
1.408000 0.39971112000000003
1.409000 0.40270449
1.410000 0.40570931
1.411000 0.40872544000000005
1.412000 0.41175283999999995
1.413000 0.41479138
1.414000 0.41784099
1.415000 0.42090154999999996
1.416000 0.42397291
1.417000 0.42705503
1.418000 0.43014777000000004
1.419000 0.43325098
1.420000 0.43636457999999995
1.421000 0.43948846999999996
1.422000 0.44262245999999994
1.423000 0.44576651
1.424000 0.44892044000000003
1.425000 0.45208414
1.426000 0.45525747999999994
1.427000 0.45844032
1.428000 0.46163253
1.429000 0.46483395
1.430000 0.46804445000000006
1.431000 0.47126388999999996
1.432000 0.47449212999999996
1.433000 0.47772904
1.434000 0.48097447000000004
1.435000 0.48422826999999996
1.436000 0.48749028
1.437000 0.49076034
1.438000 0.49403827
1.439000 0.49732392999999997
1.440000 0.50061713
1.441000 0.50391774
1.442000 0.50722556
1.443000 0.51054046
1.444000 0.51386221
1.445000 0.5171906700000001
1.446000 0.52052564
1.447000 0.52386695
1.448000 0.52721445
1.449000 0.53056786
1.450000 0.53392705
1.451000 0.53729182
1.452000 0.5406619500000001
1.453000 0.54403725
1.454000 0.54741753
1.455000 0.5508025599999999
1.456000 0.55419216
1.457000 0.55758609
1.458000 0.5609841600000001
1.459000 0.5643860900000001
1.460000 0.56779175
1.461000 0.57120086
1.462000 0.5746131800000001
1.463000 0.5780285199999999
1.464000 0.58144662
1.465000 0.5848672699999999
1.466000 0.58829021
1.467000 0.5917152400000001
1.468000 0.59514209
1.469000 0.59857052
1.470000 0.6020003
1.471000 0.60543115
1.472000 0.60886284
1.473000 0.61229509
1.474000 0.6157276700000001
1.475000 0.61916029
1.476000 0.6225927299999999
1.477000 0.6260247
1.478000 0.62945592
1.479000 0.63288612
1.480000 0.63631507
1.481000 0.63974243
1.482000 0.64316797
1.483000 0.64659137
1.484000 0.65001235
1.485000 0.65343063
1.486000 0.65684589
1.487000 0.66025783
1.488000 0.66366619
1.489000 0.66707064
1.490000 0.67047086
1.491000 0.6738665500000001
1.492000 0.6772574
1.493000 0.68064313
1.494000 0.68402337
1.495000 0.68739783
1.496000 0.69076619
1.497000 0.6941280799999999
1.498000 0.6974832200000001
1.499000 0.70083127
1.500000 0.70417188
1.501000 0.7075047600000001
1.502000 0.7108294900000001
1.503000 0.71414579
1.504000 0.71745333
1.505000 0.7207517
1.506000 0.7240406199999999
1.507000 0.72731972
1.508000 0.73058861
1.509000 0.7338469400000001
1.510000 0.73709437
1.511000 0.74033053
1.512000 0.7435550400000001
1.513000 0.74676755
1.514000 0.74996767
1.515000 0.75315502
1.516000 0.7563292
1.517000 0.7594898800000001
1.518000 0.76263663
1.519000 0.76576909
1.520000 0.76888688
1.521000 0.7719895800000001
1.522000 0.77507677
1.523000 0.7781480900000001
1.524000 0.78120311
1.525000 0.7842415
1.526000 0.7872627099999999
1.527000 0.7902665099999999
1.528000 0.79325233
1.529000 0.7962198
1.530000 0.79916855
1.531000 0.8020981199999999
1.532000 0.8050081299999999
1.533000 0.8078981199999999
1.534000 0.81076762
1.535000 0.81361625
1.536000 0.8164435600000001
1.537000 0.8192491700000001
1.538000 0.8220326199999999
1.539000 0.8247935200000001
1.540000 0.82753133
1.541000 0.83024567
1.542000 0.83293607
1.543000 0.83560217
1.544000 0.8382434
1.545000 0.8408593900000001
1.546000 0.84344968
1.547000 0.8460138
1.548000 0.8485512799999999
1.549000 0.8510616599999999
1.550000 0.85354457
1.551000 0.85599944
1.552000 0.85842591
1.553000 0.8608234100000001
1.554000 0.8631914900000001
1.555000 0.86552976
1.556000 0.86783767
1.557000 0.87011475
1.558000 0.8723605400000001
1.559000 0.87457458
1.560000 0.8767563799999999
1.561000 0.8789054100000001
1.562000 0.88102119
1.563000 0.8831032600000001
1.564000 0.88515114
1.565000 0.8871643800000001
1.566000 0.88914242
1.567000 0.89108478
1.568000 0.89299092
1.569000 0.89486036
1.570000 0.89669265
1.571000 0.8984872099999999
1.572000 0.9002436
1.573000 0.9019612300000001
1.574000 0.90363966
1.575000 0.90527833
1.576000 0.90687675
1.577000 0.90843439
1.578000 0.90995077
1.579000 0.91142543
1.580000 0.9128578
1.581000 0.91424733
1.582000 0.91559356
1.583000 0.91689592
1.584000 0.91815395
1.585000 0.91936719
1.586000 0.9205349700000001
1.587000 0.92165684
1.588000 0.92273233
1.589000 0.92376089
1.590000 0.9247420399999999
1.591000 0.9256752199999999
1.592000 0.92655988
1.593000 0.92739556
1.594000 0.92818169
1.595000 0.92891771
1.596000 0.92960317
1.597000 0.93023749
1.598000 0.9308202200000001
1.599000 0.9313507000000001
1.600000 0.93182856
1.601000 0.93225315
1.602000 0.9326239999999999
1.603000 0.93294056
1.604000 0.93320226
1.605000 0.93340864
1.606000 0.93355915
1.607000 0.9336532099999999
1.608000 0.93369037
1.609000 0.93367007
1.610000 0.9335917399999999
1.611000 0.93345493
1.612000 0.9332590700000001
1.613000 0.93300361
1.614000 0.9326880799999999
1.615000 0.9323119200000001
1.616000 0.9318745700000001
1.617000 0.93137557
1.618000 0.9308143499999999
1.619000 0.9301903699999999
1.620000 0.92950314
1.621000 0.92875212
1.622000 0.92793675
1.623000 0.92705656
1.624000 0.92611108
1.625000 0.9250997599999999
1.626000 0.9240220299999999
1.627000 0.9228774299999999
1.628000 0.9216654100000001
1.629000 0.92038549
1.630000 0.91903713
1.631000 0.91761984
1.632000 0.91613317
1.633000 0.91457656
1.634000 0.91294954
1.635000 0.9112515499999999
1.636000 0.90948213
1.637000 0.9076407200000001
1.638000 0.90572685
1.639000 0.9037400600000001
1.640000 0.90167988
1.641000 0.89954576
1.642000 0.8973372199999999
1.643000 0.8950537099999999
1.644000 0.89269485
1.645000 0.8902601
1.646000 0.88774897
1.647000 0.8851609200000001
1.648000 0.88249557
1.649000 0.8797523599999999
1.650000 0.8769308199999999
1.651000 0.8740305
1.652000 0.87105092
1.653000 0.8679916200000001
1.654000 0.8648521299999999
1.655000 0.86163199
1.656000 0.85833082
1.657000 0.8549480700000001
1.658000 0.85148327
1.659000 0.8479360499999999
1.660000 0.8443059399999999
1.661000 0.8405924800000001
1.662000 0.8367952
1.663000 0.83291372
1.664000 0.82894759
1.665000 0.82489643
1.666000 0.82075978
1.667000 0.8165371600000001
1.668000 0.8122282099999999
1.669000 0.8078325500000001
1.670000 0.80334973
1.671000 0.79877935
1.672000 0.79412097
1.673000 0.78937421
1.674000 0.7845386899999999
1.675000 0.7796139900000001
1.676000 0.77459975
1.677000 0.76949554
1.678000 0.764301
1.679000 0.75901574
1.680000 0.75363941
1.681000 0.74817161
1.682000 0.74261199
1.683000 0.73696021
1.684000 0.73121591
1.685000 0.7253787
1.686000 0.71944823
1.687000 0.7134242
1.688000 0.70730625
1.689000 0.701094
1.690000 0.69478718
1.691000 0.68838545
1.692000 0.68188854
1.693000 0.67529608
1.694000 0.66860784
1.695000 0.66182343
1.696000 0.65494264
1.697000 0.64796517
1.698000 0.6408907
1.699000 0.633719
1.700000 0.6264498000000001
1.701000 0.6190827999999999
1.702000 0.61161779
1.703000 0.60405447
1.704000 0.5963926199999999
1.705000 0.5886319999999999
1.706000 0.58077243
1.707000 0.57281363
1.708000 0.5647553599999999
1.709000 0.55659744
1.710000 0.54833968
1.711000 0.53998185
1.712000 0.5315237700000001
1.713000 0.52296524
1.714000 0.51430608
1.715000 0.50554615
1.716000 0.49668523
1.717000 0.48772315
1.718000 0.4786598
1.719000 0.46949497999999995
1.720000 0.46022855999999995
1.721000 0.45086038
1.722000 0.44139032000000006
1.723000 0.43181827999999994
1.724000 0.42214412
1.725000 0.4123677
1.726000 0.40248897999999994
1.727000 0.39250781
1.728000 0.38242415
1.729000 0.37223788
1.730000 0.36194895000000005
1.731000 0.35155728
1.732000 0.34106283
1.733000 0.33046554
1.734000 0.31976537
1.735000 0.30896231
1.736000 0.29805631
1.737000 0.28704735
1.738000 0.27593544
1.739000 0.26472057
1.740000 0.25340277
1.741000 0.24198203000000001
1.742000 0.23045838000000002
1.743000 0.21883184
1.744000 0.20710249000000003
1.745000 0.19527033
1.746000 0.18333545
1.747000 0.17129788
1.748000 0.15915771
1.749000 0.14691501
1.750000 0.13456985999999999
1.751000 0.12212236
1.752000 0.10957259999999999
1.753000 0.096920703
1.754000 0.084166776
1.755000 0.071310945
1.756000 0.058353337000000005
1.757000 0.045294096
1.758000 0.032133376
1.759000 0.018871333
1.760000 0.005508134600000001
1.761000 -0.0079560421
1.762000 -0.021521011
1.763000 -0.035186575000000005
1.764000 -0.048952526
1.765000 -0.062818662
1.766000 -0.076784746
1.767000 -0.090850558
1.768000 -0.10501585
1.769000 -0.11928037
1.770000 -0.13364385
1.771000 -0.14810601
1.772000 -0.16266658
1.773000 -0.17732526999999998
1.774000 -0.19208178
1.775000 -0.20693577999999999
1.776000 -0.22188697
1.777000 -0.23693503000000002
1.778000 -0.25207959
1.779000 -0.26732034
1.780000 -0.28265689
1.781000 -0.29808891
1.782000 -0.31361601
1.783000 -0.32923779999999997
1.784000 -0.34495391999999997
1.785000 -0.36076396
1.786000 -0.3766675
1.787000 -0.39266413000000006
1.788000 -0.40875343
1.789000 -0.42493497
1.790000 -0.44120834
1.791000 -0.45757308
1.792000 -0.47402866
1.793000 -0.49057468000000004
1.794000 -0.50721066
1.795000 -0.5239361
1.796000 -0.54075047
1.797000 -0.55765328
1.798000 -0.57464405
1.799000 -0.59172222
1.800000 -0.6088872399999999
1.801000 -0.6261386
1.802000 -0.64347568
1.803000 -0.66089793
1.804000 -0.6784047900000001
1.805000 -0.69599566
1.806000 -0.71366993
1.807000 -0.73142699
1.808000 -0.74926619
1.809000 -0.76718694
1.810000 -0.78518856
1.811000 -0.8032704700000001
1.812000 -0.82143191
1.813000 -0.8396722400000001
1.814000 -0.8579907899999999
1.815000 -0.8763869299999999
1.816000 -0.8948598999999999
1.817000 -0.9134090500000001
1.818000 -0.9320335500000001
1.819000 -0.95073283
1.820000 -0.96950606
1.821000 -0.9883524899999999
1.822000 -1.0072714
1.823000 -1.0262620999999998
1.824000 -1.0453237
1.825000 -1.0644555
1.826000 -1.0836568
1.827000 -1.1029266
1.828000 -1.1222642999999999
1.829000 -1.1416689
1.830000 -1.1611398
1.831000 -1.1806761000000001
1.832000 -1.2002768000000001
1.833000 -1.2199412
1.834000 -1.2396684
1.835000 -1.2594575000000001
1.836000 -1.2793077
1.837000 -1.2992181
1.838000 -1.3191876999999999
1.839000 -1.3392157
1.840000 -1.3593012
1.841000 -1.3794431
1.842000 -1.3996406
1.843000 -1.4198927000000001
1.844000 -1.4401985000000002
1.845000 -1.4605571
1.846000 -1.4809673
1.847000 -1.5014282
1.848000 -1.521939
1.849000 -1.5424986
1.850000 -1.5631058999999998
1.851000 -1.58376
1.852000 -1.60446
1.853000 -1.6252046
1.854000 -1.6459929000000002
1.855000 -1.6668237999999997
1.856000 -1.6876964
1.857000 -1.7086094
1.858000 -1.7295621
1.859000 -1.7505532000000001
1.860000 -1.7715815
1.861000 -1.7926462
1.862000 -1.8137461000000001
1.863000 -1.8348799999999998
1.864000 -1.8560469
1.865000 -1.8772457
1.866000 -1.8984752
1.867000 -1.9197340999999999
1.868000 -1.9410215000000002
1.869000 -1.9623361999999998
1.870000 -1.9836769
1.871000 -2.0050425
1.872000 -2.026432
1.873000 -2.047844
1.874000 -2.0692775
1.875000 -2.0907311
1.876000 -2.1122035
1.877000 -2.1336935
1.878000 -2.1552002
1.879000 -2.1767221
1.880000 -2.198258
1.881000 -2.2198068
1.882000 -2.2413669
1.883000 -2.2629373
1.884000 -2.2845168
1.885000 -2.3061038999999997
1.886000 -2.3276974999999998
1.887000 -2.3492964
1.888000 -2.3708992
1.889000 -2.3925045999999996
1.890000 -2.4141112
1.891000 -2.4357178999999998
1.892000 -2.4573234999999998
1.893000 -2.4789263999999998
1.894000 -2.5005255
1.895000 -2.5221194999999996
1.896000 -2.543707
1.897000 -2.5652867
1.898000 -2.5868574
1.899000 -2.6084177
1.900000 -2.6299661
1.901000 -2.6515014
1.902000 -2.6730223
1.903000 -2.6945272
1.904000 -2.7160151
1.905000 -2.7374842999999998
1.906000 -2.7589335999999998
1.907000 -2.7803617
1.908000 -2.8017670000000003
1.909000 -2.8231483
1.910000 -2.8445041
1.911000 -2.8658329
1.912000 -2.8871333
1.913000 -2.908404
1.914000 -2.9296435
1.915000 -2.9508505
1.916000 -2.9720236
1.917000 -2.993161
1.918000 -3.0142616
1.919000 -3.0353239
1.920000 -3.0563464
1.921000 -3.0773278
1.922000 -3.0982666
1.923000 -3.1191614
1.924000 -3.1400106999999995
1.925000 -3.1608131
1.926000 -3.181567
1.927000 -3.2022711000000004
1.928000 -3.2229237
1.929000 -3.2435237999999997
1.930000 -3.2640699000000004
1.931000 -3.2845601
1.932000 -3.3049934000000003
1.933000 -3.3253684999999997
1.934000 -3.3456835999999996
1.935000 -3.3659372
1.936000 -3.3861282999999998
1.937000 -3.4062548999999995
1.938000 -3.426316
1.939000 -3.4463100000000004
1.940000 -3.4662355
1.941000 -3.4860904999999995
1.942000 -3.5058740999999998
1.943000 -3.5255846
1.944000 -3.5452206
1.945000 -3.564781
1.946000 -3.5842638000000004
1.947000 -3.6036678
1.948000 -3.6229912000000004
1.949000 -3.6422326999999997
1.950000 -3.6613908
1.951000 -3.6804642999999997
1.952000 -3.6994512999999998
1.953000 -3.7183504999999997
1.954000 -3.7371601999999995
1.955000 -3.7558794
1.956000 -3.7745062000000003
1.957000 -3.7930392
1.958000 -3.8114771
1.959000 -3.8298182
1.960000 -3.8480612999999995
1.961000 -3.8662050000000003
1.962000 -3.8842477
1.963000 -3.9021879000000004
1.964000 -3.9200243
1.965000 -3.9377552000000002
1.966000 -3.9553790999999996
1.967000 -3.9728950999999997
1.968000 -3.9903015
1.969000 -4.0075969
1.970000 -4.0247798
1.971000 -4.0418487
1.972000 -4.0588025
1.973000 -4.0756397
1.974000 -4.0923587999999995
1.975000 -4.1089583
1.976000 -4.1254368
1.977000 -4.141793
1.978000 -4.1580256
1.979000 -4.174133
1.980000 -4.1901138
1.981000 -4.2059667
1.982000 -4.2216904
1.983000 -4.2372834
1.984000 -4.2527441
1.985000 -4.2680714
1.986000 -4.2832639
1.987000 -4.29832
1.988000 -4.3132387
1.989000 -4.3280181
1.990000 -4.3426573
1.991000 -4.357154700000001
1.992000 -4.371509
1.993000 -4.3857187
1.994000 -4.3997828000000005
1.995000 -4.4136997
1.996000 -4.427467999999999
1.997000 -4.4410866
1.998000 -4.4545542000000005
1.999000 -4.4678695
2.000000 -4.481031
2.001000 -4.4940375
2.002000 -4.5068879
2.003000 -4.5195807
2.004000 -4.532115200000001
2.005000 -4.5444895
2.006000 -4.5567028
2.007000 -4.5687538
2.008000 -4.5806408
2.009000 -4.5923632
2.010000 -4.6039194
2.011000 -4.6153083
2.012000 -4.6265289
2.013000 -4.63758
2.014000 -4.6484601
2.015000 -4.6591684
2.016000 -4.6697035
2.017000 -4.680064300000001
2.018000 -4.6902496000000005
2.019000 -4.700258
2.020000 -4.7100887
2.021000 -4.7197404999999995
2.022000 -4.7292121
2.023000 -4.7385025999999995
2.024000 -4.7476104999999995
2.025000 -4.7565348
2.026000 -4.7652747
2.027000 -4.7738291
2.028000 -4.7821965
2.029000 -4.7903761000000005
2.030000 -4.7983668999999995
2.031000 -4.8061676
2.032000 -4.8137773
2.033000 -4.821195100000001
2.034000 -4.8284199
2.035000 -4.8354506
2.036000 -4.8422866
2.037000 -4.848926499999999
2.038000 -4.8553698
2.039000 -4.861614899999999
2.040000 -4.8676614
2.041000 -4.8735082
2.042000 -4.8791543
2.043000 -4.8845991
2.044000 -4.8898414
2.045000 -4.8948806
2.046000 -4.8997156
2.047000 -4.9043454
2.048000 -4.9087696
2.049000 -4.912987
2.050000 -4.9169969
2.051000 -4.9207985
2.052000 -4.9243908
2.053000 -4.9277733999999995
2.054000 -4.9309451
2.055000 -4.9339052
2.056000 -4.9366534
2.057000 -4.9391884
2.058000 -4.9415097
2.059000 -4.9436162999999995
2.060000 -4.9455076
2.061000 -4.9471829000000005
2.062000 -4.9486414
2.063000 -4.9498826000000005
2.064000 -4.950906
2.065000 -4.9517103
2.066000 -4.9522955
2.067000 -4.9526606
2.068000 -4.9528051
2.069000 -4.9527284
2.070000 -4.9524296
2.071000 -4.9519084
2.072000 -4.951164100000001
2.073000 -4.9501963
2.074000 -4.9490046
2.075000 -4.9475882
2.076000 -4.9459469
2.077000 -4.9440801
2.078000 -4.9419872
2.079000 -4.9396679
2.080000 -4.9371216
2.081000 -4.9343478
2.082000 -4.9313463
2.083000 -4.9281169
2.084000 -4.9246587
2.085000 -4.9209714
2.086000 -4.917055
2.087000 -4.9129087
2.088000 -4.9085323
2.089000 -4.9039256
2.090000 -4.8990883
2.091000 -4.894019699999999
2.092000 -4.8887197
2.093000 -4.8831884
2.094000 -4.877425
2.095000 -4.8714295
2.096000 -4.8652016
2.097000 -4.8587408
2.098000 -4.8520472
2.099000 -4.8451204
2.100000 -4.83796
2.101000 -4.8305663999999995
2.102000 -4.8229389
2.103000 -4.8150778
2.104000 -4.8069827
2.105000 -4.7986533
2.106000 -4.79009
2.107000 -4.7812924
2.108000 -4.7722604
2.109000 -4.7629941
2.110000 -4.7534935
2.111000 -4.7437582
2.112000 -4.7337886000000005
2.113000 -4.7235847
2.114000 -4.713146399999999
2.115000 -4.7024738
2.116000 -4.6915669
2.117000 -4.6804257
2.118000 -4.6690505
2.119000 -4.6574409999999995
2.120000 -4.6455976
2.121000 -4.6335204999999995
2.122000 -4.6212096
2.123000 -4.608665
2.124000 -4.595887299999999
2.125000 -4.582876300000001
2.126000 -4.5696322
2.127000 -4.5561552
2.128000 -4.5424454
2.129000 -4.5285031
2.130000 -4.5143287999999995
2.131000 -4.4999223
2.132000 -4.4852842
2.133000 -4.4704147
2.134000 -4.4553138
2.135000 -4.439982
2.136000 -4.4244196
2.137000 -4.4086274
2.138000 -4.3926049
2.139000 -4.376353
2.140000 -4.3598719
2.141000 -4.3431621
2.142000 -4.326224
2.143000 -4.3090582
2.144000 -4.2916648
2.145000 -4.2740446
2.146000 -4.2561974000000005
2.147000 -4.2381242
2.148000 -4.2198256
2.149000 -4.2013016
2.150000 -4.1825532999999995
2.151000 -4.1635808
2.152000 -4.1443847
2.153000 -4.1249655
2.154000 -4.1053239
2.155000 -4.0854607000000005
2.156000 -4.0653761
2.157000 -4.0450711
2.158000 -4.024545799999999
2.159000 -4.0038012
2.160000 -3.9828379
2.161000 -3.9616566
2.162000 -3.9402578
2.163000 -3.9186422
2.164000 -3.8968105000000004
2.165000 -3.8747635000000002
2.166000 -3.8525019
2.167000 -3.8300265
2.168000 -3.8073379999999997
2.169000 -3.7844371000000003
2.170000 -3.7613247000000003
2.171000 -3.7380017000000003
2.172000 -3.7144687000000003
2.173000 -3.6907263
2.174000 -3.6667757
2.175000 -3.6426174999999996
2.176000 -3.6182526
2.177000 -3.5936821
2.178000 -3.5689063
2.179000 -3.5439263999999997
2.180000 -3.5187433999999995
2.181000 -3.4933582
2.182000 -3.4677713999999997
2.183000 -3.4419842
2.184000 -3.4159973000000003
2.185000 -3.3898118999999998
2.186000 -3.3634285999999998
2.187000 -3.3368487
2.188000 -3.3100728000000004
2.189000 -3.2831024
2.190000 -3.255938
2.191000 -3.2285809999999997
2.192000 -3.2010321
2.193000 -3.1732924000000002
2.194000 -3.1453632000000002
2.195000 -3.1172451
2.196000 -3.0889394
2.197000 -3.0604472
2.198000 -3.0317696
2.199000 -3.0029075
2.200000 -2.9738622
2.201000 -2.9446349
2.202000 -2.9152265
2.203000 -2.8856382
2.204000 -2.8558712
2.205000 -2.8259268
2.206000 -2.795806
2.207000 -2.76551
2.208000 -2.7350402
2.209000 -2.7043974
2.210000 -2.6735831
2.211000 -2.6425984
2.212000 -2.6114445
2.213000 -2.5801226
2.214000 -2.5486341
2.215000 -2.5169799
2.216000 -2.4851615000000002
2.217000 -2.45318
2.218000 -2.4210369
2.219000 -2.3887333
2.220000 -2.3562703000000003
2.221000 -2.3236496
2.222000 -2.2908721
2.223000 -2.2579392
2.224000 -2.2248523
2.225000 -2.1916127
2.226000 -2.1582216
2.227000 -2.1246806
2.228000 -2.0909907
2.229000 -2.0571534999999996
2.230000 -2.0231701
2.231000 -1.989042
2.232000 -1.9547706000000002
2.233000 -1.9203573
2.234000 -1.8858034
2.235000 -1.8511103000000002
2.236000 -1.8162794
2.237000 -1.7813120000000002
2.238000 -1.7462096999999999
2.239000 -1.7109739
2.240000 -1.6756058
2.241000 -1.6401071
2.242000 -1.6044791999999999
2.243000 -1.5687235000000002
2.244000 -1.5328413
2.245000 -1.4968342000000001
2.246000 -1.4607037
2.247000 -1.4244513
2.248000 -1.3880783
2.249000 -1.3515863
2.250000 -1.3149766999999999
2.251000 -1.2782511
2.252000 -1.241411
2.253000 -1.2044578000000001
2.254000 -1.1673930000000001
2.255000 -1.1302181999999998
2.256000 -1.0929347
2.257000 -1.0555441
2.258000 -1.0180481
2.259000 -0.98044788
2.260000 -0.9427451499999999
2.261000 -0.90494137
2.262000 -0.86703813
2.263000 -0.82903691
2.264000 -0.7909392
2.265000 -0.75274655
2.266000 -0.71446053
2.267000 -0.6760826799999999
2.268000 -0.63761449
2.269000 -0.5990576
2.270000 -0.56041353
2.271000 -0.5216838300000001
2.272000 -0.48287008000000003
2.273000 -0.44397385999999994
2.274000 -0.40499675
2.275000 -0.36594032
2.276000 -0.32680617
2.277000 -0.28759587999999997
2.278000 -0.24831106
2.279000 -0.20895333
2.280000 -0.16952426
2.281000 -0.13002547
2.282000 -0.09045857
2.283000 -0.050825166
2.284000 -0.011126856000000001
2.285000 0.028634752
2.286000 0.068458059
2.287000 0.10834144999999999
2.288000 0.14828335
2.289000 0.18828216
2.290000 0.22833627
2.291000 0.26844409
2.292000 0.30860407
2.293000 0.34881458
2.294000 0.38907405
2.295000 0.42938087
2.296000 0.46973345
2.297000 0.5101302200000001
2.298000 0.55056959
2.299000 0.59104995
2.300000 0.6315697
2.301000 0.67212726
2.302000 0.712721
2.303000 0.75334939
2.304000 0.7940107999999999
2.305000 0.8347035399999999
2.306000 0.87542599
2.307000 0.91617666
2.308000 0.95695378
2.309000 0.99775586
2.310000 1.0385811
2.311000 1.0794281
2.312000 1.120295
2.313000 1.1611803
2.314000 1.2020823999999999
2.315000 1.2429994999999998
2.316000 1.2839300999999999
2.317000 1.3248724
2.318000 1.3658249
2.319000 1.4067859
2.320000 1.4477539
2.321000 1.4887271
2.322000 1.529704
2.323000 1.570683
2.324000 1.6116623
2.325000 1.6526405000000002
2.326000 1.6936159
2.327000 1.7345868
2.328000 1.7755518000000001
2.329000 1.8165091000000002
2.330000 1.8574573
2.331000 1.8983947
2.332000 1.9393198
2.333000 1.980231
2.334000 2.0211265999999997
2.335000 2.0620051999999998
2.336000 2.1028651
2.337000 2.1437049
2.338000 2.1845229
2.339000 2.2253174000000002
2.340000 2.2660872
2.341000 2.3068302999999997
2.342000 2.3475455
2.343000 2.3882311
2.344000 2.4288854
2.345000 2.4695069
2.346000 2.5100938999999998
2.347000 2.550645
2.348000 2.5911586
2.349000 2.6316332
2.350000 2.6720671
2.351000 2.7124587
2.352000 2.7528064000000003
2.353000 2.7931089
2.354000 2.8333643
2.355000 2.8735712
2.356000 2.9137280000000003
2.357000 2.9538332
2.358000 2.9938852
2.359000 3.0338826
2.360000 3.0738236
2.361000 3.113707
2.362000 3.1535309
2.363000 3.1932939
2.364000 3.2329947
2.365000 3.2726317999999996
2.366000 3.3122033
2.367000 3.3517080999999997
2.368000 3.3911444
2.369000 3.4305111
2.370000 3.4698062000000003
2.371000 3.5090285999999997
2.372000 3.5481765999999997
2.373000 3.5872489
2.374000 3.6262438
2.375000 3.6651599999999998
2.376000 3.7039958
2.377000 3.74275
2.378000 3.7814211
2.379000 3.8200073000000003
2.380000 3.8585073999999997
2.381000 3.89692
2.382000 3.9352435999999997
2.383000 3.9734762
2.384000 4.0116169
2.385000 4.0496644
2.386000 4.0876168999999996
2.387000 4.1254729
2.388000 4.163231
2.389000 4.2008899
2.390000 4.2384483
2.391000 4.275904199999999
2.392000 4.3132566
2.393000 4.3505043
2.394000 4.3876454
2.395000 4.4246789
2.396000 4.4616029
2.397000 4.4984162
2.398000 4.5351177
2.399000 4.5717057
2.400000 4.6081788999999995
2.401000 4.6445359
2.402000 4.6807755
2.403000 4.7168963
2.404000 4.7528967
2.405000 4.7887754
2.406000 4.8245311
2.407000 4.8601624
2.408000 4.8956681
2.409000 4.931046800000001
2.410000 4.966297
2.411000 5.0014175000000005
2.412000 5.036407
2.413000 5.0712641000000005
2.414000 5.1059876
2.415000 5.1405761000000005
2.416000 5.1750284
2.417000 5.2093428
2.418000 5.2435182
2.419000 5.2775536
2.420000 5.3114474000000005
2.421000 5.3451981
2.422000 5.3788047
2.423000 5.412266000000001
2.424000 5.4455802
2.425000 5.4787464
2.426000 5.5117633
2.427000 5.5446293
2.428000 5.5773433
2.429000 5.6099042
2.430000 5.6423105
2.431000 5.6745611
2.432000 5.7066545
2.433000 5.7385895
2.434000 5.7703651
2.435000 5.8019802
2.436000 5.8334332
2.437000 5.864723000000001
2.438000 5.8958486
2.439000 5.9268087
2.440000 5.957602
2.441000 5.9882272
2.442000 6.0186833
2.443000 6.0489692
2.444000 6.0790837
2.445000 6.1090257
2.446000 6.1387941
2.447000 6.1683878
2.448000 6.1978053
2.449000 6.2270459
2.450000 6.256108
2.451000 6.2849908999999995
2.452000 6.3136935
2.453000 6.3422143
2.454000 6.3705526
2.455000 6.3987069
2.456000 6.426675599999999
2.457000 6.4544588
2.458000 6.4820543
2.459000 6.509462000000001
2.460000 6.5366797000000005
2.461000 6.5637074
2.462000 6.5905429
2.463000 6.6171862
2.464000 6.643635000000001
2.465000 6.6698894
2.466000 6.6959478
2.467000 6.7218088
2.468000 6.7474715000000005
2.469000 6.772935400000001
2.470000 6.7981988
2.471000 6.8232611
2.472000 6.8481207
2.473000 6.8727769
2.474000 6.897229
2.475000 6.9214754
2.476000 6.945515400000001
2.477000 6.9693483
2.478000 6.9929733999999995
2.479000 7.0163891000000005
2.480000 7.039593900000001
2.481000 7.0625879000000005
2.482000 7.0853695
2.483000 7.1079381
2.484000 7.1302928
2.485000 7.1524322
2.486000 7.1743555
2.487000 7.196062100000001
2.488000 7.217551
2.489000 7.2388208999999994
2.490000 7.259871800000001
2.491000 7.2807021
2.492000 7.301310399999999
2.493000 7.3216966999999995
2.494000 7.3418602
2.495000 7.361799500000001
2.496000 7.3815137
2.497000 7.4010022
2.498000 7.4202634000000005
2.499000 7.4392974
2.500000 7.4581026999999995
2.501000 7.4766791999999995
2.502000 7.4950255
2.503000 7.5131409
2.504000 7.5310238
2.505000 7.5486742
2.506000 7.5660913999999995
2.507000 7.5832747000000005
2.508000 7.600222500000001
2.509000 7.6169348999999995
2.510000 7.6334104
2.511000 7.649648200000001
2.512000 7.6656483
2.513000 7.6814093
2.514000 7.6969303
2.515000 7.7122115
2.516000 7.7272512
2.517000 7.742048799999999
2.518000 7.7566043
2.519000 7.7709161
2.520000 7.7849843000000005
2.521000 7.798807300000001
2.522000 7.812385299999999
2.523000 7.8257173
2.524000 7.8388028
2.525000 7.8516409
2.526000 7.864230899999999
2.527000 7.8765719999999995
2.528000 7.8886643
2.529000 7.9005063
2.530000 7.912097899999999
2.531000 7.9234384
2.532000 7.9345270999999995
2.533000 7.945363199999999
2.534000 7.955946
2.535000 7.966274800000001
2.536000 7.9763494
2.537000 7.986169299999999
2.538000 7.9957336
2.539000 8.0050416
2.540000 8.0140926
2.541000 8.0228865
2.542000 8.0314226
2.543000 8.039700199999999
2.544000 8.047718600000001
2.545000 8.0554776
2.546000 8.0629766
2.547000 8.0702156
2.548000 8.0771931
2.549000 8.083909
2.550000 8.090363400000001
2.551000 8.096555599999999
2.552000 8.1024848
2.553000 8.108151
2.554000 8.113553399999999
2.555000 8.118692
2.556000 8.1235662
2.557000 8.128175899999999
2.558000 8.1325203
2.559000 8.1365988
2.560000 8.1404112
2.561000 8.1439577
2.562000 8.1472374
2.563000 8.1502505
2.564000 8.152996
2.565000 8.1554733
2.566000 8.1576824
2.567000 8.1596233
2.568000 8.1612952
2.569000 8.1626974
2.570000 8.1638299
2.571000 8.1646927
2.572000 8.1652857
2.573000 8.1656076
2.574000 8.165659
2.575000 8.1654392
2.576000 8.1649482
2.577000 8.1641853
2.578000 8.1631511
2.579000 8.1618443
2.580000 8.1602655
2.581000 8.1584141
2.582000 8.156289899999999
2.583000 8.1538931
2.584000 8.151222800000001
2.585000 8.148279
2.586000 8.1450619
2.587000 8.1415713
2.588000 8.137807299999999
2.589000 8.133769000000001
2.590000 8.1294574
2.591000 8.1248716
2.592000 8.1200115
2.593000 8.1148773
2.594000 8.1094682
2.595000 8.103784899999999
2.596000 8.0978267
2.597000 8.0915943
2.598000 8.0850869
2.599000 8.078305400000001
2.600000 8.071249
2.601000 8.0639176
2.602000 8.0563113
2.603000 8.0484301
2.604000 8.0402739
2.605000 8.0318429
2.606000 8.023136899999999
2.607000 8.0141559
2.608000 8.004900099999999
2.609000 7.995369300000001
2.610000 7.985562799999999
2.611000 7.9754822
2.612000 7.9651266
2.613000 7.9544961
2.614000 7.9435907
2.615000 7.9324111
2.616000 7.920956599999999
2.617000 7.9092279
2.618000 7.897225
2.619000 7.8849487
2.620000 7.8723982
2.621000 7.859574299999999
2.622000 7.846476099999999
2.623000 7.8331053
2.624000 7.8194611
2.625000 7.8055434
2.626000 7.791352999999999
2.627000 7.7768907
2.628000 7.762155699999999
2.629000 7.7471487
2.630000 7.731869099999999
2.631000 7.7163182
2.632000 7.7004954
2.633000 7.6844014000000005
2.634000 7.6680362
2.635000 7.6514006
2.636000 7.6344945
2.637000 7.6173179
2.638000 7.5998709
2.639000 7.5821541
2.640000 7.5641684
2.641000 7.545913799999999
2.642000 7.527390100000001
2.643000 7.508598299999999
2.644000 7.489538199999999
2.645000 7.470210600000001
2.646000 7.450615600000001
2.647000 7.430753900000001
2.648000 7.410626100000001
2.649000 7.3902316
2.650000 7.3695719
2.651000 7.348647
2.652000 7.3274568
2.653000 7.3060028
2.654000 7.284284400000001
2.655000 7.262302900000001
2.656000 7.2400585
2.657000 7.217551799999999
2.658000 7.1947828000000005
2.659000 7.1717523000000005
2.660000 7.148460299999999
2.661000 7.124907499999999
2.662000 7.101094700000001
2.663000 7.0770226
2.664000 7.052691299999999
2.665000 7.028101400000001
2.666000 7.003253
2.667000 6.9781474999999995
2.668000 6.952785
2.669000 6.9271661
2.670000 6.901291
2.671000 6.875161100000001
2.672000 6.848776299999999
2.673000 6.8221375
2.674000 6.7952454
2.675000 6.7681000000000004
2.676000 6.740702699999999
2.677000 6.7130536
2.678000 6.6851541
2.679000 6.6570044
2.680000 6.628605
2.681000 6.599956799999999
2.682000 6.5710604
2.683000 6.5419167
2.684000 6.5125257
2.685000 6.4828888000000005
2.686000 6.4530066999999995
2.687000 6.4228795000000005
2.688000 6.3925087000000005
2.689000 6.361895100000001
2.690000 6.3310385
2.691000 6.299940499999999
2.692000 6.2686011
2.693000 6.2370218
2.694000 6.2052034
2.695000 6.1731461
2.696000 6.1408509
2.697000 6.1083186
2.698000 6.0755502
2.699000 6.042546
2.700000 6.0093071
2.701000 5.9758347
2.702000 5.942129
2.703000 5.9081912
2.704000 5.8740221
2.705000 5.8396224
2.706000 5.8049932
2.707000 5.7701348999999995
2.708000 5.735049
2.709000 5.699735899999999
2.710000 5.6641966
2.711000 5.6284323
2.712000 5.5924438
2.713000 5.5562317
2.714000 5.5197973
2.715000 5.4831412
2.716000 5.4462645
2.717000 5.4091685
2.718000 5.3718537
2.719000 5.3343214
2.720000 5.2965723
2.721000 5.2586075
2.722000 5.2204277
2.723000 5.1820341
2.724000 5.1434277999999996
2.725000 5.1046096
2.726000 5.065580499999999
2.727000 5.026341599999999
2.728000 4.9868938
2.729000 4.9472380000000005
2.730000 4.9073756
2.731000 4.8673075
2.732000 4.8270345
2.733000 4.7865577
2.734000 4.745878299999999
2.735000 4.7049973000000005
2.736000 4.6639156
2.737000 4.6226345
2.738000 4.5811549
2.739000 4.539477799999999
2.740000 4.4976044
2.741000 4.4555359
2.742000 4.4132732
2.743000 4.3708175
2.744000 4.3281697
2.745000 4.2853311
2.746000 4.2423028
2.747000 4.1990861
2.748000 4.1556824
2.749000 4.1120924
2.750000 4.0683176
2.751000 4.0243588
2.752000 3.9802175
2.753000 3.9358947
2.754000 3.8913920999999996
2.755000 3.8467102000000004
2.756000 3.8018506
2.757000 3.7568145
2.758000 3.7116032
2.759000 3.6662176
2.760000 3.6206592000000004
2.761000 3.5749290000000005
2.762000 3.5290285999999997
2.763000 3.482959
2.764000 3.4367215
2.765000 3.3903170000000005
2.766000 3.3437468
2.767000 3.2970122999999996
2.768000 3.250115
2.769000 3.2030556000000003
2.770000 3.1558357000000004
2.771000 3.1084565
2.772000 3.0609194
2.773000 3.0132255
2.774000 2.9653762
2.775000 2.9173726
2.776000 2.8692162
2.777000 2.8209081
2.778000 2.7724497
2.779000 2.7238423000000003
2.780000 2.6750871999999997
2.781000 2.6261859
2.782000 2.5771395999999998
2.783000 2.5279496
2.784000 2.4786174
2.785000 2.4291443
2.786000 2.3795316
2.787000 2.3297809
2.788000 2.2798933
2.789000 2.2298704999999996
2.790000 2.1797137
2.791000 2.1294244
2.792000 2.0790039
2.793000 2.0284537
2.794000 1.9777752
2.795000 1.9269699
2.796000 1.8760391
2.797000 1.8249841
2.798000 1.7738067
2.799000 1.7225079
2.800000 1.6710894
2.801000 1.6195525999999998
2.802000 1.5678989
2.803000 1.5161297
2.804000 1.4642465
2.805000 1.4122506
2.806000 1.3601434000000001
2.807000 1.3079266
2.808000 1.2556015
2.809000 1.2031695
2.810000 1.1506321
2.811000 1.0979908
2.812000 1.045247
2.813000 0.99240215
2.814000 0.93945786
2.815000 0.88641569
2.816000 0.83327712
2.817000 0.78004366
2.818000 0.72671692
2.819000 0.67329844
2.820000 0.61978977
2.821000 0.5661925299999999
2.822000 0.5125083
2.823000 0.45873872
2.824000 0.40488532
2.825000 0.35094975
2.826000 0.29693362
2.827000 0.24283854
2.828000 0.18866613000000002
2.829000 0.13441799
2.830000 0.08009572599999999
2.831000 0.025700967
2.832000 -0.028764710000000002
2.833000 -0.083299703
2.834000 -0.13790241
2.835000 -0.19257125
2.836000 -0.24730461
2.837000 -0.30210093
2.838000 -0.35695862
2.839000 -0.4118761
2.840000 -0.46685175
2.841000 -0.52188397
2.842000 -0.57697119
2.843000 -0.63211177
2.844000 -0.68730414
2.845000 -0.7425465600000001
2.846000 -0.79783751
2.847000 -0.8531752
2.848000 -0.90855807
2.849000 -0.9639843400000001
2.850000 -1.0194523
2.851000 -1.0749604
2.852000 -1.1305067
2.853000 -1.1860895999999999
2.854000 -1.2417073
2.855000 -1.2973581
2.856000 -1.3530400999999999
2.857000 -1.4087516
2.858000 -1.4644908
2.859000 -1.5202559
2.860000 -1.576045
2.861000 -1.6318565
2.862000 -1.6876884
2.863000 -1.7435391000000002
2.864000 -1.7994065
2.865000 -1.855289
2.866000 -1.9111848
2.867000 -1.9670918999999998
2.868000 -2.0230085
2.869000 -2.0789329
2.870000 -2.1348635000000002
2.871000 -2.1907981
2.872000 -2.2467352
2.873000 -2.3026731000000003
2.874000 -2.3586098
2.875000 -2.4145437
2.876000 -2.470473
2.877000 -2.5263958
2.878000 -2.5823103
2.879000 -2.6382148
2.880000 -2.6941076
2.881000 -2.7499868
2.882000 -2.8058505
2.883000 -2.861697
2.884000 -2.9175244
2.885000 -2.973331
2.886000 -3.0291148
2.887000 -3.0848738
2.888000 -3.1406064
2.889000 -3.1963103
2.890000 -3.2519836000000004
2.891000 -3.3076249000000004
2.892000 -3.3632319
2.893000 -3.4188024999999995
2.894000 -3.4743346
2.895000 -3.5298269
2.896000 -3.5852768
2.897000 -3.6406826000000003
2.898000 -3.6960423
2.899000 -3.7513535
2.900000 -3.8066149
2.901000 -3.8618240999999998
2.902000 -3.9169792
2.903000 -3.9720780999999996
2.904000 -4.0271193
2.905000 -4.0821005
2.906000 -4.1370194
2.907000 -4.1918747
2.908000 -4.246664
2.909000 -4.301385600000001
2.910000 -4.3560375
2.911000 -4.4106174
2.912000 -4.465124
2.913000 -4.519555
2.914000 -4.5739084
2.915000 -4.6281822
2.916000 -4.6823744000000005
2.917000 -4.7364831
2.918000 -4.790506499999999
2.919000 -4.8444424
2.920000 -4.8982888
2.921000 -4.9520437
2.922000 -5.005705
2.923000 -5.0592706000000005
2.924000 -5.1127385
2.925000 -5.166106699999999
2.926000 -5.2193727
2.927000 -5.2725349
2.928000 -5.3255908
2.929000 -5.3785384
2.930000 -5.4313753
2.931000 -5.4840997
2.932000 -5.5367093999999994
2.933000 -5.589202
2.934000 -5.6415755
2.935000 -5.6938279000000005
2.936000 -5.745957
2.937000 -5.797960600000001
2.938000 -5.8498368
2.939000 -5.9015829
2.940000 -5.9531976
2.941000 -6.0046781000000005
2.942000 -6.0560226
2.943000 -6.107229
2.944000 -6.158295300000001
2.945000 -6.2092192
2.946000 -6.2599987
2.947000 -6.3106321
2.948000 -6.361117199999999
2.949000 -6.411451799999999
2.950000 -6.461633699999999
2.951000 -6.5116614
2.952000 -6.5615319
2.953000 -6.6112436
2.954000 -6.6607945
2.955000 -6.7101829
2.956000 -6.7594059
2.957000 -6.808462
2.958000 -6.857349
2.959000 -6.9060646000000006
2.960000 -6.9546066
2.961000 -7.0029728
2.962000 -7.0511609
2.963000 -7.0991687
2.964000 -7.146994800000001
2.965000 -7.194636
2.966000 -7.242091
2.967000 -7.289356700000001
2.968000 -7.3364316999999994
2.969000 -7.383312999999999
2.970000 -7.4299991
2.971000 -7.476487800000001
2.972000 -7.5227767
2.973000 -7.568863
2.974000 -7.614745200000001
2.975000 -7.660421
2.976000 -7.705888900000001
2.977000 -7.751146
2.978000 -7.7961899
2.979000 -7.8410193
2.980000 -7.8856312
2.981000 -7.9300239999999995
2.982000 -7.9741962
2.983000 -8.018145
2.984000 -8.061868
2.985000 -8.1053637
2.986000 -8.148629999999999
2.987000 -8.1916653
2.988000 -8.2344666
2.989000 -8.2770325
2.990000 -8.3193608
2.991000 -8.3614491
2.992000 -8.4032953
2.993000 -8.4448978
2.994000 -8.4862545
2.995000 -8.5273623
2.996000 -8.5682206
2.997000 -8.6088262
2.998000 -8.6491771
2.999000 -8.6892709
3.000000 -8.7291062
3.001000 -8.7686799
3.002000 -8.8079907
3.003000 -8.8470362
3.004000 -8.8858142
3.005000 -8.9243218
3.006000 -8.9625582
3.007000 -9.000520400000001
3.008000 -9.0382062
3.009000 -9.0756141
3.010000 -9.1127418
3.011000 -9.149587200000001
3.012000 -9.1861479
3.013000 -9.2224225
3.014000 -9.2584088
3.015000 -9.2941046
3.016000 -9.3295082
3.017000 -9.364617599999999
3.018000 -9.3994305
3.019000 -9.4339453
3.020000 -9.468160600000001
3.021000 -9.5020741
3.022000 -9.5356837
3.023000 -9.5689878
3.024000 -9.601984199999999
3.025000 -9.6346714
3.026000 -9.6670471
3.027000 -9.6991099
3.028000 -9.7308576
3.029000 -9.7622879
3.030000 -9.793399299999999
3.031000 -9.8241903
3.032000 -9.8546587
3.033000 -9.884802299999999
3.034000 -9.9146195
3.035000 -9.9441089
3.036000 -9.9732675
3.037000 -10.002089999999999
3.038000 -10.03059
3.039000 -10.05874
3.040000 -10.08656
3.041000 -10.114040000000001
3.042000 -10.14118
3.043000 -10.16797
3.044000 -10.19442
3.045000 -10.22053
3.046000 -10.24628
3.047000 -10.27168
3.048000 -10.29673
3.049000 -10.32143
3.050000 -10.34577
3.051000 -10.36975
3.052000 -10.39338
3.053000 -10.416640000000001
3.054000 -10.43954
3.055000 -10.46208
3.056000 -10.484259999999999
3.057000 -10.50606
3.058000 -10.5275
3.059000 -10.54857
3.060000 -10.56927
3.061000 -10.5896
3.062000 -10.609549999999999
3.063000 -10.62913
3.064000 -10.64832
3.065000 -10.66714
3.066000 -10.68558
3.067000 -10.70364
3.068000 -10.721319999999999
3.069000 -10.73861
3.070000 -10.75552
3.071000 -10.77203
3.072000 -10.78816
3.073000 -10.803899999999999
3.074000 -10.81925
3.075000 -10.8342
3.076000 -10.84876
3.077000 -10.862919999999999
3.078000 -10.87668
3.079000 -10.89005
3.080000 -10.90301
3.081000 -10.91558
3.082000 -10.92774
3.083000 -10.939490000000001
3.084000 -10.950849999999999
3.085000 -10.96179
3.086000 -10.97233
3.087000 -10.98246
3.088000 -10.99218
3.089000 -11.00149
3.090000 -11.01038
3.091000 -11.01887
3.092000 -11.02694
3.093000 -11.03459
3.094000 -11.04183
3.095000 -11.04866
3.096000 -11.05506
3.097000 -11.06105
3.098000 -11.06662
3.099000 -11.07177
3.100000 -11.0765
3.101000 -11.0808
3.102000 -11.08469
3.103000 -11.088149999999999
3.104000 -11.091180000000001
3.105000 -11.09379
3.106000 -11.095979999999999
3.107000 -11.09774
3.108000 -11.09907
3.109000 -11.09997
3.110000 -11.10044
3.111000 -11.10049
3.112000 -11.1001
3.113000 -11.09928
3.114000 -11.09803
3.115000 -11.096350000000001
3.116000 -11.09423
3.117000 -11.09168
3.118000 -11.08869
3.119000 -11.085280000000001
3.120000 -11.08142
3.121000 -11.07713
3.122000 -11.0724
3.123000 -11.06724
3.124000 -11.06164
3.125000 -11.0556
3.126000 -11.04913
3.127000 -11.04222
3.128000 -11.03487
3.129000 -11.02708
3.130000 -11.01886
3.131000 -11.01019
3.132000 -11.00109
3.133000 -10.99155
3.134000 -10.98157
3.135000 -10.97115
3.136000 -10.96029
3.137000 -10.949
3.138000 -10.93726
3.139000 -10.925089999999999
3.140000 -10.91247
3.141000 -10.89942
3.142000 -10.88592
3.143000 -10.87199
3.144000 -10.857619999999999
3.145000 -10.8428
3.146000 -10.82755
3.147000 -10.81186
3.148000 -10.79573
3.149000 -10.779160000000001
3.150000 -10.76215
3.151000 -10.7447
3.152000 -10.72681
3.153000 -10.70849
3.154000 -10.68972
3.155000 -10.67052
3.156000 -10.65088
3.157000 -10.63081
3.158000 -10.610289999999999
3.159000 -10.58934
3.160000 -10.56796
3.161000 -10.54614
3.162000 -10.52389
3.163000 -10.501199999999999
3.164000 -10.478079999999999
3.165000 -10.45452
3.166000 -10.43054
3.167000 -10.406120000000001
3.168000 -10.38128
3.169000 -10.356
3.170000 -10.33029
3.171000 -10.30416
3.172000 -10.277600000000001
3.173000 -10.25061
3.174000 -10.2232
3.175000 -10.19536
3.176000 -10.1671
3.177000 -10.13841
3.178000 -10.109300000000001
3.179000 -10.07977
3.180000 -10.04981
3.181000 -10.01944
3.182000 -9.988644
3.183000 -9.957431999999999
3.184000 -9.9258021
3.185000 -9.8937556
3.186000 -9.8612942
3.187000 -9.8284185
3.188000 -9.7951293
3.189000 -9.7614281
3.190000 -9.7273163
3.191000 -9.6927948
3.192000 -9.657865000000001
3.193000 -9.6225277
3.194000 -9.586785
3.195000 -9.5506378
3.196000 -9.5140882
3.197000 -9.477136999999999
3.198000 -9.4397858
3.199000 -9.4020359
3.200000 -9.3638897
3.201000 -9.3253478
3.202000 -9.2864119
3.203000 -9.247084
3.204000 -9.2073649
3.205000 -9.1672562
3.206000 -9.1267601
3.207000 -9.085878
3.208000 -9.0446107
3.209000 -9.0029605
3.210000 -8.9609288
3.211000 -8.918517099999999
3.212000 -8.8757269
3.213000 -8.8325605
3.214000 -8.7890185
3.215000 -8.7451033
3.216000 -8.7008163
3.217000 -8.656158999999999
3.218000 -8.6111329
3.219000 -8.5657403
3.220000 -8.519982500000001
3.221000 -8.473862
3.222000 -8.42738
3.223000 -8.380538999999999
3.224000 -8.3333403
3.225000 -8.285787
3.226000 -8.2378797
3.227000 -8.189621599999999
3.228000 -8.141014
3.229000 -8.0920592
3.230000 -8.042759400000001
3.231000 -7.993117
3.232000 -7.943134000000001
3.233000 -7.8928128
3.234000 -7.842154799999999
3.235000 -7.791162999999999
3.236000 -7.739839699999999
3.237000 -7.6881871
3.238000 -7.636207300000001
3.239000 -7.583902800000001
3.240000 -7.5312756
3.241000 -7.478327999999999
3.242000 -7.4250624
3.243000 -7.3714808000000005
3.244000 -7.317586199999999
3.245000 -7.2633803
3.246000 -7.2088659
3.247000 -7.1540444999999995
3.248000 -7.098919200000001
3.249000 -7.043492
3.250000 -6.9877654
3.251000 -6.931742300000001
3.252000 -6.875424099999999
3.253000 -6.818813799999999
3.254000 -6.761913699999999
3.255000 -6.704726099999999
3.256000 -6.6472538
3.257000 -6.5894991
3.258000 -6.5314643000000006
3.259000 -6.4731523
3.260000 -6.4145654
3.261000 -6.3557065999999995
3.262000 -6.296578
3.263000 -6.2371831
3.264000 -6.1775241
3.265000 -6.117603600000001
3.266000 -6.0574245
3.267000 -5.9969898
3.268000 -5.9363019
3.269000 -5.8753639
3.270000 -5.8141787
3.271000 -5.7527486
3.272000 -5.6910768
3.273000 -5.6291662
3.274000 -5.5670193999999995
3.275000 -5.5046394
3.276000 -5.4420288999999995
3.277000 -5.379191
3.278000 -5.3161286
3.279000 -5.2528441
3.280000 -5.1893406
3.281000 -5.125621000000001
3.282000 -5.0616883
3.283000 -4.9975451
3.284000 -4.9331944000000005
3.285000 -4.8686389
3.286000 -4.8038818
3.287000 -4.7389258
3.288000 -4.6737738
3.289000 -4.6084289
3.290000 -4.5428935
3.291000 -4.4771712
3.292000 -4.4112645
3.293000 -4.345176700000001
3.294000 -4.2789109
3.295000 -4.21247
3.296000 -4.1458569
3.297000 -4.0790748
3.298000 -4.0121268
3.299000 -3.9450160999999997
3.300000 -3.8777456000000003
3.301000 -3.8103185999999996
3.302000 -3.7427384
3.303000 -3.6750078
3.304000 -3.6071304
3.305000 -3.5391092
3.306000 -3.4709472
3.307000 -3.4026477
3.308000 -3.3342142
3.309000 -3.2656495
3.310000 -3.1969570000000003
3.311000 -3.12814
3.312000 -3.0592017
3.313000 -2.990145
3.314000 -2.9209735
3.315000 -2.85169
3.316000 -2.7822979
3.317000 -2.7128001999999998
3.318000 -2.6432002
3.319000 -2.5735009
3.320000 -2.5037056
3.321000 -2.4338175
3.322000 -2.3638396
3.323000 -2.293775
3.324000 -2.2236271
3.325000 -2.1533988
3.326000 -2.0830935
3.327000 -2.0127144
3.328000 -1.9422644999999998
3.329000 -1.8717472
3.330000 -1.8011654
3.331000 -1.7305226999999999
3.332000 -1.6598221
3.333000 -1.5890670999999998
3.334000 -1.5182608
3.335000 -1.4474065
3.336000 -1.3765075999999998
3.337000 -1.3055674
3.338000 -1.2345891
3.339000 -1.1635763000000001
3.340000 -1.0925321
3.341000 -1.02146
3.342000 -0.95036319
3.343000 -0.8792451600000001
3.344000 -0.80810925
3.345000 -0.73695877
3.346000 -0.6657970099999999
3.347000 -0.5946273400000001
3.348000 -0.52345307
3.349000 -0.45227744000000003
3.350000 -0.38110379
3.351000 -0.30993535
3.352000 -0.23877539
3.353000 -0.16762718000000001
3.354000 -0.09649391900000001
3.355000 -0.025378846000000004
3.356000 0.045714856
3.357000 0.11678397
3.358000 0.18782532999999998
3.359000 0.25883575000000003
3.360000 0.32981206
3.361000 0.40075108
3.362000 0.47164964
3.363000 0.54250453
3.364000 0.61331256
3.365000 0.6840705899999999
3.366000 0.75477534
3.367000 0.82542365
3.368000 0.89601222
3.369000 0.9665378400000001
3.370000 1.0369973
3.371000 1.1073873
3.372000 1.1777047
3.373000 1.2479461
3.374000 1.3181082
3.375000 1.3881879
3.376000 1.4581818
3.377000 1.5280867999999999
3.378000 1.5978995999999999
3.379000 1.6676169
3.380000 1.7372355
3.381000 1.806752
3.382000 1.8761634999999999
3.383000 1.9454665
3.384000 2.0146582
3.385000 2.0837352
3.386000 2.1526944
3.387000 2.2215327
3.388000 2.290247
3.389000 2.3588343000000003
3.390000 2.4272913
3.391000 2.4956152
3.392000 2.5638027
3.393000 2.6318511
3.394000 2.6997572
3.395000 2.767518
3.396000 2.8351303000000003
3.397000 2.9025914
3.398000 2.9698983
3.399000 3.0370478
3.400000 3.104037
3.401000 3.1708632
3.402000 3.2375228
3.403000 3.3040132
3.404000 3.3703312
3.405000 3.4364741
3.406000 3.5024385999999996
3.407000 3.568222
3.408000 3.633821
3.409000 3.6992325999999998
3.410000 3.7644543
3.411000 3.8294825999999995
3.412000 3.8943144999999997
3.413000 3.9589475999999997
3.414000 4.0233783
3.415000 4.0876042
3.416000 4.1516218
3.417000 4.2154286
3.418000 4.2790215
3.419000 4.3423977
3.420000 4.4055544
3.421000 4.4684887
3.422000 4.531198
3.423000 4.5936793
3.424000 4.6559297
3.425000 4.7179468
3.426000 4.7797278
3.427000 4.8412695999999995
3.428000 4.9025699
3.429000 4.9636263
3.430000 5.024435700000001
3.431000 5.0849956
3.432000 5.1453032
3.433000 5.2053563
3.434000 5.2651521
3.435000 5.3246877999999995
3.436000 5.3839609
3.437000 5.4429691
3.438000 5.5017095000000005
3.439000 5.5601794
3.440000 5.618376700000001
3.441000 5.6762982
3.442000 5.7339419000000005
3.443000 5.791305
3.444000 5.8483849999999995
3.445000 5.9051792999999995
3.446000 5.9616853
3.447000 6.0179006
3.448000 6.073822799999999
3.449000 6.1294492
3.450000 6.1847776
3.451000 6.2398054
3.452000 6.2945299
3.453000 6.3489489
3.454000 6.403060300000001
3.455000 6.4568616
3.456000 6.510350900000001
3.457000 6.563524900000001
3.458000 6.6163823
3.459000 6.6689201
3.460000 6.7211367
3.461000 6.773029299999999
3.462000 6.824596199999999
3.463000 6.8758354
3.464000 6.9267444
3.465000 6.9773212000000004
3.466000 7.0275635
3.467000 7.0774689
3.468000 7.1270362
3.469000 7.176262899999999
3.470000 7.2251468999999995
3.471000 7.2736859
3.472000 7.3218778
3.473000 7.3697209
3.474000 7.4172132
3.475000 7.464352300000001
3.476000 7.5111367
3.477000 7.5575635000000005
3.478000 7.603631900000001
3.479000 7.6493389999999994
3.480000 7.694683200000001
3.481000 7.739662399999999
3.482000 7.784275
3.483000 7.828518700000001
3.484000 7.8723922
3.485000 7.9158932
3.486000 7.9590201
3.487000 8.001770800000001
3.488000 8.0441438
3.489000 8.0861375
3.490000 8.1277497
3.491000 8.168979
3.492000 8.2098238
3.493000 8.250282
3.494000 8.2903519
3.495000 8.330033
3.496000 8.3693229
3.497000 8.4082201
3.498000 8.446723200000001
3.499000 8.48483
3.500000 8.5225396
3.501000 8.5598506
3.502000 8.5967615
3.503000 8.6332709
3.504000 8.6693771
3.505000 8.7050796
3.506000 8.7403759
3.507000 8.7752655
3.508000 8.8097461
3.509000 8.843816799999999
3.510000 8.877476300000001
3.511000 8.910722999999999
3.512000 8.9435555
3.513000 8.975973
3.514000 9.007974
3.515000 9.039557
3.516000 9.0707205
3.517000 9.101463899999999
3.518000 9.1317862
3.519000 9.1616862
3.520000 9.1911621
3.521000 9.2202134
3.522000 9.248838600000001
3.523000 9.277036800000001
3.524000 9.3048073
3.525000 9.3321495
3.526000 9.3590617
3.527000 9.3855433
3.528000 9.4115935
3.529000 9.437211600000001
3.530000 9.4623968
3.531000 9.4871476
3.532000 9.5114641
3.533000 9.5353454
3.534000 9.5587909
3.535000 9.581799100000001
3.536000 9.604369799999999
3.537000 9.6265025
3.538000 9.6481964
3.539000 9.6694507
3.540000 9.690264599999999
3.541000 9.710637499999999
3.542000 9.7305685
3.543000 9.7500578
3.544000 9.769103699999999
3.545000 9.7877063
3.546000 9.8058648
3.547000 9.8235793
3.548000 9.840848300000001
3.549000 9.8576717
3.550000 9.8740496
3.551000 9.889981200000001
3.552000 9.9054657
3.553000 9.9205032
3.554000 9.9350929
3.555000 9.949234899999999
3.556000 9.9629283
3.557000 9.976173900000001
3.558000 9.9889711
3.559000 10.00132
3.560000 10.01322
3.561000 10.024669999999999
3.562000 10.03567
3.563000 10.046230000000001
3.564000 10.056329999999999
3.565000 10.06598
3.566000 10.075190000000001
3.567000 10.08395
3.568000 10.09226
3.569000 10.10012
3.570000 10.10753
3.571000 10.1145
3.572000 10.12102
3.573000 10.12708
3.574000 10.13271
3.575000 10.137880000000001
3.576000 10.142610000000001
3.577000 10.14689
3.578000 10.15072
3.579000 10.15411
3.580000 10.15705
3.581000 10.15954
3.582000 10.16159
3.583000 10.16319
3.584000 10.164349999999999
3.585000 10.165059999999999
3.586000 10.16533
3.587000 10.16516
3.588000 10.164539999999999
3.589000 10.16348
3.590000 10.16197
3.591000 10.16003
3.592000 10.157639999999999
3.593000 10.15481
3.594000 10.15155
3.595000 10.14784
3.596000 10.143699999999999
3.597000 10.13912
3.598000 10.1341
3.599000 10.12864
3.600000 10.12276
3.601000 10.11644
3.602000 10.10968
3.603000 10.102500000000001
3.604000 10.09488
3.605000 10.086829999999999
3.606000 10.07836
3.607000 10.06946
3.608000 10.060130000000001
3.609000 10.050370000000001
3.610000 10.04019
3.611000 10.029589999999999
3.612000 10.01857
3.613000 10.00712
3.614000 9.995256399999999
3.615000 9.9829718
3.616000 9.9702694
3.617000 9.9571504
3.618000 9.9436156
3.619000 9.9296667
3.620000 9.915304899999999
3.621000 9.9005312
3.622000 9.8853476
3.623000 9.869755099999999
3.624000 9.853754200000001
3.625000 9.837347300000001
3.626000 9.8205358
3.627000 9.8033212
3.628000 9.7857043
3.629000 9.7676873
3.630000 9.749271700000001
3.631000 9.7304597
3.632000 9.7112522
3.633000 9.691651199999999
3.634000 9.671659
3.635000 9.6512765
3.636000 9.6305057
3.637000 9.609349100000001
3.638000 9.587808
3.639000 9.5658839
3.640000 9.5435791
3.641000 9.5208958
3.642000 9.4978347
3.643000 9.4743989
3.644000 9.4505899
3.645000 9.426409
3.646000 9.4018586
3.647000 9.3769409
3.648000 9.351657300000001
3.649000 9.326010199999999
3.650000 9.300001
3.651000 9.2736319
3.652000 9.2469051
3.653000 9.219822299999999
3.654000 9.1923855
3.655000 9.1645963
3.656000 9.136457700000001
3.657000 9.1079712
3.658000 9.0791389
3.659000 9.0499632
3.660000 9.0204462
3.661000 8.9905903
3.662000 8.960397500000001
3.663000 8.9298703
3.664000 8.8990115
3.665000 8.8678226
3.666000 8.8363066
3.667000 8.8044658
3.668000 8.772303200000001
3.669000 8.7398209
3.670000 8.7070212
3.671000 8.673907100000001
3.672000 8.6404808
3.673000 8.6067446
3.674000 8.5727021
3.675000 8.5383549
3.676000 8.503706
3.677000 8.4687583
3.678000 8.4335141
3.679000 8.3979763
3.680000 8.3621472
3.681000 8.326029
3.682000 8.2896248
3.683000 8.252937300000001
3.684000 8.2159691
3.685000 8.1787221
3.686000 8.1411995
3.687000 8.1034042
3.688000 8.0653384
3.689000 8.0270052
3.690000 7.9884067000000005
3.691000 7.949546000000001
3.692000 7.910425999999999
3.693000 7.8710489
3.694000 7.8314185
3.695000 7.7915363
3.696000 7.751405999999999
3.697000 7.711030500000001
3.698000 7.6704122
3.699000 7.629554700000001
3.700000 7.5884602999999995
3.701000 7.547132700000001
3.702000 7.505574800000001
3.703000 7.463789
3.704000 7.4217789000000005
3.705000 7.3795483
3.706000 7.337099299999999
3.707000 7.2944351
3.708000 7.2515592
3.709000 7.2084747
3.710000 7.165184600000001
3.711000 7.1216926
3.712000 7.0780009
3.713000 7.0341133
3.714000 6.9900326
3.715000 6.945762799999999
3.716000 6.9013059000000005
3.717000 6.8566658
3.718000 6.8118453
3.719000 6.766847500000001
3.720000 6.7216761
3.721000 6.676333399999999
3.722000 6.6308229999999995
3.723000 6.585148
3.724000 6.5393113000000005
3.725000 6.4933158
3.726000 6.4471655000000005
3.727000 6.4008623
3.728000 6.3544102
3.729000 6.3078128
3.730000 6.2610722999999995
3.731000 6.2141925
3.732000 6.1671764
3.733000 6.1200276
3.734000 6.0727492000000005
3.735000 6.0253445
3.736000 5.9778169
3.737000 5.9301697
3.738000 5.8824066
3.739000 5.8345307
3.740000 5.7865456
3.741000 5.7384547
3.742000 5.6902612999999995
3.743000 5.6419693
3.744000 5.5935815
3.745000 5.5451017
3.746000 5.496533599999999
3.747000 5.4478802
3.748000 5.3991452
3.749000 5.350332
3.750000 5.3014439
3.751000 5.2524846
3.752000 5.2034572
3.753000 5.1543653
3.754000 5.1052123
3.755000 5.0560012
3.756000 5.0067357999999995
3.757000 4.957419300000001
3.758000 4.9080547
3.759000 4.8586458
3.760000 4.8091954999999995
3.761000 4.7597077
3.762000 4.7101852
3.763000 4.6606313
3.764000 4.6110496
3.765000 4.5614433000000005
3.766000 4.5118161
3.767000 4.4621710000000006
3.768000 4.4125114
3.769000 4.3628409999999995
3.770000 4.3131626999999995
3.771000 4.2634804
3.772000 4.2137973
3.773000 4.1641167999999995
3.774000 4.1144423
3.775000 4.0647775
3.776000 4.0151257000000005
3.777000 3.9654903
3.778000 3.9158749999999998
3.779000 3.8662832000000003
3.780000 3.8167182
3.781000 3.7671834
3.782000 3.7176824999999996
3.783000 3.6682189
3.784000 3.6187958
3.785000 3.5694171
3.786000 3.5200857
3.787000 3.4708053000000003
3.788000 3.4215789000000005
3.789000 3.3724099
3.790000 3.3233016999999996
3.791000 3.2742575000000005
3.792000 3.2252802999999997
3.793000 3.1763736000000002
3.794000 3.1275405999999997
3.795000 3.0787846
3.796000 3.0301087
3.797000 2.9815161999999997
3.798000 2.9330101
3.799000 2.8845938
3.800000 2.8362704
3.801000 2.788043
3.802000 2.7399149
3.803000 2.6918894
3.804000 2.6439695
3.805000 2.5961585
3.806000 2.5484597
3.807000 2.5008762
3.808000 2.4534114
3.809000 2.4060683
3.810000 2.3588503
3.811000 2.3117606
3.812000 2.2648023
3.813000 2.217979
3.814000 2.1712936
3.815000 2.1247495
3.816000 2.0783499
3.817000 2.0320978
3.818000 1.9859966
3.819000 1.9400491999999998
3.820000 1.8942587
3.821000 1.8486284
3.822000 1.803161
3.823000 1.7578598
3.824000 1.7127277
3.825000 1.6677678
3.826000 1.6229829000000002
3.827000 1.5783759000000002
3.828000 1.5339497
3.829000 1.4897071
3.830000 1.445651
3.831000 1.4017841
3.832000 1.3581092
3.833000 1.3146290999999999
3.834000 1.2713466
3.835000 1.2282643
3.836000 1.1853851
3.837000 1.1427118
3.838000 1.1002469000000001
3.839000 1.0579932
3.840000 1.0159536
3.841000 0.97413072
3.842000 0.9325273300000001
3.843000 0.8911460600000001
3.844000 0.84998971
3.845000 0.8090610599999999
3.846000 0.7683627799999999
3.847000 0.72789756
3.848000 0.6876681499999999
3.849000 0.64767716
3.850000 0.60792733
3.851000 0.56842128
3.852000 0.5291616100000001
3.853000 0.49015093
3.854000 0.45139179999999995
3.855000 0.41288678
3.856000 0.37463838
3.857000 0.33664911000000003
3.858000 0.29892139
3.859000 0.26145764
3.860000 0.22426021999999998
3.861000 0.18733147
3.862000 0.15067372
3.863000 0.11428925
3.864000 0.078180316
3.865000 0.042349147
3.866000 0.0067979257
3.867000 -0.028471163
3.868000 -0.063455966
3.869000 -0.098154356
3.870000 -0.13256422
3.871000 -0.16668345
3.872000 -0.20050992999999998
3.873000 -0.23404157
3.874000 -0.26727631
3.875000 -0.30021209
3.876000 -0.33284684
3.877000 -0.36517852
3.878000 -0.39720507000000005
3.879000 -0.42892447999999994
3.880000 -0.46033473
3.881000 -0.49143382
3.882000 -0.5222198100000001
3.883000 -0.55269068
3.884000 -0.58284453
3.885000 -0.61267945
3.886000 -0.64219353
3.887000 -0.67138495
3.888000 -0.7002518999999999
3.889000 -0.72879256
3.890000 -0.75700521
3.891000 -0.78488812
3.892000 -0.81243962
3.893000 -0.83965808
3.894000 -0.86654192
3.895000 -0.8930896400000001
3.896000 -0.9192996700000001
3.897000 -0.9451704999999999
3.898000 -0.97070066
3.899000 -0.9958888399999999
3.900000 -1.0207335
3.901000 -1.0452335
3.902000 -1.0693872
3.903000 -1.0931936
3.904000 -1.1166512
3.905000 -1.1397588
3.906000 -1.1625151
3.907000 -1.1849188
3.908000 -1.2069688
3.909000 -1.2286638
3.910000 -1.2500025
3.911000 -1.2709838
3.912000 -1.2916066
3.913000 -1.3118695
3.914000 -1.3317715
3.915000 -1.3513114
3.916000 -1.3704881
3.917000 -1.3893005
3.918000 -1.4077473999999999
3.919000 -1.4258279
3.920000 -1.443541
3.921000 -1.4608856
3.922000 -1.4778608
3.923000 -1.4944658
3.924000 -1.5106996
3.925000 -1.5265613
3.926000 -1.5420503
3.927000 -1.5571658
3.928000 -1.5719068999999999
3.929000 -1.5862731
3.930000 -1.6002638
3.931000 -1.6138785
3.932000 -1.6271163000000002
3.933000 -1.6399769000000002
3.934000 -1.6524598000000001
3.935000 -1.6645646
3.936000 -1.6762907
3.937000 -1.6876377000000002
3.938000 -1.6986053
3.939000 -1.7091932
3.940000 -1.7194008
3.941000 -1.729228
3.942000 -1.7386742
3.943000 -1.7477393
3.944000 -1.7564232
3.945000 -1.7647251
3.946000 -1.7726453
3.947000 -1.7801832
3.948000 -1.7873388000000001
3.949000 -1.7941117
3.950000 -1.8005019
3.951000 -1.8065090999999998
3.952000 -1.8121332
3.953000 -1.8173741
3.954000 -1.8222319
3.955000 -1.8267063000000001
3.956000 -1.8307976
3.957000 -1.8345058
3.958000 -1.8378307999999999
3.959000 -1.8407729000000002
3.960000 -1.8433320999999998
3.961000 -1.8455088000000002
3.962000 -1.8473033
3.963000 -1.8487157
3.964000 -1.8497465000000002
3.965000 -1.850396
3.966000 -1.8506648
3.967000 -1.8505532000000002
3.968000 -1.8500617000000001
3.969000 -1.8491906999999999
3.970000 -1.8479411000000001
3.971000 -1.8463131000000002
3.972000 -1.8443074
3.973000 -1.8419246999999999
3.974000 -1.8391655999999998
3.975000 -1.8360307
3.976000 -1.8325208
3.977000 -1.8286364
3.978000 -1.8243782
3.979000 -1.8197471
3.980000 -1.8147437
3.981000 -1.8093687
3.982000 -1.8036228
3.983000 -1.797507
3.984000 -1.7910220000000001
3.985000 -1.7841685999999999
3.986000 -1.7769475
3.987000 -1.7693598000000001
3.988000 -1.7614063
3.989000 -1.7530879
3.990000 -1.7444057
3.991000 -1.7353607
3.992000 -1.725954
3.993000 -1.7161864999999998
3.994000 -1.7060596000000001
3.995000 -1.6955744
3.996000 -1.6847324000000001
3.997000 -1.6735345
3.998000 -1.6619822
3.999000 -1.6500768999999997
4.000000 -1.6378202000000002
4.001000 -1.6252134000000003
4.002000 -1.6122580000000002
4.003000 -1.5989555
4.004000 -1.5853075
4.005000 -1.5713156999999998
4.006000 -1.5569815
4.007000 -1.5423067000000001
4.008000 -1.5272927
4.009000 -1.5119414
4.010000 -1.4962543
4.011000 -1.4802331
4.012000 -1.4638796
4.013000 -1.4471953
4.014000 -1.4301821
4.015000 -1.4128415
4.016000 -1.3951753
4.017000 -1.3771853
4.018000 -1.3588732
4.019000 -1.3402407
4.020000 -1.3212896
4.021000 -1.3020216
4.022000 -1.2824387
4.023000 -1.2625427
4.024000 -1.2423355
4.025000 -1.2218189000000002
4.026000 -1.200995
4.027000 -1.1798658
4.028000 -1.1584333
4.029000 -1.1366996
4.030000 -1.1146668
4.031000 -1.0923373
4.032000 -1.069713
4.033000 -1.0467964
4.034000 -1.0235898
4.035000 -1.0000955
4.036000 -0.9763159800000001
4.037000 -0.95225358
4.038000 -0.9279107700000001
4.039000 -0.90329014
4.040000 -0.87839412
4.041000 -0.85322531
4.042000 -0.82778623
4.043000 -0.8020795000000001
4.044000 -0.77610766
4.045000 -0.7498732800000001
4.046000 -0.72337897
4.047000 -0.69662733
4.048000 -0.66962093
4.049000 -0.64236238
4.050000 -0.6148542300000001
4.051000 -0.58709909
4.052000 -0.55909958
4.053000 -0.53085829
4.054000 -0.5023778
4.055000 -0.47366073999999997
4.056000 -0.44470979000000005
4.057000 -0.41552754000000003
4.058000 -0.38611672
4.059000 -0.35647998999999997
4.060000 -0.32662009
4.061000 -0.29653979
4.062000 -0.26624189
4.063000 -0.2357292
4.064000 -0.20500463
4.065000 -0.17407108
4.066000 -0.14293151
4.067000 -0.11158893
4.068000 -0.08004639499999999
4.069000 -0.048307001
4.070000 -0.01637387
4.071000 0.015749838
4.072000 0.048060922
4.073000 0.080556166
4.074000 0.11323232
4.075000 0.14608611
4.076000 0.17911425
4.077000 0.21231344000000002
4.078000 0.24568037999999998
4.079000 0.27921177
4.080000 0.31290427
4.081000 0.34675458000000003
4.082000 0.38075941
4.083000 0.41491543000000003
4.084000 0.44921935
4.085000 0.48366794
4.086000 0.51825787
4.087000 0.5529858599999999
4.088000 0.5878486700000001
4.089000 0.62284302
4.090000 0.65796566
4.091000 0.69321329
4.092000 0.72858259
4.093000 0.76407026
4.094000 0.79967296
4.095000 0.83538741
4.096000 0.87121017
4.097000 0.9071378
4.098000 0.94316686
4.099000 0.97929388
4.100000 1.0155154
4.101000 1.0518279
4.102000 1.0882276
4.103000 1.1247111
4.104000 1.1612745
4.105000 1.1979142
4.106000 1.2346265
4.107000 1.2714075999999999
4.108000 1.3082537
4.109000 1.3451611
4.110000 1.3821257999999998
4.111000 1.4191442
4.112000 1.4562123
4.113000 1.4933264
4.114000 1.5304825
4.115000 1.567677
4.116000 1.6049061
4.117000 1.6421659000000002
4.118000 1.6794527
4.119000 1.7167628000000001
4.120000 1.7540924
4.121000 1.7914381
4.122000 1.8287959999999999
4.123000 1.8661628
4.124000 1.9035345
4.125000 1.9409075000000002
4.126000 1.9782785
4.127000 2.0156438
4.128000 2.0529998000000003
4.129000 2.0903431
4.130000 2.1276698
4.131000 2.1649765000000003
4.132000 2.2022595999999997
4.133000 2.2395154
4.134000 2.2767402
4.135000 2.3139304
4.136000 2.3510821
4.137000 2.3881918
4.138000 2.4252553999999997
4.139000 2.4622694000000003
4.140000 2.4992296
4.141000 2.5361324
4.142000 2.5729736
4.143000 2.6097495
4.144000 2.6464561
4.145000 2.6830893000000002
4.146000 2.7196452
4.147000 2.7561196999999997
4.148000 2.7925089
4.149000 2.8288089
4.150000 2.8650157
4.151000 2.9011253
4.152000 2.937134
4.153000 2.9730377999999997
4.154000 3.0088328
4.155000 3.0445155
4.156000 3.0800819
4.157000 3.1155283999999996
4.158000 3.1508513000000002
4.159000 3.1860471
4.160000 3.2211117
4.161000 3.2560419
4.162000 3.2908342999999998
4.163000 3.3254851000000003
4.164000 3.3599905999999997
4.165000 3.3943474
4.166000 3.4285519
4.167000 3.4626010999999997
4.168000 3.4964908
4.169000 3.5302176999999997
4.170000 3.5637784999999997
4.171000 3.5971694
4.172000 3.6303867
4.173000 3.6634265999999998
4.174000 3.6962859
4.175000 3.7289608000000003
4.176000 3.7614476
4.177000 3.7937424999999996
4.178000 3.8258418
4.179000 3.8577419
4.180000 3.8894393
4.181000 3.9209299000000004
4.182000 3.9522099999999996
4.183000 3.983276
4.184000 4.014124
4.185000 4.0447503000000005
4.186000 4.0751517
4.187000 4.1053243
4.188000 4.1352645
4.189000 4.1649688
4.190000 4.194433999999999
4.191000 4.2236567
4.192000 4.2526335
4.193000 4.2813607
4.194000 4.3098353
4.195000 4.3380544
4.196000 4.3660144999999995
4.197000 4.3937124
4.198000 4.4211455
4.199000 4.4483103
4.200000 4.4752039
4.201000 4.5018233
4.202000 4.5281656
4.203000 4.5542274
4.204000 4.580006
4.205000 4.6054985
4.206000 4.6307016
4.207000 4.6556126
4.208000 4.6802282
4.209000 4.7045454
4.210000 4.7285613
4.211000 4.7522724
4.212000 4.7756758
4.213000 4.7987685
4.214000 4.8215471
4.215000 4.8440088
4.216000 4.86615
4.217000 4.8879679000000005
4.218000 4.9094595
4.219000 4.9306218
4.220000 4.9514513
4.221000 4.9719453
4.222000 4.9921006
4.223000 5.0119147
4.224000 5.031384500000001
4.225000 5.0505072
4.226000 5.0692804
4.227000 5.0877012
4.228000 5.105767
4.229000 5.123475200000001
4.230000 5.1408235
4.231000 5.1578093
4.232000 5.1744305
4.233000 5.1906846
4.234000 5.2065697
4.235000 5.2220833
4.236000 5.2372236
4.237000 5.251988
4.238000 5.2663747
4.239000 5.2803814
4.240000 5.2940063
4.241000 5.3072471000000006
4.242000 5.320102
4.243000 5.3325686999999995
4.244000 5.3446449
4.245000 5.3563289
4.246000 5.3676184000000005
4.247000 5.3785112
4.248000 5.389004900000001
4.249000 5.3990979
4.250000 5.4087874000000005
4.251000 5.4180715
4.252000 5.4269481
4.253000 5.4354154
4.254000 5.4434705999999995
4.255000 5.4511119
4.256000 5.4583371
4.257000 5.4651443
4.258000 5.4715317
4.259000 5.4774974
4.260000 5.4830391
4.261000 5.4881554
4.262000 5.4928444
4.263000 5.4971047
4.264000 5.5009343
4.265000 5.5043321
4.266000 5.5072967
4.267000 5.5098265
4.268000 5.5119205
4.269000 5.5135772
4.270000 5.5147957
4.271000 5.5155747
4.272000 5.5159133
4.273000 5.5158105
4.274000 5.5152651
4.275000 5.514276
4.276000 5.5128429
4.277000 5.5109642
4.278000 5.5086393
4.279000 5.5058673
4.280000 5.5026472
4.281000 5.4989778000000005
4.282000 5.494858300000001
4.283000 5.4902881
4.284000 5.4852661
4.285000 5.479791
4.286000 5.4738622
4.287000 5.467478600000001
4.288000 5.4606389
4.289000 5.4533426
4.290000 5.4455888
4.291000 5.4373764
4.292000 5.4287046
4.293000 5.4195728
4.294000 5.409980200000001
4.295000 5.3999256
4.296000 5.3894088
4.297000 5.378429199999999
4.298000 5.3669861999999995
4.299000 5.3550794999999995
4.300000 5.3427085
4.301000 5.329873
4.302000 5.316573
4.303000 5.3028081
4.304000 5.2885782
4.305000 5.2738834
4.306000 5.2587241
4.307000 5.2431002
4.308000 5.2270118
4.309000 5.2104589
4.310000 5.1934421
4.311000 5.1759616
4.312000 5.1580172
4.313000 5.139609800000001
4.314000 5.120739299999999
4.315000 5.1014062
4.316000 5.0816108
4.317000 5.0613534
4.318000 5.0406341
4.319000 5.0194532
4.320000 4.9978111
4.321000 4.9757078
4.322000 4.9531437
4.323000 4.9301192
4.324000 4.9066342
4.325000 4.8826887999999995
4.326000 4.8582833
4.327000 4.8334185000000005
4.328000 4.8080944
4.329000 4.7823112000000005
4.330000 4.7560696
4.331000 4.7293697
4.332000 4.7022119
4.333000 4.6745975
4.334000 4.6465266
4.335000 4.6180002
4.336000 4.5890189999999995
4.337000 4.559584
4.338000 4.5296963
4.339000 4.4993568
4.340000 4.4685666
4.341000 4.4373266000000005
4.342000 4.405638199999999
4.343000 4.3735027
4.344000 4.3409217
4.345000 4.3078962999999995
4.346000 4.2744275
4.347000 4.2405173
4.348000 4.2061672
4.349000 4.1713781999999995
4.350000 4.1361518
4.351000 4.1004895999999995
4.352000 4.064393
4.353000 4.0278636
4.354000 3.9909027999999998
4.355000 3.9535116
4.356000 3.9156917
4.357000 3.8774445999999996
4.358000 3.8387711999999996
4.359000 3.7996728
4.360000 3.7601511999999997
4.361000 3.7202071000000005
4.362000 3.6798425000000003
4.363000 3.639058
4.364000 3.5978556000000004
4.365000 3.5562363
4.366000 3.5142016
4.367000 3.4717534000000003
4.368000 3.4288928000000003
4.369000 3.3856217
4.370000 3.3419415
4.371000 3.2978538000000004
4.372000 3.2533608
4.373000 3.2084639999999998
4.374000 3.1631656
4.375000 3.1174675
4.376000 3.0713718
4.377000 3.0248808
4.378000 2.9779963
4.379000 2.9307209
4.380000 2.8830565999999997
4.381000 2.8350057
4.382000 2.7865708
4.383000 2.7377538
4.384000 2.6885575
4.385000 2.6389839
4.386000 2.5890356
4.387000 2.5387149
4.388000 2.4880240000000002
4.389000 2.4369651
4.390000 2.3855409
4.391000 2.3337532000000003
4.392000 2.2816043
4.393000 2.2290967
4.394000 2.1762324
4.395000 2.1230137
4.396000 2.0694425
4.397000 2.0155212
4.398000 1.9612519
4.399000 1.9066369
4.400000 1.8516782999999999
4.401000 1.7963784
4.402000 1.7407393
4.403000 1.6847634999999999
4.404000 1.6284533
4.405000 1.571811
4.406000 1.5148391
4.407000 1.45754
4.408000 1.3999164
4.409000 1.3419708000000001
4.410000 1.2837059
4.411000 1.2251242
4.412000 1.1662287
4.413000 1.107022
4.414000 1.047507
4.415000 0.98768668
4.416000 0.9275638500000001
4.417000 0.86714141
4.418000 0.8064222500000001
4.419000 0.7454094
4.420000 0.68410579
4.421000 0.62251431
4.422000 0.56063794
4.423000 0.49847959999999997
4.424000 0.43604216
4.425000 0.3733285
4.426000 0.31034148
4.427000 0.24708388000000003
4.428000 0.18355855
4.429000 0.1197682
4.430000 0.055715628
4.431000 -0.0085964282
4.432000 -0.07316524299999999
4.433000 -0.13798811
4.434000 -0.20306229
4.435000 -0.26838509
4.436000 -0.33395381
4.437000 -0.3997657
4.438000 -0.46581798
4.439000 -0.53210789
4.440000 -0.59863259
4.441000 -0.66538919
4.442000 -0.73237484
4.443000 -0.79958653
4.444000 -0.8670213600000001
4.445000 -0.9346762700000001
4.446000 -1.0025482000000001
4.447000 -1.0706339
4.448000 -1.1389303
4.449000 -1.2074342
4.450000 -1.2761422999999998
4.451000 -1.3450515
4.452000 -1.4141582
4.453000 -1.4834593999999999
4.454000 -1.5529517
4.455000 -1.6226319999999999
4.456000 -1.6924966
4.457000 -1.7625425
4.458000 -1.8327665
4.459000 -1.9031651
4.460000 -1.9737353999999998
4.461000 -2.044474
4.462000 -2.1153776
4.463000 -2.1864433
4.464000 -2.2576679
4.465000 -2.3290480999999996
4.466000 -2.400581
4.467000 -2.4722634
4.468000 -2.5440924
4.469000 -2.616065
4.470000 -2.688178
4.471000 -2.7604286
4.472000 -2.8328136
4.473000 -2.9053301
4.474000 -2.9779749
4.475000 -3.0507451000000003
4.476000 -3.1236376999999997
4.477000 -3.1966493
4.478000 -3.2697771
4.479000 -3.3430177999999997
4.480000 -3.4163684
4.481000 -3.4898255000000002
4.482000 -3.5633862
4.483000 -3.6370471
4.484000 -3.7108049
4.485000 -3.7846564999999996
4.486000 -3.8585982999999997
4.487000 -3.9326273
4.488000 -4.0067401
4.489000 -4.0809333
4.490000 -4.1552037
4.491000 -4.2295478
4.492000 -4.3039624
4.493000 -4.378444
4.494000 -4.4529895999999995
4.495000 -4.5275956
4.496000 -4.602259
4.497000 -4.6769761
4.498000 -4.7517437000000005
4.499000 -4.8265591
4.500000 -4.9014188
4.501000 -4.976319500000001
4.502000 -5.0512582
4.503000 -5.1262315
4.504000 -5.2012362
4.505000 -5.2762695
4.506000 -5.3513277
4.507000 -5.4264084
4.508000 -5.501508
4.509000 -5.5766232
4.510000 -5.6517512
4.511000 -5.7268884
4.512000 -5.802032
4.513000 -5.8771789
4.514000 -5.9523258000000006
4.515000 -6.027469399999999
4.516000 -6.1026063
4.517000 -6.1777335
4.518000 -6.2528476
4.519000 -6.327945
4.520000 -6.403022999999999
4.521000 -6.4780779
4.522000 -6.5531060000000005
4.523000 -6.6281042999999995
4.524000 -6.7030698
4.525000 -6.7779988
4.526000 -6.8528883
4.527000 -6.9277346
4.528000 -7.0025347
4.529000 -7.0772848999999995
4.530000 -7.1519822
4.531000 -7.2266236
4.532000 -7.301205400000001
4.533000 -7.3757246
4.534000 -7.450177500000001
4.535000 -7.5245619
4.536000 -7.598874
4.537000 -7.673110800000001
4.538000 -7.7472693999999995
4.539000 -7.8213468
4.540000 -7.8953393
4.541000 -7.9692438
4.542000 -8.0430582
4.543000 -8.116778700000001
4.544000 -8.1904024
4.545000 -8.2639262
4.546000 -8.337346499999999
4.547000 -8.4106609
4.548000 -8.4838659
4.549000 -8.5569583
4.550000 -8.6299352
4.551000 -8.7027937
4.552000 -8.77553
4.553000 -8.8481411
4.554000 -8.920624100000001
4.555000 -8.9929752
4.556000 -9.0651922
4.557000 -9.137270599999999
4.558000 -9.2092082
4.559000 -9.2810012
4.560000 -9.3526468
4.561000 -9.424141
4.562000 -9.4954811
4.563000 -9.566664
4.564000 -9.6376859
4.565000 -9.708543899999999
4.566000 -9.779235
4.567000 -9.8497555
4.568000 -9.9201024
4.569000 -9.9902727
4.570000 -10.06026
4.571000 -10.13007
4.572000 -10.19969
4.573000 -10.26913
4.574000 -10.33837
4.575000 -10.40741
4.576000 -10.47626
4.577000 -10.54491
4.578000 -10.61335
4.579000 -10.68158
4.580000 -10.7496
4.581000 -10.817409999999999
4.582000 -10.885010000000001
4.583000 -10.95238
4.584000 -11.01953
4.585000 -11.086459999999999
4.586000 -11.15316
4.587000 -11.219619999999999
4.588000 -11.28585
4.589000 -11.351840000000001
4.590000 -11.41759
4.591000 -11.48309
4.592000 -11.548350000000001
4.593000 -11.61336
4.594000 -11.67811
4.595000 -11.7426
4.596000 -11.806840000000001
4.597000 -11.87081
4.598000 -11.93451
4.599000 -11.99795
4.600000 -12.06111
4.601000 -12.124
4.602000 -12.1866
4.603000 -12.24893
4.604000 -12.310970000000001
4.605000 -12.37273
4.606000 -12.434190000000001
4.607000 -12.49536
4.608000 -12.55623
4.609000 -12.616810000000001
4.610000 -12.677079999999998
4.611000 -12.73705
4.612000 -12.796710000000001
4.613000 -12.85605
4.614000 -12.915090000000001
4.615000 -12.973799999999999
4.616000 -13.0322
4.617000 -13.09027
4.618000 -13.148019999999999
4.619000 -13.20544
4.620000 -13.26253
4.621000 -13.31928
4.622000 -13.37569
4.623000 -13.43176
4.624000 -13.48749
4.625000 -13.54287
4.626000 -13.597909999999999
4.627000 -13.65258
4.628000 -13.7069
4.629000 -13.76087
4.630000 -13.81447
4.631000 -13.8677
4.632000 -13.920569999999998
4.633000 -13.97306
4.634000 -14.02518
4.635000 -14.07693
4.636000 -14.12829
4.637000 -14.179269999999999
4.638000 -14.22986
4.639000 -14.28007
4.640000 -14.329880000000001
4.641000 -14.37931
4.642000 -14.42833
4.643000 -14.476949999999999
4.644000 -14.525170000000001
4.645000 -14.572989999999999
4.646000 -14.6204
4.647000 -14.66739
4.648000 -14.713970000000002
4.649000 -14.76014
4.650000 -14.805879999999998
4.651000 -14.85121
4.652000 -14.896110000000002
4.653000 -14.94058
4.654000 -14.984620000000001
4.655000 -15.028220000000001
4.656000 -15.071399999999999
4.657000 -15.114130000000001
4.658000 -15.15642
4.659000 -15.19826
4.660000 -15.239659999999999
4.661000 -15.28061
4.662000 -15.321100000000001
4.663000 -15.36114
4.664000 -15.400720000000002
4.665000 -15.439829999999999
4.666000 -15.47849
4.667000 -15.51667
4.668000 -15.554390000000001
4.669000 -15.59163
4.670000 -15.628400000000001
4.671000 -15.66469
4.672000 -15.7005
4.673000 -15.73583
4.674000 -15.77067
4.675000 -15.80502
4.676000 -15.83888
4.677000 -15.87225
4.678000 -15.90512
4.679000 -15.937499999999998
4.680000 -15.96937
4.681000 -16.00074
4.682000 -16.031599999999997
4.683000 -16.06195
4.684000 -16.09179
4.685000 -16.12112
4.686000 -16.14993
4.687000 -16.17822
4.688000 -16.20599
4.689000 -16.23324
4.690000 -16.25996
4.691000 -16.28616
4.692000 -16.311819999999997
4.693000 -16.33694
4.694000 -16.361539999999998
4.695000 -16.38559
4.696000 -16.4091
4.697000 -16.43207
4.698000 -16.45449
4.699000 -16.47636
4.700000 -16.49768
4.701000 -16.51845
4.702000 -16.53866
4.703000 -16.558310000000002
4.704000 -16.5774
4.705000 -16.59593
4.706000 -16.6139
4.707000 -16.6313
4.708000 -16.64812
4.709000 -16.66438
4.710000 -16.68006
4.711000 -16.69517
4.712000 -16.70969
4.713000 -16.72364
4.714000 -16.737009999999998
4.715000 -16.74979
4.716000 -16.76198
4.717000 -16.77359
4.718000 -16.7846
4.719000 -16.79503
4.720000 -16.80485
4.721000 -16.81409
4.722000 -16.82272
4.723000 -16.83075
4.724000 -16.83818
4.725000 -16.845
4.726000 -16.85122
4.727000 -16.856830000000002
4.728000 -16.86183
4.729000 -16.866210000000002
4.730000 -16.86998
4.731000 -16.87313
4.732000 -16.87567
4.733000 -16.877580000000002
4.734000 -16.878870000000003
4.735000 -16.879540000000002
4.736000 -16.87957
4.737000 -16.87898
4.738000 -16.87776
4.739000 -16.87591
4.740000 -16.87343
4.741000 -16.87031
4.742000 -16.86655
4.743000 -16.86215
4.744000 -16.857120000000002
4.745000 -16.85144
4.746000 -16.845119999999998
4.747000 -16.83816
4.748000 -16.83055
4.749000 -16.822290000000002
4.750000 -16.81338
4.751000 -16.80383
4.752000 -16.79362
4.753000 -16.78277
4.754000 -16.77125
4.755000 -16.75909
4.756000 -16.74626
4.757000 -16.732779999999998
4.758000 -16.71864
4.759000 -16.70384
4.760000 -16.68838
4.761000 -16.67226
4.762000 -16.65547
4.763000 -16.63802
4.764000 -16.6199
4.765000 -16.60111
4.766000 -16.58165
4.767000 -16.561529999999998
4.768000 -16.54073
4.769000 -16.51926
4.770000 -16.49711
4.771000 -16.47429
4.772000 -16.45079
4.773000 -16.42662
4.774000 -16.401760000000003
4.775000 -16.37623
4.776000 -16.35002
4.777000 -16.32313
4.778000 -16.295560000000002
4.779000 -16.26731
4.780000 -16.23837
4.781000 -16.20875
4.782000 -16.178449999999998
4.783000 -16.14747
4.784000 -16.1158
4.785000 -16.08344
4.786000 -16.0504
4.787000 -16.01668
4.788000 -15.982270000000002
4.789000 -15.94717
4.790000 -15.91139
4.791000 -15.874920000000001
4.792000 -15.83777
4.793000 -15.79992
4.794000 -15.76139
4.795000 -15.722169999999998
4.796000 -15.68227
4.797000 -15.64167
4.798000 -15.60039
4.799000 -15.55841
4.800000 -15.51575
4.801000 -15.4724
4.802000 -15.428349999999998
4.803000 -15.38362
4.804000 -15.338199999999999
4.805000 -15.29208
4.806000 -15.24528
4.807000 -15.19778
4.808000 -15.1496
4.809000 -15.10072
4.810000 -15.05115
4.811000 -15.0009
4.812000 -14.94996
4.813000 -14.898320000000002
4.814000 -14.846
4.815000 -14.79299
4.816000 -14.7393
4.817000 -14.68491
4.818000 -14.62984
4.819000 -14.57409
4.820000 -14.517650000000001
4.821000 -14.460519999999999
4.822000 -14.402719999999999
4.823000 -14.34423
4.824000 -14.285049999999998
4.825000 -14.2252
4.826000 -14.16467
4.827000 -14.103460000000002
4.828000 -14.041580000000002
4.829000 -13.97901
4.830000 -13.91577
4.831000 -13.851859999999999
4.832000 -13.78727
4.833000 -13.722010000000001
4.834000 -13.656080000000001
4.835000 -13.58947
4.836000 -13.522200000000002
4.837000 -13.454250000000002
4.838000 -13.385639999999999
4.839000 -13.31636
4.840000 -13.246410000000001
4.841000 -13.175799999999999
4.842000 -13.10453
4.843000 -13.032589999999999
4.844000 -12.95999
4.845000 -12.88674
4.846000 -12.81282
4.847000 -12.73825
4.848000 -12.66302
4.849000 -12.58714
4.850000 -12.5106
4.851000 -12.43342
4.852000 -12.35559
4.853000 -12.277109999999999
4.854000 -12.19799
4.855000 -12.11822
4.856000 -12.03782
4.857000 -11.95678
4.858000 -11.8751
4.859000 -11.79279
4.860000 -11.70985
4.861000 -11.626290000000001
4.862000 -11.54209
4.863000 -11.45727
4.864000 -11.371839999999999
4.865000 -11.285779999999999
4.866000 -11.1991
4.867000 -11.11182
4.868000 -11.02391
4.869000 -10.935400000000001
4.870000 -10.84629
4.871000 -10.75656
4.872000 -10.66624
4.873000 -10.57531
4.874000 -10.483789999999999
4.875000 -10.39167
4.876000 -10.29895
4.877000 -10.205649999999999
4.878000 -10.11176
4.879000 -10.017280000000001
4.880000 -9.9222191
4.881000 -9.826577499999999
4.882000 -9.7303584
4.883000 -9.6335657
4.884000 -9.536201499999999
4.885000 -9.438268800000001
4.886000 -9.339770699999999
4.887000 -9.240710700000001
4.888000 -9.141092
4.889000 -9.0409189
4.890000 -8.9401938
4.891000 -8.838921
4.892000 -8.7371036
4.893000 -8.6347453
4.894000 -8.5318498
4.895000 -8.428420899999999
4.896000 -8.324462200000001
4.897000 -8.2199782
4.898000 -8.114972
4.899000 -8.0094472
4.900000 -7.903408300000001
4.901000 -7.796858299999999
4.902000 -7.689800900000001
4.903000 -7.5822405999999996
4.904000 -7.474181100000001
4.905000 -7.365625400000001
4.906000 -7.2565779
4.907000 -7.147041699999999
4.908000 -7.0370212
4.909000 -6.9265202
4.910000 -6.815542300000001
4.911000 -6.704091299999999
4.912000 -6.592170899999999
4.913000 -6.4797856000000005
4.914000 -6.3669383999999996
4.915000 -6.2536336
4.916000 -6.1398759
4.917000 -6.0256694
4.918000 -5.9110176
4.919000 -5.7959255
4.920000 -5.6803972
4.921000 -5.5644367
4.922000 -5.4480493
4.923000 -5.3312391
4.924000 -5.2140109
4.925000 -5.0963696
4.926000 -4.97832
4.927000 -4.8598673
4.928000 -4.741016
4.929000 -4.6217714
4.930000 -4.5021385
4.931000 -4.3821223
4.932000 -4.2617276
4.933000 -4.1409601
4.934000 -4.0198244
4.935000 -3.8983259
4.936000 -3.7764695
4.937000 -3.6542602
4.938000 -3.5317033999999996
4.939000 -3.4088042
4.940000 -3.2855675
4.941000 -3.1619985
4.942000 -3.0381020000000003
4.943000 -2.9138832999999997
4.944000 -2.7893474
4.945000 -2.6644994
4.946000 -2.5393443
4.947000 -2.4138873000000003
4.948000 -2.2881335
4.949000 -2.1620881
4.950000 -2.0357562
4.951000 -1.9091433000000002
4.952000 -1.7822544999999999
4.953000 -1.6550953
4.954000 -1.5276711
4.955000 -1.3999876
4.956000 -1.2720502
4.957000 -1.1438647
4.958000 -1.0154368
4.959000 -0.8867723900000001
4.960000 -0.7578773
4.961000 -0.6287575200000001
4.962000 -0.49941908
4.963000 -0.36986800999999997
4.964000 -0.24011042
4.965000 -0.11015246
4.966000 0.019999703
4.967000 0.15033986
4.968000 0.28086184
4.969000 0.41155940999999996
4.970000 0.54242634
4.971000 0.67345649
4.972000 0.8046436100000001
4.973000 0.9359816099999999
4.974000 1.0674642
4.975000 1.1990855
4.976000 1.3308391
4.977000 1.462719
4.978000 1.5947193
4.979000 1.7268337000000002
4.980000 1.8590564
4.981000 1.9913811
4.982000 2.123802
4.983000 2.2563128
4.984000 2.3889076
4.985000 2.5215802999999997
4.986000 2.6543247
4.987000 2.7871346000000004
4.988000 2.920004
4.989000 3.0529264
4.990000 3.1858958
4.991000 3.3189055
4.992000 3.451949
4.993000 3.5850197
4.994000 3.7181113000000003
4.995000 3.8512169999999997
4.996000 3.9843298
4.997000 4.1174434
4.998000 4.2505505999999995
4.999000 4.3836445
5.000000 4.5167182
5.001000 4.6497643
5.002000 4.782776200000001
5.003000 4.915746700000001
5.004000 5.0486688
5.005000 5.1815356999999995
5.006000 5.3143401
5.007000 5.4470748
5.008000 5.5797330999999994
5.009000 5.712308
5.010000 5.844792699999999
5.011000 5.9771802
5.012000 6.1094634
5.013000 6.241636
5.014000 6.373690799999999
5.015000 6.5056212
5.016000 6.6374205
5.017000 6.769082
5.018000 6.9005996
5.019000 7.031966000000001
5.020000 7.163174499999999
5.021000 7.294219
5.022000 7.4250922
5.023000 7.555788
5.024000 7.6862991
5.025000 7.8166193999999996
5.026000 7.9467416
5.027000 8.0766588
5.028000 8.206364500000001
5.029000 8.3358519
5.030000 8.465113500000001
5.031000 8.5941419
5.032000 8.7229304
5.033000 8.851472300000001
5.034000 8.9797601
5.035000 9.1077864
5.036000 9.2355438
5.037000 9.3630254
5.038000 9.490224
5.039000 9.6171319
5.040000 9.7437426
5.041000 9.8700479
5.042000 9.9960409
5.043000 10.12172
5.044000 10.24706
5.045000 10.37208
5.046000 10.49675
5.047000 10.62108
5.048000 10.74505
5.049000 10.86866
5.050000 10.991900000000001
5.051000 11.11476
5.052000 11.23725
5.053000 11.35934
5.054000 11.48104
5.055000 11.60234
5.056000 11.72322
5.057000 11.8437
5.058000 11.96375
5.059000 12.08337
5.060000 12.202549999999999
5.061000 12.3213
5.062000 12.43959
5.063000 12.55743
5.064000 12.6748
5.065000 12.79171
5.066000 12.908140000000001
5.067000 13.02408
5.068000 13.13954
5.069000 13.2545
5.070000 13.368949999999998
5.071000 13.48289
5.072000 13.59631
5.073000 13.709209999999999
5.074000 13.82158
5.075000 13.9334
5.076000 14.044680000000001
5.077000 14.155409999999998
5.078000 14.26557
5.079000 14.37517
5.080000 14.48419
5.081000 14.592630000000002
5.082000 14.700479999999999
5.083000 14.807739999999999
5.084000 14.9144
5.085000 15.020449999999999
5.086000 15.12589
5.087000 15.23071
5.088000 15.334900000000001
5.089000 15.438460000000001
5.090000 15.541379999999998
5.091000 15.64366
5.092000 15.745280000000001
5.093000 15.846250000000001
5.094000 15.94655
5.095000 16.04619
5.096000 16.14515
5.097000 16.24343
5.098000 16.34103
5.099000 16.43793
5.100000 16.53413
5.101000 16.62962
5.102000 16.72441
5.103000 16.818469999999998
5.104000 16.91181
5.105000 17.00442
5.106000 17.0963
5.107000 17.18743
5.108000 17.27781
5.109000 17.367440000000002
5.110000 17.45631
5.111000 17.5444
5.112000 17.63173
5.113000 17.71827
5.114000 17.80403
5.115000 17.88899
5.116000 17.97316
5.117000 18.056520000000003
5.118000 18.13908
5.119000 18.22082
5.120000 18.30173
5.121000 18.38183
5.122000 18.46109
5.123000 18.53951
5.124000 18.61709
5.125000 18.69383
5.126000 18.76971
5.127000 18.844739999999998
5.128000 18.9189
5.129000 18.9922
5.130000 19.064629999999998
5.131000 19.13618
5.132000 19.20685
5.133000 19.27663
5.134000 19.34553
5.135000 19.413520000000002
5.136000 19.480620000000002
5.137000 19.54681
5.138000 19.61209
5.139000 19.676450000000003
5.140000 19.7399
5.141000 19.80242
5.142000 19.86401
5.143000 19.92466
5.144000 19.984370000000002
5.145000 20.04314
5.146000 20.10096
5.147000 20.157829999999997
5.148000 20.213729999999998
5.149000 20.26867
5.150000 20.32265
5.151000 20.37565
5.152000 20.42767
5.153000 20.47871
5.154000 20.528769999999998
5.155000 20.57783
5.156000 20.6259
5.157000 20.67297
5.158000 20.71904
5.159000 20.76411
5.160000 20.80816
5.161000 20.851210000000002
5.162000 20.89324
5.163000 20.93425
5.164000 20.97423
5.165000 21.01319
5.166000 21.05113
5.167000 21.08803
5.168000 21.12389
5.169000 21.15872
5.170000 21.1925
5.171000 21.225250000000003
5.172000 21.25694
5.173000 21.287580000000002
5.174000 21.31717
5.175000 21.3457
5.176000 21.37318
5.177000 21.39959
5.178000 21.42493
5.179000 21.449199999999998
5.180000 21.47241
5.181000 21.49453
5.182000 21.51558
5.183000 21.53555
5.184000 21.55444
5.185000 21.57224
5.186000 21.58895
5.187000 21.604570000000002
5.188000 21.61909
5.189000 21.63252
5.190000 21.644849999999998
5.191000 21.65608
5.192000 21.66621
5.193000 21.675240000000002
5.194000 21.68316
5.195000 21.68997
5.196000 21.69567
5.197000 21.70026
5.198000 21.70374
5.199000 21.706110000000002
5.200000 21.70736
5.201000 21.7075
5.202000 21.70652
5.203000 21.70442
5.204000 21.7012
5.205000 21.69686
5.206000 21.691399999999998
5.207000 21.68482
5.208000 21.67712
5.209000 21.668290000000002
5.210000 21.65833
5.211000 21.64725
5.212000 21.63504
5.213000 21.6217
5.214000 21.60724
5.215000 21.59164
5.216000 21.57491
5.217000 21.55705
5.218000 21.53806
5.219000 21.51793
5.220000 21.49667
5.221000 21.47428
5.222000 21.45075
5.223000 21.42608
5.224000 21.40028
5.225000 21.37335
5.226000 21.34528
5.227000 21.31607
5.228000 21.28574
5.229000 21.25426
5.230000 21.22166
5.231000 21.18792
5.232000 21.15304
5.233000 21.11704
5.234000 21.079909999999998
5.235000 21.04165
5.236000 21.00225
5.237000 20.96173
5.238000 20.92009
5.239000 20.877319999999997
5.240000 20.83342
5.241000 20.78841
5.242000 20.742269999999998
5.243000 20.69501
5.244000 20.646639999999998
5.245000 20.59714
5.246000 20.54654
5.247000 20.49481
5.248000 20.44198
5.249000 20.388029999999997
5.250000 20.33297
5.251000 20.2768
5.252000 20.21953
5.253000 20.16115
5.254000 20.10166
5.255000 20.04108
5.256000 19.97939
5.257000 19.916610000000002
5.258000 19.852729999999998
5.259000 19.787750000000003
5.260000 19.72169
5.261000 19.65453
5.262000 19.586280000000002
5.263000 19.51696
5.264000 19.446540000000002
5.265000 19.375049999999998
5.266000 19.30249
5.267000 19.22885
5.268000 19.15414
5.269000 19.07836
5.270000 19.00152
5.271000 18.92362
5.272000 18.84467
5.273000 18.76466
5.274000 18.68359
5.275000 18.601490000000002
5.276000 18.51834
5.277000 18.43415
5.278000 18.34892
5.279000 18.26266
5.280000 18.17538
5.281000 18.08707
5.282000 17.99773
5.283000 17.90738
5.284000 17.816019999999998
5.285000 17.72365
5.286000 17.63027
5.287000 17.535890000000002
5.288000 17.44051
5.289000 17.34414
5.290000 17.24677
5.291000 17.14843
5.292000 17.0491
5.293000 16.94879
5.294000 16.84751
5.295000 16.745260000000002
5.296000 16.64205
5.297000 16.53789
5.298000 16.432769999999998
5.299000 16.32669
5.300000 16.21968
5.301000 16.111729999999998
5.302000 16.00284
5.303000 15.89303
5.304000 15.7823
5.305000 15.67065
5.306000 15.558079999999999
5.307000 15.44462
5.308000 15.330250000000001
5.309000 15.21499
5.310000 15.09884
5.311000 14.9818
5.312000 14.86389
5.313000 14.74511
5.314000 14.62546
5.315000 14.50496
5.316000 14.383589999999998
5.317000 14.261389999999999
5.318000 14.13833
5.319000 14.01445
5.320000 13.88973
5.321000 13.764190000000001
5.322000 13.637830000000001
5.323000 13.510649999999998
5.324000 13.38267
5.325000 13.253889999999998
5.326000 13.12432
5.327000 12.99396
5.328000 12.86282
5.329000 12.7309
5.330000 12.59822
5.331000 12.46477
5.332000 12.33057
5.333000 12.19562
5.334000 12.059930000000001
5.335000 11.92351
5.336000 11.78636
5.337000 11.64849
5.338000 11.50991
5.339000 11.37063
5.340000 11.23065
5.341000 11.08998
5.342000 10.94863
5.343000 10.80661
5.344000 10.663920000000001
5.345000 10.52058
5.346000 10.37658
5.347000 10.23194
5.348000 10.08666
5.349000 9.940763599999999
5.350000 9.7942434
5.351000 9.647111599999999
5.352000 9.499377
5.353000 9.3510464
5.354000 9.202127899999999
5.355000 9.0526298
5.356000 8.9025594
5.357000 8.751925100000001
5.358000 8.600734899999999
5.359000 8.4489964
5.360000 8.2967177
5.361000 8.143907
5.362000 7.990572599999999
5.363000 7.8367226
5.364000 7.6823644
5.365000 7.5275077999999995
5.366000 7.3721603
5.367000 7.2163306
5.368000 7.060027100000001
5.369000 6.9032587
5.370000 6.746034300000001
5.371000 6.5883629
5.372000 6.4302534
5.373000 6.271714
5.374000 6.1127547
5.375000 5.9533841999999995
5.376000 5.793611299999999
5.377000 5.6334455
5.378000 5.4728959
5.379000 5.3119719000000005
5.380000 5.1506825
5.381000 4.989036899999999
5.382000 4.8270445
5.383000 4.6647146
5.384000 4.5020565
5.385000 4.3390796
5.386000 4.1757926
5.387000 4.0122051
5.388000 3.8483262
5.389000 3.6841657
5.390000 3.5197320999999997
5.391000 3.3550351999999997
5.392000 3.1900842
5.393000 3.0248884
5.394000 2.8594572
5.395000 2.6938001
5.396000 2.5279263
5.397000 2.3618454
5.398000 2.1955671
5.399000 2.0291006
5.400000 1.8624558999999998
5.401000 1.6956426
5.402000 1.5286705
5.403000 1.3615492999999999
5.404000 1.194289
5.405000 1.0268996000000001
5.406000 0.85939094
5.407000 0.6917732799999999
5.408000 0.52405656
5.409000 0.35625098
5.410000 0.18836668
5.411000 0.020413873000000003
5.412000 -0.14759726
5.413000 -0.31565649
5.414000 -0.48375362999999993
5.415000 -0.65187844
5.416000 -0.82002077
5.417000 -0.9881704099999999
5.418000 -1.1563172
5.419000 -1.3244509999999998
5.420000 -1.4925617
5.421000 -1.6606392
5.422000 -1.8286734999999998
5.423000 -1.9966542999999999
5.424000 -2.1645716999999998
5.425000 -2.3324158
5.426000 -2.5001764
5.427000 -2.6678436
5.428000 -2.8354071000000003
5.429000 -3.0028572
5.430000 -3.1701836999999995
5.431000 -3.3373762
5.432000 -3.5044249
5.433000 -3.6713198
5.434000 -3.8380504
5.435000 -4.0046062000000004
5.436000 -4.1709773
5.437000 -4.3371531999999995
5.438000 -4.5031235
5.439000 -4.6688773
5.440000 -4.8344046
5.441000 -4.999695
5.442000 -5.1647376000000005
5.443000 -5.3295217
5.444000 -5.4940369
5.445000 -5.6582726999999995
5.446000 -5.8222182
5.447000 -5.9858631
5.448000 -6.1491966
5.449000 -6.3122079
5.450000 -6.4748868
5.451000 -6.6372231
5.452000 -6.799206100000001
5.453000 -6.9608248999999995
5.454000 -7.1220696
5.455000 -7.2829299
5.456000 -7.4433945
5.457000 -7.603454599999999
5.458000 -7.7630989
5.459000 -7.9223178
5.460000 -8.0811016
5.461000 -8.2394391
5.462000 -8.397321400000001
5.463000 -8.554738
5.464000 -8.7116785
5.465000 -8.8681333
5.466000 -9.0240918
5.467000 -9.179544400000001
5.468000 -9.334481499999999
5.469000 -9.4888926
5.470000 -9.6427672
5.471000 -9.796095600000001
5.472000 -9.9488676
5.473000 -10.10107
5.474000 -10.252699999999999
5.475000 -10.40374
5.476000 -10.55419
5.477000 -10.704030000000001
5.478000 -10.853250000000001
5.479000 -11.00184
5.480000 -11.14979
5.481000 -11.2971
5.482000 -11.44374
5.483000 -11.58972
5.484000 -11.73502
5.485000 -11.879629999999999
5.486000 -12.02355
5.487000 -12.16675
5.488000 -12.30924
5.489000 -12.450990000000001
5.490000 -12.59201
5.491000 -12.732280000000001
5.492000 -12.8718
5.493000 -13.010550000000002
5.494000 -13.14852
5.495000 -13.2857
5.496000 -13.42209
5.497000 -13.55768
5.498000 -13.692450000000001
5.499000 -13.82641
5.500000 -13.95953
5.501000 -14.0918
5.502000 -14.223230000000001
5.503000 -14.35381
5.504000 -14.483509999999999
5.505000 -14.612330000000002
5.506000 -14.740269999999999
5.507000 -14.867320000000001
5.508000 -14.99346
5.509000 -15.11869
5.510000 -15.24299
5.511000 -15.366369999999998
5.512000 -15.4888
5.513000 -15.610289999999999
5.514000 -15.73081
5.515000 -15.85037
5.516000 -15.96896
5.517000 -16.08655
5.518000 -16.20316
5.519000 -16.318759999999997
5.520000 -16.43335
5.521000 -16.54692
5.522000 -16.65946
5.523000 -16.77097
5.524000 -16.88143
5.525000 -16.99084
5.526000 -17.09919
5.527000 -17.20647
5.528000 -17.31268
5.529000 -17.4178
5.530000 -17.521819999999998
5.531000 -17.62475
5.532000 -17.72657
5.533000 -17.827280000000002
5.534000 -17.92687
5.535000 -18.02532
5.536000 -18.12264
5.537000 -18.21882
5.538000 -18.313850000000002
5.539000 -18.407709999999998
5.540000 -18.500420000000002
5.541000 -18.591949999999997
5.542000 -18.682299999999998
5.543000 -18.77147
5.544000 -18.85944
5.545000 -18.94622
5.546000 -19.03178
5.547000 -19.116130000000002
5.548000 -19.199260000000002
5.549000 -19.28117
5.550000 -19.361829999999998
5.551000 -19.44126
5.552000 -19.51944
5.553000 -19.596359999999997
5.554000 -19.67203
5.555000 -19.74642
5.556000 -19.81954
5.557000 -19.89138
5.558000 -19.96194
5.559000 -20.0312
5.560000 -20.09917
5.561000 -20.16583
5.562000 -20.231180000000002
5.563000 -20.29522
5.564000 -20.35794
5.565000 -20.41934
5.566000 -20.479400000000002
5.567000 -20.53813
5.568000 -20.59552
5.569000 -20.65157
5.570000 -20.70627
5.571000 -20.759610000000002
5.572000 -20.8116
5.573000 -20.86222
5.574000 -20.911479999999997
5.575000 -20.95936
5.576000 -21.005869999999998
5.577000 -21.051000000000002
5.578000 -21.09475
5.579000 -21.13711
5.580000 -21.178069999999998
5.581000 -21.21764
5.582000 -21.25581
5.583000 -21.29258
5.584000 -21.32794
5.585000 -21.36188
5.586000 -21.39441
5.587000 -21.425520000000002
5.588000 -21.45521
5.589000 -21.48347
5.590000 -21.510299999999997
5.591000 -21.5357
5.592000 -21.55967
5.593000 -21.58219
5.594000 -21.603279999999998
5.595000 -21.62292
5.596000 -21.64111
5.597000 -21.65786
5.598000 -21.67315
5.599000 -21.687
5.600000 -21.699379999999998
5.601000 -21.71031
5.602000 -21.71978
5.603000 -21.7278
5.604000 -21.73435
5.605000 -21.739430000000002
5.606000 -21.74306
5.607000 -21.74522
5.608000 -21.74591
5.609000 -21.74513
5.610000 -21.74289
5.611000 -21.73918
5.612000 -21.734
5.613000 -21.72735
5.614000 -21.71923
5.615000 -21.70963
5.616000 -21.69857
5.617000 -21.686030000000002
5.618000 -21.67202
5.619000 -21.65653
5.620000 -21.63958
5.621000 -21.62114
5.622000 -21.60124
5.623000 -21.57986
5.624000 -21.557000000000002
5.625000 -21.532680000000003
5.626000 -21.50688
5.627000 -21.479599999999998
5.628000 -21.45086
5.629000 -21.42065
5.630000 -21.38896
5.631000 -21.35581
5.632000 -21.32119
5.633000 -21.28511
5.634000 -21.24756
5.635000 -21.208550000000002
5.636000 -21.16808
5.637000 -21.12616
5.638000 -21.08277
5.639000 -21.03794
5.640000 -20.99165
5.641000 -20.94392
5.642000 -20.89474
5.643000 -20.84412
5.644000 -20.79206
5.645000 -20.73856
5.646000 -20.68363
5.647000 -20.62727
5.648000 -20.569490000000002
5.649000 -20.51027
5.650000 -20.44964
5.651000 -20.38759
5.652000 -20.32412
5.653000 -20.25925
5.654000 -20.19296
5.655000 -20.12528
5.656000 -20.056189999999997
5.657000 -19.98571
5.658000 -19.913829999999997
5.659000 -19.84057
5.660000 -19.76592
5.661000 -19.689899999999998
5.662000 -19.612489999999998
5.663000 -19.53372
5.664000 -19.453580000000002
5.665000 -19.37208
5.666000 -19.28922
5.667000 -19.20501
5.668000 -19.11945
5.669000 -19.03256
5.670000 -18.94432
5.671000 -18.854760000000002
5.672000 -18.76388
5.673000 -18.671670000000002
5.674000 -18.57816
5.675000 -18.483340000000002
5.676000 -18.38723
5.677000 -18.289820000000002
5.678000 -18.191119999999998
5.679000 -18.09115
5.680000 -17.989910000000002
5.681000 -17.8874
5.682000 -17.78363
5.683000 -17.67861
5.684000 -17.57235
5.685000 -17.464850000000002
5.686000 -17.35612
5.687000 -17.24617
5.688000 -17.13501
5.689000 -17.02263
5.690000 -16.90906
5.691000 -16.79429
5.692000 -16.67833
5.693000 -16.5612
5.694000 -16.442899999999998
5.695000 -16.32343
5.696000 -16.20281
5.697000 -16.081039999999998
5.698000 -15.958140000000002
5.699000 -15.834100000000001
5.700000 -15.708939999999998
5.701000 -15.582670000000002
5.702000 -15.45529
5.703000 -15.326809999999998
5.704000 -15.19725
5.705000 -15.066609999999999
5.706000 -14.9349
5.707000 -14.80214
5.708000 -14.668320000000001
5.709000 -14.533460000000002
5.710000 -14.397570000000002
5.711000 -14.260670000000001
5.712000 -14.12275
5.713000 -13.98383
5.714000 -13.84392
5.715000 -13.70303
5.716000 -13.56117
5.717000 -13.41835
5.718000 -13.27458
5.719000 -13.129869999999999
5.720000 -12.98423
5.721000 -12.837670000000001
5.722000 -12.690209999999999
5.723000 -12.541849999999998
5.724000 -12.39259
5.725000 -12.242469999999999
5.726000 -12.09147
5.727000 -11.93962
5.728000 -11.78693
5.729000 -11.6334
5.730000 -11.47904
5.731000 -11.32388
5.732000 -11.167910000000001
5.733000 -11.01115
5.734000 -10.85361
5.735000 -10.695300000000001
5.736000 -10.53623
5.737000 -10.37642
5.738000 -10.215879999999999
5.739000 -10.05461
5.740000 -9.8926328
5.741000 -9.7299561
5.742000 -9.5665924
5.743000 -9.4025545
5.744000 -9.2378549
5.745000 -9.0725049
5.746000 -8.906517899999999
5.747000 -8.7399058
5.748000 -8.5726812
5.749000 -8.404857699999999
5.750000 -8.236447
5.751000 -8.0674618
5.752000 -7.8979149
5.753000 -7.7278189
5.754000 -7.5571865
5.755000 -7.3860303
5.756000 -7.2143629
5.757000 -7.0421979
5.758000 -6.869547099999999
5.759000 -6.696423899999999
5.760000 -6.5228403
5.761000 -6.3488089
5.762000 -6.1743431
5.763000 -5.9994552
5.764000 -5.8241583
5.765000 -5.6484647
5.766000 -5.4723877
5.767000 -5.2959397
5.768000 -5.119133700000001
5.769000 -4.9419831
5.770000 -4.7645006
5.771000 -4.5866992
5.772000 -4.4085920000000005
5.773000 -4.2301923
5.774000 -4.0515136
5.775000 -3.8725693
5.776000 -3.6933724000000003
5.777000 -3.5139371
5.778000 -3.3342764
5.779000 -3.1544041000000003
5.780000 -2.9743338
5.781000 -2.7940793
5.782000 -2.6136542
5.783000 -2.4330724000000004
5.784000 -2.2523476000000002
5.785000 -2.0714937
5.786000 -1.8905242999999998
5.787000 -1.7094532
5.788000 -1.5282942000000002
5.789000 -1.3470609
5.790000 -1.165767
5.791000 -0.98442622
5.792000 -0.80305208
5.793000 -0.62165819
5.794000 -0.44025807000000006
5.795000 -0.25886523
5.796000 -0.07749314
5.797000 0.10384477
5.798000 0.28513507
5.799000 0.46636433999999993
5.800000 0.64751925
5.801000 0.8285863299999999
5.802000 1.0095523
5.803000 1.1904036999999998
5.804000 1.3711271
5.805000 1.5517091
5.806000 1.7321362999999999
5.807000 1.9123953
5.808000 2.0924725
5.809000 2.2723543999999998
5.810000 2.4520274
5.811000 2.631478
5.812000 2.8106926
5.813000 2.9896574
5.814000 3.1683589999999997
5.815000 3.3467837
5.816000 3.5249177
5.817000 3.7027474
5.818000 3.8802594000000004
5.819000 4.0574398
5.820000 4.2342748
5.821000 4.4107515
5.822000 4.5868561
5.823000 4.762575
5.824000 4.937895
5.825000 5.1128026
5.826000 5.2872848
5.827000 5.4613285
5.828000 5.6349206999999994
5.829000 5.8080483
5.830000 5.9806984
5.831000 6.1528582
5.832000 6.3245147
5.833000 6.4956561
5.834000 6.6662684
5.835000 6.8363406
5.836000 7.005859200000001
5.837000 7.174812299999999
5.838000 7.343187199999999
5.839000 7.5109713
5.840000 7.678152600000001
5.841000 7.8447192999999995
5.842000 8.0106586
5.843000 8.175958699999999
5.844000 8.3406068
5.845000 8.5045911
5.846000 8.6678997
5.847000 8.8305205
5.848000 8.992441
5.849000 9.1536492
5.850000 9.314133199999999
5.851000 9.473880399999999
5.852000 9.6328795
5.853000 9.7911187
5.854000 9.9485852
5.855000 10.105269999999999
5.856000 10.261149999999999
5.857000 10.41623
5.858000 10.570490000000001
5.859000 10.723920000000001
5.860000 10.87651
5.861000 11.02825
5.862000 11.17912
5.863000 11.32911
5.864000 11.47822
5.865000 11.626430000000001
5.866000 11.77374
5.867000 11.920119999999999
5.868000 12.065570000000001
5.869000 12.21009
5.870000 12.35365
5.871000 12.49626
5.872000 12.637899999999998
5.873000 12.77855
5.874000 12.91821
5.875000 13.056880000000001
5.876000 13.194529999999999
5.877000 13.33117
5.878000 13.46677
5.879000 13.60134
5.880000 13.73486
5.881000 13.86732
5.882000 13.99872
5.883000 14.129040000000002
5.884000 14.258270000000001
5.885000 14.38641
5.886000 14.51345
5.887000 14.63937
5.888000 14.76418
5.889000 14.88785
5.890000 15.010390000000001
5.891000 15.13177
5.892000 15.251999999999999
5.893000 15.371070000000001
5.894000 15.488969999999998
5.895000 15.60568
5.896000 15.72121
5.897000 15.83554
5.898000 15.94866
5.899000 16.060579999999998
5.900000 16.17127
5.901000 16.280739999999998
5.902000 16.38897
5.903000 16.49596
5.904000 16.6017
5.905000 16.706190000000003
5.906000 16.80941
5.907000 16.91137
5.908000 17.012050000000002
5.909000 17.11144
5.910000 17.20955
5.911000 17.306369999999998
5.912000 17.40188
5.913000 17.49609
5.914000 17.588980000000003
5.915000 17.68055
5.916000 17.7708
5.917000 17.859720000000003
5.918000 17.9473
5.919000 18.033540000000002
5.920000 18.11844
5.921000 18.201980000000002
5.922000 18.28417
5.923000 18.36499
5.924000 18.44445
5.925000 18.522540000000003
5.926000 18.59925
5.927000 18.67458
5.928000 18.74852
5.929000 18.821080000000002
5.930000 18.892239999999997
5.931000 18.962010000000003
5.932000 19.030369999999998
5.933000 19.09733
5.934000 19.162889999999997
5.935000 19.22703
5.936000 19.28975
5.937000 19.35106
5.938000 19.41095
5.939000 19.46941
5.940000 19.52645
5.941000 19.582060000000002
5.942000 19.63624
5.943000 19.68898
5.944000 19.74028
5.945000 19.79015
5.946000 19.83858
5.947000 19.88557
5.948000 19.93111
5.949000 19.9752
5.950000 20.01785
5.951000 20.05905
5.952000 20.0988
5.953000 20.1371
5.954000 20.173949999999998
5.955000 20.20934
5.956000 20.24328
5.957000 20.275760000000002
5.958000 20.30679
5.959000 20.33636
5.960000 20.36448
5.961000 20.39114
5.962000 20.416339999999998
5.963000 20.440089999999998
5.964000 20.46238
5.965000 20.48322
5.966000 20.5026
5.967000 20.52052
5.968000 20.53699
5.969000 20.552010000000003
5.970000 20.56557
5.971000 20.57769
5.972000 20.58835
5.973000 20.59757
5.974000 20.605339999999998
5.975000 20.61166
5.976000 20.61654
5.977000 20.619979999999998
5.978000 20.62198
5.979000 20.62254
5.980000 20.62167
5.981000 20.61936
5.982000 20.61563
5.983000 20.61047
5.984000 20.60388
5.985000 20.595869999999998
5.986000 20.58644
5.987000 20.57559
5.988000 20.56333
5.989000 20.54966
5.990000 20.53459
5.991000 20.51811
5.992000 20.50023
5.993000 20.48096
5.994000 20.46029
5.995000 20.438229999999997
5.996000 20.41479
5.997000 20.389969999999998
5.998000 20.36377
5.999000 20.336199999999998
6.000000 20.30726
6.001000 20.27696
6.002000 20.2453
6.003000 20.21229
6.004000 20.17793
6.005000 20.14223
6.006000 20.10519
6.007000 20.06681
6.008000 20.02712
6.009000 19.9861
6.010000 19.943759999999997
6.011000 19.900119999999998
6.012000 19.85517
6.013000 19.80893
6.014000 19.761390000000002
6.015000 19.71257
6.016000 19.662470000000003
6.017000 19.6111
6.018000 19.55847
6.019000 19.504569999999998
6.020000 19.44942
6.021000 19.39303
6.022000 19.3354
6.023000 19.27653
6.024000 19.21645
6.025000 19.15514
6.026000 19.09262
6.027000 19.0289
6.028000 18.96398
6.029000 18.89787
6.030000 18.83058
6.031000 18.76212
6.032000 18.69249
6.033000 18.62171
6.034000 18.54977
6.035000 18.47669
6.036000 18.402479999999997
6.037000 18.32714
6.038000 18.25068
6.039000 18.17312
6.040000 18.094450000000002
6.041000 18.0147
6.042000 17.93386
6.043000 17.85195
6.044000 17.76897
6.045000 17.684939999999997
6.046000 17.59986
6.047000 17.51375
6.048000 17.4266
6.049000 17.33844
6.050000 17.24927
6.051000 17.1591
6.052000 17.06794
6.053000 16.9758
6.054000 16.88269
6.055000 16.78862
6.056000 16.6936
6.057000 16.59763
6.058000 16.50074
6.059000 16.402919999999998
6.060000 16.30419
6.061000 16.20455
6.062000 16.10402
6.063000 16.00261
6.064000 15.900329999999999
6.065000 15.79719
6.066000 15.693190000000001
6.067000 15.58835
6.068000 15.482679999999998
6.069000 15.37618
6.070000 15.268880000000001
6.071000 15.160770000000001
6.072000 15.05188
6.073000 14.9422
6.074000 14.83176
6.075000 14.720559999999999
6.076000 14.60862
6.077000 14.49594
6.078000 14.38253
6.079000 14.268410000000001
6.080000 14.153599999999999
6.081000 14.03809
6.082000 13.9219
6.083000 13.805039999999998
6.084000 13.68753
6.085000 13.56937
6.086000 13.45058
6.087000 13.33116
6.088000 13.211139999999999
6.089000 13.09052
6.090000 12.9693
6.091000 12.847520000000001
6.092000 12.72517
6.093000 12.602260000000001
6.094000 12.47881
6.095000 12.35484
6.096000 12.23034
6.097000 12.10533
6.098000 11.97983
6.099000 11.85384
6.100000 11.72739
6.101000 11.60046
6.102000 11.47309
6.103000 11.34528
6.104000 11.21705
6.105000 11.0884
6.106000 10.95934
6.107000 10.8299
6.108000 10.70007
6.109000 10.56988
6.110000 10.43933
6.111000 10.308440000000001
6.112000 10.17722
6.113000 10.04567
6.114000 9.913821500000001
6.115000 9.7816758
6.116000 9.6492469
6.117000 9.5165469
6.118000 9.383587499999999
6.119000 9.2503816
6.120000 9.116940900000001
6.121000 8.9832783
6.122000 8.8494048
6.123000 8.7153323
6.124000 8.5810736
6.125000 8.4466398
6.126000 8.3120428
6.127000 8.1772946
6.128000 8.042407
6.129000 7.907392100000001
6.130000 7.7722609
6.131000 7.6370247
6.132000 7.501696099999999
6.133000 7.3662855
6.134000 7.2308049
6.135000 7.0952661
6.136000 6.959679700000001
6.137000 6.824058299999999
6.138000 6.6884123
6.139000 6.5527536
6.140000 6.417094199999999
6.141000 6.2814452
6.142000 6.1458178000000006
6.143000 6.0102239
6.144000 5.8746751
6.145000 5.739183
6.146000 5.603759
6.147000 5.4684151
6.148000 5.3331625
6.149000 5.1980129999999996
6.150000 5.0629787
6.151000 4.9280707
6.152000 4.7933005
6.153000 4.6586799999999995
6.154000 4.5242205
6.155000 4.3899335
6.156000 4.2558305
6.157000 4.1219227
6.158000 3.9882213
6.159000 3.8547374000000003
6.160000 3.7214823
6.161000 3.5884667
6.162000 3.4557015000000004
6.163000 3.3231977
6.164000 3.190966
6.165000 3.0590165
6.166000 2.9273601
6.167000 2.7960069
6.168000 2.6649676
6.169000 2.5342522
6.170000 2.403871
6.171000 2.2738339
6.172000 2.1441513999999997
6.173000 2.0148330999999997
6.174000 1.8858893
6.175000 1.7573299
6.176000 1.6291650000000002
6.177000 1.5014044
6.178000 1.3740581
6.179000 1.2471359
6.180000 1.1206479999999999
6.181000 0.99460408
6.182000 0.86901411
6.183000 0.7438879899999999
6.184000 0.61923563
6.185000 0.49506687
6.186000 0.37139156
6.187000 0.24821947
6.188000 0.12556036
6.189000 0.0034239368999999997
6.190000 -0.11818019
6.191000 -0.23924247
6.192000 -0.35975343
6.193000 -0.47970371999999994
6.194000 -0.59908405
6.195000 -0.71788533
6.196000 -0.83609847
6.197000 -0.95371464
6.198000 -1.070725
6.199000 -1.1871208
6.200000 -1.3028937
6.201000 -1.4180352999999999
6.202000 -1.5325372
6.203000 -1.6463913000000001
6.204000 -1.7595896
6.205000 -1.8721242999999999
6.206000 -1.9839875
6.207000 -2.0951714
6.208000 -2.2056684
6.209000 -2.3154708999999998
6.210000 -2.4245717
6.211000 -2.5329629
6.212000 -2.6406374
6.213000 -2.7475879
6.214000 -2.8538069
6.215000 -2.9592874
6.216000 -3.064022
6.217000 -3.1680036
6.218000 -3.2712250999999997
6.219000 -3.3736795
6.220000 -3.4753597999999997
6.221000 -3.5762588999999996
6.222000 -3.6763698
6.223000 -3.7756857
6.224000 -3.8741995
6.225000 -3.9719045
6.226000 -4.0687945
6.227000 -4.1648626
6.228000 -4.2601027
6.229000 -4.3545078
6.230000 -4.4480722
6.231000 -4.5407899
6.232000 -4.6326548
6.233000 -4.723661
6.234000 -4.813803
6.235000 -4.9030751
6.236000 -4.9914721
6.237000 -5.0789885
6.238000 -5.165619400000001
6.239000 -5.2513599
6.240000 -5.3362053
6.241000 -5.4201506
6.242000 -5.5031914
6.243000 -5.585323300000001
6.244000 -5.666541700000001
6.245000 -5.7468425
6.246000 -5.8262214
6.247000 -5.9046742
6.248000 -5.9821971000000005
6.249000 -6.0587861
6.250000 -6.134437
6.251000 -6.2091459
6.252000 -6.282909200000001
6.253000 -6.355723
6.254000 -6.4275838
6.255000 -6.4984873
6.256000 -6.5684304
6.257000 -6.6374093
6.258000 -6.7054212
6.259000 -6.7724615
6.260000 -6.8385281
6.261000 -6.903617099999999
6.262000 -6.9677256000000005
6.263000 -7.030850600000001
6.264000 -7.0929885
6.265000 -7.1541376
6.266000 -7.214295099999999
6.267000 -7.2734578999999995
6.268000 -7.3316246000000005
6.269000 -7.388792199999999
6.270000 -7.444959099999999
6.271000 -7.5001232
6.272000 -7.5542837
6.273000 -7.6074383999999995
6.274000 -7.6595858
6.275000 -7.7107251
6.276000 -7.7608548
6.277000 -7.809975
6.278000 -7.8580841
6.279000 -7.905181499999999
6.280000 -7.9512662999999995
6.281000 -7.9963379
6.282000 -8.040396099999999
6.283000 -8.0834411
6.284000 -8.1254721
6.285000 -8.166489
6.286000 -8.2064919
6.287000 -8.245480800000001
6.288000 -8.283454899999999
6.289000 -8.320415
6.290000 -8.356361099999999
6.291000 -8.3912924
6.292000 -8.4252097
6.293000 -8.4581137
6.294000 -8.4900044
6.295000 -8.5208818
6.296000 -8.550746700000001
6.297000 -8.5795991
6.298000 -8.6074404
6.299000 -8.6342707
6.300000 -8.6600915
6.301000 -8.684903400000001
6.302000 -8.708708
6.303000 -8.731506
6.304000 -8.7532997
6.305000 -8.7740906
6.306000 -8.79388
6.307000 -8.8126704
6.308000 -8.8304639
6.309000 -8.8472627
6.310000 -8.8630691
6.311000 -8.8778861
6.312000 -8.8917166
6.313000 -8.9045629
6.314000 -8.916428699999999
6.315000 -8.9273162
6.316000 -8.9372292
6.317000 -8.9461707
6.318000 -8.9541443
6.319000 -8.961153
6.320000 -8.9672007
6.321000 -8.9722909
6.322000 -8.9764267
6.323000 -8.979611799999999
6.324000 -8.98185
6.325000 -8.9831449
6.326000 -8.9835003
6.327000 -8.9829199
6.328000 -8.9814074
6.329000 -8.9789666
6.330000 -8.9756012
6.331000 -8.9713156
6.332000 -8.9661136
6.333000 -8.9599989
6.334000 -8.952976
6.335000 -8.9450493
6.336000 -8.9362226
6.337000 -8.926501100000001
6.338000 -8.9158893
6.339000 -8.904391500000001
6.340000 -8.8920131
6.341000 -8.8787593
6.342000 -8.8646352
6.343000 -8.8496462
6.344000 -8.8337973
6.345000 -8.8170946
6.346000 -8.799544
6.347000 -8.7811515
6.348000 -8.7619238
6.349000 -8.7418661
6.350000 -8.7209851
6.351000 -8.6992875
6.352000 -8.67678
6.353000 -8.6534686
6.354000 -8.629360799999999
6.355000 -8.6044624
6.356000 -8.578781000000001
6.357000 -8.552322499999999
6.358000 -8.5250944
6.359000 -8.497103300000001
6.360000 -8.4683567
6.361000 -8.4388606
6.362000 -8.4086224
6.363000 -8.377648899999999
6.364000 -8.3459474
6.365000 -8.3135247
6.366000 -8.2803875
6.367000 -8.2465433
6.368000 -8.211998600000001
6.369000 -8.1767604
6.370000 -8.1408359
6.371000 -8.104232699999999
6.372000 -8.0669582
6.373000 -8.029019799999999
6.374000 -7.9904250999999995
6.375000 -7.9511814
6.376000 -7.9112962
6.377000 -7.8707777000000005
6.378000 -7.829634100000001
6.379000 -7.7878736
6.380000 -7.7455044
6.381000 -7.7025354
6.382000 -7.6589741
6.383000 -7.6148301
6.384000 -7.570111799999999
6.385000 -7.5248279
6.386000 -7.478986699999999
6.387000 -7.4325979
6.388000 -7.3856703999999995
6.389000 -7.3382138999999995
6.390000 -7.2902366999999995
6.391000 -7.2417483
6.392000 -7.1927577000000005
6.393000 -7.1432739
6.394000 -7.093305900000001
6.395000 -7.0428632
6.396000 -6.9919549
6.397000 -6.9405898
6.398000 -6.888777
6.399000 -6.8365260999999995
6.400000 -6.7838453
6.401000 -6.730744199999999
6.402000 -6.6772319
6.403000 -6.623317300000001
6.404000 -6.5690093
6.405000 -6.5143168000000005
6.406000 -6.4592488
6.407000 -6.403815
6.408000 -6.348023599999999
6.409000 -6.2918848999999994
6.410000 -6.2354073
6.411000 -6.1786007
6.412000 -6.1214741
6.413000 -6.0640372
6.414000 -6.0062997
6.415000 -5.9482712
6.416000 -5.8899619
6.417000 -5.8313813
6.418000 -5.7725392
6.419000 -5.7134461
6.420000 -5.6541119
6.421000 -5.5945471
6.422000 -5.534761400000001
6.423000 -5.4747656
6.424000 -5.4145698
6.425000 -5.3541843
6.426000 -5.2936193
6.427000 -5.2328855
6.428000 -5.171993
6.429000 -5.1109519
6.430000 -5.0497726
6.431000 -4.9884655
6.432000 -4.9270403
6.433000 -4.8655074
6.434000 -4.8038766
6.435000 -4.7421578
6.436000 -4.6803612
6.437000 -4.618496400000001
6.438000 -4.5565732
6.439000 -4.4946011
6.440000 -4.4325899
6.441000 -4.370549700000001
6.442000 -4.3084897
6.443000 -4.24642
6.444000 -4.18435
6.445000 -4.1222896
6.446000 -4.0602483000000005
6.447000 -3.9982364
6.448000 -3.9362632
6.449000 -3.8743388
6.450000 -3.8124733
6.451000 -3.7506767000000005
6.452000 -3.688959
6.453000 -3.6273304
6.454000 -3.5658013000000004
6.455000 -3.5043813
6.456000 -3.4430809
6.457000 -3.3819101999999996
6.458000 -3.3208794999999998
6.459000 -3.2599989000000003
6.460000 -3.1992786000000004
6.461000 -3.1387288
6.462000 -3.0783594
6.463000 -3.0181803
6.464000 -2.9582015999999998
6.465000 -2.8984332000000004
6.466000 -2.8388849
6.467000 -2.7795659
6.468000 -2.7204862
6.469000 -2.6616551
6.470000 -2.603082
6.471000 -2.5447762
6.472000 -2.4867468
6.473000 -2.4290027
6.474000 -2.3715531000000003
6.475000 -2.3144072
6.476000 -2.2575735999999997
6.477000 -2.2010611
6.478000 -2.1448787
6.479000 -2.0890351000000003
6.480000 -2.0335391
6.481000 -1.9783993999999998
6.482000 -1.9236248
6.483000 -1.869224
6.484000 -1.8152057999999998
6.485000 -1.7615790999999998
6.486000 -1.7083528000000001
6.487000 -1.6555354000000002
6.488000 -1.6031358
6.489000 -1.5511629
6.490000 -1.4996255
6.491000 -1.4485324000000002
6.492000 -1.3978923
6.493000 -1.347714
6.494000 -1.2980063
6.495000 -1.2487777
6.496000 -1.2000368000000001
6.497000 -1.1517921
6.498000 -1.1040519
6.499000 -1.0568245
6.500000 -1.0101181000000001
6.501000 -0.96394056
6.502000 -0.9182999799999999
6.503000 -0.87320404
6.504000 -0.82866037
6.505000 -0.78467634
6.506000 -0.74125929
6.507000 -0.69841645
6.508000 -0.65615484
6.509000 -0.6144813699999999
6.510000 -0.57340283
6.511000 -0.53292592
6.512000 -0.49305717
6.513000 -0.45380304000000005
6.514000 -0.41516996
6.515000 -0.37716425000000003
6.516000 -0.33979216
6.517000 -0.30305993
6.518000 -0.26697370000000004
6.519000 -0.23153956999999997
6.520000 -0.19676365999999998
6.521000 -0.16265208
6.522000 -0.12921087
6.523000 -0.096446066
6.524000 -0.06436368
6.525000 -0.032969695
6.526000 -0.0022700438
6.527000 0.027729407999999997
6.528000 0.057022832
6.529000 0.08560447
6.530000 0.11346864
6.531000 0.14060972000000002
6.532000 0.16702223
6.533000 0.19270076
6.534000 0.21764002999999998
6.535000 0.24183490000000002
6.536000 0.26528037
6.537000 0.28797154999999997
6.538000 0.30990378
6.539000 0.33107246
6.540000 0.35147322000000003
6.541000 0.37110182
6.542000 0.38995419000000003
6.543000 0.40802638999999996
6.544000 0.42531462000000003
6.545000 0.44181528999999997
6.546000 0.45752492999999994
6.547000 0.47244015
6.548000 0.48655774
6.549000 0.49987463
6.550000 0.51238774
6.551000 0.52409424
6.552000 0.53499127
6.553000 0.54507619
6.554000 0.55434634
6.555000 0.56279916
6.556000 0.57043214
6.557000 0.57724291
6.558000 0.58322912
6.559000 0.5883885099999999
6.560000 0.5927188800000001
6.561000 0.59621814
6.562000 0.5988841899999999
6.563000 0.6007151199999999
6.564000 0.60170908
6.565000 0.6018642799999999
6.566000 0.60117911
6.567000 0.59965202
6.568000 0.5972816599999999
6.569000 0.59406674
6.570000 0.59000612
6.571000 0.5850987999999999
6.572000 0.57934397
6.573000 0.57274099
6.574000 0.5652893299999999
6.575000 0.5569886399999999
6.576000 0.54783872
6.577000 0.53783958
6.578000 0.5269913
6.579000 0.51529421
6.580000 0.50274879
6.581000 0.48935558
6.582000 0.47511533
6.583000 0.46002888000000003
6.584000 0.44409721
6.585000 0.42732144
6.586000 0.40970271999999996
6.587000 0.39124247
6.588000 0.37194204
6.589000 0.35180296
6.590000 0.33082685
6.591000 0.30901536999999996
6.592000 0.28637031
6.593000 0.26289348
6.594000 0.23858685
6.595000 0.21345241
6.596000 0.18749227000000002
6.597000 0.16070862
6.598000 0.13310376
6.599000 0.1046801
6.600000 0.075440144
6.601000 0.045386521
6.602000 0.014521972999999999
6.603000 -0.01715062
6.604000 -0.04962825900000001
6.605000 -0.082907785
6.606000 -0.11698588
6.607000 -0.15185912
6.608000 -0.18752388
6.609000 -0.22397642
6.610000 -0.26121282
6.611000 -0.29922898
6.612000 -0.33802069
6.613000 -0.37758355
6.614000 -0.41791303
6.615000 -0.45900447000000005
6.616000 -0.50085308
6.617000 -0.54345387
6.618000 -0.58680177
6.619000 -0.63089165
6.620000 -0.6757182500000001
6.621000 -0.72127618
6.622000 -0.76755998
6.623000 -0.81456406
6.624000 -0.86228279
6.625000 -0.91071054
6.626000 -0.9598415299999999
6.627000 -1.0096699
6.628000 -1.0601896
6.629000 -1.1113947000000002
6.630000 -1.1632791999999998
6.631000 -1.2158368
6.632000 -1.2690612000000001
6.633000 -1.3229461
6.634000 -1.3774851
6.635000 -1.4326716
6.636000 -1.4884989
6.637000 -1.5449602
6.638000 -1.6020488
6.639000 -1.6597575
6.640000 -1.7180791000000002
6.641000 -1.7770062999999998
6.642000 -1.8365318
6.643000 -1.8966479
6.644000 -1.9573470999999998
6.645000 -2.0186211999999997
6.646000 -2.0804625
6.647000 -2.1428626
6.648000 -2.2058135
6.649000 -2.2693066
6.650000 -2.3333333
6.651000 -2.3978851999999997
6.652000 -2.4629532999999997
6.653000 -2.5285291
6.654000 -2.5946034
6.655000 -2.6611673
6.656000 -2.7282115
6.657000 -2.7957272
6.658000 -2.863705
6.659000 -2.9321356
6.660000 -3.0010098999999997
6.661000 -3.0703183
6.662000 -3.1400517000000003
6.663000 -3.2102004
6.664000 -3.2807551
6.665000 -3.3517063
6.666000 -3.4230444999999996
6.667000 -3.4947600000000003
6.668000 -3.5668436
6.669000 -3.6392853
6.670000 -3.7120752
6.671000 -3.7852037999999997
6.672000 -3.8586613
6.673000 -3.9324377
6.674000 -4.0065229
6.675000 -4.0809069000000004
6.676000 -4.1555792
6.677000 -4.2305298
6.678000 -4.3057483
6.679000 -4.381223800000001
6.680000 -4.456946299999999
6.681000 -4.5329046
6.682000 -4.6090879000000005
6.683000 -4.685485
6.684000 -4.7620852
6.685000 -4.8388772
6.686000 -4.9158499
6.687000 -4.9929921
6.688000 -5.0702918
6.689000 -5.147738
6.690000 -5.2253194
6.691000 -5.3030241
6.692000 -5.3808406
6.693000 -5.4587573
6.694000 -5.5367630000000005
6.695000 -5.614845799999999
6.696000 -5.692994199999999
6.697000 -5.7711963
6.698000 -5.8494408
6.699000 -5.9277162
6.700000 -6.006011
6.701000 -6.0843136
6.702000 -6.1626125
6.703000 -6.2408961
6.704000 -6.319153299999999
6.705000 -6.3973724999999995
6.706000 -6.4755417
6.707000 -6.5536499
6.708000 -6.631685
6.709000 -6.709636
6.710000 -6.787491599999999
6.711000 -6.865239099999999
6.712000 -6.942867499999999
6.713000 -7.020364699999999
6.714000 -7.097718899999999
6.715000 -7.174918099999999
6.716000 -7.2519504
6.717000 -7.3288038
6.718000 -7.4054658
6.719000 -7.4819252
6.720000 -7.5581685
6.721000 -7.6341838
6.722000 -7.7099591
6.723000 -7.785482000000001
6.724000 -7.860740300000001
6.725000 -7.9357207
6.726000 -8.010412
6.727000 -8.0848008
6.728000 -8.158876
6.729000 -8.232624099999999
6.730000 -8.3060332
6.731000 -8.379091299999999
6.732000 -8.4517866
6.733000 -8.5241064
6.734000 -8.5960396
6.735000 -8.6675733
6.736000 -8.738696599999999
6.737000 -8.8093966
6.738000 -8.8796623
6.739000 -8.9494817
6.740000 -9.0188436
6.741000 -9.0877362
6.742000 -9.1561474
6.743000 -9.2240669
6.744000 -9.291482
6.745000 -9.3583822
6.746000 -9.4247557
6.747000 -9.4905905
6.748000 -9.555876300000001
6.749000 -9.6206009
6.750000 -9.6847527
6.751000 -9.748321
6.752000 -9.811293299999999
6.753000 -9.8736592
6.754000 -9.9354066
6.755000 -9.9965237
6.756000 -10.057
6.757000 -10.11682
6.758000 -10.17598
6.759000 -10.23447
6.760000 -10.29227
6.761000 -10.349369999999999
6.762000 -10.40576
6.763000 -10.46143
6.764000 -10.51637
6.765000 -10.57057
6.766000 -10.62401
6.767000 -10.6767
6.768000 -10.72861
6.769000 -10.77973
6.770000 -10.83006
6.771000 -10.87959
6.772000 -10.9283
6.773000 -10.976180000000001
6.774000 -11.02324
6.775000 -11.06944
6.776000 -11.114799999999999
6.777000 -11.15928
6.778000 -11.2029
6.779000 -11.24563
6.780000 -11.287469999999999
6.781000 -11.32841
6.782000 -11.36843
6.783000 -11.40754
6.784000 -11.44571
6.785000 -11.48295
6.786000 -11.51923
6.787000 -11.55456
6.788000 -11.58892
6.789000 -11.622309999999999
6.790000 -11.65471
6.791000 -11.686119999999999
6.792000 -11.71652
6.793000 -11.74591
6.794000 -11.77429
6.795000 -11.801630000000001
6.796000 -11.82794
6.797000 -11.8532
6.798000 -11.87741
6.799000 -11.90055
6.800000 -11.92263
6.801000 -11.943629999999999
6.802000 -11.96354
6.803000 -11.982370000000001
6.804000 -12.00009
6.805000 -12.01671
6.806000 -12.03222
6.807000 -12.0466
6.808000 -12.05986
6.809000 -12.071990000000001
6.810000 -12.08297
6.811000 -12.09282
6.812000 -12.10151
6.813000 -12.10904
6.814000 -12.11542
6.815000 -12.12062
6.816000 -12.124649999999999
6.817000 -12.1275
6.818000 -12.12917
6.819000 -12.12964
6.820000 -12.12892
6.821000 -12.127
6.822000 -12.12387
6.823000 -12.119539999999999
6.824000 -12.11398
6.825000 -12.10721
6.826000 -12.0992
6.827000 -12.08997
6.828000 -12.0795
6.829000 -12.0678
6.830000 -12.05484
6.831000 -12.04064
6.832000 -12.02519
6.833000 -12.00847
6.834000 -11.990499999999999
6.835000 -11.971260000000001
6.836000 -11.95076
6.837000 -11.92898
6.838000 -11.905930000000001
6.839000 -11.8816
6.840000 -11.85599
6.841000 -11.829099999999999
6.842000 -11.80093
6.843000 -11.77147
6.844000 -11.74072
6.845000 -11.708680000000001
6.846000 -11.67536
6.847000 -11.64074
6.848000 -11.60482
6.849000 -11.56761
6.850000 -11.52911
6.851000 -11.48931
6.852000 -11.448220000000001
6.853000 -11.40582
6.854000 -11.36214
6.855000 -11.31715
6.856000 -11.27086
6.857000 -11.223279999999999
6.858000 -11.1744
6.859000 -11.12422
6.860000 -11.07274
6.861000 -11.019969999999999
6.862000 -10.965900000000001
6.863000 -10.91053
6.864000 -10.85386
6.865000 -10.7959
6.866000 -10.73664
6.867000 -10.67609
6.868000 -10.61425
6.869000 -10.55111
6.870000 -10.48669
6.871000 -10.42097
6.872000 -10.35397
6.873000 -10.28569
6.874000 -10.21612
6.875000 -10.14528
6.876000 -10.07316
6.877000 -9.9997595
6.878000 -9.9250935
6.879000 -9.8491602
6.880000 -9.7719632
6.881000 -9.6935071
6.882000 -9.6137948
6.883000 -9.5328316
6.884000 -9.4506212
6.885000 -9.3671679
6.886000 -9.2824765
6.887000 -9.1965519
6.888000 -9.1093987
6.889000 -9.0210222
6.890000 -8.9314267
6.891000 -8.8406183
6.892000 -8.7486014
6.893000 -8.655381199999999
6.894000 -8.5609637
6.895000 -8.465354099999999
6.896000 -8.3685577
6.897000 -8.270580299999999
6.898000 -8.171428
6.899000 -8.071105900000001
6.900000 -7.969620099999999
6.901000 -7.8669772
6.902000 -7.7631824
6.903000 -7.6582424
6.904000 -7.552164
6.905000 -7.4449539
6.906000 -7.336619499999999
6.907000 -7.2271667
6.908000 -7.1166039
6.909000 -7.0049375
6.910000 -6.892176
6.911000 -6.7783266
6.912000 -6.6633977
6.913000 -6.5473981
6.914000 -6.4303361
6.915000 -6.3122198
6.916000 -6.1930586000000005
6.917000 -6.0728617
6.918000 -5.9516381
6.919000 -5.8293972
6.920000 -5.706148600000001
6.921000 -5.5819019999999995
6.922000 -5.456667400000001
6.923000 -5.3304546
6.924000 -5.2032731
6.925000 -5.0751336
6.926000 -4.946046
6.927000 -4.816020699999999
6.928000 -4.6850678
6.929000 -4.5531977
6.930000 -4.4204205000000005
6.931000 -4.2867470999999995
6.932000 -4.1521881
6.933000 -4.016753700000001
6.934000 -3.880455
6.935000 -3.7433024
6.936000 -3.6053069
6.937000 -3.4664794999999997
6.938000 -3.3268314
6.939000 -3.1863738
6.940000 -3.0451178999999997
6.941000 -2.9030751
6.942000 -2.7602574
6.943000 -2.6166763
6.944000 -2.472344
6.945000 -2.3272725000000003
6.946000 -2.1814741
6.947000 -2.0349614
6.948000 -1.8877472999999998
6.949000 -1.7398443
6.950000 -1.5912656
6.951000 -1.4420241
6.952000 -1.2921333
6.953000 -1.1416066
6.954000 -0.99045755
6.955000 -0.83869984
6.956000 -0.68634716
6.957000 -0.53341337
6.958000 -0.37991242000000003
6.959000 -0.22585825
6.960000 -0.071264908
6.961000 0.083853543
6.962000 0.23948301000000002
6.963000 0.39560939
6.964000 0.5522185500000001
6.965000 0.7092963
6.966000 0.86682839
6.967000 1.0248007
6.968000 1.1831990000000001
6.969000 1.342009
6.970000 1.5012164
6.971000 1.6608067
6.972000 1.8207655999999999
6.973000 1.9810786
6.974000 2.1417312
6.975000 2.3027087
6.976000 2.4639962
6.977000 2.625579
6.978000 2.7874421
6.979000 2.9495703
6.980000 3.1119483999999997
6.981000 3.2745611
6.982000 3.4373927999999996
6.983000 3.6004279
6.984000 3.7636507
6.985000 3.9270452999999996
6.986000 4.090596
6.987000 4.2542864
6.988000 4.4181
6.989000 4.582021
6.990000 4.7460329
6.991000 4.9101193
6.992000 5.0742641
6.993000 5.2384503
6.994000 5.4026619
6.995000 5.5668823
6.996000 5.731095
6.997000 5.8952834
6.998000 6.0594313
6.999000 6.2235221
7.000000 6.3875399999999996
7.001000 6.5514684
7.002000 6.715291
7.003000 6.878991399999999
7.004000 7.0425533
7.005000 7.2059609
7.006000 7.3691979000000005
7.007000 7.5322479
7.008000 7.6950952
7.009000 7.8577235
7.010000 8.020116400000001
7.011000 8.1822574
7.012000 8.344131
7.013000 8.5057199
7.014000 8.667008599999999
7.015000 8.8279806
7.016000 8.9886189
7.017000 9.1489069
7.018000 9.3088284
7.019000 9.4683662
7.020000 9.6275032
7.021000 9.7862229
7.022000 9.9445082
7.023000 10.10234
7.024000 10.25971
7.025000 10.416590000000001
7.026000 10.57296
7.027000 10.72882
7.028000 10.88414
7.029000 11.03891
7.030000 11.193100000000001
7.031000 11.34671
7.032000 11.49971
7.033000 11.6521
7.034000 11.803840000000001
7.035000 11.95493
7.036000 12.10534
7.037000 12.25507
7.038000 12.40409
7.039000 12.5524
7.040000 12.699959999999999
7.041000 12.846779999999999
7.042000 12.99282
7.043000 13.138079999999999
7.044000 13.282540000000001
7.045000 13.426179999999999
7.046000 13.56899
7.047000 13.71096
7.048000 13.85206
7.049000 13.992280000000001
7.050000 14.13161
7.051000 14.27002
7.052000 14.407510000000002
7.053000 14.54406
7.054000 14.67966
7.055000 14.814279999999998
7.056000 14.94791
7.057000 15.080540000000001
7.058000 15.21215
7.059000 15.34273
7.060000 15.472259999999999
7.061000 15.60072
7.062000 15.728100000000001
7.063000 15.85438
7.064000 15.979550000000001
7.065000 16.10359
7.066000 16.22649
7.067000 16.34824
7.068000 16.46881
7.069000 16.58819
7.070000 16.70637
7.071000 16.82333
7.072000 16.93906
7.073000 17.05355
7.074000 17.16678
7.075000 17.27873
7.076000 17.38939
7.077000 17.49876
7.078000 17.60681
7.079000 17.71353
7.080000 17.8189
7.081000 17.92293
7.082000 18.025579999999998
7.083000 18.12686
7.084000 18.22674
7.085000 18.32521
7.086000 18.422259999999998
7.087000 18.51788
7.088000 18.61206
7.089000 18.70478
7.090000 18.79603
7.091000 18.8858
7.092000 18.97407
7.093000 19.060840000000002
7.094000 19.146089999999997
7.095000 19.22981
7.096000 19.31199
7.097000 19.392609999999998
7.098000 19.47167
7.099000 19.54915
7.100000 19.62504
7.101000 19.69933
7.102000 19.77201
7.103000 19.84306
7.104000 19.91249
7.105000 19.98027
7.106000 20.04639
7.107000 20.11085
7.108000 20.17363
7.109000 20.23473
7.110000 20.29414
7.111000 20.35184
7.112000 20.40783
7.113000 20.46209
7.114000 20.51462
7.115000 20.56541
7.116000 20.61446
7.117000 20.66174
7.118000 20.707259999999998
7.119000 20.751
7.120000 20.79296
7.121000 20.83313
7.122000 20.8715
7.123000 20.908070000000002
7.124000 20.94282
7.125000 20.97575
7.126000 21.00685
7.127000 21.03612
7.128000 21.06355
7.129000 21.08912
7.130000 21.11284
7.131000 21.13469
7.132000 21.15467
7.133000 21.17278
7.134000 21.18901
7.135000 21.20334
7.136000 21.215780000000002
7.137000 21.22632
7.138000 21.23495
7.139000 21.24168
7.140000 21.246480000000002
7.141000 21.24937
7.142000 21.250320000000002
7.143000 21.24935
7.144000 21.24644
7.145000 21.24159
7.146000 21.2348
7.147000 21.22606
7.148000 21.21538
7.149000 21.202740000000002
7.150000 21.18814
7.151000 21.171590000000002
7.152000 21.15307
7.153000 21.13259
7.154000 21.11015
7.155000 21.08574
7.156000 21.059359999999998
7.157000 21.03101
7.158000 21.00069
7.159000 20.96839
7.160000 20.93412
7.161000 20.89788
7.162000 20.859659999999998
7.163000 20.81946
7.164000 20.77729
7.165000 20.73314
7.166000 20.68701
7.167000 20.6389
7.168000 20.58882
7.169000 20.53676
7.170000 20.48273
7.171000 20.42672
7.172000 20.36873
7.173000 20.308770000000003
7.174000 20.24684
7.175000 20.18294
7.176000 20.117070000000002
7.177000 20.04923
7.178000 19.97942
7.179000 19.90766
7.180000 19.83393
7.181000 19.75825
7.182000 19.680619999999998
7.183000 19.60104
7.184000 19.5195
7.185000 19.436030000000002
7.186000 19.35062
7.187000 19.263279999999998
7.188000 19.174
7.189000 19.08281
7.190000 18.98969
7.191000 18.89465
7.192000 18.797710000000002
7.193000 18.69887
7.194000 18.59812
7.195000 18.49549
7.196000 18.39096
7.197000 18.28456
7.198000 18.17628
7.199000 18.06614
7.200000 17.95413
7.201000 17.84027
7.202000 17.72456
7.203000 17.607020000000002
7.204000 17.48764
7.205000 17.36643
7.206000 17.24341
7.207000 17.11857
7.208000 16.99194
7.209000 16.86351
7.210000 16.73329
7.211000 16.6013
7.212000 16.46754
7.213000 16.33202
7.214000 16.19476
7.215000 16.05576
7.216000 15.915019999999998
7.217000 15.77257
7.218000 15.62841
7.219000 15.48255
7.220000 15.334999999999999
7.221000 15.18578
7.222000 15.03489
7.223000 14.88234
7.224000 14.72816
7.225000 14.57234
7.226000 14.4149
7.227000 14.25586
7.228000 14.09522
7.229000 13.93299
7.230000 13.769200000000001
7.231000 13.603850000000001
7.232000 13.436960000000001
7.233000 13.26853
7.234000 13.098580000000002
7.235000 12.92713
7.236000 12.754180000000002
7.237000 12.57976
7.238000 12.40387
7.239000 12.226529999999999
7.240000 12.04775
7.241000 11.86755
7.242000 11.68594
7.243000 11.50293
7.244000 11.31855
7.245000 11.13279
7.246000 10.945689999999999
7.247000 10.75725
7.248000 10.5675
7.249000 10.376430000000001
7.250000 10.18408
7.251000 9.9904574
7.252000 9.7955771
7.253000 9.5994562
7.254000 9.4021112
7.255000 9.2035592
7.256000 9.003816500000001
7.257000 8.8029005
7.258000 8.600828100000001
7.259000 8.397617200000001
7.260000 8.1932843
7.261000 7.9878479
7.262000 7.7813253
7.263000 7.5737342
7.264000 7.3650918999999995
7.265000 7.155417699999999
7.266000 6.9447285999999995
7.267000 6.733043499999999
7.268000 6.5203808
7.269000 6.3067593
7.270000 6.0921971
7.271000 5.8767129
7.272000 5.6603257
7.273000 5.443054399999999
7.274000 5.224918199999999
7.275000 5.0059363
7.276000 4.7861278
7.277000 4.5655124
7.278000 4.3441094
7.279000 4.1219387
7.280000 3.89902
7.281000 3.6753728999999997
7.282000 3.4510180000000004
7.283000 3.2259751000000003
7.284000 3.0002646
7.285000 2.7739068
7.286000 2.5469225
7.287000 2.3193322
7.288000 2.0911567
7.289000 1.862417
7.290000 1.6331339
7.291000 1.4033285
7.292000 1.1730219
7.293000 0.9422354399999999
7.294000 0.71099037
7.295000 0.4793081
7.296000 0.24721005
7.297000 0.014717694000000002
7.298000 -0.21814741
7.299000 -0.45136372
7.300000 -0.68490957
7.301000 -0.9187633199999999
7.302000 -1.1529032
7.303000 -1.3873076
7.304000 -1.6219547
7.305000 -1.8568225
7.306000 -2.0918895
7.307000 -2.3271335
7.308000 -2.5625326
7.309000 -2.7980648
7.310000 -3.033708
7.311000 -3.2694403
7.312000 -3.5052393
7.313000 -3.7410829
7.314000 -3.9769486
7.315000 -4.2128138
7.316000 -4.4486564
7.317000 -4.6844538
7.318000 -4.9201835
7.319000 -5.1558226
7.320000 -5.391348499999999
7.321000 -5.6267384
7.322000 -5.8619696999999995
7.323000 -6.0970191
7.324000 -6.3318639999999995
7.325000 -6.5664813
7.326000 -6.8008482
7.327000 -7.0349417999999995
7.328000 -7.268738700000001
7.329000 -7.5022161
7.330000 -7.7353515
7.331000 -7.9681218
7.332000 -8.200503900000001
7.333000 -8.4324755
7.334000 -8.6640134
7.335000 -8.8950947
7.336000 -9.1256976
7.337000 -9.355799099999999
7.338000 -9.5853761
7.339000 -9.8144069
7.340000 -10.042869999999999
7.341000 -10.27074
7.342000 -10.49799
7.343000 -10.72462
7.344000 -10.95058
7.345000 -11.17586
7.346000 -11.40044
7.347000 -11.62429
7.348000 -11.847389999999999
7.349000 -12.06973
7.350000 -12.29127
7.351000 -12.512
7.352000 -12.731890000000002
7.353000 -12.95093
7.354000 -13.16908
7.355000 -13.38633
7.356000 -13.602649999999999
7.357000 -13.81803
7.358000 -14.032430000000002
7.359000 -14.245840000000001
7.360000 -14.45824
7.361000 -14.669599999999999
7.362000 -14.879909999999999
7.363000 -15.08913
7.364000 -15.297250000000002
7.365000 -15.50425
7.366000 -15.710099999999999
7.367000 -15.91478
7.368000 -16.11828
7.369000 -16.32057
7.370000 -16.521630000000002
7.371000 -16.72143
7.372000 -16.91996
7.373000 -17.11721
7.374000 -17.313129999999997
7.375000 -17.50772
7.376000 -17.70096
7.377000 -17.89283
7.378000 -18.083299999999998
7.379000 -18.27235
7.380000 -18.45998
7.381000 -18.64614
7.382000 -18.83084
7.383000 -19.014039999999998
7.384000 -19.19573
7.385000 -19.375890000000002
7.386000 -19.5545
7.387000 -19.73154
7.388000 -19.90699
7.389000 -20.08083
7.390000 -20.25304
7.391000 -20.42361
7.392000 -20.59251
7.393000 -20.75973
7.394000 -20.925250000000002
7.395000 -21.08905
7.396000 -21.25111
7.397000 -21.41142
7.398000 -21.56995
7.399000 -21.72668
7.400000 -21.881610000000002
7.401000 -22.03472
7.402000 -22.185969999999998
7.403000 -22.335369999999998
7.404000 -22.48289
7.405000 -22.62851
7.406000 -22.77223
7.407000 -22.91401
7.408000 -23.05386
7.409000 -23.19174
7.410000 -23.32766
7.411000 -23.46158
7.412000 -23.5935
7.413000 -23.7234
7.414000 -23.85127
7.415000 -23.97709
7.416000 -24.100849999999998
7.417000 -24.22253
7.418000 -24.34212
7.419000 -24.459600000000002
7.420000 -24.57497
7.421000 -24.688209999999998
7.422000 -24.7993
7.423000 -24.90823
7.424000 -25.014989999999997
7.425000 -25.119560000000003
7.426000 -25.221939999999996
7.427000 -25.3221
7.428000 -25.42005
7.429000 -25.515749999999997
7.430000 -25.609209999999997
7.431000 -25.700400000000002
7.432000 -25.78933
7.433000 -25.87597
7.434000 -25.960309999999996
7.435000 -26.04235
7.436000 -26.122079999999997
7.437000 -26.19947
7.438000 -26.274530000000002
7.439000 -26.34723
7.440000 -26.41758
7.441000 -26.485570000000003
7.442000 -26.551170000000003
7.443000 -26.61439
7.444000 -26.67521
7.445000 -26.73363
7.446000 -26.78964
7.447000 -26.843230000000002
7.448000 -26.8944
7.449000 -26.94313
7.450000 -26.989419999999996
7.451000 -27.033269999999998
7.452000 -27.07466
7.453000 -27.11359
7.454000 -27.150049999999997
7.455000 -27.18404
7.456000 -27.21556
7.457000 -27.244580000000003
7.458000 -27.27112
7.459000 -27.295160000000003
7.460000 -27.3167
7.461000 -27.335739999999998
7.462000 -27.35227
7.463000 -27.36628
7.464000 -27.37777
7.465000 -27.38674
7.466000 -27.39317
7.467000 -27.397080000000003
7.468000 -27.39845
7.469000 -27.397280000000002
7.470000 -27.39357
7.471000 -27.38732
7.472000 -27.37851
7.473000 -27.367160000000002
7.474000 -27.353250000000003
7.475000 -27.33679
7.476000 -27.317780000000003
7.477000 -27.29621
7.478000 -27.27209
7.479000 -27.245409999999996
7.480000 -27.21618
7.481000 -27.184390000000004
7.482000 -27.150039999999997
7.483000 -27.11314
7.484000 -27.07369
7.485000 -27.03169
7.486000 -26.987139999999997
7.487000 -26.94005
7.488000 -26.89041
7.489000 -26.83822
7.490000 -26.7835
7.491000 -26.72624
7.492000 -26.66644
7.493000 -26.604119999999998
7.494000 -26.53926
7.495000 -26.47189
7.496000 -26.401989999999998
7.497000 -26.329570000000004
7.498000 -26.254640000000002
7.499000 -26.1772
7.500000 -26.09726
7.501000 -26.01482
7.502000 -25.92988
7.503000 -25.84246
7.504000 -25.752550000000003
7.505000 -25.660159999999998
7.506000 -25.565310000000004
7.507000 -25.46798
7.508000 -25.3682
7.509000 -25.26597
7.510000 -25.161289999999997
7.511000 -25.05417
7.512000 -24.94463
7.513000 -24.83267
7.514000 -24.71829
7.515000 -24.601509999999998
7.516000 -24.48234
7.517000 -24.360789999999998
7.518000 -24.23686
7.519000 -24.11056
7.520000 -23.98191
7.521000 -23.850920000000002
7.522000 -23.7176
7.523000 -23.58195
7.524000 -23.44399
7.525000 -23.30373
7.526000 -23.16119
7.527000 -23.01637
7.528000 -22.86928
7.529000 -22.71994
7.530000 -22.568360000000002
7.531000 -22.41455
7.532000 -22.25853
7.533000 -22.1003
7.534000 -21.939880000000002
7.535000 -21.777279999999998
7.536000 -21.61252
7.537000 -21.445610000000002
7.538000 -21.27655
7.539000 -21.10538
7.540000 -20.93209
7.541000 -20.75671
7.542000 -20.57924
7.543000 -20.39971
7.544000 -20.218130000000002
7.545000 -20.03451
7.546000 -19.848869999999998
7.547000 -19.66122
7.548000 -19.47159
7.549000 -19.27998
7.550000 -19.08642
7.551000 -18.89092
7.552000 -18.69351
7.553000 -18.49418
7.554000 -18.29298
7.555000 -18.0899
7.556000 -17.88498
7.557000 -17.67823
7.558000 -17.46967
7.559000 -17.25932
7.560000 -17.04719
7.561000 -16.83331
7.562000 -16.61769
7.563000 -16.40037
7.564000 -16.18134
7.565000 -15.960640000000001
7.566000 -15.73828
7.567000 -15.51429
7.568000 -15.28868
7.569000 -15.06148
7.570000 -14.832690000000001
7.571000 -14.602360000000001
7.572000 -14.370479999999999
7.573000 -14.1371
7.574000 -13.90221
7.575000 -13.665859999999999
7.576000 -13.428049999999999
7.577000 -13.18881
7.578000 -12.94816
7.579000 -12.706120000000002
7.580000 -12.462710000000001
7.581000 -12.21796
7.582000 -11.97188
7.583000 -11.7245
7.584000 -11.47585
7.585000 -11.22594
7.586000 -10.974789999999999
7.587000 -10.722439999999999
7.588000 -10.4689
7.589000 -10.2142
7.590000 -9.9583618
7.591000 -9.7014084
7.592000 -9.443365
7.593000 -9.1842555
7.594000 -8.9241043
7.595000 -8.6629368
7.596000 -8.400777
7.597000 -8.1376493
7.598000 -7.8735784
7.599000 -7.6085895
7.600000 -7.342707399999999
7.601000 -7.075956499999999
7.602000 -6.8083621999999995
7.603000 -6.539949
7.604000 -6.2707424
7.605000 -6.0007673
7.606000 -5.7300482
7.607000 -5.458610500000001
7.608000 -5.1864795
7.609000 -4.9136803
7.610000 -4.6402376
7.611000 -4.3661773
7.612000 -4.0915243
7.613000 -3.8163044
7.614000 -3.5405431000000003
7.615000 -3.2642659
7.616000 -2.9874988
7.617000 -2.7102675
7.618000 -2.4325982
7.619000 -2.154517
7.620000 -1.8760502
7.621000 -1.5972244
7.622000 -1.3180658
7.623000 -1.0386012999999998
7.624000 -0.7588577
7.625000 -0.47886181
7.626000 -0.19864063
7.627000 0.08177883
7.628000 0.36236946
7.629000 0.64310422
7.630000 0.9239559099999999
7.631000 1.2048975
7.632000 1.4859018
7.633000 1.7669419
7.634000 2.0479904
7.635000 2.3290208
7.636000 2.6100057999999997
7.637000 2.8909186
7.638000 3.1717326
7.639000 3.452421
7.640000 3.7329569
7.641000 4.0133137
7.642000 4.2934652
7.643000 4.5733847
7.644000 4.8530459
7.645000 5.132422200000001
7.646000 5.4114874
7.647000 5.6902152
7.648000 5.968578900000001
7.649000 6.2465526
7.650000 6.5241098
7.651000 6.801223800000001
7.652000 7.0778683
7.653000 7.3540166000000005
7.654000 7.6296419
7.655000 7.904718099999999
7.656000 8.1792183
7.657000 8.453116600000001
7.658000 8.726385200000001
7.659000 8.9989983
7.660000 9.2709281
7.661000 9.5421486
7.662000 9.8126322
7.663000 10.08235
7.664000 10.351280000000001
7.665000 10.619399999999999
7.666000 10.88667
7.667000 11.15307
7.668000 11.41858
7.669000 11.683159999999999
7.670000 11.9468
7.671000 12.20946
7.672000 12.471119999999999
7.673000 12.73176
7.674000 12.991340000000001
7.675000 13.249849999999999
7.676000 13.507259999999999
7.677000 13.763549999999999
7.678000 14.01868
7.679000 14.27263
7.680000 14.52539
7.681000 14.776919999999999
7.682000 15.027209999999998
7.683000 15.276219999999999
7.684000 15.52393
7.685000 15.77033
7.686000 16.01538
7.687000 16.25907
7.688000 16.501360000000002
7.689000 16.74224
7.690000 16.981679999999997
7.691000 17.21966
7.692000 17.45615
7.693000 17.69114
7.694000 17.924590000000002
7.695000 18.15649
7.696000 18.38682
7.697000 18.61553
7.698000 18.84263
7.699000 19.068080000000002
7.700000 19.29186
7.701000 19.513939999999998
7.702000 19.73431
7.703000 19.952939999999998
7.704000 20.169819999999998
7.705000 20.38491
7.706000 20.5982
7.707000 20.80967
7.708000 21.019289999999998
7.709000 21.22704
7.710000 21.43291
7.711000 21.63687
7.712000 21.83891
7.713000 22.039
7.714000 22.237119999999997
7.715000 22.43326
7.716000 22.6274
7.717000 22.81951
7.718000 23.00958
7.719000 23.19759
7.720000 23.38352
7.721000 23.56735
7.722000 23.74907
7.723000 23.928659999999997
7.724000 24.10609
7.725000 24.28136
7.726000 24.454439999999998
7.727000 24.625320000000002
7.728000 24.793979999999998
7.729000 24.9604
7.730000 25.124560000000002
7.731000 25.286459999999998
7.732000 25.44606
7.733000 25.603369999999998
7.734000 25.758350000000004
7.735000 25.911
7.736000 26.06129
7.737000 26.20922
7.738000 26.35476
7.739000 26.49791
7.740000 26.638640000000002
7.741000 26.77695
7.742000 26.912809999999997
7.743000 27.046219999999998
7.744000 27.17716
7.745000 27.30561
7.746000 27.43157
7.747000 27.555030000000002
7.748000 27.67596
7.749000 27.79436
7.750000 27.910220000000002
7.751000 28.02352
7.752000 28.13426
7.753000 28.242420000000003
7.754000 28.34799
7.755000 28.45096
7.756000 28.551330000000004
7.757000 28.64907
7.758000 28.744189999999996
7.759000 28.836669999999998
7.760000 28.9265
7.761000 29.013679999999997
7.762000 29.098190000000002
7.763000 29.180020000000003
7.764000 29.25918
7.765000 29.33564
7.766000 29.4094
7.767000 29.48045
7.768000 29.548790000000004
7.769000 29.614410000000003
7.770000 29.677300000000002
7.771000 29.73745
7.772000 29.79485
7.773000 29.849510000000002
7.774000 29.9014
7.775000 29.950539999999997
7.776000 29.9969
7.777000 30.040499999999998
7.778000 30.08131
7.779000 30.11935
7.780000 30.15459
7.781000 30.18705
7.782000 30.216710000000003
7.783000 30.24357
7.784000 30.26763
7.785000 30.288890000000002
7.786000 30.30734
7.787000 30.32299
7.788000 30.335820000000002
7.789000 30.345850000000002
7.790000 30.35307
7.791000 30.35747
7.792000 30.35906
7.793000 30.357840000000003
7.794000 30.35381
7.795000 30.346970000000002
7.796000 30.337310000000002
7.797000 30.32484
7.798000 30.30956
7.799000 30.291469999999997
7.800000 30.270580000000002
7.801000 30.246879999999997
7.802000 30.220370000000003
7.803000 30.191059999999997
7.804000 30.15895
7.805000 30.12404
7.806000 30.08633
7.807000 30.045830000000002
7.808000 30.00255
7.809000 29.956470000000003
7.810000 29.907610000000002
7.811000 29.85598
7.812000 29.801569999999998
7.813000 29.7444
7.814000 29.684450000000002
7.815000 29.621760000000002
7.816000 29.556310000000003
7.817000 29.48811
7.818000 29.41718
7.819000 29.343510000000002
7.820000 29.267110000000002
7.821000 29.188
7.822000 29.10618
7.823000 29.02166
7.824000 28.934450000000002
7.825000 28.84455
7.826000 28.75198
7.827000 28.656740000000003
7.828000 28.558840000000004
7.829000 28.45829
7.830000 28.35511
7.831000 28.24931
7.832000 28.140880000000003
7.833000 28.02985
7.834000 27.916220000000003
7.835000 27.800010000000004
7.836000 27.68122
7.837000 27.559869999999997
7.838000 27.435969999999998
7.839000 27.30953
7.840000 27.18057
7.841000 27.04909
7.842000 26.9151
7.843000 26.778619999999997
7.844000 26.63967
7.845000 26.498250000000002
7.846000 26.35438
7.847000 26.20807
7.848000 26.05934
7.849000 25.908199999999997
7.850000 25.75466
7.851000 25.59875
7.852000 25.440469999999998
7.853000 25.279839999999997
7.854000 25.116880000000002
7.855000 24.95161
7.856000 24.784039999999997
7.857000 24.61418
7.858000 24.442059999999998
7.859000 24.26769
7.860000 24.09109
7.861000 23.91228
7.862000 23.73127
7.863000 23.54809
7.864000 23.362740000000002
7.865000 23.17526
7.866000 22.98566
7.867000 22.79395
7.868000 22.60016
7.869000 22.4043
7.870000 22.206400000000002
7.871000 22.00647
7.872000 21.80453
7.873000 21.60061
7.874000 21.39472
7.875000 21.18688
7.876000 20.97711
7.877000 20.765430000000002
7.878000 20.55187
7.879000 20.33644
7.880000 20.11916
7.881000 19.90006
7.882000 19.67915
7.883000 19.45646
7.884000 19.232
7.885000 19.00581
7.886000 18.777910000000002
7.887000 18.54831
7.888000 18.317030000000003
7.889000 18.08411
7.890000 17.84956
7.891000 17.613419999999998
7.892000 17.37569
7.893000 17.136409999999998
7.894000 16.895599999999998
7.895000 16.653290000000002
7.896000 16.409489999999998
7.897000 16.16424
7.898000 15.91755
7.899000 15.669459999999999
7.900000 15.41999
7.901000 15.169160000000002
7.902000 14.917
7.903000 14.66353
7.904000 14.408779999999998
7.905000 14.15277
7.906000 13.89553
7.907000 13.637089999999999
7.908000 13.37746
7.909000 13.11668
7.910000 12.854769999999998
7.911000 12.59175
7.912000 12.32766
7.913000 12.06251
7.914000 11.79633
7.915000 11.52916
7.916000 11.261000000000001
7.917000 10.991900000000001
7.918000 10.72188
7.919000 10.45096
7.920000 10.17918
7.921000 9.9065475
7.922000 9.633103
7.923000 9.358871
7.924000 9.083879
7.925000 8.8081539
7.926000 8.531723900000001
7.927000 8.2546167
7.928000 7.9768598
7.929000 7.6984808000000005
7.930000 7.419508700000001
7.931000 7.1399711
7.932000 6.8598963
7.933000 6.5793118999999995
7.934000 6.298247
7.935000 6.016729
7.936000 5.7347864
7.937000 5.4524474000000005
7.938000 5.1697399
7.939000 4.886692
7.940000 4.6033314999999995
7.941000 4.3196867999999995
7.942000 4.0357854
7.943000 3.7516553
7.944000 3.4673244
7.945000 3.1828206
7.946000 2.8981717000000002
7.947000 2.6134055
7.948000 2.3285497
7.949000 2.043632
7.950000 1.7586803000000002
7.951000 1.4737225
7.952000 1.1887864
7.953000 0.90389987
7.954000 0.61909091
7.955000 0.33438758
7.956000 0.049817952000000006
7.957000 -0.23458984
7.958000 -0.5188075799999999
7.959000 -0.80280704
7.960000 -1.08656
7.961000 -1.370038
7.962000 -1.6532127
7.963000 -1.9360559
7.964000 -2.2185391
7.965000 -2.5006339
7.966000 -2.7823122
7.967000 -3.0635457
7.968000 -3.3443063000000004
7.969000 -3.6245655
7.970000 -3.9042957000000005
7.971000 -4.183469
7.972000 -4.4620574
7.973000 -4.7400337
7.974000 -5.0173700000000006
7.975000 -5.2940391
7.976000 -5.5700138
7.977000 -5.8452673
7.978000 -6.1197724000000004
7.979000 -6.393502700000001
7.980000 -6.6664316
7.981000 -6.938532
7.982000 -7.2097778
7.983000 -7.480143
7.984000 -7.7496015
7.985000 -8.0181271
7.986000 -8.2856938
7.987000 -8.5522756
7.988000 -8.8178471
7.989000 -9.0823822
7.990000 -9.3458548
7.991000 -9.6082397
7.992000 -9.869510700000001
7.993000 -10.12964
7.994000 -10.38861
7.995000 -10.64638
7.996000 -10.90294
7.997000 -11.15826
7.998000 -11.41231
7.999000 -11.66507
8.000000 -11.91652
8.001000 -12.16661
8.002000 -12.41535
8.003000 -12.662689999999998
8.004000 -12.908610000000001
8.005000 -13.1531
8.006000 -13.39611
8.007000 -13.637640000000001
8.008000 -13.87766
8.009000 -14.11614
8.010000 -14.35307
8.011000 -14.58841
8.012000 -14.822140000000001
8.013000 -15.05425
8.014000 -15.28471
8.015000 -15.513499999999999
8.016000 -15.74059
8.017000 -15.965979999999998
8.018000 -16.189619999999998
8.019000 -16.41151
8.020000 -16.631619999999998
8.021000 -16.84993
8.022000 -17.066419999999997
8.023000 -17.28108
8.024000 -17.49387
8.025000 -17.70478
8.026000 -17.91379
8.027000 -18.12088
8.028000 -18.32603
8.029000 -18.52921
8.030000 -18.73042
8.031000 -18.92963
8.032000 -19.12682
8.033000 -19.32196
8.034000 -19.515060000000002
8.035000 -19.70607
8.036000 -19.89499
8.037000 -20.0818
8.038000 -20.26647
8.039000 -20.449
8.040000 -20.62935
8.041000 -20.80753
8.042000 -20.9835
8.043000 -21.15725
8.044000 -21.32877
8.045000 -21.49803
8.046000 -21.665039999999998
8.047000 -21.82975
8.048000 -21.99218
8.049000 -22.152279999999998
8.050000 -22.31007
8.051000 -22.46551
8.052000 -22.6186
8.053000 -22.76932
8.054000 -22.917650000000002
8.055000 -23.0636
8.056000 -23.20713
8.057000 -23.34825
8.058000 -23.48693
8.059000 -23.62317
8.060000 -23.75695
8.061000 -23.88826
8.062000 -24.01709
8.063000 -24.14343
8.064000 -24.26727
8.065000 -24.38859
8.066000 -24.50738
8.067000 -24.623639999999998
8.068000 -24.73735
8.069000 -24.8485
8.070000 -24.95708
8.071000 -25.06308
8.072000 -25.166500000000003
8.073000 -25.267319999999998
8.074000 -25.365529999999996
8.075000 -25.461129999999997
8.076000 -25.554100000000002
8.077000 -25.644440000000003
8.078000 -25.732139999999998
8.079000 -25.81719
8.080000 -25.89959
8.081000 -25.97932
8.082000 -26.05639
8.083000 -26.130789999999998
8.084000 -26.2025
8.085000 -26.27153
8.086000 -26.337870000000002
8.087000 -26.40152
8.088000 -26.46247
8.089000 -26.520709999999998
8.090000 -26.57625
8.091000 -26.62908
8.092000 -26.679199999999998
8.093000 -26.7266
8.094000 -26.771289999999997
8.095000 -26.81325
8.096000 -26.85249
8.097000 -26.889010000000003
8.098000 -26.922800000000002
8.099000 -26.953860000000002
8.100000 -26.9822
8.101000 -27.0078
8.102000 -27.03067
8.103000 -27.05081
8.104000 -27.068209999999997
8.105000 -27.08288
8.106000 -27.094810000000003
8.107000 -27.104010000000002
8.108000 -27.11048
8.109000 -27.11421
8.110000 -27.11521
8.111000 -27.113480000000003
8.112000 -27.10902
8.113000 -27.10184
8.114000 -27.091920000000002
8.115000 -27.07929
8.116000 -27.06394
8.117000 -27.04587
8.118000 -27.025090000000002
8.119000 -27.00161
8.120000 -26.97543
8.121000 -26.946540000000002
8.122000 -26.91497
8.123000 -26.88071
8.124000 -26.84377
8.125000 -26.80416
8.126000 -26.76187
8.127000 -26.71693
8.128000 -26.669340000000002
8.129000 -26.6191
8.130000 -26.56622
8.131000 -26.5107
8.132000 -26.452569999999998
8.133000 -26.39181
8.134000 -26.328449999999997
8.135000 -26.26249
8.136000 -26.193929999999998
8.137000 -26.122790000000002
8.138000 -26.049080000000004
8.139000 -25.972810000000003
8.140000 -25.89397
8.141000 -25.812600000000003
8.142000 -25.728679999999997
8.143000 -25.64224
8.144000 -25.55328
8.145000 -25.46181
8.146000 -25.367849999999997
8.147000 -25.27141
8.148000 -25.172489999999996
8.149000 -25.07111
8.150000 -24.967290000000002
8.151000 -24.86103
8.152000 -24.75235
8.153000 -24.641260000000003
8.154000 -24.52777
8.155000 -24.4119
8.156000 -24.29367
8.157000 -24.17308
8.158000 -24.050150000000002
8.159000 -23.924899999999997
8.160000 -23.79734
8.161000 -23.66749
8.162000 -23.53536
8.163000 -23.400969999999997
8.164000 -23.26434
8.165000 -23.12548
8.166000 -22.9844
8.167000 -22.84113
8.168000 -22.69568
8.169000 -22.54807
8.170000 -22.39831
8.171000 -22.24642
8.172000 -22.092419999999997
8.173000 -21.93633
8.174000 -21.77816
8.175000 -21.617929999999998
8.176000 -21.455659999999998
8.177000 -21.29136
8.178000 -21.12506
8.179000 -20.95677
8.180000 -20.78651
8.181000 -20.61431
8.182000 -20.44017
8.183000 -20.26411
8.184000 -20.08617
8.185000 -19.90636
8.186000 -19.72469
8.187000 -19.54119
8.188000 -19.35588
8.189000 -19.168779999999998
8.190000 -18.97991
8.191000 -18.78929
8.192000 -18.59695
8.193000 -18.4029
8.194000 -18.20717
8.195000 -18.00978
8.196000 -17.81075
8.197000 -17.610110000000002
8.198000 -17.40787
8.199000 -17.204069999999998
8.200000 -16.99872
8.201000 -16.79184
8.202000 -16.58347
8.203000 -16.37361
8.204000 -16.1623
8.205000 -15.949559999999998
8.206000 -15.73541
8.207000 -15.51987
8.208000 -15.302969999999998
8.209000 -15.08474
8.210000 -14.86518
8.211000 -14.64434
8.212000 -14.42222
8.213000 -14.19886
8.214000 -13.97429
8.215000 -13.74851
8.216000 -13.52156
8.217000 -13.293460000000001
8.218000 -13.06424
8.219000 -12.833919999999999
8.220000 -12.60252
8.221000 -12.37007
8.222000 -12.1366
8.223000 -11.90213
8.224000 -11.66668
8.225000 -11.43028
8.226000 -11.192960000000001
8.227000 -10.95475
8.228000 -10.71566
8.229000 -10.475719999999999
8.230000 -10.23497
8.231000 -9.993427200000001
8.232000 -9.7511157
8.233000 -9.5080636
8.234000 -9.2642978
8.235000 -9.019845
8.236000 -8.7747306
8.237000 -8.5289821
8.238000 -8.2826249
8.239000 -8.0356859
8.240000 -7.788190999999999
8.241000 -7.5401663999999995
8.242000 -7.2916389
8.243000 -7.0426337000000006
8.244000 -6.7931779
8.245000 -6.5432966
8.246000 -6.2930167
8.247000 -6.0423635
8.248000 -5.7913635
8.249000 -5.5400427
8.250000 -5.2884273
8.251000 -5.0365433
8.252000 -4.7844172
8.253000 -4.5320746000000005
8.254000 -4.2795423
8.255000 -4.026846600000001
8.256000 -3.7740140999999996
8.257000 -3.521071
8.258000 -3.2680440999999996
8.259000 -3.0149601
8.260000 -2.7618457
8.261000 -2.5087275
8.262000 -2.2556324
8.263000 -2.0025872
8.264000 -1.7496185000000002
8.265000 -1.4967535
8.266000 -1.2440187
8.267000 -0.99144084
8.268000 -0.73904665
8.269000 -0.48686271
8.270000 -0.2349155
8.271000 0.016768544
8.272000 0.26816314
8.273000 0.51924214
8.274000 0.76997946
8.275000 1.0203493
8.276000 1.2703258
8.277000 1.5198833
8.278000 1.7689966000000001
8.279000 2.0176399000000003
8.280000 2.2657884
8.281000 2.5134167
8.282000 2.7604997
8.283000 3.0070128
8.284000 3.2529309
8.285000 3.4982293999999996
8.286000 3.7428837
8.287000 3.986869
8.288000 4.230161000000001
8.289000 4.4727348
8.290000 4.7145661
8.291000 4.9556304
8.292000 5.1959034
8.293000 5.4353606
8.294000 5.6739777
8.295000 5.9117302
8.296000 6.148593900000001
8.297000 6.3845448
8.298000 6.6195585
8.299000 6.853611
8.300000 7.0866786
8.301000 7.318738099999999
8.302000 7.549765
8.303000 7.7797353
8.304000 8.0086268
8.305000 8.236415699999998
8.306000 8.4630787
8.307000 8.6885937
8.308000 8.9129373
8.309000 9.1360874
8.310000 9.358021599999999
8.311000 9.578718199999999
8.312000 9.798155699999999
8.313000 10.01631
8.314000 10.23317
8.315000 10.448699999999999
8.316000 10.662889999999999
8.317000 10.87571
8.318000 11.08714
8.319000 11.297179999999999
8.320000 11.50578
8.321000 11.71294
8.322000 11.91863
8.323000 12.12284
8.324000 12.32555
8.325000 12.52673
8.326000 12.726370000000001
8.327000 12.92444
8.328000 13.12093
8.329000 13.31582
8.330000 13.509099999999998
8.331000 13.70073
8.332000 13.89071
8.333000 14.07901
8.334000 14.26561
8.335000 14.45051
8.336000 14.633669999999999
8.337000 14.81509
8.338000 14.99474
8.339000 15.17261
8.340000 15.34868
8.341000 15.522929999999999
8.342000 15.69535
8.343000 15.86592
8.344000 16.03463
8.345000 16.20145
8.346000 16.36638
8.347000 16.5294
8.348000 16.69049
8.349000 16.84964
8.350000 17.00683
8.351000 17.16205
8.352000 17.3153
8.353000 17.46654
8.354000 17.61578
8.355000 17.762990000000002
8.356000 17.908170000000002
8.357000 18.0513
8.358000 18.19236
8.359000 18.33136
8.360000 18.46827
8.361000 18.60308
8.362000 18.735789999999998
8.363000 18.86637
8.364000 18.99483
8.365000 19.12114
8.366000 19.24529
8.367000 19.36729
8.368000 19.487099999999998
8.369000 19.60474
8.370000 19.72017
8.371000 19.8334
8.372000 19.944419999999997
8.373000 20.05321
8.374000 20.159769999999998
8.375000 20.264090000000003
8.376000 20.36615
8.377000 20.46595
8.378000 20.56349
8.379000 20.65875
8.380000 20.75173
8.381000 20.84242
8.382000 20.93081
8.383000 21.0169
8.384000 21.10068
8.385000 21.18215
8.386000 21.26129
8.387000 21.33811
8.388000 21.4126
8.389000 21.48476
8.390000 21.55458
8.391000 21.62205
8.392000 21.68718
8.393000 21.749950000000002
8.394000 21.810370000000002
8.395000 21.86844
8.396000 21.92414
8.397000 21.97748
8.398000 22.02846
8.399000 22.07707
8.400000 22.1233
8.401000 22.16717
8.402000 22.20865
8.403000 22.24777
8.404000 22.284499999999998
8.405000 22.318859999999997
8.406000 22.35083
8.407000 22.38043
8.408000 22.40764
8.409000 22.43247
8.410000 22.45491
8.411000 22.47498
8.412000 22.49266
8.413000 22.50797
8.414000 22.520889999999998
8.415000 22.53144
8.416000 22.53961
8.417000 22.545399999999997
8.418000 22.54883
8.419000 22.54989
8.420000 22.548579999999998
8.421000 22.54491
8.422000 22.538890000000002
8.423000 22.53051
8.424000 22.51977
8.425000 22.5067
8.426000 22.49129
8.427000 22.47353
8.428000 22.45346
8.429000 22.43105
8.430000 22.40633
8.431000 22.3793
8.432000 22.34996
8.433000 22.31832
8.434000 22.284380000000002
8.435000 22.24816
8.436000 22.20966
8.437000 22.16889
8.438000 22.12584
8.439000 22.080540000000003
8.440000 22.032989999999998
8.441000 21.98319
8.442000 21.93116
8.443000 21.8769
8.444000 21.82042
8.445000 21.76172
8.446000 21.70082
8.447000 21.637729999999998
8.448000 21.57246
8.449000 21.50501
8.450000 21.435399999999998
8.451000 21.36363
8.452000 21.289720000000003
8.453000 21.21367
8.454000 21.1355
8.455000 21.05522
8.456000 20.97284
8.457000 20.888370000000002
8.458000 20.80183
8.459000 20.71322
8.460000 20.62257
8.461000 20.52988
8.462000 20.43516
8.463000 20.33843
8.464000 20.2397
8.465000 20.13899
8.466000 20.03631
8.467000 19.93168
8.468000 19.825100000000003
8.469000 19.71659
8.470000 19.60617
8.471000 19.493840000000002
8.472000 19.37963
8.473000 19.26355
8.474000 19.14562
8.475000 19.02584
8.476000 18.90424
8.477000 18.780820000000002
8.478000 18.65561
8.479000 18.52861
8.480000 18.39986
8.481000 18.26935
8.482000 18.1371
8.483000 18.003140000000002
8.484000 17.86748
8.485000 17.73014
8.486000 17.59112
8.487000 17.45046
8.488000 17.30816
8.489000 17.16425
8.490000 17.018739999999998
8.491000 16.87165
8.492000 16.72299
8.493000 16.57279
8.494000 16.42107
8.495000 16.26784
8.496000 16.11313
8.497000 15.95694
8.498000 15.79931
8.499000 15.64025
8.500000 15.47977
8.501000 15.317900000000002
8.502000 15.15466
8.503000 14.99007
8.504000 14.82415
8.505000 14.65691
8.506000 14.48837
8.507000 14.31856
8.508000 14.147499999999999
8.509000 13.9752
8.510000 13.80168
8.511000 13.626959999999999
8.512000 13.451070000000001
8.513000 13.27402
8.514000 13.09584
8.515000 12.916540000000001
8.516000 12.73614
8.517000 12.55466
8.518000 12.37213
8.519000 12.188559999999999
8.520000 12.00397
8.521000 11.818389999999999
8.522000 11.63184
8.523000 11.44434
8.524000 11.2559
8.525000 11.06655
8.526000 10.87632
8.527000 10.68522
8.528000 10.49327
8.529000 10.3005
8.530000 10.10693
8.531000 9.912584
8.532000 9.717479299999999
8.533000 9.5216408
8.534000 9.3250901
8.535000 9.1278501
8.536000 8.929942500000001
8.537000 8.7313898
8.538000 8.5322142
8.539000 8.332438
8.540000 8.132083
8.541000 7.9311714
8.542000 7.7297255
8.543000 7.5277671
8.544000 7.3253177
8.545000 7.1223997
8.546000 6.9190346
8.547000 6.7152433
8.548000 6.511048199999999
8.549000 6.3064709
8.550000 6.101533
8.551000 5.8962565
8.552000 5.6906626000000005
8.553000 5.4847728
8.554000 5.2786093
8.555000 5.0721936
8.556000 4.865547299999999
8.557000 4.6586927
8.558000 4.4516515
8.559000 4.244446
8.560000 4.0370982
8.561000 3.8296300999999997
8.562000 3.6220644
8.563000 3.4144229999999998
8.564000 3.2067284000000003
8.565000 2.9990026999999997
8.566000 2.7912684
8.567000 2.5835479
8.568000 2.3758635
8.569000 2.1682371999999996
8.570000 1.9606914
8.571000 1.7532483
8.572000 1.5459294000000001
8.573000 1.3387569
8.574000 1.1317524
8.575000 0.92493743
8.576000 0.71833329
8.577000 0.51196129
8.578000 0.30584249
8.579000 0.099997781
8.580000 -0.10555212000000001
8.581000 -0.31078663
8.582000 -0.51568532
8.583000 -0.7202279300000001
8.584000 -0.92439419
8.585000 -1.1281640000000002
8.586000 -1.3315175000000001
8.587000 -1.5344346
8.588000 -1.7368956000000002
8.589000 -1.9388802
8.590000 -2.1403691
8.591000 -2.3413422
8.592000 -2.5417799000000003
8.593000 -2.7416622000000004
8.594000 -2.9409695
8.595000 -3.1396821
8.596000 -3.33778
8.597000 -3.5352435
8.598000 -3.7320531999999997
8.599000 -3.928189
8.600000 -4.1236315
8.601000 -4.3183609999999994
8.602000 -4.5123581
8.603000 -4.705603399999999
8.604000 -4.8980776
8.605000 -5.0897616999999995
8.606000 -5.2806366
8.607000 -5.4706838
8.608000 -5.6598846
8.609000 -5.848220400000001
8.610000 -6.035673200000001
8.611000 -6.2222254
8.612000 -6.407858399999999
8.613000 -6.5925560999999995
8.614000 -6.7763001
8.615000 -6.959074
8.616000 -7.1408607
8.617000 -7.3216437999999995
8.618000 -7.501407
8.619000 -7.6801337
8.620000 -7.857808500000001
8.621000 -8.0344148
8.622000 -8.209937100000001
8.623000 -8.3843604
8.624000 -8.5576691
8.625000 -8.7298475
8.626000 -8.9008801
8.627000 -9.0707526
8.628000 -9.2394494
8.629000 -9.4069555
8.630000 -9.5732555
8.631000 -9.738335
8.632000 -9.902179199999999
8.633000 -10.064770000000001
8.634000 -10.2261
8.635000 -10.386149999999999
8.636000 -10.54491
8.637000 -10.702359999999999
8.638000 -10.85848
8.639000 -11.01327
8.640000 -11.16671
8.641000 -11.31879
8.642000 -11.46948
8.643000 -11.618789999999999
8.644000 -11.7667
8.645000 -11.91319
8.646000 -12.05825
8.647000 -12.20187
8.648000 -12.34404
8.649000 -12.48474
8.650000 -12.623970000000002
8.651000 -12.761719999999999
8.652000 -12.89797
8.653000 -13.03271
8.654000 -13.165930000000001
8.655000 -13.29763
8.656000 -13.42779
8.657000 -13.556399999999998
8.658000 -13.68346
8.659000 -13.808950000000001
8.660000 -13.93287
8.661000 -14.05521
8.662000 -14.17595
8.663000 -14.295089999999998
8.664000 -14.412630000000002
8.665000 -14.528540000000001
8.666000 -14.642830000000002
8.667000 -14.755489999999998
8.668000 -14.866499999999998
8.669000 -14.975869999999999
8.670000 -15.083569999999998
8.671000 -15.18961
8.672000 -15.29398
8.673000 -15.39666
8.674000 -15.49766
8.675000 -15.596960000000001
8.676000 -15.694569999999999
8.677000 -15.790460000000001
8.678000 -15.88464
8.679000 -15.9771
8.680000 -16.06783
8.681000 -16.15683
8.682000 -16.2441
8.683000 -16.32962
8.684000 -16.4134
8.685000 -16.49543
8.686000 -16.575699999999998
8.687000 -16.65421
8.688000 -16.73097
8.689000 -16.80595
8.690000 -16.87917
8.691000 -16.95062
8.692000 -17.0203
8.693000 -17.0882
8.694000 -17.154320000000002
8.695000 -17.21866
8.696000 -17.28123
8.697000 -17.342
8.698000 -17.401
8.699000 -17.458199999999998
8.700000 -17.51363
8.701000 -17.56726
8.702000 -17.6191
8.703000 -17.669150000000002
8.704000 -17.71741
8.705000 -17.76388
8.706000 -17.80855
8.707000 -17.851429999999997
8.708000 -17.89252
8.709000 -17.931810000000002
8.710000 -17.96931
8.711000 -18.00502
8.712000 -18.03893
8.713000 -18.07105
8.714000 -18.10138
8.715000 -18.12992
8.716000 -18.15668
8.717000 -18.181639999999998
8.718000 -18.204819999999998
8.719000 -18.22622
8.720000 -18.245839999999998
8.721000 -18.263679999999997
8.722000 -18.27974
8.723000 -18.29404
8.724000 -18.30657
8.725000 -18.317339999999998
8.726000 -18.326349999999998
8.727000 -18.3336
8.728000 -18.33911
8.729000 -18.34287
8.730000 -18.34489
8.731000 -18.34517
8.732000 -18.34372
8.733000 -18.34055
8.734000 -18.33566
8.735000 -18.32906
8.736000 -18.32074
8.737000 -18.31073
8.738000 -18.29901
8.739000 -18.28561
8.740000 -18.27051
8.741000 -18.25374
8.742000 -18.2353
8.743000 -18.21519
8.744000 -18.19341
8.745000 -18.16998
8.746000 -18.14491
8.747000 -18.118190000000002
8.748000 -18.08984
8.749000 -18.05987
8.750000 -18.02827
8.751000 -17.99506
8.752000 -17.96025
8.753000 -17.923849999999998
8.754000 -17.88586
8.755000 -17.84629
8.756000 -17.80515
8.757000 -17.762449999999998
8.758000 -17.7182
8.759000 -17.67241
8.760000 -17.62508
8.761000 -17.576240000000002
8.762000 -17.52588
8.763000 -17.474020000000003
8.764000 -17.420669999999998
8.765000 -17.36584
8.766000 -17.309540000000002
8.767000 -17.25178
8.768000 -17.19257
8.769000 -17.13192
8.770000 -17.06985
8.771000 -17.00636
8.772000 -16.94146
8.773000 -16.87517
8.774000 -16.80749
8.775000 -16.73845
8.776000 -16.66804
8.777000 -16.59628
8.778000 -16.52318
8.779000 -16.44875
8.780000 -16.37301
8.781000 -16.29596
8.782000 -16.21762
8.783000 -16.137999999999998
8.784000 -16.057109999999998
8.785000 -15.97495
8.786000 -15.891559999999998
8.787000 -15.80693
8.788000 -15.721070000000001
8.789000 -15.634010000000002
8.790000 -15.54575
8.791000 -15.45631
8.792000 -15.365699999999999
8.793000 -15.27393
8.794000 -15.18102
8.795000 -15.08698
8.796000 -14.99182
8.797000 -14.89556
8.798000 -14.798210000000001
8.799000 -14.699789999999998
8.800000 -14.600299999999999
8.801000 -14.499770000000002
8.802000 -14.39821
8.803000 -14.295620000000001
8.804000 -14.192029999999999
8.805000 -14.08745
8.806000 -13.9819
8.807000 -13.875380000000002
8.808000 -13.76792
8.809000 -13.65952
8.810000 -13.5502
8.811000 -13.439980000000002
8.812000 -13.32886
8.813000 -13.21687
8.814000 -13.10402
8.815000 -12.99031
8.816000 -12.875770000000001
8.817000 -12.76042
8.818000 -12.644250000000001
8.819000 -12.527289999999999
8.820000 -12.40956
8.821000 -12.29106
8.822000 -12.171809999999999
8.823000 -12.051829999999999
8.824000 -11.93113
8.825000 -11.80972
8.826000 -11.68763
8.827000 -11.564860000000001
8.828000 -11.44143
8.829000 -11.31735
8.830000 -11.192639999999999
8.831000 -11.06732
8.832000 -10.9414
8.833000 -10.81489
8.834000 -10.68782
8.835000 -10.56019
8.836000 -10.43202
8.837000 -10.303329999999999
8.838000 -10.17413
8.839000 -10.04444
8.840000 -9.9142715
8.841000 -9.783637500000001
8.842000 -9.652555
8.843000 -9.521038800000001
8.844000 -9.3891047
8.845000 -9.256765999999999
8.846000 -9.1240384
8.847000 -8.990936
8.848000 -8.857473
8.849000 -8.7236643
8.850000 -8.589523999999999
8.851000 -8.4550664
8.852000 -8.3203055
8.853000 -8.1852563
8.854000 -8.0499329
8.855000 -7.9143494
8.856000 -7.7785201
8.857000 -7.6424591
8.858000 -7.5061805999999995
8.859000 -7.369699300000001
8.860000 -7.2330296
8.861000 -7.096185500000001
8.862000 -6.959182
8.863000 -6.8220332
8.864000 -6.6847533
8.865000 -6.5473564
8.866000 -6.409857400000001
8.867000 -6.2722713
8.868000 -6.1346117
8.869000 -5.9968933
8.870000 -5.8591306
8.871000 -5.7213373
8.872000 -5.5835281
8.873000 -5.4457165000000005
8.874000 -5.3079169
8.875000 -5.1701427
8.876000 -5.0324079
8.877000 -4.894726
8.878000 -4.7571104
8.879000 -4.619574500000001
8.880000 -4.4821315
8.881000 -4.3447942
8.882000 -4.2075757
8.883000 -4.0704883999999995
8.884000 -3.9335448000000004
8.885000 -3.7967578
8.886000 -3.6601394000000003
8.887000 -3.5237022
8.888000 -3.3874579000000002
8.889000 -3.2514187999999997
8.890000 -3.1155972
8.891000 -2.9800048
8.892000 -2.8446537000000003
8.893000 -2.7095556
8.894000 -2.5747227
8.895000 -2.4401667
8.896000 -2.3058996
8.897000 -2.1719331
8.898000 -2.038279
8.899000 -1.9049489999999998
8.900000 -1.7719550000000002
8.901000 -1.6393086000000001
8.902000 -1.5070214
8.903000 -1.375105
8.904000 -1.2435708
8.905000 -1.1124303
8.906000 -0.98169465
8.907000 -0.85137505
8.908000 -0.72148242
8.909000 -0.59202765
8.910000 -0.46302145000000006
8.911000 -0.3344743
8.912000 -0.20639657
8.913000 -0.07879844600000001
8.914000 0.048310088
8.915000 0.17491922
8.916000 0.30101936
8.917000 0.42660101
8.918000 0.55165486
8.919000 0.67617176
8.920000 0.80014272
8.921000 0.9235589799999999
8.922000 1.0464118
8.923000 1.1686926
8.924000 1.2903929
8.925000 1.4115043
8.926000 1.5320187
8.927000 1.6519276
8.928000 1.7712232
8.929000 1.8898973
8.930000 2.0079419
8.931000 2.1253489
8.932000 2.2421107
8.933000 2.3582191999999997
8.934000 2.4736669
8.935000 2.5884459
8.936000 2.7025485
8.937000 2.8159674
8.938000 2.9286950999999997
8.939000 3.0407242
8.940000 3.1520475
8.941000 3.2626576999999997
8.942000 3.3725481000000004
8.943000 3.4817118000000002
8.944000 3.590142
8.945000 3.6978323
8.946000 3.8047763999999997
8.947000 3.9109681
8.948000 4.0164016
8.949000 4.1210711
8.950000 4.2249713
8.951000 4.3280970000000005
8.952000 4.4304427
8.953000 4.5320038
8.954000 4.6327755
8.955000 4.7327533
8.956000 4.8319329
8.957000 4.93031
8.958000 5.0278801
8.959000 5.1246396999999995
8.960000 5.2205848999999995
8.961000 5.3157121
8.962000 5.4100171
8.963000 5.5034965
8.964000 5.5961471
8.965000 5.6879651
8.966000 5.7789471
8.967000 5.8690898
8.968000 5.9583899
8.969000 6.0468439
8.970000 6.1344486
8.971000 6.2212013
8.972000 6.3070983
8.973000 6.392137000000001
8.974000 6.4763144
8.975000 6.559628200000001
8.976000 6.6420756
8.977000 6.7236535
8.978000 6.804360399999999
8.979000 6.8841942000000005
8.980000 6.9631524
8.981000 7.041232999999999
8.982000 7.118434499999999
8.983000 7.194755999999999
8.984000 7.2701961
8.985000 7.3447533
8.986000 7.4184269
8.987000 7.491216100000001
8.988000 7.5631209
8.989000 7.6341406
8.990000 7.7042751
8.991000 7.7735245
8.992000 7.8418888
8.993000 7.9093687
8.994000 7.975964200000001
8.995000 8.041675399999999
8.996000 8.106502899999999
8.997000 8.1704475
8.998000 8.233509999999999
8.999000 8.2956903
9.000000 8.3569899
9.001000 8.4174089
9.002000 8.476948700000001
9.003000 8.5356101
9.004000 8.5933939
9.005000 8.6503007
9.006000 8.706332
9.007000 8.7614886
9.008000 8.8157721
9.009000 8.8691831
9.010000 8.9217231
9.011000 8.9733936
9.012000 9.0241961
9.013000 9.0741321
9.014000 9.1232032
9.015000 9.1714114
9.016000 9.2187591
9.017000 9.2652485
9.018000 9.310881799999999
9.019000 9.3556613
9.020000 9.399589899999999
9.021000 9.4426714
9.022000 9.484908
9.023000 9.5263034
9.024000 9.5668606
9.025000 9.6065834
9.026000 9.6454747
9.027000 9.683539
9.028000 9.72078
9.029000 9.7572014
9.030000 9.792807700000001
9.031000 9.827601900000001
9.032000 9.8615885
9.033000 9.8947719
9.034000 9.9271551
9.035000 9.9587433
9.036000 9.9895395
9.037000 10.01955
9.038000 10.04877
9.039000 10.07722
9.040000 10.10489
9.041000 10.13178
9.042000 10.157910000000001
9.043000 10.18328
9.044000 10.20788
9.045000 10.23173
9.046000 10.25483
9.047000 10.27718
9.048000 10.29878
9.049000 10.31965
9.050000 10.33978
9.051000 10.35918
9.052000 10.37786
9.053000 10.39582
9.054000 10.41306
9.055000 10.4296
9.056000 10.44542
9.057000 10.46055
9.058000 10.47499
9.059000 10.48874
9.060000 10.50181
9.061000 10.5142
9.062000 10.52591
9.063000 10.53697
9.064000 10.54736
9.065000 10.55711
9.066000 10.5662
9.067000 10.57466
9.068000 10.58248
9.069000 10.58967
9.070000 10.59624
9.071000 10.60219
9.072000 10.60753
9.073000 10.61226
9.074000 10.616399999999999
9.075000 10.61994
9.076000 10.62289
9.077000 10.62525
9.078000 10.627040000000001
9.079000 10.628260000000001
9.080000 10.62891
9.081000 10.62899
9.082000 10.62852
9.083000 10.62751
9.084000 10.62594
9.085000 10.62384
9.086000 10.6212
9.087000 10.618039999999999
9.088000 10.61435
9.089000 10.61015
9.090000 10.60544
9.091000 10.60022
9.092000 10.59451
9.093000 10.5883
9.094000 10.58161
9.095000 10.574440000000001
9.096000 10.5668
9.097000 10.5587
9.098000 10.550130000000001
9.099000 10.54111
9.100000 10.531640000000001
9.101000 10.52173
9.102000 10.51139
9.103000 10.50062
9.104000 10.489429999999999
9.105000 10.47782
9.106000 10.4658
9.107000 10.45337
9.108000 10.44055
9.109000 10.42733
9.110000 10.413730000000001
9.111000 10.39974
9.112000 10.38538
9.113000 10.37064
9.114000 10.355540000000001
9.115000 10.34008
9.116000 10.32426
9.117000 10.30809
9.118000 10.29157
9.119000 10.27472
9.120000 10.257520000000001
9.121000 10.24
9.122000 10.222150000000001
9.123000 10.20398
9.124000 10.1855
9.125000 10.166699999999999
9.126000 10.147599999999999
9.127000 10.12821
9.128000 10.108509999999999
9.129000 10.08853
9.130000 10.06827
9.131000 10.047730000000001
9.132000 10.02691
9.133000 10.00583
9.134000 9.9844866
9.135000 9.9628866
9.136000 9.941034799999999
9.137000 9.918937099999999
9.138000 9.896598
9.139000 9.874022
9.140000 9.851214299999999
9.141000 9.8281801
9.142000 9.8049231
9.143000 9.7814478
9.144000 9.7577587
9.145000 9.733860199999999
9.146000 9.709755300000001
9.147000 9.6854486
9.148000 9.6609443
9.149000 9.6362457
9.150000 9.6113563
9.151000 9.5862791
9.152000 9.5610179
9.153000 9.5355764
9.154000 9.5099576
9.155000 9.4841652
9.156000 9.4582021
9.157000 9.4320722
9.158000 9.4057776
9.159000 9.3793228
9.160000 9.3527108
9.161000 9.3259446
9.162000 9.2990272
9.163000 9.2719622
9.164000 9.2447534
9.165000 9.2174038
9.166000 9.1899171
9.167000 9.1622964
9.168000 9.1345444
9.169000 9.1066651
9.170000 9.0786614
9.171000 9.0505362
9.172000 9.022292499999999
9.173000 8.9939326
9.174000 8.9654602
9.175000 8.9368775
9.176000 8.9081876
9.177000 8.8793918
9.178000 8.8504933
9.179000 8.8214934
9.180000 8.792394400000001
9.181000 8.763198599999999
9.182000 8.733906600000001
9.183000 8.7045208
9.184000 8.675041799999999
9.185000 8.645471200000001
9.186000 8.615810399999999
9.187000 8.5860603
9.188000 8.5562214
9.189000 8.5262954
9.190000 8.4962822
9.191000 8.4661834
9.192000 8.4359996
9.193000 8.405731600000001
9.194000 8.3753809
9.195000 8.3449475
9.196000 8.3144322
9.197000 8.2838364
9.198000 8.253160099999999
9.199000 8.222404899999999
9.200000 8.1915714
9.201000 8.1606597
9.202000 8.129671199999999
9.203000 8.098606799999999
9.204000 8.0674671
9.205000 8.0362521
9.206000 8.0049634
9.207000 7.973600899999999
9.208000 7.9421647
9.209000 7.9106554
9.210000 7.8790739
9.211000 7.8474194
9.212000 7.8156926
9.213000 7.7838928
9.214000 7.7520192
9.215000 7.7200726
9.216000 7.688051499999999
9.217000 7.6559551
9.218000 7.623782799999999
9.219000 7.5915337
9.220000 7.5592063000000005
9.221000 7.5268
9.222000 7.4943133
9.223000 7.4617445
9.224000 7.429092399999999
9.225000 7.3963553
9.226000 7.3635317
9.227000 7.3306203
9.228000 7.297619399999999
9.229000 7.2645276999999995
9.230000 7.2313434999999995
9.231000 7.1980655
9.232000 7.1646921
9.233000 7.1312211
9.234000 7.0976518
9.235000 7.0639826
9.236000 7.0302121
9.237000 6.9963388
9.238000 6.9623612
9.239000 6.9282778
9.240000 6.894087
9.241000 6.8597883
9.242000 6.825379299999999
9.243000 6.7908585
9.244000 6.7562237
9.245000 6.721474199999999
9.246000 6.6866077
9.247000 6.6516221
9.248000 6.6165157
9.249000 6.5812863
9.250000 6.545931100000001
9.251000 6.510448500000001
9.252000 6.474835399999999
9.253000 6.439089000000001
9.254000 6.403207
9.255000 6.3671872
9.256000 6.331025799999999
9.257000 6.2947199
9.258000 6.258266399999999
9.259000 6.2216625
9.260000 6.1849050000000005
9.261000 6.1479907
9.262000 6.1109167
9.263000 6.0736794
9.264000 6.0362756
9.265000 5.9987027
9.266000 5.9609573
9.267000 5.9230365
9.268000 5.8849371999999995
9.269000 5.8466565
9.270000 5.8081917
9.271000 5.76954
9.272000 5.730698599999999
9.273000 5.6916647000000005
9.274000 5.6524355
9.275000 5.6130085
9.276000 5.5733811
9.277000 5.5335507
9.278000 5.4935146
9.279000 5.4532699
9.280000 5.412814
9.281000 5.3721443
9.282000 5.3312577
9.283000 5.2901518
9.284000 5.248823
9.285000 5.2072685
9.286000 5.1654853
9.287000 5.1234703999999995
9.288000 5.08122
9.289000 5.0387312
9.290000 4.9960006
9.291000 4.9530245
9.292000 4.9097995999999995
9.293000 4.8663221
9.294000 4.8225887
9.295000 4.778596
9.296000 4.7343402999999995
9.297000 4.6898178999999995
9.298000 4.645025400000001
9.299000 4.5999593999999995
9.300000 4.5546169999999995
9.301000 4.5089945
9.302000 4.4630889
9.303000 4.4168968
9.304000 4.3704156
9.305000 4.3236423
9.306000 4.276574
9.307000 4.2292081
9.308000 4.1815419
9.309000 4.1335732
9.310000 4.085299
9.311000 4.0367175
9.312000 3.9878257
9.313000 3.9386217
9.314000 3.8891029
9.315000 3.8392674
9.316000 3.7891126999999996
9.317000 3.7386364999999997
9.318000 3.6878366000000002
9.319000 3.6367107
9.320000 3.5852566
9.321000 3.5334717
9.322000 3.4813542
9.323000 3.428901
9.324000 3.3761103
9.325000 3.3229794
9.326000 3.2695059
9.327000 3.2156873000000004
9.328000 3.1615213000000004
9.329000 3.1070052
9.330000 3.0521369
9.331000 2.9969139
9.332000 2.9413340999999997
9.333000 2.8853950999999998
9.334000 2.8290948
9.335000 2.7724311000000004
9.336000 2.7154021
9.337000 2.6580058
9.338000 2.6002405
9.339000 2.5421046
9.340000 2.4835965
9.341000 2.4247149
9.342000 2.3654584
9.343000 2.305826
9.344000 2.2458164
9.345000 2.1854287
9.346000 2.1246620000000003
9.347000 2.0635154
9.348000 2.0019883
9.349000 1.94008
9.350000 1.8777895999999998
9.351000 1.8151168
9.352000 1.7520608
9.353000 1.6886212
9.354000 1.6247973
9.355000 1.5605887
9.356000 1.495995
9.357000 1.4310155999999998
9.358000 1.3656500999999999
9.359000 1.299898
9.360000 1.2337589
9.361000 1.1672325000000001
9.362000 1.1003183
9.363000 1.0330162
9.364000 0.965326
9.365000 0.8972475299999999
9.366000 0.8287807899999999
9.367000 0.7599258799999999
9.368000 0.6906829800000001
9.369000 0.62105241
9.370000 0.5510346
9.371000 0.48063011
9.372000 0.40983967
9.373000 0.33866412
9.374000 0.26710443
9.375000 0.19516176999999998
9.376000 0.12283742
9.377000 0.050132767999999994
9.378000 -0.022950647999999997
9.379000 -0.09641116500000001
9.380000 -0.17024704
9.381000 -0.24445637
9.382000 -0.31903712
9.383000 -0.39398721000000003
9.384000 -0.46930443
9.385000 -0.5449865899999999
9.386000 -0.62103132
9.387000 -0.69743623
9.388000 -0.77419886
9.389000 -0.85131675
9.390000 -0.9287873300000001
9.391000 -1.0066079
9.392000 -1.0847759000000001
9.393000 -1.1632887
9.394000 -1.2421434
9.395000 -1.3213371999999999
9.396000 -1.4008672999999998
9.397000 -1.4807309
9.398000 -1.5609249
9.399000 -1.6414464
9.400000 -1.722292
9.401000 -1.8034589
9.402000 -1.8849436000000002
9.403000 -1.9667426
9.404000 -2.0488525
9.405000 -2.1312697
9.406000 -2.2139903
9.407000 -2.2970106
9.408000 -2.3803264
9.409000 -2.4639336000000003
9.410000 -2.5478279
9.411000 -2.632005
9.412000 -2.7164601
9.413000 -2.8011886
9.414000 -2.8861858000000002
9.415000 -2.9714465
9.416000 -3.056966
9.417000 -3.1427387
9.418000 -3.2287598
9.419000 -3.3150237
9.420000 -3.4015248999999996
9.421000 -3.4882579
9.422000 -3.575217
9.423000 -3.6623966
9.424000 -3.7497908000000004
9.425000 -3.8373935999999995
9.426000 -3.9251994
9.427000 -4.0132023000000006
9.428000 -4.101396
9.429000 -4.1897744
9.430000 -4.2783316000000005
9.431000 -4.3670613
9.432000 -4.4559572
9.433000 -4.5450132
9.434000 -4.6342228
9.435000 -4.7235791
9.436000 -4.8130758
9.437000 -4.9027059
9.438000 -4.9924631
9.439000 -5.0823402
9.440000 -5.1723301
9.441000 -5.2624259
9.442000 -5.3526204
9.443000 -5.4429062
9.444000 -5.5332758
9.445000 -5.6237213
9.446000 -5.7142358
9.447000 -5.804811
9.448000 -5.8954392
9.449000 -5.9861124000000006
9.450000 -6.0768228
9.451000 -6.1675619
9.452000 -6.2583215999999995
9.453000 -6.3490942
9.454000 -6.4398706
9.455000 -6.5306425
9.456000 -6.6214018
9.457000 -6.7121394
9.458000 -6.8028472
9.459000 -6.893516299999999
9.460000 -6.9841377
9.461000 -7.0747033
9.462000 -7.165204
9.463000 -7.2556309
9.464000 -7.345975200000001
9.465000 -7.4362285
9.466000 -7.5263813
9.467000 -7.6164238
9.468000 -7.706347900000001
9.469000 -7.796143699999999
9.470000 -7.8858025
9.471000 -7.9753146
9.472000 -8.0646709
9.473000 -8.1538618
9.474000 -8.2428776
9.475000 -8.3317086
9.476000 -8.4203452
9.477000 -8.5087776
9.478000 -8.5969962
9.479000 -8.6849913
9.480000 -8.7727517
9.481000 -8.8602684
9.482000 -8.9475311
9.483000 -9.034529299999999
9.484000 -9.1212526
9.485000 -9.2076913
9.486000 -9.2938341
9.487000 -9.3796715
9.488000 -9.4651923
9.489000 -9.5503867
9.490000 -9.6352436
9.491000 -9.7197525
9.492000 -9.8039031
9.493000 -9.8876849
9.494000 -9.9710874
9.495000 -10.0541
9.496000 -10.13671
9.497000 -10.218910000000001
9.498000 -10.30069
9.499000 -10.38204
9.500000 -10.46295
9.501000 -10.5434
9.502000 -10.62339
9.503000 -10.7029
9.504000 -10.781930000000001
9.505000 -10.86046
9.506000 -10.93849
9.507000 -11.016
9.508000 -11.092979999999999
9.509000 -11.169419999999999
9.510000 -11.24532
9.511000 -11.32065
9.512000 -11.395420000000001
9.513000 -11.4696
9.514000 -11.543190000000001
9.515000 -11.61618
9.516000 -11.688550000000001
9.517000 -11.760299999999999
9.518000 -11.83142
9.519000 -11.90188
9.520000 -11.97169
9.521000 -12.04083
9.522000 -12.109300000000001
9.523000 -12.177069999999999
9.524000 -12.24414
9.525000 -12.310500000000001
9.526000 -12.37614
9.527000 -12.441040000000001
9.528000 -12.5052
9.529000 -12.56861
9.530000 -12.63125
9.531000 -12.693119999999999
9.532000 -12.754199999999999
9.533000 -12.814490000000001
9.534000 -12.873970000000002
9.535000 -12.93263
9.536000 -12.99046
9.537000 -13.04746
9.538000 -13.10361
9.539000 -13.158900000000001
9.540000 -13.213320000000001
9.541000 -13.26686
9.542000 -13.31952
9.543000 -13.371269999999999
9.544000 -13.422120000000001
9.545000 -13.47204
9.546000 -13.521040000000001
9.547000 -13.5691
9.548000 -13.61621
9.549000 -13.662360000000001
9.550000 -13.707539999999998
9.551000 -13.751740000000002
9.552000 -13.79495
9.553000 -13.837169999999999
9.554000 -13.878380000000002
9.555000 -13.918569999999999
9.556000 -13.957729999999998
9.557000 -13.995859999999999
9.558000 -14.03295
9.559000 -14.06897
9.560000 -14.103940000000001
9.561000 -14.137830000000001
9.562000 -14.170650000000002
9.563000 -14.20237
9.564000 -14.232990000000001
9.565000 -14.26251
9.566000 -14.29091
9.567000 -14.31819
9.568000 -14.34433
9.569000 -14.36934
9.570000 -14.39319
9.571000 -14.415890000000001
9.572000 -14.43743
9.573000 -14.457790000000001
9.574000 -14.476980000000001
9.575000 -14.494969999999999
9.576000 -14.511769999999999
9.577000 -14.527370000000001
9.578000 -14.54176
9.579000 -14.554929999999999
9.580000 -14.56688
9.581000 -14.57759
9.582000 -14.587069999999999
9.583000 -14.5953
9.584000 -14.60228
9.585000 -14.607999999999999
9.586000 -14.612449999999999
9.587000 -14.61563
9.588000 -14.61753
9.589000 -14.618139999999999
9.590000 -14.617469999999999
9.591000 -14.615490000000001
9.592000 -14.612210000000001
9.593000 -14.607629999999999
9.594000 -14.601720000000002
9.595000 -14.5945
9.596000 -14.58595
9.597000 -14.57608
9.598000 -14.56486
9.599000 -14.552309999999999
9.600000 -14.538409999999999
9.601000 -14.523159999999999
9.602000 -14.506559999999999
9.603000 -14.488599999999998
9.604000 -14.469280000000001
9.605000 -14.44859
9.606000 -14.42654
9.607000 -14.40311
9.608000 -14.378309999999999
9.609000 -14.35212
9.610000 -14.32456
9.611000 -14.29561
9.612000 -14.265279999999999
9.613000 -14.233550000000001
9.614000 -14.20043
9.615000 -14.165920000000002
9.616000 -14.13001
9.617000 -14.092699999999999
9.618000 -14.053989999999999
9.619000 -14.01387
9.620000 -13.97235
9.621000 -13.929430000000002
9.622000 -13.88509
9.623000 -13.83935
9.624000 -13.792189999999998
9.625000 -13.74362
9.626000 -13.693640000000002
9.627000 -13.64225
9.628000 -13.58944
9.629000 -13.535210000000001
9.630000 -13.479579999999999
9.631000 -13.422519999999999
9.632000 -13.36406
9.633000 -13.304179999999999
9.634000 -13.242880000000001
9.635000 -13.180169999999999
9.636000 -13.11606
9.637000 -13.050529999999998
9.638000 -12.98359
9.639000 -12.91524
9.640000 -12.845500000000001
9.641000 -12.77434
9.642000 -12.701789999999999
9.643000 -12.627830000000001
9.644000 -12.55248
9.645000 -12.47574
9.646000 -12.39761
9.647000 -12.31809
9.648000 -12.23718
9.649000 -12.1549
9.650000 -12.07124
9.651000 -11.9862
9.652000 -11.8998
9.653000 -11.81203
9.654000 -11.7229
9.655000 -11.63241
9.656000 -11.54057
9.657000 -11.44738
9.658000 -11.35285
9.659000 -11.25699
9.660000 -11.15979
9.661000 -11.06126
9.662000 -10.96141
9.663000 -10.86025
9.664000 -10.75778
9.665000 -10.654
9.666000 -10.548929999999999
9.667000 -10.44257
9.668000 -10.33492
9.669000 -10.226
9.670000 -10.11581
9.671000 -10.004349999999999
9.672000 -9.891646399999999
9.673000 -9.7776927
9.674000 -9.6625008
9.675000 -9.5460787
9.676000 -9.4284348
9.677000 -9.3095779
9.678000 -9.1895171
9.679000 -9.0682603
9.680000 -8.9458175
9.681000 -8.8221982
9.682000 -8.6974114
9.683000 -8.5714668
9.684000 -8.444374100000001
9.685000 -8.3161429
9.686000 -8.1867836
9.687000 -8.0563068
9.688000 -7.9247221
9.689000 -7.79204
9.690000 -7.6582707
9.691000 -7.5234257
9.692000 -7.3875152
9.693000 -7.2505504
9.694000 -7.112542500000001
9.695000 -6.9735028
9.696000 -6.833443
9.697000 -6.692374500000001
9.698000 -6.5503091
9.699000 -6.4072587
9.700000 -6.263236
9.701000 -6.1182532
9.702000 -5.972322800000001
9.703000 -5.8254577
9.704000 -5.6776706
9.705000 -5.5289753
9.706000 -5.3793847999999995
9.707000 -5.2289125
9.708000 -5.0775725000000005
9.709000 -4.9253788
9.710000 -4.772345
9.711000 -4.618486
9.712000 -4.4638161
9.713000 -4.3083496
9.714000 -4.1521017
9.715000 -3.9950873999999996
9.716000 -3.8373217
9.717000 -3.6788195000000004
9.718000 -3.5195965000000005
9.719000 -3.3596679999999997
9.720000 -3.1990495
9.721000 -3.0377563
9.722000 -2.8758045
9.723000 -2.7132099
9.724000 -2.5499886
9.725000 -2.3861562999999997
9.726000 -2.2217292
9.727000 -2.0567235999999998
9.728000 -1.8911559000000002
9.729000 -1.7250424
9.730000 -1.5583996
9.731000 -1.391244
9.732000 -1.2235926
9.733000 -1.0554618999999998
9.734000 -0.88686915
9.735000 -0.71783131
9.736000 -0.54836562
9.737000 -0.37848938
9.738000 -0.20822005
9.739000 -0.03757524
9.740000 0.13342729
9.741000 0.30476968000000004
9.742000 0.47643394000000006
9.743000 0.64840191
9.744000 0.82065538
9.745000 0.9931759
9.746000 1.165945
9.747000 1.3389438999999999
9.748000 1.512154
9.749000 1.6855564
9.750000 1.8591322000000001
9.751000 2.0328622000000003
9.752000 2.2067275
9.753000 2.3807088
9.754000 2.554787
9.755000 2.7289426
9.756000 2.9031564999999997
9.757000 3.0774093999999996
9.758000 3.2516818
9.759000 3.4259543000000003
9.760000 3.6002077
9.761000 3.7744224
9.762000 3.948579
9.763000 4.1226581
9.764000 4.2966403
9.765000 4.4705059
9.766000 4.6442356
9.767000 4.8178095
9.768000 4.9912084000000005
9.769000 5.1644128
9.770000 5.3374026
9.771000 5.5101585
9.772000 5.6826606
9.773000 5.854889
9.774000 6.0268242
9.775000 6.1984461
9.776000 6.3697346
9.777000 6.5406702
9.778000 6.7112327
9.779000 6.8814017000000005
9.780000 7.0511572
9.781000 7.220478399999999
9.782000 7.389345799999999
9.783000 7.557739300000001
9.784000 7.7256382
9.785000 7.8930221
9.786000 8.0598719
9.787000 8.2261667
9.788000 8.3918855
9.789000 8.557009
9.790000 8.721516999999999
9.791000 8.885388800000001
9.792000 9.048605
9.793000 9.2111453
9.794000 9.3729906
9.795000 9.534119800000001
9.796000 9.6945144
9.797000 9.8541535
9.798000 10.013020000000001
9.799000 10.171090000000001
9.800000 10.32835
9.801000 10.484770000000001
9.802000 10.64034
9.803000 10.79504
9.804000 10.94886
9.805000 11.101759999999999
9.806000 11.253730000000001
9.807000 11.40475
9.808000 11.55481
9.809000 11.70388
9.810000 11.85195
9.811000 11.99899
9.812000 12.14499
9.813000 12.28993
9.814000 12.43379
9.815000 12.576550000000001
9.816000 12.7182
9.817000 12.8587
9.818000 12.99805
9.819000 13.13623
9.820000 13.27322
9.821000 13.408990000000001
9.822000 13.543540000000002
9.823000 13.676840000000002
9.824000 13.808880000000002
9.825000 13.93963
9.826000 14.06908
9.827000 14.197209999999998
9.828000 14.324010000000001
9.829000 14.44945
9.830000 14.57352
9.831000 14.69621
9.832000 14.81749
9.833000 14.937349999999999
9.834000 15.055779999999999
9.835000 15.172749999999999
9.836000 15.28825
9.837000 15.402270000000001
9.838000 15.514790000000001
9.839000 15.62579
9.840000 15.73526
9.841000 15.84318
9.842000 15.94954
9.843000 16.05433
9.844000 16.15752
9.845000 16.25911
9.846000 16.359080000000002
9.847000 16.45741
9.848000 16.5541
9.849000 16.64912
9.850000 16.74247
9.851000 16.83412
9.852000 16.92407
9.853000 17.01231
9.854000 17.09881
9.855000 17.18356
9.856000 17.266560000000002
9.857000 17.34778
9.858000 17.427229999999998
9.859000 17.50487
9.860000 17.58071
9.861000 17.654719999999998
9.862000 17.72691
9.863000 17.797250000000002
9.864000 17.86573
9.865000 17.93234
9.866000 17.997079999999997
9.867000 18.059929999999998
9.868000 18.12088
9.869000 18.17992
9.870000 18.23704
9.871000 18.29224
9.872000 18.34549
9.873000 18.3968
9.874000 18.44615
9.875000 18.49353
9.876000 18.53895
9.877000 18.58238
9.878000 18.62382
9.879000 18.66327
9.880000 18.70071
9.881000 18.736140000000002
9.882000 18.76955
9.883000 18.800929999999997
9.884000 18.83028
9.885000 18.857599999999998
9.886000 18.88286
9.887000 18.90608
9.888000 18.92723
9.889000 18.94633
9.890000 18.963350000000002
9.891000 18.9783
9.892000 18.99117
9.893000 19.00195
9.894000 19.010650000000002
9.895000 19.01725
9.896000 19.02176
9.897000 19.024160000000002
9.898000 19.02446
9.899000 19.02265
9.900000 19.01873
9.901000 19.0127
9.902000 19.00456
9.903000 18.99429
9.904000 18.98191
9.905000 18.9674
9.906000 18.95078
9.907000 18.93204
9.908000 18.91117
9.909000 18.88818
9.910000 18.86306
9.911000 18.83583
9.912000 18.80647
9.913000 18.775
9.914000 18.7414
9.915000 18.70568
9.916000 18.66785
9.917000 18.62791
9.918000 18.58585
9.919000 18.54168
9.920000 18.4954
9.921000 18.44702
9.922000 18.39654
9.923000 18.34396
9.924000 18.289279999999998
9.925000 18.232509999999998
9.926000 18.173659999999998
9.927000 18.11271
9.928000 18.04969
9.929000 17.9846
9.930000 17.917440000000003
9.931000 17.84821
9.932000 17.77692
9.933000 17.70358
9.934000 17.6282
9.935000 17.55077
9.936000 17.471310000000003
9.937000 17.38982
9.938000 17.30632
9.939000 17.22081
9.940000 17.133290000000002
9.941000 17.04378
9.942000 16.952280000000002
9.943000 16.85881
9.944000 16.76337
9.945000 16.665969999999998
9.946000 16.56663
9.947000 16.46535
9.948000 16.36214
9.949000 16.25702
9.950000 16.14999
9.951000 16.041069999999998
9.952000 15.930269999999998
9.953000 15.817590000000001
9.954000 15.703059999999999
9.955000 15.58667
9.956000 15.46846
9.957000 15.348419999999999
9.958000 15.22657
9.959000 15.102920000000001
9.960000 14.977480000000002
9.961000 14.85028
9.962000 14.721319999999999
9.963000 14.590620000000001
9.964000 14.45818
9.965000 14.324029999999999
9.966000 14.188180000000001
9.967000 14.05064
9.968000 13.91142
9.969000 13.77055
9.970000 13.62804
9.971000 13.483909999999998
9.972000 13.338159999999998
9.973000 13.19082
9.974000 13.041910000000001
9.975000 12.891430000000001
9.976000 12.739410000000001
9.977000 12.58587
9.978000 12.430819999999999
9.979000 12.27427
9.980000 12.116259999999999
9.981000 11.95679
9.982000 11.79589
9.983000 11.63357
9.984000 11.46985
9.985000 11.30475
9.986000 11.1383
9.987000 10.9705
9.988000 10.80138
9.989000 10.63097
9.990000 10.45927
9.991000 10.28631
9.992000 10.1121
9.993000 9.9366814
9.994000 9.7600587
9.995000 9.5822565
9.996000 9.403295100000001
9.997000 9.2231959
9.998000 9.0419799
9.999000 8.8596679
10.00000 8.676281600000001
10.00100 8.491842400000001
10.00200 8.3063722
10.00300 8.1198931
10.00400 7.9324268
10.00500 7.7439964
10.00600 7.5546242
10.00700 7.364332699999999
10.00800 7.1731448
10.00900 6.981083000000001
10.01000 6.7881711
10.01100 6.594432899999999
10.01200 6.399891500000001
10.01300 6.2045708
10.01400 6.008494300000001
10.01500 5.8116864
10.01600 5.6141712
10.01700 5.4159727
10.01800 5.2171156000000005
10.01900 5.0176241
10.02000 4.8175227000000005
10.02100 4.6168360999999996
10.02200 4.4155892
10.02300 4.2138066
10.02400 4.0115129
10.02500 3.8087334
10.02600 3.6054928
10.02700 3.4018159
10.02800 3.1977276999999997
10.02900 2.9932534
10.03000 2.7884182
10.03100 2.5832471999999997
10.03200 2.3777658
10.03300 2.171999
10.03400 1.9659726
10.03500 1.7597117
10.03600 1.553242
10.03700 1.3465892
10.03800 1.1397788
10.03900 0.93283681
10.04000 0.7257889
10.04100 0.51866109
10.04200 0.31147937000000003
10.04300 0.10426985000000001
10.04400 -0.10294133
10.04500 -0.31012797
10.04600 -0.51726382
10.04700 -0.72432263
10.04800 -0.9312780600000001
10.04900 -1.1381037999999999
10.05000 -1.3447734
10.05100 -1.5512606
10.05200 -1.7575391999999999
10.05300 -1.9635828000000002
10.05400 -2.1693652
10.05500 -2.3748603
10.05600 -2.5800416
10.05700 -2.7848832
10.05800 -2.9893592
10.05900 -3.1934432999999998
10.06000 -3.3971096999999997
10.06100 -3.6003329
10.06200 -3.8030867
10.06300 -4.0053457
10.06400 -4.207084
10.06500 -4.4082761
10.06600 -4.6088967
10.06700 -4.808920199999999
10.06800 -5.0083213
10.06900 -5.2070748
10.07000 -5.4051552
10.07100 -5.6025375
10.07200 -5.7991963
10.07300 -5.9951063
10.07400 -6.1902426
10.07500 -6.3845806000000005
10.07600 -6.5780945
10.07700 -6.7707597999999996
10.07800 -6.962551899999999
10.07900 -7.1534455
10.08000 -7.3434159
10.08100 -7.532438599999999
10.08200 -7.7204891
10.08300 -7.9075418
10.08400 -8.0935739
10.08500 -8.2785599
10.08600 -8.462475999999999
10.08700 -8.6452983
10.08800 -8.8270023
10.08900 -9.0075649
10.09000 -9.1869615
10.09100 -9.365169700000001
10.09200 -9.5421657
10.09300 -9.7179264
10.09400 -9.8924287
10.09500 -10.06565
10.09600 -10.23757
10.09700 -10.408159999999999
10.09800 -10.57741
10.09900 -10.74528
10.10000 -10.91176
10.10100 -11.07683
10.10200 -11.24047
10.10300 -11.40265
10.10400 -11.56335
10.10500 -11.72256
10.10600 -11.88025
10.10700 -12.036389999999999
10.10800 -12.19098
10.10900 -12.34399
10.11000 -12.4954
10.11100 -12.6452
10.11200 -12.79335
10.11300 -12.93984
10.11400 -13.084660000000001
10.11500 -13.22778
10.11600 -13.36919
10.11700 -13.50886
10.11800 -13.64678
10.11900 -13.78292
10.12000 -13.917280000000002
10.12100 -14.04983
10.12200 -14.18056
10.12300 -14.30944
10.12400 -14.436470000000002
10.12500 -14.56162
10.12600 -14.68488
10.12700 -14.806230000000001
10.12800 -14.92565
10.12900 -15.04313
10.13000 -15.15866
10.13100 -15.27221
10.13200 -15.38378
10.13300 -15.49335
10.13400 -15.600900000000001
10.13500 -15.706419999999998
10.13600 -15.809899999999999
10.13700 -15.911320000000002
10.13800 -16.010669999999998
10.13900 -16.10793
10.14000 -16.2031
10.14100 -16.29616
10.14200 -16.3871
10.14300 -16.47591
10.14400 -16.56258
10.14500 -16.64708
10.14600 -16.72942
10.14700 -16.80959
10.14800 -16.887559999999997
10.14900 -16.96333
10.15000 -17.0369
10.15100 -17.108249999999998
10.15200 -17.17737
10.15300 -17.24425
10.15400 -17.30888
10.15500 -17.37126
10.15600 -17.431369999999998
10.15700 -17.48921
10.15800 -17.54477
10.15900 -17.59804
10.16000 -17.64902
10.16100 -17.6977
10.16200 -17.74406
10.16300 -17.78811
10.16400 -17.82984
10.16500 -17.86925
10.16600 -17.90632
10.16700 -17.94106
10.16800 -17.97345
10.16900 -18.0035
10.17000 -18.0312
10.17100 -18.056549999999998
10.17200 -18.079539999999998
10.17300 -18.10017
10.17400 -18.11844
10.17500 -18.134349999999998
10.17600 -18.14789
10.17700 -18.15906
10.17800 -18.16787
10.17900 -18.17431
10.18000 -18.17838
10.18100 -18.18008
10.18200 -18.179409999999997
10.18300 -18.17637
10.18400 -18.17096
10.18500 -18.16318
10.18600 -18.15303
10.18700 -18.14052
10.18800 -18.12564
10.18900 -18.1084
10.19000 -18.0888
10.19100 -18.06684
10.19200 -18.04253
10.19300 -18.01586
10.19400 -17.986849999999997
10.19500 -17.955489999999998
10.19600 -17.921799999999998
10.19700 -17.88576
10.19800 -17.8474
10.19900 -17.80671
10.20000 -17.76371
10.20100 -17.71838
10.20200 -17.670759999999998
10.20300 -17.62083
10.20400 -17.5686
10.20500 -17.51409
10.20600 -17.4573
10.20700 -17.39825
10.20800 -17.33693
10.20900 -17.27335
10.21000 -17.20753
10.21100 -17.139480000000002
10.21200 -17.069200000000002
10.21300 -16.99671
10.21400 -16.92201
10.21500 -16.84511
10.21600 -16.76604
10.21700 -16.68478
10.21800 -16.60137
10.21900 -16.5158
10.22000 -16.4281
10.22100 -16.338269999999998
10.22200 -16.24633
10.22300 -16.15228
10.22400 -16.05614
10.22500 -15.957930000000001
10.22600 -15.857660000000001
10.22700 -15.75533
10.22800 -15.650970000000001
10.22900 -15.54459
10.23000 -15.43621
10.23100 -15.325829999999998
10.23200 -15.213479999999999
10.23300 -15.099160000000001
10.23400 -14.982899999999999
10.23500 -14.86472
10.23600 -14.74461
10.23700 -14.62262
10.23800 -14.498739999999998
10.23900 -14.373
10.24000 -14.24541
10.24100 -14.116000000000001
10.24200 -13.984779999999999
10.24300 -13.85177
10.24400 -13.716980000000001
10.24500 -13.580449999999999
10.24600 -13.44218
10.24700 -13.30219
10.24800 -13.16051
10.24900 -13.017149999999999
10.25000 -12.872140000000002
10.25100 -12.72549
10.25200 -12.57723
10.25300 -12.427380000000001
10.25400 -12.27595
10.25500 -12.12296
10.25600 -11.96845
10.25700 -11.81243
10.25800 -11.65492
10.25900 -11.495940000000001
10.26000 -11.33551
10.26100 -11.17366
10.26200 -11.01042
10.26300 -10.84579
10.26400 -10.6798
10.26500 -10.51248
10.26600 -10.34385
10.26700 -10.17394
10.26800 -10.002759999999999
10.26900 -9.830337799999999
10.27000 -9.6567005
10.27100 -9.4818704
10.27200 -9.305871999999999
10.27300 -9.128730000000001
10.27400 -8.9504689
10.27500 -8.7711133
10.27600 -8.5906886
10.27700 -8.409220000000001
10.27800 -8.2267329
10.27900 -8.0432527
10.28000 -7.8588054000000005
10.28100 -7.6734162999999995
10.28200 -7.4871115
10.28300 -7.2999179
10.28400 -7.1118608
10.28500 -6.922966199999999
10.28600 -6.733261
10.28700 -6.5427713
10.28800 -6.3515238
10.28900 -6.1595451
10.29000 -5.9668615
10.29100 -5.7735
10.29200 -5.5794869
10.29300 -5.384849
10.29400 -5.1896132999999995
10.29500 -4.9938063999999995
10.29600 -4.7974553
10.29700 -4.600587099999999
10.29800 -4.4032287000000006
10.29900 -4.2054076
10.30000 -4.0071506
10.30100 -3.8084853
10.30200 -3.6094389999999996
10.30300 -3.4100391
10.30400 -3.2103132
10.30500 -3.0102894
10.30600 -2.809995
10.30700 -2.609458
10.30800 -2.4087064
10.30900 -2.2077681
10.31000 -2.0066714
10.31100 -1.8054442
10.31200 -1.604115
10.31300 -1.402712
10.31400 -1.2012633
10.31500 -0.99979723
10.31600 -0.7983420999999999
10.31700 -0.5969262200000001
10.31800 -0.39557782
10.31900 -0.19432512000000002
10.32000 0.0068037058
10.32100 0.20778056
10.32200 0.40857741
10.32300 0.60916627
10.32400 0.80951927
10.32500 1.0096085
10.32600 1.2094064
10.32700 1.4088852
10.32800 1.6080176000000002
10.32900 1.806776
10.33000 2.005133
10.33100 2.2030614
10.33200 2.4005342
10.33300 2.597524
10.33400 2.794004
10.33500 2.9899471
10.33600 3.1853262
10.33700 3.380115
10.33800 3.5742860000000003
10.33900 3.767813
10.34000 3.9606687000000003
10.34100 4.152827
10.34200 4.3442607
10.34300 4.5349438
10.34400 4.7248494
10.34500 4.913951099999999
10.34600 5.1022224
10.34700 5.2896373
10.34800 5.4761693000000005
10.34900 5.6617923
10.35000 5.8464803000000005
10.35100 6.0302074999999995
10.35200 6.2129479000000005
10.35300 6.394676100000001
10.35400 6.5753661
10.35500 6.7549928999999995
10.35600 6.9335319
10.35700 7.1109578
10.35800 7.287246
10.35900 7.4623710999999995
10.36000 7.6363102000000005
10.36100 7.8090385
10.36200 7.9805322
10.36300 8.1507675
10.36400 8.3197214
10.36500 8.4873699
10.36600 8.6536907
10.36700 8.8186614
10.36800 8.982258999999999
10.36900 9.1444612
10.37000 9.3052454
10.37100 9.464590300000001
10.37200 9.622473300000001
10.37300 9.7788736
10.37400 9.933769700000001
10.37500 10.08714
10.37600 10.23896
10.37700 10.38922
10.37800 10.53788
10.37900 10.68494
10.38000 10.83037
10.38100 10.97415
10.38200 11.116249999999999
10.38300 11.25667
10.38400 11.39538
10.38500 11.53236
10.38600 11.66759
10.38700 11.80105
10.38800 11.93273
10.38900 12.06261
10.39000 12.190660000000001
10.39100 12.31687
10.39200 12.441230000000001
10.39300 12.56371
10.39400 12.6843
10.39500 12.80298
10.39600 12.91974
10.39700 13.03456
10.39800 13.147420000000002
10.39900 13.258310000000002
10.40000 13.367209999999998
10.40100 13.474120000000001
10.40200 13.57901
10.40300 13.681869999999998
10.40400 13.78269
10.40500 13.88146
10.40600 13.97815
10.40700 14.07276
10.40800 14.16528
10.40900 14.255689999999998
10.41000 14.343990000000002
10.41100 14.43015
10.41200 14.514170000000002
10.41300 14.596039999999999
10.41400 14.675740000000001
10.41500 14.753269999999999
10.41600 14.828610000000001
10.41700 14.90175
10.41800 14.97269
10.41900 15.04142
10.42000 15.10792
10.42100 15.172179999999999
10.42200 15.234200000000001
10.42300 15.293970000000002
10.42400 15.35148
10.42500 15.406719999999998
10.42600 15.45969
10.42700 15.510379999999998
10.42800 15.558769999999999
10.42900 15.604870000000002
10.43000 15.648670000000001
10.43100 15.69016
10.43200 15.72935
10.43300 15.76621
10.43400 15.800749999999999
10.43500 15.83297
10.43600 15.862860000000001
10.43700 15.89041
10.43800 15.91563
10.43900 15.93851
10.44000 15.95905
10.44100 15.977250000000002
10.44200 15.993099999999998
10.44300 16.00661
10.44400 16.017770000000002
10.44500 16.026580000000003
10.44600 16.03305
10.44700 16.03717
10.44800 16.03894
10.44900 16.038359999999997
10.45000 16.03544
10.45100 16.03017
10.45200 16.02256
10.45300 16.0126
10.45400 16.0003
10.45500 15.985669999999999
10.45600 15.968689999999999
10.45700 15.94938
10.45800 15.92775
10.45900 15.903780000000001
10.46000 15.87749
10.46100 15.848880000000001
10.46200 15.817960000000001
10.46300 15.78473
10.46400 15.749189999999999
10.46500 15.71135
10.46600 15.67122
10.46700 15.628800000000002
10.46800 15.584100000000001
10.46900 15.537119999999998
10.47000 15.48788
10.47100 15.43639
10.47200 15.38264
10.47300 15.32665
10.47400 15.268429999999999
10.47500 15.20798
10.47600 15.145320000000002
10.47700 15.08046
10.47800 15.013399999999999
10.47900 14.94416
10.48000 14.872750000000002
10.48100 14.79918
10.48200 14.72345
10.48300 14.64559
10.48400 14.5656
10.48500 14.48349
10.48600 14.399280000000001
10.48700 14.312990000000001
10.48800 14.224609999999998
10.48900 14.13417
10.49000 14.041680000000001
10.49100 13.94716
10.49200 13.85061
10.49300 13.752049999999999
10.49400 13.6515
10.49500 13.548969999999999
10.49600 13.44447
10.49700 13.33802
10.49800 13.229640000000002
10.49900 13.11934
10.50000 13.00714
10.50100 12.89306
10.50200 12.77711
10.50300 12.659309999999998
10.50400 12.53967
10.50500 12.41822
10.50600 12.29497
10.50700 12.16994
10.50800 12.04316
10.50900 11.914629999999999
10.51000 11.78437
10.51100 11.65242
10.51200 11.518780000000001
10.51300 11.38348
10.51400 11.24654
10.51500 11.10797
10.51600 10.9678
10.51700 10.82605
10.51800 10.68274
10.51900 10.537889999999999
10.52000 10.39152
10.52100 10.24365
10.52200 10.09431
10.52300 9.9435098
10.52400 9.7912818
10.52500 9.6376441
10.52600 9.4826192
10.52700 9.3262292
10.52800 9.1684967
10.52900 9.0094447
10.53000 8.8490956
10.53100 8.6874731
10.53200 8.5246004
10.53300 8.3605014
10.53400 8.1951998
10.53500 8.0287196
10.53600 7.8610845
10.53700 7.692319899999999
10.53800 7.5224496
10.53900 7.3514991
10.54000 7.1794935
10.54100 7.0064582
10.54200 6.8324178
10.54300 6.6573991999999995
10.54400 6.481426999999999
10.54500 6.3045278
10.54600 6.1267275
10.54700 5.9480526
10.54800 5.768529
10.54900 5.5881832
10.55000 5.407041700000001
10.55100 5.2251313
10.55200 5.0424784
10.55300 4.859109999999999
10.55400 4.6750527
10.55500 4.4903334
10.55600 4.3049789999999994
10.55700 4.1190166
10.55800 3.9324726999999995
10.55900 3.7453748
10.56000 3.5577495
10.56100 3.3696242
10.56200 3.1810258
10.56300 2.9919816
10.56400 2.8025189
10.56500 2.6126649
10.56600 2.4224468999999997
10.56700 2.2318924
10.56800 2.0410288
10.56900 1.8498836
10.57000 1.6584845000000001
10.57100 1.4668592
10.57200 1.2750355
10.57300 1.0830411
10.57400 0.89090392
10.57500 0.6986519299999999
10.57600 0.5063131000000001
10.57700 0.31391552
10.57800 0.12148725
10.57900 -0.070943619
10.58000 -0.26334897
10.58100 -0.4557007
10.58200 -0.64797071
10.58300 -0.8401309100000001
10.58400 -1.0321532
10.58500 -1.2240096
10.58600 -1.4156721
10.58700 -1.6071128000000001
10.58800 -1.7983038
10.58900 -1.9892175
10.59000 -2.1798262
10.59100 -2.3701023
10.59200 -2.5600184
10.59300 -2.749547
10.59400 -2.938661
10.59500 -3.1273331
10.59600 -3.3155363
10.59700 -3.5032433000000003
10.59800 -3.6904272000000002
10.59900 -3.8770616
10.60000 -4.063119400000001
10.60100 -4.2485740000000005
10.60200 -4.4333991
10.60300 -4.6175676999999995
10.60400 -4.801053899999999
10.60500 -4.9838312
10.60600 -5.1658731
10.60700 -5.3471535
10.60800 -5.5276464999999995
10.60900 -5.707325399999999
10.61000 -5.8861651
10.61100 -6.0641389
10.61200 -6.2412217
10.61300 -6.417387700000001
10.61400 -6.5926111999999994
10.61500 -6.7668669
10.61600 -6.9401294
10.61700 -7.112373399999999
10.61800 -7.2835743
10.61900 -7.453706899999999
10.62000 -7.622747100000001
10.62100 -7.7906698
10.62200 -7.957451
10.62300 -8.123067
10.62400 -8.2874939
10.62500 -8.4507078
10.62600 -8.6126857
10.62700 -8.7734044
10.62800 -8.9328408
10.62900 -9.0909719
10.63000 -9.247776100000001
10.63100 -9.4032302
10.63200 -9.557312699999999
10.63300 -9.7100019
10.63400 -9.861275599999999
10.63500 -10.011109999999999
10.63600 -10.15949
10.63700 -10.30639
10.63800 -10.451789999999999
10.63900 -10.59567
10.64000 -10.738010000000001
10.64100 -10.87879
10.64200 -11.01799
10.64300 -11.15558
10.64400 -11.29156
10.64500 -11.425889999999999
10.64600 -11.55857
10.64700 -11.68956
10.64800 -11.81886
10.64900 -11.946439999999999
10.65000 -12.072289999999999
10.65100 -12.19638
10.65200 -12.3187
10.65300 -12.43924
10.65400 -12.557960000000001
10.65500 -12.674869999999999
10.65600 -12.78993
10.65700 -12.903139999999999
10.65800 -13.01447
10.65900 -13.12392
10.66000 -13.23146
10.66100 -13.337089999999998
10.66200 -13.440769999999999
10.66300 -13.54252
10.66400 -13.642290000000001
10.66500 -13.740089999999999
10.66600 -13.8359
10.66700 -13.92971
10.66800 -14.021500000000001
10.66900 -14.11126
10.67000 -14.19898
10.67100 -14.284640000000001
10.67200 -14.368239999999998
10.67300 -14.449760000000001
10.67400 -14.529200000000001
10.67500 -14.60654
10.67600 -14.681759999999999
10.67700 -14.75487
10.67800 -14.825849999999999
10.67900 -14.89468
10.68000 -14.961369999999999
10.68100 -15.0259
10.68200 -15.088270000000001
10.68300 -15.148449999999999
10.68400 -15.20646
10.68500 -15.262270000000001
10.68600 -15.315880000000002
10.68700 -15.36728
10.68800 -15.416469999999999
10.68900 -15.46343
10.69000 -15.50817
10.69100 -15.55067
10.69200 -15.59094
10.69300 -15.62895
10.69400 -15.664719999999999
10.69500 -15.698229999999999
10.69600 -15.729489999999998
10.69700 -15.75848
10.69800 -15.7852
10.69900 -15.80965
10.70000 -15.83183
10.70100 -15.85173
10.70200 -15.869359999999999
10.70300 -15.884699999999999
10.70400 -15.89777
10.70500 -15.908549999999998
10.70600 -15.91705
10.70700 -15.92327
10.70800 -15.92721
10.70900 -15.92886
10.71000 -15.92823
10.71100 -15.925320000000001
10.71200 -15.920129999999999
10.71300 -15.91266
10.71400 -15.902920000000002
10.71500 -15.8909
10.71600 -15.8766
10.71700 -15.86004
10.71800 -15.84121
10.71900 -15.820110000000001
10.72000 -15.79676
10.72100 -15.77115
10.72200 -15.74328
10.72300 -15.713170000000002
10.72400 -15.680810000000001
10.72500 -15.64622
10.72600 -15.609390000000001
10.72700 -15.57034
10.72800 -15.52906
10.72900 -15.485570000000001
10.73000 -15.43988
10.73100 -15.39198
10.73200 -15.34189
10.73300 -15.289620000000001
10.73400 -15.23516
10.73500 -15.17855
10.73600 -15.119769999999999
10.73700 -15.058849999999998
10.73800 -14.99578
10.73900 -14.930589999999999
10.74000 -14.86327
10.74100 -14.79385
10.74200 -14.72234
10.74300 -14.648729999999999
10.74400 -14.573059999999998
10.74500 -14.49532
10.74600 -14.415529999999999
10.74700 -14.33371
10.74800 -14.24986
10.74900 -14.163999999999998
10.75000 -14.07614
10.75100 -13.986299999999998
10.75200 -13.894480000000001
10.75300 -13.800709999999999
10.75400 -13.70499
10.75500 -13.607349999999999
10.75600 -13.50779
10.75700 -13.40633
10.75800 -13.302990000000001
10.75900 -13.19777
10.76000 -13.09071
10.76100 -12.98181
10.76200 -12.87108
10.76300 -12.75856
10.76400 -12.644240000000002
10.76500 -12.528149999999998
10.76600 -12.41032
10.76700 -12.29074
10.76800 -12.16945
10.76900 -12.04646
10.77000 -11.921800000000001
10.77100 -11.79547
10.77200 -11.6675
10.77300 -11.53791
10.77400 -11.40672
10.77500 -11.27394
10.77600 -11.13961
10.77700 -11.003739999999999
10.77800 -10.86634
10.77900 -10.72745
10.78000 -10.58708
10.78100 -10.445260000000001
10.78200 -10.302
10.78300 -10.15733
10.78400 -10.01127
10.78500 -9.8638378
10.78600 -9.7150616
10.78700 -9.564961499999999
10.78800 -9.4135597
10.78900 -9.2608795
10.79000 -9.1069423
10.79100 -8.951772
10.79200 -8.795391
10.79300 -8.637822400000001
10.79400 -8.47909
10.79500 -8.319217
10.79600 -8.1582263
10.79700 -7.9961427
10.79800 -7.832989799999999
10.79900 -7.6687917
10.80000 -7.5035720999999995
10.80100 -7.3373564
10.80200 -7.1701683
10.80300 -7.002034
10.80400 -6.832978100000001
10.80500 -6.6630252
10.80600 -6.4922012
10.80700 -6.320532399999999
10.80800 -6.148044
10.80900 -5.9747625
10.81000 -5.8007136
10.81100 -5.6259236999999995
10.81200 -5.4504193
10.81300 -5.2742273
10.81400 -5.0973736
10.81500 -4.9198855
10.81600 -4.7417894
10.81700 -4.5631118
10.81800 -4.3838799
10.81900 -4.2041205
10.82000 -4.023860399999999
10.82100 -3.8431264
10.82200 -3.6619455000000003
10.82300 -3.4803446
10.82400 -3.2983503999999995
10.82500 -3.1159898
10.82600 -2.9332895000000003
10.82700 -2.7502763999999997
10.82800 -2.5669774
10.82900 -2.3834195
10.83000 -2.1996293
10.83100 -2.0156341
10.83200 -1.8314606
10.83300 -1.6471357999999998
10.83400 -1.462687
10.83500 -1.2781412
10.83600 -1.0935257
10.83700 -0.90886774
10.83800 -0.72419462
10.83900 -0.5395337499999999
10.84000 -0.3549126
10.84100 -0.17035865
10.84200 0.014100524
10.84300 0.19843734
10.84400 0.38262422
10.84500 0.56663356
10.84600 0.7504377
10.84700 0.9340091599999999
10.84800 1.1173203
10.84900 1.3003437
10.85000 1.4830519
10.85100 1.6654175
10.85200 1.8474134
10.85300 2.0290123
10.85400 2.2101874
10.85500 2.3909116
10.85600 2.5711583
10.85700 2.7509008
10.85800 2.9301127
10.85900 3.1087678
10.86000 3.2868396
10.86100 3.4643024000000002
10.86200 3.64113
10.86300 3.8172971
10.86400 3.9927781
10.86500 4.1675471
10.86600 4.3415789
10.86700 4.5148484
10.86800 4.6873305
10.86900 4.8590001
10.87000 5.0298321999999995
10.87100 5.1998019
10.87200 5.3688847
10.87300 5.5370558
10.87400 5.7042904
10.87500 5.8705643
10.87600 6.0358528
10.87700 6.2001314
10.87800 6.363376199999999
10.87900 6.5255627
10.88000 6.686666600000001
10.88100 6.8466641
10.88200 7.0055312999999995
10.88300 7.1632445
10.88400 7.3197797
10.88500 7.4751146
10.88600 7.6292254
10.88700 7.782089
10.88800 7.9336829
10.88900 8.083985
10.89000 8.2329728
10.89100 8.3806239
10.89200 8.5269175
10.89300 8.671831300000001
10.89400 8.8153452
10.89500 8.9574374
10.89600 9.098088
10.89700 9.2372768
10.89800 9.3749836
10.89900 9.5111892
10.90000 9.6458733
10.90100 9.779017399999999
10.90200 9.9106021
10.90300 10.04061
10.90400 10.16902
10.90500 10.29581
10.90600 10.42098
10.90700 10.54449
10.90800 10.66633
10.90900 10.78649
10.91000 10.90494
10.91100 11.02168
10.91200 11.13667
10.91300 11.24992
10.91400 11.36139
10.91500 11.47107
10.91600 11.57895
10.91700 11.68501
10.91800 11.78923
10.91900 11.89161
10.92000 11.99212
10.92100 12.09074
10.92200 12.18748
10.92300 12.2823
10.92400 12.3752
10.92500 12.46616
10.92600 12.555169999999999
10.92700 12.642220000000002
10.92800 12.7273
10.92900 12.81039
10.93000 12.89147
10.93100 12.97055
10.93200 13.04761
10.93300 13.12263
10.93400 13.195609999999999
10.93500 13.266539999999999
10.93600 13.33541
10.93700 13.4022
10.93800 13.466919999999998
10.93900 13.52955
10.94000 13.590079999999999
10.94100 13.6485
10.94200 13.70481
10.94300 13.75901
10.94400 13.81107
10.94500 13.861
10.94600 13.908789999999998
10.94700 13.95443
10.94800 13.99792
10.94900 14.039250000000001
10.95000 14.07842
10.95100 14.11541
10.95200 14.15023
10.95300 14.18286
10.95400 14.213310000000002
10.95500 14.24158
10.95600 14.26764
10.95700 14.291509999999999
10.95800 14.313180000000001
10.95900 14.33264
10.96000 14.349899999999998
10.96100 14.364950000000002
10.96200 14.37779
10.96300 14.388409999999999
10.96400 14.396819999999998
10.96500 14.40302
10.96600 14.407010000000001
10.96700 14.408779999999998
10.96800 14.40834
10.96900 14.405680000000002
10.97000 14.40081
10.97100 14.39374
10.97200 14.38445
10.97300 14.372969999999999
10.97400 14.35928
10.97500 14.34339
10.97600 14.32531
10.97700 14.305029999999999
10.97800 14.28257
10.97900 14.257919999999999
10.98000 14.231089999999998
10.98100 14.202100000000002
10.98200 14.17093
10.98300 14.13759
10.98400 14.1021
10.98500 14.06446
10.98600 14.02467
10.98700 13.98274
10.98800 13.93868
10.98900 13.892489999999999
10.99000 13.84418
10.99100 13.793759999999999
10.99200 13.74124
10.99300 13.686609999999998
10.99400 13.629900000000001
10.99500 13.571110000000001
10.99600 13.51025
10.99700 13.44732
10.99800 13.382340000000001
10.99900 13.31533
11.00000 13.246279999999999
11.00100 13.175210000000002
11.00200 13.10213
11.00300 13.027050000000001
11.00400 12.94999
11.00500 12.87095
11.00600 12.78996
11.00700 12.707009999999999
11.00800 12.62213
11.00900 12.53533
11.01000 12.44663
11.01100 12.35603
11.01200 12.263549999999999
11.01300 12.16921
11.01400 12.07303
11.01500 11.97501
11.01600 11.87517
11.01700 11.773530000000001
11.01800 11.6701
11.01900 11.5649
11.02000 11.45795
11.02100 11.34926
11.02200 11.23885
11.02300 11.12673
11.02400 11.01293
11.02500 10.89746
11.02600 10.780330000000001
11.02700 10.66157
11.02800 10.54119
11.02900 10.4192
11.03000 10.29564
11.03100 10.17052
11.03200 10.04384
11.03300 9.9156484
11.03400 9.7859457
11.03500 9.6547566
11.03600 9.5221005
11.03700 9.3879983
11.03800 9.25247
11.03900 9.1155358
11.04000 8.977217999999999
11.04100 8.8375367
11.04200 8.6965144
11.04300 8.5541725
11.04400 8.410532799999999
11.04500 8.265618199999999
11.04600 8.1194505
11.04700 7.9720527
11.04800 7.8234479
11.04900 7.6736584
11.05000 7.522707400000001
11.05100 7.3706179999999994
11.05200 7.2174138999999995
11.05300 7.0631176
11.05400 6.9077535999999995
11.05500 6.751344400000001
11.05600 6.593914300000001
11.05700 6.435486699999999
11.05800 6.276085200000001
11.05900 6.1157335
11.06000 5.9544552
11.06100 5.7922747
11.06200 5.6292161
11.06300 5.465303
11.06400 5.3005598
11.06500 5.1350113
11.06600 4.9686812
11.06700 4.801594499999999
11.06800 4.6337757
11.06900 4.4652503
11.07000 4.2960428
11.07100 4.1261785
11.07200 3.9556827
11.07300 3.7845809
11.07400 3.612899
11.07500 3.4406628
11.07600 3.2678984
11.07700 3.0946316
11.07800 2.9208887
11.07900 2.7466962
11.08000 2.5720804999999998
11.08100 2.397068
11.08200 2.2216856
11.08300 2.0459598
11.08400 1.8699173
11.08500 1.6935848
11.08600 1.5169889
11.08700 1.3401563
11.08800 1.1631137
11.08900 0.98588755
11.09000 0.8085046
11.09100 0.63099125
11.09200 0.45337393
11.09300 0.275679
11.09400 0.097932771
11.09500 -0.07983854700000001
11.09600 -0.25760876
11.09700 -0.43535177
11.09800 -0.6130415
11.09900 -0.7906518899999999
11.10000 -0.96815694
11.10100 -1.1455308000000002
11.10200 -1.3227473
11.10300 -1.4997806
11.10400 -1.6766049
11.10500 -1.8531939000000002
11.10600 -2.0295218999999998
11.10700 -2.2055628
11.10800 -2.3812905
11.10900 -2.556679
11.11000 -2.7317025000000004
11.11100 -2.9063347999999998
11.11200 -3.0805496000000003
11.11300 -3.2543212
11.11400 -3.4276236
11.11500 -3.6004305
11.11600 -3.7727162
11.11700 -3.9444551000000003
11.11800 -4.115621
11.11900 -4.2861883
11.12000 -4.4561315
11.12100 -4.6254251
11.12200 -4.7940437000000005
11.12300 -4.9619626
11.12400 -5.1291563
11.12500 -5.2956004
11.12600 -5.46127
11.12700 -5.6261409
11.12800 -5.790189300000001
11.12900 -5.953390499999999
11.13000 -6.1157212
11.13100 -6.2771574
11.13200 -6.4376764
11.13300 -6.5972544
11.13400 -6.7558682999999995
11.13500 -6.9134958
11.13600 -7.070113699999999
11.13700 -7.225699700000001
11.13800 -7.380231499999999
11.13900 -7.5336866
11.14000 -7.686042799999999
11.14100 -7.8372784
11.14200 -7.9873711
11.14300 -8.1363
11.14400 -8.2840428
11.14500 -8.4305778
11.14600 -8.5758843
11.14700 -8.7199405
11.14800 -8.8627249
11.14900 -9.0042174
11.15000 -9.1443963
11.15100 -9.2832416
11.15200 -9.4207324
11.15300 -9.556848599999999
11.15400 -9.691569999999999
11.15500 -9.8248765
11.15600 -9.956748
11.15700 -10.087169999999999
11.15800 -10.21611
11.15900 -10.34356
11.16000 -10.46951
11.16100 -10.593919999999999
11.16200 -10.71678
11.16300 -10.838090000000001
11.16400 -10.957799999999999
11.16500 -11.07592
11.16600 -11.19243
11.16700 -11.307300000000001
11.16800 -11.42052
11.16900 -11.53208
11.17000 -11.64196
11.17100 -11.75014
11.17200 -11.85661
11.17300 -11.96135
11.17400 -12.06436
11.17500 -12.165610000000001
11.17600 -12.265089999999999
11.17700 -12.362779999999999
11.17800 -12.45869
11.17900 -12.55278
11.18000 -12.64504
11.18100 -12.735479999999999
11.18200 -12.824060000000001
11.18300 -12.910779999999999
11.18400 -12.99563
11.18500 -13.078590000000002
11.18600 -13.159650000000001
11.18700 -13.23881
11.18800 -13.316040000000001
11.18900 -13.39134
11.19000 -13.464690000000001
11.19100 -13.536090000000002
11.19200 -13.605529999999998
11.19300 -13.672989999999999
11.19400 -13.73847
11.19500 -13.80196
11.19600 -13.863439999999999
11.19700 -13.92292
11.19800 -13.98037
11.19900 -14.035800000000002
11.20000 -14.089189999999999
11.20100 -14.140539999999998
11.20200 -14.18984
11.20300 -14.23709
11.20400 -14.28228
11.20500 -14.325399999999998
11.20600 -14.366439999999999
11.20700 -14.40542
11.20800 -14.442309999999999
11.20900 -14.477110000000001
11.21000 -14.509820000000001
11.21100 -14.540439999999998
11.21200 -14.56896
11.21300 -14.595379999999999
11.21400 -14.619689999999999
11.21500 -14.6419
11.21600 -14.662
11.21700 -14.67998
11.21800 -14.69586
11.21900 -14.709620000000001
11.22000 -14.72126
11.22100 -14.73078
11.22200 -14.73818
11.22300 -14.74347
11.22400 -14.74663
11.22500 -14.747679999999999
11.22600 -14.746609999999999
11.22700 -14.74341
11.22800 -14.738100000000001
11.22900 -14.73068
11.23000 -14.721129999999999
11.23100 -14.70948
11.23200 -14.69571
11.23300 -14.679839999999999
11.23400 -14.661859999999999
11.23500 -14.641779999999999
11.23600 -14.619599999999998
11.23700 -14.595320000000001
11.23800 -14.56896
11.23900 -14.540510000000001
11.24000 -14.50998
11.24100 -14.47738
11.24200 -14.44271
11.24300 -14.40598
11.24400 -14.367189999999999
11.24500 -14.326349999999998
11.24600 -14.283470000000001
11.24700 -14.23856
11.24800 -14.191609999999999
11.24900 -14.142650000000001
11.25000 -14.09167
11.25100 -14.03869
11.25200 -13.98372
11.25300 -13.926749999999998
11.25400 -13.86781
11.25500 -13.806899999999999
11.25600 -13.744029999999999
11.25700 -13.67921
11.25800 -13.612440000000001
11.25900 -13.54375
11.26000 -13.47314
11.26100 -13.400609999999999
11.26200 -13.326189999999999
11.26300 -13.24988
11.26400 -13.17169
11.26500 -13.091639999999998
11.26600 -13.00973
11.26700 -12.92599
11.26800 -12.840409999999999
11.26900 -12.753020000000001
11.27000 -12.66383
11.27100 -12.572849999999999
11.27200 -12.4801
11.27300 -12.38559
11.27400 -12.28933
11.27500 -12.19134
11.27600 -12.09164
11.27700 -11.99024
11.27800 -11.88715
11.27900 -11.782399999999999
11.28000 -11.67599
11.28100 -11.56795
11.28200 -11.45828
11.28300 -11.347019999999999
11.28400 -11.23417
11.28500 -11.11976
11.28600 -11.003789999999999
11.28700 -10.88629
11.28800 -10.76727
11.28900 -10.64676
11.29000 -10.52477
11.29100 -10.40131
11.29200 -10.27642
11.29300 -10.15009
11.29400 -10.022359999999999
11.29500 -9.8932452
11.29600 -9.7627588
11.29700 -9.6309222
11.29800 -9.497755
11.29900 -9.3632758
11.30000 -9.2275046
11.30100 -9.0904616
11.30200 -8.9521661
11.30300 -8.8126391
11.30400 -8.6719006
11.30500 -8.529970800000001
11.30600 -8.3868712
11.30700 -8.242622800000001
11.30800 -8.0972463
11.30900 -7.9507634
11.31000 -7.803196499999999
11.31100 -7.6545663
11.31200 -7.5048961
11.31300 -7.3542073
11.31400 -7.2025225
11.31500 -7.049863800000001
11.31600 -6.8962544
11.31700 -6.7417167
11.31800 -6.586273800000001
11.31900 -6.429948700000001
11.32000 -6.2727638
11.32100 -6.1147425
11.32200 -5.9559077
11.32300 -5.7962827
11.32400 -5.6358907
11.32500 -5.4747548
11.32600 -5.312898
11.32700 -5.1503439
11.32800 -4.9871154
11.32900 -4.8232362
11.33000 -4.6587296
11.33100 -4.4936188
11.33200 -4.3279272
11.33300 -4.1616783
11.33400 -3.9948955
11.33500 -3.8276024
11.33600 -3.6598227999999997
11.33700 -3.4915805
11.33800 -3.3228993
11.33900 -3.1538032
11.34000 -2.9843159
11.34100 -2.8144618
11.34200 -2.6442653
11.34300 -2.4737503000000003
11.34400 -2.3029417
11.34500 -2.1318637000000003
11.34600 -1.9605411
11.34700 -1.7889986
11.34800 -1.6172605999999998
11.34900 -1.4453521
11.35000 -1.2732976999999999
11.35100 -1.1011223
11.35200 -0.9288505699999999
11.35300 -0.75650718
11.35400 -0.58411681
11.35500 -0.41170408999999997
11.35600 -0.23929356
11.35700 -0.066909665
11.35800 0.10542322000000001
11.35900 0.27768086000000003
11.36000 0.44983909000000005
11.36100 0.6218738899999999
11.36200 0.79376129
11.36300 0.96547743
11.36400 1.1369986
11.36500 1.3083014
11.36600 1.479362
11.36700 1.650157
11.36800 1.8206632
11.36900 1.9908572
11.37000 2.1607157
11.37100 2.3302155
11.37200 2.4993334
11.37300 2.6680464
11.37400 2.8363312
11.37500 3.0041648
11.37600 3.171524
11.37700 3.3383861
11.37800 3.5047278
11.37900 3.6705259
11.38000 3.8357578000000006
11.38100 4.0004004
11.38200 4.1644309
11.38300 4.3278262
11.38400 4.4905636
11.38500 4.6526209
11.38600 4.8139751
11.38700 4.9746037
11.38800 5.1344845
11.38900 5.293595799999999
11.39000 5.4519154
11.39100 5.6094214000000004
11.39200 5.7660926
11.39300 5.921907399999999
11.39400 6.0768448
11.39500 6.230884
11.39600 6.384004699999999
11.39700 6.5361857
11.39800 6.687407200000001
11.39900 6.8376496
11.40000 6.986892999999999
11.40100 7.1351178
11.40200 7.2823048
11.40300 7.4284345
11.40400 7.5734884000000005
11.40500 7.7174477
11.40600 7.860294700000001
11.40700 8.00201
11.40800 8.1425756
11.40900 8.2819737
11.41000 8.4201865
11.41100 8.557196000000001
11.41200 8.692985
11.41300 8.8275358
11.41400 8.9608304
11.41500 9.0928517
11.41600 9.2235826
11.41700 9.3530059
11.41800 9.4811052
11.41900 9.6078634
11.42000 9.7332641
11.42100 9.8572917
11.42200 9.979929
11.42300 10.10116
11.42400 10.22097
11.42500 10.33934
11.42600 10.45627
11.42700 10.57172
11.42800 10.685690000000001
11.42900 10.79817
11.43000 10.90914
11.43100 11.01859
11.43200 11.1265
11.43300 11.23286
11.43400 11.33766
11.43500 11.44089
11.43600 11.54253
11.43700 11.642579999999999
11.43800 11.741010000000001
11.43900 11.83783
11.44000 11.93301
11.44100 12.02656
11.44200 12.11845
11.44300 12.20868
11.44400 12.29724
11.44500 12.38411
11.44600 12.4693
11.44700 12.55278
11.44800 12.63456
11.44900 12.71461
11.45000 12.79294
11.45100 12.869530000000001
11.45200 12.944379999999999
11.45300 13.017470000000001
11.45400 13.0888
11.45500 13.15836
11.45600 13.226140000000001
11.45700 13.29214
11.45800 13.35634
11.45900 13.41875
11.46000 13.47935
11.46100 13.538140000000002
11.46200 13.595109999999998
11.46300 13.65026
11.46400 13.70358
11.46500 13.75507
11.46600 13.804720000000001
11.46700 13.85253
11.46800 13.8985
11.46900 13.94262
11.47000 13.98489
11.47100 14.02531
11.47200 14.06386
11.47300 14.100570000000001
11.47400 14.13541
11.47500 14.1684
11.47600 14.19952
11.47700 14.228779999999999
11.47800 14.256170000000001
11.47900 14.28171
11.48000 14.305380000000001
11.48100 14.327190000000002
11.48200 14.34713
11.48300 14.365210000000001
11.48400 14.38143
11.48500 14.39579
11.48600 14.408290000000001
11.48700 14.418919999999998
11.48800 14.427699999999998
11.48900 14.43463
11.49000 14.4397
11.49100 14.442910000000001
11.49200 14.444280000000001
11.49300 14.443800000000001
11.49400 14.44147
11.49500 14.4373
11.49600 14.431289999999999
11.49700 14.423449999999999
11.49800 14.413780000000001
11.49900 14.402280000000001
11.50000 14.38896
11.50100 14.373830000000002
11.50200 14.35688
11.50300 14.33813
11.50400 14.31758
11.50500 14.295240000000002
11.50600 14.271120000000002
11.50700 14.24522
11.50800 14.217540000000001
11.50900 14.188110000000002
11.51000 14.156920000000001
11.51100 14.123990000000001
11.51200 14.08931
11.51300 14.052909999999999
11.51400 14.01479
11.51500 13.97496
11.51600 13.93343
11.51700 13.89021
11.51800 13.8453
11.51900 13.79873
11.52000 13.750490000000001
11.52100 13.7006
11.52200 13.64907
11.52300 13.5959
11.52400 13.541120000000001
11.52500 13.48473
11.52600 13.426730000000001
11.52700 13.36716
11.52800 13.306000000000001
11.52900 13.243279999999999
11.53000 13.17901
11.53100 13.11319
11.53200 13.04585
11.53300 12.976989999999999
11.53400 12.90663
11.53500 12.834780000000002
11.53600 12.76145
11.53700 12.68666
11.53800 12.61042
11.53900 12.53274
11.54000 12.45365
11.54100 12.373140000000001
11.54200 12.29125
11.54300 12.207980000000001
11.54400 12.12336
11.54500 12.03738
11.54600 11.95008
11.54700 11.86146
11.54800 11.77155
11.54900 11.680359999999999
11.55000 11.5879
11.55100 11.49419
11.55200 11.39925
11.55300 11.3031
11.55400 11.20575
11.55500 11.10722
11.55600 11.00752
11.55700 10.90668
11.55800 10.80471
11.55900 10.70162
11.56000 10.59743
11.56100 10.492170000000002
11.56200 10.385850000000001
11.56300 10.27848
11.56400 10.170079999999999
11.56500 10.06068
11.56600 9.9502809
11.56700 9.8389119
11.56800 9.726588399999999
11.56900 9.6133284
11.57000 9.4991498
11.57100 9.384071800000001
11.57200 9.2681132
11.57300 9.1512926
11.57400 9.033629999999999
11.57500 8.9151442
11.57600 8.7958544
11.57700 8.675780900000001
11.57800 8.5549437
11.57900 8.4333621
11.58000 8.3110571
11.58100 8.188048
11.58200 8.0643557
11.58300 7.9400002999999995
11.58400 7.8150027
11.58500 7.6893829
11.58600 7.5631611
11.58700 7.4363582
11.58800 7.308994200000001
11.58900 7.1810901
11.59000 7.052665900000001
11.59100 6.923741799999999
11.59200 6.7943378999999995
11.59300 6.664475100000001
11.59400 6.5341733
11.59500 6.4034529000000004
11.59600 6.2723339000000005
11.59700 6.140836
11.59800 6.0089797
11.59900 5.876784799999999
11.60000 5.7442717
11.60100 5.611460699999999
11.60200 5.4783717
11.60300 5.3450245
11.60400 5.2114397
11.60500 5.0776376999999995
11.60600 4.9436387
11.60700 4.8094627
11.60800 4.6751305
11.60900 4.5406625
11.61000 4.406078900000001
11.61100 4.2714007
11.61200 4.1366484
11.61300 4.001842399999999
11.61400 3.8670036999999997
11.61500 3.7321527
11.61600 3.5973098
11.61700 3.4624960000000002
11.61800 3.3277318
11.61900 3.1930376000000003
11.62000 3.0584341
11.62100 2.9239416
11.62200 2.7895803
11.62300 2.6553703
11.62400 2.5213318
11.62500 2.3874847
11.62600 2.2538487
11.62700 2.1204434
11.62800 1.9872885
11.62900 1.8544033000000002
11.63000 1.7218069999999999
11.63100 1.5895186
11.63200 1.4575571
11.63300 1.3259413
11.63400 1.1946899
11.63500 1.0638215
11.63600 0.9333545299999999
11.63700 0.80330744
11.63800 0.67369859
11.63900 0.54454617
11.64000 0.41586836
11.64100 0.28768328
11.64200 0.16000901
11.64300 0.032863536
11.64400 -0.09373517199999999
11.64500 -0.21976919000000003
11.64600 -0.3452207
11.64700 -0.47007189000000005
11.64800 -0.59430501
11.64900 -0.71790242
11.65000 -0.84084654
11.65100 -0.96311998
11.65200 -1.0847053
11.65300 -1.2055854
11.65400 -1.3257432
11.65500 -1.4451616
11.65600 -1.5638242
11.65700 -1.6817138999999999
11.65800 -1.7988148999999998
11.65900 -1.9151108
11.66000 -2.0305858999999997
11.66100 -2.1452242999999998
11.66200 -2.2590106
11.66300 -2.3719298
11.66400 -2.4839669
11.66500 -2.5951073
11.66600 -2.7053364
11.66700 -2.8146399
11.66800 -2.9230041
11.66900 -3.0304153
11.67000 -3.1368598
11.67100 -3.2423243
11.67200 -3.3467956
11.67300 -3.4502607
11.67400 -3.5527069
11.67500 -3.6541216000000003
11.67600 -3.7544925
11.67700 -3.8538069
11.67800 -3.9520527999999997
11.67900 -4.0492181
11.68000 -4.145290699999999
11.68100 -4.240258799999999
11.68200 -4.3341104
11.68300 -4.4268344
11.68400 -4.5184191
11.68500 -4.6088535
11.68600 -4.698125999999999
11.68700 -4.7862257999999995
11.68800 -4.8731424
11.68900 -4.9588647
11.69000 -5.0433826
11.69100 -5.1266856
11.69200 -5.2087642
11.69300 -5.2896086
11.69400 -5.3692091
11.69500 -5.4475568
11.69600 -5.5246424
11.69700 -5.6004576
11.69800 -5.674994
11.69900 -5.7482435999999995
11.70000 -5.8201984
11.70100 -5.8908511
11.70200 -5.9601944
11.70300 -6.0282215
11.70400 -6.0949259
11.70500 -6.160301
11.70600 -6.2243409
11.70700 -6.2870398
11.70800 -6.3483916
11.70900 -6.408391900000001
11.71000 -6.4670347
11.71100 -6.5243155
11.71200 -6.5802290999999995
11.71300 -6.6347711
11.71400 -6.6879368999999995
11.71500 -6.7397229
11.71600 -6.7901245999999995
11.71700 -6.8391383
11.71800 -6.8867601
11.71900 -6.9329873
11.72000 -6.9778159
11.72100 -7.021242399999999
11.72200 -7.0632643999999996
11.72300 -7.103879
11.72400 -7.143084
11.72500 -7.1808762999999995
11.72600 -7.2172545
11.72700 -7.2522163
11.72800 -7.285760300000001
11.72900 -7.3178858
11.73000 -7.3485911
11.73100 -7.3778749
11.73200 -7.405737799999999
11.73300 -7.4321792
11.73400 -7.457198900000001
11.73500 -7.4807979
11.73600 -7.5029761
11.73700 -7.523734899999999
11.73800 -7.5430758
11.73900 -7.5609997
11.74000 -7.5775094
11.74100 -7.5926058
11.74200 -7.606291799999999
11.74300 -7.618570299999999
11.74400 -7.6294437
11.74500 -7.6389149000000005
11.74600 -7.646987600000001
11.74700 -7.6536648
11.74800 -7.658949499999999
11.74900 -7.662846099999999
11.75000 -7.6653585
11.75100 -7.666491000000001
11.75200 -7.666247299999999
11.75300 -7.6646321
11.75400 -7.6616496000000005
11.75500 -7.657305200000001
11.75600 -7.651603199999999
11.75700 -7.6445498
11.75800 -7.6361492
11.75900 -7.626406800000001
11.76000 -7.6153286
11.76100 -7.6029204
11.76200 -7.589189
11.76300 -7.5741395
11.76400 -7.5577796
11.76500 -7.540115
11.76600 -7.521153999999999
11.76700 -7.500902600000001
11.76800 -7.4793689
11.76900 -7.4565612
11.77000 -7.4324869
11.77100 -7.4071541000000005
11.77200 -7.380572000000001
11.77300 -7.352748500000001
11.77400 -7.3236935
11.77500 -7.2934158
11.77600 -7.2619244
11.77700 -7.229229800000001
11.77800 -7.195341600000001
11.77900 -7.160269499999999
11.78000 -7.1240239
11.78100 -7.0866153
11.78200 -7.048054
11.78300 -7.0083514
11.78400 -6.967516999999999
11.78500 -6.9255628
11.78600 -6.8824992
11.78700 -6.8383373
11.78800 -6.7930885
11.78900 -6.7467637
11.79000 -6.6993751
11.79100 -6.6509336
11.79200 -6.6014513
11.79300 -6.5509394
11.79400 -6.4994103999999995
11.79500 -6.4468756
11.79600 -6.3933477000000005
11.79700 -6.3388392
11.79800 -6.283362200000001
11.79900 -6.2269289
11.80000 -6.1695527
11.80100 -6.111246
11.80200 -6.0520221
11.80300 -5.9918944000000005
11.80400 -5.9308764
11.80500 -5.868981799999999
11.80600 -5.806224
11.80700 -5.7426177
11.80800 -5.6781765
11.80900 -5.612915
11.81000 -5.5468477
11.81100 -5.4799892
11.81200 -5.4123543000000005
11.81300 -5.343958
11.81400 -5.2748151
11.81500 -5.204941
11.81600 -5.1343508
11.81700 -5.0630599
11.81800 -4.9910836
11.81900 -4.918437099999999
11.82000 -4.845136
11.82100 -4.7711957
11.82200 -4.6966322
11.82300 -4.6214607
11.82400 -4.5456965
11.82500 -4.4693556
11.82600 -4.392453300000001
11.82700 -4.3150056
11.82800 -4.2370282
11.82900 -4.1585367
11.83000 -4.0795468
11.83100 -4.000074
11.83200 -3.9201344999999996
11.83300 -3.8397443000000004
11.83400 -3.7589192000000002
11.83500 -3.6776751000000005
11.83600 -3.5960283000000004
11.83700 -3.5139952
11.83800 -3.4315914000000003
11.83900 -3.3488337
11.84000 -3.2657385
11.84100 -3.1823221999999998
11.84200 -3.0986008999999997
11.84300 -3.0145917
11.84400 -2.9303111
11.84500 -2.8457757
11.84600 -2.7610024
11.84700 -2.6760079
11.84800 -2.5908088
11.84900 -2.5054222
11.85000 -2.4198648
11.85100 -2.3341531
11.85200 -2.2483042
11.85300 -2.1623345
11.85400 -2.0762609000000003
11.85500 -1.9900999999999998
11.85600 -1.9038685
11.85700 -1.8175826999999998
11.85800 -1.7312592000000002
11.85900 -1.6449142
11.86000 -1.5585641000000001
11.86100 -1.4722252
11.86200 -1.3859135999999999
11.86300 -1.2996455
11.86400 -1.2134369
11.86500 -1.127304
11.86600 -1.0412627
11.86700 -0.9553288099999999
11.86800 -0.8695183299999999
11.86900 -0.78384718
11.87000 -0.69833114
11.87100 -0.61298609
11.87200 -0.52782786
11.87300 -0.44287229
11.87400 -0.35813511
11.87500 -0.27363214
11.87600 -0.18937914
11.87700 -0.10539184
11.87800 -0.021685958
11.87900 0.06172282700000001
11.88000 0.14481888
11.88100 0.22758662000000002
11.88200 0.31001051
11.88300 0.39207512
11.88400 0.47376505
11.88500 0.55506504
11.88600 0.63595991
11.88700 0.71643456
11.88800 0.7964741399999999
11.88900 0.8760638499999999
11.89000 0.9551890199999999
11.89100 1.0338351000000001
11.89200 1.1119878
11.89300 1.1896329
11.89400 1.2667564
11.89500 1.3433443999999999
11.89600 1.4193833
11.89700 1.4948594000000002
11.89800 1.5697595000000002
11.89900 1.6440703
11.90000 1.7177787
11.90100 1.7908717
11.90200 1.8633365999999998
11.90300 1.9351605
11.90400 2.0063313
11.90500 2.0768361
11.90600 2.1466628
11.90700 2.2157989
11.90800 2.2842327
11.90900 2.3519518
11.91000 2.4189444
11.91100 2.4851986999999998
11.91200 2.5507031
11.91300 2.6154459
11.91400 2.6794156
11.91500 2.7426008
11.91600 2.8049903
11.91700 2.8665729
11.91800 2.9273376
11.91900 2.9872736
11.92000 3.0463701
11.92100 3.1046167
11.92200 3.1620029
11.92300 3.2185189000000003
11.92400 3.2741547000000004
11.92500 3.3289
11.92600 3.3827458
11.92700 3.4356825
11.92800 3.487701
11.92900 3.5387926
11.93000 3.5889480000000002
11.93100 3.6381590999999998
11.93200 3.6864176
11.93300 3.7337154
11.93400 3.7800446
11.93500 3.8253974000000004
11.93600 3.8697664
11.93700 3.9131440000000004
11.93800 3.9555233000000003
11.93900 3.9968974999999998
11.94000 4.037259499999999
11.94100 4.0766027000000005
11.94200 4.1149206000000005
11.94300 4.1522071
11.94400 4.188456
11.94500 4.2236611
11.94600 4.2578168
11.94700 4.290917100000001
11.94800 4.3229569
11.94900 4.3539304
11.95000 4.3838326
11.95100 4.4126581
11.95200 4.4404022
11.95300 4.4670604
11.95400 4.4926281999999995
11.95500 4.5171011
11.95600 4.540475499999999
11.95700 4.5627471
11.95800 4.583912300000001
11.95900 4.6039682
11.96000 4.6229113
11.96100 4.6407387
11.96200 4.6574477000000005
11.96300 4.6730358
11.96400 4.6875011
11.96500 4.7008418
11.96600 4.7130559000000005
11.96700 4.724142
11.96800 4.7340993
11.96900 4.7429264
11.97000 4.7506227999999995
11.97100 4.7571879
11.97200 4.7626216
11.97300 4.766923599999999
11.97400 4.7700938
11.97500 4.772133
11.97600 4.7730412
11.97700 4.772819200000001
11.97800 4.7714673
11.97900 4.768987
11.98000 4.7653791000000005
11.98100 4.7606446
11.98200 4.7547847
11.98300 4.7478013
11.98400 4.739695800000001
11.98500 4.7304701
11.98600 4.7201261
11.98700 4.708666
11.98800 4.696092
11.98900 4.682406800000001
11.99000 4.6676125
11.99100 4.6517126
11.99200 4.63471
11.99300 4.6166077
11.99400 4.5974094
11.99500 4.577118899999999
11.99600 4.5557402
11.99700 4.5332775
11.99800 4.5097351
11.99900 4.485118
12.00000 4.4594309999999995
12.00100 4.4326793
12.00200 4.4048685999999995
12.00300 4.3760039
12.00400 4.346091700000001
12.00500 4.3151375
12.00600 4.2831481
12.00700 4.2501293
12.00800 4.2160884
12.00900 4.1810315000000005
12.01000 4.1449662
12.01100 4.1078992
12.01200 4.0698379
12.01300 4.0307898
12.01400 3.9907619
12.01500 3.9497625000000003
12.01600 3.907799
12.01700 3.8648792000000003
12.01800 3.8210109
12.01900 3.7762027
12.02000 3.7304625000000002
12.02100 3.6837983999999997
12.02200 3.6362194
12.02300 3.5877336000000004
12.02400 3.53835
12.02500 3.4880776000000004
12.02600 3.4369253000000004
12.02700 3.384902
12.02800 3.3320174000000002
12.02900 3.2782807999999997
12.03000 3.2237023
12.03100 3.1682916
12.03200 3.1120589
12.03300 3.0550143
12.03400 2.9971683
12.03500 2.9385317
12.03600 2.8791154
12.03700 2.8189303
12.03800 2.7579878
12.03900 2.696299
12.04000 2.6338758
12.04100 2.5707297000000002
12.04200 2.5068726
12.04300 2.4423165
12.04400 2.3770735000000003
12.04500 2.3111558
12.04600 2.2445755000000003
12.04700 2.1773452
12.04800 2.1094773
12.04900 2.0409841
12.05000 1.9718784999999999
12.05100 1.9021727
12.05200 1.8318794999999999
12.05300 1.7610114
12.05400 1.6895812
12.05500 1.6176017
12.05600 1.5450855
12.05700 1.4720453999999998
12.05800 1.3984942999999999
12.05900 1.3244451000000002
12.06000 1.2499107
12.06100 1.1749041
12.06200 1.0994385
12.06300 1.0235269999999999
12.06400 0.9471828099999999
12.06500 0.87041948
12.06600 0.7932504599999999
12.06700 0.71568936
12.06800 0.6377499600000001
12.06900 0.55944612
12.07000 0.48079183000000003
12.07100 0.40180119999999997
12.07200 0.32248846000000003
12.07300 0.242868
12.07400 0.16295424
12.07500 0.082761771
12.07600 0.0023052149
12.07700 -0.078400719
12.07800 -0.15934125
12.07900 -0.24050158000000002
12.08000 -0.32186683
12.08100 -0.40342216000000003
12.08200 -0.48515275
12.08300 -0.56704367
12.08400 -0.64908015
12.08500 -0.73124734
12.08600 -0.81353048
12.08700 -0.8959149
12.08800 -0.9783859400000001
12.08900 -1.060929
12.09000 -1.1435294
12.09100 -1.2261728
12.09200 -1.3088446999999999
12.09300 -1.3915307
12.09400 -1.4742165
12.09500 -1.5568877
12.09600 -1.6395301
12.09700 -1.7221292
12.09800 -1.8046709
12.09900 -1.8871407999999998
12.10000 -1.9695247
12.10100 -2.0518081
12.10200 -2.1339767
12.10300 -2.2160161
12.10400 -2.2979118
12.10500 -2.3796491
12.10600 -2.4612138
12.10700 -2.5425909
12.10800 -2.6237659
12.10900 -2.7047241
12.11000 -2.7854508
12.11100 -2.8659314
12.11200 -2.946151
12.11300 -3.0260949999999998
12.11400 -3.1057486
12.11500 -3.1850974999999995
12.11600 -3.2641266
12.11700 -3.3428218000000003
12.11800 -3.4211688
12.11900 -3.4991532999999997
12.12000 -3.5767610999999997
12.12100 -3.6539786
12.12200 -3.7307913999999998
12.12300 -3.8071862999999997
12.12400 -3.8831495
12.12500 -3.9586678
12.12600 -4.0337283
12.12700 -4.1083175999999995
12.12800 -4.1824229
12.12900 -4.2560317
12.13000 -4.3291312
12.13100 -4.401708800000001
12.13200 -4.4737522
12.13300 -4.545249
12.13400 -4.6161871
12.13500 -4.6865545
12.13600 -4.756338899999999
12.13700 -4.825527999999999
12.13800 -4.8941098
12.13900 -4.9620721
12.14000 -5.029403
12.14100 -5.0960906
12.14200 -5.1621228
12.14300 -5.2274875
12.14400 -5.2921727
12.14500 -5.3561669
12.14600 -5.4194577
12.14700 -5.482033599999999
12.14800 -5.5438831
12.14900 -5.6049942999999995
12.15000 -5.6653559
12.15100 -5.7249565
12.15200 -5.7837844
12.15300 -5.841829300000001
12.15400 -5.899079899999999
12.15500 -5.9555255
12.15600 -6.011156
12.15700 -6.065961000000001
12.15800 -6.1199304
12.15900 -6.1730545
12.16000 -6.225323700000001
12.16100 -6.2767290000000004
12.16200 -6.327261000000001
12.16300 -6.376911000000001
12.16400 -6.4256705
12.16500 -6.473530800000001
12.16600 -6.5204836
12.16700 -6.5665215
12.16800 -6.6116363
12.16900 -6.6558205
12.17000 -6.699065899999999
12.17100 -6.741365000000001
12.17200 -6.782711299999999
12.17300 -6.8230972
12.17400 -6.8625152
12.17500 -6.9009586999999994
12.17600 -6.9384202
12.17700 -6.9748931
12.17800 -7.0103705000000005
12.17900 -7.0448451
12.18000 -7.0783108
12.18100 -7.1107604
12.18200 -7.142187699999999
12.18300 -7.1725867999999995
12.18400 -7.201950999999999
12.18500 -7.2302736
12.18600 -7.2575495000000005
12.18700 -7.2837725
12.18800 -7.3089369
12.18900 -7.333037300000001
12.19000 -7.3560685
12.19100 -7.3780254
12.19200 -7.398903399999999
12.19300 -7.4186981
12.19400 -7.437405699999999
12.19500 -7.4550219
12.19600 -7.4715428
12.19700 -7.486965499999999
12.19800 -7.501287
12.19900 -7.514503599999999
12.20000 -7.5266138
12.20100 -7.5376146
12.20200 -7.547503699999999
12.20300 -7.556279000000001
12.20400 -7.5639397
12.20500 -7.5704835
12.20600 -7.575909
12.20700 -7.5802147
12.20800 -7.5833999
12.20900 -7.5854629000000005
12.21000 -7.5864039
12.21100 -7.5862213999999994
12.21200 -7.5849146
12.21300 -7.582483399999999
12.21400 -7.5789273
12.21500 -7.5742453
12.21600 -7.568437599999999
12.21700 -7.5615041
12.21800 -7.5534448
12.21900 -7.5442597
12.22000 -7.5339488999999995
12.22100 -7.522513
12.22200 -7.5099528
12.22300 -7.496269
12.22400 -7.481463300000001
12.22500 -7.4655361000000005
12.22600 -7.4484892
12.22700 -7.430324000000001
12.22800 -7.4110433
12.22900 -7.3906489
12.23000 -7.3691428000000005
12.23100 -7.346527999999999
12.23200 -7.3228076
12.23300 -7.2979853
12.23400 -7.2720639
12.23500 -7.2450474
12.23600 -7.2169400999999995
12.23700 -7.187745700000001
12.23800 -7.1574694999999995
12.23900 -7.1261152999999995
12.24000 -7.0936881
12.24100 -7.060193300000001
12.24200 -7.025635199999999
12.24300 -6.9900192
12.24400 -6.9533512
12.24500 -6.9156363999999995
12.24600 -6.8768799000000005
12.24700 -6.837087899999999
12.24800 -6.796265399999999
12.24900 -6.754418500000001
12.25000 -6.7115538
12.25100 -6.6676766
12.25200 -6.622792800000001
12.25300 -6.5769091
12.25400 -6.5300316
12.25500 -6.4821668
12.25600 -6.433320800000001
12.25700 -6.383501
12.25800 -6.3327141000000005
12.25900 -6.2809668
12.26000 -6.2282663000000005
12.26100 -6.1746199
12.26200 -6.1200358
12.26300 -6.064521500000001
12.26400 -6.0080849
12.26500 -5.9507344
12.26600 -5.8924787
12.26700 -5.8333267
12.26800 -5.7732868999999996
12.26900 -5.7123687
12.27000 -5.6505814
12.27100 -5.5879347
12.27200 -5.5244382000000005
12.27300 -5.4601021
12.27400 -5.3949364
12.27500 -5.3289514
12.27600 -5.2621573
12.27700 -5.1945645
12.27800 -5.1261839
12.27900 -5.0570257
12.28000 -4.9871013
12.28100 -4.916421
12.28200 -4.8449956
12.28300 -4.772836
12.28400 -4.6999528999999995
12.28500 -4.6263576
12.28600 -4.5520611
12.28700 -4.4770744
12.28800 -4.401408099999999
12.28900 -4.325074
12.29000 -4.2480826
12.29100 -4.1704454
12.29200 -4.0921737
12.29300 -4.013278700000001
12.29400 -3.9337721
12.29500 -3.8536657
12.29600 -3.7729707
12.29700 -3.6916994
12.29800 -3.6098632999999998
12.29900 -3.5274751
12.30000 -3.4445468
12.30100 -3.3610906000000003
12.30200 -3.2771196000000002
12.30300 -3.1926461
12.30400 -3.1076832
12.30500 -3.022244
12.30600 -2.9363417999999997
12.30700 -2.8499898
12.30800 -2.7632013
12.30900 -2.67599
12.31000 -2.5883697
12.31100 -2.5003539000000004
12.31200 -2.4119563
12.31300 -2.3231908999999997
12.31400 -2.2340715
12.31500 -2.1446118
12.31600 -2.0548258
12.31700 -1.9647272
12.31800 -1.8743299000000002
12.31900 -1.7836478
12.32000 -1.6926944
12.32100 -1.6014835
12.32200 -1.5100289
12.32300 -1.4183442
12.32400 -1.3264431
12.32500 -1.2343391000000001
12.32600 -1.1420459
12.32700 -1.049577
12.32800 -0.95694605
12.32900 -0.86416667
12.33000 -0.77125258
12.33100 -0.67821741
12.33200 -0.58507496
12.33300 -0.49183895
12.33400 -0.39852327
12.33500 -0.30514186
12.33600 -0.21170869
12.33700 -0.11823784999999999
12.33800 -0.024743465
12.33900 0.06876025599999999
12.34000 0.16225905000000002
12.34100 0.25573857
12.34200 0.34918446999999997
12.34300 0.44258237000000006
12.34400 0.5359177900000001
12.34500 0.62917629
12.34600 0.72234347
12.34700 0.81540486
12.34800 0.9083460999999999
12.34900 1.0011529
12.35000 1.0938108
12.35100 1.1863058
12.35200 1.2786237
12.35300 1.3707504000000001
12.35400 1.462672
12.35500 1.5543748
12.35600 1.645845
12.35700 1.7370690000000002
12.35800 1.8280333
12.35900 1.9187247
12.36000 2.0091299
12.36100 2.0992357
12.36200 2.189029
12.36300 2.2784969
12.36400 2.3676264999999996
12.36500 2.456405
12.36600 2.5448196
12.36700 2.6328575
12.36800 2.7205060999999997
12.36900 2.8077528000000003
12.37000 2.8945846
12.37100 2.9809892000000002
12.37200 3.0669538
12.37300 3.1524658
12.37400 3.2375126999999995
12.37500 3.3220816
12.37600 3.40616
12.37700 3.4897354
12.37800 3.5727952
12.37900 3.6553267
12.38000 3.7373174000000002
12.38100 3.8187552
12.38200 3.8996276000000005
12.38300 3.9799221000000005
12.38400 4.0596265
12.38500 4.1387293
12.38600 4.2172182000000005
12.38700 4.2950813
12.38800 4.3723069
12.38900 4.4488840000000005
12.39000 4.5248009
12.39100 4.6000466
12.39200 4.6746098
12.39300 4.74848
12.39400 4.8216466
12.39500 4.894099
12.39600 4.9658269
12.39700 5.0368205
12.39800 5.1070694
12.39900 5.1765639000000006
12.40000 5.245294400000001
12.40100 5.3132512
12.40200 5.3804248999999995
12.40300 5.4468062
12.40400 5.5123858
12.40500 5.5771548
12.40600 5.6411039
12.40700 5.7042245
12.40800 5.766508
12.40900 5.8279451
12.41000 5.8885276
12.41100 5.948247
12.41200 6.0070947
12.41300 6.0650628
12.41400 6.1221428
12.41500 6.1783265
12.41600 6.233606099999999
12.41700 6.2879734
12.41800 6.3414209
12.41900 6.3939415
12.42000 6.4455271
12.42100 6.496170900000001
12.42200 6.545865500000001
12.42300 6.594604299999999
12.42400 6.6423804
12.42500 6.689187100000001
12.42600 6.735018600000001
12.42700 6.7798682
12.42800 6.8237305
12.42900 6.8665989
12.43000 6.9084682
12.43100 6.9493331000000005
12.43200 6.9891885
12.43300 7.028029900000001
12.43400 7.065851200000001
12.43500 7.1026489
12.43600 7.1384177
12.43700 7.1731538
12.43800 7.206852699999999
12.43900 7.2395109
12.44000 7.2711236999999995
12.44100 7.301688200000001
12.44200 7.3311999000000005
12.44300 7.359655900000001
12.44400 7.3870532
12.44500 7.413388
12.44600 7.438657399999999
12.44700 7.4628592
12.44800 7.4859895
12.44900 7.5080469
12.45000 7.529027800000001
12.45100 7.548930500000001
12.45200 7.5677528999999994
12.45300 7.5854935
12.45400 7.602150000000001
12.45500 7.6177209999999995
12.45600 7.6322049000000005
12.45700 7.6456003
12.45800 7.6579064
12.45900 7.6691225
12.46000 7.6792479
12.46100 7.6882824
12.46200 7.6962262
12.46300 7.7030785
12.46400 7.7088401
12.46500 7.7135116
12.46600 7.7170931
12.46700 7.719585299999999
12.46800 7.7209897
12.46900 7.7213079
12.47000 7.7205405
12.47100 7.7186889999999995
12.47200 7.7157557
12.47300 7.7117421
12.47400 7.7066503
12.47500 7.700482
12.47600 7.693239999999999
12.47700 7.6849267
12.47800 7.675544199999999
12.47900 7.6650955000000005
12.48000 7.653583599999999
12.48100 7.641010700000001
12.48200 7.6273806
12.48300 7.612695499999999
12.48400 7.5969599
12.48500 7.580176
12.48600 7.562348200000001
12.48700 7.543480399999999
12.48800 7.5235754
12.48900 7.5026385
12.49000 7.4806735
12.49100 7.457684
12.49200 7.433675200000001
12.49300 7.4086525
12.49400 7.3826201
12.49500 7.3555827
12.49600 7.3275462
12.49700 7.298516500000001
12.49800 7.268498800000001
12.49900 7.2374992
12.50000 7.205523599999999
12.50100 7.1725778
12.50200 7.1386695
12.50300 7.103804499999999
12.50400 7.067989600000001
12.50500 7.0312314
12.50600 6.993537399999999
12.50700 6.9549151
12.50800 6.9153719
12.50900 6.874915199999999
12.51000 6.833552599999999
12.51100 6.7912914
12.51200 6.7481399
12.51300 6.7041062
12.51400 6.659197799999999
12.51500 6.613422900000001
12.51600 6.5667897
12.51700 6.5193072
12.51800 6.470983499999999
12.51900 6.4218268
12.52000 6.3718452999999995
12.52100 6.321048
12.52200 6.2694438
12.52300 6.217041999999999
12.52400 6.1638512
12.52500 6.1098803
12.52600 6.0551386
12.52700 5.9996358999999995
12.52800 5.9433814
12.52900 5.8863848
12.53000 5.8286559
12.53100 5.7702042
12.53200 5.7110403
12.53300 5.6511740999999995
12.53400 5.5906162
12.53500 5.5293769
12.53600 5.467467
12.53700 5.404897
12.53800 5.3416781
12.53900 5.277821
12.54000 5.213337
12.54100 5.1482368
12.54200 5.082532
12.54300 5.0162341
12.54400 4.9493544
12.54500 4.8819042999999995
12.54600 4.813895700000001
12.54700 4.74534
12.54800 4.6762489
12.54900 4.606634
12.55000 4.5365073
12.55100 4.4658802
12.55200 4.3947648
12.55300 4.3231729
12.55400 4.2511161
12.55500 4.1786063
12.55600 4.1056558
12.55700 4.0322762
12.55800 3.9584797
12.55900 3.8842779000000003
12.56000 3.8096834000000004
12.56100 3.7347081999999996
12.56200 3.6593642
12.56300 3.5836641
12.56400 3.5076197000000002
12.56500 3.4312438
12.56600 3.3545487
12.56700 3.2775469
12.56800 3.2002509
12.56900 3.1226736
12.57000 3.0448275000000002
12.57100 2.9667255
12.57200 2.8883804
12.57300 2.8098050999999997
12.57400 2.7310124
12.57500 2.6520154000000002
12.57600 2.572827
12.57700 2.4934605
12.57800 2.4139285
12.57900 2.3342442
12.58000 2.2544205
12.58100 2.1744704
12.58200 2.0944068
12.58300 2.0142427
12.58400 1.9339908
12.58500 1.853664
12.58600 1.7732752
12.58700 1.6928371000000002
12.58800 1.6123623
12.58900 1.5318633
12.59000 1.4513530000000001
12.59100 1.3708438
12.59200 1.2903482000000002
12.59300 1.2098787
12.59400 1.1294479
12.59500 1.0490683
12.59600 0.96875215
12.59700 0.8885120999999999
12.59800 0.80836052
12.59900 0.7283099000000001
12.60000 0.64837267
12.60100 0.5685613
12.60200 0.48888833
12.60300 0.40936619
12.60400 0.33000743
12.60500 0.25082452
12.60600 0.17182996
12.60700 0.09303623800000001
12.60800 0.014455834999999998
12.60900 -0.06389881
12.61000 -0.14201528000000002
12.61100 -0.21988123
12.61200 -0.29748431000000003
12.61300 -0.37481231
12.61400 -0.45185303000000004
12.61500 -0.5285944300000001
12.61600 -0.60502454
12.61700 -0.6811314700000001
12.61800 -0.7569035
12.61900 -0.8323289500000001
12.62000 -0.9073963399999999
12.62100 -0.9820943699999999
12.62200 -1.0564117
12.62300 -1.1303372
12.62400 -1.20386
12.62500 -1.2769692
12.62600 -1.349654
12.62700 -1.421904
12.62800 -1.4937084999999999
12.62900 -1.5650572
12.63000 -1.6359398
12.63100 -1.7063458999999999
12.63200 -1.7762657000000002
12.63300 -1.8456889
12.63400 -1.9146055
12.63500 -1.9830054
12.63600 -2.0508787
12.63700 -2.1182157
12.63800 -2.1850064
12.63900 -2.2512412
12.64000 -2.31691
12.64100 -2.3820033
12.64200 -2.4465116
12.64300 -2.5104249
12.64400 -2.573734
12.64500 -2.6364294999999998
12.64600 -2.6985019
12.64700 -2.759942
12.64800 -2.8207408
12.64900 -2.8808892
12.65000 -2.9403785
12.65100 -2.9991999
12.65200 -3.0573449999999998
12.65300 -3.1148056
12.65400 -3.1715736000000003
12.65500 -3.2276407
12.65600 -3.2829996
12.65700 -3.3376426
12.65800 -3.391562
12.65900 -3.4447514
12.66000 -3.4972034
12.66100 -3.5489112000000005
12.66200 -3.5998683
12.66300 -3.6500684999999997
12.66400 -3.6995053
12.66500 -3.7481725
12.66600 -3.7960641
12.66700 -3.8431745000000004
12.66800 -3.8894976999999997
12.66900 -3.9350282
12.67000 -3.9797604
12.67100 -4.023689
12.67200 -4.0668085
12.67300 -4.1091137
12.67400 -4.1505992
12.67500 -4.191259700000001
12.67600 -4.2310905000000005
12.67700 -4.270086399999999
12.67800 -4.3082427
12.67900 -4.3455544999999995
12.68000 -4.3820169
12.68100 -4.4176253999999995
12.68200 -4.4523761
12.68300 -4.4862643
12.68400 -4.519286
12.68500 -4.551437099999999
12.68600 -4.5827139
12.68700 -4.613113
12.68800 -4.6426311
12.68900 -4.6712648
12.69000 -4.6990115
12.69100 -4.7258683
12.69200 -4.7518328
12.69300 -4.7769029
12.69400 -4.8010767
12.69500 -4.8243523
12.69600 -4.8467282
12.69700 -4.868203
12.69800 -4.888775900000001
12.69900 -4.908445899999999
12.70000 -4.9272116
12.70100 -4.9450728999999995
12.70200 -4.9620293
12.70300 -4.9780805
12.70400 -4.993226399999999
12.70500 -5.0074667
12.70600 -5.0208014
12.70700 -5.0332304
12.70800 -5.0447542
12.70900 -5.0553732
12.71000 -5.0650872
12.71100 -5.0738972
12.71200 -5.0818034
12.71300 -5.0888062
12.71400 -5.0949067
12.71500 -5.1001053
12.71600 -5.1044032
12.71700 -5.1078014
12.71800 -5.1103007
12.71900 -5.111903
12.72000 -5.1126093
12.72100 -5.1124215
12.72200 -5.1113416
12.72300 -5.1093712
12.72400 -5.1065132
12.72500 -5.1027697
12.72600 -5.0981436
12.72700 -5.092638
12.72800 -5.0862562
12.72900 -5.0790016
12.73000 -5.0708778
12.73100 -5.0618887
12.73200 -5.0520387
12.73300 -5.0413318
12.73400 -5.0297726
12.73500 -5.017365900000001
12.73600 -5.0041165
12.73700 -4.9900297
12.73800 -4.9751103
12.73900 -4.959363499999999
12.74000 -4.9427945
12.74100 -4.925409
12.74200 -4.907212400000001
12.74300 -4.8882104
12.74400 -4.8684083000000005
12.74500 -4.8478119
12.74600 -4.8264268999999995
12.74700 -4.8042587999999995
12.74800 -4.7813136
12.74900 -4.7575973000000005
12.75000 -4.7331154
12.75100 -4.707874
12.75200 -4.681879299999999
12.75300 -4.6551373
12.75400 -4.6276543000000006
12.75500 -4.5994367
12.75600 -4.5704909
12.75700 -4.5408234
12.75800 -4.510441
12.75900 -4.4793513
12.76000 -4.4475608
12.76100 -4.415077
12.76200 -4.3819077
12.76300 -4.3480605
12.76400 -4.3135434
12.76500 -4.2783648
12.76600 -4.2425327
12.76700 -4.2060558
12.76800 -4.1689426
12.76900 -4.1312024
12.77000 -4.0928442
12.77100 -4.053876900000001
12.77200 -4.0143102
12.77300 -3.9741530999999997
12.77400 -3.9334156
12.77500 -3.8921069000000004
12.77600 -3.8502369
12.77700 -3.8078152
12.77800 -3.7648514
12.77900 -3.7213548999999997
12.78000 -3.6773358
12.78100 -3.6328036
12.78200 -3.5877686
12.78300 -3.54224
12.78400 -3.4962274
12.78500 -3.4497406
12.78600 -3.4027893
12.78700 -3.3553835
12.78800 -3.3075325
12.78900 -3.2592464000000003
12.79000 -3.2105349
12.79100 -3.161408
12.79200 -3.1118756000000003
12.79300 -3.0619478
12.79400 -3.0116346
12.79500 -2.9609463999999996
12.79600 -2.9098937
12.79700 -2.858487
12.79800 -2.8067369
12.79900 -2.7546542
12.80000 -2.7022500000000003
12.80100 -2.6495352
12.80200 -2.5965212
12.80300 -2.5432192
12.80400 -2.4896406
12.80500 -2.4357969
12.80600 -2.3816997
12.80700 -2.3273608
12.80800 -2.2727918
12.80900 -2.2180044999999997
12.81000 -2.1630105
12.81100 -2.1078216
12.81200 -2.0524496
12.81300 -1.9969061
12.81400 -1.9412028000000001
12.81500 -1.8853512
12.81600 -1.8293628
12.81700 -1.773249
12.81800 -1.7170211000000002
12.81900 -1.6606905
12.82000 -1.6042680999999999
12.82100 -1.5477652
12.82200 -1.4911926
12.82300 -1.4345614
12.82400 -1.3778825
12.82500 -1.3211667999999999
12.82600 -1.2644252999999999
12.82700 -1.2076687
12.82800 -1.1509079
12.82900 -1.0941541000000001
12.83000 -1.037418
12.83100 -0.9807108
12.83200 -0.92404354
12.83300 -0.8674274200000001
12.83400 -0.81087369
12.83500 -0.75439373
12.83600 -0.69799898
12.83700 -0.6417009
12.83800 -0.58551109
12.83900 -0.52944119
12.84000 -0.47350284
12.84100 -0.41770771999999995
12.84200 -0.36206760000000004
12.84300 -0.30659414
12.84400 -0.25129903000000003
12.84500 -0.19619389999999998
12.84600 -0.14129031
12.84700 -0.086599705
12.84800 -0.032133461
12.84900 0.022097187
12.85000 0.076081144
12.85100 0.12980745
12.85200 0.18326531999999998
12.85300 0.23644411
12.85400 0.28933333
12.85500 0.34192272
12.85600 0.39420212
12.85700 0.44616158
12.85800 0.49779122000000003
12.85900 0.54908134
12.86000 0.60002236
12.86100 0.65060481
12.86200 0.70081931
12.86300 0.7506565199999999
12.86400 0.8001072300000001
12.86500 0.84916214
12.86600 0.8978121
12.86700 0.946048
12.86800 0.99386051
12.86900 1.0412406
12.87000 1.088179
12.87100 1.1346664
12.87200 1.1806937
12.87300 1.2262515999999999
12.87400 1.2713307999999999
12.87500 1.3159221
12.87600 1.3600162
12.87700 1.4036039
12.87800 1.446676
12.87900 1.4892234
12.88000 1.531237
12.88100 1.5727079000000002
12.88200 1.6136272
12.88300 1.6539861999999999
12.88400 1.6937764000000002
12.88500 1.7329894
12.88600 1.7716169
12.88700 1.8096511999999998
12.88800 1.8470842
12.88900 1.8839084999999998
12.89000 1.9201169
12.89100 1.955702
12.89200 1.9906568999999998
12.89300 2.0249752
12.89400 2.0586504
12.89500 2.091676
12.89600 2.124046
12.89700 2.1557545
12.89800 2.1867959
12.89900 2.2171643000000003
12.90000 2.2468543
12.90100 2.2758605000000003
12.90200 2.3041777
12.90300 2.3318006
12.90400 2.358724
12.90500 2.3849427999999997
12.90600 2.4104519
12.90700 2.4352463
12.90800 2.459321
12.90900 2.4826711
12.91000 2.5052918
12.91100 2.5271781
12.91200 2.5483252000000003
12.91300 2.5687285
12.91400 2.5883833
12.91500 2.607285
12.91600 2.6254294000000002
12.91700 2.6428122
12.91800 2.6594292
12.91900 2.6752768
12.92000 2.6903509999999997
12.92100 2.7046483
12.92200 2.7181653
12.92300 2.7308991000000002
12.92400 2.7428467000000003
12.92500 2.7540056
12.92600 2.7643735
12.92700 2.773948
12.92800 2.7827273999999997
12.92900 2.7907101
12.93000 2.7978947
12.93100 2.8042799
12.93200 2.8098647
12.93300 2.8146481000000003
12.93400 2.8186297
12.93500 2.8218088999999997
12.93600 2.8241852
12.93700 2.8257584
12.93800 2.8265284
12.93900 2.8264951
12.94000 2.8256584
12.94100 2.8240185
12.94200 2.8215757
12.94300 2.81833
12.94400 2.8142817
12.94500 2.809431
12.94600 2.8037785
12.94700 2.7973244
12.94800 2.7900694
12.94900 2.782014
12.95000 2.773159
12.95100 2.7635053
12.95200 2.7530536000000003
12.95300 2.7418053000000002
12.95400 2.7297616000000002
12.95500 2.7169241
12.95600 2.7032942
12.95700 2.6888739
12.95800 2.6736656
12.95900 2.6576715
12.96000 2.6408940999999997
12.96100 2.6233362
12.96200 2.6050011
12.96300 2.5858922
12.96400 2.5660129
12.96500 2.5453672
12.96600 2.5239591
12.96700 2.5017926
12.96800 2.4788724
12.96900 2.4552032
12.97000 2.4307895
12.97100 2.4056366
12.97200 2.3797492
12.97300 2.3531325
12.97400 2.3257919
12.97500 2.2977324
12.97600 2.2689596
12.97700 2.2394789
12.97800 2.2092957
12.97900 2.1784155
12.98000 2.1468436
12.98100 2.1145858
12.98200 2.0816475
12.98300 2.0480346
12.98400 2.0137526
12.98500 1.9788072
12.98600 1.9432042
12.98700 1.9069497000000002
12.98800 1.8700497
12.98900 1.8325102999999998
12.99000 1.7943379
12.99100 1.7555388
12.99200 1.7161198
12.99300 1.6760876
12.99400 1.6354494000000002
12.99500 1.5942123
12.99600 1.5523837
12.99700 1.5099714
12.99800 1.4669832
12.99900 1.4234273
13.00000 1.379312
13.00100 1.3346459
13.00200 1.2894375
13.00300 1.2436958
13.00400 1.1974297999999999
13.00500 1.1506488000000001
13.00600 1.1033618
13.00700 1.0555784000000001
13.00800 1.0073081
13.00900 0.95856031
13.01000 0.9093447600000001
13.01100 0.8596709900000001
13.01200 0.80954861
13.01300 0.75898725
13.01400 0.70799654
13.01500 0.65658609
13.01600 0.60476554
13.01700 0.55254442
13.01800 0.49993228
13.01900 0.44693872
13.02000 0.39357328999999996
13.02100 0.33984549999999997
13.02200 0.28576495
13.02300 0.23134125
13.02400 0.17658408
13.02500 0.12150317
13.02600 0.066108321
13.02700 0.010409435
13.02800 -0.045583479
13.02900 -0.10186029
13.03000 -0.15841074000000002
13.03100 -0.21522443
13.03200 -0.27229085000000003
13.03300 -0.3295993
13.03400 -0.38713892
13.03500 -0.44489875
13.03600 -0.50286767
13.03700 -0.5610344899999999
13.03800 -0.61938781
13.03900 -0.67791617
13.04000 -0.73660803
13.04100 -0.79545174
13.04200 -0.85443566
13.04300 -0.9135481000000001
13.04400 -0.9727772299999999
13.04500 -1.0321114
13.04600 -1.0915389
13.04700 -1.1510481
13.04800 -1.2106272
13.04900 -1.2702648
13.05000 -1.3299491
13.05100 -1.3896688000000001
13.05200 -1.4494125
13.05300 -1.5091687
13.05400 -1.5689262999999998
13.05500 -1.6286740000000002
13.05600 -1.6884005
13.05700 -1.7480947
13.05800 -1.8077457000000001
13.05900 -1.8673422
13.06000 -1.9268733
13.06100 -1.9863275999999999
13.06200 -2.0456942
13.06300 -2.1049618999999997
13.06400 -2.1641195
13.06500 -2.2231556
13.06600 -2.2820592
13.06700 -2.3408188
13.06800 -2.3994228
13.06900 -2.4578599
13.07000 -2.5161186
13.07100 -2.5741871
13.07200 -2.6320538
13.07300 -2.6897069
13.07400 -2.7471347
13.07500 -2.8043255
13.07600 -2.8612677
13.07700 -2.9179493
13.07800 -2.9743588
13.07900 -3.0304845
13.08000 -3.0863150999999998
13.08100 -3.1418387
13.08200 -3.1970441000000003
13.08300 -3.2519203000000005
13.08400 -3.3064559
13.08500 -3.3606399000000002
13.08600 -3.4144618
13.08700 -3.4679104
13.08800 -3.5209753000000004
13.08900 -3.5736459999999997
13.09000 -3.6259121999999997
13.09100 -3.6777638
13.09200 -3.7291903
13.09300 -3.7801820999999998
13.09400 -3.8307291
13.09500 -3.8808215
13.09600 -3.9304499
13.09700 -3.9796043
13.09800 -4.028275600000001
13.09900 -4.0764537
13.10000 -4.1241292
13.10100 -4.1712925
13.10200 -4.2179339
13.10300 -4.264044
13.10400 -4.3096133000000005
13.10500 -4.3546323
13.10600 -4.3990914
13.10700 -4.4429813
13.10800 -4.4862922
13.10900 -4.529015
13.11000 -4.571140199999999
13.11100 -4.6126582
13.11200 -4.653560000000001
13.11300 -4.6938363
13.11400 -4.7334783
13.11500 -4.7724769
13.11600 -4.8108231
13.11700 -4.848508499999999
13.11800 -4.8855245
13.11900 -4.9218629
13.12000 -4.9575154
13.12100 -4.9924742
13.12200 -5.0267316
13.12300 -5.0602801
13.12400 -5.0931118
13.12500 -5.1252201
13.12600 -5.1565975
13.12700 -5.1872376
13.12800 -5.2171335
13.12900 -5.2462783
13.13000 -5.2746661
13.13100 -5.3022906
13.13200 -5.3291455
13.13300 -5.3552251
13.13400 -5.3805232
13.13500 -5.4050341
13.13600 -5.4287519
13.13700 -5.451671
13.13800 -5.4737858
13.13900 -5.4950908
13.14000 -5.5155806
13.14100 -5.5352498
13.14200 -5.5540927
13.14300 -5.5721045
13.14400 -5.5892795
13.14500 -5.6056131
13.14600 -5.6211002
13.14700 -5.6357358
13.14800 -5.6495152
13.14900 -5.6624338000000005
13.15000 -5.6744874
13.15100 -5.6856714
13.15200 -5.6959823
13.15300 -5.7054158
13.15400 -5.713968400000001
13.15500 -5.7216365
13.15600 -5.7284169
13.15700 -5.7343066
13.15800 -5.7393026
13.15900 -5.7434026
13.16000 -5.7466041
13.16100 -5.7489049
13.16200 -5.750303
13.16300 -5.7507966
13.16400 -5.7503842
13.16500 -5.7490639
13.16600 -5.7468351
13.16700 -5.7436962000000005
13.16800 -5.7396464
13.16900 -5.7346851
13.17000 -5.7288114
13.17100 -5.7220247
13.17200 -5.7143245
13.17300 -5.7057104999999995
13.17400 -5.6961823
13.17500 -5.68574
13.17600 -5.6743834
13.17700 -5.6621127
13.17800 -5.6489278
13.17900 -5.634829
13.18000 -5.6198169
13.18100 -5.6038916
13.18200 -5.587054
13.18300 -5.569304900000001
13.18400 -5.550645299999999
13.18500 -5.5310763
13.18600 -5.5105992
13.18700 -5.4892153
13.18800 -5.4669265000000005
13.18900 -5.4437343
13.19000 -5.4196414
13.19100 -5.3946495
13.19200 -5.3687617
13.19300 -5.3419802
13.19400 -5.3143084
13.19500 -5.2857492
13.19600 -5.256306
13.19700 -5.225982500000001
13.19800 -5.194782099999999
13.19900 -5.1627088
13.20000 -5.1297672
13.20100 -5.095960900000001
13.20200 -5.0612945
13.20300 -5.0257728
13.20400 -4.9894001
13.20500 -4.9521811
13.20600 -4.914121
13.20700 -4.8752245
13.20800 -4.8354968
13.20900 -4.794943
13.21000 -4.753568
13.21100 -4.7113776000000005
13.21200 -4.6683766
13.21300 -4.6245709
13.21400 -4.5799661
13.21500 -4.5345675000000005
13.21600 -4.4883814
13.21700 -4.4414133
13.21800 -4.3936692
13.21900 -4.345155500000001
13.22000 -4.2958785
13.22100 -4.2458449
13.22200 -4.195061
13.22300 -4.1435339
13.22400 -4.091270300000001
13.22500 -4.0382776
13.22600 -3.9845631
13.22700 -3.9301343
13.22800 -3.8749993000000003
13.22900 -3.8191658000000004
13.23000 -3.7626419
13.23100 -3.7054364
13.23200 -3.6475573
13.23300 -3.5890131999999997
13.23400 -3.5298131
13.23500 -3.4699656
13.23600 -3.4094799
13.23700 -3.3483651000000005
13.23800 -3.2866307
13.23900 -3.2242857
13.24000 -3.1613395000000004
13.24100 -3.0978018
13.24200 -3.0336821
13.24300 -2.9689899
13.24400 -2.9037349
13.24500 -2.8379267
13.24600 -2.771575
13.24700 -2.7046897
13.24800 -2.6372805
13.24900 -2.5693575
13.25000 -2.5009304
13.25100 -2.4320094
13.25200 -2.3626043
13.25300 -2.2927254
13.25400 -2.2223829999999998
13.25500 -2.1515872
13.25600 -2.0803487
13.25700 -2.0086778
13.25800 -1.9365853
13.25900 -1.8640819999999998
13.26000 -1.7911785999999998
13.26100 -1.7178865
13.26200 -1.6442167
13.26300 -1.5701804
13.26400 -1.4957892
13.26500 -1.4210544999999999
13.26600 -1.3459881999999999
13.26700 -1.2706019000000002
13.26800 -1.1949075999999998
13.26900 -1.1189174
13.27000 -1.0426431999999999
13.27100 -0.9660971399999999
13.27200 -0.8892914300000001
13.27300 -0.8122383599999999
13.27400 -0.73495009
13.27500 -0.65743886
13.27600 -0.57971692
13.27700 -0.5017965099999999
13.27800 -0.42368989
13.27900 -0.3454092
13.28000 -0.26696664
13.28100 -0.18837434
13.28200 -0.10964442
13.28300 -0.030788942
13.28400 0.048180026
13.28500 0.12725043
13.28600 0.20641026
13.28700 0.28564746
13.28800 0.36495
13.28900 0.44430583
13.29000 0.52370285
13.29100 0.6031288800000001
13.29200 0.68257181
13.29300 0.76201935
13.29400 0.8414592599999999
13.29500 0.9208791
13.29600 1.0002665000000002
13.29700 1.0796091
13.29800 1.158894
13.29900 1.2381090000000001
13.30000 1.3172411
13.30100 1.3962778
13.30200 1.4752062
13.30300 1.5540136
13.30400 1.6326873
13.30500 1.7112143
13.30600 1.789582
13.30700 1.8677775
13.30800 1.9457882
13.30900 2.0236015
13.31000 2.1012047
13.31100 2.1785853
13.31200 2.2557311
13.31300 2.3326294
13.31400 2.4092683999999998
13.31500 2.4856357
13.31600 2.5617193
13.31700 2.6375073999999996
13.31800 2.7129881
13.31900 2.7881498000000002
13.32000 2.8629808
13.32100 2.9374696
13.32200 3.0116047999999997
13.32300 3.0853748
13.32400 3.1587682999999998
13.32500 3.2317743
13.32600 3.3043812999999997
13.32700 3.3765778
13.32800 3.448353
13.32900 3.5196953000000004
13.33000 3.5905934999999998
13.33100 3.6610365
13.33200 3.7310131
13.33300 3.8005121
13.33400 3.8695220000000004
13.33500 3.9380318999999995
13.33600 4.0060304
13.33700 4.0735066
13.33800 4.1404489
13.33900 4.2068463000000005
13.34000 4.2726878
13.34100 4.337962699999999
13.34200 4.4026598
13.34300 4.466768699999999
13.34400 4.5302786
13.34500 4.5931786
13.34600 4.6554588
13.34700 4.717109
13.34800 4.7781192
13.34900 4.8384793
13.35000 4.8981801
13.35100 4.9572121
13.35200 5.0155658
13.35300 5.0732322000000005
13.35400 5.1302027
13.35500 5.1864684
13.35600 5.2420206
13.35700 5.2968509
13.35800 5.3509515
13.35900 5.404313699999999
13.36000 5.4569297
13.36100 5.5087917
13.36200 5.5598918
13.36300 5.6102224
13.36400 5.6597758
13.36500 5.708544
13.36600 5.7565197
13.36700 5.8036953
13.36800 5.8500636
13.36900 5.8956169
13.37000 5.9403475
13.37100 5.9842486
13.37200 6.0273126
13.37300 6.0695324
13.37400 6.110901
13.37500 6.1514117
13.37600 6.191057300000001
13.37700 6.2298309000000005
13.37800 6.2677264
13.37900 6.304737200000001
13.38000 6.3408568999999995
13.38100 6.3760794999999995
13.38200 6.4103997999999995
13.38300 6.443811200000001
13.38400 6.476309199999999
13.38500 6.507888400000001
13.38600 6.5385439000000005
13.38700 6.568270900000001
13.38800 6.5970652
13.38900 6.624922199999999
13.39000 6.6518381
13.39100 6.677809399999999
13.39200 6.7028321
13.39300 6.726902699999999
13.39400 6.750018100000001
13.39500 6.772175399999999
13.39600 6.7933716
13.39700 6.8136035999999995
13.39800 6.8328694
13.39900 6.8511657
13.40000 6.8684906
13.40100 6.8848409
13.40200 6.9002151
13.40300 6.9146111999999995
13.40400 6.9280259
13.40500 6.940458700000001
13.40600 6.951906500000001
13.40700 6.962367899999999
13.40800 6.9718413
13.40900 6.9803253
13.41000 6.9878176
13.41100 6.994317499999999
13.41200 6.9998242
13.41300 7.0043355
13.41400 7.007851499999999
13.41500 7.0103712
13.41600 7.0118941
13.41700 7.0124201
13.41800 7.0119493
13.41900 7.0104815
13.42000 7.0080176
13.42100 7.004558299999999
13.42200 7.0001043
13.42300 6.9946572
13.42400 6.988217700000001
13.42500 6.980788
13.42600 6.9723696
13.42700 6.9629654
13.42800 6.9525771
13.42900 6.9412068
13.43000 6.928857400000001
13.43100 6.9155313
13.43200 6.9012322
13.43300 6.8859622
13.43400 6.8697251
13.43500 6.852524
13.43600 6.834362400000001
13.43700 6.815243499999999
13.43800 6.7951709
13.43900 6.7741483
13.44000 6.7521788
13.44100 6.7292667999999995
13.44200 6.7054160000000005
13.44300 6.6806301
13.44400 6.654913
13.44500 6.628269700000001
13.44600 6.600703300000001
13.44700 6.572219
13.44800 6.542821999999999
13.44900 6.512516
13.45000 6.4813063
13.45100 6.449198000000001
13.45200 6.4161971
13.45300 6.3823089
13.45400 6.3475385
13.45500 6.3118927000000005
13.45600 6.2753774
13.45700 6.2379993
13.45800 6.1997652
13.45900 6.1606821
13.46000 6.1207566
13.46100 6.079996700000001
13.46200 6.0384095
13.46300 5.9960026
13.46400 5.952783999999999
13.46500 5.908761500000001
13.46600 5.8639437
13.46700 5.8183383
13.46800 5.7719536
13.46900 5.7247981
13.47000 5.6768801
13.47100 5.6282081
13.47200 5.5787906
13.47300 5.5286366000000005
13.47400 5.477754399999999
13.47500 5.426152399999999
13.47600 5.3738397
13.47700 5.3208247
13.47800 5.2671161
13.47900 5.2127227
13.48000 5.1576536
13.48100 5.1019176999999996
13.48200 5.0455239
13.48300 4.9884811000000004
13.48400 4.9307986999999995
13.48500 4.872486
13.48600 4.8135525999999995
13.48700 4.754008
13.48800 4.6938621
13.48900 4.6331245
13.49000 4.5718055
13.49100 4.509915400000001
13.49200 4.4474646
13.49300 4.3844636999999995
13.49400 4.3209235999999995
13.49500 4.256855
13.49600 4.1922692
13.49700 4.1271776000000004
13.49800 4.0615913
13.49900 3.9955221
13.50000 3.9289813
13.50100 3.8619809
13.50200 3.7945326
13.50300 3.7266485
13.50400 3.6583401
13.50500 3.5896193
13.50600 3.5204981
13.50700 3.4509882
13.50800 3.3811022000000004
13.50900 3.310851
13.51000 3.2402471000000004
13.51100 3.1693023
13.51200 3.0980282000000003
13.51300 3.0264366000000003
13.51400 2.9545394999999997
13.51500 2.8823484
13.51600 2.8098751
13.51700 2.7371313
13.51800 2.6641288999999997
13.51900 2.5908796
13.52000 2.5173953
13.52100 2.4436877999999997
13.52200 2.3697692999999997
13.52300 2.2956515
13.52400 2.2213468
13.52500 2.1468673000000003
13.52600 2.0722253
13.52700 1.9974332000000001
13.52800 1.9225035000000001
13.52900 1.8474488
13.53000 1.7722816999999997
13.53100 1.697015
13.53200 1.6216617
13.53300 1.5462345
13.53400 1.4707462
13.53500 1.3952099
13.53600 1.3196385
13.53700 1.2440449
13.53800 1.168442
13.53900 1.0928426999999998
13.54000 1.0172599
13.54100 0.94170636
13.54200 0.8661946300000001
13.54300 0.79073738
13.54400 0.71534715
13.54500 0.64003626
13.54600 0.56481706
13.54700 0.48970175
13.54800 0.41470239000000003
13.54900 0.33983097
13.55000 0.26509941
13.55100 0.19051952
13.55200 0.11610307
13.55300 0.041861786
13.55400 -0.032192699
13.55500 -0.10604875999999999
13.55600 -0.17969479
13.55700 -0.25311923
13.55800 -0.32631045
13.55900 -0.39925687
13.56000 -0.47194688
13.56100 -0.5443688
13.56200 -0.6165110500000001
13.56300 -0.68836189
13.56400 -0.75990967
13.56500 -0.8311426300000001
13.56600 -0.90204906
13.56700 -0.97261723
13.56800 -1.0428354
13.56900 -1.112692
13.57000 -1.1821751
13.57100 -1.2512733999999999
13.57200 -1.3199753
13.57300 -1.3882693
13.57400 -1.4561441
13.57500 -1.5235884
13.57600 -1.5905913
13.57700 -1.6571417000000002
13.57800 -1.7232290000000001
13.57900 -1.7888423
13.58000 -1.8539713999999998
13.58100 -1.9186058999999998
13.58200 -1.9827358
13.58300 -2.0463513
13.58400 -2.1094425
13.58500 -2.1719998
13.58600 -2.2340138
13.58700 -2.2954751
13.58800 -2.3563747999999998
13.58900 -2.4167039
13.59000 -2.476453
13.59100 -2.5356138
13.59200 -2.5941772
13.59300 -2.6521347
13.59400 -2.7094778
13.59500 -2.7661974999999996
13.59600 -2.8222857
13.59700 -2.8777339
13.59800 -2.9325332
13.59900 -2.9866757
13.60000 -3.0401528
13.60100 -3.0929562
13.60200 -3.1450775
13.60300 -3.1965084
13.60400 -3.2472412999999998
13.60500 -3.2972675
13.60600 -3.3465795
13.60700 -3.3951691999999998
13.60800 -3.4430292000000002
13.60900 -3.4901518
13.61000 -3.5365295
13.61100 -3.5821552999999997
13.61200 -3.6270223999999995
13.61300 -3.6711238
13.61400 -3.7144531
13.61500 -3.7570037000000003
13.61600 -3.7987698
13.61700 -3.8397449999999997
13.61800 -3.8799240999999998
13.61900 -3.9193016
13.62000 -3.9578721
13.62100 -3.9956309
13.62200 -4.0325727
13.62300 -4.0686931
13.62400 -4.1039877
13.62500 -4.1384522
13.62600 -4.1720822
13.62700 -4.2048741
13.62800 -4.2368237
13.62900 -4.267927299999999
13.63000 -4.2981811
13.63100 -4.3275815
13.63200 -4.3561250000000005
13.63300 -4.3838083999999995
13.63400 -4.4106282
13.63500 -4.4365816
13.63600 -4.4616647
13.63700 -4.485875
13.63800 -4.5092095
13.63900 -4.5316648
13.64000 -4.5532387
13.64100 -4.5739282
13.64200 -4.5937311
13.64300 -4.6126451
13.64400 -4.6306677
13.64500 -4.6477973
13.64600 -4.6640318
13.64700 -4.6793696
13.64800 -4.6938094999999995
13.64900 -4.7073502000000005
13.65000 -4.7199909
13.65100 -4.7317307
13.65200 -4.7425691
13.65300 -4.7525059
13.65400 -4.7615413
13.65500 -4.769675100000001
13.65600 -4.7769081
13.65700 -4.7832407
13.65800 -4.788673999999999
13.65900 -4.7932087999999995
13.66000 -4.7968466
13.66100 -4.7995884
13.66200 -4.8014361
13.66300 -4.8023913
13.66400 -4.8024553999999995
13.66500 -4.8016306
13.66600 -4.799919200000001
13.66700 -4.797323
13.66800 -4.793844399999999
13.66900 -4.7894854
13.67000 -4.7842484
13.67100 -4.7781359000000005
13.67200 -4.7711506
13.67300 -4.7632951
13.67400 -4.754572
13.67500 -4.7449842
13.67600 -4.7345348000000005
13.67700 -4.7232267000000006
13.67800 -4.7110628000000005
13.67900 -4.6980467
13.68000 -4.6841819
13.68100 -4.6694722
13.68200 -4.653921400000001
13.68300 -4.6375338
13.68400 -4.6203133
13.68500 -4.6022646
13.68600 -4.5833923
13.68700 -4.5637015000000005
13.68800 -4.5431972
13.68900 -4.5218848
13.69000 -4.49977
13.69100 -4.4768583
13.69200 -4.4531558
13.69300 -4.4286687
13.69400 -4.403403
13.69500 -4.3773655
13.69600 -4.3505628
13.69700 -4.3230016
13.69800 -4.2946886
13.69900 -4.2656306
13.70000 -4.235835000000001
13.70100 -4.2053085
13.70200 -4.174058499999999
13.70300 -4.1420922
13.70400 -4.1094169
13.70500 -4.0760398
13.70600 -4.0419683
13.70700 -4.007210199999999
13.70800 -3.9717726
13.70900 -3.9356629999999995
13.71000 -3.8988891999999997
13.71100 -3.8614585999999997
13.71200 -3.8233791000000004
13.71300 -3.7846584
13.71400 -3.7453043999999998
13.71500 -3.7053254
13.71600 -3.6647293999999997
13.71700 -3.6235247
13.71800 -3.5817195
13.71900 -3.5393227
13.72000 -3.4963428999999997
13.72100 -3.4527887
13.72200 -3.4086697
13.72300 -3.3639944999999996
13.72400 -3.3187732
13.72500 -3.2730147
13.72600 -3.2267290999999996
13.72700 -3.1799264000000003
13.72800 -3.1326164
13.72900 -3.0848091
13.73000 -3.036515
13.73100 -2.9877443
13.73200 -2.9385073
13.73300 -2.8888146999999997
13.73400 -2.8386769999999997
13.73500 -2.7881047
13.73600 -2.7371086
13.73700 -2.6856992
13.73800 -2.6338871999999998
13.73900 -2.5816832
13.74000 -2.5290977
13.74100 -2.4761416
13.74200 -2.4228251999999997
13.74300 -2.3691595
13.74400 -2.3151547000000003
13.74500 -2.2608213
13.74600 -2.2061702
13.74700 -2.1512117
13.74800 -2.0959565
13.74900 -2.0404153000000003
13.75000 -1.9845985
13.75100 -1.9285168
13.75200 -1.8721811000000002
13.75300 -1.8156022
13.75400 -1.7587907999999999
13.75500 -1.7017581
13.75600 -1.6445149
13.75700 -1.5870723999999998
13.75800 -1.5294419
13.75900 -1.4716346999999999
13.76000 -1.4136621
13.76100 -1.3555355999999998
13.76200 -1.2972669
13.76300 -1.2388675
13.76400 -1.1803491
13.76500 -1.1217235
13.76600 -1.0630024
13.76700 -1.0041975
13.76800 -0.94532073
13.76900 -0.8863837499999999
13.77000 -0.82739843
13.77100 -0.76837637
13.77200 -0.70932931
13.77300 -0.65026879
13.77400 -0.5912064100000001
13.77500 -0.53215362
13.77600 -0.47312179
13.77700 -0.41412218
13.77800 -0.35516606
13.77900 -0.29626454
13.78000 -0.23742868
13.78100 -0.17866943
13.78200 -0.11999769
13.78300 -0.061424292
13.78400 -0.0029600218
13.78500 0.055384396999999995
13.78600 0.11359827
13.78700 0.17167092
13.78800 0.22959170999999998
13.78900 0.28735001
13.79000 0.34493518
13.79100 0.40233657
13.79200 0.45954357
13.79300 0.5165454899999999
13.79400 0.57333172
13.79500 0.6298915900000001
13.79600 0.6862144
13.79700 0.74228947
13.79800 0.7981061899999999
13.79900 0.8536539
13.80000 0.90892203
13.80100 0.96390005
13.80200 1.0185773
13.80300 1.0729436
13.80400 1.1269884000000001
13.80500 1.1807015
13.80600 1.2340728
13.80700 1.2870922999999999
13.80800 1.3397500999999998
13.80900 1.3920363999999998
13.81000 1.4439416
13.81100 1.4954563
13.81200 1.5465712
13.81300 1.5972771000000001
13.81400 1.6475651
13.81500 1.6974263
13.81600 1.746852
13.81700 1.7958336
13.81800 1.8443627
13.81900 1.8924311
13.82000 1.9400302
13.82100 1.9871524000000003
13.82200 2.0337891
13.82300 2.0799326
13.82400 2.125575
13.82500 2.1707084
13.82600 2.2153251
13.82700 2.2594171
13.82800 2.3029769
13.82900 2.3459965
13.83000 2.3884686
13.83100 2.4303854
13.83200 2.4717392
13.83300 2.5125228
13.83400 2.5527287
13.83500 2.5923494
13.83600 2.6313778
13.83700 2.6698066
13.83800 2.7076287
13.83900 2.7448375
13.84000 2.781426
13.84100 2.8173875
13.84200 2.8527159
13.84300 2.8874049
13.84400 2.9214482999999998
13.84500 2.9548403
13.84600 2.9875753
13.84700 3.0196482000000002
13.84800 3.0510534999999996
13.84900 3.0817864
13.85000 3.1118421
13.85100 3.1412162
13.85200 3.1699039
13.85300 3.1979013
13.85400 3.2252047
13.85500 3.2518100000000003
13.85600 3.2777134
13.85700 3.3029113
13.85800 3.3274001999999996
13.85900 3.3511768999999996
13.86000 3.3742383
13.86100 3.3965810999999997
13.86200 3.4182023
13.86300 3.439099
13.86400 3.4592681
13.86500 3.4787065999999998
13.86600 3.4974120999999996
13.86700 3.5153817
13.86800 3.5326127
13.86900 3.5491027
13.87000 3.5648490999999995
13.87100 3.5798497
13.87200 3.5941023000000003
13.87300 3.607605
13.87400 3.6203556
13.87500 3.6323521
13.87600 3.6435931999999998
13.87700 3.6540776
13.87800 3.663804
13.87900 3.6727712
13.88000 3.6809783
13.88100 3.6884251999999997
13.88200 3.6951113
13.88300 3.7010363999999996
13.88400 3.7062008
13.88500 3.7106048000000005
13.88600 3.7142489000000003
13.88700 3.7171338
13.88800 3.7192605
13.88900 3.7206307
13.89000 3.721245
13.89100 3.7211053
13.89200 3.7202131
13.89300 3.7185702000000003
13.89400 3.716179
13.89500 3.7130412
13.89600 3.7091587
13.89700 3.7045341
13.89800 3.6991696999999997
13.89900 3.6930680000000002
13.90000 3.6862317
13.90100 3.6786631
13.90200 3.6703646
13.90300 3.6613394
13.90400 3.6515903
13.90500 3.64112
13.90600 3.6299314
13.90700 3.6180280000000002
13.90800 3.6054127
13.90900 3.5920888
13.91000 3.5780597
13.91100 3.5633291999999996
13.91200 3.5479008999999997
13.91300 3.5317790000000002
13.91400 3.5149671000000002
13.91500 3.4974697999999997
13.91600 3.4792918999999998
13.91700 3.4604378
13.91800 3.4409123999999998
13.91900 3.4207205999999997
13.92000 3.3998679
13.92100 3.37836
13.92200 3.3562023000000005
13.92300 3.3334009
13.92400 3.3099618
13.92500 3.2858908
13.92600 3.2611948
13.92700 3.2358795000000002
13.92800 3.2099519
13.92900 3.1834189
13.93000 3.1562869
13.93100 3.1285624999999997
13.93200 3.1002530999999998
13.93300 3.0713653
13.93400 3.0419063
13.93500 3.0118829
13.93600 2.9813020999999997
13.93700 2.950171
13.93800 2.9184967
13.93900 2.8862866
13.94000 2.8535474
13.94100 2.8202867
13.94200 2.7865116
13.94300 2.7522294
13.94400 2.7174476999999997
13.94500 2.6821738
13.94600 2.6464155
13.94700 2.6101805
13.94800 2.5734767
13.94900 2.5363119
13.95000 2.4986945
13.95100 2.4606327
13.95200 2.4221348
13.95300 2.3832094
13.95400 2.3438654999999997
13.95500 2.3041118
13.95600 2.2639576000000003
13.95700 2.2234121
13.95800 2.1824846
13.95900 2.1411845
13.96000 2.0995217999999998
13.96100 2.057506
13.96200 2.0151467999999997
13.96300 1.9724544
13.96400 1.9294387
13.96500 1.8861096000000002
13.96600 1.8424774000000002
13.96700 1.7985517
13.96800 1.754343
13.96900 1.7098611
13.97000 1.6651163
13.97100 1.6201185
13.97200 1.5748776
13.97300 1.5294036
13.97400 1.4837062
13.97500 1.4377953
13.97600 1.3916809
13.97700 1.3453726
13.97800 1.2988800999999999
13.97900 1.2522132
13.98000 1.2053816
13.98100 1.1583949
13.98200 1.1112630000000001
13.98300 1.0639956000000002
13.98400 1.0166026
13.98500 0.9690937599999999
13.98600 0.9214790500000001
13.98700 0.8737685199999999
13.98800 0.8259722
13.98900 0.77810027
13.99000 0.730163
13.99100 0.68217069
13.99200 0.6341337699999999
13.99300 0.58606272
13.99400 0.5379681
13.99500 0.48986053999999996
13.99600 0.44175064999999997
13.99700 0.39364919000000004
13.99800 0.3455668
13.99900 0.29751419
14.00000 0.24950206
14.00100 0.20154107
14.00200 0.15364181999999998
14.00300 0.10581489
14.00400 0.058070762
14.00500 0.010419842
14.00600 -0.037127541
14.00700 -0.084561156
14.00800 -0.13187088
14.00900 -0.17904667
14.01000 -0.2260786
14.01100 -0.27295684
14.01200 -0.31967165
14.01300 -0.36621338
14.01400 -0.41257245
14.01500 -0.45873937000000004
14.01600 -0.5047047
14.01700 -0.55045905
14.01800 -0.59599308
14.01900 -0.64129746
14.02000 -0.6863629
14.02100 -0.73118014
14.02200 -0.7757398799999999
14.02300 -0.82003288
14.02400 -0.86404989
14.02500 -0.9077816299999999
14.02600 -0.95121879
14.02700 -0.9943521599999999
14.02800 -1.0371725
14.02900 -1.0796705
14.03000 -1.121837
14.03100 -1.1636627
14.03200 -1.2051385
14.03300 -1.2462552999999998
14.03400 -1.287004
14.03500 -1.3273757000000002
14.03600 -1.3673616
14.03700 -1.4069527
14.03800 -1.4461407000000002
14.03900 -1.4849167
14.04000 -1.5232726
14.04100 -1.5612001
14.04200 -1.598691
14.04300 -1.6357375
14.04400 -1.672332
14.04500 -1.7084667000000002
14.04600 -1.7441345000000001
14.04700 -1.7793279
14.04800 -1.81404
14.04900 -1.8482637
14.05000 -1.8819922999999998
14.05100 -1.9152190999999998
14.05200 -1.9479375
14.05300 -1.9801414
14.05400 -2.0118242
14.05500 -2.0429797
14.05600 -2.0736018
14.05700 -2.1036845
14.05800 -2.1332216
14.05900 -2.1622071
14.06000 -2.1906352
14.06100 -2.2185
14.06200 -2.2457955000000003
14.06300 -2.2725159
14.06400 -2.2986554999999997
14.06500 -2.3242086
14.06600 -2.3491694
14.06700 -2.3735322
14.06800 -2.3972917
14.06900 -2.4204426000000003
14.07000 -2.4429793
14.07100 -2.4648968
14.07200 -2.4861902000000002
14.07300 -2.5068546
14.07400 -2.5268851
14.07500 -2.5462775
14.07600 -2.5650274
14.07700 -2.5831305999999996
14.07800 -2.6005833999999997
14.07900 -2.6173821
14.08000 -2.6335232
14.08100 -2.6490036000000003
14.08200 -2.6638203999999996
14.08300 -2.6779707999999998
14.08400 -2.691452
14.08500 -2.7042618000000003
14.08600 -2.7163981
14.08700 -2.7278588999999998
14.08800 -2.7386423
14.08900 -2.7487468
14.09000 -2.7581707
14.09100 -2.7669126
14.09200 -2.7749714
14.09300 -2.7823456
14.09400 -2.7890343
14.09500 -2.7950363
14.09600 -2.8003508
14.09700 -2.8049768999999998
14.09800 -2.8089138
14.09900 -2.8121606
14.10000 -2.8147167
14.10100 -2.8165814
14.10200 -2.8177543
14.10300 -2.8182348
14.10400 -2.8180226999999998
14.10500 -2.8171174
14.10600 -2.8155191
14.10700 -2.8132277
14.10800 -2.8102431
14.10900 -2.8065659
14.11000 -2.8021963
14.11100 -2.797135
14.11200 -2.7913826
14.11300 -2.7849402
14.11400 -2.7778091000000003
14.11500 -2.7699906
14.11600 -2.7614864
14.11700 -2.7522981
14.11800 -2.742428
14.11900 -2.7318783
14.12000 -2.7206514
14.12100 -2.7087498
14.12200 -2.6961766000000003
14.12300 -2.6829347
14.12400 -2.6690273
14.12500 -2.6544577
14.12600 -2.6392292
14.12700 -2.6233457000000002
14.12800 -2.6068108
14.12900 -2.5896282999999998
14.13000 -2.571802
14.13100 -2.5533361
14.13200 -2.5342347000000003
14.13300 -2.5145018
14.13400 -2.4941418
14.13500 -2.4731588999999996
14.13600 -2.4515575000000003
14.13700 -2.4293421
14.13800 -2.4065172
14.13900 -2.3830876
14.14000 -2.3590578
14.14100 -2.3344329
14.14200 -2.3092177
14.14300 -2.2834172
14.14400 -2.2570368
14.14500 -2.2300817
14.14600 -2.2025576
14.14700 -2.17447
14.14800 -2.1458250000000003
14.14900 -2.1166284
14.15000 -2.0868864
14.15100 -2.0566054
14.15200 -2.025792
14.15300 -1.9944528
14.15400 -1.9625949
14.15500 -1.9302251
14.15600 -1.8973507
14.15700 -1.863979
14.15800 -1.8301176
14.15900 -1.795774
14.16000 -1.7609559000000001
14.16100 -1.7256711
14.16200 -1.6899274999999998
14.16300 -1.6537329
14.16400 -1.6170954000000002
14.16500 -1.5800232
14.16600 -1.5425242000000001
14.16700 -1.5046067
14.16800 -1.4662785
14.16900 -1.4275482000000002
14.17000 -1.3884238
14.17100 -1.3489134999999999
14.17200 -1.3090256
14.17300 -1.2687683
14.17400 -1.2281501000000001
14.17500 -1.1871791
14.17600 -1.145864
14.17700 -1.1042131
14.17800 -1.0622349999999998
14.17900 -1.0199381
14.18000 -0.9773313100000001
14.18100 -0.93442332
14.18200 -0.8912230800000001
14.18300 -0.8477395400000001
14.18400 -0.80398181
14.18500 -0.75995917
14.18600 -0.71568093
14.18700 -0.6711565899999999
14.18800 -0.6263956900000001
14.18900 -0.58140797
14.19000 -0.5362032
14.19100 -0.4907913
14.19200 -0.4451823
14.19300 -0.39938618
14.19400 -0.35341315
14.19500 -0.30727338
14.19600 -0.26097707000000003
14.19700 -0.21453450999999998
14.19800 -0.16795594
14.19900 -0.12125161999999999
14.20000 -0.07443180099999999
14.20100 -0.027506702
14.20200 0.019513488
14.20300 0.06661862099999999
14.20400 0.11379858000000001
14.20500 0.16104332999999998
14.20600 0.20834284000000003
14.20700 0.25568715999999997
14.20800 0.30306634
14.20900 0.35047051
14.21000 0.39788983000000006
14.21100 0.4453144
14.21200 0.49273446000000004
14.21300 0.5401401299999999
14.21400 0.5875216299999999
14.21500 0.63486905
14.21600 0.68217255
14.21700 0.72942218
14.21800 0.77660801
14.21900 0.8237199900000001
14.22000 0.87074805
14.22100 0.91768205
14.22200 0.9645118399999999
14.22300 1.0112271000000002
14.22400 1.0578176
14.22500 1.104273
14.22600 1.1505829
14.22700 1.196737
14.22800 1.2427249
14.22900 1.2885361
14.23000 1.3341603
14.23100 1.3795871
14.23200 1.4248063
14.23300 1.4698075
14.23400 1.5145807
14.23500 1.5591157
14.23600 1.6034026
14.23700 1.6474314
14.23800 1.6911923999999998
14.23900 1.7346758
14.24000 1.7778723
14.24100 1.8207721
14.24200 1.8633664
14.24300 1.9056456
14.24400 1.9476008
14.24500 1.9892229000000001
14.24600 2.0305030000000004
14.24700 2.0714324
14.24800 2.1120023000000003
14.24900 2.1522041
14.25000 2.1920292
14.25100 2.2314688
14.25200 2.2705145
14.25300 2.3091579
14.25400 2.3473904
14.25500 2.3852035000000003
14.25600 2.4225889
14.25700 2.4595380000000002
14.25800 2.4960427
14.25900 2.5320943
14.26000 2.5676847
14.26100 2.6028054
14.26200 2.6374482
14.26300 2.671605
14.26400 2.7052676
14.26500 2.7384283
14.26600 2.7710788
14.26700 2.8032115
14.26800 2.8348187
14.26900 2.865893
14.27000 2.896427
14.27100 2.9264133
14.27200 2.9558451999999997
14.27300 2.9847154000000002
14.27400 3.0130176
14.27500 3.0407450999999996
14.27600 3.0678917
14.27700 3.0944509
14.27800 3.1204171
14.27900 3.1457845
14.28000 3.1705473
14.28100 3.1946997999999995
14.28200 3.2182365999999996
14.28300 3.2411527
14.28400 3.263443
14.28500 3.2851022
14.28600 3.3061251
14.28700 3.3265073
14.28800 3.3462438999999997
14.28900 3.3653299999999997
14.29000 3.3837609
14.29100 3.4015324
14.29200 3.4186397
14.29300 3.4350783000000003
14.29400 3.4508437
14.29500 3.4659315000000004
14.29600 3.4803375999999995
14.29700 3.4940578
14.29800 3.5070881
14.29900 3.5194248
14.30000 3.5310637
14.30100 3.5420015
14.30200 3.5522344999999995
14.30300 3.5617594
14.30400 3.5705727
14.30500 3.5786713999999997
14.30600 3.5860531
14.30700 3.5927149999999997
14.30800 3.5986546
14.30900 3.60387
14.31000 3.608359
14.31100 3.6121197
14.31200 3.6151505999999998
14.31300 3.6174506
14.31400 3.6190182
14.31500 3.6198523000000002
14.31600 3.6199525
14.31700 3.6193177
14.31800 3.6179479
14.31900 3.6158424
14.32000 3.6130010999999995
14.32100 3.6094237000000002
14.32200 3.6051102000000004
14.32300 3.6000609000000003
14.32400 3.5942759
14.32500 3.5877556
14.32600 3.5805002000000004
14.32700 3.5725102
14.32800 3.5637863
14.32900 3.5543289
14.33000 3.5441387
14.33100 3.5332168999999998
14.33200 3.5215642
14.33300 3.5091816999999996
14.33400 3.4960706
14.33500 3.4822322000000003
14.33600 3.4676682
14.33700 3.4523800000000002
14.33800 3.4363694000000002
14.33900 3.4196384
14.34000 3.4021895000000004
14.34100 3.3840245999999996
14.34200 3.3651464
14.34300 3.3455577
14.34400 3.3252615
14.34500 3.304261
14.34600 3.2825593
14.34700 3.2601602
14.34800 3.2370675
14.34900 3.2132853000000003
14.35000 3.1888172
14.35100 3.1636680999999998
14.35200 3.1378422
14.35300 3.111344
14.35400 3.0841785
14.35500 3.0563504
14.35600 3.0278647
14.35700 2.9987266
14.35800 2.9689413
14.35900 2.938514
14.36000 2.9074500999999997
14.36100 2.8757552
14.36200 2.8434345
14.36300 2.8104937
14.36400 2.7769383000000003
14.36500 2.7427742
14.36600 2.7080072
14.36700 2.672643
14.36800 2.6366876
14.36900 2.6001472000000003
14.37000 2.5630279
14.37100 2.5253357
14.37200 2.4870774
14.37300 2.4482591
14.37400 2.4088878
14.37500 2.3689702
14.37600 2.3285132
14.37700 2.2875240000000003
14.37800 2.2460096999999997
14.37900 2.2039779999999998
14.38000 2.1614365
14.38100 2.1183928
14.38200 2.074855
14.38300 2.0308311999999997
14.38400 1.9863296
14.38500 1.9413586999999999
14.38600 1.8959269
14.38700 1.8500428999999998
14.38800 1.8037153
14.38900 1.7569531
14.39000 1.709765
14.39100 1.6621601
14.39200 1.6141474
14.39300 1.5657362000000001
14.39400 1.5169353
14.39500 1.467754
14.39600 1.4182014
14.39700 1.3682868000000001
14.39800 1.3180193
14.39900 1.2674082
14.40000 1.2164626
14.40100 1.1651919
14.40200 1.1136053
14.40300 1.0617121999999999
14.40400 1.0095219
14.40500 0.9570438400000001
14.40600 0.90428749
14.40700 0.85126245
14.40800 0.79797823
14.40900 0.7444446
14.41000 0.69067134
14.41100 0.63666836
14.41200 0.58244565
14.41300 0.52801333
14.41400 0.47338158
14.41500 0.41856072
14.41600 0.36356123
14.41700 0.30839359
14.41800 0.25306847
14.41900 0.19759657
14.42000 0.14198868
14.42100 0.086255692
14.42200 0.030408538
14.42300 -0.025541791999999997
14.42400 -0.081584277
14.42500 -0.13770786000000002
14.42600 -0.19390148000000001
14.42700 -0.25015408
14.42800 -0.30645463
14.42900 -0.36279208
14.43000 -0.41915546000000004
14.43100 -0.47553381999999994
14.43200 -0.53191623
14.43300 -0.58829188
14.43400 -0.64464998
14.43500 -0.70097982
14.43600 -0.75727073
14.43700 -0.8135121299999999
14.43800 -0.86969342
14.43900 -0.92580402
14.44000 -0.9818335100000001
14.44100 -1.0377714
14.44200 -1.0936074
14.44300 -1.1493309
14.44400 -1.2049315999999999
14.44500 -1.2603991
14.44600 -1.3157228
14.44700 -1.3708924
14.44800 -1.4258973
14.44900 -1.4807271
14.45000 -1.5353711
14.45100 -1.5898189
14.45200 -1.6440595999999998
14.45300 -1.6980829
14.45400 -1.7518776999999999
14.45500 -1.8054336
14.45600 -1.8587399
14.45700 -1.9117858
14.45800 -1.9645606999999998
14.45900 -2.0170538
14.46000 -2.0692546
14.46100 -2.1211525
14.46200 -2.172737
14.46300 -2.2239977
14.46400 -2.2749243
14.46500 -2.3255065
14.46600 -2.3757342
14.46700 -2.4255974
14.46800 -2.4750862
14.46900 -2.5241911
14.47000 -2.5729025
14.47100 -2.6212107
14.47200 -2.6691066
14.47300 -2.7165809999999997
14.47400 -2.7636247
14.47500 -2.8102289999999996
14.47600 -2.856385
14.47700 -2.9020838
14.47800 -2.9473173
14.47900 -2.9920763999999997
14.48000 -3.036353
14.48100 -3.0801384
14.48200 -3.1234244
14.48300 -3.1662028
14.48400 -3.2084650999999997
14.48500 -3.2502033
14.48600 -3.2914091
14.48700 -3.3320746999999997
14.48800 -3.3721916
14.48900 -3.411752
14.49000 -3.4507476
14.49100 -3.4891701999999998
14.49200 -3.5270121000000003
14.49300 -3.5642657
14.49400 -3.6009230000000003
14.49500 -3.636976
14.49600 -3.6724172999999998
14.49700 -3.7072394
14.49800 -3.7414346000000003
14.49900 -3.7749961
14.50000 -3.8079164999999997
14.50100 -3.8401891
14.50200 -3.8718067
14.50300 -3.9027628
14.50400 -3.9330512
14.50500 -3.9626653999999997
14.50600 -3.9915998
14.50700 -4.0198479
14.50800 -4.0474046
14.50900 -4.0742643
14.51000 -4.1004214
14.51100 -4.1258711
14.51200 -4.1506082
14.51300 -4.1746277
14.51400 -4.1979253000000005
14.51500 -4.220496499999999
14.51600 -4.2423364
14.51700 -4.2634413
14.51800 -4.2838067
14.51900 -4.3034285
14.52000 -4.3223027
14.52100 -4.3404255
14.52200 -4.3577928
14.52300 -4.3744009
14.52400 -4.3902464000000005
14.52500 -4.4053257
14.52600 -4.4196349
14.52700 -4.4331707
14.52800 -4.4459302
14.52900 -4.45791
14.53000 -4.4691070999999996
14.53100 -4.4795185
14.53200 -4.4891413
14.53300 -4.497973200000001
14.53400 -4.5060113
14.53500 -4.5132536000000005
14.53600 -4.5196984
14.53700 -4.5253433
14.53800 -4.530187
14.53900 -4.5342278
14.54000 -4.5374647
14.54100 -4.5398965
14.54200 -4.5415226
14.54300 -4.5423422
14.54400 -4.5423552
14.54500 -4.5415614
14.54600 -4.539960600000001
14.54700 -4.537553
14.54800 -4.534339200000001
14.54900 -4.5303195999999994
14.55000 -4.5254949
14.55100 -4.519866
14.55200 -4.5134336
14.55300 -4.5061991
14.55400 -4.4981632000000005
14.55500 -4.4893276
14.55600 -4.4796936
14.55700 -4.4692624
14.55800 -4.4580359
14.55900 -4.4460151
14.56000 -4.4332024
14.56100 -4.4195991
14.56200 -4.4052071999999995
14.56300 -4.3900285
14.56400 -4.3740653
14.56500 -4.3573197
14.56600 -4.339794100000001
14.56700 -4.3214906
14.56800 -4.3024119
14.56900 -4.2825609
14.57000 -4.2619407
14.57100 -4.2405542
14.57200 -4.218404700000001
14.57300 -4.1954961
14.57400 -4.1718319
14.57500 -4.147416000000001
14.57600 -4.122252400000001
14.57700 -4.096346
14.57800 -4.0697008
14.57900 -4.0423222
14.58000 -4.0142149
14.58100 -3.9853841
14.58200 -3.9558355000000005
14.58300 -3.9255746
14.58400 -3.8946069999999997
14.58500 -3.8629387
14.58600 -3.8305756000000004
14.58700 -3.797524
14.58800 -3.7637901
14.58900 -3.7293799
14.59000 -3.6943004000000004
14.59100 -3.6585577000000002
14.59200 -3.6221582000000003
14.59300 -3.5851091000000004
14.59400 -3.5474166
14.59500 -3.5090875
14.59600 -3.4701284
14.59700 -3.4305461000000004
14.59800 -3.3903476
14.59900 -3.3495395999999995
14.60000 -3.3081289
14.60100 -3.2661229
14.60200 -3.2235287
14.60300 -3.1803533
14.60400 -3.1366043
14.60500 -3.0922892
14.60600 -3.0474153999999998
14.60700 -3.0019909
14.60800 -2.9560236
14.60900 -2.9095216
14.61000 -2.8624929
14.61100 -2.8149463
14.61200 -2.7668903
14.61300 -2.7183335
14.61400 -2.6692852
14.61500 -2.6197545
14.61600 -2.5697505
14.61700 -2.5192829
14.61800 -2.4683610000000002
14.61900 -2.4169946
14.62000 -2.3651937000000003
14.62100 -2.3129681
14.62200 -2.2603279
14.62300 -2.2072831
14.62400 -2.1538438
14.62500 -2.1000201
14.62600 -2.0458223
14.62700 -1.9912604
14.62800 -1.9363447999999999
14.62900 -1.8810855000000002
14.63000 -1.8254928
14.63100 -1.7695768
14.63200 -1.7133476
14.63300 -1.6568154000000002
14.63400 -1.5999903999999998
14.63500 -1.5428826
14.63600 -1.4855023
14.63700 -1.4278594
14.63800 -1.3699644
14.63900 -1.3118275000000001
14.64000 -1.2534588
14.64100 -1.1948687
14.64200 -1.1360678000000002
14.64300 -1.0770665000000001
14.64400 -1.0178752
14.64500 -0.95850481
14.64600 -0.89896601
14.64700 -0.83926972
14.64800 -0.77942694
14.64900 -0.71944869
14.65000 -0.65934621
14.65100 -0.59913071
14.65200 -0.53881351
14.65300 -0.47840597
14.65400 -0.41791959999999995
14.65500 -0.35736584
14.65600 -0.29675621
14.65700 -0.23610222
14.65800 -0.17541538
14.65900 -0.11470715999999999
14.66000 -0.053989025999999996
14.66100 0.0067276268999999994
14.66200 0.067431456
14.66300 0.12811119
14.66400 0.18875561999999999
14.66500 0.24935363
14.66600 0.30989416
14.66700 0.37036624
14.66800 0.430759
14.66900 0.49106157
14.67000 0.55126329
14.67100 0.61135339
14.67200 0.67132125
14.67300 0.7311562500000001
14.67400 0.79084784
14.67500 0.85038543
14.67600 0.9097585499999999
14.67700 0.96895648
14.67800 1.0279688
14.67900 1.0867848
14.68000 1.1453939
14.68100 1.2037854000000001
14.68200 1.2619486
14.68300 1.3198728
14.68400 1.3775472
14.68500 1.4349610000000002
14.68600 1.4921033000000001
14.68700 1.5489634
14.68800 1.6055305
14.68900 1.6617935
14.69000 1.7177418
14.69100 1.7733647000000001
14.69200 1.8286510999999999
14.69300 1.8835908
14.69400 1.938173
14.69500 1.9923873
14.69600 2.0462235
14.69700 2.0996714
14.69800 2.1527207
14.69900 2.2053616000000003
14.70000 2.2575844000000003
14.70100 2.3093794
14.70200 2.3607370999999997
14.70300 2.4116484000000002
14.70400 2.4621041
14.70500 2.5120953000000004
14.70600 2.561613
14.70700 2.6106486
14.70800 2.6591934
14.70900 2.7072392
14.71000 2.7547775
14.71100 2.8018
14.71200 2.8482987
14.71300 2.8942652
14.71400 2.9396915999999997
14.71500 2.9845699999999997
14.71600 3.0288922
14.71700 3.0726504
14.71800 3.1158365
14.71900 3.1584429999999997
14.72000 3.2004617
14.72100 3.2418850999999997
14.72200 3.2827053000000004
14.72300 3.3229146000000003
14.72400 3.3625055
14.72500 3.4014702
14.72600 3.4398012
14.72700 3.4774914
14.72800 3.5145339
14.72900 3.5509209999999998
14.73000 3.5866462
14.73100 3.6217023
14.73200 3.656083
14.73300 3.6897819
14.73400 3.7227929
14.73500 3.7551097999999996
14.73600 3.7867267000000004
14.73700 3.8176384
14.73800 3.8478393
14.73900 3.8773242
14.74000 3.9060879
14.74100 3.9341260000000005
14.74200 3.9614335
14.74300 3.9880063
14.74400 4.0138397
14.74500 4.038929899999999
14.74600 4.0632728
14.74700 4.0868644000000005
14.74800 4.1097011000000006
14.74900 4.1317791
14.75000 4.1530948
14.75100 4.1736446
14.75200 4.1934252
14.75300 4.2124331
14.75400 4.230665
14.75500 4.248118
14.75600 4.2647887
14.75700 4.280674100000001
14.75800 4.2957712
14.75900 4.3100774
14.76000 4.323589800000001
14.76100 4.3363057000000005
14.76200 4.3482225
14.76300 4.3593381
14.76400 4.369650399999999
14.76500 4.3791573
14.76600 4.3878569999999995
14.76700 4.3957479
14.76800 4.4028286
14.76900 4.4090975
14.77000 4.4145539
14.77100 4.4191971
14.77200 4.423026699999999
14.77300 4.4260424
14.77400 4.4282436
14.77500 4.4296309
14.77600 4.4302046
14.77700 4.4299651
14.77800 4.4289127
14.77900 4.4270486
14.78000 4.4243738
14.78100 4.4208894999999995
14.78200 4.4165969
14.78300 4.411497300000001
14.78400 4.405592400000001
14.78500 4.398883499999999
14.78600 4.3913722
14.78700 4.3830607
14.78800 4.373950499999999
14.78900 4.3640435
14.79000 4.3533418
14.79100 4.3418478
14.79200 4.3295633
14.79300 4.3164905000000005
14.79400 4.3026321
14.79500 4.2879906000000005
14.79600 4.2725682
14.79700 4.2563680999999995
14.79800 4.239393000000001
14.79900 4.2216461
14.80000 4.2031303
14.80100 4.183849299999999
14.80200 4.1638069
14.80300 4.1430064
14.80400 4.1214522
14.80500 4.099148100000001
14.80600 4.076098999999999
14.80700 4.0523093
14.80800 4.0277839
14.80900 4.0025279
14.81000 3.9765462
14.81100 3.9498447999999997
14.81200 3.9224289000000003
14.81300 3.8943041
14.81400 3.8654767
14.81500 3.8359522999999998
14.81600 3.8057375999999996
14.81700 3.7748385000000004
14.81800 3.7432615
14.81900 3.7110130999999997
14.82000 3.6780998
14.82100 3.6445282000000003
14.82200 3.6103050999999997
14.82300 3.5754371
14.82400 3.539931
14.82500 3.5037935
14.82600 3.4670316
14.82700 3.4296524
14.82800 3.3916625999999996
14.82900 3.3530694
14.83000 3.31388
14.83100 3.2741013999999997
14.83200 3.2337409
14.83300 3.1928059
14.83400 3.1513039
14.83500 3.1092426
14.83600 3.0666295
14.83700 3.0234724
14.83800 2.9797794
14.83900 2.9355586
14.84000 2.8908182
14.84100 2.8455667
14.84200 2.7998127
14.84300 2.7535647
14.84400 2.7068319
14.84500 2.659623
14.84600 2.6119472
14.84700 2.5638141
14.84800 2.5152327
14.84900 2.4662126
14.85000 2.4167635
14.85100 2.3668947
14.85200 2.3166161
14.85300 2.2659374
14.85400 2.2148686
14.85500 2.1634191
14.85600 2.1115988
14.85700 2.0594178000000003
14.85800 2.0068856
14.85900 1.954012
14.86000 1.9008068
14.86100 1.84728
14.86200 1.7934413999999999
14.86300 1.7393006
14.86400 1.6848676
14.86500 1.6301522
14.86600 1.5751641
14.86700 1.5199135000000001
14.86800 1.4644101
14.86900 1.4086641
14.87000 1.3526855
14.87100 1.2964844999999998
14.87200 1.2400712
14.87300 1.1834559999999998
14.87400 1.1266492
14.87500 1.0696614
14.87600 1.0125032
14.87700 0.95518511
14.87800 0.89771785
14.87900 0.84011229
14.88000 0.78237932
14.88100 0.7245298
14.88200 0.66657467
14.88300 0.60852496
14.88400 0.5503916600000001
14.88500 0.49218576999999997
14.88600 0.43391832
14.88700 0.37560025
14.88800 0.31724251
14.88900 0.25885599000000004
14.89000 0.20045153999999998
14.89100 0.14203991
14.89200 0.083631818
14.89300 0.025237896
14.89400 -0.033131317
14.89500 -0.091465353
14.89600 -0.14975381999999998
14.89700 -0.2079864
14.89800 -0.26615285
14.89900 -0.32424298
14.90000 -0.38224665999999996
14.90100 -0.44015376
14.90200 -0.49795428999999997
14.90300 -0.55563818
14.90400 -0.6131954000000001
14.90500 -0.670616
14.90600 -0.72788992
14.90700 -0.78500714
14.90800 -0.8419575199999999
14.90900 -0.8987310300000001
14.91000 -0.95531764
14.91100 -1.0117072
14.91200 -1.0678895000000002
14.91300 -1.1238544
14.91400 -1.1795918
14.91500 -1.2350913
14.91600 -1.290343
14.91700 -1.3453365
14.91800 -1.4000619
14.91900 -1.454509
14.92000 -1.5086678
14.92100 -1.5625283
14.92200 -1.6160809000000003
14.92300 -1.6693156
14.92400 -1.7222228999999998
14.92500 -1.7747935
14.92600 -1.8270178000000001
14.92700 -1.8788869
14.92800 -1.9303913999999998
14.92900 -1.9815227000000002
14.93000 -2.032272
14.93100 -2.0826308
14.93200 -2.1325907
14.93300 -2.1821432
14.93400 -2.2312803
14.93500 -2.2799943
14.93600 -2.3282768
14.93700 -2.3761205
14.93800 -2.4235176000000003
14.93900 -2.4704603
14.94000 -2.5169414000000003
14.94100 -2.5629530000000003
14.94200 -2.6084878999999996
14.94300 -2.653539
14.94400 -2.6980987
14.94500 -2.7421596
14.94600 -2.7857145
14.94700 -2.8287563000000002
14.94800 -2.8712779
14.94900 -2.9132718
14.95000 -2.9547311
14.95100 -2.9956486
14.95200 -3.0360173
14.95300 -3.0758305
14.95400 -3.115081
14.95500 -3.1537622
14.95600 -3.1918675
14.95700 -3.2293901
14.95800 -3.2663236999999996
14.95900 -3.3026623999999996
14.96000 -3.3383998999999998
14.96100 -3.3735305
14.96200 -3.4080483000000004
14.96300 -3.4419476999999996
14.96400 -3.4752238999999996
14.96500 -3.5078712
14.96600 -3.5398848
14.96700 -3.5712603
14.96800 -3.6019929
14.96900 -3.6320783000000003
14.97000 -3.6615126
14.97100 -3.6902916
14.97200 -3.7184114999999998
14.97300 -3.7458687999999998
14.97400 -3.7726596
14.97500 -3.7987805999999997
14.97600 -3.8242284
14.97700 -3.8489997
14.97800 -3.8730915999999995
14.97900 -3.8965004999999997
14.98000 -3.9192241
14.98100 -3.9412588
14.98200 -3.9626021
14.98300 -3.9832514
14.98400 -4.0032037
14.98500 -4.0224563
14.98600 -4.0410068
14.98700 -4.0588527999999995
14.98800 -4.0759917
14.98900 -4.0924214
14.99000 -4.108139899999999
14.99100 -4.1231453
14.99200 -4.1374356
14.99300 -4.1510093999999995
14.99400 -4.1638649999999995
14.99500 -4.1760013
14.99600 -4.187417
14.99700 -4.1981116
14.99800 -4.2080842
14.99900 -4.2173345
15.00000 -4.2258624000000005
15.00100 -4.233668
15.00200 -4.2407513
15.00300 -4.2471129
15.00400 -4.2527534
15.00500 -4.2576738
15.00600 -4.2618748
15.00700 -4.2653579
15.00800 -4.2681243
15.00900 -4.2701751
15.01000 -4.2715121
15.01100 -4.2721368
15.01200 -4.2720512
15.01300 -4.2712569
15.01400 -4.2697556
15.01500 -4.2675495
15.01600 -4.2646404
15.01700 -4.2610303
15.01800 -4.2567212
15.01900 -4.2517155
15.02000 -4.2460151
15.02100 -4.2396225
15.02200 -4.2325396
15.02300 -4.224768999999999
15.02400 -4.2163134
15.02500 -4.2071752
15.02600 -4.1973572
15.02700 -4.1868627
15.02800 -4.1756943
15.02900 -4.1638553
15.03000 -4.1513491
15.03100 -4.1381795
15.03200 -4.1243501
15.03300 -4.1098651
15.03400 -4.0947287999999995
15.03500 -4.078945500000001
15.03600 -4.06252
15.03700 -4.045457
15.03800 -4.0277615
15.03900 -4.0094391
15.04000 -3.9904948000000005
15.04100 -3.9709347999999998
15.04200 -3.9507642
15.04300 -3.9299889999999995
15.04400 -3.9086155999999996
15.04500 -3.8866494
15.04600 -3.8640969
15.04700 -3.8409639
15.04800 -3.8172573
15.04900 -3.7929828999999997
15.05000 -3.7681468000000002
15.05100 -3.7427556
15.05200 -3.7168156
15.05300 -3.6903329
15.05400 -3.6633138
15.05500 -3.6357649
15.05600 -3.6076922
15.05700 -3.5791021
15.05800 -3.5500011999999996
15.05900 -3.5203956
15.06000 -3.4902919
15.06100 -3.4596967999999997
15.06200 -3.4286167
15.06300 -3.3970586999999997
15.06400 -3.3650293999999996
15.06500 -3.3325355
15.06600 -3.2995846
15.06700 -3.266184
15.06800 -3.2323408999999996
15.06900 -3.1980630000000003
15.07000 -3.1633578000000004
15.07100 -3.1282339
15.07200 -3.0926989
15.07300 -3.0567612
15.07400 -3.0204292
15.07500 -2.9837115
15.07600 -2.9466167000000003
15.07700 -2.9091537
15.07800 -2.8713314
15.07900 -2.8331589
15.08000 -2.794645
15.08100 -2.7557988
15.08200 -2.7166294
15.08300 -2.677146
15.08400 -2.6373575
15.08500 -2.597273
15.08600 -2.5569014
15.08700 -2.5162518
15.08800 -2.475333
15.08900 -2.4341539
15.09000 -2.392723
15.09100 -2.3510495
15.09200 -2.3091418999999997
15.09300 -2.2670086
15.09400 -2.2246585999999997
15.09500 -2.1821002999999997
15.09600 -2.1393424000000003
15.09700 -2.0963933
15.09800 -2.0532619
15.09900 -2.0099567
15.10000 -1.9664865
15.10100 -1.9228599999999998
15.10200 -1.8790862
15.10300 -1.8351738999999998
15.10400 -1.7911322
15.10500 -1.7469704
15.10600 -1.7026976
15.10700 -1.6583231999999999
15.10800 -1.6138567
15.10900 -1.5693076000000001
15.11000 -1.5246854
15.11100 -1.4799999
15.11200 -1.4352608
15.11300 -1.3904776
15.11400 -1.3456604
15.11500 -1.3008187
15.11600 -1.2559623
15.11700 -1.211101
15.11800 -1.1662443
15.11900 -1.1214018
15.12000 -1.0765829
15.12100 -1.0317971000000001
15.12200 -0.98705357
15.12300 -0.94236145
15.12400 -0.89772968
15.12500 -0.85316719
15.12600 -0.8086827600000001
15.12700 -0.76428507
15.12800 -0.71998257
15.12900 -0.67578373
15.13000 -0.63169682
15.13100 -0.58773016
15.13200 -0.5438918699999999
15.13300 -0.5001901599999999
15.13400 -0.45663309
15.13500 -0.41322876000000003
15.13600 -0.36998522
15.13700 -0.32691056999999996
15.13800 -0.28401289999999996
15.13900 -0.24130035
15.14000 -0.19878105000000001
15.14100 -0.15646322999999998
15.14200 -0.11435511000000001
15.14300 -0.072464958
15.14400 -0.030801073
15.14500 0.010628227
15.14600 0.051814609
15.14700 0.09274974
15.14800 0.13342531
15.14900 0.17383303
15.15000 0.21396468000000002
15.15100 0.25381206
15.15200 0.29336712000000004
15.15300 0.33262188
15.15400 0.37156846
15.15500 0.41019917
15.15600 0.44850641999999996
15.15700 0.48648286999999996
15.15800 0.5241212000000001
15.15900 0.56141443
15.16000 0.5983556600000001
15.16100 0.6349382
15.16200 0.67115552
15.16300 0.70700133
15.16400 0.74246945
15.16500 0.7775538599999999
15.16600 0.8122486999999999
15.16700 0.84654829
15.16800 0.8804469400000001
15.16900 0.91393925
15.17000 0.94701974
15.17100 0.9796830799999999
15.17200 1.011924
15.17300 1.0437372
15.17400 1.0751176
15.17500 1.1060599
15.17600 1.1365592
15.17700 1.1666101
15.17800 1.1962077999999998
15.17900 1.225347
15.18000 1.2540227
15.18100 1.2822299000000001
15.18200 1.3099638
15.18300 1.3372192999999999
15.18400 1.3639917
15.18500 1.3902761
15.18600 1.4160681
15.18700 1.441363
15.18800 1.4661564
15.18900 1.4904441
15.19000 1.5142221
15.19100 1.5374864
15.19200 1.5602333
15.19300 1.5824591999999997
15.19400 1.6041609
15.19500 1.625335
15.19600 1.6459788999999998
15.19700 1.6660897000000001
15.19800 1.6856650000000002
15.19900 1.7047021999999998
15.20000 1.7231992000000003
15.20100 1.7411541
15.20200 1.7585650000000002
15.20300 1.7754303
15.20400 1.7917484000000001
15.20500 1.8075177000000002
15.20600 1.822737
15.20700 1.837405
15.20800 1.8515205
15.20900 1.8650825999999998
15.21000 1.87809
15.21100 1.890542
15.21200 1.9024374
15.21300 1.9137754999999999
15.21400 1.9245556000000001
15.21500 1.9347766
15.21600 1.944438
15.21700 1.9535393
15.21800 1.9620796999999999
15.21900 1.9700586999999998
15.22000 1.9774760999999998
15.22100 1.9843314
15.22200 1.9906247
15.22300 1.9963559
15.22400 2.0015251000000003
15.22500 2.0061325
15.22600 2.0101788
15.22700 2.0136645
15.22800 2.0165905
15.22900 2.018958
15.23000 2.0207681
15.23100 2.0220222
15.23200 2.022722
15.23300 2.0228695
15.23400 2.0224666
15.23500 2.0215156000000003
15.23600 2.0200187
15.23700 2.0179788
15.23800 2.0153983
15.23900 2.01228
15.24000 2.008627
15.24100 2.0044424000000003
15.24200 1.9997291000000001
15.24300 1.9944903999999999
15.24400 1.9887295999999999
15.24500 1.9824501
15.24600 1.9756552
15.24700 1.9683481999999999
15.24800 1.9605325999999998
15.24900 1.9522116999999999
15.25000 1.9433893
15.25100 1.9340686999999999
15.25200 1.9242533
15.25300 1.9139469
15.25400 1.9031532
15.25500 1.8918758
15.25600 1.8801186
15.25700 1.8678855
15.25800 1.8551804
15.25900 1.8420076
15.26000 1.8283714
15.26100 1.814276
15.26200 1.7997259
15.26300 1.784726
15.26400 1.7692811999999998
15.26500 1.7533964999999998
15.26600 1.7370771999999999
15.26700 1.7203283999999999
15.26800 1.7031560000000001
15.26900 1.6855655
15.27000 1.6675631
15.27100 1.6491545
15.27200 1.6303463
15.27300 1.6111444999999998
15.27400 1.5915553999999998
15.27500 1.5715857999999998
15.27600 1.5512421
15.27700 1.530531
15.27800 1.5094594
15.27900 1.4880339
15.28000 1.4662613
15.28100 1.4441485
15.28200 1.4217023
15.28300 1.3989295000000002
15.28400 1.375837
15.28500 1.3524316
15.28600 1.3287202
15.28700 1.3047096
15.28800 1.2804065999999998
15.28900 1.255818
15.29000 1.2309507000000002
15.29100 1.2058116
15.29200 1.1804074
15.29300 1.1547452
15.29400 1.1288318
15.29500 1.1026743
15.29600 1.0762797
15.29700 1.0496551
15.29800 1.0228078
15.29900 0.99574486
15.30000 0.9684737800000001
15.30100 0.941002
15.30200 0.9133370599999999
15.30300 0.8854865999999999
15.30400 0.85745836
15.30500 0.82926005
15.30600 0.8008996
15.30700 0.77238502
15.30800 0.74372427
15.30900 0.7149253999999999
15.31000 0.68599656
15.31100 0.65694591
15.31200 0.6277816399999999
15.31300 0.59851189
15.31400 0.56914492
15.31500 0.53968886
15.31600 0.51015196
15.31700 0.48054233
15.31800 0.45086811
15.31900 0.42113745999999996
15.32000 0.39135836999999996
15.32100 0.36153891
15.32200 0.33168707000000003
15.32300 0.30181082
15.32400 0.27191807
15.32500 0.24201672000000002
15.32600 0.21211465000000002
15.32700 0.18221972
15.32800 0.15233976000000002
15.32900 0.12248261
15.33000 0.092656066
15.33100 0.062867964
15.33200 0.033126128
15.33300 0.0034383895
15.33400 -0.026187410999999997
15.33500 -0.055743422
15.33600 -0.085221778
15.33700 -0.1146146
15.33800 -0.14391399
15.33900 -0.17311207
15.34000 -0.20220093
15.34100 -0.23117268
15.34200 -0.26001944
15.34300 -0.28873333
15.34400 -0.31730651
15.34500 -0.34573115
15.34600 -0.37399947
15.34700 -0.40210374
15.34800 -0.43003624000000007
15.34900 -0.45778937999999997
15.35000 -0.48535558999999995
15.35100 -0.51272744
15.35200 -0.53989748
15.35300 -0.56685838
15.35400 -0.59360294
15.35500 -0.62012402
15.35600 -0.64641461
15.35700 -0.6724677
15.35800 -0.6982765200000001
15.35900 -0.72383424
15.36000 -0.74913418
15.36100 -0.77416981
15.36200 -0.7989345999999999
15.36300 -0.82342206
15.36400 -0.84762592
15.36500 -0.87153986
15.36600 -0.89515774
15.36700 -0.9184733
15.36800 -0.94148051
15.36900 -0.9641732999999999
15.37000 -0.9865456300000001
15.37100 -1.0085916
15.37200 -1.0303053
15.37300 -1.0516808
15.37400 -1.0727123
15.37500 -1.0933941
15.37600 -1.1137204
15.37700 -1.1336857
15.37800 -1.1532841999999999
15.37900 -1.1725105
15.38000 -1.1913592
15.38100 -1.2098248
15.38200 -1.2279020999999999
15.38300 -1.2455858
15.38400 -1.2628711000000001
15.38500 -1.2797528
15.38600 -1.2962261
15.38700 -1.3122864
15.38800 -1.327929
15.38900 -1.3431495
15.39000 -1.3579436
15.39100 -1.372307
15.39200 -1.3862357
15.39300 -1.399726
15.39400 -1.4127738
15.39500 -1.4253755
15.39600 -1.4375277
15.39700 -1.449227
15.39800 -1.46047
15.39900 -1.4712535
15.40000 -1.4815745
15.40100 -1.4914299
15.40200 -1.5008169
15.40300 -1.5097328
15.40400 -1.5181745
15.40500 -1.5261398000000002
15.40600 -1.5336258
15.40700 -1.5406302
15.40800 -1.5471506
15.40900 -1.5531845
15.41000 -1.5587298
15.41100 -1.5637842999999998
15.41200 -1.5683460999999999
15.41300 -1.5724129999999998
15.41400 -1.5759833
15.41500 -1.5790552
15.41600 -1.5816271
15.41700 -1.5836975
15.41800 -1.5852649
15.41900 -1.5863283
15.42000 -1.5868863
15.42100 -1.5869383000000001
15.42200 -1.5864832
15.42300 -1.5855204
15.42400 -1.5840494999999999
15.42500 -1.5820701
15.42600 -1.5795819
15.42700 -1.5765850000000001
15.42800 -1.5730795
15.42900 -1.5690655000000002
15.43000 -1.5645434999999999
15.43100 -1.5595141
15.43200 -1.5539779
15.43300 -1.5479358
15.43400 -1.5413885
15.43500 -1.5343372
15.43600 -1.5267828
15.43700 -1.5187268
15.43800 -1.5101704
15.43900 -1.5011149
15.44000 -1.4915621000000001
15.44100 -1.4815133
15.44200 -1.4709702999999998
15.44300 -1.4599347
15.44400 -1.4484083
15.44500 -1.4363932
15.44600 -1.4238913
15.44700 -1.4109046
15.44800 -1.3974354
15.44900 -1.3834858
15.45000 -1.3690582999999998
15.45100 -1.3541555
15.45200 -1.3387798
15.45300 -1.3229339999999998
15.45400 -1.3066210999999999
15.45500 -1.2898439
15.45600 -1.2726056
15.45700 -1.2549097
15.45800 -1.2367593
15.45900 -1.2181583
15.46000 -1.1991102
15.46100 -1.179619
15.46200 -1.1596887
15.46300 -1.1393236
15.46400 -1.1185278
15.46500 -1.0973059
15.46600 -1.0756623
15.46700 -1.0536018
15.46800 -1.0311292
15.46900 -1.0082493
15.47000 -0.98496703
15.47100 -0.9612875099999999
15.47200 -0.9372158
15.47300 -0.91275712
15.47400 -0.88791661
15.47500 -0.8626996499999999
15.47600 -0.83711157
15.47700 -0.8111576500000001
15.47800 -0.7848434200000001
15.47900 -0.7581742899999999
15.48000 -0.73115584
15.48100 -0.70379358
15.48200 -0.67609316
15.48300 -0.64806025
15.48400 -0.6197005999999999
15.48500 -0.5910200099999999
15.48600 -0.5620243500000001
15.48700 -0.53271959
15.48800 -0.50311177
15.48900 -0.47320705
15.49000 -0.44301166
15.49100 -0.41253194
15.49200 -0.38177432
15.49300 -0.35074535
15.49400 -0.31945168
15.49500 -0.28790007
15.49600 -0.25609739000000004
15.49700 -0.22405055000000001
15.49800 -0.19176664000000002
15.49900 -0.15925276
15.50000 -0.12651614
15.50100 -0.093564065
15.50200 -0.060403876999999995
15.50300 -0.027042988
15.50400 0.006511146099999999
15.50500 0.040251031
15.50600 0.074169139
15.50700 0.10825793
15.50800 0.14250981999999998
15.50900 0.17691724
15.51000 0.21147259999999998
15.51100 0.24616832000000002
15.51200 0.28099681
15.51300 0.31595048
15.51400 0.35102179
15.51500 0.38620313
15.51600 0.42148689
15.51700 0.4568655
15.51800 0.49233139000000004
15.51900 0.52787694
15.52000 0.56349449
15.52100 0.59917634
15.52200 0.63491482
15.52300 0.67070215
15.52400 0.70653055
15.52500 0.7423921499999999
15.52600 0.77827903
15.52700 0.81418324
15.52800 0.85009672
15.52900 0.8860113100000001
15.53000 0.92191892
15.53100 0.95781125
15.53200 0.99368002
15.53300 1.0295169
15.53400 1.0653136
15.53500 1.1010617
15.53600 1.1367528
15.53700 1.1723785
15.53800 1.2079303
15.53900 1.2433999
15.54000 1.278779
15.54100 1.3140592
15.54200 1.3492323000000002
15.54300 1.3842900999999999
15.54400 1.4192246
15.54500 1.4540277000000001
15.54600 1.4886916000000001
15.54700 1.5232082
15.54800 1.5575701000000002
15.54900 1.5917694
15.55000 1.6257985999999998
15.55100 1.6596504
15.55200 1.6933173
15.55300 1.7267919999999999
15.55400 1.7600669999999998
15.55500 1.7931353
15.55600 1.8259898
15.55700 1.8586231000000002
15.55800 1.8910281000000002
15.55900 1.9231977
15.56000 1.9551247
15.56100 1.9868021999999999
15.56200 2.0182228
15.56300 2.0493792
15.56400 2.0802643
15.56500 2.1108709
15.56600 2.1411917999999996
15.56700 2.1712195
15.56800 2.2009469999999998
15.56900 2.2303669000000004
15.57000 2.2594718
15.57100 2.2882547
15.57200 2.3167083
15.57300 2.3448252999999997
15.57400 2.3725988
15.57500 2.4000216
15.57600 2.427087
15.57700 2.4537880000000003
15.57800 2.4801182
15.57900 2.5060708000000003
15.58000 2.5316393
15.58100 2.5568176
15.58200 2.5815995000000003
15.58300 2.6059791
15.58400 2.6299506
15.58500 2.6535084
15.58600 2.6766472
15.58700 2.6993612000000002
15.58800 2.7216455
15.58900 2.7434951
15.59000 2.7649049
15.59100 2.7858701
15.59200 2.806386
15.59300 2.826448
15.59400 2.8460514
15.59500 2.8651917
15.59600 2.8838646
15.59700 2.9020656
15.59800 2.9197903000000003
15.59900 2.9370343
15.60000 2.9537933
15.60100 2.9700629
15.60200 2.985839
15.60300 3.0011171
15.60400 3.0158931
15.60500 3.0301627
15.60600 3.0439217000000003
15.60700 3.0571662
15.60800 3.0698920000000003
15.60900 3.0820951
15.61000 3.0937716
15.61100 3.1049179
15.61200 3.1155303
15.61300 3.1256054
15.61400 3.1351399000000004
15.61500 3.1441309
15.61600 3.1525752999999996
15.61700 3.1604704
15.61800 3.1678132999999997
15.61900 3.1746019
15.62000 3.1808343000000003
15.62100 3.1865083000000003
15.62200 3.191622
15.62300 3.1961739000000002
15.62400 3.2001625999999996
15.62500 3.2035869000000003
15.62600 3.2064456
15.62700 3.2087377999999998
15.62800 3.2104625999999996
15.62900 3.2116197
15.63000 3.2122078999999997
15.63100 3.2122269
15.63200 3.2116763
15.63300 3.2105554
15.63400 3.2088641
15.63500 3.2066017
15.63600 3.2037682999999997
15.63700 3.2003634000000005
15.63800 3.1963869999999996
15.63900 3.1918387999999998
15.64000 3.1867186999999997
15.64100 3.1810269
15.64200 3.1747628
15.64300 3.1679269000000003
15.64400 3.1605195000000004
15.64500 3.1525407
15.64600 3.1439912
15.64700 3.1348709
15.64800 3.125181
15.64900 3.1149225
15.65000 3.1040963
15.65100 3.0927034
15.65200 3.0807454
15.65300 3.0682238
15.65400 3.0551406
15.65500 3.0414976
15.65600 3.0272972
15.65700 3.0125417000000003
15.65800 2.9972337000000002
15.65900 2.9813763
15.66000 2.9649721
15.66100 2.9480245
15.66200 2.9305365
15.66300 2.9125117
15.66400 2.8939535999999997
15.66500 2.8748658
15.66600 2.8552519
15.66700 2.835116
15.66800 2.8144617
15.66900 2.7932931
15.67000 2.7716139
15.67100 2.7494283
15.67200 2.7267403999999997
15.67300 2.703554
15.67400 2.6798733
15.67500 2.6557021
15.67600 2.6310448
15.67700 2.6059054
15.67800 2.5802880999999998
15.67900 2.5541972
15.68000 2.527637
15.68100 2.5006119
15.68200 2.4731264
15.68300 2.445185
15.68400 2.4167925
15.68500 2.3879539000000003
15.68600 2.3586741
15.68700 2.3289581999999998
15.68800 2.2988115
15.68900 2.2682395
15.69000 2.2372479
15.69100 2.2058425
15.69200 2.1740295
15.69300 2.1418151
15.69400 2.1092054
15.69500 2.0762069000000003
15.69600 2.0428262999999998
15.69700 2.0090703000000003
15.69800 1.9749457000000001
15.69900 1.9404594000000002
15.70000 1.9056184
15.70100 1.8704299
15.70200 1.834901
15.70300 1.7990388
15.70400 1.7628504
15.70500 1.7263431
15.70600 1.6895239999999998
15.70700 1.6524003999999999
15.70800 1.6149795000000002
15.70900 1.5772682
15.71000 1.5392737
15.71100 1.5010033
15.71200 1.4624639
15.71300 1.4236629
15.71400 1.3846071999999998
15.71500 1.345304
15.71600 1.3057604999999999
15.71700 1.265984
15.71800 1.2259818
15.71900 1.1857611000000001
15.72000 1.1453295000000001
15.72100 1.1046945000000001
15.72200 1.0638637
15.72300 1.0228449
15.72400 0.98164603
15.72500 0.9402750099999999
15.72600 0.8987398799999999
15.72700 0.85704904
15.72800 0.81521068
15.72900 0.77323341
15.73000 0.73112575
15.73100 0.6888964200000001
15.73200 0.6465541699999999
15.73300 0.6041078400000001
15.73400 0.56156632
15.73500 0.51893857
15.73600 0.47623352
15.73700 0.43346016
15.73800 0.39062747000000003
15.73900 0.34774435
15.74000 0.30481970999999997
15.74100 0.26186241
15.74200 0.21888124999999997
15.74300 0.17588492
15.74400 0.13288207999999999
15.74500 0.08988127800000001
15.74600 0.046890968
15.74700 0.0039195369
15.74800 -0.039024721
15.74900 -0.081933581
15.75000 -0.12479889000000001
15.75100 -0.16761257
15.75200 -0.21036656
15.75300 -0.25305287
15.75400 -0.29566353
15.75500 -0.33819056
15.75600 -0.38062599
15.75700 -0.42296186999999996
15.75800 -0.46519013
15.75900 -0.50730277
15.76000 -0.54929168
15.76100 -0.59114872
15.76200 -0.63286573
15.76300 -0.67443443
15.76400 -0.71584652
15.76500 -0.75709363
15.76600 -0.79816738
15.76700 -0.8390592400000001
15.76800 -0.87976083
15.76900 -0.92026358
15.77000 -0.96055893
15.77100 -1.0006385
15.77200 -1.0404936999999999
15.77300 -1.0801162
15.77400 -1.1194975
15.77500 -1.1586295
15.77600 -1.1975037
15.77700 -1.2361121
15.77800 -1.2744468
15.77900 -1.3124997
15.78000 -1.3502630999999998
15.78100 -1.3877295
15.78200 -1.4248912
15.78300 -1.4617410000000002
15.78400 -1.4982716999999999
15.78500 -1.5344761
15.78600 -1.5703475000000002
15.78700 -1.605879
15.78800 -1.6410638000000002
15.78900 -1.6758954
15.79000 -1.7103672
15.79100 -1.744473
15.79200 -1.7782062
15.79300 -1.8115607999999999
15.79400 -1.8445304
15.79500 -1.8771087999999998
15.79600 -1.9092899
15.79700 -1.9410675
15.79800 -1.9724355999999998
15.79900 -2.0033876999999998
15.80000 -2.033918
15.80100 -2.0640202
15.80200 -2.093688
15.80300 -2.1229155
15.80400 -2.1516965999999997
15.80500 -2.180025
15.80600 -2.2078948
15.80700 -2.2352999
15.80800 -2.2622345
15.80900 -2.2886925999999996
15.81000 -2.3146685
15.81100 -2.3401566
15.81200 -2.3651512
15.81300 -2.3896473
15.81400 -2.4136392
15.81500 -2.4371222
15.81600 -2.4600912
15.81700 -2.4825417
15.81800 -2.5044691
15.81900 -2.525869
15.82000 -2.5467373
15.82100 -2.5670704
15.82200 -2.5868639
15.82300 -2.6061147
15.82400 -2.6248194
15.82500 -2.6429746
15.82600 -2.6605772
15.82700 -2.6776241
15.82800 -2.6941124
15.82900 -2.7100394999999997
15.83000 -2.7254028
15.83100 -2.7401994999999997
15.83200 -2.7544271
15.83300 -2.7680833
15.83400 -2.7811656
15.83500 -2.7936714
15.83600 -2.8055985
15.83700 -2.8169446000000002
15.83800 -2.8277075
15.83900 -2.8378848000000003
15.84000 -2.8474744
15.84100 -2.8564742
15.84200 -2.8648822000000003
15.84300 -2.8726963000000003
15.84400 -2.8799146
15.84500 -2.8865354
15.84600 -2.892557
15.84700 -2.8979776
15.84800 -2.9027961
15.84900 -2.9070113
15.85000 -2.9106218
15.85100 -2.913627
15.85200 -2.9160261
15.85300 -2.9178187
15.85400 -2.9190043
15.85500 -2.919583
15.85600 -2.9195549
15.85700 -2.9189201000000002
15.85800 -2.9176792
15.85900 -2.915833
15.86000 -2.9133823
15.86100 -2.9103281
15.86200 -2.9066715
15.86300 -2.9024141
15.86400 -2.8975570999999998
15.86500 -2.8921021000000002
15.86600 -2.8860509
15.86700 -2.8794054
15.86800 -2.8721673
15.86900 -2.8643385
15.87000 -2.8559210000000004
15.87100 -2.8469168
15.87200 -2.8373281
15.87300 -2.8271567
15.87400 -2.8164051
15.87500 -2.8050756
15.87600 -2.7931700999999998
15.87700 -2.7806913
15.87800 -2.7676415
15.87900 -2.7540231
15.88000 -2.7398389
15.88100 -2.7250916
15.88200 -2.7097838
15.88300 -2.6939185
15.88400 -2.6774989
15.88500 -2.6605282
15.88600 -2.6430096
15.88700 -2.624947
15.88800 -2.6063439
15.88900 -2.5872040999999997
15.89000 -2.5675318999999996
15.89100 -2.5473315
15.89200 -2.5266074
15.89300 -2.5053639
15.89400 -2.483606
15.89500 -2.4613386
15.89600 -2.4385668
15.89700 -2.4152956999999997
15.89800 -2.3915308
15.89900 -2.3672773
15.90000 -2.342541
15.90100 -2.3173273
15.90200 -2.2916419
15.90300 -2.2654908000000002
15.90400 -2.2388797
15.90500 -2.2118143999999997
15.90600 -2.1843007
15.90700 -2.1563444
15.90800 -2.1279516
15.90900 -2.0991281
15.91000 -2.0698799
15.91100 -2.0402128
15.91200 -2.0101329000000003
15.91300 -1.9796463
15.91400 -1.9487588
15.91500 -1.9174765999999999
15.91600 -1.8858058
15.91700 -1.8537527000000003
15.91800 -1.8213235
15.91900 -1.7885245
15.92000 -1.7553624
15.92100 -1.7218435
15.92200 -1.6879749
15.92300 -1.6537631000000002
15.92400 -1.6192151
15.92500 -1.5843382
15.92600 -1.5491396
15.92700 -1.5136267
15.92800 -1.477807
15.92900 -1.4416882
15.93000 -1.405278
15.93100 -1.3685845
15.93200 -1.3316155
15.93300 -1.2943793000000001
15.93400 -1.256884
15.93500 -1.2191378
15.93600 -1.1811489
15.93700 -1.1429259
15.93800 -1.1044768999999999
15.93900 -1.0658103
15.94000 -1.0269346000000001
15.94100 -0.98785795
15.94200 -0.94858874
15.94300 -0.9091353
15.94400 -0.86950585
15.94500 -0.8297086699999999
15.94600 -0.78975195
15.94700 -0.74964385
15.94800 -0.7093925
15.94900 -0.66900607
15.95000 -0.62849261
15.95100 -0.58786026
15.95200 -0.54711713
15.95300 -0.5062713299999999
15.95400 -0.46533099000000006
15.95500 -0.42430428000000003
15.95600 -0.3831994
15.95700 -0.34202461
15.95800 -0.30078817999999996
15.95900 -0.25949846
15.96000 -0.21816386999999998
15.96100 -0.17679287
15.96200 -0.13539400000000001
15.96300 -0.09397586100000001
15.96400 -0.052547111
15.96500 -0.011116458
15.96600 0.030307332000000003
15.96700 0.071715453
15.96800 0.11309907
15.96900 0.15444933
15.97000 0.19575731999999998
15.97100 0.23701418999999999
15.97200 0.27821106
15.97300 0.31933906
15.97400 0.36038936
15.97500 0.40135318000000003
15.97600 0.44222176
15.97700 0.4829864
15.97800 0.52363849
15.97900 0.56416946
15.98000 0.6045708000000001
15.98100 0.64483411
15.98200 0.68495106
15.98300 0.7249134100000001
15.98400 0.7647130200000001
15.98500 0.80434177
15.98600 0.8437915699999999
15.98700 0.88305455
15.98800 0.92212278
15.98900 0.96098846
15.99000 0.99964375
15.99100 1.0380809
15.99200 1.0762923
15.99300 1.1142703
15.99400 1.1520072
15.99500 1.1894953
15.99600 1.2267272
15.99700 1.2636951
15.99800 1.3003916
15.99900 1.3368092
16.00000 1.3729402
16.00100 1.4087772
16.00200 1.4443127
16.00300 1.4795394
16.00400 1.5144497
16.00500 1.5490363999999999
16.00600 1.5832921
16.00700 1.6172098
16.00800 1.6507820999999998
16.00900 1.6840017999999999
16.01000 1.7168622000000002
16.01100 1.7493563
16.01200 1.7814771999999999
16.01300 1.8132182000000001
16.01400 1.8445726
16.01500 1.8755340999999999
16.01600 1.9060962000000001
16.01700 1.9362528
16.01800 1.9659976
16.01900 1.9953242999999998
16.02000 2.0242274
16.02100 2.0527007
16.02200 2.0807385000000003
16.02300 2.1083353
16.02400 2.1354856
16.02500 2.1621838
16.02600 2.1884246
16.02700 2.2142028000000002
16.02800 2.2395132
16.02900 2.2643507
16.03000 2.2887101
16.03100 2.3125868
16.03200 2.3359759
16.03300 2.3588723999999996
16.03400 2.3812718999999998
16.03500 2.4031694999999997
16.03600 2.4245609000000004
16.03700 2.4454417
16.03800 2.4658075000000004
16.03900 2.4856539
16.04000 2.504977
16.04100 2.5237726
16.04200 2.5420368
16.04300 2.5597656
16.04400 2.5769556
16.04500 2.593603
16.04600 2.6097042
16.04700 2.6252560000000003
16.04800 2.6402552
16.04900 2.6546985
16.05000 2.6685832
16.05100 2.6819063
16.05200 2.6946653
16.05300 2.7068574
16.05400 2.7184801000000003
16.05500 2.7295314
16.05600 2.7400089
16.05700 2.7499108000000003
16.05800 2.7592350000000003
16.05900 2.7679799000000003
16.06000 2.7761437
16.06100 2.7837249
16.06200 2.7907221
16.06300 2.7971337999999997
16.06400 2.8029591
16.06500 2.8081967
16.06600 2.8128456
16.06700 2.8169049
16.06800 2.8203739
16.06900 2.8232516999999997
16.07000 2.8255377000000004
16.07100 2.8272314
16.07200 2.8283324
16.07300 2.8288405
16.07400 2.8287554
16.07500 2.828077
16.07600 2.8268056
16.07700 2.8249410999999998
16.07800 2.8224839
16.07900 2.8194344
16.08000 2.8157933
16.08100 2.8115612000000003
16.08200 2.8067387999999998
16.08300 2.8013272
16.08400 2.7953275
16.08500 2.7887408
16.08600 2.7815687
16.08700 2.7738126
16.08800 2.7654741
16.08900 2.756555
16.09000 2.7470572
16.09100 2.7369825
16.09200 2.7263332
16.09300 2.7151115
16.09400 2.7033196999999998
16.09500 2.6909603
16.09600 2.6780358
16.09700 2.6645487
16.09800 2.650502
16.09900 2.6358983
16.10000 2.6207406
16.10100 2.605032
16.10200 2.5887756
16.10300 2.5719745
16.10400 2.5546322
16.10500 2.5367519
16.10600 2.5183374
16.10700 2.4993920999999997
16.10800 2.4799198000000002
16.10900 2.4599243
16.11000 2.4394097
16.11100 2.4183798999999997
16.11200 2.3968391
16.11300 2.3747917
16.11400 2.3522422
16.11500 2.3291949
16.11600 2.3056546
16.11700 2.2816261
16.11800 2.2571143
16.11900 2.2321239
16.12000 2.2066602
16.12100 2.1807285
16.12200 2.1543339
16.12300 2.127482
16.12400 2.1001782
16.12500 2.0724282
16.12600 2.0442376
16.12700 2.0156121
16.12800 1.9865576
16.12900 1.95708
16.13000 1.9271851999999998
16.13100 1.8968794
16.13200 1.8661687
16.13300 1.835059
16.13400 1.8035565999999998
16.13500 1.7716679999999998
16.13600 1.7393993
16.13700 1.7067568000000002
16.13800 1.673747
16.13900 1.6403764
16.14000 1.6066514
16.14100 1.5725788
16.14200 1.5381649000000002
16.14300 1.5034166999999998
16.14400 1.4683409
16.14500 1.4329442
16.14600 1.3972336
16.14700 1.3612161
16.14800 1.3248988
16.14900 1.2882889
16.15000 1.2513935999999999
16.15100 1.2142201
16.15200 1.1767759
16.15300 1.1390684
16.15400 1.1011053
16.15500 1.0628940999999998
16.15600 1.0244424
16.15700 0.9857580100000001
16.15800 0.94684884
16.15900 0.90772258
16.16000 0.8683871500000001
16.16100 0.82885046
16.16200 0.7891204199999999
16.16300 0.74920505
16.16400 0.70911231
16.16500 0.66885012
16.16600 0.62842648
16.16700 0.58784937
16.16800 0.54712668
16.16900 0.50626644
16.17000 0.46527656
16.17100 0.42416499999999996
16.17200 0.38293966
16.17300 0.34160847
16.17400 0.30017935
16.17500 0.25866022
16.17600 0.217059
16.17700 0.17538358
16.17800 0.13364193
16.17900 0.09184198
16.18000 0.049991714
16.18100 0.008099126
16.18200 -0.033827766
16.18300 -0.07578091499999999
16.18400 -0.11775225
16.18500 -0.15973365
16.18600 -0.201717
16.18700 -0.24369412999999998
16.18800 -0.28565684
16.18900 -0.32759698
16.19000 -0.36950628
16.19100 -0.41137654
16.19200 -0.45319953999999996
16.19300 -0.49496708
16.19400 -0.53667095
16.19500 -0.57830298
16.19600 -0.61985501
16.19700 -0.66131894
16.19800 -0.70268675
16.19900 -0.74395039
16.20000 -0.78510195
16.20100 -0.8261335999999999
16.20200 -0.86703748
16.20300 -0.90780584
16.20400 -0.9484311599999999
16.20500 -0.9889056900000001
16.20600 -1.0292221000000001
16.20700 -1.0693728
16.20800 -1.1093506
16.20900 -1.149148
16.21000 -1.188758
16.21100 -1.2281733
16.21200 -1.2673867
16.21300 -1.3063912
16.21400 -1.3451798
16.21500 -1.3837454
16.21600 -1.422081
16.21700 -1.4601796
16.21800 -1.4980343
16.21900 -1.5356379999999998
16.22000 -1.5729838999999999
16.22100 -1.6100651000000001
16.22200 -1.6468743000000001
16.22300 -1.6834049
16.22400 -1.7196499
16.22500 -1.7556023
16.22600 -1.7912554
16.22700 -1.826602
16.22800 -1.8616358
16.22900 -1.8963497
16.23000 -1.9307371
16.23100 -1.9647913
16.23200 -1.9985059
16.23300 -2.0318745
16.23400 -2.0648906
16.23500 -2.0975482
16.23600 -2.1298409
16.23700 -2.1617629
16.23800 -2.1933084
16.23900 -2.224472
16.24000 -2.2552477
16.24100 -2.2856304
16.24200 -2.3156147
16.24300 -2.3451958
16.24400 -2.3743683
16.24500 -2.4031278
16.24600 -2.4314692
16.24700 -2.4593879999999997
16.24800 -2.4868799
16.24900 -2.5139403000000002
16.25000 -2.5405648999999997
16.25100 -2.5667496
16.25200 -2.5924901
16.25300 -2.6177822
16.25400 -2.6426220000000002
16.25500 -2.6670055
16.25600 -2.6909286
16.25700 -2.7143875
16.25800 -2.7373781
16.25900 -2.7598968
16.26000 -2.7819395
16.26100 -2.8035023999999997
16.26200 -2.824582
16.26300 -2.8451744000000003
16.26400 -2.8652761
16.26500 -2.8848835999999998
16.26600 -2.9039934
16.26700 -2.9226022
16.26800 -2.9407067
16.26900 -2.9583038999999998
16.27000 -2.9753909
16.27100 -2.9919647
16.27200 -3.0080225
16.27300 -3.023562
16.27400 -3.0385809
16.27500 -3.0530768999999998
16.27600 -3.0670481
16.27700 -3.0804926999999998
16.27800 -3.0934087999999997
16.27900 -3.1057952
16.28000 -3.1176506
16.28100 -3.1289738
16.28200 -3.1397637
16.28300 -3.1500194
16.28400 -3.1597402
16.28500 -3.1689255999999997
16.28600 -3.177575
16.28700 -3.185688
16.28800 -3.1932645
16.28900 -3.2003041000000003
16.29000 -3.2068065999999997
16.29100 -3.2127719
16.29200 -3.2182001000000002
16.29300 -3.223091
16.29400 -3.2274444
16.29500 -3.2312606
16.29600 -3.2345395999999997
16.29700 -3.2372814
16.29800 -3.2394864
16.29900 -3.2411545999999998
16.30000 -3.2422863000000004
16.30100 -3.242882
16.30200 -3.2429419
16.30300 -3.2424665999999998
16.30400 -3.2414563
16.30500 -3.2399118
16.30600 -3.2378341999999996
16.30700 -3.2352243000000005
16.30800 -3.2320831
16.30900 -3.2284118
16.31000 -3.2242116000000003
16.31100 -3.2194845
16.31200 -3.2142319
16.31300 -3.2084558
16.31400 -3.2021585999999997
16.31500 -3.1953424
16.31600 -3.1880099000000004
16.31700 -3.1801634
16.31800 -3.1718057
16.31900 -3.1629398
16.32000 -3.1535689
16.32100 -3.1436961
16.32200 -3.1333249
16.32300 -3.1224582
16.32400 -3.1110998
16.32500 -3.099253
16.32600 -3.0869216
16.32700 -3.0741088
16.32800 -3.0608185
16.32900 -3.0470543
16.33000 -3.0328197
16.33100 -3.0181185999999998
16.33200 -3.0029545
16.33300 -2.9873312
16.33400 -2.9712522000000003
16.33500 -2.9547215000000002
16.33600 -2.9377427000000003
16.33700 -2.9203197
16.33800 -2.9024562
16.33900 -2.8841561000000002
16.34000 -2.8654234
16.34100 -2.8462624
16.34200 -2.8266771
16.34300 -2.8066719
16.34400 -2.7862511999999997
16.34500 -2.7654193
16.34600 -2.7441812999999997
16.34700 -2.7225416
16.34800 -2.7005056
16.34900 -2.678078
16.35000 -2.6552645
16.35100 -2.6320703
16.35200 -2.608501
16.35300 -2.5845623
16.35400 -2.5602598
16.35500 -2.5355997
16.35600 -2.5105877
16.35700 -2.4852302
16.35800 -2.4595331000000002
16.35900 -2.4335027
16.36000 -2.4071449
16.36100 -2.3804663
16.36200 -2.353473
16.36300 -2.3261711000000003
16.36400 -2.2985669
16.36500 -2.2706665
16.36600 -2.2424761
16.36700 -2.2140019
16.36800 -2.1852497
16.36900 -2.1562256
16.37000 -2.1269356999999998
16.37100 -2.0973857
16.37200 -2.0675817999999997
16.37300 -2.0375296
16.37400 -2.0072354
16.37500 -1.9767050000000002
16.37600 -1.9459443
16.37700 -1.9149593999999999
16.37800 -1.8837561999999999
16.37900 -1.8523408000000001
16.38000 -1.8207195999999999
16.38100 -1.7888989000000002
16.38200 -1.7568849000000002
16.38300 -1.7246841999999998
16.38400 -1.6923035
16.38500 -1.6597493
16.38600 -1.6270285
16.38700 -1.5941480000000001
16.38800 -1.5611148
16.38900 -1.5279358
16.39000 -1.4946184
16.39100 -1.4611697
16.39200 -1.4275967999999999
16.39300 -1.3939071
16.39400 -1.3601078
16.39500 -1.3262061
16.39600 -1.2922094
16.39700 -1.2581248
16.39800 -1.2239594
16.39900 -1.1897204
16.40000 -1.1554145999999998
16.40100 -1.1210491
16.40200 -1.0866307
16.40300 -1.0521661
16.40400 -1.0176619
16.40500 -0.98312469
16.40600 -0.9485609799999999
16.40700 -0.9139771600000001
16.40800 -0.87937946
16.40900 -0.8447742100000001
16.41000 -0.81016757
16.41100 -0.77556572
16.41200 -0.74097477
16.41300 -0.70640091
16.41400 -0.67185028
16.41500 -0.63732904
16.41600 -0.60284333
16.41700 -0.56839939
16.41800 -0.53400351
16.41900 -0.49966196999999996
16.42000 -0.46538114999999997
16.42100 -0.43116747000000005
16.42200 -0.39702738000000004
16.42300 -0.3629674
16.42400 -0.32899409999999996
16.42500 -0.29511404999999996
16.42600 -0.26133386
16.42700 -0.22766014999999998
16.42800 -0.19409952
16.42900 -0.16065856
16.43000 -0.12734378999999998
16.43100 -0.094161707
16.43200 -0.061118725
16.43300 -0.028221167000000002
16.43400 0.0045247423
16.43500 0.037112893
16.43600 0.069537311
16.43700 0.10179215
16.43800 0.13387171
16.43900 0.16577042
16.44000 0.1974829
16.44100 0.22900389000000002
16.44200 0.26032827
16.44300 0.29145107000000003
16.44400 0.32236741
16.44500 0.35307261
16.44600 0.38356201
16.44700 0.41383109
16.44800 0.44387541999999997
16.44900 0.47369059
16.45000 0.50327228
16.45100 0.53261616
16.45200 0.56171799
16.45300 0.5905734800000001
16.45400 0.61917841
16.45500 0.64752847
16.45600 0.6756194400000001
16.45700 0.70344699
16.45800 0.73100687
16.45900 0.75829471
16.46000 0.7853062799999999
16.46100 0.8120372
16.46200 0.83848322
16.46300 0.8646400599999999
16.46400 0.8905035400000001
16.46500 0.91606937
16.46600 0.94133355
16.46700 0.96629197
16.46800 0.99094082
16.46900 1.0152762
16.47000 1.0392943
16.47100 1.0629918
16.47200 1.0863652
16.47300 1.1094112999999999
16.47400 1.1321269999999999
16.47500 1.1545094
16.47600 1.1765556
16.47700 1.1982633
16.47800 1.2196299000000002
16.47900 1.2406532
16.48000 1.261331
16.48100 1.2816615
16.48200 1.3016429
16.48300 1.3212732
16.48400 1.340551
16.48500 1.3594747
16.48600 1.3780428
16.48700 1.396254
16.48800 1.4141069
16.48900 1.4316001
16.49000 1.4487324
16.49100 1.4655026
16.49200 1.4819094
16.49300 1.4979516
16.49400 1.513628
16.49500 1.5289374
16.49600 1.5438785
16.49700 1.5584503
16.49800 1.5726516
16.49900 1.5864814
16.50000 1.5999386
16.50100 1.6130223999999997
16.50200 1.6257318
16.50300 1.6380658
16.50400 1.650024
16.50500 1.6616058
16.50600 1.6728106999999999
16.50700 1.6836382
16.50800 1.6940884
16.50900 1.7041611
16.51000 1.7138565000000001
16.51100 1.7231748000000002
16.51200 1.7321166
16.51300 1.7406822999999998
16.51400 1.7488729
16.51500 1.7566891
16.51600 1.7641321
16.51700 1.7712031
16.51800 1.7779034
16.51900 1.7842343
16.52000 1.7901976
16.52100 1.7957948000000001
16.52200 1.8010277000000001
16.52300 1.8058982000000001
16.52400 1.8104078
16.52500 1.8145587
16.52600 1.8183529
16.52700 1.8217923
16.52800 1.8248789
16.52900 1.8276147999999999
16.53000 1.8300019
16.53100 1.8320426
16.53200 1.8337388
16.53300 1.8350925
16.53400 1.8361062000000001
16.53500 1.8367818
16.53600 1.8371217
16.53700 1.837128
16.53800 1.8368033999999998
16.53900 1.83615
16.54000 1.8351702
16.54100 1.8338667
16.54200 1.8322423
16.54300 1.8302995999999998
16.54400 1.8280415
16.54500 1.825471
16.54600 1.8225912
16.54700 1.8194053000000001
16.54800 1.8159166
16.54900 1.8121285
16.55000 1.8080448999999998
16.55100 1.8036690000000002
16.55200 1.7990049000000001
16.55300 1.7940563999999999
16.55400 1.7888274
16.55500 1.783322
16.55600 1.7775442
16.55700 1.7714983
16.55800 1.7651884
16.55900 1.7586187
16.56000 1.7517934999999998
16.56100 1.7447173999999999
16.56200 1.7373944
16.56300 1.7298289000000002
16.56400 1.7220251
16.56500 1.7139875999999998
16.56600 1.7057205999999998
16.56700 1.6972287
16.56800 1.6885158
16.56900 1.6795864
16.57000 1.6704449
16.57100 1.6610957999999998
16.57200 1.6515432
16.57300 1.6417917
16.57400 1.6318454999999998
16.57500 1.6217092
16.57600 1.6113874
16.57700 1.6008843
16.57800 1.5902047999999998
16.57900 1.5793534000000002
16.58000 1.5683349
16.58100 1.5571542
16.58200 1.5458161
16.58300 1.5343255
16.58400 1.5226875
16.58500 1.5109072
16.58600 1.4989896
16.58700 1.48694
16.58800 1.4747637
16.58900 1.462466
16.59000 1.4500522
16.59100 1.4375278
16.59200 1.4248981
16.59300 1.4121685
16.59400 1.3993445
16.59500 1.3864314
16.59600 1.3734347
16.59700 1.3603597
16.59800 1.3472117000000001
16.59900 1.3339961
16.60000 1.3207179
16.60100 1.3073825000000001
16.60200 1.293995
16.60300 1.2805603
16.60400 1.2670835
16.60500 1.2535698
16.60600 1.2400239
16.60700 1.2264508
16.60800 1.2128552000000001
16.60900 1.1992422
16.61000 1.1856165
16.61100 1.1719827999999999
16.61200 1.158346
16.61300 1.1447109
16.61400 1.1310822999999999
16.61500 1.117465
16.61600 1.1038638
16.61700 1.0902836
16.61800 1.0767293
16.61900 1.0632058999999998
16.62000 1.0497182
16.62100 1.0362712
16.62200 1.0228699
16.62300 1.0095194
16.62400 0.99622468
16.62500 0.98299067
16.62600 0.96982252
16.62700 0.95672524
16.62800 0.94370376
16.62900 0.9307630399999999
16.63000 0.9179080799999999
16.63100 0.90514366
16.63200 0.89247469
16.63300 0.87990584
16.63400 0.8674418600000001
16.63500 0.8550873000000001
16.63600 0.84284665
16.63700 0.83072437
16.63800 0.81872474
16.63900 0.80685206
16.64000 0.79511032
16.64100 0.78350361
16.64200 0.77203591
16.64300 0.76071103
16.64400 0.7495327399999999
16.64500 0.73850472
16.64600 0.7276305000000001
16.64700 0.71691363
16.64800 0.7063576
16.64900 0.69596581
16.65000 0.68574157
16.65100 0.67568822
16.65200 0.66580903
16.65300 0.6561072099999999
16.65400 0.64658597
16.65500 0.63724853
16.65600 0.62809801
16.65700 0.61913752
16.65800 0.61037024
16.65900 0.60179923
16.66000 0.59342752
16.66100 0.58525819
16.66200 0.57729422
16.66300 0.56953854
16.66400 0.56199403
16.66500 0.55466359
16.66600 0.5475499699999999
16.66700 0.5406559
16.66800 0.533984
16.66900 0.52753682
16.67000 0.52131684
16.67100 0.51532639
16.67200 0.50956779
16.67300 0.50404314
16.67400 0.49875453000000003
16.67500 0.49370391999999996
16.67600 0.48889308
16.67700 0.48432378
16.67800 0.4799976
16.67900 0.47591603
16.68000 0.47208052
16.68100 0.46849231999999996
16.68200 0.46515265
16.68300 0.46206266
16.68400 0.45922333
16.68500 0.45663565000000006
16.68600 0.4543005
16.68700 0.45221871999999996
16.68800 0.45039104
16.68900 0.44881818
16.69000 0.44750073
16.69100 0.44643935
16.69200 0.44563455
16.69300 0.44508678999999995
16.69400 0.4447965
16.69500 0.44476409
16.69600 0.44498988
16.69700 0.44547412999999997
16.69800 0.44621703999999995
16.69900 0.44721873000000006
16.70000 0.44847927000000004
16.70100 0.44999862999999996
16.70200 0.45177671
16.70300 0.45381333
16.70400 0.45610815000000005
16.70500 0.45866081000000003
16.70600 0.46147085
16.70700 0.4645376
16.70800 0.46786032999999994
16.70900 0.47143823
16.71000 0.47527039000000004
16.71100 0.47935573
16.71200 0.48369303999999996
16.71300 0.48828111
16.71400 0.49311848999999996
16.71500 0.49820369999999997
16.71600 0.50353515
16.71700 0.50911112
16.71800 0.5149298299999999
16.71900 0.52098944
16.72000 0.52728802
16.72100 0.5338235299999999
16.72200 0.54059383
16.72300 0.54759681
16.72400 0.5548302500000001
16.72500 0.56229187
16.72600 0.56997933
16.72700 0.5778902699999999
16.72800 0.58602225
16.72900 0.59437277
16.73000 0.60293931
16.73100 0.61171921
16.73200 0.62070987
16.73300 0.62990859
16.73400 0.63931253
16.73500 0.64891889
16.73600 0.65872478
16.73700 0.66872719
16.73800 0.67892307
16.73900 0.68930928
16.74000 0.6998826300000001
16.74100 0.71063982
16.74200 0.72157751
16.74300 0.73269219
16.74400 0.74398033
16.74500 0.75543835
16.74600 0.76706251
16.74700 0.77884905
16.74800 0.7907940999999999
16.74900 0.80289375
16.75000 0.8151439899999999
16.75100 0.82754083
16.75200 0.8400801600000001
16.75300 0.85275788
16.75400 0.86556971
16.75500 0.8785114599999999
16.75600 0.89157885
16.75700 0.90476759
16.75800 0.9180733
16.75900 0.9314916100000001
16.76000 0.9450181400000001
16.76100 0.95864851
16.76200 0.97237825
16.76300 0.9862029
16.76400 1.000118
16.76500 1.0141189
16.76600 1.0282012999999999
16.76700 1.0423603
16.76800 1.0565916
16.76900 1.0708904
16.77000 1.0852519
16.77100 1.0996716
16.77200 1.1141445
16.77300 1.128666
16.77400 1.1432311
16.77500 1.1578348
16.77600 1.1724721
16.77700 1.1871381
16.77800 1.2018275999999999
16.77900 1.2165356
16.78000 1.2312569
16.78100 1.2459860999999999
16.78200 1.2607181
16.78300 1.2754477
16.78400 1.2901693
16.78500 1.3048777
16.78600 1.3195676
16.78700 1.3342336
16.78800 1.3488702
16.78900 1.3634723
16.79000 1.3780341
16.79100 1.3925507
16.79200 1.4070164
16.79300 1.4214261000000001
16.79400 1.4357744000000001
16.79500 1.4500559
16.79600 1.4642655
16.79700 1.4783978
16.79800 1.4924477999999999
16.79900 1.5064101
16.80000 1.5202795
16.80100 1.534051
16.80200 1.5477193
16.80300 1.5612791000000001
16.80400 1.5747255000000002
16.80500 1.5880533
16.80600 1.6012571999999998
16.80700 1.6143319999999999
16.80800 1.6272726000000002
16.80900 1.6400738000000001
16.81000 1.6527303
16.81100 1.6652368000000002
16.81200 1.6775884
16.81300 1.6897794000000002
16.81400 1.7018048000000001
16.81500 1.7136592
16.81600 1.7253375000000002
16.81700 1.7368343000000002
16.81800 1.7481444
16.81900 1.7592626
16.82000 1.7701834
16.82100 1.7809019999999998
16.82200 1.7914129
16.82300 1.8017113
16.82400 1.8117919999999998
16.82500 1.82165
16.82600 1.8312806000000001
16.82700 1.8406788
16.82800 1.8498397999999998
16.82900 1.8587591
16.83000 1.8674320000000002
16.83100 1.8758537
16.83200 1.8840201
16.83300 1.8919267
16.83400 1.8995693
16.83500 1.9069437000000002
16.83600 1.9140456000000001
16.83700 1.9208711
16.83800 1.9274158
16.83900 1.9336762
16.84000 1.939648
16.84100 1.9453276
16.84200 1.950711
16.84300 1.9557944
16.84400 1.9605739
16.84500 1.9650457
16.84600 1.9692063
16.84700 1.973052
16.84800 1.9765788999999998
16.84900 1.9797835
16.85000 1.9826623
16.85100 1.9852115
16.85200 1.9874277
16.85300 1.9893073000000001
16.85400 1.9908469000000002
16.85500 1.9920433000000002
16.85600 1.9928932
16.85700 1.9933933000000001
16.85800 1.9935406999999998
16.85900 1.9933321
16.86000 1.9927645
16.86100 1.9918353999999998
16.86200 1.990542
16.86300 1.9888816
16.86400 1.9868516999999999
16.86500 1.98445
16.86600 1.9816743
16.86700 1.9785224000000001
16.86800 1.9749921
16.86900 1.9710816
16.87000 1.9667892
16.87100 1.9621128
16.87200 1.9570511
16.87300 1.9516025
16.87400 1.9457653
16.87500 1.9395383
16.87600 1.9329200000000002
16.87700 1.9259089999999999
16.87800 1.9185041999999999
16.87900 1.9107044
16.88000 1.9025084
16.88100 1.8939149999999998
16.88200 1.8849233
16.88300 1.8755322
16.88400 1.8657407000000001
16.88500 1.8555479
16.88600 1.8449529999999998
16.88700 1.8339552
16.88800 1.8225538
16.88900 1.8107479
16.89000 1.7985373999999998
16.89100 1.7859217
16.89200 1.7729005
16.89300 1.7594736
16.89400 1.7456409999999998
16.89500 1.7314028
16.89600 1.7167591
16.89700 1.7017102
16.89800 1.6862568000000002
16.89900 1.6703994999999998
16.90000 1.654139
16.90100 1.6374763
16.90200 1.6204124
16.90300 1.6029486
16.90400 1.5850861
16.90500 1.5668264
16.90600 1.548171
16.90700 1.5291215
16.90800 1.5096797
16.90900 1.4898473
16.91000 1.4696264
16.91100 1.4490186
16.91200 1.4280261
16.91300 1.406651
16.91400 1.3848953000000002
16.91500 1.3627611
16.91600 1.3402506
16.91700 1.3173659
16.91800 1.2941093000000001
16.91900 1.2704832
16.92000 1.2464897000000001
16.92100 1.2221313
16.92200 1.1974105000000002
16.92300 1.1723297000000001
16.92400 1.1468915
16.92500 1.1210985999999998
16.92600 1.0949537
16.92700 1.0684597
16.92800 1.0416196
16.92900 1.0144363
16.93000 0.98691322
16.93100 0.95905364
16.93200 0.93086101
16.93300 0.9023388800000001
16.93400 0.8734911700000001
16.93500 0.84432168
16.93600 0.81483442
16.93700 0.78503359
16.93800 0.75492347
16.93900 0.7245084700000001
16.94000 0.69379318
16.94100 0.66278223
16.94200 0.6314803800000001
16.94300 0.59989244
16.94400 0.56802332
16.94500 0.5358779800000001
16.94600 0.50346148
16.94700 0.47077886
16.94800 0.43783518000000005
16.94900 0.40463562999999997
16.95000 0.37118532
16.95100 0.33748939
16.95200 0.30355302
16.95300 0.26938138
16.95400 0.23497962
16.95500 0.20035296000000002
16.95600 0.16550655
16.95700 0.13044561000000002
16.95800 0.09517537499999999
16.95900 0.059701089000000006
16.96000 0.024028050000000002
16.96100 -0.011838408
16.96200 -0.047892888
16.96300 -0.084129936
16.96400 -0.12054403
16.96500 -0.15712953
16.96600 -0.19388077
16.96700 -0.23079193
16.96800 -0.26785713
16.96900 -0.30507036
16.97000 -0.34242552
16.97100 -0.3799164
16.97200 -0.41753668
16.97300 -0.45527997000000003
16.97400 -0.49313973
16.97500 -0.53110933
16.97600 -0.56918212
16.97700 -0.60735135
16.97800 -0.64561022
16.97900 -0.68395184
16.98000 -0.7223692700000001
16.98100 -0.76085562
16.98200 -0.7994039
16.98300 -0.83800713
16.98400 -0.8766583200000001
16.98500 -0.9153505799999999
16.98600 -0.9540769299999999
16.98700 -0.99283038
16.98800 -1.0316041
16.98900 -1.0703913
16.99000 -1.1091851
16.99100 -1.1479786
16.99200 -1.1867651
16.99300 -1.2255379
16.99400 -1.2642903
16.99500 -1.3030156
16.99600 -1.3417073
16.99700 -1.3803585
16.99800 -1.4189625000000001
16.99900 -1.4575128
17.00000 -1.4960026
17.00100 -1.5344251999999998
17.00200 -1.5727738000000002
17.00300 -1.6110417
17.00400 -1.6492219999999997
17.00500 -1.6873077
17.00600 -1.725292
17.00700 -1.7631678000000002
17.00800 -1.8009281
17.00900 -1.8385658
17.01000 -1.8760737
17.01100 -1.9134446999999999
17.01200 -1.9506715000000001
17.01300 -1.9877468999999999
17.01400 -2.0246636
17.01500 -2.0614143
17.01600 -2.0979919
17.01700 -2.1343891
17.01800 -2.1705985
17.01900 -2.2066133000000003
17.02000 -2.2424262
17.02100 -2.2780302999999997
17.02200 -2.3134185
[truncated: 323,841 more chars]
