# Supplementary material for: 2D Synthetic dataset of numerical simulations of long-period seismicity in a volcanic edifice and related sensitivity kernels
Source: Data Brief. 2021 Jan 25;34:106673. doi: 10.1016/j.dib.2020.106673 (PMC7841316; doi:10.1016/j.dib.2020.106673)
Supplement: Supplementary Data S1 — Supplementary Raw Research Data. This is open data under the CC BY license http://creativecommons.org/licenses/by/4.0/ [file mmc1.zip › Dataset/OUTPUT_SEISMOGRAMS/9000_3000/disp_Z_hetero_4000_1655_SVF7e-1Hz.semd]

-1.714286 0.0
-1.713286 0.0
-1.712286 0.0
-1.711286 0.0
-1.710286 0.0
-1.709286 0.0
-1.708286 0.0
-1.707286 0.0
-1.706286 0.0
-1.705286 0.0
-1.704286 0.0
-1.703286 0.0
-1.702286 0.0
-1.701286 0.0
-1.700286 0.0
-1.699286 0.0
-1.698286 0.0
-1.697286 0.0
-1.696286 0.0
-1.695286 0.0
-1.694286 0.0
-1.693286 0.0
-1.692286 0.0
-1.691286 0.0
-1.690286 0.0
-1.689286 0.0
-1.688286 0.0
-1.687286 0.0
-1.686286 0.0
-1.685286 0.0
-1.684286 0.0
-1.683286 0.0
-1.682286 0.0
-1.681286 0.0
-1.680286 0.0
-1.679286 0.0
-1.678286 0.0
-1.677286 0.0
-1.676286 0.0
-1.675286 0.0
-1.674286 0.0
-1.673286 0.0
-1.672286 0.0
-1.671286 0.0
-1.670286 0.0
-1.669286 0.0
-1.668286 0.0
-1.667286 0.0
-1.666286 0.0
-1.665286 0.0
-1.664286 0.0
-1.663286 0.0
-1.662286 0.0
-1.661286 0.0
-1.660286 0.0
-1.659286 0.0
-1.658286 0.0
-1.657286 0.0
-1.656286 0.0
-1.655286 0.0
-1.654286 0.0
-1.653286 0.0
-1.652286 0.0
-1.651286 0.0
-1.650286 0.0
-1.649286 0.0
-1.648286 0.0
-1.647286 0.0
-1.646286 0.0
-1.645286 0.0
-1.644286 0.0
-1.643286 0.0
-1.642286 0.0
-1.641286 0.0
-1.640286 0.0
-1.639286 0.0
-1.638286 0.0
-1.637286 0.0
-1.636286 0.0
-1.635286 0.0
-1.634286 0.0
-1.633286 0.0
-1.632286 0.0
-1.631286 0.0
-1.630286 0.0
-1.629286 0.0
-1.628286 0.0
-1.627286 0.0
-1.626286 0.0
-1.625286 0.0
-1.624286 0.0
-1.623286 0.0
-1.622286 0.0
-1.621286 0.0
-1.620286 0.0
-1.619286 0.0
-1.618286 0.0
-1.617286 0.0
-1.616286 0.0
-1.615286 0.0
-1.614286 0.0
-1.613286 0.0
-1.612286 0.0
-1.611286 0.0
-1.610286 0.0
-1.609286 0.0
-1.608286 0.0
-1.607286 0.0
-1.606286 0.0
-1.605286 0.0
-1.604286 0.0
-1.603286 0.0
-1.602286 0.0
-1.601286 0.0
-1.600286 0.0
-1.599286 0.0
-1.598286 0.0
-1.597286 0.0
-1.596286 0.0
-1.595286 0.0
-1.594286 0.0
-1.593286 0.0
-1.592286 0.0
-1.591286 0.0
-1.590286 0.0
-1.589286 0.0
-1.588286 0.0
-1.587286 0.0
-1.586286 0.0
-1.585286 0.0
-1.584286 0.0
-1.583286 0.0
-1.582286 0.0
-1.581286 0.0
-1.580286 0.0
-1.579286 0.0
-1.578286 0.0
-1.577286 0.0
-1.576286 0.0
-1.575286 0.0
-1.574286 0.0
-1.573286 0.0
-1.572286 0.0
-1.571286 0.0
-1.570286 0.0
-1.569286 0.0
-1.568286 0.0
-1.567286 0.0
-1.566286 0.0
-1.565286 0.0
-1.564286 0.0
-1.563286 0.0
-1.562286 0.0
-1.561286 0.0
-1.560286 0.0
-1.559286 0.0
-1.558286 0.0
-1.557286 0.0
-1.556286 0.0
-1.555286 0.0
-1.554286 0.0
-1.553286 0.0
-1.552286 0.0
-1.551286 0.0
-1.550286 0.0
-1.549286 0.0
-1.548286 0.0
-1.547286 0.0
-1.546286 0.0
-1.545286 0.0
-1.544286 0.0
-1.543286 0.0
-1.542286 0.0
-1.541286 0.0
-1.540286 0.0
-1.539286 0.0
-1.538286 0.0
-1.537286 0.0
-1.536286 0.0
-1.535286 0.0
-1.534286 0.0
-1.533286 0.0
-1.532286 0.0
-1.531286 0.0
-1.530286 0.0
-1.529286 0.0
-1.528286 0.0
-1.527286 0.0
-1.526286 0.0
-1.525286 0.0
-1.524286 0.0
-1.523286 0.0
-1.522286 0.0
-1.521286 0.0
-1.520286 0.0
-1.519286 0.0
-1.518286 0.0
-1.517286 0.0
-1.516286 0.0
-1.515286 0.0
-1.514286 0.0
-1.513286 0.0
-1.512286 0.0
-1.511286 0.0
-1.510286 0.0
-1.509286 0.0
-1.508286 0.0
-1.507286 0.0
-1.506286 0.0
-1.505286 0.0
-1.504286 0.0
-1.503286 0.0
-1.502286 0.0
-1.501286 0.0
-1.500286 0.0
-1.499286 0.0
-1.498286 0.0
-1.497286 0.0
-1.496286 0.0
-1.495286 0.0
-1.494286 0.0
-1.493286 -1.1849654e-36
-1.492286 -2.0120855e-36
-1.491286 -1.6337533e-36
-1.490286 0.0
-1.489286 2.2758927e-36
-1.488286 4.1462645000000004e-36
-1.487286 4.3761579e-36
-1.486286 2.0399506e-36
-1.485286 -3.1618021e-36
-1.484286 -1.0754711e-35
-1.483286 -1.9464279999999998e-35
-1.482286 -2.7760353e-35
-1.481286 -3.4161078e-35
-1.480286 -3.7669338e-35
-1.479286 -3.763402e-35
-1.478286 -3.3730561e-35
-1.477286 -2.5009023e-35
-1.476286 -1.1026338e-35
-1.475286 8.857767300000001e-36
-1.474286 3.5205306e-35
-1.473286 6.7583647e-35
-1.472286 1.0349794999999999e-34
-1.471286 1.4000246e-34
-1.470286 1.7173119e-34
-1.469286 1.9225804e-34
-1.468286 1.9488949e-34
-1.467286 1.7353598e-34
-1.466286 1.2428137e-34
-1.465286 4.5509981e-35
-1.464286 -6.1548419e-35
-1.463286 -1.9279862e-34
-1.462286 -3.4132804e-34
-1.461286 -4.9776611e-34
-1.460286 -6.5072573000000005e-34
-1.459286 -7.8745265e-34
-1.458286 -8.9473731e-34
-1.457286 -9.6008207e-34
-1.456286 -9.7308454e-34
-1.455286 -9.264867800000001e-34
-1.454286 -8.1707655e-34
-1.453286 -6.455085500000001e-34
-1.452286 -4.1506649e-34
-1.451286 -1.2927727e-34
-1.450286 2.1136503999999997e-34
-1.449286 6.1290557999999995e-34
-1.448286 1.0908005e-33
-1.447286 1.6711582e-33
-1.446286 2.3892798e-33
-1.445286 3.284615e-33
-1.444286 4.3916986e-33
-1.443286 5.7267496000000004e-33
-1.442286 7.2704165e-33
-1.441286 8.9480071e-33
-1.440286 1.0609291e-32
-1.439286 1.2010942e-32
-1.438286 1.2806164e-32
-1.437286 1.2545164e-32
-1.436286 1.0692469e-32
-1.435286 6.665065e-33
-1.434286 -1.0542394e-34
-1.433286 -1.0085635e-32
-1.432286 -2.3530766000000002e-32
-1.431286 -4.0358583000000006e-32
-1.430286 -6.0017959e-32
-1.429286 -8.1367223e-32
-1.428286 -1.0258187e-31
-1.427286 -1.2111422e-31
-1.426286 -1.3372918999999999e-31
-1.425286 -1.3663888999999999e-31
-1.424286 -1.2575527e-31
-1.423286 -9.707166200000001e-32
-1.422286 -4.7172974e-32
-1.421286 2.6141442e-32
-1.420286 1.2315649e-31
-1.419286 2.4151712e-31
-1.418286 3.7555728999999996e-31
-1.417286 5.1577786e-31
-1.416286 6.485837800000001e-31
-1.415286 7.563980700000001e-31
-1.414286 8.1826558e-31
-1.413286 8.110432000000001e-31
-1.412286 7.112365999999999e-31
-1.411286 4.974952200000001e-31
-1.410286 1.537035e-31
-1.409286 -3.2747337e-31
-1.408286 -9.4083137e-31
-1.407286 -1.6649966e-30
-1.406286 -2.4593558000000003e-30
-1.405286 -3.2620565e-30
-1.404286 -3.9896334e-30
-1.403286 -4.5388067e-30
-1.402286 -4.7909432e-30
-1.401286 -4.6195306e-30
-1.400286 -3.9007975e-30
-1.399286 -2.5273278e-30
-1.398286 -4.2414676e-31
-1.397286 2.4336539e-30
-1.396286 6.0031186000000006e-30
-1.395286 1.015724e-29
-1.394286 1.4672488e-29
-1.393286 1.9222407e-29
-1.392286 2.3379605e-29
-1.391286 2.66283e-29
-1.390286 2.8389040000000003e-29
-1.389286 2.8056452e-29
-1.388286 2.5049749e-29
-1.387286 1.8874394e-29
-1.386286 9.1917622e-30
-1.385286 -4.107902e-30
-1.384286 -2.0835487000000001e-29
-1.383286 -4.0443461e-29
-1.382286 -6.1985011e-29
-1.381286 -8.410024500000001e-29
-1.380286 -1.0503725e-28
-1.379286 -1.2271405e-28
-1.378286 -1.3482518e-28
-1.377286 -1.389929e-28
-1.376286 -1.329591e-28
-1.375286 -1.1480891e-28
-1.374286 -8.321231400000001e-29
-1.373286 -3.7665732999999997e-29
-1.372286 2.1288826e-29
-1.371286 9.1891168e-29
-1.370286 1.7106203999999998e-28
-1.369286 2.5439706e-28
-1.368286 3.3627454999999996e-28
-1.367286 4.1008913e-28
-1.366286 4.6861389e-28
-1.365286 5.0448234e-28
-1.364286 5.107687e-28
-1.363286 4.8163175e-28
-1.362286 4.1297568999999995e-28
-1.361286 3.0307118e-28
-1.360286 1.5307286e-28
-1.359286 -3.2630684e-29
-1.358286 -2.4629558e-28
-1.357286 -4.769787100000001e-28
-1.356286 -7.1100195e-28
-1.355286 -9.3273066e-28
-1.354286 -1.1256417e-27
-1.353286 -1.2736227e-27
-1.352286 -1.3624100999999999e-27
-1.351286 -1.381038e-27
-1.350286 -1.3231504000000001e-27
-1.349286 -1.1880059e-27
-1.348286 -9.810107100000001e-28
-1.347286 -7.1362994e-28
-1.346286 -4.0256539999999997e-28
-1.345286 -6.8150639e-29
-1.344286 2.6800767e-28
-1.343286 5.86015e-28
-1.342286 8.7106719e-28
-1.341286 1.1168799e-27
-1.340286 1.3287319000000002e-27
-1.339286 1.5256162e-27
-1.338286 1.7409605e-27
-1.337286 2.0214037e-27
-1.336286 2.423213e-27
-1.335286 3.0060814e-27
-1.334286 3.8242979999999996e-27
-1.333286 4.9155892e-27
-1.332286 6.2882943e-27
-1.331286 7.9079207e-27
-1.330286 9.6845044e-27
-1.329286 1.1462518e-26
-1.328286 1.3015261000000002e-26
-1.327286 1.4045739999999998e-26
-1.326286 1.4195843e-26
-1.325286 1.3065234e-26
-1.324286 1.0240716e-26
-1.323286 5.335862899999999e-27
-1.322286 -1.9603993e-27
-1.321286 -1.1828891e-26
-1.320286 -2.4262899000000003e-26
-1.319286 -3.9013743e-26
-1.318286 -5.5545356e-26
-1.317286 -7.300469e-26
-1.316286 -9.021471899999999e-26
-1.315286 -1.0569617e-25
-1.314286 -1.1772269000000002e-25
-1.313286 -1.2441174e-25
-1.312286 -1.2385065e-25
-1.311286 -1.1425358e-25
-1.310286 -9.414123700000001e-26
-1.309286 -6.2531238e-26
-1.308286 -1.9123417e-26
-1.307286 3.5538116e-26
-1.306286 9.9945961e-26
-1.305286 1.7157274000000002e-25
-1.304286 2.4689358999999997e-25
-1.303286 3.2150034e-25
-1.302286 3.9031289000000004e-25
-1.301286 4.4788491e-25
-1.300286 4.8879093e-25
-1.299286 5.080716100000001e-25
-1.298286 5.0170317e-25
-1.297286 4.6704921999999995e-25
-1.296286 4.0324643999999997e-25
-1.295286 3.1147381e-25
-1.294286 1.9505823999999998e-25
-1.293286 5.9376526e-26
-1.292286 -8.8470982e-26
-1.291286 -2.4022087999999997e-25
-1.290286 -3.872227e-25
-1.289286 -5.2138452e-25
-1.288286 -6.3621332e-25
-1.287286 -7.2784976e-25
-1.286286 -7.959739e-25
-1.285286 -8.4444609e-25
-1.284286 -8.8154428e-25
-1.283286 -9.1967091e-25
-1.282286 -9.7443111e-25
-1.281286 -1.063028e-24
-1.280286 -1.2019822e-24
-1.279286 -1.4042586999999999e-24
-1.278286 -1.6759675000000002e-24
-1.277286 -2.0128942e-24
-1.276286 -2.3971981e-24
-1.275286 -2.7946898e-24
-1.274286 -3.1531417000000002e-24
-1.273286 -3.4021004e-24
-1.272286 -3.4546373e-24
-1.271286 -3.2113936e-24
-1.270286 -2.5671395e-24
-1.269286 -1.4198754e-24
-1.268286 3.1773547000000002e-25
-1.267286 2.7050937e-24
-1.266286 5.7593373e-24
-1.265286 9.4410473e-24
-1.264286 1.3641333e-23
-1.263286 1.8171842e-23
-1.262286 2.2759357000000002e-23
-1.261286 2.7046601e-23
-1.260286 3.0600711e-23
-1.259286 3.2930451e-23
-1.258286 3.3512764e-23
-1.257286 3.1828489e-23
-1.256286 2.7406260000000003e-23
-1.255286 1.9872683e-23
-1.254286 9.0058456e-24
-1.253286 -5.2116194e-24
-1.252286 -2.2544539999999997e-23
-1.251286 -4.2467405e-23
-1.250286 -6.4142093e-23
-1.249286 -8.641618200000001e-23
-1.248286 -1.0784616e-22
-1.247286 -1.267487e-22
-1.246286 -1.4128122e-22
-1.245286 -1.4955087e-22
-1.244286 -1.4974844e-22
-1.243286 -1.4030092999999998e-22
-1.242286 -1.2003390000000001e-22
-1.241286 -8.833203899999999e-23
-1.240286 -4.5284757000000004e-23
-1.239286 8.1976373e-24
-1.238286 7.0311882e-23
-1.237286 1.38347e-22
-1.236286 2.087379e-22
-1.235286 2.7719432e-22
-1.234286 3.3890718999999996e-22
-1.233286 3.8882824e-22
-1.232286 4.2201211000000003e-22
-1.231286 4.3400279e-22
-1.230286 4.2124064e-22
-1.229286 3.8145894e-22
-1.228286 3.1403711e-22
-1.227286 2.2027377000000003e-22
-1.226286 1.0354567e-22
-1.225286 -3.0678677e-23
-1.224286 -1.7499359e-22
-1.223286 -3.2039209e-22
-1.222286 -4.5678233e-22
-1.221286 -5.7366892e-22
-1.220286 -6.6096644e-22
-1.219286 -7.0989703e-22
-1.218286 -7.139073700000001e-22
-1.217286 -6.6952999e-22
-1.216286 -5.771057499999999e-22
-1.215286 -4.4128216e-22
-1.214286 -2.7120872e-22
-1.213286 -8.0362015e-23
-1.212286 1.1404453e-22
-1.211286 2.9208427e-22
-1.210286 4.3255713e-22
-1.209286 5.1478972e-22
-1.208286 5.206994700000001e-22
-1.207286 4.369861899999999e-22
-1.206286 2.5728032e-22
-1.205286 -1.59497e-23
-1.204286 -3.6994132999999996e-22
-1.203286 -7.808437099999999e-22
-1.202286 -1.2137746e-21
-1.201286 -1.6238795e-21
-1.200286 -1.958484e-21
-1.199286 -2.1603551e-21
-1.198286 -2.1719905e-21
-1.197286 -1.9407592e-21
-1.196286 -1.4246071e-21
-1.195286 -5.9794414e-22
-1.194286 5.4275149000000005e-22
-1.193286 1.9741422e-21
-1.192286 3.6426021e-21
-1.191286 5.4626843999999995e-21
-1.190286 7.317954e-21
-1.189286 9.064546300000001e-21
-1.188286 1.0537631e-20
-1.187286 1.1560777000000001e-20
-1.186286 1.1957940000000001e-20
-1.185286 1.1567577e-20
-1.184286 1.025808e-20
-1.183286 7.943517599999999e-21
-1.182286 4.5984848e-21
-1.181286 2.7069168e-22
-1.180286 -4.9100628e-21
-1.179286 -1.0727851999999999e-20
-1.178286 -1.6882626e-20
-1.177286 -2.2999069e-20
-1.176286 -2.8642704e-20
-1.175286 -3.3343086e-20
-1.174286 -3.6623396e-20
-1.173286 -3.8035080999999996e-20
-1.172286 -3.7195582e-20
-1.171286 -3.3826729000000003e-20
-1.170286 -2.779086e-20
-1.169286 -1.9121586e-20
-1.168286 -8.045975400000001e-21
-1.167286 5.0047267e-21
-1.166286 1.939836e-20
-1.165286 3.4320788e-20
-1.164286 4.8811295e-20
-1.163286 6.1813974e-20
-1.162286 7.2243407e-20
-1.161286 7.9061548e-20
-1.160286 8.1361443e-20
-1.159286 7.8452285e-20
-1.158286 6.9939469e-20
-1.157286 5.579283200000001e-20
-1.156286 3.6396222e-20
-1.155286 1.25721e-20
-1.154286 -1.4424076e-20
-1.153286 -4.2943325999999997e-20
-1.152286 -7.101799399999999e-20
-1.151286 -9.6470939e-20
-1.150286 -1.1705535999999999e-19
-1.149286 -1.3061855000000001e-19
-1.148286 -1.3528036e-19
-1.147286 -1.2961437e-19
-1.146286 -1.1281854000000002e-19
-1.145286 -8.4860592e-20
-1.144286 -4.6583481e-20
-1.143286 2.4243567e-22
-1.142286 5.2931835e-20
-1.141286 1.0796934e-19
-1.140286 1.6117033999999999e-19
-1.139286 2.0791544e-19
-1.138286 2.4345103000000003e-19
-1.137286 2.632413e-19
-1.136286 2.6335223e-19
-1.135286 2.4084212e-19
-1.134286 1.9412948e-19
-1.133286 1.2330705e-19
-1.132286 3.0370453e-20
-1.131286 -8.0667972e-20
-1.130286 -2.0380428e-19
-1.129286 -3.3122432e-19
-1.128286 -4.5364859e-19
-1.127286 -5.6083613e-19
-1.126286 -6.422309800000001e-19
-1.125286 -6.877204700000001e-19
-1.124286 -6.8846234e-19
-1.123286 -6.377277399999999e-19
-1.122286 -5.3169651e-19
-1.121286 -3.7013949e-19
-1.120286 -1.5692028000000002e-19
-1.119286 9.9744896e-20
-1.118286 3.8731993e-19
-1.117286 6.8930988e-19
-1.116286 9.8596439e-19
-1.115286 1.2553144e-18
-1.114286 1.4745052999999999e-18
-1.113286 1.6213638e-18
-1.112286 1.6761096e-18
-1.111286 1.6231011e-18
-1.110286 1.4524896e-18
-1.109286 1.1616461e-18
-1.108286 7.562286300000001e-19
-1.107286 2.5076644999999997e-19
-1.106286 -3.3133806e-19
-1.105286 -9.584587e-19
-1.104286 -1.5920727e-18
-1.103286 -2.1887466e-18
-1.102286 -2.702708e-18
-1.101286 -3.0888824e-18
-1.100286 -3.3062230999999998e-18
-1.099286 -3.3211194999999997e-18
-1.098286 -3.1106482e-18
-1.097286 -2.6654065e-18
-1.096286 -1.9916772e-18
-1.095286 -1.1126948e-18
-1.094286 -6.881915e-20
-1.093286 1.0835101e-18
-1.092286 2.2740973999999997e-18
-1.091286 3.4225603e-18
-1.090286 4.4430187e-18
-1.089286 5.2496862e-18
-1.088286 5.763050699999999e-18
-1.087286 5.9162633e-18
-1.086286 5.6612978e-18
-1.085286 4.9744034e-18
-1.084286 3.8603902e-18
-1.083286 2.3553082999999997e-18
-1.082286 5.2716002e-19
-1.081286 -1.5256163999999998e-18
-1.080286 -3.6780182e-18
-1.079286 -5.7846762999999996e-18
-1.078286 -7.6881753e-18
-1.077286 -9.2291294e-18
-1.076286 -1.0257462e-17
-1.075286 -1.0644213e-17
-1.074286 -1.0293063e-17
-1.073286 -9.1507308e-18
-1.072286 -7.215355e-18
-1.071286 -4.5420517e-18
-1.070286 -1.2449428e-18
-1.069286 2.5048607e-18
-1.068286 6.4856052e-18
-1.067286 1.0435559e-17
-1.066286 1.4067675000000002e-17
-1.065286 1.7087611e-17
-1.064286 1.9214139e-17
-1.063286 2.0200704e-17
-1.062286 1.9856707e-17
-1.061286 1.8066902000000003e-17
-1.060286 1.480733e-17
-1.059286 1.0156277000000001e-17
-1.058286 4.2989313e-18
-1.057286 -2.4751948e-18
-1.056286 -9.7826379e-18
-1.055286 -1.7164148e-17
-1.054286 -2.4110086999999998e-17
-1.053286 -3.0091929e-17
-1.052286 -3.4598129e-17
-1.051286 -3.7172197000000003e-17
-1.050286 -3.745038e-17
-1.049286 -3.5196212e-17
-1.048286 -3.0329099e-17
-1.047286 -2.2944336e-17
-1.046286 -1.3322310000000002e-17
-1.045286 -1.9252454e-18
-1.044286 1.0619367e-17
-1.043286 2.3548653e-17
-1.042286 3.6006534e-17
-1.041286 4.7096231e-17
-1.040286 5.5940172e-17
-1.039286 6.174362e-17
-1.038286 6.3857733e-17
-1.037286 6.1837474e-17
-1.036286 5.5489767e-17
-1.035286 4.4907697e-17
-1.034286 3.0487049e-17
-1.033286 1.2922692e-17
-1.032286 -6.8166416e-18
-1.031286 -2.7535038e-17
-1.030286 -4.7875941999999995e-17
-1.029286 -6.6405336e-17
-1.028286 -8.1706973e-17
-1.027286 -9.2483756e-17
-1.026286 -9.7658535e-17
-1.025286 -9.646709599999999e-17
-1.024286 -8.8536077e-17
-1.023286 -7.3939126e-17
-1.022286 -5.3225593e-17
-1.021286 -2.7417527e-17
-1.020286 2.0271521e-18
-1.019286 3.3285456e-17
-1.018286 6.427157700000001e-17
-1.017286 9.2765803e-17
-1.016286 1.1656294e-16
-1.015286 1.3363119e-16
-1.014286 1.4227083e-16
-1.013286 1.4126138e-16
-1.012286 1.2998573e-16
-1.011286 1.0852037999999999e-16
-1.010286 7.7682723e-17
-1.009286 3.9028351e-17
-1.008286 -5.2053161e-18
-1.007286 -5.2209366e-17
-1.006286 -9.8763969e-17
-1.005286 -1.414416e-16
-1.004286 -1.7684137000000003e-16
-1.003286 -2.0183991e-16
-1.002286 -2.1384162e-16
-1.001286 -2.1100976000000002e-16
-1.000286 -1.9245972e-16
-0.9992857 -1.5839703999999999e-16
-0.9982857 -1.1018546e-16
-0.9972857 -5.0334142000000005e-17
-0.9962857 1.760142e-17
-0.9952857 8.920443900000001e-17
-0.9942857 1.5946088e-16
-0.9932857 2.2308887e-16
-0.9922857 2.7491395e-16
-0.9912857 3.1026530999999997e-16
-0.9902857 3.2536473e-16
-0.9892857 3.1767783e-16
-0.9882857 2.8619816000000003e-16
-0.9872857 2.3163687999999997e-16
-0.9862857 1.5649611e-16
-0.9852857 6.5011268e-17
-0.9842857 -3.7043575e-17
-0.9832857 -1.4268297000000002e-16
-0.9822857 -2.4415522000000003e-16
-0.9812857 -3.3348018e-16
-0.9802857 -4.0304556999999997e-16
-0.9792857 -4.4622006e-16
-0.9782857 -4.5793757e-16
-0.9772857 -4.3520507e-16
-0.9762857 -3.7748896e-16
-0.9752857 -2.8694085e-16
-0.9742857 -1.6843299999999998e-16
-0.9732857 -2.9385907e-17
-0.9722857 1.2061461e-16
-0.9712857 2.7039773000000003e-16
-0.9702857 4.079558e-16
-0.9692857 5.2131602e-16
-0.9682857 5.9947859e-16
-0.9672857 6.3335416e-16
-0.9662857 6.166289e-16
-0.9652857 5.464860500000001e-16
-0.9642857 4.2411646999999997e-16
-0.9632857 2.5496335e-16
-0.9622857 4.8660523000000007e-17
-0.9612857 -1.8135565000000002e-16
-0.9602857 -4.1855806e-16
-0.9592857 -6.4433767e-16
-0.9582857 -8.392576099999999e-16
-0.9572857 -9.8448001e-16
-0.9562857 -1.0632716000000001e-15
-0.9552857 -1.0624848e-15
-0.9542857 -9.7389904e-16
-0.9532857 -7.9531265e-16
-0.9522857 -5.3128086e-16
-0.9512857 -1.9341488999999998e-16
-0.9502857 1.9981986999999998e-16
-0.9492857 6.2383625e-16
-0.9482857 1.0491826e-15
-0.9472857 1.4432806e-15
-0.9462857 1.7725597e-15
-0.9452857 2.0048686e-15
-0.9442857 2.1120128e-15
-0.9432857 2.0722448000000002e-15
-0.9422857 1.8725187e-15
-0.9412857 1.5103243e-15
-0.9402857 9.949239899999999e-16
-0.9392857 3.4784863999999997e-16
-0.9382857 -3.9745842e-16
-0.9372857 -1.1969018e-15
-0.9362857 -1.9978955e-15
-0.9352857 -2.742353e-15
-0.9342857 -3.3703699000000004e-15
-0.9332857 -3.8243935e-15
-0.9322857 -4.053627e-15
-0.9312857 -4.0183683e-15
-0.9302857 -3.6939615999999995e-15
-0.9292857 -3.0740394000000003e-15
-0.9282857 -2.172752e-15
-0.9272857 -1.0257316e-15
-0.9262857 3.1040163000000003e-16
-0.9252857 1.7600860000000001e-15
-0.9242857 3.2324134e-15
-0.9232857 4.6261555e-15
-0.9222857 5.8359862e-15
-0.9212857 6.7595605e-15
-0.9202857 7.3050219e-15
-0.9192857 7.398429099999999e-15
-0.9182857 6.990576100000001e-15
-0.9172857 6.0626602e-15
-0.9162857 4.6302977e-15
-0.9152857 2.745467e-15
-0.9142857 4.9606774e-16
-0.9132857 -1.9970704e-15
-0.9122857 -4.5857212e-15
-0.9112857 -7.1021615e-15
-0.9102857 -9.3690632e-15
-0.9092857 -1.1210857999999999e-14
-0.9082857 -1.2465887e-14
-0.9072857 -1.299857e-14
-0.9062857 -1.2710743e-14
-0.9052857 -1.1551338000000001e-14
-0.9042857 -9.523607e-15
-0.9032857 -6.6892256e-15
-0.9022857 -3.1687632e-15
-0.9012857 8.617717300000001e-16
-0.9002857 5.1783631e-15
-0.8992857 9.5201831e-15
-0.8982857 1.3604067999999998e-14
-0.8972857 1.7141549000000002e-14
-0.8962857 1.9857479e-14
-0.8952857 2.1509148e-14
-0.8942857 2.190464e-14
-0.8932857 2.0919195e-14
-0.8922857 1.8508346000000003e-14
-0.8912857 1.4716759e-14
-0.8902857 9.6818996e-15
-0.8892857 3.6319155e-15
-0.8882857 -3.1225005999999997e-15
-0.8872857 -1.0202187e-14
-0.8862857 -1.7179014e-14
-0.8852857 -2.3599926000000002e-14
-0.8842857 -2.9014296e-14
-0.8832857 -3.3003037e-14
-0.8822857 -3.520775e-14
-0.8812857 -3.5357992999999996e-14
-0.8802857 -3.3294808e-14
-0.8792857 -2.8988721e-14
-0.8782857 -2.2550671999999998e-14
-0.8772857 -1.4234702000000002e-14
-0.8762857 -4.4316094999999995e-15
-0.8752857 6.3465822999999995e-15
-0.8742857 1.7490992e-14
-0.8732857 2.8328112e-14
-0.8722857 3.8158337e-14
-0.8712857 4.6298726e-14
-0.8702857 5.2127493e-14
-0.8692857 5.5127508999999995e-14
-0.8682857 5.492585100000001e-14
-0.8672857 5.1326655e-14
-0.8662857 4.4334673e-14
-0.8652857 3.4167485e-14
-0.8642857 2.1254796e-14
-0.8632857 6.2241536e-15
-0.8622857 -1.0126822000000001e-14
-0.8612857 -2.687068e-14
-0.8602857 -4.3000967e-14
-0.8592857 -5.7490937e-14
-0.8582857 -6.9356799e-14
-0.8572857 -7.7721679e-14
-0.8562857 -8.187621100000001e-14
-0.8552857 -8.1331707e-14
-0.8542857 -7.586212899999999e-14
-0.8532857 -6.5531652e-14
-0.8522857 -5.0705366999999994e-14
-0.8512857 -3.2041695e-14
-0.8502857 -1.0466134e-14
-0.8492857 1.2872781999999999e-14
-0.8482857 3.6663326e-14
-0.8472857 5.9503133e-14
-0.8462857 7.998044e-14
-0.8452857 9.6759358e-14
-0.8442857 1.0866403999999999e-13
-0.8432857 1.1475647999999999e-13
-0.8422857 1.1440312e-13
-0.8412857 1.0732555e-13
-0.8402857 9.3631985e-14
-0.8392857 7.3826603e-14
-0.8382857 4.8795784000000006e-14
-0.8372857 1.9770985e-14
-0.8362857 -1.1730153e-14
-0.8352857 -4.3981772999999995e-14
-0.8342857 -7.514286e-14
-0.8332857 -1.0336046000000001e-13
-0.8322857 -1.2687728e-13
-0.8312857 -1.4413772e-13
-0.8302857 -1.5388592000000002e-13
-0.8292857 -1.5524992e-13
-0.8282857 -1.4780674e-13
-0.8272857 -1.3162373e-13
-0.8262857 -1.072731e-13
-0.8252857 -7.581777600000001e-14
-0.8242857 -3.8768441000000005e-14
-0.8232857 1.9868385e-15
-0.8222857 4.4277363999999997e-14
-0.8212857 8.5764267e-14
-0.8202857 1.2406882e-13
-0.8192857 1.5690763e-13
-0.8182857 1.8222707e-13
-0.8172857 1.9832914e-13
-0.8162857 2.0398099e-13
-0.8152857 1.985012e-13
-0.8142857 1.8181679e-13
-0.8132857 1.5448685e-13
-0.8122857 1.1769001e-13
-0.8112857 7.3175557e-14
-0.8102857 2.3179877000000002e-14
-0.8092857 -2.9687801e-14
-0.8082857 -8.2584394e-14
-0.8072857 -1.3258906e-13
-0.8062857 -1.7686752e-13
-0.8052857 -2.1283492e-13
-0.8042857 -2.3830764e-13
-0.8032857 -2.5163475e-13
-0.8022857 -2.5180098e-13
-0.8012857 -2.3849472999999997e-13
-0.8002857 -2.1213687999999997e-13
-0.7992857 -1.7386818e-13
-0.7982857 -1.2549579e-13
-0.7972857 -6.940206799999999e-14
-0.7962857 -8.420689400000001e-15
-0.7952857 5.4312716e-14
-0.7942857 1.1552674e-13
-0.7932857 1.7198785e-13
-0.7922857 2.2067173e-13
-0.7912857 2.5892311e-13
-0.7902857 2.8459545e-13
-0.7892857 2.9616365e-13
-0.7882857 2.9280426e-13
-0.7872857 2.7443965e-13
-0.7862857 2.4174511e-13
-0.7852857 1.9611885000000002e-13
-0.7842857 1.3961746999999998e-13
-0.7832857 7.486037e-14
-0.7822857 4.9083404999999995e-15
-0.7812857 -6.687818e-14
-0.7802857 -1.3699451e-13
-0.7792857 -2.0195425e-13
-0.7782857 -2.5845206999999997e-13
-0.7772857 -3.0352017e-13
-0.7762857 -3.346721e-13
-0.7752857 -3.5002796e-13
-0.7742857 -3.4841557e-13
-0.7732857 -3.2944296e-13
-0.7722857 -2.9353819e-13
-0.7712857 -2.4195348e-13
-0.7702857 -1.767322e-13
-0.7692857 -1.0063799e-13
-0.7682857 -1.7047584e-14
-0.7672857 7.0189761e-14
-0.7662857 1.5692134000000001e-13
-0.7652857 2.3888193000000003e-13
-0.7642857 3.1189809e-13
-0.7632857 3.7209636e-13
-0.7622857 4.1610464e-13
-0.7612857 4.4123573000000005e-13
-0.7602857 4.4564292e-13
-0.7592857 4.2843765000000005e-13
-0.7582857 3.8976174e-13
-0.7572857 3.3080901e-13
-0.7562857 2.5379339e-13
-0.7552857 1.6186438e-13
-0.7542857 5.897334e-14
-0.7532857 -5.0302656000000005e-14
-0.7522857 -1.6097044e-13
-0.7512857 -2.6785274e-13
-0.7502857 -3.6583061e-13
-0.7492857 -4.5008379e-13
-0.7482857 -5.1631732e-13
-0.7472857 -5.6096366e-13
-0.7462857 -5.8135204e-13
-0.7452857 -5.758376500000001e-13
-0.7442857 -5.4388706e-13
-0.7432857 -4.861176299999999e-13
-0.7422857 -4.0429082e-13
-0.7412857 -3.012608e-13
-0.7402857 -1.8088154e-13
-0.7392857 -4.7875360999999996e-14
-0.7382857 9.233271100000001e-14
-0.7372857 2.3381063e-13
-0.7362857 3.7034051e-13
-0.7352857 4.9566022e-13
-0.7342857 6.0371973e-13
-0.7332857 6.8894543e-13
-0.7322857 7.465038600000001e-13
-0.7312857 7.7255554e-13
-0.7302857 7.6448713e-13
-0.7292857 7.2110879e-13
-0.7282857 6.4280373e-13
-0.7272857 5.316161299999999e-13
-0.7262857 3.9126484999999996e-13
-0.7252857 2.2707358999999998e-13
-0.7242857 4.5811649999999996e-14
-0.7232857 -1.4455579e-13
-0.7222857 -3.3520219e-13
-0.7212857 -5.168475599999999e-13
-0.7202857 -6.802209e-13
-0.7192857 -8.165541599999999e-13
-0.7182857 -9.1807817e-13
-0.7172857 -9.7849068e-13
-0.7162857 -9.933639e-13
-0.7152857 -9.6046311e-13
-0.7142857 -8.7995161e-13
-0.7132857 -7.5446385e-13
-0.7122857 -5.890376e-13
-0.7112857 -3.9090549e-13
-0.7102857 -1.6915633e-13
-0.7092857 6.571505500000001e-14
-0.7082857 3.0234197000000004e-13
-0.7072857 5.290715600000001e-13
-0.7062857 7.3456637e-13
-0.7052857 9.0838617e-13
-0.7042857 1.0415166e-12
-0.7032857 1.1268167000000002e-12
-0.7022857 1.1593641e-12
-0.7012857 1.1366845e-12
-0.7002857 1.0588595e-12
-0.6992857 9.2851599e-13
-0.6982857 7.507047199999999e-13
-0.6972857 5.3268238e-13
-0.6962857 2.8361155000000003e-13
-0.6952857 1.4196121e-14
-0.6942857 -2.6373297999999997e-13
-0.6932857 -5.376678e-13
-0.6922857 -7.9489807e-13
-0.6912857 -1.0230012e-12
-0.6902857 -1.2103391e-12
-0.6892857 -1.346554e-12
-0.6882857 -1.4230521e-12
-0.6872857 -1.4334611e-12
-0.6862857 -1.3740456e-12
-0.6852857 -1.2440547999999999e-12
-0.6842857 -1.0459807e-12
-0.6832857 -7.856959e-13
-0.6822857 -4.7244465e-13
-0.6812857 -1.1866481e-13
-0.6802857 2.6037712e-13
-0.6792857 6.471420199999999e-13
-0.6782857 1.0225575e-12
-0.6772857 1.3669169999999999e-12
-0.6762857 1.6608993e-12
-0.6752857 1.8866536000000003e-12
-0.6742857 2.0288858e-12
-0.6732857 2.0758728999999998e-12
-0.6722857 2.0203304e-12
-0.6712857 1.8600637e-12
-0.6702857 1.5983459e-12
-0.6692857 1.2439809999999999e-12
-0.6682857 8.110319300000001e-13
-0.6672857 3.1821944000000003e-13
-0.6662857 -2.1197713e-13
-0.6652857 -7.544657099999999e-13
-0.6642857 -1.2828605e-12
-0.6632857 -1.7708884e-12
-0.6622857 -2.1937921e-12
-0.6612857 -2.5296376e-12
-0.6602857 -2.7604479999999997e-12
-0.6592857 -2.8730978000000003e-12
-0.6582857 -2.8599214e-12
-0.6572857 -2.7190174e-12
-0.6562857 -2.4542507e-12
-0.6552857 -2.0749727e-12
-0.6542857 -1.5955031e-12
-0.6532857 -1.034424e-12
-0.6522857 -4.1374104000000003e-13
-0.6512857 2.4203365e-13
-0.6502857 9.0682941e-13
-0.6492857 1.55396e-12
-0.6482857 2.1570378000000002e-12
-0.6472857 2.690848e-12
-0.6462857 3.1321797999999996e-12
-0.6452857 3.4606182000000004e-12
-0.6442857 3.6592996000000005e-12
-0.6432857 3.7156276e-12
-0.6422857 3.621938e-12
-0.6412857 3.3760873e-12
-0.6402857 2.9819280000000005e-12
-0.6392857 2.4496198e-12
-0.6382857 1.7957222000000002e-12
-0.6372857 1.0430116000000001e-12
-0.6362857 2.1997539e-13
-0.6352857 -6.4004634e-13
-0.6342857 -1.5000801e-12
-0.6332857 -2.3210742e-12
-0.6322857 -3.0637330999999997e-12
-0.6312857 -3.6905405e-12
-0.6302857 -4.1678568e-12
-0.6292857 -4.4679501e-12
-0.6282857 -4.5708158e-12
-0.6272857 -4.4656427e-12
-0.6262857 -4.1518017999999996e-12
-0.6252857 -3.6392628e-12
-0.6242857 -2.9483902000000002e-12
-0.6232857 -2.1091059e-12
-0.6222857 -1.1594705e-12
-0.6212857 -1.4376612e-13
-0.6202857 8.897865999999999e-13
-0.6192857 1.8915271e-12
-0.6182857 2.8129003999999997e-12
-0.6172857 3.6088886e-12
-0.6162857 4.2401846e-12
-0.6152857 4.6749934e-12
-0.6142857 4.8903884e-12
-0.6132857 4.8731909e-12
-0.6122857 4.6203763e-12
-0.6112857 4.139055e-12
-0.6102857 3.4460871e-12
-0.6092857 2.5674101e-12
-0.6082857 1.5371441e-12
-0.6072857 3.9653757999999995e-13
-0.6062857 -8.072185e-13
-0.6052857 -2.0223029e-12
-0.6042857 -3.1937221000000002e-12
-0.6032857 -4.2649535e-12
-0.6022857 -5.1798182e-12
-0.6012857 -5.8846144e-12
-0.6002857 -6.330522300000001e-12
-0.5992857 -6.4762425000000005e-12
-0.5982857 -6.2907802e-12
-0.5972857 -5.7562367e-12
-0.5962857 -4.8704021999999996e-12
-0.5952857 -3.6489118999999995e-12
-0.5942857 -2.1267022e-12
-0.5932857 -3.5850440999999994e-13
-0.5922857 1.5818484e-12
-0.5912857 3.6034638e-12
-0.5902857 5.6018497e-12
-0.5892857 7.463741900000001e-12
-0.5882857 9.0731242e-12
-0.5872857 1.0318143e-11
-0.5862857 1.1098487e-11
-0.5852857 1.1332745e-11
-0.5842857 1.0965161e-11
-0.5832857 9.9712556e-12
-0.5822857 8.3617629e-12
-0.5812857 6.1844965e-12
-0.5802857 3.5238349e-12
-0.5792857 4.9772317e-13
-0.5782857 -2.7477352000000002e-12
-0.5772857 -6.045828399999999e-12
-0.5762857 -9.2184893e-12
-0.5752857 -1.208666e-11
-0.5742857 -1.4481087e-11
-0.5732857 -1.6252796e-11
-0.5722857 -1.7282564999999998e-11
-0.5712857 -1.7488695000000002e-11
-0.5702857 -1.6832587e-11
-0.5692857 -1.5321754e-11
-0.5682857 -1.3010055999999999e-11
-0.5672857 -9.995205600000001e-12
-0.5662857 -6.4137124999999996e-12
-0.5652857 -2.4336428999999998e-12
-0.5642857 1.7543328e-12
-0.5632857 5.947032600000001e-12
-0.5622857 9.9393882e-12
-0.5612857 1.3535005e-11
-0.5602857 1.6556096999999998e-11
-0.5592857 1.8852317e-11
-0.5582857 2.0308103000000002e-11
-0.5572857 2.0848221e-11
-0.5562857 2.0441368e-11
-0.5552857 1.9101693e-11
-0.5542857 1.6888261999999998e-11
-0.5532857 1.3902483e-11
-0.5522857 1.028364e-11
-0.5512857 6.2026691e-12
-0.5502857 1.8543998999999998e-12
-0.5492857 -2.5514852e-12
-0.5482857 -6.8004507999999994e-12
-0.5472857 -1.0683694e-11
-0.5462857 -1.4008868e-11
-0.5452857 -1.6610438e-11
-0.5442857 -1.8359118e-11
-0.5432857 -1.9169798e-11
-0.5422857 -1.9007410000000002e-11
-0.5412857 -1.7890214e-11
-0.5402857 -1.5890086999999998e-11
-0.5392857 -1.3129583e-11
-0.5382857 -9.775704800000001e-12
-0.5372857 -6.0305852e-12
-0.5362857 -2.1195046e-12
-0.5352857 1.7230577999999999e-12
-0.5342857 5.2684579e-12
-0.5332857 8.3089521e-12
-0.5322857 1.0671673e-11
-0.5312857 1.2230407999999999e-11
-0.5302857 1.2914203e-11
-0.5292857 1.2712001e-11
-0.5282857 1.1672866000000002e-11
-0.5272857 9.9016695e-12
-0.5262857 7.550514e-12
-0.5252857 4.8065664e-12
-0.5242857 1.8772735e-12
-0.5232857 -1.0257770999999998e-12
-0.5222857 -3.7029763e-12
-0.5212857 -5.9813902e-12
-0.5202857 -7.7267646e-12
-0.5192857 -8.8518053e-12
-0.5182857 -9.3200661e-12
-0.5172857 -9.1452033e-12
-0.5162857 -8.3857983e-12
-0.5152857 -7.136401e-12
-0.5142857 -5.5158057e-12
-0.5132857 -3.6538484e-12
-0.5122857 -1.6781522e-12
-0.5112857 2.977789e-13
-0.5102857 2.1838722e-12
-0.5092857 3.9192640999999995e-12
-0.5082857 5.4740055999999995e-12
-0.5072857 6.8466194999999995e-12
-0.5062857 8.057904400000001e-12
-0.5052857 9.1418192e-12
-0.5042857 1.0134618999999999e-11
-0.5032857 1.1063623000000001e-11
-0.5022857 1.1937068999999999e-11
-0.5012857 1.2736393000000001e-11
-0.5002857 1.341205e-11
-0.4992857 1.3883569e-11
-0.4982857 1.4044114e-11
-0.4972857 1.3769309e-11
-0.4962857 1.2929598999999999e-11
-0.4952857 1.1404995e-11
-0.4942857 9.1007917e-12
-0.4932857 5.9626308000000005e-12
-0.4922857 1.9893506e-12
-0.4912857 -2.7578141000000003e-12
-0.4902857 -8.1507792e-12
-0.4892857 -1.3995593e-11
-0.4882857 -2.0039057e-11
-0.4872857 -2.5980661000000004e-11
-0.4862857 -3.1489083e-11
-0.4852857 -3.6222051e-11
-0.4842857 -3.9848143e-11
-0.4832857 -4.2068925e-11
-0.4822857 -4.2639807e-11
-0.4812857 -4.1388177e-11
-0.4802857 -3.822757e-11
-0.4792857 -3.3166956e-11
-0.4782857 -2.6314606000000004e-11
-0.4772857 -1.787638e-11
-0.4762857 -8.1486108e-12
-0.4752857 2.4939535e-12
-0.4742857 1.3614426999999998e-11
-0.4732857 2.4733424e-11
-0.4722857 3.5351108e-11
-0.4712857 4.4970654e-11
-0.4702857 5.3122139000000007e-11
-0.4692857 5.938589499999999e-11
-0.4682857 6.3414378e-11
-0.4672857 6.4951646e-11
-0.4662857 6.3849506e-11
-0.4652857 6.0079497e-11
-0.4642857 5.3739841e-11
-0.4632857 4.5056631e-11
-0.4622857 3.437866e-11
-0.4612857 2.2165483e-11
-0.4602857 8.9686925e-12
-0.4592857 -4.5932669e-12
-0.4582857 -1.7865925e-11
-0.4572857 -3.0193933e-11
-0.4562857 -4.095871e-11
-0.4552857 -4.9616343999999995e-11
-0.4542857 -5.5733184999999995e-11
-0.4532857 -5.901645300000001e-11
-0.4522857 -5.9337241e-11
-0.4512857 -5.6743623000000007e-11
-0.4502857 -5.1462214e-11
-0.4492857 -4.3887219e-11
-0.4482857 -3.4557025e-11
-0.4472857 -2.4119411e-11
-0.4462857 -1.3287505999999998e-11
-0.4452857 -2.7895233e-12
-0.4442857 6.6839614000000005e-12
-0.4432857 1.4530998e-11
-0.4422857 2.0283284e-11
-0.4412857 2.3641286e-11
-0.4402857 2.4496258e-11
-0.4392857 2.2936998999999997e-11
-0.4382857 1.9240454e-11
-0.4372857 1.3846748e-11
-0.4362857 7.3206029e-12
-0.4352857 3.0241782e-13
-0.4342857 -6.5466926e-12
-0.4332857 -1.2601016e-11
-0.4322857 -1.7322434e-11
-0.4312857 -2.0303912e-11
-0.4302857 -2.1300367000000002e-11
-0.4292857 -2.0244089e-11
-0.4282857 -1.7243463e-11
-0.4272857 -1.2565318999999999e-11
-0.4262857 -6.602857e-12
-0.4252857 1.674803e-13
-0.4242857 7.2356983e-12
-0.4232857 1.4109394000000001e-11
-0.4222857 2.0361076e-11
-0.4212857 2.5666825e-11
-0.4202857 2.983233e-11
-0.4192857 3.2803672e-11
-0.4182857 3.4661854e-11
-0.4172857 3.5601711000000004e-11
-0.4162857 3.5897606e-11
-0.4152857 3.5859629e-11
-0.4142857 3.5785125e-11
-0.4132857 3.5910952e-11
-0.4122857 3.6371803e-11
-0.4112857 3.7169459e-11
-0.4102857 3.8156742e-11
-0.4092857 3.9038553e-11
-0.4082857 3.9390621e-11
-0.4072857 3.8694891e-11
-0.4062857 3.6388739e-11
-0.4052857 3.1923785e-11
-0.4042857 2.482907e-11
-0.4032857 1.4772752e-11
-0.4022857 1.6165348000000001e-12
-0.4012857 -1.4542526000000002e-11
-0.4002857 -3.3347167e-11
-0.3992857 -5.417498e-11
-0.3982857 -7.6154783e-11
-0.3972857 -9.820393200000002e-11
-0.3962857 -1.1908461e-10
-0.3952857 -1.3747556e-10
-0.3942857 -1.5205462e-10
-0.3932857 -1.6158662000000002e-10
-0.3922857 -1.6501057999999998e-10
-0.3912857 -1.6152054e-10
-0.3902857 -1.5063428e-10
-0.3892857 -1.3224551e-10
-0.3882857 -1.0665548999999999e-10
-0.3872857 -7.4581758e-11
-0.3862857 -3.71425e-11
-0.3852857 4.183099e-12
-0.3842857 4.7617379e-11
-0.3832857 9.116684199999999e-11
-0.3822857 1.3272125e-10
-0.3812857 1.7016446e-10
-0.3802857 2.0149138000000002e-10
-0.3792857 2.2492524e-10
-0.3782857 2.3902822e-10
-0.3772857 2.4279934e-10
-0.3762857 2.3575284999999997e-10
-0.3752857 2.1797149999999998e-10
-0.3742857 1.9012969999999998e-10
-0.3732857 1.5348315000000002e-10
-0.3722857 1.0982277e-10
-0.3712857 6.1393642e-11
-0.3702857 1.0780881e-11
-0.3692857 -3.9232306e-11
-0.3682857 -8.582745e-11
-0.3672857 -1.2632517e-10
-0.3662857 -1.5836021000000001e-10
-0.3652857 -1.8004528e-10
-0.3642857 -1.9011166e-10
-0.3632857 -1.8801527e-10
-0.3622857 -1.7399847e-10
-0.3612857 -1.4910061e-10
-0.3602857 -1.1511368999999999e-10
-0.3592857 -7.4483161e-11
-0.3582857 -3.0158496e-11
-0.3572857 1.4598045000000002e-11
-0.3562857 5.6432170000000005e-11
-0.3552857 9.2132627e-11
-0.3542857 1.1886361e-10
-0.3532857 1.3437693e-10
-0.3522857 1.371872e-10
-0.3512857 1.2669579e-10
-0.3502857 1.0325257e-10
-0.3492857 6.8149468e-11
-0.3482857 2.3544773000000003e-11
-0.3472857 -2.7677058000000003e-11
-0.3462857 -8.2100386e-11
-0.3452857 -1.3601373e-10
-0.3442857 -1.8566765000000002e-10
-0.3432857 -2.2753566000000002e-10
-0.3422857 -2.58558e-10
-0.3412857 -2.7634987999999996e-10
-0.3402857 -2.7935857e-10
-0.3392857 -2.6695794e-10
-0.3382857 -2.3947480000000003e-10
-0.3372857 -1.9814625000000003e-10
-0.3362857 -1.4501383e-10
-0.3352857 -8.2764541e-11
-0.3342857 -1.4533626999999999e-11
-0.3332857 5.6313981e-11
-0.3322857 1.264051e-10
-0.3312857 1.9256490999999998e-10
-0.3302857 2.5199307e-10
-0.3292857 3.0239750000000004e-10
-0.3282857 3.4207793e-10
-0.3272857 3.6995680000000005e-10
-0.3262857 3.8555986e-10
-0.3252857 3.8895354e-10
-0.3242857 3.8064959e-10
-0.3232857 3.6149046e-10
-0.3222857 3.325294e-10
-0.3212857 2.9491908e-10
-0.3202857 2.4982087e-10
-0.3192857 1.9834349000000002e-10
-0.3182857 1.4151631e-10
-0.3172857 8.0297921e-11
-0.3162857 1.5616435e-11
-0.3152857 -5.1565875000000006e-11
-0.3142857 -1.2017426e-10
-0.3132857 -1.8894193999999998e-10
-0.3122857 -2.5634263e-10
-0.3112857 -3.2054758e-10
-0.3102857 -3.7941802e-10
-0.3092857 -4.3054037000000004e-10
-0.3082857 -4.7130789e-10
-0.3072857 -4.9904794e-10
-0.3062857 -5.1118992e-10
-0.3052857 -5.0546373e-10
-0.3042857 -4.801155600000001e-10
-0.3032857 -4.34125e-10
-0.3022857 -3.6740493000000003e-10
-0.3012857 -2.8096629e-10
-0.3002857 -1.7702979e-10
-0.2992857 -5.9069497e-11
-0.2982857 6.8223817e-11
-0.2972857 1.9906689e-10
-0.2962857 3.2679766e-10
-0.2952857 4.4417482e-10
-0.2942857 5.4375298e-10
-0.2932857 6.1831764e-10
-0.2922857 6.6135821e-10
-0.2912857 6.6755269e-10
-0.2902857 6.332337899999999e-10
-0.2892857 5.5680482e-10
-0.2882857 4.3907251999999997e-10
-0.2872857 2.834662e-10
-0.2862857 9.6116431e-11
-0.2852857 -1.1422779e-10
-0.2842857 -3.3645604000000003e-10
-0.2832857 -5.575308e-10
-0.2822857 -7.6309089e-10
-0.2812857 -9.3820438e-10
-0.2802857 -1.0682386e-09
-0.2792857 -1.1398047e-09
-0.2782857 -1.1417245999999999e-09
-0.2772857 -1.0659596e-09
-0.2762857 -9.084391199999999e-10
-0.2752857 -6.6972435e-10
-0.2742857 -3.5545052e-10
-0.2732857 2.3504232e-11
-0.2722857 4.5115934e-10
-0.2712857 9.0690207e-10
-0.2702857 1.3662883e-09
-0.2692857 1.8021526999999999e-09
-0.2682857 2.1859861e-09
-0.2672857 2.4895174e-09
-0.2662857 2.6864174e-09
-0.2652857 2.7540314e-09
-0.2642857 2.675034e-09
-0.2632857 2.4389013000000003e-09
-0.2622857 2.0430975999999998e-09
-0.2612857 1.4938831e-09
-0.2602857 8.0667114e-10
-0.2592857 5.8808027e-12
-0.2582857 -8.757372399999999e-10
-0.2572857 -1.7982962e-09
-0.2562857 -2.7164528e-09
-0.2552857 -3.5815027999999997e-09
-0.2542857 -4.3437968e-09
-0.2532857 -4.9553611000000005e-09
-0.2522857 -5.372585e-09
-0.2512857 -5.5588336e-09
-0.2502857 -5.4868383999999995e-09
-0.2492857 -5.1407278e-09
-0.2482857 -4.517568599999999e-09
-0.2472857 -3.6283202e-09
-0.2462857 -2.4981194000000003e-09
-0.2452857 -1.1658512999999999e-09
-0.2442857 3.1700007e-10
-0.2432857 1.888199e-09
-0.2422857 3.4772404e-09
-0.2412857 5.0083729e-09
-0.2402857 6.404034899999999e-09
-0.2392857 7.5885596e-09
-0.2382857 8.491977299999999e-09
-0.2372857 9.053738999999999e-09
-0.2362857 9.2261816e-09
-0.2352857 8.9775479e-09
-0.2342857 8.2944124e-09
-0.2332857 7.1833532e-09
-0.2322857 5.6717627e-09
-0.2312857 3.8077128e-09
-0.2302857 1.6588257e-09
-0.2292857 -6.8984618e-10
-0.2282857 -3.138886e-09
-0.2272857 -5.5784363e-09
-0.2262857 -7.8928419e-09
-0.2252857 -9.9658344e-09
-0.2242857 -1.1686047e-08
-0.2232857 -1.2952607e-08
-0.2222857 -1.3680564e-08
-0.2212857 -1.3805852e-08
-0.2202857 -1.3289556e-08
-0.2192857 -1.2121193999999999e-08
-0.2182857 -1.0320844999999999e-08
-0.2172857 -7.9398869e-09
-0.2162857 -5.0602854999999995e-09
-0.2152857 -1.7923381999999999e-09
-0.2142857 1.7290866999999998e-09
-0.2132857 5.3497276e-09
-0.2122857 8.9023497e-09
-0.2112857 1.2214162000000001e-08
-0.2102857 1.511492e-08
-0.2092857 1.7445355e-08
-0.2082857 1.9065508e-08
-0.2072857 1.9862575e-08
-0.2062857 1.9757826e-08
-0.2052857 1.871219e-08
-0.2042857 1.6730177000000002e-08
-0.2032857 1.3861824e-08
-0.2022857 1.020249e-08
-0.2012857 5.8903687e-09
-0.2002857 1.1017499e-09
-0.1992857 -3.9558495e-09
-0.1982857 -9.0524532e-09
-0.1972857 -1.3945931e-08
-0.1962857 -1.8393391e-08
-0.1952857 -2.2163145e-08
-0.1942857 -2.5046648e-08
-0.1932857 -2.6869804000000002e-08
-0.1922857 -2.7503041999999998e-08
-0.1912857 -2.6869579000000003e-08
-0.1902857 -2.4951368999999998e-08
-0.1892857 -2.1792329e-08
-0.1882857 -1.7498557e-08
-0.1872857 -1.2235399000000001e-08
-0.1862857 -6.2214033e-09
-0.1852857 2.8068231e-10
-0.1842857 6.9755042e-09
-0.1832857 1.3548788000000001e-08
-0.1822857 1.9682492e-08
-0.1812857 2.5070673e-08
-0.1802857 2.9435296000000004e-08
-0.1792857 3.2541091999999996e-08
-0.1782857 3.4208728e-08
-0.1772857 3.432544e-08
-0.1762857 3.285256e-08
-0.1752857 2.9829378e-08
-0.1742857 2.5373043000000002e-08
-0.1732857 1.9674357e-08
-0.1722857 1.298959e-08
-0.1712857 5.6286257e-09
-0.1702857 -2.0600332e-09
-0.1692857 -9.7066515e-09
-0.1682857 -1.6939172000000002e-08
-0.1672857 -2.3402652000000003e-08
-0.1662857 -2.8778158000000002e-08
-0.1652857 -3.2800079e-08
-0.1642857 -3.5270847e-08
-0.1632857 -3.6072179e-08
-0.1622857 -3.5172162e-08
-0.1612857 -3.2627664e-08
-0.1602857 -2.8581848000000002e-08
-0.1592857 -2.3256859e-08
-0.1582857 -1.694196e-08
-0.1572857 -9.9777596e-09
-0.1562857 -2.7373338e-09
-0.1552857 4.3946999e-09
-0.1542857 1.1043987e-08
-0.1532857 1.6867852000000002e-08
-0.1522857 2.157507e-08
-0.1512857 2.4942801e-08
-0.1502857 2.6829618999999997e-08
-0.1492857 2.7183819000000002e-08
-0.1482857 2.6046401000000003e-08
-0.1472857 2.3548472e-08
-0.1462857 1.9903124e-08
-0.1452857 1.5392175000000003e-08
-0.1442857 1.0348502e-08
-0.1432857 5.1349456e-09
-0.1422857 1.2103705e-10
-0.1412857 -4.3410761e-09
-0.1402857 -7.9400209e-09
-0.1392857 -1.0426437e-08
-0.1382857 -1.1630681000000001e-08
-0.1372857 -1.1475797000000001e-08
-0.1362857 -9.984810899999999e-09
-0.1352857 -7.281728e-09
-0.1342857 -3.5859749000000005e-09
-0.1332857 7.9956736e-10
-0.1322857 5.5063985e-09
-0.1312857 1.0123184e-08
-0.1302857 1.4222235999999999e-08
-0.1292857 1.7388180999999998e-08
-0.1282857 1.9247083e-08
-0.1272857 1.9494241e-08
-0.1262857 1.7918882e-08
-0.1252857 1.4424059e-08
-0.1242857 9.0403532e-09
-0.1232857 1.9322226e-09
-0.1222857 -6.6037002e-09
-0.1212857 -1.6148648e-08
-0.1202857 -2.6179879999999998e-08
-0.1192857 -3.6096264999999996e-08
-0.1182857 -4.5250084e-08
-0.1172857 -5.2983511999999996e-08
-0.1162857 -5.8667792999999997e-08
-0.1152857 -6.1742994e-08
-0.1142857 -6.1756e-08
-0.1132857 -5.8394467e-08
-0.1122857 -5.151457599999999e-08
-0.1112857 -4.1160708e-08
-0.1102857 -2.7575495e-08
-0.1092857 -1.1199234e-08
-0.1082857 7.3418341e-09
-0.1072857 2.7258223e-08
-0.1062857 4.7630155e-08
-0.1052857 6.7449402e-08
-0.1042857 8.5668111e-08
-0.1032857 1.012523e-07
-0.1022857 1.1323720999999999e-07
-0.1012857 1.2078176e-07
-0.1002857 1.2321894e-07
-9.9285714E-02 1.2009939e-07
-9.8285712E-02 1.1122562999999999e-07
-9.7285718E-02 9.667453499999999e-08
-9.6285716E-02 7.680660600000001e-08
-9.5285714E-02 5.2260968000000004e-08
-9.4285712E-02 2.3935855999999997e-08
-9.3285717E-02 -7.0448723e-09
-9.2285715E-02 -3.9377993e-08
-9.1285713E-02 -7.1637929e-08
-9.0285711E-02 -1.0234192999999999e-07
-8.9285716E-02 -1.3002033999999998e-07
-8.8285714E-02 -1.5328845e-07
-8.7285712E-02 -1.7091638999999998e-07
-8.6285718E-02 -1.818934e-07
-8.5285716E-02 -1.8548304e-07
-8.4285714E-02 -1.8126647000000001e-07
-8.3285712E-02 -1.6917111999999999e-07
-8.2285717E-02 -1.4948320999999998e-07
-8.1285715E-02 -1.2284304e-07
-8.0285713E-02 -9.0222912e-08
-7.9285711E-02 -5.2888666000000004e-08
-7.8285716E-02 -1.2346198e-08
-7.7285714E-02 2.9724342e-08
-7.6285712E-02 7.1543771e-08
-7.5285718E-02 1.113148e-07
-7.4285716E-02 1.4730479e-07
-7.3285714E-02 1.7792625e-07
-7.2285712E-02 2.0181108e-07
-7.1285717E-02 2.1787487000000002e-07
-7.0285715E-02 2.253681e-07
-6.9285713E-02 2.239116e-07
-6.8285711E-02 2.1351444999999998e-07
-6.7285717E-02 1.9457370999999999e-07
-6.6285715E-02 1.6785571e-07
-6.5285712E-02 1.3445992e-07
-6.4285718E-02 9.5767483e-08
-6.3285716E-02 5.3376720000000005e-08
-6.2285714E-02 9.029155199999999e-09
-6.1285716E-02 -3.5470399000000004e-08
-6.0285714E-02 -7.833558800000001e-08
-5.9285715E-02 -1.1787809e-07
-5.8285713E-02 -1.5258099999999998e-07
-5.7285715E-02 -1.8116273e-07
-5.6285713E-02 -2.0262815999999998e-07
-5.5285715E-02 -2.1630497000000003e-07
-5.4285713E-02 -2.2186355e-07
-5.3285714E-02 -2.1932005e-07
-5.2285716E-02 -2.0902271e-07
-5.1285714E-02 -1.9162292e-07
-5.0285716E-02 -1.6803278e-07
-4.9285714E-02 -1.393719e-07
-4.8285715E-02 -1.0690672000000001e-07
-4.7285713E-02 -7.1985629e-08
-4.6285715E-02 -3.5973716000000004e-08
-4.5285713E-02 -1.9049303999999998e-10
-4.4285715E-02 3.4146107999999995e-08
-4.3285713E-02 6.596676e-08
-4.2285714E-02 9.438663199999999e-08
-4.1285716E-02 1.1872879000000001e-07
-4.0285714E-02 1.3853454e-07
-3.9285716E-02 1.5356083e-07
-3.8285714E-02 1.6376588e-07
-3.7285715E-02 1.6928463e-07
-3.6285713E-02 1.7039633e-07
-3.5285715E-02 1.6748701e-07
-3.4285713E-02 1.6100971e-07
-3.3285715E-02 1.5144535e-07
-3.2285713E-02 1.3926719e-07
-3.1285714E-02 1.2491124e-07
-3.0285714E-02 1.0875449e-07
-2.9285714E-02 9.1102492e-08
-2.8285714E-02 7.2186529e-08
-2.7285714E-02 5.217059e-08
-2.6285714E-02 3.1166938e-08
-2.5285713E-02 9.258897099999999e-09
-2.4285715E-02 -1.3471374999999999e-08
-2.3285715E-02 -3.6912662e-08
-2.2285715E-02 -6.08948e-08
-2.1285715E-02 -8.5161983e-08
-2.0285714E-02 -1.0935191e-07
-1.9285714E-02 -1.3298311000000002e-07
-1.8285714E-02 -1.5545236000000002e-07
-1.7285714E-02 -1.760431e-07
-1.6285714E-02 -1.9394557e-07
-1.5285715E-02 -2.0828789999999997e-07
-1.4285714E-02 -2.1817720999999998e-07
-1.3285714E-02 -2.2274855e-07
-1.2285714E-02 -2.2121915e-07
-1.1285714E-02 -2.1294472999999998e-07
-1.0285715E-02 -1.9747445999999999e-07
-9.2857145E-03 -1.746009e-07
-8.2857143E-03 -1.4440158e-07
-7.2857141E-03 -1.0726879000000001e-07
-6.2857145E-03 -6.3925099e-08
-5.2857143E-03 -1.5422595e-08
-4.2857141E-03 3.6875242e-08
-3.2857142E-03 9.132925500000001e-08
-2.2857143E-03 1.4607704e-07
-1.2857143E-03 1.9910036e-07
-2.8571428E-04 2.4830482e-07
7.1428571E-04 2.9160832e-07
1.7142857E-03 3.2703431e-07
2.7142856E-03 3.5280527e-07
3.7142858E-03 3.6743182e-07
4.7142855E-03 3.6979275e-07
5.7142857E-03 3.5920193e-07
6.7142858E-03 3.3545806e-07
7.7142855E-03 2.9887448000000003e-07
8.7142857E-03 2.5028695e-07
9.7142858E-03 1.9103823e-07
1.0714286E-02 1.2293991e-07
1.1714286E-02 4.8212184e-08
1.2714285E-02 -3.0595673e-08
1.3714286E-02 -1.1070115e-07
1.4714286E-02 -1.8919648000000002e-07
1.5714286E-02 -2.6316425e-07
1.6714286E-02 -3.2979517e-07
1.7714286E-02 -3.8650327e-07
1.8714286E-02 -4.3103294000000004e-07
1.9714287E-02 -4.615532e-07
2.0714285E-02 -4.7673523000000003e-07
2.1714285E-02 -4.7580917e-07
2.2714285E-02 -4.5859858000000003e-07
2.3714285E-02 -4.2553006e-07
2.4714286E-02 -3.7761865e-07
2.5714286E-02 -3.1642936999999997e-07
2.6714286E-02 -2.4401656e-07
2.7714286E-02 -1.628442e-07
2.8714286E-02 -7.5690426e-08
2.9714286E-02 1.445932e-08
3.0714286E-02 1.0452602e-07
3.1714287E-02 1.9145282999999998e-07
3.2714285E-02 2.7231803e-07
3.3714287E-02 3.4444079e-07
3.4714285E-02 4.0547525000000003e-07
3.5714287E-02 4.5348996e-07
3.6714286E-02 4.8702948e-07
3.7714284E-02 5.0515654e-07
3.8714286E-02 5.0747331e-07
3.9714284E-02 4.9412225e-07
4.0714286E-02 4.6576662999999997e-07
4.1714285E-02 4.2355257e-07
4.2714287E-02 3.6905494e-07
4.3714285E-02 3.0420919e-07
4.4714287E-02 2.3123317000000002e-07
4.5714285E-02 1.5254179e-07
4.6714287E-02 7.0658268e-08
4.7714286E-02 -1.1874519000000001e-08
4.8714284E-02 -9.2579294e-08
4.9714286E-02 -1.6912324e-07
5.0714284E-02 -2.3938784e-07
5.1714286E-02 -3.0152780000000004e-07
5.2714285E-02 -3.5401717e-07
5.3714287E-02 -3.9568214999999997e-07
5.4714285E-02 -4.2571981e-07
5.5714287E-02 -4.4370307e-07
5.6714285E-02 -4.495726e-07
5.7714287E-02 -4.4361700999999995e-07
5.8714285E-02 -4.2644253e-07
5.9714288E-02 -3.9893426000000003e-07
6.0714286E-02 -3.6221119e-07
6.1714284E-02 -3.1757681e-07
6.2714286E-02 -2.6646778e-07
6.3714288E-02 -2.1040267e-07
6.4714283E-02 -1.5093278e-07
6.5714285E-02 -8.959665800000001e-08
6.6714287E-02 -2.7879768e-08
6.7714289E-02 3.2819691e-08
6.8714283E-02 9.1218005e-08
6.9714285E-02 1.4616595e-07
7.0714287E-02 1.9666164e-07
7.1714282E-02 2.4185671e-07
7.2714284E-02 2.8105633000000003e-07
7.3714286E-02 3.1371441e-07
7.4714288E-02 3.3942495e-07
7.5714283E-02 3.5791081e-07
7.6714285E-02 3.6901135e-07
7.7714287E-02 3.7267016e-07
7.8714289E-02 3.6892402e-07
7.9714283E-02 3.5789394e-07
8.0714285E-02 3.3977907e-07
8.1714287E-02 3.1485388e-07
8.2714289E-02 2.8346843e-07
8.3714284E-02 2.4605171e-07
8.4714286E-02 2.0311729999999998e-07
8.5714288E-02 1.5527034999999999e-07
8.6714283E-02 1.0321513e-07
8.7714285E-02 4.7761410999999995e-08
8.8714287E-02 -1.0171305e-08
8.9714289E-02 -6.9553369e-08
9.0714283E-02 -1.2924932e-07
9.1714285E-02 -1.880281e-07
9.2714287E-02 -2.4457981999999997e-07
9.3714289E-02 -2.9753935e-07
9.4714284E-02 -3.4551676999999997e-07
9.5714286E-02 -3.8713397000000005e-07
9.6714288E-02 -4.2106665e-07
9.7714283E-02 -4.4609005e-07
9.8714285E-02 -4.6112709000000003e-07
9.9714287E-02 -4.6529625e-07
0.1007143 -4.5795741000000003e-07
0.1017143 -4.3875299e-07
0.1027143 -4.0764201000000005e-07
0.1037143 -3.6492518e-07
0.1047143 -3.1125882e-07
0.1057143 -2.476563e-07
0.1067143 -1.7547594e-07
0.1077143 -9.639514700000001e-08
0.1087143 -1.2370631e-08
0.1097143 7.4413908e-08
0.1107143 1.6161148e-07
0.1117143 2.4678457e-07
0.1127143 3.2748437000000004e-07
0.1137143 4.0133363e-07
0.1147143 4.6610942e-07
0.1157143 5.1982281e-07
0.1167143 5.607919e-07
0.1177143 5.877049500000001e-07
0.1187143 5.996712e-07
0.1197143 5.962564700000001e-07
0.1207143 5.7750245e-07
0.1217143 5.4392837e-07
0.1227143 4.965148700000001e-07
0.1237143 4.3667066e-07
0.1247143 3.6618337e-07
0.1257143 2.8715643e-07
0.1267143 2.0193462e-07
0.1277143 1.1302145e-07
0.1287143 2.2991508999999997e-08
0.1297143 -6.5598293e-08
0.1307143 -1.5029537e-07
0.1317143 -2.2883235000000002e-07
0.1327143 -2.9919927000000003e-07
0.1337143 -3.5970424e-07
0.1347143 -4.0902091e-07
0.1357143 -4.4622062e-07
0.1367143 -4.7078914e-07
0.1377143 -4.8262758e-07
0.1387143 -4.820379199999999e-07
0.1397143 -4.6969486e-07
0.1407143 -4.4660515e-07
0.1417143 -4.1405683000000003e-07
0.1427143 -3.7356096e-07
0.1437143 -3.2678824e-07
0.1447143 -2.755036e-07
0.1457143 -2.2150090999999998e-07
0.1467143 -1.6654064e-07
0.1477143 -1.1229265000000001e-07
0.1487143 -6.0285776e-08
0.1497143 -1.1865802999999999e-08
0.1507143 3.1837111e-08
0.1517143 6.993104400000001e-08
0.1527143 1.0177478e-07
0.1537143 1.2698038000000002e-07
0.1547143 1.4540644e-07
0.1557143 1.5714301e-07
0.1567143 1.6248924e-07
0.1577143 1.6192516000000001e-07
0.1587143 1.5607905e-07
0.1597143 1.4569185e-07
0.1607143 1.3158025e-07
0.1617143 1.1459985999999999e-07
0.1627143 9.5609942e-08
0.1637143 7.5440892e-08
0.1647143 5.4865745e-08
0.1657143 3.4576492e-08
0.1667143 1.5166078e-08
0.1677143 -2.8834716e-09
0.1687143 -1.9206479e-08
0.1697143 -3.3552521999999996e-08
0.1707143 -4.5779031e-08
0.1717143 -5.5837961999999995e-08
0.1727143 -6.3757166e-08
0.1737143 -6.9617351e-08
0.1747143 -7.3525652e-08
0.1757143 -7.5587014e-08
0.1767143 -7.587480600000001e-08
0.1777143 -7.4402012e-08
0.1787143 -7.1094503e-08
0.1797143 -6.5767836e-08
0.1807143 -5.8108923e-08
0.1817143 -4.7663751e-08
0.1827143 -3.3832143e-08
0.1837143 -1.5870334e-08
0.1847143 7.098265e-09
0.1857143 3.6063991000000005e-08
0.1867143 7.2103856e-08
0.1877143 1.1634718000000001e-07
0.1887143 1.6993498e-07
0.1897143 2.3397453000000002e-07
0.1907143 3.0949108e-07
0.1917143 3.9737826e-07
0.1927143 4.9835007e-07
0.1937143 6.1289605e-07
0.1947143 7.4124258e-07
0.1957143 8.833219499999999e-07
0.1967143 1.0387515999999999e-06
0.1977143 1.2068249e-06
0.1987143 1.3865145e-06
0.1997143 1.5764905999999999e-06
0.2007143 1.7751509000000002e-06
0.2017143 1.9806661000000002e-06
0.2027143 2.1910363e-06
0.2037143 2.4041588e-06
0.2047143 2.6179038e-06
0.2057143 2.8301956e-06
0.2067143 3.0390972000000003e-06
0.2077143 3.2428918e-06
0.2087143 3.4401616e-06
0.2097143 3.6298568999999997e-06
0.2107143 3.8113551e-06
0.2117143 3.9845030000000004e-06
0.2127143 4.1496431e-06
0.2137143 4.3076213e-06
0.2147143 4.4597737e-06
0.2157143 4.6078938e-06
0.2167143 4.7541789e-06
0.2177143 4.9011604e-06
0.2187143 5.0516174000000005e-06
0.2197143 5.2084797e-06
0.2207143 5.3747204e-06
0.2217143 5.5532468e-06
0.2227143 5.7467911e-06
0.2237143 5.9578077999999994e-06
0.2247143 6.1883803e-06
0.2257143 6.440141199999999e-06
0.2267143 6.714213899999999e-06
0.2277143 7.0111696e-06
0.2287143 7.331012600000001e-06
0.2297143 7.673183700000001e-06
0.2307143 8.0365915e-06
0.2317143 8.4196643e-06
0.2327143 8.8204231e-06
0.2337143 9.2365674e-06
0.2347143 9.6655796e-06
0.2357143 1.0104832e-05
0.2367143 1.0551702999999999e-05
0.2377143 1.1003685e-05
0.2387143 1.1458493e-05
0.2397143 1.1914155e-05
0.2407143 1.2369094000000002e-05
0.2417143 1.2822184e-05
0.2427143 1.3272790999999998e-05
0.2437143 1.3720786e-05
0.2447143 1.4166541e-05
0.2457143 1.4610889e-05
0.2467143 1.5055078e-05
0.2477143 1.5500694e-05
0.2487143 1.5949578e-05
0.2497143 1.6403725999999998e-05
0.2507143 1.6865184e-05
0.2517143 1.733594e-05
0.2527143 1.7817823e-05
0.2537143 1.8312406e-05
0.2547143 1.8820926e-05
0.2557143 1.9344219e-05
0.2567143 1.988268e-05
0.2577143 2.0436234e-05
0.2587143 2.1004344999999998e-05
0.2597143 2.1586041000000002e-05
0.2607143 2.2179958e-05
0.2617143 2.278442e-05
0.2627143 2.3397519e-05
0.2637143 2.401722e-05
0.2647143 2.4641466e-05
0.2657143 2.5268292e-05
0.2667143 2.5895942999999998e-05
0.2677143 2.6522959999999997e-05
0.2687143 2.7148286e-05
0.2697143 2.7771327000000003e-05
0.2707143 2.8392014e-05
0.2717143 2.9010829e-05
0.2727143 2.9628798999999997e-05
0.2737143 3.0247482999999998e-05
0.2747143 3.0868924e-05
0.2757143 3.1495568e-05
0.2767143 3.2130183e-05
0.2777143 3.2775744999999995e-05
0.2787143 3.3435339e-05
0.2797143 3.4112017e-05
0.2807143 3.4808690000000004e-05
0.2817143 3.5528006e-05
0.2827143 3.6272246e-05
0.2837143 3.7043225e-05
0.2847143 3.7842224e-05
0.2857143 3.8669947e-05
0.2867143 3.9526475e-05
0.2877143 4.0411279999999996e-05
0.2887143 4.1323233e-05
0.2897143 4.2260666e-05
0.2907143 4.3221411e-05
0.2917143 4.4202895e-05
0.2927143 4.5202225e-05
0.2937143 4.6216292e-05
0.2947143 4.724188e-05
0.2957143 4.8275786e-05
0.2967143 4.9314905999999994e-05
0.2977143 5.0356357e-05
0.2987143 5.1397564e-05
0.2997143 5.2436337e-05
0.3007143 5.3470933e-05
0.3017143 5.45001e-05
0.3027143 5.5523111e-05
0.3037143 5.653979e-05
0.3047143 5.7550483e-05
0.3057143 5.8556077000000004e-05
0.3067143 5.955794799999999e-05
0.3077143 6.0557915000000006e-05
0.3087143 6.1558194e-05
0.3097143 6.2561315e-05
0.3107143 6.3570064e-05
0.3117143 6.4587402e-05
0.3127143 6.5616393e-05
0.3137143 6.6660112e-05
0.3147143 6.772158400000001e-05
0.3157143 6.8803712e-05
0.3167143 6.9909197e-05
0.3177143 7.1040495e-05
0.3187143 7.2199759e-05
0.3197143 7.3388793e-05
0.3207143 7.4609034e-05
0.3217143 7.5861522e-05
0.3227143 7.7146899e-05
0.3237143 7.8465416e-05
0.3247143 7.9816931e-05
0.3257143 8.1200966e-05
0.3267143 8.2616708e-05
0.3277143 8.4063061e-05
0.3287143 8.5538693e-05
0.3297143 8.7042088e-05
0.3307143 8.8571585e-05
0.3317143 9.012544e-05
0.3327143 9.1701878e-05
0.3337143 9.3299144e-05
0.3347143 9.4915544e-05
0.3357143 9.654947900000001e-05
0.3367143 9.8199496e-05
0.3377143 9.9864315e-05
0.3387143 0.00010154280999999999
0.3397143 0.00010323407000000001
0.3407143 0.00010493739
0.3417143 0.00010665220000000001
0.3427143 0.00010837817
0.3437143 0.00011011515
0.3447143 0.00011186313
0.3457143 0.0001136223
0.3467143 0.00011539298
0.3477143 0.00011717566000000001
0.3487143 0.00011897093
0.3497143 0.00012077957
0.3507143 0.00012260241999999998
0.3517143 0.0001244405
0.3527143 0.00012629496
0.3537143 0.00012816711
0.3547143 0.00013005839
0.3557143 0.00013197043
0.3567143 0.00013390503
0.3577143 0.00013586409
0.3587143 0.0001378497
0.3597143 0.00013986402
0.3607143 0.00014190929
0.3617143 0.00014398779
0.3627143 0.00014610176
0.3637143 0.00014825338
0.3647143 0.00015044467
0.3657143 0.00015267748
0.3667143 0.00015495335
0.3677143 0.00015727347
0.3687143 0.0001596386
0.3697143 0.00016204902999999998
0.3707143 0.00016450452
0.3717143 0.00016700436
0.3727143 0.00016954727
0.3737143 0.00017213155
0.3747143 0.00017475501
0.3757143 0.00017741513000000002
0.3767143 0.00018010908
0.3777143 0.00018283381000000002
0.3787143 0.00018558621
0.3797143 0.0001883632
0.3807143 0.00019116187000000001
0.3817143 0.00019397968999999997
0.3827143 0.00019681456
0.3837143 0.00019966492
0.3847143 0.00020252990000000002
0.3857143 0.00020540929
0.3867143 0.00020830366
0.3877143 0.00021121432
0.3887143 0.00021414334999999998
0.3897143 0.00021709354
0.3907143 0.00022006827
0.3917143 0.00022307152000000002
0.3927143 0.00022610766000000001
0.3937143 0.00022918141
0.3947143 0.00023229752
0.3957143 0.00023546076999999998
0.3967143 0.00023867566999999997
0.3977143 0.00024194644
0.3987143 0.00024527681
0.3997143 0.00024866988000000003
0.4007143 0.0002521281
0.4017143 0.00025565316
0.4027143 0.00025924599
0.4037143 0.00026290663
0.4047143 0.0002666344
0.4057143 0.00027042784
0.4067143 0.00027428487
0.4077143 0.00027820283
0.4087143 0.00028217873
0.4097143 0.00028620925
0.4107143 0.00029029104
0.4117143 0.00029442076
0.4127143 0.00029859532
0.4137143 0.00030281192
0.4147143 0.00030706829
0.4157143 0.00031136269
0.4167143 0.00031569409
0.4177143 0.00032006217
0.4187143 0.00032446737
0.4197143 0.00032891096000000003
0.4207143 0.00033339491000000004
0.4217143 0.00033792185
0.4227143 0.00034249496999999996
0.4237143 0.00034711788
0.4247143 0.00035179448000000003
0.4257143 0.00035652881
0.4267143 0.00036132496
0.4277143 0.00036618683
0.4287143 0.00037111802
0.4297143 0.00037612174
0.4307143 0.00038120065
0.4317143 0.00038635675999999997
0.4327143 0.00039159130999999995
0.4337143 0.00039690484999999997
0.4347143 0.00040229706000000006
0.4357143 0.00040776695
0.4367143 0.00041331296
0.4377143 0.000418933
0.4387143 0.00042462457
0.4397143 0.00043038499
0.4407143 0.00043621143999999996
0.4417143 0.00044210124
0.4427143 0.00044805196999999996
0.4437143 0.00045406159
0.4447143 0.0004601286
0.4457143 0.00046625237
0.4467143 0.00047243293
0.4477143 0.00047867143000000003
0.4487143 0.00048496977
0.4497143 0.0004913309099999999
0.4507143 0.00049775872
0.4517143 0.00050425779
0.4527143 0.0005108333
0.4537143 0.00051749107
0.4547143 0.00052423711
0.4557143 0.00053107779
0.4567143 0.00053801941
0.4577143 0.00054506818
0.4587143 0.0005522299
0.4597143 0.00055950986
0.4607143 0.00056691256
0.4617143 0.00057444172
0.4627143 0.00058210035
0.4637143 0.00058989044
0.4647143 0.00059781332
0.4657143 0.00060586949
0.4667143 0.0006140588500000001
0.4677143 0.00062238078
0.4687143 0.00063083407
0.4697143 0.0006394173399999999
0.4707143 0.0006481291200000001
0.4717143 0.0006569679
0.4727143 0.00066593252
0.4737143 0.00067502215
0.4747143 0.00068423637
0.4757143 0.00069357552
0.4767143 0.0007030405
0.4777143 0.00071263285
0.4787143 0.0007223547500000001
0.4797143 0.00073220895
0.4807143 0.00074219874
0.4817143 0.00075232774
0.4827143 0.00076259989
0.4837143 0.00077301938
0.4847143 0.00078359062
0.4857143 0.00079431775
0.4867143 0.00080520485
0.4877143 0.0008162558500000001
0.4887143 0.0008274742000000001
0.4897143 0.00083886298
0.4907143 0.00085042484
0.4917143 0.00086216187
0.4927143 0.0008740758900000001
0.4937143 0.0008861682500000001
0.4947143 0.00089843998
0.4957143 0.00091089196
0.4967143 0.0009235247499999999
0.4977143 0.0009363386200000001
0.4987143 0.00094933375
0.4997143 0.00096251006
0.5007143 0.00097586753
0.5017143 0.00098940609
0.5027143 0.0010031255
0.5037143 0.001017026
0.5047143 0.0010311073
0.5057143 0.0010453695
0.5067143 0.0010598124
0.5077143 0.0010744358
0.5087143 0.0010892393
0.5097143 0.0011042224
0.5107143 0.0011193843999999999
0.5117143 0.0011347245
0.5127143 0.0011502415
0.5137143 0.0011659341
0.5147143 0.0011818007
0.5157143 0.0011978394000000002
0.5167143 0.0012140483
0.5177143 0.0012304250999999999
0.5187143 0.0012469675
0.5197143 0.0012636732
0.5207143 0.00128054
0.5217143 0.0012975655
0.5227143 0.0013147479
0.5237143 0.001332085
0.5247143 0.0013495755000000002
0.5257143 0.0013672182
0.5267143 0.0013850123
0.5277143 0.0014029575
0.5287143 0.0014210543999999999
0.5297143 0.0014393037
0.5307143 0.0014577073
0.5317143 0.0014762671
0.5327143 0.0014949859
0.5337143 0.0015138672
0.5347143 0.0015329149
0.5357143 0.0015521333
0.5367143 0.0015715274
0.5377143 0.0015911022000000001
0.5387143 0.0016108639
0.5397143 0.0016308184
0.5407143 0.0016509715
0.5417143 0.0016713295000000002
0.5427143 0.0016918983
0.5437143 0.0017126835
0.5447143 0.0017336907999999998
0.5457143 0.0017549257
0.5467143 0.001776393
0.5477143 0.0017980977999999999
0.5487143 0.0018200439
0.5497143 0.0018422352
0.5507143 0.0018646748
0.5517143 0.0018873649999999998
0.5527143 0.0019103081000000001
0.5537143 0.0019335058999999997
0.5547143 0.0019569596
0.5557143 0.0019806705
0.5567143 0.0020046393
0.5577143 0.0020288673
0.5587143 0.0020533556
0.5597143 0.0020781054
0.5607143 0.0021031178999999997
0.5617143 0.0021283946000000002
0.5627143 0.0021539376
0.5637143 0.0021797494
0.5647143 0.0022058332
0.5657143 0.0022321927000000003
0.5667143 0.0022588321
0.5677143 0.0022857566
0.5687143 0.0023129716
0.5697143 0.0023404828
0.5707143 0.002368296
0.5717143 0.0023964176000000003
0.5727143 0.0024248539999999997
0.5737143 0.0024536117
0.5747143 0.0024826973
0.5757143 0.0025121177
0.5767143 0.0025418791
0.5777143 0.0025719874
0.5787143 0.0026024485
0.5797143 0.0026332676
0.5807143 0.0026644495
0.5817143 0.0026959982
0.5827143 0.002727918
0.5837143 0.0027602127
0.5847143 0.0027928858
0.5857143 0.0028259405
0.5867143 0.0028593799000000003
0.5877143 0.0028932069
0.5887143 0.0029274242
0.5897143 0.0029620347
0.5907143 0.0029970407999999997
0.5917143 0.0030324451
0.5927143 0.0030682506
0.5937143 0.0031044601
0.5947143 0.0031410767
0.5957143 0.0031781037
0.5967143 0.0032155443
0.5977143 0.0032534011999999996
0.5987143 0.0032916767
0.5997143 0.0033303735
0.6007143 0.0033694949
0.6017143 0.0034090437000000003
0.6027143 0.0034490229000000002
0.6037143 0.003489435
0.6047143 0.0035302826000000002
0.6057143 0.0035715686000000004
0.6067143 0.0036132958
0.6077143 0.0036554665999999998
0.6087143 0.0036980837
0.6097143 0.0037411503999999996
0.6107143 0.0037846698
0.6117143 0.0038286456
0.6127143 0.0038730825
0.6137143 0.0039179849
0.6147143 0.0039633574
0.6157143 0.0040092058
0.6167143 0.0040555347
0.6177143 0.0041023504
0.6187143 0.0041496587
0.6197143 0.0041974658
0.6207143 0.0042457796
0.6217143 0.0042946074
0.6227143 0.0043439566
0.6237143 0.0043938347999999995
0.6247143 0.0044442495
0.6257143 0.0044952081
0.6267143 0.0045467172
0.6277143 0.0045987836
0.6287143 0.0046514138
0.6297143 0.0047046145
0.6307143 0.004758392199999999
0.6317143 0.0048127535
0.6327143 0.0048677037
0.6337143 0.004923248
0.6347143 0.0049793904
0.6357143 0.0050361341
0.6367143 0.0050934828
0.6377143 0.0051514395000000004
0.6387143 0.0052100066
0.6397143 0.0052691877
0.6407143 0.0053289856
0.6417143 0.0053894029000000005
0.6427143 0.0054504424
0.6437143 0.0055121054
0.6447143 0.0055743945000000005
0.6457143 0.0056373116
0.6467143 0.005700859
0.6477143 0.005765041
0.6487143 0.0058298614000000006
0.6497143 0.0058953254
0.6507143 0.0059614391
0.6517143 0.006028208
0.6527143 0.006095639
0.6537143 0.006163738
0.6547143 0.0062325125
0.6557143 0.006301970299999999
0.6567143 0.006372120699999999
0.6577143 0.0064429746999999996
0.6587143 0.0065145431999999994
0.6597143 0.006586837799999999
0.6607143 0.0066598695
0.6617143 0.006733647799999999
0.6627143 0.0068081834
0.6637143 0.006883485199999999
0.6647143 0.006959563300000001
0.6657143 0.007036428
0.6667143 0.0071140901000000005
0.6677143 0.0071925584
0.6687143 0.007271842299999999
0.6697143 0.0073519492
0.6707143 0.0074328855
0.6717143 0.0075146563
0.6727143 0.0075972667999999995
0.6737143 0.0076807213
0.6747143 0.0077650249
0.6757143 0.0078501827
0.6767143 0.0079361991
0.6777143 0.0080230806
0.6787143 0.008110832299999999
0.6797143 0.0081994593
0.6807143 0.0082889666
0.6817143 0.0083793595
0.6827143 0.0084706437
0.6837143 0.008562826400000001
0.6847143 0.0086559165
0.6857143 0.0087499247
0.6867143 0.008844861400000001
0.6877143 0.0089407382
0.6887143 0.0090375645
0.6897143 0.0091353511
0.6907143 0.0092341084
0.6917143 0.009333848
0.6927143 0.009434581400000001
0.6937143 0.0095363212
0.6947143 0.0096390802
0.6957143 0.009742871799999999
0.6967143 0.0098477074
0.6977143 0.0099535981
0.6987143 0.010060552
0.6997143 0.010168579
0.7007143 0.010277688
0.7017143 0.010387886
0.7027143 0.010499183
0.7037143 0.010611588
0.7047143 0.010725109
0.7057143 0.010839754
0.7067143 0.010955532
0.7077143 0.011072449
0.7087143 0.011190511
0.7097143 0.011309725999999999
0.7107143 0.0114301
0.7117143 0.011551643
0.7127143 0.011674362
0.7137143 0.011798268
0.7147143 0.011923371
0.7157143 0.01204968
0.7167143 0.012177206
0.7177143 0.012305957
0.7187143 0.012435943000000001
0.7197143 0.012567175000000002
0.7207143 0.012699663
0.7217143 0.012833418000000001
0.7227143 0.012968454
0.7237143 0.013104781000000001
0.7247143 0.01324241
0.7257143 0.013381352
0.7267143 0.013521615
0.7277143 0.013663208999999999
0.7287143 0.013806143
0.7297143 0.013950422999999998
0.7307143 0.014096062
0.7317143 0.014243068
0.7327143 0.014391453999999998
0.7337143 0.014541228
0.7347143 0.014692397999999999
0.7357143 0.014844972000000001
0.7367143 0.014998959999999999
0.7377143 0.015154369999999999
0.7387143 0.015311212
0.7397143 0.015469496
0.7407143 0.015629234000000002
0.7417143 0.01579044
0.7427143 0.015953125999999998
0.7437143 0.016117305
0.7447143 0.016282988999999998
0.7457143 0.016450186000000002
0.7467143 0.016618909
0.7477143 0.016789166999999997
0.7487143 0.016960975
0.7497143 0.017134345000000002
0.7507143 0.017309292
0.7517143 0.017485828999999998
0.7527143 0.017663967
0.7537143 0.01784372
0.7547143 0.018025097
0.7557143 0.018208106
0.7567143 0.018392758
0.7577143 0.018579065999999998
0.7587143 0.01876704
0.7597143 0.018956691
0.7607143 0.019148033000000002
0.7617143 0.019341076999999998
0.7627143 0.019535834
0.7637143 0.019732316
0.7647143 0.019930533
0.7657143 0.020130498
0.7667143 0.020332224
0.7677143 0.020535722
0.7687143 0.020741008999999998
0.7697143 0.020948096
0.7707143 0.021156999
0.7717143 0.02136773
0.7727143 0.021580304
0.7737143 0.021794735
0.7747143 0.022011036
0.7757143 0.022229222
0.7767143 0.022449304
0.7777143 0.022671295
0.7787143 0.022895208
0.7797143 0.023121058
0.7807143 0.023348858
0.7817143 0.023578619999999998
0.7827143 0.023810357
0.7837143 0.024044082
0.7847143 0.024279805
0.7857143 0.024517538
0.7867143 0.024757293000000003
0.7877143 0.024999082
0.7887143 0.025242915999999997
0.7897143 0.025488812
0.7907143 0.025736778999999998
0.7917143 0.025986836
0.7927143 0.026238995
0.7937143 0.026493272
0.7947143 0.026749686
0.7957143 0.027008247000000003
0.7967143 0.027268973999999998
0.7977143 0.027531877
0.7987143 0.027796978
0.7997143 0.028064294
0.8007143 0.028333848
0.8017143 0.028605657000000003
0.8027143 0.028879743
0.8037143 0.029156124
0.8047143 0.02943482
0.8057143 0.029715846
0.8067143 0.029999221
0.8077143 0.030284962999999998
0.8087143 0.030573090999999997
0.8097143 0.030863628
0.8107143 0.031156598999999997
0.8117143 0.031452024
0.8127143 0.031749922
0.8137143 0.032050308
0.8147143 0.0323532
0.8157143 0.032658607
0.8167143 0.032966546
0.8177143 0.033277034999999996
0.8187143 0.033590087000000005
0.8197143 0.033905727
0.8207143 0.034223968
0.8217143 0.034544829
0.8227143 0.034868321
0.8237143 0.035194453
0.8247143 0.035523236
0.8257143 0.035854685000000004
0.8267143 0.036188817
0.8277143 0.036525651
0.8287143 0.036865205
0.8297143 0.037207507
0.8307143 0.037552571
0.8317143 0.037900411
0.8327143 0.038251045000000004
0.8337143 0.038604485
0.8347143 0.038960748
0.8357143 0.039319848000000004
0.8367143 0.039681812999999996
0.8377143 0.040046661
0.8387143 0.04041442
0.8397143 0.040785103999999996
0.8407143 0.041158733
0.8417143 0.041535319
0.8427143 0.041914874000000005
0.8437143 0.042297412
0.8447143 0.042682952999999996
0.8457143 0.043071518
0.8467143 0.043463128000000004
0.8477143 0.043857802
0.8487143 0.044255561
0.8497143 0.044656426
0.8507143 0.045060407
0.8517143 0.045467522999999996
0.8527143 0.045877788
0.8537143 0.046291216999999996
0.8547143 0.046707832000000005
0.8557143 0.047127661
0.8567143 0.047550726
0.8577143 0.04797705
0.8587143 0.048406655
0.8597143 0.048839557
0.8607143 0.049275783
0.8617143 0.049715344
0.8627143 0.050158257
0.8637143 0.050604547
0.8647143 0.05105423
0.8657143 0.051507336
0.8667143 0.051963881999999996
0.8677143 0.052423886
0.8687143 0.05288736399999999
0.8697143 0.053354329
0.8707143 0.053824799
0.8717143 0.054298783999999996
0.8727143 0.054776296
0.8737143 0.055257359000000006
0.8747143 0.055741996
0.8757143 0.056230224
0.8767143 0.056722068
0.8777143 0.057217537
0.8787143 0.05771665
0.8797143 0.058219425000000005
0.8807143 0.058725884
0.8817143 0.059236039
0.8827143 0.059749914
0.8837143 0.06026753099999999
0.8847143 0.060788915
0.8857143 0.06131409300000001
0.8867143 0.061843078999999995
0.8877143 0.062375894
0.8887143 0.062912563
0.8897143 0.06345310800000001
0.8907143 0.063997548
0.8917143 0.06454589899999999
0.8927143 0.065098185
0.8937143 0.06565442299999999
0.8947143 0.066214649
0.8957143 0.066778879
0.8967143 0.067347143
0.8977143 0.067919452
0.8987143 0.068495824
0.8997143 0.069076283
0.9007143 0.069660839
0.9017143 0.070249516
0.9027143 0.070842344
0.9037143 0.07143933899999999
0.9047143 0.07204053099999999
0.9057143 0.07264594299999999
0.9067143 0.073255581
0.9077143 0.07386946200000001
0.9087143 0.074487599
0.9097143 0.075110019
0.9107143 0.075736741
0.9117143 0.076367793
0.9127143 0.077003206
0.9137143 0.07764298900000001
0.9147143 0.07828716799999999
0.9157143 0.078935764
0.9167143 0.07958879599999999
0.9177143 0.08024628
0.9187143 0.08090823500000001
0.9197143 0.08157469
0.9207143 0.082245667
0.9217143 0.08292119
0.9227143 0.083601288
0.9237143 0.08428597900000001
0.9247143 0.084975292
0.9257143 0.08566923800000001
0.9267143 0.086367835
0.9277143 0.08707110500000001
0.9287143 0.087779068
0.9297143 0.088491745
0.9307143 0.08920916
0.9317143 0.08993134800000001
0.9327143 0.090658321
0.9337143 0.091390102
0.9347143 0.09212669700000001
0.9357143 0.09286812300000001
0.9367143 0.09361439199999999
0.9377143 0.094365521
0.9387143 0.095121528
0.9397143 0.09588243
0.9407143 0.096648256
0.9417143 0.097419019
0.9427143 0.098194741
0.9437143 0.09897542200000001
0.9447143 0.09976109699999999
0.9457143 0.10055177000000001
0.9467143 0.10134744
0.9477143 0.10214815000000001
0.9487143 0.10295391999999999
0.9497143 0.10376476
0.9507143 0.10458071
0.9517143 0.1054018
0.9527143 0.10622804
0.9537143 0.10705943999999999
0.9547143 0.10789603
0.9557143 0.10873781
0.9567143 0.10958483000000001
0.9577143 0.11043710000000001
0.9587143 0.11129465000000001
0.9597143 0.11215749
0.9607143 0.11302565
0.9617143 0.11389913000000002
0.9627143 0.11477799
0.9637143 0.11566221
0.9647143 0.11655183000000001
0.9657143 0.11744687
0.9667143 0.11834734999999999
0.9677143 0.11925331
0.9687143 0.12016475000000001
0.9697143 0.12108169
0.9707143 0.12200415
0.9717143 0.12293216
0.9727143 0.1238657
0.9737143 0.12480482999999999
0.9747143 0.12574955
0.9757143 0.12669988
0.9767143 0.12765583
0.9777143 0.12861742
0.9787143 0.12958467
0.9797143 0.13055758
0.9807143 0.13153618
0.9817143 0.13252047
0.9827143 0.13351046
0.9837143 0.13450616
0.9847143 0.1355076
0.9857143 0.13651479
0.9867143 0.13752775
0.9877143 0.13854649
0.9887143 0.13957102
0.9897143 0.14060133
0.9907143 0.14163743
0.9917143 0.14267938
0.9927143 0.14372716
0.9937143 0.14478080000000002
0.9947143 0.14584032
0.9957143 0.14690572
0.9967143 0.14797702
0.9977143 0.14905423
0.9987143 0.15013738
0.9997143 0.15122647
1.000714 0.15232151000000002
1.001714 0.15342251
1.002714 0.1545295
1.003714 0.1556425
1.004714 0.15676152
1.005714 0.15788657
1.006714 0.15901766
1.007714 0.16015482
1.008714 0.16129806
1.009714 0.16244740000000002
1.010714 0.16360281999999998
1.011714 0.16476434
1.012714 0.16593199
1.013714 0.16710577
1.014714 0.16828569000000002
1.015714 0.16947177
1.016714 0.17066401
1.017714 0.17186243999999998
1.018714 0.17306705
1.019714 0.17427784999999998
1.020714 0.17549485
1.021714 0.17671807
1.022714 0.17794754
1.023714 0.17918323
1.024714 0.18042517
1.025714 0.18167339
1.026714 0.18292787
1.027714 0.18418864
1.028714 0.18545573
1.029714 0.18672913
1.030714 0.18800883999999998
1.031714 0.18929486
1.032714 0.19058723
1.033714 0.19188593999999998
1.034714 0.19319105
1.035714 0.19450255
1.036714 0.19582047
1.037714 0.19714476
1.038714 0.19847546
1.039714 0.19981253
1.040714 0.20115604
1.041714 0.20250594000000002
1.042714 0.20386227
1.043714 0.20522506000000001
1.044714 0.20659429
1.045714 0.20796999
1.046714 0.20935214
1.047714 0.21074074
1.048714 0.21213577000000003
1.049714 0.21353719999999998
1.050714 0.21494504
1.051714 0.21635925
1.052714 0.21777987000000001
1.053714 0.21920688
1.054714 0.22064035
1.055714 0.22208025
1.056714 0.22352659
1.057714 0.22497936000000002
1.058714 0.22643850999999998
1.059714 0.22790399
1.060714 0.22937583
1.061714 0.23085403000000002
1.062714 0.2323386
1.063714 0.23382958
1.064714 0.23532696
1.065714 0.23683077
1.066714 0.23834097999999998
1.067714 0.23985754
1.068714 0.24138044
1.069714 0.24290967000000002
1.070714 0.24444521000000002
1.071714 0.24598710999999998
1.072714 0.24753539
1.073714 0.24909005
1.074714 0.25065107999999997
1.075714 0.2522185
1.076714 0.25379229000000003
1.077714 0.2553724
1.078714 0.25695881
1.079714 0.25855154
1.080714 0.26015055
1.081714 0.26175585
1.082714 0.26336743
1.083714 0.26498530000000003
1.084714 0.26660946
1.085714 0.2682399
1.086714 0.26987661
1.087714 0.27151955
1.088714 0.27316872000000003
1.089714 0.27482407000000003
1.090714 0.2764856
1.091714 0.27815327
1.092714 0.27982709
1.093714 0.28150706
1.094714 0.28319317
1.095714 0.28488543
1.096714 0.28658379
1.097714 0.2882882
1.098714 0.28999862
1.099714 0.29171505
1.100714 0.29343746000000004
1.101714 0.29516586
1.102714 0.29690021
1.103714 0.29864052999999996
1.104714 0.30038679999999995
1.105714 0.30213902000000004
1.106714 0.30389712
1.107714 0.30566108999999997
1.108714 0.30743089
1.109714 0.3092065
1.110714 0.31098789
1.111714 0.31277507
1.112714 0.31456803
1.113714 0.31636676
1.114714 0.31817122
1.115714 0.31998137
1.116714 0.32179716999999997
1.117714 0.3236186
1.118714 0.3254456
1.119714 0.32727816
1.120714 0.32911627
1.121714 0.33095989
1.122714 0.33280903
1.123714 0.33466366999999997
1.124714 0.33652373
1.125714 0.33838916999999996
1.126714 0.34025991
1.127714 0.34213594999999997
1.128714 0.34401726
1.129714 0.34590387
1.130714 0.34779571
1.131714 0.34969279
1.132714 0.35159504
1.133714 0.35350241
1.134714 0.35541484
1.135714 0.35733227
1.136714 0.35925466
1.137714 0.36118201
1.138714 0.36311431
1.139714 0.36505156
1.140714 0.36699369
1.141714 0.36894069
1.142714 0.37089249
1.143714 0.37284901000000004
1.144714 0.37481019
1.145714 0.37677598
1.146714 0.37874633
1.147714 0.38072121999999997
1.148714 0.38270063
1.149714 0.38468453999999996
1.150714 0.38667289
1.151714 0.38866561
1.152714 0.39066267
1.153714 0.39266394
1.154714 0.39466935999999997
1.155714 0.39667888
1.156714 0.39869244000000004
1.157714 0.40071006
1.158714 0.40273168
1.159714 0.40475731000000004
1.160714 0.40678689
1.161714 0.4088203
1.162714 0.41085738
1.163714 0.41289804999999996
1.164714 0.41494224999999996
1.165714 0.41698995
1.166714 0.41904114
1.167714 0.42109583000000006
1.168714 0.42315390999999997
1.169714 0.42521534
1.170714 0.42727994999999996
1.171714 0.42934762000000004
1.172714 0.43141828
1.173714 0.43349182
1.174714 0.4355683
1.175714 0.43764766
1.176714 0.43972991
1.177714 0.44181496
1.178714 0.44390274999999996
1.179714 0.44599315
1.180714 0.44808597
1.181714 0.45018117
1.182714 0.45227869
1.183714 0.45437845
1.184714 0.4564805
1.185714 0.45858477000000003
1.186714 0.46069128
1.187714 0.46279994
1.188714 0.46491064000000004
1.189714 0.46702321
1.190714 0.46913759
1.191714 0.47125374000000003
1.192714 0.47337152000000005
1.193714 0.47549093000000003
1.194714 0.47761197000000005
1.195714 0.47973449999999995
1.196714 0.48185848000000003
1.197714 0.48398376
1.198714 0.48611029
1.199714 0.4882379
1.200714 0.49036653
1.201714 0.49249604
1.202714 0.49462635
1.203714 0.49675739999999996
1.204714 0.49888911
1.205714 0.50102146
1.206714 0.50315429
1.207714 0.50528748
1.208714 0.50742091
1.209714 0.50955452
1.210714 0.5116882700000001
1.211714 0.51382203
1.212714 0.5159557300000001
1.213714 0.5180893
1.214714 0.52022259
1.215714 0.52235546
1.216714 0.52448781
1.217714 0.52661956
1.218714 0.52875057
1.219714 0.53088083
1.220714 0.53301016
1.221714 0.53513851
1.222714 0.5372657399999999
1.223714 0.53939172
1.224714 0.5415163
1.225714 0.5436393399999999
1.226714 0.5457608
1.227714 0.54788063
1.228714 0.54999869
1.229714 0.55211484
1.230714 0.55422895
1.231714 0.55634091
1.232714 0.55845054
1.233714 0.5605577500000001
1.234714 0.5626624
1.235714 0.56476439
1.236714 0.56686369
1.237714 0.56896023
1.238714 0.5710538900000001
1.239714 0.57314448
1.240714 0.57523185
1.241714 0.57731583
1.242714 0.57939626
1.243714 0.58147307
1.244714 0.58354619
1.245714 0.58561554
1.246714 0.58768103
1.247714 0.58974256
1.248714 0.5917999
1.249714 0.59385286
1.250714 0.59590125
1.251714 0.59794495
1.252714 0.5999838000000001
1.253714 0.60201776
1.254714 0.60404679
1.255714 0.6060707799999999
1.256714 0.6080896100000001
1.257714 0.6101030900000001
1.258714 0.61211106
1.259714 0.6141133099999999
1.260714 0.6161096500000001
1.261714 0.61809993
1.262714 0.62008407
1.263714 0.62206201
1.264714 0.62403362
1.265714 0.62599876
1.266714 0.62795728
1.267714 0.62990896
1.268714 0.63185361
1.269714 0.633791
1.270714 0.63572098
1.271714 0.6376435
1.272714 0.63955849
1.273714 0.6414658400000001
1.274714 0.64336536
1.275714 0.64525693
1.276714 0.6471402900000001
1.277714 0.64901528
1.278714 0.6508816500000001
1.279714 0.65273922
1.280714 0.6545878500000001
1.281714 0.65642749
1.282714 0.65825805
1.283714 0.6600794400000001
1.284714 0.66189142
1.285714 0.66369371
1.286714 0.66548609
1.287714 0.66726836
1.288714 0.66904034
1.289714 0.67080185
1.290714 0.67255283
1.291714 0.67429324
1.292714 0.67602294
1.293714 0.67774183
1.294714 0.67944964
1.295714 0.68114609
1.296714 0.6828309
1.297714 0.68450379
1.298714 0.6861646699999999
1.299714 0.68781339
1.300714 0.68944995
1.301714 0.69107432
1.302714 0.69268635
1.303714 0.6942858
1.304714 0.6958723499999999
1.305714 0.69744568
1.306714 0.69900556
1.307714 0.70055178
1.308714 0.70208423
1.309714 0.70360289
1.310714 0.70510772
1.311714 0.70659858
1.312714 0.70807524
1.313714 0.70953732
1.314714 0.7109845499999999
1.315714 0.7124166000000001
1.316714 0.71383324
1.317714 0.71523432
1.318714 0.71661989
1.319714 0.71798991
1.320714 0.71934424
1.321714 0.7206826000000001
1.322714 0.72200471
1.323714 0.7233101900000001
1.324714 0.72459872
1.325714 0.72586997
1.326714 0.72712391
1.327714 0.72836042
1.328714 0.7295795300000001
1.329714 0.73078107
1.330714 0.73196488
1.331714 0.73313066
1.332714 0.73427805
1.333714 0.73540672
1.334714 0.7365163
1.335714 0.73760664
1.336714 0.73867762
1.337714 0.7397292599999999
1.338714 0.74076159
1.339714 0.7417744000000001
1.340714 0.7427673800000001
1.341714 0.74374015
1.342714 0.7446923799999999
1.343714 0.7456237
1.344714 0.74653397
1.345714 0.74742301
1.346714 0.74829082
1.347714 0.7491373499999999
1.348714 0.74996245
1.349714 0.75076581
1.350714 0.75154705
1.351714 0.75230584
1.352714 0.75304187
1.353714 0.75375489
1.354714 0.75444481
1.355714 0.7551115899999999
1.356714 0.75575514
1.357714 0.75637526
1.358714 0.75697177
1.359714 0.7575443000000001
1.360714 0.7580925700000001
1.361714 0.75861621
1.362714 0.75911498
1.363714 0.7595886900000001
1.364714 0.7600372200000001
1.365714 0.76046051
1.366714 0.76085841
1.367714 0.76123071
1.368714 0.76157707
1.369714 0.76189721
1.370714 0.76219076
1.371714 0.7624573499999999
1.372714 0.7626968
1.373714 0.76290895
1.374714 0.76309377
1.375714 0.76325121
1.376714 0.76338104
1.377714 0.76348302
1.378714 0.76355673
1.379714 0.76360186
1.380714 0.76361801
1.381714 0.76360498
1.382714 0.7635626000000001
1.383714 0.7634908
1.384714 0.76338951
1.385714 0.76325857
1.386714 0.76309768
1.387714 0.76290653
1.388714 0.76268469
1.389714 0.76243179
1.390714 0.7621476
1.391714 0.76183192
1.392714 0.76148468
1.393714 0.76110577
1.394714 0.76069497
1.395714 0.7602520300000001
1.396714 0.75977664
1.397714 0.75926846
1.398714 0.75872713
1.399714 0.75815236
1.400714 0.75754398
1.401714 0.75690192
1.402714 0.7562261100000001
1.403714 0.75551635
1.404714 0.75477245
1.405714 0.75399405
1.406714 0.75318082
1.407714 0.75233239
1.408714 0.75144842
1.409714 0.7505287
1.410714 0.74957306
1.411714 0.7485814399999999
1.412714 0.74755372
1.413714 0.74648964
1.414714 0.74538891
1.415714 0.74425116
1.416714 0.74307602
1.417714 0.7418632
1.418714 0.74061258
1.419714 0.73932405
1.420714 0.73799752
1.421714 0.73663285
1.422714 0.73522986
1.423714 0.73378822
1.424714 0.7323075600000001
1.425714 0.7307875
1.426714 0.72922776
1.427714 0.72762817
1.428714 0.7259885300000001
1.429714 0.7243087500000001
1.430714 0.7225886
1.431714 0.72082789
1.432714 0.71902638
1.433714 0.7171836699999999
1.434714 0.71529946
1.435714 0.71337339
1.436714 0.71140532
1.437714 0.70939511
1.438714 0.70734257
1.439714 0.70524761
1.440714 0.70311008
1.441714 0.70092971
1.442714 0.69870623
1.443714 0.6964393
1.444714 0.69412855
1.445714 0.69177374
1.446714 0.68937466
1.447714 0.68693119
1.448714 0.68444321
1.449714 0.68191048
1.450714 0.67933272
1.451714 0.67670965
1.452714 0.67404094
1.453714 0.6713263700000001
1.454714 0.66856574
1.455714 0.66575883
1.456714 0.66290554
1.457714 0.66000577
1.458714 0.65705925
1.459714 0.65406584
1.460714 0.65102526
1.461714 0.64793723
1.462714 0.64480146
1.463714 0.64161769
1.464714 0.63838582
1.465714 0.63510565
1.466714 0.63177706
1.467714 0.6283999
1.468714 0.62497389
1.469714 0.62149875
1.470714 0.61797425
1.471714 0.61440011
1.472714 0.6107762
1.473714 0.60710222
1.474714 0.6033781
1.475714 0.59960359
1.476714 0.5957785999999999
1.477714 0.59190295
1.478714 0.58797635
1.479714 0.58399858
1.480714 0.5799694
1.481714 0.57588862
1.482714 0.57175606
1.483714 0.56757154
1.484714 0.56333491
1.485714 0.55904598
1.486714 0.5547045700000001
1.487714 0.55031045
1.488714 0.54586343
1.489714 0.54136333
1.490714 0.53680991
1.491714 0.53220298
1.492714 0.52754236
1.493714 0.52282787
1.494714 0.51805931
1.495714 0.51323646
1.496714 0.50835912
1.497714 0.50342712
1.498714 0.49844025999999997
1.499714 0.49339839999999996
1.500714 0.48830141000000005
1.501714 0.48314906
1.502714 0.47794118999999996
1.503714 0.47267764
1.504714 0.4673582
1.505714 0.46198266
1.506714 0.45655085999999995
1.507714 0.45106271000000003
1.508714 0.44551808
1.509714 0.43991683
1.510714 0.43425881
1.511714 0.42854394000000007
1.512714 0.42277197
1.513714 0.41694273000000004
1.514714 0.41105608000000005
1.515714 0.40511185999999993
1.516714 0.39910995000000005
1.517714 0.39305026
1.518714 0.38693268000000003
1.519714 0.38075707999999997
1.520714 0.37452329
1.521714 0.36823111999999997
1.522714 0.36188029
1.523714 0.35547065
1.524714 0.34900198
1.525714 0.34247418
1.526714 0.33588717
1.527714 0.3292409
1.528714 0.32253530999999996
1.529714 0.31577025
1.530714 0.30894557
1.531714 0.30206107000000004
1.532714 0.29511658999999996
1.533714 0.28811195
1.534714 0.2810471
1.535714 0.27392204
1.536714 0.26673677
1.537714 0.25949127
1.538714 0.25218546
1.539714 0.24481915999999998
1.540714 0.23739217
1.541714 0.22990427000000002
1.542714 0.22235529
1.543714 0.21474517
1.544714 0.20707392
1.545714 0.19934153999999998
1.546714 0.19154807000000001
1.547714 0.18369341
1.548714 0.1757774
1.549714 0.16779985
1.550714 0.15976052000000002
1.551714 0.15165927
1.552714 0.14349603
1.553714 0.13527081
1.554714 0.12698367
1.555714 0.11863462999999999
1.556714 0.11022364000000001
1.557714 0.10175060000000001
1.558714 0.093215314
1.559714 0.08461758300000001
1.560714 0.075957278
1.561714 0.067234371
1.562714 0.058448943
1.563714 0.049601110999999996
1.564714 0.040690953
1.565714 0.031718495
1.566714 0.022683652
1.567714 0.013586259
1.568714 0.0044261244
1.569714 -0.0047968966
1.570714 -0.014082846
1.571714 -0.023431666
1.572714 -0.032843238999999996
1.573714 -0.042317446999999994
1.574714 -0.051854254
1.575714 -0.06145371
1.576714 -0.07111595500000001
1.577714 -0.080841145
1.578714 -0.090629386
1.579714 -0.10048069999999999
1.580714 -0.11039497999999999
1.581714 -0.12037210000000001
1.582714 -0.13041184
1.583714 -0.14051411
1.584714 -0.15067889
1.585714 -0.16090631
1.586714 -0.17119653
1.587714 -0.18154969
1.588714 -0.19196586000000002
1.589714 -0.20244496
1.590714 -0.21298679
1.591714 -0.22359109000000002
1.592714 -0.23425766
1.593714 -0.24498641
1.594714 -0.25577736
1.595714 -0.26663067
1.596714 -0.27754644
1.597714 -0.28852476
1.598714 -0.29956552
1.599714 -0.31066857999999997
1.600714 -0.32183372
1.601714 -0.33306072
1.602714 -0.34434947
1.603714 -0.35570001
1.604714 -0.36711243
1.605714 -0.37858691
1.606714 -0.39012351
1.607714 -0.40172217000000005
1.608714 -0.41338266
1.609714 -0.4251047
1.610714 -0.43688803
1.611714 -0.4487324
1.612714 -0.46063768999999993
1.613714 -0.47260388000000003
1.614714 -0.48463111999999997
1.615714 -0.49671936
1.616714 -0.5088686
1.617714 -0.5210787100000001
1.618714 -0.5333494400000001
1.619714 -0.54568048
1.620714 -0.55807149
1.621714 -0.5705223899999999
1.622714 -0.5830331200000001
1.623714 -0.59560374
1.624714 -0.60823429
1.625714 -0.62092477
1.626714 -0.633675
1.627714 -0.64648474
1.628714 -0.65935361
1.629714 -0.6722813
1.630714 -0.68526752
1.631714 -0.69831219
1.632714 -0.71141524
1.633714 -0.72457674
1.634714 -0.73779668
1.635714 -0.7510748700000001
1.636714 -0.76441108
1.637714 -0.77780485
1.638714 -0.79125585
1.639714 -0.80476366
1.640714 -0.81832809
1.641714 -0.83194925
1.642714 -0.8456270199999999
1.643714 -0.85936151
1.644714 -0.8731525400000001
1.645714 -0.88699991
1.646714 -0.90090316
1.647714 -0.91486182
1.648714 -0.9288755200000001
1.649714 -0.94294399
1.650714 -0.95706712
1.651714 -0.9712448300000001
1.652714 -0.9854771199999999
1.653714 -0.9997637
1.654714 -1.0141044
1.655714 -1.0284987
1.656714 -1.0429462
1.657714 -1.0574464000000001
1.658714 -1.0719988
1.659714 -1.0866034
1.660714 -1.1012599
1.661714 -1.1159685000000001
1.662714 -1.1307291000000002
1.663714 -1.1455415
1.664714 -1.1604052
1.665714 -1.17532
1.666714 -1.1902851
1.667714 -1.2053002
1.668714 -1.2203649
1.669714 -1.2354791999999999
1.670714 -1.2506431
1.671714 -1.2658564
1.672714 -1.281119
1.673714 -1.2964302
1.674714 -1.3117895
1.675714 -1.3271963
1.676714 -1.3426501
1.677714 -1.3581506
1.678714 -1.3736975
1.679714 -1.3892909
1.680714 -1.4049304
1.681714 -1.4206158
1.682714 -1.4363466999999999
1.683714 -1.4521224
1.684714 -1.4679424
1.685714 -1.4838062
1.686714 -1.4997134
1.687714 -1.5156637000000002
1.688714 -1.5316569
1.689714 -1.5476927999999999
1.690714 -1.5637710999999999
1.691714 -1.5798915
1.692714 -1.5960535000000002
1.693714 -1.6122564999999998
1.694714 -1.6285
1.695714 -1.6447835000000002
1.696714 -1.6611063999999998
1.697714 -1.6774686
1.698714 -1.6938701
1.699714 -1.7103106
1.700714 -1.7267894
1.701714 -1.7433062
1.702714 -1.7598603000000002
1.703714 -1.7764511
1.704714 -1.7930778
1.705714 -1.8097403
1.706714 -1.8264379000000002
1.707714 -1.8431705999999999
1.708714 -1.8599382000000002
1.709714 -1.87674
1.710714 -1.8935757000000002
1.711714 -1.9104443
1.712714 -1.9273453999999999
1.713714 -1.9442781999999998
1.714714 -1.961242
1.715714 -1.9782368000000001
1.716714 -1.9952625000000002
1.717714 -2.0123186
1.718714 -2.0294048
1.719714 -2.0465203
1.720714 -2.0636644
1.721714 -2.0808363
1.722714 -2.0980354
1.723714 -2.1152614
1.724714 -2.1325141
1.725714 -2.1497931
1.726714 -2.1670982
1.727714 -2.1844288
1.728714 -2.201784
1.729714 -2.2191633
1.730714 -2.2365656
1.731714 -2.2539904
1.732714 -2.2714376
1.733714 -2.2889068
1.734714 -2.3063976
1.735714 -2.3239095
1.736714 -2.3414418
1.737714 -2.3589936999999996
1.738714 -2.3765642
1.739714 -2.3941528
1.740714 -2.4117588999999997
1.741714 -2.4293819
1.742714 -2.4470218
1.743714 -2.4646778
1.744714 -2.4823496
1.745714 -2.5000365
1.746714 -2.5177376000000002
1.747714 -2.5354519
1.748714 -2.5531787
1.749714 -2.5709175
1.750714 -2.5886675
1.751714 -2.6064288
1.752714 -2.624201
1.753714 -2.6419839
1.754714 -2.6597764
1.755714 -2.6775779
1.756714 -2.6953872
1.757714 -2.7132036
1.758714 -2.7310263
1.759714 -2.748855
1.760714 -2.7666893000000004
1.761714 -2.784529
1.762714 -2.8023735000000003
1.763714 -2.8202219
1.764714 -2.8380731
1.765714 -2.8559262
1.766714 -2.8737802
1.767714 -2.8916344
1.768714 -2.9094881999999997
1.769714 -2.9273415000000003
1.770714 -2.9451938
1.771714 -2.9630451
1.772714 -2.9808942000000003
1.773714 -2.9987402
1.774714 -3.0165821
1.775714 -3.0344188
1.776714 -3.0522496
1.777714 -3.0700735999999997
1.778714 -3.0878907
1.779714 -3.1057009
1.780714 -3.1235038999999998
1.781714 -3.1412989000000002
1.782714 -3.1590845
1.783714 -3.1768598000000003
1.784714 -3.1946234
1.785714 -3.2123744000000003
1.786714 -3.2301124
1.787714 -3.247837
1.788714 -3.2655481
1.789714 -3.2832455000000005
1.790714 -3.3009280000000003
1.791714 -3.3185951
1.792714 -3.3362456
1.793714 -3.3538780999999998
1.794714 -3.3714916999999995
1.795714 -3.3890854999999998
1.796714 -3.4066588
1.797714 -3.4242116000000005
1.798714 -3.4417439
1.799714 -3.4592549999999997
1.800714 -3.4767438
1.801714 -3.4942091
1.802714 -3.5116497000000004
1.803714 -3.5290644
1.804714 -3.5464518
1.805714 -3.5638115999999997
1.806714 -3.5811439
1.807714 -3.5984486
1.808714 -3.6157254
1.809714 -3.6329730999999996
1.810714 -3.6501903
1.811714 -3.6673758000000003
1.812714 -3.6845282
1.813714 -3.7016465999999997
1.814714 -3.7187303999999997
1.815714 -3.7357803
1.816714 -3.7527956000000002
1.817714 -3.7697762000000004
1.818714 -3.7867207
1.819714 -3.8036276
1.820714 -3.8204957
1.821714 -3.8373236
1.822714 -3.8541101
1.823714 -3.8708549000000003
1.824714 -3.887558
1.825714 -3.9042193000000003
1.826714 -3.9208382
1.827714 -3.9374139
1.828714 -3.9539448999999998
1.829714 -3.9704293
1.830714 -3.9868657
1.831714 -4.0032532000000005
1.832714 -4.0195916
1.833714 -4.0358808
1.834714 -4.0521208
1.835714 -4.0683113
1.836714 -4.0844515
1.837714 -4.1005395
1.838714 -4.1165743
1.839714 -4.1325539000000004
1.840714 -4.148477300000001
1.841714 -4.1643441
1.842714 -4.1801542
1.843714 -4.1959081000000005
1.844714 -4.2116053
1.845714 -4.2272445
1.846714 -4.242824
1.847714 -4.2583425
1.848714 -4.2737983
1.849714 -4.2891901
1.850714 -4.3045174
1.851714 -4.3197807
1.852714 -4.3349795
1.853714 -4.3501139
1.854714 -4.365183
1.855714 -4.380185200000001
1.856714 -4.3951187
1.857714 -4.4099823
1.858714 -4.4247743
1.859714 -4.4394944
1.860714 -4.4541426
1.861714 -4.4687193
1.862714 -4.4832237
1.863714 -4.4976555000000005
1.864714 -4.5120127000000005
1.865714 -4.526294
1.866714 -4.5404978
1.867714 -4.5546226
1.868714 -4.5686677
1.869714 -4.5826331
1.870714 -4.5965187
1.871714 -4.6103247
1.872714 -4.624050100000001
1.873714 -4.6376936
1.874714 -4.6512533000000005
1.875714 -4.6647273
1.876714 -4.6781141
1.877714 -4.6914138
1.878714 -4.7046259
1.879714 -4.7177508
1.880714 -4.7307882
1.881714 -4.7437377000000005
1.882714 -4.7565978
1.883714 -4.7693661999999994
1.884714 -4.7820419
1.885714 -4.794623700000001
1.886714 -4.8071112
1.887714 -4.8195045
1.888714 -4.8318031999999995
1.889714 -4.8440073
1.890714 -4.856116
1.891714 -4.8681274
1.892714 -4.8800398000000005
1.893714 -4.8918512
1.894714 -4.9035609000000004
1.895714 -4.915168100000001
1.896714 -4.9266733
1.897714 -4.9380764
1.898714 -4.9493775
1.899714 -4.9605757
1.900714 -4.9716692
1.901714 -4.9826559
1.902714 -4.9935345
1.903714 -5.0043039
1.904714 -5.0149638
1.905714 -5.0255146
1.906714 -5.0359558
1.907714 -5.046287599999999
1.908714 -5.0565086
1.909714 -5.066618
1.910714 -5.076614
1.911714 -5.0864946
1.912714 -5.0962586
1.913714 -5.105906
1.914714 -5.1154364
1.915714 -5.1248502
1.916714 -5.1341470000000005
1.917714 -5.1433261
1.918714 -5.1523864
1.919714 -5.161326
1.920714 -5.1701434
1.921714 -5.1788375
1.922714 -5.1874075
1.923714 -5.1958535
1.924714 -5.2041754000000005
1.925714 -5.2123737000000006
1.926714 -5.2204467
1.927714 -5.2283943
1.928714 -5.236214
1.929714 -5.2439041
1.930714 -5.2514635
1.931714 -5.258891
1.932714 -5.2661872999999995
1.933714 -5.2733529
1.934714 -5.2803878
1.935714 -5.2872915
1.936714 -5.2940626
1.937714 -5.3006992
1.938714 -5.3071998
1.939714 -5.313563
1.940714 -5.3197883
1.941714 -5.3258754
1.942714 -5.3318243
1.943714 -5.3376354
1.944714 -5.3433083
1.945714 -5.348841800000001
1.946714 -5.3542346
1.947714 -5.3594846
1.948714 -5.364591300000001
1.949714 -5.369553
1.950714 -5.3743705
1.951714 -5.3790439
1.952714 -5.383573500000001
1.953714 -5.3879593
1.954714 -5.3921998
1.955714 -5.3962935
1.956714 -5.4002389
1.957714 -5.4040339
1.958714 -5.407678300000001
1.959714 -5.4111719
1.960714 -5.414515000000001
1.961714 -5.4177083
1.962714 -5.4207515
1.963714 -5.4236442
1.964714 -5.4263841
1.965714 -5.4289691
1.966714 -5.431398
1.967714 -5.4336701000000005
1.968714 -5.4357857
1.969714 -5.4377455
1.970714 -5.4395504
1.971714 -5.4412
1.972714 -5.4426927
1.973714 -5.4440267
1.974714 -5.4452002
1.975714 -5.4462116
1.976714 -5.4470602
1.977714 -5.447746400000001
1.978714 -5.4482713
1.979714 -5.4486353
1.980714 -5.4488383
1.981714 -5.4488793
1.982714 -5.4487567
1.983714 -5.4484688000000006
1.984714 -5.448013899999999
1.985714 -5.4473918
1.986714 -5.4466028
1.987714 -5.4456472
1.988714 -5.4445267
1.989714 -5.443240299999999
1.990714 -5.4417871
1.991714 -5.4401655
1.992714 -5.438374
1.993714 -5.4364111
1.994714 -5.4342762
1.995714 -5.4319691
1.996714 -5.429490299999999
1.997714 -5.4268405
1.998714 -5.4240197
1.999714 -5.4210279
2.000714 -5.4178637
2.001714 -5.414525
2.002714 -5.4110106
2.003714 -5.40732
2.004714 -5.4034524
2.005714 -5.399408599999999
2.006714 -5.3951896999999995
2.007714 -5.390796099999999
2.008714 -5.3862277
2.009714 -5.3814832
2.010714 -5.376561
2.011714 -5.371459600000001
2.012714 -5.3661779
2.013714 -5.3607158
2.014714 -5.3550743
2.015714 -5.3492542
2.016714 -5.3432565
2.017714 -5.3370804000000005
2.018714 -5.3307243
2.019714 -5.3241868
2.020714 -5.3174667
2.021714 -5.3105626
2.022714 -5.3034749
2.023714 -5.2962046
2.024714 -5.2887522
2.025714 -5.2811179
2.026714 -5.2733019
2.027714 -5.265303
2.028714 -5.25712
2.029714 -5.2487515
2.030714 -5.2401964
2.031714 -5.231455
2.032714 -5.2225281
2.033714 -5.2134167
2.034714 -5.2041214
2.035714 -5.194642
2.036714 -5.1849775000000005
2.037714 -5.1751267
2.038714 -5.1650885
2.039714 -5.154861899999999
2.040714 -5.1444467000000005
2.041714 -5.1338441999999995
2.042714 -5.123054600000001
2.043714 -5.1120792
2.044714 -5.1009178
2.045714 -5.0895698000000005
2.046714 -5.0780337
2.047714 -5.0663084
2.048714 -5.0543923
2.049714 -5.0422855
2.050714 -5.0299887000000005
2.051714 -5.0175030000000005
2.052714 -5.0048295
2.053714 -4.9919687
2.054714 -4.9789201
2.055714 -4.9656827
2.056714 -4.9522553
2.057714 -4.9386367
2.058714 -4.9248263
2.059714 -4.9108252
2.060714 -4.8966344
2.061714 -4.8822551999999995
2.062714 -4.8676882
2.063714 -4.8529331
2.064714 -4.8379887
2.065714 -4.822854
2.066714 -4.807527
2.067714 -4.7920071
2.068714 -4.776295299999999
2.069714 -4.7603928
2.070714 -4.744301
2.071714 -4.7280215
2.072714 -4.7115538
2.073714 -4.6948969
2.074714 -4.6780493
2.075714 -4.6610098
2.076714 -4.6437781
2.077714 -4.6263549
2.078714 -4.6087418
2.079714 -4.5909401
2.080714 -4.572951
2.081714 -4.554774200000001
2.082714 -4.5364086
2.083714 -4.5178529
2.084714 -4.4991061
2.085714 -4.4801682000000005
2.086714 -4.461040000000001
2.087714 -4.4417229
2.088714 -4.4222176
2.089714 -4.4025257
2.090714 -4.3826468
2.091714 -4.3625802
2.092714 -4.3423247
2.093714 -4.3218799
2.094714 -4.301245499999999
2.095714 -4.2804226
2.096714 -4.259412
2.097714 -4.2382147
2.098714 -4.2168319
2.099714 -4.1952644
2.100714 -4.1735109
2.101714 -4.1515708
2.102714 -4.1294437
2.103714 -4.1071292
2.104714 -4.0846284
2.105714 -4.0619418
2.106714 -4.0390711
2.107714 -4.0160175
2.108714 -3.9927813999999997
2.109714 -3.9693623999999996
2.110714 -3.9457596999999995
2.111714 -3.9219726
2.112714 -3.8980011
2.113714 -3.8738452
2.114714 -3.8495056
2.115714 -3.8249846999999995
2.116714 -3.8002834
2.117714 -3.7754022
2.118714 -3.7503414
2.119714 -3.7251003
2.120714 -3.6996785999999995
2.121714 -3.6740754
2.122714 -3.6482914999999996
2.123714 -3.6223281000000003
2.124714 -3.5961866000000002
2.125714 -3.5698689999999997
2.126714 -3.5433762
2.127714 -3.5167078999999997
2.128714 -3.4898635
2.129714 -3.4628425
2.130714 -3.4356441
2.131714 -3.4082692
2.132714 -3.3807184999999995
2.133714 -3.3529934
2.134714 -3.3250957999999997
2.135714 -3.2970265
2.136714 -3.2687854
2.137714 -3.2403726
2.138714 -3.2117877000000004
2.139714 -3.1830302999999995
2.140714 -3.1541012
2.141714 -3.1250014999999998
2.142714 -3.0957328
2.143714 -3.0662969
2.144714 -3.0366948000000002
2.145714 -3.0069271
2.146714 -2.9769931
2.147714 -2.9468924
2.148714 -2.9166244
2.149714 -2.8861897
2.150714 -2.8555892
2.151714 -2.8248245
2.152714 -2.7938975
2.153714 -2.7628096
2.154714 -2.7315613
2.155714 -2.7001526
2.156714 -2.668583
2.157714 -2.6368525
2.158714 -2.6049616
2.159714 -2.5729114
2.160714 -2.5407039
2.161714 -2.5083408
2.162714 -2.4758236
2.163714 -2.4431534
2.164714 -2.4103299000000002
2.165714 -2.3773529
2.166714 -2.3442218
2.167714 -2.3109369
2.168714 -2.2774993
2.169714 -2.2439104000000003
2.170714 -2.2101723
2.171714 -2.1762867000000004
2.172714 -2.1422546000000002
2.173714 -2.108076
2.174714 -2.0737508
2.175714 -2.0392789000000002
2.176714 -2.0046605
2.177714 -1.9698965999999998
2.178714 -1.9349893999999999
2.179714 -1.8999403000000001
2.180714 -1.8647512000000002
2.181714 -1.8294236
2.182714 -1.7939574999999999
2.183714 -1.7583529
2.184714 -1.7226096
2.185714 -1.6867279999999998
2.186714 -1.6507091000000003
2.187714 -1.6145544
2.188714 -1.5782661999999998
2.189714 -1.541846
2.190714 -1.5052953
2.191714 -1.4686147999999999
2.192714 -1.4318044
2.193714 -1.3948642
2.194714 -1.3577943000000001
2.195714 -1.3205957000000001
2.196714 -1.2832697
2.197714 -1.2458184
2.198714 -1.2082433
2.199714 -1.1705459
2.200714 -1.132727
2.201714 -1.0947872
2.202714 -1.0567266
2.203714 -1.0185454
2.204714 -0.98024467
2.205714 -0.94182612
2.206714 -0.9032916300000001
2.207714 -0.86464314
2.208714 -0.8258822399999999
2.209714 -0.78700986
2.210714 -0.74802646
2.211714 -0.7089322
2.212714 -0.66972733
2.213714 -0.63041267
2.214714 -0.59098951
2.215714 -0.55145957
2.216714 -0.51182471
2.217714 -0.47208666999999993
2.218714 -0.43224663999999996
2.219714 -0.39230534
2.220714 -0.35226324000000003
2.221714 -0.31212086
2.222714 -0.27187916
2.223714 -0.23153962
2.224714 -0.19110409
2.225714 -0.15057453
2.226714 -0.10995269
2.227714 -0.069239881
2.228714 -0.028436913
2.229714 0.012455802000000002
2.230714 0.053437753
2.231714 0.094508147
2.232714 0.13566572
2.233714 0.17690894000000001
2.234714 0.21823598
2.235714 0.25964514
2.236714 0.30113501
2.237714 0.34270452
2.238714 0.38435289
2.239714 0.42607943
2.240714 0.467883
2.241714 0.50976221
2.242714 0.55171531
2.243714 0.5937404000000001
2.244714 0.63583581
2.245714 0.6780001800000001
2.246714 0.72023254
2.247714 0.76253209
2.248714 0.80489796
2.249714 0.8473290099999999
2.250714 0.88982377
2.251714 0.93238065
2.252714 0.9749980599999999
2.253714 1.0176743
2.254714 1.0604082000000001
2.255714 1.1031984
2.256714 1.1460441
2.257714 1.1889441
2.258714 1.231897
2.259714 1.2749011
2.260714 1.3179547999999999
2.261714 1.3610564
2.262714 1.4042043
2.263714 1.4473971
2.264714 1.4906337
2.265714 1.5339133
2.266714 1.5772346
2.267714 1.6205963
2.268714 1.6639964999999999
2.269714 1.7074337
2.270714 1.7509066
2.271714 1.7944133
2.272714 1.8379526
2.273714 1.8815234
2.274714 1.9251244
2.275714 1.9687542999999998
2.276714 2.0124113
2.277714 2.0560941
2.278714 2.0998009
2.279714 2.1435298
2.280714 2.1872796
2.281714 2.231049
2.282714 2.274837
2.283714 2.3186427
2.284714 2.3624646
2.285714 2.406301
2.286714 2.4501499
2.287714 2.4940092000000003
2.288714 2.5378777
2.289714 2.5817536
2.290714 2.625636
2.291714 2.669524
2.292714 2.7134164999999997
2.293714 2.7573118
2.294714 2.8012082
2.295714 2.8451036999999997
2.296714 2.8889962000000002
2.297714 2.9328836000000003
2.298714 2.9767647
2.299714 3.0206383999999997
2.300714 3.0645041
2.301714 3.1083608
2.302714 3.1522069
2.303714 3.1960409000000003
2.304714 3.2398603999999995
2.305714 3.2836627
2.306714 3.3274461
2.307714 3.3712089
2.308714 3.4149509
2.309714 3.4586713
2.310714 3.5023688999999996
2.311714 3.5460427
2.312714 3.5896907999999996
2.313714 3.6333102999999998
2.314714 3.6768984
2.315714 3.7204534
2.316714 3.7639736999999998
2.317714 3.8074589999999997
2.318714 3.8509089000000003
2.319714 3.8943226999999996
2.320714 3.9376993
2.321714 3.9810363
2.322714 4.0243309
2.323714 4.0675808
2.324714 4.1107837
2.325714 4.1539378000000005
2.326714 4.197042799999999
2.327714 4.240097899999999
2.328714 4.283103
2.329714 4.3260567
2.330714 4.3689571
2.331714 4.4118013
2.332714 4.4545859
2.333714 4.4973090000000004
2.334714 4.5399688000000005
2.335714 4.5825645
2.336714 4.6250958
2.337714 4.667563
2.338714 4.709965
2.339714 4.7523003
2.340714 4.7945656
2.341714 4.8367579
2.342714 4.8788745
2.343714 4.9209133000000005
2.344714 4.9628735
2.345714 5.004755
2.346714 5.0465576
2.347714 5.0882816
2.348714 5.1299252
2.349714 5.1714856
2.350714 5.2129596
2.351714 5.2543432
2.352714 5.2956338999999994
2.353714 5.3368308
2.354714 5.3779338
2.355714 5.418944
2.356714 5.459861500000001
2.357714 5.5006851
2.358714 5.5414122
2.359714 5.5820387
2.360714 5.6225609
2.361714 5.6629762
2.362714 5.7032831
2.363714 5.7434816
2.364714 5.7835724
2.365714 5.823556
2.366714 5.8634315
2.367714 5.9031967
2.368714 5.942848
2.369714 5.9823819
2.370714 6.021795
2.371714 6.0610857
2.372714 6.1002538
2.373714 6.1393
2.374714 6.1782252
2.375714 6.2170286
2.376714 6.2557079
2.377714 6.294260899999999
2.378714 6.332682800000001
2.379714 6.3709698999999995
2.380714 6.4091198
2.381714 6.4471319
2.382714 6.485007700000001
2.383714 6.522747900000001
2.384714 6.560352399999999
2.385714 6.5978199
2.386714 6.6351473
2.387714 6.6723308999999995
2.388714 6.7093663
2.389714 6.746250400000001
2.390714 6.782982499999999
2.391714 6.8195641
2.392714 6.855996
2.393714 6.8922795
2.394714 6.9284134
2.395714 6.9643945
2.396714 7.000218299999999
2.397714 7.0358798
2.398714 7.071377299999999
2.399714 7.1067087
2.400714 7.141874700000001
2.401714 7.176877600000001
2.402714 7.211718
2.403714 7.2463959
2.404714 7.2809085
2.405714 7.3152505
2.406714 7.3494181
2.407714 7.3834083999999995
2.408714 7.417219899999999
2.409714 7.450852500000001
2.410714 7.484307900000001
2.411714 7.5175881
2.412714 7.550691800000001
2.413714 7.583616699999999
2.414714 7.616359
2.415714 7.6489142999999995
2.416714 7.6812796
2.417714 7.713452
2.418714 7.7454329
2.419714 7.777222999999999
2.420714 7.8088239
2.421714 7.8402363
2.422714 7.8714587
2.423714 7.9024881
2.424714 7.9333186
2.425714 7.963947200000001
2.426714 7.9943709
2.427714 8.0245897
2.428714 8.0546044
2.429714 8.084417100000001
2.430714 8.114029500000001
2.431714 8.1434391
2.432714 8.1726432
2.433714 8.2016364
2.434714 8.230415
2.435714 8.258976
2.436714 8.2873188
2.437714 8.315445500000001
2.438714 8.3433583
2.439714 8.3710589
2.440714 8.3985463
2.441714 8.4258176
2.442714 8.452867699999999
2.443714 8.4796935
2.444714 8.5062906
2.445714 8.532658999999999
2.446714 8.5587993
2.447714 8.5847139
2.448714 8.6104035
2.449714 8.6358689
2.450714 8.6611062
2.451714 8.6861126
2.452714 8.7108828
2.453714 8.7354131
2.454714 8.759701999999999
2.455714 8.783750999999999
2.456714 8.8075615
2.457714 8.831135900000001
2.458714 8.8544741
2.459714 8.8775747
2.460714 8.900433000000001
2.461714 8.9230455
2.462714 8.945408500000001
2.463714 8.9675203
2.464714 8.989381
2.465714 9.010992199999999
2.466714 9.0323552
2.467714 9.0534709
2.468714 9.0743385
2.469714 9.094955
2.470714 9.1153175
2.471714 9.1354214
2.472714 9.1552645
2.473714 9.1748469
2.474714 9.1941699
2.475714 9.2132345
2.476714 9.2320427
2.477714 9.250593199999999
2.478714 9.268883599999999
2.479714 9.286910299999999
2.480714 9.3046702
2.481714 9.3221612
2.482714 9.3393818
2.483714 9.3563333
2.484714 9.3730167
2.485714 9.3894325
2.486714 9.4055817
2.487714 9.4214611
2.488714 9.437069300000001
2.489714 9.4524026
2.490714 9.4674572
2.491714 9.4822332
2.492714 9.4967306
2.493714 9.51095
2.494714 9.524893800000001
2.495714 9.538561900000001
2.496714 9.5519528
2.497714 9.5650636
2.498714 9.5778912
2.499714 9.5904328
2.500714 9.602688299999999
2.501714 9.6146576
2.502714 9.6263424
2.503714 9.637744
2.504714 9.6488625
2.505714 9.6596964
2.506714 9.6702427
2.507714 9.6804984
2.508714 9.6904613
2.509714 9.700130699999999
2.510714 9.709507200000001
2.511714 9.7185917
2.512714 9.7273856
2.513714 9.7358882
2.514714 9.744098
2.515714 9.752013499999999
2.516714 9.7596318
2.517714 9.7669519
2.518714 9.7739726
2.519714 9.7806931
2.520714 9.7871155
2.521714 9.7932406
2.522714 9.7990692
2.523714 9.804599699999999
2.524714 9.8098308
2.525714 9.8147593
2.526714 9.8193839
2.527714 9.8237045
2.528714 9.8277196
2.529714 9.8314308
2.530714 9.834838699999999
2.531714 9.8379441
2.532714 9.8407462
2.533714 9.8432422
2.534714 9.8454311
2.535714 9.8473109
2.536714 9.8488808
2.537714 9.8501407
2.538714 9.8510921
2.539714 9.851736599999999
2.540714 9.8520741
2.541714 9.852103900000001
2.542714 9.851824500000001
2.543714 9.8512337
2.544714 9.8503299
2.545714 9.8491125
2.546714 9.8475821
2.547714 9.8457403
2.548714 9.843587099999999
2.549714 9.8411225
2.550714 9.8383456
2.551714 9.8352544
2.552714 9.831848
2.553714 9.828124200000001
2.554714 9.824083
2.555714 9.8197244
2.556714 9.8150499
2.557714 9.8100603
2.558714 9.8047562
2.559714 9.799137
2.560714 9.7932018
2.561714 9.7869486
2.562714 9.780377099999999
2.563714 9.7734869
2.564714 9.7662777
2.565714 9.7587511
2.566714 9.7509079
2.567714 9.7427487
2.568714 9.7342737
2.569714 9.725482000000001
2.570714 9.7163707
2.571714 9.706939
2.572714 9.6971862
2.573714 9.6871123
2.574714 9.6767187
2.575714 9.666007
2.576714 9.6549779
2.577714 9.6436329
2.578714 9.6319698
2.579714 9.6199878
2.580714 9.6076839
2.581714 9.5950581
2.582714 9.5821105
2.583714 9.568842499999999
2.584714 9.5552571
2.585714 9.5413543
2.586714 9.5271349
2.587714 9.5125981
2.588714 9.4977424
2.589714 9.4825663
2.590714 9.4670676
2.591714 9.451247
2.592714 9.4351053
2.593714 9.4186455
2.594714 9.4018698
2.595714 9.3847796
2.596714 9.367373599999999
2.597714 9.3496501
2.598714 9.3316063
2.599714 9.313241399999999
2.600714 9.2945561
2.601714 9.2755519
2.602714 9.256231
2.603714 9.236595
2.604714 9.2166446
2.605714 9.1963798
2.606714 9.175800500000001
2.607714 9.1549039
2.608714 9.1336891
2.609714 9.112156200000001
2.610714 9.0903066
2.611714 9.0681426
2.612714 9.0456672
2.613714 9.022880299999999
2.614714 8.999782100000001
2.615714 8.9763716
2.616714 8.9526474
2.617714 8.9286081
2.618714 8.9042537
2.619714 8.8795848
2.620714 8.8546045
2.621714 8.8293143
2.622714 8.8037163
2.623714 8.777810599999999
2.624714 8.7515958
2.625714 8.725071
2.626714 8.6982347
2.627714 8.6710863
2.628714 8.6436279
2.629714 8.6158626
2.630714 8.587792499999999
2.631714 8.5594192
2.632714 8.530744199999999
2.633714 8.501765899999999
2.634714 8.4724829
2.635714 8.4428944
2.636714 8.4129997
2.637714 8.3827995
2.638714 8.3522961
2.639714 8.3214924
2.640714 8.2903907
2.641714 8.2589909
2.642714 8.227293900000001
2.643714 8.195298900000001
2.644714 8.1630051
2.645714 8.1304125
2.646714 8.097521200000001
2.647714 8.0643333
2.648714 8.0308504
2.649714 7.9970755
2.650714 7.963009899999999
2.651714 7.928653099999999
2.652714 7.8940049
2.653714 7.859063900000001
2.654714 7.823828600000001
2.655714 7.7883005
2.656714 7.7524818
2.657714 7.7163756
2.658714 7.679983999999999
2.659714 7.6433085
2.660714 7.6063499000000006
2.661714 7.5691082000000005
2.662714 7.5315826
2.663714 7.4937724
2.664714 7.4556783
2.665714 7.4173026
2.666714 7.3786475000000005
2.667714 7.3397152
2.668714 7.300508
2.669714 7.2610267
2.670714 7.2212711
2.671714 7.1812406
2.672714 7.1409351999999995
2.673714 7.1003533999999995
2.674714 7.059497400000001
2.675714 7.0183702
2.676714 6.976973999999999
2.677714 6.9353111
2.678714 6.893383699999999
2.679714 6.851191099999999
2.680714 6.8087332
2.681714 6.766008599999999
2.682714 6.723018
2.683714 6.6797629
2.684714 6.6362455
2.685714 6.592468899999999
2.686714 6.548436000000001
2.687714 6.5041481999999995
2.688714 6.4596057
2.689714 6.4148076
2.690714 6.3697539
2.691714 6.3244455
2.692714 6.2788837
2.693714 6.2330704
2.694714 6.1870087
2.695714 6.1407015000000005
2.696714 6.0941502000000005
2.697714 6.0473550000000005
2.698714 6.0003154
2.699714 5.9530314
2.700714 5.905503
2.701714 5.857731
2.702714 5.8097187
2.703714 5.7614695000000005
2.704714 5.7129867
2.705714 5.6642722
2.706714 5.6153264
2.707714 5.5661496
2.708714 5.5167411
2.709714 5.4671019
2.710714 5.4172329999999995
2.711714 5.3671367
2.712714 5.3168166
2.713714 5.2662749
2.714714 5.2155137
2.715714 5.1645335
2.716714 5.1133342
2.717714 5.0619155
2.718714 5.0102774000000005
2.719714 4.9584217
2.720714 4.9063515
2.721714 4.85407
2.722714 4.8015803
2.723714 4.7488846
2.724714 4.6959836
2.725714 4.6428774
2.726714 4.589566199999999
2.727714 4.5360502
2.728714 4.4823308
2.729714 4.4284105
2.730714 4.3742925
2.731714 4.3199796
2.732714 4.2654738
2.733714 4.2107761
2.734714 4.1558865
2.735714 4.1008055
2.736714 4.0455334
2.737714 3.9900716000000003
2.738714 3.9344229
2.739714 3.8785912
2.740714 3.82258
2.741714 3.7663917999999996
2.742714 3.7100274000000004
2.743714 3.6534872000000003
2.744714 3.5967710999999998
2.745714 3.5398791999999997
2.746714 3.4828133999999995
2.747714 3.4255765
2.748714 3.3681724
2.749714 3.3106040000000005
2.750714 3.2528739
2.751714 3.194984
2.752714 3.1369343
2.753714 3.0787254
2.754714 3.0203577
2.755714 2.9618322999999998
2.756714 2.9031518999999997
2.757714 2.8443199
2.758714 2.7853396
2.759714 2.726214
2.760714 2.6669445
2.761714 2.6075312999999998
2.762714 2.547974
2.763714 2.4882725000000003
2.764714 2.4284279
2.765714 2.3684427
2.766714 2.3083208
2.767714 2.2480663
2.768714 2.1876824999999998
2.769714 2.1271715
2.770714 2.0665337999999998
2.771714 2.0057697
2.772714 1.9448793999999998
2.773714 1.8838646000000001
2.774714 1.8227277
2.775714 1.7614728
2.776714 1.7001037
2.777714 1.6386237000000001
2.778714 1.5770343999999998
2.779714 1.5153363
2.780714 1.4535292
2.781714 1.3916127
2.782714 1.3295881
2.783714 1.2674578
2.784714 1.2052258
2.785714 1.1428963
2.786714 1.080473
2.787714 1.0179583
2.788714 0.95535293
2.789714 0.89265695
2.790714 0.82987053
2.791714 0.76699462
2.792714 0.70403172
2.793714 0.64098546
2.794714 0.57786
2.795714 0.51465901
2.796714 0.45138476
2.797714 0.38803815999999997
2.798714 0.324619
2.799714 0.26112704
2.800714 0.19756304
2.801714 0.13392936
2.802714 0.070229761
2.803714 0.0064688291
2.804714 -0.057349261000000006
2.805714 -0.12122163
2.806714 -0.18514695
2.807714 -0.24912509
2.808714 -0.31315628
2.809714 -0.37723996
2.810714 -0.44137402000000003
2.811714 -0.50555477
2.812714 -0.56977775
2.813714 -0.63403873
2.814714 -0.69833468
2.815714 -0.7626642
2.816714 -0.82702739
2.817714 -0.89142462
2.818714 -0.9558554699999999
2.819714 -1.0203179
2.820714 -1.0848084
2.821714 -1.1493222
2.822714 -1.2138549
2.823714 -1.2784032
2.824714 -1.3429656
2.825714 -1.407542
2.826714 -1.4721328
2.827714 -1.5367382
2.828714 -1.6013563000000002
2.829714 -1.6659837
2.830714 -1.7306162
2.831714 -1.7952488999999998
2.832714 -1.8598784
2.833714 -1.924503
2.834714 -1.9891225
2.835714 -2.0537369
2.836714 -2.1183455
2.837714 -2.1829467
2.838714 -2.2475369
2.839714 -2.3121117
2.840714 -2.3766659
2.841714 -2.4411961
2.842714 -2.5057001
2.843714 -2.5701774
2.844714 -2.6346289
2.845714 -2.6990546
2.846714 -2.7634537
2.847714 -2.8278232
2.848714 -2.8921584
2.849714 -2.9564546000000003
2.850714 -3.0207079
2.851714 -3.0849155
2.852714 -3.1490766000000003
2.853714 -3.2131918
2.854714 -3.2772612
2.855714 -3.3412836
2.856714 -3.4052566
2.857714 -3.4691751
2.858714 -3.5330340000000002
2.859714 -3.5968293
2.860714 -3.6605581999999997
2.861714 -3.7242200000000003
2.862714 -3.7878156000000005
2.863714 -3.8513459
2.864714 -3.9148107000000003
2.865714 -3.9782077
2.866714 -4.0415320999999995
2.867714 -4.1047782
2.868714 -4.1679412
2.869714 -4.2310175
2.870714 -4.2940065
2.871714 -4.3569088
2.872714 -4.4197254
2.873714 -4.4824559
2.874714 -4.5450982
2.875714 -4.6076473
2.876714 -4.670098100000001
2.877714 -4.7324453
2.878714 -4.7946859
2.879714 -4.8568188999999995
2.880714 -4.918845
2.881714 -4.9807657
2.882714 -5.0425809
2.883714 -5.1042888
2.884714 -5.165885
2.885714 -5.2273635
2.886714 -5.288719
2.887714 -5.3499475
2.888714 -5.411047900000001
2.889714 -5.4720208
2.890714 -5.5328675
2.891714 -5.5935885999999995
2.892714 -5.6541822999999996
2.893714 -5.7146444999999995
2.894714 -5.7749707
2.895714 -5.8351554
2.896714 -5.895194
2.897714 -5.9550852
2.898714 -6.0148288
2.899714 -6.0744263
2.900714 -6.133878999999999
2.901714 -6.193184899999999
2.902714 -6.252341
2.903714 -6.311341400000001
2.904714 -6.370180100000001
2.905714 -6.4288542
2.906714 -6.4873599
2.907714 -6.5456978999999995
2.908714 -6.603869800000001
2.909714 -6.661877
2.910714 -6.7197189
2.911714 -6.7773923
2.912714 -6.8348929
2.913714 -6.8922155
2.914714 -6.9493555
2.915714 -7.0063092
2.916714 -7.063077399999999
2.917714 -7.1196601
2.918714 -7.1760587000000005
2.919714 -7.2322726
2.920714 -7.2882988
2.921714 -7.344134200000001
2.922714 -7.3997721
2.923714 -7.4552074
2.924714 -7.5104378
2.925714 -7.5654618000000005
2.926714 -7.6202802
2.927714 -7.6748952
2.928714 -7.729306800000001
2.929714 -7.7835135
2.930714 -7.837511599999999
2.931714 -7.8912959
2.932714 -7.944861100000001
2.933714 -7.998202699999999
2.934714 -8.051319399999999
2.935714 -8.1042126
2.936714 -8.156882999999999
2.937714 -8.2093313
2.938714 -8.2615569
2.939714 -8.313556
2.940714 -8.365323400000001
2.941714 -8.4168538
2.942714 -8.4681429
2.943714 -8.5191898
2.944714 -8.569995299999999
2.945714 -8.620560900000001
2.946714 -8.6708866
2.947714 -8.7209724
2.948714 -8.7708145
2.949714 -8.8204086
2.950714 -8.8697493
2.951714 -8.918833
2.952714 -8.9676574
2.953714 -9.0162233
2.954714 -9.0645306
2.955714 -9.112580900000001
2.956714 -9.160372599999999
2.957714 -9.2079051
2.958714 -9.2551738
2.959714 -9.3021743
2.960714 -9.3489029
2.961714 -9.3953572
2.962714 -9.4415359
2.963714 -9.4874389
2.964714 -9.5330685
2.965714 -9.5784232
2.966714 -9.623501399999999
2.967714 -9.6683003
2.968714 -9.7128145
2.969714 -9.7570397
2.970714 -9.8009743
2.971714 -9.8446168
2.972714 -9.887967999999999
2.973714 -9.9310279
2.974714 -9.973797900000001
2.975714 -10.01628
2.976714 -10.05846
2.977714 -10.100349999999999
2.978714 -10.14194
2.979714 -10.18322
2.980714 -10.22419
2.981714 -10.26486
2.982714 -10.30522
2.983714 -10.34527
2.984714 -10.38502
2.985714 -10.42446
2.986714 -10.46359
2.987714 -10.502400000000002
2.988714 -10.54089
2.989714 -10.57906
2.990714 -10.6169
2.991714 -10.65443
2.992714 -10.69164
2.993714 -10.72853
2.994714 -10.7651
2.995714 -10.80134
2.996714 -10.83726
2.997714 -10.87284
2.998714 -10.90809
2.999714 -10.943010000000001
3.000714 -10.97759
3.001714 -11.011840000000001
3.002714 -11.04576
3.003714 -11.07934
3.004714 -11.11259
3.005714 -11.145489999999999
3.006714 -11.17805
3.007714 -11.21026
3.008714 -11.24212
3.009714 -11.27364
3.010714 -11.30482
3.011714 -11.33565
3.012714 -11.36613
3.013714 -11.39626
3.014714 -11.42604
3.015714 -11.45547
3.016714 -11.48454
3.017714 -11.51325
3.018714 -11.541609999999999
3.019714 -11.569609999999999
3.020714 -11.59725
3.021714 -11.62454
3.022714 -11.65146
3.023714 -11.67802
3.024714 -11.70422
3.025714 -11.73005
3.026714 -11.75551
3.027714 -11.78061
3.028714 -11.80533
3.029714 -11.82969
3.030714 -11.85368
3.031714 -11.8773
3.032714 -11.90055
3.033714 -11.92342
3.034714 -11.945920000000001
3.035714 -11.96805
3.036714 -11.98979
3.037714 -12.01117
3.038714 -12.03216
3.039714 -12.05278
3.040714 -12.07302
3.041714 -12.09287
3.042714 -12.11235
3.043714 -12.13144
3.044714 -12.15015
3.045714 -12.168479999999999
3.046714 -12.18642
3.047714 -12.20397
3.048714 -12.22114
3.049714 -12.237919999999999
3.050714 -12.25431
3.051714 -12.27032
3.052714 -12.28593
3.053714 -12.30116
3.054714 -12.315990000000001
3.055714 -12.33043
3.056714 -12.344479999999999
3.057714 -12.358139999999999
3.058714 -12.37141
3.059714 -12.38428
3.060714 -12.396749999999999
3.061714 -12.40883
3.062714 -12.42052
3.063714 -12.43181
3.064714 -12.4427
3.065714 -12.45319
3.066714 -12.46329
3.067714 -12.47298
3.068714 -12.48228
3.069714 -12.49118
3.070714 -12.49967
3.071714 -12.50777
3.072714 -12.515460000000001
3.073714 -12.52276
3.074714 -12.52965
3.075714 -12.536140000000001
3.076714 -12.542229999999998
3.077714 -12.547910000000002
3.078714 -12.55319
3.079714 -12.55806
3.080714 -12.562529999999999
3.081714 -12.5666
3.082714 -12.57026
3.083714 -12.573519999999998
3.084714 -12.57637
3.085714 -12.57881
3.086714 -12.580849999999998
3.087714 -12.582479999999999
3.088714 -12.5837
3.089714 -12.58452
3.090714 -12.58494
3.091714 -12.584950000000001
3.092714 -12.58455
3.093714 -12.583749999999998
3.094714 -12.58254
3.095714 -12.58092
3.096714 -12.578890000000001
3.097714 -12.57645
3.098714 -12.573609999999999
3.099714 -12.570359999999999
3.100714 -12.5667
3.101714 -12.56264
3.102714 -12.558169999999999
3.103714 -12.55329
3.104714 -12.548
3.105714 -12.542300000000001
3.106714 -12.53619
3.107714 -12.529670000000001
3.108714 -12.522749999999998
3.109714 -12.51543
3.110714 -12.5077
3.111714 -12.49956
3.112714 -12.49102
3.113714 -12.48207
3.114714 -12.47271
3.115714 -12.46294
3.116714 -12.452770000000001
3.117714 -12.44219
3.118714 -12.43121
3.119714 -12.41982
3.120714 -12.40804
3.121714 -12.39584
3.122714 -12.383239999999999
3.123714 -12.37023
3.124714 -12.35681
3.125714 -12.34299
3.126714 -12.32878
3.127714 -12.314160000000001
3.128714 -12.299150000000001
3.129714 -12.28373
3.130714 -12.26792
3.131714 -12.2517
3.132714 -12.23508
3.133714 -12.21805
3.134714 -12.200619999999999
3.135714 -12.1828
3.136714 -12.164579999999999
3.137714 -12.14596
3.138714 -12.12695
3.139714 -12.10755
3.140714 -12.08774
3.141714 -12.06753
3.142714 -12.04692
3.143714 -12.02592
3.144714 -12.004520000000001
3.145714 -11.98274
3.146714 -11.96058
3.147714 -11.93803
3.148714 -11.915090000000001
3.149714 -11.89175
3.150714 -11.868030000000001
3.151714 -11.843910000000001
3.152714 -11.81939
3.153714 -11.7945
3.154714 -11.769219999999999
3.155714 -11.74356
3.156714 -11.717519999999999
3.157714 -11.6911
3.158714 -11.66429
3.159714 -11.63709
3.160714 -11.60951
3.161714 -11.58154
3.162714 -11.55319
3.163714 -11.52447
3.164714 -11.495370000000001
3.165714 -11.46591
3.166714 -11.43608
3.167714 -11.40587
3.168714 -11.37528
3.169714 -11.34431
3.170714 -11.31296
3.171714 -11.281239999999999
3.172714 -11.24916
3.173714 -11.21671
3.174714 -11.18391
3.175714 -11.15074
3.176714 -11.11721
3.177714 -11.08331
3.178714 -11.04904
3.179714 -11.0144
3.180714 -10.97939
3.181714 -10.94403
3.182714 -10.90832
3.183714 -10.87226
3.184714 -10.835849999999999
3.185714 -10.79908
3.186714 -10.76196
3.187714 -10.72447
3.188714 -10.68663
3.189714 -10.64844
3.190714 -10.6099
3.191714 -10.57102
3.192714 -10.531799999999999
3.193714 -10.49225
3.194714 -10.452359999999999
3.195714 -10.41213
3.196714 -10.37154
3.197714 -10.33062
3.198714 -10.28935
3.199714 -10.24774
3.200714 -10.2058
3.201714 -10.16354
3.202714 -10.120949999999999
3.203714 -10.078040000000001
3.204714 -10.034790000000001
3.205714 -9.9912174
3.206714 -9.9473074
3.207714 -9.9030666
3.208714 -9.858501
3.209714 -9.8136172
3.210714 -9.7684212
3.211714 -9.7229175
3.212714 -9.6771054
3.213714 -9.6309811
3.214714 -9.5845409
3.215714 -9.5377833
3.216714 -9.490709
3.217714 -9.4433226
3.218714 -9.3956307
3.219714 -9.3476407
3.220714 -9.2993572
3.221714 -9.250780899999999
3.222714 -9.201909599999999
3.223714 -9.1527387
3.224714 -9.1032654
3.225714 -9.0534896
3.226714 -9.003414999999999
3.227714 -8.9530475
3.228714 -8.9023955
3.229714 -8.8514648
3.230714 -8.800257
3.231714 -8.7487698
3.232714 -8.6969994
3.233714 -8.6449429
3.234714 -8.5926004
3.235714 -8.5399747
3.236714 -8.4870726
3.237714 -8.4339023
3.238714 -8.380469699999999
3.239714 -8.326778599999999
3.240714 -8.2728274
3.241714 -8.2186133
3.242714 -8.1641324
3.243714 -8.109384
3.244714 -8.0543704
3.245714 -7.9990961
3.246714 -7.9435684
3.247714 -7.887793299999999
3.248714 -7.8317739
3.249714 -7.7755108
3.250714 -7.7190019
3.251714 -7.662244899999999
3.252714 -7.6052375
3.253714 -7.547982
3.254714 -7.490482900000001
3.255714 -7.4327469
3.256714 -7.3747806
3.257714 -7.3165894
3.258714 -7.2581746
3.259714 -7.1995348
3.260714 -7.1406670000000005
3.261714 -7.081569699999999
3.262714 -7.0222430000000005
3.263714 -6.9626905
3.264714 -6.902918199999999
3.265714 -6.8429321000000005
3.266714 -6.7827381
3.267714 -6.7223392
3.268714 -6.661735500000001
3.269714 -6.6009237999999995
3.270714 -6.5399036
3.271714 -6.478674700000001
3.272714 -6.4172402
3.273714 -6.355605300000001
3.274714 -6.293776600000001
3.275714 -6.2317602
3.276714 -6.1695591
3.277714 -6.1071742
3.278714 -6.0446031
3.279714 -5.9818432
3.280714 -5.9188932
3.281714 -5.8557555
3.282714 -5.7924349
3.283714 -5.7289377
3.284714 -5.6652702
3.285714 -5.6014363
3.286714 -5.5374373
3.287714 -5.4732725
3.288714 -5.4089408
3.289714 -5.3444419
3.290714 -5.2797776
3.291714 -5.2149527
3.292714 -5.149972399999999
3.293714 -5.0848428000000006
3.294714 -5.0195682999999995
3.295714 -4.9541507
3.296714 -4.8885893
3.297714 -4.8228826
3.298714 -4.7570299
3.299714 -4.6910323
3.300714 -4.6248939
3.301714 -4.5586191
3.302714 -4.4922136
3.303714 -4.4256818
3.304714 -4.3590263
3.305714 -4.2922478
3.306714 -4.225346399999999
3.307714 -4.1583217999999995
3.308714 -4.0911756
3.309714 -4.0239111
3.310714 -3.9565325
3.311714 -3.8890451
3.312714 -3.8214535
3.313714 -3.7537597
3.314714 -3.685965
3.315714 -3.618069
3.316714 -3.5500716000000003
3.317714 -3.4819737
3.318714 -3.4137778
3.319714 -3.345488
3.320714 -3.2771096
3.321714 -3.2086466000000002
3.322714 -3.140102
3.323714 -3.0714773
3.324714 -3.0027732
3.325714 -2.9339902
3.326714 -2.8651293
3.327714 -2.796193
3.328714 -2.7271848000000003
3.329714 -2.6581092
3.330714 -2.58897
3.331714 -2.5197703
3.332714 -2.4505122
3.333714 -2.3811964000000003
3.334714 -2.3118239
3.335714 -2.2423957000000003
3.336714 -2.1729144999999996
3.337714 -2.103384
3.338714 -2.0338084999999997
3.339714 -1.9641919
3.340714 -1.8945375
3.341714 -1.8248476
3.342714 -1.7551231999999999
3.343714 -1.6853651
3.344714 -1.6155743999999999
3.345714 -1.5457531
3.346714 -1.4759038
3.347714 -1.4060299
3.348714 -1.3361348
3.349714 -1.2662212000000002
3.350714 -1.1962914
3.351714 -1.1263467
3.352714 -1.0563889
3.353714 -0.98641952
3.354714 -0.91644106
3.355714 -0.84645664
3.356714 -0.77646957
3.357714 -0.7064831899999999
3.358714 -0.6365004
3.359714 -0.5665233399999999
3.360714 -0.49655372
3.361714 -0.42659324000000004
3.362714 -0.35664378999999996
3.363714 -0.28670786000000004
3.364714 -0.21678833
3.365714 -0.1468883
3.366714 -0.077010691
3.367714 -0.0071579532
3.368714 0.062667858
3.369714 0.13246498
3.370714 0.20223153
3.371714 0.27196524
3.372714 0.34166342
3.373714 0.41132308999999995
3.374714 0.48094136
3.375714 0.55051567
3.376714 0.62004407
3.377714 0.68952506
3.378714 0.75895716
3.379714 0.8283386
3.380714 0.8976670000000001
3.381714 0.9669394200000001
3.382714 1.0361524
3.383714 1.1053027
3.384714 1.1743873999999999
3.385714 1.2434048
3.386714 1.3123532
3.387714 1.3812313999999999
3.388714 1.4500378
3.389714 1.5187701
3.390714 1.5874254
3.391714 1.6560003
3.392714 1.7244918000000002
3.393714 1.7928973000000001
3.394714 1.8612152
3.395714 1.9294446
3.396714 1.9975848
3.397714 2.0656342000000003
3.398714 2.1335904
3.399714 2.2014499
3.400714 2.2692088
3.401714 2.3368632
3.402714 2.4044104
3.403714 2.4718486
3.404714 2.5391769
3.405714 2.6063948999999997
3.406714 2.6735017
3.407714 2.7404958
3.408714 2.8073741
3.409714 2.8741334
3.410714 2.9407695
3.411714 3.0072795
3.412714 3.0736618
3.413714 3.1399156999999995
3.414714 3.2060403
3.415714 3.2720353
3.416714 3.3378985
3.417714 3.403626
3.418714 3.4692138
3.419714 3.5346583000000003
3.420714 3.5999555
3.421714 3.6651038
3.422714 3.7301026
3.423714 3.7949529
3.424714 3.8596540999999998
3.425714 3.9242055
3.426714 3.9886049999999997
3.427714 4.052848399999999
3.428714 4.1169319
3.429714 4.1808523
3.430714 4.2446073
3.431714 4.3081965
3.432714 4.3716196
3.433714 4.4348765
3.434714 4.4979658
3.435714 4.560885600000001
3.436714 4.6236318
3.437714 4.6861999
3.438714 4.7485862
3.439714 4.8107889
3.440714 4.8728075
3.441714 4.9346421000000005
3.442714 4.9962930000000005
3.443714 5.057760699999999
3.444714 5.1190428
3.445714 5.1801354
3.446714 5.2410338
3.447714 5.3017333
3.448714 5.362231700000001
3.449714 5.4225273
3.450714 5.4826211
3.451714 5.5425137
3.452714 5.6022052
3.453714 5.661694300000001
3.454714 5.7209775
3.455714 5.7800513
3.456714 5.8389120000000005
3.457714 5.897557
3.458714 5.9559856
3.459714 6.014198400000001
3.460714 6.0721971
3.461714 6.1299827
3.462714 6.1875533
3.463714 6.2449057
3.464714 6.302034900000001
3.465714 6.358937200000001
3.466714 6.4156085
3.467714 6.4720474
3.468714 6.5282545999999995
3.469714 6.5842316
3.470714 6.6399775
3.471714 6.6954926
3.472714 6.750774399999999
3.473714 6.8058193000000005
3.474714 6.860622800000001
3.475714 6.915181099999999
3.476714 6.969492100000001
3.477714 7.0235565
3.478714 7.0773758
3.479714 7.130951400000001
3.480714 7.1842842000000005
3.481714 7.237371099999999
3.482714 7.2902091
3.483714 7.342794499999999
3.484714 7.3951229
3.485714 7.447192800000001
3.486714 7.4990049
3.487714 7.5505607
3.488714 7.6018617
3.489714 7.6529078
3.490714 7.703697700000001
3.491714 7.754227499999999
3.492714 7.8044936
3.493714 7.8544922
3.494714 7.9042211
3.495714 7.953679600000001
3.496714 8.002868300000001
3.497714 8.051788799999999
3.498714 8.1004411
3.499714 8.148823700000001
3.500714 8.1969351
3.501714 8.244773
3.502714 8.2923338
3.503714 8.3396152
3.504714 8.3866179
3.505714 8.433342000000001
3.506714 8.4797882
3.507714 8.5259572
3.508714 8.571849
3.509714 8.6174615
3.510714 8.6627923
3.511714 8.707837
3.512714 8.7525934
3.513714 8.797060700000001
3.514714 8.841238899999999
3.515714 8.8851288
3.516714 8.9287311
3.517714 8.972045
3.518714 9.0150706
3.519714 9.0578064
3.520714 9.100249400000001
3.521714 9.1423966
3.522714 9.184248
3.523714 9.2258029
3.524714 9.2670619
3.525714 9.3080267
3.526714 9.3486965
3.527714 9.3890712
3.528714 9.4291493
3.529714 9.468928
3.530714 9.5084056
3.531714 9.5475815
3.532714 9.5864542
3.533714 9.6250243
3.534714 9.6632928
3.535714 9.7012602
3.536714 9.7389258
3.537714 9.776289
3.538714 9.813347499999999
3.539714 9.8501004
3.540714 9.8865464
3.541714 9.922684700000001
3.542714 9.9585153
3.543714 9.994038199999999
3.544714 10.029250000000001
3.545714 10.06416
3.546714 10.09877
3.547714 10.13306
3.548714 10.16705
3.549714 10.20072
3.550714 10.23409
3.551714 10.26714
3.552714 10.299890000000001
3.553714 10.332320000000001
3.554714 10.36445
3.555714 10.39626
3.556714 10.42776
3.557714 10.45894
3.558714 10.48982
3.559714 10.52038
3.560714 10.55063
3.561714 10.58056
3.562714 10.61018
3.563714 10.639479999999999
3.564714 10.66847
3.565714 10.69715
3.566714 10.72552
3.567714 10.75357
3.568714 10.78131
3.569714 10.80874
3.570714 10.835849999999999
3.571714 10.862639999999999
3.572714 10.88913
3.573714 10.915289999999999
3.574714 10.94114
3.575714 10.96668
3.576714 10.991900000000001
3.577714 11.016810000000001
3.578714 11.04141
3.579714 11.06569
3.580714 11.08966
3.581714 11.11331
3.582714 11.13665
3.583714 11.159669999999998
3.584714 11.18239
3.585714 11.204790000000001
3.586714 11.22688
3.587714 11.24865
3.588714 11.27012
3.589714 11.29127
3.590714 11.3121
3.591714 11.33262
3.592714 11.35282
3.593714 11.37272
3.594714 11.392299999999999
3.595714 11.41156
3.596714 11.43052
3.597714 11.44917
3.598714 11.46751
3.599714 11.485529999999999
3.600714 11.50325
3.601714 11.52065
3.602714 11.537749999999999
3.603714 11.554540000000001
3.604714 11.57102
3.605714 11.587200000000001
3.606714 11.60307
3.607714 11.61864
3.608714 11.6339
3.609714 11.64885
3.610714 11.66349
3.611714 11.67783
3.612714 11.69186
3.613714 11.70559
3.614714 11.719019999999999
3.615714 11.732149999999999
3.616714 11.74497
3.617714 11.7575
3.618714 11.76972
3.619714 11.78164
3.620714 11.79326
3.621714 11.804580000000001
3.622714 11.8156
3.623714 11.82633
3.624714 11.83676
3.625714 11.84691
3.626714 11.85675
3.627714 11.8663
3.628714 11.87555
3.629714 11.884500000000001
3.630714 11.89316
3.631714 11.901530000000001
3.632714 11.909609999999999
3.633714 11.91741
3.634714 11.92492
3.635714 11.932139999999999
3.636714 11.939070000000001
3.637714 11.94572
3.638714 11.952069999999999
3.639714 11.95814
3.640714 11.96392
3.641714 11.969430000000001
3.642714 11.97465
3.643714 11.9796
3.644714 11.984259999999999
3.645714 11.98865
3.646714 11.992750000000001
3.647714 11.99657
3.648714 12.00012
3.649714 12.00338
3.650714 12.00637
3.651714 12.0091
3.652714 12.01155
3.653714 12.01374
3.654714 12.01566
3.655714 12.0173
3.656714 12.01867
3.657714 12.019770000000001
3.658714 12.02061
3.659714 12.02118
3.660714 12.02149
3.661714 12.02154
3.662714 12.021329999999999
3.663714 12.020859999999999
3.664714 12.02013
3.665714 12.01914
3.666714 12.01788
3.667714 12.01637
3.668714 12.014610000000001
3.669714 12.01259
3.670714 12.01033
3.671714 12.007819999999999
3.672714 12.005059999999999
3.673714 12.00205
3.674714 11.99879
3.675714 11.99529
3.676714 11.991530000000001
3.677714 11.98753
3.678714 11.98329
3.679714 11.978819999999999
3.680714 11.97411
3.681714 11.969159999999999
3.682714 11.96397
3.683714 11.95854
3.684714 11.95287
3.685714 11.94697
3.686714 11.94083
3.687714 11.93446
3.688714 11.92787
3.689714 11.92106
3.690714 11.91403
3.691714 11.90677
3.692714 11.89929
3.693714 11.89158
3.694714 11.88364
3.695714 11.87548
3.696714 11.86711
3.697714 11.85852
3.698714 11.84973
3.699714 11.840729999999999
3.700714 11.83152
3.701714 11.822090000000001
3.702714 11.81244
3.703714 11.80258
3.704714 11.79251
3.705714 11.78224
3.706714 11.77176
3.707714 11.761090000000001
3.708714 11.75023
3.709714 11.73916
3.710714 11.7279
3.711714 11.71644
3.712714 11.70477
3.713714 11.69291
3.714714 11.68086
3.715714 11.66862
3.716714 11.6562
3.717714 11.6436
3.718714 11.63082
3.719714 11.61785
3.720714 11.60469
3.721714 11.59135
3.722714 11.57782
3.723714 11.56411
3.724714 11.55023
3.725714 11.53618
3.726714 11.52197
3.727714 11.507589999999999
3.728714 11.49304
3.729714 11.47832
3.730714 11.463420000000001
3.731714 11.448360000000001
3.732714 11.43313
3.733714 11.41774
3.734714 11.4022
3.735714 11.3865
3.736714 11.37065
3.737714 11.35465
3.738714 11.338479999999999
3.739714 11.32216
3.740714 11.30568
3.741714 11.28905
3.742714 11.272269999999999
3.743714 11.25535
3.744714 11.23829
3.745714 11.2211
3.746714 11.20377
3.747714 11.186300000000001
3.748714 11.16868
3.749714 11.150920000000001
3.750714 11.13303
3.751714 11.115
3.752714 11.09684
3.753714 11.07856
3.754714 11.06016
3.755714 11.04163
3.756714 11.02298
3.757714 11.0042
3.758714 10.9853
3.759714 10.96627
3.760714 10.94713
3.761714 10.92787
3.762714 10.9085
3.763714 10.88903
3.764714 10.869439999999999
3.765714 10.84975
3.766714 10.82994
3.767714 10.81003
3.768714 10.79
3.769714 10.769860000000001
3.770714 10.74963
3.771714 10.7293
3.772714 10.70887
3.773714 10.68835
3.774714 10.66774
3.775714 10.64703
3.776714 10.62622
3.777714 10.60532
3.778714 10.58433
3.779714 10.56325
3.780714 10.54209
3.781714 10.52086
3.782714 10.49954
3.783714 10.47814
3.784714 10.45666
3.785714 10.4351
3.786714 10.413459999999999
3.787714 10.391739999999999
3.788714 10.36994
3.789714 10.34808
3.790714 10.32615
3.791714 10.30416
3.792714 10.2821
3.793714 10.259970000000001
3.794714 10.23778
3.795714 10.21552
3.796714 10.1932
3.797714 10.170819999999999
3.798714 10.14838
3.799714 10.12589
3.800714 10.10334
3.801714 10.08075
3.802714 10.0581
3.803714 10.03539
3.804714 10.012640000000001
3.805714 9.989839
3.806714 9.9669956
3.807714 9.9441104
3.808714 9.9211857
3.809714 9.8982215
3.810714 9.8752171
3.811714 9.8521732
3.812714 9.8290905
3.813714 9.8059706
3.814714 9.7828165
3.815714 9.7596303
3.816714 9.7364128
3.817714 9.7131655
3.818714 9.689888400000001
3.819714 9.6665815
3.820714 9.6432462
3.821714 9.6198857
3.822714 9.596502
3.823714 9.5730983
3.824714 9.5496774
3.825714 9.5262416
3.826714 9.502790899999999
3.827714 9.4793253
3.828714 9.4558448
3.829714 9.4323486
3.830714 9.408838999999999
3.831714 9.385318300000002
3.832714 9.3617894
3.833714 9.3382545
3.834714 9.3147166
3.835714 9.291175
3.836714 9.2676297
3.837714 9.244079099999999
3.838714 9.2205234
3.839714 9.1969654
3.840714 9.173408199999999
3.841714 9.1498554
3.842714 9.126310799999999
3.843714 9.1027752
3.844714 9.0792485
3.845714 9.0557285
3.846714 9.0322137
3.847714 9.0087034
3.848714 8.9851983
3.849714 8.9617029
3.850714 8.9382216
3.851714 8.914759
3.852714 8.8913172
3.853714 8.8678963
3.854714 8.8444948
3.855714 8.8211104
3.856714 8.7977417
3.857714 8.774390799999999
3.858714 8.751060800000001
3.859714 8.7277554
3.860714 8.704479
3.861714 8.681234
3.862714 8.6580195
3.863714 8.6348332
3.864714 8.6116731
3.865714 8.588536099999999
3.866714 8.565423599999999
3.867714 8.542337999999999
3.868714 8.5192844
3.869714 8.4962673
3.870714 8.473292
3.871714 8.4503591
3.872714 8.4274679
3.873714 8.404614800000001
3.874714 8.3817951
3.875714 8.3590083
3.876714 8.3362557
3.877714 8.3135419
3.878714 8.290872
3.879714 8.2682513
3.880714 8.245680499999999
3.881714 8.2231574
3.882714 8.200677500000001
3.883714 8.1782371
3.884714 8.1558347
3.885714 8.1334725
3.886714 8.111155
3.887714 8.0888897
3.888714 8.066682499999999
3.889714 8.044535699999999
3.890714 8.0224477
3.891714 8.0004133
3.892714 7.9784274
3.893714 7.9564862
3.894714 7.934590399999999
3.895714 7.9127431
3.896714 7.8909516
3.897714 7.8692228
3.898714 7.847559499999999
3.899714 7.825961700000001
3.900714 7.804425800000001
3.901714 7.782945
3.902714 7.7615157
3.903714 7.7401362
3.904714 7.7188104
3.905714 7.697545
3.906714 7.6763473
3.907714 7.655222
3.908714 7.634168900000001
3.909714 7.613183599999999
3.910714 7.5922586
3.911714 7.571388
3.912714 7.550569599999999
3.913714 7.5298056
3.914714 7.5091034
3.915714 7.4884698
3.916714 7.4679129
3.917714 7.4474342
3.918714 7.427030799999999
3.919714 7.4066966999999995
3.920714 7.3864251
3.921714 7.3662117
3.922714 7.3460579
3.923714 7.325968099999999
3.924714 7.3059499
3.925714 7.2860099
3.926714 7.2661511999999995
3.927714 7.2463699
3.928714 7.226660799999999
3.929714 7.2070166
3.930714 7.1874306
3.931714 7.167903300000001
3.932714 7.148439400000001
3.933714 7.129047099999999
3.934714 7.1097337
3.935714 7.0905045
3.936714 7.071358699999999
3.937714 7.0522897
3.938714 7.0332892
3.939714 7.014350599999999
3.940714 6.9954708000000005
3.941714 6.9766528999999995
3.942714 6.957905
3.943714 6.9392361
3.944714 6.920651299999999
3.945714 6.902150799999999
3.946714 6.883729199999999
3.947714 6.8653792000000005
3.948714 6.8470933
3.949714 6.828867600000001
3.950714 6.8107046
3.951714 6.7926116
3.952714 6.774596900000001
3.953714 6.756666999999999
3.954714 6.7388244
3.955714 6.721062999999999
3.956714 6.703374500000001
3.957714 6.6857502
3.958714 6.668184000000001
3.959714 6.6506758
3.960714 6.633231
3.961714 6.6158593
3.962714 6.598568
3.963714 6.5813594
3.964714 6.5642320000000005
3.965714 6.5471775999999995
3.966714 6.5301873
3.967714 6.513255099999999
3.968714 6.4963788
3.969714 6.4795643
3.970714 6.4628191
3.971714 6.4461514
3.972714 6.429564999999999
3.973714 6.4130589
3.974714 6.3966267
3.975714 6.3802578
3.976714 6.3639455
3.977714 6.347686800000001
3.978714 6.331484800000001
3.979714 6.3153468
3.980714 6.2992811
3.981714 6.2832944
3.982714 6.2673859
3.983714 6.251549000000001
3.984714 6.2357754000000005
3.985714 6.2200557
3.986714 6.2043857000000004
3.987714 6.1887669999999995
3.988714 6.173204999999999
3.989714 6.1577082
3.990714 6.1422825
3.991714 6.1269283
3.992714 6.111640899999999
3.993714 6.0964115
3.994714 6.0812321
3.995714 6.0660981000000005
3.996714 6.0510098999999995
3.997714 6.0359735
3.998714 6.0209971
3.999714 6.0060866
4.000714 5.9912447
4.001714 5.9764672
4.002714 5.9617455999999995
4.003714 5.9470709
4.004714 5.9324369
4.005714 5.9178419
4.006714 5.9032902
4.007714 5.8887884
4.008714 5.8743428
4.009714 5.8599565
4.010714 5.8456264000000004
4.011714 5.8313459
4.012714 5.8171064
4.013714 5.8029015
4.014714 5.7887293
4.015714 5.7745934
4.016714 5.7605002
4.017715 5.7464566
4.018714 5.7324655
4.019714 5.7185255
4.020714 5.7046298
4.021714 5.6907695
4.022714 5.6769378
4.023714 5.6631315
4.024714 5.6493528
4.025714 5.6356060999999995
4.026714 5.6218982
4.027714 5.6082316
4.028714 5.594606
4.029714 5.5810157
4.030715 5.5674531
4.031714 5.5539109
4.032714 5.5403858
4.033714 5.5268787
4.034714 5.5133939
4.035714 5.4999385
4.036714 5.4865163
4.037714 5.4731268
4.038714 5.4597660999999995
4.039714 5.4464266
4.040714 5.4331005
4.041714 5.4197837
4.042714 5.4064762
4.043715 5.3931829
4.044714 5.3799089
4.045714 5.3666584
4.046714 5.3534314
4.047714 5.3402241
4.048714 5.3270292
4.049714 5.3138383
4.050714 5.3006459
4.051714 5.2874509
4.052714 5.2742567
4.053714 5.2610684
4.054714 5.2478902000000005
4.055714 5.2347228
4.056714 5.2215628
4.057714 5.208404
4.058714 5.1952384
4.059714 5.1820613
4.060714 5.1688723
4.061714 5.1556744000000005
4.062714 5.1424723
4.063715 5.1292714
4.064714 5.1160727
4.065714 5.1028732
4.066714 5.0896659
4.067714 5.0764438
4.068714 5.0632
4.069714 5.0499331000000005
4.070714 5.036645399999999
4.071714 5.0233409
4.072714 5.0100241
4.073714 4.9966969
4.074714 4.9833558
4.075714 4.9699951
4.076715 4.9566071
4.077714 4.943186
4.078714 4.9297299
4.079714 4.9162399
4.080714 4.9027201
4.081714 4.8891748999999995
4.082714 4.8756063
4.083714 4.862012
4.084714 4.848386
4.085714 4.8347212
4.086714 4.8210114
4.087714 4.8072536
4.088714 4.7934487
4.089714 4.7796015
4.090714 4.7657169
4.091714 4.7517978
4.092714 4.7378421
4.093714 4.7238447
4.094714 4.7097977
4.095714 4.6956945
4.096714 4.681532499999999
4.097714 4.6673123
4.098714 4.6530377
4.099714 4.6387129
4.100714 4.6243399
4.101714 4.6099167
4.102714 4.5954373
4.103714 4.5808941
4.104714 4.5662802000000005
4.105714 4.5515921
4.106714 4.5368306
4.107714 4.5220003
4.108714 4.5071058
4.109715 4.492151
4.110714 4.4771351
4.111714 4.4620529
4.112714 4.4468977
4.113714 4.431662
4.114714 4.4163417
4.115714 4.4009365
4.116714 4.3854501
4.117714 4.3698873
4.118714 4.3542508
4.119714 4.3385397999999995
4.120714 4.322749
4.121714 4.3068707
4.122715 4.2908978
4.123714 4.2748254
4.124714 4.2586543
4.125714 4.242388200000001
4.126714 4.2260326
4.127714 4.209590700000001
4.128714 4.193062
4.129714 4.176442300000001
4.130714 4.1597236
4.131714 4.142898300000001
4.132714 4.1259609
4.133714 4.108911
4.134714 4.0917519
4.135714 4.074489
4.136714 4.0571261
4.137714 4.0396634
4.138714 4.0220965
4.139714 4.0044185
4.140714 3.9866216000000003
4.141714 3.9687015
4.142715 3.9506569999999996
4.143714 3.9324913
4.144714 3.9142095
4.145714 3.8958158
4.146714 3.8773112
4.147714 3.8586906999999995
4.148714 3.8399477
4.149714 3.8210735000000002
4.150714 3.8020617999999997
4.151714 3.7829112
4.152714 3.7636243
4.153714 3.7442066000000005
4.154714 3.7246630000000005
4.155715 3.7049952999999998
4.156714 3.6852002
4.157714 3.6652709999999997
4.158714 3.6451995
4.159714 3.6249794
4.160714 3.6046088
4.161714 3.5840899000000004
4.162714 3.5634283000000004
4.163714 3.5426296
4.164714 3.5216954
4.165714 3.5006228999999998
4.166714 3.4794055
4.167714 3.4580346
4.168715 3.4365036
4.169714 3.4148093
4.170714 3.3929542
4.171714 3.3709432999999995
4.172714 3.3487834000000003
4.173714 3.3264775
4.174714 3.304024
4.175714 3.2814164
4.176714 3.2586459
4.177714 3.2357041000000004
4.178714 3.2125863999999997
4.179714 3.1892940000000003
4.180714 3.1658322
4.181714 3.1422067
4.182714 3.1184224
4.183714 3.0944789
4.184714 3.0703709
4.185714 3.04609
4.186714 3.021628
4.187714 2.9969806
4.188715 2.9721484
4.189714 2.9471366
4.190714 2.9219521
4.191714 2.8966
4.192714 2.8710803
4.193714 2.8453877
4.194714 2.8195132000000003
4.195714 2.7934469
4.196714 2.7671831
4.197714 2.740721
4.198714 2.7140651
4.199714 2.6872227
4.200714 2.6602002
4.201715 2.6329998
4.202714 2.605618
4.203714 2.5780467000000002
4.204714 2.5502773
4.205714 2.5223035
4.206714 2.494124
4.207714 2.4657426
4.208714 2.4371669
4.209714 2.4084028
4.210714 2.3794527999999997
4.211714 2.350314
4.212714 2.3209782000000003
4.213714 2.2914363
4.214714 2.2616806
4.215714 2.2317088999999997
4.216714 2.2015244
4.217714 2.1711342
4.218714 2.140546
4.219714 2.1097637999999996
4.220714 2.0787861000000003
4.221714 2.0476062
4.222714 2.0162147
4.223714 1.9846032999999998
4.224714 1.9527683
4.225714 1.9207116
4.226714 1.8884393999999998
4.227714 1.8559590000000001
4.228714 1.823275
4.229714 1.790387
4.230714 1.7572897
4.231714 1.7239748
4.232714 1.6904347
4.233714 1.6566655
4.234715 1.6226695999999998
4.235714 1.5884535000000002
4.236714 1.5540254999999998
4.237714 1.5193918000000002
4.238714 1.4845532
4.239714 1.4495049
4.240714 1.4142377
4.241714 1.3787421
4.242714 1.3430118
4.243714 1.3070458999999999
4.244714 1.2708488
4.245714 1.2344277000000001
4.246714 1.1977887
4.247715 1.1609334
4.248714 1.1238592
4.249714 1.0865586
4.250714 1.0490239000000001
4.251714 1.0112499000000001
4.252714 0.97323675
4.253714 0.93498956
4.254714 0.89651663
4.255714 0.8578252999999999
4.256714 0.8189190199999999
4.257714 0.77979574
4.258714 0.7404489000000001
4.259714 0.7008696
4.260714 0.66105109
4.261714 0.62099062
4.262714 0.58069127
4.263714 0.54015992
4.264714 0.49940389999999996
4.265714 0.45842752
4.266714 0.41723028000000006
4.267715 0.37580689
4.268714 0.33414941
4.269714 0.29225107
4.270714 0.25010866
4.271714 0.20772405
4.272714 0.16510321
4.273714 0.12225329
4.274714 0.079179695
4.275714 0.035883029000000004
4.276714 -0.0076406461000000005
4.277714 -0.05139861
4.278714 -0.095397659
4.279714 -0.13964081
4.280715 -0.18412621
4.281714 -0.22884759000000002
4.282714 -0.27379713
4.283714 -0.31896846
4.284714 -0.36435949
4.285714 -0.40997327
4.286714 -0.45581684
4.287714 -0.50189761
4.288714 -0.54822047
4.289714 -0.59478595
4.290714 -0.6415897
4.291714 -0.68862508
4.292714 -0.73588626
4.293715 -0.78337071
4.294714 -0.83108004
4.295714 -0.87901931
4.296714 -0.92719467
4.297714 -0.97561013
4.298714 -1.0242653
4.299714 -1.0731558
4.300714 -1.1222743
4.301714 -1.171614
4.302714 -1.2211712
4.303714 -1.2709468
4.304714 -1.3209451
4.305714 -1.3711724
4.306714 -1.4216337000000001
4.307714 -1.4723305
4.308714 -1.5232598
4.309714 -1.5744160999999999
4.310714 -1.6257930999999999
4.311714 -1.6773868
4.312714 -1.7291972
4.313715 -1.7812274
4.314714 -1.8334828
4.315714 -1.8859671000000002
4.316714 -1.9386817
4.317714 -1.9916240000000003
4.318714 -2.0447886
4.319714 -2.0981699
4.320714 -2.1517642
4.321714 -2.2055706
4.322714 -2.2595912
4.323714 -2.3138301
4.324714 -2.3682909
4.325714 -2.4229746
4.326715 -2.4778794
4.327714 -2.5330001
4.328714 -2.5883311
4.329714 -2.6438678
4.330714 -2.6996078
4.331714 -2.7555522
4.332714 -2.8117034999999997
4.333714 -2.8680654
4.334714 -2.9246394
4.335714 -2.9814241
4.336714 -3.0384164
4.337714 -3.0956116
4.338714 -3.153006
4.339714 -3.2105979
4.340714 -3.2683879
4.341714 -3.3263784
4.342714 -3.3845715
4.343714 -3.4429692
4.344714 -3.5015699
4.345714 -3.5603705999999997
4.346714 -3.6193668999999997
4.347714 -3.6785542999999996
4.348714 -3.7379302
4.349714 -3.7974935000000003
4.350714 -3.8572464
4.351714 -3.9171904
4.352714 -3.9773263000000005
4.353714 -4.0376529
4.354714 -4.0981676
4.355714 -4.1588668
4.356714 -4.219747
4.357714 -4.2808052
4.358714 -4.3420415
4.359715 -4.4034559
4.360714 -4.4650499
4.361714 -4.526823
4.362714 -4.588773799999999
4.363714 -4.6508994
4.364714 -4.7131959000000005
4.365714 -4.775659699999999
4.366714 -4.8382886
4.367714 -4.9010821
4.368714 -4.9640406
4.369714 -5.0271649
4.370714 -5.0904546
4.371714 -5.153908599999999
4.372715 -5.2175242
4.373714 -5.2812982
4.374714 -5.3452268
4.375714 -5.4093085
4.376714 -5.4735418000000005
4.377714 -5.5379274999999994
4.378714 -5.6024655999999995
4.379714 -5.6671549
4.380714 -5.731993500000001
4.381714 -5.796978299999999
4.382714 -5.8621045
4.383714 -5.9273694
4.384714 -5.9927702
4.385714 -6.0583066
4.386714 -6.123979
4.387714 -6.1897878
4.388714 -6.2557317
4.389714 -6.3218094
4.390714 -6.3880175
4.391714 -6.4543508
4.392715 -6.520806299999999
4.393714 -6.5873817
4.394714 -6.654077
4.395714 -6.7208931
4.396714 -6.787829800000001
4.397714 -6.854885800000001
4.398714 -6.9220588
4.399714 -6.989344999999999
4.400714 -7.0567399
4.401714 -7.1242399999999995
4.402714 -7.1918435
4.403714 -7.2595507
4.404714 -7.3273614
4.405715 -7.3952748999999995
4.406714 -7.4632905
4.407714 -7.531405200000001
4.408714 -7.5996138
4.409714 -7.667911800000001
4.410714 -7.7362947
4.411714 -7.8047596
4.412714 -7.8733056999999995
4.413714 -7.941933
4.414714 -8.0106422
4.415714 -8.079432
4.416714 -8.1482999
4.417714 -8.2172424
4.418715 -8.286254099999999
4.419714 -8.3553314
4.420714 -8.4244713
4.421714 -8.4936738
4.422714 -8.5629396
4.423714 -8.6322695
4.424714 -8.7016627
4.425714 -8.7711163
4.426714 -8.8406257
4.427714 -8.9101836
4.428714 -8.979784
4.429714 -9.0494238
4.430714 -9.1191031
4.431714 -9.188822700000001
4.432714 -9.2585847
4.433714 -9.3283884
4.434714 -9.3982309
4.435714 -9.4681062
4.436714 -9.538009
4.437714 -9.6079335
4.438715 -9.6778765
4.439714 -9.747838999999999
4.440714 -9.8178208
4.441714 -9.8878227
4.442714 -9.957844
4.443714 -10.02788
4.444714 -10.09793
4.445714 -10.16798
4.446714 -10.23802
4.447714 -10.30806
4.448714 -10.37809
4.449714 -10.44812
4.450714 -10.518139999999999
4.451715 -10.58815
4.452714 -10.65816
4.453714 -10.72816
4.454714 -10.79815
4.455714 -10.86811
4.456714 -10.93804
4.457714 -11.00794
4.458714 -11.0778
4.459714 -11.14764
4.460714 -11.21745
4.461714 -11.28723
4.462714 -11.35698
4.463714 -11.426680000000001
4.464714 -11.49633
4.465714 -11.56593
4.466714 -11.63547
4.467714 -11.70495
4.468714 -11.774379999999999
4.469714 -11.84375
4.470714 -11.913070000000001
4.471714 -11.982339999999999
4.472714 -12.051530000000001
4.473714 -12.120659999999999
4.474714 -12.18971
4.475714 -12.25867
4.476714 -12.32755
4.477714 -12.39635
4.478714 -12.46507
4.479714 -12.5337
4.480714 -12.602250000000002
4.481714 -12.67071
4.482714 -12.73907
4.483714 -12.80732
4.484715 -12.87547
4.485714 -12.94351
4.486714 -13.01145
4.487714 -13.079270000000001
4.488714 -13.147
4.489714 -13.214609999999999
4.490714 -13.28212
4.491714 -13.3495
4.492714 -13.41676
4.493714 -13.483870000000001
4.494714 -13.55086
4.495714 -13.6177
4.496714 -13.68441
4.497715 -13.750979999999998
4.498714 -13.81742
4.499714 -13.88372
4.500714 -13.94987
4.501714 -14.01586
4.502714 -14.08169
4.503714 -14.14736
4.504714 -14.212869999999999
4.505714 -14.27821
4.506714 -14.34339
4.507714 -14.40841
4.508714 -14.47327
4.509714 -14.537949999999999
4.510714 -14.602450000000001
4.511714 -14.66676
4.512714 -14.73087
4.513714 -14.7948
4.514714 -14.858540000000001
4.515714 -14.922089999999999
4.516714 -14.98545
4.517715 -15.048619999999998
4.518714 -15.11159
4.519714 -15.17435
4.520714 -15.23691
4.521714 -15.29924
4.522714 -15.361349999999998
4.523714 -15.42324
4.524714 -15.48491
4.525714 -15.546370000000001
4.526714 -15.60761
4.527714 -15.66862
4.528714 -15.729399999999998
4.529714 -15.78994
4.530715 -15.85024
4.531714 -15.91029
4.532714 -15.97009
4.533714 -16.02965
4.534714 -16.08896
4.535714 -16.14803
4.536714 -16.20685
4.537714 -16.26541
4.538714 -16.3237
4.539714 -16.38172
4.540714 -16.43947
4.541714 -16.49694
4.542714 -16.55414
4.543715 -16.61107
4.544714 -16.66772
4.545714 -16.72409
4.546714 -16.78018
4.547714 -16.83598
4.548714 -16.89148
4.549714 -16.94669
4.550714 -17.00159
4.551714 -17.0562
4.552714 -17.110500000000002
4.553714 -17.1645
4.554714 -17.21819
4.555714 -17.27158
4.556714 -17.32464
4.557714 -17.377380000000002
4.558714 -17.42979
4.559714 -17.48187
4.560714 -17.53362
4.561714 -17.58505
4.562714 -17.63615
4.563715 -17.68691
4.564714 -17.73734
4.565714 -17.78743
4.566714 -17.83718
4.567714 -17.88657
4.568714 -17.93561
4.569714 -17.9843
4.570714 -18.03264
4.571714 -18.08062
4.572714 -18.12824
4.573714 -18.17551
4.574714 -18.2224
4.575714 -18.26892
4.576715 -18.31507
4.577714 -18.36084
4.578714 -18.40623
4.579714 -18.45124
4.580714 -18.49587
4.581714 -18.540119999999998
4.582714 -18.58399
4.583714 -18.627460000000003
4.584714 -18.67055
4.585714 -18.71323
4.586714 -18.75551
4.587714 -18.79738
4.588714 -18.838849999999997
4.589714 -18.87991
4.590714 -18.92057
4.591714 -18.960820000000002
4.592714 -19.00065
4.593714 -19.04007
4.594714 -19.079060000000002
4.595714 -19.11762
4.596714 -19.15576
4.597714 -19.19346
4.598714 -19.230739999999997
4.599714 -19.267590000000002
4.600714 -19.304
4.601714 -19.33997
4.602714 -19.375500000000002
4.603714 -19.41058
4.604714 -19.44522
4.605714 -19.47939
4.606714 -19.51312
4.607714 -19.54639
4.608714 -19.57921
4.609715 -19.61159
4.610714 -19.6435
4.611714 -19.67496
4.612714 -19.70596
4.613714 -19.73648
4.614714 -19.76653
4.615714 -19.79611
4.616714 -19.825219999999998
4.617714 -19.85385
4.618714 -19.881999999999998
4.619714 -19.90967
4.620714 -19.93686
4.621714 -19.96357
4.622715 -19.98977
4.623714 -20.01548
4.624714 -20.0407
4.625714 -20.06541
4.626714 -20.08963
4.627714 -20.11336
4.628714 -20.136589999999998
4.629714 -20.15932
4.630714 -20.18155
4.631714 -20.20328
4.632714 -20.22448
4.633714 -20.245179999999998
4.634714 -20.265349999999998
4.635714 -20.28501
4.636714 -20.30415
4.637714 -20.322779999999998
4.638714 -20.3409
4.639714 -20.35849
4.640714 -20.37556
4.641714 -20.39209
4.642715 -20.4081
4.643714 -20.423569999999998
4.644714 -20.438509999999997
4.645714 -20.45291
4.646714 -20.46678
4.647714 -20.48012
4.648714 -20.492910000000002
4.649714 -20.50517
4.650714 -20.51687
4.651714 -20.52803
4.652714 -20.538629999999998
4.653714 -20.548669999999998
4.654714 -20.55816
4.655715 -20.5671
4.656714 -20.57549
4.657714 -20.58333
4.658714 -20.59062
4.659714 -20.59735
4.660714 -20.60352
4.661714 -20.60913
4.662714 -20.61417
4.663714 -20.61865
4.664714 -20.62256
4.665714 -20.62591
4.666714 -20.6287
4.667714 -20.63092
4.668715 -20.63257
4.669714 -20.63364
4.670714 -20.634140000000002
4.671714 -20.634050000000002
4.672714 -20.633380000000002
4.673714 -20.63213
4.674714 -20.6303
4.675714 -20.6279
4.676714 -20.62492
4.677714 -20.62137
4.678714 -20.61723
4.679714 -20.61251
4.680714 -20.60719
4.681714 -20.60128
4.682714 -20.59478
4.683714 -20.58769
4.684714 -20.580019999999998
4.685714 -20.57176
4.686714 -20.562910000000002
4.687714 -20.55346
4.688715 -20.54342
4.689714 -20.532790000000002
4.690714 -20.521549999999998
4.691714 -20.509710000000002
4.692714 -20.49727
4.693714 -20.48423
4.694714 -20.4706
4.695714 -20.45638
4.696714 -20.44156
4.697714 -20.42614
4.698714 -20.410120000000003
4.699714 -20.39348
4.700714 -20.376240000000003
4.701715 -20.35839
4.702714 -20.33993
4.703714 -20.32087
4.704714 -20.30121
4.705714 -20.28095
4.706714 -20.26008
4.707714 -20.23861
4.708714 -20.21652
4.709714 -20.19381
4.710714 -20.17049
4.711714 -20.14656
4.712714 -20.12202
4.713714 -20.096890000000002
4.714714 -20.07115
4.715714 -20.04481
4.716714 -20.017860000000002
4.717714 -19.9903
4.718714 -19.96211
4.719714 -19.933310000000002
4.720714 -19.9039
4.721714 -19.87388
4.722714 -19.84325
4.723714 -19.81203
4.724714 -19.7802
4.725714 -19.74776
4.726714 -19.71471
4.727714 -19.68103
4.728714 -19.646739999999998
4.729714 -19.61183
4.730714 -19.5763
4.731714 -19.54018
4.732714 -19.50345
4.733714 -19.46613
4.734715 -19.42819
4.735714 -19.38964
4.736714 -19.35048
4.737714 -19.31069
4.738714 -19.270290000000003
4.739714 -19.229280000000003
4.740714 -19.18767
4.741714 -19.14546
4.742714 -19.10266
4.743714 -19.05925
4.744714 -19.01523
4.745714 -18.9706
4.746714 -18.925349999999998
4.747715 -18.879489999999997
4.748714 -18.83303
4.749714 -18.78596
4.750714 -18.7383
4.751714 -18.69005
4.752714 -18.641199999999998
4.753714 -18.59175
4.754714 -18.5417
4.755714 -18.49103
4.756714 -18.43977
4.757714 -18.3879
4.758714 -18.33544
4.759714 -18.28239
4.760714 -18.22876
4.761714 -18.17455
4.762714 -18.11974
4.763714 -18.06434
4.764714 -18.00833
4.765714 -17.951729999999998
4.766714 -17.89453
4.767715 -17.836750000000002
4.768714 -17.778389999999998
4.769714 -17.71946
4.770714 -17.659959999999998
4.771714 -17.59987
4.772714 -17.5392
4.773714 -17.47794
4.774714 -17.41609
4.775714 -17.35366
4.776714 -17.29066
4.777714 -17.22709
4.778714 -17.16297
4.779714 -17.09828
4.780715 -17.03302
4.781714 -16.96719
4.782714 -16.90077
4.783714 -16.83379
4.784714 -16.76623
4.785714 -16.69811
4.786714 -16.629450000000002
4.787714 -16.56023
4.788714 -16.49047
4.789714 -16.42015
4.790714 -16.34928
4.791714 -16.27785
4.792714 -16.20586
4.793715 -16.13332
4.794714 -16.06023
4.795714 -15.98661
4.796714 -15.91245
4.797714 -15.83777
4.798714 -15.762550000000001
4.799714 -15.68679
4.800714 -15.610489999999999
4.801714 -15.533640000000002
4.802714 -15.45626
4.803714 -15.37835
4.804714 -15.29992
4.805714 -15.22098
4.806714 -15.14153
4.807714 -15.06158
4.808714 -14.9811
4.809714 -14.900089999999999
4.810714 -14.818570000000001
4.811714 -14.73653
4.812714 -14.65398
4.813715 -14.57093
4.814714 -14.48738
4.815714 -14.403350000000001
4.816714 -14.318819999999999
4.817714 -14.233789999999999
4.818714 -14.148269999999998
4.819714 -14.062240000000001
4.820714 -13.975719999999999
4.821714 -13.888710000000001
4.822714 -13.80123
4.823714 -13.71328
4.824714 -13.62487
4.825714 -13.536000000000001
4.826715 -13.446649999999998
4.827714 -13.35683
4.828714 -13.266530000000001
4.829714 -13.17576
4.830714 -13.084529999999999
4.831714 -12.99284
4.832714 -12.9007
4.833714 -12.808110000000001
4.834714 -12.715090000000002
4.835714 -12.62161
4.836714 -12.52769
4.837714 -12.43331
4.838714 -12.33848
4.839714 -12.24322
4.840714 -12.14752
4.841714 -12.05141
4.842714 -11.95488
4.843714 -11.85794
4.844714 -11.76059
4.845714 -11.66282
4.846714 -11.56462
4.847714 -11.46601
4.848714 -11.366990000000001
4.849714 -11.267570000000001
4.850714 -11.16776
4.851714 -11.06757
4.852714 -10.966990000000001
4.853714 -10.86604
4.854714 -10.76469
4.855714 -10.66296
4.856714 -10.560830000000001
4.857714 -10.45832
4.858714 -10.35544
4.859715 -10.25219
4.860714 -10.14859
4.861714 -10.044640000000001
4.862714 -9.9403307
4.863714 -9.8356664
4.864714 -9.730641499999999
4.865714 -9.6252583
4.866714 -9.5195234
4.867714 -9.4134472
4.868714 -9.3070425
4.869714 -9.2003174
4.870714 -9.0932764
4.871714 -8.985918
4.872715 -8.878237799999999
4.873714 -8.7702319
4.874714 -8.6619005
4.875714 -8.5532486
4.876714 -8.4442869
4.877714 -8.335026399999999
4.878714 -8.225476700000002
4.879714 -8.1156448
4.880714 -8.0055289
4.881714 -7.8951269
4.882714 -7.7844359
4.883714 -7.673455799999999
4.884714 -7.5621918
4.885714 -7.4506551000000005
4.886714 -7.338857699999999
4.887714 -7.2268113
4.888714 -7.1145222
4.889714 -7.0019900999999996
4.890714 -6.889211400000001
4.891714 -6.7761800999999995
4.892715 -6.6628963
4.893714 -6.5493628
4.894714 -6.4355895
4.895714 -6.321589599999999
4.896714 -6.2073737
4.897714 -6.092948799999999
4.898714 -5.9783164
4.899714 -5.8634736
4.900714 -5.748416499999999
4.901714 -5.6331445
4.902714 -5.5176612
4.903714 -5.4019764
4.904714 -5.2861027
4.905715 -5.1700518
4.906714 -5.0538308999999995
4.907714 -4.9374427999999995
4.908714 -4.8208848
4.909714 -4.7041535
4.910714 -4.5872476
4.911714 -4.4701703
4.912714 -4.3529306
4.913714 -4.2355414
4.914714 -4.1180156000000006
4.915714 -4.000362
4.916714 -3.8825831999999996
4.917714 -3.7646770000000003
4.918715 -3.6466386
4.919714 -3.528465
4.920714 -3.4101576000000002
4.921714 -3.2917246
4.922714 -3.1731784
4.923714 -3.0545313000000003
4.924714 -2.9357931
4.925714 -2.8169677
4.926714 -2.6980543999999997
4.927714 -2.57905
4.928714 -2.459952
4.929714 -2.3407632
4.930714 -2.2214921
4.931714 -2.1021521
4.932714 -1.9827569
4.933714 -1.8633172
4.934714 -1.743838
4.935714 -1.6243178
4.936714 -1.5047523
4.937714 -1.3851372
4.938715 -1.2654725
4.939714 -1.1457647
4.940714 -1.026025
4.941714 -0.90626664
4.942714 -0.78650061
4.943714 -0.66673271
4.944714 -0.5469631899999999
4.945714 -0.42718858
4.946714 -0.30740555
4.947714 -0.187615
4.948714 -0.067823997
4.949714 0.051955
4.950714 0.17170714
4.951715 0.29141975
4.952714 0.41108541000000004
4.953714 0.5307032300000001
4.954714 0.65027713
4.955714 0.76981201
4.956714 0.88930903
4.957714 1.0087637
4.958714 1.1281654
4.959714 1.2475006
4.960714 1.3667567
4.961714 1.4859259999999999
4.962714 1.6050076
4.963714 1.7240055
4.964714 1.8429246
4.965714 1.9617666999999999
4.966714 2.0805279
4.967714 2.1991974
4.968714 2.3177605
4.969714 2.4362028000000002
4.970714 2.5545146
4.971714 2.6726926
4.972714 2.790739
4.973714 2.9086582
4.974714 3.0264520999999998
4.975714 3.1441171
4.976714 3.2616435999999998
4.977714 3.3790175
4.978714 3.4962240999999996
4.979714 3.6132533000000002
4.980714 3.7301015
4.981714 3.8467713
4.982714 3.9632677999999997
4.983714 4.0795948
4.984715 4.1957512
4.985714 4.3117289
4.986714 4.4275146
4.987714 4.543094
4.988714 4.6584554
4.989714 4.7735944
4.990714 4.8885122
4.991714 5.0032135
4.992714 5.117702100000001
4.993714 5.2319776
4.994714 5.3460326
4.995714 5.459853600000001
4.996714 5.5734258
4.997715 5.6867376
4.998714 5.7997822999999995
4.999714 5.9125602
5.000714 6.0250763
5.001714 6.1373349
5.002714 6.2493362
5.003714 6.361074
5.004714 6.4725354
5.005714 6.5837063
5.006714 6.6945739
5.007714 6.8051316
5.008714 6.915379300000001
5.009714 7.025321599999999
5.010714 7.1349651
5.011714 7.244310499999999
5.012714 7.3533535
5.013714 7.4620828
5.014714 7.5704835
5.015714 7.6785423
5.016714 7.786249400000001
5.017715 7.893604
5.018714 8.0006093
5.019714 8.107271
5.020714 8.2135901
5.021714 8.319562699999999
5.022714 8.4251776
5.023714 8.5304216
5.024714 8.6352803
5.025714 8.7397449
5.026714 8.8438131
5.027714 8.9474894
5.028714 9.0507798
5.029714 9.1536872
5.030715 9.2562102
5.031714 9.358339
5.032714 9.4600603
5.033714 9.5613599
5.034714 9.6622266
5.035714 9.7626574
5.036714 9.8626539
5.037714 9.962222
5.038714 10.06137
5.039714 10.16008
5.040714 10.25837
5.041714 10.35621
5.042714 10.45359
5.043715 10.5505
5.044714 10.646930000000001
5.045714 10.742899999999999
5.046714 10.8384
5.047714 10.93344
5.048714 11.02802
5.049714 11.12213
5.050714 11.21577
5.051714 11.3089
5.052714 11.40153
5.053714 11.49364
5.054714 11.58525
5.055714 11.67634
5.056714 11.76694
5.057714 11.85703
5.058714 11.94661
5.059714 12.03569
5.060714 12.124229999999999
5.061714 12.21222
5.062714 12.29967
5.063715 12.38658
5.064714 12.472940000000001
5.065714 12.55876
5.066714 12.644059999999998
5.067714 12.72881
5.068714 12.81301
5.069714 12.896650000000001
5.070714 12.97972
5.071714 13.062199999999999
5.072714 13.1441
5.073714 13.22542
5.074714 13.306180000000001
5.075714 13.38636
5.076715 13.46598
5.077714 13.54502
5.078714 13.623460000000001
5.079714 13.70129
5.080714 13.778509999999999
5.081714 13.855120000000001
5.082714 13.931109999999999
5.083714 14.006499999999999
5.084714 14.08129
5.085714 14.155470000000001
5.086714 14.229040000000001
5.087714 14.30199
5.088714 14.374300000000002
5.089714 14.445969999999999
5.090714 14.51699
5.091714 14.58737
5.092714 14.657129999999999
5.093714 14.726249999999999
5.094714 14.79475
5.095714 14.862610000000002
5.096714 14.92982
5.097714 14.99637
5.098714 15.062249999999999
5.099714 15.127450000000001
5.100714 15.19198
5.101714 15.25585
5.102714 15.31906
5.103714 15.381610000000002
5.104714 15.443499999999998
5.105714 15.50471
5.106714 15.56523
5.107714 15.62506
5.108714 15.684190000000001
5.109715 15.742619999999999
5.110714 15.80037
5.111714 15.85744
5.112714 15.91383
5.113714 15.969539999999999
5.114714 16.024540000000002
5.115714 16.07884
5.116714 16.13242
5.117714 16.18528
5.118714 16.23741
5.119714 16.28884
5.120714 16.33956
5.121714 16.389580000000002
5.122715 16.4389
5.123714 16.4875
5.124714 16.53537
5.125714 16.58251
5.126714 16.62889
5.127714 16.67454
5.128714 16.71946
5.129714 16.763659999999998
5.130714 16.80713
5.131714 16.84988
5.132714 16.89189
5.133714 16.93315
5.134714 16.97366
5.135714 17.0134
5.136714 17.05239
5.137714 17.09063
5.138714 17.12813
5.139714 17.1649
5.140714 17.20093
5.141714 17.23621
5.142715 17.27074
5.143714 17.30449
5.144714 17.33748
5.145714 17.36969
5.146714 17.401130000000002
5.147714 17.43183
5.148714 17.461769999999998
5.149714 17.490949999999998
5.150714 17.51938
5.151714 17.54704
5.152714 17.573900000000002
5.153714 17.59999
5.154714 17.62529
5.155715 17.64981
5.156714 17.673569999999998
5.157714 17.69657
5.158714 17.718809999999998
5.159714 17.74029
5.160714 17.76098
5.161714 17.78089
5.162714 17.8
5.163714 17.81831
5.164714 17.83585
5.165714 17.85261
5.166714 17.8686
5.167714 17.88383
5.168715 17.89829
5.169714 17.91196
5.170714 17.92483
5.171714 17.93691
5.172714 17.94818
5.173714 17.958660000000002
5.174714 17.96836
5.175714 17.97728
5.176714 17.98544
5.177714 17.992820000000002
5.178714 17.99942
5.179714 18.00522
5.180714 18.010209999999997
5.181714 18.0144
5.182714 18.0178
5.183714 18.020410000000002
5.184714 18.02225
5.185714 18.023320000000002
5.186714 18.02362
5.187714 18.02314
5.188715 18.02187
5.189714 18.01979
5.190714 18.0169
5.191714 18.01322
5.192714 18.00876
5.193714 18.00353
5.194714 17.99753
5.195714 17.99077
5.196714 17.98323
5.197714 17.974899999999998
5.198714 17.96577
5.199714 17.955840000000002
5.200714 17.94511
5.201715 17.93361
5.202714 17.92135
5.203714 17.90832
5.204714 17.89454
5.205714 17.87999
5.206714 17.86466
5.207714 17.84853
5.208714 17.83161
5.209714 17.8139
5.210714 17.79541
5.211714 17.77616
5.212714 17.75616
5.213714 17.735400000000002
5.214714 17.71389
5.215714 17.69161
5.216714 17.66856
5.217714 17.64472
5.218714 17.6201
5.219714 17.59471
5.220714 17.56857
5.221714 17.5417
5.222714 17.51409
5.223714 17.48574
5.224714 17.45663
5.225714 17.42677
5.226714 17.39614
5.227714 17.36474
5.228714 17.33258
5.229714 17.299690000000002
5.230714 17.26607
5.231714 17.23173
5.232714 17.19667
5.233714 17.16087
5.234715 17.12434
5.235714 17.08705
5.236714 17.04901
5.237714 17.01024
5.238714 16.97074
5.239714 16.930529999999997
5.240714 16.889609999999998
5.241714 16.84799
5.242714 16.80566
5.243714 16.7626
5.244714 16.71882
5.245714 16.6743
5.246714 16.629070000000002
5.247715 16.583129999999997
5.248714 16.5365
5.249714 16.48919
5.250714 16.441200000000002
5.251714 16.392519999999998
5.252714 16.34316
5.253714 16.29309
5.254714 16.24231
5.255714 16.19084
5.256714 16.13868
5.257714 16.08586
5.258714 16.03237
5.259714 15.97824
5.260714 15.92344
5.261714 15.867980000000001
5.262714 15.811829999999999
5.263714 15.75501
5.264714 15.697510000000001
5.265714 15.639349999999999
5.266714 15.58055
5.267715 15.52113
5.268714 15.461079999999999
5.269714 15.4004
5.270714 15.339089999999999
5.271714 15.27712
5.272714 15.21451
5.273714 15.15126
5.274714 15.08737
5.275714 15.02286
5.276714 14.95776
5.277714 14.892059999999999
5.278714 14.825769999999999
5.279714 14.758869999999998
5.280715 14.691360000000001
5.281714 14.623230000000001
5.282714 14.554490000000001
5.283714 14.485149999999999
5.284714 14.415230000000001
5.285714 14.34473
5.286714 14.273679999999999
5.287714 14.202069999999999
5.288714 14.12989
5.289714 14.05714
5.290714 13.983799999999999
5.291714 13.90988
5.292714 13.8354
5.293715 13.760359999999999
5.294714 13.68478
5.295714 13.608680000000001
5.296714 13.532050000000002
5.297714 13.45489
5.298714 13.37719
5.299714 13.298950000000001
5.300714 13.220170000000001
5.301714 13.14087
5.302714 13.061039999999998
5.303714 12.980720000000002
5.304714 12.89991
5.305714 12.81862
5.306714 12.73683
5.307714 12.65455
5.308714 12.571769999999999
5.309714 12.488489999999999
5.310714 12.40472
5.311714 12.32046
5.312714 12.23575
5.313715 12.15058
5.314714 12.06496
5.315714 11.978900000000001
5.316714 11.89239
5.317714 11.80542
5.318714 11.718
5.319714 11.63012
5.320714 11.5418
5.321714 11.453059999999999
5.322714 11.36391
5.323714 11.27436
5.324714 11.1844
5.325714 11.09404
5.326715 11.00326
5.327714 10.91207
5.328714 10.82047
5.329714 10.72848
5.330714 10.63611
5.331714 10.543370000000001
5.332714 10.450289999999999
5.333714 10.35684
5.334714 10.26304
5.335714 10.16888
5.336714 10.07434
5.337714 9.9794529
5.338714 9.8842099
5.339714 9.7886287
5.340714 9.6927218
5.341714 9.5964976
5.342714 9.4999589
5.343714 9.403105100000001
5.344714 9.305933099999999
5.345714 9.208443800000001
5.346714 9.110642200000001
5.347714 9.0125397
5.348714 8.9141503
5.349714 8.8154882
5.350714 8.716562399999999
5.351714 8.6173773
5.352714 8.517930699999999
5.353714 8.4182188
5.354714 8.3182395
5.355714 8.2179956
5.356714 8.1174947
5.357714 8.016748699999999
5.358714 7.915770299999999
5.359715 7.814570499999999
5.360714 7.713155400000001
5.361714 7.611525800000001
5.362714 7.509680100000001
5.363714 7.4076183
5.364714 7.3053441999999995
5.365714 7.202865899999999
5.366714 7.1001962
5.367714 6.9973484
5.368714 6.894333699999999
5.369714 6.791155799999999
5.370714 6.6878147
5.371714 6.584309000000001
5.372715 6.480636400000001
5.373714 6.3767985
5.374714 6.272804
5.375714 6.168665
5.376714 6.0643952
5.377714 5.9600063
5.378714 5.8555052000000005
5.379714 5.7508949
5.380714 5.6461744000000005
5.381714 5.5413436
5.382714 5.4364052
5.383714 5.331366099999999
5.384714 5.2262358
5.385714 5.1210258
5.386714 5.015745
5.387714 4.9103994
5.388714 4.804990800000001
5.389714 4.6995185
5.390714 4.5939822
5.391714 4.4883844
5.392715 4.3827321
5.393714 4.2770375
5.394714 4.1713145
5.395714 4.0655758
5.396714 3.9598297
5.397714 3.8540810000000003
5.398714 3.7483294000000003
5.399714 3.6425742999999997
5.400714 3.5368166999999997
5.401714 3.4310609
5.402714 3.3253148
5.403714 3.2195888
5.404714 3.1138927
5.405715 3.0082336
5.406714 2.9026153
5.407714 2.7970389
5.408714 2.6915049
5.409714 2.5860161
5.410714 2.4805786
5.411714 2.3752028000000003
5.412714 2.2699015
5.413714 2.164687
5.414714 2.0595684999999997
5.415714 1.9545505
5.416714 1.849634
5.417714 1.7448179000000001
5.418715 1.6401015
5.419714 1.5354878
5.420714 1.4309837
5.421714 1.3265993
5.422714 1.2223454999999999
5.423714 1.1182321
5.424714 1.0142655
5.425714 0.9104488399999999
5.426714 0.80678342
5.427714 0.7032711500000001
5.428714 0.5999166499999999
5.429714 0.49672783
5.430714 0.39371527
5.431714 0.29088985
5.432714 0.18826072
5.433714 0.08583331899999999
5.434714 -0.016390905
5.435714 -0.11841286
5.436714 -0.22023357
5.437714 -0.32185146000000003
5.438715 -0.42326101
5.439714 -0.5244527
5.440714 -0.62541524
5.441714 -0.7261378199999999
5.442714 -0.8266122100000001
5.443714 -0.9268336
5.444714 -1.0268001
5.445714 -1.1265106
5.446714 -1.2259630000000001
5.447714 -1.3251518
5.448714 -1.4240691
5.449714 -1.5227051999999999
5.450714 -1.6210509000000002
5.451715 -1.7190993
5.452714 -1.8168466
5.453714 -1.9142922
5.454714 -2.0114362
5.455714 -2.1082774
5.456714 -2.204811
5.457714 -2.3010287000000003
5.458714 -2.3969201
5.459714 -2.492474
5.460714 -2.5876816000000002
5.461714 -2.6825372
5.462714 -2.7770389
5.463714 -2.8711863
5.464714 -2.9649788999999998
5.465714 -3.0584143
5.466714 -3.1514876
5.467714 -3.2441907
5.468714 -3.3365148999999996
5.469714 -3.4284532
5.470714 -3.52
5.471714 -3.6111530000000003
5.472714 -3.7019107000000004
5.473714 -3.7922721
5.474714 -3.8822338
5.475714 -3.971789
5.476714 -4.060929600000001
5.477714 -4.1496456
5.478714 -4.2379279
5.479714 -4.3257702
5.480714 -4.4131689000000005
5.481714 -4.5001235
5.482714 -4.5866333
5.483714 -4.6726972
5.484715 -4.7583118
5.485714 -4.8434708
5.486714 -4.9281664
5.487714 -5.01239
5.488714 -5.0961353
5.489714 -5.1793974
5.490714 -5.2621741
5.491714 -5.3444646
5.492714 -5.426267500000001
5.493714 -5.5075794
5.494714 -5.5883951000000005
5.495714 -5.6687072
5.496714 -5.7485089
5.497715 -5.8277935
5.498714 -5.9065573
5.499714 -5.9847988
5.500714 -6.0625181
5.501714 -6.1397139
5.502714 -6.2163848
5.503714 -6.2925257
5.504714 -6.3681297
5.505714 -6.4431876
5.506714 -6.5176927
5.507714 -6.591638199999999
5.508714 -6.665019699999999
5.509714 -6.737836499999999
5.510714 -6.8100877
5.511714 -6.8817712
5.512714 -6.952883999999999
5.513714 -7.0234209000000005
5.514714 -7.0933759
5.515714 -7.1627438
5.516714 -7.231520099999999
5.517715 -7.2997019
5.518714 -7.3672876
5.519714 -7.4342772
5.520714 -7.5006701
5.521714 -7.566463199999999
5.522714 -7.6316521
5.523714 -7.696230699999999
5.524714 -7.7601925000000005
5.525714 -7.8235313
5.526714 -7.8862429
5.527714 -7.9483241
5.528714 -8.009775
5.529714 -8.070595599999999
5.530715 -8.1307851
5.531714 -8.190342000000001
5.532714 -8.249262
5.533714 -8.3075404
5.534714 -8.3651721
5.535714 -8.4221527
5.536714 -8.478477600000002
5.537714 -8.5341454
5.538714 -8.5891545
5.539714 -8.6435042
5.540714 -8.6971931
5.541714 -8.750218199999999
5.542714 -8.802574100000001
5.543715 -8.854256600000001
5.544714 -8.9052603
5.545714 -8.9555815
5.546714 -9.0052202
5.547714 -9.0541758
5.548714 -9.1024488
5.549714 -9.1500394
5.550714 -9.1969475
5.551714 -9.2431687
5.552714 -9.288698400000001
5.553714 -9.3335316
5.554714 -9.3776621
5.555714 -9.4210871
5.556714 -9.4638042
5.557714 -9.5058136
5.558714 -9.5471144
5.559714 -9.587706599999999
5.560714 -9.6275873
5.561714 -9.6667543
5.562714 -9.705203
5.563715 -9.7429313
5.564714 -9.7799368
5.565714 -9.8162204
5.566714 -9.851784299999998
5.567714 -9.8866299
5.568714 -9.920759499999999
5.569714 -9.954170900000001
5.570714 -9.986861099999999
5.571714 -10.01882
5.572714 -10.05005
5.573714 -10.08055
5.574714 -10.1103
5.575714 -10.13932
5.576715 -10.16759
5.577714 -10.195129999999999
5.578714 -10.22194
5.579714 -10.248
5.580714 -10.27332
5.581714 -10.2979
5.582714 -10.32173
5.583714 -10.34481
5.584714 -10.36714
5.585714 -10.38873
5.586714 -10.40959
5.587714 -10.4297
5.588714 -10.44907
5.589714 -10.4677
5.590714 -10.48558
5.591714 -10.50271
5.592714 -10.51908
5.593714 -10.534699999999999
5.594714 -10.54956
5.595714 -10.56367
5.596714 -10.57702
5.597714 -10.58964
5.598714 -10.6015
5.599714 -10.61261
5.600714 -10.62297
5.601714 -10.63257
5.602714 -10.64141
5.603714 -10.64949
5.604714 -10.65681
5.605714 -10.66339
5.606714 -10.66921
5.607714 -10.674290000000001
5.608714 -10.678609999999999
5.609715 -10.682179999999999
5.610714 -10.685
5.611714 -10.68705
5.612714 -10.68834
5.613714 -10.68887
5.614714 -10.68866
5.615714 -10.687710000000001
5.616714 -10.686020000000001
5.617714 -10.68359
5.618714 -10.68041
5.619714 -10.67649
5.620714 -10.6718
5.621714 -10.66637
5.622715 -10.66018
5.623714 -10.65325
5.624714 -10.64557
5.625714 -10.63716
5.626714 -10.62801
5.627714 -10.618120000000001
5.628714 -10.607479999999999
5.629714 -10.59609
5.630714 -10.58395
5.631714 -10.57107
5.632714 -10.55746
5.633714 -10.54312
5.634714 -10.52805
5.635714 -10.51226
5.636714 -10.49575
5.637714 -10.4785
5.638714 -10.46053
5.639714 -10.44181
5.640714 -10.42236
5.641714 -10.402190000000001
5.642715 -10.38129
5.643714 -10.35968
5.644714 -10.33736
5.645714 -10.31433
5.646714 -10.29058
5.647714 -10.266110000000001
5.648714 -10.240929999999999
5.649714 -10.21503
5.650714 -10.188410000000001
5.651714 -10.161100000000001
5.652714 -10.13309
5.653714 -10.10439
5.654714 -10.07499
5.655715 -10.0449
5.656714 -10.01411
5.657714 -9.9826127
5.658714 -9.950415
5.659714 -9.917522199999999
5.660714 -9.8839425
5.661714 -9.8496854
5.662714 -9.8147571
5.663714 -9.7791597
5.664714 -9.7428903
5.665714 -9.705945100000001
5.666714 -9.6683227
5.667714 -9.6300244
5.668715 -9.5910549
5.669714 -9.551423
5.670714 -9.511137
5.671714 -9.470202
5.672714 -9.428619600000001
5.673714 -9.386388199999999
5.674714 -9.3435057
5.675714 -9.2999689
5.676714 -9.2557795
5.677714 -9.2109434
5.678714 -9.1654696
5.679714 -9.1193683
5.680714 -9.0726472
5.681714 -9.0253085
5.682714 -8.9773528
5.683714 -8.9287765
5.684714 -8.8795781
5.685714 -8.8297576
5.686714 -8.7793179
5.687714 -8.7282665
5.688715 -8.6766124
5.689714 -8.6243629
5.690714 -8.571521899999999
5.691714 -8.5180901
5.692714 -8.4640652
5.693714 -8.4094472
5.694714 -8.3542369
5.695714 -8.298438800000001
5.696714 -8.2420625
5.697714 -8.1851177
5.698714 -8.1276134
5.699714 -8.069554
5.700714 -8.0109403
5.701715 -7.951770700000001
5.702714 -7.8920430999999995
5.703714 -7.8317598
5.704714 -7.7709235
5.705714 -7.7095412
5.706714 -7.6476216
5.707714 -7.5851738
5.708714 -7.5222023
5.709714 -7.458709900000001
5.710714 -7.3946968
5.711714 -7.3301621
5.712714 -7.2651072999999995
5.713714 -7.199537
5.714714 -7.133458600000001
5.715714 -7.0668809
5.716714 -6.9998130000000005
5.717714 -6.932260799999999
5.718714 -6.864226599999999
5.719714 -6.7957103000000005
5.720714 -6.726710499999999
5.721714 -6.6572286
5.722714 -6.5872692
5.723714 -6.5168411
5.724714 -6.445952500000001
5.725714 -6.3746125000000005
5.726714 -6.3028268999999995
5.727714 -6.2305994
5.728714 -6.1579306
5.729714 -6.0848203
5.730714 -6.0112704
5.731714 -5.9372857
5.732714 -5.8628738
5.733714 -5.7880435
5.734715 -5.7128027
5.735714 -5.6371573
5.736714 -5.5611093
5.737714 -5.4846596
5.738714 -5.4078083
5.739714 -5.3305574
5.740714 -5.2529115
5.741714 -5.1748785999999996
5.742714 -5.096468
5.743714 -5.0176881
5.744714 -4.9385455
5.745714 -4.859044
5.746714 -4.7791857
5.747715 -4.6989719999999995
5.748714 -4.618405200000001
5.749714 -4.5374904
5.750714 -4.4562355
5.751714 -4.3746501
5.752714 -4.2927429
5.753714 -4.2105202
5.754714 -4.1279851999999995
5.755714 -4.045139300000001
5.756714 -3.9619822
5.757714 -3.8785156
5.758714 -3.7947439
5.759714 -3.7106741
5.760714 -3.6263156999999997
5.761714 -3.5416782
5.762714 -3.4567680000000003
5.763714 -3.37159
5.764714 -3.2861455999999998
5.765714 -3.2004360000000003
5.766714 -3.1144638
5.767715 -3.0282347
5.768714 -2.9417571
5.769714 -2.8550408999999997
5.770714 -2.7680957999999998
5.771714 -2.6809288000000002
5.772714 -2.5935436
5.773714 -2.5059408
5.774714 -2.4181196
5.775714 -2.3300815
5.776714 -2.2418307
5.777714 -2.1533748
5.778714 -2.0647241
5.779714 -1.9758886
5.780715 -1.8868763
5.781714 -1.7976917
5.782714 -1.7083365
5.783714 -1.6188114999999998
5.784714 -1.5291185
5.785714 -1.4392629000000001
5.786714 -1.3492533
5.787714 -1.2591004
5.788714 -1.1688145
5.789714 -1.0784032000000001
5.790714 -0.98787015
5.791714 -0.8972155900000001
5.792714 -0.8064381799999999
5.793715 -0.71553835
5.794714 -0.62452001
5.795714 -0.5333913499999999
5.796714 -0.44216374
5.797714 -0.35084884
5.798714 -0.25945604
5.799714 -0.16799058
5.800714 -0.076453883
5.801714 0.015154583
5.802714 0.10683445999999999
5.803714 0.19858204999999998
5.804714 0.29038952
5.805714 0.38224605
5.806714 0.47414037
5.807714 0.56606373
5.808714 0.6580117600000001
5.809714 0.74998429
5.810714 0.84198313
5.811714 0.9340091599999999
5.812714 1.0260592000000002
5.813715 1.1181250999999999
5.814714 1.2101946000000001
5.815714 1.3022546
5.816714 1.394294
5.817714 1.4863067
5.818714 1.5782915000000002
5.819714 1.6702501
5.820714 1.7621845
5.821714 1.854093
5.822714 1.9459691000000001
5.823714 2.037802
5.824714 2.1295789999999997
5.825714 2.2212893
5.826715 2.3129266
5.827714 2.4044899
5.828714 2.4959816
5.829714 2.5874039
5.830714 2.678756
5.831714 2.7700312
5.832714 2.8612183
5.833714 2.9523036
5.834714 3.0432746
5.835714 3.134124
5.836714 3.2248504
5.837714 3.3154570000000003
5.838714 3.4059472
5.839714 3.4963227999999997
5.840714 3.5865787000000005
5.841714 3.6767039
5.842714 3.7666835
5.843714 3.8565036
5.844714 3.9461546
5.845714 4.0356334
5.846714 4.124942
5.847714 4.2140845
5.848714 4.3030627
5.849714 4.3918729
5.850714 4.480505399999999
5.851714 4.5689467
5.852714 4.6571836
5.853714 4.7452074
5.854714 4.8330162
5.855714 4.9206134
5.856714 5.0080057
5.857714 5.0951965
5.858714 5.1821839
5.859715 5.2689578
5.860714 5.3555038
5.861714 5.4418053
5.862714 5.5278499000000005
5.863714 5.6136314
5.864714 5.6991514
5.865714 5.7844151
5.866714 5.8694277
5.867714 5.9541892
5.868714 6.0386922
5.869714 6.1229251
5.870714 6.2068727
5.871714 6.2905237000000005
5.872715 6.373873400000001
5.873714 6.4569242
5.874714 6.539682300000001
5.875714 6.622154299999999
5.876714 6.7043409
5.877714 6.7862354
5.878714 6.8678245
5.879714 6.949091
5.880714 7.030019899999999
5.881714 7.110603899999999
5.882714 7.1908422
5.883714 7.2707415
5.884714 7.350309200000001
5.885714 7.4295498
5.886714 7.5084597
5.887714 7.5870283
5.888714 7.6652408
5.889714 7.743082900000001
5.890714 7.8205450999999995
5.891714 7.8976274
5.892715 7.9743356
5.893714 8.0506772
5.894714 8.1266567
5.895714 8.2022712
5.896714 8.2775094
5.897714 8.3523564
5.898714 8.426795199999999
5.899714 8.5008152
5.900714 8.574415
5.901714 8.6475998
5.902714 8.7203793
5.903714 8.7927617
5.904714 8.8647485
5.905715 8.9363329
5.906714 9.0075001
5.907714 9.0782344
5.908714 9.1485225
5.909714 9.218359
5.910714 9.287747
5.911714 9.3566939
5.912714 9.4252087
5.913714 9.4932929
5.914714 9.5609397
5.915714 9.6281365
5.916714 9.6948668
5.917714 9.7611174
5.918715 9.826882900000001
5.919714 9.8921664
5.920714 9.956979
5.921714 10.02133
5.922714 10.085230000000001
5.923714 10.14867
5.924714 10.21165
5.925714 10.27414
5.926714 10.33613
5.927714 10.39762
5.928714 10.45859
5.929714 10.51907
5.930714 10.579049999999999
5.931714 10.638549999999999
5.932714 10.697560000000001
5.933714 10.756079999999999
5.934714 10.814079999999999
5.935714 10.871550000000001
5.936714 10.92848
5.937714 10.98488
5.938715 11.040750000000001
5.939714 11.0961
5.940714 11.15095
5.941714 11.20529
5.942714 11.25913
5.943714 11.312429999999999
5.944714 11.3652
5.945714 11.41741
5.946714 11.46907
5.947714 11.52017
5.948714 11.57074
5.949714 11.62077
5.950714 11.67028
5.951715 11.71925
5.952714 11.76768
5.953714 11.815539999999999
5.954714 11.862820000000001
5.955714 11.90953
5.956714 11.95567
5.957714 12.001249999999999
5.958714 12.04627
5.959714 12.09076
5.960714 12.1347
5.961714 12.17809
5.962714 12.2209
5.963714 12.26313
5.964714 12.30477
5.965714 12.34582
5.966714 12.386289999999999
5.967714 12.4262
5.968714 12.46555
5.969714 12.50434
5.970714 12.54255
5.971714 12.580179999999999
5.972714 12.617220000000001
5.973714 12.653649999999999
5.974714 12.68948
5.975714 12.72471
5.976714 12.75937
5.977714 12.79345
5.978714 12.826960000000001
5.979714 12.8599
5.980714 12.892249999999999
5.981714 12.92399
5.982714 12.95512
5.983714 12.98563
5.984715 13.015550000000001
5.985714 13.04487
5.986714 13.073609999999999
5.987714 13.101769999999998
5.988714 13.129340000000001
5.989714 13.15632
5.990714 13.1827
5.991714 13.20845
5.992714 13.233590000000001
5.993714 13.258130000000001
5.994714 13.282060000000001
5.995714 13.30541
5.996714 13.32817
5.997715 13.350349999999999
5.998714 13.37193
5.999714 13.39289
6.000714 13.413240000000002
6.001714 13.43297
6.002714 13.452079999999999
6.003714 13.47059
6.004714 13.4885
6.005714 13.50583
6.006714 13.52256
6.007714 13.5387
6.008714 13.55424
6.009714 13.56916
6.010714 13.58346
6.011714 13.59714
6.012714 13.61022
6.013714 13.62271
6.014714 13.63461
6.015714 13.64593
6.016714 13.65665
6.017715 13.66677
6.018714 13.676279999999998
6.019714 13.68517
6.020714 13.693449999999999
6.021714 13.70112
6.022714 13.708200000000001
6.023714 13.714699999999999
6.024714 13.72061
6.025714 13.72594
6.026714 13.73067
6.027714 13.73479
6.028714 13.7383
6.029714 13.741200000000001
6.030715 13.743500000000001
6.031714 13.74521
6.032714 13.746340000000002
6.033714 13.74689
6.034714 13.74687
6.035714 13.74626
6.036714 13.74506
6.037714 13.74326
6.038714 13.74086
6.039714 13.73786
6.040714 13.73429
6.041714 13.73015
6.042714 13.725439999999999
6.043715 13.72016
6.044714 13.71431
6.045714 13.70787
6.046714 13.70085
6.047714 13.69323
6.048714 13.685030000000001
6.049714 13.676260000000001
6.050714 13.666929999999999
6.051714 13.65704
6.052714 13.64659
6.053714 13.63559
6.054714 13.62401
6.055714 13.611870000000001
6.056714 13.599140000000002
6.057714 13.58584
6.058714 13.57199
6.059714 13.55758
6.060714 13.54264
6.061714 13.527159999999999
6.062714 13.51113
6.063715 13.49455
6.064714 13.477400000000001
6.065714 13.4597
6.066714 13.441439999999998
6.067714 13.42264
6.068714 13.403300000000002
6.069714 13.383439999999998
6.070714 13.363050000000001
6.071714 13.34215
6.072714 13.32071
6.073714 13.29873
6.074714 13.276209999999999
6.075714 13.25315
6.076715 13.229560000000001
6.077714 13.205459999999999
6.078714 13.18084
6.079714 13.155729999999998
6.080714 13.13011
6.081714 13.10397
6.082714 13.07732
6.083714 13.050139999999999
6.084714 13.02244
6.085714 12.994240000000001
6.086714 12.96554
6.087714 12.936359999999999
6.088714 12.906699999999999
6.089714 12.87655
6.090714 12.84592
6.091714 12.81478
6.092714 12.78315
6.093714 12.751009999999999
6.094714 12.71839
6.095714 12.685279999999999
6.096714 12.65172
6.097714 12.617690000000001
6.098714 12.5832
6.099714 12.54825
6.100714 12.51281
6.101714 12.4769
6.102714 12.44052
6.103714 12.40367
6.104714 12.36637
6.105714 12.32863
6.106714 12.29046
6.107714 12.251850000000001
6.108714 12.212810000000001
6.109715 12.17332
6.110714 12.133370000000001
6.111714 12.09298
6.112714 12.05214
6.113714 12.01087
6.114714 11.969190000000001
6.115714 11.9271
6.116714 11.884599999999999
6.117714 11.84168
6.118714 11.798350000000001
6.119714 11.75458
6.120714 11.71039
6.121714 11.66579
6.122715 11.62077
6.123714 11.57537
6.124714 11.529580000000001
6.125714 11.48341
6.126714 11.43686
6.127714 11.38991
6.128714 11.34257
6.129714 11.294830000000001
6.130714 11.24671
6.131714 11.1982
6.132714 11.14933
6.133714 11.10011
6.134714 11.05054
6.135714 11.00062
6.136714 10.95033
6.137714 10.89968
6.138714 10.84865
6.139714 10.79726
6.140714 10.74552
6.141714 10.69343
6.142715 10.64102
6.143714 10.58828
6.144714 10.535219999999999
6.145714 10.48182
6.146714 10.42809
6.147714 10.37401
6.148714 10.3196
6.149714 10.26486
6.150714 10.20981
6.151714 10.15446
6.152714 10.09881
6.153714 10.04288
6.154714 9.986639
6.155715 9.9300966
6.156714 9.8732442
6.157714 9.8160863
6.158714 9.758631900000001
6.159714 9.7008936
6.160714 9.6428841
6.161714 9.5846117
6.162714 9.5260762
6.163714 9.4672732
6.164714 9.4081946
6.165714 9.3488358
6.166714 9.2891991
6.167714 9.229292000000001
6.168715 9.169127000000001
6.169714 9.1087177
6.170714 9.048072999999999
6.171714 8.9871958
6.172714 8.9260831
6.173714 8.8647291
6.174714 8.8031285
6.175714 8.7412819
6.176714 8.6791962
6.177714 8.6168841
6.178714 8.554358800000001
6.179714 8.491628599999999
6.180714 8.4286973
6.181714 8.3655618
6.182714 8.3022155
6.183714 8.2386516
6.184714 8.1748687
6.185714 8.110873400000001
6.186714 8.0466762
6.187714 7.9822904999999995
6.188715 7.917727500000001
6.189714 7.8529924
6.190714 7.7880837
6.191714 7.7229954
6.192714 7.6577216
6.193714 7.5922608
6.194714 7.5266175
6.195714 7.460801999999999
6.196714 7.3948264
6.197714 7.328701799999999
6.198714 7.262434099999999
6.199714 7.1960233
6.200714 7.1294643
6.201715 7.0627518
6.202714 6.9958828
6.203714 6.9288611
6.204714 6.8616971
6.205714 6.7944027
6.206714 6.7269898999999995
6.207714 6.6594644999999995
6.208714 6.5918274
6.209714 6.524074100000001
6.210714 6.456197800000001
6.211714 6.3881941
6.212714 6.320063800000001
6.213714 6.251815
6.214714 6.1834596
6.215714 6.1150085
6.216714 6.0464691
6.217714 5.977843699999999
6.218714 5.9091292
6.219714 5.8403213
6.220714 5.7714164
6.221714 5.702417
6.222714 5.6333303
6.223714 5.5641677000000005
6.224714 5.4949403
6.225714 5.4256554999999995
6.226714 5.3563159
6.227714 5.2869178
6.228714 5.2174553
6.229714 5.1479232
6.230714 5.0783217
6.231714 5.0086558000000005
6.232714 4.9389359
6.233714 4.8691731
6.234715 4.7993764
6.235714 4.7295496
6.236714 4.6596918
6.237714 4.5897993999999995
6.238714 4.519868300000001
6.239714 4.449898
6.240714 4.3798935
6.241714 4.3098632
6.242714 4.2398172999999995
6.243714 4.1697644
6.244714 4.0997084
6.245714 4.0296476
6.246714 3.9595775
6.247715 3.8894933
6.248714 3.8193930000000003
6.249714 3.7492797
6.250714 3.6791615
6.251714 3.6090493
6.252714 3.5389528000000006
6.253714 3.4688771
6.254714 3.398823
6.255714 3.3287872000000003
6.256714 3.2587646999999995
6.257714 3.1887535000000002
6.258714 3.1187555
6.259714 3.0487772
6.260714 2.9788284000000003
6.261714 2.9089175
6.262714 2.8390500999999997
6.263714 2.7692267999999998
6.264714 2.6994445999999996
6.265714 2.6296992
6.266714 2.5599879999999997
6.267715 2.4903132
6.268714 2.420681
6.269714 2.3511006
6.270714 2.2815814
6.271714 2.2121295
6.272714 2.1427464
6.273714 2.0734292
6.274714 2.0041727
6.275714 1.9349733
6.276714 1.865831
6.277714 1.7967505000000001
6.278714 1.7277403
6.279714 1.6588091999999999
6.280715 1.5899641
6.281714 1.5212079
6.282714 1.4525389999999998
6.283714 1.3839538
6.284714 1.3154488
6.285714 1.2470238
6.286714 1.1786829
6.287714 1.1104332
6.288714 1.0422831000000001
6.289714 0.9742390400000001
6.290714 0.90630352
6.291714 0.83847465
6.292714 0.77074794
6.293715 0.7031190199999999
6.294714 0.6355865900000001
6.295714 0.56815366
6.296714 0.50082738
6.297714 0.43361667
6.298714 0.36652933
6.299714 0.29956948
6.300714 0.23273688
6.301714 0.16602825000000002
6.302714 0.09943951200000001
6.303714 0.032968947
6.304714 -0.033381657
6.305714 -0.099606917
6.306714 -0.16569948
6.307714 -0.23165306
6.308714 -0.29746427
6.309714 -0.36313373000000004
6.310714 -0.42866477999999997
6.311714 -0.49406118000000004
6.312714 -0.55932463
6.313715 -0.62445286
6.314714 -0.6894398
6.315714 -0.7542775500000001
6.316714 -0.81895869
6.317714 -0.8834791399999999
6.318714 -0.94783884
6.319714 -1.0120412
6.320714 -1.0760912
6.321714 -1.1399919
6.322714 -1.2037438
6.323714 -1.2673433
6.324714 -1.3307843
6.325714 -1.3940608
6.326715 -1.457169
6.327714 -1.5201083
6.328714 -1.5828811000000003
6.329714 -1.6454903
6.330714 -1.7079377999999998
6.331714 -1.7702213000000002
6.332714 -1.8323356
6.333714 -1.8942733999999999
6.334714 -1.9560277000000001
6.335714 -2.0175939
6.336714 -2.0789717999999997
6.337714 -2.1401644
6.338714 -2.2011765999999997
6.339714 -2.2620123
6.340714 -2.3226729
6.341714 -2.3831557
6.342714 -2.4434559
6.343714 -2.5035674
6.344714 -2.5634864
6.345714 -2.6232118
6.346714 -2.6827453
6.347714 -2.7420899
6.348714 -2.8012482
6.349714 -2.8602198
6.350714 -2.9190008
6.351714 -2.9775849
6.352714 -3.0359652
6.353714 -3.0941375
6.354714 -3.1521006999999996
6.355714 -3.2098573
6.356714 -3.2674123
6.357714 -3.3247709
6.358714 -3.3819348
6.359715 -3.4389030000000003
6.360714 -3.4956709000000004
6.361714 -3.5522327
6.362714 -3.608584
6.363714 -3.6647226999999996
6.364714 -3.7206501000000003
6.365714 -3.7763695999999998
6.366714 -3.8318843
6.367714 -3.8871944
6.368714 -3.9422977999999995
6.369714 -3.9971883999999998
6.370714 -4.0518604
6.371714 -4.1063089
6.372715 -4.1605324
6.373714 -4.2145334
6.374714 -4.2683166
6.375714 -4.3218866
6.376714 -4.3752473
6.377714 -4.4283979
6.378714 -4.481334599999999
6.379714 -4.5340523
6.380714 -4.5865454
6.381714 -4.6388112
6.382714 -4.6908509
6.383714 -4.7426675000000005
6.384714 -4.794265
6.385714 -4.8456445
6.386714 -4.8968054
6.387714 -4.947743200000001
6.388714 -4.9984518
6.389714 -5.048926499999999
6.390714 -5.0991651
6.391714 -5.1491685
6.392715 -5.1989414
6.393714 -5.2484892
6.394714 -5.297816200000001
6.395714 -5.3469229
6.396714 -5.3958073
6.397714 -5.4444641
6.398714 -5.4928876
6.399714 -5.541075
6.400714 -5.5890258
6.401714 -5.6367435
6.402714 -5.684232
6.403714 -5.7314944
6.404714 -5.778531
6.405715 -5.8253395999999995
6.406714 -5.871915400000001
6.407714 -5.918252799999999
6.408714 -5.964348500000001
6.409714 -6.010202700000001
6.410714 -6.0558189
6.411714 -6.1012026
6.412714 -6.1463587
6.413714 -6.1912883
6.414714 -6.2359907
6.415714 -6.2804602
6.416714 -6.3246913000000005
6.417714 -6.3686796
6.418715 -6.4124234
6.419714 -6.4559251
6.420714 -6.4991891
6.421714 -6.54222
6.422714 -6.5850197999999995
6.423714 -6.6275887
6.424714 -6.6699222
6.425714 -6.712015
6.426714 -6.753862600000001
6.427714 -6.7954637
6.428714 -6.836820400000001
6.429714 -6.8779379
6.430714 -6.918823000000001
6.431714 -6.9594793
6.432714 -6.999907599999999
6.433714 -7.040104299999999
6.434714 -7.0800617
6.435714 -7.1197748
6.436714 -7.1592398
6.437714 -7.1984574
6.438715 -7.2374329
6.439714 -7.276171400000001
6.440714 -7.314678300000001
6.441714 -7.3529549
6.442714 -7.390999
6.443714 -7.4288033
6.444714 -7.4663623999999995
6.445714 -7.5036727
6.446714 -7.5407341
6.447714 -7.5775512
6.448714 -7.6141298
6.449714 -7.6504752
6.450714 -7.6865889
6.451715 -7.7224694
6.452714 -7.7581108
6.453714 -7.793507
6.454714 -7.8286543
6.455714 -7.8635536
6.456714 -7.8982078
6.457714 -7.932623499999999
6.458714 -7.966806
6.459714 -8.0007583
6.460714 -8.034480400000001
6.461714 -8.0679677
6.462714 -8.1012145
6.463714 -8.1342168
6.464714 -8.166973299999999
6.465714 -8.1994854
6.466714 -8.2317583
6.467714 -8.2637973
6.468714 -8.2956053
6.469714 -8.3271824
6.470714 -8.3585247
6.471714 -8.3896272
6.472714 -8.4204845
6.473714 -8.4510937
6.474714 -8.4814571
6.475714 -8.511577500000001
6.476714 -8.5414603
6.477714 -8.571111400000001
6.478714 -8.6005315
6.479714 -8.6297192
6.480714 -8.6586684
6.481714 -8.6873755
6.482714 -8.7158367
6.483714 -8.7440535
6.484715 -8.772029
6.485714 -8.799769
6.486714 -8.8272788
6.487714 -8.8545598
6.488714 -8.8816106
6.489714 -8.9084275
6.490714 -8.9350037
6.491714 -8.9613348
6.492714 -8.987420799999999
6.493714 -9.0132639
6.494714 -9.0388678
6.495714 -9.064237799999999
6.496714 -9.0893768
6.497715 -9.1142841
6.498714 -9.1389552
6.499714 -9.1633864
6.500714 -9.187573200000001
6.501714 -9.2115141
6.502714 -9.2352115
6.503714 -9.2586711
6.504714 -9.281899000000001
6.505714 -9.3048997
6.506714 -9.3276754
6.507714 -9.350222299999999
6.508714 -9.3725346
6.509714 -9.3946077
6.510714 -9.4164379
6.511714 -9.438025999999999
6.512714 -9.4593756
6.513714 -9.480492
6.514714 -9.5013797
6.515714 -9.5220394
6.516714 -9.5424689
6.517715 -9.5626637
6.518714 -9.582617899999999
6.519714 -9.6023269
6.520714 -9.6217915
6.521714 -9.641014
6.522714 -9.659999599999999
6.523714 -9.6787535
6.524714 -9.6972793
6.525714 -9.715575699999999
6.526714 -9.733638899999999
6.527714 -9.7514629
6.528714 -9.7690441
6.529714 -9.7863816
6.530715 -9.8034769
6.531714 -9.8203361
6.532714 -9.8369643
6.533714 -9.853366
6.534714 -9.869542000000001
6.535714 -9.8854899
6.536714 -9.901204700000001
6.537714 -9.9166811
6.538714 -9.9319153
6.539714 -9.946907300000001
6.540714 -9.9616595
6.541714 -9.9761769
6.542714 -9.990463400000001
6.543715 -10.00452
6.544714 -10.01835
6.545714 -10.03194
6.546714 -10.04529
6.547714 -10.058390000000001
6.548714 -10.07125
6.549714 -10.083870000000001
6.550714 -10.09625
6.551714 -10.10841
6.552714 -10.12033
6.553714 -10.13203
6.554714 -10.1435
6.555714 -10.154729999999999
6.556714 -10.16572
6.557714 -10.17646
6.558714 -10.186960000000001
6.559714 -10.19723
6.560714 -10.20725
6.561714 -10.21705
6.562714 -10.22662
6.563715 -10.23595
6.564714 -10.245049999999999
6.565714 -10.2539
6.566714 -10.2625
6.567714 -10.270859999999999
6.568714 -10.27898
6.569714 -10.286869999999999
6.570714 -10.29452
6.571714 -10.30195
6.572714 -10.30914
6.573714 -10.316089999999999
6.574714 -10.32281
6.575714 -10.32927
6.576715 -10.33549
6.577714 -10.34146
6.578714 -10.347190000000001
6.579714 -10.35269
6.580714 -10.357959999999999
6.581714 -10.36299
6.582714 -10.367790000000001
6.583714 -10.372349999999999
6.584714 -10.37666
6.585714 -10.38072
6.586714 -10.384540000000001
6.587714 -10.388110000000001
6.588714 -10.39145
6.589714 -10.394549999999999
6.590714 -10.39742
6.591714 -10.40006
6.592714 -10.40244
6.593714 -10.40458
6.594714 -10.40646
6.595714 -10.40809
6.596714 -10.40948
6.597714 -10.41063
6.598714 -10.41154
6.599714 -10.41222
6.600714 -10.41266
6.601714 -10.41286
6.602714 -10.41281
6.603714 -10.41251
6.604714 -10.41196
6.605714 -10.41115
6.606714 -10.4101
6.607714 -10.40881
6.608714 -10.40728
6.609715 -10.40551
6.610714 -10.403500000000001
6.611714 -10.401240000000001
6.612714 -10.39872
6.613714 -10.39594
6.614714 -10.3929
6.615714 -10.389619999999999
6.616714 -10.386099999999999
6.617714 -10.38234
6.618714 -10.37834
6.619714 -10.3741
6.620714 -10.3696
6.621714 -10.36485
6.622715 -10.35983
6.623714 -10.35456
6.624714 -10.349029999999999
6.625714 -10.34325
6.626714 -10.33723
6.627714 -10.330960000000001
6.628714 -10.32446
6.629714 -10.3177
6.630714 -10.31068
6.631714 -10.3034
6.632714 -10.29586
6.633714 -10.288070000000001
6.634714 -10.280019999999999
6.635714 -10.27173
6.636714 -10.2632
6.637714 -10.25442
6.638714 -10.24539
6.639714 -10.236099999999999
6.640714 -10.22654
6.641714 -10.216709999999999
6.642715 -10.20662
6.643714 -10.19626
6.644714 -10.18566
6.645714 -10.174809999999999
6.646714 -10.16372
6.647714 -10.15237
6.648714 -10.14076
6.649714 -10.12889
6.650714 -10.11675
6.651714 -10.10434
6.652714 -10.09167
6.653714 -10.07875
6.654714 -10.06558
6.655715 -10.05216
6.656714 -10.03849
6.657714 -10.02455
6.658714 -10.010349999999999
6.659714 -9.9958733
6.660714 -9.9811256
6.661714 -9.9661127
6.662714 -9.950842699999999
6.663714 -9.9353231
6.664714 -9.919554699999999
6.665714 -9.9035345
6.666714 -9.8872542
6.667714 -9.870706499999999
6.668715 -9.8538853
6.669714 -9.8367892
6.670714 -9.8194234
6.671714 -9.8017938
6.672714 -9.7839065
6.673714 -9.7657643
6.674714 -9.7473659
6.675714 -9.7287044
6.676714 -9.7097732
6.677714 -9.690567099999999
6.678714 -9.671086800000001
6.679714 -9.6513361
6.680714 -9.6313223
6.681714 -9.611053
6.682714 -9.5905319
6.683714 -9.5697582
6.684714 -9.5487267
6.685714 -9.5274284
6.686714 -9.5058568
6.687714 -9.484008
6.688715 -9.461883499999999
6.689714 -9.4394885
6.690714 -9.4168305
6.691714 -9.3939133
6.692714 -9.370738300000001
6.693714 -9.347301
6.694714 -9.3235955
6.695714 -9.2996143
6.696714 -9.2753552
6.697714 -9.2508204
6.698714 -9.2260167
6.699714 -9.2009522
6.700714 -9.1756336
6.701715 -9.150061800000001
6.702714 -9.1242328
6.703714 -9.098139399999999
6.704714 -9.071774000000001
6.705714 -9.0451315
6.706714 -9.0182126
6.707714 -8.9910209
6.708714 -8.963564
6.709714 -8.9358494
6.710714 -8.9078784
6.711714 -8.8796496
6.712714 -8.8511571
6.713714 -8.8223942
6.714714 -8.7933548
6.715714 -8.7640397
6.716714 -8.7344527
6.717714 -8.704602
6.718714 -8.6744934
6.719714 -8.6441301
6.720714 -8.613510400000001
6.721714 -8.5826293
6.722714 -8.5514791
6.723714 -8.520054100000001
6.724714 -8.4883533
6.725714 -8.4563814
6.726714 -8.4241457
6.727714 -8.3916552
6.728714 -8.3589144
6.729714 -8.3259247
6.730714 -8.292681
6.731714 -8.2591765
6.732714 -8.225405199999999
6.733714 -8.1913643
6.734715 -8.1570558
6.735714 -8.122484400000001
6.736714 -8.087656599999999
6.737714 -8.052577099999999
6.738714 -8.0172457
6.739714 -7.9816587
6.740714 -7.9458103
6.741714 -7.9096950999999995
6.742714 -7.8733109
6.743714 -7.8366593
6.744714 -7.7997476
6.745714 -7.7625841
6.746714 -7.725175500000001
6.747715 -7.687524699999999
6.748714 -7.6496303
6.749714 -7.6114886
6.750714 -7.5730927
6.751714 -7.5344376
6.752714 -7.4955225
6.753714 -7.4563511
6.754714 -7.416929999999999
6.755714 -7.377265399999999
6.756714 -7.3373601
6.757714 -7.2972126
6.758714 -7.2568193
6.759714 -7.2161748999999995
6.760714 -7.175274900000001
6.761714 -7.1341209
6.762714 -7.0927172999999994
6.763714 -7.0510722999999995
6.764714 -7.0091933
6.765714 -6.967084900000001
6.766714 -6.924746900000001
6.767715 -6.8821751
6.768714 -6.8393633
6.769714 -6.7963049
6.770714 -6.7529984
6.771714 -6.7094475000000005
6.772714 -6.6656582
6.773714 -6.6216379000000005
6.774714 -6.5773927
6.775714 -6.5329239
6.776714 -6.4882301
6.777714 -6.4433061
6.778714 -6.3981481
6.779714 -6.3527547
6.780715 -6.3071288
6.781714 -6.261277199999999
6.782714 -6.215208
6.783714 -6.1689269
6.784714 -6.1224349
6.785714 -6.0757294
6.786714 -6.0288042
6.787714 -5.9816536
6.788714 -5.9342746
6.789714 -5.8866687
6.790714 -5.8388427
6.791714 -5.7908047
6.792714 -5.7425618
6.793715 -5.6941178
6.794714 -5.6454718
6.795714 -5.5966202
6.796714 -5.5475589
6.797714 -5.498286
6.798714 -5.4488033
6.799714 -5.3991161000000005
6.800714 -5.3492323
6.801714 -5.299158
6.802714 -5.248896
6.803714 -5.1984455
6.804714 -5.1478021
6.805714 -5.0969604
6.806714 -5.045918
6.807714 -4.9946763
6.808714 -4.9432408
6.809714 -4.8916198
6.810714 -4.8398208
6.811714 -4.7878485
6.812714 -4.7357041
6.813715 -4.6833846999999995
6.814714 -4.6308856
6.815714 -4.5782045
6.816714 -4.5253418
6.817714 -4.4723023
6.818714 -4.4190925
6.819714 -4.3657199
6.820714 -4.3121893
6.821714 -4.2585011999999995
6.822714 -4.2046532
6.823714 -4.1506416999999995
6.824714 -4.0964641
6.825714 -4.042121
6.826715 -3.9876182000000004
6.827714 -3.9329628999999997
6.828714 -3.8781639
6.829714 -3.8232271
6.830714 -3.7681535000000004
6.831714 -3.7129413
6.832714 -3.6575861
6.833714 -3.6020845
6.834714 -3.5464361
6.835714 -3.4906450999999996
6.836714 -3.4347184000000004
6.837714 -3.3786647000000003
6.838714 -3.3224903
6.839714 -3.2661974000000003
6.840714 -3.2097846
6.841714 -3.1532481
6.842714 -3.0965852
6.843714 -3.0397955
6.844714 -2.9828835000000002
6.845714 -2.9258566
6.846714 -2.8687229000000003
6.847714 -2.8114893
6.848714 -2.7541582
6.849714 -2.6967285
6.850714 -2.6391967999999997
6.851714 -2.5815599000000002
6.852714 -2.5238175000000003
6.853714 -2.4659738
6.854714 -2.4080368
6.855714 -2.3500156000000003
6.856714 -2.291918
6.857714 -2.233748
6.858714 -2.1755049
6.859715 -2.1171853
6.860714 -2.0587852
6.861714 -2.000303
6.862714 -1.9417413000000001
6.863714 -1.8831065
6.864714 -1.8244065
6.865714 -1.7656486
6.866714 -1.7068368999999999
6.867714 -1.6479713999999999
6.868714 -1.5890496
6.869714 -1.5300690000000001
6.870714 -1.4710297
6.871714 -1.4119363
6.872715 -1.3527979
6.873714 -1.2936250999999999
6.874714 -1.2344275999999998
6.875714 -1.1752108
6.876714 -1.115975
6.877714 -1.0567163
6.878714 -0.9974298100000001
6.879714 -0.9381122000000001
6.880714 -0.87876441
6.881714 -0.81939166
6.882714 -0.76000202
6.883714 -0.70060347
6.884714 -0.6412013400000001
6.885714 -0.58179684
6.886714 -0.52238805
6.887714 -0.46297227999999996
6.888714 -0.4035492
6.889714 -0.34412295
6.890714 -0.28470235
6.891714 -0.2252989
6.892715 -0.16592344
6.893714 -0.10658303999999999
6.894714 -0.047279180999999997
6.895714 0.01199156
6.896714 0.071234861
6.897714 0.13045515000000002
6.898714 0.18965267
6.899714 0.24882248
6.900714 0.30795586999999996
6.901714 0.36704327999999997
6.902714 0.42607738
6.903714 0.48505529000000003
6.904714 0.54397825
6.905715 0.60284948
6.906714 0.66167065
6.907714 0.72043948
6.908714 0.77914856
6.909714 0.8377868700000001
6.910714 0.89634294
6.911714 0.9548083900000001
6.912714 1.0131804
6.913714 1.0714616
6.914714 1.1296575
6.915714 1.1877735
6.916714 1.2458106
6.917714 1.3037639
6.918715 1.3616237999999998
6.919714 1.4193787
6.920714 1.4770189
6.921714 1.5345392
6.922714 1.5919393
6.923714 1.6492229
6.924714 1.7063938
6.925714 1.763452
6.926714 1.8203929
6.927714 1.8772066
6.928714 1.9338816
6.929714 1.9904086
6.930714 2.0467833
6.931714 2.1030070000000003
6.932714 2.1590857000000003
6.933714 2.215025
6.934714 2.2708271
6.935714 2.3264883
6.936714 2.3819987
6.937714 2.4373451
6.938715 2.4925154000000003
6.939714 2.5475018
6.940714 2.6023027
6.941714 2.6569216
6.942714 2.7113635
6.943714 2.7656313
6.944714 2.8197227
6.945714 2.8736295
6.946714 2.9273402
6.947714 2.9808441
6.948714 3.0341346000000002
6.949714 3.087211
6.950714 3.1400785
6.951715 3.1927429
6.952714 3.2452084
6.953714 3.2974734999999997
6.954714 3.3495292
6.955714 3.4013625
6.956714 3.4529597
6.957714 3.5043109
6.958714 3.5554126
6.959714 3.606268
6.960714 3.6568832000000002
6.961714 3.7072636
6.962714 3.7574094000000002
6.963714 3.8073145000000004
6.964714 3.856967
6.965714 3.9063551000000003
6.966714 3.9554693000000003
6.967714 4.0043063
6.968714 4.0528692
6.969714 4.1011643
6.970714 4.1491967
6.971714 4.1969668
6.972714 4.244468400000001
6.973714 4.2916898
6.974714 4.3386173
6.975714 4.38524
6.976714 4.4315536
6.977714 4.4775594000000005
6.978714 4.5232646
6.979714 4.5686755
6.980714 4.6137951
6.981714 4.6586186000000005
6.982714 4.7031362
6.983714 4.7473345
6.984715 4.791202
6.985714 4.8347324
6.986714 4.8779259999999995
6.987714 4.9207885
6.988714 4.9633261
6.989714 5.0055418
6.990714 5.0474323000000005
6.991714 5.0889879
6.992714 5.1301964
6.993714 5.171046
6.994714 5.2115298999999995
6.995714 5.251649
6.996714 5.2914094
6.997715 5.3308189
6.998714 5.3698819
6.999714 5.4085966
7.000714 5.4469544
7.001714 5.4849423
7.002714 5.5225465
7.003714 5.5597581
7.004714 5.5965755
7.005714 5.633002899999999
7.006714 5.6690477
7.007714 5.7047162
7.008714 5.7400085
7.009714 5.7749182
7.010714 5.809433
7.011714 5.843541
7.012714 5.8772333
7.013714 5.9105087
7.014714 5.9433717
7.015714 5.9758302
7.016714 6.0078904
7.017715 6.0395524
7.018714 6.0708094
7.019714 6.1016493
7.020714 6.1320577
7.021714 6.1620239
7.022714 6.1915442
7.023714 6.2206224
7.024714 6.2492665
7.025714 6.2774837
7.026714 6.3052773
7.027714 6.3326448
7.028714 6.3595771999999995
7.029714 6.3860625
7.030715 6.4120911000000005
7.031714 6.4376593
7.032714 6.46277
7.033714 6.4874291
7.034714 6.5116458
7.035714 6.535421299999999
7.036714 6.558752800000001
7.037714 6.5816298
7.038714 6.6040382
7.039714 6.625966
7.040714 6.647408
7.041714 6.668365
7.042714 6.688844400000001
7.043715 6.708853700000001
7.044714 6.7283988
7.045714 6.7474797
7.046714 6.7660898
7.047714 6.7842178
7.048714 6.801852599999999
7.049714 6.818988900000001
7.050714 6.8356276
7.051714 6.8517745
7.052714 6.8674371
7.053714 6.8826206
7.054714 6.8973258
7.055714 6.911546
7.056714 6.92527
7.057714 6.938486500000001
7.058714 6.951189
7.059714 6.9633766999999995
7.060714 6.9750562
7.061714 6.9862366
7.062714 6.9969244
7.063715 7.0071213
7.064714 7.0168234
7.065714 7.026020400000001
7.066714 7.0347011
7.067714 7.0428565
7.068714 7.0504859
7.069714 7.057593
7.070714 7.0641853
7.071714 7.0702702
7.072714 7.075849900000001
7.073714 7.08092
7.074714 7.085473100000001
7.075714 7.089498599999999
7.076715 7.0929892
7.077714 7.0959434
7.078714 7.0983663
7.079714 7.1002677
7.080714 7.1016558
7.081714 7.1025357
7.082714 7.1029051999999995
7.083714 7.1027562
7.084714 7.1020789
7.085714 7.1008652
7.086714 7.0991121
7.087714 7.0968211000000005
7.088714 7.094001
7.089714 7.090659400000001
7.090714 7.086801500000001
7.091714 7.0824264999999995
7.092714 7.0775277999999995
7.093714 7.0720956
7.094714 7.066121
7.095714 7.0596002
7.096714 7.0525371
7.097714 7.0449397
7.098714 7.0368186
7.099714 7.0281804
7.100714 7.0190258000000005
7.101714 7.009348999999999
7.102714 6.999140199999999
7.103714 6.9883898
7.104714 6.977094
7.105714 6.9652557
7.106714 6.9528833
7.107714 6.9399878
7.108714 6.9265768
7.109715 6.9126517
7.110714 6.898208
7.111714 6.883236800000001
7.112714 6.8677291
7.113714 6.8516798
7.114714 6.8350904
7.115714 6.8179697
7.116714 6.8003275
7.117714 6.7821734
7.118714 6.7635097
7.119714 6.7443341000000006
7.120714 6.7246369999999995
7.121714 6.7044102
7.122715 6.6836476000000005
7.123714 6.6623509
7.124714 6.6405289000000005
7.125714 6.6181928
7.126714 6.595353800000001
7.127714 6.5720163
7.128714 6.548178200000001
7.129714 6.5238319
7.130714 6.498967899999999
7.131714 6.473579999999999
7.132714 6.4476684
7.133714 6.4212404
7.134714 6.394306600000001
7.135714 6.366878700000001
7.136714 6.3389629
7.137714 6.310557599999999
7.138714 6.2816575
7.139714 6.2522538
7.140714 6.2223397
7.141714 6.1919145
7.142715 6.1609853
7.143714 6.1295636
7.144714 6.0976617
7.145714 6.0652871
7.146714 6.0324416
7.147714 5.999119599999999
7.148714 5.9653122000000005
7.149714 5.931011600000001
7.150714 5.8962159
7.151714 5.8609298999999995
7.152714 5.8251649
7.153714 5.7889339
7.154714 5.7522472
7.155715 5.7151079000000005
7.156714 5.6775127
7.157714 5.6394529
7.158714 5.600921100000001
7.159714 5.561915
7.160714 5.52244
7.161714 5.4825071
7.162714 5.442130199999999
7.163714 5.4013204
7.164714 5.3600825
7.165714 5.3184144
7.166714 5.2763078
7.167714 5.2337542
7.168715 5.1907491
7.169714 5.1472951
7.170714 5.1034022
7.171714 5.0590847000000005
7.172714 5.014354699999999
7.173714 4.9692195
7.174714 4.9236782
7.175714 4.877724499999999
7.176714 4.8313498
7.177714 4.7845498
7.178714 4.7373269
7.179714 4.6896916
7.180714 4.6416588
7.181714 4.593242699999999
7.182714 4.5444526
7.183714 4.4952898999999995
7.184714 4.4457495
7.185714 4.3958239
7.186714 4.3455068
7.187714 4.2947985
7.188715 4.2437073
7.189714 4.1922464999999995
7.190714 4.1404296
7.191714 4.0882658
7.192714 4.0357582
7.193714 3.9829016000000004
7.194714 3.929688
7.195714 3.8761109
7.196714 3.8221697999999997
7.197714 3.7678722
7.198714 3.7132319
7.199714 3.6582649000000003
7.200714 3.6029845
7.201715 3.5473973
7.202714 3.4915023000000005
7.203714 3.4352932000000003
7.204714 3.3787645
7.205714 3.3219144
7.206714 3.2647483
7.207714 3.2072779000000002
7.208714 3.1495184000000003
7.209714 3.0914821
7.210714 3.0331753
7.211714 2.9745966
7.212714 2.9157391
7.213714 2.8565947
7.214714 2.7971603000000003
7.215714 2.7374398
7.216714 2.6774453
7.217714 2.6171932
7.218714 2.5566993
7.219714 2.4959743
7.220714 2.4350207
7.221714 2.3738347
7.222714 2.3124101
7.223714 2.2507429
7.224714 2.1888359
7.225714 2.1266984
7.226714 2.0643452
7.227714 2.0017909
7.228714 1.9390452999999999
7.229714 1.876111
7.230714 1.8129838999999999
7.231714 1.7496569
7.232714 1.6861252
7.233714 1.6223902
7.234715 1.558461
7.235714 1.4943532000000002
7.236714 1.4300834
7.237714 1.3656652
7.238714 1.3011046
7.239714 1.2364005
7.240714 1.1715467
7.241714 1.1065376999999998
7.242714 1.0413724
7.243714 0.97605716
7.244714 0.9106046499999999
7.245714 0.84503042
7.246714 0.77934768
7.247715 0.7135638
7.248714 0.64767906
7.249714 0.58168895
7.250714 0.51558851
7.251714 0.44937702
7.252714 0.3830611
7.253714 0.31665425999999997
7.254714 0.25017338
7.255714 0.18363389
7.256714 0.11704518
7.257714 0.050408788999999996
7.258714 -0.016279995999999998
7.259714 -0.083028094
7.260714 -0.14983971999999998
7.261714 -0.21671248
7.262714 -0.28363657
7.263714 -0.35059734
7.264714 -0.41757957
7.265714 -0.48457193
7.266714 -0.55156974
7.267715 -0.61857426
7.268714 -0.68558934
7.269714 -0.75261709
7.270714 -0.81965392
7.271714 -0.8866893100000001
7.272714 -0.95370794
7.273714 -1.0206936999999998
7.274714 -1.0876343
7.275714 -1.1545248
7.276714 -1.2213674
7.277714 -1.2881687
7.278714 -1.3549346
7.279714 -1.4216662
7.280715 -1.4883575
7.281714 -1.5549959
7.282714 -1.621566
7.283714 -1.6880544000000002
7.284714 -1.7544527
7.285714 -1.8207587
7.286714 -1.8869748
7.287714 -1.9531036000000002
7.288714 -2.0191442
7.289714 -2.0850895
7.290714 -2.1509267
7.291714 -2.2166403
7.292714 -2.282216
7.293715 -2.3476451999999997
7.294714 -2.4129262
7.295714 -2.4780631
7.296714 -2.5430614
7.297714 -2.6079242999999996
7.298714 -2.672649
7.299714 -2.7372259999999997
7.300714 -2.8016413
7.301714 -2.8658809
7.302714 -2.9299339
7.303714 -2.9937955
7.304714 -3.0574661
7.305714 -3.1209489
7.306714 -3.1842458999999996
7.307714 -3.2473530999999998
7.308714 -3.3102617
7.309714 -3.3729576
7.310714 -3.435427
7.311714 -3.4976579
7.312714 -3.5596455999999996
7.313715 -3.6213908000000004
7.314714 -3.6828976
7.315714 -3.7441693
7.316714 -3.805206
7.317714 -3.8660008
7.318714 -3.9265428
7.319714 -3.9868183000000004
7.320714 -4.0468149
7.321714 -4.1065249999999995
7.322714 -4.1659463
7.323714 -4.2250812
7.324714 -4.2839326
7.325714 -4.3424994
7.326715 -4.400776700000001
7.327714 -4.4587534
7.328714 -4.5164164
7.329714 -4.5737535000000005
7.330714 -4.6307568
7.331714 -4.6874236
7.332714 -4.743755999999999
7.333714 -4.7997575
7.334714 -4.8554301
7.335714 -4.9107712
7.336714 -4.9657725
7.337714 -5.020422900000001
7.338714 -5.0747100000000005
7.339714 -5.1286247
7.340714 -5.1821623
7.341714 -5.2353229
7.342714 -5.2881088
7.343714 -5.3405207
7.344714 -5.3925563
7.345714 -5.4442085
7.346714 -5.4954659
7.347714 -5.5463169
7.348714 -5.5967517
7.349714 -5.6467652
7.350714 -5.6963574
7.351714 -5.7455301
7.352714 -5.794286
7.353714 -5.842625
7.354714 -5.8905426
7.355714 -5.9380299999999995
7.356714 -5.9850764000000005
7.357714 -6.0316708
7.358714 -6.0778074
7.359715 -6.1234832
7.360714 -6.1686996
7.361714 -6.2134583
7.362714 -6.2577598
7.363714 -6.301599700000001
7.364714 -6.3449703
7.365714 -6.3878618
7.366714 -6.4302646
7.367714 -6.4721725999999995
7.368714 -6.5135829
7.369714 -6.554496299999999
7.370714 -6.5949149
7.371714 -6.6348419000000005
7.372715 -6.6742741
7.373714 -6.7132063
7.374714 -6.7516305
7.375714 -6.789536
7.376714 -6.826914100000001
7.377714 -6.8637609
7.378714 -6.9000758
7.379714 -6.9358602000000005
7.380714 -6.971115599999999
7.381714 -7.005840500000001
7.382714 -7.040031300000001
7.383714 -7.0736811
7.384714 -7.1067818
7.385714 -7.139327400000001
7.386714 -7.1713135
7.387714 -7.202739299999999
7.388714 -7.233606300000001
7.389714 -7.2639175
7.390714 -7.293672099999999
7.391714 -7.3228687
7.392715 -7.3514998
7.393714 -7.379557200000001
7.394714 -7.4070327
7.395714 -7.433920400000001
7.396714 -7.4602172
7.397714 -7.4859238999999995
7.398714 -7.5110428
7.399714 -7.5355746
7.400714 -7.559518499999999
7.401714 -7.5828709
7.402714 -7.6056264
7.403714 -7.6277778000000005
7.404714 -7.6493204
7.405715 -7.670252800000001
7.406714 -7.6905765
7.407714 -7.7102929
7.408714 -7.7294052
7.409714 -7.7479124
7.410714 -7.7658116999999995
7.411714 -7.7830963
7.412714 -7.7997603
7.413714 -7.8157961
7.414714 -7.831201
7.415714 -7.845974
7.416714 -7.8601159
7.417714 -7.873629
7.418715 -7.8865148
7.419714 -7.898770300000001
7.420714 -7.910392400000001
7.421714 -7.9213761
7.422714 -7.931716699999999
7.423714 -7.9414122
7.424714 -7.9504617
7.425714 -7.958868099999999
7.426714 -7.966633900000001
7.427714 -7.9737611
7.428714 -7.9802498
7.429714 -7.986097
7.430714 -7.9912983
7.431714 -7.9958484
7.432714 -7.999743500000001
7.433714 -8.0029838
7.434714 -8.0055699
7.435714 -8.0075048
7.436714 -8.0087915
7.437714 -8.00943
7.438715 -8.0094174
7.439714 -8.0087505
7.440714 -8.0074258
7.441714 -8.005438700000001
7.442714 -8.0027886
7.443714 -7.999476799999999
7.444714 -7.995506400000001
7.445714 -7.9908796
7.446714 -7.9855986
7.447714 -7.9796626999999996
7.448714 -7.9730697
7.449714 -7.965815800000001
7.450714 -7.957898800000001
7.451715 -7.949318700000001
7.452714 -7.940075500000001
7.453714 -7.9301737
7.454714 -7.9196163
7.455714 -7.9084054
7.456714 -7.896542500000001
7.457714 -7.884025599999999
7.458714 -7.8708515000000006
7.459714 -7.857018
7.460714 -7.8425229
7.461714 -7.8273676
7.462714 -7.8115553
7.463714 -7.7950895000000004
7.464714 -7.7779733
7.465714 -7.7602066
7.466714 -7.7417895
7.467714 -7.722719
7.468714 -7.7029943
7.469714 -7.6826148
7.470714 -7.6615825
7.471714 -7.6399013
7.472714 -7.6175749
7.473714 -7.5946078
7.474714 -7.5710021
7.475714 -7.546757900000001
7.476714 -7.521872999999999
7.477714 -7.4963473
7.478714 -7.4701793
7.479714 -7.4433707
7.480714 -7.415923500000001
7.481714 -7.3878415
7.482714 -7.3591299
7.483714 -7.329790999999999
7.484715 -7.299826299999999
7.485714 -7.2692364
7.486714 -7.238020000000001
7.487714 -7.2061785
7.488714 -7.173713299999999
7.489714 -7.140629
7.490714 -7.106929300000001
7.491714 -7.072618599999999
7.492714 -7.0377007
7.493714 -7.002177800000001
7.494714 -6.96605
7.495714 -6.9293164
7.496714 -6.891977000000001
7.497715 -6.854033499999999
7.498714 -6.8154886
7.499714 -6.7763478
7.500714 -6.736616
7.501714 -6.6962965
7.502714 -6.6553921
7.503714 -6.6139035
7.504714 -6.5718323
7.505714 -6.5291785
7.506714 -6.485945699999999
7.507714 -6.4421378
7.508714 -6.397760700000001
7.509714 -6.3528195
7.510714 -6.307318100000001
7.511714 -6.261259299999999
7.512714 -6.2146444
7.513714 -6.1674751
7.514714 -6.119753800000001
7.515714 -6.071483
7.516714 -6.0226671000000005
7.517715 -5.973311900000001
7.518714 -5.9234224
7.519714 -5.8730032
7.520714 -5.8220576
7.521714 -5.7705874999999995
7.522714 -5.7185948
7.523714 -5.6660805000000005
7.524714 -5.6130476
7.525714 -5.5595003
7.526714 -5.5054437
7.527714 -5.4508835
7.528714 -5.3958252
7.529714 -5.3402729
7.530715 -5.2842297
7.531714 -5.227698
7.532714 -5.170681
7.533714 -5.1131826
7.534714 -5.0552089
7.535714 -4.9967665000000006
7.536714 -4.9378619
7.537714 -4.8785012000000005
7.538714 -4.8186883
7.539714 -4.758426200000001
7.540714 -4.6977162
7.541714 -4.6365604
7.542714 -4.5749616
7.543715 -4.512924
7.544714 -4.4504534
7.545714 -4.3875568
7.546714 -4.3242399
7.547714 -4.2605075999999995
7.548714 -4.1963641
7.549714 -4.1318122
7.550714 -4.0668558
7.551714 -4.0014997
7.552714 -3.9357495
7.553714 -3.8696124999999997
7.554714 -3.8030966999999998
7.555714 -3.7362088
7.556714 -3.6689546
7.557714 -3.6013379999999997
7.558714 -3.5333611
7.559714 -3.4650266
7.560714 -3.3963374999999996
7.561714 -3.3272985
7.562714 -3.2579165
7.563715 -3.1881984
7.564714 -3.1181517999999997
7.565714 -3.0477835
7.566714 -2.9770985
7.567714 -2.9061006000000003
7.568714 -2.8347926
7.569714 -2.7631782
7.570714 -2.6912624
7.571714 -2.6190519
7.572714 -2.5465548
7.573714 -2.473779
7.574714 -2.4007313
7.575714 -2.3274165
7.576715 -2.2538381
7.577714 -2.1799991000000003
7.578714 -2.1059027
7.579714 -2.0315543
7.580714 -1.9569611
7.581714 -1.8821325
7.582714 -1.8070777999999998
7.583714 -1.7318057000000002
7.584714 -1.6563222
7.585714 -1.5806314
7.586714 -1.5047356
7.587714 -1.428637
7.588714 -1.3523391
7.589714 -1.2758475
7.590714 -1.1991696
7.591714 -1.1223136999999999
7.592714 -1.0452879
7.593714 -0.96809827
7.594714 -0.8907491300000001
7.595714 -0.8132434500000001
7.596714 -0.73558455
7.597714 -0.6577775800000001
7.598714 -0.57983035
7.599714 -0.50175311
7.600714 -0.42355708000000003
7.601714 -0.34525276
7.602714 -0.26684832
7.603714 -0.18834869
7.604714 -0.10975639000000001
7.605714 -0.031072935
7.606714 0.047699234
7.607714 0.12655545
7.608714 0.20548839
7.609715 0.28448908
7.610714 0.3635485
7.611714 0.44265911
7.612714 0.52181599
7.613714 0.60101622
7.614714 0.68025761
7.615714 0.75953677
7.616714 0.8388476400000001
7.617714 0.91818096
7.618714 0.99752555
7.619714 1.07687
7.620714 1.1562051
7.621714 1.2355247999999999
7.622715 1.3148259
7.623714 1.3941073
7.624714 1.4733672
7.625714 1.5526015
7.626714 1.6318029
7.627714 1.7109614
7.628714 1.7900664
7.629714 1.8691083000000002
7.630714 1.9480802
7.631714 2.0269787
7.632714 2.1058019
7.633714 2.1845479
7.634714 2.2632125999999997
7.635714 2.3417886
7.636714 2.4202656
7.637714 2.4986317000000002
7.638714 2.5768766
7.639714 2.6549932
7.640714 2.732978
7.641714 2.8108299
7.642715 2.8885484
7.643714 2.9661311
7.644714 3.0435722
7.645714 3.1208619
7.646714 3.1979889
7.647714 3.2749418
7.648714 3.3517126
7.649714 3.4282966999999998
7.650714 3.5046920000000004
7.651714 3.5808977
7.652714 3.6569115
7.653714 3.7327282000000004
7.654714 3.8083386
7.655715 3.8837306000000003
7.656714 3.9588935999999997
7.657714 4.0338181
7.658714 4.108499
7.659714 4.1829348
7.660714 4.2571254000000005
7.661714 4.331070599999999
7.662714 4.4047657
7.663714 4.478203499999999
7.664714 4.5513727
7.665714 4.6242621
7.666714 4.6968616999999995
7.667714 4.7691658
7.668715 4.841172299999999
7.669714 4.9128812
7.670714 4.984292
7.671714 5.0554018
7.672714 5.126203599999999
7.673714 5.1966865
7.674714 5.266838900000001
7.675714 5.3366505
7.676714 5.4061141
7.677714 5.4752279
7.678714 5.5439927
7.679714 5.6124095
7.680714 5.6804761
7.681714 5.7481866
7.682714 5.8155313
7.683714 5.8824986
7.684714 5.949077
7.685714 6.0152589999999995
7.686714 6.0810417
7.687714 6.1464254
7.688715 6.2114112
7.689714 6.275998100000001
7.690714 6.340181100000001
7.691714 6.403951300000001
7.692714 6.4672977000000005
7.693714 6.5302104
7.694714 6.5926805
7.695714 6.654705099999999
7.696714 6.7162842000000005
7.697714 6.7774206
7.698714 6.8381153
7.699714 6.898365200000001
7.700714 6.958162
7.701715 7.017494
7.702714 7.0763491
7.703714 7.1347184
7.704714 7.1925968000000005
7.705714 7.2499841
7.706714 7.306882000000001
7.707714 7.3632926
7.708714 7.4192151
7.709714 7.4746415
7.710714 7.5295627000000005
7.711714 7.5839669
7.712714 7.637844200000001
7.713714 7.6911919
7.714714 7.744009
7.715714 7.7963009
7.716714 7.8480706
7.717714 7.8993171
7.718714 7.9500362
7.719714 8.0002166
7.720714 8.0498464
7.721714 8.0989145
7.722714 8.147415500000001
7.723714 8.1953481
7.724714 8.2427166
7.725714 8.289524199999999
7.726714 8.3357722
7.727714 8.3814561
7.728714 8.4265672
7.729714 8.4710941
7.730714 8.515025699999999
7.731714 8.5583575
7.732714 8.6010896
7.733714 8.6432256
7.734715 8.6847723
7.735714 8.7257318
7.736714 8.766101299999999
7.737714 8.8058725
7.738714 8.845035
7.739714 8.8835768
7.740714 8.9214914
7.741714 8.9587763
7.742714 8.9954361
7.743714 9.031476099999999
7.744714 9.0669006
7.745714 9.1017075
7.746714 9.13589
7.747715 9.1694377
7.748714 9.2023388
7.749714 9.2345856
7.750714 9.2661776
7.751714 9.2971191
7.752714 9.327416900000001
7.753714 9.3570761
7.754714 9.3860976
7.755714 9.414476200000001
7.756714 9.442202
7.757714 9.469263999999999
7.758714 9.495654
7.759714 9.5213696
7.760714 9.5464155
7.761714 9.5707983
7.762714 9.5945247
7.763714 9.6175976
7.764714 9.6400142
7.765714 9.6617639
7.766714 9.6828356
7.767715 9.703221200000002
7.768714 9.7229175
7.769714 9.741928399999999
7.770714 9.7602621
7.771714 9.7779267
7.772714 9.7949252
7.773714 9.811255300000001
7.774714 9.8269083
7.775714 9.841872
7.776714 9.8561376
7.777714 9.869702199999999
7.778714 9.882568599999999
7.779714 9.8947443
7.780715 9.9062391
7.781714 9.9170595
7.782714 9.9272057
7.783714 9.9366702
7.784714 9.945443299999999
7.785714 9.953516
7.786714 9.9608839
7.787714 9.9675499
7.788714 9.973523
7.789714 9.978812900000001
7.790714 9.9834271
7.791714 9.987364699999999
7.792714 9.990618399999999
7.793715 9.9931769
7.794714 9.9950299
7.795714 9.996171299999999
7.796714 9.9966042
7.797714 9.9963367
7.798714 9.995380800000001
7.799714 9.9937469
7.800714 9.9914394
7.801714 9.9884547
7.802714 9.984784600000001
7.803714 9.980419999999999
7.804714 9.9753559
7.805714 9.9695936
7.806714 9.963142099999999
7.807714 9.9560134
7.808714 9.9482179
7.809714 9.939759200000001
7.810714 9.9306315
7.811714 9.9208243
7.812714 9.9103257
7.813715 9.8991282
7.814714 9.887231100000001
7.815714 9.8746434
7.816714 9.8613799
7.817714 9.847453999999999
7.818714 9.8328739
7.819714 9.817639699999999
7.820714 9.8017439
7.821714 9.7851768
7.822714 9.767931
7.823714 9.7500071
7.824714 9.7314134
7.825714 9.7121634
7.826715 9.6922703
7.827714 9.6717417
7.828714 9.6505769
7.829714 9.628768299999999
7.830714 9.6063033
7.831714 9.5831737
7.832714 9.559377300000001
7.833714 9.5349222
7.834714 9.509822699999999
7.835714 9.4840944
7.836714 9.4577491
7.837714 9.4307899
7.838714 9.4032116
7.839714 9.375004500000001
7.840714 9.3461588
7.841714 9.3166716
7.842714 9.2865482
7.843714 9.2558026
7.844714 9.2244506
7.845714 9.192505500000001
7.846714 9.159971
7.847714 9.1268443
7.848714 9.0931155
7.849714 9.058775800000001
7.850714 9.0238214
7.851714 8.988257500000001
7.852714 8.9520983
7.853714 8.915360999999999
7.854714 8.8780604
7.855714 8.8402048
7.856714 8.8017918
7.857714 8.762813399999999
7.858714 8.7232575
7.859715 8.6831167
7.860714 8.642392599999999
7.861714 8.6010978
7.862714 8.5592486
7.863714 8.516862999999999
7.864714 8.4739521
7.865714 8.4305167
7.866714 8.3865508
7.867714 8.342044099999999
7.868714 8.2969882
7.869714 8.2513854
7.870714 8.2052469
7.871714 8.158591399999999
7.872715 8.1114374
7.873714 8.0637977
7.874714 8.0156751
7.875714 7.9670638
7.876714 7.9179525
7.877714 7.8683324
7.878714 7.8182012
7.879714 7.767568499999999
7.880714 7.7164508000000005
7.881714 7.664869
7.882714 7.6128393
7.883714 7.5603686
7.884714 7.5074531
7.885714 7.454082400000001
7.886714 7.4002467
7.887714 7.345942399999999
7.888714 7.291176200000001
7.889714 7.2359644
7.890714 7.1803272
7.891714 7.124282399999999
7.892715 7.067839800000001
7.893714 7.0109962999999995
7.894714 6.9537424
7.895714 6.896068199999999
7.896714 6.8379685
7.897714 6.7794487
7.898714 6.720525800000001
7.899714 6.6612214000000005
7.900714 6.6015564
7.901714 6.541542
7.902714 6.4811787999999995
7.903714 6.420458099999999
7.904714 6.3593686
7.905715 6.297902800000001
7.906714 6.2360641
7.907714 6.1738659
7.908714 6.1113294
7.909714 6.0484767
7.910714 5.9853215
7.911714 5.9218671
7.912714 5.8581069
7.913714 5.7940297
7.914714 5.7296268999999995
7.915714 5.6648992
7.916714 5.5998594
7.917714 5.5345282000000005
7.918715 5.4689277
7.919714 5.4030742
7.920714 5.3369731
7.921714 5.270618600000001
7.922714 5.2039985
7.923714 5.1371023000000005
7.924714 5.0699282
7.925714 5.0024871
7.926714 4.9347989000000005
7.927714 4.866888400000001
7.928714 4.7987747999999995
7.929714 4.7304679
7.930714 4.661965400000001
7.931714 4.5932576
7.932714 4.524333400000001
7.933714 4.4551894
7.934714 4.3858334
7.935714 4.3162838
7.936714 4.2465630999999995
7.937714 4.1766915000000004
7.938715 4.1066796000000005
7.939714 4.036526
7.940714 3.9662205
7.941714 3.8957506000000004
7.942714 3.8251106
7.943714 3.7543047000000005
7.944714 3.6833499
7.945714 3.6122698
7.946714 3.5410877
7.947714 3.4698181000000003
7.948714 3.3984639
7.949714 3.3270180000000003
7.950714 3.2554689999999997
7.951715 3.1838092999999996
7.952714 3.1120421
7.953714 3.0401817
7.954714 2.9682502
7.955714 2.8962708999999998
7.956714 2.8242594999999997
7.957714 2.7522208
7.958714 2.6801476
7.959714 2.6080281
7.960714 2.5358519999999998
7.961714 2.4636192
7.962714 2.3913408
7.963714 2.3190377
7.964714 2.2467336
7.965714 2.1744467
7.966714 2.1021852
7.967714 2.0299455
7.968714 1.9577170000000002
7.969714 1.8854897
7.970714 1.8132613999999998
7.971714 1.7410416000000002
7.972714 1.66885
7.973714 1.5967101000000001
7.974714 1.5246419
7.975714 1.4526553
7.976714 1.3807483
7.977714 1.3089108
7.978714 1.2371313
7.979714 1.1654045
7.980714 1.0937362000000002
7.981714 1.0221434
7.982714 0.95064864
7.983714 0.8792729100000001
7.984715 0.80802878
7.985714 0.73691737
7.986714 0.66593057
7.987714 0.59505738
7.988714 0.52429154
7.989714 0.45363666
7.990714 0.38310742999999997
7.991714 0.31272531
7.992714 0.24251160000000002
7.993714 0.1724803
7.994714 0.10263436000000001
7.995714 0.032966782
7.996714 -0.036533721
7.997715 -0.10587535999999999
7.998714 -0.17505708
7.999714 -0.24406668
8.000714 -0.31288364
8.001715 -0.38148584
8.002714 -0.44985674000000003
8.003715 -0.51799016
8.004714 -0.58589028
8.005714 -0.65356721
8.006714 -0.7210298900000001
8.007714 -0.78827972
8.008715 -0.85530775
8.009714 -0.92209652
8.010715 -0.98862574
8.011714 -1.0548790000000001
8.012714 -1.1208494
8.013714 -1.1865403
8.014714 -1.2519613
8.015715 -1.3171225
8.016714 -1.3820272
8.017715 -1.4466682
8.018714 -1.5110288
8.019714 -1.5750883
8.020715 -1.6388284
8.021714 -1.7022396
8.022715 -1.7653221000000001
8.023714 -1.8280845000000001
8.024714 -1.8905366
8.025714 -1.9526839
8.026714 -2.0145228
8.027715 -2.0760397999999998
8.028714 -2.1372167
8.029715 -2.1980358
8.030714 -2.2584867
8.031714 -2.3185683
8.032714 -2.3782872
8.033714 -2.4376526
8.034715 -2.4966702
8.035714 -2.5553372000000003
8.036715 -2.6136413000000003
8.037714 -2.6715647
8.038714 -2.7290894
8.039714 -2.7862033
8.040714 -2.8429040999999997
8.041715 -2.899198
8.042714 -2.9550953
8.043715 -3.0106036
8.044714 -3.0657239
8.045714 -3.1204483
8.046714 -3.1747617
8.047714 -3.2286479999999997
8.048715 -3.2820951000000003
8.049714 -3.3350993000000004
8.050714 -3.3876639
8.051714 -3.4397971
8.052714 -3.4915059999999998
8.053715 -3.5427906
8.054714 -3.5936434000000004
8.055715 -3.6440495000000004
8.056714 -3.6939925999999996
8.057714 -3.7434597
8.058714 -3.7924454000000005
8.059714 -3.8409527
8.060715 -3.8889899999999997
8.061714 -3.9365657
8.062715 -3.9836828
8.063714 -4.0303372
8.064714 -4.0765174
8.065714 -4.1222095
8.066714 -4.1674014
8.067715 -4.2120878
8.068714 -4.256270799999999
8.069715 -4.2999584
8.070714 -4.3431588
8.071714 -4.3858755
8.072714 -4.4281054
8.073714 -4.4698376
8.074715 -4.5110587
8.075714 -4.5517564
8.076715 -4.591924
8.077714 -4.6315622
8.078714 -4.6706777
8.079714 -4.709278
8.080714 -4.747368
8.081715 -4.7849450000000004
8.082714 -4.8220009
8.083714 -4.8585225
8.084714 -4.8944984
8.085714 -4.9299229
8.086715 -4.9647965
8.087714 -4.9991261
8.088715 -5.0329205
8.089714 -5.0661847
8.090714 -5.0989188
8.091714 -5.1311161
8.092714 -5.1627662
8.093715 -5.193858199999999
8.094714 -5.2243854999999995
8.095715 -5.2543484000000005
8.096714 -5.2837525
8.097714 -5.3126055999999995
8.098714 -5.340913700000001
8.099714 -5.3686768
8.100715 -5.3958882
8.101714 -5.422538100000001
8.102715 -5.448616299999999
8.103714 -5.4741159
8.104714 -5.4990366
8.105714 -5.5233832
8.106714 -5.5471633
8.107715 -5.5703830000000005
8.108714 -5.5930447
8.109715 -5.6151442000000005
8.110714 -5.636673
8.111714 -5.6576226
8.112714 -5.6779876
8.113714 -5.6977686
8.114715 -5.7169706
8.115714 -5.7356019
8.116714 -5.7536691
8.117714 -5.7711749999999995
8.118714 -5.7881165
8.119715 -5.8044862
8.120714 -5.8202751
8.121715 -5.8354776
8.122714 -5.8500927
8.123714 -5.8641236
8.124714 -5.8775779
8.125714 -5.8904614
8.126715 -5.902777599999999
8.127714 -5.9145238
8.128715 -5.9256941
8.129714 -5.936282100000001
8.130714 -5.946283
8.131714 -5.9556976
8.132714 -5.964531
8.133715 -5.9727915
8.134714 -5.9804867999999995
8.135715 -5.9876211
8.136714 -5.9941933
8.137714 -6.0001977
8.138714 -6.0056269
8.139714 -6.0104761
8.140715 -6.0147446
8.141714 -6.018436
8.142715 -6.0215574
8.143714 -6.0241166999999995
8.144714 -6.0261179
8.145715 -6.0275599
8.146714 -6.028438700000001
8.147715 -6.0287487
8.148714 -6.0284857
8.149714 -6.0276508
8.150714 -6.0262501
8.151714 -6.0242925000000005
8.152715 -6.0217861
8.153714 -6.0187365999999995
8.154715 -6.0151439
8.155714 -6.0110036
8.156714 -6.0063094
8.157714 -6.0010578
8.158714 -5.9952486
8.159715 -5.988887
8.160714 -5.9819803
8.161715 -5.9745375
8.162714 -5.9665646
8.163714 -5.9580624
8.164714 -5.9490270999999995
8.165714 -5.9394535
8.166715 -5.9293378
8.167714 -5.9186809
8.168715 -5.9074882
8.169714 -5.8957685
8.170714 -5.8835313
8.171714 -5.870783
8.172714 -5.8575254
8.173715 -5.8437551999999995
8.174714 -5.829468
8.175714 -5.8146591999999995
8.176714 -5.7993304000000006
8.177714 -5.7834864
8.178715 -5.7671372
8.179714 -5.750293699999999
8.180715 -5.732963600000001
8.181714 -5.71515
8.182714 -5.696851
8.183714 -5.6780614
8.184714 -5.6587774
8.185715 -5.638998399999999
8.186714 -5.6187291
8.187715 -5.5979785
8.188714 -5.5767577
8.189714 -5.555075
8.190714 -5.532934099999999
8.191714 -5.5103336
8.192715 -5.4872684
8.193714 -5.4637346
8.194715 -5.4397322
8.195714 -5.415266
8.196714 -5.390346399999999
8.197714 -5.364985
8.198714 -5.3391922
8.199715 -5.3129725
8.200714 -5.2863251
8.201715 -5.259246
8.202714 -5.2317306
8.203714 -5.2037776000000004
8.204714 -5.1753912
8.205714 -5.1465817
8.206715 -5.1173609
8.207714 -5.08774
8.208714 -5.0577242
8.209714 -5.0273139
8.210714 -4.9965057999999996
8.211715 -4.9652949
8.212714 -4.9336801999999995
8.213715 -4.9016658
8.214714 -4.8692614
8.215714 -4.8364796000000005
8.216714 -4.8033319
8.217714 -4.7698259
8.218715 -4.7359634
8.219714 -4.701741
8.220715 -4.6671543
8.221714 -4.6322014000000005
8.222714 -4.5968864
8.223714 -4.5612186
8.224714 -4.5252115
8.225715 -4.4888775999999995
8.226714 -4.4522252
8.227715 -4.4152565
8.228714 -4.3779682
8.229714 -4.3403547
8.230714 -4.3024130000000005
8.231714 -4.264145
8.232715 -4.2255584
8.233714 -4.1866664
8.234715 -4.1474815
8.235714 -4.1080136000000005
8.236714 -4.0682673000000005
8.237714 -4.0282413
8.238714 -3.9879317999999997
8.239715 -3.9473361999999996
8.240714 -3.9064568
8.241714 -3.8653016
8.242714 -3.8238842
8.243714 -3.7822183000000003
8.244715 -3.7403147999999997
8.245714 -3.6981783999999998
8.246715 -3.6558077
8.247714 -3.6131978
8.248714 -3.5703443000000004
8.249714 -3.5272464
8.250714 -3.4839109
8.251715 -3.4403492
8.252714 -3.3965763000000004
8.253715 -3.3526043999999997
8.254714 -3.3084411
8.255714 -3.2640874
8.256714 -3.2195408000000003
8.257714 -3.1747978000000003
8.258715 -3.1298584999999997
8.259714 -3.0847289
8.260715 -3.0394198
8.261714 -2.993945
8.262714 -2.9483167
8.263714 -2.9025421
8.264714 -2.8566219
8.265715 -2.8105523
8.266714 -2.7643286
8.267715 -2.7179489
8.268714 -2.671418
8.269714 -2.6247461999999997
8.270715 -2.5779482
8.271714 -2.5310382
8.272715 -2.4840267
8.273714 -2.4369176
8.274714 -2.3897097
8.275714 -2.3423987
8.276714 -2.2949827999999997
8.277715 -2.2474648
8.278714 -2.1998536
8.279715 -2.1521619
8.280714 -2.1044031000000003
8.281714 -2.0565869
8.282714 -2.0087173
8.283714 -1.9607923999999999
8.284715 -1.9128077
8.285714 -1.8647601999999999
8.286715 -1.8166518
8.287714 -1.7684908999999998
8.288714 -1.7202909999999998
8.289714 -1.6720669000000001
8.290714 -1.6238306
8.291715 -1.5755879
8.292714 -1.5273386
8.293715 -1.4790785
8.294714 -1.4308041
8.295714 -1.3825154
8.296714 -1.3342187
8.297714 -1.2859256
8.298715 -1.2376500000000001
8.299714 -1.1894042
8.300714 -1.1411951
8.301714 -1.093024
8.302714 -1.044888
8.303715 -0.9967831899999999
8.304714 -0.94870953
8.305715 -0.90067256
8.306714 -0.8526835599999999
8.307714 -0.80475649
8.308714 -0.7569042
8.309714 -0.70913476
8.310715 -0.66144993
8.311714 -0.61384654
8.312715 -0.5663198
8.313714 -0.51886747
8.314714 -0.47149286
8.315714 -0.42420514000000004
8.316714 -0.3770174
8.317715 -0.32994271999999997
8.318714 -0.28299044
8.319715 -0.2361641
8.320714 -0.18946199
8.321714 -0.14288009999999998
8.322714 -0.096415973
8.323714 -0.050071953
8.324715 -0.0038562499
8.325714 0.042218648
8.326715 0.08813946
8.327714 0.13389594
8.328714 0.17948337
8.329714 0.22490255
8.330714 0.2701574
8.331715 0.31525122
8.332714 0.36018322999999997
8.333714 0.40494702000000005
8.334714 0.44953148
8.335714 0.49392389999999997
8.336715 0.53811385
8.337714 0.58209603
8.338715 0.6258707
8.339714 0.66944198
8.340714 0.71281414
8.341714 0.75598806
8.342714 0.7989590099999999
8.343715 0.84171705
8.344714 0.88424953
8.345715 0.9265449800000001
8.346714 0.96859597
8.347714 1.0104004
8.348714 1.0519606000000001
8.349714 1.0932799
8.350715 1.1343595
8.351714 1.1751955
8.352715 1.2157796
8.353714 1.2561004
8.354714 1.2961471
8.355714 1.3359126000000001
8.356714 1.3753952
8.357715 1.4145981
8.358714 1.4535261000000002
8.359715 1.4921827
8.360714 1.5305668
8.361714 1.5686717
8.362714 1.6064867
8.363714 1.6440008
8.364715 1.6812047
8.365714 1.7180946
8.366714 1.7546708000000002
8.367714 1.790937
8.368714 1.826896
8.369715 1.8625470000000002
8.370714 1.8978847
8.371715 1.9328998
8.372714 1.9675819
8.373714 2.0019226000000003
8.374714 2.0359179000000003
8.375714 2.0695692
8.376715 2.1028807
8.377714 2.1358572
8.378715 2.1685000999999997
8.379714 2.200806
8.380714 2.2327671000000002
8.381714 2.2643737
8.382714 2.2956166
8.383715 2.3264902
8.384714 2.3569934
8.385715 2.387129
8.386714 2.4169004000000003
8.387714 2.4463095
8.388714 2.4753535
8.389714 2.504026
8.390715 2.5323175
8.391714 2.5602192
8.392715 2.5877254
8.393714 2.6148352999999998
8.394714 2.6415521
8.395715 2.667881
8.396714 2.6938256000000003
8.397715 2.7193861
8.398714 2.7445581
8.399714 2.7693341
8.400714 2.7937056
8.401714 2.8176665
8.402715 2.8412143
8.403714 2.8643502
8.404715 2.8870778
8.405714 2.9093999
8.406714 2.9313164
8.407714 2.952823
8.408714 2.9739128
8.409715 2.994578
8.410714 3.0148121999999997
8.411715 3.0346135
8.412714 3.0539833
8.413714 3.0729266
8.414714 3.0914482
8.415714 3.1095508
8.416715 3.1272336999999997
8.417714 3.1444918000000004
8.418715 3.1613189999999998
8.419714 3.177708
8.420714 3.1936552
8.421714 3.2091606
8.422714 3.2242261
8.423715 3.2388553
8.424714 3.2530509
8.425714 3.2668121
8.426714 3.2801351999999997
8.427714 3.2930143000000003
8.428715 3.3054434
8.429714 3.3174194
8.430715 3.3289433
8.431714 3.3400182000000003
8.432714 3.3506501
8.433714 3.3608433
8.434714 3.3705987
8.435715 3.3799137999999997
8.436714 3.3887833
8.437715 3.3972005999999997
8.438714 3.4051607999999995
8.439714 3.4126621000000004
8.440714 3.4197059000000003
8.441714 3.4262959000000004
8.442715 3.4324362999999996
8.443714 3.4381296
8.444715 3.4433751999999997
8.445714 3.4481704000000004
8.446714 3.4525107999999998
8.447714 3.4563933
8.448714 3.4598175
8.449715 3.4627862
8.450714 3.4653045000000002
8.451715 3.4673773
8.452714 3.4690075
8.453714 3.4701951
8.454714 3.470936
8.455714 3.4712248
8.456715 3.4710555999999997
8.457714 3.4704257000000003
8.458714 3.4693363999999995
8.459714 3.4677911999999997
8.460714 3.4657963
8.461715 3.4633565999999996
8.462714 3.4604747
8.463715 3.4571506000000003
8.464714 3.4533821
8.465714 3.4491666
8.466714 3.4445024999999996
8.467714 3.4393914
8.468715 3.433837
8.469714 3.4278449
8.470715 3.4214195000000003
8.471714 3.4145627
8.472714 3.4072734000000002
8.473714 3.3995475999999996
8.474714 3.3913794999999998
8.475715 3.3827651
8.476714 3.3737049
8.477715 3.3642015999999995
8.478714 3.3542614
8.479714 3.3438914
8.480714 3.3330962
8.481714 3.3218786
8.482715 3.3102370999999997
8.483714 3.298169
8.484715 3.2856714
8.485714 3.2727446000000002
8.486714 3.2593913000000003
8.487714 3.2456178
8.488714 3.2314308
8.489715 3.2168351
8.490714 3.2018322
8.491714 3.1864215000000002
8.492714 3.170599
8.493714 3.1543624
8.494715 3.1377099
8.495714 3.1206448
8.496715 3.1031728000000003
8.497714 3.0853016
8.498714 3.0670382
8.499714 3.0483868000000003
8.500714 3.0293476
8.501715 3.0099180999999997
8.502714 2.9900949
8.503715 2.9698759000000003
8.504714 2.9492624
8.505714 2.9282596
8.506714 2.9068746
8.507714 2.885115
8.508715 2.862986
8.509714 2.8404891
8.510715 2.8176228
8.511714 2.7943838
8.512714 2.7707705
8.513714 2.7467841
8.514714 2.7224299
8.515715 2.6977159
8.516714 2.6726509999999997
8.517715 2.647242
8.518714 2.6214916
8.519714 2.5953986
8.520715 2.5689591000000003
8.521714 2.5421696000000003
8.522715 2.5150292000000003
8.523714 2.4875414
8.524714 2.459714
8.525714 2.4315564000000003
8.526714 2.4030767
8.527715 2.3742796999999998
8.528714 2.345166
8.529715 2.3157328
8.530714 2.2859768999999996
8.531714 2.2558976
8.532714 2.2254985
8.533714 2.1947872
8.534715 2.163774
8.535714 2.1324683
8.536715 2.1008762
8.537714 2.0689989
8.538714 2.0368334
8.539714 2.0043755
8.540714 1.9716224
8.541715 1.9385755
8.542714 1.9052414
8.543715 1.8716307
8.544714 1.8377546000000002
8.545714 1.8036216
8.546714 1.7692352000000002
8.547714 1.7345943
8.548715 1.6996951999999999
8.549714 1.6645348
8.550714 1.629114
8.551714 1.5934385
8.552714 1.5575185999999999
8.553715 1.5213656
8.554714 1.4849885999999999
8.555715 1.4483918
8.556714 1.4115739999999999
8.557714 1.37453
8.558714 1.3372553
8.559714 1.2997485
8.560715 1.2620141
8.561714 1.224062
8.562715 1.1859054
8.563714 1.147556
8.564714 1.1090217
8.565714 1.0703041
8.566714 1.0314002
8.567715 0.9923053
8.568714 0.95301727
8.569715 0.91353897
8.570714 0.8738789699999999
8.571714 0.83404928
8.572714 0.7940616500000001
8.573714 0.7539236
8.574715 0.71363682
8.575714 0.67319735
8.576715 0.63259909
8.577714 0.59183785
8.578714 0.55091511
8.579714 0.50983913
8.580714 0.46862331
8.581715 0.42728237
8.582714 0.38582783
8.583714 0.34426497
8.584714 0.30259253
8.585714 0.26080499
8.586715 0.2188971
8.587714 0.17686784
8.588715 0.1347227
8.589714 0.092472904
8.590714 0.050131977
8.591714 0.0077113269
8.592714 -0.034783309
8.593715 -0.077352865
8.594714 -0.12000292000000001
8.595715 -0.16273943
8.596714 -0.20556413
8.597714 -0.24847165
8.598714 -0.29144971999999997
8.599714 -0.33448234
8.600715 -0.37755473
8.601714 -0.42065778
8.602715 -0.46379021
8.603714 -0.50695729
8.604714 -0.5501668000000001
8.605714 -0.59342394
8.606714 -0.63672755
8.607715 -0.68006893
8.608714 -0.72343424
8.609715 -0.76680905
8.610714 -0.8101833100000001
8.611714 -0.8535539700000001
8.612714 -0.8969247300000001
8.613714 -0.9403024799999999
8.614715 -0.98369224
8.615714 -1.0270926999999999
8.616714 -1.0704949
8.617714 -1.1138839
8.618714 -1.1572429
8.619715 -1.2005595
8.620714 -1.2438288
8.621715 -1.2870542
8.622714 -1.330244
8.623714 -1.3734064000000001
8.624714 -1.4165443
8.625714 -1.4596526
8.626715 -1.5027181
8.627714 -1.5457248
8.628715 -1.5886584
8.629714 -1.6315116
8.630714 -1.6742845999999998
8.631714 -1.7169841000000001
8.632714 -1.7596178
8.633715 -1.8021893
8.634714 -1.8446941000000001
8.635715 -1.8871202999999999
8.636714 -1.9294512
8.637714 -1.9716709999999997
8.638714 -2.0137704999999997
8.639714 -2.0557493
8.640715 -2.0976141
8.641714 -2.1393742000000002
8.642715 -2.181036
8.643714 -2.2225978
8.644714 -2.2640495
8.645715 -2.3053749
8.646714 -2.3465572
8.647715 -2.3875849000000002
8.648714 -2.4284555
8.649714 -2.4691744
8.650714 -2.5097517
8.651714 -2.5501955
8.652715 -2.5905069
8.653714 -2.6306784
8.654715 -2.6706944999999997
8.655714 -2.7105384
8.656714 -2.7501965
8.657714 -2.7896633
8.658714 -2.8289421
8.659715 -2.8680416
8.660714 -2.9069705
8.661715 -2.9457316000000002
8.662714 -2.9843187
8.663714 -3.0227182
8.664714 -3.0609135
8.665714 -3.0988902
8.666715 -3.1366419
8.667714 -3.1741716
8.668715 -3.2114892999999998
8.669714 -3.2486059
8.670714 -3.2855276000000004
8.671714 -3.3222515
8.672714 -3.3587657
8.673715 -3.3950526
8.674714 -3.4310959000000003
8.675714 -3.4668848000000003
8.676714 -3.5024185
8.677714 -3.5377033000000004
8.678715 -3.572749
8.679714 -3.6075622000000003
8.680715 -3.6421422000000003
8.681714 -3.6764788999999998
8.682714 -3.7105575
8.683714 -3.7443623
8.684714 -3.7778831999999998
8.685715 -3.8111195
8.686714 -3.8440790000000002
8.687715 -3.8767733
8.688714 -3.909212
8.689714 -3.9413966
8.690714 -3.9733194
8.691714 -4.0049646
8.692715 -4.0363148
8.693714 -4.0673561
8.694715 -4.0980837999999995
8.695714 -4.1285016
8.696714 -4.1586202000000005
8.697714 -4.1884497
8.698714 -4.217995
8.699715 -4.2472515
8.700714 -4.2762071
8.701715 -4.3048456
8.702714 -4.3331541
8.703714 -4.3611273
8.704714 -4.388768600000001
8.705714 -4.4160876
8.706715 -4.4430956
8.707714 -4.4697978
8.708714 -4.4961911
8.709714 -4.522264
8.710714 -4.5479994
8.711715 -4.5733824
8.712714 -4.5984048
8.713715 -4.6230685000000005
8.714714 -4.6473827000000005
8.715714 -4.6713594
8.716714 -4.6950072
8.717714 -4.718325999999999
8.718715 -4.7413073
8.719714 -4.763937
8.720715 -4.7862008
8.721714 -4.8080894999999995
8.722714 -4.8296023
8.723714 -4.850745900000001
8.724714 -4.8715305
8.725715 -4.891964
8.726714 -4.9120482
8.727715 -4.9317762
8.728714 -4.9511343
8.729714 -4.9701083
8.730714 -4.9886882
8.731714 -5.0068725
8.732715 -5.0246678000000005
8.733714 -5.0420862
8.734715 -5.0591379
8.735714 -5.0758276
8.736714 -5.092151100000001
8.737714 -5.108096799999999
8.738714 -5.1236507
8.739715 -5.138801
8.740714 -5.1535435
8.741714 -5.1678818
8.742714 -5.1818259
8.743714 -5.1953852000000005
8.744715 -5.208566
8.745714 -5.2213658
8.746715 -5.2337747
8.747714 -5.2457795
8.748714 -5.257369199999999
8.749714 -5.2685395
8.750714 -5.2792933
8.751715 -5.2896403
8.752714 -5.2995912999999994
8.753715 -5.3091533
8.754714 -5.3183265
8.755714 -5.3271025
8.756714 -5.3354692
8.757714 -5.3434140999999995
8.758715 -5.3509314
8.759714 -5.358022500000001
8.760715 -5.3646956
8.761714 -5.3709619
8.762714 -5.37683
8.763714 -5.3823013
8.764714 -5.3873707
8.765715 -5.3920276000000005
8.766714 -5.3962617999999996
8.767715 -5.4000661
8.768714 -5.4034416
8.769714 -5.406395
8.770715 -5.4089364
8.771714 -5.4110736
8.772715 -5.4128088
8.773714 -5.414138
8.774714 -5.4150518000000005
8.775714 -5.4155387
8.776714 -5.415592
8.777715 -5.4152105
8.778714 -5.4144006000000005
8.779715 -5.4131724
8.780714 -5.411535499999999
8.781714 -5.4094944
8.782714 -5.4070465
8.783714 -5.4041844
8.784715 -5.400898300000001
8.785714 -5.3971816
8.786715 -5.3930335000000005
8.787714 -5.3884584
8.788714 -5.3834662
8.789714 -5.378065299999999
8.790714 -5.3722605
8.791715 -5.3660508
8.792714 -5.359429899999999
8.793715 -5.3523891
8.794714 -5.3449214000000005
8.795714 -5.3370252
8.796714 -5.3287052
8.797714 -5.3199705
8.798715 -5.3108305
8.799714 -5.3012911
8.800714 -5.2913524
8.801714 -5.281009200000001
8.802714 -5.2702535
8.803715 -5.2590787
8.804714 -5.2474823
8.805715 -5.2354675
8.806714 -5.2230418
8.807714 -5.2102134
8.808714 -5.1969882
8.809714 -5.183367400000001
8.810715 -5.169346200000001
8.811714 -5.1549178
8.812715 -5.1400766
8.813714 -5.1248204
8.814714 -5.1091537
8.815714 -5.093085
8.816714 -5.0766241
8.817715 -5.0597783
8.818714 -5.0425503
8.819715 -5.0249368
8.820714 -5.0069313
8.821714 -4.9885284
8.822714 -4.9697258
8.823714 -4.9505264
8.824715 -4.9309369
8.825714 -4.9109656
8.826715 -4.8906177
8.827714 -4.8698943
8.828714 -4.8487917
8.829714 -4.8273034
8.830714 -4.805424400000001
8.831715 -4.7831535
8.832714 -4.7604956
8.833714 -4.7374591
8.834714 -4.7140546
8.835714 -4.690288799999999
8.836715 -4.6661649
8.837714 -4.6416812
8.838715 -4.616832
8.839714 -4.5916133
8.840714 -4.566024199999999
8.841714 -4.5400683
8.842714 -4.5137536
8.843715 -4.487088
8.844714 -4.460077
8.845715 -4.4327226
8.846714 -4.4050213
8.847714 -4.3769673000000004
8.848714 -4.348556
8.849714 -4.319787
8.850715 -4.290665300000001
8.851714 -4.2611998
8.852715 -4.2314008
8.853714 -4.2012766
8.854714 -4.1708298
8.855714 -4.1400578
8.856714 -4.108955
8.857715 -4.0775165
8.858714 -4.0457412999999995
8.859715 -4.013633400000001
8.860714 -3.9812014
8.861714 -3.9484549
8.862714 -3.9154023000000002
8.863714 -3.8820457000000004
8.864715 -3.8483827999999995
8.865714 -3.8144086
8.866714 -3.7801184
8.867714 -3.7455114999999997
8.868714 -3.7105929000000004
8.869715 -3.6753728999999997
8.870714 -3.6398631
8.871715 -3.604072
8.872714 -3.5680033
8.873714 -3.5316549000000004
8.874714 -3.4950204
8.875714 -3.4580935
8.876715 -3.4208719
8.877714 -3.3833597
8.878715 -3.3455661999999995
8.879714 -3.3075042
8.880714 -3.269184
8.881714 -3.2306105
8.882714 -3.1917814000000004
8.883715 -3.1526908
8.884714 -3.1133328
8.885715 -3.073705
8.886714 -3.0338116
8.887714 -2.9936625
8.888714 -2.9532708000000003
8.889714 -2.9126478000000002
8.890715 -2.8717989
8.891714 -2.8307224
8.892715 -2.7894118999999997
8.893714 -2.7478598
8.894714 -2.7060624
8.895715 -2.6640231
8.896714 -2.6217520000000003
8.897715 -2.5792636
8.898714 -2.5365705
8.899714 -2.4936797
8.900714 -2.4505908
8.901714 -2.4072971
8.902715 -2.36379
8.903714 -2.3200642
8.904715 -2.2761218
8.905714 -2.2319721
8.906714 -2.1876292
8.907714 -2.1431071999999998
8.908714 -2.0984149
8.909715 -2.0535534
8.910714 -2.0085173000000003
8.911715 -1.9632980000000002
8.912714 -1.9178903
8.913714 -1.8722955
8.914714 -1.8265236
8.915714 -1.7805899
8.916715 -1.7345099
8.917714 -1.6882933999999998
8.918715 -1.6419418000000001
8.919714 -1.5954483
8.920714 -1.548802
8.921714 -1.5019936
8.922714 -1.4550214000000001
8.923715 -1.4078926
8.924714 -1.3606222
8.925714 -1.3132272
8.926714 -1.2657205
8.927714 -1.2181069
8.928715 -1.1703824999999999
8.929714 -1.1225384
8.930715 -1.0745663
8.931714 -1.0264645
8.932714 -0.97824037
8.933714 -0.9299088299999999
8.934714 -0.8814875
8.935715 -0.8329901799999999
8.936714 -0.7844218999999999
8.937715 -0.73577743
8.938714 -0.68704505
8.939714 -0.6382126800000001
8.940714 -0.58927457
8.941714 -0.54023522
8.942715 -0.49110878999999996
8.943714 -0.44191442
8.944715 -0.39266924999999997
8.945714 -0.34338251999999997
8.946714 -0.29405325000000004
8.947714 -0.24467241
8.948714 -0.19522882
8.949715 -0.14571614
8.950714 -0.096137385
8.951715 -0.046505371999999996
8.952714 0.0031613472
8.953714 0.052845577
8.954714 0.10253774
8.955714 0.15223916999999998
8.956715 0.20196036999999997
8.957714 0.25171521
8.958714 0.30151343
8.959714 0.35135481
8.960714 0.40122769
8.961715 0.45111259000000004
8.962714 0.5009891
8.963715 0.55084331
8.964714 0.60067237
8.965714 0.65048388
8.966714 0.70029073
8.967714 0.7501035500000001
8.968715 0.79992432
8.969714 0.8497438399999999
8.970715 0.8995440800000001
8.971714 0.9493049200000001
8.972714 0.99901194
8.973714 1.0486614
8.974714 1.0982606000000001
8.975715 1.1478236
8.976714 1.1973635
8.977715 1.2468850999999999
8.978714 1.2963814
8.979714 1.345835
8.980714 1.3952243
8.981714 1.4445318
8.982715 1.49375
8.983714 1.5428835
8.984715 1.5919448999999999
8.985714 1.6409479
8.986714 1.6898999000000001
8.987714 1.7387962
8.988714 1.7876212999999999
8.989715 1.8363545
8.990714 1.884977
8.991714 1.9334793
8.992714 1.9818641000000001
8.993714 2.0301439
8.994715 2.0783337
8.995714 2.1264434
8.996715 2.1744715
8.997714 2.2224049999999997
8.998714 2.2702228
8.999714 2.3179047
9.000714 2.3654381
9.001715 2.4128223
9.002714 2.4600675
9.003715 2.5071885
9.004714 2.5541967
9.005714 2.6010932
9.006714 2.6478674
9.007714 2.6944995
9.008715 2.7409678
9.009714 2.7872583
9.010715 2.8333681
9.011714 2.8793064999999998
9.012714 2.9250894
9.013714 2.9707305
9.014714 3.0162345999999998
9.015715 3.0615935
9.016714 3.1067891
9.017715 3.1517996999999998
9.018714 3.1966090000000005
9.019714 3.2412104
9.020715 3.2856099
9.021714 3.3298216999999997
9.022715 3.3738601999999998
9.023714 3.4177322
9.024714 3.4614325
9.025714 3.504945
9.026714 3.5482481000000003
9.027715 3.5913239999999997
9.028714 3.6341652
9.029715 3.6767757999999997
9.030714 3.7191693
9.031714 3.7613615000000005
9.032714 3.803362
9.033714 3.8451683
9.034715 3.8867667000000004
9.035714 3.9281365
9.036715 3.9692581
9.037714 4.01012
9.038714 4.0507235
9.039714 4.0910798999999995
9.040714 4.1312046
9.041715 4.1711092
9.042714 4.2107943
9.043715 4.2502493
9.044714 4.2894553
9.045714 4.3283936
9.046714 4.3670513
9.047714 4.405427700000001
9.048715 4.443533
9.049714 4.4813819
9.050714 4.5189869
9.051714 4.556350800000001
9.052714 4.5934651
9.053715 4.6303116
9.054714 4.6668701
9.055715 4.7031257
9.056714 4.7390744
9.057714 4.7747236
9.058714 4.8100878
9.059714 4.8451807
9.060715 4.8800085
9.061714 4.9145654
9.062715 4.9488369
9.063714 4.9828034
9.064714 5.0164501999999995
9.065714 5.049771799999999
9.066714 5.0827738
9.067715 5.1154699
9.068714 5.1478747
9.069715 5.1799953
9.070714 5.2118286
9.071714 5.243361
9.072714 5.2745733
9.073714 5.3054493
9.074715 5.3359807
9.075714 5.3661712
9.076715 5.3960331
9.077714 5.4255802
9.078714 5.4548214999999995
9.079714 5.4837562
9.080714 5.5123739
9.081715 5.540657
9.082714 5.5685893
9.083714 5.596162
9.084714 5.623376
9.085714 5.650242400000001
9.086715 5.6767750999999995
9.087714 5.7029843
9.088715 5.7288717
9.089714 5.7544287
9.090714 5.7796393
9.091714 5.8044866
9.092714 5.8289599
9.093715 5.8530588
9.094714 5.8767914999999995
9.095715 5.9001721
9.096714 5.923212299999999
9.097714 5.9459154
9.098714 5.9682753
9.099714 5.990278
9.100715 6.011907
9.101714 6.0331509
9.102715 6.0540076
9.103714 6.0744848
9.104714 6.094595
9.105714 6.1143506
9.106714 6.1337572
9.107715 6.1528102
9.108714 6.1714972999999995
9.109715 6.1898023
9.110714 6.2077127
9.111714 6.225225
9.112714 6.242344200000001
9.113714 6.2590823
9.114715 6.2754512
9.115714 6.2914595
9.116714 6.3071041999999995
9.117714 6.3223749
9.118714 6.3372567
9.119715 6.351736900000001
9.120714 6.3658088
9.121715 6.3794769
9.122714 6.3927524
9.123714 6.4056478
9.124714 6.418173
9.125714 6.4303264
9.126715 6.4421006
9.127714 6.4534813
9.128715 6.464456
9.129714 6.475018
9.130714 6.4851700999999995
9.131714 6.4949229
9.132714 6.5042891
9.133715 6.5132782
9.134714 6.5218918
9.135715 6.5301217
9.136714 6.537956
9.137714 6.5453805
9.138714 6.552387799999999
9.139714 6.5589778
9.140715 6.5651581
9.141714 6.570941199999999
9.142715 6.5763377
9.143714 6.5813519000000005
9.144714 6.5859802
9.145715 6.590211399999999
9.146714 6.5940335
9.147715 6.5974385
9.148714 6.600426099999999
9.149714 6.6030033
9.150714 6.605182599999999
9.151714 6.6069752
9.152715 6.6083871
9.153714 6.6094138
9.154715 6.6100456
9.155714 6.610269100000001
9.156714 6.610073900000001
9.157714 6.609457000000001
9.158714 6.6084243
9.159715 6.6069871000000004
9.160714 6.6051573
9.161715 6.6029422
9.162714 6.600341899999999
9.163714 6.597349800000001
9.164714 6.5939561
9.165714 6.590151
9.166715 6.5859318
9.167714 6.581302
9.168715 6.5762713999999995
9.169714 6.5708518
9.170714 6.5650508
9.171714 6.5588675
9.172714 6.5522946
9.173715 6.545321599999999
9.174714 6.537937400000001
9.175714 6.5301381
9.176714 6.521926799999999
9.177714 6.5133125
9.178715 6.5043084
9.179714 6.4949244
9.180715 6.4851634
9.181714 6.475022399999999
9.182714 6.464491
9.183714 6.453561
9.184714 6.4422257
9.185715 6.4304881
9.186714 6.4183548
9.187715 6.4058371
9.188714 6.392943900000001
9.189714 6.3796781
9.190714 6.3660353
9.191714 6.3520066
9.192715 6.3375838
9.193714 6.322762399999999
9.194715 6.3075437999999995
9.195714 6.2919371
9.196714 6.275953400000001
9.197714 6.2596045
9.198714 6.2428959
9.199715 6.2258251
9.200714 6.208384799999999
9.201715 6.1905652
9.202714 6.1723594
9.203714 6.1537657
9.204714 6.1347906
9.205714 6.1154436
9.206715 6.0957346
9.207714 6.0756691
9.208714 6.0552467
9.209714 6.0344618
9.210714 6.0133073
9.211715 5.991778200000001
9.212714 5.9698746
9.213715 5.9476033
9.214714 5.9249759
9.215714 5.9020031
9.216714 5.8786921
9.217714 5.8550432
9.218715 5.8310509
9.219714 5.8067065
9.220715 5.782002599999999
9.221714 5.756937
9.222714 5.7315137
9.223714 5.7057425
9.224714 5.6796338
9.225715 5.6531962
9.226714 5.6264326
9.227715 5.5993397
9.228714 5.5719111
9.229714 5.5441405999999995
9.230714 5.5160265
9.231714 5.4875728
9.232715 5.4587882
9.233714 5.4296828999999995
9.234715 5.4002646
9.235714 5.3705361
9.236714 5.3404946
9.237714 5.3101331
9.238714 5.2794453
9.239715 5.2484281
9.240714 5.2170847
9.241714 5.1854238
9.242714 5.1534574
9.243714 5.1211964
9.244715 5.0886463
9.245714 5.0558075
9.246715 5.0226752
9.247714 4.9892426
9.248714 4.955506300000001
9.249714 4.9214665
9.250714 4.8871294
9.251715 4.8525035
9.252714 4.8175979
9.253715 4.7824178
9.254714 4.7469627
9.255714 4.7112282
9.256714 4.6752088
9.257714 4.6389006
9.258715 4.6023052
9.259714 4.5654301
9.260715 4.5282856
9.261714 4.4908836
9.262714 4.4532321
9.263714 4.415334
9.264714 4.377187
9.265715 4.3387853
9.266714 4.3001238
9.267715 4.261201600000001
9.268714 4.2220216
9.269714 4.1825917
9.270715 4.1429214
9.271714 4.103018
9.272715 4.0628850000000005
9.273714 4.0225219
9.274714 3.9819243999999996
9.275714 3.9410893000000002
9.276714 3.900015
9.277715 3.8587056
9.278714 3.8171696999999996
9.279715 3.7754178
9.280714 3.7334591
9.281714 3.6912993
9.282714 3.6489379000000004
9.283714 3.6063712
9.284715 3.5635948
9.285714 3.5206057
9.286715 3.4774057999999997
9.287714 3.4340005
9.288714 3.3903990000000004
9.289714 3.3466104000000003
9.290714 3.3026416000000003
9.291715 3.2584942999999997
9.292714 3.2141670999999996
9.293715 3.1696565000000003
9.294714 3.1249605
9.295714 3.0800801
9.296714 3.0350206
9.297714 2.989791
9.298715 2.9444000000000004
9.299714 2.8988551
9.300714 2.8531598
9.301714 2.8073134
9.302714 2.7613126
9.303715 2.7151542
9.304714 2.6688378
9.305715 2.6223674
9.306714 2.5757508
9.307714 2.5289971
9.308714 2.4821147
9.309714 2.4351088
9.310715 2.3879806
9.311714 2.340728
9.312715 2.2933486999999997
9.313714 2.2458417
9.314714 2.1982094
9.315714 2.1504579
9.316714 2.1025958
9.317715 2.054631
9.318714 2.0065695000000003
9.319715 1.9584135999999999
9.320714 1.9101621999999998
9.321714 1.8618124999999999
9.322714 1.8133635
9.323714 1.7648161999999998
9.324715 1.7161758999999999
9.325714 1.6674505999999998
9.326715 1.6186488999999997
9.327714 1.5697777
9.328714 1.5208409
9.329714 1.4718389
9.330714 1.4227702
9.331715 1.3736332
9.332714 1.3244282
9.333714 1.275159
9.334714 1.2258326
9.335714 1.1764573
9.336715 1.1270409000000001
9.337714 1.0775885
9.338715 1.0281019
9.339714 0.9785803
9.340714 0.92902184
9.341714 0.8794259299999999
9.342714 0.82979491
9.343715 0.78013404
9.344714 0.7304507299999999
9.345715 0.6807527499999999
9.346714 0.63104602
9.347714 0.58133365
9.348714 0.53161592
9.349714 0.48189145
9.350715 0.43215924
9.351714 0.38242063
9.352715 0.33268
9.353714 0.28294432
9.354714 0.23322187
9.355714 0.18352001
9.356714 0.13384366
9.357715 0.084194634
9.358714 0.034572446
9.359715 -0.015024134000000001
9.360714 -0.06459516600000001
9.361714 -0.11413826
9.362714 -0.16364816
9.363714 -0.21311766000000001
9.364715 -0.26253946
9.365714 -0.31190785
9.366714 -0.36121986
9.367714 -0.41047512
9.368714 -0.45967461
9.369715 -0.50881887
9.370714 -0.55790632
9.371715 -0.6069324
9.372714 -0.6558900200000001
9.373714 -0.70477109
9.374714 -0.75356844
9.375714 -0.8022774
9.376715 -0.85089672
9.377714 -0.8994271
9.378715 -0.9478703099999999
9.379714 -0.9962267199999999
9.380714 -1.0444943
9.381714 -1.0926679
9.382714 -1.1407405000000002
9.383715 -1.188705
9.384714 -1.2365558
9.385715 -1.2842898
9.386714 -1.3319068
9.387714 -1.3794076
9.388714 -1.4267923999999998
9.389714 -1.4740592000000001
9.390715 -1.5212027
9.391714 -1.5682153
9.392715 -1.6150887999999999
9.393714 -1.6618161
9.394714 -1.7083933999999998
9.395715 -1.7548202999999998
9.396714 -1.8010991
9.397715 -1.8472319000000001
9.398714 -1.8932197000000002
9.399714 -1.93906
9.400714 -1.9847470999999999
9.401714 -2.0302735
9.402715 -2.0756317
9.403714 -2.1208165
9.404715 -2.1658253
9.405714 -2.210658
9.406714 -2.2553161
9.407714 -2.2997996
9.408714 -2.344106
9.409715 -2.3882296000000003
9.410714 -2.4321626999999997
9.411715 -2.4758975999999997
9.412714 -2.5194281999999997
9.413714 -2.562752
9.414714 -2.6058702
9.415714 -2.6487857
9.416715 -2.691501
9.417714 -2.7340164
9.418715 -2.7763283
9.419714 -2.8184297000000003
9.420714 -2.860312
9.421714 -2.9019672
9.422714 -2.94339
9.423715 -2.9845786999999997
9.424714 -3.0255346
9.425714 -3.0662594000000003
9.426714 -3.1067544999999996
9.427714 -3.1470176000000003
9.428715 -3.1870431999999997
9.429714 -3.2268241000000004
9.430715 -3.2663535
9.431714 -3.3056263
9.432714 -3.3446416
9.433714 -3.3834014000000003
9.434714 -3.4219082
9.435715 -3.4601647
9.436714 -3.4981698
9.437715 -3.5359181000000004
9.438714 -3.5734019999999997
9.439714 -3.6106121
9.440714 -3.6475413
9.441714 -3.6841858
9.442715 -3.7205461000000004
9.443714 -3.7566252
9.444715 -3.7924264
9.445714 -3.82795
9.446714 -3.8631942
9.447714 -3.8981535
9.448714 -3.9328199
9.449715 -3.9671876000000004
9.450714 -4.0012527
9.451715 -4.0350147000000005
9.452714 -4.0684756
9.453714 -4.1016381
9.454714 -4.1345026
9.455714 -4.167066500000001
9.456715 -4.1993238
9.457714 -4.231267
9.458714 -4.2628888
9.459714 -4.294185
9.460714 -4.3251541
9.461715 -4.355799
9.462714 -4.386124000000001
9.463715 -4.4161312
9.464714 -4.445821
9.465714 -4.4751894
9.466714 -4.5042306
9.467714 -4.5329372999999995
9.468715 -4.5613043
9.469714 -4.5893282
9.470715 -4.6170093
9.471714 -4.64435
9.472714 -4.6713515999999995
9.473714 -4.698013899999999
9.474714 -4.7243342
9.475715 -4.7503073
9.476714 -4.7759272
9.477715 -4.8011892
9.478714 -4.8260912000000005
9.479714 -4.8506342
9.480714 -4.8748214
9.481714 -4.8986562
9.482715 -4.9221396
9.483714 -4.94527
9.484715 -4.9680427
9.485714 -4.9904513999999995
9.486714 -5.0124899
9.487714 -5.0341539
9.488714 -5.0554421000000005
9.489715 -5.0763555
9.490714 -5.0968971000000005
9.491714 -5.1170688
9.492714 -5.136870200000001
9.493714 -5.1562995
9.494715 -5.1753525
9.495714 -5.1940254999999995
9.496715 -5.2123159
9.497714 -5.2302238
9.498714 -5.2477501
9.499714 -5.2648973
9.500714 -5.2816663
9.501715 -5.2980567999999995
9.502714 -5.3140662999999995
9.503715 -5.3296901
9.504714 -5.3449228
9.505714 -5.3597603000000005
9.506714 -5.3742006
9.507714 -5.3882446
9.508715 -5.4018945
9.509714 -5.4151527999999995
9.510715 -5.4280203
9.511714 -5.440497
9.512714 -5.4525803999999995
9.513714 -5.4642681
9.514714 -5.4755572
9.515715 -5.4864466
9.516714 -5.4969367
9.517715 -5.507028099999999
9.518714 -5.5167217
9.519714 -5.526017400000001
9.520715 -5.534913
9.521714 -5.543406699999999
9.522715 -5.5514958000000005
9.523714 -5.5591777
9.524714 -5.5664521
9.525714 -5.5733189
9.526714 -5.5797797000000005
9.527715 -5.5858366
9.528714 -5.5914909
9.529715 -5.5967435000000005
9.530714 -5.6015942
9.531714 -5.6060415
9.532714 -5.6100838
9.533714 -5.6137212
9.534715 -5.6169532
9.535714 -5.6197799999999996
9.536715 -5.6222022
9.537714 -5.6242187
9.538714 -5.6258291
9.539714 -5.627032
9.540714 -5.6278266
9.541715 -5.6282125
9.542714 -5.6281897999999995
9.543715 -5.6277595
9.544714 -5.6269225
9.545714 -5.6256797
9.546714 -5.6240305
9.547714 -5.6219753
9.548715 -5.619514
9.549714 -5.6166466
9.550714 -5.6133747
9.551714 -5.6097001
9.552714 -5.6056235
9.553715 -5.6011461
9.554714 -5.596267800000001
9.555715 -5.590988
9.556714 -5.585305
9.557714 -5.5792186
9.558714 -5.5727291999999995
9.559714 -5.5658385
9.560715 -5.5585489
9.561714 -5.5508625
9.562715 -5.5427801
9.563714 -5.5343017
9.564714 -5.5254258
9.565714 -5.5161506
9.566714 -5.5064756
9.567715 -5.4964017
9.568714 -5.485932200000001
9.569715 -5.4750707
9.570714 -5.4638214
9.571714 -5.4521862
9.572714 -5.4401646999999995
9.573714 -5.4277554
9.574715 -5.4149557
9.575714 -5.401764099999999
9.576715 -5.3881817
9.577714 -5.374211799999999
9.578714 -5.359860100000001
9.579714 -5.3451307
9.580714 -5.3300269
9.581715 -5.3145487
9.582714 -5.2986931
9.583714 -5.2824572
9.584714 -5.265839
9.585714 -5.248839
9.586715 -5.2314613
9.587714 -5.2137122
9.588715 -5.1955982999999994
9.589714 -5.1771237999999995
9.590714 -5.1582903
9.591714 -5.139094200000001
9.592714 -5.1195316
9.593715 -5.0995987
9.594714 -5.0792955
9.595715 -5.0586261
9.596714 -5.0375968
9.597714 -5.0162159
9.598714 -4.9944896000000005
9.599714 -4.9724206
9.600715 -4.9500074
9.601714 -4.9272452
9.602715 -4.9041293999999995
9.603714 -4.880657800000001
9.604714 -4.8568338
9.605714 -4.8326649
9.606714 -4.8081603
9.607715 -4.7833283
9.608714 -4.7581732
9.609715 -4.7326941
9.610714 -4.7068857
9.611714 -4.680742
9.612714 -4.654260000000001
9.613714 -4.6274412
9.614715 -4.6002932
9.615714 -4.5728263
9.616714 -4.5450501
9.617714 -4.5169715
9.618714 -4.4885907000000005
9.619715 -4.459903
9.620714 -4.4309013
9.621715 -4.4015806
9.622714 -4.371940700000001
9.623714 -4.3419879
9.624714 -4.3117329
9.625714 -4.2811885
9.626715 -4.2503633
9.627714 -4.2192601000000005
9.628715 -4.1878752
9.629714 -4.1562013
9.630714 -4.1242316
9.631714 -4.0919643
9.632714 -4.0594045
9.633715 -4.0265635
9.634714 -3.9934549
9.635715 -3.9600893999999998
9.636714 -3.9264709
9.637714 -3.8925964
9.638714 -3.8584582999999997
9.639714 -3.8240477000000004
9.640715 -3.7893608000000003
9.641714 -3.7544016
9.642715 -3.7191812
9.643714 -3.6837149
9.644714 -3.648017
9.645715 -3.6120947
9.646714 -3.5759478999999996
9.647715 -3.5395689
9.648714 -3.5029482
9.649714 -3.4660794000000004
9.650714 -3.4289632
9.651714 -3.3916085999999996
9.652715 -3.3540301
9.653714 -3.3162426000000003
9.654715 -3.2782558
9.655714 -3.2400705000000003
9.656714 -3.2016795
9.657714 -3.1630721
9.658714 -3.1242402
9.659715 -3.0851837
9.660714 -3.0459119
9.661715 -3.0064415
9.662714 -2.9667906
9.663714 -2.9269725
9.664714 -2.8869916
9.665714 -2.8468428
9.666715 -2.8065151
9.667714 -2.7659975
9.668715 -2.7252859000000003
9.669714 -2.6843855
9.670714 -2.6433104999999997
9.671714 -2.602078
9.672714 -2.5607024999999997
9.673715 -2.5191901
9.674714 -2.4775373
9.675714 -2.435733
9.676714 -2.3937659
9.677714 -2.3516305
9.678715 -2.3093317
9.679714 -2.266884
9.680715 -2.2243076999999998
9.681714 -2.1816210999999996
9.682714 -2.1388343
9.683714 -2.0959461
9.684714 -2.0529468
9.685715 -2.0098230000000004
9.686714 -1.9665651
9.687715 -1.9231737
9.688714 -1.8796599
9.689714 -1.8360423000000001
9.690714 -1.7923396
9.691714 -1.7485639000000002
9.692715 -1.7047169000000002
9.693714 -1.6607899
9.694715 -1.6167698000000001
9.695714 -1.5726457999999999
9.696714 -1.5284166
9.697714 -1.4840925
9.698714 -1.4396930000000001
9.699715 -1.3952397
9.700714 -1.3507485
9.701715 -1.3062244
9.702714 -1.2616606000000001
9.703714 -1.2170433
9.704714 -1.1723592
9.705714 -1.1276028
9.706715 -1.0827807
9.707714 -1.0379096
9.708714 -0.99301105
9.709714 -0.9481026800000001
9.710714 -0.9031920699999999
9.711715 -0.8582748499999999
9.712714 -0.8133379700000001
9.713715 -0.76836725
9.714714 -0.7233551199999999
9.715714 -0.67830579
9.716714 -0.63323523
9.717714 -0.58816574
9.718715 -0.5431179
9.719714 -0.49810307
9.720715 -0.45312
9.721714 -0.40815701
9.722714 -0.36319864
9.723714 -0.31823431999999996
9.724714 -0.27326436
9.725715 -0.22830165
9.726714 -0.18336724999999998
9.727715 -0.13848271
9.728714 -0.093661883
9.729714 -0.048906292
9.730714 -0.0042059324
9.731714 0.040454746
9.732715 0.085088302
9.733714 0.12969712
9.734715 0.17427067999999998
9.735714 0.21878853
9.736714 0.26322783
9.737714 0.30757178999999996
9.738714 0.35181576
9.739715 0.39596772
9.740714 0.44004316
9.741714 0.48405699999999996
9.742714 0.52801524
9.743714 0.57191094
9.744715 0.61572581
9.745714 0.65943673
9.746715 0.70302463
9.747714 0.7464813100000001
9.748714 0.78981137
9.749714 0.83302865
9.750714 0.87614832
9.751715 0.9191784099999999
9.752714 0.9621147099999999
9.753715 1.0049408
9.754714 1.0476341
9.755714 1.090174
9.756714 1.1325501999999998
9.757714 1.1747656
9.758715 1.2168339000000001
9.759714 1.2587722000000001
9.760715 1.3005921
9.761714 1.3422934
9.762714 1.3838631000000001
9.763714 1.4252794
9.764714 1.4665203
9.765715 1.5075717
9.766714 1.5484323
9.767715 1.5891123999999999
9.768714 1.6296277000000001
9.769714 1.6699906
9.770715 1.7102037
9.771714 1.7502561
9.772715 1.7901278999999999
9.773714 1.8297968000000002
9.774714 1.8692475
9.775714 1.9084767999999999
9.776714 1.947494
9.777715 1.9863151
9.778714 2.0249551
9.779715 2.0634199
9.780714 2.1017019
9.781714 2.1397829
9.782714 2.1776404
9.783714 2.2152562000000002
9.784715 2.2526234
9.785714 2.2897480000000003
9.786715 2.3266448
9.787714 2.3633292
9.788714 2.3998097
9.789714 2.4360823
9.790714 2.4721317
9.791715 2.507937
9.792714 2.5434792
9.793715 2.5787497
9.794714 2.6137521
9.795714 2.6485002
9.796714 2.6830092
9.797714 2.7172893
9.798715 2.7513389
9.799714 2.7851442
9.800714 2.8186847
9.801714 2.8519405
9.802714 2.8849006
9.803715 2.9175662
9.804714 2.9499495000000002
9.805715 2.9820671
9.806714 3.0139314
9.807714 3.0455448
9.808714 3.0768972
9.809714 3.1079702
9.810715 3.1387436999999996
9.811714 3.169205
9.812715 3.1993519999999998
9.813714 3.2291938
9.814714 3.2587454
9.815714 3.2880194
9.816714 3.3170197
9.817715 3.3457380000000003
9.818714 3.3741570999999997
9.819715 3.4022581000000005
9.820714 3.4300268000000003
9.821714 3.4574606
9.822714 3.484568
9.823714 3.5113648
9.824715 3.5378654000000003
9.825714 3.5640769000000003
9.826715 3.5899945000000004
9.827714 3.6156032
9.828714 3.6408845000000003
9.829714 3.6658224
9.830714 3.6904108
9.831715 3.7146553
9.832714 3.7385684
9.833714 3.7621643000000002
9.834714 3.7854503999999998
9.835714 3.8084246000000004
9.836715 3.831074
9.837714 3.8533817999999997
9.838715 3.8753322999999997
9.839714 3.8969193
9.840714 3.9181478
9.841714 3.9390307
9.842714 3.9595835000000004
9.843715 3.9798159
9.844714 3.9997272
9.845715 4.0193069999999995
9.846714 4.038538
9.847714 4.0574048000000005
9.848714 4.0758982
9.849714 4.0940203
9.850715 4.1117817
9.851714 4.1291971
9.852715 4.1462768
9.853714 4.163023099999999
9.854714 4.1794274
9.855714 4.1954756
9.856714 4.2111527
9.857715 4.2264506
9.858714 4.2413708
9.859715 4.2559233
9.860714 4.2701226000000005
9.861714 4.283979899999999
9.862714 4.2974986
9.863714 4.310672
9.864715 4.3234862
9.865714 4.3359257
9.866714 4.34798
9.867714 4.359647600000001
9.868714 4.3709371
9.869715 4.3818623
9.870714 4.3924354
9.871715 4.4026613
9.872714 4.4125363
9.873714 4.4220489
9.874714 4.4311850999999995
9.875714 4.4399355
9.876715 4.4482987000000005
9.877714 4.4562832
9.878715 4.4639029
9.879714 4.471170900000001
9.880714 4.478094
9.881714 4.4846695
9.882714 4.4908863
9.883715 4.4967297
9.884714 4.5021888
9.885715 4.5072604
9.886714 4.5119509
9.887714 4.516273
9.888714 4.5202393
9.889714 4.5238572999999995
9.890715 4.5271259
9.891714 4.5300353
9.892715 4.5325723
9.893714 4.5347262
9.894714 4.5364942
9.895715 4.5378823
9.896714 4.5389038
9.897715 4.5395721
9.898714 4.5398969
9.899714 4.5398787
9.900714 4.5395091
9.901714 4.5387756
9.902715 4.5376673
9.903714 4.5361798
9.904715 4.5343179
9.905714 4.5320939
9.906714 4.529522
9.907714 4.5266122
9.908714 4.5233659
9.909715 4.5197763
9.910714 4.5158315
9.911715 4.5115203
9.912714 4.5068379
9.913714 4.5017883
9.914714 4.4963828999999995
9.915714 4.4906367000000005
9.916715 4.4845603
9.917714 4.4781572999999995
9.918715 4.471422
9.919714 4.4643432
9.920714 4.4569086
9.921714 4.4491131
9.922714 4.4409599
9.923715 4.4324603
9.924714 4.4236295000000005
9.925714 4.4144798
9.926714 4.4050161
9.927714 4.3952346
9.928715 4.3851241
9.929714 4.3746736
9.930715 4.3638758
9.931714 4.3527327
9.932714 4.3412555
9.933714 4.329459
9.934714 4.3173566
9.935715 4.3049548
9.936714 4.2922512
9.937715 4.2792354
9.938714 4.2658955
9.939714 4.2522244
9.940714 4.2382229
9.941714 4.223900700000001
9.942715 4.2092733
9.943714 4.1943546
9.944715 4.1791528
9.945714 4.163666399999999
9.946714 4.1478861
9.947714 4.1317999
9.948714 4.115399699999999
9.949715 4.0986851
9.950714 4.0816657
9.951715 4.0643577
9.952714 4.0467765
9.953714 4.028932
9.954714 4.010825199999999
9.955714 3.9924487
9.956715 3.9737906000000005
9.957714 3.9548411999999997
9.958714 3.9355986
9.959714 3.9160706000000003
9.960714 3.8962718
9.961715 3.8762175
9.962714 3.8559176
9.963715 3.8353740999999997
9.964714 3.8145795000000002
9.965714 3.7935227
9.966714 3.7721935999999996
9.967714 3.7505895
9.968715 3.7287183
9.969714 3.7065957
9.970715 3.6842387
9.971714 3.6616616
9.972714 3.6388692000000002
9.973714 3.6158561999999996
9.974714 3.5926115000000003
9.975715 3.5691239
9.976714 3.545389
9.977715 3.5214107
9.978714 3.4972022999999997
9.979714 3.4727797
9.980714 3.4481559
9.981714 3.4233360999999998
9.982715 3.398316
9.983714 3.373085
9.984715 3.3476318999999997
9.985714 3.3219520000000005
9.986714 3.2960496999999997
9.987714 3.2699388000000003
9.988714 3.2436378
9.989715 3.2171626
9.990714 3.1905215
9.991714 3.1637128
9.992714 3.1367265
9.993714 3.1095505
9.994715 3.0821774
9.995714 3.054609
9.996715 3.0268561
9.997714 2.9989354
9.998714 2.9708628
9.999714 2.9426476
10.00071 2.9142899
10.00171 2.8857822
10.00271 2.8571131
10.00371 2.8282756
10.00471 2.7992709000000002
10.00571 2.7701095
10.00671 2.7408078
10.00771 2.7113825
10.00871 2.6818440999999997
10.00971 2.6521934000000003
10.01071 2.6224224
10.01171 2.5925186
10.01271 2.5624721999999998
10.01371 2.5322814
10.01471 2.5019545
10.01571 2.4715076999999996
10.01671 2.4409585000000003
10.01771 2.4103204
10.01871 2.3795983
10.01971 2.3487877
10.02071 2.317879
10.02171 2.2868633
10.02271 2.255738
10.02371 2.2245092
10.02471 2.1931909
10.02571 2.1617992
10.02671 2.1303471000000003
10.02771 2.0988388000000002
10.02871 2.0672698
10.02971 2.0356296
10.03071 2.003908
10.03171 1.9721005
10.03271 1.9402126
10.03371 1.9082578
10.03471 1.8762546000000002
10.03571 1.8442189000000002
10.03671 1.8121595000000001
10.03771 1.7800752
10.03871 1.7479578
10.03971 1.7157964
10.04071 1.6835848
10.04171 1.6513243
10.04271 1.6190248
10.04371 1.5867010000000001
10.04471 1.5543669
10.04571 1.5220306
10.04671 1.4896913
10.04771 1.4573414999999998
10.04871 1.4249718999999998
10.04971 1.3925767
10.05071 1.3601581
10.05171 1.3277272999999998
10.05271 1.2953009999999998
10.05371 1.2628963
10.05471 1.230524
10.05571 1.1981864
10.05671 1.165877
10.05771 1.1335857
10.05871 1.1013039
10.05971 1.0690295
10.06071 1.0367688
10.06171 1.0045346
10.06271 0.97234147
10.06371 0.94020022
10.06471 0.9081143
10.06571 0.87607978
10.06671 0.8440886599999999
10.06771 0.81213377
10.06871 0.78021404
10.06971 0.74833613
10.07071 0.7165129299999999
10.07171 0.68475935
10.07271 0.65308684
10.07371 0.6214994500000001
10.07471 0.58999336
10.07571 0.5585596
10.07671 0.52718911
10.07771 0.49587791000000003
10.07871 0.4646298
10.07971 0.43345583000000004
10.08071 0.40237042000000006
10.08171 0.37138653
10.08271 0.34051116
10.08371 0.30974398999999997
10.08471 0.27907926
10.08571 0.2485099
10.08671 0.21803221000000003
10.08771 0.18764878999999998
10.08871 0.15736840000000002
10.08971 0.12720302
10.09071 0.097163196
10.09171 0.06725420800000001
10.09271 0.037474455999999996
10.09371 0.0078170771
10.09471 -0.021726039
10.09571 -0.051159615
10.09671 -0.080481789
10.09771 -0.10968376
10.09871 -0.13875242000000002
10.09971 -0.16767479
10.10071 -0.19644229
10.10171 -0.22505289000000003
10.10271 -0.2535105
10.10371 -0.2818217
10.10471 -0.30999158
10.10571 -0.33802043
10.10671 -0.36590293
10.10771 -0.39362991
10.10871 -0.42119208
10.10971 -0.44858362999999996
10.11071 -0.47580427000000003
10.11171 -0.50285868
10.11271 -0.52975351
10.11371 -0.55649336
10.11471 -0.58307783
10.11571 -0.60950043
10.11671 -0.63575045
10.11771 -0.66181654
10.11871 -0.68769054
10.11971 -0.7133699
10.12071 -0.7388574099999999
10.12171 -0.76415911
10.12271 -0.7892803300000001
10.12371 -0.8142227300000001
10.12471 -0.8389827799999999
10.12571 -0.86355302
10.12671 -0.88792518
10.12771 -0.9120930899999999
10.12871 -0.93605518
10.12971 -0.95981425
10.13071 -0.98337531
10.13171 -1.0067426000000002
10.13271 -1.0299163
10.13371 -1.0528918999999999
10.13471 -1.0756612
10.13571 -1.0982147
10.13671 -1.120546
10.13771 -1.1426532
10.13871 -1.1645391999999999
10.13971 -1.1862097
10.14071 -1.2076704
10.14171 -1.2289232
10.14271 -1.2499657000000002
10.14371 -1.2707916
10.14471 -1.2913932
10.14571 -1.3117645
10.14671 -1.3319034
10.14771 -1.3518119
10.14871 -1.3714946000000001
10.14971 -1.3909553
10.15071 -1.410195
10.15171 -1.4292102
10.15271 -1.4479944
10.15371 -1.4665399000000001
10.15471 -1.4848415
10.15571 -1.5028982
10.15671 -1.5207137000000002
10.15771 -1.5382939
10.15871 -1.5556443
10.15971 -1.5727675
10.16071 -1.5896607
10.16171 -1.606318
10.16271 -1.6227314
10.16371 -1.6388955
10.16471 -1.6548079
10.16571 -1.670471
10.16671 -1.6858896
10.16771 -1.7010682999999998
10.16871 -1.7160088
10.16971 -1.7307088000000002
10.17071 -1.7451627
10.17171 -1.7593637
10.17271 -1.7733073
10.17371 -1.7869931
10.17471 -1.8004254000000002
10.17571 -1.8136112
10.17671 -1.8265571
10.17771 -1.8392662
10.17871 -1.8517364
10.17971 -1.8639614999999998
10.18071 -1.8759336000000002
10.18171 -1.8876464999999998
10.18271 -1.8990979000000001
10.18371 -1.9102905
10.18471 -1.9212307000000002
10.18571 -1.9319251
10.18671 -1.9423775
10.18771 -1.9525872999999998
10.18871 -1.9625492000000002
10.18971 -1.9722566000000001
10.19071 -1.9817039
10.19171 -1.9908902999999998
10.19271 -1.9998197999999998
10.19371 -2.0085003
10.19471 -2.0169395999999997
10.19571 -2.0251421
10.19671 -2.0331066
10.19771 -2.0408264999999997
10.19871 -2.0482929
10.19971 -2.055498
10.20071 -2.0624384
10.20171 -2.0691171
10.20271 -2.0755418000000003
10.20371 -2.0817216
10.20471 -2.0876631
10.20571 -2.0933678000000002
10.20671 -2.0988321
10.20771 -2.1040488
10.20871 -2.1090116
10.20971 -2.1137183999999998
10.21071 -2.1181721000000002
10.21171 -2.1223813000000002
10.21271 -2.1263557
10.21371 -2.1301024
10.21471 -2.133623
10.21571 -2.1369126
10.21671 -2.1399627
10.21771 -2.1427646
10.21871 -2.1453137
10.21971 -2.147612
10.22071 -2.1496674000000002
10.22171 -2.1514913
10.22271 -2.153093
10.22371 -2.1544768
10.22471 -2.1556401999999997
10.22571 -2.1565756
10.22671 -2.1572742999999996
10.22771 -2.1577303999999997
10.22871 -2.1579444
10.22971 -2.1579230000000003
10.23071 -2.1576766000000003
10.23171 -2.157215
10.23271 -2.1565431999999998
10.23371 -2.1556595
10.23471 -2.154557
10.23571 -2.1532273
10.23671 -2.1516642
10.23771 -2.1498682000000002
10.23871 -2.1478474000000003
10.23971 -2.1456141
10.24071 -2.1431807000000003
10.24171 -2.1405552
10.24271 -2.1377375
10.24371 -2.1347215
10.24471 -2.1314967
10.24571 -2.1280544
10.24671 -2.1243913
10.24771 -2.1205114000000003
10.24871 -2.1164248
10.24971 -2.1121433
10.25071 -2.1076761
10.25171 -2.103026
10.25271 -2.0981887
10.25371 -2.0931558999999997
10.25471 -2.08792
10.25571 -2.0824784
10.25671 -2.0768363
10.25771 -2.0710047
10.25871 -2.0649973
10.25971 -2.0588255
10.26071 -2.0524932
10.26171 -2.0459969
10.26271 -2.0393267
10.26371 -2.0324717999999997
10.26471 -2.0254256
10.26571 -2.0181892
10.26671 -2.0107713
10.26771 -2.0031852999999997
10.26871 -1.9954441
10.26971 -1.9875554
10.27071 -1.9795196000000002
10.27171 -1.9713303000000002
10.27271 -1.9629788
10.27371 -1.954459
10.27471 -1.9457713
10.27571 -1.9369233
10.27671 -1.9279283
10.27771 -1.9187991000000002
10.27871 -1.9095445
10.27971 -1.9001652
10.28071 -1.8906541
10.28171 -1.8810006000000001
10.28271 -1.8711955999999998
10.28371 -1.8612362
10.28471 -1.8511278999999998
10.28571 -1.8408829000000002
10.28671 -1.8305166000000002
10.28771 -1.8200405
10.28871 -1.8094597000000001
10.28971 -1.7987709
10.29071 -1.7879652
10.29171 -1.7770327999999997
10.29271 -1.7659685
10.29371 -1.7547749000000001
10.29471 -1.7434621000000001
10.29571 -1.7320439
10.29671 -1.720533
10.29771 -1.7089356
10.29871 -1.6972505
10.29971 -1.68547
10.30071 -1.6735845999999999
10.30171 -1.6615883000000002
10.30271 -1.6494824000000001
10.30371 -1.6372761
10.30471 -1.6249839
10.30571 -1.6126206
10.30671 -1.6001953
10.30771 -1.5877092
10.30871 -1.5751556999999998
10.30971 -1.5625239999999998
10.31071 -1.5498052
10.31171 -1.5369966000000002
10.31271 -1.5241035
10.31371 -1.5111382
10.31471 -1.4981151
10.31571 -1.4850455
10.31671 -1.4719339
10.31771 -1.4587767
10.31871 -1.4455657
10.31971 -1.4322918
10.32071 -1.4189514
10.32171 -1.4055484
10.32271 -1.3920939
10.32371 -1.3786023
10.32471 -1.3650867
10.32571 -1.3515534
10.32671 -1.3380009
10.32771 -1.3244211000000001
10.32871 -1.3108039999999999
10.32971 -1.2971431
10.33071 -1.283439
10.33171 -1.2697003
10.33271 -1.2559409000000001
10.33371 -1.2421751
10.33471 -1.2284121000000001
10.33571 -1.2146535
10.33671 -1.2008931999999999
10.33771 -1.1871215
10.33871 -1.1733297999999999
10.33971 -1.1595155
10.34071 -1.1456837
10.34171 -1.1318460000000001
10.34271 -1.1180163
10.34371 -1.1042059
10.34471 -1.0904193
10.34571 -1.0766536
10.34671 -1.0629009
10.34771 -1.0491527
10.34871 -1.0354052
10.34971 -1.0216619
10.35071 -1.0079331
10.35171 -0.99423286
10.35271 -0.9805737999999999
10.35371 -0.96696224
10.35471 -0.9533966899999999
10.35571 -0.9398689499999999
10.35671 -0.92636831
10.35771 -0.91288686
10.35871 -0.8994234699999999
10.35971 -0.88598486
10.36071 -0.87258369
10.36171 -0.85923383
10.36271 -0.8459456299999999
10.36371 -0.83272252
10.36471 -0.81956098
10.36571 -0.80645317
10.36671 -0.79339202
10.36771 -0.7803753
10.36871 -0.76740771
10.36971 -0.75449995
10.37071 -0.74166507
10.37171 -0.7289133
10.37271 -0.71624848
10.37371 -0.70366669
10.37471 -0.6911585100000001
10.37571 -0.67871357
10.37671 -0.66632531
10.37771 -0.6539946
10.37871 -0.6417299599999999
10.37971 -0.62954482
10.38071 -0.61745262
10.38171 -0.60546217
10.38271 -0.59357504
10.38371 -0.5817859
10.38471 -0.57008611
10.38571 -0.5584684200000001
10.38671 -0.54693101
10.38771 -0.53547923
10.38871 -0.52412394
10.38971 -0.51287748
10.39071 -0.50174887
10.39171 -0.49074045000000005
10.39271 -0.47984729
10.39371 -0.46905986999999993
10.39471 -0.45836879999999997
10.39571 -0.44776937000000006
10.39671 -0.43726433000000003
10.39771 -0.42686346
10.39871 -0.41658022
10.39971 -0.40642661
10.40071 -0.39640897999999997
10.40171 -0.38652597
10.40271 -0.37676969
10.40371 -0.36712994
10.40471 -0.35759907
10.40571 -0.34817581000000003
10.40671 -0.33886637999999997
10.40771 -0.32968228
10.40871 -0.32063585
10.40971 -0.31173541
10.41071 -0.30298221000000003
10.41171 -0.29437053
10.41271 -0.28589072
10.41371 -0.27753406
10.41471 -0.26929727999999997
10.41571 -0.26118462000000003
10.41671 -0.25320677
10.41771 -0.24537677000000002
10.41871 -0.237705
10.41971 -0.23019509
10.42071 -0.22284277
10.42171 -0.21563792
10.42271 -0.20856927
10.42371 -0.20162945
10.42471 -0.1948185
10.42571 -0.18814408999999999
10.42671 -0.18161854
10.42771 -0.17525386
10.42871 -0.16905695
10.42971 -0.16302705
10.43071 -0.15715658000000002
10.43171 -0.15143489000000002
10.43271 -0.14585346
10.43371 -0.14041009
10.43471 -0.13511039
10.43571 -0.12996579
10.43671 -0.12498895
10.43771 -0.12018858
10.43871 -0.11556583000000001
10.43971 -0.11111399
10.44071 -0.10682144
10.44171 -0.10267684
10.44271 -0.098674127
10.44371 -0.09481539600000001
10.44471 -0.091110118
10.44571 -0.087571278
10.44671 -0.08421000099999999
10.44771 -0.081030966
10.44871 -0.07803067600000001
10.44971 -0.075199251
10.45071 -0.07252502300000001
10.45171 -0.069999864
10.45271 -0.06762301800000001
10.45371 -0.065401616
10.45471 -0.063347688
10.45571 -0.06147304099999999
10.45671 -0.059784128
10.45771 -0.058279174999999996
10.45871 -0.056948891
10.45971 -0.055780425
10.46071 -0.054762862
10.46171 -0.053891987999999995
10.46271 -0.053172099
10.46371 -0.052614161
10.46471 -0.052231079
10.46571 -0.052032119
10.46671 -0.052018911999999994
10.46771 -0.052184798
10.46871 -0.052517757000000005
10.46971 -0.053005689
10.47071 -0.053641683
10.47171 -0.054427014999999995
10.47271 -0.055370525999999996
10.47371 -0.056484644
10.47471 -0.057779829
10.47571 -0.059259810999999996
10.47671 -0.060919794000000006
10.47771 -0.062748365
10.47871 -0.06473232100000001
10.47971 -0.06686230200000001
10.48071 -0.069136755
10.48171 -0.071562495
10.48271 -0.07415161199999999
10.48371 -0.076916034
10.48471 -0.079862151
10.48571 -0.082987809
10.48671 -0.086283067
10.48771 -0.089734263
10.48871 -0.093329756
10.48971 -0.097064726
10.49071 -0.10094296
10.49171 -0.10497489
10.49271 -0.10917271
10.49371 -0.11354472
10.49471 -0.11809146999999999
10.49571 -0.12280524
10.49671 -0.12767321
10.49771 -0.13268285999999999
10.49871 -0.13782727
10.49971 -0.14310778000000002
10.50071 -0.14853316
10.50171 -0.15411529
10.50271 -0.15986359
10.50371 -0.16578035
10.50471 -0.17185924
10.50571 -0.17808758
10.50671 -0.18445144
10.50771 -0.19094119
10.50871 -0.19755526
10.50971 -0.20430044
10.51071 -0.21118841000000002
10.51171 -0.2182303
10.51271 -0.22543152
10.51371 -0.23278911
10.51471 -0.24029275000000003
10.51571 -0.24792906
10.51671 -0.25568702
10.51771 -0.26356247
10.51871 -0.27155918
10.51971 -0.27968655000000003
10.52071 -0.28795474
10.52171 -0.29636936
10.52271 -0.30492821
10.52371 -0.31362155
10.52471 -0.32243568
10.52571 -0.33135838
10.52671 -0.34038366000000003
10.52771 -0.349514
10.52871 -0.35875868
10.52971 -0.36812935
10.53071 -0.37763459
10.53171 -0.38727575
10.53271 -0.39704605
10.53371 -0.40693305999999996
10.53471 -0.41692383
10.53571 -0.42700977
10.53671 -0.43718969
10.53771 -0.44746934000000005
10.53871 -0.45785797
10.53971 -0.46836315000000006
10.54071 -0.47898656
10.54171 -0.48972243
10.54271 -0.50055934
10.54371 -0.51148459
10.54471 -0.5224892400000001
10.54571 -0.53357142
10.54671 -0.54473667
10.54771 -0.55599483
10.54871 -0.5673551
10.54971 -0.5788215400000001
10.55071 -0.59039053
10.55171 -0.6020519
10.55271 -0.61379266
10.55371 -0.62560211
10.55471 -0.63747559
10.55571 -0.6494157
10.55671 -0.66143009
10.55771 -0.67352732
10.55871 -0.68571223
10.55971 -0.69798301
10.56071 -0.7103314599999999
10.56171 -0.7227459900000001
10.56271 -0.73521612
10.56371 -0.7477364
10.56471 -0.76030805
10.56571 -0.77293729
10.56671 -0.78563178
10.56771 -0.7983960199999999
10.56871 -0.8112285300000001
10.56971 -0.8241213900000001
10.57071 -0.8370628600000001
10.57171 -0.85004196
10.57271 -0.86305207
10.57371 -0.87609356
10.57471 -0.8891724999999999
10.57571 -0.90229725
10.57671 -0.91547444
10.57771 -0.9287053700000001
10.57871 -0.9419849100000001
10.57971 -0.9553036699999999
10.58071 -0.96865119
10.58171 -0.98202024
10.58271 -0.99540902
10.58371 -1.0088207999999999
10.58471 -1.0222613
10.58571 -1.0357348
10.58671 -1.0492413
10.58771 -1.0627752000000001
10.58871 -1.0763268
10.58971 -1.0898858
10.59071 -1.1034453
10.59171 -1.1170037000000002
10.59271 -1.1305651
10.59371 -1.1441363
10.59471 -1.1577236
10.59571 -1.1713288
10.59671 -1.1849482999999998
10.59771 -1.198574
10.59871 -1.2121959999999998
10.59971 -1.2258067
10.60071 -1.2394029
10.60171 -1.2529863
10.60271 -1.2665616
10.60371 -1.2801333
10.60471 -1.2937026
10.60571 -1.3072656999999999
10.60671 -1.3208151
10.60771 -1.3343418
10.60871 -1.3478388
10.60971 -1.3613037
10.61071 -1.3747387
10.61171 -1.3881487
10.61271 -1.4015383
10.61371 -1.4149087
10.61471 -1.4282563
10.61571 -1.441573
10.61671 -1.4548498
10.61771 -1.4680794000000001
10.61871 -1.481259
10.61971 -1.4943903
10.62071 -1.5074789
10.62171 -1.5205299
10.62271 -1.5335459
10.62371 -1.5465247
10.62471 -1.5594598
10.62571 -1.5723432999999998
10.62671 -1.585169
10.62771 -1.5979337
10.62871 -1.6106388999999999
10.62971 -1.6232885
10.63071 -1.6358861999999998
10.63171 -1.6484320000000001
10.63271 -1.660922
10.63371 -1.6733479
10.63471 -1.6857008
10.63571 -1.6979735
10.63671 -1.7101640000000002
10.63771 -1.7222747
10.63871 -1.7343119
10.63971 -1.7462815999999999
10.64071 -1.7581869
10.64171 -1.7700257000000001
10.64271 -1.7817916
10.64371 -1.7934762
10.64471 -1.8050720999999998
10.64571 -1.8165761999999999
10.64671 -1.8279899
10.64771 -1.8393176
10.64871 -1.8505638000000002
10.64971 -1.8617301999999998
10.65071 -1.8728128
10.65171 -1.8838039000000002
10.65271 -1.8946944000000001
10.65371 -1.9054772000000002
10.65471 -1.9161502000000001
10.65571 -1.9267165999999998
10.65671 -1.9371838999999997
10.65771 -1.9475592
10.65871 -1.9578462
10.65971 -1.9680426
10.66071 -1.9781404999999999
10.66171 -1.9881297
10.66271 -1.998001
10.66371 -2.00775
10.66471 -2.0173788000000004
10.66571 -2.0268932
10.66671 -2.0363001
10.66771 -2.0456038
10.66871 -2.0548027
10.66971 -2.0638898
10.67071 -2.0728556
10.67171 -2.0816922
10.67271 -2.0903965
10.67371 -2.0989718
10.67471 -2.1074260000000002
10.67571 -2.1157678
10.67671 -2.1240022
10.67771 -2.1321276
10.67871 -2.1401357
10.67971 -2.1480139
10.68071 -2.155751
10.68171 -2.1633405000000003
10.68271 -2.1707838
10.68371 -2.1780884
10.68471 -2.1852641999999998
10.68571 -2.1923188
10.68671 -2.1992540000000003
10.68771 -2.2060644000000003
10.68871 -2.2127399
10.68971 -2.2192707
10.69071 -2.2256514000000003
10.69171 -2.2318836
10.69271 -2.2379751999999997
10.69371 -2.2439364
10.69471 -2.2497749000000002
10.69571 -2.2554914
10.69671 -2.2610783999999997
10.69771 -2.2665227
10.69871 -2.2718109
10.69971 -2.2769343
10.70071 -2.2818926999999998
10.70171 -2.286694
10.70271 -2.2913508
10.70371 -2.2958746
10.70471 -2.3002706
10.70571 -2.3045359000000003
10.70671 -2.3086606
10.70771 -2.3126323
10.70871 -2.3164423
10.70971 -2.3200894
10.71071 -2.3235802
10.71171 -2.326926
10.71271 -2.3301378
10.71371 -2.3332197
10.71471 -2.3361674999999997
10.71571 -2.3389694999999997
10.71671 -2.3416106
10.71771 -2.3440793
10.71871 -2.3463726
10.71971 -2.3484971
10.72071 -2.3504665
10.72171 -2.3522956
10.72271 -2.3539939999999997
10.72371 -2.355562
10.72471 -2.3569908
10.72571 -2.3582669000000003
10.72671 -2.359378
10.72771 -2.3603183999999997
10.72871 -2.3610922999999997
10.72971 -2.3617111
10.73071 -2.3621883
10.73171 -2.3625333
10.73271 -2.3627466
10.73371 -2.3628192
10.73471 -2.3627363
10.73571 -2.3624841
10.73671 -2.3620557
10.73771 -2.3614546
10.73871 -2.3606936
10.73971 -2.3597891
10.74071 -2.3587545000000003
10.74171 -2.3575945000000003
10.74271 -2.3563028999999998
10.74371 -2.3548660999999997
10.74471 -2.3532685
10.74571 -2.3515003
10.74671 -2.3495615
10.74771 -2.3474619
10.74871 -2.3452170000000003
10.74971 -2.3428408000000003
10.75071 -2.3403393
10.75171 -2.3377084999999997
10.75271 -2.334936
10.75371 -2.332007
10.75471 -2.3289114
10.75571 -2.3256486
10.75671 -2.3222283999999997
10.75771 -2.3186674000000003
10.75871 -2.3149816
10.75971 -2.3111798
10.76071 -2.3072599
10.76171 -2.3032097
10.76271 -2.299013
10.76371 -2.2946562999999998
10.76471 -2.2901347
10.76571 -2.2854552
10.76671 -2.2806328000000002
10.76771 -2.2756843
10.76871 -2.2706212
10.76971 -2.2654453
10.77071 -2.2601481999999997
10.77171 -2.2547157
10.77271 -2.2491353
10.77371 -2.2434017
10.77471 -2.2375206000000003
10.77571 -2.2315061000000003
10.77671 -2.2253752
10.77771 -2.2191398
10.77871 -2.2128021
10.77971 -2.2063537
10.78071 -2.1997789
10.78171 -2.1930620000000003
10.78271 -2.186195
10.78371 -2.1791802999999996
10.78471 -2.1720309
10.78571 -2.1647651
10.78671 -2.1573985
10.78771 -2.1499382000000002
10.78871 -2.1423806
10.78971 -2.1347137
10.79071 -2.1269238
10.79171 -2.1190014
10.79271 -2.1109475
10.79371 -2.1027725
10.79471 -2.0944923
10.79571 -2.0861214
10.79671 -2.0776665
10.79771 -2.0691235
10.79871 -2.0604799
10.79971 -2.0517201999999997
10.80071 -2.0428337
10.80171 -2.0338195999999997
10.80271 -2.0246878
10.80371 -2.0154554
10.80471 -2.0061398
10.80571 -1.9967521
10.80671 -1.9872928
10.80771 -1.9777528999999998
10.80871 -1.9681184
10.80971 -1.9583769000000002
10.81071 -1.9485252000000002
10.81171 -1.9385693999999998
10.81271 -1.9285236000000001
10.81371 -1.9184033999999999
10.81471 -1.90822
10.81571 -1.8979745
10.81671 -1.8876589999999998
10.81771 -1.8772604
10.81871 -1.8667667999999997
10.81971 -1.8561741
10.82071 -1.8454887
10.82171 -1.8347248
10.82271 -1.8238995
10.82371 -1.8130258
10.82471 -1.8021068000000002
10.82571 -1.7911358
10.82671 -1.7800996
10.82771 -1.7689845999999998
10.82871 -1.7577838
10.82971 -1.7464998999999999
10.83071 -1.7351450000000002
10.83171 -1.7237356
10.83271 -1.7122852000000002
10.83371 -1.7008003
10.83471 -1.6892774
10.83571 -1.6777062999999999
10.83671 -1.6660754
10.83771 -1.6543782999999999
10.83871 -1.6426174000000002
10.83971 -1.6308036000000001
10.84071 -1.6189516000000002
10.84171 -1.607074
10.84271 -1.5951764
10.84371 -1.5832543000000001
10.84471 -1.5712964999999999
10.84571 -1.55929
10.84671 -1.5472264
10.84771 -1.5351066
10.84871 -1.5229408
10.84971 -1.5107446
10.85071 -1.4985335
10.85171 -1.4863167
10.85271 -1.4740942
10.85371 -1.4618581
10.85471 -1.4495973
10.85571 -1.4373034999999998
10.85671 -1.4249756
10.85771 -1.4126207
10.85871 -1.4002512
10.85971 -1.3878794
10.86071 -1.3755119999999998
10.86171 -1.3631473
10.86271 -1.3507765999999999
10.86371 -1.3383882999999999
10.86471 -1.3259741999999999
10.86571 -1.3135339
10.86671 -1.3010758
10.86771 -1.2886147000000001
10.86871 -1.2761658
10.86971 -1.2637393000000001
10.87071 -1.2513365
10.87171 -1.2389506
10.87271 -1.2265705999999998
10.87371 -1.2141868
10.87471 -1.2017958
10.87571 -1.1894027999999999
10.87671 -1.1770189
10.87771 -1.1646568
10.87871 -1.1523251
10.87971 -1.1400252
10.88071 -1.1277506
10.88171 -1.1154918
10.88271 -1.1032406
10.88371 -1.0909955
10.88471 -1.078763
10.88571 -1.0665561000000001
10.88671 -1.0543886
10.88771 -1.0422700999999999
10.88871 -1.030202
10.88971 -1.0181773
10.89071 -1.006184
10.89171 -0.99421116
10.89271 -0.98225409
10.89371 -0.9703167699999999
10.89471 -0.9584103700000001
10.89571 -0.94654905
10.89671 -0.93474388
10.89771 -0.9229987900000001
10.89871 -0.91130976
10.89971 -0.8996677599999999
10.90071 -0.8880642200000001
10.90171 -0.87649571
10.90271 -0.86496677
10.90371 -0.8534885900000001
10.90471 -0.8420742999999999
10.90571 -0.8307332199999999
10.90671 -0.8194669099999999
10.90771 -0.80826804
10.90871 -0.79712411
10.90971 -0.78602303
10.91071 -0.77495878
10.91171 -0.76393457
10.91271 -0.75296224
10.91371 -0.74205725
10.91471 -0.7312328100000001
10.91571 -0.72049485
10.91671 -0.70984019
10.91771 -0.69925915
10.91871 -0.68874103
10.91971 -0.67827967
10.92071 -0.66787722
10.92171 -0.65754354
10.92271 -0.64729205
10.92371 -0.6371337
10.92471 -0.62707202
10.92571 -0.61710132
10.92671 -0.60720933
10.92771 -0.59738276
10.92871 -0.58761383
10.92971 -0.57790424
10.93071 -0.56826519
10.93171 -0.5587129399999999
10.93271 -0.54926244
10.93371 -0.53992113
10.93471 -0.5306861399999999
10.93571 -0.52154628
10.93671 -0.5124874899999999
10.93771 -0.50349967
10.93871 -0.49458155
10.93971 -0.48574163000000004
10.94071 -0.47699446
10.94171 -0.4683543
10.94271 -0.45982860000000003
10.94371 -0.45141485
10.94471 -0.44310195
10.94571 -0.43487549
10.94671 -0.42672483
10.94771 -0.41864859
10.94871 -0.41065584
10.94971 -0.40276279
10.95071 -0.39498587
10.95171 -0.38733466
10.95271 -0.37980769
10.95371 -0.37239317
10.95471 -0.3650743
10.95571 -0.35783674
10.95671 -0.35067517
10.95771 -0.34359591
10.95871 -0.33661416
10.95971 -0.32974747
10.96071 -0.32300809
10.96171 -0.3163978
10.96271 -0.3099073
10.96371 -0.30352091000000003
10.96471 -0.29722401000000004
10.96571 -0.29101005999999996
10.96671 -0.28488396
10.96771 -0.27886021
10.96871 -0.27295647
10.96971 -0.26718559999999997
10.97071 -0.26154963
10.97171 -0.25603862
10.97271 -0.25063485
10.97371 -0.24532046999999998
10.97471 -0.24008551
10.97571 -0.23493245000000001
10.97671 -0.22987537
10.97771 -0.22493394
10.97871 -0.22012487
10.97971 -0.21545475
10.98071 -0.21091728
10.98171 -0.20649624000000003
10.98271 -0.20217295000000002
10.98371 -0.19793464
10.98471 -0.19378032
10.98571 -0.18972117
10.98671 -0.18577535
10.98771 -0.1819598
10.98871 -0.17828227
10.98971 -0.17473759
10.99071 -0.17130981
10.99171 -0.16797911
10.99271 -0.16473078
10.99371 -0.16156188
10.99471 -0.15848287
10.99571 -0.1555131
10.99671 -0.15267236
10.99771 -0.14997213
10.99871 -0.14741031999999998
10.99971 -0.14497200000000002
11.00071 -0.14263577
11.00171 -0.14038294
11.00271 -0.13820556
11.00371 -0.13610956999999999
11.00471 -0.13411191
11.00571 -0.13223264999999998
11.00671 -0.13048582
11.00771 -0.12887300000000002
11.00871 -0.12738252
11.00971 -0.1259947
11.01071 -0.12469066999999999
11.01171 -0.12346099
11.01271 -0.12230988
11.01371 -0.12125353
11.01471 -0.12031276
11.01571 -0.11950351
11.01671 -0.11882938
11.01771 -0.11827946
11.01871 -0.11783254
11.01971 -0.11746588999999999
11.02071 -0.11716473
11.02171 -0.11692832
11.02271 -0.11676979
11.02371 -0.11671007
11.02471 -0.1167683
11.02571 -0.11695331
11.02671 -0.11725967
11.02771 -0.11767013
11.02871 -0.11816336000000001
11.02971 -0.11872342
11.03071 -0.1193468
11.03171 -0.12004377
11.03271 -0.1208334
11.03371 -0.12173463999999999
11.03471 -0.12275716
11.03571 -0.12389631000000001
11.03671 -0.12513428
11.03771 -0.12644721
11.03871 -0.12781498
11.03971 -0.12922948
11.04071 -0.1306977
11.04171 -0.13223817999999998
11.04271 -0.13387258999999999
11.04371 -0.13561599000000002
11.04471 -0.13747012
11.04571 -0.13942255
11.04671 -0.14145222999999998
11.04771 -0.14353860999999998
11.04871 -0.14567053000000002
11.04971 -0.14785072000000002
11.05071 -0.15009408
11.05171 -0.15242033
11.05271 -0.15484457000000001
11.05371 -0.15736971
11.05471 -0.15998442000000002
11.05571 -0.16266734
11.05671 -0.16539585
11.05771 -0.16815539
11.05871 -0.17094539
11.05971 -0.17377903
11.06071 -0.1766771
11.06171 -0.17965848
11.06271 -0.18273164
11.06371 -0.18589061
11.06471 -0.18911745
11.06571 -0.19238975
11.06671 -0.19569013000000002
11.06771 -0.19901323
11.06871 -0.20236736
11.06971 -0.20577004000000002
11.07071 -0.20923938
11.07171 -0.21278523
11.07271 -0.21640422999999998
11.07371 -0.22008052999999997
11.07471 -0.22379222999999998
11.07571 -0.22752045
11.07671 -0.23125712999999998
11.07771 -0.23500798
11.07871 -0.23878946
11.07971 -0.24262094
11.08071 -0.24651565999999997
11.08171 -0.25047441000000004
11.08271 -0.25448466000000003
11.08371 -0.25852553
11.08471 -0.26257630000000004
11.08571 -0.26662478
11.08671 -0.27067189
11.08771 -0.2747304
11.08871 -0.27881849
11.08971 -0.28295107
11.09071 -0.28713273
11.09171 -0.29135522999999997
11.09271 -0.29560075999999996
11.09371 -0.29984941
11.09471 -0.30408741
11.09571 -0.30831262
11.09671 -0.31253474
11.09771 -0.3167703
11.09871 -0.32103457
11.09971 -0.325334
11.10071 -0.32966267
11.10171 -0.33400415
11.10271 -0.33833785
11.10371 -0.34264729
11.10471 -0.34692653
11.10571 -0.35118193
11.10671 -0.35542864
11.10771 -0.35968334
11.10871 -0.36395646
11.10971 -0.36824725
11.11071 -0.37254393
11.11171 -0.37682846
11.11271 -0.38108404
11.11371 -0.38530184
11.11471 -0.38948404
11.11571 -0.39364188
11.11671 -0.39778985
11.11771 -0.40193824
11.11871 -0.40608784
11.11971 -0.41022883
11.12071 -0.41434439
11.12171 -0.41841748
11.12271 -0.42243754
11.12371 -0.4264045
11.12471 -0.43032816999999995
11.12571 -0.43422338000000005
11.12671 -0.43810303
11.12771 -0.44197211999999997
11.12871 -0.44582514
11.12971 -0.44964808
11.13071 -0.45342413000000004
11.13171 -0.45714019999999994
11.13271 -0.46079177000000004
11.13371 -0.46438379
11.13471 -0.46792747000000007
11.13571 -0.47143446
11.13671 -0.47491095
11.13771 -0.47835433
11.13871 -0.48175384
11.13971 -0.48509495999999996
11.14071 -0.48836525999999997
11.14171 -0.49155927
11.14271 -0.49468031999999995
11.14371 -0.49773841
11.14471 -0.5007451900000001
11.14571 -0.50370824
11.14671 -0.50662728
11.14771 -0.50949366
11.14871 -0.5122934499999999
11.14971 -0.51501277
11.15071 -0.51764306
11.15171 -0.5201838400000001
11.15271 -0.52264212
11.15371 -0.5250284
11.15471 -0.5273518199999999
11.15571 -0.52961567
11.15671 -0.53181588
11.15771 -0.5339426
11.15871 -0.53598434
11.15971 -0.53793252
11.16071 -0.53978474
11.16171 -0.5415448500000001
11.16271 -0.54322062
11.16371 -0.54481947
11.16471 -0.54634446
11.16571 -0.54779234
11.16671 -0.54915436
11.16771 -0.55041937
11.16871 -0.55157803
11.16971 -0.5526264200000001
11.17071 -0.55356696
11.17171 -0.5544069199999999
11.17271 -0.55515501
11.17371 -0.55581727
11.17471 -0.55639455
11.17571 -0.55688191
11.17671 -0.55727074
11.17771 -0.5575519099999999
11.17871 -0.55771922
11.17971 -0.55777128
11.18071 -0.55771102
11.18171 -0.55754366
11.18271 -0.55727363
11.18371 -0.5569019399999999
11.18471 -0.55642538
11.18571 -0.5558375299999999
11.18671 -0.55513112
11.18771 -0.55430094
11.18871 -0.5533456800000001
11.18971 -0.55226809
11.19071 -0.5510734899999999
11.19171 -0.54976717
11.19271 -0.5483520199999999
11.19371 -0.54682703
11.19471 -0.5451874800000001
11.19571 -0.5434267199999999
11.19671 -0.54153842
11.19771 -0.5395188000000001
11.19871 -0.5373674900000001
11.19971 -0.53508715
11.20071 -0.53268187
11.20171 -0.53015514
11.20271 -0.5275082799999999
11.20371 -0.52473978
11.20471 -0.52184579
11.20571 -0.5188217900000001
11.20671 -0.51566404
11.20771 -0.51237075
11.20871 -0.50894227
11.20971 -0.50538043
11.21071 -0.50168713
11.21171 -0.49786326000000003
11.21271 -0.49390784
11.21371 -0.48981826
11.21471 -0.48559108
11.21571 -0.48122327000000004
11.21671 -0.47671334
11.21771 -0.47206185
11.21871 -0.46727122
11.21971 -0.46234485000000003
11.22071 -0.4572859
11.22171 -0.45209628999999996
11.22271 -0.44677574000000003
11.22371 -0.44132192000000003
11.22471 -0.435731
11.22571 -0.42999871000000006
11.22671 -0.42412141
11.22771 -0.41809697
11.22871 -0.41192491
11.22971 -0.40560630000000003
11.23071 -0.39914288000000003
11.23171 -0.39253631
11.23271 -0.38578748
11.23371 -0.37889634
11.23471 -0.37186209
11.23571 -0.36468377999999996
11.23671 -0.35736114
11.23771 -0.34989499999999996
11.23871 -0.34228731
11.23971 -0.33454048000000003
11.24071 -0.32665643
11.24171 -0.31863558
11.24271 -0.31047619
11.24371 -0.30217457
11.24471 -0.29372587
11.24571 -0.28512562
11.24671 -0.27637107
11.24771 -0.26746220000000004
11.24871 -0.25840176
11.24971 -0.24919431
11.25071 -0.23984469000000003
11.25171 -0.23035640000000002
11.25271 -0.22073055
11.25371 -0.21096589
11.25471 -0.20105965
11.25571 -0.19100911
11.25671 -0.18081299
11.25771 -0.17047207
11.25871 -0.15998883
11.25971 -0.14936625
11.26071 -0.13860615
11.26171 -0.12770806
11.26271 -0.11666901
11.26371 -0.10548459999999998
11.26471 -0.094150734
11.26571 -0.082665612
11.26671 -0.071030832
11.26771 -0.059251230999999994
11.26871 -0.047333384
11.26971 -0.03528333
11.27071 -0.023104441
11.27171 -0.010796297
11.27271 0.0016449121
11.27371 0.014224649999999998
11.27471 0.026947638
11.27571 0.039815842000000004
11.27671 0.052827649000000004
11.27771 0.065978605
11.27871 0.079263351
11.27971 0.092677888
11.28071 0.10622120000000002
11.28171 0.11989543
11.28271 0.13370453
11.28371 0.14765203999999998
11.28471 0.16173889
11.28571 0.17596229
11.28671 0.1903163
11.28771 0.20479383
11.28871 0.21938926
11.28971 0.23410066
11.29071 0.24893051
11.29171 0.26388452
11.29271 0.27896931999999997
11.29371 0.29418939
11.29471 0.30954513
11.29571 0.32503249
11.29671 0.34064448
11.29771 0.35637379999999996
11.29871 0.37221555
11.29971 0.38816885
11.30071 0.40423656
11.30171 0.42042349999999995
11.30271 0.43673362000000004
11.30371 0.45316764000000004
11.30471 0.46972231999999997
11.30571 0.48639108000000003
11.30671 0.50316676
11.30771 0.5200441499999999
11.30871 0.53702202
11.30971 0.55410354
11.31071 0.57129445
11.31171 0.58860029
11.31271 0.6060235199999999
11.31371 0.62356209
11.31471 0.64120959
11.31571 0.65895757
11.31671 0.67679854
11.31771 0.6947286
11.31871 0.71274848
11.31971 0.7308627
11.32071 0.74907714
11.32171 0.76739588
11.32271 0.78581907
11.32371 0.80434233
11.32471 0.82295826
11.32571 0.84165912
11.32671 0.86043952
11.32771 0.8792984300000001
11.32871 0.8982388299999999
11.32971 0.9172656600000001
11.33071 0.9363832000000001
11.33171 0.95559228
11.33271 0.97488947
11.33371 0.99426787
11.33471 1.0137196
11.33571 1.0332385
11.33671 1.0528226
11.33771 1.0724745
11.33871 1.0921994000000002
11.33971 1.1120033
11.34071 1.131889
11.34171 1.1518553
11.34271 1.1718962
11.34371 1.1920034
11.34471 1.2121686
11.34571 1.2323864
11.34671 1.2526558
11.34771 1.2729793999999999
11.34871 1.2933616000000001
11.34971 1.3138056
11.35071 1.3343116
11.35171 1.354876
11.35271 1.3754921999999998
11.35371 1.3961533
11.35471 1.4168547
11.35571 1.4375953000000001
11.35671 1.458378
11.35771 1.4792079
11.35871 1.5000894
11.35971 1.521024
11.36071 1.5420092
11.36171 1.5630385
11.36271 1.5841030999999999
11.36371 1.6051954
11.36471 1.6263105
11.36571 1.6474478000000001
11.36671 1.6686098999999999
11.36771 1.6898006
11.36871 1.7110229000000001
11.36971 1.7322766
11.37071 1.7535582
11.37171 1.7748617000000002
11.37271 1.7961806
11.37371 1.8175105
11.37471 1.8388499999999999
11.37571 1.8602015
11.37671 1.8815690999999999
11.37771 1.9029561
11.37871 1.9243637
11.37971 1.9457892
11.38071 1.9672262
11.38171 1.9886669
11.38271 2.0101041
11.38371 2.0315331999999997
11.38471 2.0529539999999997
11.38571 2.074369
11.38671 2.0957822
11.38771 2.1171963
11.38871 2.1386109
11.38971 2.1600228
11.39071 2.1814253
11.39171 2.202812
11.39271 2.2241779
11.39371 2.245521
11.39471 2.2668429
11.39571 2.2881472
11.39671 2.3094377
11.39771 2.3307152
11.39871 2.3519777
11.39971 2.3732197
11.40071 2.3944337
11.40171 2.4156128999999997
11.40271 2.4367532
11.40371 2.4578538
11.40471 2.4789177
11.40571 2.4999488
11.40671 2.5209501
11.40771 2.5419217
11.40871 2.5628598
11.40971 2.583758
11.41071 2.6046086
11.41171 2.625406
11.41271 2.6461476
11.41371 2.6668351
11.41471 2.6874721
11.41571 2.7080627
11.41671 2.7286088
11.41771 2.7491087000000003
11.41871 2.769557
11.41971 2.7899459
11.42071 2.8102683
11.42171 2.8305192
11.42271 2.8506981000000002
11.42371 2.8708084
11.42471 2.8908549
11.42571 2.9108413
11.42671 2.9307678
11.42771 2.9506305
11.42871 2.9704219
11.42971 2.9901332999999997
11.43071 3.0097587
11.43171 3.0292954
11.43271 3.0487454
11.43371 3.0681135
11.43471 3.0874053
11.43571 3.1066235
11.43671 3.1257667000000002
11.43771 3.1448289999999997
11.43871 3.1638019
11.43971 3.1826776
11.44071 3.2014512
11.44171 3.2201230999999995
11.44271 3.2386981
11.44371 3.2571814999999997
11.44471 3.2755780999999997
11.44571 3.2938886
11.44671 3.3121074999999998
11.44771 3.3302259000000003
11.44871 3.3482342999999997
11.44971 3.3661257
11.45071 3.383898
11.45171 3.4015547
11.45271 3.4191027
11.45371 3.4365486
11.45471 3.4538947
11.45571 3.4711387000000005
11.45671 3.4882728000000003
11.45771 3.5052873
11.45871 3.5221741
11.45971 3.5389293000000004
11.46071 3.5555552999999995
11.46171 3.5720583
11.46271 3.5884465999999997
11.46371 3.6047246
11.46471 3.6208924000000002
11.46571 3.6369434999999997
11.46671 3.6528677000000003
11.46771 3.6686550999999996
11.46871 3.6843002
11.46971 3.6998026000000004
11.47071 3.7151679
11.47171 3.7304047
11.47271 3.7455197000000005
11.47371 3.7605144
11.47471 3.7753843000000002
11.47571 3.7901189000000004
11.47671 3.8047072
11.47771 3.8191412000000002
11.47871 3.8334183
11.47971 3.8475435000000004
11.48071 3.8615253000000003
11.48171 3.8753721999999997
11.48271 3.8890895000000003
11.48371 3.9026747999999998
11.48471 3.9161205
11.48571 3.9294152999999996
11.48671 3.9425491999999998
11.48771 3.9555187999999997
11.48871 3.9683264000000005
11.48971 3.9809803999999995
11.49071 3.9934903
11.49171 4.0058624
11.49271 4.0180966
11.49371 4.0301859
11.49471 4.042118
11.49571 4.0538810000000005
11.49671 4.0654682
11.49771 4.0768802
11.49871 4.0881246
11.49971 4.0992118
11.50071 4.1101508
11.50171 4.1209448
11.50271 4.1315895
11.50371 4.1420739
11.50471 4.1523866
11.50571 4.1625191
11.50671 4.1724697
11.50771 4.1822445
11.50871 4.1918542
11.50971 4.201309
11.51071 4.2106132999999994
11.51171 4.2197645
11.51271 4.2287521
11.51371 4.2375639
11.51471 4.2461891000000005
11.51571 4.2546246000000005
11.51671 4.2628746
11.51771 4.2709492000000004
11.51871 4.2788599
11.51971 4.2866133
11.52071 4.2942096
11.52171 4.3016404
11.52271 4.3088935
11.52371 4.3159574
11.52471 4.3228272
11.52571 4.3295063
11.52671 4.336004
11.52771 4.3423317
11.52871 4.3484986
11.52971 4.3545067
11.53071 4.3603498
11.53171 4.3660164
11.53271 4.3714944
11.53371 4.3767761
11.53471 4.3818623
11.53571 4.3867603
11.53671 4.3914817
11.53771 4.396035899999999
11.53871 4.4004258
11.53971 4.4046468999999995
11.54071 4.4086885
11.54171 4.4125389
11.54271 4.4161905
11.54371 4.419642700000001
11.54471 4.4229023
11.54571 4.425981999999999
11.54671 4.4288933
11.54771 4.4316422
11.54871 4.4342265
11.54971 4.4366375
11.55071 4.4388629
11.55171 4.4408936
11.55271 4.4427256999999996
11.55371 4.4443633
11.55471 4.4458155
11.55571 4.4470929
11.55671 4.4482019
11.55771 4.4491414
11.55871 4.4499047
11.55971 4.450481
11.56071 4.450861
11.56171 4.4510409
11.56271 4.4510252999999995
11.56371 4.4508245
11.56471 4.4504505
11.56571 4.4499118
11.56671 4.4492107
11.56771 4.4483416
11.56871 4.4472936999999995
11.56971 4.4460565
11.57071 4.4446237
11.57171 4.4429965000000005
11.57271 4.4411819
11.57371 4.4391904
11.57471 4.4370301
11.57571 4.4347044
11.57671 4.4322092
11.57771 4.4295356
11.57871 4.4266742
11.57971 4.4236191
11.58071 4.4203714
11.58171 4.4169389
11.58271 4.4133324
11.58371 4.409561699999999
11.58471 4.4056311
11.58571 4.4015381
11.58671 4.3972742
11.58771 4.3928292
11.58871 4.388196
11.58971 4.383374
11.59071 4.3783695
11.59171 4.3731917000000005
11.59271 4.3678507
11.59371 4.3623518
11.59471 4.3566935
11.59571 4.350869
11.59671 4.344869
11.59771 4.3386865
11.59871 4.3323203999999995
11.59971 4.3257758
11.60071 4.3190617
11.60171 4.3121874
11.60271 4.3051589
11.60371 4.2979755
11.60471 4.2906303
11.60571 4.2831152999999995
11.60671 4.2754233
11.60771 4.2675525
11.60871 4.2595077
11.60971 4.2512987
11.61071 4.242935
11.61171 4.2344227
11.61271 4.2257626
11.61371 4.2169485
11.61471 4.2079724
11.61571 4.1988272
11.61671 4.1895106
11.61771 4.1800264
11.61871 4.1703828
11.61971 4.1605897
11.62071 4.1506533
11.62171 4.1405741
11.62271 4.1303482
11.62371 4.1199673
11.62471 4.1094251
11.62571 4.098719
11.62671 4.0878527
11.62771 4.0768344
11.62871 4.0656734
11.62971 4.0543765
11.63071 4.0429436
11.63171 4.0313698
11.63271 4.0196475000000005
11.63371 4.007769
11.63471 3.9957317999999997
11.63571 3.9835401
11.63671 3.9712026999999996
11.63771 3.9587304
11.63871 3.9461307000000003
11.63971 3.9334062000000003
11.64071 3.9205533
11.64171 3.9075639000000004
11.64271 3.8944304
11.64371 3.8811497
11.64471 3.8677249
11.64571 3.8541634
11.64671 3.8404743999999997
11.64771 3.8266644000000003
11.64871 3.8127344
11.64971 3.7986793
11.65071 3.78449
11.65171 3.7701591999999997
11.65271 3.7556834999999995
11.65371 3.7410675999999996
11.65471 3.7263215
11.65571 3.7114572
11.65671 3.6964852
11.65771 3.681409
11.65871 3.6662251
11.65971 3.6509249
11.66071 3.6354996
11.66171 3.6199436
11.66271 3.6042586
11.66371 3.5884526
11.66471 3.5725358999999997
11.66571 3.5565168000000003
11.66671 3.5403978
11.66771 3.5241745
11.66871 3.5078377
11.66971 3.4913775
11.67071 3.4747891
11.67171 3.4580756
11.67271 3.4412477
11.67371 3.4243192999999996
11.67471 3.4073021000000003
11.67571 3.3902018999999997
11.67671 3.3730157
11.67771 3.3557328999999996
11.67871 3.3383422000000005
11.67971 3.3208355000000003
11.68071 3.3032127
11.68171 3.2854818
11.68271 3.2676559000000003
11.68371 3.2497469
11.68471 3.2317605
11.68571 3.2136935999999996
11.68671 3.1955358000000005
11.68771 3.1772755
11.68871 3.1589046
11.68971 3.1404234000000004
11.69071 3.1218415
11.69171 3.1031743
11.69271 3.0844362
11.69371 3.0656358000000004
11.69471 3.0467717
11.69571 3.0278338
11.69671 3.0088078
11.69771 2.9896824
11.69871 2.9704548
11.69971 2.9511327
11.70071 2.931731
11.70171 2.9122660000000002
11.70271 2.8927479
11.70371 2.8731771
11.70471 2.8535439
11.70571 2.833833
11.70671 2.8140312
11.70771 2.7941337
11.70871 2.7741468
11.70971 2.7540855
11.71071 2.7339676
11.71171 2.7138062
11.71271 2.6936036
11.71371 2.673351
11.71471 2.6530329
11.71571 2.6326345
11.71671 2.6121486
11.71771 2.5915802
11.71871 2.5709447
11.71971 2.5502618
11.72071 2.5295474
11.72171 2.5088063000000003
11.72271 2.4880310999999997
11.72371 2.4672052
11.72471 2.4463106
11.72571 2.4253365
11.72671 2.4042835
11.72771 2.3831651999999997
11.72871 2.3620012999999997
11.72971 2.3408097999999997
11.73071 2.3195993
11.73171 2.2983652
11.73271 2.2770926
11.73371 2.2557635
11.73471 2.2343649
11.73571 2.2128959999999998
11.73671 2.1913694
11.73771 2.1698056
11.73871 2.1482248
11.73971 2.1266380000000003
11.74071 2.1050429
11.74171 2.0834243
11.74271 2.0617614
11.74371 2.0400373
11.74471 2.0182466
11.74571 1.9963983
11.74671 1.9745125
11.74771 1.9526113
11.74871 1.9307101
11.74971 1.9088114
11.75071 1.8869031
11.75171 1.864966
11.75271 1.8429812
11.75371 1.8209407
11.75471 1.7988503
11.75571 1.776728
11.75671 1.7545966
11.75771 1.7324732999999999
11.75871 1.7103624000000002
11.75971 1.6882535
11.76071 1.6661266000000001
11.76171 1.6439606
11.76271 1.6217437000000001
11.76371 1.5994787
11.76471 1.5771826999999998
11.76571 1.55488
11.76671 1.5325922
11.76771 1.5103288
11.76871 1.4880839
11.76971 1.4658391
11.77071 1.4435722
11.77171 1.4212669
11.77271 1.398921
11.77371 1.376547
11.77471 1.3541670000000001
11.77571 1.3318026
11.77671 1.3094661
11.77771 1.2871542999999999
11.77871 1.2648509000000001
11.77971 1.2425336
11.78071 1.2201847
11.78171 1.1977992
11.78271 1.1753883999999999
11.78371 1.1529749
11.78471 1.1305836999999999
11.78571 1.1082316
11.78671 1.0859203
11.78771 1.0636359
11.78871 1.0413554999999999
11.78971 1.0190576999999998
11.79071 0.9967316900000001
11.79171 0.97438246
11.79271 0.9520283900000001
11.79371 0.9296933199999999
11.79471 0.90739569
11.79571 0.8851408
11.79671 0.8629185100000001
11.79771 0.84070843
11.79871 0.81848893
11.79971 0.7962477399999999
11.80071 0.77398778
11.80171 0.75172642
11.80271 0.7294884899999999
11.80371 0.70729582
11.80471 0.68515786
11.80571 0.6630681900000001
11.80671 0.64100744
11.80771 0.6189520900000001
11.80871 0.59688506
11.80971 0.57480331
11.81071 0.5527190399999999
11.81171 0.53065442
11.81271 0.50863181
11.81371 0.48666391999999997
11.81471 0.46474854
11.81571 0.44286991
11.81671 0.42100591
11.81771 0.39913859
11.81871 0.37726235999999996
11.81971 0.35538704
11.82071 0.33353381
11.82171 0.31172635
11.82271 0.28998079000000004
11.82371 0.26829902
11.82471 0.24666821
11.82571 0.22506695
11.82671 0.20347489000000002
11.82771 0.18188195999999998
11.82871 0.16029285
11.82971 0.13872497
11.83071 0.11720077999999999
11.83171 0.09573794100000001
11.83271 0.074341719
11.83371 0.053002848000000005
11.83471 0.031701967000000005
11.83571 0.010418415
11.83671 -0.010860368
11.83771 -0.032133126
11.83871 -0.053385191
11.83971 -0.074594788
11.84071 -0.095742382
11.84171 -0.11681899999999999
11.84271 -0.13782979
11.84371 -0.15879129
11.84471 -0.17972378
11.84571 -0.20064199
11.84671 -0.22154849000000001
11.84771 -0.24243235000000002
11.84871 -0.26327402
11.84971 -0.28405376
11.85071 -0.30476011000000003
11.85171 -0.32539468
11.85271 -0.34597099
11.85371 -0.36650822
11.85471 -0.38702241
11.85571 -0.40751924
11.85671 -0.42799148000000004
11.85771 -0.44842208999999994
11.85871 -0.46879174
11.85971 -0.48908717
11.86071 -0.50930674
11.86171 -0.52946084
11.86271 -0.54956693
11.86371 -0.5696415899999999
11.86471 -0.5896930100000001
11.86571 -0.6097174200000001
11.86671 -0.62970067
11.86771 -0.6496244099999999
11.86871 -0.66947406
11.86971 -0.68924483
11.87071 -0.70894328
11.87171 -0.7285840299999999
11.87271 -0.74818293
11.87371 -0.7677496899999999
11.87471 -0.78728348
11.87571 -0.80677327
11.87671 -0.8262028899999999
11.87771 -0.8455580100000001
11.87871 -0.8648321999999999
11.87971 -0.88402964
11.88071 -0.9031628300000001
11.88171 -0.9222468399999999
11.88271 -0.94129257
11.88371 -0.96030179
11.88471 -0.9792664099999999
11.88571 -0.99817207
11.88671 -1.0170043
11.88771 -1.0357545
11.88871 -1.0544234
11.88971 -1.0730203
11.89071 -1.0915582
11.89171 -1.1100478
11.89271 -1.1284928
11.89371 -1.1468881
11.89471 -1.1652227
11.89571 -1.183484
11.89671 -1.2016644
11.89771 -1.2197634000000002
11.89871 -1.2377885
11.89971 -1.2557513
11.90071 -1.273662
11.90171 -1.2915252
11.90271 -1.3093374
11.90371 -1.3270888
11.90471 -1.3447674
11.90571 -1.3623641
11.90671 -1.3798757
11.90771 -1.3973065
11.90871 -1.4146647
11.90971 -1.4319594
11.91071 -1.4491953
11.91171 -1.4663713
11.91271 -1.4834810999999999
11.91371 -1.5005159000000001
11.91471 -1.517469
11.91571 -1.5343381999999999
11.91671 -1.5511272
11.91771 -1.5678434
11.91871 -1.5844945
11.91971 -1.6010852999999998
11.92071 -1.6176145999999998
11.92171 -1.6340766
11.92271 -1.6504634
11.92371 -1.6667675
11.92471 -1.6829858
11.92571 -1.6991190999999999
11.92671 -1.7151723
11.92771 -1.7311508
11.92871 -1.747058
11.92971 -1.762894
11.93071 -1.7786557
11.93171 -1.7943379
11.93271 -1.8099366
11.93371 -1.8254502
11.93471 -1.8408807
11.93571 -1.8562322
11.93671 -1.8715089
11.93771 -1.8867131
11.93871 -1.9018438
11.93971 -1.9168971
11.94071 -1.9318681
11.94171 -1.9467529000000001
11.94271 -1.9615497
11.94371 -1.9762600000000001
11.94471 -1.9908864
11.94571 -2.0054318
11.94671 -2.0198971
11.94771 -2.0342811999999997
11.94871 -2.0485813
11.94971 -2.0627942
11.95071 -2.0769184
11.95171 -2.0909548
11.95271 -2.1049056
11.95371 -2.1187741
11.95471 -2.1325618
11.95571 -2.1462675
11.95671 -2.1598879
11.95771 -2.1734184
11.95871 -2.1868551
11.95971 -2.2001967000000002
11.96071 -2.2134447
11.96171 -2.2266028
11.96271 -2.2396751
11.96371 -2.2526635
11.96471 -2.265567
11.96571 -2.2783816
11.96671 -2.2911031
11.96771 -2.3037277
11.96871 -2.3162553
11.96971 -2.3286890000000002
11.97071 -2.3410339
11.97171 -2.3532944000000002
11.97271 -2.3654718000000003
11.97371 -2.377563
11.97471 -2.3895612
11.97571 -2.4014588
11.97671 -2.4132503
11.97771 -2.4249349
11.97871 -2.4365166
11.97971 -2.4480025999999997
11.98071 -2.4593998
11.98171 -2.4707118
11.98271 -2.4819368
11.98371 -2.4930686
11.98471 -2.5040986000000003
11.98571 -2.515021
11.98671 -2.5258342
11.98771 -2.5365431000000003
11.98871 -2.5471555
11.98971 -2.5576795
11.99071 -2.5681188
11.99171 -2.5784709
11.99271 -2.5887273
11.99371 -2.5988771
11.99471 -2.6089113
11.99571 -2.6188267
11.99671 -2.6286276
11.99771 -2.6383232
11.99871 -2.6479242
11.99971 -2.6574373
12.00071 -2.6668619000000002
12.00171 -2.6761906
12.00271 -2.6854116
12.00371 -2.6945142
12.00471 -2.7034935
12.00571 -2.7123526
12.00671 -2.7211016
12.00771 -2.7297528
12.00871 -2.7383156
12.00971 -2.7467916
12.01071 -2.7551739
12.01171 -2.7634498
12.01271 -2.7716069
12.01371 -2.7796378
12.01471 -2.7875438
12.01571 -2.7953343
12.01671 -2.8030226
12.01771 -2.8106196
12.01871 -2.8181283
12.01971 -2.8255421999999997
12.02071 -2.8328474999999997
12.02171 -2.8400289
12.02271 -2.8470758
12.02371 -2.8539872
12.02471 -2.8607720999999997
12.02571 -2.8674452
12.02671 -2.874021
12.02771 -2.8805073
12.02871 -2.8869011
12.02971 -2.8931902999999997
12.03071 -2.8993595
12.03171 -2.9053964000000003
12.03271 -2.911297
12.03371 -2.9170681
12.03471 -2.9227234
12.03571 -2.9282779
12.03671 -2.9337397000000003
12.03771 -2.9391073
12.03871 -2.9443683
12.03971 -2.9495053
12.04071 -2.9545028
12.04171 -2.9593545999999997
12.04271 -2.9640658
12.04371 -2.9686510999999998
12.04471 -2.9731289000000003
12.04571 -2.9775126
12.04671 -2.9818054
12.04771 -2.9859986000000003
12.04871 -2.9900754000000003
12.04971 -2.9940188
12.05071 -2.9978178
12.05171 -3.0014737
12.05271 -3.0049976
12.05371 -3.0084062
12.05471 -3.0117137
12.05571 -3.0149249
12.05671 -3.0180328
12.05771 -3.0210208
12.05871 -3.0238705
12.05971 -3.0265694
12.06071 -3.0291166
12.06171 -3.0315233
12.06271 -3.0338086
12.06371 -3.0359905
12.06471 -3.0380787
12.06571 -3.0400703
12.06671 -3.0419508
12.06771 -3.0437004
12.06871 -3.0453026000000003
12.06971 -3.0467514
12.07071 -3.0480532
12.07171 -3.0492242
12.07271 -3.0502824
12.07371 -3.0512404
12.07471 -3.0520981
12.07571 -3.0528445
12.07671 -3.053461
12.07771 -3.0539305999999997
12.07871 -3.0542448
12.07971 -3.0544082
12.08071 -3.0544359
12.08171 -3.0543474
12.08271 -3.0541578
12.08371 -3.0538705999999998
12.08471 -3.0534768
12.08571 -3.0529579
12.08671 -3.0522941
12.08771 -3.0514726
12.08871 -3.0504933000000003
12.08971 -3.0493684
12.09071 -3.0481176
12.09171 -3.0467584999999997
12.09271 -3.0452993
12.09371 -3.0437355999999998
12.09471 -3.0420521
12.09571 -3.0402301
12.09671 -3.0382548
12.09771 -3.0361228000000002
12.09871 -3.0338427
12.09971 -3.0314319
12.10071 -3.028908
12.10171 -3.0262819
12.10271 -3.0235514
12.10371 -3.020703
12.10471 -3.0177176
12.10571 -3.0145782999999997
12.10671 -3.0112788000000004
12.10771 -3.0078251
12.10871 -3.0042341
12.10971 -3.0005252
12.11071 -2.9967129
12.11171 -2.9928006
12.11271 -2.9887788
12.11371 -2.9846296000000003
12.11471 -2.9803351
12.11571 -2.9758845
12.11671 -2.9712787
12.11771 -2.9665301
12.11871 -2.9616563
12.11971 -2.9566724
12.12071 -2.9515842
12.12171 -2.9463857
12.12271 -2.9410617
12.12371 -2.9355949
12.12471 -2.929973
12.12571 -2.9241955
12.12671 -2.9182728
12.12771 -2.9122228
12.12871 -2.9060623
12.12971 -2.8998002
12.13071 -2.8934341
12.13171 -2.8869504
12.13271 -2.8803311000000003
12.13371 -2.8735617
12.13471 -2.866637
12.13571 -2.8595631999999997
12.13671 -2.8523553
12.13771 -2.8450308
12.13871 -2.8376017
12.13971 -2.8300697
12.14071 -2.8224263
12.14171 -2.8146565
12.14271 -2.8067455000000003
12.14371 -2.7986856
12.14471 -2.7904801
12.14571 -2.7821409
12.14671 -2.7736837
12.14771 -2.7651206
12.14871 -2.7564548
12.14971 -2.7476795
12.15071 -2.7387802999999997
12.15171 -2.7297419
12.15271 -2.7205544
12.15371 -2.7112184
12.15471 -2.7017444
12.15571 -2.6921486000000003
12.15671 -2.6824467000000003
12.15771 -2.6726471000000003
12.15871 -2.6627483
12.15971 -2.6527399
12.16071 -2.6426081
12.16171 -2.6323415
12.16271 -2.6219362
12.16371 -2.6113977999999998
12.16471 -2.6007371
12.16571 -2.5899667
12.16671 -2.5790943
12.16771 -2.5681192
12.16871 -2.5570327
12.16971 -2.545822
12.17071 -2.5344761
12.17171 -2.5229907
12.17271 -2.51137
12.17371 -2.4996264
12.17471 -2.4877746
12.17571 -2.4758261
12.17671 -2.463785
12.17771 -2.4516473
12.17871 -2.4394024
12.17971 -2.4270389
12.18071 -2.414549
12.18171 -2.401932
12.18271 -2.3891946
12.18371 -2.3763472
12.18471 -2.3633998
12.18571 -2.3503572
12.18671 -2.3372171
12.18771 -2.3239722
12.18871 -2.3106126000000002
12.18971 -2.2971317
12.19071 -2.2835284000000002
12.19171 -2.2698089
12.19271 -2.255984
12.19371 -2.2420647
12.19471 -2.2280581
12.19571 -2.2139654
12.19671 -2.1997809
12.19771 -2.1854959
12.19871 -2.1711016
12.19971 -2.1565937
12.20071 -2.1419739
12.20171 -2.1272493999999997
12.20271 -2.1124292
12.20371 -2.097521
12.20471 -2.082528
12.20571 -2.0674484
12.20671 -2.052276
12.20771 -2.0370042
12.20871 -2.0216288
12.20971 -2.0061506
12.21071 -1.990575
12.21171 -1.9749098
12.21271 -1.9591628
12.21371 -1.9433382999999997
12.21471 -1.9274360000000001
12.21571 -1.9114513
12.21671 -1.8953778000000001
12.21771 -1.8792104
12.21871 -1.8629478000000002
12.21971 -1.8465928999999999
12.22071 -1.8301520000000002
12.22171 -1.8136326
12.22271 -1.7970402
12.22371 -1.780377
12.22471 -1.7636414999999999
12.22571 -1.7468292
12.22671 -1.7299358
12.22771 -1.7129581
12.22871 -1.6958971999999999
12.22971 -1.6787566
12.23071 -1.6615422000000002
12.23171 -1.6442595
12.23271 -1.6269117999999998
12.23371 -1.6094992
12.23471 -1.5920198
12.23571 -1.5744699
12.23671 -1.5568474
12.23771 -1.5391521
12.23871 -1.5213866
12.23971 -1.5035556
12.24071 -1.4856641
12.24171 -1.4677163
12.24271 -1.4497138
12.24371 -1.4316556
12.24471 -1.4135391000000002
12.24571 -1.3953611
12.24671 -1.3771199
12.24771 -1.3588157
12.24871 -1.3404516
12.24971 -1.3220318
12.25071 -1.3035613
12.25171 -1.2850439999999999
12.25271 -1.2664817
12.25371 -1.2478746
12.25471 -1.2292211000000002
12.25571 -1.2105199
12.25671 -1.1917703
12.25771 -1.1729735
12.25871 -1.1541320000000002
12.25971 -1.1352492
12.26071 -1.1163285
12.26171 -1.0973716999999998
12.26271 -1.0783792
12.26371 -1.0593496
12.26471 -1.0402812000000001
12.26571 -1.0211723000000001
12.26671 -1.0020233
12.26771 -0.9828362599999999
12.26871 -0.96361535
12.26971 -0.9443655599999999
12.27071 -0.9250915599999999
12.27171 -0.9057963299999999
12.27271 -0.88648088
12.27371 -0.8671441999999999
12.27471 -0.84778406
12.27571 -0.8283985799999999
12.27671 -0.80898711
12.27771 -0.78955097
12.27871 -0.77009299
12.27971 -0.75061689
12.28071 -0.7311258900000001
12.28171 -0.7116219
12.28271 -0.69210511
12.28371 -0.67257448
12.28471 -0.6530289100000001
12.28571 -0.63346843
12.28671 -0.61389501
12.28771 -0.59431265
12.28871 -0.57472647
12.28971 -0.5551415
12.29071 -0.53556096
12.29171 -0.51598544
12.29271 -0.49641305
12.29371 -0.47684045999999997
12.29471 -0.45726439
12.29571 -0.43768333
12.29671 -0.41809836
12.29771 -0.39851297999999996
12.29871 -0.37893190000000004
12.29971 -0.35935969
12.30071 -0.33979942
12.30171 -0.32025208
12.30271 -0.30071703
12.30371 -0.28119320000000003
12.30471 -0.26168055
12.30571 -0.24218105
12.30671 -0.22269876
12.30771 -0.20323887
12.30871 -0.18380618
12.30971 -0.16440349
12.31071 -0.14503069000000002
12.31171 -0.12568508
12.31271 -0.10636269999999999
12.31371 -0.087060104
12.31471 -0.06777604000000001
12.31571 -0.048512209
12.31671 -0.029272892
12.31771 -0.010063579
12.31871 0.0091107475
12.31971 0.028247025
12.32071 0.047344581
12.32171 0.066404516
12.32271 0.085428299
12.32371 0.10441622
12.32471 0.12336648
12.32571 0.14227522
12.32671 0.16113755999999999
12.32771 0.17994923000000002
12.32871 0.19870796
12.32971 0.21741411000000002
12.33071 0.2360702
12.33171 0.25467954
12.33271 0.27324445999999997
12.33371 0.29176492
12.33471 0.31023815
12.33571 0.32865922000000003
12.33671 0.34702262
12.33771 0.36532392
12.33871 0.38356083
12.33971 0.40173348999999997
12.34071 0.41984357
12.34171 0.43789292999999996
12.34271 0.45588207
12.34371 0.47380961000000005
12.34471 0.49167237999999996
12.34571 0.50946628
12.34671 0.52718781
12.34771 0.54483516
12.34871 0.5624083799999999
12.34971 0.57990905
12.35071 0.59733903
12.35171 0.61469921
12.35271 0.63198847
12.35371 0.64920369
12.35471 0.66634039
12.35571 0.68339407
12.35671 0.70036137
12.35771 0.71724094
12.35871 0.7340333
12.35971 0.75074011
12.36071 0.767363
12.36171 0.78390259
12.36271 0.80035785
12.36371 0.81672641
12.36471 0.8330049900000001
12.36571 0.8491905399999999
12.36671 0.8652810000000001
12.36771 0.8812754399999999
12.36871 0.8971738599999999
12.36971 0.91297645
12.37071 0.92868311
12.37171 0.94429245
12.37271 0.9598024199999999
12.37371 0.97521013
12.37471 0.99051269
12.37571 1.0057081
12.37671 1.0207952
12.37771 1.0357743000000001
12.37871 1.0506463000000001
12.37971 1.0654125
12.38071 1.0800738
12.38171 1.0946299
12.38271 1.1090797
12.38371 1.123421
12.38471 1.1376509
12.38571 1.1517666
12.38671 1.1657659
12.38771 1.1796474
12.38871 1.1934103
12.38971 1.2070549
12.39071 1.2205811
12.39171 1.233989
12.39271 1.2472775
12.39371 1.260445
12.39471 1.2734895
12.39571 1.2864089
12.39671 1.2992019000000001
12.39771 1.3118682
12.39871 1.3244087
12.39971 1.3368248
12.40071 1.3491178
12.40171 1.3612877
12.40271 1.373333
12.40371 1.3852507
12.40471 1.3970367
12.40571 1.4086871
12.40671 1.4201997
12.40771 1.4315738999999998
12.40871 1.4428115
12.40971 1.4539149
12.41071 1.4648866
12.41171 1.4757273
12.41271 1.4864355
12.41371 1.4970076
12.41471 1.5074393
12.41571 1.5177269
12.41671 1.527869
12.41771 1.5378672
12.41871 1.5477245000000002
12.41971 1.5574445
12.42071 1.5670288
12.42171 1.5764764
12.42271 1.5857829
12.42371 1.5949424
12.42471 1.6039497999999999
12.42571 1.6128022
12.42671 1.6215009999999999
12.42771 1.6300503000000002
12.42871 1.6384559
12.42971 1.6467221
12.43071 1.6548502999999999
12.43171 1.6628372999999999
12.43271 1.6706768
12.43371 1.6783617
12.43471 1.6858870000000001
12.43571 1.6932517
12.43671 1.7004591999999998
12.43771 1.7075155000000002
12.43871 1.7144268
12.43971 1.7211959
12.44071 1.7278207
12.44171 1.7342951
12.44271 1.7406112
12.44371 1.7467624000000002
12.44471 1.7527467
12.44571 1.7585676000000001
12.44671 1.7642325
12.44771 1.7697497999999998
12.44871 1.775125
12.44971 1.7803579999999999
12.45071 1.7854424
12.45171 1.7903689
12.45271 1.795128
12.45371 1.7997144
12.45471 1.804129
12.45571 1.8083792
12.45671 1.8124744000000002
12.45771 1.8164229
12.45871 1.8202269
12.45971 1.8238827999999998
12.46071 1.8273812
12.46171 1.830712
12.46271 1.8338690000000002
12.46371 1.8368522000000003
12.46471 1.8396689000000002
12.46571 1.84233
12.46671 1.8448459000000001
12.46771 1.8472217
12.46871 1.8494546
12.46971 1.851535
12.47071 1.8534502000000002
12.47171 1.8551903
12.47271 1.8567516999999998
12.47371 1.8581396
12.47471 1.8593647000000002
12.47571 1.8604392
12.47671 1.8613716999999999
12.47771 1.8621619999999999
12.47871 1.8628024
12.47971 1.8632801
12.48071 1.8635835
12.48171 1.8637072000000001
12.48271 1.8636546999999999
12.48371 1.8634371
12.48471 1.8630685
12.48571 1.8625602
12.48671 1.8619154
12.48771 1.8611277
12.48871 1.860184
12.48971 1.8590707000000002
12.49071 1.8577792
12.49171 1.8563098999999998
12.49271 1.854673
12.49371 1.8528832
12.49471 1.8509543
12.49571 1.8488925
12.49671 1.8466942
12.49771 1.8443471
12.49871 1.8418359
12.49971 1.8391491999999998
12.50071 1.8362843
12.50171 1.8332487000000002
12.50271 1.8300574
12.50371 1.8267265000000001
12.50471 1.8232651
12.50571 1.8196728
12.50671 1.8159393
12.50771 1.8120492
12.50871 1.8079886
12.50971 1.8037524
12.51071 1.7993459
12.51171 1.7947841
12.51271 1.7900844999999999
12.51371 1.7852599
12.51471 1.7803134000000003
12.51571 1.7752366
12.51671 1.7700138
12.51771 1.7646287
12.51871 1.7590721999999999
12.51971 1.7533462
12.52071 1.7474634999999998
12.52171 1.7414413
12.52271 1.7352954999999999
12.52371 1.7290326000000003
12.52471 1.7226472
12.52571 1.716125
12.52671 1.7094491
12.52771 1.702608
12.52871 1.6956011
12.52971 1.6884392000000001
12.53071 1.6811403999999999
12.53171 1.6737226
12.53271 1.6661957
12.53371 1.6585573999999998
12.53471 1.6507948000000001
12.53571 1.6428905
12.53671 1.6348297
12.53771 1.6266078
12.53871 1.6182326
12.53971 1.6097206999999998
12.54071 1.6010912
12.54171 1.5923573
12.54271 1.5835209
12.54371 1.5745722
12.54471 1.5654942
12.54571 1.5562711
12.54671 1.5468951
12.54771 1.5373705999999998
12.54871 1.5277125
12.54971 1.5179398
12.55071 1.5080680000000002
12.55171 1.4981018000000001
12.55271 1.4880341
12.55371 1.4778487
12.55471 1.4675285999999998
12.55571 1.4570631
12.55671 1.4464538
12.55771 1.4357136
12.55871 1.4248622
12.55971 1.4139176
12.56071 1.4028893
12.56171 1.3917741000000001
12.56271 1.3805588
12.56371 1.369226
12.56471 1.3577627
12.56571 1.3461661999999999
12.56671 1.3344456
12.56771 1.3226178
12.56871 1.3107011
12.56971 1.2987063
12.57071 1.2866328
12.57171 1.2744689
12.57271 1.262198
12.57371 1.2498055
12.57471 1.2372862
12.57571 1.2246471
12.57671 1.2119048000000001
12.57771 1.1990789
12.57871 1.1861838
12.57971 1.1732233
12.58071 1.1601895
12.58171 1.1470672
12.58271 1.1338406
12.58371 1.1205012
12.58471 1.1070514999999999
12.58571 1.0935044
12.58671 1.0798777000000002
12.58771 1.0661863
12.58871 1.0524366
12.58971 1.0386238
12.59071 1.0247348
12.59171 1.0107545
12.59271 0.99667329
12.59371 0.98249177
12.59471 0.9682210199999999
12.59571 0.9538784599999999
12.59671 0.9394805900000001
12.59771 0.9250365199999999
12.59871 0.91054449
12.59971 0.8959932300000001
12.60071 0.88136755
12.60171 0.86665535
12.60271 0.85185328
12.60371 0.8369685199999999
12.60471 0.82201576
12.60571 0.8070110300000001
12.60671 0.79196552
12.60771 0.7768808399999999
12.60871 0.7617494100000001
12.60971 0.74655861
12.61071 0.73129712
12.61171 0.71596056
12.61271 0.70055411
12.61371 0.68509057
12.61471 0.66958545
12.61571 0.6540503799999999
12.61671 0.63848891
12.61771 0.62289531
12.61871 0.60725785
12.61971 0.59156427
12.62071 0.57580778
12.62171 0.55999006
12.62271 0.5441208399999999
12.62371 0.5282138900000001
12.62471 0.5122813900000001
12.62571 0.49632895
12.62671 0.48035407
12.62771 0.46434783999999996
12.62871 0.44829967000000004
12.62971 0.43220250000000004
12.63071 0.41605649
12.63171 0.39986935
12.63271 0.38365333
12.63371 0.36742031
12.63471 0.35117731999999996
12.63571 0.3349242
12.63671 0.3186546
12.63771 0.30235965000000004
12.63871 0.28603249
12.63971 0.26967202
12.64071 0.25328363
12.64171 0.23687722
12.64271 0.22046315
12.64371 0.20404809999999998
12.64471 0.18763266
12.64571 0.17121161999999998
12.64671 0.15477681
12.64771 0.13832117000000002
12.64871 0.12184207
12.64971 0.10534273
12.65071 0.088830979
12.65171 0.072316121
12.65271 0.055805419
12.65371 0.039301696
12.65471 0.022803088
12.65571 0.0063049185
12.65671 -0.010197274000000001
12.65771 -0.026705004999999997
12.65871 -0.04321564
12.65971 -0.05972320799999999
12.66071 -0.076220761
12.66171 -0.09270312700000001
12.66271 -0.10916878
12.66371 -0.12562006
12.66471 -0.14206155
12.66571 -0.15849763
12.66671 -0.17493021
12.66771 -0.19135764
12.66871 -0.2077752
12.66971 -0.22417700000000002
12.67071 -0.24055806
12.67171 -0.25691580999999997
12.67271 -0.27325035
12.67371 -0.28956335
12.67471 -0.30585639000000003
12.67571 -0.32212953
12.67671 -0.33838076
12.67771 -0.35460675
12.67871 -0.37080413
12.67971 -0.38697088999999996
12.68071 -0.40310705
12.68171 -0.41921423
12.68271 -0.43529421
12.68371 -0.45134765000000004
12.68471 -0.46737315
12.68571 -0.48336736
12.68671 -0.49932613000000003
12.68771 -0.5152458799999999
12.68871 -0.53112493
12.68971 -0.5469636499999999
12.69071 -0.56276349
12.69171 -0.57852562
12.69271 -0.59424969
12.69371 -0.6099334
12.69471 -0.62557319
12.69571 -0.64116586
12.69671 -0.65670996
12.69771 -0.67220666
12.69871 -0.68765911
12.69971 -0.70307078
12.70071 -0.71844324
12.70171 -0.73377471
12.70271 -0.74905991
12.70371 -0.76429173
12.70471 -0.77946368
12.70571 -0.7945722900000001
12.70671 -0.80961818
12.70771 -0.8246053
12.70871 -0.8395387799999999
12.70971 -0.85442187
12.71071 -0.8692541200000001
12.71171 -0.8840310400000001
12.71271 -0.89874584
12.71371 -0.91339266
12.71471 -0.9279690700000001
12.71571 -0.94247768
12.71671 -0.9569249999999999
12.71771 -0.97131832
12.71871 -0.98566227
12.71971 -0.99995593
12.72071 -1.0141923000000002
12.72171 -1.0283607
12.72271 -1.0424508000000001
12.72371 -1.0564566
12.72471 -1.0703787
12.72571 -1.0842241000000001
12.72671 -1.0980024
12.72771 -1.1117211999999999
12.72871 -1.1253824000000001
12.72971 -1.1389811
12.73071 -1.1525071
12.73171 -1.1659498000000001
12.73271 -1.1793026
12.73371 -1.1925663
12.73471 -1.2057489
12.73571 -1.2188618
12.73671 -1.2319148
12.73771 -1.2449108
12.73871 -1.2578441
12.73971 -1.270702
12.74071 -1.2834699
12.74171 -1.2961369999999999
12.74271 -1.3087012
12.74371 -1.3211696
12.74471 -1.3335553999999998
12.74571 -1.3458716000000002
12.74671 -1.3581252
12.74771 -1.3703137
12.74871 -1.3824262
12.74971 -1.3944475
12.75071 -1.4063654
12.75171 -1.4181758
12.75271 -1.4298853
12.75371 -1.4415075
12.75471 -1.4530579
12.75571 -1.4645458
12.75671 -1.4759703000000002
12.75771 -1.4873193999999998
12.75871 -1.4985753
12.75971 -1.5097217
12.76071 -1.5207504
12.76171 -1.5316654
12.76271 -1.5424806
12.76371 -1.5532138
12.76471 -1.5638789
12.76571 -1.5744790000000002
12.76671 -1.5850056000000001
12.76771 -1.5954414
12.76871 -1.6057687
12.76971 -1.6159765
12.77071 -1.6260663000000002
12.77171 -1.6360512
12.77271 -1.6459499999999998
12.77371 -1.6557792000000002
12.77471 -1.6655449
12.77571 -1.6752398000000002
12.77671 -1.6848458
12.77771 -1.6943416999999998
12.77871 -1.7037126999999999
12.77971 -1.7129561000000002
12.78071 -1.7220830999999999
12.78171 -1.7311134999999997
12.78271 -1.7400680000000002
12.78371 -1.7489575
12.78471 -1.7577791999999999
12.78571 -1.7665174
12.78671 -1.7751502
12.78771 -1.7836593
12.78871 -1.7920382
12.78971 -1.8002951999999999
12.79071 -1.8084494
12.79171 -1.8165225
12.79271 -1.8245287
12.79371 -1.8324684
12.79471 -1.8403277
12.79571 -1.8480841000000001
12.79671 -1.8557166999999999
12.79771 -1.8632151
12.79871 -1.8705849
12.79971 -1.8778447
12.80071 -1.8850190999999998
12.80171 -1.8921271
12.80271 -1.8991746
12.80371 -1.906151
12.80471 -1.9130345
12.80571 -1.919801
12.80671 -1.9264348
12.80771 -1.932936
12.80871 -1.9393191
12.80971 -1.9456076
12.81071 -1.9518225
12.81171 -1.9579733
12.81271 -1.9640535000000001
12.81371 -1.9700432
12.81471 -1.9759186000000002
12.81571 -1.9816617
12.81671 -1.9872695
12.81771 -1.9927554
12.81871 -1.9981433
12.81971 -2.0034581
12.82071 -2.0087143
12.82171 -2.01391
12.82271 -2.0190276
12.82371 -2.0240415
12.82471 -2.0289291
12.82571 -2.0336809000000002
12.82671 -2.0383044999999997
12.82771 -2.042821
12.82871 -2.047256
12.82971 -2.0516278
12.83071 -2.0559397
12.83171 -2.0601783
12.83271 -2.0643199
12.83371 -2.0683412000000003
12.83471 -2.0722298
12.83571 -2.0759898999999997
12.83671 -2.0796409
12.83771 -2.0832088
12.83871 -2.0867147999999998
12.83971 -2.0901666999999997
12.84071 -2.0935543
12.84171 -2.0968543
12.84271 -2.1000411
12.84371 -2.1030974000000002
12.84471 -2.1060223
12.84571 -2.1088315
12.84671 -2.111551
12.84771 -2.1142054
12.84871 -2.1168076
12.84971 -2.119353
12.85071 -2.1218225
12.85171 -2.1241909
12.85271 -2.126438
12.85371 -2.1285582
12.85471 -2.1305626
12.85571 -2.1324743
12.85671 -2.1343177
12.85771 -2.1361083
12.85871 -2.137845
12.85971 -2.1395117000000003
12.86071 -2.1410834
12.86171 -2.1425385
12.86271 -2.1438679
12.86371 -2.1450795
12.86471 -2.1461951999999997
12.86571 -2.1472413
12.86671 -2.1482378
12.86771 -2.1491894
12.86871 -2.1500846
12.86971 -2.1509001
12.87071 -2.1516124000000003
12.87171 -2.1522077
12.87271 -2.1526875
12.87371 -2.1530686
12.87471 -2.1533746
12.87571 -2.1536264999999997
12.87671 -2.1538323000000004
12.87771 -2.1539846000000002
12.87871 -2.1540638000000003
12.87971 -2.1540467
12.88071 -2.153918
12.88171 -2.1536766
12.88271 -2.1533368
12.88371 -2.1529224
12.88471 -2.1524562
12.88571 -2.1519504
12.88671 -2.1514021000000003
12.88771 -2.1507939
12.88871 -2.1501029000000003
12.88971 -2.1493100000000003
12.89071 -2.1484088
12.89171 -2.1474086
12.89271 -2.1463295000000002
12.89371 -2.1451944000000003
12.89471 -2.1440181999999997
12.89571 -2.1428021
12.89671 -2.1415334
12.89771 -2.1401917999999998
12.89871 -2.1387585000000002
12.89971 -2.1372247
12.90071 -2.1355964000000003
12.90171 -2.1338906
12.90271 -2.1321295
12.90371 -2.1303296
12.90471 -2.1284953
12.90571 -2.1266172
12.90671 -2.1246767
12.90771 -2.122654
12.90871 -2.1205377000000003
12.90971 -2.118329
12.91071 -2.1160422000000003
12.91171 -2.1136982
12.91271 -2.1113150000000003
12.91371 -2.1089004
12.91471 -2.1064492
12.91571 -2.103946
12.91671 -2.101372
12.91771 -2.0987138
12.91871 -2.0959697999999998
12.91971 -2.0931499
12.92071 -2.0902719
12.92171 -2.0873537
12.92271 -2.0844048
12.92371 -2.0814236
12.92471 -2.0783979
12.92571 -2.075311
12.92671 -2.0721491000000003
12.92771 -2.0689085
12.92871 -2.0655964
12.92971 -2.0622287
12.93071 -2.0588225
12.93171 -2.0553889
12.93271 -2.051929
12.93371 -2.0484332000000003
12.93471 -2.0448862
12.93571 -2.0412736000000002
12.93671 -2.0375886999999997
12.93771 -2.0338353
12.93871 -2.0300256
12.93971 -2.0261751
12.94071 -2.0222964
12.94171 -2.0183928
12.94271 -2.0144589
12.94371 -2.0104827
12.94471 -2.0064518
12.94571 -2.0023594
12.94671 -1.9982072
12.94771 -1.9940052
12.94871 -1.9897673
12.94971 -1.9855049
12.95071 -1.9812221
12.95171 -1.9769147
12.95271 -1.9725719
12.95371 -1.9681814999999998
12.95471 -1.9637350000000002
12.95571 -1.9592319
12.95671 -1.9546788
12.95771 -1.9500876
12.95871 -1.9454692
12.95971 -1.9408297
12.96071 -1.936168
12.96171 -1.9314769999999999
12.96271 -1.9267473
12.96371 -1.9219719
12.96471 -1.9171495
12.96571 -1.9122856000000001
12.96671 -1.9073897999999998
12.96771 -1.9024717
12.96871 -1.8975368
12.96971 -1.8925844
12.97071 -1.8876079000000001
12.97171 -1.8825989
12.97271 -1.87755
12.97371 -1.8724591
12.97471 -1.8673293
12.97571 -1.8621687000000002
12.97671 -1.8569850999999997
12.97771 -1.8517843999999999
12.97871 -1.846567
12.97971 -1.8413287
12.98071 -1.8360632000000001
12.98171 -1.8307654
12.98271 -1.825434
12.98371 -1.8200718
12.98471 -1.8146852000000002
12.98571 -1.8092809
12.98671 -1.803863
12.98771 -1.7984316
12.98871 -1.7929827999999999
12.98971 -1.7875113000000002
12.99071 -1.7820125
12.99171 -1.7764851000000002
12.99271 -1.7709319000000001
12.99371 -1.7653579
12.99471 -1.7597686000000001
12.99571 -1.7541674999999999
12.99671 -1.7485542
12.99771 -1.7429257
12.99871 -1.7372775999999999
12.99971 -1.7316069
13.00071 -1.7259133999999998
13.00171 -1.7201999
13.00271 -1.714471
13.00371 -1.7087309
13.00471 -1.7029814
13.00571 -1.6972215999999998
13.00671 -1.6914478
13.00771 -1.6856557
13.00871 -1.6798430999999998
13.00971 -1.6740106000000001
13.01071 -1.6681621
13.01171 -1.6623028000000002
13.01271 -1.6564367
13.01371 -1.6505659
13.01471 -1.6446882999999999
13.01571 -1.6388000999999999
13.01671 -1.6328972000000002
13.01771 -1.6269775
13.01871 -1.6210428
13.01971 -1.6150972
13.02071 -1.6091462
13.02171 -1.6031931999999998
13.02271 -1.5972387000000001
13.02371 -1.5912791999999998
13.02471 -1.5853092
13.02571 -1.5793238
13.02671 -1.5733209000000001
13.02771 -1.5673023000000001
13.02871 -1.5612739
13.02971 -1.5552424
13.03071 -1.5492128
13.03171 -1.5431864
13.03271 -1.5371599
13.03371 -1.5311276
13.03471 -1.5250836
13.03571 -1.5190258
13.03671 -1.512956
13.03771 -1.5068804
13.03871 -1.5008063999999999
13.03971 -1.4947393999999998
13.04071 -1.4886801
13.04171 -1.4826241
13.04271 -1.4765636
13.04371 -1.4704909
13.04471 -1.4644017
13.04571 -1.4582977000000001
13.04671 -1.4521851000000001
13.04771 -1.446073
13.04871 -1.4399688000000002
13.04971 -1.4338747
13.05071 -1.4277874
13.05171 -1.4216996000000002
13.05271 -1.4156027999999998
13.05371 -1.4094921999999999
13.05471 -1.4033689
13.05571 -1.3972399
13.05671 -1.3911149
13.05771 -1.3850027
13.05871 -1.3789065
13.05971 -1.372823
13.06071 -1.3667433
13.06171 -1.3606567999999999
13.06271 -1.3545559
13.06371 -1.3484391
13.06471 -1.3423121999999998
13.06571 -1.3361848
13.06671 -1.3300668999999998
13.06771 -1.3239640000000001
13.06871 -1.3178745
13.06971 -1.3117908
13.07071 -1.3057024
13.07171 -1.2996014
13.07271 -1.2934858
13.07371 -1.287361
13.07471 -1.2812378
13.07571 -1.275128
13.07671 -1.2690389
13.07771 -1.2629700000000001
13.07871 -1.2569135
13.07971 -1.2508574
13.08071 -1.2447903999999999
13.08171 -1.2387072000000001
13.08271 -1.2326104
13.08371 -1.2265093
13.08471 -1.2204158
13.08571 -1.2143393
13.08671 -1.2082819
13.08771 -1.2022382
13.08871 -1.1961971999999998
13.08971 -1.1901479
13.09071 -1.184084
13.09171 -1.1780068
13.09271 -1.1719251
13.09371 -1.1658513000000001
13.09471 -1.1597957
13.09571 -1.1537622
13.09671 -1.1477454999999999
13.09771 -1.1417344
13.09871 -1.1357153
13.09971 -1.1296785999999999
13.10071 -1.1236229
13.10171 -1.1175551000000001
13.10271 -1.1114883
13.10371 -1.1054352
13.10471 -1.0994034
13.10571 -1.0933922
13.10671 -1.0873929
13.10771 -1.0813931
13.10871 -1.0753824
13.10971 -1.0693572
13.11071 -1.0633221
13.11171 -1.0572878
13.11271 -1.0512664999999999
13.11371 -1.0452659
13.11471 -1.0392857
13.11571 -1.0333172
13.11671 -1.0273470999999998
13.11771 -1.0213628000000001
13.11871 -1.0153585
13.11971 -1.0093370000000002
13.12071 -1.003309
13.12171 -0.99728853
13.12271 -0.99128718
13.12371 -0.98530892
13.12471 -0.9793490199999999
13.12571 -0.97339582
13.12671 -0.96743647
13.12771 -0.9614620399999999
13.12871 -0.9554712999999999
13.12971 -0.94947126
13.13071 -0.9434734499999999
13.13171 -0.93748868
13.13271 -0.93152197
13.13371 -0.92557035
13.13471 -0.9196237700000001
13.13571 -0.91367001
13.13671 -0.90769967
13.13771 -0.9017107999999999
13.13871 -0.89570992
13.13971 -0.88970931
13.14071 -0.88372175
13.14171 -0.87775532
13.14271 -0.87180976
13.14371 -0.86587667
13.14471 -0.85994294
13.14571 -0.8539963500000001
13.14671 -0.84803049
13.14771 -0.84204702
13.14871 -0.83605452
13.14971 -0.83006443
13.15071 -0.82408581
13.15171 -0.81812134
13.15271 -0.8121659999999999
13.15371 -0.80620972
13.15471 -0.800242
13.15571 -0.7942562
13.15671 -0.7882531700000001
13.15771 -0.78224055
13.15871 -0.7762295699999999
13.15971 -0.7702301699999999
13.16071 -0.76424675
13.16171 -0.758276
13.16271 -0.7523084999999999
13.16371 -0.74633262
13.16471 -0.74033937
13.16571 -0.73432615
13.16671 -0.7282976099999999
13.16771 -0.72226357
13.16871 -0.7162345999999999
13.16971 -0.7102176099999999
13.17071 -0.70421286
13.17171 -0.69821407
13.17271 -0.69221123
13.17371 -0.68619489
13.17471 -0.68015992
13.17571 -0.67410767
13.17671 -0.66804499
13.17771 -0.66198083
13.17871 -0.6559222
13.17971 -0.64987107
13.18071 -0.64382348
13.18171 -0.63777138
13.18271 -0.63170614
13.18371 -0.62562246
13.18471 -0.61952071
13.18571 -0.61340681
13.18671 -0.6072897899999999
13.18771 -0.60117808
13.18871 -0.59507596
13.18971 -0.58898185
13.19071 -0.5828888600000001
13.19171 -0.57678763
13.19271 -0.5706701
13.19371 -0.56453231
13.19471 -0.5583758
13.19571 -0.5522063500000001
13.19671 -0.54603121
13.19771 -0.53985585
13.19871 -0.53368178
13.19971 -0.527506
13.20071 -0.52132248
13.20171 -0.5151250900000001
13.20271 -0.50891028
13.20371 -0.50267871
13.20471 -0.49643498
13.20571 -0.49018571000000005
13.20671 -0.48393667999999995
13.20771 -0.47769038999999996
13.20871 -0.47144489
13.20971 -0.46519455
13.21071 -0.45893224999999993
13.21171 -0.45265206
13.21271 -0.44635157000000003
13.21371 -0.44003254999999997
13.21471 -0.43370016
13.21571 -0.42736073999999996
13.21671 -0.42101913
13.21771 -0.41467696
13.21871 -0.408332
13.21971 -0.40197922
13.22071 -0.39561288
13.22171 -0.38922888
13.22271 -0.38282603
13.22371 -0.3764065
13.22471 -0.3699746
13.22571 -0.36353488
13.22671 -0.35709005
13.22771 -0.3506399
13.22871 -0.34418129000000003
13.22971 -0.33770955999999996
13.23071 -0.33122038
13.23171 -0.32471172
13.23271 -0.31818466
13.23371 -0.31164314
13.23471 -0.30509243
13.23571 -0.29853696
13.23671 -0.29197859000000004
13.23771 -0.2854157
13.23871 -0.27884368
13.23971 -0.27225657999999997
13.24071 -0.26564929000000004
13.24171 -0.25901943
13.24271 -0.25236822999999997
13.24371 -0.24569996
13.24471 -0.23902028
13.24571 -0.23233402000000003
13.24671 -0.22564325
13.24771 -0.2189467
13.24871 -0.21224033999999997
13.24971 -0.20551912
13.25071 -0.19877912
13.25171 -0.19201925
13.25271 -0.1852416
13.25371 -0.17845045999999998
13.25471 -0.17165036
13.25571 -0.16484384
13.25671 -0.15803006
13.25771 -0.15120485
13.25871 -0.14436217
13.25971 -0.13749652
13.26071 -0.13060537
13.26171 -0.12369042
13.26271 -0.11675728
13.26371 -0.10981352999999999
13.26471 -0.10286579
13.26571 -0.095917232
13.26671 -0.0889663
13.26771 -0.082007307
13.26871 -0.07503270199999999
13.26971 -0.06803606499999999
13.27071 -0.061014562
13.27171 -0.053969874999999994
13.27271 -0.046907223
13.27371 -0.039832818000000006
13.27471 -0.032750974
13.27571 -0.025662035
13.27671 -0.018562116
13.27771 -0.011444830000000001
13.27871 -0.0043042396999999994
13.27971 0.0028622580000000003
13.28071 0.010052318
13.28171 0.017259186
13.28271 0.024474235
13.28371 0.031690428
13.28471 0.038905357
13.28571 0.046122438
13.28671 0.053349759999999996
13.28771 0.06059695700000001
13.28871 0.067871372
13.28971 0.07517518200000001
13.29071 0.08250461
13.29171 0.089851598
13.29271 0.097207318
13.29371 0.10456588
13.29471 0.11192674999999999
13.29571 0.11929482
13.29671 0.12667802
13.29771 0.13408363
13.29871 0.14151484
13.29971 0.14896912
13.30071 0.15643922
13.30171 0.16391630999999998
13.30271 0.17139396
13.30371 0.17887126
13.30471 0.18635355
13.30571 0.19385047
13.30671 0.20137199
13.30771 0.20892419999999998
13.30871 0.21650656000000001
13.30971 0.22411188
13.31071 0.23172907999999998
13.31171 0.23934761999999998
13.31271 0.24696162
13.31371 0.25457209
13.31471 0.26218612
13.31571 0.26981367
13.31671 0.27746314
13.31771 0.2851377
13.31871 0.29283408
13.31971 0.30054423999999996
13.32071 0.30825923
13.32171 0.31597344
13.32271 0.32368749
13.32371 0.3314082
13.32471 0.33914587
13.32571 0.34690972
13.32671 0.35470375
13.32771 0.36252465
13.32871 0.37036277
13.32971 0.37820584
13.33071 0.38604368
13.33171 0.39387238
13.33271 0.40169554
13.33371 0.40952256000000004
13.33471 0.41736433999999994
13.33571 0.42522876
13.33671 0.43311729000000004
13.33771 0.44102473
13.33871 0.44894158000000006
13.33971 0.45685847
13.34071 0.46477052
13.34171 0.4726795
13.34271 0.48059309
13.34371 0.48852148
13.34471 0.49647270000000004
13.34571 0.50444873
13.34671 0.5124445099999999
13.34771 0.5204495499999999
13.34871 0.5284523099999999
13.34971 0.53644488
13.35071 0.5444260799999999
13.35171 0.55240206
13.35271 0.56038345
13.35371 0.56838077
13.35471 0.57639997
13.35571 0.5844401699999999
13.35671 0.59249396
13.35771 0.60055088
13.35871 0.60860184
13.35971 0.61664316
13.36071 0.62467777
13.36171 0.63271392
13.36271 0.64076115
13.36371 0.6488260800000001
13.36471 0.6569092200000001
13.36571 0.6650046
13.36671 0.67310221
13.36771 0.68119233
13.36871 0.68926946
13.36971 0.69733486
13.37071 0.70539583
13.37171 0.71346238
13.37271 0.7215431
13.37371 0.72964118
13.37471 0.73775332
13.37571 0.74587078
13.37671 0.75398325
13.37771 0.7620828700000001
13.37871 0.77016735
13.37971 0.7782406199999999
13.38071 0.7863109
13.38171 0.7943867699999999
13.38271 0.80247354
13.38371 0.81057092
13.38471 0.8186732400000001
13.38571 0.82677202
13.38671 0.83485981
13.38771 0.84293326
13.38871 0.8509943299999999
13.38971 0.8590497100000001
13.39071 0.86710742
13.39171 0.87517332
13.39271 0.88324826
13.39371 0.89132776
13.39471 0.89940326
13.39571 0.9074656299999999
13.39671 0.91550881
13.39771 0.92353188
13.39871 0.9315391100000001
13.39971 0.93953814
13.40071 0.94753653
13.40171 0.9555387300000001
13.40271 0.96354457
13.40371 0.97154938
13.40471 0.9795463600000001
13.40571 0.9875292900000001
13.40671 0.99549536
13.40771 1.0034457
13.40871 1.0113849
13.40971 1.0193185
13.41071 1.0272503
13.41171 1.0351804
13.41271 1.0431048
13.41371 1.0510168
13.41471 1.0589094000000001
13.41571 1.0667780999999998
13.41671 1.0746225999999999
13.41771 1.0824465
13.41871 1.0902565
13.41971 1.0980590000000001
13.42071 1.1058582000000001
13.42171 1.1136541
13.42271 1.1214432
13.42371 1.1292193000000001
13.42471 1.1369761
13.42571 1.1447094999999998
13.42671 1.1524188
13.42771 1.1601063999999999
13.42871 1.1677767000000001
13.42971 1.1754333000000001
13.43071 1.1830779
13.43171 1.190709
13.43271 1.1983222999999998
13.43371 1.2059128000000001
13.43471 1.2134763
13.43571 1.2210119
13.43671 1.2285215
13.43771 1.2360102
13.43871 1.2434835
13.43971 1.2509456
13.44071 1.2583970999999998
13.44171 1.2658347
13.44271 1.2732523
13.44371 1.2806425
13.44471 1.2879996
13.44571 1.2953212
13.44671 1.3026092
13.44771 1.3098685
13.44871 1.3171049000000001
13.44971 1.3243229
13.45071 1.3315238
13.45171 1.3387051
13.45271 1.3458617000000002
13.45371 1.3529879
13.45471 1.3600801
13.45571 1.3671381
13.45671 1.3741654
13.45771 1.3811676
13.45871 1.3881496
13.45971 1.3951136
13.46071 1.4020569
13.46171 1.4089729
13.46271 1.415853
13.46371 1.4226899
13.46471 1.4294803
13.46571 1.4362267
13.46671 1.4429359
13.46771 1.4496164
13.46871 1.4562755
13.46971 1.4629154
13.47071 1.4695331
13.47171 1.4761205
13.47271 1.4826685
13.47371 1.4891705
13.47471 1.495625
13.47571 1.502036
13.47671 1.5084116
13.47771 1.5147598
13.47871 1.5210846
13.47971 1.5273844
13.48071 1.5336514
13.48171 1.5398749
13.48271 1.5460461
13.48371 1.5521613
13.48471 1.5582239
13.48571 1.5642432000000002
13.48671 1.5702303
13.48771 1.5761931999999998
13.48871 1.5821334
13.48971 1.5880440999999998
13.49071 1.5939136999999999
13.49171 1.5997298
13.49271 1.6054844
13.49371 1.6111773999999999
13.49471 1.6168168
13.49571 1.6224146
13.49671 1.6279822
13.49771 1.6335253
13.49871 1.6390406
13.49971 1.6445176999999997
13.50071 1.6499428
13.50171 1.655305
13.50271 1.6606009000000002
13.50371 1.6658362
13.50471 1.6710231
13.50571 1.6761746000000002
13.50671 1.6812989
13.50771 1.6863949999999999
13.50871 1.6914525999999999
13.50971 1.6964566
13.51071 1.701393
13.51171 1.7062549999999999
13.51271 1.7110467
13.51371 1.7157802
13.51471 1.7204720999999998
13.51571 1.7251349999999999
13.51671 1.729773
13.51771 1.7343785999999999
13.51871 1.7389365
13.51971 1.7434295
13.52071 1.7478463999999998
13.52171 1.7521858000000001
13.52271 1.7564572
13.52371 1.7606766999999999
13.52471 1.7648591000000002
13.52571 1.7690115
13.52671 1.7731298
13.52771 1.7772001999999998
13.52871 1.7812044999999999
13.52971 1.7851289
13.53071 1.7889695
13.53171 1.7927342999999998
13.53271 1.7964404
13.53371 1.8001057
13.53471 1.8037418
13.53571 1.8073481999999998
13.53671 1.8109121999999997
13.53771 1.8144144
13.53871 1.8178363999999998
13.53971 1.8211693000000002
13.54071 1.8244166
13.54171 1.8275941
13.54271 1.8307213
13.54371 1.8338136
13.54471 1.8368755
13.54571 1.8398979999999998
13.54671 1.8428626
13.54771 1.8457491
13.54871 1.8485444
13.54971 1.8512482000000001
13.55071 1.8538734000000001
13.55171 1.8564397
13.55271 1.8589655
13.55371 1.8614586
13.55471 1.8639136
13.55571 1.8663132999999998
13.55671 1.8686358
13.55771 1.870865
13.55871 1.8729968
13.55971 1.8750415999999999
13.56071 1.8770199
13.56171 1.8789532000000002
13.56271 1.8808544
13.56371 1.8827222000000001
13.56471 1.8845415
13.56571 1.8862892
13.56671 1.8879449
13.56771 1.8894991
13.56871 1.8909573999999998
13.56971 1.8923378000000002
13.57071 1.8936627000000001
13.57171 1.8949492
13.57271 1.8962013
13.57371 1.8974079000000001
13.57471 1.8985484000000001
13.57571 1.8996015000000002
13.57671 1.9005546000000002
13.57771 1.9014098
13.57871 1.902183
13.57971 1.9028964
13.58071 1.903569
13.58171 1.9042078
13.58271 1.9048045999999998
13.58371 1.9053384999999998
13.58471 1.9057853
13.58571 1.9061273
13.58671 1.9063615999999999
13.58771 1.9065006
13.58871 1.9065671
13.58971 1.9065842
13.59071 1.9065657999999999
13.59171 1.9065102999999999
13.59271 1.9064019
13.59371 1.9062174
13.59471 1.9059375
13.59571 1.905554
13.59671 1.9050745
13.59771 1.9045182
13.59871 1.9039068
13.59971 1.9032555
13.60071 1.9025648
13.60171 1.9018205
13.60271 1.9009996
13.60371 1.9000804
13.60471 1.8990516999999998
13.60571 1.8979182
13.60671 1.8966988
13.60771 1.8954183999999998
13.60871 1.8940974
13.60971 1.8927429
13.61071 1.8913463
13.61171 1.8898867
13.61271 1.8883405
13.61371 1.8866917
13.61471 1.8849382000000001
13.61571 1.8830927000000002
13.61671 1.8811766
13.61771 1.8792098
13.61871 1.8772023
13.61971 1.8751489
13.62071 1.8730320000000003
13.62171 1.8708296
13.62271 1.8685248
13.62371 1.866114
13.62471 1.8636083
13.62571 1.8610297000000002
13.62671 1.8584009
13.62771 1.8557359
13.62871 1.8530337000000001
13.62971 1.8502792000000001
13.63071 1.8474493
13.63171 1.8445232999999999
13.63271 1.8414910999999998
13.63371 1.8383576
13.63471 1.8351401999999999
13.63571 1.831861
13.63671 1.8285369999999999
13.63771 1.8251720999999999
13.63871 1.8217565000000002
13.63971 1.8182714999999998
13.64071 1.8146979
13.64171 1.8110247
13.64271 1.8072545999999998
13.64371 1.8034026
13.64471 1.7994901
13.64571 1.7955346
13.64671 1.7915424
13.64771 1.7875058999999998
13.64871 1.7834066999999998
13.64971 1.7792240000000001
13.65071 1.7749424999999999
13.65171 1.7705603
13.65271 1.7660884000000001
13.65371 1.7615464
13.65471 1.7569534000000002
13.65571 1.7523203
13.65671 1.7476452999999998
13.65771 1.7429146999999998
13.65871 1.7381102
13.65971 1.7332168
13.66071 1.7282298000000003
13.66171 1.7231568999999998
13.66271 1.7180145
13.66371 1.7128208999999999
13.66471 1.7075878999999998
13.66571 1.7023157
13.66671 1.6969930000000002
13.66771 1.6916024000000003
13.66871 1.6861274999999998
13.66971 1.680561
13.67071 1.6749072999999999
13.67171 1.6691806
13.67271 1.6633987
13.67371 1.6575754000000003
13.67471 1.6517141999999998
13.67571 1.6458074999999999
13.67671 1.6398403999999998
13.67771 1.633797
13.67871 1.6276682
13.67971 1.6214551000000001
13.68071 1.6151689
13.68171 1.6088257000000001
13.68271 1.6024396
13.68371 1.5960166000000002
13.68471 1.5895527
13.68571 1.5830358
13.68671 1.5764521
13.68771 1.5697922999999998
13.68871 1.5630552999999998
13.68971 1.5562495
13.69071 1.5493887
13.69171 1.5424857
13.69271 1.5355472000000001
13.69371 1.5285704
13.69471 1.5215452
13.69571 1.5144579999999999
13.69671 1.5072986
13.69771 1.5000641000000001
13.69871 1.4927605
13.69971 1.4853997
13.70071 1.4779944999999999
13.70171 1.4705531
13.70271 1.4630763
13.70371 1.4555573
13.70471 1.4479862
13.70571 1.440354
13.70671 1.4326575
13.70771 1.4249008
13.70871 1.4170932
13.70971 1.4092449999999999
13.71071 1.4013632999999999
13.71171 1.3934486
13.71271 1.385495
13.71371 1.3774929999999999
13.71471 1.3694343
13.71571 1.3613151000000001
13.71671 1.3531381
13.71771 1.3449113000000001
13.71871 1.3366441
13.71971 1.3283441999999999
13.72071 1.3200136
13.72171 1.3116493
13.72271 1.3032448
13.72371 1.2947935000000002
13.72471 1.2862925
13.72571 1.277744
13.72671 1.2691539
13.72771 1.2605293
13.72871 1.2518756
13.72971 1.2431938
13.73071 1.2344802
13.73171 1.2257287000000001
13.73271 1.2169338
13.73371 1.2080931
13.73471 1.199209
13.73571 1.1902873
13.73671 1.1813351
13.73771 1.1723574
13.73871 1.1633559
13.73971 1.1543283
13.74071 1.1452703
13.74171 1.1361781
13.74271 1.1270508000000001
13.74371 1.1178913000000001
13.74471 1.1087044000000001
13.74571 1.0994956
13.74671 1.0902676
13.74771 1.0810195999999999
13.74871 1.0717478
13.74971 1.0624468999999999
13.75071 1.0531138
13.75171 1.0437482
13.75271 1.0343543
13.75371 1.0249383
13.75471 1.015506
13.75571 1.0060609
13.75671 0.99660223
13.75771 0.98712621
13.75871 0.9776284
13.75971 0.968106
13.76071 0.95856003
13.76171 0.94899526
13.76271 0.9394180999999999
13.76371 0.92983395
13.76471 0.92024459
13.76571 0.91064721
13.76671 0.9010360599999999
13.76771 0.89140497
13.76871 0.88175088
13.76971 0.87207546
13.77071 0.86238505
13.77171 0.8526884
13.77271 0.84299287
13.77371 0.83330153
13.77471 0.8236121399999999
13.77571 0.8139181000000001
13.77671 0.8042124100000001
13.77771 0.7944908900000001
13.77871 0.78475475
13.77971 0.77501056
13.78071 0.76526757
13.78171 0.7555337599999999
13.78271 0.74581215
13.78371 0.7360995300000001
13.78471 0.72638788
13.78571 0.7166683699999999
13.78671 0.70693563
13.78771 0.69719087
13.78871 0.6874418400000001
13.78971 0.6777000099999999
13.79071 0.66797584
13.79171 0.6582743
13.79271 0.64859292
13.79371 0.6389231000000001
13.79471 0.6292541500000001
13.79571 0.6195784999999999
13.79671 0.60989559
13.79771 0.60021258
13.79871 0.5905416800000001
13.79971 0.58089499
13.80071 0.57127927
13.80171 0.5616930299999999
13.80271 0.55212746
13.80371 0.54257042
13.80471 0.53301221
13.80571 0.52345037
13.80671 0.51389127
13.80771 0.5043475900000001
13.80871 0.49483306
13.80971 0.48535651999999996
13.81071 0.47591808
13.81171 0.46650920999999995
13.81271 0.45711678000000006
13.81371 0.44772918
13.81471 0.43834238000000003
13.81571 0.42896206000000003
13.81671 0.41960208000000004
13.81771 0.41027874999999997
13.81871 0.40100416999999994
13.81971 0.39178114
13.82071 0.3826021
13.82171 0.37345255
13.82271 0.36431768
13.82371 0.35518904
13.82471 0.34606841
13.82571 0.33696715
13.82671 0.32790126
13.82771 0.31888429
13.82871 0.30992136000000003
13.82971 0.30100713
13.83071 0.29212846
13.83171 0.28327082
13.83271 0.27442547
13.83371 0.26559432
13.83471 0.25678999
13.83571 0.24803113
13.83671 0.23933481
13.83771 0.23070946000000003
13.83871 0.22215131000000002
13.83971 0.21364607
13.84071 0.20517517999999998
13.84171 0.19672384999999998
13.84271 0.18828741999999998
13.84371 0.17987323
13.84471 0.17149728
13.84571 0.16317704
13.84671 0.15492381
13.84771 0.1467379
13.84871 0.13860888
13.84971 0.13052077
13.85071 0.12245998000000001
13.85171 0.11442214
13.85271 0.10641497999999999
13.85371 0.098455686
13.85471 0.090563932
13.85571 0.08275354
13.85671 0.07502653199999999
13.85771 0.067372178
13.85871 0.059771583999999996
13.85971 0.052205869
13.86071 0.044664339
13.86171 0.037149119
13.86271 0.029674227999999997
13.86371 0.022259533999999997
13.86471 0.014922273
13.86571 0.0076698401
13.86671 0.00049710443
13.86771 -0.006610673199999999
13.86871 -0.013670612
13.86971 -0.020693967
13.87071 -0.027680572000000004
13.87171 -0.03461848
13.87271 -0.041488989000000004
13.87371 -0.048274852
13.87471 -0.05496798
13.87571 -0.061573187
13.87671 -0.068106275
13.87771 -0.074587209
13.87871 -0.081031391
13.87971 -0.087442819
13.88071 -0.093812135
13.88171 -0.10012044
13.88271 -0.10634717
13.88371 -0.11247863999999999
13.88471 -0.11851342000000001
13.88571 -0.12446225999999999
13.88671 -0.13034284000000002
13.88771 -0.13617137
13.88871 -0.14195517
13.88971 -0.14768918
13.89071 -0.15335829
13.89171 -0.15894399
13.89271 -0.16443273
13.89371 -0.16982197
13.89471 -0.1751214
13.89571 -0.18034863
13.89671 -0.18552131
13.89771 -0.19064924
13.89871 -0.19572984999999998
13.89971 -0.20074904999999998
13.90071 -0.2056872
13.90171 -0.21052742
13.90271 -0.21526264
13.90371 -0.21989834
13.90471 -0.2244499
13.90571 -0.22893553
13.90671 -0.23336806000000002
13.90771 -0.23774948999999998
13.90871 -0.24207005999999998
13.90971 -0.2463127
13.91071 -0.25046063
13.91171 -0.25450457
13.91271 -0.25844674
13.91371 -0.26229948
13.91471 -0.26607953
13.91571 -0.26980028
13.91671 -0.27346569
13.91771 -0.27706837
13.91871 -0.28059278
13.91971 -0.284022
13.92071 -0.28734512
13.92171 -0.29056193
13.92271 -0.29368298
13.92371 -0.29672482
13.92471 -0.29970272
13.92571 -0.3026241
13.92671 -0.30548533
13.92771 -0.30827348
13.92871 -0.31097200999999997
13.92971 -0.31356798
13.93071 -0.31605735
13.93171 -0.31844648
13.93271 -0.32074882
13.93371 -0.32297869
13.93471 -0.3251448
13.93571 -0.32724644999999997
13.93671 -0.32927392
13.93771 -0.33121302
13.93871 -0.3330515
13.93971 -0.33478453
13.94071 -0.33641681
13.94171 -0.3379605
13.94271 -0.3394298
13.94371 -0.34083475
13.94471 -0.34217681
13.94571 -0.34344839000000005
13.94671 -0.34463624
13.94771 -0.3457272
13.94871 -0.34671372
13.94971 -0.34759701000000004
13.95071 -0.34838608
13.95171 -0.34909351
13.95271 -0.34973
13.95371 -0.35029976
13.95471 -0.35079904
13.95571 -0.35121825
13.95671 -0.35154659
13.95771 -0.35177704
13.95871 -0.35190963999999997
13.95971 -0.35195127
13.96071 -0.35191257
13.96171 -0.35180302999999996
13.96271 -0.3516268
13.96371 -0.35138079
13.96471 -0.35105608
13.96571 -0.35064176
13.96671 -0.35012958
13.96771 -0.34951735
13.96871 -0.34880966
13.96971 -0.34801569000000004
13.97071 -0.34714516
13.97171 -0.34620443
13.97271 -0.34519425000000004
13.97371 -0.34411002
13.97471 -0.34294465999999996
13.97571 -0.34169212
13.97671 -0.34035044000000003
13.97771 -0.33892256
13.97871 -0.33741496
13.97971 -0.33583457
13.98071 -0.33418552
13.98171 -0.33246728000000003
13.98271 -0.33067475999999996
13.98371 -0.32880062
13.98471 -0.32683837
13.98571 -0.32478513
13.98671 -0.32264277999999996
13.98771 -0.32041708
13.98871 -0.3181152
13.98971 -0.31574305999999996
13.99071 -0.31330332
13.99171 -0.3107951
13.99271 -0.30821531999999996
13.99371 -0.30556072
13.99471 -0.30282985
13.99571 -0.3000238
13.99671 -0.29714556999999997
13.99771 -0.29419849
13.99871 -0.29118426999999997
13.99971 -0.28810205
14.00071 -0.28494854999999997
14.00171 -0.28171947
14.00271 -0.27841136
14.00371 -0.27502319
14.00471 -0.27155676
14.00571 -0.26801601
14.00671 -0.26440558000000003
14.00771 -0.2607292
14.00871 -0.25698883
14.00971 -0.25318477
14.01071 -0.24931651999999999
14.01171 -0.24538389000000002
14.01271 -0.24138775
14.01371 -0.23732991000000003
14.01471 -0.23321218000000002
14.01571 -0.22903529
14.01671 -0.22479807999999998
14.01771 -0.22049772
14.01871 -0.21613069999999998
14.01971 -0.21169446000000003
14.02071 -0.2071887
14.02171 -0.20261574999999998
14.02271 -0.19797984999999999
14.02371 -0.19328567
14.02471 -0.1885366
14.02571 -0.1837338
14.02671 -0.17887636
14.02771 -0.17396251999999998
14.02871 -0.16899137
14.02971 -0.16396397000000001
14.03071 -0.15888354
14.03171 -0.15375422
14.03271 -0.14857923
14.03371 -0.14335908
14.03471 -0.13809096
14.03571 -0.13276970000000002
14.03671 -0.12738992000000002
14.03771 -0.12194860999999999
14.03871 -0.11644687
14.03971 -0.11088997
14.04071 -0.10528564
14.04171 -0.099641236
14.04271 -0.093960954
14.04371 -0.088244485
14.04471 -0.08248762999999999
14.04571 -0.07668470499999999
14.04671 -0.070831645
14.04771 -0.064928376
14.04871 -0.058979308
14.04971 -0.052991696000000005
14.05071 -0.046972482
14.05171 -0.040925166
14.05271 -0.034848109
14.05371 -0.028735201000000002
14.05471 -0.022578695
14.05571 -0.016373018
14.05671 -0.010117858
14.05771 -0.0038190413999999997
14.05871 0.0025132798
14.05971 0.0088684697
14.06071 0.015239615000000001
14.06171 0.021626242
14.06271 0.028034279
14.06371 0.034473202
14.06471 0.040951557
14.06571 0.047472835
14.06671 0.054033542999999996
14.06771 0.060624379
14.06871 0.067234039
14.06971 0.07385399100000001
14.07071 0.08048208
14.07171 0.087123277
14.07271 0.09378718700000001
14.07371 0.10048336999999999
14.07471 0.10721652
14.07571 0.11398373
14.07671 0.12077512
14.07771 0.12757763
14.07871 0.13438040999999998
14.07971 0.14117931
14.08071 0.14797862
14.08171 0.15478898
14.08271 0.16162244
14.08371 0.1684868
14.08471 0.17538161000000002
14.08571 0.18229781
14.08671 0.1892211
14.08771 0.19613774
14.08871 0.20304012999999999
14.08971 0.20992982
14.09071 0.21681651000000002
14.09171 0.22371344
14.09271 0.23063123000000002
14.09371 0.23757282000000002
14.09471 0.24453182999999998
14.09571 0.25149501999999996
14.09671 0.25844788
14.09771 0.26538081
14.09871 0.27229313
14.09971 0.27919316
14.10071 0.28609417
14.10171 0.29300801
14.10271 0.29993921
14.10371 0.30688222000000004
14.10471 0.31382311
14.10571 0.320745
14.10671 0.32763493
14.10771 0.33448918
14.10871 0.34131468
14.10971 0.34812582000000003
14.11071 0.35493795
14.11171 0.36176061
14.11271 0.36859306999999997
14.11371 0.37542454
14.11471 0.3822386
14.11571 0.38902021000000003
14.11671 0.39576180000000005
14.11771 0.40246635000000003
14.11871 0.40914528
14.11971 0.41581307999999995
14.12071 0.42247999999999997
14.12171 0.42914688
14.12271 0.43580401999999996
14.12371 0.44243499000000003
14.12471 0.44902316000000003
14.12571 0.45555886
14.12671 0.46204337999999995
14.12771 0.46848836
14.12871 0.47491058
14.12971 0.4813246
14.13071 0.48773624
14.13171 0.49413978000000003
14.13271 0.50052032
14.13371 0.50685983
14.13471 0.51314463
14.13571 0.51937108
14.13671 0.5255464
14.13771 0.53168512
14.13871 0.53780209
14.13971 0.54390561
14.14071 0.54999311
14.14171 0.5560520099999999
14.14271 0.5620649600000001
14.14371 0.5680168999999999
14.14471 0.57390174
14.14571 0.57972446
14.14671 0.58549885
14.14771 0.5912411000000001
14.14871 0.5969625000000001
14.14971 0.6026641
14.15071 0.60833585
14.15171 0.61396072
14.15271 0.61952169
14.15371 0.62500895
14.15471 0.6304237100000001
14.15571 0.63577741
14.15671 0.6410865099999999
14.15771 0.64636501
14.15871 0.6516181400000001
14.15971 0.65683993
14.16071 0.66201533
14.16171 0.6671268499999999
14.16271 0.67216144
14.16371 0.67711594
14.16471 0.68199784
14.16571 0.68682153
14.16671 0.69160159
14.16771 0.69634593
14.16871 0.7010521399999999
14.16971 0.70570819
14.17071 0.7102977
14.17171 0.7148068399999999
14.17271 0.7192303
14.17371 0.72357371
14.17471 0.72785094
14.17571 0.73207817
14.17671 0.73626665
14.17771 0.7404177900000001
14.17871 0.74452232
14.17971 0.74856402
14.18071 0.75252634
14.18171 0.7563990500000001
14.18271 0.76018227
14.18371 0.7638855800000001
14.18471 0.76752366
14.18571 0.77110948
14.18671 0.77464851
14.18771 0.7781363099999999
14.18871 0.7815605
14.18971 0.7849061900000001
14.19071 0.7881625600000001
14.19171 0.79132728
14.19271 0.79440773
14.19371 0.7974171999999999
14.19471 0.8003694
14.19571 0.80327168
14.19671 0.8061220900000001
14.19771 0.8089095399999999
14.19871 0.81161857
14.19971 0.8142353
14.20071 0.8167531299999999
14.20171 0.81917541
14.20271 0.8215135
14.20371 0.8237818299999999
14.20471 0.82599195
14.20571 0.8281475899999999
14.20671 0.83024334
14.20771 0.83226711
14.20871 0.83420556
14.20971 0.83604977
14.21071 0.8377989799999999
14.21171 0.83946045
14.21271 0.8410459400000001
14.21371 0.8425663200000001
14.21471 0.84402664
14.21571 0.8454235299999999
14.21671 0.84674638
14.21771 0.84798187
14.21871 0.84911929
14.21971 0.8501551099999999
14.22071 0.85109444
14.22171 0.85194875
14.22271 0.85273143
14.22371 0.85345209
14.22471 0.85411267
14.22571 0.85470714
14.22671 0.85522402
14.22771 0.8556514
14.22871 0.8559817399999999
14.22971 0.8562147600000001
14.23071 0.8563574399999999
14.23171 0.8564204000000001
14.23271 0.85641332
14.23371 0.85634068
14.23471 0.85619949
14.23571 0.85598091
14.23671 0.85567366
14.23771 0.855269
14.23871 0.8547646900000001
14.23971 0.8541654799999999
14.24071 0.8534818
14.24171 0.8527251899999999
14.24271 0.85190358
14.24371 0.85101835
14.24471 0.85006347
14.24571 0.8490283
14.24671 0.8479019600000001
14.24771 0.84667783
14.24871 0.8453561
14.24971 0.84394347
14.25071 0.84245065
14.25171 0.8408873299999999
14.25271 0.8392585399999999
14.25371 0.83756251
14.25471 0.8357916999999999
14.25571 0.8339359399999999
14.25671 0.8319873400000001
14.25771 0.82994318
14.25871 0.82780775
14.25971 0.82559036
14.26071 0.82330182
14.26171 0.82095005
14.26271 0.8185365199999999
14.26371 0.81605595
14.26471 0.8134984399999999
14.26571 0.8108535800000001
14.26671 0.80811484
14.26771 0.8052823100000001
14.26871 0.8023627099999999
14.26971 0.79936655
14.27071 0.79630408
14.27171 0.79318071
14.27271 0.7899953100000001
14.27371 0.78674043
14.27471 0.78340573
14.27571 0.7799826999999999
14.27671 0.77646817
14.27771 0.77286614
14.27871 0.76918644
14.27971 0.76544075
14.28071 0.76163807
14.28171 0.757781
14.28271 0.75386502
14.28371 0.74988026
14.28471 0.74581602
14.28571 0.7416653
14.28671 0.73742801
14.28771 0.73311119
14.28871 0.7287261500000001
14.28971 0.72428375
14.29071 0.71978974
14.29171 0.71524242
14.29271 0.71063321
14.29371 0.70595047
14.29471 0.70118452
14.29571 0.6963321
14.29671 0.69139805
14.29771 0.68639377
14.29871 0.68133287
14.29971 0.6762257300000001
14.30071 0.67107556
14.30171 0.66587743
14.30271 0.66062072
14.30371 0.65529388
14.30471 0.6498898399999999
14.30571 0.64440933
14.30671 0.63886074
14.30771 0.63325679
14.30871 0.62760906
14.30971 0.6219230099999999
14.31071 0.61619552
14.31171 0.61041606
14.31271 0.60457131
14.31371 0.59865098
14.31471 0.59265262
14.31571 0.58658291
14.31671 0.5804556399999999
14.31771 0.57428614
14.31871 0.56808549
14.31971 0.56185606
14.32071 0.5555911
14.32171 0.54927799
14.32271 0.5429043
14.32371 0.53646327
14.32471 0.52995719
14.32571 0.52339663
14.32671 0.51679602
14.32771 0.51016728
14.32871 0.50351494
14.32971 0.49683382000000004
14.33071 0.49011149
14.33171 0.48333374
14.33271 0.47649103000000004
14.33371 0.46958318000000004
14.33471 0.46262001
14.33571 0.45561789999999996
14.33671 0.44859312
14.33771 0.44155563
14.33871 0.43450514999999995
14.33971 0.42743171
14.34071 0.42032027000000005
14.34171 0.41315756000000003
14.34271 0.40593804
14.34371 0.39866640999999997
14.34471 0.39135571999999996
14.34571 0.38402178000000003
14.34671 0.37667637
14.34771 0.36932221
14.34871 0.36195195
14.34971 0.35455180000000003
14.35071 0.34710786
14.35171 0.33961288
14.35271 0.33207007
14.35371 0.32449251
14.35471 0.31689801
14.35571 0.30930219
14.35671 0.30171203
14.35771 0.29412321999999996
14.35871 0.28652232
14.35971 0.27889274000000003
14.36071 0.27122216
14.36171 0.26350792
14.36271 0.25575834000000003
14.36371 0.2479892
14.36471 0.24021717
14.36571 0.23245283
14.36671 0.22469638
14.36771 0.21693811000000002
14.36871 0.2091632
14.36971 0.20135876
14.37071 0.19352011
14.37171 0.18565337999999998
14.37271 0.17777336000000002
14.37371 0.16989743
14.37471 0.16203834
14.37571 0.15419882000000001
14.37671 0.1463706
14.37771 0.13853811
14.37871 0.13068548
14.37971 0.12280363999999999
14.38071 0.11489452
14.38171 0.10697058000000001
14.38271 0.09904977599999999
14.38371 0.091148278
14.38471 0.083273981
14.38571 0.07542370000000001
14.38671 0.067585206
14.38771 0.059743132
14.38871 0.051886123
14.38971 0.044012166
14.39071 0.036129681000000004
14.39171 0.02825401
14.39271 0.0204008
14.39371 0.012579291
14.39471 0.0047884321
14.39571 -0.0029824323000000002
14.39671 -0.010748621
14.39771 -0.018523062
14.39871 -0.026310253000000002
14.39971 -0.034103848
14.40071 -0.041888928
14.40171 -0.049647997
14.40271 -0.057368055999999994
14.40371 -0.065045728
14.40471 -0.072688214
14.40571 -0.080309686
14.40671 -0.08792478499999999
14.40771 -0.09554204300000001
14.40871 -0.10316003
14.40971 -0.11076794
14.41071 -0.11835021
14.41171 -0.12589308999999999
14.41271 -0.13339033
14.41371 -0.14084544999999998
14.41471 -0.14826969
14.41571 -0.15567651
14.41671 -0.16307525
14.41771 -0.17046665
14.41871 -0.17784223000000002
14.41971 -0.18518768
14.42071 -0.19248901999999998
14.42171 -0.19973834999999998
14.42271 -0.20693715000000001
14.42371 -0.21409537
14.42471 -0.22122682999999999
14.42571 -0.22834304
14.42671 -0.23544803
14.42771 -0.24253635
14.42871 -0.24959517
14.42971 -0.25660954
14.43071 -0.2635682
14.43171 -0.27046792999999997
14.43271 -0.2773141
14.43371 -0.28411772
14.43471 -0.29089006
14.43571 -0.29763756
14.43671 -0.30435893999999997
14.43771 -0.31104593
14.43871 -0.31768708
14.43971 -0.32427283
14.44071 -0.33079989
14.44171 -0.33727242
14.44271 -0.34370013
14.44371 -0.35009373
14.44471 -0.35645999
14.44571 -0.36279843
14.44671 -0.3691012
14.44771 -0.37535604
14.44871 -0.38155100999999997
14.44971 -0.38767909
14.45071 -0.39374051000000004
14.45171 -0.39974214
14.45271 -0.40569398999999995
14.45371 -0.4116049
14.45471 -0.41747857
14.45571 -0.42331247000000005
14.45671 -0.42909915
14.45771 -0.43482971
14.45871 -0.44049774
14.45971 -0.44610188
14.46071 -0.451646
14.46171 -0.45713697999999997
14.46271 -0.46258126
14.46371 -0.46798168
14.46471 -0.4733358
14.46571 -0.47863693999999996
14.46671 -0.48387674999999997
14.46771 -0.48904871000000005
14.46871 -0.49415077
14.46971 -0.49918597000000003
14.47071 -0.50416109
14.47171 -0.50908374
14.47271 -0.5139593
14.47371 -0.51878877
14.47471 -0.52356864
14.47571 -0.5282924999999999
14.47671 -0.53295367
14.47771 -0.5375474699999999
14.47871 -0.5420726699999999
14.47971 -0.54653124
14.48071 -0.5509267600000001
14.48171 -0.55526244
14.48271 -0.55953958
14.48371 -0.56375698
14.48471 -0.5679117499999999
14.48571 -0.5720007699999999
14.48671 -0.57602241
14.48771 -0.57997718
14.48871 -0.58386782
14.48971 -0.58769817
14.49071 -0.59147165
14.49171 -0.59519
14.49271 -0.59885252
14.49371 -0.60245655
14.49471 -0.60599814
14.49571 -0.60947337
14.49671 -0.61287931
14.49771 -0.6162144700000001
14.49871 -0.61947899
14.49971 -0.62267417
14.50071 -0.62580192
14.50171 -0.62886416
14.50271 -0.63186265
14.50371 -0.63479864
14.50471 -0.63767275
14.50571 -0.6404849699999999
14.50671 -0.64323484
14.50771 -0.64592147
14.50871 -0.64854394
14.50971 -0.65110172
14.51071 -0.65359473
14.51171 -0.65602348
14.51271 -0.65838858
14.51371 -0.66069015
14.51471 -0.66292742
14.51571 -0.66509861
14.51671 -0.6672013600000001
14.51771 -0.66923369
14.51871 -0.6711950999999999
14.51971 -0.67308713
14.52071 -0.67491354
14.52171 -0.6766790100000001
14.52271 -0.67838766
14.52371 -0.68004141
14.52471 -0.6816390400000001
14.52571 -0.6831765200000001
14.52671 -0.68464824
14.52771 -0.6860495999999999
14.52871 -0.6873786
14.52971 -0.68863686
14.53071 -0.68982886
14.53171 -0.69096014
14.53271 -0.69203475
14.53371 -0.69305366
14.53471 -0.6940141799999999
14.53571 -0.6949113699999999
14.53671 -0.69574057
14.53771 -0.69649993
14.53871 -0.6971919
14.53971 -0.69782273
14.54071 -0.6984001
14.54171 -0.6989299800000001
14.54271 -0.69941389
14.54371 -0.6998478
14.54471 -0.70022368
14.54571 -0.70053251
14.54671 -0.70076827
14.54771 -0.70093046
14.54871 -0.70102452
14.54971 -0.7010598699999999
14.55071 -0.70104571
14.55171 -0.7009875
14.55271 -0.70088445
14.55371 -0.7007301300000001
14.55471 -0.70051556
14.55571 -0.7002335000000001
14.55671 -0.69988207
14.55771 -0.6994661400000001
14.55871 -0.6989953600000001
14.55971 -0.69848043
14.56071 -0.6979282499999999
14.56171 -0.69733877
14.56271 -0.69670491
14.56371 -0.6960153099999999
14.56471 -0.6952595899999999
14.56571 -0.69443299
14.56671 -0.69353883
14.56771 -0.69258763
14.56871 -0.6915927900000001
14.56971 -0.6905652600000001
14.57071 -0.68950877
14.57171 -0.68841847
14.57271 -0.68728314
14.57371 -0.6860903500000001
14.57471 -0.68483208
14.57571 -0.6835086699999999
14.57671 -0.68212887
14.57771 -0.68070614
14.57871 -0.67925295
14.57971 -0.67777517
14.58071 -0.67626955
14.58171 -0.6747250899999999
14.58271 -0.67312797
14.58371 -0.67146798
14.58471 -0.66974345
14.58571 -0.66796266
14.58671 -0.66614072
14.58771 -0.66429335
14.58871 -0.66243052
14.58971 -0.6605522699999999
14.59071 -0.65864897
14.59171 -0.6567056299999999
14.59271 -0.65470878
14.59371 -0.65265256
14.59471 -0.65054162
14.59571 -0.64838915
14.59671 -0.64621139
14.59771 -0.6440205
14.59871 -0.64181928
14.59971 -0.63959998
14.60071 -0.63734781
14.60171 -0.63504786
14.60271 -0.63269199
14.60371 -0.6302829799999999
14.60471 -0.62783379
14.60571 -0.6253625700000001
14.60671 -0.62288498
14.60771 -0.62040766
14.60871 -0.61792568
14.60971 -0.6154248999999999
14.61071 -0.6128884400000001
14.61171 -0.61030425
14.61271 -0.60767075
14.61371 -0.60499771
14.61471 -0.60230219
14.61571 -0.5996010700000001
14.61671 -0.59690392
14.61771 -0.59420881
14.61871 -0.59150341
14.61971 -0.58877068
14.62071 -0.58599664
14.62171 -0.58317697
14.62271 -0.58031939
14.62371 -0.57744067
14.62471 -0.57455967
14.62571 -0.57168924
14.62671 -0.56883101
14.62771 -0.56597493
14.62871 -0.56310389
14.62971 -0.56020161
14.63071 -0.55726003
14.63171 -0.5542832400000001
14.63271 -0.55128597
14.63371 -0.54828734
14.63471 -0.54530296
14.63571 -0.54233824
14.63671 -0.53938632
14.63771 -0.5364316499999999
14.63871 -0.53345705
14.63971 -0.53045172
14.64071 -0.52741626
14.64171 -0.52436274
14.64271 -0.52130953
14.64371 -0.51827347
14.64471 -0.5152625
14.64571 -0.51227254
14.64671 -0.50928937
14.64771 -0.50629517
14.64871 -0.50327675
14.64971 -0.5002315599999999
14.65071 -0.49716913999999995
14.65171 -0.49410742
14.65271 -0.49106510999999997
14.65371 -0.48805387
14.65471 -0.48507382000000004
14.65571 -0.48211389
14.65671 -0.47915704000000003
14.65771 -0.47618835000000004
14.65871 -0.47320169
14.65971 -0.47020265000000006
14.66071 -0.46720617
14.66171 -0.46422998000000004
14.66271 -0.46128695999999997
14.66371 -0.45837945999999996
14.66471 -0.45549865
14.66571 -0.45262845
14.66671 -0.44975318000000003
14.66771 -0.44686459
14.66871 -0.4439658
14.66971 -0.44107041
14.67071 -0.43819672
14.67171 -0.43536015
14.67271 -0.43256697
14.67371 -0.42981198
14.67471 -0.42708139
14.67571 -0.42435926999999996
14.67671 -0.42163492
14.67771 -0.41890768
14.67871 -0.41618723999999996
14.67971 -0.41348948
14.68071 -0.41082934
14.68171 -0.40821447
14.68271 -0.40564197
14.68371 -0.40309993
14.68471 -0.40057306000000004
14.68571 -0.39804969
14.68671 -0.39552706
14.68771 -0.39301268
14.68871 -0.39052127000000003
14.68971 -0.38806852000000003
14.69071 -0.38566439999999996
14.69171 -0.3833093
14.69271 -0.38099422
14.69371 -0.37870533
14.69471 -0.37643032000000004
14.69571 -0.37416411
14.69671 -0.37191107
14.69771 -0.36968326
14.69871 -0.36749495
14.69971 -0.36535664
14.70071 -0.3632705
14.70171 -0.36122988
14.70271 -0.35922253000000004
14.70371 -0.35723639
14.70471 -0.35526505999999997
14.70571 -0.35331075
14.70671 -0.3513834
14.70771 -0.34949624
14.70871 -0.34766018
14.70971 -0.34587928
14.71071 -0.34414933
14.71171 -0.34246013999999997
14.71271 -0.34080038
14.71371 -0.33916277
14.71471 -0.33754732
14.71571 -0.33596125
14.71671 -0.33441568
14.71771 -0.33292065
14.71871 -0.33148078000000003
14.71971 -0.33009353
14.72071 -0.32875055999999997
14.72171 -0.32744189
14.72271 -0.32616046000000004
14.72371 -0.32490541
14.72471 -0.32368249
14.72571 -0.32250152
14.72671 -0.3213722
14.72771 -0.32029997
14.72871 -0.31928404
14.72971 -0.31831812
14.73071 -0.31739364000000003
14.73171 -0.31650385
14.73271 -0.31564675999999997
14.73371 -0.31482591
14.73471 -0.31404865
14.73571 -0.31332253
14.73671 -0.31265193
14.73771 -0.31203621
14.73871 -0.31147022
14.73971 -0.31094688
14.74071 -0.31046066
14.74171 -0.31001009
14.74271 -0.30959852
14.74371 -0.30923253
14.74471 -0.30891902
14.74571 -0.30866214000000003
14.74671 -0.3084617
14.74771 -0.30831352
14.74871 -0.30821175
14.74971 -0.30815154
14.75071 -0.30813138
14.75171 -0.30815355
14.75271 -0.30822291
14.75371 -0.30834427999999997
14.75471 -0.30852021
14.75571 -0.30874978000000003
14.75671 -0.3090292
14.75771 -0.30935381
14.75871 -0.30972052
14.75971 -0.31012944
14.76071 -0.31058395
14.76171 -0.31108914
14.76271 -0.3116494
14.76371 -0.31226634000000003
14.76471 -0.31293808
14.76571 -0.31366018
14.76671 -0.3144278
14.76771 -0.31523802
14.76871 -0.31609128
14.76971 -0.31699088999999997
14.77071 -0.31794142
14.77171 -0.3189462
14.77271 -0.32000546
14.77371 -0.32111609
14.77471 -0.32227292999999996
14.77571 -0.3234714
14.77671 -0.32470971
14.77771 -0.32598998
14.77871 -0.32731744
14.77971 -0.32869806
14.78071 -0.33013572
14.78171 -0.33163026
14.78271 -0.33317737
14.78371 -0.33477056
14.78471 -0.33640414
14.78571 -0.33807599
14.78671 -0.33978865999999996
14.78771 -0.34154831
14.78871 -0.34336171
14.78971 -0.34523299
14.79071 -0.34716129
14.79171 -0.34914077
14.79271 -0.35116288
14.79371 -0.35322013
14.79471 -0.35530934
14.79571 -0.35743322
14.79671 -0.35959911
14.79771 -0.36181556
14.79871 -0.36408831
14.79971 -0.36641743000000004
14.80071 -0.36879703
14.80171 -0.37121774999999996
14.80271 -0.37367109000000004
14.80371 -0.37615341
14.80471 -0.37866791
14.80571 -0.38122342
14.80671 -0.38383050999999996
14.80771 -0.38649682
14.80871 -0.38922313
14.80971 -0.39200271
14.81071 -0.39482387
14.81171 -0.39767488
14.81271 -0.40054894
14.81371 -0.40344722
14.81471 -0.40637823
14.81571 -0.40935384999999996
14.81671 -0.41238377
14.81771 -0.41547092
14.81871 -0.41860971
14.81971 -0.42178826
14.82071 -0.42499355000000005
14.82171 -0.42821723000000006
14.82271 -0.4314594
14.82371 -0.4347288
14.82471 -0.43803890999999995
14.82571 -0.44140173
14.82671 -0.44482225
14.82771 -0.44829557000000003
14.82871 -0.4518088
14.82971 -0.45534623999999996
14.83071 -0.45889635
14.83171 -0.46245661
14.83271 -0.46603484
14.83371 -0.46964572000000004
14.83471 -0.47330414
14.83571 -0.47701853000000005
14.83671 -0.4807869
14.83771 -0.48459726
14.83871 -0.48843287
14.83971 -0.49227932
14.84071 -0.49613086000000006
14.84171 -0.49999272000000006
14.84271 -0.50387885
14.84371 -0.50780517
14.84471 -0.51178234
14.84571 -0.51581031
14.84671 -0.51987791
14.84771 -0.52396744
14.84871 -0.52806218
14.84971 -0.53215367
14.85071 -0.53624553
14.85171 -0.54035201
14.85271 -0.54449174
14.85371 -0.5486792899999999
14.85471 -0.55291867
14.85571 -0.55720122
14.85671 -0.56150914
14.85771 -0.56582298
14.85871 -0.57013002
14.85971 -0.57442961
14.86071 -0.57873339
14.86171 -0.58305971
14.86271 -0.58742529
14.86371 -0.59183748
14.86471 -0.59629055
14.86571 -0.60076793
14.86671 -0.60524913
14.86771 -0.60971873
14.86871 -0.61417315
14.86971 -0.61862189
14.87071 -0.62308353
14.87171 -0.62757703
14.87271 -0.63211317
14.87371 -0.63668927
14.87471 -0.64128991
14.87571 -0.64589339
14.87671 -0.65048099
14.87771 -0.6550448
14.87871 -0.65959124
14.87971 -0.66413805
14.88071 -0.66870647
14.88171 -0.6733117200000001
14.88271 -0.67795608
14.88371 -0.68262783
14.88471 -0.68730614
14.88571 -0.69197016
14.88671 -0.69660791
14.88771 -0.70122126
14.88871 -0.70582484
14.88971 -0.71043912
14.89071 -0.71508093
14.89171 -0.71975542
14.89271 -0.72445343
14.89371 -0.72915507
14.89471 -0.73383809
14.89571 -0.73848758
14.89671 -0.74310228
14.89771 -0.74769533
14.89871 -0.7522882399999999
14.89971 -0.7569016
14.90071 -0.76154582
14.90171 -0.7662165000000001
14.90271 -0.77089611
14.90371 -0.77556157
14.90471 -0.7801939299999999
14.90571 -0.7847863199999999
14.90671 -0.7893468299999999
14.90771 -0.79389401
14.90871 -0.79844883
14.90971 -0.8030246
14.91071 -0.80762114
14.91171 -0.81222467
14.91271 -0.8168133899999999
14.91371 -0.82136737
14.91471 -0.8258771200000001
14.91571 -0.8303473699999999
14.91671 -0.83479518
14.91771 -0.83924197
14.91871 -0.84370403
14.91971 -0.8481847100000001
14.92071 -0.85267285
14.92171 -0.85714702
14.92271 -0.86158467
14.92371 -0.8659715800000001
14.92471 -0.8703076299999999
14.92571 -0.8746065199999999
14.92671 -0.87888958
14.92771 -0.88317655
14.92871 -0.8874765600000001
14.92971 -0.8917847600000001
14.93071 -0.8960844000000001
14.93171 -0.90035424
14.93271 -0.90457816
14.93371 -0.90875179
14.93471 -0.91288425
14.93571 -0.91699371
14.93671 -0.9210987
14.93771 -0.92520947
14.93871 -0.9293229300000001
14.93971 -0.93342336
14.94071 -0.9374887700000001
14.94171 -0.94150025
14.94271 -0.9454496200000001
14.94371 -0.9493429200000001
14.94471 -0.95319767
14.94571 -0.95703509
14.94671 -0.96087102
14.94771 -0.96470928
14.94871 -0.9685404599999999
14.94971 -0.97234612
14.95071 -0.97610718
14.95171 -0.97981188
14.95271 -0.98346081
14.95371 -0.9870657700000001
14.95471 -0.9906445599999999
14.95571 -0.99421218
14.95671 -0.99777393
14.95771 -1.0013228
14.95871 -1.0048422
14.95971 -1.0083129
14.96071 -1.0117212
14.96171 -1.0150651
14.96271 -1.0183545
14.96371 -1.0216068
14.96471 -1.0248397
14.96571 -1.0280635
14.96671 -1.0312762
14.96771 -1.0344651999999999
14.96871 -1.0376121999999999
14.96971 -1.0407015
14.97071 -1.0437258
14.97171 -1.0466894
14.97271 -1.0496056999999999
14.97371 -1.0524906
14.97471 -1.0553557999999998
14.97571 -1.0582034
14.97671 -1.0610247
14.97771 -1.0638049
14.97871 -1.0665289999999998
14.97971 -1.0691886
14.98071 -1.0717853
14.98171 -1.07433
14.98271 -1.0768381
14.98371 -1.0793221
14.98471 -1.081787
14.98571 -1.0842273
14.98671 -1.08663
14.98771 -1.0889796999999999
14.98871 -1.0912648
14.98971 -1.093483
14.99071 -1.0956406
14.99171 -1.0977505
14.99271 -1.0998259
14.99371 -1.1018750000000002
14.99471 -1.1038970000000001
14.99571 -1.1058834
14.99671 -1.1078214
14.99771 -1.1096998
14.99871 -1.1115134
14.99971 -1.1132653
15.00071 -1.114965
15.00171 -1.1166241000000001
15.00271 -1.1182513
15.00371 -1.1198481999999998
15.00471 -1.1214089
15.00571 -1.1229225
15.00671 -1.1243777
15.00771 -1.1257678
15.00871 -1.1270927
15.00971 -1.1283593
15.01071 -1.1295781
15.01171 -1.1307587
15.01271 -1.131906
15.01371 -1.1330182
15.01471 -1.1340876999999998
15.01571 -1.1351044
15.01671 -1.1360602
15.01771 -1.1369515000000001
15.01871 -1.1377813
15.01971 -1.1385568000000001
15.02071 -1.1392866
15.02171 -1.1399768
15.02271 -1.1406287
15.02371 -1.1412380999999998
15.02471 -1.1417979
15.02571 -1.1423008000000001
15.02671 -1.1427424
15.02771 -1.1431232
15.02871 -1.1434481
15.02971 -1.1437244
15.03071 -1.1439583999999998
15.03171 -1.1441534999999998
15.03271 -1.1443083
15.03371 -1.1444174
15.03471 -1.1444736
15.03571 -1.1444708
15.03671 -1.1444063
15.03771 -1.1442814000000001
15.03871 -1.144101
15.03971 -1.1438714
15.04071 -1.1435982
15.04171 -1.1432835000000001
15.04271 -1.1429262
15.04371 -1.1425220999999999
15.04471 -1.1420658000000001
15.04571 -1.1415529
15.04671 -1.1409818999999999
15.04771 -1.1403548
15.04871 -1.1396757
15.04971 -1.1389499
15.05071 -1.1381809999999999
15.05171 -1.1373697999999999
15.05271 -1.136514
15.05371 -1.1356087000000001
15.05471 -1.1346487
15.05571 -1.1336301
15.05671 -1.1325524999999999
15.05771 -1.1314187999999998
15.05871 -1.1302345999999999
15.05971 -1.1290061
15.06071 -1.1277379
15.06171 -1.1264309
15.06271 -1.1250826999999999
15.06371 -1.1236876
15.06471 -1.1222398999999998
15.06571 -1.1207352
15.06671 -1.119173
15.06771 -1.1175565
15.06871 -1.1158915
15.06971 -1.1141839
15.07071 -1.1124376
15.07171 -1.1106523
15.07271 -1.1088238000000001
15.07371 -1.106946
15.07471 -1.105013
15.07571 -1.1030223000000001
15.07671 -1.1009758
15.07771 -1.0988795
15.07871 -1.0967415
15.07971 -1.0945685
15.08071 -1.0923634
15.08171 -1.0901237
15.08271 -1.0878424
15.08371 -1.0855112
15.08471 -1.0831238
15.08571 -1.0806787
15.08671 -1.0781801
15.08771 -1.0756365
15.08871 -1.0730567
15.08971 -1.0704468
15.09071 -1.0678071
15.09171 -1.0651321
15.09271 -1.0624129
15.09371 -1.0596409
15.09471 -1.0568119
15.09571 -1.0539277
15.09671 -1.050996
15.09771 -1.0480274
15.09871 -1.0450304000000001
15.09971 -1.0420078
15.10071 -1.0389561
15.10171 -1.0358659
15.10271 -1.0327267
15.10371 -1.0295314
15.10471 -1.0262798
15.10571 -1.0229787000000001
15.10671 -1.0196398
15.10771 -1.0162748
15.10871 -1.0128905000000001
15.10971 -1.0094859
15.11071 -1.0060526
15.11171 -1.0025786
15.11271 -0.99905329
15.11371 -0.99547235
15.11471 -0.99183954
15.11571 -0.98816557
15.11671 -0.9844630999999999
15.11771 -0.9807418099999999
15.11871 -0.97700367
15.11971 -0.9732422399999999
15.12071 -0.96944571
15.12171 -0.9656017600000001
15.12271 -0.96170371
15.12371 -0.95775332
15.12471 -0.9537605600000001
15.12571 -0.94973976
15.12671 -0.9457034099999999
15.12771 -0.9416570900000001
15.12871 -0.93759662
15.12971 -0.93351025
15.13071 -0.9293836499999999
15.13171 -0.9252062999999999
15.13271 -0.92097595
15.13371 -0.91670025
15.13471 -0.9123932600000001
15.13571 -0.90806978
15.13671 -0.9037390399999999
15.13771 -0.89940066
15.13871 -0.89504514
15.13971 -0.8906580500000001
15.14071 -0.88622645
15.14171 -0.88174473
15.14271 -0.87721739
15.14371 -0.87265708
15.14471 -0.86807925
15.14571 -0.86349566
15.14671 -0.85890871
15.14771 -0.85431077
15.14871 -0.8496874
15.14971 -0.8450239
15.15071 -0.8403115900000001
15.15171 -0.83555225
15.15271 -0.83075752
15.15371 -0.82594426
15.15471 -0.82112765
15.15571 -0.81631476
15.15671 -0.81150169
15.15771 -0.8066755700000001
15.15871 -0.80182012
15.15971 -0.7969229499999999
15.16071 -0.7919808800000001
15.16171 -0.7870016599999999
15.16271 -0.7819999899999999
15.16371 -0.77699167
15.16471 -0.77198613
15.16571 -0.76698274
15.16671 -0.76197092
15.16771 -0.7569351200000001
15.16871 -0.75186179
15.16971 -0.74674562
15.17071 -0.7415923799999999
15.17171 -0.73641669
15.17271 -0.73123593
15.17371 -0.72606313
15.17471 -0.7209012300000001
15.17571 -0.7157422099999999
15.17671 -0.71057039
15.17771 -0.70536938
15.17871 -0.7001291500000001
15.17971 -0.6948503699999999
15.18071 -0.68954388
15.18171 -0.6842261199999999
15.18271 -0.67891181
15.18371 -0.67360792
15.18471 -0.66831061
15.18571 -0.66300742
15.18671 -0.65768296
15.18771 -0.65232594
15.18871 -0.64693452
15.18971 -0.64151729
15.19071 -0.6360897299999999
15.19171 -0.63066767
15.19271 -0.62526041
15.19371 -0.61986689
15.19471 -0.61447597
15.19571 -0.60907146
15.19671 -0.60363924
15.19771 -0.59817331
15.19871 -0.59267846
15.19971 -0.5871681999999999
15.20071 -0.581659
15.20171 -0.57616346
15.20271 -0.570685
15.20371 -0.56521678
15.20471 -0.55974503
15.20571 -0.55425512
15.20671 -0.54873829
15.20771 -0.54319524
15.20871 -0.53763599
15.20971 -0.53207525
15.21071 -0.5265261999999999
15.21171 -0.52099456
15.21271 -0.5154762900000001
15.21371 -0.50995946
15.21471 -0.50442964
15.21571 -0.49887621000000004
15.21671 -0.49329726
15.21771 -0.48770048
15.21871 -0.48209997
15.21971 -0.47651031
15.22071 -0.47094058
15.22171 -0.46539054999999996
15.22271 -0.45985117999999997
15.22371 -0.45430874
15.22471 -0.44875065999999997
15.22571 -0.44317115
15.22671 -0.43757348
15.22771 -0.43196846
15.22871 -0.42636972000000006
15.22971 -0.42078788
15.23071 -0.41522616999999995
15.23171 -0.40967916
15.23271 -0.40413556
15.23371 -0.39858324
15.23471 -0.39301453999999997
15.23571 -0.3874297
15.23671 -0.38183657
15.23771 -0.37624717
15.23871 -0.37067239
15.23971 -0.36511726
15.24071 -0.3595789
15.24171 -0.35404775
15.24271 -0.34851182999999997
15.24371 -0.34296196
15.24471 -0.33739569999999997
15.24571 -0.33181864
15.24671 -0.32624204
15.24771 -0.32067844
15.24871 -0.31513656
15.24971 -0.30961818999999996
15.25071 -0.30411787
15.25171 -0.2986256
15.25271 -0.29313138
15.25371 -0.28762938
15.25471 -0.28212019
15.25571 -0.27661020999999997
15.25671 -0.27110844
15.25771 -0.26562235
15.25871 -0.26015439
15.25971 -0.25470085000000003
15.26071 -0.24925341999999998
15.26171 -0.24380283000000003
15.26271 -0.23834284
15.26371 -0.23287304
15.26471 -0.22739929
15.26571 -0.22193142000000002
15.26671 -0.21647952999999998
15.26771 -0.21105010999999999
15.26871 -0.20564375000000001
15.26971 -0.20025531
15.27071 -0.19487622
15.27171 -0.18949818000000002
15.27271 -0.18411643
15.27371 -0.17873142
15.27471 -0.17334828
15.27571 -0.16797431000000002
15.27671 -0.16261571
15.27771 -0.15727496
15.27871 -0.15194988
15.27971 -0.14663468999999998
15.28071 -0.14132267
15.28171 -0.1360091
15.28271 -0.13069346
15.28371 -0.12537973
15.28471 -0.12007493
15.28571 -0.11478629
15.28671 -0.10951838000000001
15.28771 -0.10427133
15.28871 -0.09904078899999999
15.28971 -0.093819638
15.29071 -0.08860080299999999
15.29171 -0.08337996
15.29271 -0.078157138
15.29371 -0.07293656800000001
15.29471 -0.067724939
15.29571 -0.062528724
15.29671 -0.057351706
15.29771 -0.052193674
15.29871 -0.047050766
15.29971 -0.041917228
15.30071 -0.036787946
15.30171 -0.031660593
15.30271 -0.026536622
15.30371 -0.021420626
15.30471 -0.016318385
15.30571 -0.011234381
15.30671 -0.0061697967
15.30771 -0.0011218456
15.30871 0.0039152699
15.30971 0.0089481349
15.31071 0.013981498
15.31171 0.019016299
15.31271 0.024049175
15.31371 0.02907365
15.31471 0.034082588000000004
15.31571 0.039070932
15.31671 0.044037629
15.31771 0.048985973
15.31871 0.053922173999999996
15.31971 0.058852771000000005
15.32071 0.063781883
15.32171 0.068709446
15.32271 0.07363122400000001
15.32371 0.078540575
15.32471 0.08343127
15.32571 0.088300218
15.32671 0.093148946
15.32771 0.097983133
15.32871 0.1028104
15.32971 0.10763719000000001
15.33071 0.11246605999999999
15.33171 0.11729454
15.33271 0.12211609000000001
15.33371 0.12692278
15.33471 0.13170863
15.33571 0.13647215999999998
15.33671 0.14121708
15.33771 0.14595079
15.33871 0.15068109
15.33971 0.15541284
15.34071 0.16014556000000002
15.34171 0.16487343999999998
15.34271 0.16958754
15.34371 0.17427945
15.34471 0.17894492
15.34571 0.18358574
15.34671 0.18820916
15.34771 0.19282505
15.34871 0.19744185
15.34971 0.20206319
15.35071 0.20668637
15.35171 0.21130375
15.35271 0.21590604000000002
15.35371 0.22048649999999997
15.35471 0.22504387999999997
15.35571 0.22958308
15.35671 0.23411296
15.35771 0.23864235
15.35871 0.24317598
15.35971 0.24771211
15.36071 0.25224285
15.36171 0.25675735
15.36271 0.26124637
15.36371 0.26570626
15.36471 0.27014075
15.36571 0.2745596
15.36671 0.27897465
15.36771 0.28339499
15.36871 0.28782319
15.36971 0.29225426
15.37071 0.29667793
15.37171 0.30108304
15.37271 0.30546235
15.37371 0.30981561
15.37471 0.31414951999999996
15.37571 0.31847465
15.37671 0.32280062
15.37771 0.32713166
15.37871 0.33146467
15.37971 0.33579038
15.38071 0.34009751
15.38171 0.34437785
15.38271 0.34863022
15.38371 0.35286134
15.38471 0.35708337
15.38571 0.36130887
15.38671 0.36554562
15.38771 0.36979315
15.38871 0.37404298999999996
15.38971 0.37828202
15.39071 0.38249788
15.39171 0.38668409000000004
15.39271 0.39084232
15.39371 0.39498153999999996
15.39471 0.39911363
15.39571 0.40324801000000005
15.39671 0.40738755
15.39771 0.41152728
15.39871 0.41565681
15.39971 0.41976515
15.40071 0.42384607
15.40171 0.42790114
15.40271 0.43193959
15.40371 0.43597454
15.40471 0.44001755
15.40571 0.44407346000000003
15.40671 0.44813826999999995
15.40771 0.45220051000000006
15.40871 0.45624608
15.40971 0.46026375999999997
15.41071 0.46424991
15.41171 0.46820962000000005
15.41271 0.47215428
15.41371 0.47609638000000004
15.41471 0.48004420999999997
15.41571 0.48399823999999997
15.41671 0.48795138
15.41771 0.49189222
15.41871 0.49581062000000004
15.41971 0.49970233999999997
15.42071 0.50357119
15.42171 0.5074273300000001
15.42271 0.51128301
15.42371 0.51514693
15.42471 0.5190201999999999
15.42571 0.5228957200000001
15.42671 0.5267607
15.42771 0.53060213
15.42871 0.5344120800000001
15.42971 0.5381909699999999
15.43071 0.54194722
15.43171 0.54569356
15.43271 0.54944167
15.43371 0.5531972700000001
15.43471 0.5569580000000001
15.43571 0.56071486
15.43671 0.56445654
15.43771 0.56817448
15.43871 0.57186675
15.43971 0.57553882
15.44071 0.57920101
15.44171 0.5828635799999999
15.44271 0.5865320599999999
15.44371 0.59020463
15.44471 0.59387255
15.44571 0.5975239400000001
15.44671 0.60114884
15.44771 0.60474332
15.44871 0.60831122
15.44971 0.6118623999999999
15.45071 0.6154085499999999
15.45171 0.6189581900000001
15.45271 0.6225133300000001
15.45371 0.6260687
15.45471 0.62961443
15.45571 0.6331404700000001
15.45671 0.63664084
15.45771 0.64011612
15.45871 0.643573
15.45971 0.64702099
15.46071 0.6504681
15.46171 0.65391725
15.46271 0.65736505
15.46371 0.6608033099999999
15.46471 0.66422275
15.46571 0.66761705
15.46671 0.67098569
15.46771 0.67433394
15.46871 0.67767054
15.46971 0.68100374
15.47071 0.6843377399999999
15.47171 0.68767075
15.47271 0.6909959
15.47371 0.69430415
15.47471 0.69758813
15.47571 0.7008452000000001
15.47671 0.70407824
15.47771 0.70729414
15.47871 0.7105008700000001
15.47971 0.7137039199999999
15.48071 0.71690413
15.48171 0.72009778
15.48271 0.72327838
15.48371 0.7264399
15.48471 0.72957911
15.48571 0.73269708
15.48671 0.73579829
15.48771 0.73888833
15.48871 0.74197128
15.48971 0.74504758
15.49071 0.74811382
15.49171 0.75116418
15.49271 0.75419289
15.49371 0.75719669
15.49471 0.76017608
15.49571 0.76313494
15.49671 0.76607894
15.49771 0.76901312
15.49871 0.77193999
15.49971 0.77485871
15.50071 0.77776597
15.50171 0.78065749
15.50271 0.7835298799999999
15.50371 0.78638177
15.50471 0.78921402
15.50571 0.7920286599999999
15.50671 0.79482757
15.50771 0.79761138
15.50871 0.80037899
15.50971 0.8031281600000001
15.51071 0.8058566600000001
15.51171 0.80856327
15.51271 0.8112484600000001
15.51371 0.8139141799999999
15.51471 0.81656296
15.51571 0.81919702
15.51671 0.82181748
15.51771 0.82442379
15.51871 0.82701463
15.51971 0.82958825
15.52071 0.8321432400000001
15.52171 0.83467858
15.52271 0.8371938000000001
15.52371 0.8396882600000001
15.52471 0.8421612
15.52571 0.8446114100000001
15.52671 0.84703807
15.52771 0.84944107
15.52871 0.85182162
15.52971 0.85418196
15.53071 0.8565248
15.53171 0.85885217
15.53271 0.86116474
15.53371 0.8634611999999999
15.53471 0.86573921
15.53571 0.86799618
15.53671 0.8702306099999999
15.53771 0.8724424999999999
15.53871 0.87463353
15.53971 0.87680565
15.54071 0.87895971
15.54171 0.8810946700000001
15.54271 0.88320747
15.54371 0.88529382
15.54471 0.8873501799999999
15.54571 0.88937562
15.54671 0.8913723800000001
15.54771 0.89334529
15.54871 0.89530004
15.54971 0.89724064
15.55071 0.89916773
15.55171 0.9010779700000001
15.55271 0.90296539
15.55371 0.90482375
15.55471 0.90664933
15.55571 0.90844259
15.55671 0.91020791
15.55771 0.9119518099999999
15.55871 0.91367969
15.55971 0.9153932300000001
15.56071 0.91708954
15.56171 0.91876201
15.56271 0.92040347
15.56371 0.9220090699999999
15.56471 0.92357891
15.56571 0.92511829
15.56671 0.92663532
15.56771 0.9281376399999999
15.56871 0.92962841
15.56971 0.93110474
15.57071 0.93255844
15.57171 0.93397927
15.57271 0.93535921
15.57371 0.9366960299999999
15.57471 0.93799438
15.57571 0.93926396
15.57671 0.9405151
15.57771 0.9417545100000001
15.57871 0.9429821700000001
15.57971 0.94419103
15.58071 0.9453702700000001
15.58171 0.9465099299999999
15.58271 0.9476056300000001
15.58371 0.9486604500000001
15.58471 0.94968388
15.58571 0.9506875600000001
15.58671 0.95167989
15.58771 0.95266178
15.58871 0.95362635
15.58971 0.95456112
15.59071 0.9554535200000001
15.59171 0.9562965499999999
15.59271 0.9570917999999999
15.59371 0.9578492500000001
15.59471 0.9585827599999999
15.59571 0.95930444
15.59671 0.96001895
15.59771 0.9607215400000001
15.59871 0.96139973
15.59971 0.9620389
15.60071 0.9626285199999999
15.60171 0.96316691
15.60271 0.96366182
15.60371 0.9641272
15.60471 0.9645768399999999
15.60571 0.9650181000000001
15.60671 0.96544856
15.60771 0.9658567599999999
15.60871 0.9662270500000001
15.60971 0.96654668
15.61071 0.96681118
15.61171 0.96702687
15.61271 0.9672082000000001
15.61371 0.96737128
15.61471 0.9675269
15.61571 0.9676755400000001
15.61671 0.96780695
15.61771 0.9679042699999999
15.61871 0.96795149
15.61971 0.9679403200000001
15.62071 0.96787401
15.62171 0.9677657900000001
15.62271 0.9676333500000001
15.62371 0.9674911399999999
15.62471 0.9673438
15.62571 0.9671841699999999
15.62671 0.96699661
15.62771 0.96676368
15.62871 0.9664742299999999
15.62971 0.9661282400000001
15.63071 0.96573718
15.63171 0.9653188300000001
15.63271 0.96488949
15.63371 0.9644567999999999
15.63471 0.9640157200000001
15.63571 0.9635509
15.63671 0.96304286
15.63771 0.9624765299999999
15.63871 0.9618477000000001
15.63971 0.9611650399999999
15.64071 0.96044606
15.64171 0.95970957
15.64271 0.9589673
15.64371 0.9582189799999999
15.64471 0.9574519499999999
15.64571 0.95664728
15.64671 0.95578786
15.64771 0.9548661300000001
15.64871 0.95388768
15.64971 0.95286872
15.65071 0.95182927
15.65171 0.9507843300000001
15.65271 0.94973715
15.65371 0.9486778600000001
15.65471 0.94758766
15.65571 0.94644725
15.65671 0.94524501
15.65771 0.9439822299999999
15.65871 0.94267251
15.65971 0.94133578
15.66071 0.93998937
15.66171 0.9386404399999999
15.66271 0.93728257
15.66371 0.93589881
15.66471 0.93446886
15.66571 0.93297819
15.66671 0.93142437
15.66771 0.9298183999999999
15.66871 0.9281798299999999
15.66971 0.92652822
15.67071 0.92487484
15.67171 0.92321765
15.67271 0.9215421999999999
15.67371 0.91982828
15.67471 0.9180586799999999
15.67571 0.9162266699999999
15.67671 0.91433926
15.67771 0.91241375
15.67871 0.9104702600000001
15.67971 0.90852277
15.68071 0.9065729599999999
15.68171 0.90460964
15.68271 0.90261362
15.68371 0.90056621
15.68471 0.89845741
15.68571 0.89629041
15.68671 0.89408001
15.68771 0.89184633
15.68871 0.8896059399999999
15.68971 0.88736471
15.69071 0.88511528
15.69171 0.88284034
15.69271 0.88052014
15.69371 0.8781414499999999
15.69471 0.87570306
15.69571 0.8732164299999999
15.69671 0.87070055
15.69771 0.86817378
15.69871 0.8656458
15.69971 0.86311372
15.70071 0.8605635699999999
15.70171 0.85797664
15.70271 0.85533774
15.70371 0.8526420200000001
15.70471 0.84989723
15.70571 0.84712012
15.70671 0.8443291299999999
15.70771 0.8415361899999999
15.70871 0.83874147
15.70971 0.8359335400000001
15.71071 0.8330942100000001
15.71171 0.8302065500000001
15.71271 0.82726218
15.71371 0.82426481
15.71471 0.8212286
15.71571 0.81817191
15.71671 0.81510926
15.71771 0.81204548
15.71871 0.8089738900000001
15.71971 0.8058796599999999
15.72071 0.8027464200000001
15.72171 0.7995638100000001
15.72271 0.79633202
15.72371 0.79306168
15.72471 0.7897691800000001
15.72571 0.78646932
15.72671 0.7831689
15.72771 0.77986396
15.72871 0.77654151
15.72971 0.77318526
15.73071 0.76978267
15.73171 0.76633045
15.73271 0.76283566
15.73371 0.75931265
15.73471 0.75577688
15.73571 0.7522382799999999
15.73671 0.7486973
15.73771 0.74514514
15.73871 0.7415679700000001
15.73971 0.73795323
15.74071 0.73429509
15.74171 0.7305970900000001
15.74271 0.72687031
15.74371 0.72312849
15.74471 0.71938201
15.74571 0.7156335300000001
15.74671 0.71187704
15.74771 0.70810057
15.74871 0.70429151
15.74971 0.7004422100000001
15.75071 0.69655324
15.75171 0.69263298
15.75271 0.68869404
15.75371 0.68474794
15.75471 0.68080034
15.75571 0.67684916
15.75671 0.67288582
15.75771 0.66889939
15.75871 0.6648812900000001
15.75971 0.66082915
15.76071 0.6567476299999999
15.76171 0.6526460399999999
15.76271 0.6485343
15.76371 0.64441878
15.76471 0.6402996400000001
15.76571 0.6361708500000001
15.76671 0.6320233
15.76771 0.62784879
15.76871 0.62364344
15.76971 0.61940951
15.77071 0.6151542999999999
15.77171 0.61088703
15.77271 0.6066151
15.77371 0.60234126
15.77471 0.5980628499999999
15.77571 0.5937733199999999
15.77671 0.5894653
15.77771 0.58513368
15.77871 0.58077769
15.77971 0.57640113
15.78071 0.57201032
15.78171 0.5676115899999999
15.78271 0.56320871
15.78371 0.55880141
15.78471 0.55438611
15.78571 0.54995739
15.78671 0.54551074
15.78771 0.5410442599999999
15.78871 0.53655957
15.78971 0.53206095
15.79071 0.52755363
15.79171 0.5230417900000001
15.79271 0.51852716
15.79371 0.51400862
15.79471 0.5094828499999999
15.79571 0.50494592
15.79671 0.50039487
15.79771 0.49582877999999997
15.79871 0.49124905
15.79971 0.48665893
15.80071 0.48206216
15.80171 0.47746198
15.80271 0.47286007999999996
15.80371 0.46825618
15.80471 0.46364842
15.80571 0.45903417999999996
15.80671 0.4544111
15.80771 0.44977777
15.80871 0.44513442999999997
15.80971 0.44048298
15.81071 0.43582632000000004
15.81171 0.43116724
15.81271 0.42650769000000005
15.81371 0.42184796
15.81471 0.41718651
15.81571 0.41252044
15.81671 0.40784692000000006
15.81771 0.40316419
15.81871 0.39847274
15.81971 0.39377552000000005
15.82071 0.38907714
15.82171 0.3843823
15.82271 0.37969407
15.82371 0.37501263
15.82471 0.37033507
15.82571 0.36565631
15.82671 0.36097124999999997
15.82771 0.35627682
15.82871 0.35157348
15.82971 0.34686525
15.83071 0.34215823
15.83171 0.33745819
15.83271 0.33276812
15.83371 0.32808685
15.83471 0.32340954
15.83571 0.31872976000000003
15.83671 0.31404244
15.83771 0.30934643
15.83871 0.30464542
15.83971 0.29994673
15.84071 0.29525848
15.84171 0.29058612
15.84271 0.28592998
15.84371 0.28128482
15.84471 0.27664192
15.84571 0.2719928
15.84671 0.26733291
15.84771 0.26266389
15.84871 0.25799323
15.84971 0.25333129
15.85071 0.24868696999999998
15.85171 0.244064
15.85271 0.23945925999999998
15.85371 0.23486405000000002
15.85471 0.23026797
15.85571 0.22566365
15.85671 0.22105023000000001
15.85771 0.21643410000000002
15.85871 0.21182641
15.85971 0.20723834
15.86071 0.20267616
15.86171 0.19813839
15.86271 0.19361613
15.86371 0.18909686
15.86471 0.18456987
15.86571 0.18003107000000002
15.86671 0.17548513999999998
15.86771 0.17094376
15.86871 0.16642071
15.86971 0.16192605
15.87071 0.15746168000000002
15.87171 0.15302039
15.87271 0.14858904
15.87371 0.14415432
15.87471 0.13970881999999998
15.87571 0.1352545
15.87671 0.13080222
15.87771 0.12636725
15.87871 0.12196270000000001
15.87971 0.11759379
15.88071 0.1132555
15.88171 0.10893452999999999
15.88271 0.1046152
15.88371 0.10028621
15.88471 0.095945859
15.88571 0.09160288
15.88671 0.087272818
15.88771 0.08297129
15.88871 0.07870711899999999
15.88971 0.074478373
15.89071 0.070273108
15.89171 0.066074607
15.89271 0.061868853
15.89371 0.057650922
15.89471 0.053427514
15.89571 0.049214379
15.89671 0.045029691
15.89771 0.040886266
15.89871 0.036785958
15.89971 0.032718803
15.90071 0.028667299000000004
15.90171 0.024614025999999997
15.90271 0.02054928
15.90371 0.016475374
15.90471 0.012405666000000001
15.90571 0.0083587314
15.90671 0.0043501725
15.90771 0.00038570069999999996
15.90871 -0.0035414363000000003
15.90971 -0.007447516
15.91071 -0.011351131
15.91171 -0.015264827
15.91271 -0.01918934
15.91371 -0.023112954
15.91471 -0.027016379
15.91571 -0.030881034999999998
15.91671 -0.034697135999999996
15.91771 -0.03846802
15.91871 -0.042208788
15.91971 -0.045939782
15.92071 -0.049677736
15.92171 -0.053428462999999995
15.92271 -0.057184289000000006
15.92371 -0.060927391
15.92471 -0.064637582
15.92571 -0.068301131
15.92671 -0.071916764
15.92771 -0.075496157
15.92871 -0.079058739
15.92971 -0.082623033
15.93071 -0.086198363
15.93171 -0.089780625
15.93271 -0.09335396500000001
15.93371 -0.096897682
15.93471 -0.10039535000000001
15.93571 -0.10384210999999999
15.93671 -0.10724694000000001
15.93771 -0.11062887
15.93871 -0.11400871
15.93971 -0.11740002
15.94071 -0.12080316
15.94171 -0.12420507
15.94271 -0.12758494
15.94371 -0.1309232
15.94471 -0.13420992999999998
15.94571 -0.13744908
15.94671 -0.14065654
15.94771 -0.14385299
15.94871 -0.14705471
15.94971 -0.1502663
15.95071 -0.15347868
15.95171 -0.15667302
15.95271 -0.15982908999999998
15.95371 -0.1629342
15.95471 -0.16598885
15.95571 -0.16900663999999999
15.95671 -0.17200836
15.95771 -0.17501299
15.95871 -0.17802941
15.95971 -0.18105265
15.96071 -0.18406601
15.96171 -0.18704847
15.96271 -0.18998379
15.96371 -0.19286758
15.96471 -0.19570910000000002
15.96571 -0.19852708000000002
15.96671 -0.20134142
15.96771 -0.20416442
15.96871 -0.20699538
15.96971 -0.20982097
15.97071 -0.21262108000000002
15.97171 -0.21537765999999997
15.97271 -0.21808257000000003
15.97371 -0.22074108000000003
15.97471 -0.22336955
15.97571 -0.22598815000000003
15.97671 -0.22861206
15.97771 -0.23124489999999998
15.97871 -0.23387731
15.97971 -0.23649106999999997
15.98071 -0.23906725
15.98171 -0.24159455
15.98271 -0.24407420000000002
15.98371 -0.24651941
15.98471 -0.24894956000000001
15.98571 -0.25138175
15.98671 -0.25382345
15.98771 -0.25626926
15.98871 -0.25870352999999996
15.98971 -0.26110716
15.99071 -0.26346606
15.99171 -0.26577711000000004
15.99271 -0.2680494
15.99371 -0.2703001
15.99471 -0.27254685
15.99571 -0.27480002000000003
15.99671 -0.27705827
15.99771 -0.2793093
15.99871 -0.28153532000000003
15.99971 -0.28372093
16.00071 -0.28585983
16.00171 -0.28795753999999996
16.00271 -0.29002891
16.00371 -0.29209165000000004
16.00471 -0.29415865
16.00571 -0.29623257
16.00671 -0.29830486
16.00772 -0.30035975
16.00871 -0.30238123
16.00971 -0.30435997
16.01071 -0.30629733000000003
16.01171 -0.30820451
16.01271 -0.31009754
16.01371 -0.3119902
16.01472 -0.31388807
16.01571 -0.31578625
16.01671 -0.31767166
16.01771 -0.31952885999999997
16.01871 -0.32134682000000003
16.01971 -0.32312372
16.02071 -0.3248675
16.02172 -0.32659245000000003
16.02271 -0.32831293
16.02371 -0.33003730000000003
[truncated: 735,981 more chars]
