# Supplementary material for: 2D Synthetic dataset of numerical simulations of long-period seismicity in a volcanic edifice and related sensitivity kernels
Source: Data Brief. 2021 Jan 25;34:106673. doi: 10.1016/j.dib.2020.106673 (PMC7841316; doi:10.1016/j.dib.2020.106673)
Supplement: Supplementary Data S1 — Supplementary Raw Research Data. This is open data under the CC BY license http://creativecommons.org/licenses/by/4.0/ [file mmc1.zip › Dataset/OUTPUT_SEISMOGRAMS/9000_3000/disp_Z_hetero_5000_1768_ISO7e-1Hz.semd]

-1.714286 0.0
-1.713286 0.0
-1.712286 0.0
-1.711286 0.0
-1.710286 0.0
-1.709286 0.0
-1.708286 0.0
-1.707286 0.0
-1.706286 0.0
-1.705286 0.0
-1.704286 0.0
-1.703286 0.0
-1.702286 0.0
-1.701286 0.0
-1.700286 0.0
-1.699286 0.0
-1.698286 0.0
-1.697286 0.0
-1.696286 0.0
-1.695286 0.0
-1.694286 0.0
-1.693286 0.0
-1.692286 0.0
-1.691286 0.0
-1.690286 0.0
-1.689286 0.0
-1.688286 0.0
-1.687286 0.0
-1.686286 0.0
-1.685286 0.0
-1.684286 0.0
-1.683286 0.0
-1.682286 -1.9734203000000002e-36
-1.681286 -5.8067353e-36
-1.680286 -1.2999155000000001e-35
-1.679286 -2.6058273000000003e-35
-1.678286 -4.9083077e-35
-1.677286 -8.851926600000001e-35
-1.676286 -1.5400348e-34
-1.675286 -2.592386e-34
-1.674286 -4.2251176e-34
-1.673286 -6.662148000000001e-34
-1.672286 -1.0141433e-33
-1.671286 -1.4846651e-33
-1.670286 -2.0767498e-33
-1.669286 -2.7441184000000003e-33
-1.668286 -3.3512824e-33
-1.667286 -3.6025217e-33
-1.666286 -2.9322487999999998e-33
-1.665286 -3.4224882999999998e-34
-1.664286 5.8315707e-33
-1.663286 1.8242411e-32
-1.662286 4.0966116e-32
-1.661286 8.0063756e-32
-1.660286 1.4428672e-31
-1.659286 2.4592732e-31
-1.658286 4.0180116e-31
-1.657286 6.3432136000000005e-31
-1.656286 9.7258963e-31
-1.655286 1.4533832999999999e-30
-1.654286 2.121859e-30
-1.653286 3.0317286000000004e-30
-1.652286 4.2445858e-30
-1.651286 5.8279886999999996e-30
-1.650286 7.8518315e-30
-1.649286 1.0382477e-29
-1.648286 1.3474122e-29
-1.647286 1.7156816e-29
-1.646286 2.1420761000000001e-29
-1.645286 2.6196519e-29
-1.644286 3.1331147e-29
-1.643286 3.6560618e-29
-1.642286 4.1479326e-29
-1.641286 4.5508192e-29
-1.640286 4.7863524999999997e-29
-1.639286 4.752976e-29
-1.638286 4.3239878000000003e-29
-1.637286 3.3468323e-29
-1.636286 1.6441856e-29
-1.635286 -9.8256287e-30
-1.634286 -4.7468235e-29
-1.633286 -9.866727199999999e-29
-1.632286 -1.6550985e-28
-1.631286 -2.4980367e-28
-1.630286 -3.5284781999999997e-28
-1.629286 -4.7516288e-28
-1.628286 -6.161881199999999e-28
-1.627286 -7.739596199999999e-28
-1.626286 -9.4478923e-28
-1.625286 -1.1229708e-27
-1.624286 -1.3005471999999999e-27
-1.623286 -1.4671781999999999e-27
-1.622286 -1.6101531e-27
-1.621286 -1.7145952e-27
-1.620286 -1.7639066999999998e-27
-1.619286 -1.7404934e-27
-1.618286 -1.6268047e-27
-1.617286 -1.4067061999999999e-27
-1.616286 -1.0671801e-27
-1.615286 -6.0032493e-28
-1.614286 -5.5877189e-30
-1.613286 7.0787502e-28
-1.612286 1.5188517e-27
-1.611286 2.3919359e-27
-1.610286 3.2758218e-27
-1.609286 4.1022988e-27
-1.608286 4.7862362e-27
-1.607286 5.2268523e-27
-1.606286 5.3105555999999996e-27
-1.605286 4.9155936999999994e-27
-1.604286 3.9187032e-27
-1.603286 2.2038118e-27
-1.602286 -3.2725052e-28
-1.601286 -3.7422847e-27
-1.600286 -8.064924900000001e-27
-1.599286 -1.3260177e-26
-1.598286 -1.9220181e-26
-1.597286 -2.5751344e-26
-1.596286 -3.2564153000000003e-26
-1.595286 -3.9267201e-26
-1.594286 -4.5367008e-26
-1.593286 -5.0275289e-26
-1.592286 -5.332511500000001e-26
-1.591286 -5.379727100000001e-26
-1.590286 -5.0957656e-26
-1.589286 -4.4105982e-26
-1.588286 -3.2635296999999996e-26
-1.587286 -1.6101056e-26
-1.586286 5.7028182e-27
-1.585286 3.2664244e-26
-1.584286 6.427444e-26
-1.583286 9.9556278e-26
-1.582286 1.3700637e-25
-1.581286 1.7455843e-25
-1.580286 2.0957583000000003e-25
-1.579286 2.3888139000000004e-25
-1.578286 2.5883177e-25
-1.577286 2.6544241e-25
-1.576286 2.5456770999999997e-25
-1.575286 2.2213732e-25
-1.574286 1.6444722e-25
-1.573286 7.8499195e-26
-1.572286 -3.7621828000000003e-26
-1.571286 -1.8434834000000001e-25
-1.570286 -3.6022963e-25
-1.569286 -5.615558e-25
-1.568286 -7.8203687e-25
-1.567286 -1.0125703e-24
-1.566286 -1.2411331e-24
-1.565286 -1.4528340000000001e-24
-1.564286 -1.6301593e-24
-1.563286 -1.7534418000000002e-24
-1.562286 -1.8015734e-24
-1.561286 -1.7529714e-24
-1.560286 -1.5867983e-24
-1.559286 -1.2844108e-24
-1.558286 -8.310041e-25
-1.557286 -2.1739144000000003e-25
-1.556286 5.5816011e-25
-1.555286 1.4881356999999999e-24
-1.554286 2.5541385999999998e-24
-1.553286 3.7255469e-24
-1.552286 4.9586031e-24
-1.551286 6.196079e-24
-1.550286 7.3676564e-24
-1.549286 8.3911467e-24
-1.548286 9.1746483e-24
-1.547286 9.619701399999999e-24
-1.546286 9.6254681e-24
-1.545286 9.0938831e-24
-1.544286 7.93568e-24
-1.543286 6.0771219e-24
-1.542286 3.467182e-24
-1.541286 8.4861317e-26
-1.540286 -4.0537426e-24
-1.539286 -8.8890572e-24
-1.538286 -1.4312825e-23
-1.537286 -2.0164557e-23
-1.536286 -2.6230155e-23
-1.535286 -3.2243151e-23
-1.534286 -3.7888957e-23
-1.533286 -4.2812408e-23
-1.532286 -4.6628779e-23
-1.531286 -4.8938234e-23
-1.530286 -4.9343545e-23
-1.529286 -4.7470642e-23
-1.528286 -4.2991361e-23
-1.527286 -3.5647616000000004e-23
-1.526286 -2.5275853e-23
-1.525286 -1.183057e-23
-1.524286 4.5943977e-24
-1.523286 2.3748352e-23
-1.522286 4.5211379e-23
-1.521286 6.8388585e-23
-1.520286 9.2512154e-23
-1.519286 1.1665222e-22
-1.518286 1.3973726999999998e-22
-1.517286 1.6058422e-22
-1.516286 1.7793807000000002e-22
-1.515286 1.9052024000000002e-22
-1.514286 1.9708441e-22
-1.513286 1.9647776e-22
-1.512286 1.8770540999999998e-22
-1.511286 1.6999504999999998e-22
-1.510286 1.428585e-22
-1.509286 1.0614673e-22
-1.508286 6.009494100000001e-23
-1.507286 5.3541031e-24
-1.506286 -5.6993973e-23
-1.505286 -1.2544059e-22
-1.504286 -1.9807491e-22
-1.503286 -2.7263014999999997e-22
-1.502286 -3.4655125e-22
-1.501286 -4.1708216e-22
-1.500286 -4.8137022e-22
-1.499286 -5.365835e-22
-1.498286 -5.8003605e-22
-1.497286 -6.0931486e-22
-1.496286 -6.224018300000001e-22
-1.495286 -6.177831999999999e-22
-1.494286 -5.9453965e-22
-1.493286 -5.524098700000001e-22
-1.492286 -4.9182184e-22
-1.491286 -4.1388735e-22
-1.490286 -3.2035679e-22
-1.489286 -2.1353356e-22
-1.488286 -9.6150361e-23
-1.487286 2.8788882e-23
-1.486286 1.5819370999999999e-22
-1.485286 2.8908908000000003e-22
-1.484286 4.1882273999999997e-22
-1.483286 5.4526397e-22
-1.482286 6.669795300000001e-22
-1.481286 7.8337106e-22
-1.480286 8.947601200000001e-22
-1.479286 1.0024068e-21
-1.478286 1.1084527999999999e-21
-1.477286 1.215781e-21
-1.476286 1.327791e-21
-1.475286 1.4480896e-21
-1.474286 1.5801108e-21
-1.473286 1.7266737e-21
-1.472286 1.8895034999999998e-21
-1.471286 2.0687379e-21
-1.470286 2.2624526e-21
-1.469286 2.4662366999999998e-21
-1.468286 2.6728548e-21
-1.467286 2.8720324e-21
-1.466286 3.0503942e-21
-1.465286 3.1915886000000003e-21
-1.464286 3.2766164e-21
-1.463286 3.2843795e-21
-1.462286 3.1924469000000002e-21
-1.461286 2.9780364e-21
-1.460286 2.6191782e-21
-1.459286 2.0960304e-21
-1.458286 1.3922912e-21
-1.457286 4.9664576e-22
-1.456286 -5.9582455e-22
-1.455286 -1.8823546e-21
-1.454286 -3.3514115000000003e-21
-1.453286 -4.9819020999999996e-21
-1.452286 -6.7427495e-21
-1.451286 -8.5929097e-21
-1.450286 -1.0481886e-20
-1.449286 -1.2350767e-20
-1.448286 -1.413382e-20
-1.447286 -1.5760594999999998e-20
-1.446286 -1.7158526e-20
-1.445286 -1.8255928e-20
-1.444286 -1.8985289e-20
-1.443286 -1.9286743e-20
-1.442286 -1.9111525e-20
-1.441286 -1.8425265000000002e-20
-1.440286 -1.7210918e-20
-1.439286 -1.5471126999999998e-20
-1.438286 -1.3229856e-20
-1.437286 -1.0533089e-20
-1.436286 -7.448489e-21
-1.435286 -4.0638838e-21
-1.434286 -4.8453663e-22
-1.433286 3.1708103e-21
-1.432286 6.7750492e-21
-1.431286 1.0198857e-20
-1.430286 1.3317687e-20
-1.429286 1.6019344000000002e-20
-1.428286 1.8211816e-20
-1.427286 1.9830999e-20
-1.426286 2.0847904e-20
-1.425286 2.12749e-20
-1.424286 2.1170559e-20
-1.423286 2.0642682e-20
-1.422286 1.9849092e-20
-1.421286 1.8995861e-20
-1.420286 1.8332727e-20
-1.419286 1.8145514e-20
-1.418286 1.8745533e-20
-1.417286 2.0456017e-20
-1.416286 2.3595855e-20
-1.415286 2.8460966e-20
-1.414286 3.5303853e-20
-1.413286 4.4311996000000005e-20
-1.412286 5.5585871e-20
-1.411286 6.9117524e-20
-1.410286 8.477065499999999e-20
-1.409286 1.0226328000000001e-19
-1.408286 1.2115412e-19
-1.407286 1.4083362000000002e-19
-1.406286 1.6052076e-19
-1.405286 1.792665e-19
-1.404286 1.959646e-19
-1.403286 2.093704e-19
-1.402286 2.1812799e-19
-1.401286 2.2080579e-19
-1.400286 2.1594023999999998e-19
-1.399286 2.0208740999999998e-19
-1.398286 1.7788130999999999e-19
-1.397286 1.4209789e-19
-1.396286 9.372326899999999e-20
-1.395286 3.2024259e-20
-1.394286 -4.3380978e-20
-1.393286 -1.3245445e-19
-1.392286 -2.3467465e-19
-1.391286 -3.4898059e-19
-1.390286 -4.7372618e-19
-1.389286 -6.0664792e-19
-1.388286 -7.448489200000001e-19
-1.387286 -8.8480134e-19
-1.386286 -1.0223702e-18
-1.385286 -1.1528599e-18
-1.384286 -1.2710856e-18
-1.383286 -1.3714697000000001e-18
-1.382286 -1.448164e-18
-1.381286 -1.4951976e-18
-1.380286 -1.5066471e-18
-1.379286 -1.4768292e-18
-1.378286 -1.4005111e-18
-1.377286 -1.273134e-18
-1.376286 -1.0910458e-18
-1.375286 -8.5173576e-19
-1.374286 -5.5406419e-19
-1.373286 -1.9847963e-19
-1.372286 2.1278504e-19
-1.371286 6.755462900000001e-19
-1.370286 1.1835426e-18
-1.369286 1.7283551e-18
-1.368286 2.2993834000000002e-18
-1.367286 2.8838876999999997e-18
-1.366286 3.4670991e-18
-1.365286 4.0324082e-18
-1.364286 4.5616326000000004e-18
-1.363286 5.0353638e-18
-1.362286 5.433397200000001e-18
-1.361286 5.7352361e-18
-1.360286 5.9206648e-18
-1.359286 5.9703829000000004e-18
-1.358286 5.8666867e-18
-1.357286 5.5941797999999996e-18
-1.356286 5.1404958e-18
-1.355286 4.4970136e-18
-1.354286 3.6595394e-18
-1.353286 2.6289289e-18
-1.352286 1.4116271999999998e-18
-1.351286 2.0096765e-20
-1.350286 -1.5268904e-18
-1.349286 -3.20412e-18
-1.348286 -4.9799868999999995e-18
-1.347286 -6.8167444e-18
-1.346286 -8.6709654e-18
-1.345286 -1.0494228e-17
-1.344286 -1.2234023e-17
-1.343286 -1.383487e-17
-1.342286 -1.5239647e-17
-1.341286 -1.6391098e-17
-1.340286 -1.723349e-17
-1.339286 -1.7714391000000002e-17
-1.338286 -1.7786518e-17
-1.337286 -1.7409603e-17
-1.336286 -1.6552228e-17
-1.335286 -1.5193564e-17
-1.334286 -1.3324948999999998e-17
-1.333286 -1.0951248e-17
-1.332286 -8.0919325e-18
-1.331286 -4.7818064000000005e-18
-1.330286 -1.0713558e-18
-1.329286 2.9733530999999998e-18
-1.328286 7.2712439e-18
-1.327286 1.1727300999999999e-17
-1.326286 1.6234134e-17
-1.325286 2.0674059e-17
-1.324286 2.4921639000000002e-17
-1.323286 2.8846683e-17
-1.322286 3.2317618e-17
-1.321286 3.5205179e-17
-1.320286 3.738633e-17
-1.319286 3.8748317e-17
-1.318286 3.919274e-17
-1.317286 3.8639537000000003e-17
-1.316286 3.7030738e-17
-1.315286 3.4333871e-17
-1.314286 3.0544906e-17
-1.313286 2.5690591e-17
-1.312286 1.9830104000000002e-17
-1.311286 1.3055881000000002e-17
-1.310286 5.493579199999999e-18
-1.309286 -2.6989257e-18
-1.308286 -1.133352e-17
-1.307286 -2.0194834e-17
-1.306286 -2.9044232000000004e-17
-1.305286 -3.7624737e-17
-1.304286 -4.5666858e-17
-1.303286 -5.2895191000000005e-17
-1.302286 -5.9035699e-17
-1.301286 -6.3823509e-17
-1.300286 -6.7011049e-17
-1.299286 -6.8376337e-17
-1.298286 -6.773120800000001e-17
-1.297286 -6.4929294e-17
-1.296286 -5.9873463e-17
-1.295286 -5.2522541e-17
-1.294286 -4.2897058999999996e-17
-1.293286 -3.1083873e-17
-1.292286 -1.7239325e-17
-1.291286 -1.5909047e-18
-1.290286 1.5562841e-17
-1.289286 3.3854233000000004e-17
-1.288286 5.2850322000000005e-17
-1.287286 7.205872199999999e-17
-1.286286 9.093547999999999e-17
-1.285286 1.0889483e-16
-1.284286 1.2532089e-16
-1.283286 1.3958101e-16
-1.282286 1.5104071e-16
-1.281286 1.590799e-16
-1.280286 1.6311015e-16
-1.279286 1.6259259e-16
-1.278286 1.5705611e-16
-1.277286 1.4611564e-16
-1.276286 1.2948969e-16
-1.275286 1.0701701999999999e-16
-1.274286 7.8671907e-17
-1.273286 4.4577368e-17
-1.272286 5.0160882e-18
-1.271286 -3.9561503e-17
-1.270286 -8.8532428e-17
-1.269286 -1.4110000000000001e-16
-1.268286 -1.9629664e-16
-1.267286 -2.5299083e-16
-1.266286 -3.0989867e-16
-1.265286 -3.6559977e-16
-1.264286 -4.1855786e-16
-1.263286 -4.6714566e-16
-1.262286 -5.0967428e-16
-1.261286 -5.4442637e-16
-1.260286 -5.696928900000001e-16
-1.259286 -5.8381299e-16
-1.258286 -5.8521626e-16
-1.257286 -5.7246672e-16
-1.256286 -5.4430755e-16
-1.255286 -4.9970609e-16
-1.254286 -4.3789746e-16
-1.253286 -3.5842679e-16
-1.252286 -2.6118792e-16
-1.251286 -1.4645841e-16
-1.250286 -1.4929104e-17
-1.249286 1.3227198e-16
-1.248286 2.9356308999999997e-16
-1.247286 4.6690003e-16
-1.246286 6.497762200000001e-16
-1.245286 8.3923214e-16
-1.244286 1.0318746e-15
-1.243286 1.2239068e-15
-1.242286 1.411168e-15
-1.241286 1.5891853000000001e-15
-1.240286 1.7532345999999999e-15
-1.239286 1.8984121e-15
-1.238286 2.0197158e-15
-1.237286 2.1121354e-15
-1.236286 2.1707506e-15
-1.235286 2.1908352e-15
-1.234286 2.1679681e-15
-1.233286 2.0981466000000002e-15
-1.232286 1.9779028e-15
-1.231286 1.8044199e-15
-1.230286 1.5756461e-15
-1.229286 1.2904050999999999e-15
-1.228286 9.4849931e-16
-1.227286 5.508050500000001e-16
-1.226286 9.935559e-17
-1.225286 -4.0258959000000002e-16
-1.224286 -9.5049149e-16
-1.223286 -1.5384978999999998e-15
-1.222286 -2.1594303e-15
-1.221286 -2.8047944e-15
-1.220286 -3.4648161e-15
-1.219286 -4.1285044e-15
-1.218286 -4.783743e-15
-1.217286 -5.41741e-15
-1.216286 -6.0155294e-15
-1.215286 -6.5634518e-15
-1.214286 -7.0460627999999995e-15
-1.213286 -7.4480203e-15
-1.212286 -7.7540202e-15
-1.211286 -7.9490819e-15
-1.210286 -8.018855000000001e-15
-1.209286 -7.9499442e-15
-1.208286 -7.730243700000001e-15
-1.207286 -7.349276100000001e-15
-1.206286 -6.7985346000000004e-15
-1.205286 -6.0718161e-15
-1.204286 -5.1655411e-15
-1.203286 -4.0790509e-15
-1.202286 -2.8148780999999996e-15
-1.201286 -1.3789785e-15
-1.200286 2.1908116000000002e-16
-1.199286 1.9659875e-15
-1.198286 3.8446025000000005e-15
-1.197286 5.8339520000000005e-15
-1.196286 7.909286e-15
-1.195286 1.0042211e-14
-1.194286 1.2200905e-14
-1.193286 1.4350407e-14
-1.192286 1.6452996e-14
-1.191286 1.8468643e-14
-1.190286 2.0355544000000002e-14
-1.189286 2.2070725e-14
-1.188286 2.3570711000000002e-14
-1.187286 2.4812261e-14
-1.186286 2.5753139e-14
-1.185286 2.6352945000000002e-14
-1.184286 2.6573938000000002e-14
-1.183286 2.6381907999999998e-14
-1.182286 2.5747014e-14
-1.181286 2.4644621999999997e-14
-1.180286 2.3056094e-14
-1.179286 2.0969537e-14
-1.178286 1.8380472e-14
-1.177286 1.5292425e-14
-1.176286 1.1717414000000001e-14
-1.175286 7.676323400000001e-15
-1.174286 3.1991428999999996e-15
-1.173286 -1.6749234e-15
-1.172286 -6.897508400000001e-15
-1.171286 -1.2411282999999999e-14
-1.170286 -1.8150328999999998e-14
-1.169286 -2.4040677e-14
-1.168286 -3.0000993999999996e-14
-1.167286 -3.5943467000000003e-14
-1.166286 -4.1774815e-14
-1.165286 -4.7397465e-14
-1.164286 -5.2710859999999994e-14
-1.163286 -5.761289900000001e-14
-1.162286 -6.2001483e-14
-1.161286 -6.577611599999999e-14
-1.160286 -6.8839628e-14
-1.159286 -7.1099887e-14
-1.158286 -7.2471546e-14
-1.157286 -7.2877783e-14
-1.156286 -7.2251974e-14
-1.155286 -7.053931e-14
-1.154286 -6.7698325e-14
-1.153286 -6.3702246e-14
-1.152286 -5.8540236e-14
-1.151286 -5.2218422e-14
-1.150286 -4.4760694000000004e-14
-1.149286 -3.6209295e-14
-1.148286 -2.6625144000000003e-14
-1.147286 -1.6087865e-14
-1.146286 -4.6955609e-15
-1.145286 7.4357515e-15
-1.144286 2.0172979999999998e-14
-1.143286 3.3367119e-14
-1.142286 4.6854697000000004e-14
-1.141286 6.0459518e-14
-1.140286 7.3994697e-14
-1.139286 8.7264929e-14
-1.138286 1.0006898999999999e-13
-1.137286 1.1220246e-13
-1.136286 1.234606e-13
-1.135286 1.3364133e-13
-1.134286 1.4254836999999999e-13
-1.133286 1.4999435e-13
-1.132286 1.5580396e-13
-1.131286 1.5981702e-13
-1.130286 1.6189149999999999e-13
-1.129286 1.6190636000000001e-13
-1.128286 1.5976415e-13
-1.127286 1.5539347e-13
-1.126286 1.4875107e-13
-1.125286 1.3982361e-13
-1.124286 1.2862913e-13
-1.123286 1.1521803e-13
-1.122286 9.967365999999999e-14
-1.121286 8.2112502e-14
-1.120286 6.2683794e-14
-1.119286 4.1568727e-14
-1.118286 1.8979167e-14
-1.117286 -4.8441566e-15
-1.116286 -2.9633887e-14
-1.115286 -5.5098779e-14
-1.114286 -8.0926841e-14
-1.113286 -1.0678891e-13
-1.112286 -1.3234256000000001e-13
-1.111286 -1.5723641e-13
-1.110286 -1.8111464000000002e-13
-1.109286 -2.0362177e-13
-1.108286 -2.2440762e-13
-1.107286 -2.4313229e-13
-1.106286 -2.5947137e-13
-1.105286 -2.7312085999999997e-13
-1.104286 -2.8380216e-13
-1.103286 -2.9126683e-13
-1.102286 -2.9530108e-13
-1.101286 -2.9572999e-13
-1.100286 -2.9242121e-13
-1.099286 -2.8528828e-13
-1.098286 -2.7429343000000004e-13
-1.097286 -2.5944964000000003e-13
-1.096286 -2.4082222e-13
-1.095286 -2.1852959000000001e-13
-1.094286 -1.927433e-13
-1.093286 -1.6368739e-13
-1.092286 -1.3163687e-13
-1.091286 -9.691545599999999e-14
-1.090286 -5.9892487e-14
-1.089286 -2.0979192e-14
-1.088286 1.937591e-14
-1.087286 6.0692182e-14
-1.086286 1.0246269000000001e-13
-1.085286 1.4416059999999998e-13
-1.084286 1.85246e-13
-1.083286 2.2517304e-13
-1.082286 2.6339747e-13
-1.081286 2.9938422e-13
-1.080286 3.3261499e-13
-1.079286 3.6259591999999997e-13
-1.078286 3.8886491e-13
-1.077286 4.1099864e-13
-1.076286 4.2861920999999997e-13
-1.075286 4.4140026e-13
-1.074286 4.4907222e-13
-1.073286 4.5142713999999996e-13
-1.072286 4.4832251e-13
-1.071286 4.3968408999999996e-13
-1.070286 4.2550810000000004e-13
-1.069286 4.0586210000000005e-13
-1.068286 3.8088509e-13
-1.067286 3.5078652e-13
-1.066286 3.1584421000000003e-13
-1.065286 2.7640146000000003e-13
-1.064286 2.3286319e-13
-1.063286 1.8569108999999998e-13
-1.062286 1.3539814e-13
-1.061286 8.2542254e-14
-1.060286 2.7719447e-14
-1.059286 -2.8443607000000004e-14
-1.058286 -8.5297388e-14
-1.057286 -1.4217766e-13
-1.056286 -1.9841376e-13
-1.055286 -2.5333704999999997e-13
-1.054286 -3.0628906e-13
-1.053286 -3.566298e-13
-1.052286 -4.0374545e-13
-1.051286 -4.4705607e-13
-1.050286 -4.8602242e-13
-1.049286 -5.2015251e-13
-1.048286 -5.4900733e-13
-1.047286 -5.7220599e-13
-1.046286 -5.8943003e-13
-1.045286 -6.0042693e-13
-1.044286 -6.0501272e-13
-1.043286 -6.030738600000001e-13
-1.042286 -5.9456809e-13
-1.041286 -5.795244799999999e-13
-1.040286 -5.5804263e-13
-1.039286 -5.3029099e-13
-1.038286 -4.9650433e-13
-1.037286 -4.5698067e-13
-1.036286 -4.1207729e-13
-1.035286 -3.6220628e-13
-1.034286 -3.0782945e-13
-1.033286 -2.4945279e-13
-1.032286 -1.8762071999999998e-13
-1.031286 -1.2290977e-13
-1.030286 -5.5922391e-14
-1.029286 1.2719618e-14
-1.028286 8.2381408e-14
-1.027286 1.5242145e-13
-1.026286 2.2219762000000003e-13
-1.025286 2.9107313e-13
-1.024286 3.5842202999999995e-13
-1.023286 4.2363425e-13
-1.022286 4.861204200000001e-13
-1.021286 5.4531608e-13
-1.020286 6.0068519e-13
-1.019286 6.517235800000001e-13
-1.018286 6.9796142e-13
-1.017286 7.3896543e-13
-1.016286 7.743406600000001e-13
-1.015286 8.0373169e-13
-1.014286 8.268235e-13
-1.013286 8.43342e-13
-1.012286 8.5305442e-13
-1.011286 8.557692500000001e-13
-1.010286 8.5133621e-13
-1.009286 8.3964623e-13
-1.008286 8.206311e-13
-1.007286 7.942633e-13
-1.006286 7.6055605e-13
-1.005286 7.195633800000001e-13
-1.004286 6.7138038e-13
-1.003286 6.1614333e-13
-1.002286 5.540305300000001e-13
-1.001286 4.852628900000001e-13
-1.000286 4.1010472000000005e-13
-0.9992857 3.2886486000000003e-13
-0.9982857 2.4189764e-13
-0.9972857 1.4960408e-13
-0.9962857 5.2432996e-14
-0.9952857 -4.9117973999999995e-14
-0.9942857 -1.5450145e-13
-0.9932857 -2.6311954e-13
-0.9922857 -3.7432342999999996e-13
-0.9912857 -4.8741312e-13
-0.9902857 -6.016378e-13
-0.9892857 -7.161965100000001e-13
-0.9882857 -8.3023933e-13
-0.9872857 -9.428693e-13
-0.9862857 -1.0531448999999999e-12
-0.9852857 -1.160083e-12
-0.9842857 -1.2626635e-12
-0.9832857 -1.3598332000000001e-12
-0.9822857 -1.4505122000000001e-12
-0.9812857 -1.5336001000000001e-12
-0.9802857 -1.6079835e-12
-0.9792857 -1.6725443e-12
-0.9782857 -1.7261700000000001e-12
-0.9772857 -1.7677627e-12
-0.9762857 -1.7962516e-12
-0.9752857 -1.8106048e-12
-0.9742857 -1.8098424e-12
-0.9732857 -1.7930508e-12
-0.9722857 -1.7593969999999998e-12
-0.9712857 -1.7081441e-12
-0.9702857 -1.6386664e-12
-0.9692857 -1.550466e-12
-0.9682857 -1.4431885e-12
-0.9672857 -1.3166379e-12
-0.9662857 -1.1707929e-12
-0.9652857 -1.0058203e-12
-0.9642857 -8.2208876e-13
-0.9632857 -6.201805e-13
-0.9622857 -4.0090137000000003e-13
-0.9612857 -1.6528888999999998e-13
-0.9602857 8.538217e-14
-0.9592857 3.495969e-13
-0.9582857 6.2560041e-13
-0.9572857 9.1140093e-13
-0.9562857 1.2047769e-12
-0.9552857 1.5032868000000001e-12
-0.9542857 1.8042836999999998e-12
-0.9532857 2.1049324e-12
-0.9522857 2.4022313000000003e-12
-0.9512857 2.6930366e-12
-0.9502857 2.9740909e-12
-0.9492857 3.2420545e-12
-0.9482857 3.49354e-12
-0.9472857 3.7251476e-12
-0.9462857 3.9335048e-12
-0.9452857 4.1153062e-12
-0.9442857 4.2673544000000005e-12
-0.9432857 4.3866007e-12
-0.9422857 4.4701878999999996e-12
-0.9412857 4.5154896e-12
-0.9402857 4.5201503e-12
-0.9392857 4.4821226e-12
-0.9382857 4.3997026e-12
-0.9372857 4.2715624e-12
-0.9362857 4.0967785000000006e-12
-0.9352857 3.8748579e-12
-0.9342857 3.6057592999999998e-12
-0.9332857 3.2899102e-12
-0.9322857 2.9282193e-12
-0.9312857 2.5220841e-12
-0.9302857 2.0733944e-12
-0.9292857 1.5845290999999998e-12
-0.9282857 1.0583507e-12
-0.9272857 4.981924200000001e-13
-0.9262857 -9.2158455e-14
-0.9252857 -7.0848174e-13
-0.9242857 -1.3461509e-12
-0.9232857 -2.0001633e-12
-0.9222857 -2.6651749e-12
-0.9212857 -3.3355395e-12
-0.9202857 -4.0053504999999996e-12
-0.9192857 -4.6684875e-12
-0.9182857 -5.3186649e-12
-0.9172857 -5.949484200000001e-12
-0.9162857 -6.5544879999999995e-12
-0.9152857 -7.1272151e-12
-0.9142857 -7.6612612e-12
-0.9132857 -8.1503353e-12
-0.9122857 -8.5883212e-12
-0.9112857 -8.969336199999999e-12
-0.9102857 -9.2877922e-12
-0.9092857 -9.5384529e-12
-0.9082857 -9.716492500000001e-12
-0.9072857 -9.8175503e-12
-0.9062857 -9.8377835e-12
-0.9052857 -9.7739179e-12
-0.9042857 -9.623293100000001e-12
-0.9032857 -9.3839047e-12
-0.9022857 -9.054441999999999e-12
-0.9012857 -8.6343205e-12
-0.9002857 -8.123707300000001e-12
-0.8992857 -7.5235438e-12
-0.8982857 -6.8355605999999995e-12
-0.8972857 -6.0622839e-12
-0.8962857 -5.2070415e-12
-0.8952857 -4.2739551000000005e-12
-0.8942857 -3.2679317000000004e-12
-0.8932857 -2.1946453e-12
-0.8922857 -1.0605136e-12
-0.8912857 1.2733178e-13
-0.8902857 1.3610814e-12
-0.8892857 2.6322897e-12
-0.8882857 3.9319224999999995e-12
-0.8872857 5.2504089e-12
-0.8862857 6.5776994e-12
-0.8852857 7.903329e-12
-0.8842857 9.2164822e-12
-0.8832857 1.0506065000000001e-11
-0.8822857 1.1760777e-11
-0.8812857 1.2969197000000002e-11
-0.8802857 1.4119851e-11
-0.8792857 1.5201311e-11
-0.8782857 1.6202273e-11
-0.8772857 1.7111643e-11
-0.8762857 1.7918639e-11
-0.8752857 1.8612873e-11
-0.8742857 1.9184447e-11
-0.8732857 1.9624046e-11
-0.8722857 1.9923033e-11
-0.8712857 2.0073542e-11
-0.8702857 2.0068565e-11
-0.8692857 1.9902041e-11
-0.8682857 1.9568948e-11
-0.8672857 1.9065382e-11
-0.8662857 1.8388633e-11
-0.8652857 1.7537256e-11
-0.8642857 1.6511144999999998e-11
-0.8632857 1.5311586e-11
-0.8622857 1.3941303999999999e-11
-0.8612857 1.2404514e-11
-0.8602857 1.0706944000000001e-11
-0.8592857 8.8558589e-12
-0.8582857 6.8600731e-12
-0.8572857 4.7299448e-12
-0.8562857 2.4773590999999997e-12
-0.8552857 1.1570287e-13
-0.8542857 -2.3401806e-12
-0.8532857 -4.8740468e-12
-0.8522857 -7.468322699999999e-12
-0.8512857 -1.0104191999999999e-11
-0.8502857 -1.2761694999999999e-11
-0.8492857 -1.5419846e-11
-0.8482857 -1.805676e-11
-0.8472857 -2.0649801e-11
-0.8462857 -2.3175738e-11
-0.8452857 -2.5610915e-11
-0.8442857 -2.7931438999999998e-11
-0.8432857 -3.0113374e-11
-0.8422857 -3.213295e-11
-0.8412857 -3.3966777e-11
-0.8402857 -3.5592075e-11
-0.8392857 -3.6986903999999996e-11
-0.8382857 -3.8130401e-11
-0.8372857 -3.9003018e-11
-0.8362857 -3.9586769e-11
-0.8352857 -3.9865463e-11
-0.8342857 -3.9824944e-11
-0.8332857 -3.9453311999999996e-11
-0.8322857 -3.8741145999999996e-11
-0.8312857 -3.7681704e-11
-0.8302857 -3.6271110999999996e-11
-0.8292857 -3.4508523e-11
-0.8282857 -3.2396275e-11
-0.8272857 -2.9939991e-11
-0.8262857 -2.7148672000000004e-11
-0.8252857 -2.4034756000000002e-11
-0.8242857 -2.0614134e-11
-0.8232857 -1.6906128e-11
-0.8222857 -1.2933444e-11
-0.8212857 -8.722065e-12
-0.8202857 -4.3011252e-12
-0.8192857 2.9727682e-13
-0.8182857 5.0382912e-12
-0.8172857 9.8845743e-12
-0.8162857 1.4796585e-11
-0.8152857 1.9732912e-11
-0.8142857 2.4650635e-11
-0.8132857 2.9505710999999996e-11
-0.8122857 3.4253397e-11
-0.8112857 3.8848677e-11
-0.8102857 4.3246705e-11
-0.8092857 4.7403271e-11
-0.8082857 5.127526e-11
-0.8072857 5.482111099999999e-11
-0.8062857 5.8001276e-11
-0.8052857 6.0778655e-11
-0.8042857 6.3119025e-11
-0.8032857 6.4991431e-11
-0.8022857 6.636857399999999e-11
-0.8012857 6.7227148e-11
-0.8002857 6.7548143e-11
-0.7992857 6.731710500000001e-11
-0.7982857 6.6524379e-11
-0.7972857 6.5165278e-11
-0.7962857 6.3240201e-11
-0.7952857 6.0754738e-11
-0.7942857 5.7719682000000006e-11
-0.7932857 5.4151025000000005e-11
-0.7922857 5.0069887e-11
-0.7912857 4.5502381999999997e-11
-0.7902857 4.0479463000000005e-11
-0.7892857 3.5036695e-11
-0.7882857 2.9213982e-11
-0.7872857 2.3055269e-11
-0.7862857 1.6608176e-11
-0.7852857 9.9236029e-12
-0.7842857 3.0552973e-12
-0.7832857 -3.9406138e-12
-0.7822857 -1.1006122e-11
-0.7812857 -1.8081859e-11
-0.7802857 -2.5107648e-11
-0.7792857 -3.2023055e-11
-0.7782857 -3.8767977e-11
-0.7772857 -4.5283203e-11
-0.7762857 -5.1511003999999996e-11
-0.7752857 -5.7395694999999993e-11
-0.7742857 -6.2884214e-11
-0.7732857 -6.7926632e-11
-0.7722857 -7.2476693e-11
-0.7712857 -7.649229e-11
-0.7702857 -7.9935906e-11
-0.7692857 -8.2775025e-11
-0.7682857 -8.4982477e-11
-0.7672857 -8.653674e-11
-0.7662857 -8.7422186e-11
-0.7652857 -8.7629264e-11
-0.7642857 -8.7154589e-11
-0.7632857 -8.6001025e-11
-0.7622857 -8.417763599999999e-11
-0.7612857 -8.169961000000001e-11
-0.7602857 -7.8588091e-11
-0.7592857 -7.4869955e-11
-0.7582857 -7.0577528e-11
-0.7572857 -6.5748226e-11
-0.7562857 -6.0424159e-11
-0.7552857 -5.4651655e-11
-0.7542857 -4.8480771999999997e-11
-0.7532857 -4.1964755e-11
-0.7522857 -3.5159459e-11
-0.7512857 -2.8122754000000002e-11
-0.7502857 -2.091391e-11
-0.7492857 -1.3592976e-11
-0.7482857 -6.2201607e-12
-0.7472857 1.1447823e-12
-0.7462857 8.4431506e-12
-0.7452857 1.5617867e-11
-0.7442857 2.2614023e-11
-0.7432857 2.9379385e-11
-0.7422857 3.5864858e-11
-0.7412857 4.2024901e-11
-0.7402857 4.7817891000000007e-11
-0.7392857 5.3206419e-11
-0.7382857 5.8157564e-11
-0.7372857 6.2643044e-11
-0.7362857 6.6639375e-11
-0.7352857 7.012791e-11
-0.7342857 7.3094856e-11
-0.7332857 7.5531215e-11
-0.7322857 7.743267799999999e-11
-0.7312857 7.8799451e-11
-0.7302857 7.9636059e-11
-0.7292857 7.9951079e-11
-0.7282857 7.9756866e-11
-0.7272857 7.9069227e-11
-0.7262857 7.790707600000001e-11
-0.7252857 7.6292081e-11
-0.7242857 7.424829000000001e-11
-0.7232857 7.1801766e-11
-0.7222857 6.8980222e-11
-0.7212857 6.581265499999999e-11
-0.7202857 6.2329026e-11
-0.7192857 5.8559933e-11
-0.7182857 5.4536313000000004e-11
-0.7172857 5.0289211e-11
-0.7162857 4.5849522000000004e-11
-0.7152857 4.1247832e-11
-0.7142857 3.6514241e-11
-0.7132857 3.1678252e-11
-0.7122857 2.6768681e-11
-0.7112857 2.1813599e-11
-0.7102857 1.6840304e-11
-0.7092857 1.1875308e-11
-0.7082857 6.9443488e-12
-0.7072857 2.0724031999999998e-12
-0.7062857 -2.7162856000000002e-12
-0.7052857 -7.398187e-12
-0.7042857 -1.1950468999999999e-11
-0.7032857 -1.6350994e-11
-0.7022857 -2.0578328e-11
-0.7012857 -2.4611781999999997e-11
-0.7002857 -2.843147e-11
-0.6992857 -3.2018388e-11
-0.6982857 -3.5354529e-11
-0.6972857 -3.8423025e-11
-0.6962857 -4.1208297e-11
-0.6952857 -4.3696248e-11
-0.6942857 -4.5874453e-11
-0.6932857 -4.7732380000000003e-11
-0.6922857 -4.9261598000000005e-11
-0.6912857 -5.0455988e-11
-0.6902857 -5.1311955e-11
-0.6892857 -5.1828609999999996e-11
-0.6882857 -5.2007942e-11
-0.6872857 -5.1854945000000005e-11
-0.6862857 -5.1377723e-11
-0.6852857 -5.0587529e-11
-0.6842857 -4.9498806e-11
-0.6832857 -4.812910600000001e-11
-0.6822857 -4.6499035e-11
-0.6812857 -4.4632082e-11
-0.6802857 -4.2554439e-11
-0.6792857 -4.0294753e-11
-0.6782857 -3.7883832e-11
-0.6772857 -3.5354323e-11
-0.6762857 -3.2740341e-11
-0.6752857 -3.0077077e-11
-0.6742857 -2.7400385999999997e-11
-0.6732857 -2.4746351000000002e-11
-0.6722857 -2.2150845e-11
-0.6712857 -1.9649096e-11
-0.6702857 -1.7275245e-11
-0.6692857 -1.5061924999999997e-11
-0.6682857 -1.3039855e-11
-0.6672857 -1.1237449e-11
-0.6662857 -9.6804502e-12
-0.6652857 -8.3915961e-12
-0.6642857 -7.3903001e-12
-0.6632857 -6.6923721e-12
-0.6622857 -6.3097605e-12
-0.6612857 -6.2503252e-12
-0.6602857 -6.517636e-12
-0.6592857 -7.1107982e-12
-0.6582857 -8.024309000000001e-12
-0.6572857 -9.2479342e-12
-0.6562857 -1.0766617e-11
-0.6552857 -1.2560417000000001e-11
-0.6542857 -1.4604473e-11
-0.6532857 -1.6869005e-11
-0.6522857 -1.9319356e-11
-0.6512857 -2.1916071999999998e-11
-0.6502857 -2.4615026999999997e-11
-0.6492857 -2.7367605e-11
-0.6482857 -3.0120947e-11
-0.6472857 -3.2818252e-11
-0.6462857 -3.5399152000000003e-11
-0.6452857 -3.7800169e-11
-0.6442857 -3.9955249e-11
-0.6432857 -4.1796371e-11
-0.6422857 -4.3254257e-11
-0.6412857 -4.4259155e-11
-0.6402857 -4.4741703e-11
-0.6392857 -4.4633879e-11
-0.6382857 -4.387001e-11
-0.6372857 -4.2387849e-11
-0.6362857 -4.0129702000000004e-11
-0.6352857 -3.7043581e-11
-0.6342857 -3.3084372e-11
-0.6332857 -2.8215025e-11
-0.6322857 -2.2407687000000003e-11
-0.6312857 -1.5644818e-11
-0.6302857 -7.9202351e-12
-0.6292857 7.5993628e-13
-0.6282857 1.0376425999999999e-11
-0.6272857 2.0896106e-11
-0.6262857 3.2271451e-11
-0.6252857 4.4440151e-11
-0.6242857 5.7324946e-11
-0.6232857 7.0833655e-11
-0.6222857 8.485943099999999e-11
-0.6212857 9.9281239e-11
-0.6202857 1.1396461000000001e-10
-0.6192857 1.2876257e-10
-0.6182857 1.4351687e-10
-0.6172857 1.5805943000000001e-10
-0.6162857 1.7221395e-10
-0.6152857 1.8579784000000001e-10
-0.6142857 1.9862420999999997e-10
-0.6132857 2.1050414e-10
-0.6122857 2.2124895e-10
-0.6112857 2.3067275e-10
-0.6102857 2.3859489e-10
-0.6092857 2.4484256000000003e-10
-0.6082857 2.4925333e-10
-0.6072857 2.5167773999999997e-10
-0.6062857 2.5198161999999997e-10
-0.6052857 2.5004851e-10
-0.6042857 2.457818e-10
-0.6032857 2.3910672e-10
-0.6022857 2.2997197e-10
-0.6012857 2.1835134000000002e-10
-0.6002857 2.0424480000000002e-10
-0.5992857 1.8767939e-10
-0.5982857 1.6870973e-10
-0.5972857 1.4741823e-10
-0.5962857 1.2391491e-10
-0.5952857 9.8336833e-11
-0.5942857 7.0847256e-11
-0.5932857 4.1634361e-11
-0.5922857 1.0909681000000001e-11
-0.5912857 -2.1093758e-11
-0.5902857 -5.4123622e-11
-0.5892857 -8.7910679e-11
-0.5882857 -1.2217145e-10
-0.5872857 -1.5661102e-10
-0.5862857 -1.9092603e-10
-0.5852857 -2.2480766999999998e-10
-0.5842857 -2.5794492e-10
-0.5832857 -2.9002757e-10
-0.5822857 -3.2074942e-10
-0.5812857 -3.498113e-10
-0.5802857 -3.769241e-10
-0.5792857 -4.0181148e-10
-0.5782857 -4.2421266000000004e-10
-0.5772857 -4.438849e-10
-0.5762857 -4.6060577e-10
-0.5752857 -4.7417521e-10
-0.5742857 -4.844175e-10
-0.5732857 -4.9118275e-10
-0.5722857 -4.943484000000001e-10
-0.5712857 -4.9382035e-10
-0.5702857 -4.895338e-10
-0.5692857 -4.8145407e-10
-0.5682857 -4.6957702e-10
-0.5672857 -4.5392926e-10
-0.5662857 -4.3456827e-10
-0.5652857 -4.1158214e-10
-0.5642857 -3.8508935999999995e-10
-0.5632857 -3.5523806e-10
-0.5622857 -3.2220541e-10
-0.5612857 -2.8619657000000003e-10
-0.5602857 -2.4744356e-10
-0.5592857 -2.0620391e-10
-0.5582857 -1.6275909999999999e-10
-0.5572857 -1.1741272e-10
-0.5562857 -7.048858e-11
-0.5552857 -2.2328423e-11
-0.5542857 2.6710475e-11
-0.5532857 7.6257929e-11
-0.5522857 1.2593367e-10
-0.5512857 1.7535044000000002e-10
-0.5502857 2.2411712000000002e-10
-0.5492857 2.7184223e-10
-0.5482857 3.1813728999999997e-10
-0.5472857 3.6262057e-10
-0.5462857 4.0492063e-10
-0.5452857 4.4468014e-10
-0.5442857 4.8155945e-10
-0.5432857 5.1524015e-10
-0.5422857 5.4542868e-10
-0.5412857 5.718594e-10
-0.5402857 5.9429779e-10
-0.5392857 6.1254296e-10
-0.5382857 6.2643029e-10
-0.5372857 6.358331800000001e-10
-0.5362857 6.406647299999999e-10
-0.5352857 6.4087876e-10
-0.5342857 6.3647039e-10
-0.5332857 6.2747611e-10
-0.5322857 6.1397328e-10
-0.5312857 5.9607922e-10
-0.5302857 5.7394957e-10
-0.5292857 5.4777645e-10
-0.5282857 5.1778594e-10
-0.5272857 4.8423531e-10
-0.5262857 4.4740968999999997e-10
-0.5252857 4.0761873e-10
-0.5242857 3.6519264e-10
-0.5232857 3.2047852000000004e-10
-0.5222857 2.7383612e-10
-0.5212857 2.2563392e-10
-0.5202857 1.7624508999999998e-10
-0.5192857 1.2604355e-10
-0.5182857 7.5400336e-11
-0.5172857 2.4679989e-11
-0.5162857 -2.576259e-11
-0.5152857 -7.5585073e-11
-0.5142857 -1.2446025e-10
-0.5132857 -1.7207819e-10
-0.5122857 -2.1814802999999998e-10
-0.5112857 -2.6239937000000003e-10
-0.5102857 -3.0458328999999997e-10
-0.5092857 -3.4447293e-10
-0.5082857 -3.8186385000000005e-10
-0.5072857 -4.1657393999999996e-10
-0.5062857 -4.4844311e-10
-0.5052857 -4.7733284e-10
-0.5042857 -5.0312545e-10
-0.5032857 -5.2572308e-10
-0.5022857 -5.4504691e-10
-0.5012857 -5.6103616e-10
-0.5002857 -5.7364703e-10
-0.4992857 -5.8285182e-10
-0.4982857 -5.8863808e-10
-0.4972857 -5.9100784e-10
-0.4962857 -5.899770699999999e-10
-0.4952857 -5.8557516e-10
-0.4942857 -5.778447599999999e-10
-0.4932857 -5.668415e-10
-0.4922857 -5.5263415e-10
-0.4912857 -5.3530483e-10
-0.4902857 -5.1494915e-10
-0.4892857 -4.9167671e-10
-0.4882857 -4.6561149e-10
-0.4872857 -4.3689236e-10
-0.4862857 -4.0567337e-10
-0.4852857 -3.7212412e-10
-0.4842857 -3.364301e-10
-0.4832857 -2.9879261e-10
-0.4822857 -2.5942868e-10
-0.4812857 -2.1857067000000001e-10
-0.4802857 -1.7646568e-10
-0.4792857 -1.3337458e-10
-0.4782857 -8.957083699999999e-11
-0.4772857 -4.5338913999999995e-11
-0.4762857 -9.7249919e-13
-0.4752857 4.3227653e-11
-0.4742857 8.6956115e-11
-0.4732857 1.2990542e-10
-0.4722857 1.7176888e-10
-0.4712857 2.1224361e-10
-0.4702857 2.5103359000000003e-10
-0.4692857 2.8785281e-10
-0.4682857 3.2242835e-10
-0.4672857 3.5450345000000003e-10
-0.4662857 3.838404e-10
-0.4652857 4.1022311e-10
-0.4642857 4.3345974e-10
-0.4632857 4.5338459999999996e-10
-0.4622857 4.698600000000001e-10
-0.4612857 4.8277762e-10
-0.4602857 4.9205943e-10
-0.4592857 4.9765834e-10
-0.4582857 4.995581600000001e-10
-0.4572857 4.9777348e-10
-0.4562857 4.9234878e-10
-0.4552857 4.8335762e-10
-0.4542857 4.7090118e-10
-0.4532857 4.5510661e-10
-0.4522857 4.3612527e-10
-0.4512857 4.1413070999999995e-10
-0.4502857 3.893167e-10
-0.4492857 3.6189504e-10
-0.4482857 3.3209351e-10
-0.4472857 3.0015391e-10
-0.4462857 2.6633021e-10
-0.4452857 2.3088675e-10
-0.4442857 1.940968e-10
-0.4432857 1.5624112000000002e-10
-0.4422857 1.1760685e-10
-0.4412857 7.8486452e-11
-0.4402857 3.9176897e-11
-0.4392857 -2.1134318e-14
-0.4382857 -3.8803948e-11
-0.4372857 -7.6865548e-11
-0.4362857 -1.1389841e-10
-0.4352857 -1.495944e-10
-0.4342857 -1.8364587000000001e-10
-0.4332857 -2.1574702e-10
-0.4322857 -2.4559551e-10
-0.4312857 -2.7289451e-10
-0.4302857 -2.9735507e-10
-0.4292857 -3.1869884e-10
-0.4282857 -3.3666134e-10
-0.4272857 -3.5099536e-10
-0.4262857 -3.6147496e-10
-0.4252857 -3.6789946e-10
-0.4242857 -3.7009796e-10
-0.4232857 -3.6793368e-10
-0.4222857 -3.6130836e-10
-0.4212857 -3.5016670999999997e-10
-0.4202857 -3.345004e-10
-0.4192857 -3.1435184e-10
-0.4182857 -2.8981735e-10
-0.4172857 -2.6104962e-10
-0.4162857 -2.2825966e-10
-0.4152857 -1.9171758e-10
-0.4142857 -1.5175261999999998e-10
-0.4132857 -1.0875204e-10
-0.4122857 -6.3158956e-11
-0.4112857 -1.5469062e-11
-0.4102857 3.3773795000000003e-11
-0.4092857 8.3983081e-11
-0.4082857 1.3453608999999999e-10
-0.4072857 1.8478138e-10
-0.4062857 2.3404704999999997e-10
-0.4052857 2.8164976999999996e-10
-0.4042857 3.2690426e-10
-0.4032857 3.691332e-10
-0.4022857 4.0767728e-10
-0.4012857 4.4190537e-10
-0.4002857 4.712244e-10
-0.3992857 4.9508887e-10
-0.3982857 5.1300977e-10
-0.3972857 5.2456282e-10
-0.3962857 5.2939575e-10
-0.3952857 5.272346399999999e-10
-0.3942857 5.1788894e-10
-0.3932857 5.012553699999999e-10
-0.3922857 4.7732048e-10
-0.3912857 4.4616177e-10
-0.3902857 4.0794759e-10
-0.3892857 3.6293561e-10
-0.3882857 3.1146999e-10
-0.3872857 2.5397739e-10
-0.3862857 1.9096173999999998e-10
-0.3852857 1.229981e-10
-0.3842857 5.0725537000000004e-11
-0.3832857 -2.5160635e-11
-0.3822857 -1.0391734e-10
-0.3812857 -1.847626e-10
-0.3802857 -2.6688463e-10
-0.3792857 -3.4945121999999997e-10
-0.3782857 -4.3161888999999997e-10
-0.3772857 -5.1254209e-10
-0.3762857 -5.9138198e-10
-0.3752857 -6.673149e-10
-0.3742857 -7.395402900000001e-10
-0.3732857 -8.07288e-10
-0.3722857 -8.6982531e-10
-0.3712857 -9.2646281e-10
-0.3702857 -9.7655981e-10
-0.3692857 -1.0195292999999999e-09
-0.3682857 -1.0548416e-09
-0.3672857 -1.0820285e-09
-0.3662857 -1.100685e-09
-0.3652857 -1.1104726e-09
-0.3642857 -1.1111202e-09
-0.3632857 -1.102426e-09
-0.3622857 -1.0842578e-09
-0.3612857 -1.0565535e-09
-0.3602857 -1.019322e-09
-0.3592857 -9.7264193e-10
-0.3582857 -9.1666249e-10
-0.3572857 -8.516019499999999e-10
-0.3562857 -7.777474800000001e-10
-0.3552857 -6.954539800000001e-10
-0.3542857 -6.051427200000001e-10
-0.3532857 -5.0730015e-10
-0.3522857 -4.0247593e-10
-0.3512857 -2.9128087e-10
-0.3502857 -1.7438451e-10
-0.3492857 -5.2512057999999994e-11
-0.3482857 7.3559008e-11
-0.3472857 2.0300296000000003e-10
-0.3462857 3.3495041000000003e-10
-0.3452857 4.684936e-10
-0.3442857 6.0269229e-10
-0.3432857 7.365801499999999e-10
-0.3422857 8.6917227e-10
-0.3412857 9.9947255e-10
-0.3402857 1.1264823000000001e-09
-0.3392857 1.2492092e-09
-0.3382857 1.3666757e-09
-0.3372857 1.4779293999999999e-09
-0.3362857 1.5820519e-09
-0.3352857 1.6781682e-09
-0.3342857 1.765456e-09
-0.3332857 1.8431543e-09
-0.3322857 1.9105715e-09
-0.3312857 1.967093e-09
-0.3302857 2.0121866e-09
-0.3292857 2.0454088e-09
-0.3282857 2.0664082e-09
-0.3272857 2.0749279e-09
-0.3262857 2.0708069e-09
-0.3252857 2.0539796e-09
-0.3242857 2.0244738e-09
-0.3232857 1.9824076e-09
-0.3222857 1.9279845e-09
-0.3212857 1.8614871999999999e-09
-0.3202857 1.7832704e-09
-0.3192857 1.6937532999999999e-09
-0.3182857 1.5934098000000001e-09
-0.3172857 1.4827599e-09
-0.3162857 1.36236e-09
-0.3152857 1.2327931e-09
-0.3142857 1.0946601999999999e-09
-0.3132857 9.4857117e-10
-0.3122857 7.9513731e-10
-0.3112857 6.3496452e-10
-0.3102857 4.686482099999999e-10
-0.3092857 2.9676905e-10
-0.3082857 1.1989077e-10
-0.3072857 -6.1440658e-11
-0.3062857 -2.4669611000000003e-10
-0.3052857 -4.3536086e-10
-0.3042857 -6.269305e-10
-0.3032857 -8.209055e-10
-0.3022857 -1.0167847e-09
-0.3012857 -1.2140575e-09
-0.3002857 -1.412196e-09
-0.2992857 -1.6106458000000001e-09
-0.2982857 -1.8088177e-09
-0.2972857 -2.0060786e-09
-0.2962857 -2.2017443e-09
-0.2952857 -2.3950715999999998e-09
-0.2942857 -2.585253e-09
-0.2932857 -2.7714121000000003e-09
-0.2922857 -2.952601e-09
-0.2912857 -3.1277990999999996e-09
-0.2902857 -3.2959149000000004e-09
-0.2892857 -3.4557895e-09
-0.2882857 -3.6062018e-09
-0.2872857 -3.7458765e-09
-0.2862857 -3.8734939e-09
-0.2852857 -3.9877018e-09
-0.2842857 -4.0871296000000004e-09
-0.2832857 -4.1704025999999996e-09
-0.2822857 -4.2361593e-09
-0.2812857 -4.2830687e-09
-0.2802857 -4.3098476e-09
-0.2792857 -4.3152808e-09
-0.2782857 -4.2982371e-09
-0.2772857 -4.257689e-09
-0.2762857 -4.1927298e-09
-0.2752857 -4.1025891e-09
-0.2742857 -3.9866485e-09
-0.2732857 -3.8444543e-09
-0.2722857 -3.6757292e-09
-0.2712857 -3.4803823000000002e-09
-0.2702857 -3.2585167000000002e-09
-0.2692857 -3.0104336000000002e-09
-0.2682857 -2.736637e-09
-0.2672857 -2.4378336e-09
-0.2662857 -2.114932e-09
-0.2652857 -1.7690393e-09
-0.2642857 -1.4014555e-09
-0.2632857 -1.0136668e-09
-0.2622857 -6.073365299999999e-10
-0.2612857 -1.842947e-10
-0.2602857 2.5347346e-10
-0.2592857 7.0384046e-10
-0.2582857 1.1645503e-09
-0.2572857 1.6332333e-09
-0.2562857 2.1074209999999996e-09
-0.2552857 2.5845628e-09
-0.2542857 3.0620412e-09
-0.2532857 3.5371892999999996e-09
-0.2522857 4.007307e-09
-0.2512857 4.4696781000000004e-09
-0.2502857 4.9215871e-09
-0.2492857 5.3603368e-09
-0.2482857 5.7832652e-09
-0.2472857 6.1877621e-09
-0.2462857 6.5712859e-09
-0.2452857 6.9313826000000005e-09
-0.2442857 7.265700499999999e-09
-0.2432857 7.5720069e-09
-0.2422857 7.8482068e-09
-0.2412857 8.092356e-09
-0.2402857 8.3026787e-09
-0.2392857 8.4775818e-09
-0.2382857 8.6156693e-09
-0.2372857 8.7157573e-09
-0.2362857 8.776883399999999e-09
-0.2352857 8.798319e-09
-0.2342857 8.7795798e-09
-0.2332857 8.7204327e-09
-0.2322857 8.6208998e-09
-0.2312857 8.4812643e-09
-0.2302857 8.3020688e-09
-0.2292857 8.0841153e-09
-0.2282857 7.8284601e-09
-0.2272857 7.536404799999999e-09
-0.2262857 7.2094879e-09
-0.2252857 6.8494682e-09
-0.2242857 6.4583096e-09
-0.2232857 6.038160899999999e-09
-0.2222857 5.5913325999999996e-09
-0.2212857 5.1202716e-09
-0.2202857 4.6275334e-09
-0.2192857 4.1157525e-09
-0.2182857 3.5876111e-09
-0.2172857 3.0458052999999996e-09
-0.2162857 2.4930138e-09
-0.2152857 1.9318631999999998e-09
-0.2142857 1.364896e-09
-0.2132857 7.945384800000001e-10
-0.2122857 2.2307154000000002e-10
-0.2112857 -3.4739772e-10
-0.2102857 -9.1496021e-10
-0.2092857 -1.4779260999999999e-09
-0.2082857 -2.0348426e-09
-0.2072857 -2.5845066000000004e-09
-0.2062857 -3.1259727e-09
-0.2052857 -3.6585578e-09
-0.2042857 -4.1818379e-09
-0.2032857 -4.6956414e-09
-0.2022857 -5.2000383e-09
-0.2012857 -5.6953213e-09
-0.2002857 -6.1819848000000005e-09
-0.1992857 -6.660698399999999e-09
-0.1982857 -7.132275999999999e-09
-0.1972857 -7.5976427e-09
-0.1962857 -8.0577961e-09
-0.1952857 -8.513770199999999e-09
-0.1942857 -8.9665914e-09
-0.1932857 -9.4172392e-09
-0.1922857 -9.866603400000001e-09
-0.1912857 -1.0315442e-08
-0.1902857 -1.0764342e-08
-0.1892857 -1.1213682e-08
-0.1882857 -1.1663596e-08
-0.1872857 -1.2113942000000002e-08
-0.1862857 -1.2564267999999999e-08
-0.1852857 -1.3013793e-08
-0.1842857 -1.3461385000000001e-08
-0.1832857 -1.3905541000000001e-08
-0.1822857 -1.4344376999999999e-08
-0.1812857 -1.4775622e-08
-0.1802857 -1.5196612e-08
-0.1792857 -1.5604291e-08
-0.1782857 -1.5995223e-08
-0.1772857 -1.6365591e-08
-0.1762857 -1.6711217e-08
-0.1752857 -1.7027575e-08
-0.1742857 -1.7309811e-08
-0.1732857 -1.7552760999999998e-08
-0.1722857 -1.7750981e-08
-0.1712857 -1.7898769e-08
-0.1702857 -1.7990186e-08
-0.1692857 -1.8019094999999998e-08
-0.1682857 -1.7979181e-08
-0.1672857 -1.7863989e-08
-0.1662857 -1.766695e-08
-0.1652857 -1.7381412e-08
-0.1642857 -1.7000674e-08
-0.1632857 -1.6518023e-08
-0.1622857 -1.5926761e-08
-0.1612857 -1.522024e-08
-0.1602857 -1.4391902000000001e-08
-0.1592857 -1.3435305999999999e-08
-0.1582857 -1.2344168999999999e-08
-0.1572857 -1.1112401e-08
-0.1562857 -9.7341392e-09
-0.1552857 -8.2037876e-09
-0.1542857 -6.516048799999999e-09
-0.1532857 -4.6659634e-09
-0.1522857 -2.6489439e-09
-0.1512857 -4.608083e-10
-0.1502857 1.9021864e-09
-0.1492857 4.4433141e-09
-0.1482857 7.1653496e-09
-0.1472857 1.0070544e-08
-0.1462857 1.3160602999999999e-08
-0.1452857 1.6436666e-08
-0.1442857 1.9899292000000002e-08
-0.1432857 2.3548448999999998e-08
-0.1422857 2.7383512e-08
-0.1412857 3.1403261e-08
-0.1402857 3.5605879e-08
-0.1392857 3.9988972999999996e-08
-0.1382857 4.4549589e-08
-0.1372857 4.9284227e-08
-0.1362857 5.4188869999999995e-08
-0.1352857 5.9259019999999995e-08
-0.1342857 6.4489736e-08
-0.1332857 6.9875655e-08
-0.1322857 7.5411066e-08
-0.1312857 8.1089935e-08
-0.1302857 8.690595499999999e-08
-0.1292857 9.285260899999999e-08
-0.1282857 9.8923203e-08
-0.1272857 1.0511093999999999e-07
-0.1262857 1.1140897e-07
-0.1252857 1.1781041e-07
-0.1242857 1.243084e-07
-0.1232857 1.3089618e-07
-0.1222857 1.3756712000000002e-07
-0.1212857 1.4431473e-07
-0.1202857 1.5113271000000001e-07
-0.1192857 1.58015e-07
-0.1182857 1.6495579e-07
-0.1172857 1.7194953000000002e-07
-0.1162857 1.7899098e-07
-0.1152857 1.8607516999999998e-07
-0.1142857 1.9319748000000003e-07
-0.1132857 2.0035358000000003e-07
-0.1122857 2.0753947e-07
-0.1112857 2.1475148e-07
-0.1102857 2.2198623000000003e-07
-0.1092857 2.2924067e-07
-0.1082857 2.3651208e-07
-0.1072857 2.4379798e-07
-0.1062857 2.5109625e-07
-0.1052857 2.5840501e-07
-0.1042857 2.6572264e-07
-0.1032857 2.7304783e-07
-0.1022857 2.8037952e-07
-0.1012857 2.8771689e-07
-0.1002857 2.9505942e-07
-9.9285714E-02 3.0240681e-07
-9.8285712E-02 3.0975904e-07
-9.7285718E-02 3.1711636e-07
-9.6285716E-02 3.2447922000000003e-07
-9.5285714E-02 3.3184836999999996e-07
-9.4285712E-02 3.3922483e-07
-9.3285717E-02 3.4660987e-07
-9.2285715E-02 3.5400505e-07
-9.1285713E-02 3.6141217e-07
-9.0285711E-02 3.6883332000000003e-07
-8.9285716E-02 3.7627084e-07
-8.8285714E-02 3.8372736e-07
-8.7285712E-02 3.9120573e-07
-8.6285718E-02 3.9870907e-07
-8.5285716E-02 4.0624069000000003e-07
-8.4285714E-02 4.1380418999999997e-07
-8.3285712E-02 4.2140331000000004e-07
-8.2285717E-02 4.29042e-07
-8.1285715E-02 4.3672439000000005e-07
-8.0285713E-02 4.444547e-07
-7.9285711E-02 4.5223723000000004e-07
-7.8285716E-02 4.6007638e-07
-7.7285714E-02 4.6797664e-07
-7.6285712E-02 4.7594244e-07
-7.5285718E-02 4.8397824e-07
-7.4285716E-02 4.9208841e-07
-7.3285714E-02 5.0027729e-07
-7.2285712E-02 5.0854907e-07
-7.1285717E-02 5.1690785e-07
-7.0285715E-02 5.2535754e-07
-6.9285713E-02 5.339019e-07
-6.8285711E-02 5.425445000000001e-07
-6.7285717E-02 5.5128875e-07
-6.6285715E-02 5.601377999999999e-07
-6.5285712E-02 5.6909464e-07
-6.4285718E-02 5.7816201e-07
-6.3285716E-02 5.873424400000001e-07
-6.2285714E-02 5.9663829e-07
-6.1285716E-02 6.060517e-07
-6.0285714E-02 6.1558465e-07
-5.9285715E-02 6.2523897e-07
-5.8285713E-02 6.350163099999999e-07
-5.7285715E-02 6.449181600000001e-07
-5.6285713E-02 6.549458800000001e-07
-5.5285715E-02 6.6510077e-07
-5.4285713E-02 6.7538397e-07
-5.3285714E-02 6.857965799999999e-07
-5.2285716E-02 6.963395599999999e-07
-5.1285714E-02 7.0701391e-07
-5.0285716E-02 7.1782047e-07
-4.9285714E-02 7.2876003e-07
-4.8285715E-02 7.3983339e-07
-4.7285713E-02 7.5104127e-07
-4.6285715E-02 7.623842900000001e-07
-4.5285713E-02 7.738631999999999e-07
-4.4285715E-02 7.854784400000001e-07
-4.3285713E-02 7.9723064e-07
-4.2285714E-02 8.0912033e-07
-4.1285716E-02 8.2114795e-07
-4.0285714E-02 8.3331395e-07
-3.9285716E-02 8.4561878e-07
-3.8285714E-02 8.5806278e-07
-3.7285715E-02 8.706463999999999e-07
-3.6285713E-02 8.8336991e-07
-3.5285715E-02 8.962338399999999e-07
-3.4285713E-02 9.0923855e-07
-3.3285715E-02 9.223845699999999e-07
-3.2285713E-02 9.3567234e-07
-3.1285714E-02 9.491026600000001e-07
-3.0285714E-02 9.626761599999998e-07
-2.9285714E-02 9.7639381e-07
-2.8285714E-02 9.9025668e-07
-2.7285714E-02 1.0042659e-06
-2.6285714E-02 1.0184229000000001e-06
-2.5285713E-02 1.0327294e-06
-2.4285715E-02 1.047187e-06
-2.3285715E-02 1.0617979e-06
-2.2285715E-02 1.0765643e-06
-2.1285715E-02 1.0914884e-06
-2.0285714E-02 1.1065731e-06
-1.9285714E-02 1.1218209e-06
-1.8285714E-02 1.137235e-06
-1.7285714E-02 1.1528184e-06
-1.6285714E-02 1.1685739999999998e-06
-1.5285715E-02 1.1845051e-06
-1.4285714E-02 1.2006147000000002e-06
-1.3285714E-02 1.2169060000000001e-06
-1.2285714E-02 1.2333818e-06
-1.1285714E-02 1.250045e-06
-1.0285715E-02 1.2668982e-06
-9.2857145E-03 1.2839436e-06
-8.2857143E-03 1.3011833000000001e-06
-7.2857141E-03 1.3186185999999999e-06
-6.2857145E-03 1.3362511e-06
-5.2857143E-03 1.3540814e-06
-4.2857141E-03 1.3721098000000001e-06
-3.2857142E-03 1.3903362e-06
-2.2857143E-03 1.40876e-06
-1.2857143E-03 1.4273799e-06
-2.8571428E-04 1.4461945e-06
7.1428571E-04 1.4652016e-06
1.7142857E-03 1.4843986e-06
2.7142856E-03 1.5037827e-06
3.7142858E-03 1.5233507e-06
4.7142855E-03 1.5430988e-06
5.7142857E-03 1.5630235e-06
6.7142858E-03 1.5831207e-06
7.7142855E-03 1.6033861999999999e-06
8.7142857E-03 1.6238161000000002e-06
9.7142858E-03 1.6444065999999999e-06
1.0714286E-02 1.6651535e-06
1.1714286E-02 1.6860535999999999e-06
1.2714285E-02 1.7071035999999999e-06
1.3714286E-02 1.7283006999999998e-06
1.4714286E-02 1.7496426e-06
1.5714286E-02 1.7711276e-06
1.6714286E-02 1.7927547000000002e-06
1.7714286E-02 1.8145238e-06
1.8714286E-02 1.8364353999999998e-06
1.9714287E-02 1.8584906e-06
2.0714285E-02 1.8806919999999998e-06
2.1714285E-02 1.9030427e-06
2.2714285E-02 1.9255468e-06
2.3714285E-02 1.9482098000000002e-06
2.4714286E-02 1.9710377000000002e-06
2.5714286E-02 1.9940377999999998e-06
2.6714286E-02 2.0172186e-06
2.7714286E-02 2.0405891999999998e-06
2.8714286E-02 2.06416e-06
2.9714286E-02 2.0879424e-06
3.0714286E-02 2.1119486999999997e-06
3.1714287E-02 2.1361918e-06
3.2714285E-02 2.1606862e-06
3.3714287E-02 2.1854468e-06
3.4714285E-02 2.2104892e-06
3.5714287E-02 2.2358300000000002e-06
3.6714286E-02 2.2614863e-06
3.7714284E-02 2.2874756e-06
3.8714286E-02 2.3138165000000003e-06
3.9714284E-02 2.3405274e-06
4.0714286E-02 2.3676273e-06
4.1714285E-02 2.3951355e-06
4.2714287E-02 2.4230713000000002e-06
4.3714285E-02 2.4514543e-06
4.4714287E-02 2.4803038e-06
4.5714285E-02 2.5096391e-06
4.6714287E-02 2.539479e-06
4.7714286E-02 2.5698421e-06
4.8714284E-02 2.6007465e-06
4.9714286E-02 2.6322095e-06
5.0714284E-02 2.6642478e-06
5.1714286E-02 2.6968772000000003e-06
5.2714285E-02 2.7301125e-06
5.3714287E-02 2.7639671999999997e-06
5.4714285E-02 2.7984537e-06
5.5714287E-02 2.8335833e-06
5.6714285E-02 2.8693655000000002e-06
5.7714287E-02 2.9058086e-06
5.8714285E-02 2.9429192e-06
5.9714288E-02 2.9807023e-06
6.0714286E-02 3.0191611e-06
6.1714284E-02 3.0582970999999997e-06
6.2714286E-02 3.0981101999999998e-06
6.3714288E-02 3.1385984e-06
6.4714283E-02 3.1797583e-06
6.5714285E-02 3.2215844e-06
6.6714287E-02 3.2640699000000003e-06
6.7714289E-02 3.3072062e-06
6.8714283E-02 3.3509838000000003e-06
6.9714285E-02 3.3953913000000003e-06
7.0714287E-02 3.440416e-06
7.1714282E-02 3.4860445000000002e-06
7.2714284E-02 3.5322627999999998e-06
7.3714286E-02 3.5790555999999996e-06
7.4714288E-02 3.6264068999999997e-06
7.5714283E-02 3.6743009999999995e-06
7.6714285E-02 3.7227217e-06
7.7714287E-02 3.7716525e-06
7.8714289E-02 3.8210775e-06
7.9714283E-02 3.8709809999999996e-06
8.0714285E-02 3.9213482e-06
8.1714287E-02 3.9721645e-06
8.2714289E-02 4.0234166e-06
8.3714284E-02 4.0750923e-06
8.4714286E-02 4.1271807e-06
8.5714288E-02 4.1796721e-06
8.6714283E-02 4.2325585e-06
8.7714285E-02 4.2858336000000004e-06
8.8714287E-02 4.3394927e-06
8.9714289E-02 4.393533e-06
9.0714283E-02 4.4479535e-06
9.1714285E-02 4.5027551e-06
9.2714287E-02 4.5579409000000006e-06
9.3714289E-02 4.613516e-06
9.4714284E-02 4.6694879e-06
9.5714286E-02 4.7258656000000005e-06
9.6714288E-02 4.7826602999999995e-06
9.7714283E-02 4.8398853e-06
9.8714285E-02 4.8975561e-06
9.9714287E-02 4.9556906000000005e-06
0.1007143 5.0143075e-06
0.1017143 5.0734286e-06
0.1027143 5.1330769e-06
0.1037143 5.1932776e-06
0.1047143 5.2540578e-06
0.1057143 5.315445499999999e-06
0.1067143 5.3774713e-06
0.1077143 5.4401664e-06
0.1087143 5.5035642e-06
0.1097143 5.5676992e-06
0.1107143 5.6326069e-06
0.1117143 5.6983239e-06
0.1127143 5.7648883e-06
0.1137143 5.8323383e-06
0.1147143 5.9007135e-06
0.1157143 5.9700533e-06
0.1167143 6.0403984e-06
0.1177143 6.1117888e-06
0.1187143 6.1842648000000004e-06
0.1197143 6.257866400000001e-06
0.1207143 6.332634e-06
0.1217143 6.408606599999999e-06
0.1227143 6.4858227e-06
0.1237143 6.5643199e-06
0.1247143 6.6441345e-06
0.1257143 6.725301200000001e-06
0.1267143 6.8078542e-06
0.1277143 6.8918254000000005e-06
0.1287143 6.977244700000001e-06
0.1297143 7.064139899999999e-06
0.1307143 7.152537099999999e-06
0.1317143 7.2424605e-06
0.1327143 7.3339308e-06
0.1337143 7.4269664e-06
0.1347143 7.5215844e-06
0.1357143 7.6177976e-06
0.1367143 7.715617299999999e-06
0.1377143 7.8150514e-06
0.1387143 7.9161055e-06
0.1397143 8.0187824e-06
0.1407143 8.123083e-06
0.1417143 8.2290043e-06
0.1427143 8.336541399999999e-06
0.1437143 8.4456865e-06
0.1447143 8.5564302e-06
0.1457143 8.668760600000001e-06
0.1467143 8.7826628e-06
0.1477143 8.898121e-06
0.1487143 9.0151168e-06
0.1497143 9.1336304e-06
0.1507143 9.2536396e-06
0.1517143 9.3751225e-06
0.1527143 9.498053500000001e-06
0.1537143 9.6224078e-06
0.1547143 9.7481589e-06
0.1557143 9.875279300000001e-06
0.1567143 1.000374e-05
0.1577143 1.0133515e-05
0.1587143 1.0264573000000001e-05
0.1597143 1.0396886e-05
0.1607143 1.0530425e-05
0.1617143 1.0665163e-05
0.1627143 1.080107e-05
0.1637143 1.0938119e-05
0.1647143 1.1076285e-05
0.1657143 1.1215539999999999e-05
0.1667143 1.1355862e-05
0.1677143 1.1497227000000001e-05
0.1687143 1.1639614e-05
0.1697143 1.1783003e-05
0.1707143 1.1927376e-05
0.1717143 1.2072720999999998e-05
0.1727143 1.2219022e-05
0.1737143 1.2366270000000002e-05
0.1747143 1.2514458000000002e-05
0.1757143 1.266358e-05
0.1767143 1.2813635e-05
0.1777143 1.2964623999999998e-05
0.1787143 1.3116552000000001e-05
0.1797143 1.3269427999999999e-05
0.1807143 1.3423262e-05
0.1817143 1.357807e-05
0.1827143 1.3733869e-05
0.1837143 1.3890683000000001e-05
0.1847143 1.4048535e-05
0.1857143 1.4207455e-05
0.1867143 1.4367475e-05
0.1877143 1.4528629e-05
0.1887143 1.4690957000000001e-05
0.1897143 1.4854500000000002e-05
0.1907143 1.50193e-05
0.1917143 1.5185405e-05
0.1927143 1.5352865e-05
0.1937143 1.5521729e-05
0.1947143 1.5692052e-05
0.1957143 1.5863888e-05
0.1967143 1.6037292999999997e-05
0.1977143 1.6212326e-05
0.1987143 1.6389045e-05
0.1997143 1.6567508999999998e-05
0.2007143 1.6747778000000002e-05
0.2017143 1.6929913e-05
0.2027143 1.7113975e-05
0.2037143 1.7300022e-05
0.2047143 1.7488117e-05
0.2057143 1.7678316e-05
0.2067143 1.7870681e-05
0.2077143 1.8065269e-05
0.2087143 1.8262135999999998e-05
0.2097143 1.8461340000000002e-05
0.2107143 1.8662934e-05
0.2117143 1.8866970000000002e-05
0.2127143 1.9073504e-05
0.2137143 1.9282581999999998e-05
0.2147143 1.9494256e-05
0.2157143 1.9708573e-05
0.2167143 1.9925577e-05
0.2177143 2.0145312e-05
0.2187143 2.0367821e-05
0.2197143 2.0593144e-05
0.2207143 2.0821319e-05
0.2217143 2.1052382e-05
0.2227143 2.1286367e-05
0.2237143 2.1523307e-05
0.2247143 2.1763232e-05
0.2257143 2.2006171e-05
0.2267143 2.2252148999999997e-05
0.2277143 2.2501192999999998e-05
0.2287143 2.2753325e-05
0.2297143 2.3008566e-05
0.2307143 2.3266935e-05
0.2317143 2.352845e-05
0.2327143 2.3793126999999998e-05
0.2337143 2.4060980999999997e-05
0.2347143 2.4332022e-05
0.2357143 2.4606265e-05
0.2367143 2.4883720999999998e-05
0.2377143 2.51644e-05
0.2387143 2.5448307e-05
0.2397143 2.5735454000000002e-05
0.2407143 2.6025849999999997e-05
0.2417143 2.6319500999999997e-05
0.2427143 2.6616410999999998e-05
0.2437143 2.6916592e-05
0.2447143 2.7220051e-05
0.2457143 2.7526795e-05
0.2467143 2.7836833e-05
0.2477143 2.8150176999999997e-05
0.2487143 2.8466835000000002e-05
0.2497143 2.8786818000000003e-05
0.2507143 2.911014e-05
0.2517143 2.9436813999999997e-05
0.2527143 2.9766852000000003e-05
0.2537143 3.0100273e-05
0.2547143 3.043709e-05
0.2557143 3.0777326e-05
0.2567143 3.1120999e-05
0.2577143 3.1468127e-05
0.2587143 3.1818734999999996e-05
0.2597143 3.2172846e-05
0.2607143 3.2530485e-05
0.2617143 3.2891677e-05
0.2627143 3.3256450000000006e-05
0.2637143 3.3624829e-05
0.2647143 3.3996841e-05
0.2657143 3.4372519e-05
0.2667143 3.4751889e-05
0.2677143 3.5134983e-05
0.2687143 3.552183e-05
0.2697143 3.5912464e-05
0.2707143 3.6306915000000004e-05
0.2717143 3.6705214e-05
0.2727143 3.7107392e-05
0.2737143 3.7513485000000005e-05
0.2747143 3.7923522000000004e-05
0.2757143 3.8337535e-05
0.2767143 3.8755556e-05
0.2777143 3.9177618e-05
0.2787143 3.9603751e-05
0.2797143 4.0033987e-05
0.2807143 4.0468361999999996e-05
0.2817143 4.0906903e-05
0.2827143 4.1349641999999996e-05
0.2837143 4.1796611e-05
0.2847143 4.2247839e-05
0.2857143 4.270336e-05
0.2867143 4.31632e-05
0.2877143 4.3627389e-05
0.2887143 4.4095955e-05
0.2897143 4.456893e-05
0.2907143 4.5046338e-05
0.2917143 4.5528205e-05
0.2927143 4.6014559999999995e-05
0.2937143 4.6505426e-05
0.2947143 4.7000827e-05
0.2957143 4.7500791e-05
0.2967143 4.8005336e-05
0.2977143 4.8514488e-05
0.2987143 4.9028273e-05
0.2997143 4.9546701999999997e-05
0.3007143 5.0069804000000004e-05
0.3017143 5.0597595e-05
0.3027143 5.1130098e-05
0.3037143 5.1667331000000004e-05
0.3047143 5.220931e-05
0.3057143 5.2756059e-05
0.3067143 5.3307598999999995e-05
0.3077143 5.3863947999999996e-05
0.3087143 5.4425129e-05
0.3097143 5.4991159000000004e-05
0.3107143 5.5562066e-05
0.3117143 5.6137872999999996e-05
0.3127143 5.6718601999999995e-05
0.3137143 5.730428799999999e-05
0.3147143 5.7894954e-05
0.3157143 5.8490632999999996e-05
0.3167143 5.9091360000000005e-05
0.3177143 5.9697174000000004e-05
0.3187143 6.0308110999999996e-05
0.3197143 6.0924208e-05
0.3207143 6.1545518e-05
0.3217143 6.217207999999999e-05
0.3227143 6.280395199999999e-05
0.3237143 6.3441178e-05
0.3247143 6.4083821e-05
0.3257143 6.4731933e-05
0.3267143 6.5385575e-05
0.3277143 6.6044811e-05
0.3287143 6.6709708e-05
0.3297143 6.738033e-05
0.3307143 6.805675e-05
0.3317143 6.873903000000001e-05
0.3327143 6.942725e-05
0.3337143 7.0121479e-05
0.3347143 7.0821795e-05
0.3357143 7.1528274e-05
0.3367143 7.2240988e-05
0.3377143 7.2960012e-05
0.3387143 7.3685425e-05
0.3397143 7.4417306e-05
0.3407143 7.5155725e-05
0.3417143 7.5900761e-05
0.3427143 7.6652486e-05
0.3437143 7.7410976e-05
0.3447143 7.817630499999999e-05
0.3457143 7.894854e-05
0.3467143 7.9727755e-05
0.3477143 8.0514013e-05
0.3487143 8.1307383e-05
0.3497143 8.2107925e-05
0.3507143 8.2915705e-05
0.3517143 8.3730782e-05
0.3527143 8.455321e-05
0.3537143 8.538304399999999e-05
0.3547143 8.6220336e-05
0.3557143 8.7065132e-05
0.3567143 8.7917482e-05
0.3577143 8.8777426e-05
0.3587143 8.9645005e-05
0.3597143 9.052025100000001e-05
0.3607143 9.140319999999999e-05
0.3617143 9.229388e-05
0.3627143 9.3192318e-05
0.3637143 9.409853900000001e-05
0.3647143 9.5012564e-05
0.3657143 9.5934411e-05
0.3667143 9.686408500000001e-05
0.3677143 9.780161499999999e-05
0.3687143 9.874700000000001e-05
0.3697143 9.9700242e-05
0.3707143 0.00010066136
0.3717143 0.00010163034999999998
0.3727143 0.00010260721
0.3737143 0.00010359196
0.3747143 0.00010458459
0.3757143 0.00010558512
0.3767143 0.00010659353
0.3777143 0.00010760983
0.3787143 0.00010863404
0.3797143 0.00010966614
0.3807143 0.00011070616
0.3817143 0.0001117541
0.3827143 0.00011280998999999998
0.3837143 0.00011387383999999999
0.3847143 0.00011494567
0.3857143 0.0001160255
0.3867143 0.00011711337
0.3877143 0.00011820931
0.3887143 0.00011931336
0.3897143 0.00012042555
0.3907143 0.00012154593
0.3917143 0.00012267456
0.3927143 0.00012381148
0.3937143 0.00012495676
0.3947143 0.00012611047
0.3957143 0.00012727265
0.3967143 0.0001284434
0.3977143 0.00012962278
0.3987143 0.00013081085
0.3997143 0.0001320077
0.4007143 0.00013321342
0.4017143 0.00013442808
0.4027143 0.00013565177000000002
0.4037143 0.00013688457
0.4047143 0.00013812655999999998
0.4057143 0.00013937785
0.4067143 0.0001406385
0.4077143 0.00014190861
0.4087143 0.00014318825000000002
0.4097143 0.00014447753
0.4107143 0.00014577652
0.4117143 0.00014708529
0.4127143 0.00014840394
0.4137143 0.00014973255
0.4147143 0.00015107119
0.4157143 0.00015241992
0.4167143 0.00015377884
0.4177143 0.00015514800999999999
0.4187143 0.00015652747999999998
0.4197143 0.00015791733999999998
0.4207143 0.00015931763
0.4217143 0.00016072841999999999
0.4227143 0.00016214975
0.4237143 0.00016358168
0.4247143 0.00016502427
0.4257143 0.00016647754
0.4267143 0.00016794155
0.4277143 0.00016941633000000002
0.4287143 0.00017090192
0.4297143 0.00017239835999999998
0.4307143 0.00017390566
0.4317143 0.00017542386
0.4327143 0.00017695298
0.4337143 0.00017849305
0.4347143 0.00018004408
0.4357143 0.00018160609
0.4367143 0.00018317909999999998
0.4377143 0.00018476312
0.4387143 0.00018635816
0.4397143 0.00018796425
0.4407143 0.00018958138999999999
0.4417143 0.0001912096
0.4427143 0.00019284889
0.4437143 0.00019449928000000002
0.4447143 0.00019616078999999998
0.4457143 0.00019783345
0.4467143 0.00019951726
0.4477143 0.00020121226
0.4487143 0.00020291848
0.4497143 0.00020463594
0.4507143 0.00020636471000000001
0.4517143 0.0002081048
0.4527143 0.00020985627999999998
0.4537143 0.00021161918
0.4547143 0.00021339356
0.4557143 0.00021517949000000001
0.4567143 0.00021697701
0.4577143 0.00021878622999999998
0.4587143 0.00022060717000000002
0.4597143 0.00022243994000000001
0.4607143 0.00022428461999999999
0.4617143 0.00022614131000000002
0.4627143 0.00022801007
0.4637143 0.00022989102
0.4647143 0.00023178421999999998
0.4657143 0.0002336898
0.4667143 0.00023560785
0.4677143 0.00023753848
0.4687143 0.00023948178000000002
0.4697143 0.00024143785000000002
0.4707143 0.00024340679
0.4717143 0.00024538872
0.4727143 0.00024738372
0.4737143 0.00024939191
0.4747143 0.00025141339
0.4757143 0.00025344827
0.4767143 0.00025549664
0.4777143 0.00025755858000000003
0.4787143 0.00025963418
0.4797143 0.00026172354
0.4807143 0.00026382675000000003
0.4817143 0.00026594389
0.4827143 0.00026807504
0.4837143 0.00027022029000000003
0.4847143 0.00027237968
0.4857143 0.0002745533
0.4867143 0.00027674120999999997
0.4877143 0.00027894346000000003
0.4887143 0.0002811601
0.4897143 0.0002833912
0.4907143 0.00028563679
0.4917143 0.00028789691
0.4927143 0.0002901716
0.4937143 0.00029246089
0.4947143 0.0002947648
0.4957143 0.00029708333
0.4967143 0.00029941652000000003
0.4977143 0.00030176435999999996
0.4987143 0.00030412687
0.4997143 0.00030650401
0.5007143 0.0003088958
0.5017143 0.00031130223
0.5027143 0.00031372329
0.5037143 0.00031615893
0.5047143 0.00031860914
0.5057143 0.00032107387
0.5067143 0.0003235531
0.5077143 0.0003260468
0.5087143 0.00032855492
0.5097143 0.00033107739999999996
0.5107143 0.00033361421
0.5117143 0.00033616529
0.5127143 0.00033873064
0.5137143 0.00034131016999999997
0.5147143 0.00034390382000000003
0.5157143 0.00034651157
0.5167143 0.00034913337000000005
0.5177143 0.00035176918
0.5187143 0.00035441894
0.5197143 0.00035708262999999997
0.5207143 0.0003597602
0.5217143 0.00036245162000000003
0.5227143 0.00036515687
0.5237143 0.00036787592
0.5247143 0.00037060872
0.5257143 0.00037335528
0.5267143 0.0003761156
0.5277143 0.00037888965
0.5287143 0.00038167741
0.5297143 0.00038447892999999997
0.5307143 0.00038729418
0.5317143 0.00039012316000000004
0.5327143 0.00039296588
0.5337143 0.00039582237
0.5347143 0.00039869265
0.5357143 0.00040157674000000003
0.5367143 0.00040447467
0.5377143 0.00040738646000000004
0.5387143 0.00041031217
0.5397143 0.00041325183999999995
0.5407143 0.00041620546999999997
0.5417143 0.00041917315000000006
0.5427143 0.00042215488
0.5437143 0.00042515071
0.5447143 0.00042816068
0.5457143 0.00043118489
0.5467143 0.00043422333
0.5477143 0.00043727605
0.5487143 0.00044034309
0.5497143 0.00044342455
0.5507143 0.00044652043
0.5517143 0.00044963076
0.5527143 0.0004527556
0.5537143 0.000455895
0.5547143 0.00045904899
0.5557143 0.00046221761999999997
0.5567143 0.0004654009
0.5577143 0.00046859886
0.5587143 0.00047181155999999997
0.5597143 0.00047503899999999996
0.5607143 0.00047828120999999997
0.5617143 0.00048153819999999996
0.5627143 0.00048480997
0.5637143 0.00048809657
0.5647143 0.00049139794
0.5657143 0.0004947141
0.5667143 0.00049804503
0.5677143 0.00050139074
0.5687143 0.00050475119
0.5697143 0.00050812632
0.5707143 0.0005115161
0.5717143 0.00051492052
0.5727143 0.0005183395399999999
0.5737143 0.00052177306
0.5747143 0.0005252210899999999
0.5757143 0.00052868349
0.5767143 0.0005321602700000001
0.5777143 0.0005356512700000001
0.5787143 0.00053915651
0.5797143 0.0005426758400000001
0.5807143 0.00054620923
0.5817143 0.00054975658
0.5827143 0.0005533178
0.5837143 0.00055689279
0.5847143 0.00056048148
0.5857143 0.00056408376
0.5867143 0.00056769959
0.5877143 0.0005713288400000001
0.5887143 0.00057497145
0.5897143 0.00057862735
0.5907143 0.00058229643
0.5917143 0.00058597866
0.5927143 0.0005896739399999999
0.5937143 0.00059338217
0.5947143 0.0005971033300000001
0.5957143 0.00060083735
0.5967143 0.00060458415
0.5977143 0.00060834368
0.5987143 0.0006121159000000001
0.5997143 0.0006159007600000001
0.6007143 0.00061969822
0.6017143 0.0006235081899999999
0.6027143 0.00062733066
0.6037143 0.00063116559
0.6047143 0.0006350129300000001
0.6057143 0.00063887264
0.6067143 0.00064274473
0.6077143 0.00064662909
0.6087143 0.00065052573
0.6097143 0.0006544346000000001
0.6107143 0.0006583557
0.6117143 0.00066228895
0.6127143 0.00066623434
0.6137143 0.00067019182
0.6147143 0.00067416136
0.6157143 0.0006781429
0.6167143 0.0006821364
0.6177143 0.00068614181
0.6187143 0.00069015905
0.6197143 0.00069418811
0.6207143 0.00069822891
0.6217143 0.00070228139
0.6227143 0.0007063455100000001
0.6237143 0.00071042114
0.6247143 0.00071450827
0.6257143 0.00071860677
0.6267143 0.0007227166000000001
0.6277143 0.00072683761
0.6287143 0.00073096971
0.6297143 0.00073511283
0.6307143 0.00073926681
0.6317143 0.00074343156
0.6327143 0.00074760696
0.6337143 0.00075179287
0.6347143 0.0007559891400000001
0.6357143 0.0007601956
0.6367143 0.0007644121099999999
0.6377143 0.00076863853
0.6387143 0.00077287459
0.6397143 0.0007771202
0.6407143 0.00078137518
0.6417143 0.0007856392599999999
0.6427143 0.00078991225
0.6437143 0.00079419397
0.6447143 0.00079848414
0.6457143 0.0008027826
0.6467143 0.00080708905
0.6477143 0.00081140333
0.6487143 0.00081572516
0.6497143 0.0008200543599999999
0.6507143 0.0008243905499999999
0.6517143 0.00082873357
0.6527143 0.00083308314
0.6537143 0.00083743907
0.6547143 0.0008418010100000001
0.6557143 0.00084616877
0.6567143 0.00085054207
0.6577143 0.00085492065
0.6587143 0.00085930424
0.6597143 0.00086369255
0.6607143 0.0008680854099999999
0.6617143 0.00087248254
0.6627143 0.00087688368
0.6637143 0.00088128854
0.6647143 0.0008856969499999999
0.6657143 0.00089010864
0.6667143 0.00089452333
0.6677143 0.00089894083
0.6687143 0.0009033608900000001
0.6697143 0.00090778331
0.6707143 0.00091220782
0.6717143 0.0009166341399999999
0.6727143 0.00092106211
0.6737143 0.0009254915299999999
0.6747143 0.00092992204
0.6757143 0.00093435356
0.6767143 0.0009387858000000001
0.6777143 0.00094321849
0.6787143 0.00094765146
0.6797143 0.00095208452
0.6807143 0.0009565174
0.6817143 0.0009609499100000001
0.6827143 0.00096538179
0.6837143 0.0009698128500000001
0.6847143 0.00097424281
0.6857143 0.00097867151
0.6867143 0.00098309874
0.6877143 0.00098752425
0.6887143 0.00099194785
0.6897143 0.00099636927
0.6907143 0.0010007883
0.6917143 0.0010052047
0.6927143 0.0010096183
0.6937143 0.0010140289
0.6947143 0.0010184362
0.6957143 0.0010228399
0.6967143 0.0010272399
0.6977143 0.0010316358
0.6987143 0.0010360274999999999
0.6997143 0.0010404146
0.7007143 0.001044797
0.7017143 0.0010491742
0.7027143 0.0010535460999999999
0.7037143 0.0010579124
0.7047143 0.0010622728
0.7057143 0.0010666269
0.7067143 0.0010709744999999999
0.7077143 0.0010753152
0.7087143 0.0010796488
0.7097143 0.0010839749
0.7107143 0.0010882931
0.7117143 0.0010926031
0.7127143 0.0010969044999999998
0.7137143 0.001101197
0.7147143 0.0011054802
0.7157143 0.0011097536
0.7167143 0.001114017
0.7177143 0.0011182698
0.7187143 0.0011225118
0.7197143 0.0011267425
0.7207143 0.0011309615
0.7217143 0.0011351683
0.7227143 0.0011393625
0.7237143 0.0011435437
0.7247143 0.0011477115
0.7257143 0.0011518653999999999
0.7267143 0.0011560051000000001
0.7277143 0.0011601299
0.7287143 0.0011642395
0.7297143 0.0011683334999999999
0.7307143 0.0011724114
0.7317143 0.0011764729000000001
0.7327143 0.0011805173
0.7337143 0.0011845444
0.7347143 0.0011885535000000001
0.7357143 0.0011925444
0.7367143 0.0011965164999999999
0.7377143 0.0012004694000000002
0.7387143 0.0012044027
0.7397143 0.0012083158999999998
0.7407143 0.0012122086
0.7417143 0.0012160801999999999
0.7427143 0.0012199303999999998
0.7437143 0.0012237589
0.7447143 0.0012275649
0.7457143 0.0012313482
0.7467143 0.0012351084
0.7477143 0.0012388449
0.7487143 0.0012425574000000002
0.7497143 0.0012462454000000001
0.7507143 0.0012499084
0.7517143 0.001253546
0.7527143 0.0012571578
0.7537143 0.0012607432
0.7547143 0.0012643018999999999
0.7557143 0.0012678333
0.7567143 0.0012713371999999998
0.7577143 0.0012748129
0.7587143 0.0012782601
0.7597143 0.0012816782
0.7607143 0.0012850668
0.7617143 0.0012884255
0.7627143 0.0012917537
0.7637143 0.001295051
0.7647143 0.0012983168000000002
0.7657143 0.0013015507
0.7667143 0.0013047522
0.7677143 0.0013079208
0.7687143 0.0013110560000000001
0.7697143 0.0013141573000000001
0.7707143 0.0013172241
0.7717143 0.0013202559
0.7727143 0.0013232521
0.7737143 0.0013262123
0.7747143 0.0013291357
0.7757143 0.001332022
0.7767143 0.0013348706
0.7777143 0.0013376807
0.7787143 0.0013404519
0.7797143 0.0013431834
0.7807143 0.0013458749
0.7817143 0.0013485256000000001
0.7827143 0.001351135
0.7837143 0.0013537023000000001
0.7847143 0.0013562269000000002
0.7857143 0.0013587084
0.7867143 0.0013611460000000001
0.7877143 0.0013635392
0.7887143 0.0013658872000000002
0.7897143 0.0013681895
0.7907143 0.0013704454999999998
0.7917143 0.0013726545
0.7927143 0.0013748159
0.7937143 0.0013769291
0.7947143 0.0013789936
0.7957143 0.0013810086
0.7967143 0.0013829736
0.7977143 0.0013848878999999999
0.7987143 0.0013867509999999999
0.7997143 0.0013885622
0.8007143 0.0013903211
0.8017143 0.0013920269
0.8027143 0.0013936792
0.8037143 0.0013952774
0.8047143 0.0013968208
0.8057143 0.0013983088999999999
0.8067143 0.0013997412
0.8077143 0.0014011170000000001
0.8087143 0.0014024358
0.8097143 0.0014036971
0.8107143 0.0014049003
0.8117143 0.0014060448
0.8127143 0.0014071301
0.8137143 0.0014081554999999999
0.8147143 0.0014091207
0.8157143 0.0014100249
0.8167143 0.0014108677
0.8177143 0.0014116484
0.8187143 0.0014123665
0.8197143 0.0014130214000000001
0.8207143 0.0014136126
0.8217143 0.0014141395
0.8227143 0.0014146014
0.8237143 0.0014149979
0.8247143 0.0014153282
0.8257143 0.0014155918
0.8267143 0.001415788
0.8277143 0.0014159164
0.8287143 0.0014159761
0.8297143 0.0014159667
0.8307143 0.0014158873
0.8317143 0.0014157376
0.8327143 0.0014155165
0.8337143 0.0014152237
0.8347143 0.0014148583
0.8357143 0.0014144195
0.8367143 0.0014139068
0.8377143 0.0014133195
0.8387143 0.0014126566
0.8397143 0.0014119176
0.8407143 0.0014111015999999999
0.8417143 0.0014102079
0.8427143 0.0014092357999999998
0.8437143 0.0014081843000000001
0.8447143 0.0014070527
0.8457143 0.0014058401999999998
0.8467143 0.0014045461
0.8477143 0.0014031694
0.8487143 0.0014017094
0.8497143 0.0014001652000000002
0.8507143 0.0013985358999999999
0.8517143 0.0013968209
0.8527143 0.0013950191
0.8537143 0.0013931298
0.8547143 0.0013911522000000002
0.8557143 0.0013890854000000001
0.8567143 0.0013869285000000001
0.8577143 0.0013846809
0.8587143 0.0013823415
0.8597143 0.0013799097
0.8607143 0.0013773846
0.8617143 0.0013747654
0.8627143 0.0013720512
0.8637143 0.0013692412
0.8647143 0.0013663345999999999
0.8657143 0.0013633306999999999
0.8667143 0.0013602287
0.8677143 0.0013570277999999999
0.8687143 0.0013537271000000001
0.8697143 0.001350326
0.8707143 0.0013468236
0.8717143 0.0013432192
0.8727143 0.001339512
0.8737143 0.0013357012
0.8747143 0.0013317861
0.8757143 0.0013277659
0.8767143 0.0013236399
0.8777143 0.0013194073
0.8787143 0.0013150674
0.8797143 0.0013106193000000002
0.8807143 0.0013060624000000001
0.8817143 0.0013013959
0.8827143 0.0012966190000000002
0.8837143 0.0012917311
0.8847143 0.0012867313999999999
0.8857143 0.0012816191
0.8867143 0.0012763935
0.8877143 0.0012710539
0.8887143 0.0012655994
0.8897143 0.0012600296
0.8907143 0.0012543435
0.8917143 0.0012485406
0.8927143 0.00124262
0.8937143 0.001236581
0.8947143 0.0012304231
0.8957143 0.0012241454
0.8967143 0.0012177473
0.8977143 0.001211228
0.8987143 0.001204587
0.8997143 0.0011978234
0.9007143 0.0011909366999999999
0.9017143 0.0011839263000000002
0.9027143 0.0011767913
0.9037143 0.0011695312
0.9047143 0.0011621450999999999
0.9057143 0.0011546325999999998
0.9067143 0.0011469929
0.9077143 0.0011392253
0.9087143 0.0011313293
0.9097143 0.001123304
0.9107143 0.0011151489
0.9117143 0.0011068633
0.9127143 0.0010984466
0.9137143 0.001089898
0.9147143 0.0010812169
0.9157143 0.0010724026999999999
0.9167143 0.0010634546000000001
0.9177143 0.001054372
0.9187143 0.0010451543
0.9197143 0.0010358008
0.9207143 0.0010263108
0.9217143 0.0010166837
0.9227143 0.0010069189
0.9237143 0.00099701556
0.9247143 0.0009869731
0.9257143 0.00097679085
0.9267143 0.00096646818
0.9277143 0.0009560043500000001
0.9287143 0.0009453987300000001
0.9297143 0.00093465069
0.9307143 0.0009237594899999999
0.9317143 0.0009127244999999999
0.9327143 0.0009015449900000001
0.9337143 0.00089022033
0.9347143 0.00087874987
0.9357143 0.0008671327999999999
0.9367143 0.00085536849
0.9377143 0.00084345629
0.9387143 0.0008313954800000001
0.9397143 0.00081918533
0.9407143 0.0008068251199999999
0.9417143 0.0007943141100000001
0.9427143 0.0007816515799999999
0.9437143 0.00076883671
0.9447143 0.0007558688600000001
0.9457143 0.00074274726
0.9467143 0.00072947114
0.9477143 0.00071603972
0.9487143 0.00070245228
0.9497143 0.00068870804
0.9507143 0.00067480623
0.9517143 0.00066074613
0.9527143 0.00064652691
0.9537143 0.00063214784
0.9547143 0.0006176082
0.9557143 0.00060290718
0.9567143 0.00058804408
0.9577143 0.00057301813
0.9587143 0.00055782862
0.9597143 0.00054247485
0.9607143 0.00052695605
0.9617143 0.00051127158
0.9627143 0.00049542073
0.9637143 0.00047940280000000003
0.9647143 0.00046321716
0.9657143 0.00044686312000000004
0.9667143 0.00043034005999999995
0.9677143 0.00041364738
0.9687143 0.00039678443
0.9697143 0.00037975062
0.9707143 0.00036254539
0.9717143 0.00034516816
0.9727143 0.00032761836
0.9737143 0.00030989547
0.9747143 0.00029199894
0.9757143 0.00027392825
0.9767143 0.00025568293
0.9777143 0.00023726247
0.9787143 0.0002186664
0.9797143 0.00019989425
0.9807143 0.00018094556
0.9817143 0.00016181991
0.9827143 0.00014251688
0.9837143 0.00012303603000000002
0.9847143 0.000103377
0.9857143 8.3539379e-05
0.9867143 6.3522805e-05
0.9877143 4.3326924e-05
0.9887143 2.2951393e-05
0.9897143 2.3958842e-06
0.9907143 -1.8339918e-05
0.9917143 -3.9256312e-05
0.9927143 -6.0353585e-05
0.9937143 -8.163201e-05
0.9947143 -0.00010309184
0.9957143 -0.00012473332
0.9967143 -0.00014655669
0.9977143 -0.00016856217
0.9987143 -0.00019074996000000003
0.9997143 -0.00021312026
1.000714 -0.00023567325
1.001714 -0.00025840909
1.002714 -0.00028132796999999997
1.003714 -0.00030443002
1.004714 -0.00032771541
1.005714 -0.00035118424
1.006714 -0.00037483667
1.007714 -0.00039867282
1.008714 -0.00042269285
1.009714 -0.00044689682
1.010714 -0.00047128487000000003
1.011714 -0.0004958571
1.012714 -0.00052061364
1.013714 -0.0005455546200000001
1.014714 -0.0005706800899999999
1.015714 -0.0005959902
1.016714 -0.0006214850599999999
1.017714 -0.00064716478
1.018714 -0.00067302944
1.019714 -0.00069907915
1.020714 -0.00072531402
1.021714 -0.00075173416
1.022714 -0.00077833965
1.023714 -0.00080513064
1.024714 -0.0008321072500000001
1.025714 -0.00085926958
1.026714 -0.00088661773
1.027714 -0.0009141517699999999
1.028714 -0.0009418718900000001
1.029714 -0.00096977819
1.030714 -0.00099787067
1.031714 -0.0010261495
1.032714 -0.0010546149
1.033714 -0.0010832667999999999
1.034714 -0.0011121054
1.035714 -0.0011411307
1.036714 -0.001170343
1.037714 -0.0011997422
1.038714 -0.0012293286
1.039714 -0.0012591022
1.040714 -0.0012890631
1.041714 -0.0013192115
1.042714 -0.0013495472999999999
1.043714 -0.0013800708
1.044714 -0.001410782
1.045714 -0.0014416811
1.046714 -0.0014727681
1.047714 -0.0015040429
1.048714 -0.0015355058999999998
1.049714 -0.0015671571
1.050714 -0.0015989964999999998
1.051714 -0.001631024
1.052714 -0.0016632399
1.053714 -0.0016956441
1.054714 -0.0017282366
1.055714 -0.0017610172999999998
1.056714 -0.0017939863
1.057714 -0.0018271436
1.058714 -0.0018604891000000001
1.059714 -0.0018940227
1.060714 -0.0019277444
1.061714 -0.001961654
1.062714 -0.0019957512
1.063714 -0.0020300358
1.064714 -0.0020645079
1.065714 -0.0020991671000000003
1.066714 -0.0021340131
1.067714 -0.0021690457
1.068714 -0.0022042646000000003
1.069714 -0.0022396694
1.070714 -0.0022752598000000002
1.071714 -0.0023110351
1.072714 -0.0023469953
1.073714 -0.0023831397
1.074714 -0.0024194678
1.075714 -0.0024559792999999997
1.076714 -0.0024926734
1.077714 -0.0025295498
1.078714 -0.0025666077
1.079714 -0.0026038468
1.080714 -0.0026412663000000003
1.081714 -0.0026788655
1.082714 -0.0027166439000000002
1.083714 -0.0027546007999999997
1.084714 -0.0027927354
1.085714 -0.0028310469
1.086714 -0.0028695349
1.087714 -0.0029081984
1.088714 -0.0029470368
1.089714 -0.0029860492000000002
1.090714 -0.0030252348
1.091714 -0.003064593
1.092714 -0.0031041224999999997
1.093714 -0.0031438230999999996
1.094714 -0.0031836935
1.095714 -0.0032237327
1.096714 -0.00326394
1.097714 -0.0033043147
1.098714 -0.0033448556000000005
1.099714 -0.0033855620000000004
1.100714 -0.0034264329000000004
1.101714 -0.0034674671
1.102714 -0.0035086639
1.103714 -0.0035500223
1.104714 -0.0035915411
1.105714 -0.0036332192
1.106714 -0.003675056
1.107714 -0.0037170503
1.108714 -0.003759201
1.109714 -0.003801507
1.110714 -0.0038439674
1.111714 -0.0038865808
1.112714 -0.0039293463
1.113714 -0.0039722629
1.114714 -0.0040153296
1.115714 -0.0040585452
1.116714 -0.0041019084
1.117714 -0.0041454183
1.118714 -0.0041890737
1.119714 -0.0042328730999999994
1.120714 -0.0042768159000000005
1.121714 -0.0043209006
1.122714 -0.0043651259999999996
1.123714 -0.0044094908
1.124714 -0.0044539938
1.125714 -0.0044986340000000005
1.126714 -0.0045434103
1.127714 -0.0045883211
1.128714 -0.0046333651
1.129714 -0.0046785412
1.130714 -0.0047238478
1.131714 -0.004769284
1.132714 -0.0048148482
1.133714 -0.004860539
1.134714 -0.0049063554
1.135714 -0.0049522954
1.136714 -0.0049983581
1.137714 -0.0050445418
1.138714 -0.0050908457
1.139714 -0.0051372677
1.140714 -0.0051838066
1.141714 -0.0052304611
1.142714 -0.0052772295
1.143714 -0.0053241107
1.144714 -0.005371102799999999
1.145714 -0.0054182048000000005
1.146714 -0.0054654152
1.147714 -0.005512732199999999
1.148714 -0.0055601544
1.149714 -0.0056076806000000005
1.150714 -0.005655309
1.151714 -0.0057030382
1.152714 -0.005750866699999999
1.153714 -0.0057987931
1.154714 -0.0058468158
1.155714 -0.0058949336
1.156714 -0.0059431444
1.157714 -0.0059914473
1.158714 -0.0060398404
1.159714 -0.006088322300000001
1.160714 -0.0061368912
1.161714 -0.006185546199999999
1.162714 -0.006234285
1.163714 -0.0062831066
1.164714 -0.0063320091
1.165714 -0.0063809908
1.166714 -0.0064300504
1.167714 -0.0064791857
1.168714 -0.006528395899999999
1.169714 -0.006577678899999999
1.170714 -0.006627032399999999
1.171714 -0.006676455800000001
1.172714 -0.0067259469
1.173714 -0.0067755034000000006
1.174714 -0.006825124
1.175714 -0.0068748071
1.176714 -0.0069245507
1.177714 -0.006974352400000001
1.178714 -0.007024210899999999
1.179714 -0.007074124699999999
1.180714 -0.0071240909
1.181714 -0.007174107999999999
1.182714 -0.0072241746
1.183714 -0.0072742878
1.184714 -0.0073244461000000005
1.185714 -0.007374647200000001
1.186714 -0.0074248892
1.187714 -0.0074751704
1.188714 -0.007525488
1.189714 -0.007575839799999999
1.190714 -0.007626224399999999
1.191714 -0.0076766388
1.192714 -0.007727080799999999
1.193714 -0.0077775483
1.194714 -0.0078280384
1.195714 -0.0078785495
1.196714 -0.0079290789
1.197714 -0.0079796242
1.198714 -0.008030182700000001
1.199714 -0.008080752
1.200714 -0.0081313294
1.201714 -0.008181912599999999
1.202714 -0.0082324987
1.203714 -0.0082830855
1.204714 -0.0083336708
1.205714 -0.0083842511
1.206714 -0.0084348241
1.207714 -0.008485386900000001
1.208714 -0.0085359374
1.209714 -0.008586472500000001
1.210714 -0.008636989500000001
1.211714 -0.0086874854
1.212714 -0.0087379573
1.213714 -0.008788402899999999
1.214714 -0.008838819500000001
1.215714 -0.008889204000000001
1.216714 -0.0089395537
1.217714 -0.0089898655
1.218714 -0.0090401372
1.219714 -0.0090903653
1.220714 -0.0091405476
1.221714 -0.0091906812
1.222714 -0.009240763
1.223714 -0.009290790299999999
1.224714 -0.0093407609
1.225714 -0.009390671
1.226714 -0.0094405186
1.227714 -0.009490300699999999
1.228714 -0.0095400144
1.229714 -0.0095896568
1.230714 -0.0096392258
1.231714 -0.0096887183
1.232714 -0.0097381308
1.233714 -0.009787460999999999
1.234714 -0.0098367069
1.235714 -0.0098858647
1.236714 -0.0099349323
1.237714 -0.009983906800000001
1.238714 -0.010032784999999999
1.239714 -0.010081564999999999
1.240714 -0.010130243
1.241714 -0.010178817
1.242714 -0.010227285000000001
1.243714 -0.010275643999999999
1.244714 -0.01032389
1.245714 -0.010372022
1.246714 -0.010420035999999999
1.247714 -0.01046793
1.248714 -0.010515700999999999
1.249714 -0.010563348
1.250714 -0.010610866
1.251714 -0.010658253
1.252714 -0.010705507
1.253714 -0.010752625
1.254714 -0.010799603
1.255714 -0.010846441
1.256714 -0.010893134
1.257714 -0.010939681
1.258714 -0.010986078
1.259714 -0.011032321
1.260714 -0.01107841
1.261714 -0.011124341
1.262714 -0.011170111
1.263714 -0.011215718
1.264714 -0.011261156999999999
1.265714 -0.011306428
1.266714 -0.011351526
1.267714 -0.011396448
1.268714 -0.011441192
1.269714 -0.011485755
1.270714 -0.011530133
1.271714 -0.011574324
1.272714 -0.011618325
1.273714 -0.011662132
1.274714 -0.011705743000000001
1.275714 -0.011749153
1.276714 -0.011792361000000001
1.277714 -0.011835363
1.278714 -0.011878155999999999
1.279714 -0.011920736
1.280714 -0.011963101
1.281714 -0.012005247
1.282714 -0.012047171
1.283714 -0.01208887
1.284714 -0.01213034
1.285714 -0.012171577999999999
1.286714 -0.012212580999999998
1.287714 -0.012253346
1.288714 -0.012293868
1.289714 -0.012334147
1.290714 -0.012374175999999999
1.291714 -0.012413954000000001
1.292714 -0.012453477
1.293714 -0.012492741
1.294714 -0.012531744000000001
1.295714 -0.012570481
1.296714 -0.012608950999999998
1.297714 -0.012647148
1.298714 -0.01268507
1.299714 -0.012722712999999998
1.300714 -0.012760074000000001
1.301714 -0.012797148999999999
1.302714 -0.012833935000000001
1.303714 -0.012870428000000001
1.304714 -0.012906626
1.305714 -0.012942524
1.306714 -0.01297812
1.307714 -0.01301341
1.308714 -0.013048391
1.309714 -0.013083059
1.310714 -0.013117412
1.311714 -0.013151446
1.312714 -0.013185157
1.313714 -0.013218542
1.314714 -0.013251598
1.315714 -0.013284323
1.316714 -0.013316712
1.317714 -0.013348763000000001
1.318714 -0.013380472000000001
1.319714 -0.013411835
1.320714 -0.013442850999999999
1.321714 -0.013473515
1.322714 -0.013503825
1.323714 -0.013533777
1.324714 -0.013563369
1.325714 -0.013592595
1.326714 -0.013621454
1.327714 -0.013649942
1.328714 -0.013678057
1.329714 -0.013705794
1.330714 -0.013733150000000001
1.331714 -0.013760123999999999
1.332714 -0.013786709999999999
1.333714 -0.013812906
1.334714 -0.013838709999999999
1.335714 -0.013864117
1.336714 -0.013889125000000002
1.337714 -0.013913730999999999
1.338714 -0.013937931
1.339714 -0.013961722
1.340714 -0.013985100999999998
1.341714 -0.014008065
1.342714 -0.014030612
1.343714 -0.014052737000000001
1.344714 -0.014074438
1.345714 -0.014095711
1.346714 -0.014116555000000001
1.347714 -0.014136966
1.348714 -0.014156941
1.349714 -0.014176477
1.350714 -0.014195570999999999
1.351714 -0.014214219
1.352714 -0.014232419
1.353714 -0.014250170000000001
1.354714 -0.014267466
1.355714 -0.014284306
1.356714 -0.014300687000000001
1.357714 -0.014316605000000001
1.358714 -0.014332059000000001
1.359714 -0.014347045
1.360714 -0.01436156
1.361714 -0.014375603
1.362714 -0.01438917
1.363714 -0.014402256
1.364714 -0.014414861999999999
1.365714 -0.014426983999999999
1.366714 -0.014438618
1.367714 -0.014449764000000002
1.368714 -0.014460416
1.369714 -0.014470573
1.370714 -0.014480231999999999
1.371714 -0.014489390999999999
1.372714 -0.014498048
1.373714 -0.014506199
1.374714 -0.014513842
1.375714 -0.014520973
1.376714 -0.014527592
1.377714 -0.014533695000000001
1.378714 -0.01453928
1.379714 -0.014544343999999999
1.380714 -0.014548884
1.381714 -0.014552896999999999
1.382714 -0.014556382999999999
1.383714 -0.014559335
1.384714 -0.014561755000000001
1.385714 -0.014563638000000002
1.386714 -0.014564981
1.387714 -0.014565783
1.388714 -0.014566041
1.389714 -0.014565752999999999
1.390714 -0.014564914000000002
1.391714 -0.014563525
1.392714 -0.014561582000000002
1.393714 -0.014559082
1.394714 -0.014556023000000001
1.395714 -0.014552403
1.396714 -0.014548218000000002
1.397714 -0.014543466
1.398714 -0.014538145999999998
1.399714 -0.014532254000000001
1.400714 -0.014525787
1.401714 -0.014518744
1.402714 -0.014511122
1.403714 -0.014502916999999999
1.404714 -0.01449413
1.405714 -0.014484755
1.406714 -0.014474792000000002
1.407714 -0.014464236
1.408714 -0.014453086
1.409714 -0.01444134
1.410714 -0.014428994
1.411714 -0.014416047
1.412714 -0.014402495999999999
1.413714 -0.014388339
1.414714 -0.014373572999999999
1.415714 -0.014358196
1.416714 -0.014342205999999998
1.417714 -0.014325601000000002
1.418714 -0.014308377
1.419714 -0.014290534
1.420714 -0.014272067
1.421714 -0.014252977
1.422714 -0.014233259
1.423714 -0.014212912
1.424714 -0.014191936
1.425714 -0.014170326
1.426714 -0.014148082000000001
1.427714 -0.014125201
1.428714 -0.01410168
1.429714 -0.014077520000000001
1.430714 -0.014052718
1.431714 -0.014027271
1.432714 -0.014001178
1.433714 -0.013974437000000001
1.434714 -0.013947047
1.435714 -0.013919006999999999
1.436714 -0.013890315
1.437714 -0.013860968000000001
1.438714 -0.013830965
1.439714 -0.013800305999999998
1.440714 -0.013768987
1.441714 -0.013737008
1.442714 -0.013704367
1.443714 -0.013671062999999999
1.444714 -0.013637095
1.445714 -0.013602461
1.446714 -0.013567161
1.447714 -0.013531192999999999
1.448714 -0.013494556
1.449714 -0.013457247
1.450714 -0.013419268000000002
1.451714 -0.013380617000000001
1.452714 -0.013341293
1.453714 -0.013301295000000001
1.454714 -0.013260622
1.455714 -0.013219273
1.456714 -0.013177247
1.457714 -0.013134544
1.458714 -0.013091163
1.459714 -0.013047105
1.460714 -0.013002366
1.461714 -0.012956948000000001
1.462714 -0.012910849
1.463714 -0.012864068999999999
1.464714 -0.012816606999999999
1.465714 -0.012768462
1.466714 -0.012719633999999999
1.467714 -0.012670124
1.468714 -0.012619930000000001
1.469714 -0.012569051
1.470714 -0.012517488000000002
1.471714 -0.012465239000000001
1.472714 -0.012412303000000001
1.473714 -0.012358683
1.474714 -0.012304375
1.475714 -0.012249379000000001
1.476714 -0.012193696
1.477714 -0.012137325
1.478714 -0.012080265
1.479714 -0.012022517
1.480714 -0.01196408
1.481714 -0.011904954
1.482714 -0.011845138
1.483714 -0.011784632
1.484714 -0.011723436
1.485714 -0.01166155
1.486714 -0.011598973
1.487714 -0.011535706
1.488714 -0.011471747
1.489714 -0.011407098
1.490714 -0.011341758
1.491714 -0.011275726
1.492714 -0.011209002999999999
1.493714 -0.011141589
1.494714 -0.011073484
1.495714 -0.011004688
1.496714 -0.010935201
1.497714 -0.010865023
1.498714 -0.010794155
1.499714 -0.010722595
1.500714 -0.010650346
1.501714 -0.010577407
1.502714 -0.010503778
1.503714 -0.010429459
1.504714 -0.010354451
1.505714 -0.010278754
1.506714 -0.010202369000000001
1.507714 -0.010125296
1.508714 -0.010047536
1.509714 -0.0099690893
1.510714 -0.0098899567
1.511714 -0.0098101387
1.512714 -0.0097296353
1.513714 -0.009648448
1.514714 -0.009566577500000001
1.515714 -0.0094840245
1.516714 -0.0094007897
1.517714 -0.0093168746
1.518714 -0.00923228
1.519714 -0.0091470065
1.520714 -0.0090610556
1.521714 -0.008974428100000001
1.522714 -0.0088871253
1.523714 -0.0087991481
1.524714 -0.0087104978
1.525714 -0.0086211759
1.526714 -0.008531184
1.527714 -0.0084405234
1.528714 -0.008349195600000001
1.529714 -0.0082572013
1.530714 -0.0081645427
1.531714 -0.0080712205
1.532714 -0.007977237
1.533714 -0.0078825935
1.534714 -0.007787291500000001
1.535714 -0.0076913326
1.536714 -0.007594718800000001
1.537714 -0.0074974516
1.538714 -0.0073995325
1.539714 -0.0073009636
1.540714 -0.0072017465
1.541714 -0.0071018825
1.542714 -0.0070013739
1.543714 -0.0069002221
1.544714 -0.0067984292
1.545714 -0.0066959976
1.546714 -0.006592928499999999
1.547714 -0.006489224300000001
1.548714 -0.0063848864
1.549714 -0.0062799169
1.550714 -0.0061743187000000005
1.551714 -0.006068093
1.552714 -0.0059612423
1.553714 -0.0058537686999999995
1.554714 -0.0057456746
1.555714 -0.0056369619
1.556714 -0.0055276334
1.557714 -0.0054176911
1.558714 -0.0053071373000000005
1.559714 -0.0051959745
1.560714 -0.005084205299999999
1.561714 -0.0049718317
1.562714 -0.004858856799999999
1.563714 -0.004745282799999999
1.564714 -0.0046311125
1.565714 -0.0045163484
1.566714 -0.0044009932
1.567714 -0.0042850497
1.568714 -0.0041685209
1.569714 -0.0040514093
1.570714 -0.0039337177
1.571714 -0.0038154492
1.572714 -0.0036966067
1.573714 -0.0035771933
1.574714 -0.0034572115999999997
1.575714 -0.0033366649999999995
1.576714 -0.0032155567
1.577714 -0.0030938896
1.578714 -0.0029716668
1.579714 -0.0028488917
1.580714 -0.0027255675
1.581714 -0.0026016976
1.582714 -0.0024772851
1.583714 -0.0023523336
1.584714 -0.0022268465
1.585714 -0.0021008273
1.586714 -0.0019742793
1.587714 -0.0018472061
1.588714 -0.0017196115
1.589714 -0.0015914988999999999
1.590714 -0.0014628722
1.591714 -0.001333735
1.592714 -0.0012040909
1.593714 -0.0010739437
1.594714 -0.00094329725
1.595714 -0.0008121553899999999
1.596714 -0.00068052186
1.597714 -0.00054840057
1.598714 -0.00041579533000000004
1.599714 -0.00028271008
1.600714 -0.00014914874000000001
1.601714 -1.5115222e-05
1.602714 0.00011938652000000001
1.603714 0.00025435252
1.604714 0.00038977873000000003
1.605714 0.0005256612
1.606714 0.0006619959099999999
1.607714 0.0007987787299999999
1.608714 0.00093600565
1.609714 0.0010736726
1.610714 0.0012117754
1.611714 0.0013503098000000001
1.612714 0.0014892717000000001
1.613714 0.0016286569
1.614714 0.0017684611999999999
1.615714 0.0019086801
1.616714 0.0020493094999999998
1.617714 0.0021903447999999997
1.618714 0.002331782
1.619714 0.0024736162
1.620714 0.0026158433999999998
1.621714 0.0027584587000000003
1.622714 0.0029014578000000004
1.623714 0.0030448362
1.624714 0.0031885891
1.625714 0.0033327115999999997
1.626714 0.0034771994000000004
1.627714 0.0036220477
1.628714 0.0037672515000000003
1.629714 0.0039128063
1.630714 0.0040587070999999995
1.631714 0.0042049487
1.632714 0.004351526499999999
1.633714 0.0044984354
1.634714 0.0046456706
1.635714 0.004793227
1.636714 0.0049410995
1.637714 0.0050892831
1.638714 0.0052377727
1.639714 0.0053865631
1.640714 0.0055356493
1.641714 0.0056850258
1.642714 0.0058346875
1.643714 0.005984629
1.644714 0.006134845200000001
1.645714 0.0062853309
1.646714 0.0064360807
1.647714 0.0065870889
1.648714 0.0067383502
1.649714 0.006889859700000001
1.650714 0.007041611400000001
1.651714 0.0071935995999999995
1.652714 0.007345819200000001
1.653714 0.0074982643
1.654714 0.007650929199999999
1.655714 0.0078038087
1.656714 0.0079568963
1.657714 0.0081101869
1.658714 0.0082636747
1.659714 0.0084173538
1.660714 0.0085712185
1.661714 0.0087252629
1.662714 0.008879481199999999
1.663714 0.0090338668
1.664714 0.0091884147
1.665714 0.0093431183
1.666714 0.009497971800000001
1.667714 0.009652968599999999
1.668714 0.0098081029
1.669714 0.0099633689
1.670714 0.010118760999999999
1.671714 0.010274272
1.672714 0.010429897
1.673714 0.010585629000000001
1.674714 0.010741463
1.675714 0.010897392
1.676714 0.011053409
1.677714 0.011209509999999999
1.678714 0.011365688
1.679714 0.011521936
1.680714 0.011678249
1.681714 0.011834619999999999
1.682714 0.011991043
1.683714 0.012147512000000001
1.684714 0.012304020999999998
1.685714 0.012460563
1.686714 0.012617132999999999
1.687714 0.012773725
1.688714 0.012930331
1.689714 0.013086945999999999
1.690714 0.013243564
1.691714 0.013400177999999999
1.692714 0.013556781
1.693714 0.013713367
1.694714 0.013869931
1.695714 0.014026463999999999
1.696714 0.014182963
1.697714 0.014339419
1.698714 0.014495826000000002
1.699714 0.014652177999999998
1.700714 0.014808468
1.701714 0.014964690000000001
1.702714 0.015120838000000001
1.703714 0.015276906
1.704714 0.015432887000000001
1.705714 0.015588772999999998
1.706714 0.015744558
1.707714 0.015900235999999998
1.708714 0.0160558
1.709714 0.016211245
1.710714 0.016366562
1.711714 0.016521747
1.712714 0.016676792
1.713714 0.01683169
1.714714 0.016986435
1.715714 0.01714102
1.716714 0.017295439
1.717714 0.017449686000000002
1.718714 0.017603753
1.719714 0.017757635
1.720714 0.017911324
1.721714 0.018064813
1.722714 0.018218097
1.723714 0.018371169
1.724714 0.018524021
1.725714 0.018676647
1.726714 0.018829040000000002
1.727714 0.018981195
1.728714 0.019133103999999998
1.729714 0.019284759999999998
1.730714 0.019436155
1.731714 0.019587284
1.732714 0.019738139000000002
1.733714 0.019888714999999998
1.734714 0.020039004
1.735714 0.020189000000000002
1.736714 0.020338693999999997
1.737714 0.020488081
1.738714 0.020637152
1.739714 0.020785903
1.740714 0.020934326
1.741714 0.021082412000000002
1.742714 0.021230156
1.743714 0.021377551
1.744714 0.021524589
1.745714 0.021671265000000002
1.746714 0.02181757
1.747714 0.021963498
1.748714 0.022109042
1.749714 0.022254196
1.750714 0.022398951
1.751714 0.022543302
1.752714 0.022687241
1.753714 0.022830762
1.754714 0.022973857
1.755714 0.023116519
1.756714 0.023258742
1.757714 0.023400518999999998
1.758714 0.023541841
1.759714 0.023682704
1.760714 0.023823099
1.761714 0.023963019999999998
1.762714 0.024102459
1.763714 0.024241409999999998
1.764714 0.024379865
1.765714 0.024517818
1.766714 0.024655263
1.767714 0.024792191
1.768714 0.024928595
1.769714 0.025064469000000002
1.770714 0.025199807999999997
1.771714 0.025334602
1.772714 0.025468844
1.773714 0.025602529
1.774714 0.02573565
1.775714 0.025868198000000002
1.776714 0.026000166
1.777714 0.026131549000000004
1.778714 0.026262342
1.779714 0.026392534999999998
1.780714 0.026522120000000003
1.781714 0.026651094
1.782714 0.026779446999999998
1.783714 0.026907172
1.784714 0.027034265999999998
1.785714 0.027160716
1.786714 0.02728652
1.787714 0.02741167
1.788714 0.027536158
1.789714 0.027659981
1.790714 0.027783128
1.791714 0.027905594
1.792714 0.028027373
1.793714 0.028148456000000002
1.794714 0.028268842000000002
1.795714 0.028388517000000002
1.796714 0.028507478
1.797714 0.028625719
1.798714 0.028743231
1.799714 0.02886001
1.800714 0.028976050000000003
1.801714 0.029091342000000003
1.802714 0.02920588
1.803714 0.029319658999999998
1.804714 0.029432672000000003
1.805714 0.029544910999999997
1.806714 0.029656369999999998
1.807714 0.029767043
1.808714 0.029876924000000003
1.809714 0.029986008
1.810714 0.030094285999999998
1.811714 0.030201752
1.812714 0.030308400000000003
1.813714 0.030414225
1.814714 0.03051922
1.815714 0.030623376
1.816714 0.030726692
1.817714 0.030829158
1.818714 0.030930767999999997
1.819714 0.031031517
1.820714 0.031131398
1.821714 0.031230407
1.822714 0.031328536
1.823714 0.031425778
1.824714 0.031522129
1.825714 0.031617581
1.826714 0.03171213
1.827714 0.031805769000000005
1.828714 0.031898491
1.829714 0.03199029
1.830714 0.032081161
1.831714 0.032171098
1.832714 0.032260094
1.833714 0.032348141999999996
1.834714 0.032435238
1.835714 0.032521377
1.836714 0.032606549
1.837714 0.032690752000000003
1.838714 0.032773981
1.839714 0.032856228
1.840714 0.032937489
1.841714 0.033017753999999996
1.842714 0.033097022000000004
1.843714 0.033175285
1.844714 0.033252541000000004
1.845714 0.033328781
1.846714 0.033404
1.847714 0.033478194
1.848714 0.033551358999999996
1.849714 0.033623487
1.850714 0.033694573
1.851714 0.033764611
1.852714 0.033833599
1.853714 0.033901527
1.854714 0.033968393
1.855714 0.034034194000000004
1.856714 0.034098921000000004
1.857714 0.034162571
1.858714 0.034225138
1.859714 0.034286617000000005
1.860714 0.034347002
1.861714 0.034406289
1.862714 0.034464474
1.863714 0.034521552
1.864714 0.034577516
1.865714 0.034632365
1.866714 0.034686091
1.867714 0.03473869
1.868714 0.034790157
1.869714 0.034840489
1.870714 0.034889681
1.871714 0.034937724999999996
1.872714 0.03498462
1.873714 0.035030359999999997
1.874714 0.035074941
1.875714 0.035118358
1.876714 0.035160608
1.877714 0.035201684999999996
1.878714 0.035241587000000005
1.879714 0.035280306
1.880714 0.035317842
1.881714 0.035354187
1.882714 0.035389338
1.883714 0.035423291
1.884714 0.035456041
1.885714 0.035487587
1.886714 0.035517925
1.887714 0.035547046
1.888714 0.035574951
1.889714 0.035601633
1.890714 0.03562709
1.891714 0.035651319
1.892714 0.035674314
1.893714 0.035696072
1.894714 0.035716587
1.895714 0.035735857
1.896714 0.035753877999999996
1.897714 0.035770648
1.898714 0.03578616
1.899714 0.035800412
1.900714 0.035813401
1.901714 0.035825124
1.902714 0.035835576
1.903714 0.035844752
1.904714 0.035852651
1.905714 0.035859269
1.906714 0.035864601
1.907714 0.035868646
1.908714 0.035871399
1.909714 0.035872858
1.910714 0.035873018
1.911714 0.035871877
1.912714 0.035869432
1.913714 0.035865681
1.914714 0.035860622
1.915714 0.035854251000000004
1.916714 0.035846565
1.917714 0.035837560000000004
1.918714 0.035827237
1.919714 0.03581559
1.920714 0.035802618
1.921714 0.03578832
1.922714 0.035772691
1.923714 0.035755729
1.924714 0.035737432
1.925714 0.035717798
1.926714 0.035696826
1.927714 0.035674512
1.928714 0.035650856
1.929714 0.035625856000000004
1.930714 0.035599508999999994
1.931714 0.035571813
1.932714 0.035542768
1.933714 0.035512369
1.934714 0.035480616
1.935714 0.035447507999999996
1.936714 0.035413043
1.937714 0.035377218999999994
1.938714 0.035340033
1.939714 0.035301485
1.940714 0.035261575
1.941714 0.035220299999999996
1.942714 0.03517766
1.943714 0.035133652
1.944714 0.035088273999999996
1.945714 0.035041526999999996
1.946714 0.03499341
1.947714 0.034943920999999996
1.948714 0.03489306
1.949714 0.034840824
1.950714 0.034787214999999996
1.951714 0.034732231999999995
1.952714 0.034675872
1.953714 0.034618139
1.954714 0.034559029
1.955714 0.034498543
1.956714 0.03443668
1.957714 0.03437344
1.958714 0.034308820999999996
1.959714 0.034242825000000005
1.960714 0.034175451999999995
1.961714 0.034106703
1.962714 0.034036575
1.963714 0.033965069
1.964714 0.033892188000000004
1.965714 0.033817929000000004
1.966714 0.033742291
1.967714 0.033665277
1.968714 0.033586885999999996
1.969714 0.033507117999999995
1.970714 0.033425973
1.971714 0.033343452
1.972714 0.033259558
1.973714 0.033174286
1.974714 0.033087641
1.975714 0.03299962
1.976714 0.032910224
1.977714 0.032819455
1.978714 0.032727313
1.979714 0.032633799
1.980714 0.032538911999999996
1.981714 0.032442654
1.982714 0.032345028
1.983714 0.032246031
1.984714 0.032145667
1.985714 0.032043933999999996
1.986714 0.031940837
1.987714 0.031836372
1.988714 0.031730544
1.989714 0.031623355
1.990714 0.031514803
1.991714 0.031404893
1.992714 0.031293623
1.993714 0.031180997
1.994714 0.031067014999999996
1.995714 0.030951682
1.996714 0.030834996
1.997714 0.030716963
1.998714 0.030597581999999998
1.999714 0.030476853
2.000714 0.030354782999999996
2.001714 0.030231371
2.002714 0.03010662
2.003714 0.029980534
2.004714 0.029853110999999998
2.005714 0.029724359000000002
2.006714 0.029594277000000002
2.007714 0.029462867
2.008714 0.029330133
2.009714 0.029196078
2.010714 0.029060700999999998
2.011714 0.02892401
2.012714 0.028786005
2.013714 0.028646688
2.014714 0.028506064
2.015714 0.028364133
2.016714 0.028220902
2.017714 0.028076372000000002
2.018714 0.027930547
2.019714 0.02778343
2.020714 0.027635023999999998
2.021714 0.027485332
2.022714 0.027334358000000003
2.023714 0.027182107
2.024714 0.027028585
2.025714 0.026873789999999998
2.026714 0.02671773
2.027714 0.026560408999999997
2.028714 0.026401830999999997
2.029714 0.026241998
2.030714 0.026080917
2.031714 0.025918593999999996
2.032714 0.025755029999999998
2.033714 0.025590233
2.034714 0.025424204000000002
2.035714 0.025256947
2.036714 0.025088470999999998
2.037714 0.024918778000000003
2.038714 0.024747871999999997
2.039714 0.024575758
2.040714 0.024402441
2.041714 0.024227927
2.042714 0.02405222
2.043714 0.023875326
2.044714 0.023697247999999997
2.045714 0.023517992
2.046714 0.023337563
2.047714 0.023155965
2.048714 0.022973205
2.049714 0.022789286
2.050714 0.022604215
2.051714 0.022417995
2.052714 0.022230635000000002
2.053714 0.022042138
2.054714 0.021852509
2.055714 0.021661755
2.056714 0.021469881
2.057714 0.021276892
2.058714 0.021082796
2.059714 0.020887596
2.060714 0.020691301
2.061714 0.020493915
2.062714 0.020295444000000003
2.063714 0.020095895
2.064714 0.019895275
2.065714 0.01969359
2.066714 0.019490847
2.067714 0.019287052
2.068714 0.01908221
2.069714 0.01887633
2.070714 0.018669417
2.071714 0.018461481000000002
2.072714 0.018252525000000002
2.073714 0.018042559
2.074714 0.017831587
2.075714 0.017619616
2.076714 0.017406655
2.077714 0.017192709
2.078714 0.016977786
2.079714 0.016761894
2.080714 0.016545039
2.081714 0.016327227
2.082714 0.016108465000000002
2.083714 0.015888761999999997
2.084714 0.015668124
2.085714 0.015446557999999999
2.086714 0.015224073000000001
2.087714 0.015000673
2.088714 0.014776368
2.089714 0.014551163999999998
2.090714 0.01432507
2.091714 0.014098092000000001
2.092714 0.013870237999999998
2.093714 0.013641517
2.094714 0.013411934
2.095714 0.013181499000000001
2.096714 0.012950219
2.097714 0.012718103
2.098714 0.012485159
2.099714 0.012251393999999999
2.100714 0.012016817
2.101714 0.011781435
2.102714 0.011545258000000001
2.103714 0.011308294
2.104714 0.011070551
2.105714 0.010832038
2.106714 0.010592763
2.107714 0.010352736
2.108714 0.010111964
2.109714 0.0098704571
2.110714 0.0096282231
2.111714 0.0093852708
2.112714 0.009141609200000001
2.113714 0.0088972476
2.114714 0.0086521941
2.115714 0.0084064581
2.116714 0.008160048999999999
2.117714 0.0079129757
2.118714 0.0076652468
2.119714 0.0074168718000000005
2.120714 0.0071678594
2.121714 0.0069182199
2.122714 0.0066679619
2.123714 0.006417094799999999
2.124714 0.0061656283
2.125714 0.0059135717
2.126714 0.0056609348
2.127714 0.0054077271
2.128714 0.0051539584
2.129714 0.004899639000000001
2.130714 0.0046447782
2.131714 0.0043893861999999995
2.132714 0.0041334729999999995
2.133714 0.0038770489
2.134714 0.0036201239999999997
2.135714 0.0033627085999999996
2.136714 0.003104813
2.137714 0.0028464479
2.138714 0.0025876237
2.139714 0.0023283509999999998
2.140714 0.0020686404
2.141714 0.0018085026000000002
2.142714 0.001547948
2.143714 0.0012869876
2.144714 0.0010256320999999999
2.145714 0.0007638922400000001
2.146714 0.00050177887
2.147714 0.00023930276999999998
2.148714 -2.352516e-05
2.149714 -0.00028669405999999997
2.150714 -0.00055019304
2.151714 -0.00081401122
2.152714 -0.0010781378
2.153714 -0.0013425617
2.154714 -0.001607272
2.155714 -0.0018722576
2.156714 -0.0021375076999999997
2.157714 -0.0024030111999999997
2.158714 -0.002668757
2.159714 -0.002934734
2.160714 -0.0032009313000000003
2.161714 -0.0034673376000000002
2.162714 -0.0037339418
2.163714 -0.004000732599999999
2.164714 -0.0042676988
2.165714 -0.004534829
2.166714 -0.004802112
2.167714 -0.0050695366000000006
2.168714 -0.0053370914
2.169714 -0.0056047647
2.170714 -0.0058725450999999994
2.171714 -0.0061404206999999995
2.172714 -0.0064083804
2.173714 -0.0066764128999999995
2.174714 -0.0069445057
2.175714 -0.0072126481
2.176714 -0.0074808275
2.177714 -0.007749033099999999
2.178714 -0.008017252499999999
2.179714 -0.0082854742
2.180714 -0.0085536863
2.181714 -0.0088218774
2.182714 -0.0090900357
2.183714 -0.0093581497
2.184714 -0.0096262076
2.185714 -0.0098941979
2.186714 -0.010162108
2.187714 -0.010429927
2.188714 -0.010697643
2.189714 -0.010965244
2.190714 -0.011232719
2.191714 -0.011500056
2.192714 -0.011767243
2.193714 -0.012034269
2.194714 -0.012301121
2.195714 -0.012567788
2.196714 -0.012834258
2.197714 -0.01310052
2.198714 -0.013366563
2.199714 -0.013632374000000001
2.200714 -0.013897941999999998
2.201714 -0.014163254
2.202714 -0.014428298
2.203714 -0.014693063999999999
2.204714 -0.014957539999999998
2.205714 -0.015221711
2.206714 -0.015485567999999998
2.207714 -0.015749097
2.208714 -0.016012287
2.209714 -0.016275127
2.210714 -0.016537603
2.211714 -0.016799703000000003
2.212714 -0.017061415
2.213714 -0.017322726
2.214714 -0.017583626
2.215714 -0.017844101
2.216714 -0.01810414
2.217714 -0.018363728
2.218714 -0.018622856
2.219714 -0.018881508999999998
2.220714 -0.019139676
2.221714 -0.019397344
2.222714 -0.019654501
2.223714 -0.019911135
2.224714 -0.020167233
2.225714 -0.020422784
2.226714 -0.020677774
2.227714 -0.020932191
2.228714 -0.021186023
2.229714 -0.021439258
2.230714 -0.021691884
2.231714 -0.021943888
2.232714 -0.022195258
2.233714 -0.022445981
2.234714 -0.022696045999999998
2.235714 -0.02294544
2.236714 -0.023194148999999997
2.237714 -0.023442163
2.238714 -0.023689469
2.239714 -0.023936054
2.240714 -0.024181906
2.241714 -0.024427013999999997
2.242714 -0.024671364
2.243714 -0.024914942
2.244714 -0.025157738
2.245714 -0.025399739
2.246714 -0.025640931999999998
2.247714 -0.025881306000000003
2.248714 -0.026120848000000002
2.249714 -0.026359543
2.250714 -0.026597382
2.251714 -0.026834352000000002
2.252714 -0.027070436
2.253714 -0.027305627
2.254714 -0.02753991
2.255714 -0.027773273
2.256714 -0.028005705000000002
2.257714 -0.028237194
2.258714 -0.028467725
2.259714 -0.028697287999999998
2.260714 -0.028925869
2.261714 -0.029153458
2.262714 -0.029380040000000003
2.263714 -0.029605604
2.264714 -0.029830139999999998
2.265714 -0.030053634
2.266714 -0.030276075
2.267714 -0.030497446999999997
2.268714 -0.030717743000000002
2.269714 -0.030936949999999998
2.270714 -0.031155054
2.271714 -0.031372046
2.272714 -0.031587911999999996
2.273714 -0.03180264
2.274714 -0.032016222000000004
2.275714 -0.032228642
2.276714 -0.032439889
2.277714 -0.032649951999999996
2.278714 -0.032858815
2.279714 -0.033066471
2.280714 -0.033272908
2.281714 -0.03347811
2.282714 -0.03368207
2.283714 -0.033884775
2.284714 -0.034086211
2.285714 -0.034286370000000004
2.286714 -0.034485236
2.287714 -0.034682802
2.288714 -0.034879052
2.289714 -0.035073978
2.290714 -0.035267565
2.291714 -0.035459804000000004
2.292714 -0.035650682
2.293714 -0.035840189
2.294714 -0.036028313
2.295714 -0.036215043
2.296714 -0.036400366999999996
2.297714 -0.036584277000000005
2.298714 -0.036766758
2.299714 -0.036947802
2.300714 -0.037127396
2.301714 -0.037305529
2.302714 -0.037482192000000004
2.303714 -0.037657373
2.304714 -0.037831065
2.305714 -0.038003252
2.306714 -0.038173929
2.307714 -0.03834308
2.308714 -0.038510698
2.309714 -0.038676773
2.310714 -0.038841294
2.311714 -0.039004249
2.312714 -0.03916563
2.313714 -0.039325425
2.314714 -0.039483624
2.315714 -0.039640217
2.316714 -0.039795195
2.317714 -0.039948549
2.318714 -0.040100268
2.319714 -0.040250338000000004
2.320714 -0.040398753
2.321714 -0.040545501
2.322714 -0.040690575
2.323714 -0.040833961
2.324714 -0.04097565
2.325714 -0.041115633
2.326714 -0.041253903
2.327714 -0.041390443
2.328714 -0.041525249
2.329714 -0.041658309000000004
2.330714 -0.041789614
2.331714 -0.041919155
2.332714 -0.042046921
2.333714 -0.042172903000000005
2.334714 -0.042297092
2.335714 -0.042419476000000005
2.336714 -0.042540047
2.337714 -0.042658797
2.338714 -0.042775716
2.339714 -0.042890795
2.340714 -0.043004024
2.341714 -0.043115395
2.342714 -0.043224898000000005
2.343714 -0.043332526999999996
2.344714 -0.04343827
2.345714 -0.043542119000000004
2.346714 -0.043644063
2.347714 -0.043744096
2.348714 -0.043842211
2.349714 -0.043938396000000005
2.350714 -0.044032646
2.351714 -0.044124949
2.352714 -0.044215299
2.353714 -0.044303684
2.354714 -0.044390099
2.355714 -0.044474534999999996
2.356714 -0.044556984
2.357714 -0.044637437999999995
2.358714 -0.044715888
2.359714 -0.044792326
2.360714 -0.044866744
2.361714 -0.044939134
2.362714 -0.04500949
2.363714 -0.045077802
2.364714 -0.045144063
2.365714 -0.045208266
2.366714 -0.045270406
2.367714 -0.04533047
2.368714 -0.045388457
2.369714 -0.045444354
2.370714 -0.045498158
2.371714 -0.045549858
2.372714 -0.045599451
2.373714 -0.045646928
2.374714 -0.045692283
2.375714 -0.045735511
2.376714 -0.045776603
2.377714 -0.045815553
2.378714 -0.045852357
2.379714 -0.045887008
2.380714 -0.045919497
2.381714 -0.045949819999999995
2.382714 -0.045977972
2.383714 -0.046003948
2.384714 -0.046027740000000004
2.385714 -0.046049344
2.386714 -0.046068753
2.387714 -0.046085965
2.388714 -0.046100971
2.389714 -0.046113768
2.390714 -0.046124346999999996
2.391714 -0.046132706
2.392714 -0.046138841
2.393714 -0.046142744
2.394714 -0.046144410999999996
2.395714 -0.046143838
2.396714 -0.046141021000000004
2.397714 -0.046135951
2.398714 -0.046128628
2.399714 -0.046119047
2.400714 -0.046107202
2.401714 -0.04609309
2.402714 -0.046076704
2.403714 -0.046058043
2.404714 -0.0460371
2.405714 -0.046013872000000004
2.406714 -0.045988357
2.407714 -0.045960551
2.408714 -0.045930452
2.409714 -0.045898053
2.410714 -0.045863353
2.411714 -0.045826347
2.412714 -0.045787034
2.413714 -0.045745409
2.414714 -0.045701471
2.415714 -0.045655217
2.416714 -0.045606641999999996
2.417714 -0.045555746
2.418714 -0.045502526
2.419714 -0.045446979
2.420714 -0.045389103
2.421714 -0.045328896
2.422714 -0.045266355
2.423714 -0.045201478999999996
2.424714 -0.045134267
2.425714 -0.045064715
2.426714 -0.044992821999999995
2.427714 -0.044918587
2.428714 -0.044842006000000004
2.429714 -0.044763079000000004
2.430714 -0.044681804
2.431714 -0.04459818
2.432714 -0.044512207
2.433714 -0.044423883
2.434714 -0.044333204
2.435714 -0.044240171
2.436714 -0.044144783
2.437714 -0.044047040999999995
2.438714 -0.043946943999999995
2.439714 -0.04384449
2.440714 -0.043739678000000004
2.441714 -0.043632509
2.442714 -0.043522983
2.443714 -0.043411098999999995
2.444714 -0.043296858
2.445714 -0.043180259
2.446714 -0.043061302999999995
2.447714 -0.042939989
2.448714 -0.042816318
2.449714 -0.042690293000000004
2.450714 -0.042561913
2.451714 -0.042431179
2.452714 -0.042298089999999997
2.453714 -0.042162649
2.454714 -0.042024857
2.455714 -0.041884715999999995
2.456714 -0.041742227
2.457714 -0.041597392
2.458714 -0.041450211
2.459714 -0.041300686999999996
2.460714 -0.04114882
2.461714 -0.040994614
2.462714 -0.040838067
2.463714 -0.040679186
2.464714 -0.040517972
2.465714 -0.040354423
2.466714 -0.040188545
2.467714 -0.04002034
2.468714 -0.039849809
2.469714 -0.039676955
2.470714 -0.039501782
2.471714 -0.039324292
2.472714 -0.039144492
2.473714 -0.038962380000000005
2.474714 -0.038777961
2.475714 -0.038591237
2.476714 -0.038402213
2.477714 -0.038210893
2.478714 -0.03801728
2.479714 -0.037821376000000004
2.480714 -0.037623188
2.481714 -0.037422718
2.482714 -0.037219972
2.483714 -0.037014953
2.484714 -0.036807666999999995
2.485714 -0.036598116
2.486714 -0.03638631
2.487714 -0.036172249000000004
2.488714 -0.03595594
2.489714 -0.035737387999999995
2.490714 -0.035516597999999996
2.491714 -0.035293578
2.492714 -0.035068332
2.493714 -0.034840862
2.494714 -0.034611177
2.495714 -0.034379283999999996
2.496714 -0.034145187
2.497714 -0.033908893
2.498714 -0.033670411
2.499714 -0.033429742
2.500714 -0.033186897
2.501714 -0.032941881
2.502714 -0.032694699
2.503714 -0.032445358
2.504714 -0.032193866
2.505714 -0.031940229
2.506714 -0.031684453
2.507714 -0.031426546
2.508714 -0.031166518
2.509714 -0.030904374000000002
2.510714 -0.03064012
2.511714 -0.030373763999999998
2.512714 -0.030105317
2.513714 -0.029834785
2.514714 -0.029562175000000003
2.515714 -0.029287496
2.516714 -0.029010756
2.517714 -0.028731962
2.518714 -0.028451125
2.519714 -0.028168250000000002
2.520714 -0.027883349999999998
2.521714 -0.02759643
2.522714 -0.027307501
2.523714 -0.027016574
2.524714 -0.026723652
2.525714 -0.026428748999999998
2.526714 -0.026131872
2.527714 -0.025833034
2.528714 -0.02553224
2.529714 -0.025229502
2.530714 -0.024924832
2.531714 -0.024618235000000002
2.532714 -0.024309724
2.533714 -0.023999308
2.534714 -0.023686998
2.535714 -0.023372803
2.536714 -0.023056734
2.537714 -0.022738802
2.538714 -0.022419018
2.539714 -0.022097392
2.540714 -0.021773933000000002
2.541714 -0.021448653999999998
2.542714 -0.021121567
2.543714 -0.020792679999999997
2.544714 -0.020462007
2.545714 -0.020129557
2.546714 -0.019795343
2.547714 -0.019459375
2.548714 -0.019121667999999998
2.549714 -0.01878223
2.550714 -0.018441074999999998
2.551714 -0.018098214
2.552714 -0.017753659999999997
2.553714 -0.017407423999999998
2.554714 -0.017059519999999998
2.555714 -0.01670996
2.556714 -0.016358757
2.557714 -0.016005922000000002
2.558714 -0.015651471
2.559714 -0.015295415000000001
2.560714 -0.014937767
2.561714 -0.014578540999999999
2.562714 -0.014217749
2.563714 -0.013855407
2.564714 -0.013491526
2.565714 -0.013126119999999998
2.566714 -0.012759204
2.567714 -0.012390790000000002
2.568714 -0.012020893
2.569714 -0.011649528
2.570714 -0.011276708
2.571714 -0.010902447
2.572714 -0.01052676
2.573714 -0.010149662
2.574714 -0.0097711658
2.575714 -0.0093912873
2.576714 -0.009010041
2.577714 -0.0086274413
2.578714 -0.0082435028
2.579714 -0.007858241600000001
2.580714 -0.0074716714
2.581714 -0.007083808299999999
2.582714 -0.0066946675
2.583714 -0.0063042637
2.584714 -0.0059126127
2.585714 -0.0055197295
2.586714 -0.0051256302
2.587714 -0.0047303303
2.588714 -0.0043338456
2.589714 -0.0039361919
2.590714 -0.0035373854
2.591714 -0.0031374417
2.592714 -0.0027363771
2.593714 -0.0023342078000000003
2.594714 -0.0019309502000000001
2.595714 -0.0015266206999999998
2.596714 -0.0011212358
2.597714 -0.00071481222
2.598714 -0.00030736669
2.599714 0.00010108389999999999
2.600714 0.00051052257
2.601714 0.00092093223
2.602714 0.0013322956
2.603714 0.0017445955
2.604714 0.0021578144
2.605714 0.0025719348
2.606714 0.002986939
2.607714 0.0034028097
2.608714 0.0038195285
2.609714 0.0042370775
2.610714 0.0046554389
2.611714 0.0050745944
2.612714 0.0054945260000000004
2.613714 0.0059152149
2.614714 0.0063366431
2.615714 0.006758792
2.616714 0.0071816423
2.617714 0.0076051758
2.618714 0.0080293736
2.619714 0.0084542167
2.620714 0.0088796864
2.621714 0.0093057635
2.622714 0.0097324286
2.623714 0.010159663
2.624714 0.010587446
2.625714 0.01101576
2.626714 0.011444583999999999
2.627714 0.0118739
2.628714 0.012303688000000002
2.629714 0.012733927
2.630714 0.013164599999999999
2.631714 0.013595683999999999
2.632714 0.014027162
2.633714 0.014459013
2.634714 0.014891216
2.635714 0.015323752999999999
2.636714 0.015756604
2.637714 0.016189748
2.638714 0.016623165000000002
2.639714 0.017056835
2.640714 0.017490739
2.641714 0.017924854
2.642714 0.018359162
2.643714 0.018793643
2.644714 0.019228275
2.645714 0.019663038
2.646714 0.020097912000000002
2.647714 0.020532876000000002
2.648714 0.02096791
2.649714 0.021402993
2.650714 0.021838104
2.651714 0.022273224
2.652714 0.022708331000000002
2.653714 0.023143404
2.654714 0.023578421999999998
2.655714 0.024013365
2.656714 0.024448213
2.657714 0.024882943
2.658714 0.025317533
2.659714 0.025751966
2.660714 0.026186218
2.661714 0.026620266999999996
2.662714 0.027054093999999997
2.663714 0.027487677
2.664714 0.027920994999999997
2.665714 0.028354025999999997
2.666714 0.02878675
2.667714 0.029219143
2.668714 0.029651186
2.669714 0.030082857
2.670714 0.030514132
2.671714 0.030944993999999997
2.672714 0.031375415999999996
2.673714 0.031805382
2.674714 0.032234864
2.675714 0.032663843
2.676714 0.033092298
2.677714 0.033520206000000004
2.678714 0.033947546
2.679714 0.034374293
2.680714 0.034800427999999994
2.681714 0.035225926
2.682714 0.035650766
2.683714 0.036074928
2.684714 0.036498386
2.685714 0.036921118999999995
2.686714 0.037343104
2.687714 0.037764321000000003
2.688714 0.038184747
2.689714 0.038604357
2.690714 0.039023129
2.691714 0.039441041999999996
2.692714 0.039858074
2.693714 0.040274204
2.694714 0.040689405
2.695714 0.041103657
2.696714 0.041516937
2.697714 0.041929225
2.698714 0.042340494
2.699714 0.042750724
2.700714 0.043159892
2.701714 0.043567976999999994
2.702714 0.043974954
2.703714 0.044380801
2.704714 0.044785495
2.705714 0.045189017
2.706714 0.045591342
2.707714 0.045992449
2.708714 0.046392312
2.709714 0.046790912
2.710714 0.047188226
2.711714 0.047584230000000005
2.712714 0.047978901000000004
2.713714 0.048372219
2.714714 0.048764161
2.715714 0.049154698999999996
2.716714 0.049543817000000004
2.717714 0.049931491999999994
2.718714 0.05031770000000001
2.719714 0.05070241799999999
2.720714 0.051085622
2.721714 0.051467294999999996
2.722714 0.051847409
2.723714 0.052225945
2.724714 0.05260288
2.725714 0.052978192
2.726714 0.053351856
2.727714 0.053723854999999994
2.728714 0.054094159999999995
2.729714 0.054462754999999995
2.730714 0.054829614
2.731714 0.055194716000000005
2.732714 0.055558037
2.733714 0.055919559
2.734714 0.05627925300000001
2.735714 0.056637102
2.736714 0.056993088000000004
2.737714 0.057347183
2.738714 0.057699368
2.739714 0.058049621
2.740714 0.058397924000000004
2.741714 0.058744248
2.742714 0.059088576
2.743714 0.059430883000000004
2.744714 0.059771154
2.745714 0.060109363
2.746714 0.060445489
2.747714 0.06077951400000001
2.748714 0.061111414
2.749714 0.061441166
2.750714 0.061768752999999996
2.751714 0.06209415200000001
2.752714 0.062417338
2.753714 0.062738295
2.754714 0.063056999
2.755714 0.063373434
2.756714 0.063687569
2.757714 0.063999393
2.758714 0.064308877
2.759714 0.06461600399999999
2.760714 0.064920756
2.761714 0.065223104
2.762714 0.065523031
2.763714 0.06582051900000001
2.764714 0.066115544
2.765714 0.06640809
2.766714 0.06669813299999999
2.767714 0.06698565
2.768714 0.067270623
2.769714 0.06755303500000001
2.770714 0.067832862
2.771714 0.068110082
2.772714 0.06838467699999999
2.773714 0.068656629
2.774714 0.06892591499999999
2.775714 0.069192518
2.776714 0.06945641400000001
2.777714 0.069717586
2.778714 0.069976016
2.779714 0.070231681
2.780714 0.070484565
2.781714 0.070734642
2.782714 0.070981903
2.783714 0.071226317
2.784714 0.071467872
2.785714 0.071706547
2.786714 0.071942329
2.787714 0.072175189
2.788714 0.072405115
2.789714 0.072632084
2.790714 0.072856084
2.791714 0.073077093
2.792714 0.073295087
2.793714 0.07351005299999999
2.794714 0.07372197
2.795714 0.07393081900000001
2.796714 0.074136589
2.797714 0.07433925599999999
2.798714 0.074538804
2.799714 0.074735208
2.800714 0.074928458
2.801714 0.075118535
2.802714 0.075305422
2.803714 0.075489102
2.804714 0.075669552
2.805714 0.075846759
2.806714 0.07602070699999999
2.807714 0.076191383
2.808714 0.07635876500000001
2.809714 0.076522835
2.810714 0.076683582
2.811714 0.076840987
2.812714 0.076995033
2.813714 0.07714570999999999
2.814714 0.07729299299999999
2.815714 0.07743687
2.816714 0.077577325
2.817714 0.077714346
2.818714 0.077847915
2.819714 0.07797802100000001
2.820714 0.07810464
2.821714 0.078227767
2.822714 0.078347384
2.823714 0.078463473
2.824714 0.078576017
2.825714 0.078685011
2.826714 0.07879043100000001
2.827714 0.078892271
2.828714 0.078990514
2.829714 0.079085142
2.830714 0.07917614399999999
2.831714 0.079263508
2.832714 0.07934722200000001
2.833714 0.07942727
2.834714 0.079503638
2.835714 0.07957631600000001
2.836714 0.07964528600000001
2.837714 0.079710537
2.838714 0.07977205700000001
2.839714 0.079829834
2.840714 0.079883856
2.841714 0.079934113
2.842714 0.079980586
2.843714 0.080023269
2.844714 0.080062146
2.845714 0.080097211
2.846714 0.080128445
2.847714 0.080155843
2.848714 0.080179388
2.849714 0.080199074
2.850714 0.08021488900000001
2.851714 0.08022682199999999
2.852714 0.080234866
2.853714 0.080239004
2.854714 0.08023923100000001
2.855714 0.08023554100000001
2.856714 0.08022791600000001
2.857714 0.08021635
2.858714 0.080200838
2.859714 0.080181367
2.860714 0.08015792699999999
2.861714 0.080130511
2.862714 0.080099108
2.863714 0.08006371200000001
2.864714 0.080024311
2.865714 0.0799809
2.866714 0.079933467
2.867714 0.079882011
2.868714 0.079826516
2.869714 0.079766981
2.870714 0.07970339500000001
2.871714 0.079635758
2.872714 0.079564058
2.873714 0.07948828299999999
2.874714 0.079408434
2.875714 0.079324504
2.876714 0.079236482
2.877714 0.079144369
2.878714 0.079048151
2.879714 0.07894783
2.880714 0.078843394
2.881714 0.078734843
2.882714 0.07862216999999999
2.883714 0.07850537099999999
2.884714 0.078384439
2.885714 0.07825936800000001
2.886714 0.078130158
2.887714 0.077996805
2.888714 0.077859301
2.889714 0.077717646
2.890714 0.07757183
2.891714 0.077421858
2.892714 0.077267725
2.893714 0.077109423
2.894714 0.076946948
2.895714 0.076780305
2.896714 0.07660948899999999
2.897714 0.07643449399999999
2.898714 0.076255319
2.899714 0.07607196499999999
2.900714 0.075884425
2.901714 0.075692701
2.902714 0.075496791
2.903714 0.075296697
2.904714 0.075092417
2.905714 0.074883952
2.906714 0.074671296
2.907714 0.07445444899999999
2.908714 0.074233417
2.909714 0.074008194
2.910714 0.073778786
2.911714 0.073545187
2.912714 0.073307403
2.913714 0.073065434
2.914714 0.07281928
2.915714 0.07256894
2.916714 0.072314421
2.917714 0.072055723
2.918714 0.071792846
2.919714 0.07152579499999999
2.920714 0.07125456499999999
2.921714 0.070979167
2.922714 0.070699601
2.923714 0.07041586799999999
2.924714 0.070127973
2.925714 0.069835922
2.926714 0.069539715
2.927714 0.069239357
2.928714 0.06893484999999999
2.929714 0.06862620400000001
2.930714 0.068313419
2.931714 0.067996501
2.932714 0.067675457
2.933714 0.06735029199999999
2.934714 0.06702101099999999
2.935714 0.066687621
2.936714 0.06635012700000001
2.937714 0.06600853500000001
2.938714 0.065662857
2.939714 0.065313093
2.940714 0.06495925500000001
2.941714 0.064601348
2.942714 0.064239377
2.943714 0.06387335
2.944714 0.063503277
2.945714 0.063129165
2.946714 0.062751025
2.947714 0.062368863000000004
2.948714 0.061982683999999996
2.949714 0.061592506
2.950714 0.061198329999999995
2.951714 0.060800166
2.952714 0.06039802699999999
2.953714 0.059991924
2.954714 0.059581862000000006
2.955714 0.059167854
2.956714 0.058749911999999994
2.957714 0.05832804
2.958714 0.057902257
2.959714 0.057472568
2.960714 0.057038985
2.961714 0.056601525
2.962714 0.056160195
2.963714 0.055715005
2.964714 0.055265974
2.965714 0.054813107
2.966714 0.054356421
2.967714 0.053895923000000005
2.968714 0.053431629
2.969714 0.05296355800000001
2.970714 0.052491715
2.971714 0.052016118
2.972714 0.051536778
2.973714 0.051053712
2.974714 0.050566933
2.975714 0.050076458
2.976714 0.049582298000000004
2.977714 0.049084466
2.978714 0.048582981
2.979714 0.048077854
2.980714 0.047569105
2.981714 0.047056744
2.982714 0.046540791
2.983714 0.046021258
2.984714 0.045498167
2.985714 0.044971527
2.986714 0.04444136
2.987714 0.04390768
2.988714 0.043370502000000005
2.989714 0.042829846
2.990714 0.042285727
2.991714 0.041738160999999996
2.992714 0.041187169999999995
2.993714 0.040632769
2.994714 0.040074976
2.995714 0.039513808000000004
2.996714 0.038949284
2.997714 0.038381424000000004
2.998714 0.037810247000000005
2.999714 0.03723577
3.000714 0.036658012
3.001714 0.036076995
3.002714 0.035492735
3.003714 0.034905256999999995
3.004714 0.034314577
3.005714 0.03372072
3.006714 0.033123701
3.007714 0.032523545
3.008714 0.031920275000000005
3.009714 0.031313908
3.010714 0.030704468000000002
3.011714 0.030091978
3.012714 0.029476458
3.013714 0.028857932
3.014714 0.028236423
3.015714 0.027611951
3.016714 0.026984539000000002
3.017714 0.026354214
3.018714 0.025720996
3.019714 0.025084912
3.020714 0.024445981
3.021714 0.02380423
3.022714 0.023159682
3.023714 0.022512361
3.024714 0.021862292000000002
3.025714 0.021209501
3.026714 0.02055401
3.027714 0.019895846000000002
3.028714 0.019235032
3.029714 0.018571594
3.030714 0.017905558
3.031714 0.01723695
3.032714 0.016565796
3.033714 0.015892119
3.034714 0.015215948
3.035714 0.014537308
3.036714 0.013856226
3.037714 0.013172727999999998
3.038714 0.012486841
3.039714 0.011798592
3.040714 0.011108009
3.041714 0.010415118
3.042714 0.0097199474
3.043714 0.009022525
3.044714 0.0083228791
3.045714 0.0076210374
3.046714 0.006917028100000001
3.047714 0.0062108797
3.048714 0.0055026204999999995
3.049714 0.0047922797
3.050714 0.0040798859
3.051714 0.0033654686999999997
3.052714 0.0026490570000000002
3.053714 0.0019306803
3.054714 0.0012103679
3.055714 0.00048814954
3.056714 -0.00023594519
3.057714 -0.00096188642
3.058714 -0.0016896442000000002
3.059714 -0.0024191884
3.060714 -0.0031504889
3.061714 -0.0038835155
3.062714 -0.004618238
3.063714 -0.0053546257
3.064714 -0.0060926479
3.065714 -0.0068322741
3.066714 -0.0075734737
3.067714 -0.0083162151
3.068714 -0.0090604677
3.069714 -0.0098062003
3.070714 -0.010553380999999999
3.071714 -0.011301979
3.072714 -0.012051962000000001
3.073714 -0.012803297000000002
3.074714 -0.013555956000000001
3.075714 -0.014309904
3.076714 -0.015065109000000002
3.077714 -0.015821539
3.078714 -0.016579161
3.079714 -0.017337943
3.080714 -0.018097853
3.081714 -0.018858857
3.082714 -0.019620922
3.083714 -0.020384016
3.084714 -0.021148103
3.085714 -0.021913153
3.086714 -0.022679131
3.087714 -0.023446002
3.088714 -0.024213734
3.089714 -0.024982291999999996
3.090714 -0.025751643
3.091714 -0.026521753
3.092714 -0.027292588
3.093714 -0.028064114
3.094714 -0.028836295999999997
3.095714 -0.029609101999999998
3.096714 -0.030382492999999997
3.097714 -0.031156438999999998
3.098714 -0.031930903999999996
3.099714 -0.032705851
3.100714 -0.033481247
3.101714 -0.034257059
3.102714 -0.035033249999999995
3.103714 -0.035809784
3.104714 -0.036586628999999996
3.105714 -0.037363748
3.106714 -0.038141108
3.107714 -0.038918672
3.108714 -0.039696405
3.109714 -0.040474272
3.110714 -0.041252238000000004
3.111714 -0.042030268
3.112714 -0.042808324
3.113714 -0.043586374000000004
3.114714 -0.04436438
3.115714 -0.045142305
3.116714 -0.045920116999999996
3.117714 -0.046697774
3.118714 -0.047475245
3.119714 -0.048252491999999994
3.120714 -0.049029477
3.121714 -0.04980616499999999
3.122714 -0.050582521000000005
3.123714 -0.051358510999999996
3.124714 -0.052134093
3.125714 -0.052909233
3.126714 -0.053683894999999995
3.127714 -0.054458040000000006
3.128714 -0.055231631
3.129714 -0.056004635000000004
3.130714 -0.056777016
3.131714 -0.057548733000000005
3.132714 -0.058319750999999996
3.133714 -0.059090030999999994
3.134714 -0.059859536000000005
3.135714 -0.060628232
3.136714 -0.061396084
3.137714 -0.062163051999999996
3.138714 -0.0629291
3.139714 -0.063694187
3.140714 -0.064458279
3.141714 -0.065221341
3.142714 -0.065983331
3.143714 -0.066744216
3.144714 -0.067503954
3.145714 -0.068262516
3.146714 -0.069019856
3.147714 -0.069775945
3.148714 -0.070530741
3.149714 -0.071284204
3.150714 -0.07203630500000001
3.151714 -0.072786998
3.152714 -0.073536253
3.153714 -0.074284029
3.154714 -0.075030292
3.155714 -0.07577500100000001
3.156714 -0.07651812000000001
3.157714 -0.07725961
3.158714 -0.07799943599999999
3.159714 -0.07873756100000001
3.160714 -0.079473946
3.161714 -0.080208556
3.162714 -0.08094135
3.163714 -0.081672292
3.164714 -0.082401349
3.165714 -0.083128485
3.166714 -0.083853659
3.167714 -0.084576837
3.168714 -0.08529798400000001
3.169714 -0.08601705800000001
3.170714 -0.086734031
3.171714 -0.087448861
3.172714 -0.088161509
3.173714 -0.088871946
3.174714 -0.08958012900000001
3.175714 -0.090286031
3.176714 -0.09098961
3.177714 -0.091690832
3.178714 -0.092389662
3.179714 -0.093086064
3.180714 -0.093779998
3.181714 -0.094471435
3.182714 -0.095160335
3.183714 -0.095846667
3.184714 -0.096530392
3.185714 -0.097211479
3.186714 -0.097889896
3.187714 -0.09856559299999999
3.188714 -0.09923855499999999
3.189714 -0.099908735
3.190714 -0.1005761
3.191714 -0.10124062
3.192714 -0.10190225
3.193714 -0.10256098000000001
3.194714 -0.10321675
3.195714 -0.10386953
3.196714 -0.10451931
3.197714 -0.10516601999999999
3.198714 -0.10580964000000001
3.199714 -0.10645015
3.200714 -0.1070875
3.201714 -0.10772166
3.202714 -0.10835261
3.203714 -0.10898029000000001
3.204714 -0.1096047
3.205714 -0.11022578
3.206714 -0.11084350000000001
3.207714 -0.11145783000000001
3.208714 -0.11206876
3.209714 -0.11267622
3.210714 -0.11328021
3.211714 -0.11388067
3.212714 -0.11447759
3.213714 -0.11507092000000001
3.214714 -0.11566064000000001
3.215714 -0.11624671
3.216714 -0.11682909999999999
3.217714 -0.11740777
3.218714 -0.11798271
3.219714 -0.11855387999999999
3.220714 -0.11912124
3.221714 -0.11968476
3.222714 -0.12024442
3.223714 -0.12080016
3.224714 -0.12135198
3.225714 -0.12189983000000001
3.226714 -0.12244369000000001
3.227714 -0.12298352
3.228714 -0.12351930000000001
3.229714 -0.12405099
3.230714 -0.12457855999999999
3.231714 -0.12510199
3.232714 -0.12562124
3.233714 -0.12613627
3.234714 -0.12664706
3.235714 -0.1271536
3.236714 -0.12765583
3.237714 -0.12815373
3.238714 -0.12864729
3.239714 -0.12913645
3.240714 -0.12962121
3.241714 -0.13010153000000002
3.242714 -0.13057737
3.243714 -0.13104873
3.244714 -0.13151555
3.245714 -0.13197783000000002
3.246714 -0.13243553
3.247714 -0.13288861000000002
3.248714 -0.13333707
3.249714 -0.13378087
3.250714 -0.13421997000000002
3.251714 -0.13465438
3.252714 -0.13508404
3.253714 -0.13550894
3.254714 -0.13592904
3.255714 -0.13634433
3.256714 -0.13675479000000001
3.257714 -0.13716038
3.258714 -0.13756108
3.259714 -0.13795686000000001
3.260714 -0.1383477
3.261714 -0.13873358
3.262714 -0.13911447
3.263714 -0.13949034
3.264714 -0.13986118
3.265714 -0.14022696
3.266714 -0.14058766
3.267714 -0.14094325
3.268714 -0.14129371
3.269714 -0.14163902
3.270714 -0.14197915
3.271714 -0.14231408
3.272714 -0.14264379000000002
3.273714 -0.14296826
3.274714 -0.14328747
3.275714 -0.1436014
3.276714 -0.14391001
3.277714 -0.1442133
3.278714 -0.14451124
3.279714 -0.14480382
3.280714 -0.145091
3.281714 -0.14537276999999998
3.282714 -0.14564912
3.283714 -0.14592001999999998
3.284714 -0.14618546000000002
3.285714 -0.14644541
3.286714 -0.14669986
3.287714 -0.14694879
3.288714 -0.14719218
3.289714 -0.14743001
3.290714 -0.14766225
3.291714 -0.14788890999999998
3.292714 -0.14810996
3.293714 -0.14832539
3.294714 -0.14853517
3.295714 -0.14873929
3.296714 -0.14893773
3.297714 -0.14913048
3.298714 -0.14931752999999998
3.299714 -0.14949884
3.300714 -0.14967442
3.301714 -0.14984424
3.302714 -0.15000829
3.303714 -0.15016656
3.304714 -0.15031901
3.305714 -0.15046566
3.306714 -0.15060648
3.307714 -0.15074146000000002
3.308714 -0.15087059
3.309714 -0.15099384999999999
3.310714 -0.15111123
3.311714 -0.15122272
3.312714 -0.1513283
3.313714 -0.15142796
3.314714 -0.15152169999999998
3.315714 -0.1516095
3.316714 -0.15169135
3.317714 -0.15176724
3.318714 -0.15183716
3.319714 -0.1519011
3.320714 -0.15195904000000002
3.321714 -0.15201098
3.322714 -0.15205691000000002
3.323714 -0.15209683000000002
3.324714 -0.15213072
3.325714 -0.15215856
3.326714 -0.15218037
3.327714 -0.15219612999999999
3.328714 -0.15220583000000001
3.329714 -0.15220946999999999
3.330714 -0.15220704000000002
3.331714 -0.15219853
3.332714 -0.15218394
3.333714 -0.15216327
3.334714 -0.15213648999999999
3.335714 -0.15210361
3.336714 -0.15206463
3.337714 -0.15201953999999998
3.338714 -0.15196833
3.339714 -0.15191100999999999
3.340714 -0.15184756
3.341714 -0.15177798
3.342714 -0.15170227
3.343714 -0.15162043
3.344714 -0.15153244999999999
3.345714 -0.15143832000000002
3.346714 -0.15133806
3.347714 -0.15123165
3.348714 -0.1511191
3.349714 -0.15100039
3.350714 -0.15087554
3.351714 -0.15074454
3.352714 -0.15060739
3.353714 -0.15046409000000002
3.354714 -0.15031464
3.355714 -0.15015904
3.356714 -0.14999728999999998
3.357714 -0.14982939
3.358714 -0.14965537
3.359714 -0.14947519
3.360714 -0.14928888
3.361714 -0.14909643
3.362714 -0.14889785
3.363714 -0.14869313
3.364714 -0.14848229000000002
3.365714 -0.14826533
3.366714 -0.14804226
3.367714 -0.14781307
3.368714 -0.14757777
3.369714 -0.14733636
3.370714 -0.14708885
3.371714 -0.14683525
3.372714 -0.14657556
3.373714 -0.14630979000000002
3.374714 -0.14603793
3.375714 -0.14576
3.376714 -0.14547601000000002
3.377714 -0.14518596
3.378714 -0.14488986
3.379714 -0.14458771
3.380714 -0.14427953000000002
3.381714 -0.14396530999999999
3.382714 -0.14364508
3.383714 -0.14331883
3.384714 -0.14298658
3.385714 -0.14264834
3.386714 -0.14230410999999998
3.387714 -0.1419539
3.388714 -0.14159773
3.389714 -0.14123559
3.390714 -0.14086751
3.391714 -0.1404935
3.392714 -0.14011357
3.393714 -0.13972772
3.394714 -0.13933599
3.395714 -0.13893836
3.396714 -0.13853486
3.397714 -0.13812551
3.398714 -0.1377103
3.399714 -0.13728926
3.400714 -0.13686242
3.401714 -0.13642976
3.402714 -0.13599131
3.403714 -0.1355471
3.404714 -0.13509712
3.405714 -0.1346414
3.406714 -0.13417995
3.407714 -0.13371279
3.408714 -0.13323993
3.409714 -0.1327614
3.410714 -0.1322772
3.411714 -0.13178736
3.412714 -0.13129188
3.413714 -0.13079079999999998
3.414714 -0.13028410999999998
3.415714 -0.12977185
3.416714 -0.12925402
3.417714 -0.12873065
3.418714 -0.12820176
3.419714 -0.12766735
3.420714 -0.12712746
3.421714 -0.1265821
3.422714 -0.1260313
3.423714 -0.12547506
3.424714 -0.12491342999999999
3.425714 -0.12434640999999999
3.426714 -0.12377402
3.427714 -0.12319627999999999
3.428714 -0.12261323000000002
3.429714 -0.12202486
3.430714 -0.12143123
3.431714 -0.12083233
3.432714 -0.12022820000000001
3.433714 -0.11961886
3.434714 -0.11900433
3.435714 -0.11838464
3.436714 -0.11775981
3.437714 -0.11712986999999998
3.438714 -0.11649483
3.439714 -0.11585474
3.440714 -0.1152096
3.441714 -0.11455943999999998
3.442714 -0.11390428999999999
3.443714 -0.11324418
3.444714 -0.11257911999999999
3.445714 -0.11190915
3.446714 -0.11123429
3.447714 -0.11055458
3.448714 -0.10987002
3.449714 -0.10918066000000001
3.450714 -0.10848651
3.451714 -0.10778761
3.452714 -0.10708397000000001
3.453714 -0.10637564000000001
3.454714 -0.10566263000000001
3.455714 -0.10494498000000001
3.456714 -0.1042227
3.457714 -0.10349584
3.458714 -0.10276440999999999
3.459714 -0.10202846
3.460714 -0.101288
3.461714 -0.10054306
3.462714 -0.09979368200000001
3.463714 -0.099039881
3.464714 -0.09828170300000001
3.465714 -0.097519165
3.466714 -0.096752302
3.467714 -0.09598115
3.468714 -0.095205737
3.469714 -0.094426092
3.470714 -0.09364225
3.471714 -0.09285424
3.472714 -0.09206209800000001
3.473714 -0.09126585799999999
3.474714 -0.09046555499999999
3.475714 -0.089661218
3.476714 -0.08885287700000001
3.477714 -0.088040571
3.478714 -0.087224331
3.479714 -0.086404191
3.480714 -0.085580186
3.481714 -0.084752351
3.482714 -0.08392072
3.483714 -0.08308533
3.484714 -0.082246208
3.485714 -0.08140339099999999
3.486714 -0.08055691699999999
3.487714 -0.079706818
3.488714 -0.078853127
3.489714 -0.07799587899999999
3.490714 -0.077135116
3.491714 -0.076270866
3.492714 -0.075403164
3.493714 -0.07453204599999999
3.494714 -0.073657552
3.495714 -0.072779716
3.496714 -0.07189857399999999
3.497714 -0.071014161
3.498714 -0.070126518
3.499714 -0.069235679
3.500714 -0.068341679
3.501714 -0.067444559
3.502714 -0.06654436
3.503714 -0.065641111
3.504714 -0.064734858
3.505714 -0.06382563699999999
3.506714 -0.062913488
3.507714 -0.061998451999999996
3.508714 -0.061080564000000004
3.509714 -0.060159864
3.510714 -0.059236394
3.511714 -0.058310193999999996
3.512714 -0.057381304
3.513714 -0.056449759999999995
3.514714 -0.055515603
3.515714 -0.054578879
3.516714 -0.053639623000000004
3.517714 -0.052697875000000005
3.518714 -0.051753677000000005
3.519714 -0.050807068999999996
3.520714 -0.049858092
3.521714 -0.048906787
3.522714 -0.047953196999999996
3.523714 -0.046997359999999995
3.524714 -0.046039316999999996
3.525714 -0.045079106
3.526714 -0.044116771
3.527714 -0.043152351
3.528714 -0.042185886
3.529714 -0.041217418
3.530714 -0.040246989
3.531714 -0.039274638
3.532714 -0.038300408
3.533714 -0.037324338
3.534714 -0.036346473
3.535714 -0.035366853000000004
3.536714 -0.034385518
3.537714 -0.033402513
3.538714 -0.032417878000000004
3.539714 -0.031431656999999995
3.540714 -0.030443893
3.541714 -0.029454628
3.542714 -0.028463903999999998
3.543714 -0.027471766
3.544714 -0.026478255
3.545714 -0.025483416000000002
3.546714 -0.024487294000000003
3.547714 -0.023489929
3.548714 -0.022491366
3.549714 -0.021491648999999998
3.550714 -0.020490822
3.551714 -0.019488929
3.552714 -0.018486012
3.553714 -0.017482117
3.554714 -0.016477285
3.555714 -0.015471560999999998
3.556714 -0.014464989
3.557714 -0.013457612999999998
3.558714 -0.012449472999999999
3.559714 -0.011440615
3.560714 -0.010431081
3.561714 -0.009420915
3.562714 -0.0084101594
3.563714 -0.0073988573
3.564714 -0.0063870524
3.565714 -0.0053747874
3.566714 -0.0043621054
3.567714 -0.0033490494
3.568714 -0.002335663
3.569714 -0.0013219892999999999
3.570714 -0.00030807166
3.571714 0.00070604647
3.572714 0.0017203216
3.573714 0.00273471
3.574714 0.0037491677999999997
3.575714 0.0047636512999999995
3.576714 0.0057781159
3.577714 0.0067925175
3.578714 0.0078068122
3.579714 0.0088209556
3.580714 0.0098349032
3.581714 0.01084861
3.582714 0.011862032
3.583714 0.012875123
3.584714 0.01388784
3.585714 0.014900138
3.586714 0.015911972
3.587714 0.016923297
3.588714 0.017934068
3.589714 0.018944242
3.590714 0.019953772
3.591714 0.020962617
3.592714 0.021970732
3.593714 0.022978071
3.594714 0.023984592
3.595714 0.024990248
3.596714 0.025995
3.597714 0.026998803000000002
3.598714 0.028001612999999998
3.599714 0.029003387000000002
3.600714 0.030004085000000003
3.601714 0.031003659
3.602714 0.032002068
3.603714 0.032999272999999996
3.604714 0.03399523
3.605714 0.034989894
3.606714 0.035983222
3.607714 0.036975174
3.608714 0.037965708
3.609714 0.038954781
3.610714 0.03994235
3.611714 0.040928373
3.612714 0.041912809999999995
3.613714 0.042895615
3.614714 0.043876749
3.615714 0.044856164999999996
3.616714 0.045833824
3.617714 0.046809684
3.618714 0.047783702
3.619714 0.048755834000000005
3.620714 0.049726042
3.621714 0.050694279999999994
3.622714 0.051660504
3.623714 0.052624678999999994
3.624714 0.053586758000000005
3.625714 0.054546702
3.626714 0.055504462
3.627714 0.056460004999999994
3.628714 0.057413289
3.629714 0.058364273999999994
3.630714 0.059312913999999994
3.631714 0.060259172
3.632714 0.06120301
3.633714 0.062144385
3.634714 0.063083257
3.635714 0.064019585
3.636714 0.064953335
3.637714 0.065884466
3.638714 0.066812936
3.639714 0.067738706
3.640714 0.068661739
3.641714 0.069581997
3.642714 0.07049944300000001
3.643714 0.071414036
3.644714 0.072325737
3.645714 0.07323450999999999
3.646714 0.074140314
3.647714 0.07504311500000001
3.648714 0.075942872
3.649714 0.07683954900000001
3.650714 0.077733106
3.651714 0.078623503
3.652714 0.079510704
3.653714 0.080394675
3.654714 0.081275369
3.655714 0.082152756
3.656714 0.083026796
3.657714 0.083897449
3.658714 0.084764679
3.659714 0.085628446
3.660714 0.08648871400000001
3.661714 0.08734545
3.662714 0.088198611
3.663714 0.089048163
3.664714 0.089894072
3.665714 0.090736296
3.666714 0.09157480100000001
3.667714 0.092409551
3.668714 0.093240518
3.669714 0.09406766
3.670714 0.094890944
3.671714 0.09571033300000001
3.672714 0.096525793
3.673714 0.097337295
3.674714 0.09814481
3.675714 0.098948297
3.676714 0.09974772099999998
3.677714 0.10054306
3.678714 0.10133426
3.679714 0.10212132
3.680714 0.10290418999999999
3.681714 0.10368284
3.682714 0.10445723
3.683714 0.10522734
3.684714 0.10599315000000001
3.685714 0.10675461
3.686714 0.10751169
3.687714 0.10826436
3.688714 0.1090126
3.689714 0.10975636999999999
3.690714 0.11049563999999999
3.691714 0.11123038
3.692714 0.11196056
3.693714 0.11268615
3.694714 0.11340713000000001
3.695714 0.11412344
3.696714 0.11483508999999999
3.697714 0.11554202
3.698714 0.11624420999999999
3.699714 0.11694164000000001
3.700714 0.11763425999999999
3.701714 0.11832207
3.702714 0.11900502
3.703714 0.11968308999999999
3.704714 0.12035625
3.705714 0.12102447999999999
3.706714 0.12168775000000001
3.707714 0.12234603000000001
3.708714 0.12299929999999999
3.709714 0.12364752
3.710714 0.12429069000000001
3.711714 0.12492876
3.712714 0.12556172
3.713714 0.12618955
3.714714 0.12681222
3.715714 0.1274297
3.716714 0.12804198
3.717714 0.12864901
3.718714 0.1292508
3.719714 0.12984731
3.720714 0.13043853
3.721714 0.13102442
3.722714 0.13160497
3.723714 0.13218016
3.724714 0.13274995
3.725714 0.13331434
3.726714 0.1338733
3.727714 0.13442681
3.728714 0.13497485
3.729714 0.13551739
3.730714 0.13605441000000001
3.731714 0.13658590999999998
3.732714 0.13711184999999998
3.733714 0.13763221
3.734714 0.13814698
3.735714 0.13865613
3.736714 0.13915965000000002
3.737714 0.13965752
3.738714 0.14014973
3.739714 0.14063625
3.740714 0.14111707
3.741714 0.14159216000000002
3.742714 0.14206151
3.743714 0.14252511
3.744714 0.14298294
3.745714 0.14343498
3.746714 0.14388121
3.747714 0.14432163
3.748714 0.14475622
3.749714 0.14518497
3.750714 0.14560786
3.751714 0.14602487
3.752714 0.146436
3.753714 0.14684123
3.754714 0.14724056
3.755714 0.14763395999999998
3.756714 0.14802144
3.757714 0.14840297
3.758714 0.14877855
3.759714 0.14914816
3.760714 0.14951179
3.761714 0.14986943
3.762714 0.15022106999999998
3.763714 0.15056671
3.764714 0.15090633
3.765714 0.15123992
3.766714 0.15156747999999998
3.767714 0.15188898
3.768714 0.15220443
3.769714 0.15251382
3.770714 0.15281712
3.771714 0.15311436
3.772714 0.15340549
3.773714 0.15369052
3.774714 0.15396945
3.775714 0.15424227
3.776714 0.15450896
3.777714 0.15476953000000002
3.778714 0.15502395000000002
3.779714 0.15527224
3.780714 0.15551439
3.781714 0.15575037
3.782714 0.15598020999999998
3.783714 0.15620388
3.784714 0.15642139
3.785714 0.15663273
3.786714 0.1568379
3.787714 0.1570369
3.788714 0.15722972
3.789714 0.15741636
3.790714 0.15759681
3.791714 0.15777108
3.792714 0.15793917999999998
3.793714 0.15810108
3.794714 0.15825679
3.795714 0.15840632
3.796714 0.15854966
3.797714 0.15868681
3.798714 0.15881776
3.799714 0.15894254
3.800714 0.15906112
3.801714 0.15917351
3.802714 0.15927971
3.803714 0.15937972
3.804714 0.15947355000000002
3.805714 0.1595612
3.806714 0.15964266
3.807714 0.15971793
3.808714 0.15978704000000002
3.809714 0.15984995999999999
3.810714 0.1599067
3.811714 0.15995727
3.812714 0.16000168
3.813714 0.16003993
3.814714 0.16007201
3.815714 0.16009794
3.816714 0.16011772
3.817714 0.16013135
3.818714 0.16013884
3.819714 0.16014021
3.820714 0.16013545
3.821714 0.16012457000000002
3.822714 0.16010759
3.823714 0.16008450000000002
3.824714 0.16005533000000002
3.825714 0.16002008
3.826714 0.15997875
3.827714 0.15993136
3.828714 0.15987791
3.829714 0.15981842
3.830714 0.15975289
3.831714 0.15968134
3.832714 0.15960379
3.833714 0.15952023
3.834714 0.15943068
3.835714 0.15933515
3.836714 0.15923365
3.837714 0.15912619
3.838714 0.15901281
3.839714 0.15889348
3.840714 0.15876823999999998
3.841714 0.15863709
3.842714 0.15850004
3.843714 0.15835712000000002
3.844714 0.15820833
3.845714 0.15805368
3.846714 0.15789319000000002
3.847714 0.15772687
3.848714 0.15755474
3.849714 0.15737681
3.850714 0.15719308999999998
3.851714 0.15700361
3.852714 0.15680837
3.853714 0.15660738999999999
3.854714 0.15640068000000001
3.855714 0.15618826000000002
3.856714 0.15597015
3.857714 0.15574637
3.858714 0.15551692
3.859714 0.15528185
3.860714 0.15504115
3.861714 0.15479483
3.862714 0.15454293
3.863714 0.15428547
3.864714 0.15402245
3.865714 0.15375391
3.866714 0.15347985
3.867714 0.15320030999999998
3.868714 0.15291529
3.869714 0.15262482
3.870714 0.15232892
3.871714 0.15202762
3.872714 0.15172091999999998
3.873714 0.15140886
3.874714 0.15109145000000002
3.875714 0.15076871
3.876714 0.15044068
3.877714 0.15010736
3.878714 0.14976878
3.879714 0.14942494
3.880714 0.14907589999999998
3.881714 0.14872164
3.882714 0.14836222000000002
3.883714 0.14799765
3.884714 0.14762793
3.885714 0.14725312000000002
3.886714 0.14687323
3.887714 0.14648826
3.888714 0.14609826
3.889714 0.14570325
3.890714 0.14530325000000002
3.891714 0.14489829
3.892714 0.14448839
3.893714 0.14407357999999998
3.894714 0.14365388
3.895714 0.14322931
3.896714 0.14279991
3.897714 0.14236571
3.898714 0.14192673
3.899714 0.14148299
3.900714 0.14103453
3.901714 0.14058136999999998
3.902714 0.14012354999999999
3.903714 0.13966109000000002
3.904714 0.13919402
3.905714 0.13872236
3.906714 0.13824614999999998
3.907714 0.13776540999999998
3.908714 0.13728018
3.909714 0.13679049
3.910714 0.13629637
3.911714 0.13579783
3.912714 0.13529492
3.913714 0.13478766
3.914714 0.13427607
3.915714 0.1337602
3.916714 0.13324007000000002
3.917714 0.1327157
3.918714 0.13218712999999999
3.919714 0.13165439
3.920714 0.13111751
3.921714 0.13057651
3.922714 0.13003143
3.923714 0.1294823
3.924714 0.12892914
3.925714 0.12837199000000002
3.926714 0.12781088000000002
3.927714 0.12724584
3.928714 0.12667689000000001
3.929714 0.12610408
3.930714 0.12552743
3.931714 0.12494697
3.932714 0.12436274000000001
3.933714 0.12377477
3.934714 0.12318309000000001
3.935714 0.12258773999999999
3.936714 0.12198874999999999
3.937714 0.12138615000000001
3.938714 0.12077998
3.939714 0.12017026
3.940714 0.11955703000000001
3.941714 0.11894034
3.942714 0.11832018999999999
3.943714 0.11769665
3.944714 0.11706973
3.945714 0.11643948000000001
3.946714 0.11580591999999999
3.947714 0.11516911
3.948714 0.11452906
3.949714 0.1138858
3.950714 0.11323939999999999
3.951714 0.11258986
3.952714 0.11193722
3.953714 0.11128152
3.954714 0.1106228
3.955714 0.10996108
3.956714 0.10929641
3.957714 0.10862880999999999
3.958714 0.10795832999999999
3.959714 0.10728499999999999
3.960714 0.10660883
3.961714 0.10592989
3.962714 0.10524818999999999
3.963714 0.10456378999999999
3.964714 0.10387669999999999
3.965714 0.10318698
3.966714 0.10249463
3.967714 0.10179972
3.968714 0.10110226000000001
3.969714 0.10040231
3.970714 0.099699898
3.971714 0.098995049
3.972714 0.098287815
3.973714 0.097578228
3.974714 0.096866325
3.975714 0.096152141
3.976714 0.095435715
3.977714 0.09471708300000001
3.978714 0.093996286
3.979714 0.093273359
3.980714 0.092548341
3.981714 0.09182127
3.982714 0.091092178
3.983714 0.090361107
3.984714 0.08962809199999999
3.985714 0.088893174
3.986714 0.088156387
3.987714 0.087417767
3.988714 0.086677354
3.989714 0.085935177
3.990714 0.085191277
3.991714 0.084445695
3.992714 0.08369846
3.993714 0.08294960700000001
3.994714 0.082199177
3.995714 0.081447203
3.996714 0.080693717
3.997714 0.079938758
3.998714 0.079182367
3.999714 0.07842457300000001
4.000714 0.077665411
4.001714 0.076904922
4.002714 0.076143135
4.003714 0.07538009100000001
4.004714 0.074615824
4.005714 0.07385037600000001
4.006714 0.07308377499999999
4.007714 0.072316063
4.008714 0.07154727899999999
4.009714 0.070777454
4.010714 0.070006627
4.011714 0.06923484
4.012714 0.068462122
4.013714 0.067688513
4.014714 0.066914054
4.015714 0.066138781
4.016714 0.065362733
4.017715 0.06458594
4.018714 0.063808449
4.019714 0.06303028799999999
4.020714 0.062251504
4.021714 0.061472127
4.022714 0.060692196999999996
4.023714 0.059911747999999994
4.024714 0.059130817
4.025714 0.058349437
4.026714 0.05756765
4.027714 0.056785490999999993
4.028714 0.05600299300000001
4.029714 0.055220192999999994
4.030715 0.054437126
4.031714 0.053653819000000005
4.032714 0.052870315
4.033714 0.052086648
4.034714 0.051302852999999995
4.035714 0.050518964
4.036714 0.049735018
4.037714 0.048951048
4.038714 0.048167087
4.039714 0.047383168999999996
4.040714 0.04659933
4.041714 0.045815605
4.042714 0.045032028
4.043715 0.044248631000000004
4.044714 0.043465453
4.045714 0.042682525
4.046714 0.041899885
4.047714 0.041117566
4.048714 0.040335601
4.049714 0.039554029
4.050714 0.038772883
4.051714 0.037992196
4.052714 0.037212006
4.053714 0.036432347000000004
4.054714 0.035653251999999996
4.055714 0.034874756
4.056714 0.034096892
4.057714 0.033319695
4.058714 0.032543199
4.059714 0.031767439
4.060714 0.030992445
4.061714 0.030218254000000003
4.062714 0.029444895
4.063715 0.028672404
4.064714 0.027900811999999997
4.065714 0.027130147999999996
4.066714 0.026360448
4.067714 0.025591743
4.068714 0.024824066000000002
4.069714 0.024057445
4.070714 0.02329191
4.071714 0.022527497
4.072714 0.021764233
4.073714 0.021002149
4.074714 0.020241276000000002
4.075714 0.019481644
4.076715 0.018723284
4.077714 0.017966227
4.078714 0.017210501
4.079714 0.016456138
4.080714 0.015703168
4.081714 0.014951621000000002
4.082714 0.014201528
4.083714 0.01345292
4.084714 0.012705824000000001
4.085714 0.011960274
4.086714 0.011216299
4.087714 0.010473929
4.088714 0.0097331933
4.089714 0.0089941233
4.090714 0.0082567487
4.091714 0.0075210992
4.092714 0.006787203899999999
4.093714 0.0060550927
4.094714 0.005324795
4.095714 0.0045963396
4.096714 0.0038697548
4.097714 0.0031450698
4.098714 0.0024223124
4.099714 0.0017015103000000001
4.100714 0.0009826913800000002
4.101714 0.0002658828
4.102714 -0.00044888852
4.103714 -0.0011615959
4.104714 -0.001872213
4.105714 -0.0025807138
4.106714 -0.0032870725
4.107714 -0.0039912637
4.108714 -0.0046932619
4.109715 -0.0053930424
4.110714 -0.0060905800999999996
4.111714 -0.0067858506
4.112714 -0.0074788288
4.113714 -0.008169491000000001
4.114714 -0.0088578126
4.115714 -0.0095437696
4.116714 -0.010227338
4.117714 -0.010908493
4.118714 -0.011587212
4.119714 -0.012263471
4.120714 -0.012937246
4.121714 -0.013608513000000001
4.122715 -0.014277248999999999
4.123714 -0.014943432
4.124714 -0.015607037
4.125714 -0.016268043
4.126714 -0.016926425000000002
4.127714 -0.017582162000000002
4.128714 -0.018235231999999997
4.129714 -0.018885612
4.130714 -0.019533282
4.131714 -0.020178217000000002
4.132714 -0.020820399
4.133714 -0.021459805
4.134714 -0.022096417
4.135714 -0.022730211
4.136714 -0.02336117
4.137714 -0.023989273
4.138714 -0.024614500999999997
4.139714 -0.025236834
4.140714 -0.025856255999999998
4.141714 -0.026472748
4.142715 -0.027086289
4.143714 -0.027696863999999998
4.144714 -0.028304452999999997
4.145714 -0.028909040999999996
4.146714 -0.029510609000000004
4.147714 -0.030109141000000002
4.148714 -0.030704620000000002
4.149714 -0.031297028
4.150714 -0.031886352
4.151714 -0.032472573
4.152714 -0.033055674
4.153714 -0.033635639999999994
4.154714 -0.034212454999999996
4.155715 -0.034786103000000006
4.156714 -0.035356567
4.157714 -0.035923833
4.158714 -0.036487883
4.159714 -0.037048702
4.160714 -0.037606272999999996
4.161714 -0.038160582
4.162714 -0.038711613
4.163714 -0.039259353
4.164714 -0.039803784
4.165714 -0.040344891
4.166714 -0.040882663
4.167714 -0.041417082
4.168715 -0.041948134
4.169714 -0.042475807
4.170714 -0.043000086
4.171714 -0.04352096
4.172714 -0.044038414
4.173714 -0.044552438
4.174714 -0.045063015
4.175714 -0.045570135
4.176714 -0.046073788000000004
4.177714 -0.046573962999999996
4.178714 -0.047070649
4.179714 -0.047563834
4.180714 -0.048053509
4.181714 -0.048539662
4.182714 -0.049022282
4.183714 -0.04950136100000001
4.184714 -0.049976893999999994
4.185714 -0.050448864999999996
4.186714 -0.050917268
4.187714 -0.051382091
4.188715 -0.051843327999999994
4.189714 -0.052300969
4.190714 -0.052755006
4.191714 -0.053205428
4.192714 -0.05365223
4.193714 -0.054095406000000006
4.194714 -0.054534943999999995
4.195714 -0.054970832000000004
4.196714 -0.055403064
4.197714 -0.055831636
4.198714 -0.056256534
4.199714 -0.056677754
4.200714 -0.057095283000000004
4.201715 -0.057509122
4.202714 -0.057919259
4.203714 -0.058325689
4.204714 -0.058728397999999994
4.205714 -0.059127389
4.206714 -0.059522652999999995
4.207714 -0.059914181
4.208714 -0.060301973
4.209714 -0.060686021
4.210714 -0.061066326000000004
4.211714 -0.061442878
4.212714 -0.061815674
4.213714 -0.062184717
4.214714 -0.062549999
4.215714 -0.062911515
4.216714 -0.063269265
4.217714 -0.063623249
4.218714 -0.063973462
4.219714 -0.064319902
4.220714 -0.06466257
4.221714 -0.06500146700000001
4.222714 -0.065336592
4.223714 -0.06566793900000001
4.224714 -0.06599550800000001
4.225714 -0.06631930600000001
4.226714 -0.06663932
4.227714 -0.066955556
4.228714 -0.067268015
4.229714 -0.067576696
4.230714 -0.0678816
4.231714 -0.068182719
4.232714 -0.068480062
4.233714 -0.06877362
4.234715 -0.06906340100000001
4.235714 -0.069349399
4.236714 -0.069631619
4.237714 -0.069910061
4.238714 -0.07018471999999999
4.239714 -0.070455601
4.240714 -0.07072271
4.241714 -0.070986041
4.242714 -0.071245601
4.243714 -0.071501388
4.244714 -0.07175340399999999
4.245714 -0.072001654
4.246714 -0.072246144
4.247715 -0.07248687300000001
4.248714 -0.072723848
4.249714 -0.072957069
4.250714 -0.073186547
4.251714 -0.073412282
4.252714 -0.073634274
4.253714 -0.07385253600000001
4.254714 -0.074067072
4.255714 -0.074277882
4.256714 -0.074484979
4.257714 -0.07468836300000001
4.258714 -0.074888044
4.259714 -0.075084023
4.260714 -0.075276312
4.261714 -0.075464911
4.262714 -0.075649831
4.263714 -0.075831072
4.264714 -0.076008646
4.265714 -0.076182559
4.266714 -0.07635281099999999
4.267715 -0.076519413
4.268714 -0.076682371
4.269714 -0.076841685
4.270714 -0.076997367
4.271714 -0.077149423
4.272714 -0.07729785900000001
4.273714 -0.077442679
4.274714 -0.077583891
4.275714 -0.0777215
4.276714 -0.077855517
4.277714 -0.077985943
4.278714 -0.078112789
4.279714 -0.078236061
4.280715 -0.07835576500000001
4.281714 -0.078471913
4.282714 -0.07858451
4.283714 -0.078693568
4.284714 -0.078799092
4.285714 -0.07890109000000001
4.286714 -0.078999577
4.287714 -0.079094555
4.288714 -0.07918604
4.289714 -0.079274038
4.290714 -0.07935856100000001
4.291714 -0.079439621
4.292714 -0.079517224
4.293715 -0.079591386
4.294714 -0.079662114
4.295714 -0.07972942
4.296714 -0.07979332
4.297714 -0.079853821
4.298714 -0.079910934
4.299714 -0.079964672
4.300714 -0.080015039
4.301714 -0.080062053
4.302714 -0.080105726
4.303714 -0.08014607
4.304714 -0.08018309
4.305714 -0.080216804
4.306714 -0.080247218
4.307714 -0.080274342
4.308714 -0.080298196
4.309714 -0.080318784
4.310714 -0.080336118
4.311714 -0.08035021
4.312714 -0.080361072
4.313715 -0.080368714
4.314714 -0.08037315
4.315714 -0.08037439
4.316714 -0.080372451
4.317714 -0.080367341
4.318714 -0.080359075
4.319714 -0.08034766700000001
4.320714 -0.08033312599999999
4.321714 -0.080315466
4.322714 -0.08029470300000001
4.323714 -0.08027085
4.324714 -0.080243923
4.325714 -0.080213934
4.326715 -0.080180896
4.327714 -0.080144824
4.328714 -0.080105738
4.329714 -0.080063648
4.330714 -0.080018572
4.331714 -0.079970522
4.332714 -0.079919514
4.333714 -0.079865567
4.334714 -0.079808693
4.335714 -0.079748908
4.336714 -0.07968623
4.337714 -0.07962066999999999
4.338714 -0.07955224699999999
4.339714 -0.079480972
4.340714 -0.079406862
4.341714 -0.079329935
4.342714 -0.07925020199999999
4.343714 -0.07916768099999999
4.344714 -0.079082383
4.345714 -0.078994327
4.346714 -0.078903523
4.347714 -0.078809989
4.348714 -0.078713743
4.349714 -0.078614795
4.350714 -0.078513165
4.351714 -0.078408862
4.352714 -0.078301906
4.353714 -0.078192313
4.354714 -0.078080094
4.355714 -0.077965268
4.356714 -0.077847845
4.357714 -0.077727844
4.358714 -0.077605282
4.359715 -0.07748017700000001
4.360714 -0.077352545
4.361714 -0.077222398
4.362714 -0.07708976
4.363714 -0.076954643
4.364714 -0.07681706299999999
4.365714 -0.076677039
4.366714 -0.076534587
4.367714 -0.07638972599999999
4.368714 -0.076242472
4.369714 -0.07609284399999999
4.370714 -0.075940858
4.371714 -0.07578652599999999
4.372715 -0.075629872
4.373714 -0.075470912
4.374714 -0.07530966
4.375714 -0.075146137
4.376714 -0.074980356
4.377714 -0.074812339
4.378714 -0.074642099
4.379714 -0.074469653
4.380714 -0.074295019
4.381714 -0.074118213
4.382714 -0.073939248
4.383714 -0.07375814
4.384714 -0.073574914
4.385714 -0.073389575
4.386714 -0.073202146
4.387714 -0.07301264
4.388714 -0.072821073
4.389714 -0.072627462
4.390714 -0.072431826
4.391714 -0.07223417600000001
4.392715 -0.072034536
4.393714 -0.071832916
4.394714 -0.071629335
4.395714 -0.071423809
4.396714 -0.071216351
4.397714 -0.07100698400000001
4.398714 -0.070795725
4.399714 -0.070582592
4.400714 -0.070367596
4.401714 -0.070150761
4.402714 -0.069932104
4.403714 -0.069711637
4.404714 -0.069489382
4.405715 -0.069265359
4.406714 -0.069039583
4.407714 -0.068812066
4.408714 -0.068582833
4.409714 -0.06835190000000001
4.410714 -0.068119285
4.411714 -0.067884999
4.412714 -0.06764906600000001
4.413714 -0.067411503
4.414714 -0.067172322
4.415714 -0.06693154
4.416714 -0.066689175
4.417714 -0.066445244
4.418715 -0.066199765
4.419714 -0.065952749
4.420714 -0.065704214
4.421714 -0.065454177
4.422714 -0.065202656
4.423714 -0.06494966199999999
4.424714 -0.064695213
4.425714 -0.064439321
4.426714 -0.064182002
4.427714 -0.063923275
4.428714 -0.063663156
4.429714 -0.063401659
4.430714 -0.063138799
4.431714 -0.062874594
4.432714 -0.062609062
4.433714 -0.062342215000000006
4.434714 -0.062074069999999995
4.435714 -0.061804644
4.436714 -0.061533955
4.437714 -0.06126202099999999
4.438715 -0.060988852
4.439714 -0.060714467
4.440714 -0.060438889
4.441714 -0.060162129
4.442714 -0.059884199
4.443714 -0.059605121999999996
4.444714 -0.059324916000000005
4.445714 -0.059043593000000005
4.446714 -0.058761169
4.447714 -0.058477663000000006
4.448714 -0.058193086
4.449714 -0.057907455000000004
4.450714 -0.057620788
4.451715 -0.057333102
4.452714 -0.05704441
4.453714 -0.056754728000000004
4.454714 -0.056464074
4.455714 -0.056172459
4.456714 -0.055879896
4.457714 -0.055586400999999994
4.458714 -0.055291993
4.459714 -0.054996676
4.460714 -0.054700475
4.461714 -0.054403394
4.462714 -0.054105453
4.463714 -0.053806666999999996
4.464714 -0.053507049
4.465714 -0.05320661
4.466714 -0.052905368
4.467714 -0.052603334
4.468714 -0.052300519999999996
4.469714 -0.051996943999999996
4.470714 -0.05169262299999999
4.471714 -0.051387562000000005
4.472714 -0.051081786000000004
4.473714 -0.050775299
4.474714 -0.050468126
4.475714 -0.05016027099999999
4.476714 -0.049851753
4.477714 -0.049542589
4.478714 -0.04923279
4.479714 -0.048922375000000004
4.480714 -0.048611354
4.481714 -0.048299742
4.482714 -0.047987554
4.483714 -0.047674804
4.484715 -0.047361504
4.485714 -0.047047669
4.486714 -0.046733313
4.487714 -0.04641845
4.488714 -0.046103093
4.489714 -0.045787252
4.490714 -0.045470943
4.491714 -0.045154174
4.492714 -0.044836962
4.493714 -0.044519317
4.494714 -0.04420125
4.495714 -0.043882773
4.496714 -0.043563897
4.497715 -0.043244634000000004
4.498714 -0.042924995
4.499714 -0.042604993
4.500714 -0.042284635
4.501714 -0.041963934
4.502714 -0.041642901
4.503714 -0.041321546
4.504714 -0.040999880999999995
4.505714 -0.040677915
4.506714 -0.040355658999999995
4.507714 -0.040033125
4.508714 -0.039710323
4.509714 -0.039387264000000005
4.510714 -0.039063962
4.511714 -0.038740422999999996
4.512714 -0.03841666
4.513714 -0.038092685
4.514714 -0.037768506
4.515714 -0.037444136
4.516714 -0.037119584
4.517715 -0.036794864
4.518714 -0.036469987
4.519714 -0.036144961
4.520714 -0.035819798
4.521714 -0.035494511
4.522714 -0.035169107
4.523714 -0.034843595000000005
4.524714 -0.034517987
4.525714 -0.034192295
4.526714 -0.033866524
4.527714 -0.033540686
4.528714 -0.033214793
4.529714 -0.032888851000000004
4.530715 -0.032562866999999995
4.531714 -0.032236855
4.532714 -0.031910819
4.533714 -0.031584772000000004
4.534714 -0.031258719000000004
4.535714 -0.030932669000000003
4.536714 -0.030606630000000003
4.537714 -0.030280609
4.538714 -0.029954617
4.539714 -0.029628659999999998
4.540714 -0.029302746
4.541714 -0.028976885
4.542714 -0.028651083
4.543715 -0.028325346999999997
4.544714 -0.027999686
4.545714 -0.027674110999999998
4.546714 -0.027348628
4.547714 -0.027023247
4.548714 -0.026697974
4.549714 -0.026372817
4.550714 -0.026047789
4.551714 -0.025722894
4.552714 -0.025398142000000002
4.553714 -0.025073538
4.554714 -0.024749094
4.555714 -0.024424819000000004
4.556714 -0.024100719
4.557714 -0.023776802
4.558714 -0.023453077
4.559714 -0.023129552
4.560714 -0.022806234
4.561714 -0.022483132000000003
4.562714 -0.022160252999999998
4.563715 -0.021837604
4.564714 -0.021515191
4.565714 -0.021193024
4.566714 -0.020871108
4.567714 -0.020549448999999997
4.568714 -0.020228054000000002
4.569714 -0.01990693
4.570714 -0.019586083
4.571714 -0.019265519
4.572714 -0.018945245
4.573714 -0.018625266
4.574714 -0.018305586000000002
4.575714 -0.017986214
4.576715 -0.017667153
4.577714 -0.017348409
4.578714 -0.017029989
4.579714 -0.016711897
4.580714 -0.016394139999999998
4.581714 -0.016076721999999998
4.582714 -0.015759649
4.583714 -0.015442926
4.584714 -0.015126559999999999
4.585714 -0.014810556999999999
4.586714 -0.014494921000000001
4.587714 -0.01417966
4.588714 -0.013864777
4.589714 -0.013550279
4.590714 -0.013236173
4.591714 -0.012922463
4.592714 -0.012609156000000002
4.593714 -0.012296255999999998
4.594714 -0.011983770999999999
4.595714 -0.011671706
4.596714 -0.011360065
4.597714 -0.011048854
4.598714 -0.010738078
4.599714 -0.010427743
4.600714 -0.010117853999999999
4.601714 -0.0098084158
4.602714 -0.0094994321
4.603714 -0.0091909082
4.604714 -0.0088828485
4.605714 -0.0085752574
4.606714 -0.0082681392
4.607714 -0.0079614976
4.608714 -0.0076553362
4.609715 -0.0073496594
4.610714 -0.007044470799999999
4.611714 -0.0067397741
4.612714 -0.0064355736
4.613714 -0.0061318722
4.614714 -0.0058286736
4.615714 -0.0055259814
4.616714 -0.0052237996
4.617714 -0.0049221314999999995
4.618714 -0.0046209811
4.619714 -0.0043203523
4.620714 -0.0040202489000000004
4.621714 -0.0037206744
4.622715 -0.0034216329
4.623714 -0.0031231284000000003
4.624714 -0.0028251648
4.625714 -0.0025277462999999997
4.626714 -0.0022308766
4.627714 -0.0019345598
4.628714 -0.0016387998
4.629714 -0.0013436004
4.630714 -0.0010489656
4.631714 -0.00075489916
4.632714 -0.00046140476
4.633714 -0.00016848606
4.634714 0.0001238534
4.635714 0.00041561025
4.636714 0.00070678107
4.637714 0.0009973627099999999
4.638714 0.0012873521
4.639714 0.0015767462
4.640714 0.0018655423
4.641714 0.0021537373000000003
4.642715 0.0024413288
4.643714 0.0027283144
4.644714 0.0030146914
4.645714 0.0033004573
4.646714 0.0035856101
4.647714 0.0038701473
4.648714 0.0041540668
4.649714 0.0044373660999999995
4.650714 0.004720043199999999
4.651714 0.0050020961
4.652714 0.0052835221
4.653714 0.005564318800000001
4.654714 0.0058444839
4.655715 0.0061240149
4.656714 0.0064029096
4.657714 0.006681164799999999
4.658714 0.0069587775
4.659714 0.0072357456
4.660714 0.0075120661
4.661714 0.0077877360999999996
4.662714 0.0080627527
4.663714 0.0083371124
4.664714 0.0086108128
4.665714 0.0088838504
4.666714 0.009156221499999999
4.667714 0.009427923900000001
4.668715 0.009698954099999999
4.669714 0.009969309
4.670714 0.010238986
4.671714 0.010507982
4.672714 0.010776294
4.673714 0.01104392
4.674714 0.011310856
4.675714 0.0115771
4.676714 0.01184265
4.677714 0.012107503
4.678714 0.012371655999999998
4.679714 0.012635108
4.680714 0.012897856000000001
4.681714 0.013159898000000001
4.682714 0.013421230999999999
4.683714 0.013681855
4.684714 0.013941765
4.685714 0.014200961
4.686714 0.014459439
4.687714 0.014717199
4.688715 0.014974237
4.689714 0.015230549999999999
4.690714 0.015486136999999999
4.691714 0.015740994
4.692714 0.015995119999999998
4.693714 0.016248511
4.694714 0.016501164999999998
4.695714 0.016753079
4.696714 0.017004249
4.697714 0.017254674
4.698714 0.017504350000000002
4.699714 0.017753274
4.700714 0.018001442
4.701715 0.018248853
4.702714 0.018495502
4.703714 0.018741385
4.704714 0.018986501000000003
4.705714 0.019230845
4.706714 0.019474415000000002
4.707714 0.019717208
4.708714 0.019959219
4.709714 0.020200446
4.710714 0.020440886000000002
4.711714 0.020680536
4.712714 0.020919392
4.713714 0.021157453
4.714714 0.021394715
4.715714 0.021631175
4.716714 0.02186683
4.717714 0.022101677
4.718714 0.022335714
4.719714 0.022568939
4.720714 0.022801348
4.721714 0.023032937
4.722714 0.023263704
4.723714 0.023493648
4.724714 0.023722764
4.725714 0.023951048
4.726714 0.024178499
4.727714 0.024405113
4.728714 0.024630886
4.729714 0.024855815
4.730714 0.025079897000000004
4.731714 0.025303126000000002
4.732714 0.025525500000000003
4.733714 0.025747012
4.734715 0.02596766
4.735714 0.026187436999999997
4.736714 0.026406342
4.737714 0.026624367000000003
4.738714 0.026841511
4.739714 0.027057764
4.740714 0.027273124
4.741714 0.027487587
4.742714 0.027701145
4.743714 0.027913794999999998
4.744714 0.028125531000000002
4.745714 0.028336348
4.746714 0.028546242
4.747715 0.028755206999999998
4.748714 0.028963239
4.749714 0.029170329999999998
4.750714 0.029376475
4.751714 0.029581672
4.752714 0.029785914000000004
4.753714 0.029989197999999998
4.754714 0.030191515999999998
4.755714 0.030392865
4.756714 0.030593242000000003
4.757714 0.030792637999999997
4.758714 0.030991051000000002
4.759714 0.031188477000000003
4.760714 0.031384909999999995
4.761714 0.031580345
4.762714 0.031774776
4.763714 0.0319682
4.764714 0.032160612
4.765714 0.032352004
4.766714 0.032542375
4.767715 0.032731719
4.768714 0.032920029
4.769714 0.033107304
4.770714 0.033293533
4.771714 0.033478715
4.772714 0.033662844
4.773714 0.03384591
4.774714 0.03402791
4.775714 0.034208840000000004
4.776714 0.034388693
4.777714 0.034567463
4.778714 0.034745145000000005
4.779714 0.034921730000000005
4.780715 0.035097214
4.781714 0.03527159
4.782714 0.035444854
4.783714 0.035616997000000004
4.784714 0.035788014
4.785714 0.035957899
4.786714 0.036126646
4.787714 0.036294249
4.788714 0.0364607
4.789714 0.036625995
4.790714 0.036790126
4.791714 0.03695309
4.792714 0.037114878
4.793715 0.037275488
4.794714 0.03743491
4.795714 0.037593138
4.796714 0.037750171
4.797714 0.037905999
4.798714 0.038060616
4.799714 0.038214013000000005
4.800714 0.038366189
4.801714 0.038517136
4.802714 0.038666846
4.803714 0.038815313
4.804714 0.038962532
4.805714 0.039108493
4.806714 0.039253192
4.807714 0.039396617999999994
4.808714 0.039538767
4.809714 0.039679633000000006
4.810714 0.039819205999999996
4.811714 0.039957478
4.812714 0.040094441
4.813715 0.040230088
4.814714 0.040364410999999996
4.815714 0.040497404
4.816714 0.040629057999999996
4.817714 0.040759362
4.818714 0.040888311999999996
4.819714 0.041015897
4.820714 0.041142108999999996
4.821714 0.041266941
4.822714 0.041390385
4.823714 0.041512431999999995
4.824714 0.041633076000000005
4.825714 0.041752309
4.826715 0.041870120999999996
4.827714 0.041986504
4.828714 0.042101453
4.829714 0.042214958
4.830714 0.04232701
4.831714 0.042437604999999996
4.832714 0.042546732999999996
4.833714 0.042654385
4.834714 0.042760556
4.835714 0.042865236
4.836714 0.042968421
4.837714 0.043070098
4.838714 0.043170262
4.839714 0.043268906
4.840714 0.04336602
4.841714 0.043461597
4.842714 0.043555629
4.843714 0.043648106
4.844714 0.043739023
4.845714 0.043828369
4.846714 0.043916138
4.847714 0.044002317
4.848714 0.044086901
4.849714 0.044169882
4.850714 0.044251251
4.851714 0.044330998
4.852714 0.044409119
4.853714 0.044485601
4.854714 0.044560435
4.855714 0.044633617
4.856714 0.044705134
4.857714 0.04477498
4.858714 0.044843144
4.859715 0.044909620000000004
4.860714 0.044974399
4.861714 0.045037476
4.862714 0.045098839
4.863714 0.045158481
4.864714 0.045216395
4.865714 0.045272571
4.866714 0.045327001
4.867714 0.045379679
4.868714 0.045430599
4.869714 0.04547975
4.870714 0.045527125
4.871714 0.045572719
4.872715 0.04561652
4.873714 0.045658526
4.874714 0.045698724
4.875714 0.045737109
4.876714 0.045773672
4.877714 0.045808408
4.878714 0.045841307
4.879714 0.04587236
4.880714 0.04590156
4.881714 0.0459289
4.882714 0.045954368999999995
4.883714 0.045977961
4.884714 0.045999666
4.885714 0.046019476999999996
4.886714 0.046037388
4.887714 0.046053386
4.888714 0.046067464
4.889714 0.046079615000000004
4.890714 0.046089827
4.891714 0.046098093
4.892715 0.046104405
4.893714 0.046108756
4.894714 0.046111134
4.895714 0.046111532999999996
4.896714 0.046109944
4.897714 0.046106358
4.898714 0.046100767
4.899714 0.046093165
4.900714 0.046083541
4.901714 0.046071887
4.902714 0.046058196999999995
4.903714 0.046042461
4.904714 0.046024669
4.905715 0.046004818
4.906714 0.045982897
4.907714 0.045958901
4.908714 0.045932818
4.909714 0.045904642
4.910714 0.045874366
4.911714 0.045841981999999996
4.912714 0.045807482000000004
4.913714 0.045770858
4.914714 0.0457321
4.915714 0.045691201
4.916714 0.045648153000000004
4.917714 0.045602949
4.918715 0.04555558
4.919714 0.045506036
4.920714 0.045454312999999996
4.921714 0.045400401
4.922714 0.045344292
4.923714 0.045285976
4.924714 0.045225445999999996
4.925714 0.045162695
4.926714 0.045097715000000003
4.927714 0.045030496999999996
4.928714 0.044961034999999996
4.929714 0.044889319999999996
4.930714 0.044815344
4.931714 0.044739101
4.932714 0.044660582000000004
4.933714 0.044579781
4.934714 0.044496692
4.935714 0.044411307
4.936714 0.04432362
4.937714 0.044233626
4.938715 0.044141317
4.939714 0.044046686
4.940714 0.043949729
4.941714 0.043850439
4.942714 0.043748811
4.943714 0.043644838
4.944714 0.043538515
4.945714 0.043429839000000005
4.946714 0.043318802000000003
4.947714 0.043205399
4.948714 0.043089627
4.949714 0.04297148
4.950714 0.042850952000000005
4.951715 0.042728037999999996
4.952714 0.042602733999999996
4.953714 0.042475035
4.954714 0.042344935
4.955714 0.042212431
4.956714 0.042077518
4.957714 0.041940188
4.958714 0.041800441
4.959714 0.041658268000000005
4.960714 0.041513666
4.961714 0.041366629999999995
4.962714 0.041217156
4.963714 0.041065239999999996
4.964714 0.040910876
4.965714 0.040754062
4.966714 0.040594791
4.967714 0.040433061
4.968714 0.040268869
4.969714 0.040102212000000005
4.970714 0.039933082999999994
4.971714 0.039761481
4.972714 0.039587403
4.973714 0.039410847
4.974714 0.039231809
4.975714 0.039050286000000003
4.976714 0.038866277000000005
4.977714 0.038679779000000004
4.978714 0.038490794
4.979714 0.038299317
4.980714 0.038105348
4.981714 0.037908886
4.982714 0.037709929
4.983714 0.037508475
4.984715 0.037304527000000004
4.985714 0.037098082
4.986714 0.036889136999999995
4.987714 0.036677695
4.988714 0.036463756
4.989714 0.036247316
4.990714 0.036028377
4.991714 0.03580694
4.992714 0.035583004
4.993714 0.035356567
4.994714 0.035127634000000005
4.995714 0.0348962
4.996714 0.034662266000000004
4.997715 0.034425835
4.998714 0.034186905
4.999714 0.033945477
5.000714 0.033701552
5.001714 0.03345513
5.002714 0.033206213
5.003714 0.032954803000000005
5.004714 0.032700898
5.005714 0.032444502
5.006714 0.032185615
5.007714 0.031924236
5.008714 0.031660372
5.009714 0.031394023
5.010714 0.03112519
5.011714 0.030853879
5.012714 0.030580089999999997
5.013714 0.030303828
5.014714 0.030025095
5.015714 0.029743896
5.016714 0.029460236
5.017715 0.029174116
5.018714 0.02888554
5.019714 0.028594513
5.020714 0.028301042
5.021714 0.028005129
5.022714 0.027706779999999997
5.023714 0.027406
5.024714 0.027102796999999998
5.025714 0.026797171
5.026714 0.026489131000000003
5.027714 0.026178680000000003
5.028714 0.025865825999999998
5.029714 0.025550573
5.030715 0.025232927999999998
5.031714 0.024912896
5.032714 0.024590483999999996
5.033714 0.024265697
5.034714 0.023938540999999997
5.035714 0.023609021
5.036714 0.023277146
5.037714 0.022942922
5.038714 0.022606355
5.039714 0.022267453
5.040714 0.021926222000000002
5.041714 0.021582669
5.042714 0.021236802
5.043715 0.020888628
5.044714 0.020538157
5.045714 0.020185397
5.046714 0.019830355
5.047714 0.01947304
5.048714 0.01911346
5.049714 0.018751627
5.050714 0.018387548
5.051714 0.018021233
5.052714 0.017652691
5.053714 0.017281935000000002
5.054714 0.016908972
5.055714 0.016533813
5.056714 0.016156471000000002
5.057714 0.015776955000000002
5.058714 0.015395276999999999
5.059714 0.015011448999999998
5.060714 0.014625479999999998
5.061714 0.014237383
5.062714 0.01384717
5.063715 0.013454854
5.064714 0.013060446
5.065714 0.012663958
5.066714 0.012265405
5.067714 0.011864796
5.068714 0.011462146000000001
5.069714 0.011057467
5.070714 0.010650772
5.071714 0.010242074
5.072714 0.009831387399999999
5.073714 0.0094187242
5.074714 0.0090040987
5.075714 0.0085875246
5.076715 0.0081690159
5.077714 0.0077485864
5.078714 0.007326250500000001
5.079714 0.0069020220999999994
5.080714 0.006475916599999999
5.081714 0.0060479491
5.082714 0.0056181343
5.083714 0.0051864877999999994
5.084714 0.0047530251
5.085714 0.004317762100000001
5.086714 0.0038807146
5.087714 0.0034418987000000003
5.088714 0.0030013311
5.089714 0.0025590287
5.090714 0.0021150083
5.091714 0.0016692868
5.092714 0.0012218818
5.093714 0.0007728106499999999
5.094714 0.00032209107
5.095714 -0.00013025904
5.096714 -0.0005842217
5.097714 -0.0010397786
5.098714 -0.0014969116
5.099714 -0.0019556021000000003
5.100714 -0.0024158313
5.101714 -0.0028775807
5.102714 -0.0033408312000000003
5.103714 -0.0038055638
5.104714 -0.0042717591000000004
5.105714 -0.0047393976
5.106714 -0.0052084601
5.107714 -0.0056789268
5.108714 -0.006150777299999999
5.109715 -0.0066239925
5.110714 -0.0070985516
5.111714 -0.0075744348999999996
5.112714 -0.0080516213
5.113714 -0.0085300904
5.114714 -0.0090098212
5.115714 -0.0094907926
5.116714 -0.0099729834
5.117714 -0.010456373
5.118714 -0.010940937999999999
5.119714 -0.011426658999999999
5.120714 -0.011913512
5.121714 -0.012401474999999999
5.122715 -0.012890526999999999
5.123714 -0.013380643000000001
5.124714 -0.013871801999999999
5.125714 -0.014363980000000002
5.126714 -0.014857155
5.127714 -0.015351301
5.128714 -0.015846396999999998
5.129714 -0.016342416
5.130714 -0.016839337000000003
5.131714 -0.017337133
5.132714 -0.01783578
5.133714 -0.018335256
5.134714 -0.018835533
5.135714 -0.019336588000000002
5.136714 -0.019838395
5.137714 -0.020340929
5.138714 -0.020844165
5.139714 -0.021348077
5.140714 -0.02185264
5.141714 -0.022357827
5.142715 -0.022863612999999998
5.143714 -0.023369971
5.144714 -0.023876876
5.145714 -0.024384301
5.146714 -0.024892221
5.147714 -0.025400607000000002
5.148714 -0.025909434999999998
5.149714 -0.026418676000000002
5.150714 -0.026928302
5.151714 -0.027438287999999998
5.152714 -0.027948606
5.153714 -0.028459230000000002
5.154714 -0.02897013
5.155715 -0.029481280999999998
5.156714 -0.029992653
5.157714 -0.030504219
5.158714 -0.031015952
5.159714 -0.031527822
5.160714 -0.032039799
5.161714 -0.032551857000000003
5.162714 -0.033063965
5.163714 -0.033576097
5.164714 -0.034088218999999996
5.165714 -0.034600307
5.166714 -0.035112331000000004
5.167714 -0.035624258
5.168715 -0.036136064
5.169714 -0.036647715
5.170714 -0.037159183
5.171714 -0.037670435
5.172714 -0.038181446
5.173714 -0.038692183000000005
5.174714 -0.039202618
5.175714 -0.039712721
5.176714 -0.04022246
5.177714 -0.040731806
5.178714 -0.041240727
5.179714 -0.041749194
5.180714 -0.042257176
5.181714 -0.042764642
5.182714 -0.043271563
5.183714 -0.043777909
5.184714 -0.044283646
5.185714 -0.044788743
5.186714 -0.045293171
5.187714 -0.045796896999999996
5.188715 -0.046299893
5.189714 -0.046802123
5.190714 -0.047303559
5.191714 -0.047804165
5.192714 -0.048303913000000004
5.193714 -0.04880277
5.194714 -0.049300707
5.195714 -0.04979769
5.196714 -0.050293683
5.197714 -0.050788658
5.198714 -0.05128257900000001
5.199714 -0.051775418
5.200714 -0.052267138000000005
5.201715 -0.052757707
5.202714 -0.053247093
5.203714 -0.053735264
5.204714 -0.054222188000000004
5.205714 -0.054707826
5.206714 -0.055192155
5.207714 -0.055675132999999995
5.208714 -0.056156730999999994
5.209714 -0.056636915999999995
5.210714 -0.057115656
5.211714 -0.057592918
5.212714 -0.058068667
5.213714 -0.058542867
5.214714 -0.059015490000000004
5.215714 -0.059486507
5.216714 -0.059955876000000005
5.217714 -0.060423568000000004
5.218714 -0.060889556
5.219714 -0.061353802
5.220714 -0.061816274
5.221714 -0.062276941
5.222714 -0.062735769
5.223714 -0.063192722
5.224714 -0.063647772
5.225714 -0.06410089
5.226714 -0.06455204
5.227714 -0.065001188
5.228714 -0.065448304
5.229714 -0.065893354
5.230714 -0.066336303
5.231714 -0.066777121
5.232714 -0.067215774
5.233714 -0.06765223199999999
5.234715 -0.068086467
5.235714 -0.068518438
5.236714 -0.068948115
5.237714 -0.06937547
5.238714 -0.069800467
5.239714 -0.070223073
5.240714 -0.070643256
5.241714 -0.07106098899999999
5.242714 -0.071476237
5.243714 -0.071888964
5.244714 -0.072299142
5.245714 -0.072706735
5.246714 -0.07311171500000001
5.247715 -0.073514052
5.248714 -0.073913712
5.249714 -0.074310659
5.250714 -0.07470486999999999
5.251714 -0.075096305
5.252714 -0.07548494
5.253714 -0.07587074099999999
5.254714 -0.076253671
5.255714 -0.07663370900000001
5.256714 -0.077010813
5.257714 -0.077384961
5.258714 -0.077756116
5.259714 -0.07812425599999999
5.260714 -0.07848933999999999
5.261714 -0.07885134499999999
5.262714 -0.079210236
5.263714 -0.079565984
5.264714 -0.07991856
5.265714 -0.080267928
5.266714 -0.080614066
5.267715 -0.080956938
5.268714 -0.081296515
5.269714 -0.081632769
5.270714 -0.081965665
5.271714 -0.082295178
5.272714 -0.08262127500000001
5.273714 -0.082943926
5.274714 -0.083263102
5.275714 -0.08357877400000001
5.276714 -0.08389091200000001
5.277714 -0.084199483
5.278714 -0.084504462
5.279714 -0.084805815
5.280715 -0.085103518
5.281714 -0.085397542
5.282714 -0.085687853
5.283714 -0.085974426
5.284714 -0.086257234
5.285714 -0.086536247
5.286714 -0.086811441
5.287714 -0.087082782
5.288714 -0.08735024599999999
5.289714 -0.087613804
5.290714 -0.087873434
5.291714 -0.088129105
5.292714 -0.088380789
5.293715 -0.08862846299999999
5.294714 -0.088872097
5.295714 -0.08911166799999999
5.296714 -0.089347147
5.297714 -0.089578511
5.298714 -0.089805736
5.299714 -0.09002879999999999
5.300714 -0.090247672
5.301714 -0.09046233000000001
5.302714 -0.090672745
5.303714 -0.090878899
5.304714 -0.091080763
5.305714 -0.091278314
5.306714 -0.091471529
5.307714 -0.091660389
5.308714 -0.091844867
5.309714 -0.092024938
5.310714 -0.09220058
5.311714 -0.09237176899999999
5.312714 -0.092538487
5.313715 -0.092700706
5.314714 -0.092858408
5.315714 -0.09301157
5.316714 -0.093160174
5.317714 -0.093304197
5.318714 -0.093443616
5.319714 -0.093578408
5.320714 -0.093708554
5.321714 -0.093834038
5.322714 -0.093954831
5.323714 -0.09407092
5.324714 -0.09418228299999999
5.325714 -0.094288902
5.326715 -0.094390759
5.327714 -0.09448783200000001
5.328714 -0.094580103
5.329714 -0.094667554
5.330714 -0.094750169
5.331714 -0.094827922
5.332714 -0.094900804
5.333714 -0.09496879600000001
5.334714 -0.095031882
5.335714 -0.095090043
5.336714 -0.095143262
5.337714 -0.095191522
5.338714 -0.095234811
5.339714 -0.09527311200000001
5.340714 -0.09530640700000001
5.341714 -0.095334684
5.342714 -0.095357926
5.343714 -0.095376116
5.344714 -0.095389242
5.345714 -0.095397292
5.346714 -0.095400249
5.347714 -0.095398101
5.348714 -0.095390831
5.349714 -0.095378433
5.350714 -0.095360889
5.351714 -0.09533818799999999
5.352714 -0.095310318
5.353714 -0.095277268
5.354714 -0.095239026
5.355714 -0.095195585
5.356714 -0.09514692899999999
5.357714 -0.095093052
5.358714 -0.095033937
5.359715 -0.09496958200000001
5.360714 -0.094899972
5.361714 -0.094825105
5.362714 -0.094744965
5.363714 -0.094659551
5.364714 -0.094568852
5.365714 -0.094472856
5.366714 -0.094371563
5.367714 -0.094264961
5.368714 -0.094153051
5.369714 -0.094035821
5.370714 -0.09391327
5.371714 -0.093785388
5.372715 -0.09365216800000001
5.373714 -0.093513611
5.374714 -0.09336971
5.375714 -0.09322046
5.376714 -0.09306586
5.377714 -0.092905905
5.378714 -0.09274059000000001
5.379714 -0.092569913
5.380714 -0.09239387
5.381714 -0.09221246
5.382714 -0.092025683
5.383714 -0.091833534
5.384714 -0.091636012
5.385714 -0.09143311800000001
5.386714 -0.091224845
5.387714 -0.091011199
5.388714 -0.090792181
5.389714 -0.090567785
5.390714 -0.090338016
5.391714 -0.090102875
5.392715 -0.089862361
5.393714 -0.08961648
5.394714 -0.089365226
5.395714 -0.089108612
5.396714 -0.088846637
5.397714 -0.088579301
5.398714 -0.08830661
5.399714 -0.088028569
5.400714 -0.087745179
5.401714 -0.08745645199999999
5.402714 -0.087162387
5.403714 -0.08686299
5.404714 -0.08655827299999999
5.405715 -0.086248235
5.406714 -0.085932889
5.407714 -0.08561224099999999
5.408714 -0.085286301
5.409714 -0.08495507100000001
5.410714 -0.084618566
5.411714 -0.08427678799999999
5.412714 -0.08392975400000001
5.413714 -0.08357747
5.414714 -0.083219941
5.415714 -0.082857185
5.416714 -0.08248920800000001
5.417714 -0.082116021
5.418715 -0.08173763599999999
5.419714 -0.081354065
5.420714 -0.08096532
5.421714 -0.080571411
5.422714 -0.080172357
5.423714 -0.079768163
5.424714 -0.079358846
5.425714 -0.078944425
5.426714 -0.078524905
5.427714 -0.078100309
5.428714 -0.077670644
5.429714 -0.07723593200000001
5.430714 -0.07679618399999999
5.431714 -0.07635142
5.432714 -0.075901655
5.433714 -0.07544690200000001
5.434714 -0.074987183
5.435714 -0.07452251700000001
5.436714 -0.074052921
5.437714 -0.073578412
5.438715 -0.07309900800000001
5.439714 -0.072614732
5.440714 -0.07212560700000001
5.441714 -0.07163164600000001
5.442714 -0.071132876
5.443714 -0.070629315
5.444714 -0.070120982
5.445714 -0.069607905
5.446714 -0.069090101
5.447714 -0.068567594
5.448714 -0.068040407
5.449714 -0.06750856400000001
5.450714 -0.066972087
5.451715 -0.06643100099999999
5.452714 -0.06588532700000001
5.453714 -0.06533509
5.454714 -0.064780319
5.455714 -0.064221036
5.456714 -0.063657266
5.457714 -0.063089037
5.458714 -0.062516372
5.459714 -0.061939302
5.460714 -0.061357848
5.461714 -0.06077204
5.462714 -0.060181902
5.463714 -0.05958746200000001
5.464714 -0.058988750000000006
5.465714 -0.058385794
5.466714 -0.057778623999999994
5.467714 -0.057167269
5.468714 -0.056551752
5.469714 -0.055932108
5.470714 -0.055308366
5.471714 -0.054680556
5.472714 -0.054048712000000006
5.473714 -0.053412857
5.474714 -0.052773027
5.475714 -0.052129256
5.476714 -0.051481574
5.477714 -0.050830015
5.478714 -0.050174607999999996
5.479714 -0.04951538900000001
5.480714 -0.04885239200000001
5.481714 -0.048185646
5.482714 -0.04751519
5.483714 -0.046841058
5.484715 -0.046163285
5.485714 -0.045481906
5.486714 -0.044796956
5.487714 -0.044108473
5.488714 -0.043416492
5.489714 -0.042721049999999997
5.490714 -0.042022183000000005
5.491714 -0.04131993
5.492714 -0.040614328
5.493714 -0.039905414
5.494714 -0.039193226
5.495714 -0.038477802
5.496714 -0.037759182
5.497715 -0.037037403999999996
5.498714 -0.036312506
5.499714 -0.035584529000000004
5.500714 -0.03485351
5.501714 -0.034119491
5.502714 -0.03338251
5.503714 -0.032642609
5.504714 -0.031899827
5.505714 -0.031154207
5.506714 -0.030405787
5.507714 -0.029654612000000004
5.508714 -0.028900721
5.509714 -0.028144154999999997
5.510714 -0.027384958
5.511714 -0.026623174
5.512714 -0.025858845999999998
5.513714 -0.025092015999999998
5.514714 -0.024322726000000003
5.515714 -0.02355102
5.516714 -0.022776944
5.517715 -0.022000542
5.518714 -0.021221857
5.519714 -0.020440934
5.520714 -0.01965782
5.521714 -0.018872558
5.522714 -0.018085194
5.523714 -0.017295775
5.524714 -0.016504346
5.525714 -0.015710952
5.526714 -0.014915642000000002
5.527714 -0.01411846
5.528714 -0.013319454000000001
5.529714 -0.012518669000000001
5.530715 -0.011716154
5.531714 -0.010911955999999999
5.532714 -0.01010612
5.533714 -0.0092986957
5.534714 -0.008489729199999999
5.535714 -0.007679269
5.536714 -0.0068673624
5.537714 -0.0060540577
5.538714 -0.0052394033
5.539714 -0.0044234472000000006
5.540714 -0.0036062378000000003
5.541714 -0.0027878239
5.542714 -0.0019682544
5.543715 -0.001147578
5.544714 -0.00032584396
5.545714 0.00049689861
5.546714 0.0013206001
5.547714 0.002145211
5.548714 0.0029706815
5.549714 0.0037969618
5.550714 0.0046240017
5.551714 0.0054517513
5.552714 0.0062801599
5.553714 0.0071091774
5.554714 0.007938752200000001
5.555714 0.008768834199999999
5.556714 0.0095993724
5.557714 0.010430316
5.558714 0.011261614
5.559714 0.012093214
5.560714 0.012925065
5.561714 0.013757116
5.562714 0.014589314999999999
5.563715 0.015421609999999999
5.564714 0.016253951
5.565714 0.017086283
5.566714 0.017918556000000002
5.567714 0.018750718
5.568714 0.019582716
5.569714 0.020414499
5.570714 0.021246013
5.571714 0.022077207
5.572714 0.022908029
5.573714 0.023738427
5.574714 0.024568348
5.575714 0.02539774
5.576715 0.026226549999999998
5.577714 0.027054725999999998
5.578714 0.027882215000000002
5.579714 0.028708964000000003
5.580714 0.029534919
5.581714 0.03036003
5.582714 0.031184245
5.583714 0.032007508000000004
5.584714 0.03282977
5.585714 0.033650975
5.586714 0.034471074
5.587714 0.035290012999999995
5.588714 0.036107737
5.589714 0.036924199000000005
5.590714 0.037739341
5.591714 0.038553114
5.592714 0.039365462999999996
5.593714 0.040176336
5.594714 0.040985681999999996
5.595714 0.041793444
5.596714 0.042599573
5.597714 0.043404018
5.598714 0.044206725
5.599714 0.045007642
5.600714 0.04580672
5.601714 0.046603903
5.602714 0.047399141
5.603714 0.048192381
5.604714 0.048983573999999995
5.605714 0.049772667
5.606714 0.050559605
5.607714 0.051344337
5.608714 0.052126817000000006
5.609715 0.052906992
5.610714 0.053684809
5.611714 0.054460217
5.612714 0.055233162
5.613714 0.056003599
5.614714 0.056771473999999995
5.615714 0.057536736
5.616714 0.058299331999999995
5.617714 0.059059216000000005
5.618714 0.059816334
5.619714 0.060570641999999994
5.620714 0.061322085
5.621714 0.062070612000000004
5.622715 0.062816177
5.623714 0.063558726
5.624714 0.064298214
5.625714 0.06503458699999999
5.626714 0.0657678
5.627714 0.0664978
5.628714 0.06722454
5.629714 0.067947974
5.630714 0.06866804900000001
5.631714 0.069384719
5.632714 0.070097938
5.633714 0.070807652
5.634714 0.071513822
5.635714 0.072216394
5.636714 0.07291532199999999
5.637714 0.073610555
5.638714 0.07430205
5.639714 0.074989762
5.640714 0.075673638
5.641714 0.076353637
5.642715 0.077029708
5.643714 0.077701808
5.644714 0.078369892
5.645714 0.079033914
5.646714 0.079693826
5.647714 0.080349587
5.648714 0.081001152
5.649714 0.081648474
5.650714 0.082291506
5.651714 0.082930207
5.652714 0.083564536
5.653714 0.08419444200000001
5.654714 0.084819889
5.655715 0.08544083100000001
5.656714 0.086057221
5.657714 0.086669018
5.658714 0.08727618300000001
5.659714 0.087878673
5.660714 0.088476442
5.661714 0.08906945
5.662714 0.089657656
5.663714 0.09024101899999999
5.664714 0.090819498
5.665714 0.091393053
5.666714 0.091961649
5.667714 0.092525239
5.668715 0.093083788
5.669714 0.093637255
5.670714 0.094185601
5.671714 0.09472878900000001
5.672714 0.095266779
5.673714 0.09579953599999999
5.674714 0.096327026
5.675714 0.09684920699999999
5.676714 0.097366044
5.677714 0.097877497
5.678714 0.098383543
5.679714 0.098884129
5.680714 0.09937923200000001
5.681714 0.099868816
5.682714 0.10035285000000001
5.683714 0.10083129
5.684714 0.10130410999999999
5.685714 0.10177128
5.686714 0.10223275
5.687714 0.10268849
5.688715 0.10313848
5.689714 0.10358269
5.690714 0.10402107
5.691714 0.10445361
5.692714 0.10488027
5.693714 0.10530102
5.694714 0.10571583
5.695714 0.10612467
5.696714 0.10652751999999999
5.697714 0.10692434
5.698714 0.10731510000000001
5.699714 0.10769978
5.700714 0.10807835
5.701715 0.10845079
5.702714 0.10881706000000001
5.703714 0.10917713999999999
5.704714 0.10953099999999999
5.705714 0.10987861
5.706714 0.11021996999999999
5.707714 0.11055501999999999
5.708714 0.11088375
5.709714 0.11120615999999998
5.710714 0.11152219000000001
5.711714 0.11183183
5.712714 0.11213506
5.713714 0.11243185
5.714714 0.11272219
5.715714 0.11300603999999999
5.716714 0.1132834
5.717714 0.11355424
5.718714 0.11381855
5.719714 0.11407629
5.720714 0.11432746
5.721714 0.11457204
5.722714 0.11481
5.723714 0.11504133
5.724714 0.11526601
5.725714 0.11548401999999999
5.726714 0.11569535
5.727714 0.11589999000000001
5.728714 0.11609789999999999
5.729714 0.11628909000000001
5.730714 0.11647354
5.731714 0.11665123999999999
5.732714 0.11682216000000001
5.733714 0.11698629999999999
5.734715 0.11714365
5.735714 0.11729418999999999
5.736714 0.1174379
5.737714 0.1175748
5.738714 0.11770483999999999
5.739714 0.11782805
5.740714 0.11794437999999999
5.741714 0.11805384
5.742714 0.11815644000000002
5.743714 0.11825214999999999
5.744714 0.11834096000000001
5.745714 0.11842287000000001
5.746714 0.11849788
5.747715 0.11856596999999999
5.748714 0.11862713
5.749714 0.11868137
5.750714 0.11872867999999999
5.751714 0.11876905000000001
5.752714 0.11880249000000001
5.753714 0.11882898
5.754714 0.11884853999999999
5.755714 0.11886115
5.756714 0.11886680999999999
5.757714 0.11886551999999999
5.758714 0.11885727
5.759714 0.11884208
5.760714 0.11881994
5.761714 0.11879085
5.762714 0.11875480000000001
5.763714 0.11871182000000001
5.764714 0.11866189
5.765714 0.11860501999999999
5.766714 0.11854121999999999
5.767715 0.11847048
5.768714 0.11839282
5.769714 0.11830822999999999
5.770714 0.11821672999999999
5.771714 0.11811832
5.772714 0.11801298999999998
5.773714 0.11790078
5.774714 0.11778168
5.775714 0.11765568000000001
5.776714 0.11752282
5.777714 0.11738307999999999
5.778714 0.11723649
5.779714 0.11708306
5.780715 0.11692277999999999
5.781714 0.11675566999999999
5.782714 0.11658175
5.783714 0.11640102999999999
5.784714 0.1162135
5.785714 0.11601921
5.786714 0.11581815000000001
5.787714 0.11561032
5.788714 0.11539575999999999
5.789714 0.11517446999999999
5.790714 0.11494647
5.791714 0.11471178000000001
5.792714 0.11447041
5.793715 0.11422236999999999
5.794714 0.11396769
5.795714 0.11370637
5.796714 0.11343843999999999
5.797714 0.11316392000000002
5.798714 0.11288283
5.799714 0.11259518
5.800714 0.11230098
5.801714 0.11200028
5.802714 0.11169309
5.803714 0.11137942
5.804714 0.11105928999999999
5.805714 0.11073273
5.806714 0.11039976
5.807714 0.11006041000000001
5.808714 0.1097147
5.809714 0.10936265
5.810714 0.10900428999999999
5.811714 0.10863964000000001
5.812714 0.10826873000000001
5.813715 0.10789158
5.814714 0.10750821
5.815714 0.10711866
5.816714 0.10672295
5.817714 0.10632111999999999
5.818714 0.10591318000000001
5.819714 0.10549916999999999
5.820714 0.10507910999999999
5.821714 0.10465303000000001
5.822714 0.10422097
5.823714 0.10378294
5.824714 0.10333899
5.825714 0.10288914
5.826715 0.10243342999999999
5.827714 0.10197188
5.828714 0.10150453
5.829714 0.10103141
5.830714 0.10055254999999999
5.831714 0.10006798
5.832714 0.099577743
5.833714 0.099081872
5.834714 0.098580401
5.835714 0.09807336600000001
5.836714 0.09756079499999999
5.837714 0.09704273000000001
5.838714 0.096519204
5.839714 0.095990254
5.840714 0.095455919
5.841714 0.094916235
5.842714 0.09437124200000001
5.843714 0.093820976
5.844714 0.093265477
5.845714 0.092704786
5.846714 0.092138944
5.847714 0.091567985
5.848714 0.090991956
5.849714 0.090410892
5.850714 0.08982483399999999
5.851714 0.089233828
5.852714 0.088637916
5.853714 0.08803713099999999
5.854714 0.087431527
5.855714 0.086821138
5.856714 0.086206011
5.857714 0.085586187
5.858714 0.084961712
5.859715 0.08433262700000001
5.860714 0.08369897800000001
5.861714 0.083060807
5.862714 0.082418165
5.863714 0.081771094
5.864714 0.081119634
5.865714 0.080463837
5.866714 0.079803751
5.867714 0.079139415
5.868714 0.078470883
5.869714 0.0777982
5.870714 0.077121414
5.871714 0.07644057
5.872715 0.07575572200000001
5.873714 0.07506691
5.874714 0.074374193
5.875714 0.07367761
5.876714 0.07297722
5.877714 0.072273065
5.878714 0.07156520200000001
5.879714 0.07085367100000001
5.880714 0.070138532
5.881714 0.06941983
5.882714 0.068697619
5.883714 0.06797194899999999
5.884714 0.06724287500000001
5.885714 0.066510442
5.886714 0.065774709
5.887714 0.065035722
5.888714 0.064293534
5.889714 0.063548202
5.890714 0.062799774
5.891714 0.062048301
5.892715 0.061293842999999994
5.893714 0.060536445
5.894714 0.059776165000000006
5.895714 0.059013057
5.896714 0.05824717200000001
5.897714 0.057478563
5.898714 0.056707283
5.899714 0.055933389
5.900714 0.055156933
5.901714 0.054377975
5.902714 0.053596560999999994
5.903714 0.052812753999999996
5.904714 0.052026606999999996
5.905715 0.051238172
5.906714 0.050447508999999995
5.907714 0.049654668000000006
5.908714 0.048859708
5.909714 0.048062686
5.910714 0.047263657
5.911714 0.046462679
5.912714 0.045659806
5.913714 0.044855097000000003
5.914714 0.04404861
5.915714 0.043240399
5.916714 0.042430524
5.917714 0.041619039
5.918715 0.040806003
5.919714 0.039991474
5.920714 0.039175511
5.921714 0.038358168000000005
5.922714 0.037539502999999995
5.923714 0.036719572
5.924714 0.035898437
5.925714 0.035076152
5.926714 0.034252772
5.927714 0.03342836
5.928714 0.032602968999999996
5.929714 0.031776659
5.930714 0.030949485000000002
5.931714 0.030121507000000002
5.932714 0.029292781000000004
5.933714 0.028463365999999997
5.934714 0.027633319000000003
5.935714 0.026802694999999998
5.936714 0.025971557
5.937714 0.025139959
5.938715 0.024307959
5.939714 0.023475615
5.940714 0.022642987
5.941714 0.021810131
5.942714 0.020977107
5.943714 0.020143972
5.944714 0.019310782999999998
5.945714 0.0184776
5.946714 0.017644481
5.947714 0.016811483
5.948714 0.015978665
5.949714 0.015146083999999999
5.950714 0.014313801
5.951715 0.013481871
5.952714 0.012650351999999998
5.953714 0.011819303
5.954714 0.010988781
5.955714 0.010158842999999999
5.956714 0.0093295472
5.957714 0.0085009509
5.958714 0.0076731114
5.959714 0.0068460853
5.960714 0.0060199291
5.961714 0.0051946994
5.962714 0.0043704527
5.963714 0.0035472451
5.964714 0.0027251326
5.965714 0.0019041708999999998
5.966714 0.0010844154
5.967714 0.00026592143000000003
5.968714 -0.0005512557
5.969714 -0.0013670609000000001
5.970714 -0.0021814396
5.971714 -0.002994337
5.972714 -0.0038056991
5.973714 -0.004615471
5.974714 -0.0054235989
5.975714 -0.0062300285
5.976714 -0.007034705799999999
5.977714 -0.0078375764
5.978714 -0.0086385866
5.979714 -0.0094376832
5.980714 -0.010234812
5.981714 -0.011029919
5.982714 -0.011822952000000001
5.983714 -0.012613856
5.984715 -0.013402579000000001
5.985714 -0.014189068
5.986714 -0.014973267
5.987714 -0.015755127
5.988714 -0.016534593
5.989714 -0.017311615000000002
5.990714 -0.018086137
5.991714 -0.018858111
5.992714 -0.019627482
5.993714 -0.020394201
5.994714 -0.021158213999999998
5.995714 -0.021919471000000003
5.996714 -0.022677923
5.997715 -0.023433518
5.998714 -0.024186206000000002
5.999714 -0.024935937999999998
6.000714 -0.025682663999999997
6.001714 -0.026426333000000003
6.002714 -0.027166901
6.003714 -0.027904316
6.004714 -0.02863853
6.005714 -0.029369499
6.006714 -0.03009717
6.007714 -0.030821500999999998
6.008714 -0.03154244
6.009714 -0.032259943
6.010714 -0.032973965
6.011714 -0.033684455999999995
6.012714 -0.034391374
6.013714 -0.035094671
6.014714 -0.035794303
6.015714 -0.036490228
6.016714 -0.037182399000000005
6.017715 -0.037870769
6.018714 -0.038555296
6.019714 -0.039235936
6.020714 -0.039912647
6.021714 -0.040585385
6.022714 -0.041254106000000006
6.023714 -0.041918768
6.024714 -0.042579329
6.025714 -0.043235745
6.026714 -0.04388798
6.027714 -0.044535988
6.028714 -0.04517973
6.029714 -0.045819163999999996
6.030715 -0.046454251
6.031714 -0.047084951
6.032714 -0.047711228
6.033714 -0.04833304
6.034714 -0.048950349
6.035714 -0.049563118999999996
6.036714 -0.050171308
6.037714 -0.050774879999999994
6.038714 -0.051373802
6.039714 -0.051968038
6.040714 -0.052557547999999996
6.041714 -0.053142296
6.042714 -0.053722254
6.043715 -0.054297386999999996
6.044714 -0.054867653
6.045714 -0.055433024000000004
6.046714 -0.055993465
6.047714 -0.056548945999999996
6.048714 -0.057099434
6.049714 -0.057644898
6.050714 -0.058185303
6.051714 -0.05872062200000001
6.052714 -0.059250818
6.053714 -0.059775867999999996
6.054714 -0.060295738999999994
6.055714 -0.060810399
6.056714 -0.061319821000000004
6.057714 -0.061823974999999996
6.058714 -0.062322826000000005
6.059714 -0.06281635099999999
6.060714 -0.063304527
6.061714 -0.063787319
6.062714 -0.064264704
6.063715 -0.064736651
6.064714 -0.06520313900000001
6.065714 -0.065664144
6.066714 -0.06611963600000001
6.067714 -0.066569593
6.068714 -0.067013985
6.069714 -0.067452795
6.070714 -0.067885994
6.071714 -0.06831356400000001
6.072714 -0.068735483
6.073714 -0.06915172600000001
6.074714 -0.069562276
6.075714 -0.06996711
6.076715 -0.070366211
6.077714 -0.070759555
6.078714 -0.07114712499999999
6.079714 -0.071528903
6.080714 -0.071904872
6.081714 -0.072275015
6.082714 -0.072639313
6.083714 -0.07299775
6.084714 -0.073350314
6.085714 -0.073696981
6.086714 -0.07403774099999999
6.087714 -0.07437258000000001
6.088714 -0.074701483
6.089714 -0.075024436
6.090714 -0.075341429
6.091714 -0.075652445
6.092714 -0.07595747
6.093714 -0.076256495
6.094714 -0.076549506
6.095714 -0.07683649299999999
6.096714 -0.07711744999999999
6.097714 -0.077392359
6.098714 -0.07766121399999999
6.099714 -0.077924004
6.100714 -0.078180723
6.101714 -0.078431366
6.102714 -0.078675913
6.103714 -0.078914367
6.104714 -0.07914672
6.105714 -0.07937296199999999
6.106714 -0.079593086
6.107714 -0.079807086
6.108714 -0.080014963
6.109715 -0.080216705
6.110714 -0.080412312
6.111714 -0.080601784
6.112714 -0.080785115
6.113714 -0.080962299
6.114714 -0.081133336
6.115714 -0.081298227
6.116714 -0.081456971
6.117714 -0.081609568
6.118714 -0.081756018
6.119714 -0.08189632200000001
6.120714 -0.082030479
6.121714 -0.082158489
6.122715 -0.082280359
6.123714 -0.08239608699999999
6.124714 -0.082505681
6.125714 -0.082609145
6.126714 -0.08270648
6.127714 -0.08279769099999999
6.128714 -0.08288277899999999
6.129714 -0.082961755
6.130714 -0.083034625
6.131714 -0.083101389
6.132714 -0.083162059
6.133714 -0.083216641
6.134714 -0.083265139
6.135714 -0.083307561
6.136714 -0.083343918
6.137714 -0.08337422
6.138714 -0.083398476
6.139714 -0.083416689
6.140714 -0.083428877
6.141714 -0.08343504700000001
6.142715 -0.08343521000000001
6.143714 -0.083429384
6.144714 -0.08341757300000001
6.145714 -0.083399791
6.146714 -0.083376054
6.147714 -0.083346374
6.148714 -0.08331076800000001
6.149714 -0.083269249
6.150714 -0.083221827
6.151714 -0.083168526
6.152714 -0.08310935800000001
6.153714 -0.08304434
6.154714 -0.08297349
6.155715 -0.082896819
6.156714 -0.08281435
6.157714 -0.082726101
6.158714 -0.082632096
6.159714 -0.08253234599999999
6.160714 -0.082426873
6.161714 -0.08231569700000001
6.162714 -0.082198839
6.163714 -0.082076318
6.164714 -0.08194816199999999
6.165714 -0.08181438299999999
6.166714 -0.08167501099999999
6.167714 -0.081530068
6.168715 -0.081379572
6.169714 -0.08122354600000001
6.170714 -0.08106202
6.171714 -0.080895016
6.172714 -0.080722553
6.173714 -0.08054465899999999
6.174714 -0.08036136299999999
6.175714 -0.08017268799999999
6.176714 -0.079978659
6.177714 -0.07977930400000001
6.178714 -0.079574645
6.179714 -0.07936472
6.180714 -0.079149549
6.181714 -0.078929157
6.182714 -0.07870357900000001
6.183714 -0.078472844
6.184714 -0.078236981
6.185714 -0.077996019
6.186714 -0.07774998699999999
6.187714 -0.077498914
6.188715 -0.07724283500000001
6.189714 -0.076981779
6.190714 -0.076715782
6.191714 -0.076444872
6.192714 -0.076169078
6.193714 -0.075888442
6.194714 -0.07560299100000001
6.195714 -0.075312762
6.196714 -0.075017783
6.197714 -0.074718095
6.198714 -0.074413727
6.199714 -0.074104714
6.200714 -0.073791092
6.201715 -0.073472894
6.202714 -0.07315015500000001
6.203714 -0.072822912
6.204714 -0.072491198
6.205714 -0.072155049
6.206714 -0.071814499
6.207714 -0.07146959
6.208714 -0.071120349
6.209714 -0.070766819
6.210714 -0.07040904
6.211714 -0.070047041
6.212714 -0.069680862
6.213714 -0.069310545
6.214714 -0.068936124
6.215714 -0.068557641
6.216714 -0.068175129
6.217714 -0.06778863
6.218714 -0.067398185
6.219714 -0.067003828
6.220714 -0.0666056
6.221714 -0.06620354299999999
6.222714 -0.065797695
6.223714 -0.0653881
6.224714 -0.064974796
6.225714 -0.064557832
6.226714 -0.06413724
6.227714 -0.063713064
6.228714 -0.063285348
6.229714 -0.06285413399999999
6.230714 -0.062419462
6.231714 -0.06198138
6.232714 -0.061539927
6.233714 -0.061095145000000003
6.234715 -0.06064708
6.235714 -0.060195778
6.236714 -0.059741275999999996
6.237714 -0.059283624
6.238714 -0.058822864
6.239714 -0.058359036
6.240714 -0.057892193
6.241714 -0.05742237
6.242714 -0.05694961899999999
6.243714 -0.056473981
6.244714 -0.055995496000000006
6.245714 -0.055514218000000004
6.246714 -0.055030186
6.247715 -0.054543442
6.248714 -0.054054038000000006
6.249714 -0.053562014
6.250714 -0.053067412
6.251714 -0.052570283999999995
6.252714 -0.052070670000000006
6.253714 -0.051568617
6.254714 -0.051064172
6.255714 -0.050557381
6.256714 -0.050048286000000004
6.257714 -0.049536931
6.258714 -0.049023365
6.259714 -0.048507637
6.260714 -0.047989789
6.261714 -0.04746987
6.262714 -0.046947922
6.263714 -0.046423994
6.264714 -0.045898135
6.265714 -0.045370389
6.266714 -0.044840804000000005
6.267715 -0.044309426
6.268714 -0.043776302
6.269714 -0.043241482
6.270714 -0.042705011
6.271714 -0.042166933
6.272714 -0.041627299
6.273714 -0.041086157
6.274714 -0.040543551000000004
6.275714 -0.03999953
6.276714 -0.039454139
6.277714 -0.038907427
6.278714 -0.038359438999999995
6.279714 -0.037810224
6.280715 -0.03725983
6.281714 -0.0367083
6.282714 -0.036155686
6.283714 -0.035602032
6.284714 -0.035047386
6.285714 -0.034491793
6.286714 -0.033935302
6.287714 -0.033377958
6.288714 -0.03281981
6.289714 -0.032260903
6.290714 -0.031701286
6.291714 -0.031141005
6.292714 -0.030580107999999998
6.293715 -0.03001864
6.294714 -0.02945665
6.295714 -0.028894183999999996
6.296714 -0.028331287000000004
6.297714 -0.027768008
6.298714 -0.027204395000000003
6.299714 -0.026640491
6.300714 -0.026076345
6.301714 -0.025512002
6.302714 -0.024947510000000003
6.303714 -0.024382916
6.304714 -0.023818265
6.305714 -0.023253603999999997
6.306714 -0.022688978
6.307714 -0.022124435
6.308714 -0.02156002
6.309714 -0.020995780000000002
6.310714 -0.020431759
6.311714 -0.019868003000000002
6.312714 -0.019304559
6.313715 -0.018741472999999998
6.314714 -0.018178787999999998
6.315714 -0.01761655
6.316714 -0.017054805000000003
6.317714 -0.016493597999999998
6.318714 -0.015932971
6.319714 -0.015372971
6.320714 -0.01481364
6.321714 -0.014255024000000002
6.322714 -0.013697165999999998
6.323714 -0.01314011
6.324714 -0.012583898000000001
6.325714 -0.012028575
6.326715 -0.011474184
6.327714 -0.010920766
6.328714 -0.010368366
6.329714 -0.0098170254
6.330714 -0.0092667862
6.331714 -0.0087176915
6.332714 -0.0081697828
6.333714 -0.0076231023
6.334714 -0.0070776914
6.335714 -0.0065335909
6.336714 -0.0059908426999999995
6.337714 -0.0054494874
6.338714 -0.0049095659
6.339714 -0.0043711185
6.340714 -0.0038341855999999997
6.341714 -0.0032988068000000003
6.342714 -0.0027650214
6.343714 -0.002232869
6.344714 -0.0017023885
6.345714 -0.0011736186
6.346714 -0.00064659748
6.347714 -0.00012136322
6.348714 0.00040204659
6.349714 0.0009235946
6.350714 0.0014432438
6.351714 0.0019609573
6.352714 0.002476699
6.353714 0.0029904325999999997
6.354714 0.0035021221
6.355714 0.004011732
6.356714 0.0045192272
6.357714 0.0050245722
6.358714 0.0055277324
6.359715 0.0060286728999999996
6.360714 0.0065273598
6.361714 0.0070237584
6.362714 0.007517834499999999
6.363714 0.0080095553
6.364714 0.0084988867
6.365714 0.0089857953
6.366714 0.0094702475
6.367714 0.0099522113
6.368714 0.010431653
6.369714 0.010908541
6.370714 0.011382844
6.371714 0.011854527
6.372715 0.012323562000000001
6.373714 0.012789914000000001
6.374714 0.013253553999999999
6.375714 0.01371445
6.376714 0.014172572000000001
6.377714 0.014627889
6.378714 0.015080372
6.379714 0.01552999
6.380714 0.015976714000000003
6.381714 0.016420515
6.382714 0.016861364
6.383714 0.017299232
6.384714 0.017734093
6.385714 0.018165918
6.386714 0.018594679
6.387714 0.01902035
6.388714 0.019442904
6.389714 0.019862315000000002
6.390714 0.020278558
6.391714 0.020691606999999997
6.392715 0.021101437
6.393714 0.021508021999999998
6.394714 0.02191134
6.395714 0.022311366
6.396714 0.022708077
6.397714 0.023101451000000002
6.398714 0.023491462
6.399714 0.023878092
6.400714 0.024261317
6.401714 0.024641113
6.402714 0.025017463
6.403714 0.025390342
6.404714 0.025759729999999998
6.405715 0.026125608999999998
6.406714 0.026487958
6.407714 0.026846755999999996
6.408714 0.027201982
6.409714 0.027553620999999997
6.410714 0.027901653
6.411714 0.028246058999999997
6.412714 0.028586821000000002
6.413714 0.028923921999999998
6.414714 0.029257342000000002
6.415714 0.029587067999999998
6.416714 0.029913079999999998
6.417714 0.030235363999999997
6.418715 0.030553906
6.419714 0.03086869
6.420714 0.031179702000000004
6.421714 0.031486928
6.422714 0.031790353
6.423714 0.032089965
6.424714 0.03238575
6.425714 0.032677699
6.426714 0.032965798
6.427714 0.033250035000000004
6.428714 0.033530401
6.429714 0.033806884
6.430714 0.034079477000000004
6.431714 0.034348166
6.432714 0.034612944
6.433714 0.034873802
6.434714 0.035130727
6.435714 0.035383715
6.436714 0.035632757
6.437714 0.035877843
6.438715 0.036118968
6.439714 0.036356124000000004
6.440714 0.036589304
6.441714 0.036818499000000005
6.442714 0.037043708
6.443714 0.03726492
6.444714 0.037482131
6.445714 0.037695334000000004
6.446714 0.037904523
6.447714 0.038109696
6.448714 0.038310848
6.449714 0.038507971
6.450714 0.038701063
6.451715 0.038890122
6.452714 0.039075139999999994
6.453714 0.03925612
6.454714 0.039433053
6.455714 0.039605942
6.456714 0.039774781999999995
6.457714 0.039939574
6.458714 0.040100314000000005
6.459714 0.040257
6.460714 0.040409635
6.461714 0.040558219
6.462714 0.040702752
6.463714 0.040843233
6.464714 0.040979666
6.465714 0.041112051
6.466714 0.04124039
6.467714 0.041364686000000005
6.468714 0.041484946
6.469714 0.04160117
6.470714 0.041713362
6.471714 0.041821526
6.472714 0.041925668
6.473714 0.042025791
6.474714 0.042121904
6.475714 0.042214009000000004
6.476714 0.042302112
6.477714 0.042386222
6.478714 0.042466344999999996
6.479714 0.042542486000000004
6.480714 0.042614655
6.481714 0.042682857000000005
6.482714 0.042747100999999996
6.483714 0.042807392
6.484715 0.042863743
6.485714 0.042916158999999995
6.486714 0.042964652
6.487714 0.04300923
6.488714 0.043049903
6.489714 0.043086677999999996
6.490714 0.043119569
6.491714 0.043148585
6.492714 0.043173737000000004
6.493714 0.043195035
6.494714 0.043212491
6.495714 0.043226121
6.496714 0.043235932000000005
6.497715 0.043241942000000005
6.498714 0.043244159000000004
6.499714 0.043242599
6.500714 0.043237276
6.501714 0.043228205
6.502714 0.043215399
6.503714 0.043198871
6.504714 0.043178638
6.505714 0.043154715
6.506714 0.043127118
6.507714 0.043095864
6.508714 0.043060965
6.509714 0.043022440999999995
6.510714 0.042980307
6.511714 0.042934582
6.512714 0.042885283
6.513714 0.042832425
6.514714 0.042776027
6.515714 0.042716108
6.516714 0.042652685
6.517715 0.042585778
6.518714 0.042515402
6.519714 0.042441578
6.520714 0.042364324
6.521714 0.04228366
6.522714 0.042199605
6.523714 0.04211218
6.524714 0.042021403
6.525714 0.041927292
6.526714 0.041829870000000005
6.527714 0.041729157
6.528714 0.041625171
6.529714 0.041517935
6.530715 0.041407469
6.531714 0.041293795
6.532714 0.041176935
6.533714 0.04105691
6.534714 0.040933742999999995
6.535714 0.040807453
6.536714 0.040678066
6.537714 0.040545603
6.538714 0.040410087
6.539714 0.040271541
6.540714 0.040129991
6.541714 0.039985459
6.542714 0.039837969
6.543715 0.039687546
6.544714 0.039534215000000004
6.545714 0.039378004
6.546714 0.039218931
6.547714 0.039057026
6.548714 0.038892316
6.549714 0.038724823
6.550714 0.038554575
6.551714 0.038381596
6.552714 0.038205914
6.553714 0.038027554000000005
6.554714 0.03784654
6.555714 0.0376629
6.556714 0.037476665
6.557714 0.037287857
6.558714 0.037096501999999996
6.559714 0.03690263
6.560714 0.036706266
6.561714 0.036507437
6.562714 0.036306173
6.563715 0.036102498
6.564714 0.03589644
6.565714 0.035688028
6.566714 0.035477289999999995
6.567714 0.035264253
6.568714 0.035048946
6.569714 0.034831394
6.570714 0.034611629000000005
6.571714 0.034389677
6.572714 0.034165569
6.573714 0.033939333
6.574714 0.033710999
6.575714 0.033480594999999995
6.576715 0.033248149000000005
6.577714 0.033013691000000005
6.578714 0.032777252
6.579714 0.03253886
6.580714 0.032298543
6.581714 0.032056335
6.582714 0.031812262
6.583714 0.031566355000000004
6.584714 0.031318644
6.585714 0.031069157
6.586714 0.030817927000000002
6.587714 0.030564981999999997
6.588714 0.030310352999999998
6.589714 0.030054068
6.590714 0.029796157999999996
6.591714 0.029536654
6.592714 0.029275587
6.593714 0.029012983000000003
6.594714 0.028748877
6.595714 0.028483296
6.596714 0.028216271
6.597714 0.027947832000000002
6.598714 0.027678011000000002
6.599714 0.027406836
6.600714 0.027134336
6.601714 0.026860545
6.602714 0.026585491
6.603714 0.026309205
6.604714 0.026031717
6.605714 0.025753057
6.606714 0.025473256
6.607714 0.025192343
6.608714 0.024910349999999998
6.609715 0.024627306
6.610714 0.024343243
6.611714 0.02405819
6.612714 0.023772179
6.613714 0.023485241
6.614714 0.023197407
6.615714 0.022908708
6.616714 0.022619174
6.617714 0.022328837
6.618714 0.022037727
6.619714 0.021745875999999997
6.620714 0.021453314
6.621714 0.021160072
6.622715 0.020866182
6.623714 0.020571673999999998
6.624714 0.020276579
6.625714 0.019980926
6.626714 0.019684748
6.627714 0.019388074
6.628714 0.019090933
6.629714 0.018793356
6.630714 0.018495372000000003
6.631714 0.018197011
6.632714 0.017898304
6.633714 0.017599278
6.634714 0.017299964
6.635714 0.017000389999999997
6.636714 0.016700584
6.637714 0.016400576
6.638714 0.016100395
6.639714 0.015800069
6.640714 0.015499626
6.641714 0.015199096
6.642715 0.014898504
6.643714 0.01459788
6.644714 0.014297254
6.645714 0.013996650999999999
6.646714 0.013696098
6.647714 0.013395626
6.648714 0.013095260000000001
6.649714 0.012795028000000002
6.650714 0.012494957000000001
6.651714 0.012195075
6.652714 0.011895409999999999
6.653714 0.011595988
6.654714 0.011296835
6.655715 0.010997979
6.656714 0.010699446
6.657714 0.010401263
6.658714 0.010103457
6.659714 0.009806052499999999
6.660714 0.0095090778
6.661714 0.0092125578
6.662714 0.0089165187
6.663714 0.008620986800000001
6.664714 0.0083259867
6.665714 0.008031544699999999
6.666714 0.0077376862
6.667714 0.0074444361
6.668715 0.0071518196000000004
6.669714 0.0068598609000000005
6.670714 0.0065685846
6.671714 0.006278015600000001
6.672714 0.0059881781999999995
6.673714 0.0056990964
6.674714 0.0054107938999999996
6.675714 0.0051232946
6.676714 0.0048366219
6.677714 0.0045507993
6.678714 0.0042658499
6.679714 0.003981797299999999
6.680714 0.0036986639000000003
6.681714 0.0034164727999999997
6.682714 0.0031352469
6.683714 0.0028550088
6.684714 0.002575781
6.685714 0.0022975861
6.686714 0.0020204463
6.687714 0.0017443841
6.688715 0.0014694214
6.689714 0.0011955802
6.690714 0.0009228823699999999
6.691714 0.0006513497300000001
6.692714 0.00038100377
6.693714 0.00011186589
6.694714 -0.0001560427
6.695714 -0.00042270103
6.696714 -0.00068808831
6.697714 -0.00095218402
6.698714 -0.0012149679
6.699714 -0.0014764198
6.700714 -0.0017365199000000003
6.701715 -0.0019952486
6.702714 -0.0022525866
6.703714 -0.0025085150000000002
6.704714 -0.0027630148999999997
6.705714 -0.0030160678
6.706714 -0.0032676555
6.707714 -0.0035177596000000003
6.708714 -0.0037663626999999995
6.709714 -0.0040134473
6.710714 -0.0042589956
6.711714 -0.0045029909
6.712714 -0.0047454159
6.713714 -0.0049862540999999995
6.714714 -0.0052254891
6.715714 -0.0054631044
6.716714 -0.0056990836999999996
6.717714 -0.0059334114000000006
6.718714 -0.0061660714
6.719714 -0.0063970489
6.720714 -0.0066263281
6.721714 -0.0068538939000000005
6.722714 -0.007079730900000001
6.723714 -0.0073038253000000004
6.724714 -0.007526161799999999
6.725714 -0.0077467259
6.726714 -0.0079655038
6.727714 -0.0081824815
6.728714 -0.0083976447
6.729714 -0.0086109801
6.730714 -0.008822474799999999
6.731714 -0.0090321148
6.732714 -0.009239887
6.733714 -0.009445779100000001
6.734715 -0.0096497788
6.735714 -0.0098518736
6.736714 -0.010052052
6.737714 -0.010250302000000001
6.738714 -0.010446612999999999
6.739714 -0.010640972
6.740714 -0.010833369
6.741714 -0.011023795
6.742714 -0.011212238
6.743714 -0.011398687999999999
6.744714 -0.011583138
6.745714 -0.011765576
6.746714 -0.011945995
6.747715 -0.012124385
6.748714 -0.012300740000000001
6.749714 -0.01247505
6.750714 -0.012647307000000002
6.751714 -0.012817503999999999
6.752714 -0.012985634
6.753714 -0.013151691
6.754714 -0.013315665
6.755714 -0.01347755
6.756714 -0.013637341999999998
6.757714 -0.013795031999999999
6.758714 -0.013950616
6.759714 -0.014104084
6.760714 -0.014255434999999999
6.761714 -0.014404659
6.762714 -0.014551751
6.763714 -0.014696707000000002
6.764714 -0.014839519
6.765714 -0.014980184999999998
6.766714 -0.015118698
6.767715 -0.015255052
6.768714 -0.015389243999999998
6.769714 -0.015521269
6.770714 -0.015651123
6.771714 -0.015778801999999998
6.772714 -0.015904302
6.773714 -0.016027619
6.774714 -0.016148749
6.775714 -0.016267691
6.776714 -0.016384439
6.777714 -0.016498994
6.778714 -0.016611352
6.779714 -0.01672151
6.780715 -0.016829467
6.781714 -0.016935224
6.782714 -0.017038775
6.783714 -0.017140122
6.784714 -0.017239263
6.785714 -0.017336197
6.786714 -0.017430926
6.787714 -0.017523448
6.788714 -0.017613765
6.789714 -0.017701875
6.790714 -0.01778778
6.791714 -0.017871479
6.792714 -0.017952976
6.793715 -0.018032271
6.794714 -0.018109365
6.795714 -0.018184261
6.796714 -0.018256959
6.797714 -0.018327463000000002
6.798714 -0.018395775
6.799714 -0.018461896000000002
6.800714 -0.018525829
6.801714 -0.018587579
6.802714 -0.018647147
6.803714 -0.018704537
6.804714 -0.018759751
6.805714 -0.018812796
6.806714 -0.018863671999999998
6.807714 -0.018912386
6.808714 -0.018958941
6.809714 -0.019003342
6.810714 -0.019045592
6.811714 -0.019085697
6.812714 -0.019123661
6.813715 -0.019159491
6.814714 -0.019193190000000002
6.815714 -0.019224764999999998
6.816714 -0.019254221000000002
6.817714 -0.019281564
6.818714 -0.019306801999999998
6.819714 -0.019329937999999998
6.820714 -0.019350981
6.821714 -0.019369936
6.822714 -0.019386811
6.823714 -0.019401612
6.824714 -0.019414346
6.825714 -0.019425021
6.826715 -0.019433643
6.827714 -0.019440220999999997
6.828714 -0.019444760000000002
6.829714 -0.019447268
6.830714 -0.019447754
6.831714 -0.019446225
6.832714 -0.019442689
6.833714 -0.019437153000000002
6.834714 -0.019429626
6.835714 -0.019420114
6.836714 -0.019408627
6.837714 -0.019395172000000002
6.838714 -0.019379759
6.839714 -0.019362396
6.840714 -0.019343091
6.841714 -0.019321854
6.842714 -0.019298695
6.843714 -0.019273622
6.844714 -0.019246644
6.845714 -0.019217773
6.846714 -0.019187017
6.847714 -0.019154388999999997
6.848714 -0.019119898
6.849714 -0.019083555000000002
6.850714 -0.019045371
6.851714 -0.019005357
6.852714 -0.018963525
6.853714 -0.018919886
6.854714 -0.018874453
6.855714 -0.018827235999999997
6.856714 -0.018778248
6.857714 -0.018727501
6.858714 -0.018675008
6.859715 -0.018620781
6.860714 -0.018564831
6.861714 -0.018507172
6.862714 -0.018447817
6.863714 -0.018386776
6.864714 -0.018324062999999998
6.865714 -0.018259691
6.866714 -0.018193672
6.867714 -0.01812602
6.868714 -0.018056747
6.869714 -0.017985866
6.870714 -0.01791339
6.871714 -0.017839331
6.872715 -0.017763703000000002
6.873714 -0.01768652
6.874714 -0.017607793
6.875714 -0.017527536
6.876714 -0.017445763
6.877714 -0.017362487
6.878714 -0.01727772
6.879714 -0.017191477
6.880714 -0.017103769999999997
6.881714 -0.017014613
6.882714 -0.016924021
6.883714 -0.016832008
6.884714 -0.016738588
6.885714 -0.016643773
6.886714 -0.016547579
6.887714 -0.01645002
6.888714 -0.016351113
6.889714 -0.016250868999999998
6.890714 -0.016149304
6.891714 -0.016046433000000002
6.892715 -0.015942272
6.893714 -0.015836836
6.894714 -0.01573014
6.895714 -0.0156222
6.896714 -0.01551303
6.897714 -0.015402645
6.898714 -0.015291062
6.899714 -0.015178296999999999
6.900714 -0.015064362
6.901714 -0.014949276000000001
6.902714 -0.014833051
6.903714 -0.014715702999999998
6.904714 -0.014597247
6.905715 -0.014477699
6.906714 -0.014357074000000001
6.907714 -0.014235386
6.908714 -0.014112651
6.909714 -0.013988883
6.910714 -0.013864096
6.911714 -0.013738305
6.912714 -0.013611524000000002
6.913714 -0.013483768
6.914714 -0.013355054
6.915714 -0.013225393
6.916714 -0.013094803
6.917714 -0.012963296999999999
6.918715 -0.012830890999999999
6.919714 -0.0126976
6.920714 -0.012563438000000001
6.921714 -0.012428421
6.922714 -0.012292564
6.923714 -0.012155883999999999
6.924714 -0.012018395
6.925714 -0.011880112
6.926714 -0.011741050999999999
6.927714 -0.011601227
6.928714 -0.011460657
6.929714 -0.011319356
6.930714 -0.011177338
6.931714 -0.011034622000000001
6.932714 -0.010891221000000001
6.933714 -0.010747152
6.934714 -0.010602429
6.935714 -0.01045707
6.936714 -0.010311089
6.937714 -0.010164503
6.938715 -0.010017324999999999
6.939714 -0.0098695731
6.940714 -0.0097212614
6.941714 -0.0095724055
6.942714 -0.0094230207
6.943714 -0.0092731214
6.944714 -0.0091227237
6.945714 -0.0089718422
6.946714 -0.0088204921
6.947714 -0.008668687999999999
6.948714 -0.0085164444
6.949714 -0.008363776600000001
6.950714 -0.0082106992
6.951715 -0.0080572267
6.952714 -0.0079033736
6.953714 -0.0077491546
6.954714 -0.007594584200000001
6.955714 -0.007439676100000001
6.956714 -0.0072844457
6.957714 -0.0071289076
6.958714 -0.0069730762
6.959714 -0.0068169655
6.960714 -0.0066605906
6.961714 -0.0065039661
6.962714 -0.0063471074
6.963714 -0.006190028199999999
6.964714 -0.0060327442000000005
6.965714 -0.0058752699000000005
6.966714 -0.0057176203
6.967714 -0.0055598102
6.968714 -0.0054018547
6.969714 -0.0052437688000000005
6.970714 -0.0050855673
6.971714 -0.004927265
6.972714 -0.0047688769
6.973714 -0.0046104175
6.974714 -0.0044519013
6.975714 -0.004293342899999999
6.976714 -0.0041347565000000005
6.977714 -0.0039761566
6.978714 -0.0038175571
6.979714 -0.0036589718000000003
6.980714 -0.0035004145
6.981714 -0.0033418989999999997
6.982714 -0.0031834385
6.983714 -0.0030250464999999997
6.984715 -0.002866736
6.985714 -0.0027085203
6.986714 -0.0025504125
6.987714 -0.0023924252999999998
6.988714 -0.0022345715
6.989714 -0.0020768639
6.990714 -0.0019193152
6.991714 -0.0017619381
6.992714 -0.001604745
6.993714 -0.0014477487
6.994714 -0.0012909617
6.995714 -0.0011343965
6.996714 -0.0009780656000000002
6.997715 -0.0008219816700000001
6.998714 -0.00066615717
6.999714 -0.0005106046
7.000714 -0.00035533651
7.001714 -0.00020036539
7.002714 -4.5703746e-05
7.003714 0.00010863594
7.004714 0.00026264122
7.005714 0.00041629964
7.006714 0.0005695988399999999
7.007714 0.00072252642
7.008714 0.00087507005
7.009714 0.0010272176000000002
7.010714 0.0011789568000000002
7.011714 0.0013302754
7.012714 0.0014811617
7.013714 0.0016316035
7.014714 0.0017815892000000002
7.015714 0.001931107
7.016714 0.0020801455
7.017715 0.0022286933
7.018714 0.0023767392
7.019714 0.0025242722
7.020714 0.0026712813
7.021714 0.0028177559000000002
7.022714 0.0029636856
7.023714 0.00310906
7.024714 0.0032538693999999996
7.025714 0.0033981032
7.026714 0.0035417521
7.027714 0.0036848065000000003
7.028714 0.0038272567
7.029714 0.0039690934
7.030715 0.0041103074
7.031714 0.0042508895000000005
7.032714 0.0043908305
7.033714 0.0045301214
7.034714 0.0046687531999999995
7.035714 0.004806716999999999
7.036714 0.0049440034
7.037714 0.005080604
7.038714 0.0052165095
7.039714 0.0053517106
7.040714 0.0054861986
7.041714 0.0056199646
7.042714 0.0057529989
7.043715 0.0058852929
7.044714 0.0060168375
7.045714 0.0061476238999999995
7.046714 0.0062776431
7.047714 0.0064068860000000005
7.048714 0.006535343
7.049714 0.0066630062
7.050714 0.0067898669
7.051714 0.006915916300000001
7.052714 0.0070411457
7.053714 0.007165547100000001
7.054714 0.007289111799999999
7.055714 0.0074118325
7.056714 0.0075337004
7.057714 0.0076547076
7.058714 0.007774846700000001
7.059714 0.0078941106
7.060714 0.0080124912
7.061714 0.0081299811
7.062714 0.008246574
7.063715 0.0083622625
7.064714 0.0084770392
7.065714 0.0085908978
7.066714 0.0087038316
7.067714 0.008815833300000001
7.068714 0.0089268971
7.069714 0.009037016600000001
7.070714 0.0091461858
7.071714 0.0092543974
7.072714 0.009361646500000001
7.073714 0.0094679264
7.074714 0.0095732314
7.075714 0.0096775555
7.076715 0.009780892999999999
7.077714 0.0098832381
7.078714 0.0099845849
7.079714 0.010084928
7.080714 0.010184261
7.081714 0.01028258
7.082714 0.010379877
7.083714 0.010476149
7.084714 0.010571389
7.085714 0.010665592
7.086714 0.010758753
7.087714 0.010850866
7.088714 0.010941926999999999
7.089714 0.011031931
7.090714 0.011120872
7.091714 0.011208747
7.092714 0.011295549
7.093714 0.011381277
7.094714 0.011465925
7.095714 0.011549489
7.096714 0.011631966
7.097714 0.011713352
7.098714 0.011793643999999999
7.099714 0.011872839000000001
7.100714 0.011950933
7.101714 0.012027923999999999
7.102714 0.012103809
7.103714 0.012178586
7.104714 0.012252251
7.105714 0.012324803
7.106714 0.012396238
7.107714 0.012466556
7.108714 0.012535753
7.109715 0.012603827000000001
7.110714 0.012670775999999998
7.111714 0.012736597
7.112714 0.012801288999999999
7.113714 0.012864849
7.114714 0.012927273999999999
7.115714 0.012988561
7.116714 0.013048708
7.117714 0.013107713
7.118714 0.013165573000000002
7.119714 0.013222285
7.120714 0.013277847
7.121714 0.013332257
7.122715 0.013385511
7.123714 0.013437607
7.124714 0.013488543
7.125714 0.013538316
7.126714 0.013586925
7.127714 0.013634369000000002
7.128714 0.013680644
7.129714 0.013725748000000001
7.130714 0.013769680000000001
7.131714 0.013812438
7.132714 0.01385402
7.133714 0.013894425
7.134714 0.013933650999999998
7.135714 0.013971696999999998
7.136714 0.014008563
7.137714 0.014044247
7.138714 0.014078748
7.139714 0.014112065
7.140714 0.014144196999999999
7.141714 0.014175143000000001
7.142715 0.014204902
7.143714 0.014233474000000001
7.144714 0.014260858999999999
7.145714 0.014287056000000001
7.146714 0.014312063
7.147714 0.014335882000000001
7.148714 0.014358510000000001
7.149714 0.014379947999999998
7.150714 0.014400194
7.151714 0.014419247999999999
7.152714 0.014437111
7.153714 0.014453780000000001
7.154714 0.014469255999999998
7.155715 0.014483538999999998
7.156714 0.014496627000000002
7.157714 0.014508519000000001
7.158714 0.014519216
7.159714 0.014528715
7.160714 0.014537018
7.161714 0.014544124
7.162714 0.014550032000000001
7.163714 0.014554743000000002
7.164714 0.014558255
7.165714 0.014560568999999999
7.166714 0.014561685
7.167714 0.014561602
7.168715 0.014560323000000002
7.169714 0.014557846999999999
7.170714 0.014554174000000001
7.171714 0.014549305999999998
7.172714 0.014543244
7.173714 0.014535988
7.174714 0.014527541000000001
7.175714 0.014517902999999999
7.176714 0.014507078
7.177714 0.014495065
7.178714 0.014481866999999999
7.179714 0.014467485
7.180714 0.014451922
7.181714 0.014435178
7.182714 0.014417257999999999
7.183714 0.014398161
7.184714 0.014377889
7.185714 0.014356444
7.186714 0.014333826999999999
7.187714 0.014310040999999999
7.188715 0.014285087
7.189714 0.014258966000000001
7.190714 0.01423168
7.191714 0.014203229999999999
7.192714 0.014173616000000002
7.193714 0.014142841
7.194714 0.014110905000000002
7.195714 0.014077811
7.196714 0.014043559
7.197714 0.014008151000000002
7.198714 0.013971589
7.199714 0.013933873999999999
7.200714 0.013895007000000001
7.201715 0.013854992
7.202714 0.013813829
7.203714 0.013771522
7.204714 0.013728072000000001
7.205714 0.013683481999999999
7.206714 0.013637754
7.207714 0.013590891
7.208714 0.013542894
7.209714 0.013493768
7.210714 0.013443516
7.211714 0.013392141
7.212714 0.013339645
7.213714 0.013286031
7.214714 0.013231303
7.215714 0.013175462999999998
7.216714 0.013118514999999999
7.217714 0.013060463
7.218714 0.013001311
7.219714 0.01294106
7.220714 0.012879715
7.221714 0.012817279
7.222714 0.012753754999999999
7.223714 0.012689147999999999
7.224714 0.012623458
7.225714 0.012556689
7.226714 0.012488846999999999
7.227714 0.012419931999999998
7.228714 0.012349947
7.229714 0.012278897
7.230714 0.012206784
7.231714 0.01213361
7.232714 0.01205938
7.233714 0.011984094
7.234715 0.011907758
7.235714 0.011830373
7.236714 0.011751943
7.237714 0.011672469999999999
7.238714 0.011591959
7.239714 0.011510412
7.240714 0.011427833
7.241714 0.011344225999999999
7.242714 0.011259593
7.243714 0.01117394
7.244714 0.011087269
7.245714 0.010999586
7.246714 0.010910893999999999
7.247715 0.010821198
7.248714 0.010730502000000001
7.249714 0.01063881
7.250714 0.010546127
7.251714 0.010452458000000001
7.252714 0.010357807
7.253714 0.010262179000000001
7.254714 0.010165579000000001
7.255714 0.01006801
7.256714 0.009969477800000001
7.257714 0.0098699864
7.258714 0.009769540299999999
7.259714 0.009668144
7.260714 0.0095658019
7.261714 0.0094625189
7.262714 0.0093582988
7.263714 0.009253145300000001
7.264714 0.0091470632
7.265714 0.0090400572
7.266714 0.0089321315
7.267715 0.0088232904
7.268714 0.0087135384
7.269714 0.008602879800000001
7.270714 0.008491319
7.271714 0.008378861100000001
7.272714 0.008265511100000001
7.273714 0.0081512735
7.274714 0.0080361533
7.275714 0.0079201563
7.276714 0.0078032877
7.277714 0.007685552599999999
7.278714 0.0075669566
7.279714 0.0074475058
7.280715 0.0073272058
7.281714 0.0072060626
7.282714 0.0070840819
7.283714 0.006961270299999999
7.284714 0.006837633599999999
7.285714 0.006713178299999999
7.286714 0.0065879103
7.287714 0.0064618362
7.288714 0.0063349624000000005
7.289714 0.0062072955
7.290714 0.0060788425
7.291714 0.0059496091
7.292714 0.0058196023
7.293715 0.0056888282
7.294714 0.0055572938
7.295714 0.005425005300000001
7.296714 0.0052919691
7.297714 0.0051581919
7.298714 0.0050236802
7.299714 0.0048884402
7.300714 0.004752478300000001
7.301714 0.0046158009
7.302714 0.0044784145
7.303714 0.0043403255000000005
7.304714 0.0042015403
7.305714 0.0040620649000000005
7.306714 0.003921906
7.307714 0.00378107
7.308714 0.0036395630999999998
7.309714 0.0034973924
7.310714 0.0033545642999999997
7.311714 0.0032110853000000003
7.312714 0.0030669627
7.313715 0.0029222032
7.314714 0.0027768139
7.315714 0.0026308020000000002
7.316714 0.0024841747000000003
7.317714 0.0023369395
7.318714 0.0021891039000000003
7.319714 0.0020406754999999998
7.320714 0.0018916619
7.321714 0.0017420705
7.322714 0.0015919095
7.323714 0.0014411864999999999
7.324714 0.0012899092
7.325714 0.0011380855
7.326715 0.0009857229100000001
7.327714 0.0008328293000000001
7.328714 0.00067941232
7.329714 0.00052547957
7.330714 0.00037103864
7.331714 0.00021609705999999998
7.332714 6.066234699999999e-05
7.333714 -9.525800200000001e-05
7.334714 -0.00025165655
7.335714 -0.00040852574
7.336714 -0.0005658581800000001
7.337714 -0.00072364628
7.338714 -0.0008818826200000001
7.339714 -0.0010405595
7.340714 -0.0011996694
7.341714 -0.0013592044999999999
7.342714 -0.0015191571
7.343714 -0.0016795191
7.344714 -0.0018402825000000001
7.345714 -0.002001439
7.346714 -0.0021629801
7.347714 -0.0023248977
7.348714 -0.0024871828
7.349714 -0.0026498266
7.350714 -0.0028128203000000003
7.351714 -0.0029761548000000002
7.352714 -0.0031398208999999996
7.353714 -0.0033038094
7.354714 -0.0034681107
7.355714 -0.0036327154
7.356714 -0.003797614
7.357714 -0.0039627968
7.358714 -0.0041282539
7.359715 -0.0042939755
7.360714 -0.0044599517
7.361714 -0.0046261728
7.362714 -0.0047926289
7.363714 -0.0049593098
7.364714 -0.0051262061
7.365714 -0.0052933075
7.366714 -0.0054606044
7.367714 -0.0056280867
7.368714 -0.0057957448
7.369714 -0.0059635688
7.370714 -0.0061315492
7.371714 -0.0062996762
7.372715 -0.006467940699999999
7.373714 -0.006636332500000001
7.374714 -0.0068048423
7.375714 -0.006973460400000001
7.376714 -0.0071421775
7.377714 -0.007310984099999999
7.378714 -0.0074798707
7.379714 -0.0076488286
7.380714 -0.0078178477
7.381714 -0.0079869184
7.382714 -0.0081560305
7.383714 -0.0083251754
7.384714 -0.0084943422
7.385714 -0.008663522
7.386714 -0.008832704
7.387714 -0.0090018788
7.388714 -0.0091710353
7.389714 -0.0093401628
7.390714 -0.009509251
7.391714 -0.0096782889
7.392715 -0.0098472658
7.393714 -0.010016171
7.394714 -0.010184992
7.395714 -0.010353718
7.396714 -0.010522339
7.397714 -0.010690841
7.398714 -0.010859215
7.399714 -0.011027447
7.400714 -0.011195528
7.401714 -0.011363443999999999
7.402714 -0.011531185
7.403714 -0.011698739
7.404714 -0.011866094
7.405715 -0.012033239
7.406714 -0.012200163
7.407714 -0.012366855000000001
7.408714 -0.012533303
7.409714 -0.012699493999999999
7.410714 -0.01286542
7.411714 -0.013031068000000002
7.412714 -0.013196428
7.413714 -0.013361486999999998
7.414714 -0.013526237
7.415714 -0.013690663
7.416714 -0.013854756
7.417714 -0.014018506
7.418715 -0.014181899
7.419714 -0.014344926
7.420714 -0.014507573999999999
7.421714 -0.014669834000000001
7.422714 -0.014831691999999999
7.423714 -0.014993138000000001
7.424714 -0.015154158999999999
7.425714 -0.015314745999999999
7.426714 -0.015474884
7.427714 -0.015634563
7.428714 -0.015793771
7.429714 -0.015952495
7.430714 -0.016110724
7.431714 -0.016268445
7.432714 -0.016425645000000003
7.433714 -0.016582312000000002
7.434714 -0.016738434
7.435714 -0.016893998
7.436714 -0.017048992
7.437714 -0.017203404
7.438715 -0.01735722
7.439714 -0.017510428999999997
7.440714 -0.017663016
7.441714 -0.01781497
7.442714 -0.017966278
7.443714 -0.018116928
7.444714 -0.018266907
7.445714 -0.018416204000000002
7.446714 -0.018564805
7.447714 -0.018712699
7.448714 -0.018859874
7.449714 -0.019006319
7.450714 -0.01915202
7.451715 -0.019296966
7.452714 -0.019441146
7.453714 -0.019584548
7.454714 -0.01972716
7.455714 -0.019868971
7.456714 -0.02000997
7.457714 -0.020150145
7.458714 -0.020289484
7.459714 -0.020427976
7.460714 -0.020565609
7.461714 -0.020702372
7.462714 -0.020838254
7.463714 -0.020973242
7.464714 -0.021107323
7.465714 -0.021240488000000002
7.466714 -0.021372722
7.467714 -0.021504016
7.468714 -0.021634354
7.469714 -0.021763727
7.470714 -0.021892121
7.471714 -0.022019524000000002
7.472714 -0.022145925
7.473714 -0.02227131
7.474714 -0.022395668
7.475714 -0.022518985000000002
7.476714 -0.022641251
7.477714 -0.022762451
7.478714 -0.022882575
7.479714 -0.023001611
7.480714 -0.023119545999999998
7.481714 -0.023236369
7.482714 -0.023352068
7.483714 -0.023466631999999998
7.484715 -0.023580049000000002
7.485714 -0.023692306
7.486714 -0.023803396
7.487714 -0.023913305
7.488714 -0.024022022
7.489714 -0.024129536
7.490714 -0.024235838
7.491714 -0.024340913999999998
7.492714 -0.024444755
7.493714 -0.024547351999999998
7.494714 -0.024648695
7.495714 -0.024748771
7.496714 -0.02484757
7.497715 -0.024945079000000002
7.498714 -0.025041294000000002
7.499714 -0.025136198000000002
7.500714 -0.025229784999999998
7.501714 -0.025322041
7.502714 -0.025412958
7.503714 -0.025502525
7.504714 -0.02559073
7.505714 -0.025677562
7.506714 -0.02576301
7.507714 -0.025847068
7.508714 -0.025929719999999996
7.509714 -0.026010958000000004
7.510714 -0.026090766
7.511714 -0.02616914
7.512714 -0.026246064
7.513714 -0.026321530000000003
7.514714 -0.026395527000000002
7.515714 -0.026468042
7.516714 -0.026539067
7.517715 -0.026608589999999998
7.518714 -0.026676599999999998
7.519714 -0.026743087999999998
7.520714 -0.026808045000000003
7.521714 -0.026871459
7.522714 -0.026933322
7.523714 -0.026993625
7.524714 -0.027052359999999998
7.525714 -0.027109513999999998
7.526714 -0.027165082
7.527714 -0.027219052
7.528714 -0.027271418
7.529714 -0.027322172999999998
7.530715 -0.027371306
7.531714 -0.027418811999999997
7.532714 -0.027464679000000002
7.533714 -0.027508903
7.534714 -0.027551476
7.535714 -0.02759239
7.536714 -0.027631636
7.537714 -0.027669206999999998
7.538714 -0.027705095
7.539714 -0.027739292000000002
7.540714 -0.027771791999999997
7.541714 -0.027802583999999998
7.542714 -0.027831664000000002
7.543715 -0.027859021999999997
7.544714 -0.027884651
7.545714 -0.027908541999999998
7.546714 -0.027930687
7.547714 -0.027951080000000003
7.548714 -0.027969715000000003
7.549714 -0.027986580999999996
7.550714 -0.028001673999999997
7.551714 -0.028014982999999997
7.552714 -0.028026506
7.553714 -0.028036232
7.554714 -0.028044153999999998
7.555714 -0.028050265999999997
7.556714 -0.028054562
7.557714 -0.028057035999999997
7.558714 -0.028057682
7.559714 -0.028056494
7.560714 -0.028053467000000002
7.561714 -0.028048598
7.562714 -0.028041878000000003
7.563715 -0.028033304000000002
7.564714 -0.028022871
7.565714 -0.028010574000000003
7.566714 -0.027996409000000003
7.567714 -0.027980372999999996
7.568714 -0.027962463
7.569714 -0.027942671999999998
7.570714 -0.027920998
7.571714 -0.027897439
7.572714 -0.027871987999999997
7.573714 -0.027844645
7.574714 -0.027815407
7.575714 -0.027784269
7.576715 -0.027751229999999998
7.577714 -0.027716288000000002
7.578714 -0.027679437
7.579714 -0.027640676
7.580714 -0.027600003999999997
7.581714 -0.027557416
7.582714 -0.02751291
7.583714 -0.027466486999999998
7.584714 -0.02741814
7.585714 -0.027367868
7.586714 -0.027315671000000003
7.587714 -0.027261545999999998
7.588714 -0.027205489
7.589714 -0.0271475
7.590714 -0.027087577999999998
7.591714 -0.027025721000000003
7.592714 -0.026961928
7.593714 -0.026896197
7.594714 -0.026828528
7.595714 -0.02675892
7.596714 -0.026687374
7.597714 -0.02661389
7.598714 -0.026538468000000003
7.599714 -0.026461106999999998
7.600714 -0.026381810000000002
7.601714 -0.026300579
7.602714 -0.026217412000000002
7.603714 -0.026132312
7.604714 -0.026045283
7.605714 -0.025956324
7.606714 -0.025865439
7.607714 -0.025772629
7.608714 -0.025677898999999997
7.609715 -0.025581247999999997
7.610714 -0.025482678999999998
7.611714 -0.025382196
7.612714 -0.025279799999999998
7.613714 -0.025175494
7.614714 -0.02506928
7.615714 -0.024961162000000002
7.616714 -0.024851141000000004
7.617714 -0.024739222
7.618714 -0.024625406
7.619714 -0.024509697999999996
7.620714 -0.024392099
7.621714 -0.024272614
7.622715 -0.024151245000000002
7.623714 -0.024027996
7.624714 -0.023902871
7.625714 -0.023775874
7.626714 -0.023647008
7.627714 -0.023516279
7.628714 -0.023383691
7.629714 -0.023249249
7.630714 -0.023112957
7.631714 -0.022974821
7.632714 -0.022834847999999998
7.633714 -0.022693042
7.634714 -0.022549412
7.635714 -0.022403961
7.636714 -0.022256699
7.637714 -0.022107631
7.638714 -0.021956765
7.639714 -0.021804108
7.640714 -0.021649669
7.641714 -0.021493454
7.642715 -0.021335474
7.643714 -0.021175736
7.644714 -0.021014249
7.645714 -0.020851022
7.646714 -0.020686063
7.647714 -0.020519382
7.648714 -0.020350989
7.649714 -0.020180891000000003
7.650714 -0.020009100000000002
7.651714 -0.019835624
7.652714 -0.019660473
7.653714 -0.019483656999999998
7.654714 -0.019305185000000002
7.655715 -0.019125067
7.656714 -0.018943314000000003
7.657714 -0.018759935
7.658714 -0.018574940999999998
7.659714 -0.01838834
7.660714 -0.018200144
7.661714 -0.018010363
7.662714 -0.017819006000000002
7.663714 -0.017626086
7.664714 -0.017431613000000002
7.665714 -0.017235597000000002
7.666714 -0.017038050000000002
7.667714 -0.016838983999999998
7.668715 -0.01663841
7.669714 -0.016436339
7.670714 -0.016232785
7.671714 -0.01602776
7.672714 -0.015821277
7.673714 -0.015613349
7.674714 -0.01540399
7.675714 -0.015193212000000001
7.676714 -0.014981031
7.677714 -0.014767457999999999
7.678714 -0.014552509
7.679714 -0.014336198000000001
7.680714 -0.01411854
7.681714 -0.01389955
7.682714 -0.013679240999999998
7.683714 -0.013457629999999998
7.684714 -0.013234731000000001
7.685714 -0.013010560000000001
7.686714 -0.012785132
7.687714 -0.012558461000000002
7.688715 -0.012330564
7.689714 -0.012101455
7.690714 -0.01187115
7.691714 -0.011639664000000001
7.692714 -0.011407013
7.693714 -0.011173213
7.694714 -0.01093828
7.695714 -0.010702229
7.696714 -0.010465076
7.697714 -0.010226838
7.698714 -0.0099875309
7.699714 -0.0097471704
7.700714 -0.0095057738
7.701715 -0.0092633571
7.702714 -0.009019936999999999
7.703714 -0.0087755303
7.704714 -0.0085301537
7.705714 -0.0082838247
7.706714 -0.0080365608
7.707714 -0.00778838
7.708714 -0.0075392993
7.709714 -0.0072893366
7.710714 -0.0070385104000000006
7.711714 -0.0067868394
7.712714 -0.0065343410999999995
7.713714 -0.006281035200000001
7.714714 -0.0060269398
7.715714 -0.0057720743
7.716714 -0.0055164583
7.717714 -0.0052601106
7.718714 -0.0050030510000000005
7.719714 -0.0047452995
7.720714 -0.0044868757
7.721714 -0.0042277992
7.722714 -0.0039680901
7.723714 -0.0037077686999999995
7.724714 -0.003446855
7.725714 -0.0031853691
7.726714 -0.002923331
7.727714 -0.0026607609
7.728714 -0.0023976792
7.729714 -0.0021341059999999998
7.730714 -0.0018700617000000001
7.731714 -0.0016055663000000002
7.732714 -0.0013406402
7.733714 -0.0010753039
7.734715 -0.0008095776100000001
7.735714 -0.00054348197
7.736714 -0.00027703752
7.737714 -1.0264968e-05
7.738714 0.00025681493000000004
7.739714 0.00052418122
7.740714 0.0007918128199999999
7.741714 0.0010596885
7.742714 0.0013277867
7.743714 0.0015960861
7.744714 0.0018645646999999998
7.745714 0.0021332007000000003
7.746714 0.0024019721
7.747715 0.0026708565000000003
7.748714 0.0029398318
7.749714 0.0032088752
7.750714 0.0034779641
7.751714 0.003747076
7.752714 0.0040161882000000005
7.753714 0.0042852778
7.754714 0.004554322
7.755714 0.0048232978
7.756714 0.0050921826
7.757714 0.0053609532
7.758714 0.005629587
7.759714 0.005898061499999999
7.760714 0.0061663537
7.761714 0.0064344415000000005
7.762714 0.0067023022
7.763714 0.006969912599999999
7.764714 0.0072372517
7.765714 0.0075042961
7.766714 0.0077710247
7.767715 0.008037415
7.768714 0.008303444299999999
7.769714 0.0085690917
7.770714 0.008834335300000001
7.771714 0.0090991525
7.772714 0.0093635223
7.773714 0.0096274234
7.774714 0.0098908335
7.775714 0.010153732
7.776714 0.010416096
7.777714 0.010677906000000001
7.778714 0.010939139
7.779714 0.011199774000000001
7.780715 0.011459789
7.781714 0.011719163
7.782714 0.011977874
7.783714 0.012235901
7.784714 0.012493222
7.785714 0.012749815999999999
7.786714 0.013005661
7.787714 0.013260735000000001
7.788714 0.013515017
7.789714 0.013768484000000001
7.790714 0.014021115
7.791714 0.014272889999999998
7.792714 0.014523783
7.793715 0.014773777000000002
7.794714 0.015022846999999999
7.795714 0.015270972999999998
7.796714 0.015518133000000002
7.797714 0.015764305
7.798714 0.016009467
7.799714 0.016253599
7.800714 0.016496678
7.801714 0.016738685
7.802714 0.016979598
7.803714 0.017219395999999998
7.804714 0.017458059
7.805714 0.017695565
7.806714 0.017931896
7.807714 0.018167028999999998
7.808714 0.018400945
7.809714 0.018633623000000002
7.810714 0.018865042999999998
7.811714 0.019095184999999997
7.812714 0.019324028
7.813715 0.019551554999999998
7.814714 0.019777742
7.815714 0.020002572
7.816714 0.020226024
7.817714 0.020448077999999998
7.818714 0.020668714
7.819714 0.020887911
7.820714 0.021105651
7.821714 0.021321913
7.822714 0.021536677
7.823714 0.021749924
7.824714 0.021961634
7.825714 0.022171787000000002
7.826715 0.022380364
7.827714 0.022587346
7.828714 0.022792713
7.829714 0.022996447
7.830714 0.023198528
7.831714 0.023398936999999998
7.832714 0.023597656
7.833714 0.023794667999999998
7.834714 0.023989953
7.835714 0.024183495
7.836714 0.024375274
7.837714 0.024565273999999998
7.838714 0.024753479999999998
7.839714 0.024939873
7.840714 0.025124434999999997
7.841714 0.025307151000000003
7.842714 0.025488004999999998
7.843714 0.025666981999999998
7.844714 0.025844065
7.845714 0.026019238
7.846714 0.026192487
7.847714 0.026363795
7.848714 0.026533147
7.849714 0.026700529
7.850714 0.026865929
7.851714 0.02702933
7.852714 0.027190716
7.853714 0.027350074000000002
7.854714 0.027507389
7.855714 0.027662649999999997
7.856714 0.027815838
7.857714 0.027966942
7.858714 0.028115947
7.859715 0.028262843
7.860714 0.028407614
7.861714 0.028550245999999998
7.862714 0.028690725
7.863714 0.028829038
7.864714 0.028965174
7.865714 0.029099119
7.866714 0.02923086
7.867714 0.029360387
7.868714 0.029487684
7.869714 0.029612743
7.870714 0.029735549
7.871714 0.029856092
7.872715 0.029974360999999998
7.873714 0.030090346
7.874714 0.030204034
7.875714 0.030315417
7.876714 0.030424484
7.877714 0.030531227999999997
7.878714 0.030635637999999996
7.879714 0.030737705000000004
7.880714 0.03083742
7.881714 0.030934776
7.882714 0.031029765
7.883714 0.031122379
7.884714 0.031212610000000002
7.885714 0.031300451
7.886714 0.031385894000000004
7.887714 0.031468933
7.888714 0.031549562
7.889714 0.031627776
7.890714 0.031703565
7.891714 0.031776926999999996
7.892715 0.031847853
7.893714 0.031916337
7.894714 0.031982373999999994
7.895714 0.032045957
7.896714 0.032107084
7.897714 0.032165746
7.898714 0.032221939
7.899714 0.032275656
7.900714 0.032326893
7.901714 0.032375645
7.902714 0.032421909
7.903714 0.032465678000000005
7.904714 0.03250695
7.905715 0.032545719
7.906714 0.032581983
7.907714 0.032615734
7.908714 0.032646974
7.909714 0.032675697000000004
7.910714 0.032701902
7.911714 0.032725587
7.912714 0.032746748
7.913714 0.032765386
7.914714 0.032781498
7.915714 0.032795083999999995
7.916714 0.032806140000000004
7.917714 0.032814671000000004
7.918715 0.032820672
7.919714 0.032824147000000005
7.920714 0.032825096
7.921714 0.032823518
7.922714 0.032819415000000005
7.923714 0.032812791
7.924714 0.032803643
7.925714 0.032791978
7.926714 0.032777796
7.927714 0.032761099
7.928714 0.032741891
7.929714 0.032720173
7.930714 0.03269595
7.931714 0.032669224000000004
7.932714 0.032639997999999996
7.933714 0.032608275
7.934714 0.032574061
7.935714 0.032537355
7.936714 0.032498164
7.937714 0.03245649
7.938715 0.032412339
7.939714 0.032365714999999996
7.940714 0.032316623
7.941714 0.032265065
7.942714 0.032211049
7.943714 0.032154577999999996
7.944714 0.032095658
7.945714 0.032034295
7.946714 0.031970497
7.947714 0.031904268
7.948714 0.031835617999999996
7.949714 0.031764552
7.950714 0.031691077
7.951715 0.031615202999999995
7.952714 0.031536937
7.953714 0.031456287
7.954714 0.031373266000000004
7.955714 0.031287881000000003
7.956714 0.031200142
7.957714 0.031110059
7.958714 0.031017646000000003
7.959714 0.030922909999999998
7.960714 0.030825863
7.961714 0.030726514999999996
7.962714 0.030624877999999998
7.963714 0.030520966
7.964714 0.030414789
7.965714 0.03030636
7.966714 0.03019569
7.967714 0.03008279
7.968714 0.029967672999999997
7.969714 0.029850352000000004
7.970714 0.02973084
7.971714 0.029609152
7.972714 0.029485297
7.973714 0.029359288999999997
7.974714 0.029231142
7.975714 0.029100868
7.976714 0.02896848
7.977714 0.028833990999999996
7.978714 0.028697419000000002
7.979714 0.028558774
7.980714 0.028418071000000003
7.981714 0.028275323
7.982714 0.028130546
7.983714 0.027983758
7.984715 0.02783497
7.985714 0.027684201
7.986714 0.027531464000000002
7.987714 0.027376774
7.988714 0.027220152
7.989714 0.027061612000000002
7.990714 0.026901171
7.991714 0.026738844
7.992714 0.026574652
7.993714 0.026408611999999998
7.994714 0.026240744
7.995714 0.026071063000000002
7.996714 0.025899589
7.997715 0.025726343
7.998714 0.025551341
7.999714 0.025374605
8.000714 0.025196152000000003
8.001715 0.025016002
8.002714 0.024834176
8.003715 0.024650694
8.004714 0.024465572999999997
8.005714 0.024278835999999998
8.006714 0.024090501
8.007714 0.023900588
8.008715 0.023709117000000002
8.009714 0.023516107
8.010715 0.023321579000000002
8.011714 0.023125553
8.012714 0.022928047
8.013714 0.022729083
8.014714 0.02252868
8.015715 0.022326858
8.016714 0.022123636000000002
8.017715 0.021919036
8.018714 0.021713076999999997
8.019714 0.021505780999999998
8.020715 0.021297167000000002
8.021714 0.021087256999999998
8.022715 0.020876071
8.023714 0.020663631000000002
8.024714 0.020449958
8.025714 0.020235074000000002
8.026714 0.020019003
8.027715 0.019801765
8.028714 0.019583384
8.029715 0.019363881
8.030714 0.019143282
8.031714 0.018921608
8.032714 0.018698884
8.033714 0.018475132000000002
8.034715 0.018250376000000002
8.035714 0.018024641
8.036715 0.01779795
8.037714 0.017570327
8.038714 0.017341797000000003
8.039714 0.017112381
8.040714 0.016882108
8.041715 0.016650996999999997
8.042714 0.016419074000000002
8.043715 0.016186365
8.044714 0.015952891
8.045714 0.015718676
8.046714 0.015483745999999998
8.047714 0.015248122999999999
8.048715 0.015011831000000002
8.049714 0.014774894
8.050714 0.014537336
8.051714 0.014299178999999999
8.052714 0.014060449000000001
8.053715 0.013821168
8.054714 0.013581359000000001
8.055715 0.013341047
8.056714 0.013100254999999998
8.057714 0.012859007
8.058714 0.012617324999999999
8.059714 0.012375234999999998
8.060715 0.012132761
8.061714 0.011889927000000002
8.062715 0.011646756000000001
8.063714 0.011403272
8.064714 0.011159501
8.065714 0.010915467
8.066714 0.010671195
8.067715 0.010426709000000001
8.068714 0.010182034999999999
8.069715 0.009937197299999999
8.070714 0.0096922209
8.071714 0.0094471317
8.072714 0.0092019545
8.073714 0.0089567147
8.074715 0.0087114371
8.075714 0.008466147799999999
8.076715 0.008220871000000001
8.077714 0.0079756326
8.078714 0.007730456899999999
8.079714 0.0074853691
8.080714 0.007240393499999999
8.081715 0.0069955546
8.082714 0.0067508765
8.083714 0.006506383900000001
8.084714 0.0062621002000000005
8.085714 0.006018048999999999
8.086715 0.0057742538
8.087714 0.0055307381
8.088715 0.005287525
8.089714 0.0050446375
8.090714 0.0048020981999999995
8.091714 0.0045599299
8.092714 0.004318155299999999
8.093715 0.0040767973
8.094714 0.0038358779
8.095715 0.0035954198999999997
8.096714 0.0033554457
8.097714 0.0031159779999999997
8.098714 0.002877039
8.099714 0.0026386510999999997
8.100715 0.0024008372
8.101714 0.0021636197
8.102715 0.0019270212
8.103714 0.0016910644
8.104714 0.001455772
8.105714 0.0012211665
8.106714 0.00098727069
8.107715 0.0007541070299999999
8.108714 0.00052169812
8.109715 0.0002900664
8.110714 5.9234264000000005e-05
8.111714 -0.00017077599
8.112714 -0.00039994225
8.113714 -0.0006282424199999999
8.114715 -0.00085565471
8.115714 -0.0010821575
8.116714 -0.0013077291
8.117714 -0.0015323485
8.118714 -0.0017559945
8.119715 -0.0019786463
8.120714 -0.0022002834
8.121715 -0.0024208854
8.122714 -0.0026404321000000003
8.123714 -0.0028589035999999996
8.124714 -0.0030762803
8.125714 -0.0032925429
8.126715 -0.0035076719000000003
8.127714 -0.0037216483
8.128715 -0.0039344537
8.129714 -0.0041460691
8.130714 -0.004356476
8.131714 -0.0045656561
8.132714 -0.0047735914
8.133715 -0.0049802635
8.134714 -0.0051856547
8.135715 -0.0053897471
8.136714 -0.0055925229
8.137714 -0.0057939644
8.138714 -0.0059940536
8.139714 -0.0061927727
8.140715 -0.0063901046999999996
8.141714 -0.0065860324000000005
8.142715 -0.0067805377
8.143714 -0.0069736037
8.144714 -0.0071652132
8.145715 -0.007355349200000001
8.146714 -0.0075439952
8.147715 -0.007731133499999999
8.148714 -0.0079167483
8.149714 -0.0081008235
8.150714 -0.0082833423
8.151714 -0.008464289600000001
8.152715 -0.0086436499
8.153714 -0.008821408099999999
8.154715 -0.008997548900000001
8.155714 -0.009172058299999999
8.156714 -0.009344921999999999
8.157714 -0.0095161267
8.158714 -0.009685658699999999
8.159715 -0.0098535049
8.160714 -0.010019653
8.161715 -0.01018409
8.162714 -0.010346804999999999
8.163714 -0.010507786
8.164714 -0.010667020999999999
8.165714 -0.010824499
8.166715 -0.010980209
8.167714 -0.01113414
8.168715 -0.011286280999999999
8.169714 -0.011436623
8.170714 -0.011585155
8.171714 -0.011731867
8.172714 -0.011876748
8.173715 -0.012019789
8.174714 -0.01216098
8.175714 -0.01230031
8.176714 -0.012437770999999999
8.177714 -0.012573352000000001
8.178715 -0.012707045
8.179714 -0.01283884
8.180715 -0.012968728
8.181714 -0.013096699
8.182714 -0.013222745
8.183714 -0.013346857
8.184714 -0.013469025999999999
8.185715 -0.013589242999999999
8.186714 -0.013707503
8.187715 -0.013823796
8.188714 -0.013938115
8.189714 -0.014050455
8.190714 -0.014160806
8.191714 -0.014269164
8.192715 -0.014375523
8.193714 -0.014479876
8.194715 -0.01458222
8.195714 -0.014682548000000002
8.196714 -0.014780858
8.197714 -0.014877145000000001
8.198714 -0.014971405
8.199715 -0.015063636
8.200714 -0.015153835000000001
8.201715 -0.015241998999999999
8.202714 -0.015328126999999999
8.203714 -0.015412216999999999
8.204714 -0.015494268
8.205714 -0.015574278999999998
8.206715 -0.01565225
8.207714 -0.015728179
8.208714 -0.015802064
8.209714 -0.015873909
8.210714 -0.015943711
8.211715 -0.016011472
8.212714 -0.016077192
8.213715 -0.016140869
8.214714 -0.016202507
8.215714 -0.016262104
8.216714 -0.016319663
8.217714 -0.016375183
8.218715 -0.016428666
8.219714 -0.016480111
8.220715 -0.016529522
8.221714 -0.016576899
8.222714 -0.016622244
8.223714 -0.016665559
8.224714 -0.016706846
8.225715 -0.016746107
8.226714 -0.016783345
8.227715 -0.016818565
8.228714 -0.016851768
8.229714 -0.016882959
8.230714 -0.016912141000000002
8.231714 -0.01693932
8.232715 -0.016964501
8.233714 -0.016987688
8.234715 -0.017008887
8.235714 -0.017028104
8.236714 -0.017045345
8.237714 -0.017060617
8.238714 -0.017073928000000002
8.239715 -0.017085284
8.240714 -0.017094694
8.241714 -0.017102163
8.242714 -0.0171077
8.243714 -0.017111313
8.244715 -0.017113012
8.245714 -0.017112802
8.246715 -0.017110693
8.247714 -0.017106694999999998
8.248714 -0.017100816
8.249714 -0.017093064
8.250714 -0.017083448
8.251715 -0.017071978
8.252714 -0.017058663
8.253715 -0.017043513
8.254714 -0.017026535
8.255714 -0.017007742
8.256714 -0.016987139999999998
8.257714 -0.016964741
8.258715 -0.016940554
8.259714 -0.016914588999999997
8.260715 -0.016886856999999998
8.261714 -0.016857369
8.262714 -0.016826135
8.263714 -0.016793165
8.264714 -0.01675847
8.265715 -0.016722063
8.266714 -0.016683953999999997
8.267715 -0.016644156
8.268714 -0.01660268
8.269714 -0.016559539999999998
8.270715 -0.016514747
8.271714 -0.016468317
8.272715 -0.016420259
8.273714 -0.01637059
8.274714 -0.016319322
8.275714 -0.016266471
8.276714 -0.016212050000000002
8.277715 -0.016156075
8.278714 -0.016098558
8.279715 -0.016039518000000003
8.280714 -0.015978968
8.281714 -0.015916923
8.282714 -0.015853399
8.283714 -0.015788413
8.284715 -0.015721978999999997
8.285714 -0.015654115
8.286715 -0.015584835
8.287714 -0.015514155
8.288714 -0.015442092000000001
8.289714 -0.015368662000000002
8.290714 -0.015293880999999999
8.291715 -0.015217764
8.292714 -0.015140329
8.293715 -0.015061592
8.294714 -0.014981567999999999
8.295714 -0.014900275000000001
8.296714 -0.014817729
8.297714 -0.014733947
8.298715 -0.014648944
8.299714 -0.014562739
8.300714 -0.014475349
8.301714 -0.01438679
8.302714 -0.014297081000000001
8.303715 -0.014206238999999999
8.304714 -0.014114281
8.305715 -0.014021226999999999
8.306714 -0.013927095
8.307714 -0.013831902
8.308714 -0.013735668999999999
8.309714 -0.013638414000000001
8.310715 -0.013540157
8.311714 -0.013440916
8.312715 -0.013340711000000002
8.313714 -0.013239562000000002
8.314714 -0.013137488999999999
8.315714 -0.013034510999999999
8.316714 -0.012930649
8.317715 -0.012825921
8.318714 -0.012720348999999999
8.319715 -0.012613950999999998
8.320714 -0.012506746999999999
8.321714 -0.012398757
8.322714 -0.012290002000000001
8.323714 -0.012180501
8.324715 -0.012070273
8.325714 -0.011959339000000001
8.326715 -0.011847716999999999
8.327714 -0.011735427
8.328714 -0.011622489
8.329714 -0.011508921
8.330714 -0.011394744
8.331715 -0.011279976
8.332714 -0.011164637
8.333714 -0.011048746
8.334714 -0.010932323
8.335714 -0.010815386
8.336715 -0.010697956
8.337714 -0.010580051
8.338715 -0.010461692
8.339714 -0.010342897
8.340714 -0.010223686
8.341714 -0.010104079
8.342714 -0.0099840952
8.343715 -0.009863755299999999
8.344714 -0.0097430784
8.345715 -0.0096220851
8.346714 -0.0095007948
8.347714 -0.0093792289
8.348714 -0.0092574068
8.349714 -0.009135349
8.350715 -0.0090130765
8.351714 -0.008890609
8.352715 -0.0087679677
8.353714 -0.0086451721
8.354714 -0.0085222433
8.355714 -0.008399201
8.356714 -0.0082760664
8.357715 -0.0081528589
8.358714 -0.0080295991
8.359715 -0.007906306600000001
8.360714 -0.0077830016
8.361714 -0.0076597033
8.362714 -0.0075364318
8.363714 -0.0074132061999999995
8.364715 -0.0072900453
8.365714 -0.007166968900000001
8.366714 -0.007043995000000001
8.367714 -0.0069211433999999995
8.368714 -0.006798432200000001
8.369715 -0.0066758803
8.370714 -0.006553506000000001
8.371715 -0.0064313281
8.372714 -0.0063093641
8.373714 -0.006187633
8.374714 -0.0060661532
8.375714 -0.0059449427
8.376715 -0.0058240194999999995
8.377714 -0.0057034023
8.378715 -0.0055831089
8.379714 -0.0054631579000000005
8.380714 -0.005343567
8.381714 -0.0052243548
8.382714 -0.0051055395
8.383715 -0.0049871389
8.384714 -0.0048691712
8.385715 -0.0047516547
8.386714 -0.0046346071
8.387714 -0.0045180463
8.388714 -0.0044019896
8.389714 -0.0042864551
8.390715 -0.00417146
8.391714 -0.004057021599999999
8.392715 -0.0039431565
8.393714 -0.0038298818
8.394714 -0.0037172143
8.395715 -0.0036051701
8.396714 -0.0034937653
8.397715 -0.0033830158
8.398714 -0.0032729371
8.399714 -0.0031635445
8.400714 -0.003054853
8.401714 -0.0029468776
8.402715 -0.0028396329000000002
8.403714 -0.0027331333
8.404715 -0.0026273927
8.405714 -0.0025224253
8.406714 -0.0024182449000000003
8.407714 -0.002314865
8.408714 -0.0022122991
8.409715 -0.0021105607
8.410714 -0.002009663
8.411715 -0.0019096191
8.412714 -0.0018104421999999998
8.413714 -0.0017121451
8.414714 -0.0016147408999999998
8.415714 -0.0015182428
8.416715 -0.0014226635
8.417714 -0.0013280162
8.418715 -0.0012343134999999999
8.419714 -0.0011415685
8.420714 -0.0010497939
8.421714 -0.00095900268
8.422714 -0.0008692075400000001
8.423715 -0.0007804211200000001
8.424714 -0.0006926560200000001
8.425714 -0.0006059247
8.426714 -0.00052023947
8.427714 -0.00043561245
8.428715 -0.00035205555
8.429714 -0.00026958048000000004
8.430715 -0.00018819867
8.431714 -0.00010792125999999999
8.432714 -2.8759075000000002e-05
8.433714 4.927736699999999e-05
8.434714 0.00012617792
8.435715 0.00020193274000000002
8.436714 0.00027653241
8.437715 0.00034996781
8.438714 0.00042223019
8.439714 0.0004933111999999999
8.440714 0.00056320278
8.441714 0.00063189718
8.442715 0.00069938696
8.443714 0.00076566503
8.444715 0.00083072455
8.445714 0.00089455889
8.446714 0.00095716159
8.447714 0.0010185265999999998
8.448714 0.0010786478000000001
8.449715 0.0011375196
8.450714 0.0011951362
8.451715 0.001251492
8.452714 0.0013065817
8.453714 0.0013604002
8.454714 0.0014129421
8.455714 0.0014642027
8.456715 0.0015141771
8.457714 0.0015628606
8.458714 0.0016102487000000001
8.459714 0.0016563372000000002
8.460714 0.0017011218
8.461715 0.0017445986
8.462714 0.0017867640000000001
8.463715 0.0018276145
8.464714 0.001867147
8.465714 0.0019053585
8.466714 0.0019422467
8.467714 0.0019778092
8.468715 0.002012044
8.469714 0.0020449497
8.470715 0.002076525
8.471714 0.0021067692
8.472714 0.0021356815
8.473714 0.0021632621
8.474714 0.002189511
8.475715 0.0022144288000000003
8.476714 0.0022380165
8.477715 0.0022602753
8.478714 0.0022812068
8.479714 0.0023008128
8.480714 0.0023190953
8.481714 0.0023360566
8.482715 0.0023516993999999998
8.483714 0.0023660265
8.484715 0.0023790406
8.485714 0.0023907447
8.486714 0.002401142
8.487714 0.0024102359
8.488714 0.0024180295
8.489715 0.0024245262
8.490714 0.0024297295
8.491714 0.0024336427
8.492714 0.0024362693
8.493714 0.0024376128
8.494715 0.0024376768
8.495714 0.0024364648
8.496715 0.0024339806
8.497714 0.0024302277
8.498714 0.00242521
8.499714 0.0024189316
8.500714 0.0024113964000000002
8.501715 0.0024026089
8.502714 0.0023925735
8.503715 0.0023812952
8.504714 0.002368779
8.505714 0.0023550301
8.506714 0.0023400544
8.507714 0.0023238576999999997
8.508715 0.0023064467
8.509714 0.0022878281
8.510715 0.0022680090999999997
8.511714 0.0022469972
8.512714 0.0022248003
8.513714 0.0022014268
8.514714 0.0021768852
8.515715 0.0021511844999999997
8.516714 0.0021243341
8.517715 0.0020963435
8.518714 0.0020672223
8.519714 0.0020369809
8.520715 0.0020056292
8.521714 0.0019731777
8.522715 0.0019396370000000001
8.523714 0.0019050176
8.524714 0.0018693303
8.525714 0.0018325858
8.526714 0.001794795
8.527715 0.0017559689
8.528714 0.0017161180999999998
8.529715 0.0016752538
8.530714 0.0016333868
8.531714 0.0015905282
8.532714 0.0015466889
8.533714 0.00150188
8.534715 0.0014561126
8.535714 0.0014093979
8.536715 0.0013617474
8.537714 0.0013131724000000002
8.538714 0.0012636843999999999
8.539714 0.0012132952
8.540714 0.0011620167000000001
8.541715 0.0011098611
8.542714 0.0010568406999999999
8.543715 0.001002968
8.544714 0.0009482559100000001
8.545714 0.00089271753
8.546714 0.0008363663299999999
8.547714 0.0007792158599999999
8.548715 0.0007212801800000001
8.549714 0.00066257348
8.550714 0.0006031103100000001
8.551714 0.00054290545
8.552714 0.00048197394000000005
8.553715 0.00042033107
8.554714 0.00035799228
8.555715 0.00029497328
8.556714 0.00023128989000000002
8.557714 0.00016695809
8.558714 0.00010199393000000001
8.559714 3.6413547e-05
8.560715 -2.9766886e-05
8.561714 -9.6531187e-05
8.562715 -0.00016386318999999999
8.563714 -0.00023174678
8.564714 -0.00030016586
8.565714 -0.00036910446
8.566714 -0.0004385467
8.567715 -0.00050847675
8.568714 -0.00057887892
8.569715 -0.0006497376
8.570714 -0.0007210373
8.571714 -0.0007927626
8.572714 -0.0008648980799999999
8.573714 -0.00093742838
8.574715 -0.0010103382
8.575714 -0.0010836121
8.576715 -0.0011572346999999998
8.577714 -0.0012311905
8.578714 -0.0013054639999999999
8.579714 -0.0013800393
8.580714 -0.0014549007
8.581715 -0.0015300318
8.582714 -0.0016054166
8.583714 -0.0016810384999999999
8.584714 -0.0017568807
8.585714 -0.0018329263
8.586715 -0.001909158
8.587714 -0.0019855583
8.588715 -0.0020621095
8.589714 -0.0021387938
8.590714 -0.0022155931
8.591714 -0.0022924893
8.592714 -0.0023694638
8.593715 -0.0024464982
8.594714 -0.0025235739999999998
8.595715 -0.0026006726000000003
8.596714 -0.0026777754
8.597714 -0.0027548638
8.598714 -0.0028319193
8.599714 -0.0029089234999999996
8.600715 -0.002985858
8.601714 -0.0030627048999999997
8.602715 -0.0031394457999999997
8.603714 -0.0032160628000000003
8.604714 -0.0032925385
8.605714 -0.0033688553
8.606714 -0.0034449957
8.607715 -0.0035209428
8.608714 -0.0035966797
8.609715 -0.0036721893
8.610714 -0.0037474554000000004
8.611714 -0.0038224614
8.612714 -0.003897191
8.613714 -0.0039716277
8.614715 -0.0040457558
8.615714 -0.0041195592
8.616714 -0.0041930216
8.617714 -0.0042661275
8.618714 -0.0043388605
8.619715 -0.0044112046
8.620714 -0.0044831442
8.621715 -0.0045546629
8.622714 -0.0046257443
8.623714 -0.0046963723
8.624714 -0.0047665308
8.625714 -0.0048362028
8.626715 -0.0049053724
8.627714 -0.0049740229
8.628715 -0.0050421375
8.629714 -0.0051096995
8.630714 -0.0051766925
8.631714 -0.0052430998000000005
8.632714 -0.0053089047
8.633715 -0.0053740903
8.634714 -0.0054386404
8.635715 -0.005502539
8.636714 -0.0055657692
8.637714 -0.0056283152
8.638714 -0.0056901612
8.639714 -0.0057512912000000005
8.640715 -0.0058116904
8.641714 -0.0058713431
8.642715 -0.0059302343
8.643714 -0.0059883496
8.644714 -0.0060456739
8.645715 -0.0061021936
8.646714 -0.0061578946999999995
8.647715 -0.0062127634
8.648714 -0.006266785899999999
8.649714 -0.006319948400000001
8.650714 -0.0063722386
8.651714 -0.0064236425
8.652715 -0.0064741478
8.653714 -0.006523741499999999
8.654715 -0.0065724103
8.655714 -0.0066201420999999995
8.656714 -0.0066669236
8.657714 -0.0067127425000000004
8.658714 -0.006757585699999999
8.659715 -0.0068014408
8.660714 -0.006844294700000001
8.661715 -0.0068861344
8.662714 -0.006926947399999999
8.663714 -0.0069667214
8.664714 -0.0070054433
8.665714 -0.0070431
8.666715 -0.007079679199999999
8.667714 -0.0071151677
8.668715 -0.0071495531
8.669714 -0.0071828238999999995
8.670714 -0.0072149669
8.671714 -0.0072459705
8.672714 -0.0072758223
8.673715 -0.0073045114
8.674714 -0.0073320261
8.675714 -0.007358354900000001
8.676714 -0.0073834875
8.677714 -0.0074074138
8.678715 -0.0074301235
8.679714 -0.0074516065
8.680715 -0.007471854
8.681714 -0.0074908567
8.682714 -0.007508606399999999
8.683714 -0.0075250937
8.684714 -0.007540311300000001
8.685715 -0.0075542521
8.686714 -0.007566907900000001
8.687715 -0.0075782722000000005
8.688714 -0.0075883378
8.689714 -0.007597098700000001
8.690714 -0.0076045486
8.691714 -0.0076106808
8.692715 -0.0076154894
8.693714 -0.0076189695
8.694715 -0.0076211145
8.695714 -0.0076219199
8.696714 -0.0076213793
8.697714 -0.0076194876000000005
8.698714 -0.0076162396
8.699715 -0.0076116303
8.700714 -0.0076056545
8.701715 -0.0075983073
8.702714 -0.007589583400000001
8.703714 -0.0075794778
8.704714 -0.007567986200000001
8.705714 -0.0075551034
8.706715 -0.007540825
8.707714 -0.0075251475
8.708714 -0.007508065800000001
8.709714 -0.0074895768
8.710714 -0.0074696763
8.711715 -0.0074483607
8.712714 -0.0074256277
8.713715 -0.007401473699999999
8.714714 -0.0073758973
8.715714 -0.007348895500000001
8.716714 -0.0073204668
8.717714 -0.007290609899999999
8.718715 -0.007259324
8.719714 -0.007226608400000001
8.720715 -0.0071924631
8.721714 -0.0071568872999999995
8.722714 -0.0071198818
8.723714 -0.0070814473
8.724714 -0.0070415845
8.725715 -0.0070002949000000005
8.726714 -0.0069575799
8.727715 -0.0069134402999999995
8.728714 -0.0068678783
8.729714 -0.0068208958999999994
8.730714 -0.0067724955
8.731714 -0.006722678500000001
8.732715 -0.0066714478
8.733714 -0.006618805499999999
8.734715 -0.0065647539
8.735714 -0.0065092958
8.736714 -0.0064524342
8.737714 -0.006394171200000001
8.738714 -0.0063345098
8.739715 -0.0062734522
8.740714 -0.0062110026
8.741714 -0.0061471634
8.742714 -0.006081938
8.743714 -0.0060153299000000006
8.744715 -0.0059473427
8.745714 -0.0058779802
8.746715 -0.005807247
8.747714 -0.005735147
8.748714 -0.0056616849
8.749714 -0.0055868659
8.750714 -0.005510695
8.751715 -0.005433178
8.752714 -0.0053543205
8.753715 -0.0052741289
8.754714 -0.0051926101
8.755714 -0.0051097708
8.756714 -0.0050256185
8.757714 -0.0049401606
8.758715 -0.0048534052999999995
8.759714 -0.0047653608
8.760715 -0.0046760357
8.761714 -0.0045854391
8.762714 -0.0044935797999999996
8.763714 -0.0044004675
8.764714 -0.0043061118
8.765715 -0.0042105225
8.766714 -0.0041137093
8.767715 -0.0040156825
8.768714 -0.0039164526
8.769714 -0.0038160295
8.770715 -0.003714424
8.771714 -0.0036116464
8.772715 -0.0035077072
8.773714 -0.0034026168999999997
8.774714 -0.0032963864
8.775714 -0.0031890268
8.776714 -0.0030805480000000002
8.777715 -0.0029709618
8.778714 -0.0028602785999999997
8.779715 -0.0027485097
8.780714 -0.0026356663999999998
8.781714 -0.0025217598
8.782714 -0.0024068018
8.783714 -0.0022908042
8.784715 -0.0021737787
8.785714 -0.0020557378
8.786715 -0.0019366939999999999
8.787714 -0.0018166604
8.788714 -0.0016956499
8.789714 -0.0015736759
8.790714 -0.0014507526
8.791715 -0.0013268937
8.792714 -0.001202114
8.793715 -0.0010764281
8.794714 -0.00094985107
8.795714 -0.0008223984
8.796714 -0.00069408575
8.797714 -0.000564929
8.798715 -0.00043494429
8.799714 -0.00030414794
8.800714 -0.00017255645999999998
8.801714 -4.0186492e-05
8.802714 9.2945209e-05
8.803715 0.00022682178999999998
8.804714 0.00036142635
8.805715 0.00049674195
8.806714 0.00063275156
8.807714 0.0007694382499999999
8.808714 0.00090678495
8.809714 0.0010447747999999999
8.810715 0.0011833908000000001
8.811714 0.0013226159
8.812715 0.0014624335000000001
8.813714 0.0016028265
8.814714 0.0017437779999999999
8.815714 0.0018852711999999998
8.816714 0.0020272892
8.817715 0.0021698150000000003
8.818714 0.0023128316
8.819715 0.002456322
8.820714 0.002600269
8.821714 0.0027446553
8.822714 0.0028894634
8.823714 0.0030346757
8.824715 0.0031802745000000005
8.825714 0.0033262422
8.826715 0.0034725603
8.827714 0.0036192105
8.828714 0.0037661746
8.829714 0.0039134338
8.830714 0.0040609691
8.831715 0.0042087617
8.832714 0.0043567918
8.833714 0.0045050401
8.834714 0.0046534875
8.835714 0.0048021138
8.836715 0.0049508995000000005
8.837714 0.0050998246
8.838715 0.0052488693
8.839714 0.0053980137
8.840714 0.0055472377
8.841714 0.0056965215
8.842714 0.0058458449
8.843715 0.0059951883
8.844714 0.0061445323999999996
8.845715 0.0062938569
8.846714 0.0064431428
8.847714 0.0065923712
8.848714 0.0067415224999999995
8.849714 0.0068905778
8.850715 0.0070395174000000005
8.851714 0.0071883231
8.852715 0.007336975999999999
8.853714 0.0074854579
8.854714 0.0076337498999999994
8.855714 0.0077818331
8.856714 0.0079296893
8.857715 0.008077299599999999
8.858714 0.0082246457
8.859715 0.0083717088
8.860714 0.0085184707
8.861714 0.0086649117
8.862714 0.0088110137
8.863714 0.0089567569
8.864715 0.0091021226
8.865714 0.0092470909
8.866714 0.0093916424
8.867714 0.0095357573
8.868714 0.0096794167
8.869715 0.0098225995
8.870714 0.0099652869
8.871715 0.010107458
8.872714 0.010249092
8.873714 0.010390171
8.874714 0.010530672
8.875714 0.010670577
8.876715 0.010809866
8.877714 0.010948517999999999
8.878715 0.011086513
8.879714 0.011223831
8.880714 0.011360453
8.881714 0.011496359000000001
8.882714 0.011631530999999999
8.883715 0.011765947
8.884714 0.011899591000000001
8.885715 0.012032443
8.886714 0.012164484
8.887714 0.012295696
8.888714 0.012426061
8.889714 0.01255556
8.890715 0.012684175
8.891714 0.01281189
8.892715 0.012938686999999999
8.893714 0.013064547
8.894714 0.013189452999999999
8.895715 0.013313387000000001
8.896714 0.013436333000000002
8.897715 0.013558274
8.898714 0.013679189999999999
8.899714 0.013799065999999999
8.900714 0.013917884
8.901714 0.014035625000000001
8.902715 0.014152273
8.903714 0.014267811
8.904715 0.014382220000000001
8.905714 0.014495483
8.906714 0.014607582
8.907714 0.0147185
8.908714 0.014828218
8.909715 0.014936722000000001
8.910714 0.015043991000000001
8.911715 0.015150008999999999
8.912714 0.015254757999999998
8.913714 0.015358222
8.914714 0.015460383999999999
8.915714 0.015561226999999999
8.916715 0.015660736
8.917714 0.015758895000000002
8.918715 0.015855687
8.919714 0.015951096
8.920714 0.016045111
8.921714 0.016137713
8.922714 0.016228891000000002
8.923715 0.01631863
8.924714 0.016406915
8.925714 0.016493734
8.926714 0.016579075999999998
8.927714 0.016662927
8.928715 0.016745274
8.929714 0.016826107
8.930715 0.016905414
8.931714 0.016983184000000002
8.932714 0.017059404
8.933714 0.017134063999999997
8.934714 0.017207154
8.935715 0.017278662
8.936714 0.017348577
8.937715 0.017416888
8.938714 0.017483585
8.939714 0.017548657000000002
8.940714 0.017612093000000002
8.941714 0.017673883
8.942715 0.017734016
8.943714 0.017792483
8.944715 0.01784927
8.945714 0.017904369
8.946714 0.017957769
8.947714 0.018009459999999998
8.948714 0.018059432
8.949715 0.018107673
8.950714 0.018154175
8.951715 0.018198928
8.952714 0.018241920999999998
8.953714 0.018283147
8.954714 0.018322596
8.955714 0.018360259
8.956715 0.01839613
8.957714 0.018430199
8.958714 0.018462458999999997
8.959714 0.018492903
8.960714 0.018521522999999998
8.961715 0.018548315000000003
8.962714 0.018573272
8.963715 0.018596387
8.964714 0.018617658
8.965714 0.018637077000000002
8.966714 0.018654641
8.967714 0.018670346
8.968715 0.018684186
8.969714 0.01869616
8.970715 0.018706261
8.971714 0.018714487999999998
8.972714 0.018720837
8.973714 0.018725303999999998
8.974714 0.018727889
8.975715 0.018728586000000002
8.976714 0.018727392
8.977715 0.018724306
8.978714 0.018719325
8.979714 0.018712445
8.980714 0.018703664000000002
8.981714 0.018692979999999998
8.982715 0.018680389999999998
8.983714 0.018665892
8.984715 0.018649484
8.985714 0.018631163
8.986714 0.018610929000000002
8.987714 0.018588779
8.988714 0.018564712
8.989715 0.018538727
8.990714 0.018510822
8.991714 0.018480999
8.992714 0.018449257
8.993714 0.018415596
8.994715 0.018380016
8.995714 0.018342519999999998
8.996715 0.018303108999999998
8.997714 0.018261785000000003
8.998714 0.01821855
8.999714 0.018173408
9.000714 0.018126362
9.001715 0.018077415
9.002714 0.018026572
9.003715 0.017973837
9.004714 0.017919215
9.005714 0.017862712
9.006714 0.017804331
9.007714 0.017744079
9.008715 0.017681959
9.009714 0.01761798
9.010715 0.017552145999999998
9.011714 0.017484463999999998
9.012714 0.017414937999999998
9.013714 0.017343574
9.014714 0.017270379
9.015715 0.017195358
9.016714 0.017118517
9.017715 0.017039861
9.018714 0.016959397
9.019714 0.016877131
9.020715 0.016793067000000002
9.021714 0.016707214
9.022715 0.016619576
9.023714 0.016530160999999998
9.024714 0.016438973000000003
9.025714 0.016346019
9.026714 0.016251308000000003
9.027715 0.016154847
9.028714 0.016056641
9.029715 0.0159567
9.030714 0.015855032
9.031714 0.015751645
9.032714 0.015646550000000002
9.033714 0.015539754999999999
9.034715 0.01543127
9.035714 0.015321106
9.036715 0.015209273
9.037714 0.015095783
9.038714 0.014980646999999998
9.039714 0.014863878
9.040714 0.014745488
9.041715 0.014625487999999999
9.042714 0.014503893999999998
9.043715 0.014380718
9.044714 0.014255971000000001
9.045714 0.01412967
9.046714 0.014001827000000001
9.047714 0.013872456
9.048715 0.01374157
9.049714 0.013609184
9.050714 0.013475311
9.051714 0.013339965
9.052714 0.013203161000000001
9.053715 0.013064909999999999
9.054714 0.012925229000000002
9.055715 0.012784130999999999
9.056714 0.012641629
9.057714 0.012497735999999999
9.058714 0.012352466999999999
9.059714 0.012205836
9.060715 0.012057855999999999
9.061714 0.011908542000000001
9.062715 0.011757907
9.063714 0.011605968
9.064714 0.011452737999999999
9.065714 0.011298232
9.066714 0.011142466
9.067715 0.010985455
9.068714 0.010827215999999999
9.069715 0.010667765
9.070714 0.010507117
9.071714 0.010345291
9.072714 0.010182303
9.073714 0.010018171000000001
9.074715 0.0098529126
9.075714 0.0096865471
9.076715 0.0095190924
9.077714 0.0093505681
9.078714 0.0091809925
9.079714 0.0090103851
9.080714 0.0088387649
9.081715 0.0086661523
9.082714 0.008492566100000001
9.083714 0.0083180261
9.084714 0.0081425518
9.085714 0.007966163
9.086715 0.0077888792
9.087714 0.0076107201
9.088715 0.007431705300000001
9.089714 0.0072518538
9.090714 0.007071184500000001
9.091714 0.006889717
9.092714 0.0067074696
9.093715 0.0065244618
9.094714 0.006340712599999999
9.095715 0.0061562401
9.096714 0.0059710637
9.097714 0.0057852019
9.098714 0.0055986733
9.099714 0.0054114971
9.100715 0.0052236923
9.101714 0.0050352777
9.102715 0.0048462727
9.103714 0.0046566965
9.104714 0.0044665689
9.105714 0.0042759097
9.106714 0.0040847389999999996
9.107715 0.0038930772
9.108714 0.0037009448999999997
9.109715 0.0035083627
9.110714 0.0033153515999999996
9.111714 0.0031219330000000003
9.112714 0.0029281284
9.113714 0.0027339594
9.114715 0.0025394478
9.115714 0.0023446155
9.116714 0.0021494843000000002
9.117714 0.0019540763
9.118714 0.0017584135999999999
9.119715 0.0015625183
9.120714 0.0013664120999999998
9.121715 0.001170117
9.122714 0.00097365482
9.123714 0.0007770469899999999
9.124714 0.0005803150099999999
9.125714 0.00038348016
9.126715 0.00018656355999999998
9.127714 -1.0413952e-05
9.128715 -0.00020743166
9.129714 -0.00040446903000000006
9.130714 -0.00060150574
9.131714 -0.00079852161
9.132714 -0.0009954965199999999
9.133715 -0.0011924105999999999
9.134714 -0.0013892439
9.135715 -0.0015859765000000002
9.136714 -0.0017825887
9.137714 -0.0019790605
9.138714 -0.002175372
9.139714 -0.0023715032999999997
9.140715 -0.0025674342
9.141714 -0.0027631446
9.142715 -0.0029586137
9.143714 -0.0031538213
9.144714 -0.0033487464000000002
9.145715 -0.0035433684
9.146714 -0.003737666
9.147715 -0.0039316179
9.148714 -0.0041252028
9.149714 -0.0043183987
9.150714 -0.0045111843
9.151714 -0.0047035381
9.152715 -0.0048954378
9.153714 -0.0050868621
9.154715 -0.0052777887
9.155714 -0.0054681961
9.156714 -0.0056580626
9.157714 -0.005847367
9.158714 -0.0060360875
9.159715 -0.0062242034
9.160714 -0.0064116932
9.161715 -0.0065985369
9.162714 -0.0067847133
9.163714 -0.006970203
9.164714 -0.007154986100000001
9.165714 -0.0073390423
9.166715 -0.0075223528
9.167714 -0.0077048986
9.168715 -0.0078866615
9.169714 -0.0080676225
9.170714 -0.0082477629
9.171714 -0.008427065
9.172714 -0.0086055115
9.173715 -0.0087830835
9.174714 -0.0089597641
9.175714 -0.0091355352
9.176714 -0.0093103801
9.177714 -0.0094842806
9.178715 -0.0096572192
9.179714 -0.0098291785
9.180715 -0.01000014
9.181714 -0.010170088
9.182714 -0.010339003
9.183714 -0.010506867
9.184714 -0.010673663
9.185715 -0.010839374
9.186714 -0.01100398
9.187715 -0.011167464
9.188714 -0.011329808
9.189714 -0.011490994000000001
9.190714 -0.011651004
9.191714 -0.011809819999999999
9.192715 -0.011967423999999999
9.193714 -0.012123799000000001
9.194715 -0.012278926
9.195714 -0.01243279
9.196714 -0.012585372000000001
9.197714 -0.012736657000000002
9.198714 -0.012886627999999999
9.199715 -0.013035268
9.200714 -0.013182563
9.201715 -0.013328495999999999
9.202714 -0.013473053999999998
9.203714 -0.013616219999999998
9.204714 -0.013757980000000001
9.205714 -0.01389832
9.206715 -0.014037227
9.207714 -0.014174686999999998
9.208714 -0.014310688
9.209714 -0.014445216
9.210714 -0.014578259000000001
9.211715 -0.014709804
9.212714 -0.014839839
9.213715 -0.014968353
9.214714 -0.015095333
9.215714 -0.015220768
9.216714 -0.015344644000000001
9.217714 -0.015466951
9.218715 -0.015587677999999999
9.219714 -0.015706812
9.220715 -0.015824341999999998
9.221714 -0.015940257
9.222714 -0.016054542999999998
9.223714 -0.016167191
9.224714 -0.016278187
9.225715 -0.016387521000000002
9.226714 -0.016495182
9.227715 -0.016601157999999998
9.228714 -0.016705439
9.229714 -0.016808011
9.230714 -0.016908866
9.231714 -0.017007992
9.232715 -0.017105379
9.233714 -0.017201017
9.234715 -0.017294896
9.235714 -0.017387007
9.236714 -0.017477341
9.237714 -0.017565889
9.238714 -0.017652643
9.239715 -0.017737594
9.240714 -0.017820737
9.241714 -0.017902063
9.242714 -0.017981567
9.243714 -0.018059243
9.244715 -0.018135083
9.245714 -0.018209081999999998
9.246715 -0.018281236
9.247714 -0.018351541
9.248714 -0.01841999
9.249714 -0.01848658
9.250714 -0.018551307
9.251715 -0.018614165
9.252714 -0.018675152
9.253715 -0.018734264
9.254714 -0.018791495
9.255714 -0.018846843
9.256714 -0.018900304
9.257714 -0.018951873
9.258715 -0.019001547
9.259714 -0.019049323
9.260715 -0.019095195
9.261714 -0.019139161000000002
9.262714 -0.019181214000000002
9.263714 -0.019221353
9.264714 -0.019259573000000002
9.265715 -0.019295872
9.266714 -0.019330243
9.267715 -0.019362685
9.268714 -0.019393195
9.269714 -0.019421768
9.270715 -0.019448402
9.271714 -0.019473095
9.272715 -0.019495844
9.273714 -0.019516647
9.274714 -0.019535504000000002
9.275714 -0.019552411999999998
9.276714 -0.019567371
9.277715 -0.019580382
9.278714 -0.019591443
9.279715 -0.019600555
9.280714 -0.019607720999999998
9.281714 -0.01961294
9.282714 -0.019616216000000002
9.283714 -0.019617549
9.284715 -0.019616942
9.285714 -0.019614398
9.286715 -0.019609921000000002
9.287714 -0.019603514000000002
9.288714 -0.01959518
9.289714 -0.019584921999999998
9.290714 -0.019572747
9.291715 -0.019558656
9.292714 -0.019542655
9.293715 -0.019524747
9.294714 -0.019504936
9.295714 -0.019483228
9.296714 -0.019459626
9.297714 -0.019434135
9.298715 -0.019406760000000002
9.299714 -0.019377505
9.300714 -0.019346374
9.301714 -0.019313372000000002
9.302714 -0.019278504000000002
9.303715 -0.019241773
9.304714 -0.019203186
9.305715 -0.019162748
9.306714 -0.019120463
9.307714 -0.019076337
9.308714 -0.019030375
9.309714 -0.018982583
9.310715 -0.018932967
9.311714 -0.018881535
9.312715 -0.018828292
9.313714 -0.018773247
9.314714 -0.018716406
9.315714 -0.018657776
9.316714 -0.018597367
9.317715 -0.018535188
9.318714 -0.018471247
9.319715 -0.018405552000000002
9.320714 -0.018338115000000002
9.321714 -0.018268945999999998
9.322714 -0.018198053000000002
9.323714 -0.018125448
9.324715 -0.018051142
9.325714 -0.017975144
9.326715 -0.017897466
9.327714 -0.017818119
9.328714 -0.017737114
9.329714 -0.017654462000000003
9.330714 -0.017570172999999998
9.331715 -0.017484259000000002
9.332714 -0.01739673
9.333714 -0.017307598
9.334714 -0.017216874
9.335714 -0.017124569
9.336715 -0.017030691
9.337714 -0.016935254
9.338715 -0.016838267
9.339714 -0.01673974
9.340714 -0.016639686
9.341714 -0.016538113
9.342714 -0.016435035
9.343715 -0.01633046
9.344714 -0.016224402
9.345715 -0.016116869
9.346714 -0.016007874
9.347714 -0.015897428999999998
9.348714 -0.015785545
9.349714 -0.015672235
9.350715 -0.015557511
9.351714 -0.015441386000000001
9.352715 -0.015323874000000001
9.353714 -0.015204988000000001
9.354714 -0.015084741
9.355714 -0.014963148
9.356714 -0.014840222
9.357715 -0.014715978999999999
9.358714 -0.014590434
9.359715 -0.014463601
9.360714 -0.014335496000000001
9.361714 -0.014206136
9.362714 -0.014075534999999998
9.363714 -0.013943709
9.364715 -0.013810676000000001
9.365714 -0.013676448999999999
9.366714 -0.013541045
9.367714 -0.013404479
9.368714 -0.013266769999999999
9.369715 -0.013127932000000002
9.370714 -0.012987980000000001
9.371715 -0.012846930999999999
9.372714 -0.012704799999999999
9.373714 -0.012561603
9.374714 -0.012417356000000001
9.375714 -0.012272074
9.376715 -0.012125772
9.377714 -0.011978466
9.378715 -0.011830172
9.379714 -0.011680905
9.380714 -0.01153068
9.381714 -0.011379513
9.382714 -0.011227421
9.383715 -0.011074419
9.384714 -0.010920523
9.385715 -0.010765749
9.386714 -0.010610115
9.387714 -0.010453636
9.388714 -0.010296330000000001
9.389714 -0.010138214
9.390715 -0.009979305499999999
9.391714 -0.0098196215
9.392715 -0.0096591808
9.393714 -0.009498000900000001
9.394714 -0.009336099899999999
9.395715 -0.0091734961
9.396714 -0.009010208300000001
9.397715 -0.0088462548
9.398714 -0.0086816537
9.399714 -0.008516424
9.400714 -0.008350584500000001
9.401714 -0.0081841536
9.402715 -0.0080171492
9.403714 -0.0078495897
9.404715 -0.0076814933
9.405714 -0.0075128781
9.406714 -0.0073437615000000005
9.407714 -0.0071741611
9.408714 -0.0070040936000000005
9.409715 -0.0068335772
9.410714 -0.006662627900000001
9.411715 -0.006491263
9.412714 -0.0063194988
9.413714 -0.0061473518
9.414714 -0.0059748389
9.415714 -0.0058019759
9.416715 -0.0056287789999999996
9.417714 -0.0054552645
9.418715 -0.0052814488000000005
9.419714 -0.0051073479
9.420714 -0.0049329781
9.421714 -0.0047583559
9.422714 -0.0045834975
9.423715 -0.0044084198000000005
9.424714 -0.0042331398
9.425714 -0.0040576742
9.426714 -0.0038820406
9.427714 -0.003706256
9.428715 -0.0035303382999999997
9.429714 -0.0033543049
9.430715 -0.0031781736
9.431714 -0.0030019622
9.432714 -0.0028256890999999998
9.433714 -0.0026493721
9.434714 -0.0024730292
9.435715 -0.0022966786
9.436714 -0.0021203381
9.437715 -0.0019440257999999999
9.438714 -0.0017677596
9.439714 -0.001591557
9.440714 -0.0014154355
9.441714 -0.0012394124
9.442715 -0.0010635046
9.443714 -0.0008877290399999999
9.444715 -0.00071210216
9.445714 -0.00053664025
9.446714 -0.00036135937
9.447714 -0.00018627527
9.448714 -1.1403499e-05
9.449715 0.00016324063
9.450714 0.00033764200000000003
9.451715 0.00051178563
9.452714 0.00068565664
9.453714 0.0008592403
9.454714 0.0010325220000000001
9.455714 0.0012054869
9.456715 0.0013781205
9.457714 0.001550408
9.458714 0.0017223347
9.459714 0.0018938855999999999
9.460714 0.0020650457
9.461715 0.0022358001
9.462714 0.0024061334
9.463715 0.0025760301
9.464714 0.0027454746999999997
9.465714 0.0029144518
9.466714 0.0030829450999999997
9.467714 0.0032509389999999996
9.468715 0.0034184173000000005
9.469714 0.0035853642
9.470715 0.0037517634999999997
9.471714 0.003917599
9.472714 0.0040828549
9.473714 0.004247514900000001
9.474714 0.0044115634
9.475715 0.0045749846
9.476714 0.0047377631
9.477715 0.0048998834
9.478714 0.0050613307
9.479714 0.0052220901
9.480714 0.0053821469999999995
9.481714 0.0055414872
9.482715 0.0057000969
9.483714 0.0058579622
9.484715 0.0060150702
9.485714 0.0061714076
9.486714 0.006326961
9.487714 0.006481718399999999
9.488714 0.0066356675
9.489715 0.0067887959
9.490714 0.0069410919
9.491714 0.0070925431
9.492714 0.007243138
9.493714 0.0073928655
9.494715 0.0075417134
9.495714 0.0076896707
9.496715 0.0078367251
9.497714 0.0079828656
9.498714 0.0081280807
9.499714 0.0082723585
9.500714 0.0084156876
9.501715 0.0085580563
9.502714 0.0086994522
9.503715 0.0088398643
9.504714 0.0089792804
9.505714 0.009117688799999999
9.506714 0.0092550777
9.507714 0.0093914357
9.508715 0.0095267511
9.509714 0.0096610122
9.510715 0.0097942073
9.511714 0.009926325599999999
9.512714 0.010057356
9.513714 0.010187288
9.514714 0.010316111000000001
9.515715 0.010443815
9.516714 0.010570389999999999
9.517715 0.010695827
9.518714 0.010820117
9.519714 0.01094325
9.520715 0.011065218
9.521714 0.011186014
9.522715 0.011305628
9.523714 0.011424055
9.524714 0.011541285
9.525714 0.011657314
9.526714 0.011772133
9.527715 0.011885736000000001
9.528714 0.011998117
9.529715 0.012109269
9.530714 0.012219185999999998
9.531714 0.012327863
9.532714 0.012435292999999998
9.533714 0.012541468
9.534715 0.012646384
9.535714 0.012750035
9.536715 0.012852413
9.537714 0.012953514
9.538714 0.01305333
9.539714 0.013151855
9.540714 0.013249084000000001
9.541715 0.013345008
9.542714 0.013439623999999999
9.543715 0.013532923
9.544714 0.013624899999999999
9.545714 0.013715548000000001
9.546714 0.013804862000000001
9.547714 0.013892835999999999
9.548715 0.013979465
9.549714 0.014064742000000002
9.550714 0.014148664000000002
9.551714 0.014231224
9.552714 0.01431242
9.553715 0.014392246000000001
9.554714 0.014470697999999999
9.555715 0.014547774
9.556714 0.014623467999999999
9.557714 0.014697779
9.558714 0.014770705
9.559714 0.014842242
9.560715 0.014912388
9.561714 0.014981143
9.562715 0.015048504
9.563714 0.015114469
9.564714 0.015179037
9.565714 0.015242209
9.566714 0.015303981000000001
9.567715 0.015364354
9.568714 0.015423326000000001
9.569715 0.015480896
9.570714 0.015537064
9.571714 0.015591828999999998
9.572714 0.015645188
9.573714 0.015697140999999998
9.574715 0.015747687
9.575714 0.015796824
9.576715 0.015844550000000002
9.577714 0.015890865
9.578714 0.015935765
9.579714 0.015979249
9.580714 0.016021314
9.581715 0.016061959
9.582714 0.016101182
9.583714 0.016138981
9.584714 0.016175353
9.585714 0.016210298
9.586715 0.016243814
9.587714 0.0162759
9.588715 0.016306555
9.589714 0.016335776
9.590714 0.016363566
9.591714 0.016389923
9.592714 0.016414846
9.593715 0.016438335
9.594714 0.016460393
9.595715 0.01648102
9.596714 0.016500219
9.597714 0.016517988
9.598714 0.016534333
9.599714 0.016549254
9.600715 0.016562755999999998
9.601714 0.016574838
9.602715 0.016585506
9.603714 0.016594763000000002
9.604714 0.01660261
9.605714 0.016609053999999998
9.606714 0.016614096
9.607715 0.01661774
9.608714 0.01661999
9.609715 0.016620848
9.610714 0.016620318999999998
9.611714 0.016618405000000003
9.612714 0.016615111000000002
9.613714 0.016610436
9.614715 0.016604386999999998
9.615714 0.016596965999999998
9.616714 0.016588175
9.617714 0.016578016
9.618714 0.016566494
9.619715 0.01655361
9.620714 0.016539368
9.621715 0.01652377
9.622714 0.016506818
9.623714 0.016488518
9.624714 0.01646887
9.625714 0.016447878
9.626715 0.016425547
9.627714 0.01640188
9.628715 0.016376881
9.629714 0.016350554
9.630714 0.016322904
9.631714 0.016293934
9.632714 0.016263650999999997
9.633715 0.01623206
9.634714 0.016199166
9.635715 0.016164974999999998
9.636714 0.016129493
9.637714 0.016092725999999998
9.638714 0.016054681
9.639714 0.016015365
9.640715 0.015974783
9.641714 0.015932943
9.642715 0.01588985
9.643714 0.015845514
9.644714 0.015799938
9.645715 0.015753131
9.646714 0.015705098
9.647715 0.015655844999999998
9.648714 0.015605381000000002
9.649714 0.01555371
9.650714 0.015500838
9.651714 0.015446772000000001
9.652715 0.015391516999999999
9.653714 0.015335077
9.654715 0.015277460999999999
9.655714 0.015218671
9.656714 0.015158714
9.657714 0.015097595
9.658714 0.015035318
9.659715 0.014971891
9.660714 0.014907317
9.661715 0.014841602
9.662714 0.014774752
9.663714 0.014706771999999998
9.664714 0.01463767
9.665714 0.014567449000000001
9.666715 0.014496119000000002
9.667714 0.014423684
9.668715 0.014350151
9.669714 0.014275531000000001
9.670714 0.014199827000000002
9.671714 0.014123050000000002
9.672714 0.014045206000000001
9.673715 0.013966303999999999
9.674714 0.013886353
9.675714 0.013805363
9.676714 0.013723341
9.677714 0.013640296
9.678715 0.013556237999999998
9.679714 0.013471176
9.680715 0.013385121
9.681714 0.013298079999999999
9.682714 0.013210063
9.683714 0.013121078000000001
9.684714 0.013031134
9.685715 0.012940241
9.686714 0.012848407
9.687715 0.01275564
9.688714 0.012661949
9.689714 0.012567341
9.690714 0.012471825
9.691714 0.012375407
9.692715 0.012278096999999998
9.693714 0.012179901
9.694715 0.012080825
9.695714 0.011980879
9.696714 0.011880069
9.697714 0.011778402
9.698714 0.011675886
9.699715 0.011572528
9.700714 0.011468335
9.701715 0.011363314
9.702714 0.011257474
9.703714 0.011150823
9.704714 0.011043368
9.705714 0.010935117
9.706715 0.010826079
9.707714 0.010716262
9.708714 0.010605675
9.709714 0.010494327999999999
9.710714 0.010382230000000001
9.711715 0.010269389
9.712714 0.010155816
9.713715 0.01004152
9.714714 0.0099265104
9.715714 0.009810797900000001
9.716714 0.009694391299999999
9.717714 0.0095773008
9.718715 0.0094595365
9.719714 0.0093411072
9.720715 0.0092220231
9.721714 0.0091022936
9.722714 0.0089819274
9.723714 0.008860934
9.724714 0.008739321500000001
9.725715 0.0086170992
9.726714 0.0084942752
9.727715 0.0083708575
9.728714 0.0082468548
9.729714 0.0081222737
9.730714 0.0079971229
9.731714 0.0078714089
9.732715 0.0077451397
9.733714 0.007618322
9.734715 0.0074909636
9.735714 0.0073630712
9.736714 0.007234651999999999
9.737714 0.007105714000000001
9.738714 0.0069762638
9.739715 0.0068463094
9.740714 0.006715858
9.741714 0.0065849177
9.742714 0.006453496499999999
9.743714 0.0063216023000000005
9.744715 0.0061892439
9.745714 0.0060564296000000005
9.746715 0.0059231683
9.747714 0.005789468900000001
9.748714 0.0056553406
9.749714 0.0055207929
9.750714 0.005385834799999999
9.751715 0.0052504757999999995
9.752714 0.0051147254
9.753715 0.0049785929
9.754714 0.0048420883
9.755714 0.004705221
9.756714 0.0045680004
9.757714 0.0044304357
9.758715 0.0042925363
9.759714 0.0041543113000000005
9.760715 0.0040157698
9.761714 0.0038769205
9.762714 0.0037377722
9.763714 0.0035983332
9.764714 0.0034586115
9.765715 0.0033186156
9.766714 0.0031783528999999996
9.767715 0.0030378313999999997
9.768714 0.0028970588
9.769714 0.0027560423
9.770715 0.0026147894000000003
9.771714 0.0024733075
9.772715 0.0023316037
9.773714 0.0021896854
9.774714 0.0020475598
9.775714 0.0019052341999999999
9.776714 0.0017627162
9.777715 0.0016200131999999999
9.778714 0.0014771329
9.779715 0.0013340829
9.780714 0.0011908714
9.781714 0.0010475062
9.782714 0.0009039959
9.783714 0.0007603487999999999
9.784715 0.00061657352
9.785714 0.00047267881
9.786715 0.00032867356
9.787714 0.00018456675
9.788714 4.0367451e-05
9.789714 -0.00010391524
9.790714 -0.0002482722
9.791715 -0.00039269435000000003
9.792714 -0.00053717267
9.793715 -0.00068169825
9.794714 -0.0008262622
9.795714 -0.00097085594
9.796714 -0.0011154711
9.797714 -0.0012600992
9.798715 -0.0014047324
9.799714 -0.0015493628
9.800714 -0.0016939829999999998
9.801714 -0.0018385856
9.802714 -0.0019831636
9.803715 -0.0021277101
9.804714 -0.0022722184
9.805715 -0.002416682
9.806714 -0.0025610947
9.807714 -0.0027054502
9.808714 -0.0028497425
9.809714 -0.0029939654
9.810715 -0.0031381129
9.811714 -0.0032821787000000004
9.812715 -0.0034261568000000004
9.813714 -0.0035700410000000004
9.814714 -0.0037138248
9.815714 -0.0038575021
9.816714 -0.0040010655000000004
9.817715 -0.0041445088
9.818714 -0.0042878244
9.819715 -0.0044310054
9.820714 -0.0045740445999999995
9.821714 -0.0047169342
9.822714 -0.0048596663
9.823714 -0.0050022332
9.824715 -0.0051446266000000004
9.825714 -0.0052868385
9.826715 -0.0054288608
9.827714 -0.005570685200000001
9.828714 -0.0057123034
9.829714 -0.0058537073
9.830714 -0.0059948885
9.831715 -0.0061358391
9.832714 -0.006276550999999999
9.833714 -0.0064170170000000006
9.834714 -0.0065572283
9.835714 -0.0066971785
9.836715 -0.006836859400000001
9.837714 -0.0069762646
9.838715 -0.0071153867
9.839714 -0.0072542192
9.840714 -0.0073927557
9.841714 -0.0075309901
9.842714 -0.0076689161
9.843715 -0.007806528399999999
9.844714 -0.0079438207
9.845715 -0.008080787700000001
9.846714 -0.008217423599999999
9.847714 -0.0083537227
9.848714 -0.008489679699999999
9.849714 -0.0086252898
9.850715 -0.0087605469
9.851714 -0.0088954454
9.852715 -0.00902998
9.853714 -0.009164145
9.854714 -0.0092979346
9.855714 -0.0094313422
9.856714 -0.009564362
9.857715 -0.0096969881
9.858714 -0.0098292134
9.859715 -0.0099610312
9.860714 -0.010092433999999999
9.861714 -0.010223415999999999
9.862714 -0.010353969
9.863714 -0.010484087
9.864715 -0.01061376
9.865714 -0.010742983
9.866714 -0.010871748
9.867714 -0.011000046999999999
9.868714 -0.011127874
9.869715 -0.011255221000000001
9.870714 -0.011382080000000001
9.871715 -0.011508445
9.872714 -0.011634309
9.873714 -0.011759664999999999
9.874714 -0.011884506
9.875714 -0.012008826
9.876715 -0.012132618999999999
9.877714 -0.012255879
9.878715 -0.0123786
9.879714 -0.012500774999999999
9.880714 -0.0126224
9.881714 -0.012743469
9.882714 -0.012863975000000001
9.883715 -0.012983913
9.884714 -0.013103278
9.885715 -0.013222063999999999
9.886714 -0.013340266000000002
9.887714 -0.013457878
9.888714 -0.013574892
9.889714 -0.013691304999999999
9.890715 -0.013807106999999999
9.891714 -0.013922296
9.892715 -0.014036862
9.893714 -0.014150799
9.894714 -0.014264101999999999
9.895715 -0.014376761
9.896714 -0.01448877
9.897715 -0.014600120999999999
9.898714 -0.014710809
9.899714 -0.014820824
9.900714 -0.014930159000000002
9.901714 -0.015038806
9.902715 -0.015146758
9.903714 -0.015254008999999999
9.904715 -0.015360549000000001
9.905714 -0.015466372
9.906714 -0.015571469999999999
9.907714 -0.015675836999999998
9.908714 -0.015779465
9.909715 -0.015882348999999997
9.910714 -0.01598448
9.911715 -0.016085854
9.912714 -0.016186465
9.913714 -0.016286306
9.914714 -0.016385372
9.915714 -0.016483657
9.916715 -0.016581157
9.917714 -0.016677866
9.918715 -0.016773779000000003
9.919714 -0.016868892
9.920714 -0.016963199999999998
9.921714 -0.017056699
9.922714 -0.017149383
9.923715 -0.017241247
9.924714 -0.017332289
9.925714 -0.017422502
9.926714 -0.017511881
9.927714 -0.017600421
9.928715 -0.017688116
9.929714 -0.017774962000000002
9.930715 -0.017860952
9.931714 -0.017946081000000003
9.932714 -0.018030341999999998
9.933714 -0.018113729000000002
9.934714 -0.018196236
9.935715 -0.018277856
9.936714 -0.018358582999999998
9.937715 -0.018438409
9.938714 -0.018517328
9.939714 -0.018595334
9.940714 -0.018672418
9.941714 -0.018748574
9.942715 -0.018823796
9.943714 -0.018898078
9.944715 -0.018971409999999998
9.945714 -0.019043789999999998
9.946714 -0.01911521
9.947714 -0.019185664
9.948714 -0.019255147
9.949715 -0.019323653
9.950714 -0.019391176
9.951715 -0.019457713999999997
9.952714 -0.01952326
9.953714 -0.019587808999999998
9.954714 -0.019651356999999998
9.955714 -0.0197139
9.956715 -0.019775433
9.957714 -0.019835953
9.958714 -0.019895454
9.959714 -0.019953934
9.960714 -0.020011386
9.961715 -0.020067809
9.962714 -0.020123195
9.963715 -0.020177542
9.964714 -0.020230844
9.965714 -0.020283097
9.966714 -0.020334296
9.967714 -0.020384436000000002
9.968715 -0.020433511
9.969714 -0.020481517
9.970715 -0.020528446
9.971714 -0.020574295
9.972714 -0.020619058
9.973714 -0.020662729
9.974714 -0.020705300000000003
9.975715 -0.020746767
9.976714 -0.020787126
9.977715 -0.020826368
9.978714 -0.020864488
9.979714 -0.020901482
9.980714 -0.020937344
9.981714 -0.020972067
9.982715 -0.021005648999999998
9.983714 -0.021038082
9.984715 -0.021069364
9.985714 -0.02109949
9.986714 -0.021128453999999998
9.987714 -0.021156254
9.988714 -0.021182885
9.989715 -0.021208345
9.990714 -0.021232631
9.991714 -0.021255738
9.992714 -0.021277665
9.993714 -0.021298409
9.994715 -0.021317966
9.995714 -0.021336335
9.996715 -0.021353512
9.997714 -0.021369495999999998
9.998714 -0.021384284
9.999714 -0.021397872
10.00071 -0.021410259
10.00171 -0.021421441
10.00271 -0.021431415000000002
10.00371 -0.021440178
10.00471 -0.021447727
10.00571 -0.021454058999999998
10.00671 -0.02145917
10.00771 -0.021463054999999998
10.00871 -0.021465711000000002
10.00971 -0.021467132
10.01071 -0.021467317
10.01171 -0.021466261
10.01271 -0.021463957
10.01371 -0.021460404
10.01471 -0.021455596
10.01571 -0.021449527
10.01671 -0.021442196
10.01771 -0.021433598999999998
10.01871 -0.021423730000000002
10.01971 -0.021412586
10.02071 -0.021400163
10.02171 -0.021386459
10.02271 -0.021371471
10.02371 -0.021355195
10.02471 -0.021337628
10.02571 -0.021318767
10.02671 -0.021298611
10.02771 -0.021277157
10.02871 -0.021254404
10.02971 -0.021230349
10.03071 -0.021204993000000002
10.03171 -0.021178331
10.03271 -0.021150363
10.03371 -0.021121088
10.03471 -0.021090504
10.03571 -0.021058609000000002
10.03671 -0.021025403
10.03771 -0.020990883
10.03871 -0.020955049
10.03971 -0.020917898
10.04071 -0.020879429999999997
10.04171 -0.020839642
10.04271 -0.020798533
10.04371 -0.0207561
10.04471 -0.020712342
10.04571 -0.020667257
10.04671 -0.020620844
10.04771 -0.0205731
10.04871 -0.020524026
10.04971 -0.020473616
10.05071 -0.020421873
10.05171 -0.020368792
10.05271 -0.020314373
10.05371 -0.020258615
10.05471 -0.020201517
10.05571 -0.020143078000000002
10.05671 -0.020083298
10.05771 -0.020022175
10.05871 -0.019959711
10.05971 -0.019895905000000002
10.06071 -0.019830759
10.06171 -0.019764273
10.06271 -0.019696448
10.06371 -0.019627284
10.06471 -0.019556785
10.06571 -0.019484949
10.06671 -0.019411781
10.06771 -0.019337280999999998
10.06871 -0.019261452000000002
10.06971 -0.019184296
10.07071 -0.019105816
10.07171 -0.019026014
10.07271 -0.018944891
10.07371 -0.01886245
10.07471 -0.018778694
10.07571 -0.018693625
10.07671 -0.018607243
10.07771 -0.018519551999999998
10.07871 -0.018430554
10.07971 -0.01834025
10.08071 -0.018248642
10.08171 -0.018155731
10.08271 -0.01806152
10.08371 -0.01796601
10.08471 -0.017869202
10.08571 -0.017771099000000002
10.08671 -0.017671700000000002
10.08771 -0.017571009999999998
10.08871 -0.01746903
10.08971 -0.017365761
10.09071 -0.017261207
10.09171 -0.017155369
10.09271 -0.017048251
10.09371 -0.016939857
10.09471 -0.016830188
10.09571 -0.016719248
10.09671 -0.016607043000000002
10.09771 -0.016493576
10.09871 -0.01637885
10.09971 -0.016262873
10.10071 -0.016145647
10.10171 -0.016027178
10.10271 -0.015907473
10.10371 -0.015786536
10.10471 -0.015664374000000002
10.10571 -0.015540991
10.10671 -0.015416395
10.10771 -0.015290592
10.10871 -0.015163587999999999
10.10971 -0.015035388
10.11071 -0.014906
10.11171 -0.014775427999999998
10.11271 -0.014643680000000001
10.11371 -0.014510761
10.11471 -0.014376677
10.11571 -0.014241433999999999
10.11671 -0.014105039
10.11771 -0.013967496
10.11871 -0.013828812000000001
10.11971 -0.013688991000000001
10.12071 -0.013548039999999999
10.12171 -0.013405964
10.12271 -0.013262768000000001
10.12371 -0.01311846
10.12471 -0.012973043
10.12571 -0.012826524
10.12671 -0.012678908
10.12771 -0.012530199999999998
10.12871 -0.012380407
10.12971 -0.012229536
10.13071 -0.012077591
10.13171 -0.011924581
10.13271 -0.011770511
10.13371 -0.011615388
10.13471 -0.011459221
10.13571 -0.011302016
10.13671 -0.011143781
10.13771 -0.010984524999999998
10.13871 -0.010824255999999999
10.13971 -0.010662983000000001
10.14071 -0.010500715
10.14171 -0.010337462
10.14271 -0.010173232
10.14371 -0.010008037000000001
10.14471 -0.0098418845
10.14571 -0.0096747855
10.14671 -0.0095067509
10.14771 -0.0093377901
10.14871 -0.009167914
10.14971 -0.0089971327
10.15071 -0.0088254565
10.15171 -0.0086528962
10.15271 -0.0084794621
10.15371 -0.0083051644
10.15471 -0.0081300132
10.15571 -0.0079540194
10.15671 -0.0077771932
10.15771 -0.007599544200000001
10.15871 -0.0074210831
10.15971 -0.0072418203
10.16071 -0.0070617658000000005
10.16171 -0.0068809299
10.16271 -0.0066993234
10.16371 -0.0065169566
10.16471 -0.0063338404
10.16571 -0.006149984999999999
10.16671 -0.0059654019
10.16771 -0.0057801022
10.16871 -0.0055940967000000005
10.16971 -0.0054073975
10.17071 -0.0052200165
10.17171 -0.0050319653
10.17271 -0.0048432564999999995
10.17371 -0.0046539026
10.17471 -0.0044639164
10.17571 -0.004273311100000001
10.17671 -0.0040820996
10.17771 -0.0038902956000000004
10.17871 -0.0036979123000000003
10.17971 -0.0035049641
10.18071 -0.0033114648
10.18171 -0.0031174281
10.18271 -0.0029228685999999997
10.18371 -0.0027278003
10.18471 -0.0025322375000000003
10.18571 -0.0023361945
10.18671 -0.0021396854
10.18771 -0.0019427247
10.18871 -0.0017453265
10.18971 -0.0015475051
10.19071 -0.0013492742
10.19171 -0.0011506482
10.19271 -0.0009516408700000001
10.19371 -0.00075226599
10.19471 -0.0005525373599999999
10.19571 -0.00035246862
10.19671 -0.00015207343
10.19771 4.8634695e-05
10.19871 0.00024964222
10.19971 0.00045093566
10.20071 0.00065250151
10.20171 0.0008543262099999999
10.20271 0.0010563962
10.20371 0.0012586976
10.20471 0.0014612168
10.20571 0.0016639397
10.20671 0.0018668521
10.20771 0.0020699397
10.20871 0.002273188
10.20971 0.0024765821
10.21071 0.002680107
10.21171 0.0028837476
10.21271 0.0030874882000000003
10.21371 0.0032913133
10.21471 0.0034952066999999996
10.21571 0.0036991525
10.21671 0.0039031342999999996
10.21771 0.0041071355
10.21871 0.0043111395
10.21971 0.0045151297
10.22071 0.004719089300000001
10.22171 0.0049230017000000004
10.22271 0.005126850400000001
10.22371 0.0053306183
10.22471 0.0055342891
10.22571 0.0057378464
10.22671 0.0059412738
10.22771 0.006144554899999999
10.22871 0.0063476742
10.22971 0.006550615199999999
10.23071 0.0067533626999999995
10.23171 0.0069559013
10.23271 0.0071582159
10.23371 0.007360291099999999
10.23471 0.0075621116
10.23571 0.007763662899999999
10.23671 0.0079649304
10.23771 0.0081658989
10.23871 0.008366553799999999
10.23971 0.0085668806
10.24071 0.0087668646
10.24171 0.0089664914
10.24271 0.0091657457
10.24371 0.0093646122
10.24471 0.0095630763
10.24571 0.009761122799999999
10.24671 0.0099587356
10.24771 0.010155899999999999
10.24871 0.010352598
10.24971 0.010548817
10.25071 0.010744538
10.25171 0.010939746
10.25271 0.011134423
10.25371 0.011328554
10.25471 0.011522121
10.25571 0.011715106
10.25671 0.011907493
10.25771 0.012099265
10.25871 0.012290404
10.25971 0.012480892
10.26071 0.012670712999999998
10.26171 0.012859851
10.26271 0.013048286
10.26371 0.013236003
10.26471 0.013422985
10.26571 0.013609215000000001
10.26671 0.013794677
10.26771 0.013979356
10.26871 0.014163234000000002
10.26971 0.014346297
10.27071 0.014528527
10.27171 0.014709913
10.27271 0.014890436
10.27371 0.015070084000000001
10.27471 0.01524884
10.27571 0.015426691000000001
10.27671 0.015603621
10.27771 0.015779617
10.27871 0.015954663
10.27971 0.016128746
10.28071 0.016301851000000003
10.28171 0.016473963
10.28271 0.016645067000000003
10.28371 0.016815148
10.28471 0.016984193999999998
10.28571 0.017152185
10.28671 0.017319110000000002
10.28771 0.017484951
10.28871 0.017649693
10.28971 0.017813322
10.29071 0.017975821
10.29171 0.018137172
10.29271 0.018297362999999997
10.29371 0.018456375
10.29471 0.018614192999999998
10.29571 0.018770801
10.29671 0.018926183
10.29771 0.019080324000000003
10.29871 0.019233208
10.29971 0.01938482
10.30071 0.019535146
10.30171 0.019684168999999998
10.30271 0.019831876999999998
10.30371 0.019978252999999998
10.30471 0.020123284999999998
10.30571 0.020266959
10.30671 0.02040926
10.30771 0.020550177
10.30871 0.020689696
10.30971 0.020827806
10.31071 0.020964492
10.31171 0.021099743
10.31271 0.021233548
10.31371 0.021365895
10.31471 0.021496772
10.31571 0.021626166999999998
10.31671 0.02175407
10.31771 0.021880469
10.31871 0.022005352000000002
10.31971 0.022128709
10.32071 0.022250527
10.32171 0.022370796000000002
10.32271 0.022489503
10.32371 0.022606638
10.32471 0.022722186999999998
10.32571 0.02283614
10.32671 0.022948485
10.32771 0.023059212000000003
10.32871 0.023168308
10.32971 0.023275761
10.33071 0.023381559
10.33171 0.023485691
10.33271 0.023588145
10.33371 0.02368891
10.33471 0.023787975
10.33571 0.023885329
10.33671 0.02398096
10.33771 0.024074856999999998
10.33871 0.024167013
10.33971 0.024257415
10.34071 0.024346055999999998
10.34171 0.024432924999999998
10.34271 0.024518012999999998
10.34371 0.024601311
10.34471 0.024682810000000003
10.34571 0.024762504999999997
10.34671 0.024840387000000002
10.34771 0.024916446999999998
10.34871 0.024990679
10.34971 0.025063074999999997
10.35071 0.025133631
10.35171 0.025202337000000002
10.35271 0.025269187999999998
10.35371 0.025334179999999998
10.35471 0.025397303
10.35571 0.025458552000000002
10.35671 0.025517923999999997
10.35771 0.02557541
10.35871 0.025631004
10.35971 0.025684698000000002
10.36071 0.025736488000000002
10.36171 0.025786366
10.36271 0.025834329
10.36371 0.025880369
10.36471 0.025924479
10.36571 0.025966652999999996
10.36671 0.026006886
10.36771 0.026045172
10.36871 0.026081508000000003
10.36971 0.026115885999999998
10.37071 0.026148299
10.37171 0.026178744
10.37271 0.026207214
10.37371 0.026233707000000002
10.37471 0.026258218
10.37571 0.026280740999999996
10.37671 0.026301276999999998
10.37771 0.026319819
10.37871 0.026336365000000004
10.37971 0.026350914000000003
10.38071 0.026363462999999997
10.38171 0.026374010000000003
10.38271 0.026382555
10.38371 0.026389095
10.38471 0.026393629000000002
10.38571 0.026396159
10.38671 0.026396679000000003
10.38771 0.026395195
10.38871 0.026391703
10.38971 0.026386205
10.39071 0.026378699000000002
10.39171 0.026369188
10.39271 0.026357669
10.39371 0.026344143999999996
10.39471 0.026328613999999997
10.39571 0.026311078999999998
10.39671 0.026291539000000003
10.39771 0.026269993
10.39871 0.026246445
10.39971 0.026220892
10.40071 0.026193336999999997
10.40171 0.026163778999999998
10.40271 0.026132222000000004
10.40371 0.026098665
10.40471 0.026063109
10.40571 0.026025552999999996
10.40671 0.025986001
10.40771 0.025944454999999998
10.40871 0.025900916
10.40971 0.025855386
10.41071 0.025807868
10.41171 0.025758365999999998
10.41271 0.025706881
10.41371 0.025653417
10.41471 0.025597977
10.41571 0.025540566999999997
10.41671 0.025481192
10.41771 0.025419856
10.41871 0.025356564
10.41971 0.025291321999999998
10.42071 0.025224136
10.42171 0.025155011
10.42271 0.025083954
10.42371 0.025010973
10.42471 0.024936072
10.42571 0.024859261
10.42671 0.024780544
10.42771 0.024699932
10.42871 0.024617428
10.42971 0.024533044999999996
10.43071 0.024446784
10.43171 0.024358656
10.43271 0.024268667
10.43371 0.024176826
10.43471 0.024083137
10.43571 0.023987611
10.43671 0.023890253
10.43771 0.02379107
10.43871 0.02369007
10.43971 0.023587259
10.44071 0.023482645
10.44171 0.023376237
10.44271 0.023268041
10.44371 0.023158065000000002
10.44471 0.023046318
10.44571 0.022932807
10.44671 0.022817543
10.44771 0.022700532000000002
10.44871 0.022581783999999997
10.44971 0.022461309
10.45071 0.022339117
10.45171 0.022215217000000002
10.45271 0.022089621
10.45371 0.021962338
10.45471 0.021833381
10.45571 0.021702758
10.45671 0.021570484
10.45771 0.02143657
10.45871 0.021301028
10.45971 0.021163869999999998
10.46071 0.021025109
10.46171 0.020884757
10.46271 0.020742828
10.46371 0.020599336
10.46471 0.020454293
10.46571 0.020307711
10.46671 0.020159605
10.46771 0.020009988
10.46871 0.019858872
10.46971 0.019706272
10.47071 0.019552200999999998
10.47171 0.019396670999999997
10.47271 0.019239697
10.47371 0.019081291
10.47471 0.018921465
10.47571 0.018760235
10.47671 0.018597613
10.47771 0.018433612000000002
10.47871 0.018268247
10.47971 0.01810153
10.48071 0.017933476
10.48171 0.017764098
10.48271 0.01759341
10.48371 0.017421426
10.48471 0.017248160999999998
10.48571 0.017073628
10.48671 0.016897844
10.48771 0.016720823
10.48871 0.016542579
10.48971 0.016363131
10.49071 0.016182492
10.49171 0.016000679
10.49271 0.015817709
10.49371 0.015633598
10.49471 0.015448364000000001
10.49571 0.015262024
10.49671 0.015074595000000001
10.49771 0.014886093999999999
10.49871 0.014696541
10.49971 0.014505951999999999
10.50071 0.014314344000000001
10.50171 0.014121736000000001
10.50271 0.013928146999999998
10.50371 0.013733594
10.50471 0.013538096000000001
10.50571 0.01334167
10.50671 0.013144335
10.50771 0.012946107
10.50871 0.012747004999999999
10.50971 0.012547045
10.51071 0.012346247000000001
10.51171 0.012144625999999999
10.51271 0.011942201
10.51371 0.011738989
10.51471 0.011535006
10.51571 0.011330272
10.51671 0.011124802
10.51771 0.010918615000000001
10.51871 0.010711727
10.51971 0.010504157
10.52071 0.01029592
10.52171 0.010087035
10.52271 0.0098775206
10.52371 0.0096673932
10.52471 0.0094566713
10.52571 0.0092453723
10.52671 0.0090335154
10.52771 0.0088211185
10.52871 0.0086082
10.52971 0.0083947794
10.53071 0.008180875
10.53171 0.007966505700000001
10.53271 0.007751691000000001
10.53371 0.00753645
10.53471 0.0073208023
10.53571 0.0071047667
10.53671 0.006888363
10.53771 0.006671610800000001
10.53871 0.0064545296
10.53971 0.006237139300000001
10.54071 0.0060194594
10.54171 0.0058015092
10.54271 0.0055833083
10.54371 0.0053648764
10.54471 0.0051462328
10.54571 0.0049273966999999995
10.54671 0.0047083871
10.54771 0.0044892233
10.54871 0.0042699245
10.54971 0.0040505092
10.55071 0.0038309965000000003
10.55171 0.0036114052000000003
10.55271 0.0033917539000000003
10.55371 0.0031720610000000003
10.55471 0.0029523453
10.55571 0.0027326252000000003
10.55671 0.0025129195
10.55771 0.0022932465
10.55871 0.0020736248000000003
10.55971 0.0018540733
10.56071 0.0016346105999999999
10.56171 0.0014152555
10.56271 0.0011960269
10.56371 0.00097694392
10.56471 0.00075802559
10.56571 0.00053929125
10.56671 0.00032076022999999996
10.56771 0.00010245197
10.56871 -0.00011561394999999999
10.56971 -0.00033341798
10.57071 -0.0005509404699999999
10.57171 -0.00076816177
10.57271 -0.00098506225
10.57371 -0.0012016224
10.57471 -0.0014178226
10.57571 -0.0016336432999999998
10.57671 -0.0018490653
10.57771 -0.0020640695
10.57871 -0.0022786367
10.57971 -0.0024927482
10.58071 -0.0027063852
10.58171 -0.0029195295000000003
10.58271 -0.0031321626
10.58371 -0.003344267
10.58471 -0.0035558244999999997
10.58571 -0.0037668178
10.58671 -0.003977229400000001
10.58771 -0.004187042199999999
10.58871 -0.0043962391
10.58971 -0.0046048037
10.59071 -0.0048127188999999996
10.59171 -0.0050199686999999995
10.59271 -0.0052265365
10.59371 -0.0054324057
10.59471 -0.0056375604
10.59571 -0.0058419842
10.59671 -0.0060456608
10.59771 -0.0062485742
10.59871 -0.006450708300000001
10.59971 -0.0066520472
10.60071 -0.006852573999999999
10.60171 -0.0070522728
10.60271 -0.0072511270000000004
10.60371 -0.007449120300000001
10.60471 -0.007646236900000001
10.60571 -0.007842459999999999
10.60671 -0.0080377729
10.60771 -0.0082321596
10.60871 -0.008425604
10.60971 -0.0086180895
10.61071 -0.0088096
10.61171 -0.0090001187
10.61271 -0.0091896298
10.61371 -0.0093781171
10.61471 -0.0095655654
10.61571 -0.0097519587
10.61671 -0.0099372817
10.61771 -0.010121519
10.61871 -0.010304656
10.61971 -0.010486678
10.62071 -0.010667571
10.62171 -0.01084732
10.62271 -0.011025911
10.62371 -0.011203332
10.62471 -0.011379568999999999
10.62571 -0.011554608
10.62671 -0.011728437
10.62771 -0.011901044000000001
10.62871 -0.012072416
10.62971 -0.012242541
10.63071 -0.012411407000000001
10.63171 -0.012579002999999998
10.63271 -0.012745316999999999
10.63371 -0.012910337
10.63471 -0.013074052
10.63571 -0.01323645
10.63671 -0.013397520999999999
10.63771 -0.013557251000000001
10.63871 -0.013715630000000001
10.63971 -0.013872645000000001
10.64071 -0.014028286
10.64171 -0.014182541
10.64271 -0.014335399
10.64371 -0.014486846
10.64471 -0.014636874
10.64571 -0.014785468
10.64671 -0.014932618000000002
10.64771 -0.015078313000000001
10.64871 -0.015222542
10.64971 -0.015365293
10.65071 -0.015506556000000001
10.65171 -0.015646320000000002
10.65271 -0.015784574
10.65371 -0.015921309
10.65471 -0.016056515
10.65571 -0.016190181
10.65671 -0.016322301
10.65771 -0.016452864
10.65871 -0.016581862
10.65971 -0.016709288000000003
10.66071 -0.016835133
10.66171 -0.016959388000000002
10.66271 -0.017082049
10.66371 -0.017203108
10.66471 -0.017322558000000002
10.66571 -0.017440392
10.66671 -0.017556605
10.66771 -0.01767119
10.66871 -0.017784142
10.66971 -0.017895454999999998
10.67071 -0.018005123999999997
10.67171 -0.018113143999999998
10.67271 -0.018219509000000002
10.67371 -0.018324213
10.67471 -0.018427252
10.67571 -0.01852862
10.67671 -0.018628314
10.67771 -0.018726326999999997
10.67871 -0.018822654
10.67971 -0.018917289
10.68071 -0.019010228
10.68171 -0.019101467
10.68271 -0.019190999
10.68371 -0.019278821
10.68471 -0.019364928
10.68571 -0.019449314
10.68671 -0.019531975
10.68771 -0.019612907000000002
10.68871 -0.019692106
10.68971 -0.019769568
10.69071 -0.019845291
10.69171 -0.01991927
10.69271 -0.019991501
10.69371 -0.020061983
10.69471 -0.020130714
10.69571 -0.020197689999999997
10.69671 -0.020262912
10.69771 -0.020326376
10.69871 -0.020388082000000002
10.69971 -0.020448028
10.70071 -0.020506216
10.70171 -0.020562643
10.70271 -0.020617312
10.70371 -0.020670221
10.70471 -0.020721372999999998
10.70571 -0.020770765
10.70671 -0.020818401
10.70771 -0.02086428
10.70871 -0.020908403
10.70971 -0.020950771
10.71071 -0.020991384
10.71171 -0.021030243
10.71271 -0.02106735
10.71371 -0.021102706
10.71471 -0.021136310999999998
10.71571 -0.021168166
10.71671 -0.021198273
10.71771 -0.02122663
10.71871 -0.02125324
10.71971 -0.021278103
10.72071 -0.021301220000000003
10.72171 -0.021322592999999997
10.72271 -0.021342222
10.72371 -0.021360109
10.72471 -0.021376256
10.72571 -0.021390665
10.72671 -0.021403338
10.72771 -0.021414278000000002
10.72871 -0.021423486999999998
10.72971 -0.021430968
10.73071 -0.021436725
10.73171 -0.021440761000000003
10.73271 -0.021443082
10.73371 -0.021443692
10.73471 -0.021442595
10.73571 -0.021439795
10.73671 -0.0214353
10.73771 -0.021429114
10.73871 -0.021421243
10.73971 -0.021411694
10.74071 -0.021400473
10.74171 -0.021387586
10.74271 -0.02137304
10.74371 -0.021356842
10.74471 -0.021338997999999998
10.74571 -0.021319516
10.74671 -0.021298401
10.74771 -0.021275663
10.74871 -0.021251306
10.74971 -0.021225338
10.75071 -0.021197766
10.75171 -0.021168597
10.75271 -0.021137837
10.75371 -0.021105494
10.75471 -0.021071573
10.75571 -0.021036083
10.75671 -0.020999028
10.75771 -0.020960417000000002
10.75871 -0.020920255
10.75971 -0.020878551000000002
10.76071 -0.020835311000000002
10.76171 -0.020790542000000002
10.76271 -0.020744253
10.76371 -0.02069645
10.76471 -0.020647141
10.76571 -0.020596332999999998
10.76671 -0.020544036
10.76771 -0.020490259
10.76871 -0.02043501
10.76971 -0.0203783
10.77071 -0.020320137000000002
10.77171 -0.020260531
10.77271 -0.020199493
10.77371 -0.020137033
10.77471 -0.020073163999999998
10.77571 -0.020007894999999998
10.77671 -0.019941239
10.77771 -0.019873207
10.77871 -0.019803811
10.77971 -0.019733062
10.78071 -0.019660972999999998
10.78171 -0.019587556
10.78271 -0.019512822
10.78371 -0.019436784000000002
10.78471 -0.019359453
10.78571 -0.019280842
10.78671 -0.019200962999999998
10.78771 -0.019119825
10.78871 -0.019037443
10.78971 -0.018953826
10.79071 -0.018868984999999998
10.79171 -0.018782934
10.79271 -0.018695682
10.79371 -0.01860724
10.79471 -0.018517621
10.79571 -0.018426833
10.79671 -0.018334889
10.79771 -0.018241801
10.79871 -0.018147576999999998
10.79971 -0.018052230000000002
10.80071 -0.017955771000000002
10.80171 -0.017858212
10.80271 -0.017759563000000003
10.80371 -0.017659838
10.80471 -0.017559047
10.80571 -0.017457202
10.80671 -0.017354316
10.80771 -0.017250401
10.80871 -0.017145468
10.80971 -0.017039532
10.81071 -0.016932606
10.81171 -0.016824702
10.81271 -0.016715833
10.81371 -0.016606013
10.81471 -0.016495255
10.81571 -0.016383574
10.81671 -0.016270981
10.81771 -0.016157492
10.81871 -0.01604312
10.81971 -0.015927879
10.82071 -0.015811782
10.82171 -0.015694844
10.82271 -0.015577078999999999
10.82371 -0.015458498
10.82471 -0.015339116
10.82571 -0.015218946
10.82671 -0.015098001000000002
10.82771 -0.014976294
10.82871 -0.01485384
10.82971 -0.014730651
10.83071 -0.014606738
10.83171 -0.014482117
10.83271 -0.014356799
10.83371 -0.014230797
10.83471 -0.014104124
10.83571 -0.013976791999999998
10.83671 -0.013848815
10.83771 -0.013720205
10.83871 -0.013590974999999998
10.83971 -0.013461138999999999
10.84071 -0.013330708
10.84171 -0.013199697
10.84271 -0.013068119
10.84371 -0.012935988
10.84471 -0.012803318000000001
10.84571 -0.012670121000000001
10.84671 -0.012536414
10.84771 -0.012402208999999999
10.84871 -0.012267520999999998
10.84971 -0.012132364
10.85071 -0.011996752
10.85171 -0.011860701
10.85271 -0.011724224
10.85371 -0.011587336
10.85471 -0.011450052
10.85571 -0.011312385
10.85671 -0.011174349
10.85771 -0.011035960000000001
10.85871 -0.010897231
10.85971 -0.010758175
10.86071 -0.010618806
10.86171 -0.010479138
10.86271 -0.010339185
10.86371 -0.010198957
10.86471 -0.01005847
10.86571 -0.0099177356
10.86671 -0.0097767661
10.86771 -0.0096355747
10.86871 -0.009494173
10.86971 -0.009352573400000001
10.87071 -0.009210789
10.87171 -0.0090688307
10.87271 -0.0089267116
10.87371 -0.0087844433
10.87471 -0.0086420383
10.87571 -0.0084995088
10.87671 -0.008356867300000001
10.87771 -0.0082141261
10.87871 -0.0080712969
10.87971 -0.0079283927
10.88071 -0.007785426
10.88171 -0.0076424098
10.88271 -0.0074993564000000006
10.88371 -0.007356278399999999
10.88471 -0.0072131886999999995
10.88571 -0.0070701003999999994
10.88671 -0.006927025999999999
10.88771 -0.006783978500000001
10.88871 -0.0066409717000000005
10.88971 -0.0064980173000000006
10.89071 -0.0063551292
10.89171 -0.0062123196
10.89271 -0.006069601700000001
10.89371 -0.0059269878
10.89471 -0.0057844907
10.89571 -0.0056421224
10.89671 -0.0054998953
10.89771 -0.005357821299999999
10.89871 -0.0052159121
10.89971 -0.0050741797000000005
10.90071 -0.0049326351
10.90171 -0.0047912898
10.90271 -0.0046501544
10.90371 -0.0045092398
10.90471 -0.0043685566
10.90571 -0.004228115
10.90671 -0.0040879255
10.90771 -0.0039479979
10.90871 -0.0038083424000000003
10.90971 -0.0036689688999999998
10.91071 -0.0035298868
10.91171 -0.0033911063
10.91271 -0.0032526368
10.91371 -0.0031144878000000003
10.91471 -0.0029766694
10.91571 -0.0028391913
10.91671 -0.0027020631000000002
10.91771 -0.0025652947000000003
10.91871 -0.0024288960000000003
10.91971 -0.0022928771
10.92071 -0.0021572478
10.92171 -0.0020220181
10.92271 -0.0018871981
10.92371 -0.0017527977999999998
10.92471 -0.0016188274000000001
10.92571 -0.0014852967
10.92671 -0.0013522156000000001
10.92771 -0.001219594
10.92871 -0.0010874415
10.92971 -0.0009557677000000001
10.93071 -0.0008245819100000001
10.93171 -0.00069389334
10.93271 -0.00056371091
10.93371 -0.00043404334
10.93471 -0.00030489916
10.93571 -0.00017628663
10.93671 -4.8213757999999994e-05
10.93771 7.931168399999999e-05
10.93871 0.00020628215
10.93971 0.00033269034
10.94071 0.00045852912
10.94171 0.0005837916
10.94271 0.00070847104
10.94371 0.00083256091
10.94471 0.00095605465
10.94571 0.001078946
10.94671 0.0012012287
10.94771 0.0013228964
10.94871 0.0014439432000000001
10.94971 0.0015643627000000002
10.95071 0.0016841487999999997
10.95171 0.0018032953
10.95271 0.0019217961000000002
10.95371 0.002039645
10.95471 0.0021568356
10.95571 0.0022733615
10.95671 0.0023892162
10.95771 0.0025043933
10.95871 0.0026188864
10.95971 0.0027326887
10.96071 0.0028457936
10.96171 0.0029581946
10.96271 0.0030698850999999997
10.96371 0.0031808584
10.96471 0.0032911080999999997
10.96571 0.0034006272
10.96671 0.0035094101
10.96771 0.0036174504
10.96871 0.0037247421
10.96971 0.0038312792
10.97071 0.003937056
10.97171 0.0040420672999999996
10.97271 0.0041463081
10.97371 0.0042497737
10.97471 0.0043524593
10.97571 0.0044543605
10.97671 0.0045554742
10.97771 0.0046557961
10.97871 0.0047553232
10.97971 0.0048540525
10.98071 0.004951981100000001
10.98171 0.0050491068
10.98271 0.005145427
10.98371 0.0052409399
10.98471 0.0053356438
10.98571 0.0054295368
10.98671 0.0055226170000000005
10.98771 0.005614883
10.98871 0.0057063335
10.98971 0.0057969668
10.99071 0.0058867819
10.99171 0.0059757771
10.99271 0.0060639508000000005
10.99371 0.0061513012
10.99471 0.0062378276
10.99571 0.0063235274999999995
10.99671 0.0064084001
10.99771 0.0064924432
10.99871 0.0065756554
10.99971 0.0066580353
11.00071 0.0067395806
11.00171 0.006820289899999999
11.00271 0.0069001624
11.00371 0.006979196
11.00471 0.0070573892999999995
11.00571 0.0071347415
11.00671 0.0072112511
11.00771 0.0072869174000000005
11.00871 0.0073617397
11.00971 0.007435718000000001
11.01071 0.0075088516
11.01171 0.0075811396999999996
11.01271 0.007652582999999999
11.01371 0.0077231816
11.01471 0.0077929361999999995
11.01571 0.007861846799999999
11.01671 0.0079299149
11.01771 0.0079971403
11.01871 0.0080635255
11.01971 0.0081290709
11.02071 0.0081937775
11.02171 0.0082576473
11.02271 0.0083206811
11.02371 0.0083828803
11.02471 0.0084442472
11.02571 0.0085047825
11.02671 0.0085644882
11.02771 0.008623366
11.02871 0.0086814165
11.02971 0.0087386419
11.03071 0.008795043
11.03171 0.0088506211
11.03271 0.0089053778
11.03371 0.0089593144
11.03471 0.0090124318
11.03571 0.009064730699999999
11.03671 0.0091162125
11.03771 0.0091668786
11.03871 0.0092167298
11.03971 0.0092657669
11.04071 0.0093139912
11.04171 0.0093614042
11.04271 0.009408007500000001
11.04371 0.0094538016
11.04471 0.009498788900000001
11.04571 0.0095429707
11.04671 0.0095863492
11.04771 0.009628926599999999
11.04871 0.0096707059
11.04971 0.0097116892
11.05071 0.0097518794
11.05171 0.0097912794
11.05271 0.0098298937
11.05371 0.009867724999999999
11.05471 0.0099047778
11.05571 0.009941055800000001
11.05671 0.0099765632
11.05771 0.010011304
11.05871 0.010045285
11.05971 0.010078508
11.06071 0.010110978999999999
11.06171 0.010142703000000001
11.06271 0.010173685
11.06371 0.010203929
11.06471 0.01023344
11.06571 0.010262223
11.06671 0.010290282
11.06771 0.010317622
11.06871 0.010344248
11.06971 0.010370163
11.07071 0.010395372
11.07171 0.010419879
11.07271 0.010443688
11.07371 0.010466803
11.07471 0.010489228
11.07571 0.010510967000000001
11.07671 0.010532024000000001
11.07771 0.010552404
11.07871 0.010572109000000001
11.07971 0.010591144
11.08071 0.010609514
11.08171 0.010627223
11.08271 0.010644275
11.08371 0.010660675
11.08471 0.010676427
11.08571 0.010691537000000001
11.08671 0.01070601
11.08771 0.01071985
11.08871 0.010733063999999999
11.08971 0.010745656999999999
11.09071 0.010757634
11.09171 0.010769002
11.09271 0.010779766
11.09371 0.010789934000000001
11.09471 0.01079951
11.09571 0.010808502
11.09671 0.010816915
11.09771 0.010824756
11.09871 0.010832032
11.09971 0.01083875
11.10071 0.010844914
11.10171 0.010850532
11.10271 0.010855609
11.10371 0.010860152999999999
11.10471 0.010864169
11.10571 0.010867663
11.10671 0.01087064
11.10771 0.010873107
11.10871 0.010875068
11.10971 0.010876531
11.11071 0.010877499
11.11171 0.010877979
11.11271 0.010877973999999999
11.11371 0.010877491
11.11471 0.010876535
11.11571 0.01087511
11.11671 0.010873223000000001
11.11771 0.010870878
11.11871 0.01086808
11.11971 0.010864836000000001
11.12071 0.010861151
11.12171 0.01085703
11.12271 0.010852479
11.12371 0.010847505
11.12471 0.010842114
11.12571 0.010836311
11.12671 0.010830104
11.12771 0.0108235
11.12871 0.010816504999999999
11.12971 0.010809126
11.13071 0.010801369
11.13171 0.010793244
11.13271 0.010784755
11.13371 0.010775912
11.13471 0.010766719
11.13571 0.010757184999999999
11.13671 0.010747317000000001
11.13771 0.010737121
11.13871 0.010726605
11.13971 0.010715773
11.14071 0.010704633
11.14171 0.010693191000000001
11.14271 0.010681452999999999
11.14371 0.010669424
11.14471 0.010657111
11.14571 0.010644518
11.14671 0.010631651
11.14771 0.010618515
11.14871 0.010605115
11.14971 0.010591455
11.15071 0.010577541
11.15171 0.010563378
11.15271 0.010548969
11.15371 0.010534321
11.15471 0.010519437
11.15571 0.010504323000000001
11.15671 0.010488984
11.15771 0.010473423999999999
11.15871 0.01045765
11.15971 0.010441666
11.16071 0.010425479
11.16171 0.010409093
11.16271 0.010392514
11.16371 0.010375749
11.16471 0.010358804
11.16571 0.010341685
11.16671 0.010324398
11.16771 0.010306951
11.16871 0.010289348
11.16971 0.010271597
11.17071 0.010253706
11.17171 0.010235679999999999
11.17271 0.010217525
11.17371 0.01019925
11.17471 0.01018086
11.17571 0.010162361
11.17671 0.01014376
11.17771 0.010125063
11.17871 0.010106275
11.17971 0.010087401
11.18071 0.01006845
11.18171 0.010049424
11.18271 0.01003033
11.18371 0.010011171
11.18471 0.009991954
11.18571 0.0099726822
11.18671 0.0099533609
11.18771 0.0099339944
11.18871 0.009914586599999999
11.18971 0.0098951423
11.19071 0.009875666
11.19171 0.009856162100000001
11.19271 0.0098366349
11.19371 0.0098170887
11.19471 0.0097975288
11.19571 0.0097779593
11.19671 0.0097583848
11.19771 0.0097388111
11.19871 0.0097192431
11.19971 0.0096996853
11.20071 0.0096801443
11.20171 0.0096606243
11.20271 0.009641131300000001
11.20371 0.009621671100000001
11.20471 0.0096022493
11.20571 0.0095828713
11.20671 0.0095635427
11.20771 0.0095442687
11.20871 0.0095250543
11.20971 0.0095059047
11.21071 0.009486825
11.21171 0.0094678202
11.21271 0.009448894000000001
11.21371 0.0094300507
11.21471 0.0094112947
11.21571 0.0093926297
11.21671 0.0093740593
11.21771 0.0093555856
11.21871 0.009337212400000001
11.21971 0.009318941700000001
11.22071 0.0093007766
11.22171 0.009282719100000001
11.22271 0.0092647715
11.22371 0.009246935999999999
11.22471 0.0092292139
11.22571 0.0092116075
11.22671 0.0091941183
11.22771 0.0091767484
11.22871 0.009159500000000001
11.22971 0.0091423746
11.23071 0.0091253751
11.23171 0.0091085029
11.23271 0.0090917609
11.23371 0.009075152
11.23471 0.0090586786
11.23571 0.0090423433
11.23671 0.0090261492
11.23771 0.0090100999
11.23871 0.0089941983
11.23971 0.0089784487
11.24071 0.0089628542
11.24171 0.0089474182
11.24271 0.0089321446
11.24371 0.008917037499999999
11.24471 0.0089020999
11.24571 0.0088873363
11.24671 0.008872749499999999
11.24771 0.0088583438
11.24871 0.0088441215
11.24971 0.0088300862
11.25071 0.00881624
11.25171 0.0088025859
11.25271 0.0087891262
11.25371 0.008775862799999999
11.25471 0.008762797400000001
11.25571 0.008749931300000001
11.25671 0.008737265999999999
11.25771 0.0087248016
11.25871 0.0087125387
11.25971 0.0087004781
11.26071 0.008688619699999999
11.26171 0.0086769636
11.26271 0.0086655091
11.26371 0.008654256800000001
11.26471 0.0086432054
11.26571 0.0086323555
11.26671 0.0086217064
11.26771 0.0086112581
11.26871 0.0086010106
11.26971 0.008590964
11.27071 0.0085811182
11.27171 0.0085714739
11.27271 0.0085620311
11.27371 0.0085527914
11.27471 0.0085437554
11.27571 0.0085349238
11.27671 0.0085262982
11.27771 0.008517879899999999
11.27871 0.0085096697
11.27971 0.0085016698
11.28071 0.0084938809
11.28171 0.0084863052
11.28271 0.0084789433
11.28371 0.0084717969
11.28471 0.0084648673
11.28571 0.0084581552
11.28671 0.0084516614
11.28771 0.0084453859
11.28871 0.008439330100000001
11.28971 0.008433493299999999
11.29071 0.0084278749
11.29171 0.008422475399999999
11.29271 0.0084172934
11.29371 0.0084123276
11.29471 0.0084075771
11.29571 0.0084030406
11.29671 0.0083987165
11.29771 0.0083946034
11.29871 0.008390699100000001
11.29971 0.0083870014
11.30071 0.008383509
11.30171 0.008380219500000001
11.30271 0.0083771301
11.30371 0.0083742401
11.30471 0.0083715466
11.30571 0.0083690487
11.30671 0.0083667437
11.30771 0.0083646308
11.30871 0.0083627085
11.30971 0.0083609753
11.31071 0.0083594306
11.31171 0.008358073
11.31271 0.0083569015
11.31371 0.0083559156
11.31471 0.0083551153
11.31571 0.0083544997
11.31671 0.0083540683
11.31771 0.0083538209
11.31871 0.0083537576
11.31971 0.0083538776
11.32071 0.0083541803
11.32171 0.0083546656
11.32271 0.0083553328
11.32371 0.0083561812
11.32471 0.0083572093
11.32571 0.0083584164
11.32671 0.008359801
11.32771 0.008361361
11.32871 0.0083630948
11.32971 0.0083649997
11.33071 0.008367074
11.33171 0.008369315
11.33271 0.008371719
11.33371 0.0083742838
11.33471 0.008377005
11.33571 0.0083798797
11.33671 0.0083829043
11.33771 0.0083860752
11.33871 0.0083893879
11.33971 0.0083928397
11.34071 0.008396426
11.34171 0.008400142499999999
11.34271 0.0084039864
11.34371 0.008407954
11.34471 0.0084120409
11.34571 0.008416244199999999
11.34671 0.0084205603
11.34771 0.008424986300000001
11.34871 0.008429519199999999
11.34971 0.008434156200000001
11.35071 0.008438894300000001
11.35171 0.008443730600000001
11.35271 0.008448662999999999
11.35371 0.0084536885
11.35471 0.008458804200000001
11.35571 0.008464008
11.35671 0.0084692976
11.35771 0.008474670200000001
11.35871 0.0084801228
11.35971 0.008485652500000001
11.36071 0.0084912564
11.36171 0.0084969317
11.36271 0.0085026746
11.36371 0.0085084823
11.36471 0.008514350300000001
11.36571 0.0085202759
11.36671 0.0085262545
11.36771 0.0085322819
11.36871 0.008538353700000001
11.36971 0.0085444655
11.37071 0.008550613
11.37171 0.008556791
11.37271 0.0085629952
11.37371 0.0085692205
11.37471 0.0085754618
11.37571 0.0085817148
11.37671 0.0085879736
11.37771 0.0085942338
11.37871 0.0086004911
11.37971 0.0086067397
11.38071 0.008612975200000001
11.38171 0.0086191932
11.38271 0.0086253895
11.38371 0.0086315595
11.38471 0.0086376989
11.38571 0.008643804199999999
11.38671 0.0086498709
11.38771 0.008655896100000001
11.38871 0.0086618755
11.38971 0.0086678061
11.39071 0.0086736851
11.39171 0.0086795088
11.39271 0.0086852742
11.39371 0.0086909778
11.39471 0.0086966167
11.39571 0.0087021879
11.39671 0.008707688500000001
11.39771 0.0087131149
11.39871 0.0087184642
11.39971 0.008723732
11.40071 0.0087289154
11.40171 0.008734009999999999
11.40271 0.0087390123
11.40371 0.0087439177
11.40471 0.008748722
11.40571 0.008753420100000001
11.40671 0.008758007600000001
11.40771 0.0087624801
11.40871 0.0087668319
11.40971 0.0087710578
11.41071 0.0087751527
11.41171 0.0087791115
11.41271 0.0087829285
11.41371 0.0087865985
11.41471 0.0087901157
11.41571 0.0087934757
11.41671 0.008796672799999999
11.41771 0.0087997018
11.41871 0.0088025583
11.41971 0.008805237300000001
11.42071 0.0088077344
11.42171 0.0088100445
11.42271 0.008812163999999999
11.42371 0.0088140885
11.42471 0.0088158144
11.42571 0.0088173379
11.42671 0.0088186556
11.42771 0.0088197638
11.42871 0.008820658700000001
11.42971 0.0088213383
11.43071 0.0088217981
11.43171 0.008822036
11.43271 0.0088220484
11.43371 0.008821833
11.43471 0.0088213863
11.43571 0.0088207045
11.43671 0.0088197849
11.43771 0.008818624300000001
11.43871 0.008817219400000001
11.43971 0.008815567
11.44071 0.0088136629
11.44171 0.0088115034
11.44271 0.0088090848
11.44371 0.0088064036
11.44471 0.0088034547
11.44571 0.008800234399999999
11.44671 0.008796738299999999
11.44771 0.008792962
11.44871 0.0087889006
11.44971 0.008784550300000001
11.45071 0.0087799061
11.45171 0.0087749635
11.45271 0.0087697183
11.45371 0.0087641652
11.45471 0.0087583008
11.45571 0.008752119899999999
11.45671 0.0087456188
11.45771 0.008738794
11.45871 0.008731641
11.45971 0.0087241569
11.46071 0.0087163382
11.46171 0.0087081811
11.46271 0.0086996828
11.46371 0.0086908403
11.46471 0.0086816515
11.46571 0.0086721135
11.46671 0.008662224
11.46771 0.0086519802
11.46871 0.0086413806
11.46971 0.0086304222
11.47071 0.0086191038
11.47171 0.0086074222
11.47271 0.0085953754
11.47371 0.008582961200000001
11.47471 0.0085701766
11.47571 0.0085570195
11.47671 0.008543486199999999
11.47771 0.008529574600000001
11.47871 0.0085152809
11.47971 0.0085006017
11.48071 0.008485533200000001
11.48171 0.0084700718
11.48271 0.008454213799999999
11.48371 0.008437955
11.48471 0.0084212908
11.48571 0.0084042178
11.48671 0.0083867308
11.48771 0.0083688254
11.48871 0.008350498000000001
11.48971 0.008331743400000001
11.49071 0.0083125582
11.49171 0.0082929379
11.49271 0.0082728788
11.49371 0.0082523766
11.49471 0.0082314284
11.49571 0.008210029800000001
11.49671 0.0081881786
11.49771 0.008165871299999999
11.49871 0.0081431055
11.49971 0.0081198785
11.50071 0.008096187999999999
11.50171 0.0080720325
11.50271 0.0080474092
11.50371 0.0080223173
11.50471 0.0079967547
11.50571 0.0079707206
11.50671 0.007944212800000001
11.50771 0.0079172307
11.50871 0.007889772699999999
11.50971 0.007861838099999999
11.51071 0.0078334255
11.51171 0.0078045341
11.51271 0.0077751625
11.51371 0.007745308500000001
11.51471 0.0077149722000000006
11.51571 0.0076841512
11.51671 0.007652844200000001
11.51771 0.0076210489999999995
11.51871 0.0075887641
11.51971 0.0075559881
11.52071 0.0075227188
11.52171 0.007488954000000001
11.52271 0.0074546915
11.52371 0.0074199298999999995
11.52471 0.0073846662
11.52571 0.0073488990999999995
11.52671 0.0073126263
11.52771 0.007275845600000001
11.52871 0.007238555600000001
11.52971 0.0072007548
11.53071 0.007162441
11.53171 0.0071236136
11.53271 0.0070842711
11.53371 0.0070444126
11.53471 0.0070040376000000005
11.53571 0.006963146
11.53671 0.0069217371
11.53771 0.0068798108
11.53871 0.0068373673
11.53971 0.0067944071
11.54071 0.0067509310999999995
11.54171 0.006706939899999999
11.54271 0.006662434300000001
11.54371 0.0066174151
11.54471 0.0065718828
11.54571 0.0065258384
11.54671 0.0064792832
11.54771 0.0064322172000000006
11.54871 0.006384641900000001
11.54971 0.0063365573
11.55071 0.0062879641000000005
11.55171 0.0062388623
11.55271 0.0061892519
11.55371 0.006139132899999999
11.55471 0.006088505
11.55571 0.0060373677
11.55671 0.0059857204
11.55771 0.0059335624
11.55871 0.0058808924
11.55971 0.0058277099
11.56071 0.0057740141
11.56171 0.0057198034
11.56271 0.005665077300000001
11.56371 0.0056098350000000005
11.56471 0.0055540753
11.56571 0.005497798
11.56671 0.0054410026
11.56771 0.0053836884
11.56871 0.005325855799999999
11.56971 0.0052675047999999995
11.57071 0.0052086358
11.57171 0.0051492494
11.57271 0.0050893465
11.57371 0.0050289284
11.57471 0.0049679966
11.57571 0.0049065526
11.57671 0.0048445982
11.57771 0.0047821355
11.57871 0.0047191665
11.57971 0.0046556939000000006
11.58071 0.0045917197
11.58171 0.0045272467
11.58271 0.0044622771
11.58371 0.0043968135
11.58471 0.0043308584
11.58571 0.0042644144
11.58671 0.0041974836
11.58771 0.0041300682
11.58871 0.0040621704000000005
11.58971 0.0039937924000000005
11.59071 0.003924936
11.59171 0.0038556031
11.59271 0.003785795
11.59371 0.0037155132000000002
11.59471 0.0036447593
11.59571 0.0035735342
11.59671 0.0035018398
11.59771 0.0034296769000000003
11.59871 0.0033570472000000002
11.59971 0.0032839514
11.60071 0.0032103914999999997
11.60171 0.0031363688
11.60271 0.0030618852
11.60371 0.0029869425
11.60471 0.0029115427
11.60571 0.0028356881
11.60671 0.0027593813
11.60771 0.002682625
11.60871 0.0026054226
11.60971 0.0025277772000000002
11.61071 0.0024496925
11.61171 0.0023711726
11.61271 0.0022922215
11.61371 0.0022128434999999997
11.61471 0.0021330434
11.61571 0.0020528256
11.61671 0.0019721951
11.61771 0.0018911567
11.61871 0.0018097153000000003
11.61971 0.0017278759
11.62071 0.0016456434
11.62171 0.0015630225
11.62271 0.0014800179
11.62371 0.0013966342
11.62471 0.0013128756
11.62571 0.0012287465
11.62671 0.0011442509
11.62771 0.0010593927
11.62871 0.0009741754199999999
11.62971 0.0008886025199999999
11.63071 0.0008026772800000001
11.63171 0.0007164028799999999
11.63271 0.00062978233
11.63371 0.0005428185
11.63471 0.00045551428
11.63571 0.00036787249000000004
11.63671 0.00027989593
11.63771 0.00019158749000000003
11.63871 0.00010295008999999999
11.63971 1.3986767999999999e-05
11.64071 -7.5299295e-05
11.64171 -0.00016490477
11.64271 -0.00025482611000000004
11.64371 -0.00034505963
11.64471 -0.00043560135
11.64571 -0.00052644714
11.64671 -0.0006175926
11.64771 -0.00070903307
11.64871 -0.0008007637
11.64971 -0.0008927794599999999
11.65071 -0.00098507508
11.65171 -0.0010776451
11.65271 -0.0011704839999999998
11.65371 -0.0012635861
11.65471 -0.0013569455
11.65571 -0.0014505566000000002
11.65671 -0.0015444133
11.65771 -0.0016385098
11.65871 -0.0017328402
11.65971 -0.0018273987999999999
11.66071 -0.0019221798
11.66171 -0.0020171778
11.66271 -0.0021123871
11.66371 -0.0022078024
11.66471 -0.0023034185
11.66571 -0.0023992302999999997
11.66671 -0.0024952329
11.66771 -0.0025914214
11.66871 -0.0026877913000000002
11.66971 -0.002784338
11.67071 -0.0028810568
11.67171 -0.0029779434
11.67271 -0.0030749932000000003
11.67371 -0.0031722022
11.67471 -0.0032695654
11.67571 -0.0033670785
11.67671 -0.0034647368000000002
11.67771 -0.0035625359000000002
11.67871 -0.0036604702
11.67971 -0.0037585352000000004
11.68071 -0.0038567257000000003
11.68171 -0.0039550359
11.68271 -0.0040534604
11.68371 -0.004151993200000001
11.68471 -0.0042506283
11.68571 -0.0043493594
11.68671 -0.0044481803
11.68771 -0.0045470846
11.68871 -0.0046460656
11.68971 -0.0047451165
11.69071 -0.0048442307
11.69171 -0.0049434017
11.69271 -0.0050426224
11.69371 -0.0051418861000000005
11.69471 -0.0052411866
11.69571 -0.0053405171999999996
11.69671 -0.0054398714999999995
11.69771 -0.0055392433
11.69871 -0.0056386267000000006
11.69971 -0.0057380159
11.70071 -0.0058374051
11.70171 -0.0059367889
11.70271 -0.0060361617
11.70371 -0.0061355189
11.70471 -0.0062348554
11.70571 -0.006334165700000001
11.70671 -0.0064334454
11.70771 -0.0065326894
11.70871 -0.0066318935
11.70971 -0.0067310530999999995
11.71071 -0.0068301633
11.71171 -0.0069292197
11.71271 -0.007028217099999999
11.71371 -0.0071271505
11.71471 -0.0072260154
11.71571 -0.0073248062
11.71671 -0.007423517699999999
11.71771 -0.0075221447
11.71871 -0.0076206816
11.71971 -0.0077191216
11.72071 -0.007817459799999999
11.72171 -0.0079156896
11.72271 -0.008013805200000002
11.72371 -0.0081117993
11.72471 -0.0082096652
11.72571 -0.0083073966
11.72671 -0.008404986900000001
11.72771 -0.0085024287
11.72871 -0.0085997155
11.72971 -0.008696840099999999
11.73071 -0.0087937951
11.73171 -0.0088905741
11.73271 -0.0089871704
11.73371 -0.0090835769
11.73471 -0.0091797869
11.73571 -0.009275793899999999
11.73671 -0.0093715913
11.73771 -0.009467173399999999
11.73871 -0.0095625343
11.73971 -0.009657668099999999
11.74071 -0.0097525692
11.74171 -0.0098472316
11.74271 -0.009941650199999999
11.74371 -0.01003582
11.74471 -0.010129736
11.74571 -0.010223393
11.74671 -0.010316787000000001
11.74771 -0.010409912
11.74871 -0.010502764
11.74971 -0.010595338000000001
11.75071 -0.010687628000000001
11.75171 -0.010779631
11.75271 -0.010871341
11.75371 -0.010962752
11.75471 -0.01105386
11.75571 -0.01114466
11.75671 -0.011235145
11.75771 -0.01132531
11.75871 -0.011415149000000001
11.75971 -0.011504657
11.76071 -0.011593827000000001
11.76171 -0.011682652
11.76271 -0.011771127000000001
11.76371 -0.011859245
11.76471 -0.011946999
11.76571 -0.012034384
11.76671 -0.012121392
11.76771 -0.012208016
11.76871 -0.012294253000000002
11.76971 -0.012380093
11.77071 -0.012465531
11.77171 -0.012550562999999999
11.77271 -0.012635181
11.77371 -0.012719380999999998
11.77471 -0.012803156000000001
11.77571 -0.012886502000000001
11.77671 -0.012969415
11.77771 -0.013051888
11.77871 -0.013133917
11.77971 -0.013215496
11.78071 -0.013296622999999999
11.78171 -0.013377292999999998
11.78271 -0.013457500999999998
11.78371 -0.013537242000000001
11.78471 -0.013616515
11.78571 -0.013695314
11.78671 -0.013773635
11.78771 -0.013851474999999999
11.78871 -0.013928827999999999
11.78971 -0.014005692000000002
11.79071 -0.01408206
11.79171 -0.014157929
11.79271 -0.014233295
11.79371 -0.014308152
11.79471 -0.014382496000000002
11.79571 -0.014456321999999999
11.79671 -0.014529625000000001
11.79771 -0.014602399
11.79871 -0.014674639
11.79971 -0.01474634
11.80071 -0.014817498
11.80171 -0.014888104
11.80271 -0.014958153999999998
11.80371 -0.015027644
11.80471 -0.015096565999999999
11.80571 -0.015164915000000001
11.80671 -0.015232686
11.80771 -0.015299873000000002
11.80871 -0.015366473
11.80971 -0.015432478999999999
11.81071 -0.015497886
11.81171 -0.01556269
11.81271 -0.015626886
11.81371 -0.015690469999999998
11.81471 -0.015753438
11.81571 -0.015815786999999998
11.81671 -0.015877512
11.81771 -0.015938611
11.81871 -0.01599908
11.81971 -0.016058917
11.82071 -0.01611812
11.82171 -0.016176685
11.82271 -0.01623461
11.82371 -0.016291892
11.82471 -0.01634853
11.82571 -0.016404521000000002
11.82671 -0.016459862
11.82771 -0.016514552
11.82871 -0.016568588000000002
11.82971 -0.016621967
11.83071 -0.016674688
11.83171 -0.016726746
11.83271 -0.016778139
11.83371 -0.016828864
11.83471 -0.016878918
11.83571 -0.016928298
11.83671 -0.016977001999999998
11.83771 -0.017025025
11.83871 -0.017072364
11.83971 -0.017119014000000002
11.84071 -0.017164974
11.84171 -0.017210239
11.84271 -0.017254805
11.84371 -0.017298672
11.84471 -0.017341835
11.84571 -0.017384287999999998
11.84671 -0.017426032
11.84771 -0.017467063
11.84871 -0.017507377
11.84971 -0.017546974
11.85071 -0.017585851
11.85171 -0.017624006
11.85271 -0.017661438
11.85371 -0.017698145999999998
11.85471 -0.017734127
11.85571 -0.01776938
11.85671 -0.017803904000000002
11.85771 -0.017837699999999998
11.85871 -0.017870766
11.85971 -0.017903101999999997
11.86071 -0.017934707
11.86171 -0.017965582
11.86271 -0.017995724999999997
11.86371 -0.018025136
11.86471 -0.018053813
11.86571 -0.018081759
11.86671 -0.018108969000000003
11.86771 -0.018135447
11.86871 -0.018161187
11.86971 -0.018186192
11.87071 -0.01821046
11.87171 -0.018233989
11.87271 -0.018256777999999998
11.87371 -0.018278825
11.87471 -0.018300129
11.87571 -0.018320688
11.87671 -0.018340501
11.87771 -0.018359565
11.87871 -0.01837788
11.87971 -0.018395443
11.88071 -0.018412252
11.88171 -0.018428305
11.88271 -0.018443602
11.88371 -0.018458143
11.88471 -0.018471922999999998
11.88571 -0.018484944
11.88671 -0.018497206
11.88771 -0.018508706
11.88871 -0.018519447
11.88971 -0.018529427
11.89071 -0.018538647
11.89171 -0.018547107
11.89271 -0.01855481
11.89371 -0.018561754
11.89471 -0.018567941
11.89571 -0.018573375
11.89671 -0.018578055
11.89771 -0.018581984
11.89871 -0.018585162
11.89971 -0.018587592
11.90071 -0.018589276000000002
11.90171 -0.018590214
11.90271 -0.018590409
11.90371 -0.018589862
11.90471 -0.018588574
11.90571 -0.018586547000000002
11.90671 -0.018583782
11.90771 -0.01858028
11.90871 -0.018576041
11.90971 -0.018571064999999998
11.91071 -0.018565354
11.91171 -0.018558907
11.91271 -0.018551726
11.91371 -0.018543808
11.91471 -0.018535156
11.91571 -0.018525768
11.91671 -0.018515646
11.91771 -0.018504789
11.91871 -0.018493198000000002
11.91971 -0.018480873
11.92071 -0.018467814
11.92171 -0.018454021
11.92271 -0.018439497
11.92371 -0.018424241
11.92471 -0.018408256
11.92571 -0.018391543
11.92671 -0.018374102
11.92771 -0.018355939
11.92871 -0.018337052
11.92971 -0.018317446
11.93071 -0.018297123000000002
11.93171 -0.018276086
11.93271 -0.01825434
11.93371 -0.018231885
11.93471 -0.018208727
11.93571 -0.018184868
11.93671 -0.018160311000000002
11.93771 -0.018135062
11.93871 -0.018109122
11.93971 -0.018082495
11.94071 -0.018055186
11.94171 -0.018027196000000002
11.94271 -0.017998529
11.94371 -0.017969188
11.94471 -0.017939175999999998
11.94571 -0.017908495
11.94671 -0.017877147
11.94771 -0.017845135999999998
11.94871 -0.017812462
11.94971 -0.017779127999999998
11.95071 -0.017745137
11.95171 -0.017710488
11.95271 -0.017675184
11.95371 -0.017639228
11.95471 -0.017602619
11.95571 -0.017565361
11.95671 -0.017527454
11.95771 -0.017488901
11.95871 -0.017449704
11.95971 -0.017409863
11.96071 -0.017369383999999998
11.96171 -0.017328268
11.96271 -0.017286516999999998
11.96371 -0.017244135
11.96471 -0.017201123
11.96571 -0.017157488
11.96671 -0.017113231
11.96771 -0.017068358
11.96871 -0.01702287
11.96971 -0.016976774
11.97071 -0.016930074
11.97171 -0.016882773
11.97271 -0.016834876
11.97371 -0.016786389
11.97471 -0.016737316
11.97571 -0.016687662000000002
11.97671 -0.016637429999999998
11.97771 -0.016586625
11.97871 -0.016535253
11.97971 -0.016483315
11.98071 -0.016430818
11.98171 -0.016377763
11.98271 -0.016324157
11.98371 -0.01627
11.98471 -0.016215298
11.98571 -0.016160055
11.98671 -0.016104273
11.98771 -0.016047955
11.98871 -0.015991105000000002
11.98971 -0.015933726
11.99071 -0.015875819
11.99171 -0.015817389
11.99271 -0.015758439
11.99371 -0.015698972999999998
11.99471 -0.015638993
11.99571 -0.015578502000000001
11.99671 -0.015517503
11.99771 -0.015456001
11.99871 -0.015394000000000001
11.99971 -0.015331504000000001
12.00071 -0.015268516
12.00171 -0.015205040000000001
12.00271 -0.015141081999999998
12.00371 -0.015076645999999999
12.00471 -0.015011737
12.00571 -0.014946359
12.00671 -0.014880519000000002
12.00771 -0.014814222
12.00871 -0.014747472999999999
12.00971 -0.014680275000000001
12.01071 -0.014612636
12.01171 -0.014544561
12.01271 -0.014476053000000001
12.01371 -0.014407119000000001
12.01471 -0.014337765
12.01571 -0.014267994
12.01671 -0.014197811999999999
12.01771 -0.014127223
12.01871 -0.014056233000000001
12.01971 -0.013984846
12.02071 -0.013913064
12.02171 -0.013840894000000001
12.02271 -0.013768337999999998
12.02371 -0.0136954
12.02471 -0.013622084
12.02571 -0.013548392999999999
12.02671 -0.013474331
12.02771 -0.013399901
12.02871 -0.013325107
12.02971 -0.013249951999999999
12.03071 -0.013174441
12.03171 -0.013098575999999999
12.03271 -0.013022361
12.03371 -0.012945799999999999
12.03471 -0.012868897
12.03571 -0.012791656000000002
12.03671 -0.012714080999999999
12.03771 -0.012636177
12.03871 -0.012557949
12.03971 -0.012479402
12.04071 -0.012400541
12.04171 -0.01232137
12.04271 -0.012241895000000001
12.04371 -0.012162119999999998
12.04471 -0.012082052
12.04571 -0.012001696
12.04671 -0.011921057
12.04771 -0.011840141
12.04871 -0.011758952999999999
12.04971 -0.011677498
12.05071 -0.011595781000000001
12.05171 -0.011513808
12.05271 -0.011431583
12.05371 -0.011349111
12.05471 -0.011266396
12.05571 -0.011183444
12.05671 -0.011100258
12.05771 -0.011016841999999999
12.05871 -0.0109332
12.05971 -0.010849338
12.06071 -0.010765257
12.06171 -0.010680962
12.06271 -0.010596457
12.06371 -0.010511745
12.06471 -0.01042683
12.06571 -0.010341717
12.06671 -0.010256406999999999
12.06771 -0.010170907
12.06871 -0.010085219
12.06971 -0.0099993471
12.07071 -0.0099132965
12.07171 -0.0098270706
12.07271 -0.0097406744
12.07371 -0.0096541131
12.07471 -0.009567391
12.07571 -0.0094805131
12.07671 -0.0093934854
12.07771 -0.0093063121
12.07871 -0.0092189992
12.07971 -0.0091315524
12.08071 -0.0090439775
12.08171 -0.0089562796
12.08271 -0.0088684646
12.08371 -0.0087805383
12.08471 -0.008692506499999999
12.08571 -0.0086043743
12.08671 -0.008516147500000001
12.08771 -0.0084278319
12.08871 -0.008339432
12.08971 -0.0082509527
12.09071 -0.0081623992
12.09171 -0.0080737766
12.09271 -0.007985088500000001
12.09371 -0.00789634
12.09471 -0.0078075346999999995
12.09571 -0.0077186764
12.09671 -0.007629768500000001
12.09771 -0.0075408148
12.09871 -0.007451818999999999
12.09971 -0.007362783800000001
12.10071 -0.0072737123
12.10171 -0.0071846079999999994
12.10271 -0.0070954738
12.10371 -0.0070063135
12.10471 -0.0069171299
12.10571 -0.006827926000000001
12.10671 -0.0067387060000000006
12.10771 -0.006649472900000001
12.10871 -0.0065602304
12.10971 -0.006470981999999999
12.11071 -0.0063817322
12.11171 -0.0062924846
12.11271 -0.0062032443
12.11371 -0.0061140148
12.11471 -0.0060248018
12.11571 -0.0059356091
12.11671 -0.0058464419
12.11771 -0.0057573052
12.11871 -0.0056682038
12.11971 -0.005579142499999999
12.12071 -0.0054901262
12.12171 -0.0054011602
12.12271 -0.0053122487
12.12371 -0.0052233965
12.12471 -0.0051346084
12.12571 -0.0050458886
12.12671 -0.0049572413
12.12771 -0.0048686707
12.12871 -0.0047801805
12.12971 -0.0046917743
12.13071 -0.0046034558
12.13171 -0.0045152279
12.13271 -0.004427093900000001
12.13371 -0.0043390566
12.13471 -0.004251119
12.13571 -0.0041632837
12.13671 -0.0040755534
12.13771 -0.0039879305
12.13871 -0.0039004175
12.13971 -0.0038130168999999997
12.14071 -0.0037257309
12.14171 -0.0036385623000000002
12.14271 -0.0035515135
12.14371 -0.0034645873
12.14471 -0.0033777866
12.14571 -0.0032911143
12.14671 -0.0032045737
12.14771 -0.0031181676999999996
12.14871 -0.0030318997
12.14971 -0.0029457735
12.15071 -0.0028597926
12.15171 -0.0027739609999999997
12.15271 -0.0026882826
12.15371 -0.0026027615999999996
12.15471 -0.002517402
12.15571 -0.0024322082
12.15671 -0.0023471845
12.15771 -0.002262335
12.15871 -0.0021776639
12.15971 -0.0020931755
12.16071 -0.0020088737000000002
12.16171 -0.0019247625
12.16271 -0.0018408457
12.16371 -0.0017571268000000002
12.16471 -0.0016736094
12.16571 -0.0015902966
12.16671 -0.0015071915
12.16771 -0.0014242969
12.16871 -0.0013416154
12.16971 -0.0012591493
12.17071 -0.001176901
12.17171 -0.0010948724
12.17271 -0.0010130655
12.17371 -0.0009314821
12.17471 -0.00085012398
12.17571 -0.00076899269
12.17671 -0.00068808999
12.17771 -0.0006074175
12.17871 -0.0005269768700000001
12.17971 -0.0004467699
12.18071 -0.00036679846
12.18171 -0.00028706449
12.18271 -0.00020757009
12.18371 -0.0001283175
12.18471 -4.9309136e-05
12.18571 2.9452457e-05
12.18671 0.00010796457
12.18771 0.00018622434
12.18871 0.00026422877
12.18971 0.00034197470999999997
12.19071 0.00041945896
12.19171 0.00049667819
12.19271 0.00057362904
12.19371 0.0006503080800000001
12.19471 0.00072671187
12.19571 0.0008028369800000001
12.19671 0.00087868011
12.19771 0.0009542380200000001
12.19871 0.0010295074
12.19971 0.0011044852
12.20071 0.0011791684
12.20171 0.0012535543
12.20271 0.0013276400000000002
12.20371 0.0014014230000000002
12.20471 0.0014749011
12.20571 0.0015480719000000001
12.20671 0.0016209333
12.20771 0.0016934835000000001
12.20871 0.0017657207
12.20971 0.0018376430000000001
12.21071 0.0019092489
12.21171 0.0019805369
12.21271 0.0020515054
12.21371 0.0021221529
12.21471 0.002192478
12.21571 0.002262479
12.21671 0.0023321545
12.21771 0.0024015028999999997
12.21871 0.0024705225
12.21971 0.0025392113
12.22071 0.0026075675
12.22171 0.002675589
12.22271 0.0027432738
12.22371 0.0028106195
12.22471 0.0028776238
12.22571 0.0029442841
12.22671 0.0030105978999999997
12.22771 0.0030765626
12.22871 0.0031421758000000004
12.22971 0.0032074342
12.23071 0.0032723357
12.23171 0.0033368775000000004
12.23271 0.0034010569
12.23371 0.0034648713999999997
12.23471 0.0035283185
12.23571 0.0035913963000000003
12.23671 0.0036541027
12.23771 0.0037164358
12.23871 0.0037783939000000004
12.23971 0.0038399758
12.24071 0.0039011799999999998
12.24171 0.0039620056
12.24271 0.0040224517000000005
12.24371 0.004082518
12.24471 0.0041422038
12.24571 0.004201509
12.24671 0.0042604337
12.24771 0.0043189775000000005
12.24871 0.0043771408
12.24971 0.0044349239
12.25071 0.0044923268
12.25171 0.0045493496000000005
12.25271 0.0046059926
12.25371 0.0046622556999999995
12.25471 0.0047181391
12.25571 0.0047736423
12.25671 0.0048287653
12.25771 0.0048835078
12.25871 0.004937869
12.25971 0.0049918483
12.26071 0.0050454448
12.26171 0.0050986571
12.26271 0.005151484600000001
12.26371 0.0052039257
12.26471 0.005255979
12.26571 0.005307643
12.26671 0.0053589163
12.26771 0.0054097971
12.26871 0.0054602835
12.26971 0.0055103741
12.27071 0.0055600674
12.27171 0.0056093617
12.27271 0.0056582558
12.27371 0.0057067478
12.27471 0.0057548367999999996
12.27571 0.0058025216
12.27671 0.0058498015000000006
12.27771 0.0058966754
12.27871 0.0059431425999999996
12.27971 0.0059892022999999996
12.28071 0.0060348546
12.28171 0.006080099
12.28271 0.006124935299999999
12.28371 0.006169363800000001
12.28471 0.006213384799999999
12.28571 0.0062569983
12.28671 0.0063002044
12.28771 0.0063430038
12.28871 0.0063853971
12.28971 0.0064273845
12.29071 0.0064689659
12.29171 0.006510142
12.29271 0.0065509128
12.29371 0.0065912784
12.29471 0.0066312386000000004
12.29571 0.006670794400000001
12.29671 0.0067099441
12.29771 0.006748688599999999
12.29871 0.0067870264
12.29971 0.0068249574
12.30071 0.006862481
12.30171 0.0068995963
12.30271 0.0069363021000000006
12.30371 0.006972598199999999
12.30471 0.0070084831999999994
12.30571 0.007043955700000001
12.30671 0.0070790156
12.30771 0.0071136616
12.30871 0.0071478928
12.30971 0.007181708500000001
12.31071 0.0072151088
12.31171 0.0072480929
12.31271 0.007280660100000001
12.31371 0.0073128103
12.31471 0.0073445444
12.31571 0.0073758623
12.31671 0.007406764099999999
12.31771 0.007437250299999999
12.31871 0.0074673218
12.31971 0.007496980100000001
12.32071 0.0075262257999999995
12.32171 0.007555059700000001
12.32271 0.0075834832
12.32371 0.0076114979
12.32471 0.007639105
12.32571 0.0076663062
12.32671 0.0076931021
12.32771 0.0077194941999999996
12.32871 0.0077454839
12.32971 0.0077710719999999995
12.33071 0.0077962592
12.33171 0.0078210469
12.33271 0.007845435199999999
12.33371 0.0078694247
12.33471 0.0078930163
12.33571 0.0079162099
12.33671 0.0079390062
12.33771 0.0079614045
12.33871 0.0079834048
12.33971 0.0080050078
12.34071 0.0080262129
12.34171 0.0080470192
12.34271 0.0080674276
12.34371 0.0080874372
12.34471 0.0081070473
12.34571 0.008126258800000001
12.34671 0.008145070800000001
12.34771 0.008163484
12.34871 0.0081814978
12.34971 0.0081991129
12.35071 0.00821633
12.35171 0.0082331491
12.35271 0.0082495717
12.35371 0.0082655977
12.35471 0.0082812294
12.35571 0.008296466700000001
12.35671 0.0083113118
12.35771 0.008325766200000001
12.35871 0.008339831399999999
12.35971 0.0083535087
12.36071 0.0083668005
12.36171 0.0083797087
12.36271 0.008392235
12.36371 0.0084043808
12.36471 0.0084161489
12.36571 0.008427540899999999
12.36671 0.0084385581
12.36771 0.0084492029
12.36871 0.0084594758
12.36971 0.008469379099999999
12.37071 0.0084789142
12.37171 0.0084880819
12.37271 0.008496883700000001
12.37371 0.0085053201
12.37471 0.0085133928
12.37571 0.008521101699999999
12.37671 0.008528447500000001
12.37771 0.008535431
12.37871 0.0085420521
12.37971 0.0085483116
12.38071 0.0085542102
12.38171 0.0085597479
12.38271 0.0085649262
12.38371 0.0085697451
12.38471 0.0085742053
12.38571 0.0085783075
12.38671 0.008582053099999999
12.38771 0.0085854437
12.38871 0.0085884807
12.38971 0.0085911655
12.39071 0.0085934997
12.39171 0.0085954853
12.39271 0.0085971245
12.39371 0.008598420399999999
12.39471 0.0085993743
12.39571 0.0085999898
12.39671 0.0086002692
12.39771 0.0086002146
12.39871 0.0085998297
12.39971 0.0085991167
12.40071 0.0085980784
12.40171 0.0085967178
12.40271 0.0085950371
12.40371 0.0085930384
12.40471 0.0085907246
12.40571 0.008588098
12.40671 0.0085851607
12.40771 0.0085819142
12.40871 0.0085783598
12.40971 0.0085744992
12.41071 0.0085703345
12.41171 0.0085658656
12.41271 0.008561094
12.41371 0.0085560212
12.41471 0.0085506472
12.41571 0.0085449734
12.41671 0.0085389998
12.41771 0.0085327272
12.41871 0.008526156299999999
12.41971 0.008519287799999999
12.42071 0.008512123199999999
12.42171 0.0085046624
12.42271 0.008496907
12.42371 0.0084888576
12.42471 0.0084805157
12.42571 0.0084718835
12.42671 0.008462962400000001
12.42771 0.0084537547
12.42871 0.0084442625
12.42971 0.008434488
12.43071 0.0084244341
12.43171 0.0084141036
12.43271 0.0084034997
12.43371 0.0083926258
12.43471 0.0083814855
12.43571 0.0083700819
12.43671 0.008358419300000001
12.43771 0.0083465005
12.43871 0.0083343293
12.43971 0.0083219093
12.44071 0.008309244
12.44171 0.0082963372
12.44271 0.0082831917
12.44371 0.0082698105
12.44471 0.0082561957
12.44571 0.008242351
12.44671 0.0082282779
12.44771 0.0082139784
12.44871 0.0081994549
12.44971 0.0081847087
12.45071 0.0081697421
12.45171 0.008154555
12.45271 0.008139149600000001
12.45371 0.0081235259
12.45471 0.0081076854
12.45571 0.0080916288
12.45671 0.008075356899999999
12.45771 0.0080588703
12.45871 0.0080421705
12.45971 0.008025258300000001
12.46071 0.0080081343
12.46171 0.0079908001
12.46271 0.007973257000000001
12.46371 0.0079555066
12.46471 0.007937551
12.46571 0.007919392400000001
12.46671 0.007901033
12.46771 0.007882475600000001
12.46871 0.0078637233
12.46971 0.0078447789
12.47071 0.0078256453
12.47171 0.0078063262
12.47271 0.0077868259000000006
12.47371 0.0077671473
12.47471 0.0077472941
12.47571 0.007727270699999999
12.47671 0.0077070799
12.47771 0.0076867262000000006
12.47871 0.0076662130999999994
12.47971 0.0076455442
12.48071 0.0076247234
12.48171 0.0076037533
12.48271 0.0075826378
12.48371 0.0075613796
12.48471 0.007539981
12.48571 0.0075184456
12.48671 0.0074967749
12.48771 0.007474971800000001
12.48871 0.0074530384000000005
12.48971 0.007430976299999999
12.49071 0.0074087875
12.49171 0.0073864735999999995
12.49271 0.007364036700000001
12.49371 0.0073414776
12.49471 0.007318798499999999
12.49571 0.0072960007
12.49671 0.0072730865
12.49771 0.0072500574
12.49871 0.007226914700000001
12.49971 0.007203660799999999
12.50071 0.0071802977
12.50171 0.007156828399999999
12.50271 0.0071332543
12.50371 0.0071095789999999996
12.50471 0.0070858056
12.50571 0.0070619368
12.50671 0.0070379763
12.50771 0.0070139271
12.50871 0.0069897927
12.50971 0.0069655776
12.51071 0.0069412847
12.51171 0.0069169182
12.51271 0.0068924825999999995
12.51371 0.006867981600000001
12.51471 0.0068434187
12.51571 0.006818797600000001
12.51671 0.0067941219
12.51771 0.006769395300000001
12.51871 0.006744620599999999
12.51971 0.0067198016
12.52071 0.0066949411
12.52171 0.006670042099999999
12.52271 0.0066451066
12.52371 0.006620137
12.52471 0.0065951361
12.52571 0.0065701053
12.52671 0.0065450469
12.52771 0.0065199623
12.52871 0.006494853
12.52971 0.0064697204
12.53071 0.0064445667
12.53171 0.0064193926
12.53271 0.0063942003
12.53371 0.006368991300000001
12.53471 0.006343767
12.53571 0.006318528899999999
12.53671 0.0062932799000000005
12.53771 0.0062680207
12.53871 0.006242754200000001
12.53971 0.0062174826
12.54071 0.0061922081
12.54171 0.0061669336
12.54271 0.006141662
12.54371 0.0061163963
12.54471 0.0060911389
12.54571 0.0060658931
12.54671 0.0060406623
12.54771 0.006015449599999999
12.54871 0.0059902584
12.54971 0.005965092
12.55071 0.0059399536
12.55171 0.0059148464
12.55271 0.0058897742
12.55371 0.0058647394
12.55471 0.0058397454
12.55571 0.0058147954
12.55671 0.0057898917
12.55771 0.005765037
12.55871 0.005740234
12.55971 0.0057154848
12.56071 0.0056907916999999995
12.56171 0.0056661564000000005
12.56271 0.0056415811
12.56371 0.0056170677
12.56471 0.0055926179
12.56571 0.0055682332
12.56671 0.0055439152
12.56771 0.005519665500000001
12.56871 0.0054954853
12.56971 0.005471376799999999
12.57071 0.005447341
12.57171 0.0054233802
12.57271 0.0053994961
12.57371 0.0053756907
12.57471 0.0053519656
12.57571 0.0053283235
12.57671 0.0053047665
12.57771 0.0052812970999999995
12.57871 0.0052579179999999994
12.57971 0.0052346319999999995
12.58071 0.0052114421
12.58171 0.0051883511
12.58271 0.005165362
12.58371 0.0051424777
12.58471 0.0051197014
12.58571 0.0050970356999999996
12.58671 0.0050744839
12.58771 0.0050520488
12.58871 0.0050297331
12.58971 0.0050075392
12.59071 0.0049854694
12.59171 0.004963526199999999
12.59271 0.004941711400000001
12.59371 0.0049200269
12.59471 0.0048984744
12.59571 0.0048770551
12.59671 0.0048557704
12.59771 0.004834621
12.59871 0.004813608
12.59971 0.0047927319000000005
12.60071 0.004771993600000001
12.60171 0.0047513935
12.60271 0.0047309321
12.60371 0.0047106099
12.60471 0.0046904279
12.60571 0.0046703863
12.60671 0.0046504853999999995
12.60771 0.0046307265
12.60871 0.0046111105
12.60971 0.0045916381999999995
12.61071 0.0045723111
12.61171 0.0045531306
12.61271 0.0045340981
12.61371 0.0045152156
12.61471 0.0044964847
12.61571 0.0044779076999999995
12.61671 0.0044594872
12.61771 0.0044412252
12.61871 0.0044231245
12.61971 0.0044051874
12.62071 0.004387417
12.62171 0.0043698157
12.62271 0.0043523862
12.62371 0.0043351312
12.62471 0.0043180535
12.62571 0.0043011557999999995
12.62671 0.00428444
12.62771 0.004267909
12.62871 0.0042515647
12.62971 0.0042354088
12.63071 0.0042194431
12.63171 0.0042036695999999995
12.63271 0.0041880892
12.63371 0.0041727034999999996
12.63471 0.0041575131
12.63571 0.0041425188
12.63671 0.004127721
12.63771 0.0041131199
12.63871 0.0040987161
12.63971 0.0040845098
12.64071 0.0040705007
12.64171 0.0040566887
12.64271 0.0040430736
12.64371 0.0040296552
12.64471 0.0040164337
12.64571 0.004003409
12.64671 0.0039905808
12.64771 0.0039779494
12.64871 0.0039655148
12.64971 0.0039532773
12.65071 0.0039412373999999995
12.65171 0.003929395499999999
12.65271 0.0039177525
12.65371 0.0039063088
12.65471 0.0038950657000000003
12.65571 0.0038840237
12.65671 0.0038731842999999997
12.65771 0.0038625483
12.65871 0.0038521172000000005
12.65971 0.0038418915
12.66071 0.0038318729000000004
12.66171 0.0038220619999999998
12.66271 0.0038124594999999996
12.66371 0.0038030666
12.66471 0.0037938837
12.66571 0.0037849113
12.66671 0.0037761496000000006
12.66771 0.0037675989
12.66871 0.0037592587999999995
12.66971 0.0037511294
12.67071 0.0037432099000000003
12.67171 0.0037354999
12.67271 0.0037279988000000004
12.67371 0.0037207054
12.67471 0.0037136186
12.67571 0.0037067373000000004
12.67671 0.0037000606000000004
12.67771 0.0036935868
12.67871 0.0036873153
12.67971 0.0036812446
12.68071 0.0036753732
12.68171 0.0036697005
12.68271 0.0036642257000000004
12.68371 0.0036589478
12.68471 0.0036538655
12.68571 0.0036489789999999997
12.68671 0.0036442873999999997
12.68771 0.0036397905
12.68871 0.0036354881999999997
12.68971 0.0036313802000000005
12.69071 0.0036274669
12.69171 0.0036237484999999997
12.69271 0.0036202255
12.69371 0.0036168978
12.69471 0.0036137662
12.69571 0.0036108310999999997
12.69671 0.0036080927999999996
12.69771 0.0036055517
12.69871 0.0036032085000000003
12.69971 0.0036010631000000003
12.70071 0.0035991156999999998
12.70171 0.0035973665999999996
12.70271 0.0035958153999999997
12.70371 0.003594462
12.70471 0.0035933058999999996
12.70571 0.0035923462
12.70671 0.0035915822
12.70771 0.0035910125000000004
12.70871 0.0035906360000000003
12.70971 0.0035904512
12.71071 0.0035904563000000002
12.71171 0.0035906494
12.71271 0.0035910285
12.71371 0.0035915913
12.71471 0.0035923356
12.71571 0.003593259
12.71671 0.0035943586999999996
12.71771 0.0035956327
12.71871 0.0035970788
12.71971 0.0035986945
12.72071 0.0036004774
12.72171 0.0036024252000000003
12.72271 0.003604536
12.72371 0.0036068078999999995
12.72471 0.0036092388
12.72571 0.0036118272
12.72671 0.0036145717000000003
12.72771 0.0036174708
12.72871 0.0036205231
12.72971 0.0036237278
12.73071 0.0036270834
12.73171 0.003630589
12.73271 0.0036342437
12.73371 0.0036380468
12.73471 0.0036419973
12.73571 0.003646094
12.73671 0.0036503363
12.73771 0.0036547225999999998
12.73871 0.0036592523
12.73971 0.0036639234
12.74071 0.0036687350000000002
12.74171 0.0036736852
12.74271 0.0036787722
12.74371 0.0036839941
12.74471 0.0036893488999999997
12.74571 0.0036948339
12.74671 0.0037004469000000003
12.74771 0.0037061855
12.74871 0.0037120466
12.74971 0.0037180278
12.75071 0.0037241261
12.75171 0.0037303384000000003
12.75271 0.0037366619
12.75371 0.0037430937999999997
12.75471 0.0037496313
12.75571 0.0037562713
12.75671 0.0037630109999999997
12.75771 0.0037698479
12.75871 0.0037767793
12.75971 0.0037838032
12.76071 0.0037909169
12.76171 0.0037981186000000003
12.76271 0.0038054062
12.76371 0.0038127782000000002
12.76471 0.0038202325
12.76571 0.0038277678
12.76671 0.0038353828000000003
12.76771 0.0038430764
12.76871 0.0038508475
12.76971 0.0038586946
12.77071 0.0038666169999999997
12.77171 0.0038746133000000004
12.77271 0.0038826827
12.77371 0.0038908237999999997
12.77471 0.0038990351
12.77571 0.0039073155
12.77671 0.0039156632
12.77771 0.0039240764000000004
12.77871 0.0039325532
12.77971 0.0039410916
12.78071 0.0039496888
12.78171 0.0039583425
12.78271 0.0039670493
12.78371 0.003975806199999999
12.78471 0.0039846098
12.78571 0.0039934563
12.78671 0.004002342
12.78771 0.0040112631
12.78871 0.0040202154
12.78971 0.004029195
12.79071 0.0040381971999999995
12.79171 0.004047218
12.79271 0.0040562532
12.79371 0.0040652987
12.79471 0.00407435
12.79571 0.0040834035
12.79671 0.0040924555
12.79771 0.0041015020999999995
12.79871 0.0041105399
12.79971 0.0041195661
12.80071 0.0041285773
12.80171 0.0041375707999999995
12.80271 0.0041465442
12.80371 0.0041554951
12.80471 0.0041644213
12.80571 0.0041733205
12.80671 0.004182191
12.80771 0.0041910309
12.80871 0.004199838399999999
12.80971 0.0042086122
12.81071 0.0042173502
12.81171 0.0042260512
12.81271 0.0042347132
12.81371 0.0042433345
12.81471 0.0042519132
12.81571 0.0042604472
12.81671 0.0042689342
12.81771 0.004277372099999999
12.81871 0.0042857584
12.81971 0.004294090800000001
12.82071 0.0043023661
12.82171 0.0043105818
12.82271 0.0043187345
12.82371 0.0043268214
12.82471 0.0043348386999999995
12.82571 0.0043427837
12.82671 0.0043506527
12.82771 0.0043584423
12.82871 0.004366149
12.82971 0.0043737695
12.83071 0.0043813001
12.83171 0.0043887379
12.83271 0.0043960794
12.83371 0.0044033215
12.83471 0.0044104614
12.83571 0.0044174965
12.83671 0.004424424000000001
12.83771 0.0044312415
12.83871 0.0044379467
12.83971 0.0044445376
12.84071 0.0044510120999999995
12.84171 0.0044573684
12.84271 0.004463605
12.84371 0.0044697204
12.84471 0.004475713300000001
12.84571 0.0044815821
12.84671 0.0044873254
12.84771 0.004492942
12.84871 0.0044984306
12.84971 0.0045037898
12.85071 0.0045090179
12.85171 0.0045141132
12.85271 0.0045190744
12.85371 0.004523899
12.85471 0.0045285850999999995
12.85571 0.0045331304
12.85671 0.004537532
12.85771 0.0045417877
12.85871 0.0045458943
12.85971 0.0045498484
12.86071 0.004553647199999999
12.86171 0.0045572873
12.86271 0.0045607649
12.86371 0.0045640769
12.86471 0.0045672194
12.86571 0.0045701890000000005
12.86671 0.0045729823
12.86771 0.0045755958
12.86871 0.0045780267000000005
12.86971 0.0045802713
12.87071 0.0045823272
12.87171 0.0045841913
12.87271 0.0045858615
12.87371 0.0045873356
12.87471 0.0045886113999999995
12.87571 0.0045896875
12.87671 0.0045905625
12.87771 0.0045912348
12.87871 0.004591703700000001
12.87971 0.0045919682
12.88071 0.0045920275
12.88171 0.0045918812
12.88271 0.0045915291
12.88371 0.0045909703
12.88471 0.0045902045
12.88571 0.004589231300000001
12.88671 0.0045880504
12.88771 0.0045866611
12.88871 0.0045850626
12.88971 0.0045832538
12.89071 0.004581234
12.89171 0.0045790021
12.89271 0.004576557
12.89371 0.0045738969
12.89471 0.00457102
12.89571 0.0045679247999999995
12.89671 0.0045646090999999995
12.89771 0.0045610705
12.89871 0.004557307
12.89971 0.0045533160999999996
12.90071 0.0045490953
12.90171 0.0045446417
12.90271 0.004539953100000001
12.90371 0.0045350269
12.90471 0.0045298605999999995
12.90571 0.004524452
12.90671 0.004518798599999999
12.90771 0.0045128982
12.90871 0.0045067485
12.90971 0.0045003479
12.91071 0.0044936944
12.91171 0.0044867869
12.91271 0.0044796241
12.91371 0.0044722048
12.91471 0.004464528299999999
12.91571 0.004456593500000001
12.91671 0.0044484004
12.91771 0.0044399483
12.91871 0.0044312372
12.91971 0.0044222665999999996
12.92071 0.0044130367
12.92171 0.0044035478
12.92271 0.0043937995
12.92371 0.0043837914
12.92471 0.0043735239
12.92571 0.0043629967
12.92671 0.004352209
12.92771 0.0043411607999999996
12.92871 0.0043298511000000005
12.92971 0.004318279
12.93071 0.0043064436
12.93171 0.0042943437
12.93271 0.0042819778
12.93371 0.0042693446
12.93471 0.0042564421
12.93571 0.0042432686
12.93671 0.0042298223
12.93771 0.0042161009
12.93871 0.0042021027
12.93971 0.0041878258
12.94071 0.0041732681
12.94171 0.0041584281
12.94271 0.0041433035
12.94371 0.0041278934
12.94471 0.0041121963
12.94571 0.004096211
12.94671 0.0040799368
12.94771 0.0040633731
12.94871 0.0040465195
12.94971 0.0040293759
12.95071 0.0040119423
12.95171 0.0039942195
12.95271 0.0039762079
12.95371 0.0039579085
12.95471 0.0039393221
12.95571 0.0039204497
12.95671 0.0039012927999999996
12.95771 0.0038818529
12.95871 0.0038621311
12.95971 0.0038421287
12.96071 0.0038218473
12.96171 0.0038012880000000003
12.96271 0.0037804522
12.96371 0.0037593406999999997
12.96471 0.0037379548
12.96571 0.003716295
12.96671 0.0036943617000000004
12.96771 0.0036721554
12.96871 0.0036496767000000004
12.96971 0.0036269251999999997
12.97071 0.0036039008
12.97171 0.0035806032000000004
12.97271 0.0035570320000000003
12.97371 0.0035331864999999995
12.97471 0.0035090659
12.97571 0.00348467
12.97671 0.0034599976
12.97771 0.003435048
12.97871 0.0034098204
12.97971 0.0033843142000000003
12.98071 0.0033585286
12.98171 0.0033324631999999996
12.98271 0.003306118
12.98371 0.0032794927
12.98471 0.0032525876999999997
12.98571 0.0032254032999999996
12.98671 0.0031979402
12.98771 0.0031701991
12.98871 0.0031421816
12.98971 0.0031138887
12.99071 0.0030853222
12.99171 0.0030564839000000003
12.99271 0.0030273757
12.99371 0.0029979999
12.99471 0.0029683590000000003
12.99571 0.0029384551
12.99671 0.002908291
12.99771 0.002877869
12.99871 0.0028471915
12.99971 0.0028162611
13.00071 0.00278508
13.00171 0.0027536506
13.00271 0.0027219747
13.00371 0.0026900543
13.00471 0.0026578909
13.00571 0.0026254862000000003
13.00671 0.0025928413
13.00771 0.0025599575
13.00871 0.0025268355
13.00971 0.0024934758999999996
13.01071 0.0024598794
13.01171 0.0024260464
13.01271 0.0023919771
13.01371 0.0023576718
13.01471 0.0023231309
13.01571 0.0022883543
13.01671 0.0022533424
13.01771 0.0022180953000000003
13.01871 0.0021826136
13.01971 0.0021468977000000003
13.02071 0.0021109482999999997
13.02171 0.0020747662
13.02271 0.0020383524
13.02371 0.0020017082999999997
13.02471 0.0019648352
13.02571 0.0019277349999999999
13.02671 0.0018904093
13.02771 0.0018528603
13.02871 0.0018150899999999999
13.02971 0.0017771012
13.03071 0.0017388961999999998
13.03171 0.0017004777
13.03271 0.0016618485
13.03371 0.0016230117
13.03471 0.00158397
13.03571 0.0015447262
13.03671 0.0015052834
13.03771 0.0014656443
13.03871 0.0014258118000000002
13.03971 0.0013857886
13.04071 0.0013455772
13.04171 0.00130518
13.04271 0.0012645994
13.04371 0.0012238374
13.04471 0.0011828958999999999
13.04571 0.0011417769
13.04671 0.001100482
13.04771 0.0010590127
13.04871 0.0010173704
13.04971 0.0009755564
13.05071 0.00093357185
13.05171 0.00089141786
13.05271 0.00084909561
13.05371 0.0008066062899999999
13.05471 0.0007639509
13.05571 0.00072113075
13.05671 0.00067814717
13.05771 0.00063500156
13.05871 0.00059169547
13.05971 0.0005482306700000001
13.06071 0.00050460908
13.06171 0.00046083283000000004
13.06271 0.00041690423
13.06371 0.0003728258
13.06471 0.00032860022999999997
13.06571 0.00028423044000000004
13.06671 0.00023971947
13.06771 0.00019507054
13.06871 0.00015028695
13.06971 0.00010537212999999999
13.07071 6.0329580000000005e-05
13.07171 1.5162791999999998e-05
13.07271 -3.0124724000000002e-05
13.07371 -7.5529482e-05
13.07471 -0.00012104807
13.07571 -0.00016667716
13.07671 -0.00021241353
13.07771 -0.00025825409
13.07871 -0.00030419592
13.07971 -0.00035023621999999996
13.08071 -0.00039637239
13.08171 -0.00044260191
13.08271 -0.00048892248
13.08371 -0.00053533195
13.08471 -0.00058182823
13.08571 -0.00062840936
13.08671 -0.00067507349
13.08771 -0.00072181879
13.08871 -0.0007686434399999999
13.08971 -0.00081554572
13.09071 -0.00086252367
13.09171 -0.00090957546
13.09271 -0.0009566991100000001
13.09371 -0.0010038926
13.09471 -0.0010511537
13.09571 -0.00109848
13.09671 -0.0011458689
13.09771 -0.0011933179
13.09871 -0.001240824
13.09971 -0.0012883841
13.10071 -0.0013359951
13.10171 -0.0013836535
13.10271 -0.0014313557999999999
13.10371 -0.0014790982
13.10471 -0.001526877
13.10571 -0.0015746882000000002
13.10671 -0.0016225277999999997
13.10771 -0.0016703916000000002
13.10871 -0.0017182756
13.10971 -0.0017661756
13.11071 -0.0018140874
13.11171 -0.0018620069
13.11271 -0.0019099301
13.11371 -0.0019578532
13.11471 -0.0020057725
13.11571 -0.0020536840999999997
13.11671 -0.0021015847000000003
13.11771 -0.0021494707
13.11871 -0.002197339
13.11971 -0.0022451866
13.12071 -0.0022930106
13.12171 -0.0023408082000000003
13.12271 -0.002388577
13.12371 -0.0024363144
13.12471 -0.0024840181
13.12571 -0.002531686
13.12671 -0.0025793157000000002
13.12771 -0.0026269049999999997
13.12871 -0.0026744518
13.12971 -0.0027219538
13.13071 -0.0027694086000000003
13.13171 -0.002816814
13.13271 -0.0028641676
13.13371 -0.0029114666
13.13471 -0.0029587083
13.13571 -0.00300589
13.13671 -0.0030530082
13.13771 -0.0031000600000000004
13.13871 -0.0031470419
13.13971 -0.0031939504
13.14071 -0.0032407816999999997
13.14171 -0.0032875323000000002
13.14271 -0.0033341981
13.14371 -0.0033807752
13.14471 -0.0034272598
13.14571 -0.003473648
13.14671 -0.0035199359
13.14771 -0.0035661195999999997
13.14871 -0.0036121957
13.14971 -0.0036581605000000003
13.15071 -0.0037040106999999996
13.15171 -0.003749743
13.15271 -0.0037953544999999997
13.15371 -0.0038408423
13.15471 -0.0038862039000000003
13.15571 -0.0039314367
13.15671 -0.0039765386
13.15771 -0.0040215073
13.15871 -0.004066341
13.15971 -0.0041110379
13.16071 -0.0041555963
13.16171 -0.0042000145
13.16271 -0.0042442913
13.16371 -0.0042884247
13.16471 -0.0043324133
13.16571 -0.0043762553
13.16671 -0.0044199493
13.16771 -0.0044634932999999995
13.16871 -0.0045068853
13.16971 -0.004550123
13.17071 -0.0045932044
13.17171 -0.0046361271
13.17271 -0.0046788882
13.17371 -0.0047214849000000005
13.17471 -0.0047639143
13.17571 -0.004806173499999999
13.17671 -0.0048482587
13.17771 -0.0048901664
13.17871 -0.0049318929
13.17971 -0.0049734343
13.18071 -0.0050147872
13.18171 -0.0050559473
13.18271 -0.0050969105
13.18371 -0.005137673
13.18471 -0.005178231
13.18571 -0.0052185802000000005
13.18671 -0.0052587173
13.18771 -0.0052986383
13.18871 -0.0053383395
13.18971 -0.0053778178
13.19071 -0.0054170698
13.19171 -0.0054560922
13.19271 -0.0054948825
13.19371 -0.0055334382
13.19471 -0.0055717563
13.19571 -0.0056098350000000005
13.19671 -0.005647671799999999
13.19771 -0.0056852652
13.19871 -0.0057226131
13.19971 -0.0057597138999999995
13.20071 -0.0057965663
13.20171 -0.0058331683
13.20271 -0.0058695186
13.20371 -0.0059056154
13.20471 -0.0059414574999999996
13.20571 -0.0059770431
13.20671 -0.0060123704
13.20771 -0.0060474376
13.20871 -0.0060822429
13.20971 -0.006116784100000001
13.21071 -0.006151058900000001
13.21171 -0.006185064600000001
13.21271 -0.0062187988000000005
13.21371 -0.0062522588
13.21471 -0.0062854415
13.21571 -0.0063183441
13.21671 -0.0063509629
13.21771 -0.0063832958
13.21871 -0.0064153392
13.21971 -0.006447089299999999
13.22071 -0.0064785439000000005
13.22171 -0.006509699600000001
13.22271 -0.0065405533
13.22371 -0.0065711021
13.22471 -0.0066013432
13.22571 -0.0066312743
13.22671 -0.0066608925
13.22771 -0.0066901957
13.22871 -0.0067191824
13.22971 -0.0067478504
13.23071 -0.0067761983
13.23171 -0.006804223799999999
13.23271 -0.0068319263
13.23371 -0.006859304300000001
13.23471 -0.006886356999999999
13.23571 -0.0069130831
13.23671 -0.0069394817
13.23771 -0.0069655522
13.23871 -0.006991293799999999
13.23971 -0.007016705099999999
13.24071 -0.007041784599999999
13.24171 -0.007066531500000001
13.24271 -0.0070909453
13.24371 -0.0071150236
13.24471 -0.0071387658
13.24571 -0.0071621696
13.24671 -0.0071852337
13.24771 -0.0072079558000000005
13.24871 -0.0072303337
13.24971 -0.007252365300000001
13.25071 -0.0072740477
13.25171 -0.007295378599999999
13.25271 -0.007316355900000001
13.25371 -0.007336975999999999
13.25471 -0.007357236599999999
13.25571 -0.0073771348999999995
13.25671 -0.0073966679
13.25771 -0.007415832799999999
13.25871 -0.007434626600000001
13.25971 -0.0074530471
13.26071 -0.0074710915
13.26171 -0.007488757499999999
13.26271 -0.0075060438
13.26371 -0.0075229473
13.26471 -0.0075394673
13.26571 -0.0075556025
13.26671 -0.007571351299999999
13.26771 -0.007586713000000001
13.26871 -0.0076016862
13.26971 -0.0076162716
13.27071 -0.007630468499999999
13.27171 -0.0076442768000000005
13.27271 -0.0076576966
13.27371 -0.0076707285
13.27471 -0.0076833727
13.27571 -0.0076956298
13.27671 -0.0077074998
13.27771 -0.0077189834
13.27871 -0.007730080699999999
13.27971 -0.0077407916
13.28071 -0.0077511169
13.28171 -0.0077610559
13.28271 -0.007770607800000001
13.28371 -0.0077797726
13.28471 -0.0077885496
13.28571 -0.007796938
13.28671 -0.0078049357
13.28771 -0.007812542
13.28871 -0.007819755400000001
13.28971 -0.0078265737
13.29071 -0.007832995499999999
13.29171 -0.007839018500000001
13.29271 -0.007844640600000001
13.29371 -0.007849859700000001
13.29471 -0.0078546742
13.29571 -0.0078590812
13.29671 -0.0078630794
13.29771 -0.0078666664
13.29871 -0.007869840900000001
13.29971 -0.0078726014
13.30071 -0.0078749457
13.30171 -0.007876873900000001
13.30271 -0.0078783843
13.30371 -0.0078794765
13.30471 -0.0078801502
13.30571 -0.007880404899999999
13.30671 -0.0078802412
13.30771 -0.007879658400000001
13.30871 -0.0078786579
13.30971 -0.007877239800000001
13.31071 -0.007875405600000001
13.31171 -0.0078731558
13.31271 -0.007870492100000001
13.31371 -0.0078674151
13.31471 -0.0078639256
13.31571 -0.0078600249
13.31671 -0.0078557139
13.31771 -0.007850994
13.31871 -0.0078458659
13.31971 -0.007840330400000001
13.32071 -0.007834388099999999
13.32171 -0.0078280391
13.32271 -0.0078212841
13.32371 -0.007814123099999999
13.32471 -0.0078065561
13.32571 -0.007798582399999999
13.32671 -0.007790201199999999
13.32771 -0.0077814126
13.32871 -0.0077722158
13.32971 -0.0077626093
13.33071 -0.007752592500000001
13.33171 -0.0077421639
13.33271 -0.007731323399999999
13.33371 -0.007720069
13.33471 -0.0077084005
13.33571 -0.0076963166
13.33671 -0.0076838172
13.33771 -0.0076709017
13.33871 -0.0076575692
13.33971 -0.0076438206
13.34071 -0.007629655
13.34171 -0.007615074
13.34271 -0.0076000775
13.34371 -0.0075846663
13.34471 -0.007568841799999999
13.34571 -0.0075526055
13.34671 -0.0075359589
13.34771 -0.007518904000000001
13.34871 -0.0075014425
13.34971 -0.0074835763
13.35071 -0.0074653071000000005
13.35171 -0.007446637799999999
13.35271 -0.0074275697
13.35371 -0.0074081057
13.35471 -0.0073882467
13.35571 -0.0073679956
13.35671 -0.0073473529000000004
13.35771 -0.0073263202999999995
13.35871 -0.0073048992
13.35971 -0.007283091
13.36071 -0.0072608964
13.36171 -0.0072383154
13.36271 -0.0072153489
13.36371 -0.0071919974
13.36471 -0.0071682603
13.36571 -0.0071441384000000005
13.36671 -0.0071196308
13.36771 -0.0070947375
13.36871 -0.0070694587
13.36971 -0.007043794199999999
13.37071 -0.0070177433
13.37171 -0.0069913069
13.37271 -0.0069644840999999996
13.37371 -0.0069372756
13.37471 -0.0069096815
13.37571 -0.006881702600000001
13.37671 -0.0068533394
13.37771 -0.0068245929
13.37871 -0.0067954643
13.37971 -0.0067659552
13.38071 -0.0067360677
13.38171 -0.006705803399999999
13.38271 -0.0066751643000000005
13.38371 -0.0066441535
13.38471 -0.0066127723
13.38571 -0.0065810244
13.38671 -0.006548911899999999
13.38771 -0.006516437900000001
13.38871 -0.0064836058
13.38971 -0.006450418
13.39071 -0.0064168773
13.39171 -0.0063829865999999996
13.39271 -0.006348748899999999
13.39371 -0.0063141662
13.39471 -0.0062792416
13.39571 -0.0062439773
13.39671 -0.006208376
13.39771 -0.0061724386
13.39871 -0.0061361678999999995
13.39971 -0.0060995648
13.40071 -0.0060626306000000005
13.40171 -0.0060253667
13.40271 -0.0059877744
13.40371 -0.0059498543
13.40471 -0.005911607100000001
13.40571 -0.005873034
13.40671 -0.0058341353
13.40771 -0.0057949121
13.40871 -0.0057553647
13.40971 -0.0057154943
13.41071 -0.0056753014999999995
13.41171 -0.0056347878999999995
13.41271 -0.0055939545
13.41371 -0.005552802799999999
13.41471 -0.0055113345
13.41571 -0.005469552
13.41671 -0.005427457300000001
13.41771 -0.0053850526
13.41871 -0.0053423410000000005
13.41971 -0.0052993255
13.42071 -0.0052560092
13.42171 -0.0052123953
13.42271 -0.0051684873999999995
13.42371 -0.0051242889
13.42471 -0.0050798037
13.42571 -0.0050350354
13.42671 -0.0049899878
13.42771 -0.0049446644
13.42871 -0.0048990689
13.42971 -0.0048532045
13.43071 -0.0048070746
13.43171 -0.0047606820000000005
13.43271 -0.00471403
13.43371 -0.0046671212
13.43471 -0.0046199577
13.43571 -0.0045725421
13.43671 -0.0045248766
13.43771 -0.0044769629
13.43871 -0.0044288026
13.43971 -0.0043803975
13.44071 -0.004331749
13.44171 -0.0042828586
13.44271 -0.0042337273
13.44371 -0.0041843567
13.44471 -0.0041347481
13.44571 -0.004084903
13.44671 -0.0040348234
13.44771 -0.0039845101
13.44871 -0.0039339655
13.44971 -0.0038831917000000005
13.45071 -0.0038321909
13.45171 -0.0037809652
13.45271 -0.0037295176
13.45371 -0.0036778511
13.45471 -0.0036259683999999995
13.45571 -0.0035738733
13.45671 -0.0035215689
13.45771 -0.0034690594
13.45871 -0.0034163488
13.45971 -0.0033634409000000004
13.46071 -0.0033103403
13.46171 -0.0032570508
13.46271 -0.0032035772
13.46371 -0.0031499235999999996
13.46471 -0.0030960942
13.46571 -0.0030420932999999997
13.46671 -0.0029879251
13.46771 -0.0029335934
13.46871 -0.0028791021
13.46971 -0.0028244549
13.47071 -0.0027696553
13.47171 -0.0027147065
13.47271 -0.0026596115
13.47371 -0.002604373
13.47471 -0.0025489937
13.47571 -0.0024934758
13.47671 -0.0024378216
13.47771 -0.0023820332
13.47871 -0.0023261126
13.47971 -0.0022700613
13.48071 -0.0022138815
13.48171 -0.0021575746
13.48271 -0.0021011429
13.48371 -0.0020445879
13.48471 -0.0019879119999999997
13.48571 -0.0019311171999999998
13.48671 -0.0018742059
13.48771 -0.0018171808
13.48871 -0.0017600445
13.48971 -0.0017028004000000001
13.49071 -0.0016454516
13.49171 -0.0015880019
13.49271 -0.0015304550999999998
13.49371 -0.0014728152
13.49471 -0.0014150864
13.49571 -0.0013572734
13.49671 -0.0012993807
13.49771 -0.0012414131999999999
13.49871 -0.0011833755000000001
13.49971 -0.0011252725
13.50071 -0.001067109
13.50171 -0.0010088897
13.50271 -0.0009506194100000001
13.50371 -0.0008923025200000001
13.50471 -0.00083394343
13.50571 -0.00077554623
13.50671 -0.0007171149700000001
13.50771 -0.0006586533299999999
13.50871 -0.00060016482
13.50971 -0.00054165266
13.51071 -0.00048311986
13.51171 -0.00042456917999999995
13.51271 -0.00036600327
13.51371 -0.00030742450999999996
13.51471 -0.00024883516
13.51571 -0.00019023737000000001
13.51671 -0.0001316332
13.51771 -7.3024671e-05
13.51871 -1.4413779e-05
13.51971 4.4197441e-05
13.52071 0.00010280688000000001
13.52171 0.00016141233
13.52271 0.00022001143
13.52371 0.00027860167
13.52471 0.00033718031
13.52571 0.00039574443
13.52671 0.00045429083000000003
13.52771 0.00051281613
13.52871 0.00057131665
13.52971 0.00062978847
13.53071 0.00068822742
13.53171 0.00074662917
13.53271 0.0008049891199999999
13.53371 0.00086330247
13.53471 0.0009215643299999999
13.53571 0.0009797697199999999
13.53671 0.0010379134
13.53771 0.0010959904000000002
13.53871 0.0011539954
13.53971 0.0012119232999999998
13.54071 0.0012697692
13.54171 0.001327528
13.54271 0.0013851951
13.54371 0.0014427657
13.54471 0.0015002356
13.54571 0.0015576006000000001
13.54671 0.0016148570000000001
13.54771 0.0016720009
13.54871 0.0017290289
13.54971 0.0017859382000000002
13.55071 0.0018427256
13.55171 0.0018993885999999999
13.55271 0.0019559246
13.55371 0.0020123312
13.55471 0.0020686066
13.55571 0.0021247484
13.55671 0.0021807547
13.55771 0.0022366234
13.55871 0.0022923525
13.55971 0.0023479397
13.56071 0.0024033829
13.56171 0.0024586796
13.56271 0.0025138273
13.56371 0.0025688233999999997
13.56471 0.0026236648000000002
13.56571 0.0026783486
13.56671 0.0027328711
13.56771 0.0027872289
13.56871 0.0028414183999999998
13.56971 0.0028954354999999998
13.57071 0.0029492761
13.57171 0.0030029361
13.57271 0.0030564112000000003
13.57371 0.0031096965999999997
13.57471 0.0031627886
13.57571 0.0032156821999999997
13.57671 0.0032683733
13.57771 0.0033208572999999996
13.57871 0.0033731298999999998
13.57971 0.0034251872
13.58071 0.0034770251999999995
13.58171 0.0035286397
13.58271 0.0035800273000000005
13.58371 0.0036311845
13.58471 0.0036821082000000004
13.58571 0.0037327950999999997
13.58671 0.0037832422
13.58771 0.0038334467
13.58871 0.003883406
13.58971 0.0039331178
13.59071 0.0039825798
13.59171 0.0040317896
13.59271 0.0040807452
13.59371 0.0041294443
13.59471 0.0041778847000000004
13.59571 0.0042260642999999995
13.59671 0.0042739808
13.59771 0.0043216325
13.59871 0.0043690165000000005
13.59971 0.0044161305000000005
13.60071 0.0044629716
13.60171 0.004509537399999999
13.60271 0.0045558245
13.60371 0.00460183
13.60471 0.0046475507
13.60571 0.0046929832
13.60671 0.004738124
13.60771 0.004782969
13.60871 0.004827514200000001
13.60971 0.004871756
13.61071 0.0049156904000000005
13.61171 0.0049593131
13.61271 0.0050026199000000006
13.61371 0.005045607
13.61471 0.0050882703
13.61571 0.0051306059
13.61671 0.00517261
13.61771 0.005214279
13.61871 0.0052556097
13.61971 0.0052965988
13.62071 0.0053372433999999995
13.62171 0.0053775406
13.62271 0.005417487800000001
13.62371 0.0054570832
13.62471 0.0054963241999999995
13.62571 0.0055352095
13.62671 0.0055737371
13.62771 0.0056119057
13.62871 0.0056497138
13.62971 0.0056871599
13.63071 0.0057242432
13.63171 0.0057609621
13.63271 0.0057973157
13.63371 0.0058333026000000005
13.63471 0.0058689208999999996
13.63571 0.0059041697
13.63671 0.005939046999999999
13.63771 0.0059735507
13.63871 0.0060076789
13.63971 0.0060414295
13.64071 0.0060747996
13.64171 0.0061077866
13.64271 0.006140388
13.64371 0.006172600099999999
13.64471 0.0062044201
13.64571 0.0062358449
13.64671 0.0062668703
13.64771 0.0062974934000000005
13.64871 0.0063277104
13.64971 0.0063575171
13.65071 0.0063869105
13.65171 0.0064158869999999995
13.65271 0.006444442999999999
13.65371 0.006472575500000001
13.65471 0.0065002809000000005
13.65571 0.0065275563
13.65671 0.006554399400000001
13.65771 0.0065808075
13.65871 0.0066067776000000005
13.65971 0.006632308200000001
13.66071 0.0066573979000000005
13.66171 0.0066820445
13.66271 0.0067062465000000005
13.66371 0.0067300032
13.66471 0.0067533139
13.66571 0.0067761772
13.66671 0.0067985929
13.66771 0.0068205604999999996
13.66871 0.006842079900000001
13.66971 0.0068631503
13.67071 0.0068837719
13.67171 0.0069039444000000005
13.67271 0.006923667400000001
13.67371 0.0069429407000000005
13.67471 0.0069617636
13.67571 0.0069801361
13.67671 0.0069980575
13.67771 0.0070155263999999995
13.67871 0.0070325419
13.67971 0.0070491027000000005
13.68071 0.007065208000000001
13.68171 0.0070808557
13.68271 0.007096044300000001
13.68371 0.0071107715
13.68471 0.007125036100000001
13.68571 0.0071388356
13.68671 0.0071521681
13.68771 0.0071650313
13.68871 0.007177423
13.68971 0.0071893417
13.69071 0.0072007853
13.69171 0.007211752399999999
13.69271 0.0072222407
13.69371 0.0072322495
13.69471 0.007241777299999999
13.69571 0.0072508235
13.69671 0.0072593873
13.69771 0.0072674688
13.69871 0.007275067
13.69971 0.0072821829
13.70071 0.0072888164
13.70171 0.0072949682
13.70271 0.0073006391
13.70371 0.007305829800000001
13.70471 0.007310541
13.70571 0.0073147741
13.70671 0.007318530700000001
13.70771 0.007321811399999999
13.70871 0.007324616999999999
13.70971 0.007326949
13.71071 0.007328808
13.71171 0.0073301948
13.71271 0.007331109399999999
13.71371 0.0073315525000000005
13.71471 0.007331524799999999
13.71571 0.0073310257
13.71671 0.0073300551
13.71771 0.0073286129999999994
13.71871 0.0073266987
13.71971 0.007324311399999999
13.72071 0.0073214505
13.72171 0.0073181145
13.72271 0.0073143034000000004
13.72371 0.0073100149
13.72471 0.007305249200000001
13.72571 0.0073000047
13.72671 0.0072942814
13.72771 0.0072880778999999994
13.72871 0.0072813935
13.72971 0.0072742281
13.73071 0.0072665811
13.73171 0.0072584524000000004
13.73271 0.007249841999999999
13.73371 0.0072407507
13.73471 0.0072311792
13.73571 0.0072211275000000005
13.73671 0.0072105977
13.73771 0.0071995906
13.73871 0.007188107
13.73971 0.0071761496999999995
13.74071 0.0071637194
13.74171 0.007150818400000001
13.74271 0.0071374488
13.74371 0.0071236129
13.74471 0.007109312
13.74571 0.0070945483
13.74671 0.007079324099999999
13.74771 0.0070636408
13.74871 0.0070475005
13.74971 0.007030904100000001
13.75071 0.0070138529
13.75171 0.0069963484
13.75271 0.0069783913
13.75371 0.006959982399999999
13.75471 0.0069411224
13.75571 0.0069218113
13.75671 0.006902049800000001
13.75771 0.006881837199999999
13.75871 0.0068611727
13.75971 0.0068400572
13.76071 0.0068184891
13.76171 0.006796469100000001
13.76271 0.0067739958
13.76371 0.006751069300000001
13.76471 0.0067276895
13.76571 0.006703855600000001
13.76671 0.0066795685
13.76771 0.006654828000000001
13.76871 0.006629635
13.76971 0.0066039895
13.77071 0.0065778927999999995
13.77171 0.006551346500000001
13.77271 0.0065243519
13.77371 0.0064969114
13.77471 0.0064690263
13.77571 0.0064406988
13.77671 0.0064119318
13.77771 0.0063827283
13.77871 0.0063530912
13.77971 0.0063230225
13.78071 0.0062925261
13.78171 0.0062616047
13.78271 0.0062302614
13.78371 0.0061984989
13.78471 0.0061663202
13.78571 0.0061337276
13.78671 0.0061007242
13.78771 0.006067312300000001
13.78871 0.0060334944
13.78971 0.0059992723000000005
13.79071 0.0059646482
13.79171 0.0059296239
13.79271 0.0058942008999999995
13.79371 0.005858381
13.79471 0.0058221652999999995
13.79571 0.0057855552
13.79671 0.0057485518
13.79771 0.0057111567
13.79871 0.0056733708
13.79971 0.0056351957
13.80071 0.0055966324
13.80171 0.0055576827
13.80271 0.0055183486
13.80371 0.0054786313
13.80471 0.0054385331
13.80571 0.0053980562
13.80671 0.0053572032000000006
13.80771 0.0053159769
13.80871 0.0052743802
13.80971 0.0052324165
13.81071 0.005190089
13.81171 0.0051474017
13.81271 0.0051043582
13.81371 0.0050609628999999995
13.81471 0.0050172199
13.81571 0.0049731334
13.81671 0.0049287079
13.81771 0.0048839476
13.81871 0.0048388571
13.81971 0.0047934405
13.82071 0.0047477024
13.82171 0.0047016467
13.82271 0.0046552774
13.82371 0.0046085985
13.82471 0.0045616128999999995
13.82571 0.0045143242
13.82671 0.0044667355
13.82771 0.0044188495
13.82871 0.0043706685
13.82971 0.0043221946
13.83071 0.00427343
13.83171 0.0042243765999999995
13.83271 0.0041750358
13.83371 0.004125409
13.83471 0.0040754981
13.83571 0.0040253042
13.83671 0.0039748286999999995
13.83771 0.0039240731
13.83871 0.0038730388
13.83971 0.0038217277000000003
13.84071 0.0037701415
13.84171 0.0037182821000000003
13.84271 0.0036661524
13.84371 0.0036137545999999996
13.84471 0.0035610916
13.84571 0.003508167
13.84671 0.0034549837
13.84771 0.0034015458
13.84871 0.0033478573
13.84971 0.0032939221000000004
13.85071 0.0032397449000000004
13.85171 0.0031853302
13.85271 0.003130683
13.85371 0.0030758081000000002
13.85471 0.0030207102
13.85571 0.0029653941999999997
13.85671 0.0029098652
13.85771 0.0028541277
13.85871 0.0027981867
13.85971 0.0027420467
13.86071 0.0026857122
13.86171 0.0026291873
13.86271 0.0025724761000000002
13.86371 0.0025155825
13.86471 0.0024585102
13.86571 0.0024012625
13.86671 0.0023438426
13.86771 0.0022862536
13.86871 0.0022284983000000003
13.86971 0.0021705795
13.87071 0.0021124997
13.87171 0.0020542615
13.87271 0.0019958674000000003
13.87371 0.0019373198000000001
13.87471 0.0018786211999999999
13.87571 0.0018197741
13.87671 0.0017607814
13.87771 0.0017016457000000001
13.87871 0.0016423699000000002
13.87971 0.0015829573000000002
13.88071 0.0015234112
13.88171 0.0014637351000000001
13.88271 0.001403933
13.88371 0.0013440089
13.88471 0.0012839671
13.88571 0.0012238123
13.88671 0.0011635493
13.88771 0.001103183
13.88871 0.0010427186
13.88971 0.00098216151
13.89071 0.00092151713
13.89171 0.00086079099
13.89271 0.0007999886299999999
13.89371 0.0007391156
13.89471 0.00067817741
13.89571 0.00061717947
13.89671 0.000556127
13.89771 0.0004950251399999999
13.89871 0.00043387876999999997
13.89971 0.00037269258
13.90071 0.00031147101
13.90171 0.00025021827
13.90271 0.0001889383
13.90371 0.00012763484
13.90471 6.6311355e-05
13.90571 4.9711581e-06
13.90671 -5.6382646e-05
13.90771 -0.00011774707999999999
13.90871 -0.00017911929
13.90971 -0.00024049646000000001
13.91071 -0.00030187584
13.91171 -0.00036325464
13.91271 -0.00042463003
13.91371 -0.00048599904
13.91471 -0.00054735865
13.91571 -0.0006087055700000001
13.91671 -0.00067003639
13.91771 -0.00073134747
13.91871 -0.00079263491
13.91971 -0.0008538946499999999
13.92071 -0.0009151222899999999
13.92171 -0.00097631337
13.92271 -0.001037463
13.92371 -0.0010985663
13.92471 -0.0011596181
13.92571 -0.0012206132
13.92671 -0.0012815462
13.92771 -0.0013424116
13.92871 -0.0014032041
13.92971 -0.0014639181
13.93071 -0.0015245483
13.93171 -0.0015850894000000002
13.93271 -0.001645536
13.93371 -0.0017058834
13.93471 -0.0017661265
13.93571 -0.0018262606
13.93671 -0.0018862815
13.93771 -0.0019461848
13.93871 -0.0020059666
13.93971 -0.0020656231
13.94071 -0.0021251506000000003
13.94171 -0.0021845461
13.94271 -0.0022438064
13.94371 -0.0023029284
13.94471 -0.0023619097
13.94571 -0.0024207475
13.94671 -0.0024794392
13.94771 -0.0025379823
13.94871 -0.0025963744
13.94971 -0.0026546129
13.95071 -0.0027126956
13.95171 -0.0027706197
13.95271 -0.0028283825
13.95371 -0.0028859809
13.95471 -0.0029434121
13.95571 -0.0030006724
13.95671 -0.0030577587
13.95771 -0.0031146667999999997
13.95871 -0.0031713934999999995
13.95971 -0.0032279338
13.96071 -0.0032842836
13.96171 -0.0033404383000000004
13.96271 -0.0033963929999999997
13.96371 -0.0034521428000000003
13.96471 -0.0035076824
13.96571 -0.0035630066000000003
13.96671 -0.0036181103
13.96771 -0.0036729885
13.96871 -0.0037276356999999998
13.96971 -0.0037820471000000002
13.97071 -0.0038362177
13.97171 -0.0038901423999999998
13.97271 -0.0039438168
13.97371 -0.0039972365
13.97471 -0.0040503975000000005
13.97571 -0.0041032959
13.97671 -0.004155928
13.97771 -0.0042082909
13.97871 -0.004260381
13.97971 -0.0043121956
13.98071 -0.0043637323
13.98171 -0.0044149885000000005
13.98271 -0.004465962
13.98371 -0.0045166504
13.98471 -0.004567051700000001
13.98571 -0.0046171641000000005
13.98671 -0.0046669851
13.98771 -0.0047165126
13.98871 -0.0047657442
13.98971 -0.0048146776
13.99071 -0.0048633101000000005
13.99171 -0.0049116388
13.99271 -0.004959660899999999
13.99371 -0.0050073726
13.99471 -0.0050547707
13.99571 -0.0051018513
13.99671 -0.0051486106
13.99771 -0.005195043900000001
13.99871 -0.0052411469
13.99971 -0.0052869149
14.00071 -0.0053323431
14.00171 -0.0053774263999999995
14.00271 -0.0054221600000000005
14.00371 -0.0054665386
14.00471 -0.0055105575
14.00571 -0.0055542114
14.00671 -0.0055974957
14.00771 -0.0056404057
14.00871 -0.0056829365
14.00971 -0.0057250836
14.01071 -0.0057668432
14.01171 -0.0058082111
14.01271 -0.0058491834
14.01371 -0.005889757099999999
14.01471 -0.0059299291
14.01571 -0.0059696966
14.01671 -0.0060090566
14.01771 -0.006048007300000001
14.01871 -0.0060865463000000005
14.01971 -0.006124671900000001
14.02071 -0.0061623825
14.02171 -0.0061996761
14.02271 -0.0062365514
14.02371 -0.0062730069
14.02471 -0.006309041800000001
14.02571 -0.006344654
14.02671 -0.0063798427
14.02771 -0.006414605699999999
14.02871 -0.0064489417
14.02971 -0.0064828491
14.03071 -0.0065163250999999995
14.03171 -0.0065493680999999995
14.03271 -0.0065819753
14.03371 -0.0066141438
14.03471 -0.0066458706
14.03571 -0.0066771529
14.03671 -0.0067079869
14.03771 -0.0067383698
14.03871 -0.006768297299999999
14.03971 -0.0067977657
14.04071 -0.0068267706000000004
14.04171 -0.0068553089999999995
14.04271 -0.006883375999999999
14.04371 -0.0069109687
14.04471 -0.0069380832
14.04571 -0.0069647154
14.04671 -0.006990863
14.04771 -0.0070165224
14.04871 -0.0070416907
14.04971 -0.0070663657000000005
14.05071 -0.0070905444
14.05171 -0.0071142254
14.05271 -0.0071374074
14.05371 -0.0071600894
14.05471 -0.0071822702
14.05571 -0.007203948200000001
14.05671 -0.0072251234
14.05771 -0.0072457959
14.05871 -0.0072659648
14.05971 -0.0072856303
14.06071 -0.007304792199999999
14.06171 -0.0073234507
14.06271 -0.007341605700000001
14.06371 -0.007359257100000001
14.06471 -0.0073764044
14.06571 -0.0073930474
14.06671 -0.0074091848
14.06771 -0.007424815699999999
14.06871 -0.007439939499999999
14.06971 -0.007454554699999999
14.07071 -0.0074686599
14.07171 -0.0074822528
14.07271 -0.0074953314
14.07371 -0.0075078933
14.07471 -0.0075199358000000004
14.07571 -0.0075314564999999995
14.07671 -0.0075424527
14.07771 -0.0075529206000000005
14.07871 -0.0075628581
14.07971 -0.007572262299999999
14.08071 -0.007581130199999999
14.08171 -0.0075894597000000005
14.08271 -0.0075972478999999996
14.08371 -0.0076044918
14.08471 -0.007611189399999999
14.08571 -0.007617339000000001
14.08671 -0.007622939300000001
14.08771 -0.0076279888
14.08871 -0.0076324860999999996
14.08971 -0.0076364310999999995
14.09071 -0.0076398232000000005
14.09171 -0.0076426622
14.09271 -0.0076449491
14.09371 -0.0076466844
14.09471 -0.007647868899999999
14.09571 -0.0076485041
14.09671 -0.007648590700000001
14.09771 -0.007648130800000001
14.09871 -0.007647126
14.09971 -0.0076455776999999996
14.10071 -0.0076434881
14.10171 -0.0076408585
14.10271 -0.0076376906
14.10371 -0.007633986400000001
14.10471 -0.0076297466999999996
14.10571 -0.0076249722
14.10671 -0.0076196644
14.10771 -0.0076138233
14.10871 -0.0076074495
14.10971 -0.007600543899999999
14.11071 -0.007593105700000001
14.11171 -0.0075851342
14.11271 -0.0075766293
14.11371 -0.0075675904
14.11471 -0.0075580167000000005
14.11571 -0.0075479074000000005
14.11671 -0.0075372613
14.11771 -0.007526077400000001
14.11871 -0.0075143551
14.11971 -0.0075020936
14.12071 -0.0074892922999999995
14.12171 -0.0074759504
14.12271 -0.0074620679
14.12371 -0.0074476447
14.12471 -0.007432680999999999
14.12571 -0.007417177400000001
14.12671 -0.0074011346
14.12771 -0.0073845542
14.12871 -0.007367437500000001
14.12971 -0.007349786
14.13071 -0.007331602
14.13171 -0.007312887499999999
14.13271 -0.0072936447
14.13371 -0.007273876700000001
14.13471 -0.0072535855
14.13571 -0.0072327741
14.13671 -0.007211446099999999
14.13771 -0.0071896035999999995
14.13871 -0.0071672496999999995
14.13971 -0.0071443865
14.14071 -0.007121016799999999
14.14171 -0.0070971437
14.14271 -0.0070727692000000005
14.14371 -0.0070478949
14.14471 -0.0070225236
14.14571 -0.0069966562000000005
14.14671 -0.0069702946
14.14771 -0.006943440499999999
14.14871 -0.0069160946
14.14971 -0.0068882582000000005
14.15071 -0.0068599322
14.15171 -0.0068311171999999995
14.15271 -0.006801814
14.15371 -0.0067720233
14.15471 -0.0067417452000000004
14.15571 -0.0067109809999999995
14.15671 -0.0066797307
14.15771 -0.0066479959
14.15871 -0.0066157772
14.15971 -0.006583075399999999
14.16071 -0.0065498927
14.16171 -0.0065162297999999995
14.16271 -0.0064820895
14.16371 -0.0064474734
14.16471 -0.0064123837
14.16571 -0.0063768239
14.16671 -0.0063407962
14.16771 -0.0063043044
14.16871 -0.0062673519999999995
14.16971 -0.006229942699999999
14.17071 -0.006192080000000001
14.17171 -0.0061537685
14.17271 -0.0061150124000000005
14.17371 -0.0060758161
14.17471 -0.006036183499999999
14.17571 -0.0059961189
14.17671 -0.0059556267
14.17771 -0.0059147107
14.17871 -0.0058733753
14.17971 -0.005831624
14.18071 -0.0057894606
14.18171 -0.0057468881999999995
14.18271 -0.0057039102
14.18371 -0.0056605295
14.18471 -0.005616749
14.18571 -0.0055725708
14.18671 -0.0055279976
14.18771 -0.0054830314
14.18871 -0.0054376746
14.18971 -0.0053919288
14.19071 -0.0053457959
14.19171 -0.0052992782
14.19271 -0.0052523774
14.19371 -0.0052050952999999995
14.19471 -0.005157434099999999
14.19571 -0.0051093961
14.19671 -0.0050609837
14.19771 -0.0050121995
14.19871 -0.0049630464
14.19971 -0.0049135277
14.20071 -0.004863646199999999
14.20171 -0.0048134061
14.20271 -0.0047628109
14.20371 -0.004711865
14.20471 -0.0046605728
14.20571 -0.004608939
14.20671 -0.0045569679
14.20771 -0.0045046647
14.20871 -0.0044520344
14.20971 -0.0043990825
14.21071 -0.0043458142
14.21171 -0.0042922344
14.21271 -0.0042383486
14.21371 -0.0041841624
14.21471 -0.0041296807
14.21571 -0.0040749088
14.21671 -0.004019852
14.21771 -0.0039645146999999995
14.21871 -0.003908902
14.21971 -0.0038530186
14.22071 -0.003796869
14.22171 -0.0037404570000000004
14.22271 -0.0036837875
14.22371 -0.0036268641
14.22471 -0.0035696910000000003
14.22571 -0.0035122721
14.22671 -0.0034546109
14.22771 -0.003396711
14.22871 -0.0033385764000000004
14.22971 -0.0032802109
14.23071 -0.003221618
14.23171 -0.0031628013
14.23271 -0.0031037649000000005
14.23371 -0.003044513
14.23471 -0.0029850497
14.23571 -0.0029253791999999997
14.23671 -0.0028655062
14.23771 -0.0028054355
14.23871 -0.0027451722000000002
14.23971 -0.0026847216
14.24071 -0.0026240888
14.24171 -0.0025632798
14.24271 -0.0025023004
14.24371 -0.0024411564
14.24471 -0.002379854
14.24571 -0.0023183997
14.24671 -0.0022567994
14.24771 -0.0021950598
14.24871 -0.0021331871
14.24971 -0.0020711875999999997
14.25071 -0.0020090674
14.25171 -0.0019468327
14.25271 -0.0018844894
14.25371 -0.0018220431
14.25471 -0.0017594995
14.25571 -0.0016968639
14.25671 -0.0016341411999999998
14.25771 -0.0015713364
14.25871 -0.001508454
14.25971 -0.0014454986
14.26071 -0.0013824742
14.26171 -0.0013193851
14.26271 -0.0012562352000000001
14.26371 -0.0011930282000000001
14.26471 -0.001129768
14.26571 -0.0010664581
14.26671 -0.0010031024
14.26771 -0.00093970484
14.26871 -0.0008762690400000001
14.26971 -0.0008127991399999999
14.27071 -0.0007492992600000001
14.27171 -0.00068577374
14.27271 -0.00062222712
14.27371 -0.00055866408
14.27471 -0.0004950895800000001
14.27571 -0.00043150876000000004
14.27671 -0.00036792696
14.27771 -0.00030434977999999996
14.27871 -0.00024078294999999998
14.27971 -0.00017723239
14.28071 -0.00011370416999999999
14.28171 -5.0204483000000004e-05
14.28271 1.3260426999999998e-05
14.28371 7.6684228e-05
14.28471 0.00014006059
14.28571 0.00020338318
14.28671 0.00026664575
14.28771 0.00032984208
14.28871 0.00039296606
14.28971 0.00045601178
14.29071 0.0005189733700000001
14.29171 0.00058184519
14.29271 0.00064462179
14.29371 0.0007072978400000001
14.29471 0.00076986835
14.29571 0.00083232835
14.29671 0.00089467312
14.29771 0.0009568981100000001
14.29871 0.0010189989
14.29971 0.0010809712
14.30071 0.0011428109
14.30171 0.001204514
14.30271 0.0012660762
14.30371 0.0013274936
14.30471 0.0013887621
14.30571 0.0014498775
14.30671 0.0015108356
14.30771 0.0015716318999999999
14.30871 0.0016322621
14.30971 0.0016927212999999998
14.31071 0.0017530046999999999
14.31171 0.0018131070000000002
14.31271 0.0018730230000000001
14.31371 0.0019327474
14.31471 0.0019922742
14.31571 0.0020515974
14.31671 0.0021107111
14.31771 0.0021696091
14.31871 0.0022282849
14.31971 0.0022867322
14.32071 0.0023449444
14.32171 0.002402915
14.32271 0.0024606379
14.32371 0.0025181064999999997
14.32471 0.0025753146
14.32571 0.0026322563
14.32671 0.0026889255
14.32771 0.0027453165
14.32871 0.0028014239
14.32971 0.0028572425
14.33071 0.0029127674000000003
14.33171 0.0029679937
14.33271 0.003022917
14.33371 0.0030775329000000003
14.33471 0.0031318374
14.33571 0.0031858268
14.33671 0.0032394972
14.33771 0.0032928445
14.33871 0.0033458655
14.33971 0.0033985565
14.34071 0.0034509136
14.34171 0.0035029334
14.34271 0.0035546120000000004
14.34371 0.0036059457
14.34471 0.0036569300999999997
14.34571 0.0037075610000000003
14.34671 0.0037578342
14.34771 0.0038077447
14.34871 0.0038572878
14.34971 0.0039064584
14.35071 0.0039552509
14.35171 0.0040036601
14.35271 0.0040516803
14.35371 0.0040993057999999995
14.35471 0.0041465304
14.35571 0.0041933487
14.35671 0.004239754
14.35771 0.0042857406
14.35871 0.0043313026
14.35971 0.0043764339
14.36071 0.0044211287
14.36171 0.0044653814
14.36271 0.0045091871
14.36371 0.0045525398
14.36471 0.004595435199999999
14.36571 0.0046378686
14.36671 0.0046798351999999994
14.36771 0.004721331400000001
14.36871 0.0047623536
14.36971 0.0048028982
14.37071 0.0048429618
14.37171 0.0048825419
14.37271 0.004921636
14.37371 0.0049602414999999995
14.37471 0.0049983566
14.37571 0.0050359788
14.37671 0.0050731065
14.37771 0.005109738
14.37871 0.0051458712
14.37971 0.0051815045
14.38071 0.0052166357
14.38171 0.0052512631
14.38271 0.0052853844
14.38371 0.005318997099999999
14.38471 0.0053520991
14.38571 0.005384687
14.38671 0.005416758
14.38771 0.0054483087
14.38871 0.005479336
14.38971 0.0055098357
14.39071 0.0055398039
14.39171 0.0055692362
14.39271 0.005598128700000001
14.39371 0.0056264769
14.39471 0.0056542765
14.39571 0.0056815228
14.39671 0.0057082114
14.39771 0.0057343383
14.39871 0.0057598987
14.39971 0.0057848887
14.40071 0.0058093043
14.40171 0.0058331421
14.40271 0.0058563986
14.40371 0.0058790705
14.40471 0.0059011552
14.40571 0.005922649899999999
14.40671 0.0059435522
14.40771 0.0059638605
14.40871 0.0059835729
14.40971 0.006002688
14.41071 0.0060212045
14.41171 0.0060391212
14.41271 0.0060564373
14.41371 0.0060731516
14.41471 0.0060892637999999995
14.41571 0.0061047729
14.41671 0.0061196777
14.41771 0.0061339778999999995
14.41871 0.006147672
14.41971 0.0061607592
14.42071 0.0061732382
14.42171 0.0061851075
14.42271 0.0061963656
14.42371 0.006207011
14.42471 0.006217041699999999
14.42571 0.0062264553
14.42671 0.006235249
14.42771 0.006243421400000001
14.42871 0.0062509687
14.42971 0.0062578888999999995
14.43071 0.0062641797
14.43171 0.006269837499999999
14.43271 0.0062748593
14.43371 0.0062792431
14.43471 0.0062829859
14.43571 0.0062860847
14.43671 0.0062885374
14.43771 0.0062903418
14.43871 0.0062914958
14.43971 0.0062919979000000004
14.44071 0.006291846499999999
14.44171 0.0062910411
14.44271 0.0062895808
14.44371 0.0062874649
14.44471 0.006284693500000001
14.44571 0.0062812664999999995
14.44671 0.0062771847000000006
14.44771 0.0062724488
14.44871 0.0062670595
14.44971 0.0062610183
14.45071 0.0062543265999999995
14.45171 0.0062469859
14.45271 0.006238997600000001
14.45371 0.0062303639
14.45471 0.0062210856
14.45571 0.0062111649
14.45671 0.0062006031
14.45771 0.006189401
14.45871 0.006177560099999999
14.45971 0.006165081100000001
14.46071 0.0061519655
14.46171 0.0061382132
14.46271 0.0061238243000000005
14.46371 0.006108798700000001
14.46471 0.0060931372
14.46571 0.0060768391
14.46671 0.0060599039
14.46771 0.006042331000000001
14.46871 0.00602412
14.46971 0.0060052702
14.47071 0.0059857812
14.47171 0.0059656525999999994
14.47271 0.0059448837000000004
14.47371 0.0059234746
14.47471 0.0059014248
14.47571 0.0058787351
14.47671 0.0058554055
14.47771 0.0058314366
14.47871 0.0058068297
14.47971 0.0057815862
14.48071 0.0057557078
14.48171 0.0057291962999999994
14.48271 0.0057020541
14.48371 0.0056742836
14.48471 0.0056458874
14.48571 0.0056168687
14.48671 0.0055872304000000005
14.48771 0.0055569759
14.48871 0.005526108700000001
14.48971 0.0054946325999999995
14.49071 0.0054625511
14.49171 0.0054298675
14.49271 0.0053965854
14.49371 0.0053627085
14.49471 0.0053282401
14.49571 0.0052931830999999995
14.49671 0.005257541100000001
14.49771 0.0052213167
14.49871 0.0051845127
14.49971 0.0051471317
14.50071 0.0051091763000000005
14.50171 0.0050706486999999995
14.50271 0.0050315509999999996
14.50371 0.004991885
14.50471 0.004951653
14.50571 0.0049108563
14.50671 0.0048694972
14.50771 0.0048275771
14.50871 0.0047850983
14.50971 0.004742062399999999
14.51071 0.0046984715
14.51171 0.0046543274999999995
14.51271 0.0046096327000000005
14.51371 0.0045643897
14.51471 0.0045186018
14.51571 0.0044722714
14.51671 0.0044254022
14.51771 0.0043779979
14.51871 0.0043300621000000004
14.51971 0.004281599499999999
14.52071 0.0042326144
14.52171 0.0041831117
14.52271 0.0041330964
14.52371 0.004082574
14.52471 0.0040315494999999995
14.52571 0.0039800292
14.52671 0.0039280185
14.52771 0.0038755228
14.52871 0.0038225484
14.52971 0.0037691007000000003
14.53071 0.0037151854
14.53171 0.0036608082
14.53271 0.0036059743999999998
14.53371 0.0035506887999999996
14.53471 0.0034949568
14.53571 0.0034387827
14.53671 0.0033821711
14.53771 0.0033251261
14.53871 0.0032676518
14.53971 0.0032097523
14.54071 0.0031514308
14.54171 0.0030926904999999997
14.54271 0.003033535
14.54371 0.0029739675000000003
14.54471 0.0029139908000000003
14.54571 0.0028536082
14.54671 0.0027928229000000002
14.54771 0.0027316381
14.54871 0.0026700571
14.54971 0.0026080834
14.55071 0.0025457206000000002
14.55171 0.0024829729
14.55271 0.0024198443
[truncated: 189,851 more chars]
