# Supplementary material for: 2D Synthetic dataset of numerical simulations of long-period seismicity in a volcanic edifice and related sensitivity kernels
Source: Data Brief. 2021 Jan 25;34:106673. doi: 10.1016/j.dib.2020.106673 (PMC7841316; doi:10.1016/j.dib.2020.106673)
Supplement: Supplementary Data S1 — Supplementary Raw Research Data. This is open data under the CC BY license http://creativecommons.org/licenses/by/4.0/ [file mmc1.zip › Dataset/OUTPUT_SEISMOGRAMS/9000_3000/disp_Z_hetero_5000_1768_SVF1e0Hz.semd]

-1.200000 0.0
-1.199000 0.0
-1.198000 0.0
-1.197000 0.0
-1.196000 0.0
-1.195000 0.0
-1.194000 0.0
-1.193000 0.0
-1.192000 0.0
-1.191000 0.0
-1.190000 0.0
-1.189000 0.0
-1.188000 0.0
-1.187000 0.0
-1.186000 0.0
-1.185000 0.0
-1.184000 0.0
-1.183000 0.0
-1.182000 0.0
-1.181000 0.0
-1.180000 0.0
-1.179000 0.0
-1.178000 0.0
-1.177000 0.0
-1.176000 0.0
-1.175000 0.0
-1.174000 0.0
-1.173000 0.0
-1.172000 0.0
-1.171000 0.0
-1.170000 0.0
-1.169000 0.0
-1.168000 0.0
-1.167000 0.0
-1.166000 0.0
-1.165000 0.0
-1.164000 0.0
-1.163000 0.0
-1.162000 0.0
-1.161000 0.0
-1.160000 0.0
-1.159000 0.0
-1.158000 0.0
-1.157000 0.0
-1.156000 0.0
-1.155000 0.0
-1.154000 0.0
-1.153000 0.0
-1.152000 0.0
-1.151000 0.0
-1.150000 0.0
-1.149000 0.0
-1.148000 0.0
-1.147000 0.0
-1.146000 0.0
-1.145000 0.0
-1.144000 0.0
-1.143000 0.0
-1.142000 0.0
-1.141000 0.0
-1.140000 0.0
-1.139000 0.0
-1.138000 0.0
-1.137000 0.0
-1.136000 0.0
-1.135000 0.0
-1.134000 0.0
-1.133000 0.0
-1.132000 0.0
-1.131000 0.0
-1.130000 0.0
-1.129000 0.0
-1.128000 0.0
-1.127000 0.0
-1.126000 0.0
-1.125000 0.0
-1.124000 0.0
-1.123000 0.0
-1.122000 0.0
-1.121000 0.0
-1.120000 0.0
-1.119000 0.0
-1.118000 0.0
-1.117000 0.0
-1.116000 0.0
-1.115000 0.0
-1.114000 0.0
-1.113000 0.0
-1.112000 0.0
-1.111000 0.0
-1.110000 0.0
-1.109000 0.0
-1.108000 0.0
-1.107000 0.0
-1.106000 0.0
-1.105000 0.0
-1.104000 0.0
-1.103000 0.0
-1.102000 0.0
-1.101000 0.0
-1.100000 0.0
-1.099000 0.0
-1.098000 0.0
-1.097000 0.0
-1.096000 0.0
-1.095000 0.0
-1.094000 0.0
-1.093000 0.0
-1.092000 0.0
-1.091000 0.0
-1.090000 0.0
-1.089000 0.0
-1.088000 0.0
-1.087000 0.0
-1.086000 0.0
-1.085000 0.0
-1.084000 0.0
-1.083000 0.0
-1.082000 0.0
-1.081000 0.0
-1.080000 0.0
-1.079000 0.0
-1.078000 0.0
-1.077000 0.0
-1.076000 0.0
-1.075000 0.0
-1.074000 0.0
-1.073000 0.0
-1.072000 0.0
-1.071000 0.0
-1.070000 0.0
-1.069000 0.0
-1.068000 0.0
-1.067000 0.0
-1.066000 0.0
-1.065000 0.0
-1.064000 0.0
-1.063000 0.0
-1.062000 0.0
-1.061000 0.0
-1.060000 0.0
-1.059000 0.0
-1.058000 0.0
-1.057000 0.0
-1.056000 0.0
-1.055000 0.0
-1.054000 0.0
-1.053000 0.0
-1.052000 0.0
-1.051000 0.0
-1.050000 0.0
-1.049000 0.0
-1.048000 0.0
-1.047000 0.0
-1.046000 0.0
-1.045000 0.0
-1.044000 0.0
-1.043000 0.0
-1.042000 0.0
-1.041000 0.0
-1.040000 0.0
-1.039000 0.0
-1.038000 0.0
-1.037000 0.0
-1.036000 0.0
-1.035000 0.0
-1.034000 0.0
-1.033000 0.0
-1.032000 0.0
-1.031000 0.0
-1.030000 0.0
-1.029000 0.0
-1.028000 0.0
-1.027000 0.0
-1.026000 0.0
-1.025000 0.0
-1.024000 0.0
-1.023000 0.0
-1.022000 0.0
-1.021000 0.0
-1.020000 0.0
-1.019000 0.0
-1.018000 0.0
-1.017000 0.0
-1.016000 0.0
-1.015000 0.0
-1.014000 0.0
-1.013000 0.0
-1.012000 0.0
-1.011000 0.0
-1.010000 0.0
-1.009000 0.0
-1.008000 0.0
-1.007000 0.0
-1.006000 0.0
-1.005000 0.0
-1.004000 0.0
-1.003000 0.0
-1.002000 0.0
-1.001000 0.0
-1.000000 0.0
-0.9990000 0.0
-0.9980000 0.0
-0.9970000 0.0
-0.9960000 0.0
-0.9950000 0.0
-0.9940000 0.0
-0.9930000 0.0
-0.9920000 0.0
-0.9910000 0.0
-0.9900000 0.0
-0.9890000 0.0
-0.9880000 0.0
-0.9870000 0.0
-0.9860000 0.0
-0.9850000 0.0
-0.9840000 0.0
-0.9830000 0.0
-0.9820000 0.0
-0.9810000 0.0
-0.9800000 0.0
-0.9790000 0.0
-0.9780000 0.0
-0.9770000 0.0
-0.9760000 0.0
-0.9750000 0.0
-0.9740000 0.0
-0.9730000 0.0
-0.9720000 0.0
-0.9710000 0.0
-0.9700000 0.0
-0.9690000 0.0
-0.9680000 0.0
-0.9670000 0.0
-0.9660000 0.0
-0.9650000 0.0
-0.9640000 0.0
-0.9630000 0.0
-0.9620000 0.0
-0.9610000 0.0
-0.9600000 0.0
-0.9590000 0.0
-0.9580000 0.0
-0.9570000 0.0
-0.9560000 0.0
-0.9550000 0.0
-0.9540000 0.0
-0.9530000 0.0
-0.9520000 0.0
-0.9510000 0.0
-0.9500000 0.0
-0.9490000 0.0
-0.9480000 0.0
-0.9470000 0.0
-0.9460000 0.0
-0.9450000 0.0
-0.9440000 0.0
-0.9430000 0.0
-0.9420000 0.0
-0.9410000 0.0
-0.9400000 0.0
-0.9390000 0.0
-0.9380000 0.0
-0.9370000 0.0
-0.9360000 0.0
-0.9350000 0.0
-0.9340000 0.0
-0.9330000 0.0
-0.9320000 0.0
-0.9310000 0.0
-0.9300000 0.0
-0.9290000 0.0
-0.9280000 0.0
-0.9270000 0.0
-0.9260000 0.0
-0.9250000 0.0
-0.9240000 0.0
-0.9230000 0.0
-0.9220000 0.0
-0.9210000 0.0
-0.9200000 0.0
-0.9190000 0.0
-0.9180000 0.0
-0.9170000 0.0
-0.9160000 0.0
-0.9150000 0.0
-0.9140000 0.0
-0.9130000 0.0
-0.9120000 0.0
-0.9110000 0.0
-0.9100000 0.0
-0.9090000 0.0
-0.9080000 0.0
-0.9070000 0.0
-0.9060000 0.0
-0.9050000 0.0
-0.9040000 0.0
-0.9030000 0.0
-0.9020000 0.0
-0.9010000 0.0
-0.9000000 0.0
-0.8990000 0.0
-0.8980000 0.0
-0.8970000 0.0
-0.8960000 0.0
-0.8950000 0.0
-0.8940000 0.0
-0.8930000 0.0
-0.8920000 0.0
-0.8910000 0.0
-0.8900000 0.0
-0.8890000 0.0
-0.8880000 0.0
-0.8870000 0.0
-0.8860000 0.0
-0.8850000 0.0
-0.8840000 0.0
-0.8830000 0.0
-0.8820000 0.0
-0.8810000 0.0
-0.8800000 0.0
-0.8790000 0.0
-0.8780000 0.0
-0.8770000 0.0
-0.8760000 0.0
-0.8750000 0.0
-0.8740000 0.0
-0.8730000 0.0
-0.8720000 0.0
-0.8710000 0.0
-0.8700000 0.0
-0.8690000 0.0
-0.8680000 0.0
-0.8670000 0.0
-0.8660000 0.0
-0.8650000 0.0
-0.8640000 0.0
-0.8630000 0.0
-0.8620000 0.0
-0.8610000 0.0
-0.8600000 0.0
-0.8590000 0.0
-0.8580000 0.0
-0.8570000 0.0
-0.8560000 0.0
-0.8550000 0.0
-0.8540000 0.0
-0.8530000 0.0
-0.8520000 0.0
-0.8510000 0.0
-0.8500000 0.0
-0.8490000 0.0
-0.8480000 0.0
-0.8470000 0.0
-0.8460000 0.0
-0.8450000 0.0
-0.8440000 0.0
-0.8430000 0.0
-0.8420000 0.0
-0.8410000 0.0
-0.8400000 0.0
-0.8390000 0.0
-0.8380000 0.0
-0.8370000 0.0
-0.8360000 0.0
-0.8350000 0.0
-0.8340000 0.0
-0.8330000 0.0
-0.8320000 0.0
-0.8310000 0.0
-0.8300000 0.0
-0.8290000 0.0
-0.8280000 0.0
-0.8270000 0.0
-0.8260000 0.0
-0.8250000 0.0
-0.8240000 0.0
-0.8230000 0.0
-0.8220000 0.0
-0.8210000 0.0
-0.8200000 0.0
-0.8190000 0.0
-0.8180000 0.0
-0.8170000 0.0
-0.8160000 0.0
-0.8150000 0.0
-0.8140000 0.0
-0.8130000 0.0
-0.8120000 0.0
-0.8110000 0.0
-0.8100000 0.0
-0.8090000 0.0
-0.8080000 0.0
-0.8070000 0.0
-0.8060000 0.0
-0.8050000 0.0
-0.8040000 0.0
-0.8030000 0.0
-0.8020000 0.0
-0.8010000 0.0
-0.8000000 0.0
-0.7990000 0.0
-0.7980000 0.0
-0.7970000 0.0
-0.7960000 0.0
-0.7950000 0.0
-0.7940000 0.0
-0.7930000 0.0
-0.7920000 0.0
-0.7910000 0.0
-0.7900000 0.0
-0.7890000 0.0
-0.7880000 0.0
-0.7870000 0.0
-0.7860000 0.0
-0.7850000 0.0
-0.7840000 0.0
-0.7830000 0.0
-0.7820000 0.0
-0.7810000 0.0
-0.7800000 0.0
-0.7790000 -1.3416131000000002e-36
-0.7780000 -2.8643376000000003e-36
-0.7770000 -4.4368646000000006e-36
-0.7760000 -5.9165826000000004e-36
-0.7750000 -7.1130728e-36
-0.7740000 -7.8120971e-36
-0.7730000 -7.8129144e-36
-0.7720000 -6.9319259e-36
-0.7710000 -5.0800891999999996e-36
-0.7700000 -2.2276751000000002e-36
-0.7690000 1.5064396999999998e-36
-0.7680000 5.8429471e-36
-0.7670000 1.0382234e-35
-0.7660000 1.45279e-35
-0.7650000 1.763304e-35
-0.7640000 1.9033891e-35
-0.7630000 1.8128227000000002e-35
-0.7620000 1.447582e-35
-0.7610000 7.828388100000001e-36
-0.7600000 -1.717612e-36
-0.7590000 -1.3720678e-35
-0.7580000 -2.7292622e-35
-0.7570000 -4.1277038e-35
-0.7560000 -5.4114546e-35
-0.7550000 -6.3984956e-35
-0.7540000 -6.9015904e-35
-0.7530000 -6.7460768e-35
-0.7520000 -5.7955951e-35
-0.7510000 -3.9714596999999997e-35
-0.7500000 -1.2851852e-35
-0.7490000 2.1551152e-35
-0.7480000 6.139112299999999e-35
-0.7470000 1.0338046000000001e-34
-0.7460000 1.4329531e-34
-0.7450000 1.7622636e-34
-0.7440000 1.9698587e-34
-0.7430000 2.006435e-34
-0.7420000 1.8314814e-34
-0.7410000 1.4194621e-34
-0.7400000 7.6612247e-35
-0.7390000 -1.0678468000000001e-35
-0.7380000 -1.1484215e-34
-0.7370000 -2.2778936e-34
-0.7360000 -3.3880761999999996e-34
-0.7350000 -4.3513419e-34
-0.7340000 -5.0296662e-34
-0.7330000 -5.2877274999999995e-34
-0.7320000 -5.0084712e-34
-0.7310000 -4.1097393e-34
-0.7300000 -2.5605242999999998e-34
-0.7290000 -3.9487218999999994e-35
-0.7280000 2.2785446999999997e-34
-0.7270000 5.2730342e-34
-0.7260000 8.3282117e-34
-0.7250000 1.1123435e-33
-0.7240000 1.3300319999999998e-33
-0.7230000 1.449392e-33
-0.7220000 1.437086e-33
-0.7210000 1.2671627999999999e-33
-0.7200000 9.2537987e-34
-0.7190000 4.130677e-34
-0.7180000 -2.4986557e-34
-0.7170000 -1.023332e-33
-0.7160000 -1.8473064e-33
-0.7150000 -2.6442501e-33
-0.7140000 -3.3238902e-33
-0.7130000 -3.7903095e-33
-0.7120000 -3.9510408e-33
-0.7110000 -3.7275999e-33
-0.7100000 -3.066605e-33
-0.7090000 -1.9504204999999998e-33
-0.7080000 -4.0608552e-34
-0.7070000 1.4887408e-33
-0.7060000 3.6040597e-33
-0.7050000 5.7610255e-33
-0.7040000 7.741308200000001e-33
-0.7030000 9.3024668e-33
-0.7020000 1.0198858e-32
-0.7010000 1.0206935e-32
-0.7000000 9.1530958e-33
-0.6990000 6.9416018e-33
-0.6980000 3.5796139e-33
-0.6970000 -8.038382499999999e-34
-0.6960000 -5.9481518000000004e-33
-0.6950000 -1.1463481e-32
-0.6940000 -1.6847128e-32
-0.6930000 -2.1514928e-32
-0.6920000 -2.4847092000000003e-32
-0.6910000 -2.6246397e-32
-0.6900000 -2.5204858e-32
-0.6890000 -2.1373428000000002e-32
-0.6880000 -1.4627944999999998e-32
-0.6870000 -5.1236785e-33
-0.6860000 6.66934e-33
-0.6850000 1.9957433e-32
-0.6840000 3.3646567e-32
-0.6830000 4.6401225e-32
-0.6820000 5.6739083e-32
-0.6810000 6.315805800000001e-32
-0.6800000 6.4288241e-32
-0.6790000 5.9057286e-32
-0.6780000 4.6854447e-32
-0.6770000 2.7675931e-32
-0.6760000 2.2331939000000002e-33
-0.6750000 -2.7993565e-32
-0.6740000 -6.077185e-32
-0.6730000 -9.3213736e-32
-0.6720000 -1.2195705e-31
-0.6710000 -1.4342689e-31
-0.6700000 -1.5416421e-31
-0.6690000 -1.5119926e-31
-0.6680000 -1.3243924e-31
-0.6670000 -9.703259499999999e-32
-0.6660000 -4.566886e-32
-0.6650000 1.9227678e-32
-0.6640000 9.344826499999999e-32
-0.6630000 1.7112303e-31
-0.6620000 2.45034e-31
-0.6610000 3.0711746e-31
-0.6600000 3.4913611e-31
-0.6590000 3.6348063e-31
-0.6580000 3.4404130000000003e-31
-0.6570000 2.8707164e-31
-0.6560000 1.9195672000000001e-31
-0.6550000 6.1791298e-32
-0.6540000 -9.6320347e-32
-0.6530000 -2.713193e-31
-0.6520000 -4.4865295e-31
-0.6510000 -6.1116104e-31
-0.6500000 -7.403655e-31
-0.6490000 -8.1809955e-31
-0.6480000 -8.2836514e-31
-0.6470000 -7.5926914000000005e-31
-0.6460000 -6.0485598e-31
-0.6450000 -3.6663654e-31
-0.6440000 -5.4612664e-32
-0.6430000 3.123841e-31
-0.6420000 7.0717953e-31
-0.6410000 1.0956485e-30
-0.6400000 1.4390111e-30
-0.6390000 1.6969432000000002e-30
-0.6380000 1.8313122e-30
-0.6370000 1.8102632e-30
-0.6360000 1.6122975e-30
-0.6350000 1.2299381e-30
-0.6340000 6.7255453999999995e-31
-0.6330000 -3.2060539e-32
-0.6320000 -8.3770327e-31
-0.6310000 -1.6815915000000003e-30
-0.6300000 -2.4881042e-30
-0.6290000 -3.1743317000000005e-30
-0.6280000 -3.6571472e-30
-0.6270000 -3.8613176e-30
-0.6260000 -3.7279931e-30
-0.6250000 -3.2227859e-30
-0.6240000 -2.342578e-30
-0.6230000 -1.120198e-30
-0.6220000 3.7379967000000003e-31
-0.6210000 2.0328341e-30
-0.6200000 3.7197972e-30
-0.6190000 5.2763322e-30
-0.6180000 6.5354935e-30
-0.6170000 7.336992e-30
-0.6160000 7.5438631e-30
-0.6150000 7.0590857e-30
-0.6140000 5.8404925000000004e-30
-0.6130000 3.9122383e-30
-0.6120000 1.3712178e-30
-0.6110000 -1.6129049e-30
-0.6100000 -4.804919e-30
-0.6090000 -7.9188053e-30
-0.6080000 -1.0639529999999999e-29
-0.6070000 -1.2650651e-29
-0.6060000 -1.3665759999999998e-29
-0.6050000 -1.346109e-29
-0.6040000 -1.1906186000000002e-29
-0.6030000 -8.9892639e-30
-0.6020000 -4.8339837e-30
-0.6010000 2.9521841e-31
-0.6000000 6.0013283e-30
-0.5990000 1.1777492e-29
-0.5980000 1.7043945e-29
-0.5970000 2.1197346e-29
-0.5960000 2.3669164e-29
-0.5950000 2.3988447000000002e-29
-0.5940000 2.1843195999999997e-29
-0.5930000 1.7133887e-29
-0.5920000 1.001266e-29
-0.5910000 9.0218383e-31
-0.5900000 -9.510506899999999e-30
-0.5890000 -2.0308040000000002e-29
-0.5880000 -3.0405019e-29
-0.5870000 -3.8636180999999996e-29
-0.5860000 -4.3865114000000004e-29
-0.5850000 -4.5105293000000003e-29
-0.5840000 -4.1642944999999997e-29
-0.5830000 -3.3149514e-29
-0.5820000 -1.9770950000000002e-29
-0.5810000 -2.1814264e-30
-0.5800000 1.8408778e-29
-0.5790000 4.0298630999999997e-29
-0.5780000 6.13978e-29
-0.5770000 7.9381914e-29
-0.5760000 9.1893744e-29
-0.5750000 9.677661599999999e-29
-0.5740000 9.232133300000001e-29
-0.5730000 7.7503968e-29
-0.5720000 5.2189593e-29
-0.5710000 1.727708e-29
-0.5700000 -2.5237711e-29
-0.5690000 -7.2297873e-29
-0.5680000 -1.1993089999999999e-28
-0.5670000 -1.6350466e-28
-0.5660000 -1.9808419e-28
-0.5650000 -2.1886851e-28
-0.5640000 -2.2167623e-28
-0.5630000 -2.0343935e-28
-0.5620000 -1.6265902000000002e-28
-0.5610000 -9.9774014e-29
-0.5600000 -1.7394855000000002e-29
-0.5590000 7.963700599999999e-29
-0.5580000 1.8439401000000001e-28
-0.5570000 2.8822465000000003e-28
-0.5560000 3.8132758e-28
-0.5550000 4.535110999999999e-28
-0.5540000 4.9509075999999995e-28
-0.5530000 4.9785857e-28
-0.5520000 4.560420000000001e-28
-0.5510000 3.6716188e-28
-0.5500000 2.326961e-28
-0.5490000 5.8463066e-29
-0.5480000 -1.4534621000000002e-28
-0.5470000 -3.6453381000000002e-28
-0.5460000 -5.8167376e-28
-0.5450000 -7.7728246e-28
-0.5440000 -9.3132112e-28
-0.5430000 -1.0249312000000001e-27
-0.5420000 -1.0422723e-27
-0.5410000 -9.7230611e-28
-0.5400000 -8.1035692e-28
-0.5390000 -5.592810699999999e-28
-0.5380000 -2.300936e-28
-0.5370000 1.5806668999999998e-28
-0.5360000 5.7870505e-28
-0.5350000 9.9948346e-28
-0.5340000 1.3844242e-27
-0.5330000 1.6966793e-27
-0.5320000 1.9016787e-27
-0.5310000 1.9704128e-27
-0.5300000 1.8825669e-27
-0.5290000 1.6292115e-27
-0.5280000 1.2147590000000001e-27
-0.5270000 6.5793513e-28
-0.5260000 -8.4213779e-30
-0.5250000 -7.388314899999999e-28
-0.5240000 -1.4779146999999999e-27
-0.5230000 -2.1642725e-27
-0.5220000 -2.7352790999999998e-27
-0.5210000 -3.132436e-27
-0.5200000 -3.3068617e-27
-0.5190000 -3.2244395000000002e-27
-0.5180000 -2.8701203999999997e-27
-0.5170000 -2.250927e-27
-0.5160000 -1.3972584e-27
-0.5150000 -3.6223075e-28
-0.5140000 7.810620199999999e-28
-0.5130000 1.9443068e-27
-0.5120000 3.0304931999999997e-27
-0.5110000 3.9417617e-27
-0.5100000 4.5879807e-27
-0.5090000 4.8953311e-27
-0.5080000 4.814124e-27
-0.5070000 4.3250681e-27
-0.5060000 3.4432892e-27
-0.5050000 2.2195488e-27
-0.5040000 7.3831803e-28
-0.5030000 -8.8736545e-28
-0.5020000 -2.5240461e-27
-0.5010000 -4.0284902000000005e-27
-0.5000000 -5.2600264e-27
-0.4990000 -6.0935815999999996e-27
-0.4980000 -6.4322353e-27
-0.4970000 -6.218102599999999e-27
-0.4960000 -5.4403759e-27
-0.4950000 -4.1395571e-27
-0.4940000 -2.4071744e-27
-0.4930000 -3.8067123e-28
-0.4920000 1.7664341e-27
-0.4910000 3.8385427e-27
-0.4900000 5.635112699999999e-27
-0.4890000 6.969538399999999e-27
-0.4880000 7.6880897e-27
-0.4870000 7.687088199999999e-27
-0.4860000 6.9265186e-27
-0.4850000 5.4384535999999994e-27
-0.4840000 3.3290767e-27
-0.4830000 7.735645800000001e-28
-0.4820000 -1.9962309e-27
-0.4810000 -4.7106895000000005e-27
-0.4800000 -7.086589800000001e-27
-0.4790000 -8.854580300000001e-27
-0.4780000 -9.7875134e-27
-0.4770000 -9.7268851e-27
-0.4760000 -8.6045723e-27
-0.4750000 -6.4573013e-27
-0.4740000 -3.4317445e-27
-0.4730000 2.2110917e-28
-0.4720000 4.1626905e-27
-0.4710000 7.9940363e-27
-0.4700000 1.1291642999999999e-26
-0.4690000 1.3649161000000001e-26
-0.4680000 1.4721285e-26
-0.4670000 1.4265588000000002e-26
-0.4660000 1.2177886e-26
-0.4650000 8.5168811e-27
-0.4640000 3.5145784e-27
-0.4630000 -2.430059e-27
-0.4620000 -8.7752217e-27
-0.4610000 -1.4877539e-26
-0.4600000 -2.0048115e-26
-0.4590000 -2.3619198e-26
-0.4580000 -2.5015887e-26
-0.4570000 -2.3826161e-26
-0.4560000 -1.9862044e-26
-0.4550000 -1.3204785e-26
-0.4540000 -4.2277914999999994e-27
-0.4530000 6.4073510999999995e-27
-0.4520000 1.7784405e-26
-0.4510000 2.8795428e-26
-0.4500000 3.8230184000000004e-26
-0.4490000 4.4886152000000005e-26
-0.4480000 4.769059e-26
-0.4470000 4.5824002999999996e-26
-0.4460000 3.8833172999999996e-26
-0.4450000 2.6721469e-26
-0.4440000 1.000523e-26
-0.4430000 -1.0273169e-26
-0.4420000 -3.2581633e-26
-0.4410000 -5.4986157e-26
-0.4400000 -7.5287558e-26
-0.4390000 -9.119958100000001e-26
-0.4380000 -1.0055628e-25
-0.4370000 -1.0153224e-25
-0.4360000 -9.2856661e-26
-0.4350000 -7.4000319e-26
-0.4340000 -4.5315519e-26
-0.4330000 -8.110429799999999e-27
-0.4320000 3.5355774e-26
-0.4310000 8.1965315e-26
-0.4300000 1.2792264000000002e-25
-0.4290000 1.6901672e-25
-0.4280000 2.0094967999999998e-25
-0.4270000 2.1970934e-25
-0.4260000 2.2195663e-25
-0.4250000 2.0539510999999997e-25
-0.4240000 1.6908792000000002e-25
-0.4230000 1.1368898e-25
-0.4220000 4.1559387e-26
-0.4210000 -4.3252053e-26
-0.4200000 -1.3517586e-25
-0.4190000 -2.2743606999999997e-25
-0.4180000 -3.1249816e-25
-0.4170000 -3.8262446000000003e-25
-0.4160000 -4.3049969000000005e-25
-0.4150000 -4.498790899999999e-25
-0.4140000 -4.3620607e-25
-0.4130000 -3.8714478000000005e-25
-0.4120000 -3.0297463e-25
-0.4110000 -1.8680303e-25
-0.4100000 -4.4562711e-26
-0.4090000 1.1522312000000001e-25
-0.4080000 2.8190640000000004e-25
-0.4070000 4.4338994e-25
-0.4060000 5.8697303e-25
-0.4050000 7.003098000000001e-25
-0.4040000 7.7240907e-25
-0.4030000 7.9459679e-25
-0.4020000 7.613601699999999e-25
-0.4010000 6.709953e-25
-0.4000000 5.259945e-25
-0.3990000 3.3312398e-25
-0.3980000 1.0316809e-25
-0.3970000 -1.4965947000000002e-25
-0.3960000 -4.0860807e-25
-0.3950000 -6.555308600000001e-25
-0.3940000 -8.721942e-25
-0.3930000 -1.0416594e-24
-0.3920000 -1.1496273e-24
-0.3910000 -1.1856369e-24
-0.3900000 -1.1440153e-24
-0.3890000 -1.0244894999999999e-24
-0.3880000 -8.3240133e-25
-0.3870000 -5.7849027e-25
-0.3860000 -2.7824871e-25
-0.3850000 4.9112753999999997e-26
-0.3840000 3.8201718e-25
-0.3830000 6.980899799999999e-25
-0.3820000 9.7582086e-25
-0.3810000 1.1961873e-24
-0.3800000 1.3441044000000001e-24
-0.3790000 1.4095789e-24
-0.3780000 1.3884709999999999e-24
-0.3770000 1.2827904999999999e-24
-0.3760000 1.1005041999999999e-24
-0.3750000 8.5486353e-25
-0.3740000 5.633097e-25
-0.3730000 2.4604692999999997e-25
-0.3720000 -7.559147e-26
-0.3710000 -3.808419e-25
-0.3700000 -6.511262499999999e-25
-0.3690000 -8.714409299999999e-25
-0.3680000 -1.0313963e-24
-0.3670000 -1.1258188e-24
-0.3660000 -1.1548633e-24
-0.3650000 -1.1236359e-24
-0.3640000 -1.0413692000000001e-24
-0.3630000 -9.2024045e-25
-0.3620000 -7.739546700000001e-25
-0.3610000 -6.1624188e-25
-0.3600000 -4.5942408e-25
-0.3590000 -3.132047e-25
-0.3580000 -1.8380715e-25
-0.3570000 -7.3555348e-26
-0.3560000 1.9056835e-26
-0.3550000 9.8814959e-26
-0.3540000 1.7281217e-25
-0.3530000 2.4916453e-25
-0.3520000 3.3556324999999997e-25
-0.3510000 4.3783209e-25
-0.3500000 5.5867048e-25
-0.3490000 6.9674622e-25
-0.3480000 8.462661e-25
-0.3470000 9.9711348e-25
-0.3460000 1.1355724000000001e-24
-0.3450000 1.2455936999999999e-24
-0.3440000 1.3104956e-24
-0.3430000 1.3149304e-24
-0.3420000 1.2469057e-24
-0.3410000 1.0996315e-24
-0.3400000 8.729561e-25
-0.3390000 5.7419729e-25
-0.3380000 2.1821041999999997e-25
-0.3370000 -1.7337732e-25
-0.3360000 -5.737576000000001e-25
-0.3350000 -9.5325297e-25
-0.3340000 -1.2821552e-24
-0.3330000 -1.5338226e-24
-0.3320000 -1.6877132e-24
-0.3310000 -1.7320124e-24
-0.3300000 -1.6655259e-24
-0.3290000 -1.4985587e-24
-0.3280000 -1.2525888e-24
-0.3270000 -9.5865828e-25
-0.3260000 -6.545349999999999e-25
-0.3250000 -3.8083809e-25
-0.3240000 -1.7645247e-25
-0.3230000 -7.3665886e-26
-0.3220000 -9.353336600000001e-26
-0.3210000 -2.4200259e-25
-0.3200000 -5.073040499999999e-25
-0.3190000 -8.590232300000001e-25
-0.3180000 -1.2491538e-24
-0.3170000 -1.6152235e-24
-0.3160000 -1.8854119e-24
-0.3150000 -1.9853396e-24
-0.3140000 -1.8460177e-24
-0.3130000 -1.4122695e-24
-0.3120000 -6.5082188e-25
-0.3110000 4.4278485e-25
-0.3100000 1.8392945e-24
-0.3090000 3.4735262000000005e-24
-0.3080000 5.2453956e-24
-0.3070000 7.0243805e-24
-0.3060000 8.657381099999999e-24
-0.3050000 9.9795915e-24
-0.3040000 1.0827647e-23
-0.3030000 1.1054070000000001e-23
-0.3020000 1.0541823e-23
-0.3010000 9.2176616e-24
-0.3000000 7.062990300000001e-24
-0.2990000 4.121071e-24
-0.2980000 4.9964073e-25
-0.2970000 -3.6316028e-24
-0.2960000 -8.0488021e-24
-0.2950000 -1.2486689e-23
-0.2940000 -1.6655532e-23
-0.2930000 -2.0261027e-23
-0.2920000 -2.3025657e-23
-0.2910000 -2.4709744e-23
-0.2900000 -2.5130471e-23
-0.2890000 -2.417714e-23
-0.2880000 -2.1821395999999997e-23
-0.2870000 -1.8121316e-23
-0.2860000 -1.3219073e-23
-0.2850000 -7.332207600000001e-24
-0.2840000 -7.3929648e-25
-0.2830000 6.2387052e-24
-0.2820000 1.3259788e-23
-0.2810000 1.9982928e-23
-0.2800000 2.6088831000000003e-23
-0.2790000 3.1297541e-23
-0.2780000 3.5381395e-23
-0.2770000 3.8172412e-23
-0.2760000 3.9563665e-23
-0.2750000 3.9505161e-23
-0.2740000 3.7995237e-23
-0.2730000 3.5069083e-23
-0.2720000 3.0786515e-23
-0.2710000 2.5221167999999998e-23
-0.2700000 1.8453236e-23
-0.2690000 1.0567448e-23
-0.2680000 1.6572991e-24
-0.2670000 -8.164288200000001e-24
-0.2660000 -1.8748767999999998e-23
-0.2650000 -2.9892109000000003e-23
-0.2640000 -4.131407e-23
-0.2630000 -5.2640151e-23
-0.2620000 -6.3390042e-23
-0.2610000 -7.297632899999999e-23
-0.2600000 -8.0716721e-23
-0.2590000 -8.5861928e-23
-0.2580000 -8.7639991e-23
-0.2570000 -8.531579e-23
-0.2560000 -7.826297900000001e-23
-0.2550000 -6.6042967e-23
-0.2540000 -4.8484594e-23
-0.2530000 -2.5756207e-23
-0.2520000 1.5783038999999999e-24
-0.2510000 3.2528074999999996e-23
-0.2500000 6.5675841e-23
-0.2490000 9.9215904e-23
-0.2480000 1.3103229e-22
-0.2470000 1.5881627999999999e-22
-0.2460000 1.8021855000000003e-22
-0.2450000 1.9302776e-22
-0.2440000 1.9536309999999997e-22
-0.2430000 1.8586594e-22
-0.2420000 1.6387355000000001e-22
-0.2410000 1.2955724e-22
-0.2400000 8.4008874e-23
-0.2390000 2.926125e-23
-0.2380000 -3.1766607999999997e-23
-0.2370000 -9.5403645e-23
-0.2360000 -1.5743763e-22
-0.2350000 -2.1339307e-22
-0.2340000 -2.5885944e-22
-0.2330000 -2.8984696e-22
-0.2320000 -3.0314207e-22
-0.2310000 -2.9663227e-22
-0.2300000 -2.6956963000000003e-22
-0.2290000 -2.2274409e-22
-0.2280000 -1.5854383000000001e-22
-0.2270000 -8.088667599999999e-23
-0.2260000 4.9828871e-24
-0.2250000 9.2825588e-23
-0.2240000 1.7585092e-22
-0.2230000 2.4724335e-22
-0.2220000 3.0073299e-22
-0.2210000 3.3116474999999998e-22
-0.2200000 3.3501644999999997e-22
-0.2190000 3.108167e-22
-0.2180000 2.5941782e-22
-0.2170000 1.8408825e-22
-0.2160000 9.0401941e-23
-0.2150000 -1.4081994e-23
-0.2140000 -1.2033789e-22
-0.2130000 -2.185605e-22
-0.2120000 -2.9897349e-22
-0.2110000 -3.5269785999999997e-22
-0.2100000 -3.7260823e-22
-0.2090000 -3.5410179e-22
-0.2080000 -2.9570416000000003e-22
-0.2070000 -1.9944774e-22
-0.2060000 -7.097067e-23
-0.2050000 8.0692681e-23
-0.2040000 2.4363498e-22
-0.2030000 4.0389091e-22
-0.2020000 5.464939200000001e-22
-0.2010000 6.5669965e-22
-0.2000000 7.212823499999999e-22
-0.1990000 7.297951000000001e-22
-0.1980000 6.7568232e-22
-0.1970000 5.571357e-22
-0.1960000 3.7760259000000004e-22
-0.1950000 1.4587739999999999e-22
-0.1940000 -1.2425998e-22
-0.1930000 -4.1485706e-22
-0.1920000 -7.0501264e-22
-0.1910000 -9.7243049e-22
-0.1900000 -1.1951898e-21
-0.1890000 -1.3535897e-21
-0.1880000 -1.4319121e-21
-0.1870000 -1.4199417e-21
-0.1860000 -1.3140972e-21
-0.1850000 -1.118046e-21
-0.1840000 -8.4272283e-22
-0.1830000 -5.057102100000001e-22
-0.1820000 -1.3000114e-22
-0.1810000 2.5778349000000003e-22
-0.1800000 6.2959395e-22
-0.1790000 9.5839398e-22
-0.1780000 1.22064e-21
-0.1770000 1.3985723999999999e-21
-0.1760000 1.4820994e-21
-0.1750000 1.4700713e-21
-0.1740000 1.3707905e-21
-0.1730000 1.2016541e-21
-0.1720000 9.8790321e-22
-0.1710000 7.605277e-22
-0.1700000 5.534557000000001e-22
-0.1690000 4.0022909e-22
-0.1680000 3.3042857e-22
-0.1670000 3.6615034e-22
-0.1660000 5.1885531e-22
-0.1650000 7.8690161e-22
-0.1640000 1.1540346e-21
-0.1630000 1.5890461e-21
-0.1620000 2.046729e-21
-0.1610000 2.4701567999999998e-21
-0.1600000 2.7942053000000003e-21
-0.1590000 2.9501298999999998e-21
-0.1580000 2.8709147e-21
-0.1570000 2.4970332e-21
-0.1560000 1.7822047e-21
-0.1550000 6.9871627e-22
-0.1540000 -7.5811024e-22
-0.1530000 -2.5666793e-21
-0.1520000 -4.677399e-21
-0.1510000 -7.012668e-21
-0.1500000 -9.4686413e-21
-0.1490000 -1.1918719e-20
-0.1480000 -1.4218591999999998e-20
-0.1470000 -1.6212541e-20
-0.1460000 -1.7740678000000002e-20
-0.1450000 -1.8646673e-20
-0.1440000 -1.8785584e-20
-0.1430000 -1.8031399e-20
-0.1420000 -1.6283919e-20
-0.1410000 -1.3474792999999999e-20
-0.1400000 -9.5724812e-21
-0.1390000 -4.5861388e-21
-0.1380000 1.4315683e-21
-0.1370000 8.3826076e-21
-0.1360000 1.6122557e-20
-0.1350000 2.4460282000000002e-20
-0.1340000 3.315825e-20
-0.1330000 4.1933487999999997e-20
-0.1320000 5.0459324999999997e-20
-0.1310000 5.8368174e-20
-0.1300000 6.5255836e-20
-0.1290000 7.0687763e-20
-0.1280000 7.420796599999999e-20
-0.1270000 7.535112e-20
-0.1260000 7.3658444e-20
-0.1250000 6.869765799999999e-20
-0.1240000 6.0087179e-20
-0.1230000 4.7524217e-20
-0.1220000 3.0816045e-20
-0.1210000 9.9133291e-21
-0.1200000 -1.5056354e-20
-0.1190000 -4.3756865e-20
-0.1180000 -7.561637899999999e-20
-0.1170000 -1.0980765e-19
-0.1160000 -1.4523862e-19
-0.1150000 -1.8055620000000002e-19
-0.1140000 -2.1416569999999998e-19
-0.1130000 -2.4426795000000003e-19
-0.1120000 -2.6891492e-19
-0.1110000 -2.8608405e-19
-0.1100000 -2.9376984e-19
-0.1090000 -2.900903e-19
-0.1080000 -2.7340415e-19
-0.1070000 -2.4243361e-19
-0.1060000 -1.9638625000000002e-19
-0.1050000 -1.3506895e-19
-0.1040000 -5.8985818e-20
-0.1030000 3.0587464000000005e-20
-0.1020000 1.3156043e-19
-0.1010000 2.4102233999999998e-19
-0.1000000 3.5527932e-19
-9.8999999E-02 4.699374199999999e-19
-9.7999997E-02 5.800326599999999e-19
-9.7000003E-02 6.8020597e-19
-9.6000001E-02 7.6491887e-19
-9.4999999E-02 8.2870282e-19
-9.3999997E-02 8.664317099999999e-19
-9.3000002E-02 8.7360621e-19
-9.2000000E-02 8.466351899999999e-19
-9.0999998E-02 7.830997999999999e-19
-9.0000004E-02 6.819834299999999e-19
-8.9000002E-02 5.4385364e-19
-8.8000000E-02 3.7098045e-19
-8.6999997E-02 1.6738046e-19
-8.6000003E-02 -6.1223346e-20
-8.5000001E-02 -3.0753129e-19
-8.3999999E-02 -5.6288683e-19
-8.2999997E-02 -8.1758361999999995e-19
-8.2000002E-02 -1.0612511e-18
-8.1000000E-02 -1.2833053e-18
-7.9999998E-02 -1.4734475e-18
-7.9000004E-02 -1.6221876e-18
-7.8000002E-02 -1.7213688e-18
-7.7000000E-02 -1.7646646e-18
-7.5999998E-02 -1.7480191e-18
-7.5000003E-02 -1.6700037e-18
-7.4000001E-02 -1.5320619000000001e-18
-7.2999999E-02 -1.3386192e-18
-7.1999997E-02 -1.0970387e-18
-7.1000002E-02 -8.1740954e-19
-7.0000000E-02 -5.121635000000001e-19
-6.8999998E-02 -1.9552159e-19
-6.8000004E-02 1.1721543999999999e-19
-6.7000002E-02 4.1051167999999997e-19
-6.6000000E-02 6.6954253e-19
-6.4999998E-02 8.812021299999998e-19
-6.4000003E-02 1.0351213e-18
-6.3000001E-02 1.1246394000000001e-18
-6.1999999E-02 1.1476684e-18
-6.1000001E-02 1.1073844e-18
-5.9999999E-02 1.0126843e-18
-5.9000000E-02 8.783486e-19
-5.7999998E-02 7.2485966e-19
-5.7000000E-02 5.7783606e-19
-5.6000002E-02 4.670601e-19
-5.5000000E-02 4.2509603000000003e-19
-5.4000001E-02 4.8551499e-19
-5.2999999E-02 6.807712599999999e-19
-5.2000001E-02 1.039797e-18
-5.0999999E-02 1.5854091e-18
-5.0000001E-02 2.3316464e-18
-4.8999999E-02 3.2811741e-18
-4.8000000E-02 4.4229128e-18
-4.6999998E-02 5.7300533e-18
-4.6000000E-02 7.1586265e-18
-4.5000002E-02 8.646791699999999e-18
-4.4000000E-02 1.0114986e-17
-4.3000001E-02 1.1467050000000001e-17
-4.1999999E-02 1.2592432e-17
-4.1000001E-02 1.3369479e-17
-3.9999999E-02 1.3669837e-17
-3.9000001E-02 1.3363865e-17
-3.7999999E-02 1.232694e-17
-3.7000000E-02 1.0446458e-17
-3.5999998E-02 7.6292813e-18
-3.5000000E-02 3.8093267e-18
-3.4000002E-02 -1.0450518e-18
-3.3000000E-02 -6.9242520000000005e-18
-3.2000002E-02 -1.3771571e-17
-3.0999999E-02 -2.1478691e-17
-2.9999999E-02 -2.9882838e-17
-2.8999999E-02 -3.876592e-17
-2.8000001E-02 -4.7855888e-17
-2.7000001E-02 -5.683044099999999e-17
-2.6000001E-02 -6.5323151e-17
-2.5000000E-02 -7.293193e-17
-2.4000000E-02 -7.922970100000001e-17
-2.3000000E-02 -8.3776951e-17
-2.2000000E-02 -8.6135863e-17
-2.1000000E-02 -8.5885517e-17
-2.0000000E-02 -8.263768e-17
-1.8999999E-02 -7.605265e-17
-1.7999999E-02 -6.5854578e-17
-1.7000001E-02 -5.1845799e-17
-1.6000001E-02 -3.3919686e-17
-1.5000000E-02 -1.2071693e-17
-1.4000000E-02 1.3591688e-17
-1.3000000E-02 4.2846149e-17
-1.2000000E-02 7.5344997e-17
-1.1000000E-02 1.1061663e-16
-9.9999998E-03 1.4806383e-16
-8.9999996E-03 1.8696464000000001e-16
-8.0000004E-03 2.264743e-16
-7.0000002E-03 2.6562827e-16
-6.0000001E-03 3.0334576e-16
-4.9999999E-03 3.38434e-16
-4.0000002E-03 3.6959318999999997e-16
-3.0000000E-03 3.9542273e-16
-2.0000001E-03 4.1442932e-16
-1.0000000E-03 4.2503791e-16
0.0000000E+00 4.2560717e-16
1.0000000E-03 4.1445074e-16
2.0000001E-03 3.8986635e-16
3.0000000E-03 3.5017463e-16
4.0000002E-03 2.9376947e-16
4.9999999E-03 2.1918177000000002e-16
6.0000001E-03 1.2515759999999998e-16
7.0000002E-03 1.0751528e-17
8.0000004E-03 -1.245653e-16
8.9999996E-03 -2.8078367000000003e-16
9.9999998E-03 -4.5722404e-16
1.1000000E-02 -6.5239776e-16
1.2000000E-02 -8.6386764e-16
1.3000000E-02 -1.0881143e-15
1.4000000E-02 -1.3204184e-15
1.5000000E-02 -1.5547677e-15
1.6000001E-02 -1.7838001000000003e-15
1.7000001E-02 -1.9987956e-15
1.7999999E-02 -2.1897262e-15
1.8999999E-02 -2.3453785e-15
2.0000000E-02 -2.4535543e-15
2.1000000E-02 -2.5013614e-15
2.2000000E-02 -2.4755946e-15
2.3000000E-02 -2.3632111999999998e-15
2.4000000E-02 -2.1518946e-15
2.5000000E-02 -1.8306989e-15
2.6000001E-02 -1.390757e-15
2.7000001E-02 -8.260340600000001e-16
2.8000001E-02 -1.3409797000000002e-16
2.8999999E-02 6.8312508e-16
2.9999999E-02 1.6186477e-15
3.0999999E-02 2.659812e-15
3.2000002E-02 3.7878165e-15
3.3000000E-02 4.9774253e-15
3.4000002E-02 6.1969003e-15
3.5000000E-02 7.4081985e-15
3.5999998E-02 8.5674597e-15
3.7000000E-02 9.6258214e-15
3.7999999E-02 1.0530558e-14
3.9000001E-02 1.1226554000000002e-14
3.9999999E-02 1.1658093999999999e-14
4.1000001E-02 1.177093e-14
4.1999999E-02 1.1514578e-14
4.3000001E-02 1.0844784e-14
4.4000000E-02 9.726057800000001e-15
4.5000002E-02 8.1341904e-15
4.6000000E-02 6.0586381e-15
4.6999998E-02 3.5046521000000003e-15
4.8000000E-02 4.950328100000001e-16
4.8999999E-02 -2.9286071999999998e-15
5.0000001E-02 -6.7051929e-15
5.0999999E-02 -1.0754235e-14
5.2000001E-02 -1.4976667e-14
5.2999999E-02 -1.9256507e-14
5.4000001E-02 -2.3463366000000002e-14
5.5000000E-02 -2.7455792e-14
5.6000002E-02 -3.1085381e-14
5.7000000E-02 -3.4201547e-14
5.7999998E-02 -3.6656819999999997e-14
5.9000000E-02 -3.8312491e-14
5.9999999E-02 -3.9044373e-14
6.1000001E-02 -3.8748446e-14
6.1999999E-02 -3.7346135e-14
6.3000001E-02 -3.4788922e-14
6.4000003E-02 -3.1062059e-14
6.4999998E-02 -2.6187130000000002e-14
6.6000000E-02 -2.0223246e-14
6.7000002E-02 -1.3266708000000001e-14
6.8000004E-02 -5.4490486e-15
6.8999998E-02 3.0665832e-15
7.0000000E-02 1.2090649999999999e-14
7.1000002E-02 2.1413922e-14
7.1999997E-02 3.0815413e-14
7.2999999E-02 4.0071249e-14
7.4000001E-02 4.8964074e-14
7.5000003E-02 5.729253e-14
7.5999998E-02 6.488030399999999e-14
7.7000000E-02 7.1584178e-14
7.8000002E-02 7.730059199999999e-14
7.9000004E-02 8.1970115e-14
7.9999998E-02 8.5579418e-14
8.1000000E-02 8.816033799999999e-14
8.2000002E-02 8.9785757e-14
8.2999997E-02 9.0562158e-14
8.3999999E-02 9.061888800000001e-14
8.5000001E-02 9.009438399999999e-14
8.6000003E-02 8.911973500000001e-14
8.6999997E-02 8.7800164e-14
8.8000000E-02 8.6195343e-14
8.9000002E-02 8.4299355e-14
9.0000004E-02 8.202162e-14
9.0999998E-02 7.9169909e-14
9.2000000E-02 7.5436823e-14
9.3000002E-02 7.0391074e-14
9.3999997E-02 6.347487e-14
9.4999999E-02 5.4008621e-14
9.6000001E-02 4.1203931e-14
9.7000003E-02 2.418579e-14
9.7999997E-02 2.0243014e-15
9.8999999E-02 -2.6223852e-14
0.1000000 -6.1464496e-14
0.1010000 -1.0450639e-13
0.1020000 -1.559942e-13
0.1030000 -2.1633581e-13
0.1040000 -2.8562607e-13
0.1050000 -3.6356983e-13
0.1060000 -4.4940705e-13
0.1070000 -5.418441e-13
0.1080000 -6.3899416e-13
0.1090000 -7.383315200000001e-13
0.1100000 -8.3666289e-13
0.1110000 -9.3012061e-13
0.1120000 -1.0141812000000001e-12
0.1130000 -1.0837119000000001e-12
0.1140000 -1.1330500000000001e-12
0.1150000 -1.1561149e-12
0.1160000 -1.1465568e-12
0.1170000 -1.0979403999999999e-12
0.1180000 -1.0039647999999998e-12
0.1190000 -8.5871658e-13
0.1200000 -6.5695321e-13
0.1210000 -3.9441238e-13
0.1220000 -6.8140307e-14
0.1230000 3.2316782e-13
0.1240000 7.7882613e-13
0.1250000 1.2958251e-12
0.1260000 1.868521e-12
0.1270000 2.4883597e-12
0.1280000 3.1436547e-12
0.1290000 3.8194298e-12
0.1300000 4.4973465e-12
0.1310000 5.1557347e-12
0.1320000 5.7697376999999995e-12
0.1330000 6.3115928e-12
0.1340000 6.7510559e-12
0.1350000 7.0559864e-12
0.1360000 7.1930966000000006e-12
0.1370000 7.1288665e-12
0.1380000 6.8306302e-12
0.1390000 6.2678161e-12
0.1400000 5.4133317000000005e-12
0.1410000 4.2450693e-12
0.1420000 2.7474974e-12
0.1430000 9.1330116e-13
0.1440000 -1.2549781e-12
0.1450000 -3.7433645e-12
0.1460000 -6.5249957000000005e-12
0.1470000 -9.5588664e-12
0.1480000 -1.2788857e-11
0.1490000 -1.6143118e-11
0.1500000 -1.9533901e-11
0.1510000 -2.2857914999999998e-11
0.1520000 -2.5997284e-11
0.1530000 -2.8821181e-11
0.1540000 -3.1188173e-11
0.1550000 -3.2949332e-11
0.1560000 -3.3952102999999996e-11
0.1570000 -3.4044942999999997e-11
0.1580000 -3.3082659e-11
0.1590000 -3.0932375e-11
0.1600000 -2.7480018e-11
0.1610000 -2.2637167e-11
0.1620000 -1.6348065e-11
0.1630000 -8.596574e-12
0.1640000 5.8719314e-13
0.1650000 1.1120851e-11
0.1660000 2.2864649999999998e-11
0.1670000 3.5617635e-11
0.1680000 4.9115383e-11
0.1690000 6.3029654e-11
0.1700000 7.697021700000001e-11
0.1710000 9.048915599999999e-11
0.1720000 1.0308781e-10
0.1730000 1.1422650999999999e-10
0.1740000 1.233372e-10
0.1750000 1.2983878e-10
0.1760000 1.3315513e-10
0.1770000 1.3273548e-10
0.1780000 1.2807672e-10
0.1790000 1.1874715e-10
0.1800000 1.0441095e-10
0.1810000 8.4852682e-11
0.1820000 6.0000854e-11
0.1830000 2.9949646e-11
0.1840000 -5.0222681e-12
0.1850000 -4.443678e-11
0.1860000 -8.760641399999999e-11
0.1870000 -1.3363039e-10
0.1880000 -1.8139747999999998e-10
0.1890000 -2.2959655000000003e-10
0.1900000 -2.7673543e-10
0.1910000 -3.2116816e-10
0.1920000 -3.6113116e-10
0.1930000 -3.9478772e-10
0.1940000 -4.2028069e-10
0.1950000 -4.3579194e-10
0.1960000 -4.3960794e-10
0.1970000 -4.3018943e-10
0.1980000 -4.0624366e-10
0.1990000 -3.6679630999999997e-10
0.2000000 -3.1126156e-10
0.2010000 -2.3950661e-10
0.2020000 -1.5190855e-10
0.2030000 -4.9400398e-11
0.2040000 6.6496298e-11
0.2050000 1.9365518000000002e-10
0.2060000 3.2934705e-10
0.2070000 4.702625e-10
0.2080000 6.1255632e-10
0.2090000 7.519144999999999e-10
0.2100000 8.836442e-10
0.2110000 1.0027858e-09
0.2120000 1.1042456e-09
0.2130000 1.1829474e-09
0.2140000 1.2339980999999999e-09
0.2150000 1.2528658e-09
0.2160000 1.2355627999999999e-09
0.2170000 1.1788305e-09
0.2180000 1.080318e-09
0.2190000 9.3875003e-10
0.2200000 7.5407458e-10
0.2210000 5.2758718e-10
0.2220000 2.6202209e-10
0.2230000 -3.8393773e-11
0.2240000 -3.6793016999999997e-10
0.2250000 -7.1939039e-10
0.2260000 -1.0841988e-09
0.2270000 -1.4525409e-09
0.2280000 -1.8135557e-09
0.2290000 -2.1555799e-09
0.2300000 -2.466439e-09
0.2310000 -2.7337815999999997e-09
0.2320000 -2.9454491e-09
0.2330000 -3.0898710999999997e-09
0.2340000 -3.1564779e-09
0.2350000 -3.1361178e-09
0.2360000 -3.0214636e-09
0.2370000 -2.8073993000000002e-09
0.2380000 -2.4913677e-09
0.2390000 -2.0736694999999998e-09
0.2400000 -1.5576966999999999e-09
0.2410000 -9.5008975e-10
0.2420000 -2.6080709e-10
0.2430000 4.9690321e-10
0.2440000 1.3066344e-09
0.2450000 2.1490606e-09
0.2460000 3.0022842e-09
0.2470000 3.84229e-09
0.2480000 4.6434973999999995e-09
0.2490000 5.3794049e-09
0.2500000 6.0233096e-09
0.2510000 6.5490884000000005e-09
0.2520000 6.9320175e-09
0.2530000 7.149614900000001e-09
0.2540000 7.182471300000001e-09
0.2550000 7.0150524000000004e-09
0.2560000 6.6364442e-09
0.2570000 6.041009400000001e-09
0.2580000 5.2289364000000004e-09
0.2590000 4.2066524e-09
0.2600000 2.9870807000000002e-09
0.2610000 1.5897249e-09
0.2620000 4.0563324e-11
0.2630000 -1.6282514e-09
0.2640000 -3.3788930000000002e-09
0.2650000 -5.1685625e-09
0.2660000 -6.9503771000000005e-09
0.2670000 -8.6744348e-09
0.2680000 -1.0289034e-08
0.2690000 -1.1742023000000001e-08
0.2700000 -1.2982238e-08
0.2710000 -1.3961014e-08
0.2720000 -1.4633707000000001e-08
0.2730000 -1.4961191e-08
0.2740000 -1.4911296e-08
0.2750000 -1.4460125e-08
0.2760000 -1.3593217e-08
0.2770000 -1.2306513e-08
0.2780000 -1.0607077e-08
0.2790000 -8.513558600000001e-09
0.2800000 -6.0563471e-09
0.2810000 -3.2774126999999998e-09
0.2820000 -2.2982057000000002e-10
0.2830000 3.0230925e-09
0.2840000 6.408861599999999e-09
0.2850000 9.8473486e-09
0.2860000 1.3252481e-08
0.2870000 1.6534238e-08
0.2880000 1.960084e-08
0.2890000 2.2361096000000002e-08
0.2900000 2.4726836999999998e-08
0.2910000 2.6615396e-08
0.2920000 2.7952035e-08
0.2930000 2.8672294999999998e-08
0.2940000 2.8724148e-08
0.2950000 2.806993e-08
0.2960000 2.6687977000000003e-08
0.2970000 2.4573887e-08
0.2980000 2.1741406e-08
0.2990000 1.8222845e-08
0.3000000 1.4069054e-08
0.3010000 9.348883499999999e-09
0.3020000 4.1481759e-09
0.3030000 -1.4317295e-09
0.3040000 -7.275947900000001e-09
0.3050000 -1.3258415e-08
0.3060000 -1.9244628e-08
0.3070000 -2.5094687e-08
0.3080000 -3.066658e-08
0.3090000 -3.5819613999999995e-08
0.3100000 -4.0417933e-08
0.3110000 -4.4333992e-08
0.3120000 -4.7451942e-08
0.3130000 -4.9670784000000006e-08
0.3140000 -5.0907251e-08
0.3150000 -5.1098292e-08
0.3160000 -5.020312499999999e-08
0.3170000 -4.8204746e-08
0.3180000 -4.5110904e-08
0.3190000 -4.0954431999999996e-08
0.3200000 -3.5792988e-08
0.3210000 -2.9708135999999997e-08
0.3220000 -2.2803835e-08
0.3230000 -1.5204314e-08
0.3240000 -7.051423300000001e-09
0.3250000 1.4984982e-09
0.3260000 1.027816e-08
0.3270000 1.9113165e-08
0.3280000 2.7826079999999996e-08
0.3290000 3.6240594e-08
0.3300000 4.4185683e-08
0.3310000 5.149966e-08
0.3320000 5.8033989e-08
0.3330000 6.3656752e-08
0.3340000 6.825570700000001e-08
0.3350000 7.1740802e-08
0.3360000 7.4046119e-08
0.3370000 7.513114e-08
0.3380000 7.4981343e-08
0.3390000 7.3608092e-08
0.3400000 7.1047812e-08
0.3410000 6.7360489e-08
0.3420000 6.2627553e-08
0.3430000 5.694916200000001e-08
0.3440000 5.0441018e-08
0.3450000 4.3230802e-08
0.3460000 3.5454331000000004e-08
0.3470000 2.7251573e-08
0.3480000 1.8762647e-08
0.3490000 1.0123962e-08
0.3500000 1.4645897e-09
0.3510000 -7.0969369e-09
0.3520000 -1.5455327e-08
0.3530000 -2.3520608000000003e-08
0.3540000 -3.1219471e-08
0.3550000 -3.8495829000000004e-08
0.3560000 -4.5310511e-08
0.3570000 -5.1640075999999996e-08
0.3580000 -5.747478e-08
0.3590000 -6.2815642e-08
0.3600000 -6.7670713e-08
0.3610000 -7.2050638e-08
0.3620000 -7.596358e-08
0.3630000 -7.9409634e-08
0.3640000 -8.237491199999999e-08
0.3650000 -8.4825419e-08
0.3660000 -8.6700908e-08
0.3670000 -8.7908925e-08
0.3680000 -8.8319158e-08
0.3690000 -8.7758362e-08
0.3700000 -8.6005941e-08
0.3710000 -8.279043e-08
0.3720000 -7.7786932e-08
0.3730000 -7.0615741e-08
0.3740000 -6.0842115e-08
0.3750000 -4.7977361000000006e-08
0.3760000 -3.1481201e-08
0.3770000 -1.0765452e-08
0.3780000 1.480102e-08
0.3790000 4.5886195e-08
0.3800000 8.3187707e-08
0.3810000 1.2742472e-07
0.3820000 1.7932903e-07
0.3830000 2.396356e-07
0.3840000 3.0907279e-07
0.3850000 3.8835237e-07
0.3860000 4.7815969e-07
0.3870000 5.791443300000001e-07
0.3880000 6.9191111e-07
0.3890000 8.1701206e-07
0.3900000 9.5493942e-07
0.3910000 1.1061198e-06
0.3920000 1.2709098e-06
0.3930000 1.4495929e-06
0.3940000 1.6423783e-06
0.3950000 1.849401e-06
0.3960000 2.0707237e-06
0.3970000 2.3063404e-06
0.3980000 2.5561812e-06
0.3990000 2.8201191e-06
0.4000000 3.0979770000000002e-06
0.4010000 3.3895365e-06
0.4020000 3.6945483000000002e-06
0.4030000 4.0127407e-06
0.4040000 4.3438316e-06
0.4050000 4.6875378e-06
0.4060000 5.0435858e-06
0.4070000 5.4117216e-06
0.4080000 5.7917187e-06
0.4090000 6.183388e-06
0.4100000 6.5865834e-06
0.4110000 7.0012071e-06
0.4120000 7.4272151e-06
0.4130000 7.8646188e-06
0.4140000 8.3134864e-06
0.4150000 8.7739423e-06
0.4160000 9.2461654e-06
0.4170000 9.730384e-06
0.4180000 1.0226873999999999e-05
0.4190000 1.0735948e-05
0.4200000 1.1257956999999999e-05
0.4210000 1.1793273e-05
0.4220000 1.2342288e-05
0.4230000 1.2905404e-05
0.4240000 1.3483025999999999e-05
0.4250000 1.4075552e-05
0.4260000 1.468337e-05
0.4270000 1.5306848e-05
0.4280000 1.5946335e-05
0.4290000 1.6602152e-05
0.4300000 1.7274593e-05
0.4310000 1.7963923e-05
0.4320000 1.867038e-05
0.4330000 1.939418e-05
0.4340000 2.0135514e-05
0.4350000 2.0894559e-05
0.4360000 2.1671484e-05
0.4370000 2.2466452e-05
0.4380000 2.3279635e-05
0.4390000 2.4111216e-05
0.4400000 2.4961399999999998e-05
0.4410000 2.5830424999999998e-05
0.4420000 2.6718558e-05
0.4430000 2.7626118e-05
0.4440000 2.8553467e-05
0.4450000 2.9501024e-05
0.4460000 3.0469261e-05
0.4470000 3.1458706e-05
0.4480000 3.2469941000000004e-05
0.4490000 3.3503602e-05
0.4500000 3.4560367e-05
0.4510000 3.5640956999999995e-05
0.4520000 3.6746123999999996e-05
0.4530000 3.787664e-05
0.4540000 3.9033287e-05
0.4550000 4.0216847e-05
0.4560000 4.1428081e-05
0.4570000 4.2667725e-05
0.4580000 4.3936473e-05
0.4590000 4.5234967e-05
0.4600000 4.6563781e-05
0.4610000 4.7923419e-05
0.4620000 4.9314292e-05
0.4630000 5.0736736e-05
0.4640000 5.2190989999999995e-05
0.4650000 5.3677195e-05
0.4660000 5.5195408999999995e-05
0.4670000 5.6745603e-05
0.4680000 5.8327657e-05
0.4690000 5.9941401999999994e-05
0.4700000 6.1586599e-05
0.4710000 6.3262974e-05
0.4720000 6.4970237e-05
0.4730000 6.670808299999999e-05
0.4740000 6.8476226e-05
0.4750000 7.027442199999999e-05
0.4760000 7.2102483e-05
0.4770000 7.3960297e-05
0.4780000 7.584784499999999e-05
0.4790000 7.776523e-05
0.4800000 7.971267999999999e-05
0.4810000 8.169057e-05
0.4820000 8.3699422e-05
0.4830000 8.573993000000001e-05
0.4840000 8.7812941e-05
0.4850000 8.991947300000001e-05
0.4860000 9.2060691e-05
0.4870000 9.423792400000001e-05
0.4880000 9.645262899999998e-05
0.4890000 9.8706403e-05
0.4900000 0.00010100092
0.4910000 0.00010333797
0.4920000 0.00010571939
0.4930000 0.00010814706
0.4940000 0.00011062284999999999
0.4950000 0.00011314866
0.4960000 0.00011572631
0.4970000 0.00011835758
0.4980000 0.00012104417
0.4990000 0.00012378766
0.5000000 0.00012658951999999999
0.5010000 0.00012945108
0.5020000 0.00013237351999999998
0.5030000 0.00013535789
0.5040000 0.00013840508
0.5050000 0.00014151584000000002
0.5060000 0.00014469076
0.5070000 0.00014793033
0.5080000 0.00015123488
0.5090000 0.00015460471
0.5100000 0.00015804
0.5110000 0.00016154088
0.5120000 0.00016510749
0.5130000 0.00016873994
0.5140000 0.00017243839
0.5150000 0.00017620304999999998
0.5160000 0.0001800342
0.5170000 0.00018393226
0.5180000 0.00018789774000000002
0.5190000 0.00019193128
0.5200000 0.00019603374
0.5210000 0.00020020609
0.5220000 0.00020444946999999999
0.5230000 0.00020876525
0.5240000 0.00021315492999999998
0.5250000 0.00021762019000000002
0.5260000 0.00022216286
0.5270000 0.00022678491
0.5280000 0.00023148846000000002
0.5290000 0.0002362757
0.5300000 0.00024114892999999997
0.5310000 0.00024611049
0.5320000 0.00025116281
0.5330000 0.00025630825
0.5340000 0.00026154926
0.5350000 0.00026688819999999997
0.5360000 0.00027232738
0.5370000 0.00027786912
0.5380000 0.0002835156
0.5390000 0.000289269
0.5400000 0.00029513133
0.5410000 0.00030110456999999995
0.5420000 0.00030719063
0.5430000 0.00031339137
0.5440000 0.00031970851
0.5450000 0.0003261438
0.5460000 0.00033269894
0.5470000 0.00033937562999999997
0.5480000 0.00034617557999999996
0.5490000 0.00035310054
0.5500000 0.00036015231
0.5510000 0.00036733275
0.5520000 0.00037464381
0.5530000 0.00038208759000000006
0.5540000 0.00038966623000000005
0.5550000 0.00039738211
0.5560000 0.00040523759999999996
0.5570000 0.00041323533
0.5580000 0.00042137798999999996
0.5590000 0.00042966844
0.5600000 0.00043810965
0.5610000 0.00044670459999999996
0.5620000 0.00045545639000000004
0.5630000 0.00046436826
0.5640000 0.00047344333
0.5650000 0.00048268485
0.5660000 0.00049209598
0.5670000 0.0005016798200000001
0.5680000 0.0005114394800000001
0.5690000 0.00052137789
0.5700000 0.00053149793
0.5710000 0.00054180227
0.5720000 0.00055229348
0.5730000 0.00056297399
0.5740000 0.00057384609
0.5750000 0.00058491191
0.5760000 0.00059617346
0.5770000 0.00060763259
0.5780000 0.00061929113
0.5790000 0.00063115076
0.5800000 0.00064321316
0.5810000 0.00065548006
0.5820000 0.00066795319
0.5830000 0.00068063437
0.5840000 0.0006935255
0.5850000 0.00070662873
0.5860000 0.00071994641
0.5870000 0.0007334811
0.5880000 0.00074723562
0.5890000 0.00076121319
0.5900000 0.00077541736
0.5910000 0.00078985195
0.5920000 0.00080452128
0.5930000 0.00081942999
0.5940000 0.0008345830800000001
0.5950000 0.00084998592
0.5960000 0.00086564432
0.5970000 0.00088156439
0.5980000 0.00089775249
0.5990000 0.00091421525
0.6000000 0.0009309596000000001
0.6010000 0.00094799261
0.6020000 0.0009653214900000001
0.6030000 0.0009829535000000001
0.6040000 0.0010008959
0.6050000 0.0010191561
0.6060000 0.0010377413000000001
0.6070000 0.0010566585
0.6080000 0.0010759148
0.6090000 0.0010955169
0.6100000 0.0011154716
0.6110000 0.0011357852000000001
0.6120000 0.0011564637
0.6130000 0.0011775131
0.6140000 0.0011989391
0.6150000 0.0012207469999999999
0.6160000 0.001242942
0.6170000 0.0012655292000000001
0.6180000 0.0012885135
0.6190000 0.0013118996
0.6200000 0.0013356922
0.6210000 0.0013598959
0.6220000 0.0013845153000000001
0.6230000 0.0014095553000000002
0.6240000 0.0014350206
0.6250000 0.0014609162
0.6260000 0.0014872472
0.6270000 0.0015140191
0.6280000 0.0015412374000000001
0.6290000 0.0015689080000000002
0.6300000 0.0015970374
0.6310000 0.0016256319
0.6320000 0.0016546983
0.6330000 0.0016842438
0.6340000 0.0017142756000000001
0.6350000 0.0017448019000000001
0.6360000 0.0017758304
0.6370000 0.0018073693
0.6380000 0.0018394272
0.6390000 0.0018720128
0.6400000 0.0019051346000000002
0.6410000 0.0019388017000000002
0.6420000 0.0019730229
0.6430000 0.0020078072
0.6440000 0.0020431638
0.6450000 0.0020791014
0.6460000 0.0021156291
0.6470000 0.0021527558
0.6480000 0.0021904903
0.6490000 0.0022288413999999998
0.6500000 0.0022678178
0.6510000 0.0023074279
0.6520000 0.0023476807000000002
0.6530000 0.0023885845
0.6540000 0.0024301478
0.6550000 0.0024723795
0.6560000 0.0025152881999999997
0.6570000 0.0025588828
0.6580000 0.0026031723
0.6590000 0.0026481657
0.6600000 0.0026938727
0.6610000 0.0027403028000000003
0.6620000 0.0027874660999999998
0.6630000 0.0028353728
0.6640000 0.0028840337
0.6650000 0.0029334598
0.6660000 0.0029836625
0.6670000 0.0030346537
0.6680000 0.0030864456000000004
0.6690000 0.0031390504
0.6700000 0.0031924814
0.6710000 0.0032467517
0.6720000 0.003301875
0.6730000 0.0033578650000000002
0.6740000 0.0034147357
0.6750000 0.003472501
0.6760000 0.0035311758
0.6770000 0.0035907738
0.6780000 0.0036513098000000004
0.6790000 0.0037127982
0.6800000 0.0037752532
0.6810000 0.0038386894
0.6820000 0.0039031205
0.6830000 0.0039685608
0.6840000 0.0040350245000000005
0.6850000 0.0041025251
0.6860000 0.0041710759000000005
0.6870000 0.0042406907999999995
0.6880000 0.0043113829
0.6890000 0.0043831656999999994
0.6900000 0.0044560522
0.6910000 0.0045300556
0.6920000 0.0046051893
0.6930000 0.0046814665
0.6940000 0.0047589005000000005
0.6950000 0.0048375052
0.6960000 0.0049172941
0.6970000 0.0049982817
0.6980000 0.0050804825
0.6990000 0.0051639116
0.7000000 0.005248584099999999
0.7010000 0.005334516
0.7020000 0.0054217242
0.7030000 0.0055102249
0.7040000 0.0056000361
0.7050000 0.0056911755
0.7060000 0.0057836616
0.7070000 0.0058775135
0.7080000 0.0059727503
0.7090000 0.0060693925
0.7100000 0.006167459700000001
0.7110000 0.006266972899999999
0.7120000 0.0063679538
0.7130000 0.006470422500000001
0.7140000 0.006574401
0.7150000 0.0066799104
0.7160000 0.0067869718
0.7170000 0.0068956069
0.7180000 0.0070058377
0.7190000 0.0071176844
0.7200000 0.007231169
0.7210000 0.0073463118
0.7220000 0.0074631338000000005
0.7230000 0.0075816548
0.7240000 0.0077018958
0.7250000 0.0078238765
0.7260000 0.0079476165
0.7270000 0.0080731363
0.7280000 0.0082004546
0.7290000 0.008329591899999999
0.7300000 0.008460567200000001
0.7310000 0.0085934
0.7320000 0.0087281107
0.7330000 0.008864719
0.7340000 0.009003245200000001
0.7350000 0.0091437098
0.7360000 0.0092861337
0.7370000 0.0094305389
0.7380000 0.009576947899999999
0.7390000 0.0097253826
0.7400000 0.0098758668
0.7410000 0.010028424999999999
0.7420000 0.010183081
0.7430000 0.010339861
0.7440000 0.010498791
0.7450000 0.010659899
0.7460000 0.01082321
0.7470000 0.010988754
0.7480000 0.011156558
0.7490000 0.011326653
0.7500000 0.011499069
0.7510000 0.011673835
0.7520000 0.011850982
0.7530000 0.012030540999999999
0.7540000 0.012212542
0.7550000 0.012397017
0.7560000 0.012583996
0.7570000 0.012773511
0.7580000 0.012965593000000001
0.7590000 0.013160274999999999
0.7600000 0.013357586
0.7610000 0.013557557999999999
0.7620000 0.013760221
0.7630000 0.013965607000000001
0.7640000 0.014173746
0.7650000 0.014384670000000002
0.7660000 0.01459841
0.7670000 0.014814995000000001
0.7680000 0.015034457999999999
0.7690000 0.01525683
0.7700000 0.015482142
0.7710000 0.015710427000000003
0.7720000 0.015941716
0.7730000 0.016176044
0.7740000 0.016413443
0.7750000 0.016653947
0.7760000 0.016897589
0.7770000 0.017144407
0.7780000 0.017394435
0.7790000 0.017647712
0.7800000 0.017904272
0.7810000 0.018164153
0.7820000 0.018427396
0.7830000 0.018694038
0.7840000 0.01896412
0.7850000 0.019237681
0.7860000 0.019514761999999998
0.7870000 0.019795402
0.7880000 0.020079645
0.7890000 0.02036753
0.7900000 0.020659099
0.7910000 0.020954394
0.7920000 0.021253455
0.7930000 0.021556324
0.7940000 0.021863042
0.7950000 0.02217365
0.7960000 0.022488188
0.7970000 0.022806699
0.7980000 0.023129220000000002
0.7990000 0.023455794
0.8000000 0.02378646
0.8010000 0.024121259
0.8020000 0.02446023
0.8030000 0.024803414
0.8040000 0.025150849
0.8050000 0.025502578
0.8060000 0.025858640000000002
0.8070000 0.026219075999999997
0.8080000 0.026583928
0.8090000 0.026953238
0.8100000 0.027327047
0.8110000 0.027705399999999998
0.8120000 0.028088343
0.8130000 0.028475914999999997
0.8140000 0.028868165
0.8150000 0.029265140999999998
0.8160000 0.029666888
0.8170000 0.030073454
0.8180000 0.030484889
0.8190000 0.030901239
0.8200000 0.031322558
0.8210000 0.031748894
0.8220000 0.0321803
0.8230000 0.032616829
0.8240000 0.033058532
0.8250000 0.033505462
0.8260000 0.033957671
0.8270000 0.034415213
0.8280000 0.034878137999999996
0.8290000 0.0353465
0.8300000 0.035820351
0.8310000 0.036299744
0.8320000 0.036784733
0.8330000 0.037275368
0.8340000 0.037771699
0.8350000 0.038273781
0.8360000 0.038781663
0.8370000 0.039295398
0.8380000 0.039815035
0.8390000 0.040340624
0.8400000 0.040872218
0.8410000 0.041409866999999996
0.8420000 0.041953622999999995
0.8430000 0.042503533999999996
0.8440000 0.043059652999999996
0.8450000 0.043622032
0.8460000 0.044190724
0.8470000 0.044765777
0.8480000 0.045347252
0.8490000 0.045935196
0.8500000 0.046529667000000004
0.8510000 0.04713072
0.8520000 0.047738411
0.8530000 0.048352795
0.8540000 0.048973929
0.8550000 0.049601874
0.8560000 0.050236686
0.8570000 0.050878426000000004
0.8580000 0.051527156000000005
0.8590000 0.052182928999999996
0.8600000 0.05284581
0.8610000 0.053515862
0.8620000 0.054193136999999995
0.8630000 0.054877705
0.8640000 0.05556962
0.8650000 0.056268944
0.8660000 0.056975742
0.8670000 0.057690067000000005
0.8680000 0.058411981
0.8690000 0.05914155
0.8700000 0.059878825999999996
0.8710000 0.060623872999999995
0.8720000 0.061376748
0.8730000 0.06213751
0.8740000 0.062906218
0.8750000 0.06368293
0.8760000 0.064467703
0.8770000 0.065260602
0.8780000 0.066061679
0.8790000 0.066870992
0.8800000 0.0676886
0.8810000 0.068514567
0.8820000 0.069348945
0.8830000 0.070191798
0.8840000 0.071043189
0.8850000 0.071903173
0.8860000 0.072771817
0.8870000 0.07364918100000001
0.8880000 0.074535323
0.8890000 0.075430312
0.8900000 0.076334208
0.8910000 0.077247078
0.8920000 0.078168983
0.8930000 0.079099991
0.8940000 0.080040167
0.8950000 0.080989575
0.8960000 0.081948278
0.8970000 0.082916341
0.8980000 0.083893834
0.8990000 0.084880821
0.9000000 0.085877365
0.9010000 0.086883531
0.9020000 0.08789938900000001
0.9030000 0.088924996
0.9040000 0.089960417
0.9050000 0.091005716
0.9060000 0.092060957
0.9070000 0.093126198
0.9080000 0.094201503
0.9090000 0.095286936
0.9100000 0.096382556
0.9110000 0.09748842
0.9120000 0.098604592
0.9130000 0.09973111999999999
0.9140000 0.10086808
0.9150000 0.10201551
0.9160000 0.1031735
0.9170000 0.10434209000000001
0.9180000 0.10552133000000001
0.9190000 0.10671128999999999
0.9200000 0.10791202999999999
0.9210000 0.10912361
0.9220000 0.11034609
0.9230000 0.11157952
0.9240000 0.11282397999999999
0.9250000 0.11407951000000001
0.9260000 0.11534617999999999
0.9270000 0.11662404
0.9280000 0.11791317
0.9290000 0.11921361
0.9300000 0.12052542000000001
0.9310000 0.12184868
0.9320000 0.12318343999999999
0.9330000 0.12452975
0.9340000 0.12588768
0.9350000 0.12725728
0.9360000 0.1286386
0.9370000 0.13003172
0.9380000 0.13143668
0.9390000 0.13285354
0.9400000 0.13428235000000002
0.9410000 0.13572316
0.9420000 0.13717604
0.9430000 0.13864102
0.9440000 0.14011816
0.9450000 0.14160749
0.9460000 0.14310909
0.9470000 0.14462298999999998
0.9480000 0.14614923000000002
0.9490000 0.14768786
0.9500000 0.14923894
0.9510000 0.1508025
0.9520000 0.15237859
0.9530000 0.15396725
0.9540000 0.15556852000000002
0.9550000 0.15718244
0.9560000 0.15880907
0.9570000 0.16044843
0.9580000 0.16210058
0.9590000 0.16376555
0.9600000 0.1654434
0.9610000 0.16713416
0.9620000 0.16883785999999998
0.9630000 0.17055456
0.9640000 0.17228428999999998
0.9650000 0.17402710000000002
0.9660000 0.17578303
0.9670000 0.17755210999999999
0.9680000 0.17933438000000002
0.9690000 0.18112989
0.9700000 0.18293868
0.9710000 0.18476078
0.9720000 0.18659622
0.9730000 0.18844504
0.9740000 0.19030728
0.9750000 0.19218296999999998
0.9760000 0.19407213
0.9770000 0.19597481
0.9780000 0.19789103
0.9790000 0.1998208
0.9800000 0.20176417
0.9810000 0.20372115999999998
0.9820000 0.20569178999999999
0.9830000 0.20767606000000002
0.9840000 0.20967401000000002
0.9850000 0.21168566
0.9860000 0.21371103
0.9870000 0.21575012000000002
0.9880000 0.21780294
0.9890000 0.21986952
0.9900000 0.22194989
0.9910000 0.22404401
0.9920000 0.22615194000000002
0.9930000 0.22827366
0.9940000 0.23040918000000002
0.9950000 0.23255852999999999
0.9960000 0.23472172
0.9970000 0.23689873
0.9980000 0.23908957
0.9990000 0.24129425000000002
1.000000 0.24351277
1.001000 0.24574515
1.002000 0.24799139
1.003000 0.25025147000000003
1.004000 0.25252542
1.005000 0.25481318999999997
1.006000 0.25711481
1.007000 0.25943029
1.008000 0.2617596
1.009000 0.26410273
1.010000 0.26645968
1.011000 0.26883043
1.012000 0.27121499
1.013000 0.27361333
1.014000 0.27602542999999996
1.015000 0.27845127000000003
1.016000 0.28089082
1.017000 0.28334407
1.018000 0.28581098
1.019000 0.28829151
1.020000 0.29078566
1.021000 0.29329336
1.022000 0.29581462000000003
1.023000 0.29834935
1.024000 0.30089753999999996
1.025000 0.30345913999999996
1.026000 0.30603410999999997
1.027000 0.30862239999999996
1.028000 0.31122394999999997
1.029000 0.31383873
1.030000 0.31646669
1.031000 0.31910778
1.032000 0.32176193999999997
1.033000 0.32442910999999997
1.034000 0.32710923999999997
1.035000 0.32980228
1.036000 0.33250814
1.037000 0.33522679
1.038000 0.33795817
1.039000 0.3407022
1.040000 0.34345882
1.041000 0.34622794
1.042000 0.34900953
1.043000 0.35180349
1.044000 0.35460975
1.045000 0.35742826
1.046000 0.3602589
1.047000 0.36310162
1.048000 0.36595634
1.049000 0.36882295
1.050000 0.37170136000000004
1.051000 0.37459148999999997
1.052000 0.37749324
1.053000 0.38040651000000003
1.054000 0.38333118
1.055000 0.38626718
1.056000 0.3892144
1.057000 0.39217272
1.058000 0.39514201000000004
1.059000 0.39812214999999995
1.060000 0.40111304000000003
1.061000 0.40411455999999996
1.062000 0.40712655
1.063000 0.41014892
1.064000 0.41318149
1.065000 0.41622417000000006
1.066000 0.41927681
1.067000 0.42233928
1.068000 0.42541143000000003
1.069000 0.42849309
1.070000 0.43158414999999994
1.071000 0.43468447
1.072000 0.43779387999999997
1.073000 0.44091223
1.074000 0.44403938000000004
1.075000 0.44717513999999997
1.076000 0.45031938000000005
1.077000 0.45347195
1.078000 0.45663266999999996
1.079000 0.45980140999999997
1.080000 0.46297795999999997
1.081000 0.46616219999999997
1.082000 0.46935388999999994
1.083000 0.47255293
1.084000 0.47575911
1.085000 0.47897222
1.086000 0.48219207999999997
1.087000 0.4854185
1.088000 0.48865136
1.089000 0.49189035999999997
1.090000 0.49513537
1.091000 0.49838614999999997
1.092000 0.50164252
1.093000 0.50490424
1.094000 0.50817113
1.095000 0.51144292
1.096000 0.51471945
1.097000 0.51800045
1.098000 0.52128569
1.099000 0.52457494
1.100000 0.52786795
1.101000 0.53116451
1.102000 0.53446437
1.103000 0.53776731
1.104000 0.54107304
1.105000 0.54438133
1.106000 0.54769195
1.107000 0.5510045699999999
1.108000 0.5543190100000001
1.109000 0.55763498
1.110000 0.56095221
1.111000 0.56427042
1.112000 0.56758937
1.113000 0.5709087899999999
1.114000 0.5742284
1.115000 0.5775479099999999
1.116000 0.5808670499999999
1.117000 0.58418554
1.118000 0.5875031000000001
1.119000 0.59081945
1.120000 0.59413426
1.121000 0.5974473
1.122000 0.60075824
1.123000 0.6040667599999999
1.124000 0.60737259
1.125000 0.61067538
1.126000 0.6139748700000001
1.127000 0.61727073
1.128000 0.62056258
1.129000 0.62385015
1.130000 0.62713311
1.131000 0.63041113
1.132000 0.63368389
1.133000 0.63695102
1.134000 0.64021219
1.135000 0.64346702
1.136000 0.64671519
1.137000 0.64995638
1.138000 0.65319017
1.139000 0.65641622
1.140000 0.65963417
1.141000 0.66284365
1.142000 0.66604428
1.143000 0.6692356899999999
1.144000 0.6724174599999999
1.145000 0.67558927
1.146000 0.67875073
1.147000 0.68190144
1.148000 0.68504103
1.149000 0.6881691
1.150000 0.6912853099999999
1.151000 0.69438922
1.152000 0.69748042
1.153000 0.7005585400000001
1.154000 0.70362315
1.155000 0.70667388
1.156000 0.70971032
1.157000 0.71273204
1.158000 0.71573867
1.159000 0.7187298
1.160000 0.72170496
1.161000 0.72466377
1.162000 0.7276057699999999
1.163000 0.73053055
1.164000 0.73343767
1.165000 0.73632672
1.166000 0.73919725
1.167000 0.74204877
1.168000 0.74488088
1.169000 0.74769314
1.170000 0.7504850599999999
1.171000 0.75325617
1.172000 0.7560060399999999
1.173000 0.75873421
1.174000 0.76144016
1.175000 0.76412344
1.176000 0.76678358
1.177000 0.76942011
1.178000 0.77203251
1.179000 0.77462033
1.180000 0.77718305
1.181000 0.77972021
1.182000 0.78223133
1.183000 0.7847158200000001
1.184000 0.7871733000000001
1.185000 0.78960322
1.186000 0.7920050999999999
1.187000 0.7943784799999999
1.188000 0.7967228099999999
1.189000 0.7990375200000001
1.190000 0.8013222400000001
1.191000 0.80357641
1.192000 0.8057994799999999
1.193000 0.8079909700000001
1.194000 0.81015043
1.195000 0.81227729
1.196000 0.81437109
1.197000 0.81643127
1.198000 0.81845727
1.199000 0.82044862
1.200000 0.8224047700000001
1.201000 0.8243252499999999
1.202000 0.82620941
1.203000 0.8280568800000001
1.204000 0.82986699
1.205000 0.8316393
1.206000 0.8333731400000001
1.207000 0.83506806
1.208000 0.83672348
1.209000 0.8383388599999999
1.210000 0.83991364
1.211000 0.8414473400000001
1.212000 0.8429393199999999
1.213000 0.84438901
1.214000 0.84579587
1.215000 0.84715933
1.216000 0.84847882
1.217000 0.8497538000000001
1.218000 0.8509837100000001
1.219000 0.8521679799999999
1.220000 0.85330606
1.221000 0.85439729
1.222000 0.8554412100000001
1.223000 0.85643725
1.224000 0.85738478
1.225000 0.8582833200000001
1.226000 0.8591322199999999
1.227000 0.85993093
1.228000 0.86067896
1.229000 0.86137569
1.230000 0.8620205299999999
1.231000 0.8626130399999999
1.232000 0.8631525600000001
1.233000 0.8636385200000001
1.234000 0.86407037
1.235000 0.86444756
1.236000 0.86476952
1.237000 0.8650356899999999
1.238000 0.8652455200000001
1.239000 0.86539844
1.240000 0.86549381
1.241000 0.86553115
1.242000 0.86550983
1.243000 0.86542927
1.244000 0.86528892
1.245000 0.86508822
1.246000 0.8648266099999999
1.247000 0.8645034399999999
1.248000 0.8641181499999999
1.249000 0.86367019
1.250000 0.86315889
1.251000 0.8625838
1.252000 0.8619442600000001
1.253000 0.86123971
1.254000 0.8604696000000001
1.255000 0.8596333700000001
1.256000 0.85873036
1.257000 0.8577601100000001
1.258000 0.85672196
1.259000 0.8556153599999999
1.260000 0.85443985
1.261000 0.85319476
1.262000 0.85187964
1.263000 0.85049383
1.264000 0.84903687
1.265000 0.8475082
1.266000 0.84590726
1.267000 0.84423348
1.268000 0.84248642
1.269000 0.8406654899999999
1.270000 0.83877016
1.271000 0.8367998499999999
1.272000 0.83475411
1.273000 0.8326322800000001
1.274000 0.8304339799999999
1.275000 0.82815858
1.276000 0.8258055
1.277000 0.8233742800000001
1.278000 0.82086436
1.279000 0.81827529
1.280000 0.8156064
1.281000 0.81285723
1.282000 0.81002731
1.283000 0.8071160900000001
1.284000 0.804123
1.285000 0.8010474999999999
1.286000 0.7978891
1.287000 0.7946473500000001
1.288000 0.7913216900000001
1.289000 0.78791156
1.290000 0.7844165000000001
1.291000 0.78083603
1.292000 0.77716964
1.293000 0.77341688
1.294000 0.76957727
1.295000 0.7656503
1.296000 0.76163551
1.297000 0.75753247
1.298000 0.75334073
1.299000 0.74905977
1.300000 0.74468921
1.301000 0.74022859
1.302000 0.73567745
1.303000 0.73103542
1.304000 0.7263020099999999
1.305000 0.7214768300000001
1.306000 0.71655945
1.307000 0.71154949
1.308000 0.7064465
1.309000 0.70125009
1.310000 0.6959598499999999
1.311000 0.69057536
1.312000 0.68509625
1.313000 0.6795221
1.314000 0.67385253
1.315000 0.66808718
1.316000 0.66222562
1.317000 0.65626753
1.318000 0.6502124899999999
1.319000 0.6440601300000001
1.320000 0.63781007
1.321000 0.63146194
1.322000 0.62501542
1.323000 0.61847013
1.324000 0.61182575
1.325000 0.60508191
1.326000 0.5982382700000001
1.327000 0.59129456
1.328000 0.58425046
1.329000 0.5771056299999999
1.330000 0.5698598
1.331000 0.56251264
1.332000 0.5550639199999999
1.333000 0.54751337
1.334000 0.53986069
1.335000 0.53210566
1.336000 0.52424804
1.337000 0.51628756
1.338000 0.5082240299999999
1.339000 0.50005717
1.340000 0.49178684
1.341000 0.48341276
1.342000 0.47493479
1.343000 0.46635269999999995
1.344000 0.45766629999999997
1.345000 0.44887546000000006
1.346000 0.43997993
1.347000 0.43097958000000003
1.348000 0.42187422999999996
1.349000 0.41266372
1.350000 0.40334793999999996
1.351000 0.39392668
1.352000 0.38439983
1.353000 0.37476723
1.354000 0.36502879
1.355000 0.35518436
1.356000 0.34523383
1.357000 0.33517707999999996
1.358000 0.32501405
1.359000 0.31474463
1.360000 0.30436873999999997
1.361000 0.29388631
1.362000 0.28329729
1.363000 0.27260163
1.364000 0.26179928999999996
1.365000 0.25089025
1.366000 0.23987447
1.367000 0.22875196000000003
1.368000 0.21752273000000003
1.369000 0.20618679
1.370000 0.19474416
1.371000 0.1831949
1.372000 0.17153905
1.373000 0.15977666000000001
1.374000 0.14790782
1.375000 0.13593260999999998
1.376000 0.12385109000000001
1.377000 0.11166339
1.378000 0.09936959199999999
1.379000 0.086969824
1.380000 0.074464205
1.381000 0.061852863
1.382000 0.049135939
1.383000 0.036313570999999996
1.384000 0.023385911
1.385000 0.010353115000000001
1.386000 -0.0027846549
1.387000 -0.016027222
1.388000 -0.029374403
1.389000 -0.042826019
1.390000 -0.056381873
1.391000 -0.070041762
1.392000 -0.08380546900000001
1.393000 -0.097672781
1.394000 -0.11164345999999999
1.395000 -0.12571726
1.396000 -0.13989392
1.397000 -0.15417318
1.398000 -0.16855476
1.399000 -0.18303839
1.400000 -0.19762375999999998
1.401000 -0.21231055999999998
1.402000 -0.22709845
1.403000 -0.2419871
1.404000 -0.25697618
1.405000 -0.27206531
1.406000 -0.28725411
1.407000 -0.30254219
1.408000 -0.31792917000000004
1.409000 -0.33341465
1.410000 -0.34899819
1.411000 -0.36467935
1.412000 -0.3804577
1.413000 -0.39633280000000004
1.414000 -0.41230414000000004
1.415000 -0.42837132
1.416000 -0.44453382
1.417000 -0.46079112
1.418000 -0.47714277
1.419000 -0.49358824999999995
1.420000 -0.51012705
1.421000 -0.5267586599999999
1.422000 -0.54348251
1.423000 -0.5602981
1.424000 -0.57720486
1.425000 -0.59420224
1.426000 -0.61128968
1.427000 -0.62846662
1.428000 -0.64573246
1.429000 -0.66308659
1.430000 -0.68052844
1.431000 -0.69805738
1.432000 -0.71567278
1.433000 -0.7333740099999999
1.434000 -0.75116046
1.435000 -0.76903142
1.436000 -0.7869862999999999
1.437000 -0.80502434
1.438000 -0.82314489
1.439000 -0.84134722
1.440000 -0.85963067
1.441000 -0.87799449
1.442000 -0.89643793
1.443000 -0.9149602600000001
1.444000 -0.93356073
1.445000 -0.9522385
1.446000 -0.9709928200000001
1.447000 -0.98982286
1.448000 -1.0087279
1.449000 -1.027707
1.450000 -1.0467594
1.451000 -1.0658843
1.452000 -1.0850809
1.453000 -1.1043481000000002
1.454000 -1.1236852
1.455000 -1.1430914
1.456000 -1.1625657
1.457000 -1.1821073
1.458000 -1.2017151
1.459000 -1.2213884
1.460000 -1.2411261999999998
1.461000 -1.2609276
1.462000 -1.2807917
1.463000 -1.3007174
1.464000 -1.3207039999999999
1.465000 -1.3407502999999998
1.466000 -1.3608555
1.467000 -1.3810187
1.468000 -1.4012387
1.469000 -1.4215147
1.470000 -1.4418457
1.471000 -1.4622306
1.472000 -1.4826683
1.473000 -1.503158
1.474000 -1.5236985
1.475000 -1.5442888
1.476000 -1.564928
1.477000 -1.5856147
1.478000 -1.6063482
1.479000 -1.6271271
1.480000 -1.6479504999999999
1.481000 -1.6688174
1.482000 -1.6897265000000001
1.483000 -1.7106768
1.484000 -1.7316671
1.485000 -1.7526963999999998
1.486000 -1.7737633
1.487000 -1.7948668
1.488000 -1.8160058
1.489000 -1.8371790999999997
1.490000 -1.8583855
1.491000 -1.8796237
1.492000 -1.9008926999999998
1.493000 -1.9221911
1.494000 -1.9435178000000002
1.495000 -1.9648717999999998
1.496000 -1.9862516000000001
1.497000 -2.007656
1.498000 -2.0290839000000003
1.499000 -2.0505341
1.500000 -2.0720052
1.501000 -2.093496
1.502000 -2.1150054000000003
1.503000 -2.136532
1.504000 -2.1580746
1.505000 -2.1796320000000002
1.506000 -2.2012027
1.507000 -2.2227857
1.508000 -2.2443796
1.509000 -2.2659830999999997
1.510000 -2.287595
1.511000 -2.3092138
1.512000 -2.3308383
1.513000 -2.3524674
1.514000 -2.3740994
1.515000 -2.3957333000000003
1.516000 -2.4173674999999997
1.517000 -2.4390008
1.518000 -2.4606319
1.519000 -2.4822595
1.520000 -2.503882
1.521000 -2.5254982
1.522000 -2.5471067
1.523000 -2.5687063
1.524000 -2.5902955
1.525000 -2.6118729
1.526000 -2.6334373
1.527000 -2.6549872
1.528000 -2.6765211
1.529000 -2.6980376
1.530000 -2.7195355
1.531000 -2.7410133
1.532000 -2.7624696
1.533000 -2.7839031
1.534000 -2.8053122
1.535000 -2.8266955
1.536000 -2.8480517
1.537000 -2.8693793
1.538000 -2.8906769999999997
1.539000 -2.9119434
1.540000 -2.933177
1.541000 -2.9543763
1.542000 -2.97554
1.543000 -2.9966667
1.544000 -3.017755
1.545000 -3.0388035
1.546000 -3.0598107999999997
1.547000 -3.0807752
1.548000 -3.1016957
1.549000 -3.1225706
1.550000 -3.1433985
1.551000 -3.1641781
1.552000 -3.1849079000000002
1.553000 -3.2055862
1.554000 -3.226212
1.555000 -3.2467837999999998
1.556000 -3.2673001
1.557000 -3.2877594
1.558000 -3.3081602
1.559000 -3.3285011000000004
1.560000 -3.3487804000000003
1.561000 -3.3689972
1.562000 -3.3891495000000003
1.563000 -3.4092363
1.564000 -3.429256
1.565000 -3.4492072
1.566000 -3.4690882999999997
1.567000 -3.4888979
1.568000 -3.5086345
1.569000 -3.5282966
1.570000 -3.547883
1.571000 -3.567392
1.572000 -3.5868223999999995
1.573000 -3.6061723
1.574000 -3.6254406
1.575000 -3.6446262
1.576000 -3.6637272999999997
1.577000 -3.6827422999999997
1.578000 -3.7016701
1.579000 -3.7205093000000002
1.580000 -3.7392583
1.581000 -3.757916
1.582000 -3.7764810000000004
1.583000 -3.7949517000000004
1.584000 -3.8133266999999997
1.585000 -3.8316049
1.586000 -3.8497847000000003
1.587000 -3.8678646
1.588000 -3.8858432
1.589000 -3.9037194
1.590000 -3.9214917000000002
1.591000 -3.9391585
1.592000 -3.9567186999999997
1.593000 -3.974171
1.594000 -3.9915137000000005
1.595000 -4.0087458
1.596000 -4.025865700000001
1.597000 -4.042872
1.598000 -4.0597633
1.599000 -4.0765382
1.600000 -4.0931955
1.601000 -4.109733899999999
1.602000 -4.126152
1.603000 -4.1424483
1.604000 -4.1586217
1.605000 -4.1746706
1.606000 -4.190594
1.607000 -4.2063903
1.608000 -4.2220581
1.609000 -4.2375967
1.610000 -4.2530041
1.611000 -4.2682797
1.612000 -4.2834215
1.613000 -4.2984288
1.614000 -4.3133002
1.615000 -4.3280344
1.616000 -4.3426301
1.617000 -4.3570861
1.618000 -4.3714013000000005
1.619000 -4.385574500000001
1.620000 -4.399604399999999
1.621000 -4.4134896
1.622000 -4.4272292
1.623000 -4.4408217
1.624000 -4.4542659
1.625000 -4.4675607
1.626000 -4.480705
1.627000 -4.4936977
1.628000 -4.5065373
1.629000 -4.519223
1.630000 -4.5317534
1.631000 -4.5441274
1.632000 -4.5563437
1.633000 -4.5684014
1.634000 -4.5802988000000004
1.635000 -4.5920353
1.636000 -4.6036098
1.637000 -4.6150208
1.638000 -4.6262674
1.639000 -4.6373483
1.640000 -4.6482626
1.641000 -4.6590093999999995
1.642000 -4.6695873
1.643000 -4.6799954
1.644000 -4.6902329
1.645000 -4.7002982
1.646000 -4.7101907
1.647000 -4.719909299999999
1.648000 -4.7294531
1.649000 -4.7388211
1.650000 -4.7480121
1.651000 -4.7570255
1.652000 -4.76586
1.653000 -4.7745146
1.654000 -4.7829885
1.655000 -4.7912806
1.656000 -4.7993901999999995
1.657000 -4.8073165
1.658000 -4.815058
1.659000 -4.8226144
1.660000 -4.8299845
1.661000 -4.8371673
1.662000 -4.8441621999999995
1.663000 -4.850968
1.664000 -4.8575841
1.665000 -4.8640095
1.666000 -4.8702434000000006
1.667000 -4.876284699999999
1.668000 -4.8821330000000005
1.669000 -4.8877873
1.670000 -4.8932467
1.671000 -4.8985101
1.672000 -4.903577299999999
1.673000 -4.908447
1.674000 -4.9131189
1.675000 -4.9175918
1.676000 -4.9218655
1.677000 -4.925938700000001
1.678000 -4.9298108
1.679000 -4.9334812999999995
1.680000 -4.9369495
1.681000 -4.9402144
1.682000 -4.9432755
1.683000 -4.9461324
1.684000 -4.948784
1.685000 -4.9512301
1.686000 -4.9534697
1.687000 -4.9555022
1.688000 -4.9573272
1.689000 -4.958944
1.690000 -4.9603522
1.691000 -4.961551
1.692000 -4.9625397
1.693000 -4.9633179
1.694000 -4.9638849
1.695000 -4.9642403
1.696000 -4.9643837
1.697000 -4.964314
1.698000 -4.9640313
1.699000 -4.9635347
1.700000 -4.9628239
1.701000 -4.9618982
1.702000 -4.9607571
1.703000 -4.9594004
1.704000 -4.9578272
1.705000 -4.9560372
1.706000 -4.95403
1.707000 -4.9518052
1.708000 -4.9493626
1.709000 -4.9467016
1.710000 -4.9438216
1.711000 -4.9407225
1.712000 -4.937403600000001
1.713000 -4.933865
1.714000 -4.9301062
1.715000 -4.9261268
1.716000 -4.9219266
1.717000 -4.917505
1.718000 -4.9128618
1.719000 -4.907997
1.720000 -4.9029101
1.721000 -4.8976008
1.722000 -4.892068699999999
1.723000 -4.8863139
1.724000 -4.8803358999999995
1.725000 -4.8741344
1.726000 -4.8677094
1.727000 -4.8610605
1.728000 -4.8541877
1.729000 -4.8470907
1.730000 -4.8397694
1.731000 -4.8322234
1.732000 -4.8244525000000005
1.733000 -4.8164565
1.734000 -4.8082355
1.735000 -4.7997892
1.736000 -4.7911175
1.737000 -4.782220000000001
1.738000 -4.7730967
1.739000 -4.7637478
1.740000 -4.754173
1.741000 -4.7443721000000005
1.742000 -4.7343452
1.743000 -4.724092
1.744000 -4.7136128
1.745000 -4.7029074
1.746000 -4.6919756
1.747000 -4.6808176
1.748000 -4.669433499999999
1.749000 -4.6578228
1.750000 -4.6459861
1.751000 -4.6339232
1.752000 -4.6216343
1.753000 -4.6091191
1.754000 -4.5963779
1.755000 -4.5834109
1.756000 -4.5702182
1.757000 -4.5567997
1.758000 -4.5431554
1.759000 -4.5292858
1.760000 -4.5151908
1.761000 -4.500870399999999
1.762000 -4.486325
1.763000 -4.4715546
1.764000 -4.4565592
1.765000 -4.441339200000001
1.766000 -4.4258945
1.767000 -4.4102255
1.768000 -4.3943323
1.769000 -4.3782149
1.770000 -4.3618735
1.771000 -4.3453086
1.772000 -4.3285202
1.773000 -4.3115087
1.774000 -4.294274
1.775000 -4.2768165
1.776000 -4.2591367
1.777000 -4.2412344
1.778000 -4.2231102
1.779000 -4.2047638
1.780000 -4.1861958999999995
1.781000 -4.1674066000000005
1.782000 -4.1483965
1.783000 -4.1291658
1.784000 -4.1097149
1.785000 -4.0900438999999995
1.786000 -4.0701535
1.787000 -4.0500436
1.788000 -4.029715100000001
1.789000 -4.0091679
1.790000 -3.9884027000000004
1.791000 -3.9674196000000004
1.792000 -3.9462194
1.793000 -3.9248019000000003
1.794000 -3.9031681
1.795000 -3.8813177
1.796000 -3.8592517
1.797000 -3.8369704
1.798000 -3.8144741000000004
1.799000 -3.7917633
1.800000 -3.7688382
1.801000 -3.7456993
1.802000 -3.7223473
1.803000 -3.6987826000000004
1.804000 -3.6750056000000004
1.805000 -3.6510165999999997
1.806000 -3.6268160000000003
1.807000 -3.6024044999999996
1.808000 -3.5777829999999997
1.809000 -3.5529512999999997
1.810000 -3.5279103
1.811000 -3.5026606
1.812000 -3.4772027
1.813000 -3.4515369999999996
1.814000 -3.4256640999999997
1.815000 -3.3995843999999997
1.816000 -3.3732987999999997
1.817000 -3.3468079
1.818000 -3.3201121000000002
1.819000 -3.2932121000000003
1.820000 -3.2661087999999996
1.821000 -3.2388024
1.822000 -3.2112937
1.823000 -3.1835835
1.824000 -3.1556722
1.825000 -3.1275603999999997
1.826000 -3.0992489
1.827000 -3.0707384
1.828000 -3.0420292
1.829000 -3.0131223
1.830000 -2.9840181
1.831000 -2.9547174999999997
1.832000 -2.9252211
1.833000 -2.8955294
1.834000 -2.8656432
1.835000 -2.8355634000000003
1.836000 -2.8052904
1.837000 -2.7748247999999998
1.838000 -2.7441674999999996
1.839000 -2.7133191
1.840000 -2.6822804
1.841000 -2.6510518
1.842000 -2.6196344
1.843000 -2.5880288
1.844000 -2.5562357
1.845000 -2.5242560000000003
1.846000 -2.4920901
1.847000 -2.4597391
1.848000 -2.4272038
1.849000 -2.3944847
1.850000 -2.361583
1.851000 -2.3284992
1.852000 -2.2952342
1.853000 -2.2617890000000003
1.854000 -2.2281643
1.855000 -2.194361
1.856000 -2.16038
1.857000 -2.1262223000000002
1.858000 -2.0918885
1.859000 -2.0573797000000003
1.860000 -2.0226967
1.861000 -1.9878403999999998
1.862000 -1.9528117
1.863000 -1.9176116
1.864000 -1.8822408999999998
1.865000 -1.8467005
1.866000 -1.8109912
1.867000 -1.7751141000000001
1.868000 -1.7390698
1.869000 -1.7028594000000001
1.870000 -1.6664838000000002
1.871000 -1.6299438
1.872000 -1.5932404
1.873000 -1.5563742999999999
1.874000 -1.5193466
1.875000 -1.4821582
1.876000 -1.4448101
1.877000 -1.4073031
1.878000 -1.3696382999999999
1.879000 -1.3318165
1.880000 -1.2938389
1.881000 -1.2557062
1.882000 -1.2174197
1.883000 -1.1789802
1.884000 -1.1403889
1.885000 -1.1016468
1.886000 -1.0627548
1.887000 -1.0237142
1.888000 -0.9845257700000001
1.889000 -0.9451909
1.890000 -0.9057105500000001
1.891000 -0.86608576
1.892000 -0.8263177199999999
1.893000 -0.7864075700000001
1.894000 -0.7463563200000001
1.895000 -0.7061651
1.896000 -0.6658350599999999
1.897000 -0.62536737
1.898000 -0.5847631
1.899000 -0.5440234199999999
1.900000 -0.5031494400000001
1.901000 -0.46214228
1.902000 -0.42100311
1.903000 -0.37973309
1.904000 -0.33833335999999997
1.905000 -0.29680505
1.906000 -0.25514931999999996
1.907000 -0.21336733000000002
1.908000 -0.17146023000000002
1.909000 -0.1294292
1.910000 -0.087275426
1.911000 -0.045000092
1.912000 -0.0026043945
1.913000 0.039910447
1.914000 0.082543219
1.915000 0.1252927
1.916000 0.16815766
1.917000 0.21113685999999998
1.918000 0.25422901
1.919000 0.29743285999999997
1.920000 0.34074713
1.921000 0.38417054
1.922000 0.42770174000000005
1.923000 0.47133951
1.924000 0.51508248
1.925000 0.55892929
1.926000 0.60287863
1.927000 0.64692921
1.928000 0.69107963
1.929000 0.73532853
1.930000 0.7796745300000001
1.931000 0.82411626
1.932000 0.8686523899999999
1.933000 0.9132814600000001
1.934000 0.95800208
1.935000 1.0028129000000001
1.936000 1.0477125
1.937000 1.0926994
1.938000 1.1377724
1.939000 1.1829299
1.940000 1.2281706
1.941000 1.273493
1.942000 1.3188957
1.943000 1.3643773
1.944000 1.4099363999999999
1.945000 1.4555715
1.946000 1.5012811
1.947000 1.5470637
1.948000 1.5929179000000002
1.949000 1.6388422
1.950000 1.684835
1.951000 1.730895
1.952000 1.7770207
1.953000 1.8232102000000001
1.954000 1.8694622
1.955000 1.9157752000000001
1.956000 1.9621475
1.957000 2.0085774
1.958000 2.0550635
1.959000 2.1016041
1.960000 2.1481976
1.961000 2.1948425
1.962000 2.241537
1.963000 2.2882795000000002
1.964000 2.3350682000000003
1.965000 2.3819016
1.966000 2.4287781
1.967000 2.4756959
1.968000 2.5226533
1.969000 2.5696488
1.970000 2.6166806
1.971000 2.663747
1.972000 2.7108464
1.973000 2.7579769
1.974000 2.8051371
1.975000 2.8523251
1.976000 2.8995393000000003
1.977000 2.9467778
1.978000 2.9940391
1.979000 3.0413214
1.980000 3.0886229000000003
1.981000 3.1359418999999997
1.982000 3.1832765999999997
1.983000 3.2306250000000003
1.984000 3.2779853999999995
1.985000 3.3253562
1.986000 3.3727355
1.987000 3.4201216
1.988000 3.4675121000000004
1.989000 3.5149055999999996
1.990000 3.5623003
1.991000 3.6096942
1.992000 3.6570851
1.993000 3.7044715
1.994000 3.7518511999999995
1.995000 3.7992223999999997
1.996000 3.8465830999999997
1.997000 3.8939316
1.998000 3.9412659000000003
1.999000 3.9885838
2.000000 4.035883
2.001000 4.083162199999999
2.002000 4.130419
2.003000 4.1776516
2.004000 4.2248577
2.005000 4.2720359
2.006000 4.319183499999999
2.007000 4.3662991
2.008000 4.4133805
2.009000 4.460425300000001
2.010000 4.5074321
2.011000 4.5543987
2.012000 4.6013229
2.013000 4.648202700000001
2.014000 4.6950363
2.015000 4.7418214
2.016000 4.7885559
2.017000 4.8352383
2.018000 4.8818659
2.019000 4.9284369
2.020000 4.974949
2.021000 5.0214004
2.022000 5.0677888
2.023000 5.1141119999999995
2.024000 5.1603682
2.025000 5.2065551
2.026000 5.2526701000000005
2.027000 5.2987114
2.028000 5.3446766
2.029000 5.3905636
2.030000 5.4363701
2.031000 5.482094
2.032000 5.5277329
2.033000 5.5732846
2.034000 5.618747
2.035000 5.6641176
2.036000 5.7093941
2.037000 5.754574
2.038000 5.7996552
2.039000 5.8446355
2.040000 5.8895126
2.041000 5.9342843
2.042000 5.9789483
2.043000 6.023502
2.044000 6.0679432
2.045000 6.1122701
2.046000 6.156479900000001
2.047000 6.2005706
2.048000 6.2445395
2.049000 6.2883846
2.050000 6.3321039
2.051000 6.375695
2.052000 6.419155
2.053000 6.4624824
2.054000 6.5056741
2.055000 6.5487288
2.056000 6.5916434
2.057000 6.6344157
2.058000 6.6770434000000005
2.059000 6.719523700000001
2.060000 6.7618549
2.061000 6.804034100000001
2.062000 6.8460591
2.063000 6.8879277000000005
2.064000 6.929637499999999
2.065000 6.9711857
2.066000 7.0125699
2.067000 7.053788
2.068000 7.094837700000001
2.069000 7.1357161
2.070000 7.1764208
2.071000 7.2169490000000005
2.072000 7.2572991
2.073000 7.2974682
2.074000 7.337453200000001
2.075000 7.3772519999999995
2.076000 7.416862200000001
2.077000 7.4562818
2.078000 7.4955076
2.079000 7.534537500000001
2.080000 7.573369100000001
2.081000 7.6120004
2.082000 7.650428300000001
2.083000 7.6886505
2.084000 7.726664799999999
2.085000 7.7644691
2.086000 7.8020602
2.087000 7.8394360999999995
2.088000 7.8765944
2.089000 7.913532099999999
2.090000 7.9502471
2.091000 7.986737
2.092000 8.0229998
2.093000 8.059033
2.094000 8.0948338
2.095000 8.1303999
2.096000 8.1657283
2.097000 8.2008168
2.098000 8.2356632
2.099000 8.2702652
2.100000 8.3046198
2.101000 8.3387248
2.102000 8.3725773
2.103000 8.4061757
2.104000 8.4395163
2.105000 8.4725976
2.106000 8.5054167
2.107000 8.5379712
2.108000 8.570258299999999
2.109000 8.6022757
2.110000 8.6340211
2.111000 8.6654924
2.112000 8.6966865
2.113000 8.7276012
2.114000 8.758234199999999
2.115000 8.7885834
2.116000 8.818645799999999
2.117000 8.848419
2.118000 8.877901000000001
2.119000 8.9070894
2.120000 8.9359812
2.121000 8.9645743
2.122000 8.992867200000001
2.123000 9.0208568
2.124000 9.0485409
2.125000 9.0759166
2.126000 9.102982299999999
2.127000 9.129735799999999
2.128000 9.1561742
2.129000 9.1822952
2.130000 9.2080973
2.131000 9.233577499999999
2.132000 9.2587329
2.133000 9.283562
2.134000 9.3080625
2.135000 9.3322322
2.136000 9.3560681
2.137000 9.379568
2.138000 9.4027303
2.139000 9.4255522
2.140000 9.4480313
2.141000 9.4701655
2.142000 9.4919525
2.143000 9.5133901
2.144000 9.534476
2.145000 9.5552079
2.146000 9.5755838
2.147000 9.5956005
2.148000 9.615256599999999
2.149000 9.6345507
2.150000 9.6534796
2.151000 9.6720412
2.152000 9.6902341
2.153000 9.7080559
2.154000 9.7255044
2.155000 9.7425774
2.156000 9.7592734
2.157000 9.7755902
2.158000 9.7915255
2.159000 9.8070771
2.160000 9.822243499999999
2.161000 9.8370224
2.162000 9.8514117
2.163000 9.8654099
2.164000 9.8790146
2.165000 9.892224500000001
2.166000 9.9050373
2.167000 9.917451400000001
2.168000 9.929464000000001
2.169000 9.9410743
2.170000 9.9522792
2.171000 9.9630773
2.172000 9.9734671
2.173000 9.9834464
2.174000 9.9930137
2.175000 10.002170000000001
2.176000 10.0109
2.177000 10.019219999999999
2.178000 10.02712
2.179000 10.034600000000001
2.180000 10.04165
2.181000 10.04828
2.182000 10.05448
2.183000 10.06026
2.184000 10.0656
2.185000 10.07052
2.186000 10.075000000000001
2.187000 10.07904
2.188000 10.08265
2.189000 10.08582
2.190000 10.08855
2.191000 10.09084
2.192000 10.09269
2.193000 10.094100000000001
2.194000 10.09506
2.195000 10.09557
2.196000 10.09564
2.197000 10.09526
2.198000 10.094430000000001
2.199000 10.09315
2.200000 10.09141
2.201000 10.089220000000001
2.202000 10.086580000000001
2.203000 10.08348
2.204000 10.079920000000001
2.205000 10.0759
2.206000 10.07142
2.207000 10.06648
2.208000 10.06108
2.209000 10.05522
2.210000 10.04889
2.211000 10.04209
2.212000 10.03483
2.213000 10.0271
2.214000 10.0189
2.215000 10.01022
2.216000 10.00108
2.217000 9.991467
2.218000 9.9813789
2.219000 9.9708162
2.220000 9.9597789
2.221000 9.948265600000001
2.222000 9.9362753
2.223000 9.923807499999999
2.224000 9.9108614
2.225000 9.8974362
2.226000 9.883531900000001
2.227000 9.869147100000001
2.228000 9.854281700000001
2.229000 9.838935
2.230000 9.8231062
2.231000 9.8067954
2.232000 9.7900018
2.233000 9.7727247
2.234000 9.754964000000001
2.235000 9.736719
2.236000 9.7179897
2.237000 9.698775399999999
2.238000 9.6790761
2.239000 9.658891
2.240000 9.638219300000001
2.241000 9.6170619
2.242000 9.5954172
2.243000 9.573286
2.244000 9.5506676
2.245000 9.5275611
2.246000 9.503967300000001
2.247000 9.4798855
2.248000 9.4553158
2.249000 9.4302572
2.250000 9.4047107
2.251000 9.3786754
2.252000 9.352152
2.253000 9.32514
2.254000 9.2976399
2.255000 9.269651
2.256000 9.2411742
2.257000 9.212208500000001
2.258000 9.1827556
2.259000 9.1528147
2.260000 9.1223866
2.261000 9.0914711
2.262000 9.0600684
2.263000 9.0281792
2.264000 8.9958042
2.265000 8.962943399999999
2.266000 8.9295968
2.267000 8.895766
2.268000 8.8614509
2.269000 8.826651400000001
2.270000 8.7913692
2.271000 8.7556042
2.272000 8.7193571
2.273000 8.6826287
2.274000 8.645419799999999
2.275000 8.6077303
2.276000 8.5695609
2.277000 8.5309133
2.278000 8.4917873
2.279000 8.4521838
2.280000 8.412104099999999
2.281000 8.3715484
2.282000 8.330518000000001
2.283000 8.2890131
2.284000 8.247035
2.285000 8.2045846
2.286000 8.1616625
2.287000 8.118270299999999
2.288000 8.0744088
2.289000 8.0300786
2.290000 7.985281199999999
2.291000 7.9400174
2.292000 7.894288700000001
2.293000 7.8480966
2.294000 7.8014418
2.295000 7.7543259
2.296000 7.706750199999999
2.297000 7.6587163
2.298000 7.6102248999999995
2.299000 7.5612776
2.300000 7.5118765000000005
2.301000 7.4620225
2.302000 7.4117169
2.303000 7.3609613000000005
2.304000 7.309757899999999
2.305000 7.2581074999999995
2.306000 7.2060123
2.307000 7.153473000000001
2.308000 7.100492
2.309000 7.0470706
2.310000 6.993210299999999
2.311000 6.938913500000001
2.312000 6.8841808
2.313000 6.8290144
2.314000 6.773416699999999
2.315000 6.7173883000000005
2.316000 6.6609316000000005
2.317000 6.6040486
2.318000 6.546741000000001
2.319000 6.489010200000001
2.320000 6.4308584
2.321000 6.3722871
2.322000 6.3132986
2.323000 6.2538944
2.324000 6.194077399999999
2.325000 6.1338492
2.326000 6.0732119
2.327000 6.0121674
2.328000 5.9507183999999995
2.329000 5.8888666
2.330000 5.8266143999999995
2.331000 5.7639644
2.332000 5.7009187
2.333000 5.637479900000001
2.334000 5.5736504
2.335000 5.5094324
2.336000 5.4448284
2.337000 5.3798411
2.338000 5.3144727000000005
2.339000 5.2487258
2.340000 5.182603
2.341000 5.1161069
2.342000 5.0492402
2.343000 4.982005099999999
2.344000 4.9144045
2.345000 4.8464409999999996
2.346000 4.7781169
2.347000 4.7094353
2.348000 4.6403982
2.349000 4.5710087
2.350000 4.5012694
2.351000 4.4311825
2.352000 4.3607511
2.353000 4.2899776
2.354000 4.2188652
2.355000 4.1474164
2.356000 4.0756337
2.357000 4.0035199
2.358000 3.9310778999999996
2.359000 3.8583106999999996
2.360000 3.7852208999999997
2.361000 3.7118118
2.362000 3.6380861
2.363000 3.5640467
2.364000 3.4896966000000003
2.365000 3.4150392000000003
2.366000 3.3400774
2.367000 3.2648142
2.368000 3.1892531
2.369000 3.113397
2.370000 3.0372493
2.371000 2.9608132
2.372000 2.884092
2.373000 2.8070889
2.374000 2.7298071999999998
2.375000 2.6522504
2.376000 2.5744217
2.377000 2.4963245
2.378000 2.4179621
2.379000 2.3393379999999997
2.380000 2.2604553
2.381000 2.1813177
2.382000 2.1019284
2.383000 2.0222908
2.384000 1.9424083
2.385000 1.8622842
2.386000 1.7819218000000001
2.387000 1.7013248
2.388000 1.6204963
2.389000 1.5394397
2.390000 1.4581586
2.391000 1.3766563
2.392000 1.2949363
2.393000 1.213002
2.394000 1.1308569
2.395000 1.0485046
2.396000 0.9659485000000001
2.397000 0.8831922000000001
2.398000 0.80023929
2.399000 0.71709338
2.400000 0.63375812
2.401000 0.5502372
2.402000 0.46653436
2.403000 0.3826533
2.404000 0.29859778000000003
2.405000 0.2143716
2.406000 0.12997859
2.407000 0.045422598
2.408000 -0.039292517
2.409000 -0.12416288
2.410000 -0.2091846
2.411000 -0.29435374000000003
2.412000 -0.37966641
2.413000 -0.46511861000000004
2.414000 -0.5507065
2.415000 -0.63642608
2.416000 -0.7222734399999999
2.417000 -0.80824466
2.418000 -0.89433584
2.419000 -0.98054307
2.420000 -1.0668624
2.421000 -1.1532900000000001
2.422000 -1.2398219
2.423000 -1.3264542000000001
2.424000 -1.4131829
2.425000 -1.5000042999999998
2.426000 -1.5869144000000002
2.427000 -1.6739095
2.428000 -1.7609853000000002
2.429000 -1.8481383
2.430000 -1.9353643
2.431000 -2.0226594
2.432000 -2.1100197
2.433000 -2.1974411
2.434000 -2.2849197
2.435000 -2.3724513
2.436000 -2.460032
2.437000 -2.5476577000000002
2.438000 -2.6353244
2.439000 -2.723028
2.440000 -2.8107643
2.441000 -2.8985294
2.442000 -2.9863188
2.443000 -3.0741286
2.444000 -3.1619545
2.445000 -3.2497923999999996
2.446000 -3.3376380999999995
2.447000 -3.4254874999999996
2.448000 -3.5133362000000004
2.449000 -3.60118
2.450000 -3.6890148999999997
2.451000 -3.7768368
2.452000 -3.8646411
2.453000 -3.9524239000000003
2.454000 -4.0401813
2.455000 -4.1279088999999995
2.456000 -4.2156025999999995
2.457000 -4.3032582999999995
2.458000 -4.3908715
2.459000 -4.4784386000000005
2.460000 -4.5659553
2.461000 -4.6534177
2.462000 -4.7408216
2.463000 -4.8281629
2.464000 -4.9154375
2.465000 -5.0026413
2.466000 -5.089769899999999
2.467000 -5.176819500000001
2.468000 -5.2637860000000005
2.469000 -5.350665
2.470000 -5.4374527
2.471000 -5.5241447
2.472000 -5.6107368
2.473000 -5.697225
2.474000 -5.7836048
2.475000 -5.8698721
2.476000 -5.9560228
2.477000 -6.0420524
2.478000 -6.1279569
2.479000 -6.213731699999999
2.480000 -6.2993727999999996
2.481000 -6.384875600000001
2.482000 -6.4702361999999995
2.483000 -6.5554507
2.484000 -6.6405140000000005
2.485000 -6.7254223
2.486000 -6.8101719
2.487000 -6.894757599999999
2.488000 -6.9791757
2.489000 -7.063422399999999
2.490000 -7.1474932
2.491000 -7.231383800000001
2.492000 -7.3150903000000005
2.493000 -7.398608299999999
2.494000 -7.4819341
2.495000 -7.565063199999999
2.496000 -7.647991899999999
2.497000 -7.7307165
2.498000 -7.8132324
2.499000 -7.895536
2.500000 -7.9776227
2.501000 -8.059489000000001
2.502000 -8.141130200000001
2.503000 -8.2225427
2.504000 -8.3037227
2.505000 -8.3846658
2.506000 -8.4653676
2.507000 -8.5458249
2.508000 -8.6260326
2.509000 -8.705987799999999
2.510000 -8.785685899999999
2.511000 -8.8651225
2.512000 -8.9442939
2.513000 -9.0231955
2.514000 -9.1018237
2.515000 -9.1801748
2.516000 -9.2582442
2.517000 -9.3360275
2.518000 -9.413521
2.519000 -9.4907202
2.520000 -9.5676214
2.521000 -9.6442208
2.522000 -9.720514
2.523000 -9.7964972
2.524000 -9.8721661
2.525000 -9.9475175
2.526000 -10.022549999999999
2.527000 -10.09725
2.528000 -10.17162
2.529000 -10.245659999999999
2.530000 -10.31937
2.531000 -10.39273
2.532000 -10.46574
2.533000 -10.538409999999999
2.534000 -10.61073
2.535000 -10.682690000000001
2.536000 -10.75429
2.537000 -10.82552
2.538000 -10.89639
2.539000 -10.96688
2.540000 -11.03701
2.541000 -11.10675
2.542000 -11.17611
2.543000 -11.245090000000001
2.544000 -11.31367
2.545000 -11.381860000000001
2.546000 -11.44966
2.547000 -11.51705
2.548000 -11.58404
2.549000 -11.65063
2.550000 -11.7168
2.551000 -11.78255
2.552000 -11.84789
2.553000 -11.912799999999999
2.554000 -11.97729
2.555000 -12.04134
2.556000 -12.10497
2.557000 -12.16815
2.558000 -12.2309
2.559000 -12.2932
2.560000 -12.355049999999999
2.561000 -12.41646
2.562000 -12.4774
2.563000 -12.537889999999999
2.564000 -12.597920000000002
2.565000 -12.65748
2.566000 -12.716569999999999
2.567000 -12.77519
2.568000 -12.833339999999998
2.569000 -12.89101
2.570000 -12.94819
2.571000 -13.00489
2.572000 -13.0611
2.573000 -13.11682
2.574000 -13.172049999999999
2.575000 -13.226769999999998
2.576000 -13.281
2.577000 -13.33472
2.578000 -13.38793
2.579000 -13.44064
2.580000 -13.49283
2.581000 -13.544500000000001
2.582000 -13.595650000000001
2.583000 -13.64629
2.584000 -13.69639
2.585000 -13.74597
2.586000 -13.79501
2.587000 -13.843520000000002
2.588000 -13.8915
2.589000 -13.93893
2.590000 -13.985819999999999
2.591000 -14.03216
2.592000 -14.07795
2.593000 -14.12319
2.594000 -14.167869999999999
2.595000 -14.212
2.596000 -14.25557
2.597000 -14.29857
2.598000 -14.341000000000001
2.599000 -14.38286
2.600000 -14.42416
2.601000 -14.46487
2.602000 -14.505009999999999
2.603000 -14.54457
2.604000 -14.58355
2.605000 -14.62194
2.606000 -14.65974
2.607000 -14.696950000000001
2.608000 -14.73356
2.609000 -14.769589999999999
2.610000 -14.80501
2.611000 -14.839830000000001
2.612000 -14.87405
2.613000 -14.90766
2.614000 -14.94067
2.615000 -14.97307
2.616000 -15.00485
2.617000 -15.03602
2.618000 -15.066570000000002
2.619000 -15.096499999999999
2.620000 -15.125820000000001
2.621000 -15.154509999999998
2.622000 -15.18257
2.623000 -15.21
2.624000 -15.23681
2.625000 -15.26298
2.626000 -15.28852
2.627000 -15.31342
2.628000 -15.33768
2.629000 -15.36131
2.630000 -15.38429
2.631000 -15.406619999999998
2.632000 -15.42831
2.633000 -15.44935
2.634000 -15.469740000000002
2.635000 -15.48948
2.636000 -15.508569999999999
2.637000 -15.527
2.638000 -15.54477
2.639000 -15.56188
2.640000 -15.578330000000001
2.641000 -15.59412
2.642000 -15.60924
2.643000 -15.6237
2.644000 -15.637490000000001
2.645000 -15.65061
2.646000 -15.663060000000002
2.647000 -15.674840000000001
2.648000 -15.68594
2.649000 -15.696370000000002
2.650000 -15.706129999999998
2.651000 -15.7152
2.652000 -15.7236
2.653000 -15.731319999999998
2.654000 -15.73835
2.655000 -15.7447
2.656000 -15.75037
2.657000 -15.755350000000002
2.658000 -15.75965
2.659000 -15.76326
2.660000 -15.766179999999999
2.661000 -15.76841
2.662000 -15.76995
2.663000 -15.7708
2.664000 -15.77096
2.665000 -15.77042
2.666000 -15.76919
2.667000 -15.76726
2.668000 -15.764629999999999
2.669000 -15.76131
2.670000 -15.75729
2.671000 -15.75258
2.672000 -15.74716
2.673000 -15.741050000000001
2.674000 -15.734229999999998
2.675000 -15.72672
2.676000 -15.718499999999999
2.677000 -15.70958
2.678000 -15.69995
2.679000 -15.68963
2.680000 -15.678600000000001
2.681000 -15.66687
2.682000 -15.65443
2.683000 -15.64129
2.684000 -15.62744
2.685000 -15.612889999999998
2.686000 -15.597639999999998
2.687000 -15.58167
2.688000 -15.565010000000001
2.689000 -15.547630000000002
2.690000 -15.52956
2.691000 -15.510769999999999
2.692000 -15.49128
2.693000 -15.471090000000002
2.694000 -15.45018
2.695000 -15.42858
2.696000 -15.40626
2.697000 -15.38324
2.698000 -15.359519999999998
2.699000 -15.335090000000001
2.700000 -15.30995
2.701000 -15.284120000000001
2.702000 -15.257570000000001
2.703000 -15.23032
2.704000 -15.202370000000002
2.705000 -15.17372
2.706000 -15.14436
2.707000 -15.1143
2.708000 -15.083540000000001
2.709000 -15.05208
2.710000 -15.01992
2.711000 -14.98706
2.712000 -14.9535
2.713000 -14.91924
2.714000 -14.88428
2.715000 -14.848629999999998
2.716000 -14.81229
2.717000 -14.77524
2.718000 -14.73751
2.719000 -14.69908
2.720000 -14.65996
2.721000 -14.62015
2.722000 -14.579649999999999
2.723000 -14.53846
2.724000 -14.49658
2.725000 -14.45401
2.726000 -14.41076
2.727000 -14.36683
2.728000 -14.322209999999998
2.729000 -14.27691
2.730000 -14.23093
2.731000 -14.184269999999998
2.732000 -14.136940000000001
2.733000 -14.08893
2.734000 -14.04024
2.735000 -13.99088
2.736000 -13.94085
2.737000 -13.890150000000002
2.738000 -13.83878
2.739000 -13.78675
2.740000 -13.73405
2.741000 -13.68069
2.742000 -13.62666
2.743000 -13.57198
2.744000 -13.516639999999999
2.745000 -13.460639999999998
2.746000 -13.403989999999999
2.747000 -13.34668
2.748000 -13.288730000000001
2.749000 -13.23013
2.750000 -13.170879999999999
2.751000 -13.110990000000001
2.752000 -13.05046
2.753000 -12.98928
2.754000 -12.92747
2.755000 -12.86502
2.756000 -12.801950000000001
2.757000 -12.738240000000001
2.758000 -12.6739
2.759000 -12.608929999999999
2.760000 -12.54334
2.761000 -12.47713
2.762000 -12.410300000000001
2.763000 -12.34286
2.764000 -12.274799999999999
2.765000 -12.20613
2.766000 -12.136859999999999
2.767000 -12.066970000000001
2.768000 -11.99649
2.769000 -11.9254
2.770000 -11.85372
2.771000 -11.78145
2.772000 -11.70858
2.773000 -11.63512
2.774000 -11.56108
2.775000 -11.48646
2.776000 -11.411259999999999
2.777000 -11.33548
2.778000 -11.25912
2.779000 -11.1822
2.780000 -11.104709999999999
2.781000 -11.026660000000001
2.782000 -10.94805
2.783000 -10.86887
2.784000 -10.78915
2.785000 -10.70887
2.786000 -10.62805
2.787000 -10.54668
2.788000 -10.46477
2.789000 -10.38232
2.790000 -10.29933
2.791000 -10.21582
2.792000 -10.13177
2.793000 -10.04721
2.794000 -9.9621184
2.795000 -9.8765127
2.796000 -9.790393
2.797000 -9.7037628
2.798000 -9.6166261
2.799000 -9.5289864
2.800000 -9.4408475
2.801000 -9.3522131
2.802000 -9.2630871
2.803000 -9.173473699999999
2.804000 -9.0833768
2.805000 -8.9928001
2.806000 -8.9017473
2.807000 -8.810222900000001
2.808000 -8.7182306
2.809000 -8.6257748
2.810000 -8.5328594
2.811000 -8.4394887
2.812000 -8.3456665
2.813000 -8.2513973
2.814000 -8.156684799999999
2.815000 -8.0615334
2.816000 -7.965947700000001
2.817000 -7.869932100000001
2.818000 -7.7734903
2.819000 -7.6766267
2.820000 -7.5793453
2.821000 -7.481650300000001
2.822000 -7.3835462000000005
2.823000 -7.2850369
2.824000 -7.186126700000001
2.825000 -7.086820200000001
2.826000 -6.9871217
2.827000 -6.887035099999999
2.828000 -6.7865647000000004
2.829000 -6.685715200000001
2.830000 -6.584490799999999
2.831000 -6.482896200000001
2.832000 -6.3809358
2.833000 -6.2786147
2.834000 -6.175936800000001
2.835000 -6.0729064
2.836000 -5.9695289
2.837000 -5.8658082
2.838000 -5.761749699999999
2.839000 -5.6573577
2.840000 -5.5526371999999995
2.841000 -5.447593299999999
2.842000 -5.342230600000001
2.843000 -5.2365538
2.844000 -5.1305681
2.845000 -5.024278499999999
2.846000 -4.9176902
2.847000 -4.8108078999999995
2.848000 -4.7036365
2.849000 -4.5961816
2.850000 -4.4884477
2.851000 -4.38044
2.852000 -4.2721637
2.853000 -4.1636236
2.854000 -4.0548246
2.855000 -3.9457720000000003
2.856000 -3.8364708
2.857000 -3.7269261
2.858000 -3.6171425
2.859000 -3.507125
2.860000 -3.3968788
2.861000 -3.2864086
2.862000 -3.1757198
2.863000 -3.0648169999999997
2.864000 -2.9537052
2.865000 -2.8423894
2.866000 -2.7308747
2.867000 -2.6191663
2.868000 -2.507269
2.869000 -2.3951881
2.870000 -2.2829285
2.871000 -2.1704955000000004
2.872000 -2.0578943
2.873000 -1.9451302
2.874000 -1.8322083999999998
2.875000 -1.7191343000000001
2.876000 -1.6059132
2.877000 -1.4925505000000001
2.878000 -1.3790516
2.879000 -1.265422
2.880000 -1.1516670999999998
2.881000 -1.0377924
2.882000 -0.9238035400000001
2.883000 -0.80970591
2.884000 -0.69550499
2.885000 -0.58120633
2.886000 -0.46681538
2.887000 -0.35233765
2.888000 -0.23777862
2.889000 -0.12314372
2.890000 -0.008438376999999999
2.891000 0.10633201
2.892000 0.22116206
2.893000 0.33604638
2.894000 0.45097964
2.895000 0.56595653
2.896000 0.68097175
2.897000 0.79602003
2.898000 0.91109602
2.899000 1.0261944
2.900000 1.14131
2.901000 1.2564374999999999
2.902000 1.3715716
2.903000 1.4867071
2.904000 1.6018386999999998
2.905000 1.7169609999999997
2.906000 1.8320684999999999
2.907000 1.9471562000000002
2.908000 2.0622183
2.909000 2.1772495999999997
2.910000 2.2922447
2.911000 2.407198
2.912000 2.5221042
2.913000 2.6369577
2.914000 2.7517529
2.915000 2.8664842
2.916000 2.9811461
2.917000 3.095733
2.918000 3.2102394999999997
2.919000 3.3246599000000003
2.920000 3.4389887
2.921000 3.5532203
2.922000 3.667349
2.923000 3.7813697
2.924000 3.8952764
2.925000 4.0090643
2.926000 4.1227276999999996
2.927000 4.2362612
2.928000 4.3496594
2.929000 4.4629171
2.930000 4.5760293
2.931000 4.6889905
2.932000 4.8017956
2.933000 4.9144391
2.934000 5.026916
2.935000 5.1392216
2.936000 5.2513503
2.937000 5.363296699999999
2.938000 5.4750562
2.939000 5.5866234
2.940000 5.6979928
2.941000 5.8091596
2.942000 5.9201185
2.943000 6.0308643
2.944000 6.1413918
2.945000 6.251695799999999
2.946000 6.3617706
2.947000 6.4716116
2.948000 6.5812133
2.949000 6.69057
2.950000 6.799677
2.951000 6.908528499999999
2.952000 7.0171192
2.953000 7.125444
2.954000 7.2334982000000005
2.955000 7.341276100000001
2.956000 7.448772300000001
2.957000 7.5559817
2.958000 7.6628989999999995
2.959000 7.7695191
2.960000 7.875837400000001
2.961000 7.9818487
2.962000 8.0875479
2.963000 8.1929296
2.964000 8.2979895
2.965000 8.4027223
2.966000 8.507124300000001
2.967000 8.6111896
2.968000 8.7149143
2.969000 8.8182934
2.970000 8.921322199999999
2.971000 9.0239957
2.972000 9.1263101
2.973000 9.2282601
2.974000 9.329842000000001
2.975000 9.4310507
2.976000 9.5318817
2.977000 9.6323296
2.978000 9.7323909
2.979000 9.8320603
2.980000 9.9313334
2.981000 10.03021
2.982000 10.12867
2.983000 10.22673
2.984000 10.32437
2.985000 10.42159
2.986000 10.51839
2.987000 10.614759999999999
2.988000 10.71069
2.989000 10.80619
2.990000 10.90124
2.991000 10.99585
2.992000 11.09
2.993000 11.1837
2.994000 11.27694
2.995000 11.36971
2.996000 11.46201
2.997000 11.55383
2.998000 11.64518
2.999000 11.736040000000001
3.000000 11.82642
3.001000 11.91631
3.002000 12.0057
3.003000 12.09459
3.004000 12.18298
3.005000 12.27086
3.006000 12.35824
3.007000 12.44509
3.008000 12.53144
3.009000 12.617249999999999
3.010000 12.702550000000002
3.011000 12.78731
3.012000 12.871550000000001
3.013000 12.955240000000002
3.014000 13.0384
3.015000 13.12101
3.016000 13.20308
3.017000 13.28459
3.018000 13.36555
3.019000 13.445950000000002
3.020000 13.525789999999999
3.021000 13.60506
3.022000 13.68376
3.023000 13.76189
3.024000 13.83944
3.025000 13.91641
3.026000 13.992799999999999
3.027000 14.0686
3.028000 14.1438
3.029000 14.21841
3.030000 14.29242
3.031000 14.365829999999999
3.032000 14.43864
3.033000 14.51083
3.034000 14.582410000000001
3.035000 14.653369999999999
3.036000 14.723720000000002
3.037000 14.79345
3.038000 14.862549999999999
3.039000 14.93103
3.040000 14.99887
3.041000 15.066080000000001
3.042000 15.132660000000001
3.043000 15.1986
3.044000 15.2639
3.045000 15.32855
3.046000 15.39256
3.047000 15.45592
3.048000 15.51863
3.049000 15.58069
3.050000 15.64209
3.051000 15.70283
3.052000 15.76291
3.053000 15.822330000000001
3.054000 15.88108
3.055000 15.93916
3.056000 15.996569999999998
3.057000 16.05331
3.058000 16.109370000000002
3.059000 16.16476
3.060000 16.219459999999998
3.061000 16.273480000000003
3.062000 16.32682
3.063000 16.37946
3.064000 16.43142
3.065000 16.48268
3.066000 16.53325
3.067000 16.58312
3.068000 16.63229
3.069000 16.68076
3.070000 16.72853
3.071000 16.775599999999997
3.072000 16.82195
3.073000 16.8676
3.074000 16.91254
3.075000 16.95677
3.076000 17.00028
3.077000 17.04308
3.078000 17.08516
3.079000 17.126530000000002
3.080000 17.167180000000002
3.081000 17.2071
3.082000 17.24631
3.083000 17.28479
3.084000 17.32255
3.085000 17.35959
3.086000 17.39589
3.087000 17.43148
3.088000 17.46633
3.089000 17.50045
3.090000 17.53384
3.091000 17.566499999999998
3.092000 17.59843
3.093000 17.62962
3.094000 17.66008
3.095000 17.689799999999998
3.096000 17.718790000000002
3.097000 17.74704
3.098000 17.77454
3.099000 17.80131
3.100000 17.82734
3.101000 17.852619999999998
3.102000 17.87716
3.103000 17.900959999999998
3.104000 17.924010000000003
3.105000 17.94632
3.106000 17.96788
3.107000 17.988699999999998
3.108000 18.00877
3.109000 18.0281
3.110000 18.046680000000002
3.111000 18.06451
3.112000 18.0816
3.113000 18.09794
3.114000 18.11353
3.115000 18.12837
3.116000 18.14247
3.117000 18.15582
3.118000 18.16843
3.119000 18.18029
3.120000 18.191399999999998
3.121000 18.20177
3.122000 18.211389999999998
3.123000 18.22027
3.124000 18.2284
3.125000 18.235789999999998
3.126000 18.242430000000002
3.127000 18.24833
3.128000 18.25349
3.129000 18.2579
3.130000 18.26157
3.131000 18.2645
3.132000 18.26669
3.133000 18.26813
3.134000 18.26883
3.135000 18.2688
3.136000 18.26802
3.137000 18.2665
3.138000 18.26425
3.139000 18.26126
3.140000 18.25753
3.141000 18.253059999999998
3.142000 18.24787
3.143000 18.24193
3.144000 18.23526
3.145000 18.22787
3.146000 18.21974
3.147000 18.21088
3.148000 18.20129
3.149000 18.19098
3.150000 18.17995
3.151000 18.16819
3.152000 18.1557
3.153000 18.142500000000002
3.154000 18.12858
3.155000 18.11394
3.156000 18.09859
3.157000 18.08252
3.158000 18.06575
3.159000 18.04826
3.160000 18.03006
3.161000 18.01116
3.162000 17.99156
3.163000 17.97125
3.164000 17.95024
3.165000 17.928530000000002
3.166000 17.90613
3.167000 17.883029999999998
3.168000 17.85923
3.169000 17.83475
3.170000 17.80957
3.171000 17.78371
3.172000 17.75716
3.173000 17.72993
3.174000 17.70201
3.175000 17.67342
3.176000 17.64415
3.177000 17.6142
3.178000 17.583589999999997
3.179000 17.552300000000002
3.180000 17.52034
3.181000 17.48772
3.182000 17.454439999999998
3.183000 17.4205
3.184000 17.385900000000003
3.185000 17.35065
3.186000 17.31474
3.187000 17.27819
3.188000 17.24099
3.189000 17.20315
3.190000 17.16467
3.191000 17.12556
3.192000 17.085810000000002
3.193000 17.04542
3.194000 17.00442
3.195000 16.96278
3.196000 16.92053
3.197000 16.87766
3.198000 16.83417
3.199000 16.79007
3.200000 16.74537
3.201000 16.70005
3.202000 16.65414
3.203000 16.60762
3.204000 16.56051
3.205000 16.51281
3.206000 16.464509999999997
3.207000 16.41563
3.208000 16.36617
3.209000 16.31613
3.210000 16.26551
3.211000 16.214319999999997
3.212000 16.16255
3.213000 16.11023
3.214000 16.05733
3.215000 16.003880000000002
3.216000 15.94988
3.217000 15.895319999999998
3.218000 15.840219999999999
3.219000 15.78457
3.220000 15.72838
3.221000 15.671660000000001
3.222000 15.6144
3.223000 15.556619999999999
3.224000 15.498310000000002
3.225000 15.43948
3.226000 15.38013
3.227000 15.320269999999999
3.228000 15.259909999999998
3.229000 15.19904
3.230000 15.13767
3.231000 15.07581
3.232000 15.01346
3.233000 14.95062
3.234000 14.8873
3.235000 14.82349
3.236000 14.759220000000001
3.237000 14.69447
3.238000 14.629259999999999
3.239000 14.563590000000001
3.240000 14.49746
3.241000 14.43087
3.242000 14.36384
3.243000 14.29636
3.244000 14.22844
3.245000 14.16008
3.246000 14.09129
3.247000 14.02208
3.248000 13.95244
3.249000 13.88238
3.250000 13.81191
3.251000 13.741030000000002
3.252000 13.66974
3.253000 13.59805
3.254000 13.525970000000001
3.255000 13.453490000000002
3.256000 13.380629999999998
3.257000 13.30739
3.258000 13.23376
3.259000 13.159770000000002
3.260000 13.08541
3.261000 13.010679999999999
3.262000 12.935599999999999
3.263000 12.86016
3.264000 12.78438
3.265000 12.70825
3.266000 12.631780000000001
3.267000 12.554979999999999
3.268000 12.47784
3.269000 12.40039
3.270000 12.322610000000001
3.271000 12.24452
3.272000 12.16611
3.273000 12.08741
3.274000 12.0084
3.275000 11.92909
3.276000 11.8495
3.277000 11.76962
3.278000 11.689449999999999
3.279000 11.60901
3.280000 11.5283
3.281000 11.44732
3.282000 11.36608
3.283000 11.28458
3.284000 11.20283
3.285000 11.12084
3.286000 11.0386
3.287000 10.95613
3.288000 10.87342
3.289000 10.79049
3.290000 10.707329999999999
3.291000 10.62396
3.292000 10.540370000000001
3.293000 10.45658
3.294000 10.372589999999999
3.295000 10.288400000000001
3.296000 10.20402
3.297000 10.11945
3.298000 10.0347
3.299000 9.949774999999999
3.300000 9.8646775
3.301000 9.779413
3.302000 9.6939869
3.303000 9.6084043
3.304000 9.5226705
3.305000 9.4367899
3.306000 9.350767
3.307000 9.2646077
3.308000 9.1783166
3.309000 9.091898800000001
3.310000 9.0053588
3.311000 8.9187019
3.312000 8.8319331
3.313000 8.7450571
3.314000 8.6580791
3.315000 8.5710041
3.316000 8.4838375
3.317000 8.3965838
3.318000 8.3092481
3.319000 8.2218356
3.320000 8.1343517
3.321000 8.0468006
3.322000 7.9591878000000005
3.323000 7.871518299999999
3.324000 7.7837974
3.325000 7.6960295
3.326000 7.60822
3.327000 7.520373900000001
3.328000 7.4324958
3.329000 7.3445909
3.330000 7.2566636
3.331000 7.1687192
3.332000 7.0807621
3.333000 6.9927976
3.334000 6.9048308
3.335000 6.816866200000001
3.336000 6.7289084
3.337000 6.6409618
3.338000 6.5530315
3.339000 6.465122099999999
3.340000 6.377238
3.341000 6.2893837999999995
3.342000 6.2015645
3.343000 6.1137848
3.344000 6.026049
3.345000 5.9383616
3.346000 5.8507275
3.347000 5.7631511
3.348000 5.6756373
3.349000 5.5881906
3.350000 5.5008154
3.351000 5.4135165999999995
3.352000 5.326298599999999
3.353000 5.2391659
3.354000 5.1521230000000005
3.355000 5.0651748
3.356000 4.9783256
3.357000 4.8915803
3.358000 4.8049431
3.359000 4.7184188
3.360000 4.632011400000001
3.361000 4.5457259
3.362000 4.4595666
3.363000 4.3735377
3.364000 4.2876437
3.365000 4.201889
3.366000 4.116278100000001
3.367000 4.0308151
3.368000 3.9455041000000004
3.369000 3.8603496
3.370000 3.7753556
3.371000 3.6905263
3.372000 3.6058657000000003
3.373000 3.521378
3.374000 3.4370668
3.375000 3.3529367
3.376000 3.2689914
3.377000 3.1852353
3.378000 3.101672
3.379000 3.0183055
3.380000 2.9351396
3.381000 2.8521786000000002
3.382000 2.7694261
3.383000 2.6868859
3.384000 2.6045622
3.385000 2.5224587
3.386000 2.4405791999999997
3.387000 2.3589278
3.388000 2.277508
3.389000 2.1963237
3.390000 2.1153785000000003
3.391000 2.0346764
3.392000 1.954221
3.393000 1.8740158999999998
3.394000 1.7940646
3.395000 1.7143709999999999
3.396000 1.6349385
3.397000 1.5557704
3.398000 1.4768706
3.399000 1.3982423000000002
3.400000 1.3198888
3.401000 1.2418136
3.402000 1.1640199
3.403000 1.0865112
3.404000 1.0092904
3.405000 0.93236081
3.406000 0.85572554
3.407000 0.77938773
3.408000 0.70335045
3.409000 0.6276167
3.410000 0.55218954
3.411000 0.4770719
3.412000 0.40226671999999997
3.413000 0.32777695
3.414000 0.25360552
3.415000 0.17975529
3.416000 0.10622915999999999
3.417000 0.033029978
3.418000 -0.039839404
3.419000 -0.11237616
3.420000 -0.18457751
3.421000 -0.25644063
3.422000 -0.32796274999999997
3.423000 -0.39914115
3.424000 -0.46997311999999997
3.425000 -0.54045594
3.426000 -0.61058695
3.427000 -0.68036355
3.428000 -0.74978312
3.429000 -0.81884312
3.430000 -0.8875411
3.431000 -0.95587457
3.432000 -1.0238410999999998
3.433000 -1.0914383
3.434000 -1.1586640000000001
3.435000 -1.2255158
3.436000 -1.2919916999999999
3.437000 -1.3580893
3.438000 -1.4238067
3.439000 -1.4891418
3.440000 -1.5540926
3.441000 -1.6186571
3.442000 -1.6828334
3.443000 -1.7466196999999999
3.444000 -1.8100141
3.445000 -1.8730145
3.446000 -1.9356195
3.447000 -1.997827
3.448000 -2.0596355
3.449000 -2.121043
3.450000 -2.182048
3.451000 -2.2426486
3.452000 -2.3028433
3.453000 -2.3626303
3.454000 -2.4220078999999997
3.455000 -2.4809744
3.456000 -2.5395283
3.457000 -2.5976679999999996
3.458000 -2.6553918
3.459000 -2.7126981000000003
3.460000 -2.7695855
3.461000 -2.8260525000000003
3.462000 -2.8820977
3.463000 -2.9377193999999998
3.464000 -2.9929167
3.465000 -3.0476878999999997
3.466000 -3.1020321
3.467000 -3.1559478000000003
3.468000 -3.2094340999999997
3.469000 -3.2624899999999997
3.470000 -3.3151142
3.471000 -3.3673059
3.472000 -3.4190644
3.473000 -3.4703883999999996
3.474000 -3.5212778
3.475000 -3.5717312000000003
3.476000 -3.6217485000000003
3.477000 -3.6713283999999997
3.478000 -3.7204705
3.479000 -3.7691746
3.480000 -3.8174398
3.481000 -3.8652658
3.482000 -3.9126518999999997
3.483000 -3.9595976
3.484000 -4.0061027
3.485000 -4.0521666
3.486000 -4.0977888
3.487000 -4.1429687
3.488000 -4.1877061
3.489000 -4.2320006
3.490000 -4.275851299999999
3.491000 -4.3192584
3.492000 -4.3622211
3.493000 -4.4047393
3.494000 -4.4468122999999995
3.495000 -4.4884398999999995
3.496000 -4.5296218
3.497000 -4.5703575
3.498000 -4.6106469
3.499000 -4.6504900000000005
3.500000 -4.6898864
3.501000 -4.7288362
3.502000 -4.7673388999999995
3.503000 -4.805395
3.504000 -4.843004
3.505000 -4.8801664
3.506000 -4.9168825
3.507000 -4.9531523
3.508000 -4.9889762
3.509000 -5.0243545
3.510000 -5.0592877000000005
3.511000 -5.0937760999999995
3.512000 -5.1278204
3.513000 -5.161421
3.514000 -5.1945787
3.515000 -5.2272938
3.516000 -5.2595671
3.517000 -5.2913996999999995
3.518000 -5.3227916
3.519000 -5.353744
3.520000 -5.3842574
3.521000 -5.4143324
3.522000 -5.4439701
3.523000 -5.4731708
3.524000 -5.5019355999999995
3.525000 -5.530265
3.526000 -5.5581596
3.527000 -5.5856205999999995
3.528000 -5.6126483
3.529000 -5.6392439
3.530000 -5.665407699999999
3.531000 -5.691140900000001
3.532000 -5.716444200000001
3.533000 -5.7413187
3.534000 -5.7657652
3.535000 -5.7897843
3.536000 -5.8133774
3.537000 -5.8365453
3.538000 -5.8592893
3.539000 -5.8816101000000005
3.540000 -5.9035093
3.541000 -5.9249878
3.542000 -5.9460472
3.543000 -5.966688700000001
3.544000 -5.986913299999999
3.545000 -6.0067225
3.546000 -6.0261182
3.547000 -6.045101600000001
3.548000 -6.063674
3.549000 -6.081836999999999
3.550000 -6.0995921
3.551000 -6.1169412
3.552000 -6.1338856999999996
3.553000 -6.1504271
3.554000 -6.1665673
3.555000 -6.1823077
3.556000 -6.197649999999999
3.557000 -6.2125959
3.558000 -6.227146800000001
3.559000 -6.2413044
3.560000 -6.2550701
3.561000 -6.268446099999999
3.562000 -6.281434
3.563000 -6.294034399999999
3.564000 -6.306249599999999
3.565000 -6.3180812
3.566000 -6.329531200000001
3.567000 -6.340601299999999
3.568000 -6.3512921
3.569000 -6.361606699999999
3.570000 -6.3715458
3.571000 -6.3811116000000005
3.572000 -6.390306399999999
3.573000 -6.3991316000000005
3.574000 -6.4075887
3.575000 -6.4156801
3.576000 -6.4234078
3.577000 -6.4307742
3.578000 -6.437781500000001
3.579000 -6.4444318
3.580000 -6.450726800000001
3.581000 -6.456669399999999
3.582000 -6.4622618
3.583000 -6.4675063
3.584000 -6.4724058
3.585000 -6.4769618
3.586000 -6.4811774
3.587000 -6.4850546
3.588000 -6.488595900000001
3.589000 -6.4918040999999995
3.590000 -6.494680799999999
3.591000 -6.4972289000000005
3.592000 -6.499450700000001
3.593000 -6.5013491000000005
3.594000 -6.502925599999999
3.595000 -6.504183299999999
3.596000 -6.5051235
3.597000 -6.505749399999999
3.598000 -6.506062999999999
3.599000 -6.5060668
3.600000 -6.5057628
3.601000 -6.5051533
3.602000 -6.504240599999999
3.603000 -6.5030269
3.604000 -6.501515200000001
3.605000 -6.4997077
3.606000 -6.4976066
3.607000 -6.495214300000001
3.608000 -6.4925328
3.609000 -6.4895651999999995
3.610000 -6.4863145
3.611000 -6.482782199999999
3.612000 -6.478972
3.613000 -6.474886100000001
3.614000 -6.470527500000001
3.615000 -6.4658985
3.616000 -6.4610019
3.617000 -6.455841700000001
3.618000 -6.4504199
3.619000 -6.4447396
3.620000 -6.438803699999999
3.621000 -6.4326145
3.622000 -6.4261757
3.623000 -6.4194903
3.624000 -6.4125612
3.625000 -6.4053915
3.626000 -6.3979834
3.627000 -6.3903406
3.628000 -6.382465399999999
3.629000 -6.374360599999999
3.630000 -6.3660294
3.631000 -6.3574739000000005
3.632000 -6.3486978
3.633000 -6.339703500000001
3.634000 -6.330493099999999
3.635000 -6.3210703
3.636000 -6.311436700000001
3.637000 -6.301596
3.638000 -6.291550399999999
3.639000 -6.2813020999999996
3.640000 -6.2708549
3.641000 -6.260211
3.642000 -6.249372999999999
3.643000 -6.2383436
3.644000 -6.227126
3.645000 -6.2157229
3.646000 -6.2041372
3.647000 -6.192372
3.648000 -6.1804298
3.649000 -6.1683141
3.650000 -6.156027699999999
3.651000 -6.143574
3.652000 -6.1309561
3.653000 -6.1181773
3.654000 -6.1052404
3.655000 -6.0921486
3.656000 -6.0789056
3.657000 -6.0655139
3.658000 -6.0519774
3.659000 -6.0382988
3.660000 -6.0244817
3.661000 -6.010529
3.662000 -5.9964437
3.663000 -5.9822287
3.664000 -5.9678875
3.665000 -5.9534229000000005
3.666000 -5.938838
3.667000 -5.9241354
3.668000 -5.9093185
3.669000 -5.8943897000000005
3.670000 -5.8793519000000005
3.671000 -5.8642078
3.672000 -5.8489606
3.673000 -5.8336131
3.674000 -5.8181681
3.675000 -5.8026284
3.676000 -5.7869967
3.677000 -5.771276
3.678000 -5.755469199999999
3.679000 -5.739579
3.680000 -5.7236087
3.681000 -5.7075609
3.682000 -5.691438499999999
3.683000 -5.675245100000001
3.684000 -5.658983399999999
3.685000 -5.6426566
3.686000 -5.6262679
3.687000 -5.6098204
3.688000 -5.5933174
3.689000 -5.5767618
3.690000 -5.5601571000000005
3.691000 -5.5435061
3.692000 -5.5268127
3.693000 -5.5100799
3.694000 -5.493310500000001
3.695000 -5.4765079000000005
3.696000 -5.4596751999999995
3.697000 -5.442815599999999
3.698000 -5.4259322999999995
3.699000 -5.409028
3.700000 -5.3921062
3.701000 -5.3751696
3.702000 -5.3582209999999995
3.703000 -5.3412635
3.704000 -5.3242996
3.705000 -5.3073324
3.706000 -5.2903648
3.707000 -5.2733995
3.708000 -5.256439
3.709000 -5.2394863
3.710000 -5.2225440999999995
3.711000 -5.2056149000000005
3.712000 -5.1887017
3.713000 -5.1718067
3.714000 -5.1549334
3.715000 -5.1380839
3.716000 -5.1212613
3.717000 -5.1044684
3.718000 -5.0877079
3.719000 -5.0709829
3.720000 -5.0542962
3.721000 -5.0376505
3.722000 -5.0210491
3.723000 -5.0044946
3.724000 -4.987990099999999
3.725000 -4.9715381
3.726000 -4.9551419999999995
3.727000 -4.9388046999999995
3.728000 -4.9225289
3.729000 -4.906318
3.730000 -4.890174399999999
3.731000 -4.8741012999999995
3.732000 -4.8581012
3.733000 -4.842177
3.734000 -4.8263319
3.735000 -4.8105683
3.736000 -4.7948889
3.737000 -4.7792964
3.738000 -4.7637936
3.739000 -4.7483828
3.740000 -4.7330666
3.741000 -4.7178477
3.742000 -4.7027286
3.743000 -4.6877116
3.744000 -4.6727989
3.745000 -4.6579931
3.746000 -4.6432968
3.747000 -4.6287119
3.748000 -4.614241
3.749000 -4.5998868
3.750000 -4.5856509
3.751000 -4.5715366
3.752000 -4.5575455
3.753000 -4.5436807
3.754000 -4.529944100000001
3.755000 -4.5163386
3.756000 -4.502866
3.757000 -4.4895295
3.758000 -4.4763312
3.759000 -4.4632733
3.760000 -4.4503588
3.761000 -4.43759
3.762000 -4.4249695
3.763000 -4.4124994
3.764000 -4.4001825000000006
3.765000 -4.3880213
3.766000 -4.376018
3.767000 -4.364175
3.768000 -4.3524947
3.769000 -4.3409791
3.770000 -4.3296307
3.771000 -4.3184515
3.772000 -4.307444
3.773000 -4.2966098
3.774000 -4.2859513
3.775000 -4.2754702
3.776000 -4.2651691
3.777000 -4.2550493000000005
3.778000 -4.245112799999999
3.779000 -4.2353619
3.780000 -4.2257983
3.781000 -4.2164236
3.782000 -4.2072400000000005
3.783000 -4.1982491
3.784000 -4.1894525
3.785000 -4.1808523
3.786000 -4.1724507
3.787000 -4.164249099999999
3.788000 -4.1562494
3.789000 -4.1484535000000005
3.790000 -4.1408632
3.791000 -4.1334804
3.792000 -4.126307
3.793000 -4.1193448
3.794000 -4.1125961
3.795000 -4.1060627
3.796000 -4.0997464
3.797000 -4.0936489
3.798000 -4.0877722
3.799000 -4.082118299999999
3.800000 -4.0766891
3.801000 -4.071486
3.802000 -4.0665109
3.803000 -4.0617656
3.804000 -4.0572517
3.805000 -4.0529709
3.806000 -4.0489245
3.807000 -4.0451143
3.808000 -4.0415417
3.809000 -4.038208
3.810000 -4.0351145
3.811000 -4.0322628
3.812000 -4.0296536000000005
3.813000 -4.0272888
3.814000 -4.0251691
3.815000 -4.0232956
3.816000 -4.0216699
3.817000 -4.0202927
3.818000 -4.0191654
3.819000 -4.0182889
3.820000 -4.0176644999999995
3.821000 -4.0172931
3.822000 -4.0171761
3.823000 -4.0173143
3.824000 -4.0177088
3.825000 -4.0183611
3.826000 -4.019272
3.827000 -4.0204428
3.828000 -4.0218744
3.829000 -4.0235683
3.830000 -4.0255252
3.831000 -4.0277465999999995
3.832000 -4.0302336
3.833000 -4.0329874000000006
3.834000 -4.036008900000001
3.835000 -4.0392991
3.836000 -4.0428594
3.837000 -4.0466904999999995
3.838000 -4.0507931
3.839000 -4.0551685
3.840000 -4.0598176
3.841000 -4.064741000000001
3.842000 -4.0699393
3.843000 -4.0754136
3.844000 -4.0811643
3.845000 -4.0871922
3.846000 -4.0934976
3.847000 -4.100081299999999
3.848000 -4.1069437
3.849000 -4.1140854
3.850000 -4.1215066
3.851000 -4.1292079
3.852000 -4.1371896999999995
3.853000 -4.145452000000001
3.854000 -4.1539952
3.855000 -4.162820099999999
3.856000 -4.1719262
3.857000 -4.1813142999999995
3.858000 -4.1909844000000005
3.859000 -4.200936899999999
3.860000 -4.2111721
3.861000 -4.2216904
3.862000 -4.2324919
3.863000 -4.2435765
3.864000 -4.254945
3.865000 -4.2665973
3.866000 -4.2785335
3.867000 -4.2907543
3.868000 -4.3032594
3.869000 -4.3160491
3.870000 -4.3291237
3.871000 -4.342483
3.872000 -4.3561271999999995
3.873000 -4.3700565
3.874000 -4.3842711
3.875000 -4.3987706
3.876000 -4.4135552
3.877000 -4.4286244
3.878000 -4.4439785
3.879000 -4.459616899999999
3.880000 -4.4755396
3.881000 -4.491746399999999
3.882000 -4.5082372
3.883000 -4.5250114
3.884000 -4.5420688
3.885000 -4.5594085
3.886000 -4.5770306
3.887000 -4.5949347000000005
3.888000 -4.6131201
3.889000 -4.6315864
3.890000 -4.6503332
3.891000 -4.6693597
3.892000 -4.6886656
3.893000 -4.7082506
3.894000 -4.7281135
3.895000 -4.7482543
3.896000 -4.7686718
3.897000 -4.7893658
3.898000 -4.8103355
3.899000 -4.8315801
3.900000 -4.8530992
3.901000 -4.8748918
3.902000 -4.8969574
3.903000 -4.919295399999999
3.904000 -4.941904500000001
3.905000 -4.9647841999999995
3.906000 -4.9879335
3.907000 -5.0113518
3.908000 -5.0350379
3.909000 -5.0589908
3.910000 -5.0832096
3.911000 -5.1076934
3.912000 -5.1324409
3.913000 -5.1574513
3.914000 -5.1827233
3.915000 -5.2082557000000005
3.916000 -5.2340478
3.917000 -5.2600976
3.918000 -5.2864045
3.919000 -5.3129669
3.920000 -5.3397838
3.921000 -5.366854
3.922000 -5.394176
3.923000 -5.4217484
3.924000 -5.4495700000000005
3.925000 -5.4776393
3.926000 -5.5059552
3.927000 -5.5345163
3.928000 -5.563321
3.929000 -5.5923678
3.930000 -5.6216553000000005
3.931000 -5.6511823
3.932000 -5.680947
3.933000 -5.7109479
3.934000 -5.7411838
3.935000 -5.771653000000001
3.936000 -5.8023538
3.937000 -5.8332846
3.938000 -5.8644436
3.939000 -5.8958292000000005
3.940000 -5.9274398
3.941000 -5.9592735
3.942000 -5.9913285
3.943000 -6.0236029
3.944000 -6.0560944999999995
3.945000 -6.088801800000001
3.946000 -6.1217226
3.947000 -6.1548546
3.948000 -6.1881959
3.949000 -6.2217448
3.950000 -6.255498499999999
3.951000 -6.2894553
3.952000 -6.3236125
3.953000 -6.3579685999999995
3.954000 -6.3925206999999995
3.955000 -6.4272672
3.956000 -6.4622052
3.957000 -6.4973325
3.958000 -6.5326467
3.959000 -6.5681458
3.960000 -6.6038273
3.961000 -6.6396892
3.962000 -6.675729199999999
3.963000 -6.7119442000000005
3.964000 -6.748332799999999
3.965000 -6.7848921
3.966000 -6.8216197
3.967000 -6.858513500000001
3.968000 -6.895570500000001
3.969000 -6.9327883
3.970000 -6.9701649
3.971000 -7.0076979999999995
3.972000 -7.0453845
3.973000 -7.0832215000000005
3.974000 -7.1212068
3.975000 -7.159338099999999
3.976000 -7.1976125
3.977000 -7.236027
3.978000 -7.2745785
3.979000 -7.3132642
3.980000 -7.3520817
3.981000 -7.3910281
3.982000 -7.4300996999999995
3.983000 -7.4692942
3.984000 -7.5086087
3.985000 -7.5480394
3.986000 -7.587583400000001
3.987000 -7.6272383
3.988000 -7.6670006
3.989000 -7.706866399999999
3.990000 -7.7468335999999995
3.991000 -7.786898300000001
3.992000 -7.827057699999999
3.993000 -7.867308
3.994000 -7.9076469
3.995000 -7.9480708
3.996000 -7.9885758000000004
3.997000 -8.0291599
3.998000 -8.0698192
3.999000 -8.1105508
4.000000 -8.1513509
4.001000 -8.1922166
4.002000 -8.2331449
4.003000 -8.274132
4.004000 -8.315175
4.005000 -8.3562709
4.006000 -8.397416
4.007000 -8.438607300000001
4.008000 -8.4798411
4.009000 -8.521113499999998
4.010000 -8.562421800000001
4.011000 -8.603762099999999
4.012000 -8.645130700000001
4.013000 -8.686524599999998
4.014000 -8.7279394
4.015000 -8.7693721
4.016000 -8.8108182
4.017000 -8.852274
4.018000 -8.893735699999999
4.019000 -8.9351997
4.020000 -8.9766614
4.021000 -9.0181172
4.022000 -9.059563299999999
4.023000 -9.1009952
4.024000 -9.1424085
4.025000 -9.183799500000001
4.026000 -9.225164399999999
4.027000 -9.2664987
4.028000 -9.307798
4.029000 -9.3490586
4.030000 -9.3902759
4.031000 -9.4314463
4.032000 -9.4725654
4.033000 -9.5136285
4.034000 -9.554632
4.035000 -9.5955722
4.036000 -9.6364446
4.037000 -9.6772447
4.038000 -9.7179689
4.039000 -9.7586125
4.040000 -9.799172
4.041000 -9.8396428
4.042000 -9.8800212
4.043000 -9.9203028
4.044000 -9.960483
4.045000 -10.00056
4.046000 -10.04052
4.047000 -10.08038
4.048000 -10.12011
4.049000 -10.15972
4.050000 -10.1992
4.051000 -10.23855
4.052000 -10.27777
4.053000 -10.31684
4.054000 -10.35577
4.055000 -10.394549999999999
4.056000 -10.43318
4.057000 -10.47164
4.058000 -10.50995
4.059000 -10.54808
4.060000 -10.586039999999999
4.061000 -10.62382
4.062000 -10.661420000000001
4.063000 -10.69883
4.064000 -10.73605
4.065000 -10.77307
4.066000 -10.8099
4.067000 -10.84651
4.068000 -10.882909999999999
4.069000 -10.9191
4.070000 -10.95507
4.071000 -10.99082
4.072000 -11.02633
4.073000 -11.06161
4.074000 -11.09665
4.075000 -11.13145
4.076000 -11.166
4.077000 -11.2003
4.078000 -11.23434
4.079000 -11.26812
4.080000 -11.30163
4.081000 -11.33487
4.082000 -11.36783
4.083000 -11.40051
4.084000 -11.43291
4.085000 -11.465010000000001
4.086000 -11.496820000000001
4.087000 -11.52832
4.088000 -11.55952
4.089000 -11.59041
4.090000 -11.62098
4.091000 -11.65123
4.092000 -11.68115
4.093000 -11.71075
4.094000 -11.74
4.095000 -11.76891
4.096000 -11.79747
4.097000 -11.82569
4.098000 -11.85354
4.099000 -11.881029999999999
4.100000 -11.908159999999999
4.101000 -11.93491
4.102000 -11.96129
4.103000 -11.98728
4.104000 -12.01288
4.105000 -12.0381
4.106000 -12.06291
4.107000 -12.08733
4.108000 -12.111329999999999
4.109000 -12.134929999999999
4.110000 -12.15811
4.111000 -12.18087
4.112000 -12.2032
4.113000 -12.2251
4.114000 -12.24657
4.115000 -12.2676
4.116000 -12.28818
4.117000 -12.30831
4.118000 -12.32799
4.119000 -12.34721
4.120000 -12.36596
4.121000 -12.38424
4.122000 -12.402050000000001
4.123000 -12.419379999999999
4.124000 -12.43623
4.125000 -12.452580000000001
4.126000 -12.46844
4.127000 -12.4838
4.128000 -12.49865
4.129000 -12.513
4.130000 -12.52683
4.131000 -12.54013
4.132000 -12.55292
4.133000 -12.56517
4.134000 -12.576889999999999
4.135000 -12.588070000000002
4.136000 -12.5987
4.137000 -12.60878
4.138000 -12.61831
4.139000 -12.627279999999999
4.140000 -12.635679999999999
4.141000 -12.64352
4.142000 -12.650780000000001
4.143000 -12.657470000000002
4.144000 -12.663569999999998
4.145000 -12.66908
4.146000 -12.674009999999999
4.147000 -12.678339999999999
4.148000 -12.682070000000001
4.149000 -12.685189999999999
4.150000 -12.68771
4.151000 -12.689619999999998
4.152000 -12.690909999999999
4.153000 -12.69158
4.154000 -12.69162
4.155000 -12.69103
4.156000 -12.689810000000001
4.157000 -12.68795
4.158000 -12.685450000000001
4.159000 -12.6823
4.160000 -12.678500000000001
4.161000 -12.67404
4.162000 -12.66893
4.163000 -12.663150000000002
4.164000 -12.6567
4.165000 -12.649579999999998
4.166000 -12.641779999999999
4.167000 -12.6333
4.168000 -12.62414
4.169000 -12.61428
4.170000 -12.603729999999999
4.171000 -12.592490000000002
4.172000 -12.580540000000001
4.173000 -12.56788
4.174000 -12.55452
4.175000 -12.54044
4.176000 -12.52564
4.177000 -12.510119999999999
4.178000 -12.49388
4.179000 -12.47691
4.180000 -12.45921
4.181000 -12.440769999999999
4.182000 -12.4216
4.183000 -12.401679999999999
4.184000 -12.38102
4.185000 -12.35961
4.186000 -12.33745
4.187000 -12.314540000000001
4.188000 -12.29087
4.189000 -12.266440000000001
4.190000 -12.241240000000001
4.191000 -12.21528
4.192000 -12.18855
4.193000 -12.16104
4.194000 -12.13276
4.195000 -12.1037
4.196000 -12.07386
4.197000 -12.043239999999999
4.198000 -12.01182
4.199000 -11.97962
4.200000 -11.94662
4.201000 -11.912830000000001
4.202000 -11.878229999999999
4.203000 -11.84284
4.204000 -11.80664
4.205000 -11.769630000000001
4.206000 -11.731819999999999
4.207000 -11.693190000000001
4.208000 -11.65375
4.209000 -11.61349
4.210000 -11.57241
4.211000 -11.53051
4.212000 -11.48779
4.213000 -11.44425
4.214000 -11.39988
4.215000 -11.35468
4.216000 -11.30865
4.217000 -11.261790000000001
4.218000 -11.21409
4.219000 -11.165569999999999
4.220000 -11.1162
4.221000 -11.065999999999999
4.222000 -11.01496
4.223000 -10.96308
4.224000 -10.910359999999999
4.225000 -10.8568
4.226000 -10.80239
4.227000 -10.74714
4.228000 -10.69105
4.229000 -10.6341
4.230000 -10.57631
4.231000 -10.517669999999999
4.232000 -10.458169999999999
4.233000 -10.397829999999999
4.234000 -10.33663
4.235000 -10.27459
4.236000 -10.21168
4.237000 -10.147929999999999
4.238000 -10.08332
4.239000 -10.017850000000001
4.240000 -9.951525199999999
4.241000 -9.8843455
4.242000 -9.8163098
4.243000 -9.7474173
4.244000 -9.677667900000001
4.245000 -9.607062500000001
4.246000 -9.5356002
4.247000 -9.4632827
4.248000 -9.390109
4.249000 -9.3160808
4.250000 -9.241198
4.251000 -9.1654614
4.252000 -9.0888716
4.253000 -9.0114295
4.254000 -8.9331366
4.255000 -8.8539936
4.256000 -8.7740012
4.257000 -8.6931609
4.258000 -8.6114734
4.259000 -8.5289404
4.260000 -8.4455632
4.261000 -8.361342500000001
4.262000 -8.27628
4.263000 -8.1903771
4.264000 -8.103635200000001
4.265000 -8.0160558
4.266000 -7.927640499999999
4.267000 -7.8383908
4.268000 -7.748308
4.269000 -7.6573946
4.270000 -7.5656518
4.271000 -7.4730821
4.272000 -7.3796868
4.273000 -7.285468300000001
4.274000 -7.1904287
4.275000 -7.0945702
4.276000 -6.997895199999999
4.277000 -6.900405900000001
4.278000 -6.8021052
4.279000 -6.7029953
4.280000 -6.6030793
4.281000 -6.5023601
4.282000 -6.400840700000001
4.283000 -6.2985241
4.284000 -6.1954133
4.285000 -6.0915112
4.286000 -5.9868217
4.287000 -5.8813474999999995
4.288000 -5.7750925
4.289000 -5.6680601
4.290000 -5.5602539
4.291000 -5.4516777
4.292000 -5.3423353
4.293000 -5.2322302
4.294000 -5.121366699999999
4.295000 -5.009748399999999
4.296000 -4.8973795
4.297000 -4.7842637
4.298000 -4.6704054
4.299000 -4.555808799999999
4.300000 -4.440477899999999
4.301000 -4.3244172
4.302000 -4.2076312
4.303000 -4.0901244000000005
4.304000 -3.9719011999999996
4.305000 -3.8529663999999997
4.306000 -3.7333246
4.307000 -3.6129806
4.308000 -3.4919396
4.309000 -3.3702064
4.310000 -3.2477859
4.311000 -3.1246837
4.312000 -3.000905
4.313000 -2.8764551999999997
4.314000 -2.7513396
4.315000 -2.6255641
4.316000 -2.4991342999999997
4.317000 -2.3720559
4.318000 -2.2443349
4.319000 -2.1159774
4.320000 -1.9869892
4.321000 -1.8573767
4.322000 -1.7271459
4.323000 -1.5963033000000002
4.324000 -1.464855
4.325000 -1.3328076
4.326000 -1.2001675
4.327000 -1.0669411
4.328000 -0.9331351099999999
4.329000 -0.79875598
4.330000 -0.66381041
4.331000 -0.52830507
4.332000 -0.39224671
4.333000 -0.25564206
4.334000 -0.11849797999999999
4.335000 0.019178679
4.336000 0.15738099
4.337000 0.29610195
4.338000 0.43533449
4.339000 0.57507148
4.340000 0.71530575
4.341000 0.85602999
4.342000 0.99723684
4.343000 1.1389188
4.344000 1.2810685
4.345000 1.423678
4.346000 1.5667398
4.347000 1.7102459
4.348000 1.8541886
4.349000 1.9985596
4.350000 2.1433508
4.351000 2.2885541999999996
4.352000 2.4341613
4.353000 2.5801638
4.354000 2.7265531999999997
4.355000 2.8733209
4.356000 3.0204583
4.357000 3.1679567
4.358000 3.3158071
4.359000 3.4640009999999997
4.360000 3.6125295
4.361000 3.7613835
4.362000 3.9105542
4.363000 4.0600325999999995
4.364000 4.2098094
4.365000 4.3598756000000005
4.366000 4.5102224
4.367000 4.6608403
4.368000 4.8117202
4.369000 4.962853
4.370000 5.1142294
4.371000 5.2658401
4.372000 5.4176755
4.373000 5.5697266
4.374000 5.7219837
4.375000 5.8744375
4.376000 6.0270783
4.377000 6.1798967000000005
4.378000 6.3328832
4.379000 6.486027699999999
4.380000 6.6393204
4.381000 6.792751700000001
4.382000 6.9463119
4.383000 7.0999913
4.384000 7.253778700000001
4.385000 7.407665300000001
4.386000 7.5616404
4.387000 7.7156939
4.388000 7.869815099999999
4.389000 8.0239944
4.390000 8.1782214
4.391000 8.3324857
4.392000 8.4867761
4.393000 8.6410828
4.394000 8.7953955
4.395000 8.949703000000001
4.396000 9.103995600000001
4.397000 9.2582621
4.398000 9.4124921
4.399000 9.5666744
4.400000 9.7207986
4.401000 9.8748542
4.402000 10.02883
4.403000 10.18272
4.404000 10.3365
4.405000 10.49018
4.406000 10.64373
4.407000 10.79715
4.408000 10.95043
4.409000 11.10355
4.410000 11.256499999999999
4.411000 11.409279999999999
4.412000 11.561879999999999
4.413000 11.71427
4.414000 11.86646
4.415000 12.01842
4.416000 12.17016
4.417000 12.32165
4.418000 12.47289
4.419000 12.62386
4.420000 12.77456
4.421000 12.92498
4.422000 13.07509
4.423000 13.2249
4.424000 13.37439
4.425000 13.52354
4.426000 13.67236
4.427000 13.820820000000001
4.428000 13.968910000000001
4.429000 14.116629999999999
4.430000 14.26396
4.431000 14.410890000000002
4.432000 14.55741
4.433000 14.70351
4.434000 14.84918
4.435000 14.99441
4.436000 15.139169999999998
4.437000 15.283479999999999
4.438000 15.427299999999999
4.439000 15.57064
4.440000 15.71347
4.441000 15.8558
4.442000 15.9976
4.443000 16.13887
4.444000 16.27959
4.445000 16.41976
4.446000 16.55936
4.447000 16.69838
4.448000 16.83682
4.449000 16.97465
4.450000 17.11187
4.451000 17.248459999999998
4.452000 17.38442
4.453000 17.51974
4.454000 17.6544
4.455000 17.78838
4.456000 17.921699999999998
4.457000 18.05431
4.458000 18.186230000000002
4.459000 18.317439999999998
4.460000 18.44792
4.461000 18.577659999999998
4.462000 18.70666
4.463000 18.834899999999998
4.464000 18.96238
4.465000 19.08907
4.466000 19.21497
4.467000 19.34008
4.468000 19.46437
4.469000 19.58784
4.470000 19.71048
4.471000 19.832269999999998
4.472000 19.95321
4.473000 20.07328
4.474000 20.19247
4.475000 20.31078
4.476000 20.4282
4.477000 20.5447
4.478000 20.66029
4.479000 20.77495
4.480000 20.88867
4.481000 21.00144
4.482000 21.11325
4.483000 21.22409
4.484000 21.333949999999998
4.485000 21.44282
4.486000 21.5507
4.487000 21.65756
4.488000 21.7634
4.489000 21.868209999999998
4.490000 21.97198
4.491000 22.0747
4.492000 22.17636
4.493000 22.27695
4.494000 22.37646
4.495000 22.47488
4.496000 22.572200000000002
4.497000 22.66841
4.498000 22.7635
4.499000 22.85747
4.500000 22.950290000000003
4.501000 23.04197
4.502000 23.13249
4.503000 23.22185
4.504000 23.31003
4.505000 23.397019999999998
4.506000 23.48282
4.507000 23.56742
4.508000 23.65081
4.509000 23.73298
4.510000 23.81392
4.511000 23.89362
4.512000 23.972070000000002
4.513000 24.04927
4.514000 24.12521
4.515000 24.19987
4.516000 24.273249999999997
4.517000 24.34535
4.518000 24.41614
4.519000 24.48564
4.520000 24.553810000000002
4.521000 24.62067
4.522000 24.68619
4.523000 24.75038
4.524000 24.81323
4.525000 24.87471
4.526000 24.93484
4.527000 24.9936
4.528000 25.05098
4.529000 25.10698
4.530000 25.16159
4.531000 25.214789999999997
4.532000 25.2666
4.533000 25.31698
4.534000 25.365949999999998
4.535000 25.41349
4.536000 25.4596
4.537000 25.504260000000002
4.538000 25.54748
4.539000 25.589240000000004
4.540000 25.629540000000002
4.541000 25.668380000000003
4.542000 25.70574
4.543000 25.741619999999998
4.544000 25.77601
4.545000 25.80892
4.546000 25.84032
4.547000 25.87022
4.548000 25.898609999999998
4.549000 25.92548
4.550000 25.950830000000003
4.551000 25.97466
4.552000 25.996950000000002
4.553000 26.01771
4.554000 26.036920000000002
4.555000 26.054579999999998
4.556000 26.070700000000002
4.557000 26.08525
4.558000 26.09824
4.559000 26.10966
4.560000 26.119510000000002
4.561000 26.12779
4.562000 26.13448
4.563000 26.139580000000002
4.564000 26.14309
4.565000 26.145010000000003
4.566000 26.14533
4.567000 26.14404
4.568000 26.141150000000003
4.569000 26.13664
4.570000 26.13052
4.571000 26.122780000000002
4.572000 26.113419999999998
4.573000 26.10243
4.574000 26.089810000000003
4.575000 26.075559999999996
4.576000 26.05968
4.577000 26.042149999999996
4.578000 26.02299
4.579000 26.002170000000003
4.580000 25.97972
4.581000 25.95561
4.582000 25.929859999999998
4.583000 25.902449999999998
4.584000 25.87338
4.585000 25.842660000000002
4.586000 25.810270000000003
4.587000 25.776229999999998
4.588000 25.74053
4.589000 25.70315
4.590000 25.66411
4.591000 25.623410000000003
4.592000 25.581039999999998
4.593000 25.537
4.594000 25.49128
4.595000 25.443900000000003
4.596000 25.394840000000002
4.597000 25.344100000000005
4.598000 25.2917
4.599000 25.23761
4.600000 25.18186
4.601000 25.124419999999997
4.602000 25.06531
4.603000 25.004520000000003
4.604000 24.942059999999998
4.605000 24.87792
4.606000 24.81211
4.607000 24.74462
4.608000 24.675449999999998
4.609000 24.604609999999997
4.610000 24.5321
4.611000 24.45791
4.612000 24.38205
4.613000 24.30452
4.614000 24.22532
4.615000 24.14445
4.616000 24.06192
4.617000 23.977719999999998
4.618000 23.89186
4.619000 23.80433
4.620000 23.715149999999998
4.621000 23.6243
4.622000 23.5318
4.623000 23.437649999999998
4.624000 23.34185
4.625000 23.24439
4.626000 23.1453
4.627000 23.04455
4.628000 22.94217
4.629000 22.83815
4.630000 22.7325
4.631000 22.625210000000003
4.632000 22.5163
4.633000 22.40576
4.634000 22.293599999999998
4.635000 22.17983
4.636000 22.064439999999998
4.637000 21.94744
4.638000 21.82883
4.639000 21.70862
4.640000 21.58682
4.641000 21.46342
4.642000 21.33843
4.643000 21.211859999999998
4.644000 21.08371
4.645000 20.95399
4.646000 20.8227
4.647000 20.68984
4.648000 20.555419999999998
4.649000 20.41945
4.650000 20.281940000000002
4.651000 20.142879999999998
4.652000 20.00228
4.653000 19.860149999999997
4.654000 19.7165
4.655000 19.57133
4.656000 19.42465
4.657000 19.27646
4.658000 19.12677
4.659000 18.97559
4.660000 18.82292
4.661000 18.668770000000002
4.662000 18.51315
4.663000 18.35606
4.664000 18.19751
4.665000 18.03751
4.666000 17.87607
4.667000 17.71319
4.668000 17.54888
4.669000 17.38314
4.670000 17.216
4.671000 17.047439999999998
4.672000 16.87749
4.673000 16.70615
4.674000 16.53342
4.675000 16.35932
4.676000 16.18386
4.677000 16.00704
4.678000 15.82887
4.679000 15.649360000000001
4.680000 15.46852
4.681000 15.28637
4.682000 15.102889999999999
4.683000 14.918120000000002
4.684000 14.73205
4.685000 14.544699999999999
4.686000 14.356079999999999
4.687000 14.16619
4.688000 13.97504
4.689000 13.782649999999999
4.690000 13.58903
4.691000 13.39418
4.692000 13.19812
4.693000 13.00086
4.694000 12.8024
4.695000 12.602759999999998
4.696000 12.401950000000001
4.697000 12.19997
4.698000 11.99685
4.699000 11.79259
4.700000 11.587200000000001
4.701000 11.38069
4.702000 11.173070000000001
4.703000 10.96436
4.704000 10.75457
4.705000 10.54371
4.706000 10.33179
4.707000 10.118820000000001
4.708000 9.9048093
4.709000 9.6897781
4.710000 9.473735099999999
4.711000 9.2566915
4.712000 9.0386607
4.713000 8.819653800000001
4.714000 8.599684400000001
4.715000 8.378764199999999
4.716000 8.1569068
4.717000 7.934124
4.718000 7.710428499999999
4.719000 7.4858338
4.720000 7.2603531
4.721000 7.0339993000000005
4.722000 6.8067855999999995
4.723000 6.578724800000001
4.724000 6.3498311
4.725000 6.1201174
4.726000 5.889597500000001
4.727000 5.6582849
4.728000 5.4261934
4.729000 5.1933367
4.730000 4.9597289
4.731000 4.725384
4.732000 4.4903159
4.733000 4.2545389
4.734000 4.0180672
4.735000 3.7809152
4.736000 3.5430975000000005
4.737000 3.3046287
4.738000 3.0655233
4.739000 2.825796
4.740000 2.5854617
4.741000 2.3445353
4.742000 2.1030316
4.743000 1.8609658000000002
4.744000 1.6183531000000002
4.745000 1.3752087
4.746000 1.1315479
4.747000 0.8873860399999999
4.748000 0.64273863
4.749000 0.39762114
4.750000 0.15204919
4.751000 -0.093961589
4.752000 -0.34039551
4.753000 -0.58723679
4.754000 -0.8344696800000001
4.755000 -1.0820783
4.756000 -1.3300466
4.757000 -1.5783587000000001
4.758000 -1.8269988000000001
4.759000 -2.0759506
4.760000 -2.3251981
4.761000 -2.5747250999999998
4.762000 -2.8245153
4.763000 -3.0745527000000004
4.764000 -3.3248208000000004
4.765000 -3.5753034
4.766000 -3.8259842
4.767000 -4.0768463
4.768000 -4.3278735
4.769000 -4.5790493
4.770000 -4.8303571
4.771000 -5.0817799
4.772000 -5.3333011
4.773000 -5.5849042
4.774000 -5.836572100000001
4.775000 -6.0882878
4.776000 -6.3400343
4.777000 -6.5917946
4.778000 -6.843552
4.779000 -7.095289200000001
4.780000 -7.3469885
4.781000 -7.5986333
4.782000 -7.8502059
4.783000 -8.1016891
4.784000 -8.3530657
4.785000 -8.6043179
4.786000 -8.8554285
4.787000 -9.1063797
4.788000 -9.3571544
4.789000 -9.6077345
4.790000 -9.8581031
4.791000 -10.10824
4.792000 -10.358130000000001
4.793000 -10.607759999999999
4.794000 -10.85711
4.795000 -11.10615
4.796000 -11.354880000000001
4.797000 -11.60327
4.798000 -11.85131
4.799000 -12.098970000000001
4.800000 -12.34625
4.801000 -12.593119999999999
4.802000 -12.83957
4.803000 -13.08558
4.804000 -13.33113
4.805000 -13.5762
4.806000 -13.82077
4.807000 -14.06483
4.808000 -14.30836
4.809000 -14.551339999999998
4.810000 -14.79376
4.811000 -15.03559
4.812000 -15.276819999999999
4.813000 -15.51743
4.814000 -15.757399999999999
4.815000 -15.99671
4.816000 -16.23535
4.817000 -16.47329
4.818000 -16.710530000000002
4.819000 -16.947039999999998
4.820000 -17.1828
4.821000 -17.4178
4.822000 -17.65202
4.823000 -17.88544
4.824000 -18.11805
4.825000 -18.34982
4.826000 -18.580730000000003
4.827000 -18.810779999999998
4.828000 -19.03994
4.829000 -19.2682
4.830000 -19.49553
4.831000 -19.72193
4.832000 -19.94736
4.833000 -20.17182
4.834000 -20.39529
4.835000 -20.61774
4.836000 -20.839170000000003
4.837000 -21.059559999999998
4.838000 -21.27888
4.839000 -21.49712
4.840000 -21.71426
4.841000 -21.93029
4.842000 -22.14519
4.843000 -22.35894
4.844000 -22.57152
4.845000 -22.78292
4.846000 -22.99311
4.847000 -23.202090000000002
4.848000 -23.40983
4.849000 -23.616319999999998
4.850000 -23.82154
4.851000 -24.025479999999998
4.852000 -24.22811
4.853000 -24.42942
4.854000 -24.62939
4.855000 -24.82801
4.856000 -25.02526
4.857000 -25.221120000000003
4.858000 -25.41558
4.859000 -25.60861
4.860000 -25.800220000000003
4.861000 -25.990360000000003
4.862000 -26.179049999999997
4.863000 -26.36624
4.864000 -26.551940000000002
4.865000 -26.736120000000003
4.866000 -26.918760000000002
4.867000 -27.09986
4.868000 -27.27939
4.869000 -27.45735
4.870000 -27.63371
4.871000 -27.80846
4.872000 -27.98159
4.873000 -28.153070000000003
4.874000 -28.32289
4.875000 -28.49105
4.876000 -28.657510000000002
4.877000 -28.82228
4.878000 -28.985329999999998
4.879000 -29.14664
4.880000 -29.30622
4.881000 -29.46402
4.882000 -29.62005
4.883000 -29.774289999999997
4.884000 -29.926730000000003
4.885000 -30.077340000000003
4.886000 -30.22613
4.887000 -30.373060000000002
4.888000 -30.51813
4.889000 -30.66133
4.890000 -30.802629999999997
4.891000 -30.94203
4.892000 -31.07952
4.893000 -31.21507
4.894000 -31.34868
4.895000 -31.480330000000002
4.896000 -31.61001
4.897000 -31.737700000000004
4.898000 -31.8634
4.899000 -31.987090000000002
4.900000 -32.10877
4.901000 -32.2284
4.902000 -32.346000000000004
4.903000 -32.461529999999996
4.904000 -32.57499
4.905000 -32.68638
4.906000 -32.79567
4.907000 -32.90285
4.908000 -33.00792
4.909000 -33.110859999999995
4.910000 -33.211659999999995
4.911000 -33.31032
4.912000 -33.40681
4.913000 -33.50113
4.914000 -33.59327
4.915000 -33.683220000000006
4.916000 -33.77096
4.917000 -33.85649
4.918000 -33.939789999999995
4.919000 -34.020860000000006
4.920000 -34.09969
4.921000 -34.17626
4.922000 -34.25057
4.923000 -34.322599999999994
4.924000 -34.39235
4.925000 -34.459810000000004
4.926000 -34.524969999999996
4.927000 -34.58782
4.928000 -34.64836
4.929000 -34.706559999999996
4.930000 -34.76243
4.931000 -34.81595
4.932000 -34.86712
4.933000 -34.91593
4.934000 -34.96237
4.935000 -35.00644
4.936000 -35.04813
4.937000 -35.08743
4.938000 -35.12433
4.939000 -35.15882
4.940000 -35.190909999999995
4.941000 -35.22058
4.942000 -35.247840000000004
4.943000 -35.27266
4.944000 -35.29505
4.945000 -35.315000000000005
4.946000 -35.3325
4.947000 -35.34755
4.948000 -35.360150000000004
4.949000 -35.37028
4.950000 -35.37796
4.951000 -35.383160000000004
4.952000 -35.38588
4.953000 -35.38612
4.954000 -35.38389
4.955000 -35.37916
4.956000 -35.37194
4.957000 -35.36223
4.958000 -35.35001
4.959000 -35.3353
4.960000 -35.31807
4.961000 -35.29834
4.962000 -35.2761
4.963000 -35.25134
4.964000 -35.224070000000005
4.965000 -35.19427
4.966000 -35.16196
4.967000 -35.12712
4.968000 -35.08976
4.969000 -35.04987
4.970000 -35.00746
4.971000 -34.962520000000005
4.972000 -34.91505
4.973000 -34.86506
4.974000 -34.81253
4.975000 -34.75748
4.976000 -34.6999
4.977000 -34.63979
4.978000 -34.57715
4.979000 -34.511979999999994
4.980000 -34.44429
4.981000 -34.37408
4.982000 -34.30133
4.983000 -34.22607
4.984000 -34.148289999999996
4.985000 -34.067989999999995
4.986000 -33.98517
4.987000 -33.899829999999994
4.988000 -33.811989999999994
4.989000 -33.721630000000005
4.990000 -33.62877
4.991000 -33.53341
4.992000 -33.43554
4.993000 -33.33517
4.994000 -33.23231
4.995000 -33.12696
4.996000 -33.019130000000004
4.997000 -32.90881
4.998000 -32.796009999999995
4.999000 -32.68074
5.000000 -32.562999999999995
5.001000 -32.4428
5.002000 -32.32014
5.003000 -32.19503
5.004000 -32.06747
5.005000 -31.93746
5.006000 -31.80502
5.007000 -31.670160000000003
5.008000 -31.532870000000003
5.009000 -31.393159999999998
5.010000 -31.251050000000003
5.011000 -31.10654
5.012000 -30.95964
5.013000 -30.810340000000004
5.014000 -30.65867
5.015000 -30.50463
5.016000 -30.348229999999997
5.017000 -30.189480000000003
5.018000 -30.02838
5.019000 -29.86494
5.020000 -29.69918
5.021000 -29.53109
5.022000 -29.3607
5.023000 -29.18801
5.024000 -29.01303
5.025000 -28.83577
5.026000 -28.65624
5.027000 -28.47445
5.028000 -28.290409999999998
5.029000 -28.104129999999998
5.030000 -27.915630000000004
5.031000 -27.72491
5.032000 -27.53198
5.033000 -27.33686
5.034000 -27.139560000000003
5.035000 -26.94009
5.036000 -26.738459999999996
5.037000 -26.53469
5.038000 -26.328780000000002
5.039000 -26.120759999999997
5.040000 -25.91062
5.041000 -25.69839
5.042000 -25.48408
5.043000 -25.267709999999997
5.044000 -25.049280000000003
5.045000 -24.8288
5.046000 -24.60631
5.047000 -24.381800000000002
5.048000 -24.155289999999997
5.049000 -23.9268
5.050000 -23.69635
5.051000 -23.46394
5.052000 -23.22959
5.053000 -22.99333
5.054000 -22.75515
5.055000 -22.51508
5.056000 -22.273139999999998
5.057000 -22.02934
5.058000 -21.78369
5.059000 -21.53622
5.060000 -21.28693
5.061000 -21.03586
5.062000 -20.782999999999998
5.063000 -20.52838
5.064000 -20.272019999999998
5.065000 -20.01393
5.066000 -19.75414
5.067000 -19.49265
5.068000 -19.22948
5.069000 -18.96466
5.070000 -18.69821
5.071000 -18.43013
5.072000 -18.16045
5.073000 -17.88919
5.074000 -17.61637
5.075000 -17.342
5.076000 -17.066100000000002
5.077000 -16.788700000000002
5.078000 -16.509809999999998
5.079000 -16.22946
5.080000 -15.947659999999999
5.081000 -15.66443
5.082000 -15.3798
5.083000 -15.093770000000001
5.084000 -14.806379999999999
5.085000 -14.517650000000001
5.086000 -14.227590000000001
5.087000 -13.936219999999999
5.088000 -13.643569999999999
5.089000 -13.34966
5.090000 -13.054499999999999
5.091000 -12.75812
5.092000 -12.46055
5.093000 -12.16179
5.094000 -11.86188
5.095000 -11.56083
5.096000 -11.25867
5.097000 -10.95542
5.098000 -10.65109
5.099000 -10.34572
5.100000 -10.03933
5.101000 -9.7319238
5.102000 -9.4235413
5.103000 -9.114199900000001
5.104000 -8.8039219
5.105000 -8.4927306
5.106000 -8.1806488
5.107000 -7.8676999
5.108000 -7.5539067
5.109000 -7.2392918
5.110000 -6.9238797000000005
5.111000 -6.607692699999999
5.112000 -6.290754699999999
5.113000 -5.9730899
5.114000 -5.6547213
5.115000 -5.3356729
5.116000 -5.0159689
5.117000 -4.695633099999999
5.118000 -4.374689200000001
5.119000 -4.0531616999999995
5.120000 -3.7310742
5.121000 -3.4084514
5.122000 -3.0853170999999997
5.123000 -2.7616957
5.124000 -2.4376115
5.125000 -2.113089
5.126000 -1.7881524
5.127000 -1.462826
5.128000 -1.1371345
5.129000 -0.8111023300000001
5.130000 -0.4847541
5.131000 -0.15811435999999998
5.132000 0.16879218
5.133000 0.49594082
5.134000 0.8233067599999999
5.135000 1.1508651
5.136000 1.478591
5.137000 1.8064596
5.138000 2.1344457
5.139000 2.4625244
5.140000 2.7906705
5.141000 3.1188588999999998
5.142000 3.4470644000000004
5.143000 3.7752617
5.144000 4.1034255
5.145000 4.4315305
5.146000 4.7595512
5.147000 5.0874624
5.148000 5.4152388
5.149000 5.742854599999999
5.150000 6.070284900000001
5.151000 6.3975044
5.152000 6.7244871999999996
5.153000 7.0512079000000005
5.154000 7.3776416
5.155000 7.7037625
5.156000 8.0295458
5.157000 8.3549656
5.158000 8.6799972
5.159000 9.0046152
5.160000 9.328794499999999
5.161000 9.6525103
5.162000 9.9757366
5.163000 10.29845
5.164000 10.62062
5.165000 10.94223
5.166000 11.26325
5.167000 11.58366
5.168000 11.90343
5.169000 12.222529999999999
5.170000 12.54094
5.171000 12.85864
5.172000 13.175609999999999
5.173000 13.491800000000001
5.174000 13.80721
5.175000 14.121810000000002
5.176000 14.43557
5.177000 14.74846
5.178000 15.06047
5.179000 15.37156
5.180000 15.681719999999999
5.181000 15.990920000000001
5.182000 16.29913
5.183000 16.60633
5.184000 16.91249
5.185000 17.217589999999998
5.186000 17.52162
5.187000 17.82453
5.188000 18.12631
5.189000 18.42693
5.190000 18.726380000000002
5.191000 19.02462
5.192000 19.32163
5.193000 19.6174
5.194000 19.91189
5.195000 20.20508
5.196000 20.49696
5.197000 20.787490000000002
5.198000 21.07665
5.199000 21.364430000000002
5.200000 21.65079
5.201000 21.93572
5.202000 22.2192
5.203000 22.501189999999998
5.204000 22.78168
5.205000 23.06065
5.206000 23.33808
5.207000 23.61393
5.208000 23.8882
5.209000 24.16085
5.210000 24.43187
5.211000 24.70123
5.212000 24.96892
5.213000 25.23491
5.214000 25.49918
5.215000 25.761709999999997
5.216000 26.02247
5.217000 26.281460000000003
5.218000 26.53863
5.219000 26.79398
5.220000 27.047490000000003
5.221000 27.299129999999998
5.222000 27.548889999999997
5.223000 27.796739999999996
5.224000 28.04266
5.225000 28.286640000000002
5.226000 28.52865
5.227000 28.76867
5.228000 29.006690000000003
5.229000 29.24269
5.230000 29.47665
5.231000 29.70855
5.232000 29.938360000000003
5.233000 30.16609
5.234000 30.39169
5.235000 30.615170000000003
5.236000 30.83649
5.237000 31.05564
5.238000 31.27261
5.239000 31.48737
5.240000 31.69992
5.241000 31.910230000000002
5.242000 32.11828
5.243000 32.324059999999996
5.244000 32.52756
5.245000 32.72875
5.246000 32.927620000000005
5.247000 33.12416
5.248000 33.31834
5.249000 33.51016
5.250000 33.69959
5.251000 33.88662
5.252000 34.07125
5.253000 34.253440000000005
5.254000 34.43319
5.255000 34.610479999999995
5.256000 34.7853
5.257000 34.95763
5.258000 35.12747
5.259000 35.29479
5.260000 35.45958
5.261000 35.621829999999996
5.262000 35.781530000000004
5.263000 35.93867
5.264000 36.09323
5.265000 36.24519
5.266000 36.39456
5.267000 36.541309999999996
5.268000 36.68544
5.269000 36.826930000000004
5.270000 36.96577
5.271000 37.10195
5.272000 37.235459999999996
5.273000 37.36629
5.274000 37.494440000000004
5.275000 37.61988
5.276000 37.74261
5.277000 37.86262
5.278000 37.9799
5.279000 38.09445
5.280000 38.20624
5.281000 38.31528
5.282000 38.421549999999996
5.283000 38.52505
5.284000 38.625769999999996
5.285000 38.7237
5.286000 38.81883
5.287000 38.91115
5.288000 39.000659999999996
5.289000 39.08735
5.290000 39.17121
5.291000 39.25224
5.292000 39.33043
5.293000 39.405770000000004
5.294000 39.47826
5.295000 39.547900000000006
5.296000 39.614670000000004
5.297000 39.67857
5.298000 39.7396
5.299000 39.79775
5.300000 39.85302
5.301000 39.90541
5.302000 39.9549
5.303000 40.0015
5.304000 40.04521
5.305000 40.08602
5.306000 40.12392
5.307000 40.158919999999995
5.308000 40.19102
5.309000 40.2202
5.310000 40.24647
5.311000 40.26983
5.312000 40.29028
5.313000 40.307809999999996
5.314000 40.32243
5.315000 40.33412
5.316000 40.3429
5.317000 40.34876
5.318000 40.3517
5.319000 40.35173
5.320000 40.34883
5.321000 40.34302
5.322000 40.33429
5.323000 40.322649999999996
5.324000 40.30809
5.325000 40.29061
5.326000 40.27023
5.327000 40.246939999999995
5.328000 40.22074
5.329000 40.19163
5.330000 40.15963
5.331000 40.12473
5.332000 40.086929999999995
5.333000 40.04624
5.334000 40.00266
5.335000 39.95621
5.336000 39.90687
5.337000 39.854659999999996
5.338000 39.79958
5.339000 39.741640000000004
5.340000 39.68084
5.341000 39.617180000000005
5.342000 39.55068
5.343000 39.481339999999996
5.344000 39.409169999999996
5.345000 39.334160000000004
5.346000 39.25634
5.347000 39.1757
5.348000 39.09225
5.349000 39.006
5.350000 38.91696
5.351000 38.82513
5.352000 38.73053
5.353000 38.63316
5.354000 38.53302
5.355000 38.43014
5.356000 38.324510000000004
5.357000 38.21615
5.358000 38.10506
5.359000 37.99126
5.360000 37.87476
5.361000 37.75555
5.362000 37.63367
5.363000 37.50911
5.364000 37.38188
5.365000 37.252
5.366000 37.119479999999996
5.367000 36.98433
5.368000 36.84657
5.369000 36.70619
5.370000 36.56322
5.371000 36.417680000000004
5.372000 36.26956
5.373000 36.11888
5.374000 35.96567
5.375000 35.80992
5.376000 35.65166
5.377000 35.49089
5.378000 35.32764
5.379000 35.16191
5.380000 34.99372
5.381000 34.82309
5.382000 34.65002
5.383000 34.47454
5.384000 34.29666
5.385000 34.11639
5.386000 33.93375
5.387000 33.74875
5.388000 33.56142
5.389000 33.37176
5.390000 33.17979
5.391000 32.985530000000004
5.392000 32.78899
5.393000 32.5902
5.394000 32.38916
5.395000 32.185900000000004
5.396000 31.98043
5.397000 31.772759999999998
5.398000 31.56292
5.399000 31.350929999999998
5.400000 31.136799999999997
5.401000 30.920540000000003
5.402000 30.70219
5.403000 30.48176
5.404000 30.259249999999998
5.405000 30.034709999999997
5.406000 29.808139999999998
5.407000 29.57956
5.408000 29.348990000000004
5.409000 29.11646
5.410000 28.881980000000002
5.411000 28.64557
5.412000 28.40725
5.413000 28.16705
5.414000 27.924979999999998
5.415000 27.681060000000002
5.416000 27.43531
5.417000 27.18776
5.418000 26.938430000000004
5.419000 26.68733
5.420000 26.43449
5.421000 26.179930000000002
5.422000 25.923669999999998
5.423000 25.665729999999996
5.424000 25.406129999999997
5.425000 25.144889999999997
5.426000 24.88204
5.427000 24.6176
5.428000 24.35159
5.429000 24.084030000000002
5.430000 23.81495
5.431000 23.54436
5.432000 23.27229
5.433000 22.99877
5.434000 22.72381
5.435000 22.447429999999997
5.436000 22.16967
5.437000 21.89054
5.438000 21.61008
5.439000 21.32829
5.440000 21.04521
5.441000 20.76086
5.442000 20.475260000000002
5.443000 20.18844
5.444000 19.90042
5.445000 19.61123
5.446000 19.32089
5.447000 19.02942
5.448000 18.73685
5.449000 18.44321
5.450000 18.14851
5.451000 17.85279
5.452000 17.556060000000002
5.453000 17.25836
5.454000 16.959699999999998
5.455000 16.66012
5.456000 16.35963
5.457000 16.05826
5.458000 15.756039999999999
5.459000 15.45299
5.460000 15.14914
5.461000 14.84451
5.462000 14.53912
5.463000 14.233009999999998
5.464000 13.92619
5.465000 13.61869
5.466000 13.31055
5.467000 13.00177
5.468000 12.692390000000001
5.469000 12.38244
5.470000 12.07193
5.471000 11.760900000000001
5.472000 11.449380000000001
5.473000 11.13738
5.474000 10.82493
5.475000 10.51206
5.476000 10.1988
5.477000 9.8851658
5.478000 9.571192400000001
5.479000 9.256903099999999
5.480000 8.9423239
5.481000 8.6274803
5.482000 8.3123989
5.483000 7.997106
5.484000 7.6816276000000006
5.485000 7.3659897
5.486000 7.050218399999999
5.487000 6.734339100000001
5.488000 6.418377899999999
5.489000 6.1023612
5.490000 5.7863142
5.491000 5.4702628
5.492000 5.1542327
5.493000 4.8382495
5.494000 4.5223389
5.495000 4.2065263
5.496000 3.8908374
5.497000 3.5752978
5.498000 3.259933
5.499000 2.9447682
5.500000 2.6298292
5.501000 2.3151414
5.502000 2.0007305
5.503000 1.686622
5.504000 1.3728413
5.505000 1.059414
5.506000 0.74636568
5.507000 0.43372185999999996
5.508000 0.12150810000000001
5.509000 -0.19025009
5.510000 -0.50152717
5.511000 -0.8122976900000001
5.512000 -1.1225361
5.513000 -1.4322171
5.514000 -1.7413152
5.515000 -2.0498054000000003
5.516000 -2.3576623000000003
5.517000 -2.6648607
5.518000 -2.9713757
5.519000 -3.2771822
5.520000 -3.5822555
5.521000 -3.8865711999999997
5.522000 -4.1901041
5.523000 -4.4928301
5.524000 -4.794725
5.525000 -5.0957646
5.526000 -5.3959247
5.527000 -5.6951813
5.528000 -5.9935108
5.529000 -6.2908895000000005
5.530000 -6.587293700000001
5.531000 -6.8826996000000005
5.532000 -7.1770847
5.533000 -7.4704252
5.534000 -7.7626981
5.535000 -8.0538802
5.536000 -8.343948399999999
5.537000 -8.6328797
5.538000 -8.9206517
5.539000 -9.2072412
5.540000 -9.4926253
5.541000 -9.7767822
5.542000 -10.05969
5.543000 -10.34132
5.544000 -10.621659999999999
5.545000 -10.90068
5.546000 -11.17836
5.547000 -11.45468
5.548000 -11.72962
5.549000 -12.00315
5.550000 -12.27525
5.551000 -12.5459
5.552000 -12.815080000000002
5.553000 -13.08278
5.554000 -13.34895
5.555000 -13.6136
5.556000 -13.87669
5.557000 -14.13821
5.558000 -14.39813
5.559000 -14.65643
5.560000 -14.91311
5.561000 -15.168119999999998
5.562000 -15.421470000000001
5.563000 -15.673119999999999
5.564000 -15.92306
5.565000 -16.17126
5.566000 -16.41772
5.567000 -16.66241
5.568000 -16.90531
5.569000 -17.14641
5.570000 -17.38569
5.571000 -17.62312
5.572000 -17.85869
5.573000 -18.092389999999998
5.574000 -18.324199999999998
5.575000 -18.554090000000002
5.576000 -18.78206
5.577000 -19.00808
5.578000 -19.23214
5.579000 -19.45422
5.580000 -19.674310000000002
5.581000 -19.892380000000003
5.582000 -20.10843
5.583000 -20.32243
5.584000 -20.53437
5.585000 -20.74424
5.586000 -20.952009999999998
5.587000 -21.15768
5.588000 -21.36122
5.589000 -21.56263
5.590000 -21.76188
5.591000 -21.95897
5.592000 -22.15387
5.593000 -22.34658
5.594000 -22.53708
5.595000 -22.72536
5.596000 -22.91141
5.597000 -23.0952
5.598000 -23.27673
5.599000 -23.45599
5.600000 -23.63297
5.601000 -23.80764
5.602000 -23.98001
5.603000 -24.15005
5.604000 -24.31776
5.605000 -24.48313
5.606000 -24.64615
5.607000 -24.806800000000003
5.608000 -24.96507
5.609000 -25.120959999999997
5.610000 -25.274449999999998
5.611000 -25.425530000000002
5.612000 -25.5742
5.613000 -25.72045
5.614000 -25.86426
5.615000 -26.005630000000004
5.616000 -26.14455
5.617000 -26.281
5.618000 -26.41499
5.619000 -26.5465
5.620000 -26.675520000000002
5.621000 -26.80205
5.622000 -26.926080000000002
5.623000 -27.0476
5.624000 -27.166600000000003
5.625000 -27.283079999999998
5.626000 -27.39703
5.627000 -27.50845
5.628000 -27.61732
5.629000 -27.72365
5.630000 -27.827429999999996
5.631000 -27.928639999999998
5.632000 -28.0273
5.633000 -28.123379999999997
5.634000 -28.2169
5.635000 -28.30783
5.636000 -28.396189999999997
5.637000 -28.48197
5.638000 -28.56515
5.639000 -28.645749999999996
5.640000 -28.72375
5.641000 -28.79916
5.642000 -28.87196
5.643000 -28.94217
5.644000 -29.009770000000003
5.645000 -29.07477
5.646000 -29.13716
5.647000 -29.19695
5.648000 -29.25413
5.649000 -29.30869
5.650000 -29.36065
5.651000 -29.409999999999997
5.652000 -29.456729999999997
5.653000 -29.50085
5.654000 -29.542370000000002
5.655000 -29.58127
5.656000 -29.617559999999997
5.657000 -29.65124
5.658000 -29.68231
5.659000 -29.710769999999997
5.660000 -29.736629999999998
5.661000 -29.75989
5.662000 -29.78055
5.663000 -29.798599999999997
5.664000 -29.814059999999998
5.665000 -29.82694
5.666000 -29.83722
5.667000 -29.844910000000002
5.668000 -29.85003
5.669000 -29.85256
5.670000 -29.852529999999998
5.671000 -29.84992
5.672000 -29.844749999999998
5.673000 -29.83703
5.674000 -29.82675
5.675000 -29.81393
5.676000 -29.798560000000002
5.677000 -29.780669999999997
5.678000 -29.76024
5.679000 -29.73728
5.680000 -29.71182
5.681000 -29.68384
5.682000 -29.653370000000002
5.683000 -29.620400000000004
5.684000 -29.58494
5.685000 -29.547
5.686000 -29.50659
5.687000 -29.46372
5.688000 -29.41839
5.689000 -29.370610000000003
5.690000 -29.320400000000003
5.691000 -29.26776
5.692000 -29.2127
5.693000 -29.15522
5.694000 -29.095349999999996
5.695000 -29.033079999999998
5.696000 -28.96843
5.697000 -28.9014
5.698000 -28.832020000000004
5.699000 -28.760279999999998
5.700000 -28.686210000000003
5.701000 -28.609810000000003
5.702000 -28.53109
5.703000 -28.45006
5.704000 -28.36674
5.705000 -28.28115
5.706000 -28.193279999999998
5.707000 -28.10316
5.708000 -28.010790000000004
5.709000 -27.916200000000003
5.710000 -27.81939
5.711000 -27.72038
5.712000 -27.61918
5.713000 -27.515810000000002
5.714000 -27.410269999999997
5.715000 -27.302599999999998
5.716000 -27.19278
5.717000 -27.08085
5.718000 -26.96683
5.719000 -26.85071
5.720000 -26.732519999999997
5.721000 -26.61227
5.722000 -26.489980000000003
5.723000 -26.36567
5.724000 -26.23934
5.725000 -26.111030000000003
5.726000 -25.98073
5.727000 -25.848470000000002
5.728000 -25.71427
5.729000 -25.578139999999998
5.730000 -25.440089999999998
5.731000 -25.30015
5.732000 -25.15833
5.733000 -25.01465
5.734000 -24.86912
5.735000 -24.721770000000003
5.736000 -24.57261
5.737000 -24.42166
5.738000 -24.26894
5.739000 -24.114459999999998
5.740000 -23.95825
5.741000 -23.80032
5.742000 -23.64069
5.743000 -23.47938
5.744000 -23.31641
5.745000 -23.1518
5.746000 -22.98557
5.747000 -22.81774
5.748000 -22.64833
5.749000 -22.477349999999998
5.750000 -22.30483
5.751000 -22.13079
5.752000 -21.95524
5.753000 -21.77821
5.754000 -21.59972
5.755000 -21.41979
5.756000 -21.23844
5.757000 -21.05568
5.758000 -20.87155
5.759000 -20.68606
5.760000 -20.499229999999997
5.761000 -20.31109
5.762000 -20.12165
5.763000 -19.93093
5.764000 -19.738970000000002
5.765000 -19.54577
5.766000 -19.35136
5.767000 -19.15577
5.768000 -18.959010000000003
5.769000 -18.76111
5.770000 -18.56208
5.771000 -18.36195
5.772000 -18.16075
5.773000 -17.958489999999998
5.774000 -17.7552
5.775000 -17.5509
5.776000 -17.34561
5.777000 -17.13935
5.778000 -16.93215
5.779000 -16.724040000000002
5.780000 -16.51502
5.781000 -16.305130000000002
5.782000 -16.09438
5.783000 -15.88281
5.784000 -15.67043
5.785000 -15.45726
5.786000 -15.24334
5.787000 -15.02868
5.788000 -14.813299999999998
5.789000 -14.59723
5.790000 -14.380490000000002
5.791000 -14.1631
5.792000 -13.9451
5.793000 -13.72649
5.794000 -13.5073
5.795000 -13.287560000000001
5.796000 -13.067290000000002
5.797000 -12.84651
5.798000 -12.62525
5.799000 -12.40353
5.800000 -12.18137
5.801000 -11.95879
5.802000 -11.73583
5.803000 -11.51249
5.804000 -11.28882
5.805000 -11.064820000000001
5.806000 -10.84052
5.807000 -10.61595
5.808000 -10.39113
5.809000 -10.16609
5.810000 -9.9408373
5.811000 -9.715408100000001
5.812000 -9.4898224
5.813000 -9.264104099999999
5.814000 -9.0382762
5.815000 -8.812362
5.816000 -8.586385100000001
5.817000 -8.3603688
5.818000 -8.134336000000001
5.819000 -7.90831
5.820000 -7.6823138
5.821000 -7.456370399999999
5.822000 -7.2305024
5.823000 -7.0047326
5.824000 -6.7790844
5.825000 -6.553579900000001
5.826000 -6.3282423
5.827000 -6.1030939
5.828000 -5.8781571999999995
5.829000 -5.6534544
5.830000 -5.4290079
5.831000 -5.20484
5.832000 -4.9809732
5.833000 -4.7574293
5.834000 -4.5342304
5.835000 -4.3113988
5.836000 -4.0889565
5.837000 -3.8669255
5.838000 -3.6453276999999997
5.839000 -3.4241848
5.840000 -3.2035187
5.841000 -2.9833509
5.842000 -2.7637031
5.843000 -2.5445968
5.844000 -2.3260536
5.845000 -2.1080948
5.846000 -1.8907417
5.847000 -1.6740154
5.848000 -1.4579372
5.849000 -1.2425276
5.850000 -1.0278079
5.851000 -0.81379842
5.852000 -0.60051992
5.853000 -0.38799278
5.854000 -0.1762373
5.855000 0.034726341
5.856000 0.24487815999999998
5.857000 0.45419834
5.858000 0.6626671199999999
5.859000 0.87026497
5.860000 1.0769725
5.861000 1.2827704
5.862000 1.4876395
5.863000 1.6915608
5.864000 1.8945156
5.865000 2.096485
5.866000 2.2974504
5.867000 2.4973933
5.868000 2.6962955
5.869000 2.8941385
5.870000 3.0909047
5.871000 3.2865755000000005
5.872000 3.4811332999999998
5.873000 3.6745604000000003
5.874000 3.8668394000000004
5.875000 4.0579524
5.876000 4.2478822
5.877000 4.4366118000000005
5.878000 4.624123900000001
5.879000 4.8104014
5.880000 4.9954277
5.881000 5.1791862
5.882000 5.3616605999999996
5.883000 5.5428348000000005
5.884000 5.722692599999999
5.885000 5.9012177999999995
5.886000 6.0783952
5.887000 6.2542088
5.888000 6.4286441
5.889000 6.6016853
5.890000 6.7733184
5.891000 6.9435284
5.892000 7.1123004000000005
5.893000 7.2796211
5.894000 7.4454755
5.895000 7.6098509
5.896000 7.7727333
5.897000 7.934109100000001
5.898000 8.0939658
5.899000 8.252290599999998
5.900000 8.4090702
5.901000 8.5642926
5.902000 8.7179452
5.903000 8.8700153
5.904000 9.0204917
5.905000 9.1693625
5.906000 9.3166158
5.907000 9.4622403
5.908000 9.606225
5.909000 9.7485587
5.910000 9.8892309
5.911000 10.02823
5.912000 10.16555
5.913000 10.301169999999999
5.914000 10.435089999999999
5.915000 10.56729
5.916000 10.69778
5.917000 10.82652
5.918000 10.95353
5.919000 11.07879
5.920000 11.20228
5.921000 11.324
5.922000 11.44395
5.923000 11.56211
5.924000 11.678479999999999
5.925000 11.793040000000001
5.926000 11.9058
5.927000 12.016739999999999
5.928000 12.12585
5.929000 12.23314
5.930000 12.33859
5.931000 12.44219
5.932000 12.54395
5.933000 12.64385
5.934000 12.74189
5.935000 12.83806
5.936000 12.932360000000001
5.937000 13.02478
5.938000 13.11533
5.939000 13.20399
5.940000 13.290759999999999
5.941000 13.37563
5.942000 13.458609999999998
5.943000 13.53968
5.944000 13.618849999999998
5.945000 13.696110000000001
5.946000 13.77146
5.947000 13.844890000000001
5.948000 13.91641
5.949000 13.986009999999998
5.950000 14.053679999999998
5.951000 14.11943
5.952000 14.18325
5.953000 14.24515
5.954000 14.305109999999999
5.955000 14.36315
5.956000 14.41925
5.957000 14.47343
5.958000 14.525669999999998
5.959000 14.57598
5.960000 14.62435
5.961000 14.67079
5.962000 14.715300000000001
5.963000 14.757890000000002
5.964000 14.79854
5.965000 14.837259999999999
5.966000 14.87406
5.967000 14.908930000000002
5.968000 14.94188
5.969000 14.97291
5.970000 15.00202
5.971000 15.02921
5.972000 15.054490000000001
5.973000 15.077869999999999
5.974000 15.09933
5.975000 15.118889999999999
5.976000 15.136549999999998
5.977000 15.15232
5.978000 15.1662
5.979000 15.17818
5.980000 15.188289999999999
5.981000 15.19651
5.982000 15.202860000000001
5.983000 15.207329999999999
5.984000 15.20995
5.985000 15.2107
5.986000 15.209600000000002
5.987000 15.20665
5.988000 15.20186
5.989000 15.19523
5.990000 15.18677
5.991000 15.17648
5.992000 15.16438
5.993000 15.150469999999999
5.994000 15.13475
5.995000 15.11724
5.996000 15.097930000000002
5.997000 15.07685
5.998000 15.05399
5.999000 15.02937
6.000000 15.003
6.001000 14.974870000000001
6.002000 14.94501
6.003000 14.913419999999999
6.004000 14.880109999999998
6.005000 14.84508
6.006000 14.80836
6.007000 14.769950000000001
6.008000 14.729849999999999
6.009000 14.68809
6.010000 14.644660000000002
6.011000 14.599590000000001
6.012000 14.55287
6.013000 14.504529999999999
6.014000 14.45457
6.015000 14.40301
6.016000 14.34985
6.017000 14.2951
6.018000 14.23878
6.019000 14.1809
6.020000 14.12148
6.021000 14.06051
6.022000 13.99802
6.023000 13.93402
6.024000 13.86851
6.025000 13.80151
6.026000 13.733039999999999
6.027000 13.66311
6.028000 13.591719999999999
6.029000 13.5189
6.030000 13.44465
6.031000 13.36899
6.032000 13.291929999999999
6.033000 13.21349
6.034000 13.13368
6.035000 13.05251
6.036000 12.97
6.037000 12.886159999999999
6.038000 12.801009999999998
6.039000 12.71457
6.040000 12.62684
6.041000 12.53784
6.042000 12.44759
6.043000 12.3561
6.044000 12.26338
6.045000 12.16946
6.046000 12.07435
6.047000 11.97806
6.048000 11.880609999999999
6.049000 11.78202
6.050000 11.6823
6.051000 11.58146
6.052000 11.47952
6.053000 11.37651
6.054000 11.27243
6.055000 11.1673
6.056000 11.06113
6.057000 10.953949999999999
6.058000 10.84578
6.059000 10.73661
6.060000 10.62648
6.061000 10.5154
6.062000 10.40338
6.063000 10.29045
6.064000 10.17662
6.065000 10.0619
6.066000 9.9463239
6.067000 9.8298945
6.068000 9.712633499999999
6.069000 9.5945582
6.070000 9.4756857
6.071000 9.3560338
6.072000 9.2356205
6.073000 9.114462900000001
6.074000 8.9925788
6.075000 8.869985499999999
6.076000 8.7467015
6.077000 8.6227439
6.078000 8.4981315
6.079000 8.3728813
6.080000 8.2470112
6.081000 8.1205398
6.082000 7.9934843
6.083000 7.865863300000001
6.084000 7.7376947000000005
6.085000 7.608996299999999
6.086000 7.479786099999999
6.087000 7.350082700000001
6.088000 7.2199039
6.089000 7.0892677
6.090000 6.958191800000001
6.091000 6.8266943
6.092000 6.6947937
6.093000 6.562507200000001
6.094000 6.429854
6.095000 6.296851500000001
6.096000 6.1635178
6.097000 6.029871099999999
6.098000 5.8959298
6.099000 5.761712
6.100000 5.6272361
6.101000 5.49252
6.102000 5.3575817
6.103000 5.2224401
6.104000 5.087113
6.105000 4.9516186
6.106000 4.8159748
6.107000 4.6802003
6.108000 4.5443128999999995
6.109000 4.4083312
6.110000 4.2722728000000005
6.111000 4.1361563
6.112000 3.9999992
6.113000 3.8638197
6.114000 3.7276357000000004
6.115000 3.5914652
6.116000 3.4553255999999997
6.117000 3.3192348000000003
6.118000 3.1832103
6.119000 3.0472699999999997
6.120000 2.911431
6.121000 2.7757107999999997
6.122000 2.640127
6.123000 2.5046965
6.124000 2.3694366000000002
6.125000 2.2343645
6.126000 2.0994971000000002
6.127000 1.9648512999999999
6.128000 1.8304439
6.129000 1.6962921
6.130000 1.5624125
6.131000 1.4288216
6.132000 1.2955363
6.133000 1.1625731
6.134000 1.0299486
6.135000 0.8976792000000001
6.136000 0.7657813400000001
6.137000 0.63427137
6.138000 0.5031656
6.139000 0.3724803
6.140000 0.2422316
6.141000 0.11243557000000001
6.142000 -0.016891757
6.143000 -0.14573444000000002
6.144000 -0.27407666
6.145000 -0.40190266
6.146000 -0.52919681
6.147000 -0.65594353
6.148000 -0.7821273999999999
6.149000 -0.90773311
6.150000 -1.0327454
6.151000 -1.1571491
6.152000 -1.2809294
6.153000 -1.4040713999999999
6.154000 -1.5265604
6.155000 -1.6483819
6.156000 -1.7695213
6.157000 -1.8899644
6.158000 -2.0096971000000003
6.159000 -2.1287052
6.160000 -2.2469748000000003
6.161000 -2.3644922
6.162000 -2.4812439
6.163000 -2.5972163
6.164000 -2.712396
6.165000 -2.8267698
6.166000 -2.9403247
6.167000 -3.0530477
6.168000 -3.1649258
6.169000 -3.2759465000000003
6.170000 -3.3860974
6.171000 -3.4953658
6.172000 -3.6037393
6.173000 -3.7112057
6.174000 -3.8177531
6.175000 -3.9233698999999995
6.176000 -4.0280439
6.177000 -4.1317638
6.178000 -4.2345177
6.179000 -4.3362948999999995
6.180000 -4.4370838
6.181000 -4.5368735000000004
6.182000 -4.6356532999999995
6.183000 -4.7334122999999995
6.184000 -4.8301399
6.185000 -4.9258258
6.186000 -5.0204601
6.187000 -5.1140327
6.188000 -5.2065335
6.189000 -5.297952899999999
6.190000 -5.3882815
6.191000 -5.47751
6.192000 -5.5656292
6.193000 -5.65263
6.194000 -5.7385035
6.195000 -5.8232412
6.196000 -5.9068345
6.197000 -5.9892751
6.198000 -6.070555
6.199000 -6.1506659
6.200000 -6.2296003
6.201000 -6.307350100000001
6.202000 -6.3839085
6.203000 -6.4592674
6.204000 -6.5334208
6.205000 -6.6063613
6.206000 -6.6780813
6.207000 -6.748575
6.208000 -6.817836300000001
6.209000 -6.8858586
6.210000 -6.9526359
6.211000 -7.0181623
6.212000 -7.0824318
6.213000 -7.145439100000001
6.214000 -7.207179099999999
6.215000 -7.2676465
6.216000 -7.3268369
6.217000 -7.384745
6.218000 -7.4413665
6.219000 -7.496696699999999
6.220000 -7.550731300000001
6.221000 -7.6034665
6.222000 -7.6548986
6.223000 -7.7050239000000005
6.224000 -7.7538386
6.225000 -7.8013390000000005
6.226000 -7.8475228999999995
6.227000 -7.8923874000000005
6.228000 -7.9359293
6.229000 -7.9781458
6.230000 -8.0190353
6.231000 -8.058594900000001
6.232000 -8.0968231
6.233000 -8.133718400000001
6.234000 -8.1692785
6.235000 -8.203502
6.236000 -8.2363881
6.237000 -8.2679361
6.238000 -8.2981445
6.239000 -8.3270125
6.240000 -8.3545402
6.241000 -8.3807267
6.242000 -8.4055722
6.243000 -8.4290773
6.244000 -8.4512413
6.245000 -8.4720656
6.246000 -8.4915504
6.247000 -8.5096963
6.248000 -8.5265048
6.249000 -8.5419774
6.250000 -8.5561156
6.251000 -8.5689209
6.252000 -8.5803948
6.253000 -8.5905395
6.254000 -8.599357300000001
6.255000 -8.6068504
6.256000 -8.6130209
6.257000 -8.6178727
6.258000 -8.621408
6.259000 -8.6236298
6.260000 -8.624540999999999
6.261000 -8.6241454
6.262000 -8.6224467
6.263000 -8.6194485
6.264000 -8.6151548
6.265000 -8.6095691
6.266000 -8.6026959
6.267000 -8.5945398
6.268000 -8.5851051
6.269000 -8.574396400000001
6.270000 -8.562418099999999
6.271000 -8.5491762
6.272000 -8.5346751
6.273000 -8.5189201
6.274000 -8.5019171
6.275000 -8.4836721
6.276000 -8.4641904
6.277000 -8.4434785
6.278000 -8.4215425
6.279000 -8.398388299999999
6.280000 -8.3740234
6.281000 -8.3484538
6.282000 -8.3216868
6.283000 -8.293729299999999
6.284000 -8.264589299999999
6.285000 -8.2342736
6.286000 -8.2027897
6.287000 -8.1701458
6.288000 -8.1363492
6.289000 -8.1014089
6.290000 -8.0653325
6.291000 -8.0281287
6.292000 -7.9898058999999995
6.293000 -7.9503737
6.294000 -7.9098396
6.295000 -7.8682132000000005
6.296000 -7.825504199999999
6.297000 -7.7817209
6.298000 -7.736873599999999
6.299000 -7.6909713
6.300000 -7.644023699999999
6.301000 -7.596040499999999
6.302000 -7.5470312999999996
6.303000 -7.4970059000000004
6.304000 -7.4459745999999996
6.305000 -7.393948
6.306000 -7.3409356
6.307000 -7.2869487
6.308000 -7.231997
6.309000 -7.176091499999999
6.310000 -7.1192428
6.311000 -7.0614621
6.312000 -7.0027596999999995
6.313000 -6.9431468999999995
6.314000 -6.882635500000001
6.315000 -6.821236
6.316000 -6.7589611
6.317000 -6.6958219
6.318000 -6.6318296
6.319000 -6.5669968999999995
6.320000 -6.5013349
6.321000 -6.434857099999999
6.322000 -6.3675746
6.323000 -6.2995002
6.324000 -6.230646699999999
6.325000 -6.161026700000001
6.326000 -6.0906526
6.327000 -6.019537199999999
6.328000 -5.9476934
6.329000 -5.8751348000000005
6.330000 -5.801874
6.331000 -5.7279244
6.332000 -5.653299
6.333000 -5.5780113
6.334000 -5.5020746
6.335000 -5.4255024
6.336000 -5.348308
6.337000 -5.270505
6.338000 -5.192107
6.339000 -5.1131278
6.340000 -5.033581
6.341000 -4.9534801
6.342000 -4.8728392000000005
6.343000 -4.7916718
6.344000 -4.7099918
6.345000 -4.6278134
6.346000 -4.5451502999999995
6.347000 -4.4620167
6.348000 -4.3784268
6.349000 -4.294394700000001
6.350000 -4.2099345
6.351000 -4.1250605
6.352000 -4.0397871
6.353000 -3.9541285000000004
6.354000 -3.8680997
6.355000 -3.7817147
6.356000 -3.694988
6.357000 -3.6079343
6.358000 -3.5205681
6.359000 -3.4329042
6.360000 -3.3449571999999996
6.361000 -3.2567419
6.362000 -3.168273
6.363000 -3.0795654
6.364000 -2.990634
6.365000 -2.9014934
6.366000 -2.8121585000000002
6.367000 -2.7226441
6.368000 -2.6329648
6.369000 -2.5431355
6.370000 -2.4531713
6.371000 -2.3630865
6.372000 -2.2728961
6.373000 -2.1826146
6.374000 -2.092257
6.375000 -2.0018376
6.376000 -1.9113714
6.377000 -1.8208729
6.378000 -1.7303567
6.379000 -1.6398376
6.380000 -1.5493299
6.381000 -1.4588484000000002
6.382000 -1.3684075
6.383000 -1.2780219000000002
6.384000 -1.1877061
6.385000 -1.0974746
6.386000 -1.007342
6.387000 -0.9173227500000001
6.388000 -0.8274315900000001
6.389000 -0.73768292
6.390000 -0.64809127
6.391000 -0.5586711200000001
6.392000 -0.46943695999999996
6.393000 -0.38040324999999997
6.394000 -0.29158441
6.395000 -0.20299483999999998
6.396000 -0.11464888000000001
6.397000 -0.026560799
6.398000 0.061255174999999995
6.399000 0.14878486
6.400000 0.23601415999999997
6.401000 0.32292905
6.402000 0.40951557000000005
6.403000 0.49575990999999997
6.404000 0.5816482900000001
6.405000 0.66716704
6.406000 0.75230259
6.407000 0.83704144
6.408000 0.9213701799999999
6.409000 1.0052755
6.410000 1.0887443
6.411000 1.1717634
6.412000 1.2543199999999999
6.413000 1.3364010000000002
6.414000 1.4179936
6.415000 1.4990850999999998
6.416000 1.5796629999999998
6.417000 1.6597146
6.418000 1.7392276000000002
6.419000 1.8181896
6.420000 1.8965883
6.421000 1.9744115
6.422000 2.051647
6.423000 2.1282829
6.424000 2.2043072
6.425000 2.2797077999999997
6.426000 2.3544731
6.427000 2.4285913999999997
6.428000 2.502051
6.429000 2.5748404
6.430000 2.646948
6.431000 2.7183628
6.432000 2.7890733
6.433000 2.8590682999999997
6.434000 2.9283369
6.435000 2.9968683
6.436000 3.0646516
6.437000 3.1316761
6.438000 3.1979315
6.439000 3.2634072
6.440000 3.3280928000000003
6.441000 3.3919781
6.442000 3.4550536
6.443000 3.5173092
6.444000 3.5787351000000003
6.445000 3.6393221000000002
6.446000 3.6990605000000003
6.447000 3.7579414
6.448000 3.8159552999999997
6.449000 3.8730938
6.450000 3.9293475
6.451000 3.9847083
6.452000 4.0391676
6.453000 4.0927168
6.454000 4.1453481
6.455000 4.1970532
6.456000 4.2478245
6.457000 4.297654
6.458000 4.3465339
6.459000 4.3944571
6.460000 4.4414163
6.461000 4.4874038999999994
6.462000 4.532413200000001
6.463000 4.5764372
6.464000 4.6194695
6.465000 4.6615031
6.466000 4.7025319
6.467000 4.7425497
6.468000 4.7815505
6.469000 4.819528399999999
6.470000 4.8564773
6.471000 4.8923921
6.472000 4.9272675
6.473000 4.961098
6.474000 4.9938787
6.475000 5.0256047
6.476000 5.0562717
6.477000 5.085874700000001
6.478000 5.1144096999999995
6.479000 5.1418725
6.480000 5.1682591
6.481000 5.1935658
6.482000 5.2177887
6.483000 5.2409247
6.484000 5.2629702
6.485000 5.283922
6.486000 5.303777
6.487000 5.3225327
6.488000 5.3401865
6.489000 5.356735700000001
6.490000 5.372177799999999
6.491000 5.3865109
6.492000 5.3997326999999995
6.493000 5.4118417
6.494000 5.4228358
6.495000 5.4327138
6.496000 5.4414742
6.497000 5.4491159
6.498000 5.4556381
6.499000 5.4610398
6.500000 5.465320500000001
6.501000 5.4684795
6.502000 5.4705169
6.503000 5.471432200000001
6.504000 5.4712258
6.505000 5.4698981
6.506000 5.4674495
6.507000 5.4638803
6.508000 5.4591917
6.509000 5.4533847
6.510000 5.4464601
6.511000 5.4384198
6.512000 5.4292653
6.513000 5.418998
6.514000 5.407620199999999
6.515000 5.3951338
6.516000 5.3815413
6.517000 5.3668451
6.518000 5.3510476
6.519000 5.334151899999999
6.520000 5.3161606
6.521000 5.2970771
6.522000 5.2769046
6.523000 5.2556466
6.524000 5.2333068
6.525000 5.2098889
6.526000 5.185397
6.527000 5.1598348000000005
6.528000 5.1332071
6.529000 5.1055182
6.530000 5.0767727
6.531000 5.0469756
6.532000 5.0161321
6.533000 4.9842469000000005
6.534000 4.951325799999999
6.535000 4.9173739
6.536000 4.8823971
6.537000 4.8464015
6.538000 4.809393
6.539000 4.7713779
6.540000 4.7323626
6.541000 4.6923537
6.542000 4.651358
6.543000 4.6093825
6.544000 4.566434
6.545000 4.5225199
6.546000 4.4776477
6.547000 4.431824799999999
6.548000 4.385059
6.549000 4.3373577
6.550000 4.2887293
6.551000 4.2391818
6.552000 4.1887239
6.553000 4.1373633
6.554000 4.085109
6.555000 4.0319696
6.556000 3.9779535999999998
6.557000 3.9230701
6.558000 3.8673282
6.559000 3.8107369
6.560000 3.7533056
6.561000 3.6950434999999997
6.562000 3.6359603999999996
6.563000 3.576066
6.564000 3.5153697999999998
6.565000 3.4538819999999997
6.566000 3.3916126999999996
6.567000 3.3285721999999995
6.568000 3.2647710000000005
6.569000 3.2002195999999996
6.570000 3.1349286
6.571000 3.0689089999999997
6.572000 3.002172
6.573000 2.9347284
6.574000 2.8665897
6.575000 2.7977670999999997
6.576000 2.7282724000000003
6.577000 2.6581172
6.578000 2.5873133999999998
6.579000 2.5158728000000004
6.580000 2.4438074
6.581000 2.3711292
6.582000 2.2978506999999997
6.583000 2.223984
6.584000 2.1495415
6.585000 2.0745356
6.586000 1.9989789
6.587000 1.9228838000000001
6.588000 1.8462631999999999
6.589000 1.7691295999999999
6.590000 1.6914958
6.591000 1.6133747999999999
6.592000 1.5347793
6.593000 1.4557223
6.594000 1.3762169
6.595000 1.2962761999999999
6.596000 1.2159134999999999
6.597000 1.1351419999999999
6.598000 1.053975
6.599000 0.97242603
6.600000 0.89050857
6.601000 0.8082363800000001
6.602000 0.7256230300000001
6.603000 0.64268243
6.604000 0.5594284700000001
6.605000 0.47587515
6.606000 0.39203656
6.607000 0.30792691
6.608000 0.22356047
6.609000 0.13895162
6.610000 0.054114778
6.611000 -0.030935567
6.612000 -0.11618487000000001
6.613000 -0.20161849
6.614000 -0.28722177
6.615000 -0.37298005
6.616000 -0.45887856
6.617000 -0.54490259
6.618000 -0.63103731
6.619000 -0.71726795
6.620000 -0.80357967
6.621000 -0.8899577000000001
6.622000 -0.97638723
6.623000 -1.0628534
6.624000 -1.1493417000000001
6.625000 -1.235837
6.626000 -1.3223248
6.627000 -1.4087901
6.628000 -1.4952185
6.629000 -1.5815949
6.630000 -1.6679049000000001
6.631000 -1.7541336
6.632000 -1.8402664
6.633000 -1.9262886
6.634000 -2.0121854000000003
6.635000 -2.0979421
6.636000 -2.1835441
6.637000 -2.2689765
6.638000 -2.3542244
6.639000 -2.4392731000000003
6.640000 -2.5241077
6.641000 -2.6087133
6.642000 -2.6930749
6.643000 -2.7771778
6.644000 -2.8610069
6.645000 -2.9445473
6.646000 -3.0277841
6.647000 -3.1107023000000003
6.648000 -3.1932872000000003
6.649000 -3.2755237
6.650000 -3.357397
6.651000 -3.4388926
6.652000 -3.5199955
6.653000 -3.6006908999999996
6.654000 -3.6809646000000003
6.655000 -3.760802
6.656000 -3.8401887
6.657000 -3.9191103999999997
6.658000 -3.9975531
6.659000 -4.0755026
6.660000 -4.1529447
6.661000 -4.229866
6.662000 -4.3062523
6.663000 -4.3820899
6.664000 -4.4573653
6.665000 -4.5320652
6.666000 -4.6061762
6.667000 -4.6796843
6.668000 -4.7525767
6.669000 -4.8248399
6.670000 -4.8964608
6.671000 -4.9674261
6.672000 -5.0377227
6.673000 -5.107337599999999
6.674000 -5.1762577
6.675000 -5.24447
6.676000 -5.3119615
6.677000 -5.3787194000000005
6.678000 -5.4447308
6.679000 -5.509983
6.680000 -5.574462899999999
6.681000 -5.6381583
6.682000 -5.7010561
6.683000 -5.763144
6.684000 -5.8244098
6.685000 -5.8848411
6.686000 -5.944426
6.687000 -6.0031522
6.688000 -6.0610078
6.689000 -6.1179813
6.690000 -6.1740611
6.691000 -6.2292356
6.692000 -6.2834941
6.693000 -6.3368246
6.694000 -6.3892171
6.695000 -6.4406604000000005
6.696000 -6.491144
6.697000 -6.5406583000000005
6.698000 -6.5891922
6.699000 -6.6367358
6.700000 -6.6832796
6.701000 -6.728813799999999
6.702000 -6.7733288
6.703000 -6.8168147999999995
6.704000 -6.859263
6.705000 -6.9006644
6.706000 -6.9410101
6.707000 -6.9802903
6.708000 -7.0184968
6.709000 -7.0556208
6.710000 -7.091653300000001
6.711000 -7.1265861
6.712000 -7.160410300000001
6.713000 -7.193118299999999
6.714000 -7.2247012999999995
6.715000 -7.2551511
6.716000 -7.2844602
6.717000 -7.3126212
6.718000 -7.339625099999999
6.719000 -7.3654652
6.720000 -7.390134
6.721000 -7.413625
6.722000 -7.4359305
6.723000 -7.4570432
6.724000 -7.476957100000001
6.725000 -7.4956656
6.726000 -7.513162499999999
6.727000 -7.529442
6.728000 -7.544498099999999
6.729000 -7.5583257
6.730000 -7.570919399999999
6.731000 -7.582273300000001
6.732000 -7.5923837999999995
6.733000 -7.601245500000001
6.734000 -7.608854
6.735000 -7.6152049
6.736000 -7.6202944
6.737000 -7.6241188
6.738000 -7.6266742999999995
6.739000 -7.6279573
6.740000 -7.6279639999999995
6.741000 -7.6266922
6.742000 -7.6241381
6.743000 -7.620299599999999
6.744000 -7.615173599999999
6.745000 -7.6087579000000005
6.746000 -7.601049499999999
6.747000 -7.592047
6.748000 -7.5817473
6.749000 -7.570149
6.750000 -7.5572506
6.751000 -7.5430505
6.752000 -7.527547299999999
6.753000 -7.5107403
6.754000 -7.4926272
6.755000 -7.4732080000000005
6.756000 -7.452482000000001
6.757000 -7.4304491
6.758000 -7.407108699999999
6.759000 -7.3824607
6.760000 -7.356505100000001
6.761000 -7.329242699999999
6.762000 -7.3006742
6.763000 -7.270800299999999
6.764000 -7.2396226
6.765000 -7.207142599999999
6.766000 -7.1733616
6.767000 -7.1382813
6.768000 -7.101903900000001
6.769000 -7.064232199999999
6.770000 -7.0252679
6.771000 -6.9850147
6.772000 -6.9434747
6.773000 -6.9006518
6.774000 -6.8565488
6.775000 -6.8111695
6.776000 -6.7645177
6.777000 -6.7165971
6.778000 -6.6674112999999995
6.779000 -6.616964899999999
6.780000 -6.565262400000001
6.781000 -6.5123081
6.782000 -6.458106600000001
6.783000 -6.4026631
6.784000 -6.3459821
6.785000 -6.2880687
6.786000 -6.2289286
6.787000 -6.1685669999999995
6.788000 -6.1069895
6.789000 -6.0442019
6.790000 -5.9802104
6.791000 -5.9150212
6.792000 -5.8486402
6.793000 -5.7810746
6.794000 -5.7123311
6.795000 -5.6424167
6.796000 -5.5713384999999995
6.797000 -5.4991044
6.798000 -5.425721800000001
6.799000 -5.351198800000001
6.800000 -5.2755438
6.801000 -5.1987652
6.802000 -5.1208716
6.803000 -5.041872
6.804000 -4.9617752
6.805000 -4.8805911
6.806000 -4.7983289
6.807000 -4.7149979
6.808000 -4.6306081
6.809000 -4.5451701
6.810000 -4.4586934000000005
6.811000 -4.3711886
6.812000 -4.2826664
6.813000 -4.1931367999999996
6.814000 -4.1026112
6.815000 -4.0111002
6.816000 -3.9186150000000004
6.817000 -3.8251663999999996
6.818000 -3.7307661
6.819000 -3.6354250999999995
6.820000 -3.5391551
6.821000 -3.4419678
6.822000 -3.343875
6.823000 -3.2448884
6.824000 -3.1450200999999995
6.825000 -3.0442823
6.826000 -2.9426875000000003
6.827000 -2.8402481
6.828000 -2.7369768999999997
6.829000 -2.6328869
6.830000 -2.5279909
6.831000 -2.4223024
6.832000 -2.3158345000000002
6.833000 -2.2086011
6.834000 -2.1006158
6.835000 -1.9918924
6.836000 -1.8824453
6.837000 -1.7722886
6.838000 -1.661437
6.839000 -1.549905
6.840000 -1.4377074
6.841000 -1.3248593
6.842000 -1.2113756
6.843000 -1.0972715
6.844000 -0.98256255
6.845000 -0.8672640699999999
6.846000 -0.75139166
6.847000 -0.63496102
6.848000 -0.51798793
6.849000 -0.40048817
6.850000 -0.28247774999999997
6.851000 -0.16397266
6.852000 -0.04498896
6.853000 0.074457203
6.854000 0.19434962
6.855000 0.31467201
6.856000 0.43540807000000004
6.857000 0.5565414200000001
6.858000 0.6780555899999999
6.859000 0.79993401
6.860000 0.92215994
6.861000 1.0447168
6.862000 1.1675877
6.863000 1.2907557
6.864000 1.4142039
6.865000 1.5379151
6.866000 1.6618722999999997
6.867000 1.7860580000000001
6.868000 1.9104550000000002
6.869000 2.0350454
6.870000 2.1598121000000003
6.871000 2.2847371
6.872000 2.4098027
6.873000 2.5349911
6.874000 2.6602844
6.875000 2.7856644
6.876000 2.9111132
6.877000 3.0366126
6.878000 3.1621444999999997
6.879000 3.2876904999999996
6.880000 3.4132320000000003
6.881000 3.5387512
6.882000 3.6642297999999998
6.883000 3.7896491999999995
6.884000 3.914991
6.885000 4.0402368
6.886000 4.1653682
6.887000 4.2903668999999995
6.888000 4.4152144
6.889000 4.5398924
6.890000 4.6643823
6.891000 4.7886657999999995
6.892000 4.9127243
6.893000 5.03654
6.894000 5.160094099999999
6.895000 5.283368
6.896000 5.4063438999999995
6.897000 5.5290032
6.898000 5.6513276
6.899000 5.7732984
6.900000 5.8948979
6.901000 6.0161073
6.902000 6.136908
6.903000 6.2572822
6.904000 6.3772112000000005
6.905000 6.4966767999999995
6.906000 6.615660299999999
6.907000 6.7341439
6.908000 6.8521090000000004
6.909000 6.969536799999999
6.910000 7.0864096000000005
6.911000 7.2027095
6.912000 7.318417000000001
6.913000 7.433515
6.914000 7.547985
6.915000 7.661808300000001
6.916000 7.774967000000001
6.917000 7.8874432
6.918000 7.999219
6.919000 8.1102766
6.920000 8.2205981
6.921000 8.3301656
6.922000 8.438962
6.923000 8.5469685
6.924000 8.654169
6.925000 8.7605447
6.926000 8.8660792
6.927000 8.9707546
6.928000 9.0745538
6.929000 9.1774598
6.930000 9.279456
6.931000 9.3805246
6.932000 9.4806492
6.933000 9.5798135
6.934000 9.6780002
6.935000 9.775193
6.936000 9.8713756
6.937000 9.966531400000001
6.938000 10.06064
6.939000 10.1537
6.940000 10.24568
6.941000 10.33656
6.942000 10.42634
6.943000 10.514999999999999
6.944000 10.60252
6.945000 10.688880000000001
6.946000 10.77408
6.947000 10.858089999999999
6.948000 10.940900000000001
6.949000 11.0225
6.950000 11.10287
6.951000 11.182
6.952000 11.25986
6.953000 11.336459999999999
6.954000 11.41176
6.955000 11.485769999999999
6.956000 11.55846
6.957000 11.62983
6.958000 11.699850000000001
6.959000 11.76852
6.960000 11.83582
6.961000 11.90174
6.962000 11.96627
6.963000 12.02939
6.964000 12.09109
6.965000 12.15136
6.966000 12.21019
6.967000 12.26756
6.968000 12.32346
6.969000 12.37788
6.970000 12.430819999999999
6.971000 12.48225
6.972000 12.53217
6.973000 12.580559999999998
6.974000 12.62742
6.975000 12.672729999999998
6.976000 12.716479999999999
6.977000 12.75867
6.978000 12.79928
6.979000 12.8383
6.980000 12.87572
6.981000 12.911539999999999
6.982000 12.94573
6.983000 12.9783
6.984000 13.00924
6.985000 13.038530000000002
6.986000 13.06617
6.987000 13.09215
6.988000 13.11646
6.989000 13.139090000000001
6.990000 13.16004
6.991000 13.179289999999998
6.992000 13.19685
6.993000 13.212689999999998
6.994000 13.22683
6.995000 13.23925
6.996000 13.249939999999999
6.997000 13.2589
6.998000 13.26613
6.999000 13.27161
7.000000 13.27534
7.001000 13.277320000000001
7.002000 13.277539999999998
7.003000 13.276
7.004000 13.27269
7.005000 13.26761
7.006000 13.26076
7.007000 13.252120000000001
7.008000 13.241710000000001
7.009000 13.2295
7.010000 13.21551
7.011000 13.199720000000001
7.012000 13.18214
7.013000 13.16276
7.014000 13.14158
7.015000 13.11859
7.016000 13.0938
7.017000 13.067210000000001
7.018000 13.0388
7.019000 13.00859
7.020000 12.97657
7.021000 12.94274
7.022000 12.9071
7.023000 12.86965
7.024000 12.83039
7.025000 12.789320000000002
7.026000 12.74644
7.027000 12.70176
7.028000 12.655259999999998
7.029000 12.60697
7.030000 12.55687
7.031000 12.504970000000002
7.032000 12.451270000000001
7.033000 12.39578
7.034000 12.33849
7.035000 12.27941
7.036000 12.21855
7.037000 12.1559
7.038000 12.09148
7.039000 12.02528
7.040000 11.95731
7.041000 11.88758
7.042000 11.81608
7.043000 11.74283
7.044000 11.667819999999999
7.045000 11.59107
7.046000 11.51258
7.047000 11.43236
7.048000 11.35041
7.049000 11.266729999999999
7.050000 11.181339999999999
7.051000 11.09424
7.052000 11.00544
7.053000 10.91495
7.054000 10.82277
7.055000 10.728909999999999
7.056000 10.63339
7.057000 10.5362
7.058000 10.43736
7.059000 10.336879999999999
7.060000 10.23476
7.061000 10.13102
7.062000 10.02566
7.063000 9.9187046
7.064000 9.8101512
7.065000 9.700014399999999
7.066000 9.5883049
7.067000 9.4750345
7.068000 9.3602136
7.069000 9.2438534
7.070000 9.1259658
7.071000 9.0065628
7.072000 8.8856563
7.073000 8.7632589
7.074000 8.639382600000001
7.075000 8.514040000000001
7.076000 8.387243699999999
7.077000 8.2590073
7.078000 8.1293434
7.079000 7.9982653
7.080000 7.865786600000001
7.081000 7.7319211999999995
7.082000 7.596683499999999
7.083000 7.460087499999999
7.084000 7.3221475
7.085000 7.1828783
7.086000 7.042294
7.087000 6.900410399999999
7.088000 6.757243
7.089000 6.6128075
7.090000 6.4671196
7.091000 6.3201956
7.092000 6.1720513
7.093000 6.0227036
7.094000 5.8721695
7.095000 5.720466
7.096000 5.5676106
7.097000 5.4136205
7.098000 5.2585136
7.099000 5.1023081
7.100000 4.9450215
7.101000 4.7866724
7.102000 4.6272796
7.103000 4.4668615
7.104000 4.3054368
7.105000 4.1430245999999995
7.106000 3.9796438000000003
7.107000 3.8153134
7.108000 3.6500532000000003
7.109000 3.4838822
7.110000 3.3168200000000003
7.111000 3.1488861999999997
7.112000 2.9801005
7.113000 2.8104831
7.114000 2.6400533999999998
7.115000 2.468832
7.116000 2.2968389
7.117000 2.1240946
7.118000 1.9506194000000001
7.119000 1.7764341
7.120000 1.6015595
7.121000 1.4260165
7.122000 1.2498263
7.123000 1.0730103
7.124000 0.8955897799999999
7.125000 0.71758651
7.126000 0.5390223599999999
7.127000 0.35991932000000004
7.128000 0.18029958
7.129000 0.00018548733
7.130000 -0.18040046999999998
7.131000 -0.36143563
7.132000 -0.54289722
7.133000 -0.72476231
7.134000 -0.9070078800000001
7.135000 -1.0896108
7.136000 -1.2725478000000001
7.137000 -1.4557957
7.138000 -1.6393308999999998
7.139000 -1.8231304
7.140000 -2.0071704
7.141000 -2.1914275
7.142000 -2.3758784
7.143000 -2.5604991
7.144000 -2.7452664
7.145000 -2.9301567
7.146000 -3.1151462000000003
7.147000 -3.3002116
7.148000 -3.4853286999999997
7.149000 -3.6704744999999996
7.150000 -3.8556248
7.151000 -4.0407561
7.152000 -4.225844899999999
7.153000 -4.4108670000000005
7.154000 -4.5957989999999995
7.155000 -4.7806166
7.156000 -4.965296
7.157000 -5.149813
7.158000 -5.3341437
7.159000 -5.518263999999999
7.160000 -5.7021495
7.161000 -5.8857758
7.162000 -6.0691185
7.163000 -6.2521532
7.164000 -6.434855600000001
7.165000 -6.6172011
7.166000 -6.7991652
7.167000 -6.9807224
7.168000 -7.161849000000001
7.169000 -7.3425196
7.170000 -7.522709700000001
7.171000 -7.702395300000001
7.172000 -7.8815512000000005
7.173000 -8.0601521
7.174000 -8.238173999999999
7.175000 -8.4155932
7.176000 -8.592384299999999
7.177000 -8.7685235
7.178000 -8.9439861
7.179000 -9.1187477
7.180000 -9.2927843
7.181000 -9.4660729
7.182000 -9.6385889
7.183000 -9.810308399999998
7.184000 -9.981208299999999
7.185000 -10.151259999999999
7.186000 -10.320450000000001
7.187000 -10.48875
7.188000 -10.65614
7.189000 -10.82259
7.190000 -10.98808
7.191000 -11.152579999999999
7.192000 -11.316080000000001
7.193000 -11.47855
7.194000 -11.63997
7.195000 -11.80031
7.196000 -11.95956
7.197000 -12.11768
7.198000 -12.274659999999999
7.199000 -12.43048
7.200000 -12.585099999999999
7.201000 -12.73851
7.202000 -12.89069
7.203000 -13.04161
7.204000 -13.191249999999998
7.205000 -13.339590000000001
7.206000 -13.486600000000001
7.207000 -13.632259999999999
7.208000 -13.776559999999998
7.209000 -13.91947
7.210000 -14.06096
7.211000 -14.20102
7.212000 -14.33963
7.213000 -14.476759999999999
7.214000 -14.61239
7.215000 -14.746509999999999
7.216000 -14.87909
7.217000 -15.01011
7.218000 -15.13956
7.219000 -15.26741
7.220000 -15.39364
7.221000 -15.51824
7.222000 -15.641179999999999
7.223000 -15.76245
7.224000 -15.882019999999999
7.225000 -15.99989
7.226000 -16.11602
7.227000 -16.23041
7.228000 -16.343040000000002
7.229000 -16.45388
7.230000 -16.562920000000002
7.231000 -16.67014
7.232000 -16.77553
7.233000 -16.879060000000003
7.234000 -16.980719999999998
7.235000 -17.08049
7.236000 -17.17836
7.237000 -17.27431
7.238000 -17.36832
7.239000 -17.46037
7.240000 -17.55046
7.241000 -17.63855
7.242000 -17.72465
7.243000 -17.80872
7.244000 -17.89076
7.245000 -17.97075
7.246000 -18.04868
7.247000 -18.12453
7.248000 -18.19829
7.249000 -18.269940000000002
7.250000 -18.33947
7.251000 -18.40687
7.252000 -18.47212
7.253000 -18.53522
7.254000 -18.59614
7.255000 -18.65488
7.256000 -18.71142
7.257000 -18.76576
7.258000 -18.817880000000002
7.259000 -18.86778
7.260000 -18.91543
7.261000 -18.96083
7.262000 -19.003980000000002
7.263000 -19.04485
7.264000 -19.08345
7.265000 -19.11976
7.266000 -19.153760000000002
7.267000 -19.18547
7.268000 -19.21485
7.269000 -19.24191
7.270000 -19.26664
7.271000 -19.28902
7.272000 -19.30906
7.273000 -19.32674
7.274000 -19.34206
7.275000 -19.355
7.276000 -19.365569999999998
7.277000 -19.37374
7.278000 -19.37953
7.279000 -19.382920000000002
7.280000 -19.38391
7.281000 -19.382479999999997
7.282000 -19.37865
7.283000 -19.37239
7.284000 -19.36371
7.285000 -19.352610000000002
7.286000 -19.33907
7.287000 -19.3231
7.288000 -19.3047
7.289000 -19.28385
7.290000 -19.260559999999998
7.291000 -19.234840000000002
7.292000 -19.20666
7.293000 -19.17604
7.294000 -19.14298
7.295000 -19.10747
7.296000 -19.06951
7.297000 -19.02911
7.298000 -18.986259999999998
7.299000 -18.94097
7.300000 -18.89323
7.301000 -18.84305
7.302000 -18.79043
7.303000 -18.73537
7.304000 -18.67786
7.305000 -18.617929999999998
7.306000 -18.55556
7.307000 -18.49076
7.308000 -18.42353
7.309000 -18.35388
7.310000 -18.28181
7.311000 -18.20731
7.312000 -18.13041
7.313000 -18.0511
7.314000 -17.969379999999997
7.315000 -17.88526
7.316000 -17.79874
7.317000 -17.70984
7.318000 -17.61855
7.319000 -17.524890000000003
7.320000 -17.42886
7.321000 -17.33046
7.322000 -17.22971
7.323000 -17.12661
7.324000 -17.021169999999998
7.325000 -16.913410000000002
7.326000 -16.80332
7.327000 -16.69091
7.328000 -16.57621
7.329000 -16.45921
7.330000 -16.33993
7.331000 -16.21838
7.332000 -16.094559999999998
7.333000 -15.968499999999999
7.334000 -15.8402
7.335000 -15.70968
7.336000 -15.57694
7.337000 -15.442
7.338000 -15.304870000000001
7.339000 -15.16556
7.340000 -15.024090000000001
7.341000 -14.88047
7.342000 -14.734710000000002
7.343000 -14.58683
7.344000 -14.43684
7.345000 -14.284759999999999
7.346000 -14.130590000000002
7.347000 -13.974359999999999
7.348000 -13.81608
7.349000 -13.65576
7.350000 -13.49342
7.351000 -13.32908
7.352000 -13.162740000000001
7.353000 -12.994439999999999
7.354000 -12.824179999999998
7.355000 -12.651979999999998
7.356000 -12.47785
7.357000 -12.301829999999999
7.358000 -12.12392
7.359000 -11.94414
7.360000 -11.762509999999999
7.361000 -11.57905
7.362000 -11.39379
7.363000 -11.20673
7.364000 -11.01789
7.365000 -10.827309999999999
7.366000 -10.635
7.367000 -10.44097
7.368000 -10.24526
7.369000 -10.04788
7.370000 -9.8488495
7.371000 -9.6481934
7.372000 -9.4459333
7.373000 -9.2420906
7.374000 -9.0366878
7.375000 -8.829746400000001
7.376000 -8.6212888
7.377000 -8.4113382
7.378000 -8.1999168
7.379000 -7.9870477
7.380000 -7.7727534
7.381000 -7.5570576
7.382000 -7.339984200000001
7.383000 -7.1215563
7.384000 -6.9017976999999995
7.385000 -6.680733
7.386000 -6.458386000000001
7.387000 -6.2347811
7.388000 -6.009943
7.389000 -5.783896899999999
7.390000 -5.556668
7.391000 -5.3282815999999995
7.392000 -5.0987635000000004
7.393000 -4.8681393
7.394000 -4.636435199999999
7.395000 -4.403677999999999
7.396000 -4.1698936
7.397000 -3.9351090999999996
7.398000 -3.6993514999999997
7.399000 -3.462648
7.400000 -3.2250254999999997
7.401000 -2.986512
7.402000 -2.7471347
7.403000 -2.5069215999999996
7.404000 -2.2659005999999997
7.405000 -2.0240996
7.406000 -1.7815469
7.407000 -1.5382705
7.408000 -1.2942988
7.409000 -1.0496600999999999
7.410000 -0.8043830300000001
7.411000 -0.55849594
7.412000 -0.3120275
7.413000 -0.065006356
7.414000 0.18253879
7.415000 0.43057911000000004
7.416000 0.67908578
7.417000 0.92802988
7.418000 1.1773825
7.419000 1.4271145
7.420000 1.6771966999999999
7.421000 1.9275999
7.422000 2.1782948
7.423000 2.4292518999999997
7.424000 2.6804417000000003
7.425000 2.9318348000000003
7.426000 3.1834010000000004
7.427000 3.4351107
7.428000 3.686934
7.429000 3.9388407
7.430000 4.1908007
7.431000 4.4427838
7.432000 4.6947595
7.433000 4.9466971
7.434000 5.1985662
7.435000 5.4503363
7.436000 5.7019766
7.437000 5.9534565
7.438000 6.2047452000000005
7.439000 6.4558119
7.440000 6.706626
7.441000 6.957157
7.442000 7.2073735
7.443000 7.4572451
7.444000 7.7067412
7.445000 7.955831300000001
7.446000 8.204483999999999
7.447000 8.4526695
7.448000 8.7003574
7.449000 8.947517000000001
7.450000 9.194117799999999
7.451000 9.440129299999999
7.452000 9.6855216
7.453000 9.9302642
7.454000 10.17433
7.455000 10.41768
7.456000 10.6603
7.457000 10.902140000000001
7.458000 11.14318
7.459000 11.3834
7.460000 11.62276
7.461000 11.86122
7.462000 12.09877
7.463000 12.33537
7.464000 12.570990000000002
7.465000 12.8056
7.466000 13.03918
7.467000 13.27169
7.468000 13.503100000000002
7.469000 13.73339
7.470000 13.962520000000001
7.471000 14.19046
7.472000 14.4172
7.473000 14.64268
7.474000 14.8669
7.475000 15.089820000000001
7.476000 15.31141
7.477000 15.53163
7.478000 15.75048
7.479000 15.967899999999998
7.480000 16.18389
7.481000 16.3984
7.482000 16.61141
7.483000 16.8229
7.484000 17.03284
7.485000 17.24119
7.486000 17.44794
7.487000 17.65305
7.488000 17.8565
7.489000 18.05826
7.490000 18.25831
7.491000 18.45662
7.492000 18.65317
7.493000 18.847920000000002
7.494000 19.040860000000002
7.495000 19.23195
7.496000 19.42118
7.497000 19.608510000000003
7.498000 19.79393
7.499000 19.977410000000003
7.500000 20.15891
7.501000 20.33843
7.502000 20.515929999999997
7.503000 20.691390000000002
7.504000 20.86479
7.505000 21.036099999999998
7.506000 21.205299999999998
7.507000 21.37236
7.508000 21.53727
7.509000 21.69999
7.510000 21.86052
7.511000 22.01882
7.512000 22.17487
7.513000 22.32866
7.514000 22.48015
7.515000 22.62934
7.516000 22.77619
7.517000 22.92069
7.518000 23.06281
7.519000 23.20255
7.520000 23.339869999999998
7.521000 23.47476
7.522000 23.6072
7.523000 23.73717
7.524000 23.86465
7.525000 23.989620000000002
7.526000 24.11207
7.527000 24.23198
7.528000 24.34933
7.529000 24.4641
7.530000 24.57628
7.531000 24.685850000000002
7.532000 24.7928
7.533000 24.8971
7.534000 24.99874
7.535000 25.097720000000002
7.536000 25.194
7.537000 25.28758
7.538000 25.37844
7.539000 25.46657
7.540000 25.55195
7.541000 25.63457
7.542000 25.71442
7.543000 25.79147
7.544000 25.86573
7.545000 25.937179999999998
7.546000 26.0058
7.547000 26.07158
7.548000 26.13451
7.549000 26.19459
7.550000 26.251790000000003
7.551000 26.30612
7.552000 26.357550000000003
7.553000 26.40609
7.554000 26.451710000000002
7.555000 26.49442
7.556000 26.534200000000002
7.557000 26.571050000000003
7.558000 26.60495
7.559000 26.635910000000003
7.560000 26.66391
7.561000 26.68894
7.562000 26.711000000000002
7.563000 26.73009
7.564000 26.746199999999998
7.565000 26.75932
7.566000 26.76945
7.567000 26.77658
7.568000 26.780710000000003
7.569000 26.781840000000003
7.570000 26.779960000000003
7.571000 26.77506
7.572000 26.76715
7.573000 26.75622
7.574000 26.74227
7.575000 26.7253
7.576000 26.705299999999998
7.577000 26.682280000000002
7.578000 26.656229999999997
7.579000 26.62715
7.580000 26.595049999999997
7.581000 26.559919999999998
7.582000 26.52176
7.583000 26.480579999999996
7.584000 26.436369999999997
7.585000 26.38914
7.586000 26.33889
7.587000 26.285629999999998
7.588000 26.22935
7.589000 26.17005
7.590000 26.107760000000003
7.591000 26.042460000000002
7.592000 25.97415
7.593000 25.90286
7.594000 25.828580000000002
7.595000 25.75132
7.596000 25.671080000000003
7.597000 25.587870000000002
7.598000 25.50169
7.599000 25.41256
7.600000 25.32048
7.601000 25.225459999999998
7.602000 25.1275
7.603000 25.02662
7.604000 24.92282
7.605000 24.81612
7.606000 24.70651
7.607000 24.59402
7.608000 24.47864
7.609000 24.3604
7.610000 24.2393
7.611000 24.11536
7.612000 23.988580000000002
7.613000 23.85897
7.614000 23.72655
7.615000 23.59134
7.616000 23.45334
7.617000 23.312559999999998
7.618000 23.16903
7.619000 23.02275
7.620000 22.87374
7.621000 22.72201
7.622000 22.567590000000003
7.623000 22.41047
7.624000 22.250690000000002
7.625000 22.088260000000002
7.626000 21.92319
7.627000 21.7555
7.628000 21.58521
7.629000 21.412329999999997
7.630000 21.23688
7.631000 21.058889999999998
7.632000 20.87837
7.633000 20.69534
7.634000 20.50982
7.635000 20.32182
7.636000 20.13137
7.637000 19.93849
7.638000 19.74319
7.639000 19.5455
7.640000 19.34544
7.641000 19.14304
7.642000 18.938299999999998
7.643000 18.73125
7.644000 18.52192
7.645000 18.31033
7.646000 18.0965
7.647000 17.88044
7.648000 17.6622
7.649000 17.44178
7.650000 17.21921
7.651000 16.99453
7.652000 16.76774
7.653000 16.53887
7.654000 16.307959999999998
7.655000 16.07503
7.656000 15.840090000000002
7.657000 15.60318
7.658000 15.36433
7.659000 15.12355
7.660000 14.88088
7.661000 14.63634
7.662000 14.389959999999999
7.663000 14.14178
7.664000 13.891800000000002
7.665000 13.640070000000001
7.666000 13.38661
7.667000 13.131450000000001
7.668000 12.87462
7.669000 12.616150000000001
7.670000 12.356060000000001
7.671000 12.094380000000001
7.672000 11.83115
7.673000 11.56639
7.674000 11.30014
7.675000 11.032409999999999
7.676000 10.763250000000001
7.677000 10.49268
7.678000 10.220740000000001
7.679000 9.9474467
7.680000 9.6728377
7.681000 9.3969427
7.682000 9.119793
7.683000 8.84142
7.684000 8.5618548
7.685000 8.2811296
7.686000 7.9992756
7.687000 7.716324200000001
7.688000 7.432308
7.689000 7.1472593
7.690000 6.861210600000001
7.691000 6.574194899999999
7.692000 6.2862448
7.693000 5.9973929
7.694000 5.7076722
7.695000 5.4171164
7.696000 5.1257584000000005
7.697000 4.833632000000001
7.698000 4.5407705
7.699000 4.2472079
7.700000 3.9529782
7.701000 3.6581147
7.702000 3.3626515
7.703000 3.0666227
7.704000 2.7700622
7.705000 2.473004
7.706000 2.1754822
7.707000 1.877531
7.708000 1.5791845999999998
7.709000 1.2804775
7.710000 0.9814435599999999
7.711000 0.68211732
7.712000 0.38253311
7.713000 0.082725351
7.714000 -0.21727153000000002
7.715000 -0.5174229899999999
7.716000 -0.8176945099999999
7.717000 -1.1180515
7.718000 -1.4184593
7.719000 -1.7188832
7.720000 -2.0192886
7.721000 -2.3196407
7.722000 -2.6199045
7.723000 -2.9200451
7.724000 -3.2200280999999995
7.725000 -3.5198177999999998
7.726000 -3.8193796000000004
7.727000 -4.1186787
7.728000 -4.4176798
7.729000 -4.7163483
7.730000 -5.014649
7.731000 -5.3125471
7.732000 -5.6100074
7.733000 -5.9069954000000005
7.734000 -6.203476
7.735000 -6.4994149
7.736000 -6.7947768
7.737000 -7.0895277000000005
7.738000 -7.3836327
7.739000 -7.6770581
7.740000 -7.9697691
7.741000 -8.2617313
7.742000 -8.552911100000001
7.743000 -8.8432752
7.744000 -9.1327891
7.745000 -9.4214194
7.746000 -9.7091325
7.747000 -9.9958949
7.748000 -10.28167
7.749000 -10.56643
7.750000 -10.85014
7.751000 -11.13277
7.752000 -11.41428
7.753000 -11.69465
7.754000 -11.973830000000001
7.755000 -12.25179
7.756000 -12.52851
7.757000 -12.80395
7.758000 -13.07808
7.759000 -13.35087
7.760000 -13.62228
7.761000 -13.892280000000001
7.762000 -14.16085
7.763000 -14.42794
7.764000 -14.693529999999999
7.765000 -14.957590000000001
7.766000 -15.22008
7.767000 -15.480979999999999
7.768000 -15.74025
7.769000 -15.99786
7.770000 -16.253790000000002
7.771000 -16.50799
7.772000 -16.76045
7.773000 -17.011129999999998
7.774000 -17.26
7.775000 -17.50704
7.776000 -17.752209999999998
7.777000 -17.99549
7.778000 -18.23684
7.779000 -18.47625
7.780000 -18.71367
7.781000 -18.949089999999998
7.782000 -19.182479999999998
7.783000 -19.413800000000002
7.784000 -19.64304
7.785000 -19.870160000000002
7.786000 -20.09515
7.787000 -20.31796
7.788000 -20.53859
7.789000 -20.757
7.790000 -20.97316
7.791000 -21.18706
7.792000 -21.39866
7.793000 -21.60794
7.794000 -21.814890000000002
7.795000 -22.01947
7.796000 -22.22165
7.797000 -22.42143
7.798000 -22.618759999999998
7.799000 -22.81364
7.800000 -23.00603
7.801000 -23.19592
7.802000 -23.38328
7.803000 -23.56809
7.804000 -23.75032
7.805000 -23.92997
7.806000 -24.107
7.807000 -24.28139
7.808000 -24.45313
7.809000 -24.6222
7.810000 -24.78857
7.811000 -24.95223
7.812000 -25.11315
7.813000 -25.271320000000003
7.814000 -25.426720000000003
7.815000 -25.579340000000002
7.816000 -25.72915
7.817000 -25.876139999999996
7.818000 -26.020290000000003
7.819000 -26.16158
7.820000 -26.30001
7.821000 -26.435550000000003
7.822000 -26.56819
7.823000 -26.697920000000003
7.824000 -26.824710000000003
7.825000 -26.94856
7.826000 -27.06945
7.827000 -27.18737
7.828000 -27.302300000000002
7.829000 -27.41424
7.830000 -27.52316
7.831000 -27.62906
7.832000 -27.73192
7.833000 -27.83174
7.834000 -27.9285
7.835000 -28.022180000000002
7.836000 -28.1128
7.837000 -28.20032
7.838000 -28.284740000000003
7.839000 -28.366049999999998
7.840000 -28.444239999999997
7.841000 -28.519309999999997
7.842000 -28.591240000000003
7.843000 -28.66003
7.844000 -28.725669999999997
7.845000 -28.78816
7.846000 -28.847479999999997
7.847000 -28.903630000000003
7.848000 -28.956609999999998
7.849000 -29.00641
7.850000 -29.05302
7.851000 -29.09645
7.852000 -29.13668
7.853000 -29.173719999999996
7.854000 -29.207549999999998
7.855000 -29.238180000000003
7.856000 -29.26561
7.857000 -29.28983
7.858000 -29.31084
7.859000 -29.32864
7.860000 -29.34323
7.861000 -29.354609999999997
7.862000 -29.362769999999998
7.863000 -29.367729999999998
7.864000 -29.369469999999996
7.865000 -29.368
7.866000 -29.363329999999998
7.867000 -29.35545
7.868000 -29.344369999999998
7.869000 -29.33008
7.870000 -29.31259
7.871000 -29.291909999999998
7.872000 -29.26803
7.873000 -29.24097
7.874000 -29.210720000000002
7.875000 -29.17729
7.876000 -29.140680000000003
7.877000 -29.100910000000002
7.878000 -29.05798
7.879000 -29.01189
7.880000 -28.96265
7.881000 -28.91027
7.882000 -28.854750000000003
7.883000 -28.796110000000002
7.884000 -28.73435
7.885000 -28.669489999999996
7.886000 -28.60152
7.887000 -28.53046
7.888000 -28.45632
7.889000 -28.37911
7.890000 -28.29884
7.891000 -28.215519999999998
7.892000 -28.12917
7.893000 -28.039789999999996
7.894000 -27.947400000000002
7.895000 -27.852
7.896000 -27.75362
7.897000 -27.65227
7.898000 -27.54795
7.899000 -27.44069
7.900000 -27.3305
7.901000 -27.21739
7.902000 -27.101370000000003
7.903000 -26.982469999999996
7.904000 -26.860689999999998
7.905000 -26.736060000000002
7.906000 -26.60859
7.907000 -26.478289999999998
7.908000 -26.345190000000002
7.909000 -26.209290000000003
7.910000 -26.07063
7.911000 -25.92921
7.912000 -25.785059999999998
7.913000 -25.638189999999998
7.914000 -25.48862
7.915000 -25.33638
7.916000 -25.18148
7.917000 -25.02393
7.918000 -24.86378
7.919000 -24.70102
7.920000 -24.53569
7.921000 -24.3678
7.922000 -24.19738
7.923000 -24.02444
7.924000 -23.849020000000003
7.925000 -23.67113
7.926000 -23.4908
7.927000 -23.308049999999998
7.928000 -23.122899999999998
7.929000 -22.93538
7.930000 -22.74551
7.931000 -22.55331
7.932000 -22.358810000000002
7.933000 -22.16204
7.934000 -21.96302
7.935000 -21.76177
7.936000 -21.558320000000002
7.937000 -21.3527
7.938000 -21.144930000000002
7.939000 -20.93504
7.940000 -20.72305
7.941000 -20.50899
7.942000 -20.2929
7.943000 -20.07478
7.944000 -19.85468
7.945000 -19.63262
7.946000 -19.40863
7.947000 -19.18273
7.948000 -18.95495
7.949000 -18.72533
7.950000 -18.49389
7.951000 -18.26066
7.952000 -18.02566
7.953000 -17.78894
7.954000 -17.55051
7.955000 -17.31042
7.956000 -17.06868
7.957000 -16.825319999999998
7.958000 -16.58039
7.959000 -16.33391
7.960000 -16.0859
7.961000 -15.83641
7.962000 -15.585450000000002
7.963000 -15.33307
7.964000 -15.079300000000002
7.965000 -14.824160000000001
7.966000 -14.567689999999999
7.967000 -14.30991
7.968000 -14.050869999999998
7.969000 -13.7906
7.970000 -13.52911
7.971000 -13.266459999999999
7.972000 -13.00267
7.973000 -12.737770000000001
7.974000 -12.47179
7.975000 -12.20477
7.976000 -11.93674
7.977000 -11.66774
7.978000 -11.397789999999999
7.979000 -11.12693
7.980000 -10.85519
7.981000 -10.582600000000001
7.982000 -10.30921
7.983000 -10.03503
7.984000 -9.7601123
7.985000 -9.4844811
7.986000 -9.2081718
7.987000 -8.9312181
7.988000 -8.6536534
7.989000 -8.3755121
7.990000 -8.096827600000001
7.991000 -7.8176335
7.992000 -7.537964
7.993000 -7.2578534
7.994000 -6.9773361000000005
7.995000 -6.6964455
7.996000 -6.4152159
7.997000 -6.133681500000001
7.998000 -5.8518764
7.999000 -5.5698346
8.000000 -5.2875903
8.001000 -5.0051775
8.002000 -4.722630199999999
8.003000 -4.4399824
8.004000 -4.1572683
8.005000 -3.8745213
8.006000 -3.5917759
8.007000 -3.3090654999999995
8.008000 -3.0264236
8.009000 -2.7438842
8.010000 -2.4614807
8.011000 -2.1792468
8.012000 -1.8972157
8.013000 -1.6154207
8.014000 -1.3338954
8.015000 -1.0526729000000001
8.016000 -0.77178627
8.017000 -0.49126865000000003
8.018000 -0.21115313
8.019000 0.068527384
8.020000 0.34773995
8.021000 0.62645171
8.022000 0.9046299400000001
8.023000 1.1822418
8.024000 1.4592548
8.025000 1.7356362
8.026000 2.0113537
8.027000 2.2863748
8.028000 2.5606671000000003
8.029000 2.8341986
8.030000 3.1069372
8.031000 3.3788506000000003
8.032000 3.6499072
8.033000 3.9200752999999997
8.034000 4.1893236
8.035000 4.4576205
8.036000 4.7249346999999995
8.037000 4.9912355999999996
8.038000 5.2564919
8.039000 5.5206731
8.040000 5.7837486
8.041000 6.0456887
8.042000 6.3064627
8.043000 6.5660416999999995
8.044000 6.824395099999999
8.045000 7.081494500000001
8.046000 7.337310199999999
8.047000 7.5918130999999995
8.048000 7.8449748
8.049000 8.0967672
8.050000 8.3471619
8.051000 8.596130500000001
8.052000 8.8436455
8.053000 9.0896793
8.054000 9.3342036
8.055000 9.5771924
8.056000 9.818617999999999
8.057000 10.058449999999999
8.058000 10.296669999999999
8.059000 10.533249999999999
8.060000 10.76815
8.061000 11.00136
8.062000 11.23285
8.063000 11.4626
8.064000 11.690570000000001
8.065000 11.91674
8.066000 12.14109
8.067000 12.3636
8.068000 12.58423
8.069000 12.80297
8.070000 13.01979
8.071000 13.234670000000001
8.072000 13.44758
8.073000 13.658500000000002
8.074000 13.86741
8.075000 14.074290000000001
8.076000 14.279110000000001
8.077000 14.48186
8.078000 14.682509999999999
8.079000 14.88103
8.080000 15.07742
8.081000 15.271650000000001
8.082000 15.4637
8.083000 15.65355
8.084000 15.841169999999998
8.085000 16.02656
8.086000 16.209699999999998
8.087000 16.39055
8.088000 16.569110000000002
8.089000 16.74536
8.090000 16.91928
8.091000 17.09085
8.092000 17.26006
8.093000 17.42688
8.094000 17.59131
8.095000 17.75332
8.096000 17.9129
8.097000 18.07003
8.098000 18.2247
8.099000 18.3769
8.100000 18.526609999999998
8.101000 18.67381
8.102000 18.818489999999997
8.103000 18.960630000000002
8.104000 19.10023
8.105000 19.237270000000002
8.106000 19.371740000000003
8.107000 19.503619999999998
8.108000 19.63291
8.109000 19.75959
8.110000 19.88366
8.111000 20.00509
8.112000 20.12388
8.113000 20.24003
8.114000 20.35352
8.115000 20.46434
8.116000 20.572480000000002
8.117000 20.67794
8.118000 20.78071
8.119000 20.880779999999998
8.120000 20.97814
8.121000 21.07279
8.122000 21.16472
8.123000 21.25392
8.124000 21.34039
8.125000 21.424129999999998
8.126000 21.505119999999998
8.127000 21.58336
8.128000 21.65886
8.129000 21.73159
8.130000 21.80157
8.131000 21.868779999999997
8.132000 21.933220000000002
8.133000 21.99489
8.134000 22.05379
8.135000 22.10991
8.136000 22.16326
8.137000 22.213820000000002
8.138000 22.2616
8.139000 22.3066
8.140000 22.34882
8.141000 22.388250000000003
8.142000 22.4249
8.143000 22.45877
8.144000 22.48985
8.145000 22.51816
8.146000 22.543689999999998
8.147000 22.56644
8.148000 22.58641
8.149000 22.60362
8.150000 22.61806
8.151000 22.62974
8.152000 22.638659999999998
8.153000 22.64482
8.154000 22.64824
8.155000 22.64891
8.156000 22.646839999999997
8.157000 22.642039999999998
8.158000 22.63452
8.159000 22.62427
8.160000 22.61132
8.161000 22.59565
8.162000 22.57729
8.163000 22.55624
8.164000 22.53251
8.165000 22.50611
8.166000 22.477040000000002
8.167000 22.44531
8.168000 22.41094
8.169000 22.37393
8.170000 22.334300000000002
8.171000 22.29205
8.172000 22.24719
8.173000 22.199730000000002
8.174000 22.14969
8.175000 22.09708
8.176000 22.04191
8.177000 21.984180000000002
8.178000 21.92392
8.179000 21.86113
8.180000 21.79584
8.181000 21.72804
8.182000 21.65776
8.183000 21.58501
8.184000 21.509809999999998
8.185000 21.43216
8.186000 21.35209
8.187000 21.26961
8.188000 21.18473
8.189000 21.097479999999997
8.190000 21.00787
8.191000 20.91591
8.192000 20.82163
8.193000 20.72503
8.194000 20.62615
8.195000 20.52498
8.196000 20.42156
8.197000 20.315910000000002
8.198000 20.20803
8.199000 20.09795
8.200000 19.98569
8.201000 19.87126
8.202000 19.75469
8.203000 19.63599
8.204000 19.51519
8.205000 19.392300000000002
8.206000 19.26734
8.207000 19.140340000000002
8.208000 19.01131
8.209000 18.88028
8.210000 18.74727
8.211000 18.61229
8.212000 18.475369999999998
8.213000 18.33653
8.214000 18.195800000000002
8.215000 18.05319
8.216000 17.908730000000002
8.217000 17.762430000000002
8.218000 17.614340000000002
8.219000 17.464460000000003
8.220000 17.312820000000002
8.221000 17.15944
8.222000 17.00435
8.223000 16.84758
8.224000 16.68914
8.225000 16.52906
8.226000 16.36737
8.227000 16.2041
8.228000 16.03925
8.229000 15.87287
8.230000 15.704979999999999
8.231000 15.535599999999999
8.232000 15.364749999999999
8.233000 15.19247
8.234000 15.018780000000001
8.235000 14.843700000000002
8.236000 14.667259999999999
8.237000 14.48949
8.238000 14.310410000000001
8.239000 14.130049999999999
8.240000 13.948440000000002
8.241000 13.76559
8.242000 13.58155
8.243000 13.396320000000001
8.244000 13.209950000000001
8.245000 13.02245
8.246000 12.83386
8.247000 12.6442
8.248000 12.4535
8.249000 12.26178
8.250000 12.06908
8.251000 11.87542
8.252000 11.68083
8.253000 11.485339999999999
8.254000 11.288969999999999
8.255000 11.091750000000001
8.256000 10.89372
8.257000 10.69489
8.258000 10.49531
8.259000 10.29499
8.260000 10.093960000000001
8.261000 9.8922648
8.262000 9.6899182
8.263000 9.4869532
8.264000 9.2833981
8.265000 9.079282
8.266000 8.8746339
8.267000 8.669482200000001
8.268000 8.4638551
8.269000 8.257781
8.270000 8.051288099999999
8.271000 7.8444056
8.272000 7.637161000000001
8.273000 7.4295834
8.274000 7.2217003
8.275000 7.01354
8.276000 6.805130800000001
8.277000 6.596500399999999
8.278000 6.3876778
8.279000 6.1786897
8.280000 5.969565
8.281000 5.7603311
8.282000 5.551016000000001
8.283000 5.3416479
8.284000 5.132255
8.285000 4.922865
8.286000 4.7135059
8.287000 4.504206
8.288000 4.294993
8.289000 4.085895
8.290000 3.8769405
8.291000 3.668157
8.292000 3.4595728
8.293000 3.2512157999999998
8.294000 3.0431138
8.295000 2.8352946
8.296000 2.6277861
8.297000 2.4206157999999998
8.298000 2.2138113
8.299000 2.0074001
8.300000 1.8014092
8.301000 1.5958659
8.302000 1.3907973
8.303000 1.1862299
8.304000 0.98219067
8.305000 0.7787059500000001
8.306000 0.57580201
8.307000 0.37350499000000004
8.308000 0.17184085
8.309000 -0.029164596
8.310000 -0.22948577999999997
8.311000 -0.42909724
8.312000 -0.62797368
8.313000 -0.8260899199999999
8.314000 -1.0234211
8.315000 -1.2199421
8.316000 -1.4156285
8.317000 -1.6104555
8.318000 -1.8043987000000001
8.319000 -1.997434
8.320000 -2.189537
8.321000 -2.3806836000000002
8.322000 -2.57085
8.323000 -2.7600123
8.324000 -2.9481467
8.325000 -3.1352296
8.326000 -3.3212375
8.327000 -3.5061475
8.328000 -3.6899358
8.329000 -3.8725800999999995
8.330000 -4.0540572
8.331000 -4.2343445
8.332000 -4.4134196
8.333000 -4.591260500000001
8.334000 -4.7678452
8.335000 -4.9431521
8.336000 -5.1171597
8.337000 -5.2898467
8.338000 -5.4611921
8.339000 -5.6311756
8.340000 -5.7997767
8.341000 -5.9669752
8.342000 -6.1327513
8.343000 -6.2970854
8.344000 -6.4599589
8.345000 -6.6213518
8.346000 -6.781245800000001
8.347000 -6.9396228
8.348000 -7.0964642
8.349000 -7.251751400000001
8.350000 -7.4054673
8.351000 -7.5575948
8.352000 -7.708115899999999
8.353000 -7.8570135
8.354000 -8.0042712
8.355000 -8.149872
8.356000 -8.2937993
8.357000 -8.436036900000001
8.358000 -8.576569000000001
8.359000 -8.7153792
8.360000 -8.8524528
8.361000 -8.9877732
8.362000 -9.1213256
8.363000 -9.2530951
8.364000 -9.3830667
8.365000 -9.5112264
8.366000 -9.63756
8.367000 -9.7620532
8.368000 -9.8846927
8.369000 -10.005469999999999
8.370000 -10.124360000000001
8.371000 -10.24136
8.372000 -10.35645
8.373000 -10.46963
8.374000 -10.58087
8.375000 -10.69018
8.376000 -10.79754
8.377000 -10.90293
8.378000 -11.00635
8.379000 -11.10779
8.380000 -11.20724
8.381000 -11.304680000000001
8.382000 -11.40011
8.383000 -11.49353
8.384000 -11.58492
8.385000 -11.67427
8.386000 -11.76157
8.387000 -11.84683
8.388000 -11.930019999999999
8.389000 -12.011149999999999
8.390000 -12.090209999999999
8.391000 -12.16719
8.392000 -12.24208
8.393000 -12.31488
8.394000 -12.385580000000001
8.395000 -12.45418
8.396000 -12.52068
8.397000 -12.58506
8.398000 -12.64732
8.399000 -12.707460000000001
8.400000 -12.765480000000002
8.401000 -12.82136
8.402000 -12.875110000000001
8.403000 -12.926730000000001
8.404000 -12.976199999999999
8.405000 -13.02354
8.406000 -13.06873
8.407000 -13.11177
8.408000 -13.15266
8.409000 -13.191410000000001
8.410000 -13.228010000000001
8.411000 -13.262450000000001
8.412000 -13.29475
8.413000 -13.32489
8.414000 -13.35289
8.415000 -13.37873
8.416000 -13.40243
8.417000 -13.423979999999998
8.418000 -13.44338
8.419000 -13.460639999999998
8.420000 -13.475760000000001
8.421000 -13.48874
8.422000 -13.49958
8.423000 -13.50829
8.424000 -13.514870000000002
8.425000 -13.51932
8.426000 -13.52165
8.427000 -13.52186
8.428000 -13.519960000000001
8.429000 -13.51594
8.430000 -13.50982
8.431000 -13.5016
8.432000 -13.49128
8.433000 -13.47887
8.434000 -13.46438
8.435000 -13.44782
8.436000 -13.429179999999999
8.437000 -13.40847
8.438000 -13.385710000000001
8.439000 -13.36091
8.440000 -13.334060000000001
8.441000 -13.30517
8.442000 -13.274259999999998
8.443000 -13.241330000000001
8.444000 -13.206399999999999
8.445000 -13.169459999999999
8.446000 -13.130539999999998
8.447000 -13.08964
8.448000 -13.046769999999999
8.449000 -13.001940000000001
8.450000 -12.95516
8.451000 -12.90645
8.452000 -12.855810000000002
8.453000 -12.803249999999998
8.454000 -12.74879
8.455000 -12.69244
8.456000 -12.634210000000001
8.457000 -12.57412
8.458000 -12.512170000000001
8.459000 -12.44837
8.460000 -12.38275
8.461000 -12.31532
8.462000 -12.24608
8.463000 -12.17505
8.464000 -12.10225
8.465000 -12.02769
8.466000 -11.95138
8.467000 -11.87333
8.468000 -11.79357
8.469000 -11.712110000000001
8.470000 -11.62895
8.471000 -11.54412
8.472000 -11.45764
8.473000 -11.36951
8.474000 -11.27976
8.475000 -11.1884
8.476000 -11.09544
8.477000 -11.0009
8.478000 -10.90481
8.479000 -10.807170000000001
8.480000 -10.70801
8.481000 -10.60734
8.482000 -10.50517
8.483000 -10.401539999999999
8.484000 -10.29645
8.485000 -10.189919999999999
8.486000 -10.08198
8.487000 -9.9726357
8.488000 -9.8619126
8.489000 -9.7498283
8.490000 -9.6364021
8.491000 -9.521653500000001
8.492000 -9.4056025
8.493000 -9.2882678
8.494000 -9.1696694
8.495000 -9.0498276
8.496000 -8.9287616
8.497000 -8.8064924
8.498000 -8.683039200000001
8.499000 -8.558423099999999
8.500000 -8.432663999999999
8.501000 -8.3057828
8.502000 -8.177799700000001
8.503000 -8.048735599999999
8.504000 -7.9186119
8.505000 -7.7874489
8.506000 -7.6552682
8.507000 -7.522090500000001
8.508000 -7.3879369
8.509000 -7.252829500000001
8.510000 -7.116789399999999
8.511000 -6.979837999999999
8.512000 -6.841997800000001
8.513000 -6.703290300000001
8.514000 -6.5637372
8.515000 -6.4233609
8.516000 -6.2821835
8.517000 -6.1402276
8.518000 -5.997515099999999
8.519000 -5.8540687
8.520000 -5.7099111
8.521000 -5.5650648
8.522000 -5.4195527
8.523000 -5.2733973
8.524000 -5.1266216
8.525000 -4.9792483
8.526000 -4.8313003
8.527000 -4.6828005
8.528000 -4.5337722
8.529000 -4.3842379000000005
8.530000 -4.2342211999999995
8.531000 -4.0837448
8.532000 -3.9328318
8.533000 -3.7815057
8.534000 -3.6297891
8.535000 -3.4777056
8.536000 -3.3252783
8.537000 -3.1725301999999997
8.538000 -3.0194849
8.539000 -2.8661655
8.540000 -2.7125955
8.541000 -2.558798
8.542000 -2.4047965000000002
8.543000 -2.2506146
8.544000 -2.0962752
8.545000 -1.9418022
8.546000 -1.7872186
8.547000 -1.6325481
8.548000 -1.4778139
8.549000 -1.3230393999999999
8.550000 -1.168248
8.551000 -1.0134629
8.552000 -0.85870745
8.553000 -0.70400485
8.554000 -0.5493782899999999
8.555000 -0.39485077999999996
8.556000 -0.24044537000000002
8.557000 -0.086184987
8.558000 0.067907531
8.559000 0.22180942
8.560000 0.37549804
8.561000 0.52895085
8.562000 0.68214536
8.563000 0.83505921
8.564000 0.9876701999999999
8.565000 1.1399562
8.566000 1.291895
8.567000 1.4434649000000002
8.568000 1.5946439
8.569000 1.7454101
8.570000 1.8957420999999999
8.571000 2.0456182
8.572000 2.1950168999999997
8.573000 2.3439165
8.574000 2.492296
8.575000 2.6401337000000002
8.576000 2.7874086
8.577000 2.9340995000000003
8.578000 3.0801853
8.579000 3.2256451
8.580000 3.3704575
8.581000 3.514602
8.582000 3.6580577000000005
8.583000 3.8008038
8.584000 3.9428197
8.585000 4.0840846
8.586000 4.2245783
8.587000 4.3642804
8.588000 4.5031707999999995
8.589000 4.6412297
8.590000 4.7784366
8.591000 4.9147720999999995
8.592000 5.050217
8.593000 5.1847514
8.594000 5.3183563000000005
8.595000 5.4510124
8.596000 5.582701
8.597000 5.7134035999999995
8.598000 5.8431018
8.599000 5.971777100000001
8.600000 6.0994118
8.601000 6.2259879
8.602000 6.351488099999999
8.603000 6.475894899999999
8.604000 6.599190800000001
8.605000 6.721358700000001
8.606000 6.8423823
8.607000 6.962244200000001
8.608000 7.080928999999999
8.609000 7.198419400000001
8.610000 7.314699900000001
8.611000 7.4297547
8.612000 7.5435683000000004
8.613000 7.656124999999999
8.614000 7.7674091
8.615000 7.8774049999999995
8.616000 7.9860985
8.617000 8.0934748
8.618000 8.1995182
8.619000 8.3042152
8.620000 8.407551100000001
8.621000 8.5095122
8.622000 8.6100839
8.623000 8.7092534
8.624000 8.8070065
8.625000 8.9033306
8.626000 8.9982122
8.627000 9.0916388
8.628000 9.1835983
8.629000 9.2740782
8.630000 9.363066400000001
8.631000 9.4505511
8.632000 9.5365211
8.633000 9.6209645
8.634000 9.7038709
8.635000 9.7852297
8.636000 9.865030599999999
8.637000 9.9432632
8.638000 10.01992
8.639000 10.094980000000001
8.640000 10.16845
8.641000 10.24031
8.642000 10.31056
8.643000 10.37918
8.644000 10.44616
8.645000 10.51151
8.646000 10.57521
8.647000 10.63724
8.648000 10.697619999999999
8.649000 10.75632
8.650000 10.81334
8.651000 10.86867
8.652000 10.92231
8.653000 10.974250000000001
8.654000 11.02448
8.655000 11.07299
8.656000 11.11979
8.657000 11.16487
8.658000 11.208210000000001
8.659000 11.249820000000001
8.660000 11.28969
8.661000 11.32782
8.662000 11.36419
8.663000 11.39882
8.664000 11.43168
8.665000 11.46279
8.666000 11.492140000000001
8.667000 11.51972
8.668000 11.54553
8.669000 11.56957
8.670000 11.591840000000001
8.671000 11.61233
8.672000 11.63105
8.673000 11.648
8.674000 11.66316
8.675000 11.676549999999999
8.676000 11.68816
8.677000 11.698
8.678000 11.70605
8.679000 11.71232
8.680000 11.71682
8.681000 11.71954
8.682000 11.72049
8.683000 11.71966
8.684000 11.71706
8.685000 11.71269
8.686000 11.70654
8.687000 11.69863
8.688000 11.68896
8.689000 11.67752
8.690000 11.66432
8.691000 11.64936
8.692000 11.63265
8.693000 11.61419
8.694000 11.59398
8.695000 11.57204
8.696000 11.548350000000001
8.697000 11.52293
8.698000 11.49578
8.699000 11.466899999999999
8.700000 11.436309999999999
8.701000 11.404
8.702000 11.369990000000001
8.703000 11.33428
8.704000 11.29687
8.705000 11.25778
8.706000 11.217
8.707000 11.17455
8.708000 11.13044
8.709000 11.084670000000001
8.710000 11.03725
8.711000 10.98818
8.712000 10.93749
8.713000 10.885169999999999
8.714000 10.83123
8.715000 10.77569
8.716000 10.71855
8.717000 10.65982
8.718000 10.599509999999999
8.719000 10.53763
8.720000 10.4742
8.721000 10.40921
8.722000 10.342690000000001
8.723000 10.27463
8.724000 10.205060000000001
8.725000 10.133989999999999
8.726000 10.06141
8.727000 9.9873535
8.728000 9.9118218
8.729000 9.834828199999999
8.730000 9.7563848
8.731000 9.6765034
8.732000 9.5951959
8.733000 9.5124759
8.734000 9.4283558
8.735000 9.3428485
8.736000 9.2559673
8.737000 9.1677256
8.738000 9.0781368
8.739000 8.9872152
8.740000 8.894974699999999
8.741000 8.8014297
8.742000 8.706595
8.743000 8.6104847
8.744000 8.5131146
8.745000 8.414498700000001
8.746000 8.3146527
8.747000 8.2135923
8.748000 8.1113324
8.749000 8.0078885
8.750000 7.9032764
8.751000 7.7975124000000005
8.752000 7.690611499999999
8.753000 7.58259
8.754000 7.473464300000001
8.755000 7.3632501
8.756000 7.2519645
8.757000 7.139623200000001
8.758000 7.0262425
8.759000 6.9118388
8.760000 6.7964286
8.761000 6.6800289
8.762000 6.5626568999999995
8.763000 6.444329
8.764000 6.3250624
8.765000 6.2048741
8.766000 6.0837816
8.767000 5.9618025999999995
8.768000 5.8389544
8.769000 5.7152554
8.770000 5.5907231
8.771000 5.4653756
8.772000 5.3392313
8.773000 5.2123088
8.774000 5.0846264
8.775000 4.956203
8.776000 4.8270576
8.777000 4.697208900000001
8.778000 4.5666762
8.779000 4.4354785
8.780000 4.3036353
8.781000 4.1711655
8.782000 4.0380888
8.783000 3.9044245999999996
8.784000 3.7701922999999997
8.785000 3.6354113
8.786000 3.5001013
8.787000 3.3642814
8.788000 3.2279715
8.789000 3.0911907999999997
8.790000 2.9539587
8.791000 2.8162949
8.792000 2.6782187
8.793000 2.5397494
8.794000 2.4009066
8.795000 2.2617096
8.796000 2.1221779
8.797000 1.9823309
8.798000 1.8421878999999999
8.799000 1.7017685
8.800000 1.5610922
8.801000 1.4201785999999998
8.802000 1.2790473
8.803000 1.1377178
8.804000 0.99620996
8.805000 0.8545434100000001
8.806000 0.7127379500000001
8.807000 0.57081343
8.808000 0.42878976
8.809000 0.28668686
8.810000 0.1445247
8.811000 0.0023232627
8.812000 -0.13989743
8.813000 -0.28211738
8.814000 -0.42431652999999997
8.815000 -0.56647486
8.816000 -0.70857238
8.817000 -0.8505891099999999
8.818000 -0.99250516
8.819000 -1.1343006
8.820000 -1.2759557
8.821000 -1.4174506
8.822000 -1.5587658
8.823000 -1.6998815999999999
8.824000 -1.8407784
8.825000 -1.9814370000000001
8.826000 -2.121838
8.827000 -2.2619621999999997
8.828000 -2.4017904
8.829000 -2.5413036
8.830000 -2.6804831
8.831000 -2.8193098
8.832000 -2.9577648
8.833000 -3.0958297
8.834000 -3.2334857
8.835000 -3.3707142
8.836000 -3.5074967999999997
8.837000 -3.6438152
8.838000 -3.7796509
8.839000 -3.9149854
8.840000 -4.0498011
8.841000 -4.1840792
8.842000 -4.3178018
8.843000 -4.4509508
8.844000 -4.5835080999999995
8.845000 -4.7154557
8.846000 -4.8467755
8.847000 -4.9774500999999995
8.848000 -5.1074617
8.849000 -5.2367926
8.850000 -5.3654253
8.851000 -5.4933425
8.852000 -5.6205269
8.853000 -5.746961
8.854000 -5.8726285
8.855000 -5.9975121
8.856000 -6.1215956
8.857000 -6.244862100000001
8.858000 -6.367296
8.859000 -6.4888805
8.860000 -6.6096
8.861000 -6.7294389
8.862000 -6.8483822
8.863000 -6.9664136
8.864000 -7.083518799999999
8.865000 -7.1996823
8.866000 -7.314889900000001
8.867000 -7.429126699999999
8.868000 -7.542378499999999
8.869000 -7.654630399999999
8.870000 -7.765868300000001
8.871000 -7.8760788
8.872000 -7.9852469
8.873000 -8.0933601
8.874000 -8.2004033
8.875000 -8.306363999999999
8.876000 -8.4112279
8.877000 -8.5149825
8.878000 -8.6176142
8.879000 -8.719109699999999
8.880000 -8.8194564
8.881000 -8.918640799999999
8.882000 -9.016650199999999
8.883000 -9.113472699999999
8.884000 -9.2090949
8.885000 -9.303505
8.886000 -9.3966909
8.887000 -9.488640700000001
8.888000 -9.5793433
8.889000 -9.6687861
8.890000 -9.7569585
8.891000 -9.8438494
8.892000 -9.929447600000001
8.893000 -10.01374
8.894000 -10.09672
8.895000 -10.178379999999999
8.896000 -10.25871
8.897000 -10.337689999999998
8.898000 -10.41532
8.899000 -10.49159
8.900000 -10.56648
8.901000 -10.639999999999999
8.902000 -10.71213
8.903000 -10.782869999999999
8.904000 -10.8522
8.905000 -10.92012
8.906000 -10.98662
8.907000 -11.0517
8.908000 -11.11534
8.909000 -11.17754
8.910000 -11.238299999999999
8.911000 -11.2976
8.912000 -11.35544
8.913000 -11.41181
8.914000 -11.466709999999999
8.915000 -11.52014
8.916000 -11.57208
8.917000 -11.622530000000001
8.918000 -11.671479999999999
8.919000 -11.71893
8.920000 -11.76488
8.921000 -11.80931
8.922000 -11.85223
8.923000 -11.89363
8.924000 -11.9335
8.925000 -11.97185
8.926000 -12.00866
8.927000 -12.043940000000001
8.928000 -12.07768
8.929000 -12.10987
8.930000 -12.14053
8.931000 -12.16963
8.932000 -12.197189999999999
8.933000 -12.223199999999999
8.934000 -12.24765
8.935000 -12.27055
8.936000 -12.29189
8.937000 -12.311679999999999
8.938000 -12.32991
8.939000 -12.34659
8.940000 -12.361709999999999
8.941000 -12.375269999999999
8.942000 -12.387270000000001
8.943000 -12.39772
8.944000 -12.4066
8.945000 -12.41394
8.946000 -12.41972
8.947000 -12.42394
8.948000 -12.42661
8.949000 -12.42774
8.950000 -12.42731
8.951000 -12.425329999999999
8.952000 -12.42181
8.953000 -12.416739999999999
8.954000 -12.41013
8.955000 -12.40198
8.956000 -12.392290000000001
8.957000 -12.38107
8.958000 -12.368319999999999
8.959000 -12.35404
8.960000 -12.33824
8.961000 -12.320920000000001
8.962000 -12.30208
8.963000 -12.28173
8.964000 -12.259870000000001
8.965000 -12.23651
8.966000 -12.21166
8.967000 -12.185310000000001
8.968000 -12.15747
8.969000 -12.128160000000001
8.970000 -12.09737
8.971000 -12.065109999999999
8.972000 -12.03139
8.973000 -11.99621
8.974000 -11.95958
8.975000 -11.92152
8.976000 -11.88202
8.977000 -11.84109
8.978000 -11.79874
8.979000 -11.75498
8.980000 -11.70982
8.981000 -11.663260000000001
8.982000 -11.61531
8.983000 -11.56599
8.984000 -11.51529
8.985000 -11.463230000000001
8.986000 -11.40982
8.987000 -11.35506
8.988000 -11.29897
8.989000 -11.24155
8.990000 -11.18281
8.991000 -11.12277
8.992000 -11.06143
8.993000 -10.99879
8.994000 -10.93489
8.995000 -10.869710000000001
8.996000 -10.80327
8.997000 -10.73559
8.998000 -10.666680000000001
8.999000 -10.59653
9.000000 -10.52518
9.001000 -10.45262
9.002000 -10.37887
9.003000 -10.30394
9.004000 -10.22785
9.005000 -10.15059
9.006000 -10.0722
9.007000 -9.9926755
9.008000 -9.9120334
9.009000 -9.8302856
9.010000 -9.7474456
9.011000 -9.663526000000001
9.012000 -9.5785394
9.013000 -9.4924994
9.014000 -9.405419199999999
9.015000 -9.317312399999999
9.016000 -9.2281923
9.017000 -9.1380715
9.018000 -9.0469643
9.019000 -8.9548849
9.020000 -8.861846499999999
9.021000 -8.767862599999999
9.022000 -8.6729474
9.023000 -8.5771151
9.024000 -8.4803797
9.025000 -8.3827555
9.026000 -8.2842566
9.027000 -8.184897900000001
9.028000 -8.0846936
9.029000 -7.9836585
9.030000 -7.8818075
9.031000 -7.7791557
9.032000 -7.675717799999999
9.033000 -7.5715094999999994
9.034000 -7.4665457
9.035000 -7.360842099999999
9.036000 -7.254413499999999
9.037000 -7.147276399999999
9.038000 -7.0394456
9.039000 -6.930937600000001
9.040000 -6.8217680000000005
9.041000 -6.7119531
9.042000 -6.6015095
9.043000 -6.4904526
9.044000 -6.3787989000000005
9.045000 -6.2665649000000005
9.046000 -6.1537668
9.047000 -6.0404211
9.048000 -5.9265442
9.049000 -5.8121528
9.050000 -5.6972634
9.051000 -5.5818923
9.052000 -5.466056200000001
9.053000 -5.3497717
9.054000 -5.233055
9.055000 -5.1159225
9.056000 -4.9983911
9.057000 -4.880477099999999
9.058000 -4.7621969
9.059000 -4.6435673
9.060000 -4.5246046
9.061000 -4.4053253
9.062000 -4.2857461
9.063000 -4.1658834
9.064000 -4.0457539
9.065000 -3.9253742000000003
9.066000 -3.8047607999999995
9.067000 -3.6839302999999997
9.068000 -3.5628992999999998
9.069000 -3.4416851
9.070000 -3.3203039
9.071000 -3.198773
9.072000 -3.0771091999999998
9.073000 -2.9553292
9.074000 -2.83345
9.075000 -2.7114887
9.076000 -2.589462
9.077000 -2.467387
9.078000 -2.3452807
9.079000 -2.2231601
9.080000 -2.1010419
9.081000 -1.9789432999999998
9.082000 -1.8568807999999999
9.083000 -1.7348716
9.084000 -1.6129322000000001
9.085000 -1.4910796
9.086000 -1.3693301999999998
9.087000 -1.2477008
9.088000 -1.1262079
9.089000 -1.0048679
9.090000 -0.88369725
9.091000 -0.76271226
9.092000 -0.64192917
9.093000 -0.52136416
9.094000 -0.40103331999999997
9.095000 -0.28095269
9.096000 -0.16113819
9.097000 -0.041605663
9.098000 0.077629095
9.099000 0.19655037000000003
9.100000 0.31514249
9.101000 0.43338989
9.102000 0.55127707
9.103000 0.6687885600000001
9.104000 0.78590903
9.105000 0.90262312
9.106000 1.0189156
9.107000 1.1347711999999999
9.108000 1.2501749
9.109000 1.3651115999999999
9.110000 1.4795663000000001
9.111000 1.593524
9.112000 1.7069699
9.113000 1.8198892000000002
9.114000 1.9322673
9.115000 2.0440893
9.116000 2.1553408
9.117000 2.2660074999999997
9.118000 2.3760749000000003
9.119000 2.4855288
9.120000 2.5943549
9.121000 2.7025394
9.122000 2.8100682
9.123000 2.9169276
9.124000 3.023104
9.125000 3.1285836999999996
9.126000 3.2333533999999995
9.127000 3.3374
9.128000 3.4407102000000003
9.129000 3.5432708
9.130000 3.6450692
9.131000 3.7460926999999997
9.132000 3.8463287
9.133000 3.9457645
9.134000 4.0443879
9.135000 4.1421868
9.136000 4.239148999999999
9.137000 4.3352626
9.138000 4.4305157
9.139000 4.5248967
9.140000 4.6183944
9.141000 4.7109969000000005
9.142000 4.8026934
9.143000 4.8934728
9.144000 4.9833238
9.145000 5.0722361000000005
9.146000 5.1601987000000005
9.147000 5.2472014
9.148000 5.3332336
9.149000 5.4182854
9.150000 5.5023465
9.151000 5.5854075000000005
9.152000 5.6674581
9.153000 5.7484891000000005
9.154000 5.8284912
9.155000 5.9074551
9.156000 5.9853714
9.157000 6.0622316000000005
9.158000 6.1380267
9.159000 6.2127482
9.160000 6.286387899999999
9.161000 6.358937200000001
9.162000 6.4303882
9.163000 6.5007329
9.164000 6.569962899999999
9.165000 6.6380709
9.166000 6.7050502
9.167000 6.7708924
9.168000 6.835591000000001
9.169000 6.8991393
9.170000 6.961529700000001
9.171000 7.022756300000001
9.172000 7.0828125
9.173000 7.1416914
9.174000 7.199388
9.175000 7.255895399999999
9.176000 7.311208499999999
9.177000 7.365321399999999
9.178000 7.4182287
9.179000 7.469925299999999
9.180000 7.5204059
9.181000 7.5696661999999995
9.182000 7.617700800000001
9.183000 7.6645061
9.184000 7.7100769
9.185000 7.7544093
9.186000 7.7974997
9.187000 7.839344400000001
9.188000 7.8799396999999995
9.189000 7.9192817
9.190000 7.9573675999999995
9.191000 7.9941943
9.192000 8.029758900000001
9.193000 8.064059199999999
9.194000 8.0970921
9.195000 8.128855399999999
9.196000 8.1593476
9.197000 8.1885666
9.198000 8.216510000000001
9.199000 8.2431771
9.200000 8.268566400000001
9.201000 8.2926773
9.202000 8.3155081
9.203000 8.3370581
9.204000 8.3573274
9.205000 8.376315199999999
9.206000 8.3940215
9.207000 8.4104463
9.208000 8.4255897
9.209000 8.4394522
9.210000 8.452034
9.211000 8.463335800000001
9.212000 8.473359
9.213000 8.4821045
9.214000 8.4895737
9.215000 8.4957674
9.216000 8.5006878
9.217000 8.5043371
9.218000 8.5067168
9.219000 8.507828400000001
9.220000 8.5076749
9.221000 8.5062593
9.222000 8.5035838
9.223000 8.4996514
9.224000 8.4944651
9.225000 8.488027800000001
9.226000 8.4803432
9.227000 8.471415200000001
9.228000 8.4612474
9.229000 8.4498435
9.230000 8.4372073
9.231000 8.423343299999999
9.232000 8.4082559
9.233000 8.391949499999999
9.234000 8.3744295
9.235000 8.355700200000001
9.236000 8.3357662
9.237000 8.3146334
9.238000 8.2923062
9.239000 8.2687907
9.240000 8.244092799999999
9.241000 8.218218400000001
9.242000 8.1911728
9.243000 8.1629626
9.244000 8.1335939
9.245000 8.103072599999999
9.246000 8.0714062
9.247000 8.0386005
9.248000 8.0046631
9.249000 7.9696015
9.250000 7.9334222
9.251000 7.8961328
9.252000 7.8577414
9.253000 7.8182548
9.254000 7.777681899999999
9.255000 7.736030200000001
9.256000 7.6933078
9.257000 7.649522999999999
9.258000 7.6046847
9.259000 7.558801
9.260000 7.511881
9.261000 7.4639335
9.262000 7.4149676
9.263000 7.364992099999999
9.264000 7.314016700000001
9.265000 7.262050400000001
9.266000 7.2091036
9.267000 7.1551852
9.268000 7.100305
9.269000 7.0444733
9.270000 6.987699899999999
9.271000 6.9299951
9.272000 6.8713695
9.273000 6.8118334
9.274000 6.751396499999999
9.275000 6.6900699999999995
9.276000 6.6278644
9.277000 6.564790800000001
9.278000 6.5008596
9.279000 6.436082
9.280000 6.3704684
9.281000 6.3040309
9.282000 6.2367808
9.283000 6.1687291
9.284000 6.0998876
9.285000 6.0302675
9.286000 5.9598811000000005
9.287000 5.88874
9.288000 5.8168560000000005
9.289000 5.744241199999999
9.290000 5.6709077
9.291000 5.5968679
9.292000 5.5221342
9.293000 5.446719
9.294000 5.3706352
9.295000 5.2938949
9.296000 5.2165113
9.297000 5.1384974
9.298000 5.0598659
9.299000 4.9806297
9.300000 4.9008019
9.301000 4.820396
9.302000 4.739425
9.303000 4.6579018
9.304000 4.5758399999999995
9.305000 4.4932529
9.306000 4.410154
9.307000 4.3265566
9.308000 4.2424742
9.309000 4.1579206
9.310000 4.072908699999999
9.311000 3.9874524
9.312000 3.9015651
9.313000 3.8152605
9.314000 3.7285522
9.315000 3.6414538000000003
9.316000 3.5539787000000005
9.317000 3.4661408999999996
9.318000 3.3779543000000003
9.319000 3.2894325
9.320000 3.2005891
9.321000 3.1114381
9.322000 3.0219933
9.323000 2.9322688
9.324000 2.8422782
9.325000 2.7520359
9.326000 2.6615558
9.327000 2.5708521
9.328000 2.479939
9.329000 2.3888305
9.330000 2.2975409
9.331000 2.2060847000000003
9.332000 2.1144759
9.333000 2.0227288999999997
9.334000 1.930858
9.335000 1.8388776
9.336000 1.7468020000000002
9.337000 1.6546456
9.338000 1.5624228
9.339000 1.4701476999999998
9.340000 1.3778348
9.341000 1.2854983
9.342000 1.1931524
9.343000 1.1008112
9.344000 1.0084888
9.345000 0.9161993900000001
9.346000 0.82395691
9.347000 0.73177535
9.348000 0.63966857
9.349000 0.5476504099999999
9.350000 0.45573460000000005
9.351000 0.36393488
9.352000 0.27226491
9.353000 0.18073830000000002
9.354000 0.089368626
9.355000 -0.0018305929
9.356000 -0.092845864
9.357000 -0.18366373
9.358000 -0.27427073
9.359000 -0.36465344
9.360000 -0.45479848
9.361000 -0.5446924399999999
9.362000 -0.6343219
9.363000 -0.7236734499999999
9.364000 -0.81273373
9.365000 -0.9014894299999999
9.366000 -0.98992717
9.367000 -1.0780335
9.368000 -1.1657953
9.369000 -1.2531992
9.370000 -1.340232
9.371000 -1.4268806
9.372000 -1.5131319
9.373000 -1.5989728
9.374000 -1.6843906
9.375000 -1.7693721
9.376000 -1.8539048999999999
9.377000 -1.9379763
9.378000 -2.0215737000000003
9.379000 -2.1046849
9.380000 -2.1872977
9.381000 -2.2693999
9.382000 -2.3509797
9.383000 -2.4320250000000003
9.384000 -2.5125245
9.385000 -2.5924664
9.386000 -2.6718393
9.387000 -2.750632
9.388000 -2.8288333
9.389000 -2.9064322
9.390000 -2.9834177
9.391000 -3.0597789
9.392000 -3.1355049000000004
9.393000 -3.2105856000000004
9.394000 -3.2850098
9.395000 -3.3587672
9.396000 -3.4318473000000003
9.397000 -3.5042398
9.398000 -3.5759341
9.399000 -3.6469202
9.400000 -3.7171882000000003
9.401000 -3.7867273999999997
9.402000 -3.8555279
9.403000 -3.9235801
9.404000 -3.9908737
9.405000 -4.057399200000001
9.406000 -4.1231468
9.407000 -4.188107
9.408000 -4.2522702
9.409000 -4.315626999999999
9.410000 -4.3781683000000005
9.411000 -4.4398852
9.412000 -4.5007687
9.413000 -4.56081
9.414000 -4.6200003
9.415000 -4.6783317
9.416000 -4.7357958
9.417000 -4.7923844
9.418000 -4.8480898
9.419000 -4.9029045
9.420000 -4.9568205999999995
9.421000 -5.0098315
9.422000 -5.0619293
9.423000 -5.1131077
9.424000 -5.1633596
9.425000 -5.212678400000001
9.426000 -5.2610576
9.427000 -5.3084906
9.428000 -5.3549714
9.429000 -5.4004941
9.430000 -5.4450523
9.431000 -5.4886401000000005
9.432000 -5.5312518
9.433000 -5.5728815
9.434000 -5.6135241
9.435000 -5.6531735
9.436000 -5.691824899999999
9.437000 -5.7294723
9.438000 -5.7661109
9.439000 -5.801735799999999
9.440000 -5.8363419
9.441000 -5.8699246
9.442000 -5.9024792
9.443000 -5.9340011
9.444000 -5.964485900000001
9.445000 -5.9939299
9.446000 -6.0223289
9.447000 -6.0496792
9.448000 -6.0759775000000005
9.449000 -6.1012205
9.450000 -6.1254051
9.451000 -6.148528300000001
9.452000 -6.1705872
9.453000 -6.19158
9.454000 -6.211504000000001
9.455000 -6.2303569
9.456000 -6.2481374
9.457000 -6.2648438
9.458000 -6.280474399999999
9.459000 -6.2950276
9.460000 -6.3085027
9.461000 -6.320898199999999
9.462000 -6.3322134000000005
9.463000 -6.3424475
9.464000 -6.351599800000001
9.465000 -6.359669599999999
9.466000 -6.366656699999999
9.467000 -6.372560600000001
9.468000 -6.377381799999999
9.469000 -6.381119
9.470000 -6.383772899999999
9.471000 -6.3853435
9.472000 -6.3858308
9.473000 -6.3852355
9.474000 -6.3835576000000005
9.475000 -6.3807979
9.476000 -6.376957099999999
9.477000 -6.372035299999999
9.478000 -6.3660339
9.479000 -6.3589543
9.480000 -6.350797399999999
9.481000 -6.3415654
9.482000 -6.331259
9.483000 -6.3198805
9.484000 -6.307432100000001
9.485000 -6.293915999999999
9.486000 -6.279335199999999
9.487000 -6.2636918999999995
9.488000 -6.2469896
9.489000 -6.229231100000001
9.490000 -6.2104203
9.491000 -6.190560400000001
9.492000 -6.1696555
9.493000 -6.1477099
9.494000 -6.1247278000000005
9.495000 -6.1007134999999995
9.496000 -6.0756717
9.497000 -6.0496073
9.498000 -6.0225248
9.499000 -5.9944294000000005
9.500000 -5.9653263999999995
9.501000 -5.9352208
9.502000 -5.9041176
9.503000 -5.8720224000000005
9.504000 -5.838940699999999
9.505000 -5.8048781
9.506000 -5.7698399
9.507000 -5.7338316
9.508000 -5.6968592
9.509000 -5.6589282999999995
9.510000 -5.6200445000000006
9.511000 -5.580214
9.512000 -5.539442599999999
9.513000 -5.4977365
9.514000 -5.455102
9.515000 -5.4115456
9.516000 -5.3670738
9.517000 -5.3216934
9.518000 -5.2754112
9.519000 -5.2282341
9.520000 -5.1801696
9.521000 -5.131224899999999
9.522000 -5.0814077
9.523000 -5.0307259
9.524000 -4.9791873
9.525000 -4.926800399999999
9.526000 -4.873573400000001
9.527000 -4.8195146
9.528000 -4.7646333
9.529000 -4.7089379000000005
9.530000 -4.6524376
9.531000 -4.595141099999999
9.532000 -4.5370582
9.533000 -4.4781983
9.534000 -4.4185704999999995
9.535000 -4.3581843000000005
9.536000 -4.2970497000000005
9.537000 -4.235176
9.538000 -4.1725732
9.539000 -4.1092508
9.540000 -4.0452186
9.541000 -3.9804868
9.542000 -3.9150648
9.543000 -3.8489625
9.544000 -3.78219
9.545000 -3.7147574000000003
9.546000 -3.6466744
9.547000 -3.577951
9.548000 -3.5085976
9.549000 -3.438624
9.550000 -3.3680404999999998
9.551000 -3.2968577
9.552000 -3.2250859
9.553000 -3.1527355
9.554000 -3.0798174
9.555000 -3.0063424
9.556000 -2.9323213
9.557000 -2.8577652
9.558000 -2.7826851
9.559000 -2.7070927
9.560000 -2.6309989
9.561000 -2.5544159
9.562000 -2.4773551
9.563000 -2.3998283
9.564000 -2.3218475
9.565000 -2.2434248
9.566000 -2.1645722999999997
9.567000 -2.0853022
9.568000 -2.0056266
9.569000 -1.925558
9.570000 -1.8451087000000002
9.571000 -1.764291
9.572000 -1.6831173000000001
9.573000 -1.6015997
9.574000 -1.5197507000000001
9.575000 -1.4375826
9.576000 -1.3551077
9.577000 -1.2723381
9.578000 -1.1892861
9.579000 -1.1059638
9.580000 -1.0223835000000001
9.581000 -0.9385572700000001
9.582000 -0.8544973100000001
9.583000 -0.77021574
9.584000 -0.68572466
9.585000 -0.60103624
9.586000 -0.5161627200000001
9.587000 -0.43111625
9.588000 -0.34590913
9.589000 -0.26055363
9.590000 -0.17506212
9.591000 -0.08944703700000001
9.592000 -0.0037208472
9.593000 0.082103902
9.594000 0.1680146
9.595000 0.25399858000000003
9.596000 0.34004310000000004
9.597000 0.4261354
9.598000 0.51226262
9.599000 0.59841191
9.600000 0.68457038
9.601000 0.77072512
9.602000 0.85686315
9.603000 0.9429716499999999
9.604000 1.0290377
9.605000 1.1150483
9.606000 1.2009908
9.607000 1.2868522
9.608000 1.3726199
9.609000 1.4582814
9.610000 1.5438238
9.611000 1.6292349000000002
9.612000 1.7145021
9.613000 1.7996130999999997
9.614000 1.8845555999999999
9.615000 1.9693175
9.616000 2.0538868
9.617000 2.1382516000000003
9.618000 2.2223998
9.619000 2.3063196
9.620000 2.3899991
9.621000 2.4734268
9.622000 2.5565907
9.623000 2.6394794
9.624000 2.7220812
9.625000 2.8043844
9.626000 2.8863773
9.627000 2.9680485
9.628000 3.0493861
9.629000 3.1303786000000002
9.630000 3.2110143
9.631000 3.2912817
9.632000 3.371169
9.633000 3.4506649
9.634000 3.5297573
9.635000 3.608435
9.636000 3.6866862
9.637000 3.7644994
9.638000 3.8418628000000004
9.639000 3.9187655
9.640000 3.9951958000000003
9.641000 4.0711425000000006
9.642000 4.146594599999999
9.643000 4.2215407
9.644000 4.2959701
9.645000 4.3698721
9.646000 4.4432357
9.647000 4.516051
9.648000 4.5883071
9.649000 4.6599939
9.650000 4.731101499999999
9.651000 4.8016198
9.652000 4.871538999999999
9.653000 4.9408499
9.654000 5.0095424
9.655000 5.0776076
9.656000 5.1450361000000004
9.657000 5.2118186
9.658000 5.2779458
9.659000 5.3434093
9.660000 5.4081999
9.661000 5.4723088
9.662000 5.535727
9.663000 5.598446
9.664000 5.6604572
9.665000 5.7217523
9.666000 5.7823226
9.667000 5.8421593000000005
9.668000 5.9012543
9.669000 5.9595994999999995
9.670000 6.0171861
9.671000 6.0740065
9.672000 6.1300524
9.673000 6.1853155
9.674000 6.2397882000000005
9.675000 6.293463000000001
9.676000 6.346331500000001
9.677000 6.3983865
9.678000 6.449621199999999
9.679000 6.5000281
9.680000 6.5495998
9.681000 6.5983295
9.682000 6.646210700000001
9.683000 6.693236499999999
9.684000 6.7394011
9.685000 6.7846984
9.686000 6.8291224999999995
9.687000 6.8726674
9.688000 6.915327899999999
9.689000 6.9570981000000005
9.690000 6.997972700000001
9.691000 7.0379473
9.692000 7.0770167
9.693000 7.1151756
9.694000 7.1524195
9.695000 7.188744099999999
9.696000 7.2241448
9.697000 7.2586171
9.698000 7.2921567000000005
9.699000 7.3247596999999995
9.700000 7.3564216
9.701000 7.387138899999999
9.702000 7.416907
9.703000 7.4457228
9.704000 7.4735819999999995
9.705000 7.5004809
9.706000 7.5264156
9.707000 7.5513832
9.708000 7.575380099999999
9.709000 7.5984031
9.710000 7.6204494
9.711000 7.6415159
9.712000 7.661599700000001
9.713000 7.6806977
9.714000 7.6988086
9.715000 7.7159293
9.716000 7.7320576
9.717000 7.747192699999999
9.718000 7.7613316
9.719000 7.7744737
9.720000 7.7866182
9.721000 7.7977635
9.722000 7.807909
9.723000 7.8170538
9.724000 7.8251973
9.725000 7.8323394
9.726000 7.8384802
9.727000 7.8436196
9.728000 7.8477584
9.729000 7.8508966
9.730000 7.8530349
9.731000 7.8541733
9.732000 7.8543134
9.733000 7.853455800000001
9.734000 7.8516014
9.735000 7.8487515
9.736000 7.844906999999999
9.737000 7.840069400000001
9.738000 7.83424
9.739000 7.8274205
9.740000 7.819612300000001
9.741000 7.810816900000001
9.742000 7.8010358
9.743000 7.7902712
9.744000 7.7785253999999995
9.745000 7.7658005
9.746000 7.7520981
9.747000 7.7374212
9.748000 7.7217720000000005
9.749000 7.705153500000001
9.750000 7.6875679
9.751000 7.6690190000000005
9.752000 7.6495096
9.753000 7.629042900000001
9.754000 7.6076223999999995
9.755000 7.585252100000001
9.756000 7.5619362
9.757000 7.5376779
9.758000 7.512482299999999
9.759000 7.486353799999999
9.760000 7.459296999999999
9.761000 7.4313164
9.762000 7.4024171
9.763000 7.372604300000001
9.764000 7.3418833
9.765000 7.310259299999999
9.766000 7.2777376
9.767000 7.2443239
9.768000 7.2100237
9.769000 7.1748428
9.770000 7.1387872
9.771000 7.1018629
9.772000 7.0640757999999995
9.773000 7.0254318
9.774000 6.9859378
9.775000 6.9455996
9.776000 6.9044232
9.777000 6.862415400000001
9.778000 6.8195820000000005
9.779000 6.7759305
9.780000 6.731466899999999
9.781000 6.686198699999999
9.782000 6.6401325
9.783000 6.5932758
9.784000 6.5456353
9.785000 6.4972185
9.786000 6.4480335
9.787000 6.398086999999999
9.788000 6.3473873
9.789000 6.2959425
9.790000 6.2437605
9.791000 6.1908495
9.792000 6.137218
9.793000 6.0828742
9.794000 6.027827
9.795000 5.9720851
9.796000 5.915657400000001
9.797000 5.8585528
9.798000 5.8007803
9.799000 5.7423491
9.800000 5.6832682000000005
9.801000 5.623547
9.802000 5.5631947
9.803000 5.502220599999999
9.804000 5.4406345
9.805000 5.3784456
9.806000 5.3156633
9.807000 5.2522972
9.808000 5.1883567
9.809000 5.1238518
9.810000 5.0587919
9.811000 4.9931865
9.812000 4.9270455
9.813000 4.8603788
9.814000 4.793196200000001
9.815000 4.7255076
9.816000 4.6573229000000005
9.817000 4.5886524
9.818000 4.5195062
9.819000 4.4498942999999995
9.820000 4.3798272
9.821000 4.3093156
9.822000 4.2383697
9.823000 4.1670001999999995
9.824000 4.095218
9.825000 4.0230334
9.826000 3.9504576
9.827000 3.8775019
9.828000 3.804177
9.829000 3.7304942
9.830000 3.6564644
9.831000 3.5820991
9.832000 3.5074092
9.833000 3.4324065
9.834000 3.357102
9.835000 3.2815069
9.836000 3.2056328
9.837000 3.1294908
9.838000 3.0530926
9.839000 2.9764492
9.840000 2.8995718999999998
9.841000 2.822472
9.842000 2.7451606
9.843000 2.6676491
9.844000 2.5899485
9.845000 2.5120702
9.846000 2.4340251
9.847000 2.3558246
9.848000 2.2774799
9.849000 2.199002
9.850000 2.1204023
9.851000 2.0416919
9.852000 1.9628823
9.853000 1.8839845000000002
9.854000 1.8050100999999998
9.855000 1.7259702
9.856000 1.6468765
9.857000 1.5677402
9.858000 1.4885728
9.859000 1.4093859
9.860000 1.3301909
9.861000 1.2509993000000001
9.862000 1.1718226999999999
9.863000 1.0926725
9.864000 1.0135604
9.865000 0.9344978300000001
9.866000 0.85549615
9.867000 0.7765669799999999
9.868000 0.69772163
9.869000 0.61897147
9.870000 0.54032779
9.871000 0.46180184
9.872000 0.38340471000000004
9.873000 0.30514752
9.874000 0.22704129
9.875000 0.14909693999999998
9.876000 0.071325363
9.877000 -0.0062626823
9.878000 -0.083656464
9.879000 -0.16084533
9.880000 -0.23781871
9.881000 -0.31456607
9.882000 -0.39107692
9.883000 -0.46734083
9.884000 -0.54334742
9.885000 -0.61908634
9.886000 -0.69454731
9.887000 -0.76971999
9.888000 -0.8445941800000001
9.889000 -0.91915959
9.890000 -0.9934061200000001
9.891000 -1.0673234999999999
9.892000 -1.1409015999999998
9.893000 -1.2141303
9.894000 -1.2869996
9.895000 -1.3594993
9.896000 -1.4316195999999999
9.897000 -1.5033504
9.898000 -1.5746818999999999
9.899000 -1.6456041000000001
9.900000 -1.7161077
9.901000 -1.7861826
9.902000 -1.8558195
9.903000 -1.9250089000000001
9.904000 -1.9937415
9.905000 -2.062008
9.906000 -2.1297993
9.907000 -2.1971064
9.908000 -2.2639206
9.909000 -2.3302329999999998
9.910000 -2.396035
9.911000 -2.4613183
9.912000 -2.5260746000000003
9.913000 -2.5902957
9.914000 -2.6539732
9.915000 -2.7170993
9.916000 -2.7796661
9.917000 -2.8416658
9.918000 -2.9030906
9.919000 -2.9639328
9.920000 -3.0241851
9.921000 -3.0838396
9.922000 -3.1428892
9.923000 -3.2013266999999996
9.924000 -3.2591444
9.925000 -3.316335
9.926000 -3.3728916
9.927000 -3.4288071
9.928000 -3.4840747999999997
9.929000 -3.5386872
9.930000 -3.5926376
9.931000 -3.6459193
9.932000 -3.6985256
9.933000 -3.7504497999999997
9.934000 -3.8016856000000003
9.935000 -3.8522266
9.936000 -3.9020669
9.937000 -3.9512001
9.938000 -3.9996203
9.939000 -4.0473219
9.940000 -4.094299299999999
9.941000 -4.1405473
9.942000 -4.1860607000000005
9.943000 -4.2308342
9.944000 -4.2748626
9.945000 -4.3181419
9.946000 -4.3606672
9.947000 -4.4024341
9.948000 -4.443438
9.949000 -4.4836752
9.950000 -4.5231417
9.951000 -4.5618337
9.952000 -4.5997474
9.953000 -4.636879599999999
9.954000 -4.6732266000000005
9.955000 -4.7087848
9.956000 -4.7435511
9.957000 -4.7775224
9.958000 -4.8106957
9.959000 -4.8430681
9.960000 -4.874637
9.961000 -4.9053989
9.962000 -4.9353518
9.963000 -4.9644927999999995
9.964000 -4.9928196
9.965000 -5.0203297000000005
9.966000 -5.0470211
9.967000 -5.0728917
9.968000 -5.0979394
9.969000 -5.1221624
9.970000 -5.1455587
9.971000 -5.1681269
9.972000 -5.1898658
9.973000 -5.210774
9.974000 -5.2308506999999995
9.975000 -5.2500948
9.976000 -5.2685056
9.977000 -5.2860826
9.978000 -5.3028259
9.979000 -5.3187348000000005
9.980000 -5.3338096
9.981000 -5.3480502
9.982000 -5.3614575
9.983000 -5.3740315
9.984000 -5.385773299999999
9.985000 -5.3966831
9.986000 -5.4067623000000005
9.987000 -5.4160118
9.988000 -5.4244328
9.989000 -5.4320268
9.990000 -5.4387946
9.991000 -5.4447379
9.992000 -5.449858300000001
9.993000 -5.4541573
9.994000 -5.4576367
9.995000 -5.4602981
9.996000 -5.4621436
9.997000 -5.4631747
9.998000 -5.4633938
9.999000 -5.4628029
10.00000 -5.4614041
10.00100 -5.4591998
10.00200 -5.4561928
10.00300 -5.4523852
10.00400 -5.4477796000000005
10.00500 -5.4423794
10.00600 -5.4361872
10.00700 -5.4292064
10.00800 -5.4214403
10.00900 -5.4128923
10.01000 -5.4035664
10.01100 -5.393466
10.01200 -5.3825956
10.01300 -5.3709593
10.01400 -5.3585615
10.01500 -5.3454071
10.01600 -5.3315006
10.01700 -5.3168468
10.01800 -5.3014509
10.01900 -5.2853182
10.02000 -5.2684538000000005
10.02100 -5.2508634
10.02200 -5.2325521
10.02300 -5.2135259000000005
10.02400 -5.19379
10.02500 -5.1733505
10.02600 -5.1522132
10.02700 -5.130384100000001
10.02800 -5.1078692000000006
10.02900 -5.0846744
10.03000 -5.0608058
10.03100 -5.0362691
10.03200 -5.0110709
10.03300 -4.9852170000000005
10.03400 -4.9587142
10.03500 -4.9315684
10.03600 -4.9037863
10.03700 -4.8753742
10.03800 -4.846338599999999
10.03900 -4.8166864
10.04000 -4.7864243
10.04100 -4.7555592
10.04200 -4.7240984
10.04300 -4.6920486
10.04400 -4.6594173
10.04500 -4.6262118999999995
10.04600 -4.5924399
10.04700 -4.558109099999999
10.04800 -4.523227400000001
10.04900 -4.4878021
10.05000 -4.4518419
10.05100 -4.4153549
10.05200 -4.378349
10.05300 -4.3408331
10.05400 -4.3028153
10.05500 -4.264304399999999
10.05600 -4.2253088000000005
10.05700 -4.1858371
10.05800 -4.1458983
10.05900 -4.1055009
10.06000 -4.0646538
10.06100 -4.0233657
10.06200 -3.9816458
10.06300 -3.9395027
10.06400 -3.896945
10.06500 -3.8539819000000004
10.06600 -3.8106222
10.06700 -3.766875
10.06800 -3.7227489
10.06900 -3.6782529
10.07000 -3.633396
10.07100 -3.5881866
10.07200 -3.5426344999999997
10.07300 -3.4967482000000003
10.07400 -3.4505371
10.07500 -3.4040101000000003
10.07600 -3.3571769000000002
10.07700 -3.3100462999999998
10.07800 -3.2626279
10.07900 -3.2149311
10.08000 -3.1669654
10.08100 -3.1187406
10.08200 -3.0702664
10.08300 -3.0215526
10.08400 -2.9726092
10.08500 -2.923446
10.08600 -2.8740728
10.08700 -2.8245
10.08800 -2.7747376
10.08900 -2.7247958
10.09000 -2.6746847000000002
10.09100 -2.6244143
10.09200 -2.5739951
10.09300 -2.523437
10.09400 -2.4727501
10.09500 -2.4219448
10.09600 -2.3710309
10.09700 -2.3200184
10.09800 -2.2689173
10.09900 -2.2177374
10.10000 -2.1664888
10.10100 -2.1151809
10.10200 -2.0638237
10.10300 -2.0124266
10.10400 -1.9609995000000002
10.10500 -1.9095517999999998
10.10600 -1.858093
10.10700 -1.8066328
10.10800 -1.7551804
10.10900 -1.7037455
10.11000 -1.6523374
10.11100 -1.6009657
10.11200 -1.5496397
10.11300 -1.4983691000000001
10.11400 -1.4471633
10.11500 -1.396032
10.11600 -1.3449845999999999
10.11700 -1.2940308
10.11800 -1.2431802
10.11900 -1.1924425
10.12000 -1.1418274000000002
10.12100 -1.0913443999999999
10.12200 -1.0410033
10.12300 -0.99081378
10.12400 -0.9407855600000001
10.12500 -0.89092813
10.12600 -0.8412511100000001
10.12700 -0.79176407
10.12800 -0.74247639
10.12900 -0.69339741
10.13000 -0.64453641
10.13100 -0.59590256
10.13200 -0.5475048899999999
10.13300 -0.49935225
10.13400 -0.4514535
10.13500 -0.40381728
10.13600 -0.35645207
10.13700 -0.30936631
10.13800 -0.26256829000000004
10.13900 -0.21606616
10.14000 -0.16986799
10.14100 -0.12398171999999999
10.14200 -0.07841522499999999
10.14300 -0.033176283
10.14400 0.011727386999999999
10.14500 0.056288124
10.14600 0.10049831
10.14700 0.14435038
10.14800 0.18783677
10.14900 0.23094998
10.15000 0.27368248
10.15100 0.31602681
10.15200 0.35797545999999997
10.15300 0.39952099
10.15400 0.44065593
10.15500 0.48137283999999997
10.15600 0.52166437
10.15700 0.56152316
10.15800 0.6009419
10.15900 0.63991332
10.16000 0.67843031
10.16100 0.71648574
10.16200 0.75407261
10.16300 0.7911840499999999
10.16400 0.8278132400000001
10.16500 0.8639536800000001
10.16600 0.89959884
10.16700 0.93474239
10.16800 0.9693781800000001
10.16900 1.0035003
10.17000 1.0371028
10.17100 1.0701802
10.17200 1.1027268
10.17300 1.1347375
10.17400 1.1662071
10.17500 1.1971306
10.17600 1.2275033
10.17700 1.2573203
10.17800 1.2865772
10.17900 1.3152696
10.18000 1.343393
10.18100 1.3709434
10.18200 1.3979167000000001
10.18300 1.4243086999999999
10.18400 1.4501154
10.18500 1.4753331
10.18600 1.4999580000000001
10.18700 1.5239861000000001
10.18800 1.5474138
10.18900 1.5702374000000001
10.19000 1.5924534000000001
10.19100 1.6140580000000002
10.19200 1.635048
10.19300 1.6554197
10.19400 1.6751701
10.19500 1.6942959
10.19600 1.7127938999999999
10.19700 1.7306610999999998
10.19800 1.7478947000000002
10.19900 1.7644919
10.20000 1.7804503
10.20100 1.7957674
10.20200 1.8104410000000002
10.20300 1.8244689
10.20400 1.8378496000000002
10.20500 1.8505812
10.20600 1.8626622999999998
10.20700 1.8740917
10.20800 1.8848684
10.20900 1.8949915000000002
10.21000 1.9044602000000002
10.21100 1.9132741000000002
10.21200 1.9214327
10.21300 1.9289359
10.21400 1.9357837999999998
10.21500 1.9419761
10.21600 1.9475132
10.21700 1.9523952
10.21800 1.9566226999999998
10.21900 1.9601960000000003
10.22000 1.9631157
10.22100 1.9653823000000001
10.22200 1.9669967
10.22300 1.9679593
10.22400 1.9682711
10.22500 1.9679328
10.22600 1.9669454999999998
10.22700 1.9653099
10.22800 1.9630272
10.22900 1.9600986
10.23000 1.9565251
10.23100 1.9523082
10.23200 1.9474493
10.23300 1.9419501
10.23400 1.9358121
10.23500 1.9290373
10.23600 1.9216277
10.23700 1.9135855
10.23800 1.9049132
10.23900 1.8956132
10.24000 1.8856883000000002
10.24100 1.8751414000000002
10.24200 1.8639756
10.24300 1.8521944
10.24400 1.8398010999999999
10.24500 1.8267995
10.24600 1.8131933999999998
10.24700 1.7989870000000001
10.24800 1.7841842
10.24900 1.7687896
10.25000 1.7528076
10.25100 1.7362425000000001
10.25200 1.7190993
10.25300 1.7013825
10.25400 1.6830971
10.25500 1.6642481
10.25600 1.6448403
10.25700 1.6248787
10.25800 1.6043683999999998
10.25900 1.5833145
10.26000 1.5617222
10.26100 1.5395965
10.26200 1.5169429
10.26300 1.4937663
10.26400 1.4700724
10.26500 1.4458663
10.26600 1.4211535000000002
10.26700 1.3959397
10.26800 1.3702302
10.26900 1.3440309
10.27000 1.3173476
10.27100 1.2901861000000001
10.27200 1.2625526
10.27300 1.2344532
10.27400 1.2058943
10.27500 1.1768823
10.27600 1.1474239000000002
10.27700 1.1175258000000001
10.27800 1.0871951
10.27900 1.0564389
10.28000 1.0252641999999998
10.28100 0.9936785300000001
10.28200 0.96168937
10.28300 0.92930421
10.28400 0.8965307800000001
10.28500 0.86337691
10.28600 0.8298504199999999
10.28700 0.7959592200000001
10.28800 0.76171132
10.28900 0.72711469
10.29000 0.6921773800000001
10.29100 0.65690745
10.29200 0.62131295
10.29300 0.58540194
10.29400 0.54918258
10.29500 0.5126628599999999
10.29600 0.47585093
10.29700 0.43875486999999996
10.29800 0.40138275
10.29900 0.36374275
10.30000 0.32584297
10.30100 0.28769162
10.30200 0.24929691999999998
10.30300 0.21066712
10.30400 0.17181057
10.30500 0.13273568
10.30600 0.093450915
10.30700 0.053964852
10.30800 0.014286155000000002
10.30900 -0.025576420000000002
10.31000 -0.065614021
10.31100 -0.10581768999999999
10.31200 -0.14617834000000002
10.31300 -0.18668683
10.31400 -0.22733391
10.31500 -0.26811024
10.31600 -0.3090064
10.31700 -0.35001291
10.31800 -0.39112022999999996
10.31900 -0.43231876999999996
10.32000 -0.47359890000000004
10.32100 -0.5149510199999999
10.32200 -0.55636549
10.32300 -0.59783268
10.32400 -0.63934298
10.32500 -0.68088686
10.32600 -0.72245477
10.32700 -0.7640372000000001
10.32800 -0.80562476
10.32900 -0.84720813
10.33000 -0.8887779
10.33100 -0.93032494
10.33200 -0.97184004
10.33300 -1.0133141
10.33400 -1.054738
10.33500 -1.0961029
10.33600 -1.1373997
10.33700 -1.1786194
10.33800 -1.2197531
10.33900 -1.2607919
10.34000 -1.3017269999999999
10.34100 -1.3425494
10.34200 -1.3832499999999999
10.34300 -1.4238201000000001
10.34400 -1.4642505
10.34500 -1.5045321999999999
10.34600 -1.5446563
10.34700 -1.5846135000000001
10.34800 -1.6243948000000001
10.34900 -1.6639911
10.35000 -1.7033930999999998
10.35100 -1.7425915
10.35200 -1.7815774
10.35300 -1.8203415
10.35400 -1.8588744000000001
10.35500 -1.8971672
10.35600 -1.9352106
10.35700 -1.9729955000000001
10.35800 -2.0105131
10.35900 -2.0477543000000002
10.36000 -2.0847101
10.36100 -2.1213718
10.36200 -2.1577306000000003
10.36300 -2.193778
10.36400 -2.2295056
10.36500 -2.2649048
10.36600 -2.2999674000000003
10.36700 -2.3346850999999997
10.36800 -2.3690499
10.36900 -2.4030538
10.37000 -2.4366889
10.37100 -2.4699476000000002
10.37200 -2.5028219000000003
10.37300 -2.5353044000000002
10.37400 -2.5673874
10.37500 -2.5990633
10.37600 -2.6303248000000004
10.37700 -2.6611647
10.37800 -2.6915753000000002
10.37900 -2.7215496
10.38000 -2.7510801000000003
10.38100 -2.7801599
10.38200 -2.8087817
10.38300 -2.8369384
10.38400 -2.8646229
10.38500 -2.8918281
10.38600 -2.9185472
10.38700 -2.9447732
10.38800 -2.9704992
10.38900 -2.9957185
10.39000 -3.0204244
10.39100 -3.0446103
10.39200 -3.0682696
10.39300 -3.091396
10.39400 -3.1139832
10.39500 -3.136025
10.39600 -3.1575155
10.39700 -3.1784489999999996
10.39800 -3.1988192
10.39900 -3.218621
10.40000 -3.2378487
10.40100 -3.2564971999999996
10.40200 -3.2745607000000003
10.40300 -3.2920346000000005
10.40400 -3.3089139
10.40500 -3.3251941
10.40600 -3.3408701
10.40700 -3.3559378
10.40800 -3.3703927
10.40900 -3.3842302999999996
10.41000 -3.3974465
10.41100 -3.4100371999999997
10.41200 -3.4219988
10.41300 -3.433327
10.41400 -3.4440178
10.41500 -3.4540678999999996
10.41600 -3.4634739
10.41700 -3.4722317
10.41800 -3.4803383
10.41900 -3.4877900000000004
10.42000 -3.4945838
10.42100 -3.5007167999999997
10.42200 -3.5061855000000004
10.42300 -3.510987
10.42400 -3.5151187
10.42500 -3.5185779999999998
10.42600 -3.5213619
10.42700 -3.5234686
10.42800 -3.524895
10.42900 -3.5256397
10.43000 -3.5256999999999996
10.43100 -3.5250746
10.43200 -3.5237614
10.43300 -3.5217591
10.43400 -3.5190664000000003
10.43500 -3.515682
10.43600 -3.5116047
10.43700 -3.5068336999999996
10.43800 -3.5013682999999998
10.43900 -3.4952077999999998
10.44000 -3.4883518000000002
10.44100 -3.4807999
10.44200 -3.4725521
10.44300 -3.4636083999999996
10.44400 -3.4539687999999997
10.44500 -3.4436334
10.44600 -3.4326028
10.44700 -3.4208774999999996
10.44800 -3.4084576999999996
10.44900 -3.3953443
10.45000 -3.3815383999999997
10.45100 -3.3670403
10.45200 -3.3518516
10.45300 -3.3359729
10.45400 -3.3194057999999997
10.45500 -3.3021513000000002
10.45600 -3.2842111
10.45700 -3.2655865
10.45800 -3.2462794
10.45900 -3.2262913999999996
10.46000 -3.2056242
10.46100 -3.1842802000000003
10.46200 -3.1622615
10.46300 -3.1395704
10.46400 -3.1162091999999997
10.46500 -3.0921808
10.46600 -3.0674877
10.46700 -3.042133
10.46800 -3.0161196
10.46900 -2.989451
10.47000 -2.9621305
10.47100 -2.9341616
10.47200 -2.9055482
10.47300 -2.876294
10.47400 -2.846403
10.47500 -2.8158795
10.47600 -2.7847277
10.47700 -2.7529521
10.47800 -2.7205573
10.47900 -2.6875481
10.48000 -2.6539292
10.48100 -2.6197055000000002
10.48200 -2.5848821
10.48300 -2.5494641
10.48400 -2.5134567
10.48500 -2.4768651999999998
10.48600 -2.4396952
10.48700 -2.4019521
10.48800 -2.3636416000000002
10.48900 -2.3247693
10.49000 -2.2853412
10.49100 -2.2453629999999998
10.49200 -2.2048408
10.49300 -2.1637807
10.49400 -2.1221886999999997
10.49500 -2.0800712999999997
10.49600 -2.0374348
10.49700 -1.9942857
10.49800 -1.9506305000000002
10.49900 -1.9064762
10.50000 -1.8618293000000001
10.50100 -1.816697
10.50200 -1.7710863000000001
10.50300 -1.7250042
10.50400 -1.6784582
10.50500 -1.6314557
10.50600 -1.5840041
10.50700 -1.5361111
10.50800 -1.4877844
10.50900 -1.4390318
10.51000 -1.3898612
10.51100 -1.3402806999999999
10.51200 -1.2902983
10.51300 -1.2399224
10.51400 -1.1891610000000001
10.51500 -1.1380227
10.51600 -1.0865158
10.51700 -1.0346489
10.51800 -0.9824304799999999
10.51900 -0.9298691499999999
10.52000 -0.87697366
10.52100 -0.82375277
10.52200 -0.77021527
10.52300 -0.71636997
10.52400 -0.6622258599999999
10.52500 -0.60779187
10.52600 -0.55307699
10.52700 -0.49809036
10.52800 -0.44284109
10.52900 -0.38733836
10.53000 -0.33159147
10.53100 -0.27560968999999996
10.53200 -0.21940243999999998
10.53300 -0.16297915
10.53400 -0.10634932000000001
10.53500 -0.049522542
10.53600 0.0074915464
10.53700 0.064683246
10.53800 0.12204279
10.53900 0.17956035
10.54000 0.23722604
10.54100 0.29502993
10.54200 0.35296199
10.54300 0.41101221000000004
10.54400 0.46917046
10.54500 0.52742665
10.54600 0.5857706100000001
10.54700 0.6441920999999999
10.54800 0.70268093
10.54900 0.76122689
10.55000 0.8198197
10.55100 0.87844906
10.55200 0.9371046900000001
10.55300 0.9957763399999999
10.55400 1.0544537
10.55500 1.1131264
10.55600 1.1717843000000001
10.55700 1.2304169999999999
10.55800 1.2890143
10.55900 1.3475659
10.56000 1.4060615
10.56100 1.4644907
10.56200 1.5228434000000002
10.56300 1.5811091
10.56400 1.6392779
10.56500 1.6973391
10.56600 1.7552827
10.56700 1.8130982
10.56800 1.8707756
10.56900 1.9283044999999999
10.57000 1.9856744999999998
10.57100 2.0428754000000002
10.57200 2.0998972
10.57300 2.1567293000000003
10.57400 2.2133615
10.57500 2.2697834
10.57600 2.3259852000000003
10.57700 2.3819564
10.57800 2.4376869
10.57900 2.4931666000000003
10.58000 2.5483852000000002
10.58100 2.6033329000000003
10.58200 2.6579995
10.58300 2.7123749
10.58400 2.7664496
10.58500 2.8202133000000003
10.58600 2.8736565
10.58700 2.9267693
10.58800 2.9795419
10.58900 3.031965
10.59000 3.0840289
10.59100 3.135724
10.59200 3.1870414
10.59300 3.2379713
10.59400 3.2885045
10.59500 3.3386316
10.59600 3.3883441
10.59700 3.4376323
10.59800 3.4864876000000002
10.59900 3.5349008
10.60000 3.5828631
10.60100 3.6303658000000003
10.60200 3.6773998000000003
10.60300 3.7239566
10.60400 3.7700276999999995
10.60500 3.8156044
10.60600 3.8606781999999997
10.60700 3.9052404
10.60800 3.9492827
10.60900 3.9927967
10.61000 4.0357739
10.61100 4.0782064
10.61200 4.1200858
10.61300 4.1614040999999995
10.61400 4.2021532
10.61500 4.2423252
10.61600 4.2819126999999995
10.61700 4.3209076
10.61800 4.3593023
10.61900 4.3970894000000005
10.62000 4.4342618
10.62100 4.4708122
10.62200 4.5067333000000005
10.62300 4.5420185
10.62400 4.5766607
10.62500 4.6106532
10.62600 4.643989400000001
10.62700 4.6766628
10.62800 4.7086675
10.62900 4.7399968
10.63000 4.770645099999999
10.63100 4.8006065
10.63200 4.829875
10.63300 4.8584446
10.63400 4.8863102
10.63500 4.9134664
10.63600 4.9399074
10.63700 4.9656283000000006
10.63800 4.9906239
10.63900 5.0148889
10.64000 5.0384186
10.64100 5.0612081
10.64200 5.0832525
10.64300 5.1045474
10.64400 5.1250881999999995
10.64500 5.1448703
10.64600 5.1638893999999995
10.64700 5.1821411
10.64800 5.1996215999999995
10.64900 5.2163266
10.65000 5.2322526
10.65100 5.2473955000000005
10.65200 5.261752
10.65300 5.2753184
10.65400 5.2880917
10.65500 5.3000685
10.65600 5.3112458
10.65700 5.3216211
10.65800 5.3311918
10.65900 5.3399552
10.66000 5.3479087000000005
10.66100 5.3550504
10.66200 5.3613786
10.66300 5.3668909000000005
10.66400 5.3715862
10.66500 5.3754628
10.66600 5.378519
10.66700 5.3807542
10.66800 5.3821672000000005
10.66900 5.3827568999999995
10.67000 5.3825226
10.67100 5.3814638
10.67200 5.379580300000001
10.67300 5.3768713
10.67400 5.373336699999999
10.67500 5.3689767
10.67600 5.3637911
10.67700 5.357779900000001
10.67800 5.3509437
10.67900 5.3432830000000004
10.68000 5.3347979
10.68100 5.3254895
10.68200 5.3153581999999995
10.68300 5.3044051
10.68400 5.2926313
10.68500 5.280038
10.68600 5.2666262
10.68700 5.2523974
10.68800 5.2373536
10.68900 5.2214960999999995
10.69000 5.204827
10.69100 5.1873483
10.69200 5.1690623
10.69300 5.1499717
10.69400 5.1300786
10.69500 5.1093858
10.69600 5.0878964
10.69700 5.0656132
10.69800 5.0425395
10.69900 5.0186787
10.70000 4.994034399999999
10.70100 4.9686104
10.70200 4.9424104
10.70300 4.9154382000000005
10.70400 4.8876982
10.70500 4.8591945
10.70600 4.829932
10.70700 4.7999146999999995
10.70800 4.769147599999999
10.70900 4.737635
10.71000 4.7053821000000005
10.71100 4.6723939
10.71200 4.6386756
10.71300 4.6042323000000005
10.71400 4.5690693
10.71500 4.5331921
10.71600 4.4966064
10.71700 4.4593178
10.71800 4.4213321
10.71900 4.382655
10.72000 4.3432929
10.72100 4.3032516
10.72200 4.2625375
10.72300 4.221157
10.72400 4.1791163
10.72500 4.1364225999999995
10.72600 4.0930826
10.72700 4.049103
10.72800 4.0044907
10.72900 3.9592533999999997
10.73000 3.9133980999999998
10.73100 3.8669325
10.73200 3.8198639
10.73300 3.7722002999999997
10.73400 3.7239495999999996
10.73500 3.6751196
10.73600 3.6257184999999996
10.73700 3.5757545000000004
10.73800 3.5252358999999998
10.73900 3.4741711
10.74000 3.4225687
10.74100 3.3704374
10.74200 3.3177860000000003
10.74300 3.2646230999999997
10.74400 3.2109573000000005
10.74500 3.156798
10.74600 3.1021539000000002
10.74700 3.0470341000000003
10.74800 2.9914478
10.74900 2.935404
10.75000 2.8789118
10.75100 2.8219806
10.75200 2.7646197
10.75300 2.7068384
10.75400 2.6486462
10.75500 2.5900524000000003
10.75600 2.5310665
10.75700 2.4716983000000003
10.75800 2.4119575
10.75900 2.3518536
10.76000 2.2913966
10.76100 2.2305965
10.76200 2.1694634
10.76300 2.1080073
10.76400 2.0462384
10.76500 1.9841671
10.76600 1.9218039
10.76700 1.8591592000000001
10.76800 1.7962437000000002
10.76900 1.7330682
10.77000 1.6696434
10.77100 1.6059805
10.77200 1.5420903
10.77300 1.4779838
10.77400 1.4136720999999999
10.77500 1.3491664
10.77600 1.2844779000000002
10.77700 1.2196175999999999
10.77800 1.1545968
10.77900 1.0894268
10.78000 1.0241186
10.78100 0.9586835300000001
10.78200 0.8931326700000001
10.78300 0.82747722
10.78400 0.76172817
10.78500 0.6958967100000001
10.78600 0.62999381
10.78700 0.5640305099999999
10.78800 0.49801780999999995
10.78900 0.43196669
10.79000 0.36588809
10.79100 0.29979297
10.79200 0.23369226
10.79300 0.16759688
10.79400 0.10151777
10.79500 0.035465881
10.79600 -0.030547833999999996
10.79700 -0.0965124
10.79800 -0.16241681000000002
10.79900 -0.22825005
10.80000 -0.29400105
10.80100 -0.35965873000000004
10.80200 -0.42521199000000004
10.80300 -0.4906497
10.80400 -0.55596065
10.80500 -0.6211336700000001
10.80600 -0.68615754
10.80700 -0.75102109
10.80800 -0.81571313
10.80900 -0.8802224000000001
10.81000 -0.9445376700000001
10.81100 -1.0086479000000002
10.81200 -1.0725418
10.81300 -1.1362085
10.81400 -1.1996369
10.81500 -1.262816
10.81600 -1.3257349999999999
10.81700 -1.388383
10.81800 -1.4507493
10.81900 -1.5128233
10.82000 -1.5745945000000001
10.82100 -1.6360525000000001
10.82200 -1.6971868
10.82300 -1.7579872
10.82400 -1.8184438
10.82500 -1.8785464000000003
10.82600 -1.9382849
10.82700 -1.9976497
10.82800 -2.0566307
10.82900 -2.1152183
10.83000 -2.1734028999999997
10.83100 -2.2311749
10.83200 -2.2885246
10.83300 -2.3454426
10.83400 -2.4019193000000003
10.83500 -2.4579452
10.83600 -2.5135109
10.83700 -2.5686069999999996
10.83800 -2.6232243
10.83900 -2.6773533
10.84000 -2.7309848000000003
10.84100 -2.7841096999999997
10.84200 -2.8367188000000003
10.84300 -2.8888028
10.84400 -2.940353
10.84500 -2.9913602
10.84600 -3.0418158
10.84700 -3.0917106
10.84800 -3.1410362999999997
10.84900 -3.1897843000000003
10.85000 -3.2379463
10.85100 -3.2855141999999997
10.85200 -3.3324797000000004
10.85300 -3.3788349
10.85400 -3.4245722
10.85500 -3.4696836
10.85600 -3.5141620999999996
10.85700 -3.5579998
10.85800 -3.6011900999999997
10.85900 -3.6437258
10.86000 -3.6856003
10.86100 -3.7268065000000004
10.86200 -3.767338
10.86300 -3.8071886
10.86400 -3.8463522
10.86500 -3.8848225
10.86600 -3.9225931999999997
10.86700 -3.9596587000000003
10.86800 -3.9960131000000003
10.86900 -4.0316507
10.87000 -4.066565600000001
10.87100 -4.1007526
10.87200 -4.1342061
10.87300 -4.1669209
10.87400 -4.1988917
10.87500 -4.230113
10.87600 -4.2605799
10.87700 -4.2902876
10.87800 -4.3192308
10.87900 -4.3474048000000005
10.88000 -4.374804699999999
10.88100 -4.4014264
10.88200 -4.427264999999999
10.88300 -4.4523161
10.88400 -4.476575599999999
10.88500 -4.500039699999999
10.88600 -4.5227043
10.88700 -4.5445658
10.88800 -4.5656208
10.88900 -4.5858659
10.89000 -4.6052981
10.89100 -4.623914500000001
10.89200 -4.6417125
10.89300 -4.6586893
10.89400 -4.674843
10.89500 -4.690171
10.89600 -4.7046717000000005
10.89700 -4.7183435000000005
10.89800 -4.7311846
10.89900 -4.7431938
10.90000 -4.7543701
10.90100 -4.7647119
10.90200 -4.7742188
10.90300 -4.782889399999999
10.90400 -4.7907237
10.90500 -4.7977205000000005
10.90600 -4.8038796
10.90700 -4.8092008
10.90800 -4.8136834
10.90900 -4.8173275
10.91000 -4.820133
10.91100 -4.8221
10.91200 -4.8232283
10.91300 -4.8235185
10.91400 -4.8229709000000005
10.91500 -4.8215862
10.91600 -4.8193645
10.91700 -4.8163068
10.91800 -4.8124142
10.91900 -4.8076875999999995
10.92000 -4.8021283
10.92100 -4.795737600000001
10.92200 -4.788517199999999
10.92300 -4.7804687
10.92400 -4.771594299999999
10.92500 -4.7618963
10.92600 -4.7513768
10.92700 -4.740038500000001
10.92800 -4.727884
10.92900 -4.7149166
10.93000 -4.7011394
10.93100 -4.6865556
10.93200 -4.6711691
10.93300 -4.6549831
10.93400 -4.6380017
10.93500 -4.6202290999999995
10.93600 -4.601669299999999
10.93700 -4.582326500000001
10.93800 -4.5622051
10.93900 -4.5413099
10.94000 -4.5196451
10.94100 -4.4972159
10.94200 -4.4740267
10.94300 -4.4500824
10.94400 -4.4253882
10.94500 -4.3999489
10.94600 -4.3737698
10.94700 -4.3468561
10.94800 -4.3192133
10.94900 -4.2908464
10.95000 -4.2617612
10.95100 -4.2319629
10.95200 -4.2014575999999995
10.95300 -4.170251299999999
10.95400 -4.1383494
10.95500 -4.1057583
10.95600 -4.0724844000000004
10.95700 -4.0385339
10.95800 -4.0039137
10.95900 -3.9686304
10.96000 -3.9326906000000004
10.96100 -3.8961016
10.96200 -3.8588706
10.96300 -3.8210053
10.96400 -3.7825134000000005
10.96500 -3.7434022999999996
10.96600 -3.7036803
10.96700 -3.6633551
10.96800 -3.6224354
10.96900 -3.5809292999999998
10.97000 -3.5388451
10.97100 -3.4961917000000002
10.97200 -3.4529775
10.97300 -3.4092116999999997
10.97400 -3.3649027
10.97500 -3.3200598999999995
10.97600 -3.2746918
10.97700 -3.2288078
10.97800 -3.1824168
10.97900 -3.1355277
10.98000 -3.0881496
10.98100 -3.0402917
10.98200 -2.9919632000000003
10.98300 -2.9431732
10.98400 -2.893931
10.98500 -2.8442457
10.98600 -2.7941266
10.98700 -2.7435832
10.98800 -2.6926246000000003
10.98900 -2.6412603999999997
10.99000 -2.5895001
10.99100 -2.5373533
10.99200 -2.4848295
10.99300 -2.4319385999999996
10.99400 -2.3786904
10.99500 -2.3250949
10.99600 -2.271162
10.99700 -2.2169018
10.99800 -2.1623248
10.99900 -2.1074412000000002
11.00000 -2.0522615
11.00100 -1.9967964
11.00200 -1.9410564000000001
11.00300 -1.8850524
11.00400 -1.8287953
11.00500 -1.7722961
11.00600 -1.7155657000000002
11.00700 -1.6586151
11.00800 -1.6014555
11.00900 -1.5440983
11.01000 -1.4865544
11.01100 -1.428835
11.01200 -1.3709513
11.01300 -1.3129145
11.01400 -1.2547357000000001
11.01500 -1.1964261
11.01600 -1.1379967
11.01700 -1.0794586
11.01800 -1.0208228
11.01900 -0.9621001800000001
11.02000 -0.90330187
11.02100 -0.84443865
11.02200 -0.78552142
11.02300 -0.72656092
11.02400 -0.66756806
11.02500 -0.6085536
11.02600 -0.54952833
11.02700 -0.49050301
11.02800 -0.43148845
11.02900 -0.37249543
11.03000 -0.31353477
11.03100 -0.25461731
11.03200 -0.19575388
11.03300 -0.13695537
11.03400 -0.078232714
11.03500 -0.019596818
11.03600 0.038941362
11.03700 0.097370846
11.03800 0.15568065
11.03900 0.21385977
11.04000 0.27189718
11.04100 0.32978191
11.04200 0.38750295
11.04300 0.44504935000000007
11.04400 0.5024102100000001
11.04500 0.5595746500000001
11.04600 0.6165318200000001
11.04700 0.67327097
11.04800 0.72978139
11.04900 0.78605246
11.05000 0.84207365
11.05100 0.8978344500000001
11.05200 0.9533246000000001
11.05300 1.0085338
11.05400 1.0634518000000002
11.05500 1.1180687
11.05600 1.1723745
11.05700 1.2263592
11.05800 1.2800132
11.05900 1.3333267
11.06000 1.38629
11.06100 1.4388938
11.06200 1.4911286
11.06300 1.5429848
11.06400 1.5944533
11.06500 1.6455247999999998
11.06600 1.6961901000000001
11.06700 1.7464397
11.06800 1.7962649000000002
11.06900 1.8456565
11.07000 1.8946055
11.07100 1.9431029
11.07200 1.9911397000000002
11.07300 2.0387071999999997
11.07400 2.0857965999999997
11.07500 2.132399
11.07600 2.1785058
11.07700 2.2241084
11.07800 2.2691983999999996
11.07900 2.3137674
11.08000 2.3578069999999998
11.08100 2.4013093
11.08200 2.4442662
11.08300 2.4866696
11.08400 2.5285121
11.08500 2.5697861
11.08600 2.6104841
11.08700 2.650599
11.08800 2.6901235999999997
11.08900 2.729051
11.09000 2.7673746
11.09100 2.8050875
11.09200 2.8421836
11.09300 2.8786566
11.09400 2.9145002
11.09500 2.9497085
11.09600 2.9842757
11.09700 3.0181959000000003
11.09800 3.0514634999999997
11.09900 3.084073
11.10000 3.1160191
11.10100 3.1472962
11.10200 3.1778991
11.10300 3.2078229
11.10400 3.2370623000000003
11.10500 3.2656126
11.10600 3.2934684
11.10700 3.3206254
11.10800 3.3470787
11.10900 3.3728238
11.11000 3.3978558999999997
11.11100 3.4221709000000002
11.11200 3.4457643000000004
11.11300 3.468632
11.11400 3.4907699
11.11500 3.5121743
11.11600 3.5328410999999997
11.11700 3.5527669
11.11800 3.5719484
11.11900 3.5903826
11.12000 3.6080662
11.12100 3.6249961999999996
11.12200 3.6411699
11.12300 3.6565847999999996
11.12400 3.6712388999999996
11.12500 3.6851298
11.12600 3.6982559
11.12700 3.7106153
11.12800 3.7222061
11.12900 3.7330277
11.13000 3.7430786
11.13100 3.7523575000000005
11.13200 3.7608638
11.13300 3.7685968
11.13400 3.775556
11.13500 3.7817411
11.13600 3.7871517
11.13700 3.7917875
11.13800 3.7956483999999997
11.13900 3.7987347999999996
11.14000 3.8010467
11.14100 3.8025845
11.14200 3.8033482
11.14300 3.8033385
11.14400 3.8025558
11.14500 3.8010008999999996
11.14600 3.7986744000000003
11.14700 3.7955772
11.14800 3.7917104
11.14900 3.787075
11.15000 3.7816721999999996
11.15100 3.7755035
11.15200 3.7685703
11.15300 3.7608745999999997
11.15400 3.7524178999999998
11.15500 3.7432026
11.15600 3.7332308000000003
11.15700 3.7225045
11.15800 3.7110269000000002
11.15900 3.6988005
11.16000 3.6858283
11.16100 3.6721136000000003
11.16200 3.6576595000000003
11.16300 3.64247
11.16400 3.6265485
11.16500 3.6098991
11.16600 3.5925253999999995
11.16700 3.5744321
11.16800 3.5556234
11.16900 3.5361040000000004
11.17000 3.5158783
11.17100 3.4949511
11.17200 3.4733273000000002
11.17300 3.4510121
11.17400 3.4280103
11.17500 3.4043271
11.17600 3.3799678
11.17700 3.3549379999999998
11.17800 3.3292428
11.17900 3.3028877999999997
11.18000 3.2758787
11.18100 3.2482211
11.18200 3.2199208
11.18300 3.1909834999999998
11.18400 3.1614151
11.18500 3.131222
11.18600 3.1004101
11.18700 3.0689858
11.18800 3.0369555999999998
11.18900 3.0043257
11.19000 2.9711029
11.19100 2.937294
11.19200 2.9029058
11.19300 2.8679455
11.19400 2.83242
11.19500 2.7963367999999997
11.19600 2.7597036
11.19700 2.7225278
11.19800 2.6848172999999997
11.19900 2.6465798
11.20000 2.6078235000000003
11.20100 2.5685566
11.20200 2.5287872
11.20300 2.4885239
11.20400 2.4477751999999997
11.20500 2.4065496
11.20600 2.3648558
11.20700 2.3227027000000002
11.20800 2.2800989
11.20900 2.2370534
11.21000 2.1935751999999997
11.21100 2.1496732
11.21200 2.1053564000000002
11.21300 2.0606339
11.21400 2.0155149
11.21500 1.9700082
11.21600 1.9241232000000001
11.21700 1.8778693
11.21800 1.8312552999999998
11.21900 1.7842907000000001
11.22000 1.736985
11.22100 1.6893471
11.22200 1.6413867
11.22300 1.5931133
11.22400 1.5445363
11.22500 1.4956653
11.22600 1.44651
11.22700 1.3970802
11.22800 1.3473855
11.22900 1.2974359
11.23000 1.2472413
11.23100 1.1968117999999999
11.23200 1.1461574
11.23300 1.0952880999999999
11.23400 1.0442141999999999
11.23500 0.99294605
11.23600 0.94149383
11.23700 0.88986792
11.23800 0.83807874
11.23900 0.78613665
11.24000 0.7340521600000001
11.24100 0.68183565
11.24200 0.6294976499999999
11.24300 0.57704863
11.24400 0.52449903
11.24500 0.47185938000000005
11.24600 0.41914009
11.24700 0.36635161
11.24800 0.31350439
11.24900 0.26060883
11.25000 0.20767532
11.25100 0.15471424
11.25200 0.10173592999999999
11.25300 0.048750726
11.25400 -0.0042310814
11.25500 -0.057199213000000006
11.25600 -0.11014341999999999
11.25700 -0.16305346999999998
11.25800 -0.21591911
11.25900 -0.26873015
11.26000 -0.32147639
11.26100 -0.37414767
11.26200 -0.42673377
11.26300 -0.47922451
11.26400 -0.53160978
11.26500 -0.58387937
11.26600 -0.63602314
11.26700 -0.6880309400000001
11.26800 -0.73989267
11.26900 -0.7915982
11.27000 -0.84313741
11.27100 -0.89450022
11.27200 -0.9456765799999999
11.27300 -0.9966565300000001
11.27400 -1.0474301
11.27500 -1.0979872
11.27600 -1.1483181
11.27700 -1.1984130000000002
11.27800 -1.2482620999999998
11.27900 -1.2978556
11.28000 -1.3471838999999999
11.28100 -1.3962376
11.28200 -1.4450071
11.28300 -1.4934832
11.28400 -1.5416565
11.28500 -1.5895179
11.28600 -1.6370581
11.28700 -1.6842684
11.28800 -1.7311396
11.28900 -1.7776629
11.29000 -1.8238297
11.29100 -1.8696312
11.29200 -1.9150591000000001
11.29300 -1.9601045000000001
11.29400 -2.0047593999999997
11.29500 -2.0490153
11.29600 -2.0928638
11.29700 -2.136297
11.29800 -2.1793066
11.29900 -2.2218846
11.30000 -2.264023
11.30100 -2.305714
11.30200 -2.3469498
11.30300 -2.3877226
11.30400 -2.4280245999999996
11.30500 -2.4678485
11.30600 -2.5071867
11.30700 -2.5460317999999997
11.30800 -2.5843764
11.30900 -2.6222132
11.31000 -2.6595352
11.31100 -2.6963355
11.31200 -2.7326070000000002
11.31300 -2.7683429
11.31400 -2.8035369
11.31500 -2.8381821
11.31600 -2.872272
11.31700 -2.9058006
11.31800 -2.9387616
11.31900 -2.971149
11.32000 -3.0029571
11.32100 -3.0341798
11.32200 -3.064812
11.32300 -3.0948479
11.32400 -3.1242823
11.32500 -3.1531099
11.32600 -3.1813260000000003
11.32700 -3.2089255999999997
11.32800 -3.2359038
11.32900 -3.2622557000000003
11.33000 -3.2879774
11.33100 -3.3130637999999997
11.33200 -3.3375114
11.33300 -3.3613156999999996
11.33400 -3.3844724
11.33500 -3.406978
11.33600 -3.4288290999999997
11.33700 -3.4500215
11.33800 -3.4705519999999996
11.33900 -3.4904167
11.34000 -3.5096127999999998
11.34100 -3.5281371
11.34200 -3.5459865
11.34300 -3.5631582
11.34400 -3.5796493
11.34500 -3.5954572
11.34600 -3.6105797
11.34700 -3.6250141
11.34800 -3.6387581000000004
11.34900 -3.6518097
11.35000 -3.6641669
11.35100 -3.6758280999999995
11.35200 -3.6867913000000003
11.35300 -3.6970552
11.35400 -3.7066188
11.35500 -3.7154805
11.35600 -3.7236392
11.35700 -3.7310943
11.35800 -3.7378449000000002
11.35900 -3.7438903000000003
11.36000 -3.7492300999999997
11.36100 -3.7538644000000003
11.36200 -3.7577926999999995
11.36300 -3.7610155
11.36400 -3.7635322999999996
11.36500 -3.7653438999999995
11.36600 -3.766451
11.36700 -3.7668540999999998
11.36800 -3.7665537999999996
11.36900 -3.7655510000000003
11.37000 -3.7638471
11.37100 -3.7614430999999997
11.37200 -3.7583403
11.37300 -3.7545401999999997
11.37400 -3.7500445
11.37500 -3.7448552000000004
11.37600 -3.7389737
11.37700 -3.7324023
11.37800 -3.7251431000000004
11.37900 -3.7171982
11.38000 -3.7085704999999995
11.38100 -3.6992616999999997
11.38200 -3.6892753000000003
11.38300 -3.6786135
11.38400 -3.6672797
11.38500 -3.6552767999999998
11.38600 -3.6426079
11.38700 -3.6292762
11.38800 -3.6152854999999997
11.38900 -3.6006391
11.39000 -3.5853408000000004
11.39100 -3.5693946999999997
11.39200 -3.5528045
11.39300 -3.5355743000000004
11.39400 -3.5177082
11.39500 -3.4992106
11.39600 -3.4800861000000003
11.39700 -3.4603395000000003
11.39800 -3.4399751999999997
11.39900 -3.418998
11.40000 -3.397413
11.40100 -3.3752250999999998
11.40200 -3.3524397999999995
11.40300 -3.3290621
11.40400 -3.3050977
11.40500 -3.2805520999999995
11.40600 -3.255431
11.40700 -3.2297398999999998
11.40800 -3.2034847999999996
11.40900 -3.176672
11.41000 -3.1493075000000004
11.41100 -3.1213975
11.41200 -3.0929483
11.41300 -3.0639665
11.41400 -3.0344587
11.41500 -3.0044315
11.41600 -2.9738918
11.41700 -2.9428463
11.41800 -2.9113023
11.41900 -2.8792666000000002
11.42000 -2.8467467
11.42100 -2.8137498
11.42200 -2.7802832
11.42300 -2.7463544
11.42400 -2.7119711
11.42500 -2.6771409
11.42600 -2.6418716
11.42700 -2.606171
11.42800 -2.5700469999999997
11.42900 -2.5335077
11.43000 -2.496561
11.43100 -2.4592152
11.43200 -2.4214786
11.43300 -2.3833593
11.43400 -2.3448659
11.43500 -2.3060067
11.43600 -2.2667900000000003
11.43700 -2.2272246
11.43800 -2.1873193
11.43900 -2.1470824
11.44000 -2.106523
11.44100 -2.0656498
11.44200 -2.0244717999999997
11.44300 -1.9829976999999999
11.44400 -1.9412367
11.44500 -1.8991977
11.44600 -1.8568899
11.44700 -1.8143224
11.44800 -1.7715044
11.44900 -1.7284453000000002
11.45000 -1.6851541
11.45100 -1.6416403
11.45200 -1.5979134
11.45300 -1.5539827000000002
11.45400 -1.5098578
11.45500 -1.4655482
11.45600 -1.4210634
11.45700 -1.3764129999999999
11.45800 -1.3316066
11.45900 -1.286654
11.46000 -1.2415648
11.46100 -1.1963486
11.46200 -1.1510151
11.46300 -1.1055742
11.46400 -1.0600356
11.46500 -1.014409
11.46600 -0.9687041900000001
11.46700 -0.9229308900000001
11.46800 -0.8770988299999999
11.46900 -0.83121778
11.47000 -0.78529753
11.47100 -0.7393478
11.47200 -0.69337832
11.47300 -0.64739878
11.47400 -0.60141888
11.47500 -0.55544833
11.47600 -0.50949678
11.47700 -0.46357391000000003
11.47800 -0.41768937
11.47900 -0.37185282000000003
11.48000 -0.32607387
11.48100 -0.28036213000000004
11.48200 -0.23472721000000002
11.48300 -0.1891787
11.48400 -0.14372617000000001
11.48500 -0.09837917800000001
11.48600 -0.053147267
11.48700 -0.0080399557
11.48800 0.036933264
11.48900 0.081762922
11.49000 0.12643958
11.49100 0.17095383
11.49200 0.21529631
11.49300 0.25945767000000003
11.49400 0.30342862
11.49500 0.34719994
11.49600 0.39076246000000003
11.49700 0.43410701
11.49800 0.47722449999999994
11.49900 0.52010594
11.50000 0.5627424
11.50100 0.60512498
11.50200 0.64724488
11.50300 0.6890933499999999
11.50400 0.73066172
11.50500 0.7719414299999999
11.50600 0.81292391
11.50700 0.85360082
11.50800 0.8939637800000001
11.50900 0.93400441
11.51000 0.97371461
11.51100 1.0130863
11.51200 1.0521113
11.51300 1.0907818
11.51400 1.1290897
11.51500 1.1670273
11.51600 1.2045869
11.51700 1.2417605999999999
11.51800 1.2785411
11.51900 1.3149206
11.52000 1.3508916
11.52100 1.3864467999999999
11.52200 1.4215788
11.52300 1.4562803
11.52400 1.4905442
11.52500 1.5243634000000001
11.52600 1.5577307
11.52700 1.5906391999999998
11.52800 1.623082
11.52900 1.6550524
11.53000 1.6865438
11.53100 1.7175496
11.53200 1.7480632
11.53300 1.7780786
11.53400 1.8075895000000002
11.53500 1.8365897
11.53600 1.8650735000000003
11.53700 1.8930349
11.53800 1.9204685
11.53900 1.9473688999999998
11.54000 1.9737305
11.54100 1.9995485
11.54200 2.0248175
11.54300 2.0495327
11.54400 2.0736893999999997
11.54500 2.0972828999999997
11.54600 2.1203087999999997
11.54700 2.1427628
11.54800 2.1646405
11.54900 2.1859378
11.55000 2.2066506
11.55100 2.226775
11.55200 2.2463072
11.55300 2.2652434
11.55400 2.28358
11.55500 2.3013135
11.55600 2.3184406
11.55700 2.3349576
11.55800 2.3508614
11.55900 2.3661489
11.56000 2.3808168000000003
11.56100 2.3948625000000003
11.56200 2.408283
11.56300 2.4210759
11.56400 2.4332382
11.56500 2.4447678
11.56600 2.4556622
11.56700 2.4659196000000003
11.56800 2.4755377
11.56900 2.4845151
11.57000 2.4928499
11.57100 2.5005408
11.57200 2.5075864
11.57300 2.5139857
11.57400 2.5197379
11.57500 2.5248421
11.57600 2.529298
11.57700 2.5331048
11.57800 2.5362628000000003
11.57900 2.5387716
11.58000 2.5406314
11.58100 2.5418427
11.58200 2.5424058
11.58300 2.5423212
11.58400 2.5415897
11.58500 2.5402120999999998
11.58600 2.5381895
11.58700 2.5355227
11.58800 2.532213
11.58900 2.5282616
11.59000 2.5236698
11.59100 2.5184389
11.59200 2.5125707
11.59300 2.5060667
11.59400 2.4989285
11.59500 2.4911579
11.59600 2.4827566
11.59700 2.4737269
11.59800 2.4640705
11.59900 2.4537899
11.60000 2.4428871
11.60100 2.4313645
11.60200 2.4192248999999997
11.60300 2.4064709
11.60400 2.3931050999999997
11.60500 2.3791308
11.60600 2.3645509
11.60700 2.3493690000000003
11.60800 2.3335885000000003
11.60900 2.3172133
11.61000 2.300247
11.61100 2.2826938
11.61200 2.264558
11.61300 2.245844
11.61400 2.2265565
11.61500 2.2067001
11.61600 2.1862797
11.61700 2.1653005999999997
11.61800 2.1437678
11.61900 2.1216867
11.62000 2.0990629
11.62100 2.0759016000000003
11.62200 2.0522088000000003
11.62300 2.0279901
11.62400 2.0032516
11.62500 1.9779989000000002
11.62600 1.9522384
11.62700 1.9259756
11.62800 1.8992170999999998
11.62900 1.8719688
11.63000 1.844237
11.63100 1.8160281999999999
11.63200 1.7873485000000002
11.63300 1.7582044000000001
11.63400 1.7286023000000001
11.63500 1.6985489
11.63600 1.6680507
11.63700 1.6371144
11.63800 1.6057469000000002
11.63900 1.5739551
11.64000 1.5417458
11.64100 1.5091265
11.64200 1.4761039999999999
11.64300 1.4426859
11.64400 1.4088796000000001
11.64500 1.3746927
11.64600 1.340133
11.64700 1.3052083
11.64800 1.2699264
11.64900 1.2342956999999999
11.65000 1.1983242
11.65100 1.1620203
11.65200 1.1253924
11.65300 1.0884491
11.65400 1.0511989
11.65500 1.0136506
11.65600 0.97581288
11.65700 0.9376946800000001
11.65800 0.8993048199999999
11.65900 0.8606521400000001
11.66000 0.82174568
11.66100 0.7825943599999999
11.66200 0.74320715
11.66300 0.70359302
11.66400 0.6637609600000001
11.66500 0.62371995
11.66600 0.58347899
11.66700 0.5430470700000001
11.66800 0.50243316
11.66900 0.46164626000000003
11.67000 0.42069535999999996
11.67100 0.3795895
11.67200 0.33833776
11.67300 0.29694915
11.67400 0.25543282
11.67500 0.21379788
11.67600 0.17205351000000002
11.67700 0.13020897
11.67800 0.08827352399999999
11.67900 0.046256537
11.68000 0.004167407
11.68100 -0.037984402
11.68200 -0.080189371
11.68300 -0.12243793
11.68400 -0.16472044
11.68500 -0.20702722999999998
11.68600 -0.2493486
11.68700 -0.29167478999999996
11.68800 -0.33399602
11.68900 -0.37630253999999996
11.69000 -0.41858451
11.69100 -0.46083219000000003
11.69200 -0.5030358199999999
11.69300 -0.5451856199999999
11.69400 -0.5872718499999999
11.69500 -0.6292848799999999
11.69600 -0.6712150299999999
11.69700 -0.7130527400000001
11.69800 -0.75478852
11.69900 -0.79641286
11.70000 -0.8379164200000001
11.70100 -0.87928986
11.70200 -0.9205238899999999
11.70300 -0.96160928
11.70400 -1.0025369
11.70500 -1.0432976999999999
11.70600 -1.0838826
11.70700 -1.1242826
11.70800 -1.1644889
11.70900 -1.2044922
11.71000 -1.2442839
11.71100 -1.2838551
11.71200 -1.3231968
11.71300 -1.3623002
11.71400 -1.4011564
11.71500 -1.4397564999999999
11.71600 -1.4780918
11.71700 -1.5161533
11.71800 -1.5539321
11.71900 -1.5914194
11.72000 -1.6286062000000001
11.72100 -1.6654838
11.72200 -1.7020431999999999
11.72300 -1.7382758000000003
11.72400 -1.7741729000000002
11.72500 -1.8097254999999999
11.72600 -1.8449252
11.72700 -1.8797634
11.72800 -1.9142315
11.72900 -1.9483211
11.73000 -1.9820239
11.73100 -2.0153319
11.73200 -2.0482370999999997
11.73300 -2.0807313
11.73400 -2.112807
11.73500 -2.1444563
11.73600 -2.175672
11.73700 -2.2064466
11.73800 -2.2367729
11.73900 -2.2666438
11.74000 -2.2960523
11.74100 -2.3249919
11.74200 -2.3534557
11.74300 -2.3814371000000003
11.74400 -2.4089297
11.74500 -2.4359275
11.74600 -2.4624238
11.74700 -2.4884127
11.74800 -2.5138881
11.74900 -2.5388438
11.75000 -2.5632741
11.75100 -2.5871731
11.75200 -2.610535
11.75300 -2.6333541
11.75400 -2.6556246
11.75500 -2.677341
11.75600 -2.6984977
11.75700 -2.719089
11.75800 -2.7391098
11.75900 -2.7585547
11.76000 -2.7774183
11.76100 -2.7956955
11.76200 -2.8133813
11.76300 -2.8304707
11.76400 -2.846959
11.76500 -2.8628416
11.76600 -2.8781138
11.76700 -2.8927712000000003
11.76800 -2.9068097
11.76900 -2.9202253000000002
11.77000 -2.933014
11.77100 -2.9451722
11.77200 -2.9566964000000002
11.77300 -2.9675832
11.77400 -2.9778295999999997
11.77500 -2.9874327
11.77600 -2.9963894
11.77700 -3.0046975
11.77800 -3.0123545000000003
11.77900 -3.0193578
11.78000 -3.0257057
11.78100 -3.0313961000000003
11.78200 -3.0364271
11.78300 -3.0407969
11.78400 -3.0445039
11.78500 -3.0475467
11.78600 -3.0499237
11.78700 -3.0516336
11.78800 -3.0526752
11.78900 -3.0530473
11.79000 -3.0527487
11.79100 -3.0517784999999997
11.79200 -3.0501356
11.79300 -3.0478192
11.79400 -3.0448286
11.79500 -3.0411629
11.79600 -3.0368216
11.79700 -3.0318044
11.79800 -3.0261109
11.79900 -3.0197406
11.80000 -3.0126937
11.80100 -3.0049702000000003
11.80200 -2.9965702
11.80300 -2.9874943000000003
11.80400 -2.9777430000000003
11.80500 -2.9673172
11.80600 -2.9562177
11.80700 -2.9444458
11.80800 -2.9320028000000002
11.80900 -2.9188901
11.81000 -2.9051097
11.81100 -2.8906636
11.81200 -2.8755536000000004
11.81300 -2.8597821999999997
11.81400 -2.843352
11.81500 -2.8262656
11.81600 -2.8085256
11.81700 -2.7901351
11.81800 -2.7710972
11.81900 -2.751415
11.82000 -2.7310920999999997
11.82100 -2.7101316
11.82200 -2.6885372000000003
11.82300 -2.6663125
11.82400 -2.6434612
11.82500 -2.619987
11.82600 -2.5958939
11.82700 -2.5711857
11.82800 -2.5458666
11.82900 -2.5199404000000003
11.83000 -2.4934115
11.83100 -2.4662839
11.83200 -2.4385622
11.83300 -2.4102506999999997
11.83400 -2.381354
11.83500 -2.3518765
11.83600 -2.3218233
11.83700 -2.291199
11.83800 -2.2600088
11.83900 -2.2282578
11.84000 -2.1959513
11.84100 -2.1630948
11.84200 -2.1296941
11.84300 -2.0957546000000002
11.84400 -2.0612827
11.84500 -2.0262841
11.84600 -1.9907653
11.84700 -1.9547326
11.84800 -1.9181925999999998
11.84900 -1.8811520000000002
11.85000 -1.8436177000000002
11.85100 -1.8055964
11.85200 -1.7670953999999999
11.85300 -1.7281216
11.85400 -1.6886823
11.85500 -1.6487849999999997
11.85600 -1.6084369
11.85700 -1.5676455999999999
11.85800 -1.5264184
11.85900 -1.4847632
11.86000 -1.4426872
11.86100 -1.4001983
11.86200 -1.3573041
11.86300 -1.3140124
11.86400 -1.2703309
11.86500 -1.2262674
11.86600 -1.1818298
11.86700 -1.137026
11.86800 -1.0918641
11.86900 -1.0463519
11.87000 -1.0004977
11.87100 -0.95430948
11.87200 -0.9077956899999999
11.87300 -0.8609646000000001
11.87400 -0.8138245900000001
11.87500 -0.76638428
11.87600 -0.71865222
11.87700 -0.67063719
11.87800 -0.62234798
11.87900 -0.57379352
11.88000 -0.52498281
11.88100 -0.47592497
11.88200 -0.42662919
11.88300 -0.37710476
11.88400 -0.32736105
11.88500 -0.27740749
11.88600 -0.22725356000000002
11.88700 -0.17690881
11.88800 -0.12638284
11.88900 -0.075685262
11.89000 -0.024825739
11.89100 0.026186064
11.89200 0.07734047200000001
11.89300 0.12862781
11.89400 0.18003840999999998
11.89500 0.23156262
11.89600 0.28319084
11.89700 0.33491342
11.89800 0.3867208
11.89900 0.43860343
11.90000 0.49055176999999994
11.90100 0.54255631
11.90200 0.59460755
11.90300 0.64669605
11.90400 0.6988123500000001
11.90500 0.75094695
11.90600 0.80309045
11.90700 0.8552332399999999
11.90800 0.90736598
11.90900 0.95947906
11.91000 1.011563
11.91100 1.0636082
11.91200 1.115605
11.91300 1.1675438999999999
11.91400 1.2194150000000001
11.91500 1.2712087
11.91600 1.3229151
11.91700 1.3745246
11.91800 1.4260273
11.91900 1.4774133999999999
11.92000 1.5286731
11.92100 1.5797963000000002
11.92200 1.6307736
11.92300 1.6815949000000001
11.92400 1.7322505
11.92500 1.7827306
11.92600 1.8330256
11.92700 1.8831257000000001
11.92800 1.9330217
11.92900 1.9827038000000001
11.93000 2.0321628
11.93100 2.0813894
11.93200 2.1303741
11.93300 2.1791082
11.93400 2.2275824
11.93500 2.275788
11.93600 2.3237161
11.93700 2.3713581
11.93800 2.4187053
11.93900 2.465749
11.94000 2.5124809000000004
11.94100 2.5588926
11.94200 2.6049757
11.94300 2.6507221000000003
11.94400 2.6961235
11.94500 2.741172
11.94600 2.7858593000000003
11.94700 2.8301772
11.94800 2.8741179
11.94900 2.9176734
11.95000 2.960836
11.95100 3.0035974
11.95200 3.0459500999999998
11.95300 3.0878861
11.95400 3.1293977
11.95500 3.1704772
11.95600 3.2111168
11.95700 3.2513089
11.95800 3.2910462000000003
11.95900 3.3303211999999998
11.96000 3.3691268000000005
11.96100 3.4074556
11.96200 3.4453001
11.96300 3.4826536
11.96400 3.5195089999999998
11.96500 3.5558596
11.96600 3.5916992000000003
11.96700 3.6270205
11.96800 3.6618177000000003
11.96900 3.6960844
11.97000 3.7298146999999995
11.97100 3.7630022
11.97200 3.7956413
11.97300 3.8277265
11.97400 3.8592517
11.97500 3.8902122999999995
11.97600 3.9206024
11.97700 3.950417
11.97800 3.9796509
11.97900 4.0082990999999994
11.98000 4.0363569
11.98100 4.0638197
11.98200 4.0906824
11.98300 4.1169408999999995
11.98400 4.1425902
11.98500 4.1676264
11.98600 4.192045
11.98700 4.2158416999999995
11.98800 4.2390127
11.98900 4.261554
11.99000 4.2834613
11.99100 4.304731299999999
11.99200 4.3253601
11.99300 4.3453444
11.99400 4.3646809
11.99500 4.3833658
11.99600 4.4013966
11.99700 4.4187699
11.99800 4.435483
11.99900 4.4515329999999995
12.00000 4.4669177
12.00100 4.4816345
12.00200 4.4956811
12.00300 4.5090556
12.00400 4.5217559
12.00500 4.5337804
12.00600 4.5451272000000005
12.00700 4.555795
12.00800 4.5657825
12.00900 4.5750882
12.01000 4.5837115
12.01100 4.5916513
12.01200 4.5989062999999994
12.01300 4.6054762
12.01400 4.6113607000000005
12.01500 4.6165593
12.01600 4.6210714
12.01700 4.6248971999999995
12.01800 4.628036499999999
12.01900 4.6304896
12.02000 4.6322569
12.02100 4.6333383999999995
12.02200 4.6337347
12.02300 4.6334463999999995
12.02400 4.6324741000000005
12.02500 4.630819
12.02600 4.6284817
12.02700 4.6254639
12.02800 4.6217665
12.02900 4.6173912
12.03000 4.6123392999999995
12.03100 4.6066128
12.03200 4.6002131
12.03300 4.5931429
12.03400 4.5854039
12.03500 4.5769986
12.03600 4.567929400000001
12.03700 4.558198900000001
12.03800 4.5478102
12.03900 4.5367657999999995
12.04000 4.5250688
12.04100 4.5127224
12.04200 4.4997297
12.04300 4.4860944
12.04400 4.4718195000000005
12.04500 4.456909
12.04600 4.4413667
12.04700 4.4251963
12.04800 4.4084015999999995
12.04900 4.3909866
12.05000 4.3729559
12.05100 4.3543134
12.05200 4.3350633
12.05300 4.3152101
12.05400 4.2947587
12.05500 4.2737134
12.05600 4.2520791000000004
12.05700 4.2298608
12.05800 4.2070631
12.05900 4.183691400000001
12.06000 4.159750799999999
12.06100 4.1352469
12.06200 4.1101847
12.06300 4.08457
12.06400 4.0584084
12.06500 4.0317059
12.06600 4.0044683999999995
12.06700 3.9767019
12.06800 3.9484125000000003
12.06900 3.9196067
12.07000 3.8902905000000003
12.07100 3.8604707
12.07200 3.8301539000000004
12.07300 3.7993468000000004
12.07400 3.7680563
12.07500 3.7362887999999996
12.07600 3.704052
12.07700 3.6713526000000005
12.07800 3.6381979
12.07900 3.604595
12.08000 3.5705514000000003
12.08100 3.5360746
12.08200 3.5011720000000004
12.08300 3.465851
12.08400 3.4301192
12.08500 3.3939842
12.08600 3.357454
12.08700 3.320536
12.08800 3.2832380000000003
12.08900 3.2455679
12.09000 3.2075338
12.09100 3.1691431999999997
12.09200 3.1304042999999995
12.09300 3.0913252
12.09400 3.0519143
12.09500 3.0121794
12.09600 2.9721287999999997
12.09700 2.9317709
12.09800 2.891114
12.09900 2.8501665
12.10000 2.8089370999999996
12.10100 2.7674342000000003
12.10200 2.7256664
12.10300 2.6836427
12.10400 2.6413718
12.10500 2.5988625
12.10600 2.556124
12.10700 2.513165
12.10800 2.4699947
12.10900 2.4266221
12.11000 2.3830563
12.11100 2.3393067
12.11200 2.2953823
12.11300 2.2512924
12.11400 2.2070461999999997
12.11500 2.1626528
12.11600 2.1181216
12.11700 2.0734619
12.11800 2.0286826000000002
12.11900 1.9837932999999999
12.12000 1.9388026999999999
12.12100 1.8937203999999999
12.12200 1.8485554000000002
12.12300 1.8033166999999999
12.12400 1.7580139000000001
12.12500 1.7126556000000002
12.12600 1.6672511
12.12700 1.6218093999999998
12.12800 1.5763395999999998
12.12900 1.5308510000000002
12.13000 1.4853524
12.13100 1.439853
12.13200 1.3943619
12.13300 1.3488881
12.13400 1.3034407
12.13500 1.2580288
12.13600 1.2126614
12.13700 1.1673476999999999
12.13800 1.1220968
12.13900 1.0769178000000001
12.14000 1.0318197
12.14100 0.9868117
12.14200 0.9419027700000001
12.14300 0.89710196
12.14400 0.85241823
12.14500 0.8078605900000001
12.14600 0.7634380399999999
12.14700 0.71915942
12.14800 0.6750335900000001
12.14900 0.63106935
12.15000 0.5872753399999999
12.15100 0.5436603
12.15200 0.50023273
12.15300 0.45700115
12.15400 0.41397396000000003
12.15500 0.37115945
12.15600 0.32856585
12.15700 0.28620129
12.15800 0.24407385
12.15900 0.20219143
12.16000 0.16056194000000001
12.16100 0.11919317
12.16200 0.078092812
12.16300 0.037268525999999996
12.16400 -0.0032721204
12.16500 -0.043521612
12.16600 -0.083472487
12.16700 -0.12311733
12.16800 -0.16244878000000001
12.16900 -0.20145953000000003
12.17000 -0.24014229
12.17100 -0.2784898
12.17200 -0.31649487000000004
12.17300 -0.35415031
12.17400 -0.39144903000000003
12.17500 -0.42838389
12.17600 -0.46494789000000003
12.17700 -0.5011340599999999
12.17800 -0.5369355
12.17900 -0.57234531
12.18000 -0.60735676
12.18100 -0.64196312
12.18200 -0.67615788
12.18300 -0.70993453
12.18400 -0.74328668
12.18500 -0.77620815
12.18600 -0.80869282
12.18700 -0.8407346899999999
12.18800 -0.87232804
12.18900 -0.9034670899999999
12.19000 -0.9341464400000001
12.19100 -0.96436059
12.19200 -0.99410443
12.19300 -1.0233728
12.19400 -1.0521608
12.19500 -1.0804637000000001
12.19600 -1.1082768
12.19700 -1.1355957
12.19800 -1.1624158
12.19900 -1.1887330999999999
12.20000 -1.2145433
12.20100 -1.2398424
12.20200 -1.2646264
12.20300 -1.2888916
12.20400 -1.3126342
12.20500 -1.3358505
12.20600 -1.3585368
12.20700 -1.3806898
12.20800 -1.4023060999999999
12.20900 -1.4233822
12.21000 -1.4439149
12.21100 -1.463901
12.21200 -1.4833373
12.21300 -1.5022209
12.21400 -1.5205489
12.21500 -1.5383183999999999
12.21600 -1.5555267
12.21700 -1.5721714000000002
12.21800 -1.5882500000000002
12.21900 -1.6037599999999999
12.22000 -1.6186994
12.22100 -1.6330661
12.22200 -1.6468582999999999
12.22300 -1.6600743000000002
12.22400 -1.6727127000000002
12.22500 -1.6847721999999998
12.22600 -1.6962517
12.22700 -1.7071504000000002
12.22800 -1.7174674
12.22900 -1.7272022000000002
12.23000 -1.7363543
12.23100 -1.7449236
12.23200 -1.7529098
12.23300 -1.7603133
12.23400 -1.7671343
12.23500 -1.7733731999999998
12.23600 -1.7790304
12.23700 -1.7841067
12.23800 -1.7886026
12.23900 -1.792519
12.24000 -1.7958568000000001
12.24100 -1.7986171
12.24200 -1.8008008999999998
12.24300 -1.8024091
12.24400 -1.8034430000000001
12.24500 -1.803904
12.24600 -1.8037931999999999
12.24700 -1.803112
12.24800 -1.8018618
12.24900 -1.8000440999999998
12.25000 -1.7976604
12.25100 -1.7947126
12.25200 -1.7912025000000003
12.25300 -1.7871318
12.25400 -1.7825026000000002
12.25500 -1.7773172
12.25600 -1.7715778000000002
12.25700 -1.7652869000000002
12.25800 -1.7584473
12.25900 -1.7510615
12.26000 -1.7431328
12.26100 -1.7346643
12.26200 -1.7256593
12.26300 -1.7161217
12.26400 -1.7060547999999998
12.26500 -1.6954627
12.26600 -1.6843496
12.26700 -1.6727196
12.26800 -1.6605772
12.26900 -1.6479271
12.27000 -1.6347736000000002
12.27100 -1.6211219
12.27200 -1.6069768000000002
12.27300 -1.5923435
12.27400 -1.5772267999999998
12.27500 -1.5616321
12.27600 -1.5455646
12.27700 -1.5290297
12.27800 -1.5120326
12.27900 -1.4945786
12.28000 -1.4766734
12.28100 -1.4583222999999998
12.28200 -1.4395308
12.28300 -1.4203044
12.28400 -1.4006486
12.28500 -1.3805692
12.28600 -1.3600717
12.28700 -1.3391619000000001
12.28800 -1.3178454
12.28900 -1.2961281
12.29000 -1.2740162
12.29100 -1.2515155999999998
12.29200 -1.2286323
12.29300 -1.2053728
12.29400 -1.1817434999999998
12.29500 -1.1577508
12.29600 -1.1334016
12.29700 -1.1087026
12.29800 -1.083661
12.29900 -1.0582836
12.30000 -1.0325779
12.30100 -1.0065513
12.30200 -0.9802111400000001
12.30300 -0.95356526
12.30400 -0.92662126
12.30500 -0.89938706
12.30600 -0.8718704799999999
12.30700 -0.84407954
12.30800 -0.8160222300000001
12.30900 -0.7877065799999999
12.31000 -0.75914073
12.31100 -0.73033269
12.31200 -0.7012906
12.31300 -0.67202253
12.31400 -0.64253653
12.31500 -0.6128406599999999
12.31600 -0.58294293
12.31700 -0.55285133
12.31800 -0.5225739
12.31900 -0.49211858
12.32000 -0.46149334
12.32100 -0.4307061
12.32200 -0.39976485999999994
12.32300 -0.36867759
12.32400 -0.33745226
12.32500 -0.30609688
12.32600 -0.27461953
12.32700 -0.2430283
12.32800 -0.21133136000000002
12.32900 -0.17953693
12.33000 -0.14765328
12.33100 -0.11568876000000002
12.33200 -0.083651807
12.33300 -0.051550916
12.33400 -0.019394658999999998
12.33500 0.012808324
12.33600 0.045049324
12.33700 0.077319576
12.33800 0.10961026
12.33900 0.14191255
12.34000 0.17421753
12.34100 0.20651633000000003
12.34200 0.23880003
12.34300 0.27105974
12.34400 0.30328657
12.34500 0.33547172999999997
12.34600 0.36760638
12.34700 0.39968182999999996
12.34800 0.43168939000000006
12.34900 0.46362048
12.35000 0.49546659000000004
12.35100 0.52721924
12.35200 0.5588701500000001
12.35300 0.5904110100000001
12.35400 0.6218337
12.35500 0.6531300999999999
12.35600 0.6842922
12.35700 0.71531199
12.35800 0.74618161
12.35900 0.77689323
12.36000 0.80743898
12.36100 0.8378110799999999
12.36200 0.86800177
12.36300 0.89800321
12.36400 0.9278076700000001
12.36500 0.95740734
12.36600 0.98679448
12.36700 1.0159612
12.36800 1.0448996
12.36900 1.0736018
12.37000 1.1020600999999999
12.37100 1.1302664
12.37200 1.1582128
12.37300 1.1858913
12.37400 1.2132942
12.37500 1.2404134
12.37600 1.267241
12.37700 1.2937694
12.37800 1.3199907
12.37900 1.3458972
12.38000 1.3714814
12.38100 1.3967357
12.38200 1.4216526999999999
12.38300 1.4462253
12.38400 1.4704462
12.38500 1.4943085999999999
12.38600 1.5178056
12.38700 1.5409305
12.38800 1.5636767999999999
12.38900 1.5860382
12.39000 1.6080085000000002
12.39100 1.6295817000000001
12.39200 1.6507517999999999
12.39300 1.6715130000000002
12.39400 1.6918598
12.39500 1.7117864999999999
12.39600 1.7312880999999998
12.39700 1.7503589
12.39800 1.7689940000000002
12.39900 1.7871880999999998
12.40000 1.8049361
12.40100 1.8222332
12.40200 1.8390741
12.40300 1.8554542
12.40400 1.8713685
12.40500 1.886812
12.40600 1.9017801
12.40700 1.9162678999999998
12.40800 1.9302705
12.40900 1.9437835
12.41000 1.956802
12.41100 1.9693214
12.41200 1.9813374000000001
12.41300 1.9928453
12.41400 2.0038409
12.41500 2.0143198
12.41600 2.0242779
12.41700 2.0337112
12.41800 2.0426159999999998
12.41900 2.0509886
12.42000 2.0588253
12.42100 2.0661229
12.42200 2.0728784
12.42300 2.0790884
12.42400 2.0847504999999997
12.42500 2.089862
12.42600 2.0944204
12.42700 2.0984236
12.42800 2.1018695
12.42900 2.1047561999999997
12.43000 2.1070819000000003
12.43100 2.1088451
12.43200 2.1100443
12.43300 2.110678
12.43400 2.1107451999999998
12.43500 2.1102447
12.43600 2.1091754000000003
12.43700 2.1075362
12.43800 2.1053264
12.43900 2.1025451
12.44000 2.0991916
12.44100 2.0952650999999998
12.44200 2.0907652
12.44300 2.0856911
12.44400 2.0800425000000002
12.44500 2.0738186
12.44600 2.0670194
12.44700 2.0596445
12.44800 2.0516938
12.44900 2.0431671
12.45000 2.0340646000000002
12.45100 2.0243863
12.45200 2.0141328
12.45300 2.0033043
12.45400 1.9919015000000002
12.45500 1.9799255000000002
12.45600 1.9673768
12.45700 1.9542568999999999
12.45800 1.940567
12.45900 1.9263087
12.46000 1.9114835000000001
12.46100 1.8960933999999998
12.46200 1.8801404000000002
12.46300 1.8636268
12.46400 1.8465549
12.46500 1.8289274000000002
12.46600 1.810747
12.46700 1.7920166000000002
12.46800 1.7727392000000002
12.46900 1.7529177999999999
12.47000 1.7325558
12.47100 1.7116565000000001
12.47200 1.6902233
12.47300 1.6682597000000001
12.47400 1.6457693999999998
12.47500 1.6227558
12.47600 1.5992228000000002
12.47700 1.575174
12.47800 1.5506134
12.47900 1.5255448
12.48000 1.4999722
12.48100 1.4738996
12.48200 1.4473309
12.48300 1.4202704
12.48400 1.3927222
12.48500 1.3646907
12.48600 1.3361803
12.48700 1.3071955
12.48800 1.277741
12.48900 1.2478213999999999
12.49000 1.2174417
12.49100 1.1866069
12.49200 1.1553222
12.49300 1.1235929
12.49400 1.0914244
12.49500 1.0588222
12.49600 1.0257922
12.49700 0.99234022
12.49800 0.9584722999999999
12.49900 0.9241945999999999
12.50000 0.88951336
12.50100 0.854435
12.50200 0.8189660499999999
12.50300 0.78311311
12.50400 0.74688294
12.50500 0.71028229
12.50600 0.673318
12.50700 0.63599707
12.50800 0.59832642
12.50900 0.56031314
12.51000 0.5219643
12.51100 0.48328703
12.51200 0.44428851
12.51300 0.40497594000000003
12.51400 0.36535650000000003
12.51500 0.32543743
12.51600 0.28522601000000003
12.51700 0.24472955000000002
12.51800 0.20395534
12.51900 0.16291074
12.52000 0.12160315
12.52100 0.08003998100000001
12.52200 0.038228702
12.52300 -0.0038231678999999996
12.52400 -0.046108049
12.52500 -0.088618306
12.52600 -0.13134624
12.52700 -0.17428407
12.52800 -0.21742396
12.52900 -0.26075795999999996
12.53000 -0.30427803
12.53100 -0.34797611
12.53200 -0.39184401
12.53300 -0.43587345
12.53400 -0.48005603999999996
12.53500 -0.52438341
12.53600 -0.5688470800000001
12.53700 -0.61343843
12.53800 -0.6581489
12.53900 -0.70296982
12.54000 -0.74789249
12.54100 -0.7929082000000001
12.54200 -0.8380082400000001
12.54300 -0.8831838099999999
12.54400 -0.92842616
12.54500 -0.9737266200000001
12.54600 -1.0190763999999999
12.54700 -1.0644669
12.54800 -1.1098893
12.54900 -1.1553352
12.55000 -1.2007957
12.55100 -1.2462624
12.55200 -1.2917268000000002
12.55300 -1.3371803
12.55400 -1.3826143000000002
12.55500 -1.4280205000000001
12.55600 -1.4733904
12.55700 -1.5187155
12.55800 -1.5639875
12.55900 -1.6091978
12.56000 -1.6543381
12.56100 -1.6993999
12.56200 -1.7443748
12.56300 -1.7892543
12.56400 -1.8340299
12.56500 -1.878693
12.56600 -1.9232351
12.56700 -1.9676479
12.56800 -2.0119226
12.56900 -2.0560509000000002
12.57000 -2.100024
12.57100 -2.1438334
12.57200 -2.1874707
12.57300 -2.2309272
12.57400 -2.2741944
12.57500 -2.3172637
12.57600 -2.3601267
12.57700 -2.402775
12.57800 -2.4452001
12.57900 -2.4873938
12.58000 -2.5293479
12.58100 -2.5710538
12.58200 -2.6125036
12.58300 -2.6536893
12.58400 -2.6946029
12.58500 -2.7352363
12.58600 -2.7755819
12.58700 -2.815632
12.58800 -2.8553788
12.58900 -2.8948149
12.59000 -2.9339328
12.59100 -2.9727251999999997
12.59200 -3.0111849
12.59300 -3.0493047
12.59400 -3.0870775
12.59500 -3.1244962000000003
12.59600 -3.1615539999999998
12.59700 -3.1982441
12.59800 -3.2345593
12.59900 -3.2704934
12.60000 -3.3060394
12.60100 -3.3411908999999995
12.60200 -3.3759408
12.60300 -3.4102831
12.60400 -3.4442112
12.60500 -3.4777183000000003
12.60600 -3.5107985
12.60700 -3.5434455
12.60800 -3.5756528000000003
12.60900 -3.6074143000000003
12.61000 -3.6387239
12.61100 -3.6695756000000004
12.61200 -3.6999631999999996
12.61300 -3.7298810000000002
12.61400 -3.7593234000000004
12.61500 -3.7882846
12.61600 -3.8167588
12.61700 -3.844741
12.61800 -3.8722258000000003
12.61900 -3.8992077
12.62000 -3.9256819
12.62100 -3.951643
12.62200 -3.9770864
12.62300 -4.0020075
12.62400 -4.0264014
12.62500 -4.0502638
12.62600 -4.0735904000000005
12.62700 -4.0963769
12.62800 -4.1186191
12.62900 -4.140313
12.63000 -4.1614547
12.63100 -4.1820407
12.63200 -4.2020671
12.63300 -4.2215306
12.63400 -4.2404279
12.63500 -4.2587552
12.63600 -4.276509600000001
12.63700 -4.2936879999999995
12.63800 -4.3102875
12.63900 -4.3263048
12.64000 -4.3417376
12.64100 -4.3565828
12.64200 -4.3708384
12.64300 -4.3845013
12.64400 -4.3975696
12.64500 -4.4100408
12.64600 -4.421912900000001
12.64700 -4.4331837
12.64800 -4.4438511
12.64900 -4.4539135
12.65000 -4.463368999999999
12.65100 -4.4722162
12.65200 -4.4804536
12.65300 -4.4880796
12.65400 -4.4950931999999995
12.65500 -4.501492900000001
12.65600 -4.5072779
12.65700 -4.5124474999999995
12.65800 -4.517000899999999
12.65900 -4.520937399999999
12.66000 -4.5242567
12.66100 -4.5269582
12.66200 -4.529042199999999
12.66300 -4.5305081
12.66400 -4.531356300000001
12.66500 -4.5315869
12.66600 -4.5312002
12.66700 -4.530196999999999
12.66800 -4.5285776
12.66900 -4.5263428
12.67000 -4.5234937
12.67100 -4.5200311
12.67200 -4.5159556
12.67300 -4.5112692
12.67400 -4.5059726
12.67500 -4.5000676
12.67600 -4.4935554
12.67700 -4.4864379
12.67800 -4.4787169
12.67900 -4.4703938
12.68000 -4.461471
12.68100 -4.4519506
12.68200 -4.441835
12.68300 -4.4311263
12.68400 -4.4198267
12.68500 -4.4079393
12.68600 -4.3954667
12.68700 -4.3824118
12.68800 -4.3687772
12.68900 -4.3545663
12.69000 -4.3397825
12.69100 -4.3244287
12.69200 -4.3085087
12.69300 -4.2920258
12.69400 -4.2749833
12.69500 -4.2573854
12.69600 -4.239236200000001
12.69700 -4.2205390000000005
12.69800 -4.2012982
12.69900 -4.181518
12.70000 -4.1612025
12.70100 -4.140356199999999
12.70200 -4.1189834
12.70300 -4.0970888
12.70400 -4.0746767
12.70500 -4.0517516
12.70600 -4.0283188
12.70700 -4.0043827
12.70800 -3.9799485000000003
12.70900 -3.9550215
12.71000 -3.9296065
12.71100 -3.9037086
12.71200 -3.8773332000000003
12.71300 -3.8504858000000004
12.71400 -3.8231718999999997
12.71500 -3.7953973000000003
12.71600 -3.7671674000000004
12.71700 -3.7384879000000004
12.71800 -3.7093647
12.71900 -3.6798040999999997
12.72000 -3.6498118
12.72100 -3.6193941
12.72200 -3.5885572
12.72300 -3.5573076
12.72400 -3.5256516
12.72500 -3.4935954999999996
12.72600 -3.461146
12.72700 -3.4283097999999996
12.72800 -3.395094
12.72900 -3.3615049
12.73000 -3.3275496
12.73100 -3.2932349
12.73200 -3.2585677
12.73300 -3.2235552
12.73400 -3.1882044
12.73500 -3.1525228000000003
12.73600 -3.1165171
12.73700 -3.0801948
12.73800 -3.0435629
12.73900 -3.0066289
12.74000 -2.9694000000000003
12.74100 -2.9318836
12.74200 -2.8940869
12.74300 -2.8560175
12.74400 -2.8176827
12.74500 -2.7790901999999997
12.74600 -2.7402474999999997
12.74700 -2.7011624000000003
12.74800 -2.6618423
12.74900 -2.622295
12.75000 -2.5825283
12.75100 -2.5425501
12.75200 -2.5023682
12.75300 -2.4619905
12.75400 -2.4214251
12.75500 -2.3806799
12.75600 -2.339763
12.75700 -2.2986826
12.75800 -2.2574468
12.75900 -2.2160636
12.76000 -2.1745414000000003
12.76100 -2.1328883
12.76200 -2.0911125
12.76300 -2.0492222
12.76400 -2.0072255
12.76500 -1.9651305000000001
12.76600 -1.9229455
12.76700 -1.8806785
12.76800 -1.8383376
12.76900 -1.795931
12.77000 -1.7534666
12.77100 -1.7109526
12.77200 -1.668397
12.77300 -1.6258077999999998
12.77400 -1.5831929000000002
12.77500 -1.5405601999999998
12.77600 -1.4979177
12.77700 -1.4552734
12.77800 -1.4126352
12.77900 -1.3700109999999999
12.78000 -1.3274085999999998
12.78100 -1.2848359999999999
12.78200 -1.242301
12.78300 -1.1998114
12.78400 -1.1573753
12.78500 -1.1150004
12.78600 -1.0726946
12.78700 -1.0304657
12.78800 -0.98832147
12.78900 -0.94626984
12.79000 -0.9043185
12.79100 -0.86247521
12.79200 -0.82074776
12.79300 -0.77914386
12.79400 -0.73767118
12.79500 -0.69633736
12.79600 -0.6551499900000001
12.79700 -0.6141165700000001
12.79800 -0.5732446
12.79900 -0.5325414700000001
12.80000 -0.49201454999999994
12.80100 -0.4516711
12.80200 -0.41151834
12.80300 -0.37156334
12.80400 -0.33181314
12.80500 -0.29227468
12.80600 -0.2529548
12.80700 -0.21386025
12.80800 -0.17499773999999998
12.80900 -0.13637382
12.81000 -0.09799503
12.81100 -0.059867790000000004
12.81200 -0.021998455
12.81300 0.015606687999999999
12.81400 0.05294141
12.81500 0.089999544
12.81600 0.12677497999999998
12.81700 0.16326165
12.81800 0.19945353000000002
12.81900 0.23534466
12.82000 0.27092909
12.82100 0.30620095999999997
12.82200 0.34115438
12.82300 0.37578358
12.82400 0.41008279999999997
12.82500 0.44404636
12.82600 0.47766859999999994
12.82700 0.51094391
12.82800 0.54386677
12.82900 0.57643177
12.83000 0.60863355
12.83100 0.64046686
12.83200 0.67192651
12.83300 0.70300745
12.83400 0.73370468
12.83500 0.7640134500000001
12.83600 0.79392903
12.83700 0.8234468300000001
12.83800 0.8525623899999999
12.83900 0.8812714399999999
12.84000 0.90956977
12.84100 0.9374533799999999
12.84200 0.96491827
12.84300 0.9919608
12.84400 1.0185773
12.84500 1.0447644
12.84600 1.0705185000000002
12.84700 1.0958366000000002
12.84800 1.1207155
12.84900 1.1451522
12.85000 1.1691437
12.85100 1.1926874
12.85200 1.2157803999999999
12.85300 1.2384202
12.85400 1.2606043
12.85500 1.2823302
12.85600 1.3035957
12.85700 1.3243983000000001
12.85800 1.3447358
12.85900 1.3646062
12.86000 1.3840072
12.86100 1.4029369999999999
12.86200 1.4213935
12.86300 1.439375
12.86400 1.4568795
12.86500 1.4739054999999999
12.86600 1.4904513
12.86700 1.5065154
12.86800 1.5220964
12.86900 1.5371931
12.87000 1.5518041
12.87100 1.5659286000000001
12.87200 1.5795657
12.87300 1.5927147
12.87400 1.6053749
12.87500 1.617546
12.87600 1.6292276
12.87700 1.6404196999999998
12.87800 1.6511224000000002
12.87900 1.6613360000000001
12.88000 1.6710607
12.88100 1.6802972
12.88200 1.6890460999999999
12.88300 1.6973082000000002
12.88400 1.7050846000000002
12.88500 1.7123763
12.88600 1.7191844
12.88700 1.7255101
12.88800 1.7313549000000001
12.88900 1.7367203000000002
12.89000 1.7416076999999999
12.89100 1.7460186
12.89200 1.7499548999999999
12.89300 1.7534181
12.89400 1.7564099
12.89500 1.7589323000000001
12.89600 1.760987
12.89700 1.7625757999999998
12.89800 1.7637011
12.89900 1.7643645
12.90000 1.7645682999999999
12.90100 1.7643148000000002
12.90200 1.7636063
12.90300 1.7624449
12.90400 1.7608333
12.90500 1.7587742
12.90600 1.75627
12.90700 1.7533238999999998
12.90800 1.7499387000000002
12.90900 1.7461175
12.91000 1.7418636
12.91100 1.7371801999999998
12.91200 1.7320709
12.91300 1.7265396
12.91400 1.7205898000000002
12.91500 1.7142255
12.91600 1.7074509000000002
12.91700 1.70027
12.91800 1.6926872999999998
12.91900 1.6847072
12.92000 1.6763343
12.92100 1.6675729000000001
12.92200 1.6584280999999998
12.92300 1.6489044000000002
12.92400 1.6390068
12.92500 1.6287402999999998
12.92600 1.6181096
12.92700 1.60712
12.92800 1.5957763
12.92900 1.5840838
12.93000 1.5720474000000002
12.93100 1.5596721
12.93200 1.5469633
12.93300 1.5339261
12.93400 1.5205656
12.93500 1.5068872
12.93600 1.4928959
12.93700 1.4785972
12.93800 1.4639963
12.93900 1.4490987
12.94000 1.4339098
12.94100 1.4184350000000001
12.94200 1.4026800000000001
12.94300 1.3866504
12.94400 1.3703519000000002
12.94500 1.3537905
12.94600 1.336972
12.94700 1.3199026
12.94800 1.3025882
12.94900 1.2850352
12.95000 1.2672498
12.95100 1.2492386
12.95200 1.2310079
12.95300 1.2125645
12.95400 1.1939148
12.95500 1.1750658
12.95600 1.1560241
12.95700 1.1367965
12.95800 1.11739
12.95900 1.0978114
12.96000 1.0780675
12.96100 1.0581654
12.96200 1.0381117
12.96300 1.0179136
12.96400 0.99757789
12.96500 0.97711142
12.96600 0.956521
12.96700 0.93581351
12.96800 0.91499565
12.96900 0.89407433
12.97000 0.8730562399999999
12.97100 0.8519480899999999
12.97200 0.8307565899999999
12.97300 0.80948845
12.97400 0.78815036
12.97500 0.76674898
12.97600 0.74529098
12.97700 0.72378307
12.97800 0.70223194
12.97900 0.68064434
12.98000 0.65902695
12.98100 0.63738655
12.98200 0.6157299500000001
12.98300 0.5940639400000001
12.98400 0.5723953700000001
12.98500 0.55073113
12.98600 0.52907816
12.98700 0.5074433500000001
12.98800 0.48583363999999996
12.98900 0.46425601
12.99000 0.44271746
12.99100 0.42122495
12.99200 0.39978549
12.99300 0.37840605
12.99400 0.35709355
12.99500 0.3358549
12.99600 0.31469695000000003
12.99700 0.29362654
12.99800 0.27265041
12.99900 0.25177523
13.00000 0.23100759999999998
13.00100 0.21035408
13.00200 0.18982108
13.00300 0.16941498000000002
13.00400 0.14914204
13.00500 0.12900844
13.00600 0.10902029
13.00700 0.08918361300000001
13.00800 0.069504342
13.00900 0.049988355
13.01000 0.030641461000000002
13.01100 0.01146942
13.01200 -0.0075220676
13.01300 -0.026327339999999998
13.01400 -0.044940767
13.01500 -0.063356751
13.01600 -0.081569719
13.01700 -0.099574123
13.01800 -0.11736442
13.01900 -0.13493508999999998
13.02000 -0.15228062
13.02100 -0.16939553
13.02200 -0.18627433999999998
13.02300 -0.2029116
13.02400 -0.2193019
13.02500 -0.23543983999999998
13.02600 -0.25132005
13.02700 -0.26693726
13.02800 -0.28228622
13.02900 -0.29736175000000004
13.03000 -0.31215874
13.03100 -0.32667217
13.03200 -0.34089712
13.03300 -0.35482876
13.03400 -0.36846236
13.03500 -0.38179334
13.03600 -0.39481721000000003
13.03700 -0.40752962
13.03800 -0.41992632
13.03900 -0.43200324
13.04000 -0.44375644
13.04100 -0.45518205000000006
13.04200 -0.46627638
13.04300 -0.4770359
13.04400 -0.48745712
13.04500 -0.49753673000000004
13.04600 -0.50727152
13.04700 -0.5166583699999999
13.04800 -0.52569425
13.04900 -0.53437627
13.05000 -0.54270155
13.05100 -0.5506673400000001
13.05200 -0.5582709299999999
13.05300 -0.56550973
13.05400 -0.57238117
13.05500 -0.57888268
13.05600 -0.5850118599999999
13.05700 -0.59076627
13.05800 -0.59614354
13.05900 -0.6011413400000001
13.06000 -0.60575744
13.06100 -0.60998965
13.06200 -0.61383587
13.06300 -0.61729401
13.06400 -0.62036212
13.06500 -0.62303827
13.06600 -0.62532071
13.06700 -0.62720776
13.06800 -0.62869778
13.06900 -0.62978938
13.07000 -0.63048122
13.07100 -0.63077207
13.07200 -0.63066091
13.07300 -0.63014682
13.07400 -0.62922905
13.07500 -0.6279069899999999
13.07600 -0.62618013
13.07700 -0.6240482399999999
13.07800 -0.62151109
13.07900 -0.61856871
13.08000 -0.61522122
13.08100 -0.61146882
13.08200 -0.60731196
13.08300 -0.60275118
13.08400 -0.59778709
13.08500 -0.5924204399999999
13.08600 -0.58665206
13.08700 -0.58048293
13.08800 -0.57391403
13.08900 -0.56694653
13.09000 -0.5595816299999999
13.09100 -0.5518205899999999
13.09200 -0.54366472
13.09300 -0.53511546
13.09400 -0.5261742500000001
13.09500 -0.51684259
13.09600 -0.5071220900000001
13.09700 -0.4970144
13.09800 -0.48652119000000005
13.09900 -0.47564423
13.10000 -0.46438533000000004
13.10100 -0.4527464
13.10200 -0.44072946
13.10300 -0.42833658
13.10400 -0.41556992
13.10500 -0.40243175000000003
13.10600 -0.3889244
13.10700 -0.3750504
13.10800 -0.36081232
13.10900 -0.34621288
13.11000 -0.33125496
13.11100 -0.3159415
13.11200 -0.30027563
13.11300 -0.28426060000000003
13.11400 -0.26789983
13.11500 -0.25119679
13.11600 -0.23415517000000002
13.11700 -0.21677872
13.11800 -0.19907133999999999
13.11900 -0.18103706
13.12000 -0.16267999
13.12100 -0.14400437
13.12200 -0.12501449
13.12300 -0.10571475
13.12400 -0.08610963099999999
13.12500 -0.066203665
13.12600 -0.046001453000000005
13.12700 -0.025507656
13.12800 -0.0047269772
13.12900 0.01633584
13.13000 0.037676008999999996
13.13100 0.059288699
13.13200 0.081169041
13.13300 0.10331213
13.13400 0.12571301000000001
13.13500 0.14836670999999998
13.13600 0.17126818
13.13700 0.19441238
13.13800 0.21779414000000002
13.13900 0.24140829
13.14000 0.26524956
13.14100 0.28931266
13.14200 0.31359219
13.14300 0.33808268999999996
13.14400 0.36277862
13.14500 0.38767436
13.14600 0.41276426
13.14700 0.4380425
13.14800 0.46350317999999996
13.14900 0.48914040000000003
13.15000 0.51494814
13.15100 0.54092025
13.15200 0.5670506
13.15300 0.5933329
13.15400 0.6197608099999999
13.15500 0.64632795
13.15600 0.67302785
13.15700 0.6998540400000001
13.15800 0.7267999500000001
13.15900 0.7538589600000001
13.16000 0.78102443
13.16100 0.8082897400000001
13.16200 0.83564818
13.16300 0.8630930400000001
13.16400 0.89061763
13.16500 0.9182151399999999
13.16600 0.9458789599999999
13.16700 0.97360238
13.16800 1.0013786
13.16900 1.0292009
13.17000 1.0570628
13.17100 1.0849574
13.17200 1.112878
13.17300 1.1408181
13.17400 1.1687709
13.17500 1.1967298
13.17600 1.224688
13.17700 1.2526388
13.17800 1.2805756
13.17900 1.3084916
13.18000 1.3363802
13.18100 1.3642345
13.18200 1.3920478
13.18300 1.4198133
13.18400 1.4475240999999999
13.18500 1.4751735
13.18600 1.5027545
13.18700 1.5302604
13.18800 1.5576841
13.18900 1.5850188
13.19000 1.6122576
13.19100 1.6393934999999997
13.19200 1.6664198000000001
13.19300 1.6933292
13.19400 1.7201152000000002
13.19500 1.7467707
13.19600 1.7732890000000001
13.19700 1.7996632
13.19800 1.8258864
13.19900 1.8519519000000002
13.20000 1.8778531
13.20100 1.9035832999999998
13.20200 1.9291358
13.20300 1.9545040999999999
13.20400 1.9796817000000002
13.20500 2.0046618
13.20600 2.0294383
13.20700 2.0540046999999997
13.20800 2.0783549
13.20900 2.1024823
13.21000 2.1263807999999997
13.21100 2.1500442
13.21200 2.1734666
13.21300 2.1966416
13.21400 2.2195633999999997
13.21500 2.242226
13.21600 2.2646233000000002
13.21700 2.2867497
13.21800 2.3085991
13.21900 2.3301659
13.22000 2.3514442
13.22100 2.3724284
13.22200 2.3931128999999998
13.22300 2.4134919
13.22400 2.4335599
13.22500 2.4533112999999998
13.22600 2.4727408
13.22700 2.4918428
13.22800 2.5106119
13.22900 2.5290429999999997
13.23000 2.5471304999999997
13.23100 2.5648694
13.23200 2.5822545999999997
13.23300 2.5992808999999997
13.23400 2.6159434
13.23500 2.632237
13.23600 2.6481570999999997
13.23700 2.6636986
13.23800 2.6788572
13.23900 2.693628
13.24000 2.7080067
13.24100 2.7219888
13.24200 2.7355701
13.24300 2.7487464
13.24400 2.7615137
13.24500 2.7738679
13.24600 2.7858052
13.24700 2.797322
13.24800 2.8084143999999998
13.24900 2.819079
13.25000 2.8293123
13.25100 2.8391112
13.25200 2.8484721
13.25300 2.8573920999999998
13.25400 2.8658680999999997
13.25500 2.8738968
13.25600 2.8814757
13.25700 2.8886019999999997
13.25800 2.8952729
13.25900 2.9014857000000003
13.26000 2.907238
13.26100 2.9125273
13.26200 2.9173514000000003
13.26300 2.9217077000000002
13.26400 2.9255942999999998
13.26500 2.9290091
13.26600 2.9319498999999998
13.26700 2.9344147
13.26800 2.936402
13.26900 2.9379096000000002
13.27000 2.9389361
13.27100 2.9394798
13.27200 2.9395392
13.27300 2.9391129
13.27400 2.9381994000000002
13.27500 2.9367976000000002
13.27600 2.9349063
13.27700 2.9325245
13.27800 2.9296514
13.27900 2.9262861
13.28000 2.922428
13.28100 2.9180765
13.28200 2.9132312000000002
13.28300 2.9078918
13.28400 2.9020581
13.28500 2.8957302
13.28600 2.8889079
13.28700 2.8815916
13.28800 2.8737814999999998
13.28900 2.8654783999999998
13.29000 2.8566826
13.29100 2.8473951
13.29200 2.8376166
13.29300 2.827348
13.29400 2.8165905
13.29500 2.8053453
13.29600 2.7936138
13.29700 2.7813975
13.29800 2.7686976
13.29900 2.755516
13.30000 2.7418545
13.30100 2.7277145999999997
13.30200 2.7130982
13.30300 2.6980076
13.30400 2.6824445999999997
13.30500 2.6664114
13.30600 2.6499102
13.30700 2.6329434
13.30800 2.6155133
13.30900 2.5976222
13.31000 2.5792729
13.31100 2.5604678
13.31200 2.5412099
13.31300 2.5215019
13.31400 2.5013464
13.31500 2.4807466
13.31600 2.4597056
13.31700 2.4382265
13.31800 2.4163126999999998
13.31900 2.3939675
13.32000 2.3711942
13.32100 2.3479966
13.32200 2.3243785
13.32300 2.3003435
13.32400 2.2758955000000003
13.32500 2.2510387
13.32600 2.2257770999999997
13.32700 2.2001151
13.32800 2.1740571
13.32900 2.1476075
13.33000 2.1207711000000002
13.33100 2.0935524
13.33200 2.0659563999999997
13.33300 2.0379879
13.33400 2.0096518
13.33500 1.9809533000000001
13.33600 1.9518975
13.33700 1.9224897
13.33800 1.8927353
13.33900 1.8626394000000002
13.34000 1.8322075
13.34100 1.8014451
13.34200 1.7703578000000002
13.34300 1.7389510000000001
13.34400 1.7072303
13.34500 1.6752014
13.34600 1.64287
13.34700 1.6102416000000002
13.34800 1.5773222
13.34900 1.5441175999999999
13.35000 1.5106335
13.35100 1.4768761
13.35200 1.4428511
13.35300 1.4085647
13.35400 1.3740229
13.35500 1.3392321
13.35600 1.3041982
13.35700 1.2689278
13.35800 1.2334272
13.35900 1.1977029
13.36000 1.1617614
13.36100 1.1256093999999999
13.36200 1.0892536
13.36300 1.0527006
13.36400 1.0159574
13.36500 0.97903097
13.36600 0.9419280999999999
13.36700 0.9046559200000001
13.36800 0.8672215000000001
13.36900 0.82963193
13.37000 0.7918943700000001
13.37100 0.75401594
13.37200 0.71600392
13.37300 0.67786556
13.37400 0.63960813
13.37500 0.60123885
13.37600 0.56276503
13.37700 0.52419393
13.37800 0.48553278
13.37900 0.44678887000000006
13.38000 0.40796944
13.38100 0.36908168999999996
13.38200 0.33013286999999997
13.38300 0.2911302
13.38400 0.25208085
13.38500 0.21299201
13.38600 0.17387081999999998
13.38700 0.13472448
13.38800 0.095560134
13.38900 0.056384939999999995
13.39000 0.017206067999999998
13.39100 -0.02196931
13.39200 -0.061134009999999996
13.39300 -0.10028082
13.39400 -0.13940254
13.39500 -0.17849191
13.39600 -0.21754166
13.39700 -0.25654451
13.39800 -0.29549315
13.39900 -0.33438022
13.40000 -0.37319837
13.40100 -0.41194023
13.40200 -0.4505984
13.40300 -0.48916549000000004
13.40400 -0.52763415
13.40500 -0.5659969499999999
13.40600 -0.60424651
13.40700 -0.64237551
13.40800 -0.68037659
13.40900 -0.71824249
13.41000 -0.75596594
13.41100 -0.7935397300000001
13.41200 -0.8309567299999999
13.41300 -0.86820992
13.41400 -0.90529211
13.41500 -0.94219642
13.41600 -0.97891595
13.41700 -1.0154438
13.41800 -1.0517733
13.41900 -1.0878976
13.42000 -1.1238101999999999
13.42100 -1.1595043
13.42200 -1.1949736
13.42300 -1.2302114
13.42400 -1.2652114
13.42500 -1.2999672
13.42600 -1.3344726
13.42700 -1.3687211
13.42800 -1.4027067
13.42900 -1.436423
13.43000 -1.4698639
13.43100 -1.5030233
13.43200 -1.5358952000000001
13.43300 -1.5684735
13.43400 -1.6007522
13.43500 -1.6327253
13.43600 -1.6643868999999998
13.43700 -1.6957311
13.43800 -1.726752
13.43900 -1.7574439000000002
13.44000 -1.7878010999999998
13.44100 -1.8178178
13.44200 -1.8474884
13.44300 -1.8768074
13.44400 -1.9057693
13.44500 -1.9343686999999998
13.44600 -1.9626002999999999
13.44700 -1.9904589000000001
13.44800 -2.0179394999999998
13.44900 -2.0450369
13.45000 -2.0717463
13.45100 -2.0980628
13.45200 -2.1239819
13.45300 -2.1494988
13.45400 -2.1746093
13.45500 -2.1993091
13.45600 -2.2235939
13.45700 -2.2474596
13.45800 -2.2709021
13.45900 -2.2939177
13.46000 -2.3165027
13.46100 -2.3386530999999997
13.46200 -2.3603655000000003
13.46300 -2.3816365999999998
13.46400 -2.4024626000000002
13.46500 -2.4228405
13.46600 -2.4427669
13.46700 -2.4622386
13.46800 -2.4812524999999996
13.46900 -2.4998054
13.47000 -2.5178943
13.47100 -2.5355164
13.47200 -2.5526687999999997
13.47300 -2.5693486
13.47400 -2.585553
13.47500 -2.6012795
13.47600 -2.6165254
13.47700 -2.6312881999999997
13.47800 -2.6455656000000003
13.47900 -2.6593551
13.48000 -2.6726546
13.48100 -2.6854619
13.48200 -2.6977751000000003
13.48300 -2.7095923
13.48400 -2.7209116
13.48500 -2.7317313
13.48600 -2.7420502
13.48700 -2.7518667
13.48800 -2.7611798
13.48900 -2.769988
13.49000 -2.7782907999999997
13.49100 -2.7860871
13.49200 -2.7933761
13.49300 -2.8001576999999997
13.49400 -2.8064311
13.49500 -2.8121961
13.49600 -2.8174529
13.49700 -2.8222011
13.49800 -2.8264409
13.49900 -2.8301724999999998
13.50000 -2.8333962
13.50100 -2.8361125
13.50200 -2.8383218
13.50300 -2.8400248
13.50400 -2.8412221
13.50500 -2.8419144
13.50600 -2.8421026
13.50700 -2.8417876
13.50800 -2.8409703
13.50900 -2.8396517
13.51000 -2.8378328
13.51100 -2.835515
13.51200 -2.8326992
13.51300 -2.8293869
13.51400 -2.8255792
13.51500 -2.8212775999999997
13.51600 -2.8164838000000003
13.51700 -2.8111991
13.51800 -2.8054251999999997
13.51900 -2.7991641
13.52000 -2.7924176
13.52100 -2.7851876
13.52200 -2.7774764
13.52300 -2.7692862
13.52400 -2.7606193
13.52500 -2.7514784
13.52600 -2.7418662
13.52700 -2.7317856000000003
13.52800 -2.7212393
13.52900 -2.7102305
13.53000 -2.6987625
13.53100 -2.6868386
13.53200 -2.6744625
13.53300 -2.6616374
13.53400 -2.6483672
13.53500 -2.6346557
13.53600 -2.6205067
13.53700 -2.605924
13.53800 -2.590912
13.53900 -2.5754745999999997
13.54000 -2.559616
13.54100 -2.5433404
13.54200 -2.5266521
13.54300 -2.5095554
13.54400 -2.4920547
13.54500 -2.4741543
13.54600 -2.4558587
13.54700 -2.4371725
13.54800 -2.4180999
13.54900 -2.3986457
13.55000 -2.3788145
13.55100 -2.3586109
13.55200 -2.3380397
13.55300 -2.3171054
13.55400 -2.2958128
13.55500 -2.2741668
13.55600 -2.2521723000000002
13.55700 -2.2298343000000003
13.55800 -2.2071579
13.55900 -2.1841481
13.56000 -2.1608101
13.56100 -2.1371493
13.56200 -2.1131711
13.56300 -2.0888809
13.56400 -2.0642843
13.56500 -2.0393871
13.56600 -2.014195
13.56700 -1.9887137999999998
13.56800 -1.9629495000000001
13.56900 -1.9369084
13.57000 -1.9105964999999998
13.57100 -1.8840201
13.57200 -1.8571856000000002
13.57300 -1.8300991999999998
13.57400 -1.8027673000000002
13.57500 -1.7751966000000001
13.57600 -1.7473935999999999
13.57700 -1.7193646999999999
13.57800 -1.6911168
13.57900 -1.6626561000000002
13.58000 -1.6339894000000001
13.58100 -1.6051235000000001
13.58200 -1.5760646999999999
13.58300 -1.5468196
13.58400 -1.5173948
13.58500 -1.4877968
13.58600 -1.4580322
13.58700 -1.4281075
13.58800 -1.3980289
13.58900 -1.3678031
13.59000 -1.3374366
13.59100 -1.3069358
13.59200 -1.2763071000000001
13.59300 -1.2455571
13.59400 -1.2146921
13.59500 -1.1837188
13.59600 -1.1526437
13.59700 -1.1214734
13.59800 -1.0902145
13.59900 -1.0588735999999999
13.60000 -1.0274575
13.60100 -0.99597285
13.60200 -0.96442653
13.60300 -0.9328253599999999
13.60400 -0.9011761300000001
13.60500 -0.86948583
13.60600 -0.8377613500000001
13.60700 -0.80600968
13.60800 -0.77423775
13.60900 -0.7424525900000001
13.61000 -0.7106611500000001
13.61100 -0.67887041
13.61200 -0.6470873
13.61300 -0.61531872
13.61400 -0.58357161
13.61500 -0.55185277
13.61600 -0.5201690400000001
13.61700 -0.48852707000000006
13.61800 -0.45693358
13.61900 -0.42539514
13.62000 -0.39391825
13.62100 -0.36250935
13.62200 -0.33117482
13.62300 -0.29992091
13.62400 -0.26875385
13.62500 -0.23767976000000002
13.62600 -0.20670471999999998
13.62700 -0.17583473
13.62800 -0.14507575
13.62900 -0.11443371000000001
13.63000 -0.083914481
13.63100 -0.053523912
13.63200 -0.023267839000000002
13.63300 0.0068479239
13.63400 0.036817565
13.63500 0.06663528
13.63600 0.096295244
13.63700 0.12579163000000002
13.63800 0.15511863
13.63900 0.1842704
13.64000 0.21324110999999998
13.64100 0.24202491999999998
13.64200 0.27061596
13.64300 0.29900845
13.64400 0.3271966
13.64500 0.35517463
13.64600 0.38293684
13.64700 0.41047754
13.64800 0.43779118
13.64900 0.46487222
13.65000 0.49171522
13.65100 0.51831487
13.65200 0.54466594
13.65300 0.5707633200000001
13.65400 0.59660207
13.65500 0.62217731
13.65600 0.64748428
13.65700 0.67251842
13.65800 0.6972752
13.65900 0.7217503200000001
13.66000 0.74593951
13.66100 0.7698386899999999
13.66200 0.79344381
13.66300 0.81675099
13.66400 0.83975643
13.66500 0.86245639
13.66600 0.88484725
13.66700 0.90692546
13.66800 0.9286874
13.66900 0.9501296100000001
13.67000 0.97124865
13.67100 0.9920411699999999
13.67200 1.0125038
13.67300 1.0326332
13.67400 1.0524261
13.67500 1.0718792
13.67600 1.0909891999999999
13.67700 1.1097529
13.67800 1.1281672
13.67900 1.1462289
13.68000 1.163935
13.68100 1.1812825
13.68200 1.1982682999999998
13.68300 1.2148897
13.68400 1.2311439
13.68500 1.2470282
13.68600 1.26254
13.68700 1.2776769000000001
13.68800 1.2924366
13.68900 1.3068168999999998
13.69000 1.3208159000000002
13.69100 1.3344316
13.69200 1.3476623
13.69300 1.3605066000000001
13.69400 1.3729628
13.69500 1.38503
13.69600 1.3967068
13.69700 1.4079925
13.69800 1.4188861000000001
13.69900 1.4293871999999999
13.70000 1.4394949000000001
13.70100 1.449209
13.70200 1.4585291
13.70300 1.4674549000000001
13.70400 1.4759863
13.70500 1.4841231
13.70600 1.4918652
13.70700 1.4992128
13.70800 1.5061657000000002
13.70900 1.5127241
13.71000 1.5188879
13.71100 1.5246574000000002
13.71200 1.5300326
13.71300 1.5350137
13.71400 1.5396007999999999
13.71500 1.5437942
13.71600 1.5475941
13.71700 1.5510008
13.71800 1.5540145
13.71900 1.5566359
13.72000 1.5588653
13.72100 1.5607034
13.72200 1.5621508
13.72300 1.5632081999999998
13.72400 1.5638767000000002
13.72500 1.5641572
13.72600 1.564051
13.72700 1.5635597
13.72800 1.5626844000000002
13.72900 1.561427
13.73000 1.5597893
13.73100 1.5577733
13.73200 1.5553811
13.73300 1.552615
13.73400 1.5494777
13.73500 1.5459716000000001
13.73600 1.5420995
13.73700 1.5378642
13.73800 1.5332688
13.73900 1.5283162
13.74000 1.5230096
13.74100 1.5173523
13.74200 1.5113474999999998
13.74300 1.5049985
13.74400 1.4983085999999999
13.74500 1.4912812
13.74600 1.4839197
13.74700 1.4762274
13.74800 1.4682077999999998
13.74900 1.4598642
13.75000 1.4511999
13.75100 1.4422184
13.75200 1.4329229
13.75300 1.423317
13.75400 1.413404
13.75500 1.4031874
13.75600 1.3926706
13.75700 1.3818571
13.75800 1.3707506
13.75900 1.3593545
13.76000 1.3476728
13.76100 1.3357093
13.76200 1.3234677000000001
13.76300 1.3109521000000002
13.76400 1.2981667000000001
13.76500 1.2851157
13.76600 1.2718036
13.76700 1.2582347
13.76800 1.2444137
13.76900 1.2303452
13.77000 1.2160341
13.77100 1.2014854
13.77200 1.1867039
13.77300 1.1716948
13.77400 1.1564632
13.77500 1.1410144
13.77600 1.1253536
13.77700 1.1094861
13.77800 1.0934172
13.77900 1.0771522
13.78000 1.0606966
13.78100 1.0440555
13.78200 1.0272344
13.78300 1.0102384
13.78400 0.9930728
13.78500 0.97574294
13.78600 0.95825391
13.78700 0.94061093
13.78800 0.92281913
13.78900 0.9048836299999999
13.79000 0.88680955
13.79100 0.8686019999999999
13.79200 0.8502660299999999
13.79300 0.83180666
13.79400 0.8132291
13.79500 0.79453839
13.79600 0.77573969
13.79700 0.75683817
13.79800 0.7378391
13.79900 0.71874773
13.80000 0.69956938
13.80100 0.68030949
13.80200 0.66097346
13.80300 0.6415668400000001
13.80400 0.62209526
13.80500 0.60256436
13.80600 0.58297981
13.80700 0.56334739
13.80800 0.54367292
13.80900 0.52396217
13.81000 0.5042210699999999
13.81100 0.48445547
13.81200 0.46467124
13.81300 0.44487425999999997
13.81400 0.42507034
13.81500 0.4052653
13.81600 0.38546491
13.81700 0.36567489
13.81800 0.34590088999999996
13.81900 0.32614849
13.82000 0.30642322
13.82100 0.28673052000000004
13.82200 0.26707575
13.82300 0.24746421
13.82400 0.22790113
13.82500 0.20839164
13.82600 0.18894086
13.82700 0.16955378000000002
13.82800 0.15023539
13.82900 0.13099062
13.83000 0.11182436999999999
13.83100 0.092741486
13.83200 0.073746825
13.83300 0.054845214
13.83400 0.036041485
13.83500 0.017340464
13.83600 -0.0012530154
13.83700 -0.019734111
13.83800 -0.038097971
13.83900 -0.05633972499999999
13.84000 -0.07445449600000001
13.84100 -0.092437398
13.84200 -0.11028354000000001
13.84300 -0.12798803
13.84400 -0.14554599
13.84500 -0.16295254
13.84600 -0.18020286
13.84700 -0.19729214
13.84800 -0.21421562000000002
13.84900 -0.23096858
13.85000 -0.2475464
13.85100 -0.26394455
13.85200 -0.28015852
13.85300 -0.29618397999999996
13.85400 -0.31201665
13.85500 -0.32765238999999996
13.85600 -0.34308720000000004
13.85700 -0.35831715999999997
13.85800 -0.37333851
13.85900 -0.38814761000000003
13.86000 -0.40274095
13.86100 -0.41711511999999995
13.86200 -0.43126685000000003
13.86300 -0.44519291
13.86400 -0.45889029
13.86500 -0.47235595999999996
13.86600 -0.48558706999999995
13.86700 -0.49858074999999996
13.86800 -0.51133423
13.86900 -0.52384478
13.87000 -0.53610969
13.87100 -0.5481262699999999
13.87200 -0.5598919
13.87300 -0.57140398
13.87400 -0.58265985
13.87500 -0.59365691
13.87600 -0.60439254
13.87700 -0.6148641
13.87800 -0.62506907
13.87900 -0.63500484
13.88000 -0.64466884
13.88100 -0.65405862
13.88200 -0.66317166
13.88300 -0.67200558
13.88400 -0.68055806
13.88500 -0.6888268000000001
13.88600 -0.69680964
13.88700 -0.7045045
13.88800 -0.7119095
13.88900 -0.71902275
13.89000 -0.72584259
13.89100 -0.73236744
13.89200 -0.7385959400000001
13.89300 -0.74452679
13.89400 -0.75015891
13.89500 -0.75549129
13.89600 -0.76052314
13.89700 -0.76525379
13.89800 -0.76968265
13.89900 -0.77380934
13.90000 -0.77763353
13.90100 -0.78115505
13.90200 -0.78437375
13.90300 -0.78728972
13.90400 -0.78990292
13.90500 -0.79221353
13.90600 -0.79422174
13.90700 -0.7959278300000001
13.90800 -0.7973320799999999
13.90900 -0.79843476
13.91000 -0.79923626
13.91100 -0.7997368499999999
13.91200 -0.7999370800000001
13.91300 -0.79983724
13.91400 -0.79943789
13.91500 -0.79873949
13.91600 -0.79774251
13.91700 -0.7964476
13.91800 -0.7948553199999999
13.91900 -0.7929662199999999
13.92000 -0.79078116
13.92100 -0.78830095
13.92200 -0.7855264500000001
13.92300 -0.78245858
13.92400 -0.77909846
13.92500 -0.7754472600000001
13.92600 -0.7715062699999999
13.92700 -0.76727695
13.92800 -0.76276083
13.92900 -0.7579596200000001
13.93000 -0.75287512
13.93100 -0.74750925
13.93200 -0.74186409
13.93300 -0.73594181
13.93400 -0.72974474
13.93500 -0.72327531
13.93600 -0.71653598
13.93700 -0.70952945
13.93800 -0.70225839
13.93900 -0.69472552
13.94000 -0.68693375
13.94100 -0.67888596
13.94200 -0.67058513
13.94300 -0.66203424
13.94400 -0.6532363099999999
13.94500 -0.64419447
13.94600 -0.63491175
13.94700 -0.6253913
13.94800 -0.6156362599999999
13.94900 -0.60564978
13.95000 -0.59543508
13.95100 -0.58499537
13.95200 -0.57433387
13.95300 -0.56345393
13.95400 -0.5523588
13.95500 -0.5410519
13.95600 -0.5295366499999999
13.95700 -0.51781652
13.95800 -0.50589503
13.95900 -0.49377582
13.96000 -0.48146257000000003
13.96100 -0.46895905000000004
13.96200 -0.45626909000000004
13.96300 -0.44339658
13.96400 -0.43034553999999997
13.96500 -0.41712001000000004
13.96600 -0.40372419000000004
13.96700 -0.39016232
13.96800 -0.37643872
13.96900 -0.36255778
13.97000 -0.34852393
13.97100 -0.33434173
13.97200 -0.32001573
13.97300 -0.30555056999999997
13.97400 -0.29095092
13.97500 -0.2762215
13.97600 -0.26136702
13.97700 -0.24639226
13.97800 -0.23130202
13.97900 -0.21610105999999998
13.98000 -0.20079418999999998
13.98100 -0.18538623
13.98200 -0.16988198
13.98300 -0.15428624
13.98400 -0.13860381
13.98500 -0.12283949999999999
13.98600 -0.10699811000000001
13.98700 -0.091084448
13.98800 -0.075103313
13.98900 -0.059059518
13.99000 -0.042957881999999996
13.99100 -0.026803237
13.99200 -0.010600423
13.99300 0.005645696
13.99400 0.021930228
13.99500 0.03824826
13.99600 0.054594851
13.99700 0.070965034
13.99800 0.087353814
13.99900 0.10375618
14.00000 0.12016705999999999
14.00100 0.13658139
14.00200 0.15299406000000002
14.00300 0.16939995
14.00400 0.18579392
14.00500 0.20217083000000002
14.00600 0.21852553000000002
14.00700 0.23485287000000002
14.00800 0.25114773
14.00900 0.26740497
14.01000 0.28361946
14.01100 0.29978612000000004
14.01200 0.31589989
14.01300 0.33195573
14.01400 0.34794861
14.01500 0.36387357
14.01600 0.37972569
14.01700 0.39550000999999996
14.01800 0.41119167999999995
14.01900 0.42679585000000003
14.02000 0.44230768
14.02100 0.45772237
14.02200 0.47303516999999995
14.02300 0.48824133999999997
14.02400 0.50333617
14.02500 0.51831496
14.02600 0.53317305
14.02700 0.54790578
14.02800 0.5625085
14.02900 0.57697659
14.03000 0.5913054099999999
14.03100 0.60549038
14.03200 0.61952695
14.03300 0.63341055
14.03400 0.64713666
14.03500 0.6607007699999999
14.03600 0.67409836
14.03700 0.687325
14.03800 0.70037628
14.03900 0.71324781
14.04000 0.7259352600000001
14.04100 0.73843435
14.04200 0.7507408999999999
14.04300 0.7628507
14.04400 0.77475971
14.04500 0.7864638199999999
14.04600 0.7979591399999999
14.04700 0.8092417399999999
14.04800 0.8203078100000001
14.04900 0.83115352
14.05000 0.84177535
14.05100 0.8521696599999999
14.05200 0.8623329900000001
14.05300 0.8722618200000001
14.05400 0.88195279
14.05500 0.89140274
14.05600 0.9006083
14.05700 0.9095663199999999
14.05800 0.9182738100000001
14.05900 0.9267276200000001
14.06000 0.93492474
14.06100 0.94286231
14.06200 0.9505373399999999
14.06300 0.95794704
14.06400 0.96508861
14.06500 0.97195925
14.06600 0.97855628
14.06700 0.98487707
14.06800 0.9909190199999999
14.06900 0.99667953
14.07000 1.0021562
14.07100 1.0073465
14.07200 1.0122483
14.07300 1.0168591
14.07400 1.0211767999999999
14.07500 1.0251991999999999
14.07600 1.0289244
14.07700 1.0323505
14.07800 1.0354756
14.07900 1.038298
14.08000 1.040816
14.08100 1.0430282000000002
14.08200 1.044933
14.08300 1.0465290999999999
14.08400 1.0478153000000001
14.08500 1.0487904
14.08600 1.0494533000000001
14.08700 1.049803
14.08800 1.0498386
14.08900 1.0495592
14.09000 1.048964
14.09100 1.0480523
14.09200 1.0468235
14.09300 1.0452770999999998
14.09400 1.0434125
14.09500 1.0412293
14.09600 1.038727
14.09700 1.0359053
14.09800 1.0327641
14.09900 1.0293031
14.10000 1.0255221
14.10100 1.0214211
14.10200 1.0170002
14.10300 1.0122594
14.10400 1.0071989
14.10500 1.0018189
14.10600 0.99611981
14.10700 0.9901020700000001
14.10800 0.9837660899999999
14.10900 0.97711254
14.11000 0.9701421499999999
14.11100 0.9628557600000001
14.11200 0.95525421
14.11300 0.9473386199999999
14.11400 0.93911001
14.11500 0.93056969
14.11600 0.92171887
14.11700 0.91255913
14.11800 0.90309186
14.11900 0.89331875
14.12000 0.8832415600000001
14.12100 0.8728619700000001
14.12200 0.86218193
14.12300 0.85120341
14.12400 0.83992835
14.12500 0.8283588999999999
14.12600 0.8164972100000001
14.12700 0.8043454999999999
14.12800 0.7919060099999999
14.12900 0.77918102
14.13000 0.7661729100000001
14.13100 0.7528841
14.13200 0.7393170099999999
14.13300 0.72547416
14.13400 0.71135811
14.13500 0.69697141
14.13600 0.6823167699999999
14.13700 0.66739693
14.13800 0.65221465
14.13900 0.63677281
14.14000 0.62107439
14.14100 0.60512242
14.14200 0.58892006
14.14300 0.5724705299999999
14.14400 0.55577718
14.14500 0.53884345
14.14600 0.5216728399999999
14.14700 0.50426908
14.14800 0.48663587999999997
14.14900 0.46877717
14.15000 0.45069684000000004
14.15100 0.43239901000000003
14.15200 0.41388780999999997
14.15300 0.39516748
14.15400 0.37624235
14.15500 0.35711676
14.15600 0.33779514
14.15700 0.31828198
14.15800 0.29858176000000003
14.15900 0.27869903
14.16000 0.25863834
14.16100 0.23840424
14.16200 0.21800131000000003
14.16300 0.19743412000000002
14.16400 0.17670724000000002
14.16500 0.15582519
14.16600 0.13479254
14.16700 0.11361380000000001
14.16800 0.092293503
14.16900 0.07083616200000001
14.17000 0.049246289
14.17100 0.027528405
14.17200 0.0056870387
14.17300 -0.016273263
14.17400 -0.038347926
14.17500 -0.060532353
14.17600 -0.082821888
14.17700 -0.10521185000000001
14.17800 -0.12769747
14.17900 -0.15027394
14.18000 -0.17293636
14.18100 -0.19567977
14.18200 -0.21849912999999999
14.18300 -0.24138928999999998
14.18400 -0.26434504
14.18500 -0.28736107
14.18600 -0.310432
14.18700 -0.33355237000000004
14.18800 -0.35671662000000004
14.18900 -0.37991914
14.19000 -0.40315432
14.19100 -0.42641642999999996
14.19200 -0.44969972
14.19300 -0.47299843
14.19400 -0.49630683
14.19500 -0.51961909
14.19600 -0.54292949
14.19700 -0.56623234
14.19800 -0.58952188
14.19900 -0.61279251
14.20000 -0.6360386499999999
14.20100 -0.65925475
14.20200 -0.68243532
14.20300 -0.70557501
14.20400 -0.72866841
14.20500 -0.75171031
14.20600 -0.77469544
14.20700 -0.79761865
14.20800 -0.82047479
14.20900 -0.8432587599999999
14.21000 -0.8659655199999999
14.21100 -0.88859005
14.21200 -0.9111272199999999
14.21300 -0.9335720000000001
14.21400 -0.95591936
14.21500 -0.9781641900000001
14.21600 -1.0003014
14.21700 -1.0223257
14.21800 -1.0442320999999999
14.21900 -1.0660153
14.22000 -1.08767
14.22100 -1.1091909
14.22200 -1.1305726999999999
14.22300 -1.15181
14.22400 -1.1728975000000001
14.22500 -1.1938298
14.22600 -1.2146015
14.22700 -1.2352072
14.22800 -1.2556416000000001
14.22900 -1.2758994
14.23000 -1.2959752
14.23100 -1.3158641
14.23200 -1.3355607
14.23300 -1.35506
14.23400 -1.374357
14.23500 -1.3934469
14.23600 -1.4123248
14.23700 -1.4309861
14.23800 -1.4494261
14.23900 -1.4676404
14.24000 -1.4856246
14.24100 -1.5033744
14.24200 -1.5208856
14.24300 -1.5381541
14.24400 -1.5551759
14.24500 -1.571947
14.24600 -1.5884634000000002
14.24700 -1.6047215
14.24800 -1.6207173
14.24900 -1.6364472
14.25000 -1.6519072
14.25100 -1.6670937000000001
14.25200 -1.682003
14.25300 -1.6966317000000002
14.25400 -1.7109756999999999
14.25500 -1.7250316
14.25600 -1.7387955
14.25700 -1.7522639
14.25800 -1.765433
14.25900 -1.7782992000000002
14.26000 -1.7908587999999999
14.26100 -1.8031084999999998
14.26200 -1.8150445000000002
14.26300 -1.8266633
14.26400 -1.8379616
14.26500 -1.8489359
14.26600 -1.859583
14.26700 -1.8698995999999999
14.26800 -1.8798828
14.26900 -1.8895296
14.27000 -1.8988372999999998
14.27100 -1.9078031
14.27200 -1.9164246
14.27300 -1.924699
14.27400 -1.9326244
14.27500 -1.9401984
14.27600 -1.9474192000000001
14.27700 -1.9542846999999999
14.27800 -1.9607930999999998
14.27900 -1.9669428
14.28000 -1.9727323
14.28100 -1.9781599
14.28200 -1.9832242
14.28300 -1.9879240999999999
14.28400 -1.9922579
14.28500 -1.9962246
14.28600 -1.9998228
14.28700 -2.0030514999999998
14.28800 -2.0059094
14.28900 -2.0083955000000002
14.29000 -2.0105084
14.29100 -2.012247
14.29200 -2.0136103
14.29300 -2.0145971
14.29400 -2.0152066
14.29500 -2.0154376000000003
14.29600 -2.0152891
14.29700 -2.0147601
14.29800 -2.0138498
14.29900 -2.0125574999999998
14.30000 -2.0108826
14.30100 -2.0088244
14.30200 -2.0063823000000003
14.30300 -2.0035561
14.30400 -2.0003457
14.30500 -1.9967507999999998
14.30600 -1.9927716000000002
14.30700 -1.9884083000000001
14.30800 -1.9836616
14.30900 -1.9785317
14.31000 -1.9730195
14.31100 -1.9671259
14.31200 -1.960852
14.31300 -1.9541988
14.31400 -1.9471677
14.31500 -1.9397601
14.31600 -1.9319776
14.31700 -1.9238219
14.31800 -1.9152945000000001
14.31900 -1.9063974000000001
14.32000 -1.8971322
14.32100 -1.887501
14.32200 -1.8775054999999998
14.32300 -1.8671476999999999
14.32400 -1.8564295000000002
14.32500 -1.8453527
14.32600 -1.8339192
14.32700 -1.8221309
14.32800 -1.8099897
14.32900 -1.7974975
14.33000 -1.784656
14.33100 -1.7714674
14.33200 -1.7579333999999998
14.33300 -1.7440559000000002
14.33400 -1.7298371
14.33500 -1.7152787999999999
14.33600 -1.7003832
14.33700 -1.6851528
14.33800 -1.6695894
14.33900 -1.6536959
14.34000 -1.6374746
14.34100 -1.6209286
14.34200 -1.6040605
14.34300 -1.5868733
14.34400 -1.5693702
14.34500 -1.5515546999999998
14.34600 -1.5334303
14.34700 -1.5150007
14.34800 -1.4962696
14.34900 -1.477241
14.35000 -1.4579189
14.35100 -1.4383077
14.35200 -1.4184115000000002
14.35300 -1.3982345999999999
14.35400 -1.3777816999999999
14.35500 -1.3570569
14.35600 -1.3360649
14.35700 -1.3148102
14.35800 -1.2932971999999998
14.35900 -1.2715303
14.36000 -1.2495140999999998
14.36100 -1.2272529
14.36200 -1.2047511
14.36300 -1.1820129000000001
14.36400 -1.1590427
14.36500 -1.1358446
14.36600 -1.1124228
14.36700 -1.0887816
14.36800 -1.0649250000000001
14.36900 -1.0408571
14.37000 -1.0165822
14.37100 -0.99210432
14.37200 -0.9674278099999999
14.37300 -0.9425569300000001
14.37400 -0.91749597
14.37500 -0.8922494
14.37600 -0.86682169
14.37700 -0.8412175799999999
14.37800 -0.81544183
14.37900 -0.78949928
14.38000 -0.76339501
14.38100 -0.7371341299999999
14.38200 -0.71072192
14.38300 -0.68416372
14.38400 -0.65746508
14.38500 -0.63063158
14.38600 -0.6036688600000001
14.38700 -0.57658264
14.38800 -0.54937876
14.38900 -0.52206297
14.39000 -0.49464115999999997
14.39100 -0.46711909
14.39200 -0.43950258
14.39300 -0.41179741000000003
14.39400 -0.38400926
14.39500 -0.35614378
14.39600 -0.3282066
14.39700 -0.30020319
14.39800 -0.27213898000000003
14.39900 -0.24401931999999998
14.40000 -0.21584948999999998
14.40100 -0.18763469
14.40200 -0.15938005
14.40300 -0.13109066
14.40400 -0.10277157
14.40500 -0.07442779
14.40600 -0.0460643
14.40700 -0.017686095000000002
14.40800 0.010701828
14.40900 0.039094454
14.41000 0.06748673
14.41100 0.095873559
14.41200 0.12424979
14.41300 0.15261022
14.41400 0.18094955
14.41500 0.20926243
14.41600 0.23754345999999998
14.41700 0.26578712
14.41800 0.29398789999999997
14.41900 0.32214017
14.42000 0.35023826999999996
14.42100 0.37827652
14.42200 0.40624924
14.42300 0.43415069
14.42400 0.46197516000000005
14.42500 0.48971698
14.42600 0.51737046
14.42700 0.54493002
14.42800 0.57239006
14.42900 0.59974515
14.43000 0.62698992
14.43100 0.65411907
14.43200 0.68112742
14.43300 0.70800986
14.43400 0.73476145
14.43500 0.76137735
14.43600 0.7878527999999999
14.43700 0.81418315
14.43800 0.84036384
14.43900 0.8663903900000001
14.44000 0.8922585300000001
14.44100 0.9179637799999999
14.44200 0.94350195
14.44300 0.96886884
14.44400 0.99406028
14.44500 1.019072
14.44600 1.0438998
14.44700 1.0685396
14.44800 1.0929872999999999
14.44900 1.1172385999999999
14.45000 1.1412892
14.45100 1.1651351
14.45200 1.1887718
14.45300 1.2121951
14.45400 1.2354009000000001
14.45500 1.2583847000000001
14.45600 1.2811424
14.45700 1.3036697
14.45800 1.3259623999999999
14.45900 1.3480164
14.46000 1.3698276
14.46100 1.391392
14.46200 1.4127056
14.46300 1.4337646000000002
14.46400 1.4545653
14.46500 1.4751041
14.46600 1.4953775
14.46700 1.5153822000000001
14.46800 1.535115
14.46900 1.5545728
14.47000 1.5737526000000002
14.47100 1.5926516000000002
14.47200 1.611267
14.47300 1.6295964
14.47400 1.6476372
14.47500 1.6653869000000001
14.47600 1.6828433
14.47700 1.700004
14.47800 1.7168669
14.47900 1.7334299000000002
14.48000 1.7496907999999998
14.48100 1.7656475
14.48200 1.7812982000000002
14.48300 1.7966406000000001
14.48400 1.8116727
14.48500 1.8263927
14.48600 1.8407984
14.48700 1.8548878000000002
14.48800 1.8686589
14.48900 1.8821098
14.49000 1.8952386
14.49100 1.9080434
14.49200 1.9205222000000002
14.49300 1.9326732
14.49400 1.9444946
14.49500 1.9559847000000001
14.49600 1.967142
14.49700 1.9779649
14.49800 1.9884519
14.49900 1.998602
14.50000 2.0084139
14.50100 2.0178866
14.50200 2.0270191
14.50300 2.0358108
14.50400 2.0442612
14.50500 2.0523699
14.50600 2.0601364
14.50700 2.0675607
14.50800 2.0746429
14.50900 2.0813828
14.51000 2.087781
14.51100 2.0938376
14.51200 2.0995531
14.51300 2.1049282
14.51400 2.1099631
14.51500 2.1146588
14.51600 2.1190159
14.51700 2.1230349
14.51800 2.1267168
14.51900 2.1300623
14.52000 2.1330722
14.52100 2.1357471
14.52200 2.1380879
14.52300 2.1400955
14.52400 2.1417705
14.52500 2.1431141
14.52600 2.1441269999999997
14.52700 2.14481
14.52800 2.1451641
14.52900 2.1451904
14.53000 2.1448899
14.53100 2.1442639
14.53200 2.1433134
14.53300 2.1420399
14.53400 2.1404447
14.53500 2.1385293
14.53600 2.1362955
14.53700 2.1337450000000002
14.53800 2.1308796
14.53900 2.1277014
14.54000 2.1242125
14.54100 2.1204151
14.54200 2.1163117
14.54300 2.1119046999999997
14.54400 2.1071965
14.54500 2.1021899
14.54600 2.0968875000000002
14.54700 2.0912921
14.54800 2.0854065
14.54900 2.0792337
14.55000 2.0727767
14.55100 2.0660384
14.55200 2.0590218
14.55300 2.0517298999999998
14.55400 2.0441656999999998
14.55500 2.0363322999999998
14.55600 2.0282328
14.55700 2.0198701
14.55800 2.0112475
14.55900 2.0023679
14.56000 1.9932345
14.56100 1.9838503
14.56200 1.9742184999999999
14.56300 1.9643424
14.56400 1.9542249
14.56500 1.9438693
14.56600 1.9332789
14.56700 1.9224571
14.56800 1.9114072
14.56900 1.9001324
14.57000 1.8886363
14.57100 1.8769225
14.57200 1.8649947
14.57300 1.8528564
14.57400 1.8405114999999999
14.57500 1.827964
14.57600 1.8152175
14.57700 1.8022764
14.57800 1.7891445999999998
14.57900 1.7758261000000002
14.58000 1.7623252999999999
14.58100 1.7486462
14.58200 1.7347933999999998
14.58300 1.7207708
14.58400 1.7065831
14.58500 1.6922344999999999
14.58600 1.6777296000000002
14.58700 1.6630724
14.58800 1.6482674999999998
14.58900 1.6333194
14.59000 1.6182324000000001
14.59100 1.6030106999999998
14.59200 1.5876587000000002
14.59300 1.5721809
14.59400 1.5565814
14.59500 1.5408646
14.59600 1.5250348
14.59700 1.5090961999999999
14.59800 1.4930532
14.59900 1.4769101999999998
14.60000 1.4606712000000002
14.60100 1.4443409
14.60200 1.4279234
14.60300 1.4114232
14.60400 1.3948445999999999
14.60500 1.3781921000000001
14.60600 1.3614701
14.60700 1.3446832
14.60800 1.3278358000000001
14.60900 1.3109324
14.61000 1.2939775
14.61100 1.2769759
14.61200 1.259932
14.61300 1.2428504
14.61400 1.2257357
14.61500 1.2085924
14.61600 1.191425
14.61700 1.1742382
14.61800 1.1570364
14.61900 1.1398241
14.62000 1.1226056
14.62100 1.1053855
14.62200 1.0881678000000001
14.62300 1.0709571
14.62400 1.0537573
14.62500 1.0365727
14.62600 1.0194074
14.62700 1.0022655
14.62800 0.9851508800000001
14.62900 0.96806744
14.63000 0.95101912
14.63100 0.9340097199999999
14.63200 0.91704298
14.63300 0.90012271
14.63400 0.88325264
14.63500 0.8664365900000001
14.63600 0.84967809
14.63700 0.83298096
14.63800 0.81634885
14.63900 0.79978546
14.64000 0.7832944399999999
14.64100 0.7668795100000001
14.64200 0.75054434
14.64300 0.73429272
14.64400 0.71812831
14.64500 0.70205485
14.64600 0.68607605
14.64700 0.67019565
14.64800 0.6544173200000001
14.64900 0.63874475
14.65000 0.62318156
14.65100 0.60773133
14.65200 0.5923976200000001
14.65300 0.57718391
14.65400 0.56209359
14.65500 0.5471300800000001
14.65600 0.53229658
14.65700 0.51759626
14.65800 0.50303214
14.65900 0.48860726000000004
14.66000 0.47432445
14.66100 0.46018651
14.66200 0.44619609
14.66300 0.43235575000000004
14.66400 0.41866801000000003
14.66500 0.40513519
14.66600 0.39175968
14.66700 0.37854367
14.66800 0.36548935
14.66900 0.35259884
14.67000 0.33987421
14.67100 0.32731746
14.67200 0.31493064
14.67300 0.30271569
14.67400 0.29067458
14.67500 0.27880925
14.67600 0.26712159
14.67700 0.25561354
14.67800 0.24428698000000001
14.67900 0.23314382
14.68000 0.22218591000000001
14.68100 0.21141508999999997
14.68200 0.20083318999999997
14.68300 0.19044199
14.68400 0.18024321
14.68500 0.17023856
14.68600 0.16042966
14.68700 0.15081809
14.68800 0.14140531
14.68900 0.13219274
14.69000 0.12318168
14.69100 0.11437335
14.69200 0.10576883999999999
14.69300 0.097369147
14.69400 0.089175149
14.69500 0.08118761499999999
14.69600 0.073407195
14.69700 0.065834419
14.69800 0.058469712
14.69900 0.051313388
14.70000 0.044365655
14.70100 0.037626628
14.70200 0.031096328
14.70300 0.024774697
14.70400 0.018661594
14.70500 0.012756816
14.70600 0.0070600989
14.70700 0.0015711234
14.70800 -0.0037104724000000004
14.70900 -0.008785091600000001
14.71000 -0.013653173
14.71100 -0.018315183000000002
14.71200 -0.02277162
14.71300 -0.027023006000000002
14.71400 -0.031069893
14.71500 -0.034912859000000004
14.71600 -0.038552511
14.71700 -0.041989496
14.71800 -0.045224492
14.71900 -0.048258225
14.72000 -0.05109147199999999
14.72100 -0.05372506
14.72200 -0.05615988
14.72300 -0.0583969
14.72400 -0.060437160000000004
14.72500 -0.06228177199999999
14.72600 -0.063931942
14.72700 -0.065388955
14.72800 -0.066654204
14.72900 -0.067729159
14.73000 -0.06861539400000001
14.73100 -0.069314567
14.73200 -0.069828442
14.73300 -0.07015885200000001
14.73400 -0.070307724
14.73500 -0.07027706
14.73600 -0.070068939
14.73700 -0.06968550200000001
14.73800 -0.069128949
14.73900 -0.068401528
14.74000 -0.067505543
14.74100 -0.066443323
14.74200 -0.065217237
14.74300 -0.063829677
14.74400 -0.062283059
14.74500 -0.060579809000000005
14.74600 -0.05872238
14.74700 -0.056713232
14.74800 -0.05455483900000001
14.74900 -0.052249694000000006
14.75000 -0.049800292
14.75100 -0.047209169
14.75200 -0.044478869
14.75300 -0.041611973000000003
14.75400 -0.038611089
14.75500 -0.03547887
14.75600 -0.032218016
14.75700 -0.028831276
14.75800 -0.025321452999999997
14.75900 -0.021691416999999998
14.76000 -0.017944101
14.76100 -0.014082504
14.76200 -0.010109699
14.76300 -0.0060288294000000004
14.76400 -0.0018431099000000002
14.76500 0.0024441781
14.76600 0.006829685300000001
14.76700 0.011310005
14.76800 0.015881675
14.76900 0.020541184
14.77000 0.025284977
14.77100 0.030109473
14.77200 0.035011060999999996
14.77300 0.039986116
14.77400 0.045031009000000004
14.77500 0.050142111
14.77600 0.055315794
14.77700 0.060548447
14.77800 0.065836485
14.77900 0.071176339
14.78000 0.07656447699999999
14.78100 0.081997376
14.78200 0.08747155699999999
14.78300 0.092983554
14.78400 0.098529935
14.78500 0.10410728
14.78600 0.10971215999999999
14.78700 0.11534118999999998
14.78800 0.12099096999999999
14.78900 0.12665808
14.79000 0.13233908
14.79100 0.1380305
14.79200 0.14372886999999998
14.79300 0.14943064
14.79400 0.15513222
14.79500 0.16082999
14.79600 0.16652028
14.79700 0.17219933
14.79800 0.17786336
14.79900 0.1835085
14.80000 0.18913085
14.80100 0.19472645
14.80200 0.20029129999999998
14.80300 0.20582138
14.80400 0.21131265000000002
14.80500 0.21676099999999998
14.80600 0.22216237
14.80700 0.22751268
14.80800 0.23280787000000003
14.80900 0.23804393
14.81000 0.24321684999999998
14.81100 0.24832271000000003
14.81200 0.2533576
14.81300 0.25831773
14.81400 0.26319935
14.81500 0.26799878
14.81600 0.27271246
14.81700 0.2773369
14.81800 0.28186867000000004
14.81900 0.28630446000000004
14.82000 0.29064103
14.82100 0.29487519
14.82200 0.29900386
14.82300 0.30302397999999997
14.82400 0.30693258
14.82500 0.31072669999999997
14.82600 0.31440342
14.82700 0.31795986
14.82800 0.32139312999999997
14.82900 0.32470035
14.83000 0.32787865
14.83100 0.33092515
14.83200 0.33383693
14.83300 0.33661106
14.83400 0.33924459
14.83500 0.34173455
14.83600 0.34407793999999997
14.83700 0.34627176
14.83800 0.34831301000000003
14.83900 0.35019869000000003
14.84000 0.35192575000000004
14.84100 0.35349121
14.84200 0.35489211
14.84300 0.35612551000000003
14.84400 0.35718852
14.84500 0.3580783
14.84600 0.35879214000000004
14.84700 0.35932735
14.84800 0.35968134
14.84900 0.35985163
14.85000 0.35983587
14.85100 0.35963175000000003
14.85200 0.35923712
14.85300 0.35864993
14.85400 0.3578682
14.85500 0.35689010000000004
14.85600 0.35571388
14.85700 0.35433792999999997
14.85800 0.35276064
14.85900 0.35098055
14.86000 0.34899625
14.86100 0.34680637000000003
14.86200 0.34440961
14.86300 0.34180472
14.86400 0.3389905
14.86500 0.33596575
14.86600 0.33272931
14.86700 0.32928004
14.86800 0.3256168
14.86900 0.32173847
14.87000 0.31764393
14.87100 0.31333209
14.87200 0.30880184
14.87300 0.30405209
14.87400 0.29908181
14.87500 0.29388997
14.87600 0.28847554
14.87700 0.28283759
14.87800 0.27697519
14.87900 0.27088749
14.88000 0.2645737
14.88100 0.25803312
14.88200 0.25126513
14.88300 0.24426917
14.88400 0.23704482999999998
14.88500 0.22959178
14.88600 0.22190979
14.88700 0.21399879000000002
14.88800 0.20585874999999998
14.88900 0.19748982
14.89000 0.18889224000000002
14.89100 0.18006638
14.89200 0.17101269
14.89300 0.16173173999999998
14.89400 0.1522242
14.89500 0.14249079
14.89600 0.13253237
14.89700 0.12234983
14.89800 0.11194410999999999
14.89900 0.10131625
14.90000 0.090467313
14.90100 0.079398387
14.90200 0.068110606
14.90300 0.056605128
14.90400 0.044883127
14.90500 0.032945803999999995
14.90600 0.02079438
14.90700 0.0084300947
14.90800 -0.0041457897
14.90900 -0.016931982999999998
14.91000 -0.029927159999999998
14.91100 -0.043129962
14.91200 -0.05653897
14.91300 -0.070152717
14.91400 -0.083969679
14.91500 -0.097988243
14.91600 -0.11220672999999999
14.91700 -0.12662337
14.91800 -0.14123629
14.91900 -0.15604353
14.92000 -0.17104301
14.92100 -0.18623258
14.92200 -0.20160994000000002
14.92300 -0.21717271000000002
14.92400 -0.23291842
14.92500 -0.24884446
14.92600 -0.26494816000000004
14.92700 -0.28122674999999997
14.92800 -0.29767735
14.92900 -0.31429706
14.93000 -0.33108289
14.93100 -0.3480318
14.93200 -0.36514068
14.93300 -0.38240643
14.93400 -0.39982591
14.93500 -0.41739591000000004
14.93600 -0.43511325
14.93700 -0.45297476
14.93800 -0.47097728000000005
14.93900 -0.48911757999999994
14.94000 -0.5073925
14.94100 -0.5257988299999999
14.94200 -0.54433346
14.94300 -0.5629932
14.94400 -0.58177491
14.94500 -0.6006753499999999
14.94600 -0.61969142
14.94700 -0.6388199
14.94800 -0.65805758
14.94900 -0.67740125
14.95000 -0.69684754
14.95100 -0.7163931600000001
14.95200 -0.73603471
14.95300 -0.75576873
14.95400 -0.77559166
14.95500 -0.79549989
14.95600 -0.8154897
14.95700 -0.8355572800000001
14.95800 -0.8556987199999999
14.95900 -0.8759100900000001
14.96000 -0.8961872200000001
14.96100 -0.916526
14.96200 -0.93692224
14.96300 -0.95737148
14.96400 -0.97786942
14.96500 -0.9984116100000001
14.96600 -1.0189935
14.96700 -1.0396105
14.96800 -1.0602581999999998
14.96900 -1.0809319
14.97000 -1.1016271
14.97100 -1.1223392
14.97200 -1.1430635999999998
14.97300 -1.1637959
14.97400 -1.1845315
14.97500 -1.205266
14.97600 -1.225995
14.97700 -1.2467141
14.97800 -1.2674191
14.97900 -1.2881056
14.98000 -1.3087696
14.98100 -1.3294067999999999
14.98200 -1.3500131
14.98300 -1.3705842
14.98400 -1.3911163
14.98500 -1.411605
14.98600 -1.4320464
14.98700 -1.4524363
14.98800 -1.4727706
14.98900 -1.4930451
14.99000 -1.5132557
14.99100 -1.5333979
14.99200 -1.5534678
14.99300 -1.5734607
14.99400 -1.5933726
14.99500 -1.6131988
14.99600 -1.6329348000000001
14.99700 -1.6525763999999998
14.99800 -1.6721189
14.99900 -1.6915577000000002
15.00000 -1.7108881999999999
15.00100 -1.730106
15.00200 -1.7492062999999998
15.00300 -1.7681846
15.00400 -1.7870365
15.00500 -1.8057572000000002
15.00600 -1.8243423
15.00700 -1.8427873000000001
15.00800 -1.8610878000000002
15.00900 -1.8792395
15.01000 -1.897238
15.01100 -1.9150792
15.01200 -1.9327588
15.01300 -1.9502729
15.01400 -1.9676175
15.01500 -1.9847887000000002
15.01600 -2.0017825
15.01700 -2.0185953
15.01800 -2.0352233
15.01900 -2.051663
15.02000 -2.0679106999999997
15.02100 -2.0839628
15.02200 -2.0998159
15.02300 -2.1154666
15.02400 -2.1309113
15.02500 -2.1461466
15.02600 -2.1611691
15.02700 -2.1759752
15.02800 -2.1905616
15.02900 -2.2049248
15.03000 -2.2190614
15.03100 -2.2329679000000002
15.03200 -2.2466408
15.03300 -2.2600768
15.03400 -2.2732723999999997
15.03500 -2.2862240999999996
15.03600 -2.2989284
15.03700 -2.3113821
15.03800 -2.3235817
15.03900 -2.3355236
15.04000 -2.347205
15.04100 -2.3586223
15.04200 -2.3697725
15.04300 -2.3806525
15.04400 -2.3912594
15.04500 -2.4015902
15.04600 -2.4116421
15.04700 -2.4214126
15.04800 -2.4308989
15.04900 -2.4400985
15.05000 -2.4490092000000003
15.05100 -2.4576284
15.05200 -2.4659541
15.05300 -2.4739841
15.05400 -2.4817164999999997
15.05500 -2.4891492
15.05600 -2.4962801
15.05700 -2.5031076999999997
15.05800 -2.5096301000000003
15.05900 -2.5158456
15.06000 -2.5217524
15.06100 -2.5273489
15.06200 -2.5326336
15.06300 -2.5376048
15.06400 -2.5422612
15.06500 -2.546601
15.06600 -2.5506230000000003
15.06700 -2.5543256
15.06800 -2.5577074
15.06900 -2.560767
15.07000 -2.563503
15.07100 -2.5659144
15.07200 -2.5679998
15.07300 -2.5697581
15.07400 -2.5711881
15.07500 -2.5722888999999998
15.07600 -2.5730595
15.07700 -2.5734989
15.07800 -2.5736065999999997
15.07900 -2.5733817
15.08000 -2.5728237000000003
15.08100 -2.571932
15.08200 -2.5707064
15.08300 -2.5691466
15.08400 -2.5672523
15.08500 -2.5650235
15.08600 -2.5624601
15.08700 -2.5595624
15.08800 -2.5563305
15.08900 -2.5527647
15.09000 -2.5488652
15.09100 -2.5446326
15.09200 -2.540067
15.09300 -2.5351694
15.09400 -2.52994
15.09500 -2.5243796
15.09600 -2.518489
15.09700 -2.5122685
15.09800 -2.5057191
15.09900 -2.4988415
15.10000 -2.4916364
15.10100 -2.4841045999999998
15.10200 -2.4762470000000003
15.10300 -2.4680644000000003
15.10400 -2.4595579
15.10500 -2.4507284
15.10600 -2.4415769
15.10700 -2.4321044
15.10800 -2.4223122999999998
15.10900 -2.4122017
15.11000 -2.4017738
15.11100 -2.3910305
15.11200 -2.3799729
15.11300 -2.3686029
15.11400 -2.3569223
15.11500 -2.3449326
15.11600 -2.3326362
15.11700 -2.3200347999999997
15.11800 -2.3071308
15.11900 -2.2939263000000003
15.12000 -2.2804238
15.12100 -2.2666257
15.12200 -2.2525344
15.12300 -2.2381525
15.12400 -2.2234829
15.12500 -2.2085280999999997
15.12600 -2.1932907000000004
15.12700 -2.1777736
15.12800 -2.1619795
15.12900 -2.1459112
15.13000 -2.1295715
15.13100 -2.1129634
15.13200 -2.0960895
15.13300 -2.0789526
15.13400 -2.0615557
15.13500 -2.0439013999999998
15.13600 -2.0259926
15.13700 -2.0078321999999997
15.13800 -1.9894230999999998
15.13900 -1.9707682
15.14000 -1.9518700999999998
15.14100 -1.932732
15.14200 -1.913357
15.14300 -1.893748
15.14400 -1.8739080000000001
15.14500 -1.8538404000000002
15.14600 -1.8335484
15.14700 -1.8130351
15.14800 -1.7923042
15.14900 -1.7713591000000002
15.15000 -1.7502034
15.15100 -1.7288407
15.15200 -1.7072748
15.15300 -1.6855096
15.15400 -1.6635492000000003
15.15500 -1.6413974000000002
15.15600 -1.6190583
15.15700 -1.5965361
15.15800 -1.5738348999999998
15.15900 -1.550959
15.16000 -1.5279124
15.16100 -1.5046997
15.16200 -1.4813249000000002
15.16300 -1.4577923
15.16400 -1.4341062
15.16500 -1.4102707
15.16600 -1.38629
15.16700 -1.3621684
15.16800 -1.33791
15.16900 -1.3135187
15.17000 -1.2889989
15.17100 -1.2643543
15.17200 -1.2395890999999999
15.17300 -1.2147074
15.17400 -1.189713
15.17500 -1.1646099
15.17600 -1.1394022
15.17700 -1.1140938
15.17800 -1.0886888000000001
15.17900 -1.0631912000000001
15.18000 -1.0376052
15.18100 -1.0119348000000001
15.18200 -0.98618418
15.18300 -0.9603576699999999
15.18400 -0.93445955
15.18500 -0.9084940899999999
15.18600 -0.8824656700000001
15.18700 -0.8563787700000001
15.18800 -0.83023785
15.18900 -0.80404738
15.19000 -0.77781188
15.19100 -0.75153592
15.19200 -0.7252240600000001
15.19300 -0.69888085
15.19400 -0.67251087
15.19500 -0.64611863
15.19600 -0.61970865
15.19700 -0.59328545
15.19800 -0.5668534000000001
15.19900 -0.5404169200000001
15.20000 -0.5139803000000001
15.20100 -0.48754788000000004
15.20200 -0.46112384
15.20300 -0.43471237
15.20400 -0.40831752
15.20500 -0.38194337
15.20600 -0.35559388000000003
15.20700 -0.32927301
15.20800 -0.30298461
15.20900 -0.27673258
15.21000 -0.25052072
15.21100 -0.22435280999999999
15.21200 -0.19823264000000002
15.21300 -0.17216397
15.21400 -0.14615055000000002
15.21500 -0.12019615
15.21600 -0.094304548
15.21700 -0.068479503
15.21800 -0.042724819000000004
15.21900 -0.017044295
15.22000 0.0085582542
15.22100 0.034078996
15.22200 0.059514097
15.22300 0.084859715
15.22400 0.11011201
15.22500 0.13526717
15.22600 0.16032137000000002
15.22700 0.18527085
15.22800 0.21011187
15.22900 0.23484072
15.23000 0.25945377999999997
15.23100 0.28394749
15.23200 0.30831837
15.23300 0.332563
15.23400 0.35667808
15.23500 0.38066037999999996
15.23600 0.40450677999999995
15.23700 0.42821424999999996
15.23800 0.45177988
15.23900 0.47520082
15.24000 0.4984743
15.24100 0.52159769
15.24200 0.54456834
15.24300 0.56738374
15.24400 0.59004137
15.24500 0.61253882
15.24600 0.63487366
15.24700 0.65704347
15.24800 0.67904592
15.24900 0.70087858
15.25000 0.7225391
15.25100 0.74402508
15.25200 0.76533412
15.25300 0.7864637299999999
15.25400 0.8074115999999999
15.25500 0.82817515
15.25600 0.8487520700000001
15.25700 0.86913975
15.25800 0.88933585
15.25900 0.90933787
15.26000 0.92914347
15.26100 0.94875023
15.26200 0.9681558200000001
15.26300 0.9873580200000001
15.26400 1.0063545999999999
15.26500 1.0251435
15.26600 1.0437227
15.26700 1.0620903
15.26800 1.0802446
15.26900 1.0981838000000002
15.27000 1.1159065
15.27100 1.1334113
15.27200 1.1506969
15.27300 1.1677622
15.27400 1.1846060999999999
15.27500 1.2012277
15.27600 1.2176263
15.27700 1.2338012
15.27800 1.2497519000000001
15.27900 1.2654778
15.28000 1.2809784
15.28100 1.2962535000000002
15.28200 1.3113027
15.28300 1.3261258999999999
15.28400 1.3407225
15.28500 1.3550924
15.28600 1.3692354
15.28700 1.3831510999999999
15.28800 1.3968393000000001
15.28900 1.4102997000000002
15.29000 1.423532
15.29100 1.4365356
15.29200 1.4493105
15.29300 1.4618561
15.29400 1.474172
15.29500 1.4862577
15.29600 1.498113
15.29700 1.5097375
15.29800 1.5211308
15.29900 1.5322927
15.30000 1.543223
15.30100 1.5539216
15.30200 1.5643883
15.30300 1.5746234000000001
15.30400 1.5846269
15.30500 1.5943991000000002
15.30600 1.6039405
15.30700 1.6132515
15.30800 1.622333
15.30900 1.6311856
15.31000 1.6398102
15.31100 1.6482079
15.31200 1.6563799000000001
15.31300 1.6643273
15.31400 1.6720513
15.31500 1.6795535
15.31600 1.6868351
15.31700 1.6938977000000002
15.31800 1.7007427
15.31900 1.7073717
15.32000 1.7137861
15.32100 1.7199875999999998
15.32200 1.7259775000000002
15.32300 1.7317573
15.32400 1.7373282
15.32500 1.7426918999999998
15.32600 1.7478497999999998
15.32700 1.7528031
15.32800 1.7575532
15.32900 1.7621014000000002
15.33000 1.7664490000000002
15.33100 1.7705971
15.33200 1.7745472000000002
15.33300 1.7783007
15.33400 1.7818589
15.33500 1.7852232
15.33600 1.7883950999999998
15.33700 1.7913759000000002
15.33800 1.7941674
15.33900 1.7967714
15.34000 1.7991895
15.34100 1.8014235
15.34200 1.8034754
15.34300 1.8053474
15.34400 1.8070415
15.34500 1.8085599
15.34600 1.8099051000000002
15.34700 1.8110795
15.34800 1.8120855000000002
15.34900 1.8129256999999999
15.35000 1.8136028
15.35100 1.8141193
15.35200 1.8144779
15.35300 1.8146813000000002
15.35400 1.8147321
15.35500 1.814633
15.35600 1.8143868
15.35700 1.8139958
15.35800 1.8134627
15.35900 1.8127900999999997
15.36000 1.8119803
15.36100 1.8110355000000002
15.36200 1.8099583999999997
15.36300 1.808751
15.36400 1.8074155
15.36500 1.8059542000000002
15.36600 1.8043692999999998
15.36700 1.8026626000000001
15.36800 1.8008364
15.36900 1.7988928000000002
15.37000 1.7968336000000003
15.37100 1.7946612000000002
15.37200 1.7923775999999998
15.37300 1.789985
15.37400 1.7874856000000001
15.37500 1.7848816
15.37600 1.7821753
15.37700 1.7793693
15.37800 1.776466
15.37900 1.7734677
15.38000 1.7703772
15.38100 1.7671971000000002
15.38200 1.7639302
15.38300 1.7605791
15.38400 1.7571466
15.38500 1.7536355
15.38600 1.7500486
15.38700 1.7463887
15.38800 1.7426586000000002
15.38900 1.738861
15.39000 1.7349986000000002
15.39100 1.7310742000000001
15.39200 1.7270902000000001
15.39300 1.7230492
15.39400 1.7189538
15.39500 1.7148063000000002
15.39600 1.7106088
15.39700 1.7063636
15.39800 1.7020727999999998
15.39900 1.6977387
15.40000 1.6933629
15.40100 1.6889477
15.40200 1.6844947
15.40300 1.6800057
15.40400 1.6754826999999999
15.40500 1.6709272000000002
15.40600 1.6663412
15.40700 1.6617261
15.40800 1.657084
15.40900 1.6524164000000001
15.41000 1.6477250999999997
15.41100 1.6430121
15.41200 1.6382788999999998
15.41300 1.6335277
15.41400 1.6287602
15.41500 1.6239785
15.41600 1.6191844
15.41700 1.6143801
15.41800 1.6095675999999999
15.41900 1.6047489000000001
15.42000 1.5999259
15.42100 1.5951008999999998
15.42200 1.5902759999999998
15.42300 1.5854527999999999
15.42400 1.5806336
15.42500 1.5758201
15.42600 1.5710142999999999
15.42700 1.566218
15.42800 1.5614328
15.42900 1.5566603
15.43000 1.5519021
15.43100 1.5471595
15.43200 1.5424339
15.43300 1.5377264
15.43400 1.5330382999999999
15.43500 1.5283704
15.43600 1.5237237000000001
15.43700 1.5190993
15.43800 1.5144975999999999
15.43900 1.5099196000000001
15.44000 1.5053657999999999
15.44100 1.5008369000000001
15.44200 1.4963336
15.44300 1.4918565
15.44400 1.4874060999999998
15.44500 1.4829828999999999
15.44600 1.4785876999999998
15.44700 1.4742211
15.44800 1.4698838
15.44900 1.4655763
15.45000 1.4612995
15.45100 1.457054
15.45200 1.4528406
15.45300 1.4486601
15.45400 1.4445131999999998
15.45500 1.4404006
15.45600 1.4363232
15.45700 1.4322816
15.45800 1.4282767
15.45900 1.4243089
15.46000 1.4203788
15.46100 1.4164869
15.46200 1.4126336
15.46300 1.4088194
15.46400 1.4050444
15.46500 1.4013086
15.46600 1.3976123
15.46700 1.3939553
15.46800 1.3903373
15.46900 1.3867581
15.47000 1.3832172999999999
15.47100 1.3797144000000001
15.47200 1.3762489
15.47300 1.37282
15.47400 1.3694271
15.47500 1.3660694
15.47600 1.3627462
15.47700 1.3594564999999998
15.47800 1.3561995
15.47900 1.3529743
15.48000 1.3497801
15.48100 1.3466161
15.48200 1.3434813
15.48300 1.340375
15.48400 1.3372963
15.48500 1.3342446000000001
15.48600 1.331219
15.48700 1.3282189
15.48800 1.3252435999999999
15.48900 1.3222924
15.49000 1.3193645999999999
15.49100 1.3164597
15.49200 1.3135768
15.49300 1.3107153
15.49400 1.3078744999999998
15.49500 1.3050536
15.49600 1.3022518
15.49700 1.2994682
15.49800 1.2967019
15.49900 1.2939519
15.50000 1.2912171
15.50100 1.2884962999999998
15.50200 1.2857881999999998
15.50300 1.2830915999999999
15.50400 1.2804049
15.50500 1.2777267
15.50600 1.2750553
15.50700 1.2723890999999998
15.50800 1.2697265
15.50900 1.2670655
15.51000 1.2644044
15.51100 1.2617414
15.51200 1.2590745
15.51300 1.2564018
15.51400 1.2537216
15.51500 1.2510318
15.51600 1.2483306
15.51700 1.2456162
15.51800 1.2428868
15.51900 1.2401405
15.52000 1.2373756
15.52100 1.2345903999999999
15.52200 1.2317831
15.52300 1.2289520999999999
15.52400 1.2260959
15.52500 1.2232129
15.52600 1.2203015
15.52700 1.2173600999999998
15.52800 1.2143872
15.52900 1.2113811
15.53000 1.2083405
15.53100 1.2052636
15.53200 1.2021489
15.53300 1.1989948
15.53400 1.1957997
15.53500 1.1925615999999999
15.53600 1.1892791
15.53700 1.1859503
15.53800 1.1825733
15.53900 1.1791462000000001
15.54000 1.1756672
15.54100 1.1721342
15.54200 1.1685453000000001
15.54300 1.1648986
15.54400 1.1611918
15.54500 1.1574229
15.54600 1.15359
15.54700 1.1496908000000001
15.54800 1.1457234
15.54900 1.1416857
15.55000 1.1375757
15.55100 1.1333914
15.55200 1.1291307000000002
15.55300 1.124792
15.55400 1.1203731
15.55500 1.1158723000000002
15.55600 1.1112877
15.55700 1.1066176
15.55800 1.1018601
15.55900 1.0970137
15.56000 1.0920767
15.56100 1.0870473
15.56200 1.081924
15.56300 1.0767053
15.56400 1.0713894
15.56500 1.0659749
15.56600 1.0604601
15.56700 1.0548435999999999
15.56800 1.0491238
15.56900 1.0432991
15.57000 1.037368
15.57100 1.0313288
15.57200 1.0251801
15.57300 1.0189202
15.57400 1.0125475
15.57500 1.0060606
15.57600 0.9994576700000001
15.57700 0.99273734
15.57800 0.9858979800000001
15.57900 0.97893812
15.58000 0.97185625
15.58100 0.96465088
15.58200 0.95732063
15.58300 0.94986409
15.58400 0.9422798600000001
15.58500 0.93456665
15.58600 0.9267232400000001
15.58700 0.91874851
15.58800 0.91064125
15.58900 0.90240045
15.59000 0.8940250599999999
15.59100 0.88551417
15.59200 0.87686693
15.59300 0.8680824199999999
15.59400 0.85915998
15.59500 0.85009877
15.59600 0.84089823
15.59700 0.8315576200000001
15.59800 0.8220762899999999
15.59900 0.81245378
15.60000 0.8026894200000001
15.60100 0.79278266
15.60200 0.7827329399999999
15.60300 0.77253981
15.60400 0.76220268
15.60500 0.75172107
15.60600 0.74109444
15.60700 0.7303223
15.60800 0.71940417
15.60900 0.70833955
15.61000 0.69712801
15.61100 0.68576913
15.61200 0.6742625
15.61300 0.6626077499999999
15.61400 0.65080458
15.61500 0.63885273
15.61600 0.6267519699999999
15.61700 0.61450214
15.61800 0.60210316
15.61900 0.58955499
15.62000 0.57685771
15.62100 0.56401142
15.62200 0.55101635
15.62300 0.53787273
15.62400 0.5245809899999999
15.62500 0.51114149
15.62600 0.49755475
15.62700 0.48382128999999996
15.62800 0.46994174
15.62900 0.45591681
15.63000 0.44174721
15.63100 0.42743371
15.63200 0.41297711000000004
15.63300 0.39837826000000004
15.63400 0.38363808
15.63500 0.36875748
15.63600 0.35373739000000004
15.63700 0.33857881
15.63800 0.32328271999999997
15.63900 0.30785014
15.64000 0.29228211
15.64100 0.27657971
15.64200 0.26074400999999997
15.64300 0.24477616
15.64400 0.22867729
15.64500 0.21244860000000002
15.64600 0.19609131999999999
15.64700 0.17960669999999998
15.64800 0.16299605
15.64900 0.14626071
15.65000 0.12940208
15.65100 0.11242160999999999
15.65200 0.095320813
15.65300 0.078101235
15.65400 0.060764496
15.65500 0.043312259
15.65600 0.025746253000000004
15.65700 0.0080682541
15.65800 -0.009719902300000001
15.65900 -0.027616328000000002
15.66000 -0.045619086999999996
15.66100 -0.063726195
15.66200 -0.081935624
15.66300 -0.1002453
15.66400 -0.11865313000000001
15.66500 -0.13715695
15.66600 -0.1557546
15.66700 -0.17444387
15.66800 -0.19322253
15.66900 -0.21208834000000001
15.67000 -0.23103901
15.67100 -0.25007227000000004
15.67200 -0.26918577
15.67300 -0.28837721
15.67400 -0.30764421
15.67500 -0.3269844
15.67600 -0.34639537
15.67700 -0.36587471
15.67800 -0.38541991
15.67900 -0.40502851
15.68000 -0.424698
15.68100 -0.44442574
15.68200 -0.46420917
15.68300 -0.48404559
15.68400 -0.5039323600000001
15.68500 -0.52386667
15.68600 -0.54384577
15.68700 -0.56386678
15.68800 -0.58392687
15.68900 -0.60402304
15.69000 -0.62415237
15.69100 -0.64431182
15.69200 -0.66449838
15.69300 -0.68470901
15.69400 -0.70494055
15.69500 -0.72518997
15.69600 -0.7454541
15.69700 -0.76572984
15.69800 -0.78601399
15.69900 -0.8063035099999999
15.70000 -0.8265952599999999
15.70100 -0.84688617
15.70200 -0.8671730799999999
15.70300 -0.8874529000000001
15.70400 -0.90772267
15.70500 -0.92797922
15.70600 -0.94821947
15.70700 -0.9684404400000001
15.70800 -0.98863905
15.70900 -1.0088122
15.71000 -1.0289569
15.71100 -1.0490701
15.71200 -1.0691486000000001
15.71300 -1.0891895
15.71400 -1.1091894
15.71500 -1.1291455000000001
15.71600 -1.1490542
15.71700 -1.1689125999999999
15.71800 -1.1887172
15.71900 -1.2084648999999998
15.72000 -1.2281522
15.72100 -1.2477757
15.72200 -1.2673321
15.72300 -1.2868178
15.72400 -1.3062294
15.72500 -1.3255633
15.72600 -1.3448161
15.72700 -1.3639841
15.72800 -1.3830638
15.72900 -1.4020516
15.73000 -1.4209439000000001
15.73100 -1.4397373
15.73200 -1.4584282
15.73300 -1.4770132
15.73400 -1.4954889
15.73500 -1.5138518
15.73600 -1.5320987
15.73700 -1.5502261
15.73800 -1.5682310000000002
15.73900 -1.5861101
15.74000 -1.6038604
15.74100 -1.6214788
15.74200 -1.6389623
15.74300 -1.6563080000000001
15.74400 -1.6735131
15.74500 -1.6905747
15.74600 -1.70749
15.74700 -1.724256
15.74800 -1.7408703
15.74900 -1.7573299
15.75000 -1.7736321
15.75100 -1.7897742
15.75200 -1.8057534
15.75300 -1.8215671
15.75400 -1.8372122000000002
15.75500 -1.8526861
15.75600 -1.8679859
15.75700 -1.8831087
15.75800 -1.8980515999999998
15.75900 -1.9128118
15.76000 -1.927386
15.76100 -1.9417716
15.76200 -1.9559657000000001
15.76300 -1.9699652
15.76400 -1.9837672
15.76500 -1.9973688
15.76600 -2.0107672
15.76700 -2.0239595
15.76800 -2.0369431000000002
15.76900 -2.0497151000000002
15.77000 -2.062273
15.77100 -2.0746142
15.77200 -2.0867363
15.77300 -2.0986366999999997
15.77400 -2.1103134
15.77500 -2.1217642
15.77600 -2.1329869
15.77700 -2.1439794
15.77800 -2.1547401
15.77900 -2.1652671
15.78000 -2.1755584000000003
15.78100 -2.1856125
15.78200 -2.1954278
15.78300 -2.2050025
15.78400 -2.2143353
15.78500 -2.2234246
15.78600 -2.232269
15.78700 -2.2408669999999997
15.78800 -2.249217
15.78900 -2.2573179
15.79000 -2.2651678
15.79100 -2.2727653
15.79200 -2.280109
15.79300 -2.2871973
15.79400 -2.2940287
15.79500 -2.3006018
15.79600 -2.3069151
15.79700 -2.3129668
15.79800 -2.3187557
15.79900 -2.3242801
15.80000 -2.3295388
15.80100 -2.3345301
15.80200 -2.3392528
15.80300 -2.3437057
15.80400 -2.3478873
15.80500 -2.3517968
15.80600 -2.3554331
15.80700 -2.3587951
15.80800 -2.3618821000000003
15.80900 -2.3646934
15.81000 -2.3672283
15.81100 -2.3694862
15.81200 -2.3714667
15.81300 -2.3731697
15.81400 -2.374595
15.81500 -2.3757422
15.81600 -2.3766115
15.81700 -2.3772027000000002
15.81800 -2.377516
15.81900 -2.3775516
15.82000 -2.3773097
15.82100 -2.3767903
15.82200 -2.3759940999999998
15.82300 -2.3749208
15.82400 -2.3735709000000003
15.82500 -2.3719449
15.82600 -2.3700427
15.82700 -2.3678649
15.82800 -2.3654114
15.82900 -2.3626829
15.83000 -2.3596793000000003
15.83100 -2.3564011
15.83200 -2.3528485
15.83300 -2.3490217
15.83400 -2.3449210000000003
15.83500 -2.340547
15.83600 -2.3358999
15.83700 -2.3309803000000002
15.83800 -2.3257887
15.83900 -2.3203257
15.84000 -2.314592
15.84100 -2.3085883000000003
15.84200 -2.3023155
15.84300 -2.2957746
15.84400 -2.2889665999999997
15.84500 -2.2818929000000003
15.84600 -2.2745545999999996
15.84700 -2.2669533
15.84800 -2.2590905
15.84900 -2.2509677
15.85000 -2.2425868
15.85100 -2.2339493
15.85200 -2.2250574
15.85300 -2.2159129
15.85400 -2.2065178000000003
15.85500 -2.1968739
15.85600 -2.1869836
15.85700 -2.1768487999999997
15.85800 -2.1664716
15.85900 -2.1558542
15.86000 -2.1449985000000003
15.86100 -2.1339068
15.86200 -2.1225810000000003
15.86300 -2.1110231
15.86400 -2.0992352
15.86500 -2.0872191
15.86600 -2.0749768
15.86700 -2.0625103
15.86800 -2.0498216
15.86900 -2.0369126
15.87000 -2.0237852
15.87100 -2.0104414
15.87200 -1.9968831999999999
15.87300 -1.9831125
15.87400 -1.9691315
15.87500 -1.9549424
15.87600 -1.9405473
15.87700 -1.9259484
15.87800 -1.9111484
15.87900 -1.8961497
15.88000 -1.8809546
15.88100 -1.865566
15.88200 -1.8499866
15.88300 -1.8342193
15.88400 -1.8182671000000001
15.88500 -1.8021327999999999
15.88600 -1.7858197999999998
15.88700 -1.7693311
15.88800 -1.7526699
15.88900 -1.7358396000000003
15.89000 -1.7188434999999997
15.89100 -1.701685
15.89200 -1.6843674999999998
15.89300 -1.6668942
15.89400 -1.6492685
15.89500 -1.6314939000000002
15.89600 -1.6135734
15.89700 -1.5955104000000002
15.89800 -1.5773082
15.89900 -1.55897
15.90000 -1.5404988
15.90100 -1.5218977999999999
15.90200 -1.5031699
15.90300 -1.4843182
15.90400 -1.4653455
15.90500 -1.4462549
15.90600 -1.4270492
15.90700 -1.4077313
15.90800 -1.3883041
15.90900 -1.3687706
15.91000 -1.3491335
15.91100 -1.3293961
15.91200 -1.3095611999999999
15.91300 -1.2896319
15.91400 -1.2696113
15.91500 -1.2495028
15.91600 -1.2293095
15.91700 -1.2090348
15.91800 -1.188682
15.91900 -1.1682549
15.92000 -1.1477567
15.92100 -1.1271913999999998
15.92200 -1.1065624
15.92300 -1.0858736
15.92400 -1.0651287
15.92500 -1.0443315
15.92600 -1.0234859
15.92700 -1.0025956
15.92800 -0.98166447
15.92900 -0.9606962099999999
15.93000 -0.93969461
15.93100 -0.91866329
15.93200 -0.8976059
15.93300 -0.8765260699999999
15.93400 -0.8554271400000001
15.93500 -0.83431257
15.93600 -0.8131858000000001
15.93700 -0.7920499900000001
15.93800 -0.77090831
15.93900 -0.74976394
15.94000 -0.7286198899999999
15.94100 -0.70747919
15.94200 -0.68634483
15.94300 -0.66521973
15.94400 -0.6441067899999999
15.94500 -0.62300893
15.94600 -0.60192905
15.94700 -0.5808700800000001
15.94800 -0.5598349499999999
15.94900 -0.53882659
15.95000 -0.5178480400000001
15.95100 -0.49690232000000006
15.95200 -0.4759925
15.95300 -0.45512169999999996
15.95400 -0.43429309
15.95500 -0.41350987999999994
15.95600 -0.39277528
15.95700 -0.37209259
15.95800 -0.35146507
15.95900 -0.33089607
15.96000 -0.31038888
15.96100 -0.28994682
15.96200 -0.26957316
15.96300 -0.24927116000000002
15.96400 -0.22904407000000002
15.96500 -0.20889505000000003
15.96600 -0.1888272
15.96700 -0.16884357
15.96800 -0.14894712999999998
15.96900 -0.12914076
15.97000 -0.10942727000000001
15.97100 -0.08980936299999999
15.97200 -0.070289645
15.97300 -0.050870649000000004
15.97400 -0.031554811999999995
15.97500 -0.012344487
15.97600 0.0067580491
15.97700 0.025750592
15.97800 0.044631
15.97900 0.063397182
15.98000 0.082047103
15.98100 0.10057875
15.98200 0.11899014000000001
15.98300 0.1372793
15.98400 0.15544428
15.98500 0.17348311
15.98600 0.19139382000000002
15.98700 0.20917442
15.98800 0.22682289
15.98900 0.24433723000000002
15.99000 0.26171536
15.99100 0.27895521
15.99200 0.29605471
15.99300 0.31301172
15.99400 0.32982414
15.99500 0.34648986
15.99600 0.36300672
15.99700 0.37937264
15.99800 0.39558555
15.99900 0.41164341
16.00000 0.42754421000000004
16.00100 0.44328598
16.00200 0.45886687000000004
16.00300 0.47428501
16.00400 0.48953872000000004
16.00500 0.50462633
16.00600 0.51954631
16.00700 0.53429715
16.00800 0.54887752
16.00900 0.56328611
16.01000 0.57752174
16.01100 0.59158336
16.01200 0.6054699
16.01300 0.61918045
16.01400 0.6327142
16.01500 0.6460703
16.01600 0.6592480000000001
16.01700 0.6722466100000001
16.01800 0.6850654700000001
16.01900 0.6977039899999999
16.02000 0.7101615
16.02100 0.7224374
16.02200 0.73453113
16.02300 0.74644205
16.02400 0.7581695900000001
16.02500 0.76971315
16.02600 0.78107207
16.02700 0.7922457500000001
16.02800 0.8032335899999999
16.02900 0.81403498
16.03000 0.82464926
16.03100 0.83507579
16.03200 0.845314
16.03300 0.85536344
16.03400 0.8652234400000001
16.03500 0.8748936500000001
16.03600 0.8843734900000001
16.03700 0.89366268
16.03800 0.90276096
16.03900 0.91166804
16.04000 0.92038373
16.04100 0.92890803
16.04200 0.93724094
16.04300 0.9453825699999999
16.04400 0.9533330799999999
16.04500 0.96109277
16.04600 0.968662
16.04700 0.97604115
16.04800 0.9832307699999999
16.04900 0.9902314299999999
16.05000 0.9970437699999999
16.05100 1.0036684
16.05200 1.0101059000000001
16.05300 1.0163573000000001
16.05400 1.022423
16.05500 1.0283039
16.05600 1.0340007
16.05700 1.0395142
16.05800 1.0448450999999999
16.05900 1.0499942
16.06000 1.0549621
16.06100 1.0597494
16.06200 1.064357
16.06300 1.0687853
16.06400 1.0730351
16.06500 1.077107
16.06600 1.0810015
16.06700 1.0847193
16.06800 1.0882611
16.06900 1.0916275
16.07000 1.0948192
16.07100 1.097837
16.07200 1.1006814999999999
16.07300 1.1033538
16.07400 1.1058546
16.07500 1.1081849
16.07600 1.1103459
16.07700 1.1123385
16.07800 1.1141641
16.07900 1.1158239
16.08000 1.1173193
16.08100 1.1186519000000001
16.08200 1.119823
16.08300 1.1208344000000001
16.08400 1.1216877
16.08500 1.1223846000000002
16.08600 1.1229268000000001
16.08700 1.1233161999999999
16.08800 1.1235545
16.08900 1.1236437
16.09000 1.1235854
16.09100 1.1233815
16.09200 1.1230338
16.09300 1.1225440999999998
16.09400 1.1219143
16.09500 1.1211459
16.09600 1.1202406
16.09700 1.1192001999999999
16.09800 1.1180263
16.09900 1.1167204
16.10000 1.1152840000000002
16.10100 1.1137187
16.10200 1.1120261
16.10300 1.1102076
16.10400 1.1082646
16.10500 1.1061988
16.10600 1.1040116
16.10700 1.1017044
16.10800 1.0992790000000001
16.10900 1.0967367000000001
16.11000 1.0940793
16.11100 1.0913083000000001
16.11200 1.0884256
16.11300 1.0854328
16.11400 1.0823318
16.11500 1.0791243000000001
16.11600 1.0758123
16.11700 1.0723978
16.11800 1.0688827
16.11900 1.0652691
16.12000 1.061559
16.12100 1.0577546
16.12200 1.0538578
16.12300 1.0498709
16.12400 1.0457959
16.12500 1.0416349999999999
16.12600 1.0373903
16.12700 1.033064
16.12800 1.028658
16.12900 1.0241745
16.13000 1.0196155
16.13100 1.0149829000000001
16.13200 1.0102788
16.13300 1.0055051000000002
16.13400 1.0006636
16.13500 0.9957563100000001
16.13600 0.9907849099999999
16.13700 0.98575121
16.13800 0.98065697
16.13900 0.97550396
16.14000 0.9702938600000001
16.14100 0.9650283500000001
16.14200 0.9597091
16.14300 0.9543377900000001
16.14400 0.9489161899999999
16.14500 0.94344588
16.14600 0.9379285399999999
16.14700 0.93236594
16.14800 0.92675975
16.14900 0.92111174
16.15000 0.9154236899999999
16.15100 0.90969736
16.15200 0.90393461
16.15300 0.8981372200000001
16.15400 0.89230705
16.15500 0.8864460500000001
16.15600 0.88055599
16.15700 0.8746388399999999
16.15800 0.86869635
16.15900 0.8627304800000001
16.16000 0.8567431000000001
16.16100 0.85073607
16.16200 0.8447111599999999
16.16300 0.83867023
16.16400 0.83261505
16.16500 0.82654739
16.16600 0.82046892
16.16700 0.81438133
16.16800 0.8082862
16.16900 0.8021851999999999
16.17000 0.79607992
16.17100 0.78997184
16.17200 0.7838625499999999
16.17300 0.7777534899999999
16.17400 0.7716461099999999
16.17500 0.76554189
16.17600 0.75944224
16.17700 0.75334855
16.17800 0.74726227
16.17900 0.74118474
16.18000 0.7351174
16.18100 0.72906162
16.18200 0.72301878
16.18300 0.71699028
16.18400 0.71097747
16.18500 0.70498171
16.18600 0.69900439
16.18700 0.69304681
16.18800 0.68711033
16.18900 0.6811962500000001
16.19000 0.67530586
16.19100 0.66944049
16.19200 0.66360133
16.19300 0.6577896
16.19400 0.65200645
16.19500 0.64625307
16.19600 0.64053056
16.19700 0.63483994
16.19800 0.6291823
16.19900 0.6235586000000001
16.20000 0.61796978
16.20100 0.6124167699999999
16.20200 0.60690041
16.20300 0.60142158
16.20400 0.59598107
16.20500 0.5905796799999999
16.20600 0.58521815
16.20700 0.57989722
16.20800 0.57461765
16.20900 0.56938007
16.21000 0.56418525
16.21100 0.55903383
16.21200 0.55392655
16.21300 0.54886406
16.21400 0.54384707
16.21500 0.53887628
16.21600 0.53395238
16.21700 0.52907607
16.21800 0.52424804
16.21900 0.51946905
16.22000 0.5147398
16.22100 0.51006097
16.22200 0.50543328
16.22300 0.50085736
16.22400 0.49633393000000003
16.22500 0.49186363
16.22600 0.48744701999999995
16.22700 0.48308475
16.22800 0.47877733999999994
16.22900 0.47452524
16.23000 0.47032897999999995
16.23100 0.46618897
16.23200 0.46210558999999995
16.23300 0.45807911
16.23400 0.45410986
16.23500 0.45019807
16.23600 0.44634389
16.23700 0.44254749000000004
16.23800 0.43880902
16.23900 0.43512853000000007
16.24000 0.43150606
16.24100 0.4279417
16.24200 0.42443546
16.24300 0.42098737
16.24400 0.41759745
16.24500 0.41426574000000005
16.24600 0.41099223
16.24700 0.40777703000000004
16.24800 0.40462017
16.24900 0.40152171000000003
16.25000 0.39848173000000003
16.25100 0.39550033
16.25200 0.39257766
16.25300 0.38971377
16.25400 0.38690879
16.25500 0.38416281
16.25600 0.38147594
16.25700 0.37884824
16.25800 0.37627979
16.25900 0.37377062
16.26000 0.37132073
16.26100 0.3689301
16.26200 0.36659866999999996
16.26300 0.36432634
16.26400 0.36211293
16.26500 0.35995826999999997
16.26600 0.35786212
16.26700 0.35582422
16.26800 0.35384423
16.26900 0.35192182
16.27000 0.35005661
16.27100 0.34824818999999996
16.27200 0.34649612
16.27300 0.34479994999999997
16.27400 0.34315921
16.27500 0.34157345
16.27600 0.34004219
16.27700 0.33856498
16.27800 0.33714132999999996
16.27900 0.33577082
16.28000 0.33445302
16.28100 0.33318751999999996
16.28200 0.33197394
16.28300 0.3308119
16.28400 0.32970104
16.28500 0.32864106
16.28600 0.32763162
16.28700 0.32667245
16.28800 0.32576325
16.28900 0.32490373
16.29000 0.32409361999999997
16.29100 0.32333261
16.29200 0.32262043
16.29300 0.32195677
16.29400 0.32134128
16.29500 0.32077362000000004
16.29600 0.32025338
16.29700 0.31978015
16.29800 0.31935347
16.29900 0.31897281
16.30000 0.31863768000000003
16.30100 0.31834745000000003
16.30200 0.31810153999999996
16.30300 0.31789928
16.30400 0.31773999999999997
16.30500 0.31762298
16.30600 0.31754749
16.30700 0.31751280000000004
16.30800 0.31751818
16.30900 0.31756286
16.31000 0.31764612
16.31100 0.31776726
16.31200 0.31792556
16.31300 0.31812037
16.31400 0.31835105999999996
16.31500 0.31861705
16.31600 0.31891777
16.31700 0.31925275
16.31800 0.31962148
16.31900 0.32002355
16.32000 0.32045860000000004
16.32100 0.32092625999999996
16.32200 0.32142622
16.32300 0.32195817
16.32400 0.32252183
16.32500 0.32311692
16.32600 0.32374319
16.32700 0.32440033
16.32800 0.32508806
16.32900 0.32580607
16.33000 0.32655401
16.33100 0.32733153
16.33200 0.32813817
16.33300 0.32897351999999996
16.33400 0.32983706
16.33500 0.33072827
16.33600 0.33164658
16.33700 0.33259138
16.33800 0.333562
16.33900 0.3345578
16.34000 0.33557805999999996
16.34100 0.3366221
16.34200 0.33768916
16.34300 0.33877853
16.34400 0.3398895
16.34500 0.34102139
16.34600 0.3421735
16.34700 0.3433452
16.34800 0.34453587
16.34900 0.34574498
16.35000 0.346972
16.35100 0.34821648
16.35200 0.349478
16.35300 0.35075622
16.35400 0.35205083
16.35500 0.3533616
16.35600 0.35468834
16.35700 0.35603088
16.35800 0.3573891
16.35900 0.35876292
16.36000 0.36015229
16.36100 0.36155714
16.36200 0.36297743000000005
16.36300 0.36441311000000004
16.36400 0.36586409000000003
16.36500 0.36733032
16.36600 0.36881163
16.36700 0.37030791999999996
16.36800 0.37181897
16.36900 0.37334451999999996
16.37000 0.37488426999999996
16.37100 0.37643791
16.37200 0.37800502
16.37300 0.37958517
16.37400 0.38117787
16.37500 0.38278260999999997
16.37600 0.38439883
16.37700 0.38602597
16.37800 0.38766342
16.37900 0.3893106
16.38000 0.39096694000000004
16.38100 0.39263181
16.38200 0.39430475
16.38300 0.39598518
16.38400 0.39767269
16.38500 0.39936681
16.38600 0.40106722
16.38700 0.40277364
16.38800 0.40448583
16.38900 0.40620361000000005
16.39000 0.40792692
16.39100 0.40965569
16.39200 0.41138994999999995
16.39300 0.41312980000000005
16.39400 0.41487534
16.39500 0.41662673
16.39600 0.41838419
16.39700 0.42014788000000003
16.39800 0.42191809
16.39900 0.42369501000000004
16.40000 0.42547886
16.40100 0.42726984
16.40200 0.42906808999999996
16.40300 0.43087378000000004
16.40400 0.43268702000000003
16.40500 0.43450785000000003
16.40600 0.43633626999999997
16.40700 0.43817227999999997
16.40800 0.44001574
16.40900 0.44186651
16.41000 0.44372444999999994
16.41100 0.44558928
16.41200 0.44746082
16.41300 0.44933873999999996
16.41400 0.45122271
16.41500 0.45311246000000005
16.41600 0.45500766000000004
16.41700 0.45690797
16.41800 0.45881318
16.41900 0.46072300000000005
16.42000 0.46263724
16.42100 0.46455571
16.42200 0.46647829
16.42300 0.46840492
16.42400 0.47033559999999996
16.42500 0.47227037
16.42600 0.47420934000000003
16.42700 0.47615268
16.42800 0.47810059000000005
16.42900 0.48005328999999997
16.43000 0.48201112
16.43100 0.4839744
16.43200 0.48594344
16.43300 0.48791864
16.43400 0.48990031
16.43500 0.49188877000000003
16.43600 0.49388436999999996
16.43700 0.49588736
16.43800 0.49789804000000004
16.43900 0.49991654
16.44000 0.50194301
16.44100 0.50397753
16.44200 0.50602015
16.44300 0.5080708300000001
16.44400 0.51012943
16.44500 0.5121958400000001
16.44600 0.51426985
16.44700 0.51635122
16.44800 0.51843971
16.44900 0.520535
16.45000 0.52263676
16.45100 0.52474467
16.45200 0.5268584
16.45300 0.5289776700000001
16.45400 0.5311022000000001
16.45500 0.53323172
16.45600 0.53536599
16.45700 0.5375048099999999
16.45800 0.53964807
16.45900 0.5417957
16.46000 0.5439476599999999
16.46100 0.54610395
16.46200 0.54826471
16.46300 0.5504299899999999
16.46400 0.55259997
16.46500 0.55477489
16.46600 0.55695493
16.46700 0.5591403699999999
16.46800 0.56133145
16.46900 0.56352848
16.47000 0.56573171
16.47100 0.56794141
16.47200 0.57015778
16.47300 0.57238108
16.47400 0.5746114099999999
16.47500 0.57684896
16.47600 0.57909382
16.47700 0.58134599
16.47800 0.58360547
16.47900 0.58587217
16.48000 0.58814595
16.48100 0.59042666
16.48200 0.59271404
16.48300 0.59500788
16.48400 0.59730783
16.48500 0.5996136
16.48600 0.6019248199999999
16.48700 0.60424111
16.48800 0.6065621
16.48900 0.6088874799999999
16.49000 0.61121685
16.49100 0.6135499600000001
16.49200 0.61588646
16.49300 0.61822608
16.49400 0.62056864
16.49500 0.62291389
16.49600 0.62526176
16.49700 0.6276120900000001
16.49800 0.62996484
16.49900 0.63232002
16.50000 0.6346775699999999
16.50100 0.63703754
16.50200 0.63939993
16.50300 0.64176484
16.50400 0.64413222
16.50500 0.64650215
16.50600 0.6488746
16.50700 0.65124952
16.50800 0.6536268199999999
16.50900 0.6560063500000001
16.51000 0.6583879699999999
16.51100 0.6607714100000001
16.51200 0.66315639
16.51300 0.66554248
16.51400 0.66792932
16.51500 0.6703164
16.51600 0.67270314
16.51700 0.67508896
16.51800 0.67747319
16.51900 0.6798551899999999
16.52000 0.68223425
16.52100 0.68460959
16.52200 0.6869805
16.52300 0.68934625
16.52400 0.69170604
16.52500 0.69405921
16.52600 0.69640502
16.52700 0.69874283
16.52800 0.70107197
16.52900 0.7033919
16.53000 0.70570204
16.53100 0.7080019
16.53200 0.71029104
16.53300 0.7125690100000001
16.53400 0.7148354800000001
16.53500 0.71709012
16.53600 0.7193326
16.53700 0.7215627
16.53800 0.72378018
16.53900 0.72598476
16.54000 0.7281762500000001
16.54100 0.73035439
16.54200 0.7325189200000001
16.54300 0.7346695799999999
16.54400 0.73680603
16.54500 0.73892791
16.54600 0.74103484
16.54700 0.74312636
16.54800 0.7452019
16.54900 0.74726092
16.55000 0.74930275
16.55100 0.7513267
16.55200 0.75333202
16.55300 0.75531788
16.55400 0.75728339
16.55500 0.75922762
16.55600 0.76114959
16.55700 0.76304832
16.55800 0.76492284
16.55900 0.76677208
16.56000 0.7685950500000001
16.56100 0.77039073
16.56200 0.77215815
16.56300 0.77389632
16.56400 0.77560432
16.56500 0.77728126
16.56600 0.77892626
16.56700 0.78053856
16.56800 0.7821173400000001
16.56900 0.78366194
16.57000 0.7851717100000001
16.57100 0.78664608
16.57200 0.7880844200000001
16.57300 0.78948606
16.57400 0.79085063
16.57500 0.7921774899999999
16.57600 0.79346625
16.57700 0.79471627
16.57800 0.7959270799999999
16.57900 0.7970981300000001
16.58000 0.79822894
16.58100 0.7993187800000001
16.58200 0.80036707
16.58300 0.80137318
16.58400 0.80233635
16.58500 0.80325576
16.58600 0.80413064
16.58700 0.8049601700000001
16.58800 0.8057435
16.58900 0.80647962
16.59000 0.80716768
16.59100 0.80780657
16.59200 0.80839535
16.59300 0.808933
16.59400 0.80941841
16.59500 0.8098505400000001
16.59600 0.81022847
16.59700 0.81055108
16.59800 0.8108174399999999
16.59900 0.81102643
16.60000 0.81117721
16.60100 0.8112687599999999
16.60200 0.81130024
16.60300 0.8112708099999999
16.60400 0.8111796299999999
16.60500 0.8110258699999999
16.60600 0.81080878
16.60700 0.8105276200000001
16.60800 0.81018163
16.60900 0.80977017
16.61000 0.8092926800000001
16.61100 0.80874842
16.61200 0.80813672
16.61300 0.80745704
16.61400 0.80670873
16.61500 0.80589112
16.61600 0.8050036599999999
16.61700 0.80404561
16.61800 0.80301622
16.61900 0.80191493
16.62000 0.8007409099999999
16.62100 0.7994934
16.62200 0.79817167
16.62300 0.7967748700000001
16.62400 0.79530217
16.62500 0.79375273
16.62600 0.7921257100000001
16.62700 0.7904202699999999
16.62800 0.78863548
16.62900 0.7867704099999999
16.63000 0.78482432
16.63100 0.78279627
16.63200 0.7806855300000001
16.63300 0.77849119
16.63400 0.77621252
16.63500 0.7738488299999999
16.63600 0.77139935
16.63700 0.7688634599999999
16.63800 0.76624048
16.63900 0.76352987
16.64000 0.76073105
16.64100 0.75784358
16.64200 0.75486694
16.64300 0.7518007
16.64400 0.7486444
16.64500 0.74539767
16.64600 0.74206013
16.64700 0.73863138
16.64800 0.73511107
16.64900 0.7314987900000001
16.65000 0.72779423
16.65100 0.72399694
16.65200 0.72010653
16.65300 0.71612261
16.65400 0.7120447200000001
16.65500 0.70787244
16.65600 0.70360531
16.65700 0.69924281
16.65800 0.69478448
16.65900 0.6902298
16.66000 0.68557826
16.66100 0.68082935
16.66200 0.67598256
16.66300 0.67103738
16.66400 0.6659932900000001
16.66500 0.66084983
16.66600 0.65560658
16.66700 0.65026307
16.66800 0.64481893
16.66900 0.63927374
16.67000 0.6336272199999999
16.67100 0.62787905
16.67200 0.62202904
16.67300 0.61607691
16.67400 0.61002253
16.67500 0.60386579
16.67600 0.5976066
16.67700 0.5912448699999999
16.67800 0.58478061
16.67900 0.57821386
16.68000 0.57154461
16.68100 0.56477292
16.68200 0.5578988699999999
16.68300 0.55092257
16.68400 0.54384405
16.68500 0.53666346
16.68600 0.52938084
16.68700 0.5219962899999999
16.68800 0.5145099
16.68900 0.50692176
16.69000 0.49923193
16.69100 0.49144039
16.69200 0.48354724
16.69300 0.47555254
16.69400 0.46745632
16.69500 0.45925857999999997
16.69600 0.45095938
16.69700 0.44255880999999997
16.69800 0.43405686
16.69900 0.42545367000000006
16.70000 0.41674930000000004
16.70100 0.40794392
16.70200 0.39903767999999995
16.70300 0.39003076999999997
16.70400 0.38092344
16.70500 0.37171594
16.70600 0.36240863
16.70700 0.35300185
16.70800 0.34349603
16.70900 0.3338916
16.71000 0.32418908
16.71100 0.31438898
16.71200 0.30449189
16.71300 0.29449838
16.71400 0.28440908
16.71500 0.27422465
16.71600 0.26394576000000003
16.71700 0.25357308
16.71800 0.24310730000000003
16.71900 0.23254909999999998
16.72000 0.2218992
16.72100 0.21115826000000001
16.72200 0.20032697
16.72300 0.18940603
16.72400 0.1783961
16.72500 0.16729783
16.72600 0.1561119
16.72700 0.14483895
16.72800 0.13347962
16.72900 0.12203456
16.73000 0.11050441999999999
16.73100 0.098889833
16.73200 0.087191473
16.73300 0.075409998
16.73400 0.063546095
16.73500 0.051600468999999996
16.73600 0.039573835
16.73700 0.027466944
16.73800 0.015280573
16.73900 0.0030155255
16.74000 -0.0093273651
16.74100 -0.021747235
16.74200 -0.034243186
16.74300 -0.046814291
16.74400 -0.059459596999999996
16.74500 -0.072178117
16.74600 -0.084968843
16.74700 -0.097830745
16.74800 -0.11076275999999999
16.74900 -0.12376383
16.75000 -0.13683286
16.75100 -0.14996874
16.75200 -0.16317038
16.75300 -0.17643666
16.75400 -0.18976646
16.75500 -0.20315866
16.75600 -0.21661213
16.75700 -0.23012572999999997
16.75800 -0.24369836
16.75900 -0.25732889999999997
16.76000 -0.2710162
16.76100 -0.28475916
16.76200 -0.29855664
16.76300 -0.31240752
16.76400 -0.32631066000000003
16.76500 -0.34026490000000004
16.76600 -0.3542691
16.76700 -0.36832208
16.76800 -0.38242265999999997
16.76900 -0.39656963
16.77000 -0.41076178
16.77100 -0.42499788
16.77200 -0.43927669
16.77300 -0.45359689000000003
16.77400 -0.46795722999999995
16.77500 -0.48235636
16.77600 -0.49679293
16.77700 -0.5112655899999999
16.77800 -0.52577294
16.77900 -0.54031354
16.78000 -0.55488604
16.78100 -0.56948899
16.78200 -0.58412091
16.78300 -0.5987803899999999
16.78400 -0.6134660000000001
16.78500 -0.6281762399999999
16.78600 -0.64290967
16.78700 -0.65766484
16.78800 -0.67244028
16.78900 -0.68723457
16.79000 -0.70204628
16.79100 -0.716874
16.79200 -0.73171631
16.79300 -0.7465717799999999
16.79400 -0.76143905
16.79500 -0.77631669
16.79600 -0.7912033199999999
16.79700 -0.8060975899999999
16.79800 -0.8209981
16.79900 -0.8359034499999999
16.80000 -0.8508121599999999
16.80100 -0.86572291
16.80200 -0.8806343200000001
16.80300 -0.8955448899999999
16.80400 -0.91045322
16.80500 -0.92535773
16.80600 -0.9402570299999999
16.80700 -0.95514953
16.80800 -0.97003365
16.80900 -0.9849079000000001
16.81000 -0.99977059
16.81100 -1.0146202
16.81200 -1.029455
16.81300 -1.0442735
16.81400 -1.0590739
16.81500 -1.0738545
16.81600 -1.0886138
16.81700 -1.1033501
16.81800 -1.1180618
16.81900 -1.1327473
16.82000 -1.1474049
16.82100 -1.1620331
16.82200 -1.1766303
16.82300 -1.1911952
16.82400 -1.2057262
16.82500 -1.220222
16.82600 -1.2346811
16.82700 -1.2491021
16.82800 -1.2634838000000002
16.82900 -1.2778249
16.83000 -1.292124
16.83100 -1.3063801
16.83200 -1.3205918
16.83300 -1.3347579
16.83400 -1.3488774000000001
16.83500 -1.362949
16.83600 -1.3769713
16.83700 -1.3909434
16.83800 -1.4048639
[truncated: 327,900 more chars]
