# Supplementary material for: 2D Synthetic dataset of numerical simulations of long-period seismicity in a volcanic edifice and related sensitivity kernels
Source: Data Brief. 2021 Jan 25;34:106673. doi: 10.1016/j.dib.2020.106673 (PMC7841316; doi:10.1016/j.dib.2020.106673)
Supplement: Supplementary Data S1 — Supplementary Raw Research Data. This is open data under the CC BY license http://creativecommons.org/licenses/by/4.0/ [file mmc1.zip › Dataset/OUTPUT_SEISMOGRAMS/9000_3000/disp_Z_hetero_5000_1768_SVF7e-1Hz.semd]

-1.714286 0.0
-1.713286 0.0
-1.712286 0.0
-1.711286 0.0
-1.710286 0.0
-1.709286 0.0
-1.708286 0.0
-1.707286 0.0
-1.706286 0.0
-1.705286 0.0
-1.704286 0.0
-1.703286 0.0
-1.702286 0.0
-1.701286 0.0
-1.700286 0.0
-1.699286 0.0
-1.698286 0.0
-1.697286 0.0
-1.696286 0.0
-1.695286 0.0
-1.694286 0.0
-1.693286 0.0
-1.692286 0.0
-1.691286 0.0
-1.690286 0.0
-1.689286 0.0
-1.688286 0.0
-1.687286 0.0
-1.686286 0.0
-1.685286 0.0
-1.684286 0.0
-1.683286 0.0
-1.682286 0.0
-1.681286 0.0
-1.680286 0.0
-1.679286 0.0
-1.678286 0.0
-1.677286 0.0
-1.676286 0.0
-1.675286 0.0
-1.674286 0.0
-1.673286 0.0
-1.672286 0.0
-1.671286 0.0
-1.670286 0.0
-1.669286 0.0
-1.668286 0.0
-1.667286 0.0
-1.666286 0.0
-1.665286 0.0
-1.664286 0.0
-1.663286 0.0
-1.662286 0.0
-1.661286 0.0
-1.660286 0.0
-1.659286 0.0
-1.658286 0.0
-1.657286 0.0
-1.656286 0.0
-1.655286 0.0
-1.654286 0.0
-1.653286 0.0
-1.652286 0.0
-1.651286 0.0
-1.650286 0.0
-1.649286 0.0
-1.648286 0.0
-1.647286 0.0
-1.646286 0.0
-1.645286 0.0
-1.644286 0.0
-1.643286 0.0
-1.642286 0.0
-1.641286 0.0
-1.640286 0.0
-1.639286 0.0
-1.638286 0.0
-1.637286 0.0
-1.636286 0.0
-1.635286 0.0
-1.634286 0.0
-1.633286 0.0
-1.632286 0.0
-1.631286 0.0
-1.630286 0.0
-1.629286 0.0
-1.628286 0.0
-1.627286 0.0
-1.626286 0.0
-1.625286 0.0
-1.624286 0.0
-1.623286 0.0
-1.622286 0.0
-1.621286 0.0
-1.620286 0.0
-1.619286 0.0
-1.618286 0.0
-1.617286 0.0
-1.616286 0.0
-1.615286 0.0
-1.614286 0.0
-1.613286 0.0
-1.612286 0.0
-1.611286 0.0
-1.610286 0.0
-1.609286 0.0
-1.608286 0.0
-1.607286 0.0
-1.606286 0.0
-1.605286 0.0
-1.604286 0.0
-1.603286 0.0
-1.602286 0.0
-1.601286 0.0
-1.600286 0.0
-1.599286 0.0
-1.598286 -1.6243022000000002e-36
-1.597286 -2.7487498000000002e-36
-1.596286 -2.5124432000000003e-36
-1.595286 0.0
-1.594286 2.3679528e-36
-1.593286 4.0458376e-36
-1.592286 3.3064041e-36
-1.591286 0.0
-1.590286 -7.1711337e-36
-1.589286 -1.6135647e-35
-1.588286 -2.445947e-35
-1.587286 -2.973954e-35
-1.586286 -3.0424325999999997e-35
-1.585286 -2.6398873e-35
-1.584286 -1.8773313e-35
-1.583286 -9.593321800000001e-36
-1.582286 -1.366617e-36
-1.581286 3.5849961999999996e-36
-1.580286 3.7499906999999996e-36
-1.579286 0.0
-1.578286 -8.535538799999999e-36
-1.577286 -1.8418436000000002e-35
-1.576286 -2.5180358000000003e-35
-1.575286 -2.2728153e-35
-1.574286 -3.7811085e-36
-1.573286 3.8938806000000003e-35
-1.572286 1.1133881e-34
-1.571286 2.1540774e-34
-1.570286 3.4715579e-34
-1.569286 4.9546836e-34
-1.568286 6.4257655e-34
-1.567286 7.6711381000000006e-34
-1.566286 8.4988442e-34
-1.565286 8.8142748e-34
-1.564286 8.697432e-34
-1.563286 8.459891599999999e-34
-1.562286 8.6585433e-34
-1.561286 1.0049062e-33
-1.560286 1.34739e-33
-1.559286 1.9694109e-33
-1.558286 2.9192012999999998e-33
-1.557286 4.1985048e-33
-1.556286 5.7500219000000005e-33
-1.555286 7.4557629e-33
-1.554286 9.1501536e-33
-1.553286 1.0649462e-32
-1.552286 1.1795965e-32
-1.551286 1.2511428e-32
-1.550286 1.2850628e-32
-1.549286 1.3042602e-32
-1.548286 1.3505988e-32
-1.547286 1.4826211e-32
-1.546286 1.7686838e-32
-1.545286 2.2755368999999998e-32
-1.544286 3.053423e-32
-1.543286 4.1199442000000004e-32
-1.542286 5.445987699999999e-32
-1.541286 6.9476762e-32
-1.540286 8.4883218e-32
-1.539286 9.8935106e-32
-1.538286 1.0980643e-31
-1.537286 1.1601563e-31
-1.536286 1.1693612e-31
-1.535286 1.1331052e-31
-1.534286 1.0765959e-31
-1.533286 1.0446188e-31
-1.532286 1.0998562e-31
-1.531286 1.3168652e-31
-1.530286 1.7714543999999998e-31
-1.529286 2.5260599000000003e-31
-1.528286 3.6127455999999996e-31
-1.527286 5.0164824e-31
-1.526286 6.662209000000001e-31
-1.525286 8.4095938e-31
-1.524286 1.0059214e-30
-1.523286 1.1372853e-30
-1.522286 1.2108785999999999e-30
-1.521286 1.2070366999999999e-30
-1.520286 1.1163138999999999e-30
-1.519286 9.452659199999999e-31
-1.518286 7.212596000000001e-31
-1.517286 4.9512105e-31
-1.516286 3.4045685e-31
-1.515286 3.4871224e-31
-1.514286 6.1949405e-31
-1.513286 1.2463596e-30
-1.512286 2.2991019e-30
-1.511286 3.8044607e-30
-1.510286 5.7280223e-30
-1.509286 7.960696399999999e-30
-1.508286 1.031343e-29
-1.507286 1.2523592e-29
-1.506286 1.4275641999999998e-29
-1.505286 1.523725e-29
-1.504286 1.5110031e-29
-1.503286 1.369156e-29
-1.502286 1.0942648999999999e-29
-1.501286 7.0513292e-30
-1.500286 2.4828406999999998e-30
-1.499286 -1.9961606e-30
-1.498286 -5.3307728e-30
-1.497286 -6.2381099e-30
-1.496286 -3.320485e-30
-1.495286 4.7683582e-30
-1.494286 1.9111360999999999e-29
-1.493286 4.0286491e-29
-1.492286 6.8120105e-29
-1.491286 1.0146804000000001e-28
-1.490286 1.3806293e-28
-1.489286 1.7446823e-28
-1.488286 2.0617693e-28
-1.487286 2.2788425e-28
-1.486286 2.339489e-28
-1.485286 2.1903712e-28
-1.484286 1.7891882e-28
-1.483286 1.1135746e-28
-1.482286 1.7009595e-29
-1.481286 -9.977341199999999e-29
-1.480286 -2.3036187e-28
-1.479286 -3.6160606000000003e-28
-1.478286 -4.7604696e-28
-1.477286 -5.5266271e-28
-1.476286 -5.6819026e-28
-1.475286 -4.9900491e-28
-1.474286 -3.2347697e-28
-1.473286 -2.4657661e-29
-1.472286 4.0691108e-28
-1.471286 9.7051484e-28
-1.470286 1.6529852e-27
-1.469286 2.4270854e-27
-1.468286 3.2507973e-27
-1.467286 4.0676781e-27
-1.466286 4.8083733000000004e-27
-1.465286 5.3932851e-27
-1.464286 5.7362993e-27
-1.463286 5.7494166999999995e-27
-1.462286 5.3480914000000004e-27
-1.461286 4.4570936e-27
-1.460286 3.0167646e-27
-1.459286 9.896133e-28
-1.458286 -1.6326933e-27
-1.457286 -4.8218097e-27
-1.456286 -8.5045064e-27
-1.455286 -1.255369e-26
-1.454286 -1.6778771e-26
-1.453286 -2.0915854e-26
-1.452286 -2.4618784999999998e-26
-1.451286 -2.7452699e-26
-1.450286 -2.8892494999999997e-26
-1.449286 -2.8329298000000004e-26
-1.448286 -2.5088509e-26
-1.447286 -1.8463197e-26
-1.446286 -7.7662686e-27
-1.445286 7.596263700000001e-27
-1.444286 2.8030305e-26
-1.443286 5.3639104e-26
-1.442286 8.4094585e-26
-1.441286 1.1850415e-25
-1.440286 1.5528664999999999e-25
-1.439286 1.9207552e-25
-1.438286 2.2567005e-25
-1.437286 2.5205791e-25
-1.436286 2.6653126e-25
-1.435286 2.63916e-25
-1.434286 2.3892719e-25
-1.433286 1.8665347e-25
-1.432286 1.0316016e-25
-1.431286 -1.3815596e-26
-1.430286 -1.641224e-25
-1.429286 -3.4446883e-25
-1.428286 -5.4779437000000005e-25
-1.427286 -7.6283188e-25
-1.426286 -9.7396226e-25
-1.425286 -1.1614617e-24
-1.424286 -1.3022294999999999e-24
-1.423286 -1.3710601000000001e-24
-1.422286 -1.3424844e-24
-1.421286 -1.1931597e-24
-1.420286 -9.0472146e-25
-1.419286 -4.6694711e-25
-1.418286 1.1898769e-25
-1.417286 8.3744965e-25
-1.416286 1.6558253999999998e-24
-1.415286 2.5229112e-24
-1.414286 3.368604e-24
-1.413286 4.1052473e-24
-1.412286 4.6309312000000004e-24
-1.411286 4.834926e-24
-1.410286 4.6052892e-24
-1.409286 3.8384887000000005e-24
-1.408286 2.4506704e-24
-1.407286 3.8997062e-25
-1.406286 -2.3509647e-24
-1.405286 -5.7232924999999994e-24
-1.404286 -9.612312e-24
-1.403286 -1.3831119e-23
-1.402286 -1.8118847e-23
-1.401286 -2.2144654e-23
-1.400286 -2.5518354e-23
-1.399286 -2.7808215000000004e-23
-1.398286 -2.8565972e-23
-1.397286 -2.735846e-23
-1.396286 -2.3804649000000003e-23
-1.395286 -1.7616161000000002e-23
-1.394286 -8.6386783e-24
-1.393286 3.1088731e-24
-1.392286 1.7400873000000002e-23
-1.391286 3.3780989e-23
-1.390286 5.1551123000000006e-23
-1.389286 6.9776463e-23
-1.388286 8.730895599999999e-23
-1.387286 1.0283056e-22
-1.386286 1.149161e-22
-1.385286 1.2211413000000001e-22
-1.384286 1.2304256e-22
-1.383286 1.1649408e-22
-1.382286 1.0154521000000001e-22
-1.381286 7.7661384e-23
-1.380286 4.4790132e-23
-1.379286 3.434265e-24
-1.378286 -4.5302458e-23
-1.377286 -9.9703499e-23
-1.376286 -1.5746579e-22
-1.375286 -2.1576598e-22
-1.374286 -2.713658e-22
-1.373286 -3.2075268e-22
-1.372286 -3.6030867e-22
-1.371286 -3.8649861e-22
-1.370286 -3.9606647000000004e-22
-1.369286 -3.8622721e-22
-1.368286 -3.5484293e-22
-1.367286 -3.0057168e-22
-1.366286 -2.2298069e-22
-1.365286 -1.2261848000000002e-22
-1.364286 -1.0445320000000002e-24
-1.363286 1.3918088e-22
-1.362286 2.9453984e-22
-1.361286 4.6062266999999995e-22
-1.360286 6.3220441e-22
-1.359286 8.0331915e-22
-1.358286 9.673208800000001e-22
-1.357286 1.1169239000000002e-21
-1.356286 1.2442215e-21
-1.355286 1.3406888e-21
-1.354286 1.3971882000000002e-21
-1.353286 1.404e-21
-1.352286 1.3509169e-21
-1.351286 1.2274413e-21
-1.350286 1.0231328e-21
-1.349286 7.2815064e-22
-1.348286 3.3402619e-22
-1.347286 -1.6531058e-22
-1.346286 -7.7225144e-22
-1.345286 -1.4840067e-21
-1.344286 -2.2909422e-21
-1.343286 -3.1748619e-21
-1.342286 -4.1073826e-21
-1.341286 -5.0485804e-21
-1.340286 -5.9461281e-21
-1.339286 -6.735150499999999e-21
-1.338286 -7.3390349e-21
-1.337286 -7.6714098e-21
-1.336286 -7.6394514e-21
-1.335286 -7.148623400000001e-21
-1.334286 -6.1088309e-21
-1.333286 -4.4418650000000005e-21
-1.332286 -2.0898631e-21
-1.331286 9.7563067e-22
-1.330286 4.7445755e-21
-1.329286 9.1600067e-21
-1.328286 1.4111053e-20
-1.327286 1.9428232e-20
-1.326286 2.4881837e-20
-1.325286 3.0184141e-20
-1.324286 3.4995945000000003e-20
-1.323286 3.8937813e-20
-1.322286 4.160593e-20
-1.321286 4.2592259e-20
-1.320286 4.1508167e-20
-1.319286 3.8010398e-20
-1.318286 3.1827874e-20
-1.317286 2.2787575999999998e-20
-1.316286 1.0837564e-20
-1.315286 -3.9346981e-21
-1.314286 -2.129048e-20
-1.313286 -4.0835704e-20
-1.312286 -6.202545999999999e-20
-1.311286 -8.41773e-20
-1.310286 -1.0649274e-19
-1.309286 -1.2808554e-19
-1.308286 -1.4801477000000001e-19
-1.307286 -1.6531999e-19
-1.306286 -1.7905548000000002e-19
-1.305286 -1.8832059e-19
-1.304286 -1.9228359000000002e-19
-1.303286 -1.9019663e-19
-1.302286 -1.8140131e-19
-1.301286 -1.6532477e-19
-1.300286 -1.4146854999999999e-19
-1.299286 -1.0939362e-19
-1.298286 -6.8706453e-20
-1.297286 -1.9052682e-20
-1.296286 3.9875157e-20
-1.295286 1.0830865999999999e-19
-1.294286 1.8634750999999998e-19
-1.293286 2.7387215e-19
-1.292286 3.7042368e-19
-1.291286 4.750531400000001e-19
-1.290286 5.8614697e-19
-1.289286 7.012394599999999e-19
-1.288286 8.1682858e-19
-1.287286 9.282156400000001e-19
-1.286286 1.0293923e-18
-1.285286 1.1130018e-18
-1.284286 1.1703993e-18
-1.283286 1.1918372e-18
-1.282286 1.1667923e-18
-1.281286 1.0844494e-18
-1.280286 9.3434041e-19
-1.279286 7.071307799999999e-19
-1.278286 3.9552625999999996e-19
-1.277286 -4.7384543e-21
-1.276286 -4.9388491e-19
-1.275286 -1.0671179e-18
-1.274286 -1.713774e-18
-1.273286 -2.4166775000000002e-18
-1.272286 -3.1517927000000003e-18
-1.271286 -3.888253300000001e-18
-1.270286 -4.5888426e-18
-1.269286 -5.2109755e-18
-1.268286 -5.7082041e-18
-1.267286 -6.0322418000000004e-18
-1.266286 -6.135461e-18
-1.265286 -5.9737691e-18
-1.264286 -5.5097441e-18
-1.263286 -4.7158507e-18
-1.262286 -3.5775503e-18
-1.261286 -2.0960716e-18
-1.260286 -2.906184e-19
-1.259286 1.8002129e-18
-1.258286 4.1180039999999996e-18
-1.257286 6.5852327e-18
-1.256286 9.107231399999999e-18
-1.255286 1.1575414e-17
-1.254286 1.3871696e-17
-1.253286 1.5873955000000002e-17
-1.252286 1.7462283e-17
-1.251286 1.8525674999999998e-17
-1.250286 1.8968766e-17
-1.249286 1.8718157999999998e-17
-1.248286 1.7727849e-17
-1.247286 1.598335e-17
-1.246286 1.3504045000000001e-17
-1.245286 1.0343558e-17
-1.244286 6.5878984000000005e-18
-1.243286 2.3514203e-18
-1.242286 -2.229266e-18
-1.241286 -7.0030752e-18
-1.240286 -1.1813408e-17
-1.239286 -1.6507629e-17
-1.238286 -2.0946293e-17
-1.237286 -2.5011314999999996e-17
-1.236286 -2.8612280999999995e-17
-1.235286 -3.1690178e-17
-1.234286 -3.4218014e-17
-1.233286 -3.6198008e-17
-1.232286 -3.7655306e-17
-1.231286 -3.8628523e-17
-1.230286 -3.915773e-17
-1.229286 -3.9270865e-17
-1.228286 -3.8969753e-17
-1.227286 -3.8217228e-17
-1.226286 -3.6926862e-17
-1.225286 -3.4956869999999995e-17
-1.224286 -3.2109556e-17
-1.223286 -2.8137407e-17
-1.222286 -2.2756481000000002e-17
-1.221286 -1.5667242999999998e-17
-1.220286 -6.5822916999999996e-18
-1.219286 4.7401908e-18
-1.218286 1.8459147e-17
-1.217286 3.4612016e-17
-1.216286 5.3077786e-17
-1.215286 7.3545068e-17
-1.214286 9.5488717e-17
-1.213286 1.181583e-16
-1.212286 1.4058137999999998e-16
-1.211286 1.6158386e-16
-1.210286 1.7982873e-16
-1.209286 1.9387325e-16
-1.208286 2.0224326000000001e-16
-1.207286 2.0352204e-16
-1.206286 1.9644934e-16
-1.205286 1.8002535999999999e-16
-1.204286 1.536128e-16
-1.203286 1.1702973e-16
-1.202286 7.062578200000001e-17
-1.201286 1.5333864e-17
-1.200286 -4.7308941e-17
-1.199286 -1.1517685e-16
-1.198286 -1.8561044000000002e-16
-1.197286 -2.5551251000000003e-16
-1.196286 -3.2148269e-16
-1.195286 -3.7998629999999996e-16
-1.194286 -4.2754976e-16
-1.193286 -4.6097204e-16
-1.192286 -4.7753956e-16
-1.191286 -4.7523023e-16
-1.190286 -4.5289193e-16
-1.189286 -4.1038014e-16
-1.188286 -3.486424e-16
-1.187286 -2.6973806e-16
-1.186286 -1.7678704999999997e-16
-1.185286 -7.38446e-17
-1.184286 3.4295133e-17
-1.183286 1.4235867e-16
-1.182286 2.4490261999999997e-16
-1.181286 3.3665461e-16
-1.180286 4.1286404000000003e-16
-1.179286 4.6963775e-16
-1.178286 5.0423532e-16
-1.177286 5.1529965e-16
-1.176286 5.030012900000001e-16
-1.175286 4.690799e-16
-1.174286 4.167728e-16
-1.173286 3.5062834000000004e-16
-1.172286 2.7621052e-16
-1.171286 1.9970959e-16
-1.170286 1.2748259e-16
-1.169286 6.5553862e-17
-1.168286 1.9111273e-17
-1.167286 -7.9631333e-18
-1.166286 -1.3489673999999999e-17
-1.165286 2.7209967e-18
-1.164286 3.8718241e-17
-1.163286 9.0421388e-17
-1.162286 1.5179976000000002e-16
-1.161286 2.1522100000000002e-16
-1.160286 2.7195308e-16
-1.159286 3.1279260000000003e-16
-1.158286 3.2878072e-16
-1.157286 3.1195901e-16
-1.156286 2.5611106e-16
-1.155286 1.5743392e-16
-1.154286 1.5084189e-17
-1.153286 -1.6844973e-16
-1.152286 -3.8718889e-16
-1.151286 -6.3174439e-16
-1.150286 -8.8964772e-16
-1.149286 -1.1459244999999999e-15
-1.148286 -1.3838855999999999e-15
-1.147286 -1.5860962e-15
-1.146286 -1.7354648e-15
-1.145286 -1.8163849e-15
-1.144286 -1.8158562999999998e-15
-1.143286 -1.7245066e-15
-1.142286 -1.5374424000000002e-15
-1.141286 -1.254862e-15
-1.140286 -8.823823499999999e-16
-1.139286 -4.3104278e-16
-1.138286 8.302311500000001e-17
-1.137286 6.3924013e-16
-1.136286 1.2135346e-15
-1.135286 1.7795143e-15
-1.134286 2.309816e-15
-1.133286 2.7775335e-15
-1.132286 3.1576398999999998e-15
-1.131286 3.4283099e-15
-1.130286 3.5720607000000006e-15
-1.129286 3.5766433e-15
-1.128286 3.4356325e-15
-1.127286 3.1486878e-15
-1.126286 2.7214909e-15
-1.125286 2.1653793e-15
-1.124286 1.4967307e-15
-1.123286 7.361636999999999e-16
-1.122286 -9.2362615e-17
-1.121286 -9.6246939e-16
-1.120286 -1.8462201000000002e-15
-1.119286 -2.7148632e-15
-1.118286 -3.5394168e-15
-1.117286 -4.2910894e-15
-1.116286 -4.9415581e-15
-1.115286 -5.4631663e-15
-1.114286 -5.8291186e-15
-1.113286 -6.013783e-15
-1.112286 -5.9932028e-15
-1.111286 -5.7459233999999995e-15
-1.110286 -5.2541976000000005e-15
-1.109286 -4.5056108e-15
-1.108286 -3.4950886e-15
-1.107286 -2.2272e-15
-1.106286 -7.1858677e-16
-1.105286 9.9971428e-16
-1.104286 2.8803445e-15
-1.103286 4.8584195e-15
-1.102286 6.851382199999999e-15
-1.101286 8.7602225e-15
-1.100286 1.047231e-14
-1.099286 1.1865986999999999e-14
-1.098286 1.2816925e-14
-1.097286 1.3206111999999999e-14
-1.096286 1.2929104000000002e-14
-1.095286 1.1906060999999999e-14
-1.094286 1.0091862e-14
-1.093286 7.4854975e-15
-1.092286 4.1378178e-15
-1.091286 1.5673734e-16
-1.090286 -4.2909895e-15
-1.089286 -8.982143799999999e-15
-1.088286 -1.364407e-14
-1.087286 -1.7966564999999998e-14
-1.086286 -2.1618467e-14
-1.085286 -2.4268394000000002e-14
-1.084286 -2.5608641e-14
-1.083286 -2.5380892000000002e-14
-1.082286 -2.3402033e-14
-1.081286 -1.9588086000000002e-14
-1.080286 -1.3974241e-14
-1.079286 -6.7288542e-15
-1.078286 1.8404233000000002e-15
-1.077286 1.1289941e-14
-1.076286 2.1053782e-14
-1.075286 3.0468294e-14
-1.074286 3.8807021e-14
-1.073286 4.5324801999999997e-14
-1.072286 4.9308985e-14
-1.071286 5.0134879999999996e-14
-1.070286 4.7321952e-14
-1.069286 4.0586764e-14
-1.068286 2.9888413e-14
-1.067286 1.5462236e-14
-1.066286 -2.1620314000000003e-15
-1.065286 -2.2160863e-14
-1.064286 -4.3438499e-14
-1.063286 -6.4670394e-14
-1.062286 -8.436805000000001e-14
-1.061286 -1.009631e-13
-1.060286 -1.1290692999999999e-13
-1.059286 -1.1878055000000001e-13
-1.058286 -1.1740811999999999e-13
-1.057286 -1.0796649999999999e-13
-1.056286 -9.008284299999999e-14
-1.055286 -6.391169e-14
-1.054286 -3.0184265e-14
-1.053286 9.7767818e-15
-1.052286 5.4081847e-14
-1.051286 1.0034062999999999e-13
-1.050286 1.4576997e-13
-1.049286 1.8734008e-13
-1.048286 2.2195315e-13
-1.047286 2.4664509e-13
-1.046286 2.5879878e-13
-1.045286 2.5635527999999997e-13
-1.044286 2.3800806000000003e-13
-1.043286 2.0336509e-13
-1.042286 1.5306433e-13
-1.041286 8.8830272e-14
-1.040286 1.3461805000000002e-14
-1.039286 -6.9254287e-14
-1.038286 -1.5470518000000001e-13
-1.037286 -2.3768496e-13
-1.036286 -3.1268938999999997e-13
-1.035286 -3.7425736e-13
-1.034286 -4.1734008e-13
-1.033286 -4.3767493e-13
-1.032286 -4.3213846e-13
-1.031286 -3.9905272e-13
-1.030286 -3.3841969e-13
-1.029286 -2.5206172e-13
-1.028286 -1.4365021e-13
-1.027286 -1.861163e-14
-1.026286 1.1609322e-13
-1.025286 2.5231161e-13
-1.024286 3.8114949e-13
-1.023286 4.9350825e-13
-1.022286 5.806777999999999e-13
-1.021286 6.3495009e-13
-1.020286 6.5021281e-13
-1.019286 6.2248168e-13
-1.018286 5.5033031e-13
-1.017286 4.3518104999999997e-13
-1.016286 2.8142668e-13
-1.015286 9.636198300000001e-14
-1.014286 -1.1008355e-13
-1.013286 -3.2580896e-13
-1.012286 -5.3718364e-13
-1.011286 -7.2983755e-13
-1.010286 -8.8955739e-13
-1.009286 -1.003236e-12
-1.008286 -1.0598158e-12
-1.007286 -1.0511621e-12
-1.006286 -9.7280455e-13
-1.005286 -8.244863699999999e-13
-1.004286 -6.1047464e-13
-1.003286 -3.3959328e-13
-1.002286 -2.4959102e-14
-1.001286 3.165813e-13
-1.000286 6.6529559e-13
-0.9992857 9.9965295e-13
-0.9982857 1.2975981e-12
-0.9972857 1.5379398e-12
-0.9962857 1.7017693e-12
-0.9952857 1.7738175999999998e-12
-0.9942857 1.7436581e-12
-0.9932857 1.6066673000000001e-12
-0.9922857 1.3646646e-12
-0.9912857 1.0261728e-12
-0.9902857 6.062596000000001e-13
-0.9892857 1.2594635999999998e-13
-0.9882857 -3.8880053e-13
-0.9872857 -9.0845232e-13
-0.9862857 -1.4016046e-12
-0.9852857 -1.8368734e-12
-0.9842857 -2.1848888e-12
-0.9832857 -2.4202586999999997e-12
-0.9822857 -2.5233755e-12
-0.9812857 -2.4819383e-12
-0.9802857 -2.2920787999999998e-12
-0.9792857 -1.958997e-12
-0.9782857 -1.4970443000000001e-12
-0.9772857 -9.292234300000002e-13
-0.9762857 -2.8610825e-13
-0.9752857 3.9576686999999996e-13
-0.9742857 1.0759699e-12
-0.9732857 1.7125698e-12
-0.9722857 2.2647299e-12
-0.9712857 2.6953354e-12
-0.9702857 2.9734851e-12
-0.9692857 3.0766839e-12
-0.9682857 2.9925798999999997e-12
-0.9672857 2.7201189e-12
-0.9662857 2.2700188e-12
-0.9652857 1.6645129e-12
-0.9642857 9.363492699999999e-13
-0.9632857 1.2708856e-13
-0.9622857 -7.152158999999999e-13
-0.9612857 -1.5388256e-12
-0.9602857 -2.2914482e-12
-0.9592857 -2.9235034e-12
-0.9582857 -3.3913163000000004e-12
-0.9572857 -3.6600378e-12
-0.9562857 -3.7060937e-12
-0.9552857 -3.5189974e-12
-0.9542857 -3.1023919999999996e-12
-0.9532857 -2.4742386e-12
-0.9522857 -1.6661152999999999e-12
-0.9512857 -7.216479299999999e-13
-0.9502857 3.0584678e-13
-0.9492857 1.3563777e-12
-0.9482857 2.3667806e-12
-0.9472857 3.2744961999999997e-12
-0.9462857 4.0213946e-12
-0.9452857 4.55741e-12
-0.9442857 4.8437555e-12
-0.9432857 4.855512e-12
-0.9422857 4.5834203e-12
-0.9412857 4.0347554e-12
-0.9402857 3.2332148999999997e-12
-0.9392857 2.2178135000000002e-12
-0.9382857 1.0408436e-12
-0.9372857 -2.349861e-13
-0.9362857 -1.5400663e-12
-0.9352857 -2.8018481e-12
-0.9342857 -3.9490119e-12
-0.9332857 -4.9155934e-12
-0.9322857 -5.6448193e-12
-0.9312857 -6.09242e-12
-0.9302857 -6.2292225999999995e-12
-0.9292857 -6.042875300000001e-12
-0.9282857 -5.5386e-12
-0.9272857 -4.7389378999999996e-12
-0.9262857 -3.6825117e-12
-0.9252857 -2.4218908e-12
-0.9242857 -1.0206888e-12
-0.9232857 4.4992111999999997e-13
-0.9222857 1.9150661e-12
-0.9212857 3.3001823e-12
-0.9202857 4.5349426e-12
-0.9192857 5.5568888e-12
-0.9182857 6.3145757e-12
-0.9172857 6.770072099999999e-12
-0.9162857 6.9007097e-12
-0.9152857 6.7000103000000004e-12
-0.9142857 6.1777785999999996e-12
-0.9132857 5.3593868e-12
-0.9122857 4.2843252e-12
-0.9112857 3.0041145e-12
-0.9102857 1.5797156e-12
-0.9092857 7.857074399999999e-14
-0.9082857 -1.4285693e-12
-0.9072857 -2.8708907999999998e-12
-0.9062857 -4.1806944000000006e-12
-0.9052857 -5.2963825e-12
-0.9042857 -6.1651469000000005e-12
-0.9032857 -6.745268899999999e-12
-0.9022857 -7.0079555e-12
-0.9012857 -6.9386588e-12
-0.9002857 -6.5378333e-12
-0.8992857 -5.8211059e-12
-0.8982857 -4.8188409e-12
-0.8972857 -3.5751008e-12
-0.8962857 -2.1460161e-12
-0.8952857 -5.975958499999999e-13
-0.8942857 9.9697125e-13
-0.8932857 2.5604513e-12
-0.8922857 4.0150353999999996e-12
-0.8912857 5.2860213e-12
-0.8902857 6.3055552e-12
-0.8892857 7.0162687e-12
-0.8882857 7.3746144e-12
-0.8872857 7.3537212e-12
-0.8862857 6.9455658e-12
-0.8852857 6.1623001999999994e-12
-0.8842857 5.0365873000000005e-12
-0.8832857 3.6208466000000003e-12
-0.8822857 1.9853697e-12
-0.8812857 2.1531872e-13
-0.8802857 -1.5932973e-12
-0.8792857 -3.3385133000000004e-12
-0.8782857 -4.9179376999999994e-12
-0.8772857 -6.234638899999999e-12
-0.8762857 -7.2030571000000006e-12
-0.8752857 -7.7545921e-12
-0.8742857 -7.8425053e-12
-0.8732857 -7.4457882e-12
-0.8722857 -6.5717051e-12
-0.8712857 -5.2567661e-12
-0.8702857 -3.5659713999999996e-12
-0.8692857 -1.5902778e-12
-0.8682857 5.5767014e-13
-0.8672857 2.7493741e-12
-0.8662857 4.8476146e-12
-0.8652857 6.7145087999999995e-12
-0.8642857 8.2200421e-12
-0.8632857 9.250560700000001e-12
-0.8622857 9.716685600000001e-12
-0.8612857 9.5601153e-12
-0.8602857 8.7588147e-12
-0.8592857 7.3301716e-12
-0.8582857 5.3317946e-12
-0.8572857 2.8597811000000004e-12
-0.8562857 4.4420180999999994e-14
-0.8552857 -2.9565255000000004e-12
-0.8542857 -5.9666471e-12
-0.8532857 -8.8013527e-12
-0.8522857 -1.127935e-11
-0.8512857 -1.3234429e-11
-0.8502857 -1.4526768e-11
-0.8492857 -1.5052948e-11
-0.8482857 -1.475394e-11
-0.8472857 -1.3620419e-11
-0.8462857 -1.1694884e-11
-0.8452857 -9.0703317e-12
-0.8442857 -5.885403099999999e-12
-0.8432857 -2.3162179e-12
-0.8422857 1.4346358e-12
-0.8412857 5.1512674999999995e-12
-0.8402857 8.618909199999999e-12
-0.8392857 1.1638574e-11
-0.8382857 1.4040853e-11
-0.8372857 1.5697793e-11
-0.8362857 1.653189e-11
-0.8352857 1.6521436e-11
-0.8342857 1.5701723999999998e-11
-0.8332857 1.4161923000000001e-11
-0.8322857 1.2037790999999999e-11
-0.8312857 9.5007247e-12
-0.8302857 6.743989599999999e-12
-0.8292857 3.9671977e-12
-0.8282857 1.3603021e-12
-0.8272857 -9.1157262e-13
-0.8262857 -2.7211665000000002e-12
-0.8252857 -3.9888598e-12
-0.8242857 -4.6883138000000004e-12
-0.8232857 -4.8474452e-12
-0.8222857 -4.5446028e-12
-0.8212857 -3.9002347e-12
-0.8202857 -3.0647434e-12
-0.8192857 -2.2035742e-12
-0.8182857 -1.4808508999999998e-12
-0.8172857 -1.0430246e-12
-0.8162857 -1.0040242999999999e-12
-0.8152857 -1.433289e-12
-0.8142857 -2.3478169e-12
-0.8132857 -3.7090241e-12
-0.8122857 -5.4247798000000005e-12
-0.8112857 -7.356515e-12
-0.8102857 -9.3308492e-12
-0.8092857 -1.1154744e-11
-0.8082857 -1.2632881e-11
-0.8072857 -1.3585717000000001e-11
-0.8062857 -1.3866606999999999e-11
-0.8052857 -1.3376441e-11
-0.8042857 -1.2074436e-11
-0.8032857 -9.9840709e-12
-0.8022857 -7.1935554e-12
-0.8012857 -3.8507053e-12
-0.8002857 -1.5260402e-13
-0.7992857 3.6691316e-12
-0.7982857 7.366255200000001e-12
-0.7972857 1.0693462e-11
-0.7962857 1.3427978e-11
-0.7952857 1.5387485e-11
-0.7942857 1.6444871999999998e-11
-0.7932857 1.6538532e-11
-0.7922857 1.5677322e-11
-0.7912857 1.3939745e-11
-0.7902857 1.1467407e-11
-0.7892857 8.4532845e-12
-0.7882857 5.1257663e-12
-0.7872857 1.7298119e-12
-0.7862857 -1.4931968000000001e-12
-0.7852857 -4.3252042999999994e-12
-0.7842857 -6.5891479e-12
-0.7832857 -8.163015100000001e-12
-0.7822857 -8.9890524e-12
-0.7812857 -9.0772719e-12
-0.7802857 -8.502870399999999e-12
-0.7792857 -7.397698400000001e-12
-0.7782857 -5.936404e-12
-0.7772857 -4.3183898e-12
-0.7762857 -2.7470917e-12
-0.7752857 -1.4084102e-12
-0.7742857 -4.5026645e-13
-0.7732857 3.4731686e-14
-0.7722857 2.1699973e-14
-0.7712857 -4.4052443e-13
-0.7702857 -1.2308021e-12
-0.7692857 -2.1649281000000003e-12
-0.7682857 -3.0123968e-12
-0.7672857 -3.5196787000000003e-12
-0.7662857 -3.4382999e-12
-0.7652857 -2.555393e-12
-0.7642857 -7.2393035e-13
-0.7632857 2.1104043e-12
-0.7622857 5.8887532999999994e-12
-0.7612857 1.0427804e-11
-0.7602857 1.5419888e-11
-0.7592857 2.0445829e-11
-0.7582857 2.500084e-11
-0.7572857 2.8532569e-11
-0.7562857 3.048911e-11
-0.7552857 3.0373612e-11
-0.7542857 2.7801077e-11
-0.7532857 2.2552167e-11
-0.7522857 1.4618606e-11
-0.7512857 4.2347931e-12
-0.7502857 -8.108996699999999e-12
-0.7492857 -2.1675339e-11
-0.7482857 -3.5512137e-11
-0.7472857 -4.8508707e-11
-0.7462857 -5.9473119e-11
-0.7452857 -6.7226286e-11
-0.7442857 -7.0706142e-11
-0.7432857 -6.9073772e-11
-0.7422857 -6.1812214e-11
-0.7412857 -4.8808424000000005e-11
-0.7402857 -3.0409391e-11
-0.7392857 -7.444813799999999e-12
-0.7382857 1.8788949e-11
-0.7372857 4.6586133999999995e-11
-0.7362857 7.3929068e-11
-0.7352857 9.8621274e-11
-0.7342857 1.1844819999999998e-10
-0.7332857 1.313544e-10
-0.7322857 1.3562368e-10
-0.7312857 1.3004739e-10
-0.7302857 1.1406587e-10
-0.7292857 8.786923e-11
-0.7282857 5.2446003000000003e-11
-0.7272857 9.5717705e-12
-0.7262857 -3.8265745e-11
-0.7252857 -8.8003465e-11
-0.7242857 -1.3619491e-10
-0.7232857 -1.7924558e-10
-0.7222857 -2.1367579999999999e-10
-0.7212857 -2.363917e-10
-0.7202857 -2.4494384e-10
-0.7192857 -2.3775188e-10
-0.7182857 -2.1427623000000002e-10
-0.7172857 -1.7512027e-10
-0.7162857 -1.2205142e-10
-0.7152857 -5.7935536e-11
-0.7142857 1.3414809e-11
-0.7132857 8.747058000000001e-11
-0.7122857 1.5928130000000002e-10
-0.7112857 2.2381539e-10
-0.7102857 2.7632206e-10
-0.7092857 3.1268861e-10
-0.7082857 3.2976603e-10
-0.7072857 3.2563763e-10
-0.7062857 2.9980827e-10
-0.7052857 2.5329725e-10
-0.7042857 1.8862448000000002e-10
-0.7032857 1.0968691e-10
-0.7022857 2.1530421e-11
-0.7012857 -6.9969855e-11
-0.7002857 -1.5850063e-10
-0.6992857 -2.3774704000000003e-10
-0.6982857 -3.0184431e-10
-0.6972857 -3.4581266e-10
-0.6962857 -3.6594287e-10
-0.6952857 -3.6010322e-10
-0.6942857 -3.2794318e-10
-0.6932857 -2.7097513e-10
-0.6922857 -1.9252462e-10
-0.6912857 -9.754844499999999e-11
-0.6902857 7.6709533e-12
-0.6892857 1.1593638e-10
-0.6882857 2.1962577e-10
-0.6872857 3.1122791e-10
-0.6862857 3.8388654e-10
-0.6852857 4.319131e-10
-0.6842857 4.5122955e-10
-0.6832857 4.3970656e-10
-0.6822857 3.9736821e-10
-0.6812857 3.2644417e-10
-0.6802857 2.3126048e-10
-0.6792857 1.179718e-10
-0.6782857 -5.8492904e-12
-0.6772857 -1.3173975e-10
-0.6762857 -2.5095345e-10
-0.6752857 -3.5510472999999997e-10
-0.6742857 -4.3679967999999995e-10
-0.6732857 -4.9020618e-10
-0.6722857 -5.115167e-10
-0.6712857 -4.9926465e-10
-0.6702857 -4.5446563e-10
-0.6692857 -3.8056789e-10
-0.6682857 -2.8321052000000004e-10
-0.6672857 -1.6980444e-10
-0.6662857 -4.8964988e-11
-0.6652857 7.0161216e-11
-0.6642857 1.7862303e-10
-0.6632857 2.6838676999999997e-10
-0.6622857 3.3299377e-10
-0.6612857 3.6809757e-10
-0.6602857 3.7183321000000003e-10
-0.6592857 3.4498407e-10
-0.6582857 2.9092759e-10
-0.6572857 2.1535975999999998e-10
-0.6562857 1.2581717e-10
-0.6552857 3.1033154e-11
-0.6542857 -5.9820226e-11
-0.6532857 -1.3794106e-10
-0.6522857 -1.9568838999999999e-10
-0.6512857 -2.2728542e-10
-0.6502857 -2.2937168999999999e-10
-0.6492857 -2.0135193e-10
-0.6482857 -1.4550636e-10
-0.6472857 -6.684646899999999e-11
-0.6462857 2.7277185000000002e-11
-0.6452857 1.2778703e-10
-0.6442857 2.2466193e-10
-0.6432857 3.0782759000000003e-10
-0.6422857 3.680777e-10
-0.6412857 3.9794570000000003e-10
-0.6402857 3.9244853e-10
-0.6392857 3.4963297e-10
-0.6382857 2.7087078e-10
-0.6372857 1.6086883e-10
-0.6362857 2.7384868000000002e-11
-0.6352857 -1.193357e-10
-0.6342857 -2.6736161e-10
-0.6332857 -4.0405405e-10
-0.6322857 -5.1714254e-10
-0.6312857 -5.9580865e-10
-0.6302857 -6.3168464e-10
-0.6292857 -6.196784e-10
-0.6282857 -5.5854856e-10
-0.6272857 -4.5117243e-10
-0.6262857 -3.0447309e-10
-0.6252857 -1.2900069e-10
-0.6242857 6.1809661e-11
-0.6232857 2.5265211e-10
-0.6222857 4.2756168e-10
-0.6212857 5.7122931e-10
-0.6202857 6.7031541e-10
-0.6192857 7.146527699999999e-10
-0.6182857 6.9823578e-10
-0.6172857 6.1990656e-10
-0.6162857 4.836701799999999e-10
-0.6152857 2.9859821e-10
-0.6142857 7.8312595e-11
-0.6132857 -1.5992562000000002e-10
-0.6122857 -3.9646498e-10
-0.6112857 -6.1076318e-10
-0.6102857 -7.830272000000001e-10
-0.6092857 -8.9586862e-10
-0.6082857 -9.358420299999999e-10
-0.6072857 -8.9473802e-10
-0.6062857 -7.705175900000001e-10
-0.6052857 -5.6779676e-10
-0.6042857 -2.9782272999999997e-10
-0.6032857 2.2079246e-11
-0.6022857 3.6956882999999995e-10
-0.6012857 7.1880275e-10
-0.6002857 1.042297e-09
-0.5992857 1.3130081e-09
-0.5982857 1.5064797e-09
-0.5972857 1.6028864e-09
-0.5962857 1.5888117000000001e-09
-0.5952857 1.4586048000000002e-09
-0.5942857 1.2151918e-09
-0.5932857 8.7025248e-10
-0.5922857 4.4371872000000003e-10
-0.5912857 -3.7393385e-11
-0.5902857 -5.4075694e-10
-0.5892857 -1.0309986e-09
-0.5882857 -1.4722957e-09
-0.5872857 -1.8311146e-09
-0.5862857 -2.0788793e-09
-0.5852857 -2.1943563e-09
-0.5842857 -2.165554e-09
-0.5832857 -1.9909668e-09
-0.5822857 -1.6800401000000002e-09
-0.5812857 -1.2527892000000001e-09
-0.5802857 -7.3856997e-10
-0.5792857 -1.7407177e-10
-0.5782857 3.993382e-10
-0.5772857 9.3872601e-10
-0.5762857 1.4029241e-09
-0.5752857 1.7558257e-09
-0.5742857 1.9693734e-09
-0.5732857 2.0259919e-09
-0.5722857 1.9202494e-09
-0.5712857 1.6595909e-09
-0.5702857 1.2640547e-09
-0.5692857 7.6496674e-10
-0.5682857 2.0268615000000001e-10
-0.5672857 -3.7643846000000006e-10
-0.5662857 -9.236797099999999e-10
-0.5652857 -1.3918297e-09
-0.5642857 -1.7390775e-09
-0.5632857 -1.9325484e-09
-0.5622857 -1.9512111e-09
-0.5612857 -1.7878961999999998e-09
-0.5602857 -1.450244e-09
-0.5592857 -9.6047311e-10
-0.5582857 -3.5396328e-10
-0.5572857 3.232626e-10
-0.5562857 1.0179793e-09
-0.5552857 1.6738656999999998e-09
-0.5542857 2.2359602e-09
-0.5532857 2.6551128e-09
-0.5522857 2.892076e-09
-0.5512857 2.9208951e-09
-0.5502857 2.7313131e-09
-0.5492857 2.3299735e-09
-0.5482857 1.740303e-09
-0.5472857 1.0010528999999999e-09
-0.5462857 1.6359341e-10
-0.5452857 -7.1185059e-10
-0.5442857 -1.5607418e-09
-0.5432857 -2.3192033e-09
-0.5422857 -2.9290350999999997e-09
-0.5412857 -3.3423770999999997e-09
-0.5402857 -3.5256433e-09
-0.5392857 -3.4624002e-09
-0.5382857 -3.1549447e-09
-0.5372857 -2.6244366000000002e-09
-0.5362857 -1.9095442e-09
-0.5352857 -1.0636896e-09
-0.5342857 -1.5108514e-10
-0.5332857 7.5814632e-10
-0.5322857 1.5933992e-09
-0.5312857 2.2891401e-09
-0.5302857 2.7901549000000002e-09
-0.5292857 3.0560679e-09
-0.5282857 3.0647627e-09
-0.5272857 2.8144168999999997e-09
-0.5262857 2.3239631e-09
-0.5252857 1.6319123e-09
-0.5242857 7.9360225e-10
-0.5232857 -1.2294093e-10
-0.5222857 -1.0422252000000002e-09
-0.5212857 -1.8872074e-09
-0.5202857 -2.5854425999999997e-09
-0.5192857 -3.0749853999999997e-09
-0.5182857 -3.3095682000000004e-09
-0.5172857 -3.2626291e-09
-0.5162857 -2.9298453e-09
-0.5152857 -2.3299399e-09
-0.5142857 -1.5036609e-09
-0.5132857 -5.1097525e-10
-0.5122857 5.7333313e-10
-0.5112857 1.6653437e-09
-0.5102857 2.6785294e-09
-0.5092857 3.5306286000000002e-09
-0.5082857 4.1503141e-09
-0.5072857 4.4831184e-09
-0.5062857 4.4961212e-09
-0.5052857 4.1809931e-09
-0.5042857 3.5551176999999997e-09
-0.5032857 2.6606597e-09
-0.5022857 1.5616140000000002e-09
-0.5012857 3.390344e-10
-0.5002857 -9.152062800000001e-10
-0.4992857 -2.1056417e-09
-0.4982857 -3.1408539e-09
-0.4972857 -3.9409129e-09
-0.4962857 -4.4439983e-09
-0.4952857 -4.6116450999999996e-09
-0.4942857 -4.4321515e-09
-0.4932857 -3.9218403e-09
-0.4922857 -3.1240226e-09
-0.4912857 -2.1057154000000002e-09
-0.4902857 -9.5234038e-10
-0.4892857 2.3918734e-10
-0.4882857 1.3684318e-09
-0.4872857 2.3398232999999997e-09
-0.4862857 3.0707638000000002e-09
-0.4852857 3.4987634e-09
-0.4842857 3.5869918e-09
-0.4832857 3.3277475e-09
-0.4822857 2.7435169e-09
-0.4812857 1.8854848e-09
-0.4802857 8.295787699999999e-10
-0.4792857 -3.2966419999999997e-10
-0.4782857 -1.4869309e-09
-0.4772857 -2.5350333e-09
-0.4762857 -3.3741447e-09
-0.4752857 -3.920592000000001e-09
-0.4742857 -4.114449400000001e-09
-0.4732857 -3.9252657e-09
-0.4722857 -3.3553979e-09
-0.4712857 -2.4406225e-09
-0.4702857 -1.2479084e-09
-0.4692857 1.2951651e-10
-0.4682857 1.5794499000000001e-09
-0.4672857 2.9797879e-09
-0.4662857 4.2086612e-09
-0.4652857 5.154803e-09
-0.4642857 5.7272881e-09
-0.4632857 5.8638024999999995e-09
-0.4622857 5.5367246e-09
-0.4612857 4.7564497e-09
-0.4602857 3.5716225e-09
-0.4592857 2.0661764e-09
-0.4582857 3.5335526e-10
-0.4572857 -1.4328647e-09
-0.4562857 -3.1483014e-09
-0.4552857 -4.6502222e-09
-0.4542857 -5.8091913e-09
-0.4532857 -6.5201407e-09
-0.4522857 -6.711735999999999e-09
-0.4512857 -6.3532220999999995e-09
-0.4502857 -5.4581319e-09
-0.4492857 -4.0844706e-09
-0.4482857 -2.331276e-09
-0.4472857 -3.3174058000000003e-10
-0.4462857 1.756632e-09
-0.4452857 3.7641119e-09
-0.4442857 5.5221504e-09
-0.4432857 6.8770566e-09
-0.4422857 7.7028522e-09
-0.4412857 7.9122438e-09
-0.4402857 7.4647857e-09
-0.4392857 6.3715096e-09
-0.4382857 4.6955563999999995e-09
-0.4372857 2.5486658e-09
-0.4362857 8.369596799999999e-11
-0.4352857 -2.5163248e-09
-0.4342857 -5.0518291e-09
-0.4332857 -7.3220034e-09
-0.4322857 -9.1405689e-09
-0.4312857 -1.0350806e-08
-0.4302857 -1.0838618000000001e-08
-0.4292857 -1.0542547e-08
-0.4282857 -9.459882199999999e-09
-0.4272857 -7.648291e-09
-0.4262857 -5.2227399000000005e-09
-0.4252857 -2.3478511e-09
-0.4242857 7.737996e-10
-0.4232857 3.9166014e-09
-0.4222857 6.8489339e-09
-0.4212857 9.3509887e-09
-0.4202857 1.1232001e-08
-0.4192857 1.2345509e-08
-0.4182857 1.260141e-08
-0.4172857 1.1973775e-08
-0.4162857 1.0503767000000001e-08
-0.4152857 8.2973128e-09
-0.4142857 5.5176516e-09
-0.4132857 2.3732549e-09
-0.4122857 -8.9798082e-10
-0.4112857 -4.0470714e-09
-0.4102857 -6.833388e-09
-0.4092857 -9.043667200000001e-09
-0.4082857 -1.0509064e-08
-0.4072857 -1.1118859e-08
-0.4062857 -1.0829678e-08
-0.4052857 -9.6694291e-09
-0.4042857 -7.735583e-09
-0.4032857 -5.1878616000000004e-09
-0.4022857 -2.2358655e-09
-0.4012857 8.7741637e-10
-0.4002857 3.8949278000000004e-09
-0.3992857 6.5661629e-09
-0.3982857 8.6674237e-09
-0.3972857 1.0020072e-08
-0.3962857 1.050527e-08
-0.3952857 1.0073996e-08
-0.3942857 8.7514627e-09
-0.3932857 6.635533100000001e-09
-0.3922857 3.8892288999999995e-09
-0.3912857 7.278787799999999e-10
-0.3902857 -2.5980733e-09
-0.3892857 -5.8232294e-09
-0.3882857 -8.6887338e-09
-0.3872857 -1.0963348999999999e-08
-0.3862857 -1.2462377999999999e-08
-0.3852857 -1.3062858e-08
-0.3842857 -1.2713748000000001e-08
-0.3832857 -1.1440249e-08
-0.3822857 -9.341834899999999e-09
-0.3812857 -6.5841534e-09
-0.3802857 -3.3854076e-09
-0.3792857 1.6692863000000001e-12
-0.3782857 3.3107770000000003e-09
-0.3772857 6.284207199999999e-09
-0.3762857 8.6943577e-09
-0.3752857 1.0362780000000001e-08
-0.3742857 1.1175148e-08
-0.3732857 1.1090844e-08
-0.3722857 1.0146314e-08
-0.3712857 8.451839899999999e-09
-0.3702857 6.181964e-09
-0.3692857 3.5602896e-09
-0.3682857 8.399196299999999e-10
-0.3672857 -1.7188511e-09
-0.3662857 -3.8717064e-09
-0.3652857 -5.4123549000000006e-09
-0.3642857 -6.1915334e-09
-0.3632857 -6.1312691e-09
-0.3622857 -5.2330834e-09
-0.3612857 -3.5793025000000002e-09
-0.3602857 -1.3272196e-09
-0.3592857 1.303546e-09
-0.3582857 4.0495593e-09
-0.3572857 6.6264888999999996e-09
-0.3562857 8.754563e-09
-0.3552857 1.0184426e-08
-0.3542857 1.0721166e-08
-0.3532857 1.024437e-08
-0.3522857 8.722354800000001e-09
-0.3512857 6.2191356e-09
-0.3502857 2.8932834e-09
-0.3492857 -1.011527e-09
-0.3482857 -5.1837822e-09
-0.3472857 -9.2680412e-09
-0.3462857 -1.2893722e-08
-0.3452857 -1.5706522e-08
-0.3442857 -1.7399934e-08
-0.3432857 -1.774423e-08
-0.3422857 -1.6610349e-08
-0.3412857 -1.3986529000000002e-08
-0.3402857 -9.985960000000001e-09
-0.3392857 -4.844455e-09
-0.3382857 1.0921081e-09
-0.3372857 7.3899865e-09
-0.3362857 1.3558031e-08
-0.3352857 1.9084297e-08
-0.3342857 2.3476124e-08
-0.3332857 2.6300612e-08
-0.3322857 2.7222291e-08
-0.3312857 2.6034869e-08
-0.3302857 2.2684292e-08
-0.3292857 1.7280966e-08
-0.3282857 1.0099695e-08
-0.3272857 1.5668994e-09
-0.3262857 -7.764462e-09
-0.3252857 -1.7250761e-08
-0.3242857 -2.6202052e-08
-0.3232857 -3.3931815999999997e-08
-0.3222857 -3.9808506e-08
-0.3212857 -4.330506e-08
-0.3202857 -4.4042536000000004e-08
-0.3192857 -4.1824427e-08
-0.3182857 -3.6658721e-08
-0.3172857 -2.876569e-08
-0.3162857 -1.8570349e-08
-0.3152857 -6.6796713999999996e-09
-0.3142857 6.1542209e-09
-0.3132857 1.9082601e-08
-0.3122857 3.1217212e-08
-0.3112857 4.1691936e-08
-0.3102857 4.972473e-08
-0.3092857 5.4675342e-08
-0.3082857 5.6094562000000006e-08
-0.3072857 5.3761273000000005e-08
-0.3062857 4.7704396e-08
-0.3052857 3.8207817e-08
-0.3042857 2.5797642e-08
-0.3032857 1.1212303999999999e-08
-0.3022857 -4.6426706e-09
-0.3012857 -2.0752344e-08
-0.3002857 -3.6058667e-08
-0.2992857 -4.9530917999999996e-08
-0.2982857 -6.0235472e-08
-0.2972857 -6.740004699999999e-08
-0.2962857 -7.046797e-08
-0.2952857 -6.913866100000001e-08
-0.2942857 -6.339133699999999e-08
-0.2932857 -5.3490284e-08
-0.2922857 -3.9971149e-08
-0.2912857 -2.3609053999999997e-08
-0.2902857 -5.3705679e-09
-0.2892857 1.36473e-08
-0.2882857 3.2287065e-08
-0.2872857 4.9405057999999997e-08
-0.2862857 6.394511000000001e-08
-0.2852857 7.5006779e-08
-0.2842857 8.1903606e-08
-0.2832857 8.4207613e-08
-0.2822857 8.177713499999999e-08
-0.2812857 7.4766254e-08
-0.2802857 6.3615319e-08
-0.2792857 4.9023202e-08
-0.2782857 3.1903211e-08
-0.2772857 1.3325599000000001e-08
-0.2762857 -5.5496083e-09
-0.2752857 -2.3545127e-08
-0.2742857 -3.9539655e-08
-0.2732857 -5.253728e-08
-0.2722857 -6.1728783e-08
-0.2712857 -6.6541161e-08
-0.2702857 -6.667250100000001e-08
-0.2692857 -6.2110261e-08
-0.2682857 -5.3132110000000004e-08
-0.2672857 -4.0289555e-08
-0.2662857 -2.4375563000000002e-08
-0.2652857 -6.3783333000000005e-09
-0.2642857 1.2575881000000001e-08
-0.2632857 3.1287445e-08
-0.2622857 4.8551745999999995e-08
-0.2612857 6.3227468e-08
-0.2602857 7.4301015e-08
-0.2592857 8.0943668e-08
-0.2582857 8.2558615e-08
-0.2572857 7.8815576e-08
-0.2562857 6.9671463e-08
-0.2552857 5.5376331e-08
-0.2542857 3.646452e-08
-0.2532857 1.3731638e-08
-0.2522857 -1.1801288e-08
-0.2512857 -3.8934755e-08
-0.2502857 -6.634656700000001e-08
-0.2492857 -9.265394e-08
-0.2482857 -1.1647922e-07
-0.2472857 -1.3651632e-07
-0.2462857 -1.5159524e-07
-0.2452857 -1.6074174e-07
-0.2442857 -1.6322976000000002e-07
-0.2432857 -1.5862419e-07
-0.2422857 -1.4681188e-07
-0.2412857 -1.2801945000000002e-07
-0.2402857 -1.0281632000000001e-07
-0.2392857 -7.210247399999999e-08
-0.2382857 -3.7080541e-08
-0.2372857 7.8728664e-10
-0.2362857 3.983657e-08
-0.2352857 7.8270368e-08
-0.2342857 1.1423904e-07
-0.2332857 1.4592704e-07
-0.2322857 1.7164294000000002e-07
-0.2312857 1.8990878e-07
-0.2302857 1.9954386999999998e-07
-0.2292857 1.997388e-07
-0.2282857 1.9011508e-07
-0.2272857 1.7076621999999999e-07
-0.2262857 1.4227701e-07
-0.2252857 1.0571829e-07
-0.2242857 6.2615996e-08
-0.2232857 1.4894517999999999e-08
-0.2222857 -3.5204298e-08
-0.2212857 -8.5223395e-08
-0.2202857 -1.3260961e-07
-0.2192857 -1.7484389e-07
-0.2182857 -2.0957589e-07
-0.2172857 -2.3475546000000001e-07
-0.2162857 -2.4875337e-07
-0.2152857 -2.5046375999999996e-07
-0.2142857 -2.3938129000000004e-07
-0.2132857 -2.156477e-07
-0.2122857 -1.8006342e-07
-0.2112857 -1.3406224e-07
-0.2102857 -7.9649098e-08
-0.2092857 -1.930329e-08
-0.2082857 4.4148321e-08
-0.2072857 1.0768143000000001e-07
-0.2062857 1.6823948000000002e-07
-0.2052857 2.2290422999999998e-07
-0.2042857 2.6906164e-07
-0.2032857 3.0455256000000003e-07
-0.2022857 3.2779883e-07
-0.2012857 3.3789633e-07
-0.2002857 3.3466852e-07
-0.1992857 3.1867636999999995e-07
-0.1982857 2.9118353999999997e-07
-0.1972857 2.5407778e-07
-0.1962857 2.097533e-07
-0.1952857 1.6096084e-07
-0.1942857 1.1063456e-07
-0.1932857 6.1706623e-08
-0.1922857 1.6921341e-08
-0.1912857 -2.1339219e-08
-0.1902857 -5.1206617e-08
-0.1892857 -7.1444306e-08
-0.1882857 -8.1524765e-08
-0.1872857 -8.1660051e-08
-0.1862857 -7.2783318e-08
-0.1852857 -5.6482223999999994e-08
-0.1842857 -3.4888158999999996e-08
-0.1832857 -1.0528418000000001e-08
-0.1822857 1.3849138999999998e-08
-0.1812857 3.546741e-08
-0.1802857 5.171467100000001e-08
-0.1792857 6.0329453e-08
-0.1782857 5.9563154e-08
-0.1772857 4.8309401e-08
-0.1762857 2.6191105e-08
-0.1752857 -6.4008229e-09
-0.1742857 -4.8320126e-08
-0.1732857 -9.7728647e-08
-0.1722857 -1.5220666000000002e-07
-0.1712857 -2.0890300999999998e-07
-0.1702857 -2.6471525e-07
-0.1692857 -3.1648784e-07
-0.1682857 -3.6121550000000004e-07
-0.1672857 -3.9623820000000004e-07
-0.1662857 -4.1941477e-07
-0.1652857 -4.2926381999999995e-07
-0.1642857 -4.2506261e-07
-0.1632857 -4.0689739999999996e-07
-0.1622857 -3.7566202999999997e-07
-0.1612857 -3.330052e-07
-0.1602857 -2.8122953000000003e-07
-0.1592857 -2.2314972e-07
-0.1582857 -1.6191883999999998e-07
-0.1572857 -1.0083433000000001e-07
-0.1562857 -4.3136122e-08
-0.1552857 8.190075e-09
-0.1542857 5.0592225e-08
-0.1532857 8.2103069e-08
-0.1522857 1.0145412e-07
-0.1512857 1.0814641e-07
-0.1502857 1.0247468e-07
-0.1492857 8.5505109e-08
-0.1482857 5.9009535999999995e-08
-0.1472857 2.5361979e-08
-0.1462857 -1.2594587999999999e-08
-0.1452857 -5.1701493e-08
-0.1442857 -8.8647145e-08
-0.1432857 -1.201287e-07
-0.1422857 -1.4300262999999998e-07
-0.1412857 -1.5441562e-07
-0.1402857 -1.5190895e-07
-0.1392857 -1.3349204999999998e-07
-0.1382857 -9.768322800000001e-08
-0.1372857 -4.3518181e-08
-0.1362857 2.947077e-08
-0.1352857 1.2129994e-07
-0.1342857 2.315977e-07
-0.1332857 3.5967871e-07
-0.1322857 5.0462194e-07
-0.1312857 6.653452000000001e-07
-0.1302857 8.406704700000001e-07
-0.1292857 1.0293755999999998e-06
-0.1282857 1.2302297e-06
-0.1272857 1.4420118000000002e-06
-0.1262857 1.6635140999999997e-06
-0.1252857 1.8935325999999998e-06
-0.1242857 2.1308502e-06
-0.1232857 2.3742174e-06
-0.1222857 2.6223375e-06
-0.1212857 2.8738601e-06
-0.1202857 3.1273885e-06
-0.1192857 3.3815059e-06
-0.1182857 3.6348197000000002e-06
-0.1172857 3.886025e-06
-0.1162857 4.1339842e-06
-0.1152857 4.377819e-06
-0.1142857 4.6170083e-06
-0.1132857 4.8514824e-06
-0.1122857 5.0817082e-06
-0.1112857 5.3087543000000006e-06
-0.1102857 5.5343307000000005e-06
-0.1092857 5.7607945e-06
-0.1082857 5.991116600000001e-06
-0.1072857 6.228810199999999e-06
-0.1062857 6.4778156e-06
-0.1052857 6.74235e-06
-0.1042857 7.0267269e-06
-0.1032857 7.3351514999999995e-06
-0.1022857 7.671505400000001e-06
-0.1012857 8.039133100000001e-06
-0.1002857 8.4406402e-06
-9.9285714E-02 8.8777171e-06
-9.8285712E-02 9.3510046e-06
-9.7285718E-02 9.8600012e-06
-9.6285716E-02 1.0403032e-05
-9.5285714E-02 1.0977276e-05
-9.4285712E-02 1.1578848e-05
-9.3285717E-02 1.2202952e-05
-9.2285715E-02 1.2844076e-05
-9.1285713E-02 1.3496241e-05
-9.0285711E-02 1.4153268000000001e-05
-8.9285716E-02 1.4809082000000001e-05
-8.8285714E-02 1.5457996000000002e-05
-8.7285712E-02 1.6095001e-05
-8.6285718E-02 1.6716011e-05
-8.5285716E-02 1.7318078e-05
-8.4285714E-02 1.7899545e-05
-8.3285712E-02 1.8460141999999998e-05
-8.2285717E-02 1.9001008e-05
-8.1285715E-02 1.9524659e-05
-8.0285713E-02 2.0034864000000002e-05
-7.9285711E-02 2.0536486e-05
-7.8285716E-02 2.1035244000000002e-05
-7.7285714E-02 2.1537461e-05
-7.6285712E-02 2.2049763e-05
-7.5285718E-02 2.257878e-05
-7.4285716E-02 2.3130853e-05
-7.3285714E-02 2.3711745999999998e-05
-7.2285712E-02 2.4326399999999998e-05
-7.1285717E-02 2.4978725999999996e-05
-7.0285715E-02 2.5671453999999997e-05
-6.9285713E-02 2.6406032999999998e-05
-6.8285711E-02 2.7182602e-05
-6.7285717E-02 2.8000014e-05
-6.6285715E-02 2.8855919e-05
-6.5285712E-02 2.9746906e-05
-6.4285718E-02 3.066867e-05
-6.3285716E-02 3.1616239e-05
-6.2285714E-02 3.2584191e-05
-6.1285716E-02 3.3566914e-05
-6.0285714E-02 3.4558832e-05
-5.9285715E-02 3.5554646e-05
-5.8285713E-02 3.6549534e-05
-5.7285715E-02 3.7539334e-05
-5.6285713E-02 3.8520687e-05
-5.5285715E-02 3.9491135e-05
-5.4285713E-02 4.0449191e-05
-5.3285714E-02 4.1394347e-05
-5.2285716E-02 4.2327051e-05
-5.1285714E-02 4.3248656e-05
-5.0285716E-02 4.4161324999999995e-05
-4.9285714E-02 4.5067915e-05
-4.8285715E-02 4.5971839000000006e-05
-4.7285713E-02 4.6876912000000005e-05
-4.6285715E-02 4.7787187999999996e-05
-4.5285713E-02 4.8706818e-05
-4.4285715E-02 4.9639891e-05
-4.3285713E-02 5.0590272999999995e-05
-4.2285714E-02 5.1561510999999994e-05
-4.1285716E-02 5.2556709e-05
-4.0285714E-02 5.3578430000000004e-05
-3.9285716E-02 5.4628656999999997e-05
-3.8285714E-02 5.5708756000000004e-05
-3.7285715E-02 5.6819442e-05
-3.6285713E-02 5.7960813e-05
-3.5285715E-02 5.9132378e-05
-3.4285713E-02 6.0333116e-05
-3.3285715E-02 6.1561542e-05
-3.2285713E-02 6.2815809e-05
-3.1285714E-02 6.4093786e-05
-3.0285714E-02 6.5393181e-05
-2.9285714E-02 6.6711647e-05
-2.8285714E-02 6.8046887e-05
-2.7285714E-02 6.9396742e-05
-2.6285714E-02 7.0759296e-05
-2.5285713E-02 7.213294e-05
-2.4285715E-02 7.351642399999999e-05
-2.3285715E-02 7.490889999999999e-05
-2.2285715E-02 7.6309937e-05
-2.1285715E-02 7.7719517e-05
-2.0285714E-02 7.913803299999999e-05
-1.9285714E-02 8.0566218e-05
-1.8285714E-02 8.2005118e-05
-1.7285714E-02 8.345599000000001e-05
-1.6285714E-02 8.4920237e-05
-1.5285715E-02 8.6399319e-05
-1.4285714E-02 8.789467599999999e-05
-1.3285714E-02 8.940764400000001e-05
-1.2285714E-02 9.0939409e-05
-1.1285714E-02 9.249091e-05
-1.0285715E-02 9.406283e-05
-9.2857145E-03 9.5655548e-05
-8.2857143E-03 9.7269162e-05
-7.2857141E-03 9.890346699999999e-05
-6.2857145E-03 0.00010055803000000001
-5.2857143E-03 0.00010223221000000001
-4.2857141E-03 0.00010392524000000001
-3.2857142E-03 0.00010563632000000001
-2.2857143E-03 0.00010736467
-1.2857143E-03 0.00010910964
-2.8571428E-04 0.00011087077
7.1428571E-04 0.00011264789
1.7142857E-03 0.00011444117000000001
2.7142856E-03 0.00011625119000000001
3.7142858E-03 0.00011807892
4.7142855E-03 0.00011992577999999999
5.7142857E-03 0.00012179358
6.7142858E-03 0.00012368456
7.7142855E-03 0.00012560122
8.7142857E-03 0.00012754634
9.7142858E-03 0.00012952283000000001
1.0714286E-02 0.00013153364
1.1714286E-02 0.0001335816
1.2714285E-02 0.00013566937
1.3714286E-02 0.00013779925
1.4714286E-02 0.0001399731
1.5714286E-02 0.00014219225
1.6714286E-02 0.00014445745
1.7714286E-02 0.00014676876
1.8714286E-02 0.00014912555
1.9714287E-02 0.00015152647
2.0714285E-02 0.00015396949
2.1714285E-02 0.00015645201
2.2714285E-02 0.00015897086
2.3714285E-02 0.00016152253
2.4714286E-02 0.00016410323
2.5714286E-02 0.00016670907
2.6714286E-02 0.00016933625
2.7714286E-02 0.00017198117
2.8714286E-02 0.00017464063
2.9714286E-02 0.00017731196
3.0714286E-02 0.00017999316
3.1714287E-02 0.00018268303000000001
3.2714285E-02 0.00018538124
3.3714287E-02 0.00018808836000000002
3.4714285E-02 0.00019080587000000002
3.5714287E-02 0.00019353614999999998
3.6714286E-02 0.00019628237
3.7714284E-02 0.00019904839999999998
3.8714286E-02 0.00020183861
3.9714284E-02 0.00020465782000000002
4.0714286E-02 0.00020751104
4.1714285E-02 0.0002104033
4.2714287E-02 0.00021333949
4.3714285E-02 0.00021632416
4.4714287E-02 0.00021936132
4.5714285E-02 0.0002224544
4.6714287E-02 0.00022560602999999998
4.7714286E-02 0.00022881804
4.8714284E-02 0.00023209141
4.9714286E-02 0.00023542620999999998
5.0714284E-02 0.00023882179999999998
5.1714286E-02 0.00024227679
5.2714285E-02 0.00024578922
5.3714287E-02 0.00024935671
5.4714285E-02 0.00025297659
5.5714287E-02 0.00025664608000000003
5.6714285E-02 0.00026036241000000003
5.7714287E-02 0.00026412306
5.8714285E-02 0.00026792579
5.9714288E-02 0.00027176884000000004
6.0714286E-02 0.00027565102
6.1714284E-02 0.00027957167000000003
6.2714286E-02 0.00028353077
6.3714288E-02 0.00028752879
6.4714283E-02 0.00029156668000000004
6.5714285E-02 0.00029564578
6.6714287E-02 0.00029976768
6.7714289E-02 0.00030393408
6.8714283E-02 0.00030814672
6.9714285E-02 0.00031240718
7.0714287E-02 0.0003167168
7.1714282E-02 0.00032107655
7.2714284E-02 0.00032548703
7.3714286E-02 0.00032994842
7.4714288E-02 0.00033446047
7.5714283E-02 0.00033902256
7.6714285E-02 0.00034363386
7.7714287E-02 0.00034829329
7.8714289E-02 0.00035299979
7.9714283E-02 0.00035775245
8.0714285E-02 0.00036255061999999997
8.1714287E-02 0.00036739414
8.2714289E-02 0.00037228335
8.3714284E-02 0.00037721938
8.4714286E-02 0.00038220409999999995
8.5714288E-02 0.00038724015
8.6714283E-02 0.00039233096000000005
8.7714285E-02 0.00039748065
8.8714287E-02 0.00040269397
8.9714289E-02 0.00040797609
9.0714283E-02 0.00041333254999999995
9.1714285E-02 0.00041876901
9.2714287E-02 0.00042429087
9.3714289E-02 0.00042990328
9.4714284E-02 0.00043561085
9.5714286E-02 0.00044141743000000006
9.6714288E-02 0.0004473261
9.7714283E-02 0.00045333886
9.8714285E-02 0.00045945681
9.9714287E-02 0.00046568002
0.1007143 0.00047200770000000006
0.1017143 0.00047843805000000005
0.1027143 0.00048496868
0.1037143 0.00049159662
0.1047143 0.00049831851
0.1057143 0.00050513095
0.1067143 0.00051203056
0.1077143 0.00051901425
0.1087143 0.00052607934
0.1097143 0.00053322369
0.1107143 0.00054044576
0.1117143 0.00054774478
0.1127143 0.00055512064
0.1137143 0.00056257395
0.1147143 0.00057010584
0.1157143 0.00057771813
0.1167143 0.0005854129099999999
0.1177143 0.00059319254
0.1187143 0.00060105958
0.1197143 0.00060901666
0.1207143 0.0006170663300000001
0.1217143 0.00062521108
0.1227143 0.00063345324
0.1237143 0.0006417950799999999
0.1247143 0.00065023883
0.1257143 0.00065878662
0.1267143 0.00066744069
0.1277143 0.0006762034
0.1287143 0.00068507734
0.1297143 0.0006940654200000001
0.1307143 0.00070317092
0.1317143 0.00071239747
0.1327143 0.00072174917
0.1337143 0.0007312303799999999
0.1347143 0.00074084564
0.1357143 0.00075059961
0.1367143 0.00076049691
0.1377143 0.0007705419199999999
0.1387143 0.0007807386300000001
0.1397143 0.0007910903200000001
0.1407143 0.00080159962
0.1417143 0.0008122679000000001
0.1427143 0.0008230958
0.1437143 0.00083408258
0.1447143 0.00084522662
0.1457143 0.00085652509
0.1467143 0.00086797436
0.1477143 0.0008795701400000001
0.1487143 0.00089130745
0.1497143 0.00090318117
0.1507143 0.0009151862300000001
0.1517143 0.00092731798
0.1527143 0.00093957233
0.1537143 0.000951946
0.1547143 0.0009644368199999999
0.1557143 0.0009770438700000001
0.1567143 0.0009897677000000001
0.1577143 0.0010026101
0.1587143 0.0010155744000000001
0.1597143 0.0010286649
0.1607143 0.0010418867
0.1617143 0.0010552459
0.1627143 0.001068749
0.1637143 0.0010824027000000001
0.1647143 0.0010962137
0.1657143 0.0011101886
0.1667143 0.0011243333999999998
0.1677143 0.0011386533
0.1687143 0.0011531526000000002
0.1697143 0.0011678349999999999
0.1707143 0.0011827035
0.1717143 0.0011977602
0.1727143 0.0012130067
0.1737143 0.0012284442
0.1747143 0.001244074
0.1757143 0.0012598972
0.1767143 0.0012759152
0.1777143 0.0012921299999999998
0.1787143 0.0013085443
0.1797143 0.0013251612
0.1807143 0.0013419846
0.1817143 0.0013590193
0.1827143 0.0013762702999999999
0.1837143 0.0013937435
0.1847143 0.0014114447
0.1857143 0.0014293799
0.1867143 0.0014475545
0.1877143 0.0014659737
0.1887143 0.0014846421
0.1897143 0.0015035631000000001
0.1907143 0.0015227392
0.1917143 0.0015421716
0.1927143 0.0015618606999999998
0.1937143 0.0015818054
0.1947143 0.0016020038
0.1957143 0.0016224535999999998
0.1967143 0.0016431517
0.1977143 0.0016640949999999998
0.1987143 0.0016852804
0.1997143 0.0017067050000000002
0.2007143 0.0017283665999999998
0.2017143 0.001750264
0.2027143 0.0017723969
0.2037143 0.0017947659
0.2047143 0.0018173729000000001
0.2057143 0.001840221
0.2067143 0.0018633144
0.2077143 0.0018866573999999998
0.2087143 0.0019102554
0.2097143 0.0019341135999999999
0.2107143 0.001958237
0.2117143 0.0019826308
0.2127143 0.0020072994
0.2137143 0.0020322468
0.2147143 0.0020574758
0.2157143 0.0020829884
0.2167143 0.0021087859
0.2177143 0.0021348684
0.2187143 0.0021612354
0.2197143 0.0021878861
0.2207143 0.0022148193
0.2217143 0.0022420341
0.2227143 0.0022695298
0.2237143 0.0022973061
0.2247143 0.002325364
0.2257143 0.0023537053
0.2267143 0.0023823332
0.2277143 0.0024112514000000002
0.2287143 0.0024404657
0.2297143 0.0024699824
0.2307143 0.0024998088
0.2317143 0.0025299527
0.2327143 0.0025604226
0.2337143 0.0025912273
0.2347143 0.0026223754
0.2357143 0.0026538746
0.2367143 0.0026857319999999997
0.2377143 0.0027179536
0.2387143 0.0027505437
0.2397143 0.0027835056
0.2407143 0.002816841
0.2417143 0.0028505507
0.2427143 0.0028846338
0.2437143 0.0029190888999999997
0.2447143 0.0029539135
0.2457143 0.0029891044
0.2467143 0.0030246583
0.2477143 0.0030605715
0.2487143 0.0030968415
0.2497143 0.0031334660999999997
0.2507143 0.0031704447000000004
0.2517143 0.0032077769
0.2527143 0.0032454649
0.2537143 0.003283512
0.2547143 0.0033219228
0.2557143 0.0033607040999999995
0.2567143 0.0033998633
0.2577143 0.0034394099
0.2587143 0.0034793542
0.2597143 0.0035197067
0.2607143 0.0035604797
0.2617143 0.0036016855999999996
0.2627143 0.0036433379
0.2637143 0.0036854493
0.2647143 0.003728033
0.2657143 0.0037711008
0.2667143 0.0038146645000000003
0.2677143 0.0038587353999999996
0.2687143 0.0039033235
0.2697143 0.0039484385
0.2707143 0.0039940885
0.2717143 0.0040402818
0.2727143 0.0040870251
0.2737143 0.0041343235
0.2747143 0.0041821822
0.2757143 0.0042306045
0.2767143 0.0042795930999999995
0.2777143 0.0043291497
0.2787143 0.0043792755999999995
0.2797143 0.0044299718999999994
0.2807143 0.004481239
0.2817143 0.0045330773000000005
0.2827143 0.0045854875
0.2837143 0.0046384688
0.2847143 0.004692022
0.2857143 0.0047461472
0.2867143 0.0048008452999999994
0.2877143 0.0048561185
0.2887143 0.0049119702
0.2897143 0.004968404
0.2907143 0.005025425300000001
0.2917143 0.0050830393
0.2927143 0.0051412517
0.2937143 0.0052000694
0.2947143 0.0052594998
0.2957143 0.0053195501
0.2967143 0.005380228999999999
0.2977143 0.0054415446
0.2987143 0.0055035056
0.2997143 0.0055661189
0.3007143 0.0056293917
0.3017143 0.0056933295
0.3027143 0.0057579375
0.3037143 0.0058232203
0.3047143 0.0058891819
0.3057143 0.0059558261000000005
0.3067143 0.0060231563
0.3077143 0.0060911752
0.3087143 0.0061598854000000005
0.3097143 0.0062292907
0.3107143 0.0062993939
0.3117143 0.0063701991000000005
0.3127143 0.0064417116
0.3137143 0.006513937799999999
0.3147143 0.0065868859
0.3157143 0.006660564400000001
0.3167143 0.006734985099999999
0.3177143 0.006810159499999999
0.3187143 0.006886100199999999
0.3197143 0.0069628215
0.3207143 0.007040337400000001
0.3217143 0.007118661599999999
0.3227143 0.0071978073
0.3237143 0.0072777897000000005
0.3247143 0.007358622699999999
0.3257143 0.0074403193
0.3267143 0.0075228905
0.3277143 0.0076063465000000005
0.3287143 0.007690692999999999
0.3297143 0.007775936
0.3307143 0.0078620775
0.3317143 0.007949119000000001
0.3327143 0.0080370606
0.3337143 0.008125903
0.3347143 0.0082156446
0.3357143 0.0083062841
0.3367143 0.0083978179
0.3377143 0.0084902429
0.3387143 0.0085835563
0.3397143 0.0086777552
0.3407143 0.0087728396
0.3417143 0.008868810999999999
0.3427143 0.0089656744
0.3437143 0.0090634356
0.3447143 0.009162102699999999
0.3457143 0.0092616843
0.3467143 0.009362192200000001
0.3477143 0.0094636365
0.3487143 0.0095660311
0.3497143 0.009669391099999999
0.3507143 0.009773732
0.3517143 0.0098790711
0.3527143 0.0099854275
0.3537143 0.010092818
0.3547143 0.010201258
0.3557143 0.010310762000000001
0.3567143 0.010421345
0.3577143 0.010533018
0.3587143 0.010645793
0.3597143 0.01075968
0.3607143 0.010874689
0.3617143 0.01099083
0.3627143 0.011108111
0.3637143 0.011226538
0.3647143 0.011346117
0.3657143 0.011466852
0.3667143 0.011588746
0.3677143 0.011711804000000001
0.3687143 0.011836033999999999
0.3697143 0.011961441
0.3707143 0.012088033
0.3717143 0.012215819000000001
0.3727143 0.012344807000000001
0.3737143 0.012475006
0.3747143 0.012606426
0.3757143 0.012739079999999998
0.3767143 0.012872978
0.3777143 0.013008135
0.3787143 0.013144565
0.3797143 0.013282281000000002
0.3807143 0.0134213
0.3817143 0.013561633
0.3827143 0.013703294
0.3837143 0.013846296
0.3847143 0.013990648999999999
0.3857143 0.014136366000000001
0.3867143 0.014283459
0.3877143 0.014431936000000001
0.3887143 0.014581806000000001
0.3897143 0.014733077999999998
0.3907143 0.014885757
0.3917143 0.015039850999999998
0.3927143 0.015195365999999998
0.3937143 0.015352304999999998
0.3947143 0.015510677
0.3957143 0.015670487
0.3967143 0.015831745
0.3977143 0.015994455
0.3987143 0.016158627
0.3997143 0.01632427
0.4007143 0.016491394
0.4017143 0.016660012
0.4027143 0.016830135
0.4037143 0.01700178
0.4047143 0.017174961
0.4057143 0.017349695999999998
0.4067143 0.017526004
0.4077143 0.017703904000000003
0.4087143 0.017883415
0.4097143 0.018064555
0.4107143 0.018247346
0.4117143 0.018431805000000002
0.4127143 0.018617952
0.4137143 0.018805805
0.4147143 0.018995386
0.4157143 0.019186712
0.4167143 0.019379798
0.4177143 0.019574659
0.4187143 0.019771306
0.4197143 0.019969752
0.4207143 0.020170004999999998
0.4217143 0.020372075
0.4227143 0.020575969
0.4237143 0.020781693
0.4247143 0.020989255
0.4257143 0.021198658000000002
0.4267143 0.021409907
0.4277143 0.021623004
0.4287143 0.021837951
0.4297143 0.022054753
0.4307143 0.022273415
0.4317143 0.022493942000000003
0.4327143 0.022716344
0.4337143 0.022940632
0.4347143 0.023166813
0.4357143 0.0233949
0.4367143 0.023624903
0.4377143 0.023856838000000002
0.4387143 0.024090717
0.4397143 0.024326563
0.4407143 0.024564395
0.4417143 0.024804234
0.4427143 0.025046101999999997
0.4437143 0.025290018
0.4447143 0.025536001000000003
0.4457143 0.025784073
0.4467143 0.026034251999999997
0.4477143 0.026286556000000003
0.4487143 0.026541005
0.4497143 0.026797614
0.4507143 0.027056402000000004
0.4517143 0.027317390999999996
0.4527143 0.027580591
0.4537143 0.027846015000000002
0.4547143 0.028113673999999998
0.4557143 0.028383580999999998
0.4567143 0.028655745
0.4577143 0.02893018
0.4587143 0.029206896
0.4597143 0.029485908
0.4607143 0.029767231999999998
0.4617143 0.030050884
0.4627143 0.030336875000000003
0.4637143 0.030625222
0.4647143 0.030915940000000003
0.4657143 0.031209044
0.4667143 0.031504556
0.4677143 0.031802489
0.4687143 0.032102864
0.4697143 0.032405698000000004
0.4707143 0.032711009
0.4717143 0.033018814
0.4727143 0.03332913
0.4737143 0.03364197
0.4747143 0.033957342
0.4757143 0.034275261
0.4767143 0.034595738
0.4777143 0.034918785
0.4787143 0.035244416
0.4797143 0.035572643
0.4807143 0.035903475
0.4817143 0.036236923
0.4827143 0.036572996999999996
0.4837143 0.036911707
0.4847143 0.037253063
0.4857143 0.037597079
0.4867143 0.037943778000000004
0.4877143 0.038293179000000004
0.4887143 0.038645306000000004
0.4897143 0.039000181
0.4907143 0.039357826
0.4917143 0.039718265
0.4927143 0.040081525
0.4937143 0.040447628
0.4947143 0.040816597
0.4957143 0.041188462999999995
0.4967143 0.041563256
0.4977143 0.041941005999999996
0.4987143 0.042321743
0.4997143 0.042705488
0.5007143 0.043092258
0.5017143 0.043482071000000004
0.5027143 0.043874947000000004
0.5037143 0.044270902
0.5047143 0.044669953
0.5057143 0.045072121
0.5067143 0.045477427
0.5077143 0.045885879000000004
0.5087143 0.046297489000000004
0.5097143 0.046712265
0.5107143 0.047130216
0.5117143 0.047551349
0.5127143 0.047975673999999996
0.5137143 0.048403206
0.5147143 0.048833957
0.5157143 0.049267948000000006
0.5167143 0.049705192
0.5177143 0.050145702
0.5187143 0.050589495
0.5197143 0.051036576
0.5207143 0.051486963999999996
0.5217143 0.051940675
0.5227143 0.052397733
0.5237143 0.052858156
0.5247143 0.05332197799999999
0.5257143 0.053789222
0.5267143 0.054259913
0.5277143 0.05473407200000001
0.5287143 0.055211713
0.5297143 0.055692863
0.5307143 0.056177541000000004
0.5317143 0.056665763
0.5327143 0.057157566
0.5337143 0.057652976999999994
0.5347143 0.058152026
0.5357143 0.058654731
0.5367143 0.059161114
0.5377143 0.059671199
0.5387143 0.060184997999999996
0.5397143 0.060702523
0.5407143 0.06122379000000001
0.5417143 0.061748811
0.5427143 0.062277616
0.5437143 0.06281022800000001
0.5447143 0.06334667
0.5457143 0.063886953
0.5467143 0.064431084
0.5477143 0.064979075
0.5487143 0.06553093
0.5497143 0.066086662
0.5507143 0.066646293
0.5517143 0.06720983700000001
0.5527143 0.067777309
0.5537143 0.068348739
0.5547143 0.06892414499999999
0.5557143 0.069503544
0.5567143 0.070086942
0.5577143 0.07067435700000001
0.5587143 0.071265787
0.5597143 0.071861251
0.5607143 0.072460767
0.5617143 0.073064357
0.5627143 0.073672051
0.5637143 0.074283872
0.5647143 0.074899837
0.5657143 0.075519958
0.5667143 0.076144241
0.5677143 0.076772703
0.5687143 0.07740535100000001
0.5697143 0.07804220099999999
0.5707143 0.078683271
0.5717143 0.07932858400000001
0.5727143 0.07997815800000001
0.5737143 0.080632011
0.5747143 0.081290165
0.5757143 0.081952632
0.5767143 0.082619424
0.5777143 0.083290559
0.5787143 0.083966047
0.5797143 0.08464592400000001
0.5807143 0.085330219
0.5817143 0.08601896099999999
0.5827143 0.08671216799999999
0.5837143 0.087409862
0.5847143 0.088112068
0.5857143 0.088818796
0.5867143 0.089530065
0.5877143 0.09024589100000001
0.5887143 0.090966304
0.5897143 0.09169131500000001
0.5907143 0.092420948
0.5917143 0.09315522
0.5927143 0.093894143
0.5937143 0.094637735
0.5947143 0.09538600600000001
0.5957143 0.096138963
0.5967143 0.09689661100000001
0.5977143 0.097658962
0.5987143 0.098426035
0.5997143 0.099197857
0.6007143 0.099974428
0.6017143 0.10075577000000001
0.6027143 0.1015419
0.6037143 0.10233283000000001
0.6047143 0.10312857
0.6057143 0.10392915000000001
0.6067143 0.10473456999999999
0.6077143 0.10554485
0.6087143 0.10636004
0.6097143 0.10718015
0.6107143 0.1080052
0.6117143 0.10883519000000001
0.6127143 0.10967015
0.6137143 0.11051006999999999
0.6147143 0.11135499
0.6157143 0.11220492
0.6167143 0.11305988
0.6177143 0.11391992000000001
0.6187143 0.11478503000000001
0.6197143 0.11565521
0.6207143 0.11653047000000001
0.6217143 0.11741080000000001
0.6227143 0.11829622
0.6237143 0.11918675000000001
0.6247143 0.12008242
0.6257143 0.12098324
0.6267143 0.12188924
0.6277143 0.12280042000000001
0.6287143 0.1237168
0.6297143 0.12463838000000001
0.6307143 0.12556517
0.6317143 0.12649718
0.6327143 0.12743443000000002
0.6337143 0.12837694
0.6347143 0.12932472
0.6357143 0.13027784
0.6367143 0.1312363
0.6377143 0.1322001
0.6387143 0.13316927
0.6397143 0.13414379
0.6407143 0.13512369000000002
0.6417143 0.13610899
0.6427143 0.13709968
0.6437143 0.13809580000000002
0.6447143 0.13909736
0.6457143 0.14010437
0.6467143 0.14111685999999998
0.6477143 0.14213482
0.6487143 0.14315825
0.6497143 0.14418714000000002
0.6507143 0.1452215
0.6517143 0.14626133
0.6527143 0.14730665
0.6537143 0.14835745
0.6547143 0.14941376
0.6557143 0.15047557
0.6567143 0.1515429
0.6577143 0.15261574
0.6587143 0.15369407999999998
0.6597143 0.15477793
0.6607143 0.15586731
0.6617143 0.15696223
0.6627143 0.15806271
0.6637143 0.15916876
0.6647143 0.16028041
0.6657143 0.16139764
0.6667143 0.16252047
0.6677143 0.16364890999999998
0.6687143 0.16478294000000002
0.6697143 0.16592258999999998
0.6707143 0.16706786
0.6717143 0.16821877
0.6727143 0.16937532
0.6737143 0.17053755
0.6747143 0.17170546
0.6757143 0.17287906
0.6767143 0.17405831
0.6777143 0.17524322
0.6787143 0.17643378
0.6797143 0.17762998
0.6807143 0.17883184
0.6817143 0.18003937
0.6827143 0.18125257
0.6837143 0.18247143999999998
0.6847143 0.18369595
0.6857143 0.1849261
0.6867143 0.18616188
0.6877143 0.18740328
0.6887143 0.18865028
0.6897143 0.18990291
0.6907143 0.19116117999999999
0.6917143 0.19242507
0.6927143 0.19369464
0.6937143 0.19496987
0.6947143 0.19625074
0.6957143 0.19753724
0.6967143 0.19882936
0.6977143 0.20012709
0.6987143 0.20143044999999998
0.6997143 0.20273949
0.7007143 0.2040542
0.7017143 0.20537458
0.7027143 0.20670062000000003
0.7037143 0.20803229
0.7047143 0.20936955999999998
0.7057143 0.21071241000000002
0.7067143 0.2120608
0.7077143 0.21341476
0.7087143 0.21477428
0.7097143 0.21613939000000001
0.7107143 0.21751005999999998
0.7117143 0.21888625
0.7127143 0.22026794
0.7137143 0.22165505
0.7147143 0.22304756999999997
0.7157143 0.22444548000000003
0.7167143 0.2258488
0.7177143 0.22725749
0.7187143 0.22867158999999998
0.7197143 0.23009109
0.7207143 0.23151599
0.7217143 0.23294624000000003
0.7227143 0.23438184999999997
0.7237143 0.2358228
0.7247143 0.23726909000000002
0.7257143 0.2387207
0.7267143 0.24017766000000002
0.7277143 0.24164
0.7287143 0.24310772
0.7297143 0.24458084
0.7307143 0.24605934000000002
0.7317143 0.24754319
0.7327143 0.24903235
0.7337143 0.25052677
0.7347143 0.25202644
0.7357143 0.25353138
0.7367143 0.25504157
0.7377143 0.25655702
0.7387143 0.25807769999999997
0.7397143 0.25960358
0.7407143 0.26113461
0.7417143 0.26267073
0.7427143 0.26421185999999997
0.7437143 0.265758
0.7447143 0.26730910999999996
0.7457143 0.26886524
0.7467143 0.27042632
0.7477143 0.27199236000000004
0.7487143 0.27356334
0.7497143 0.27513921
0.7507143 0.2767199
0.7517143 0.27830538
0.7527143 0.27989557
0.7537143 0.28149048
0.7547143 0.28309009999999996
0.7557143 0.28469444
0.7567143 0.28630353
0.7577143 0.28791734999999996
0.7587143 0.28953585
0.7597143 0.29115898
0.7607143 0.29278668
0.7617143 0.29441891
0.7627143 0.29605567
0.7637143 0.29769694
0.7647143 0.29934272
0.7657143 0.300993
0.7667143 0.30264773
0.7677143 0.30430686
0.7687143 0.30597034
0.7697143 0.30763806
0.7707143 0.30930999000000003
0.7717143 0.31098605
0.7727143 0.31266618
0.7737143 0.31435036
0.7747143 0.31603856
0.7757143 0.31773078
0.7767143 0.31942695000000004
0.7777143 0.32112701
0.7787143 0.32283086
0.7797143 0.32453846999999997
0.7807143 0.32624973
0.7817143 0.32796459
0.7827143 0.32968305
0.7837143 0.33140508
0.7847143 0.33313071
0.7857143 0.33485987
0.7867143 0.33659253
0.7877143 0.33832865
0.7887143 0.34006813
0.7897143 0.34181090999999997
0.7907143 0.34355693
0.7917143 0.34530615
0.7927143 0.34705852
0.7937143 0.34881406
0.7947143 0.35057275
0.7957143 0.35233456
0.7967143 0.35409939
0.7977143 0.35586716
0.7987143 0.35763778999999996
0.7997143 0.35941117
0.8007143 0.3611872
0.8017143 0.36296584000000004
0.8027143 0.36474706
0.8037143 0.36653085
0.8047143 0.36831712
0.8057143 0.37010583999999996
0.8067143 0.37189692
0.8077143 0.37369023
0.8087143 0.37548565
0.8097143 0.37728311
0.8107143 0.37908251
0.8117143 0.38088381000000004
0.8127143 0.38268699
0.8137143 0.38449205000000003
0.8147143 0.38629896
0.8157143 0.38810759
0.8167143 0.38991787
0.8177143 0.39172964
0.8187143 0.39354283
0.8197143 0.39535738000000004
0.8207143 0.39717321999999994
0.8217143 0.39899033
0.8227143 0.40080869
0.8237143 0.40262830000000005
0.8247143 0.40444913000000005
0.8257143 0.40627103000000003
0.8267143 0.40809382
0.8277143 0.40991735
0.8287143 0.41174148
0.8297143 0.41356622
0.8307143 0.41539157
0.8317143 0.41721747
0.8327143 0.41904394
0.8337143 0.42087076999999995
0.8347143 0.42269784000000005
0.8357143 0.42452495999999995
0.8367143 0.42635202
0.8377143 0.42817890999999997
0.8387143 0.43000556
0.8397143 0.43183197
0.8407143 0.43365816
0.8417143 0.43548405999999995
0.8427143 0.43730959
0.8437143 0.43913461000000004
0.8447143 0.44095892999999997
0.8457143 0.44278237
0.8467143 0.44460483
0.8477143 0.44642626
0.8487143 0.44824666999999996
0.8497143 0.45006606000000005
0.8507143 0.45188437
0.8517143 0.45370152
0.8527143 0.45551741
0.8537143 0.45733182
0.8547143 0.45914450000000007
0.8557143 0.46095527000000003
0.8567143 0.46276404
0.8577143 0.46457075999999997
0.8587143 0.46637543
0.8597143 0.46817804999999996
0.8607143 0.46997862
0.8617143 0.47177696
0.8627143 0.47357287
0.8637143 0.47536608999999996
0.8647143 0.47715641999999997
0.8657143 0.47894367
0.8667143 0.4807278
0.8677143 0.48250882
0.8687143 0.48428676
0.8697143 0.48606153999999996
0.8707143 0.48783309999999996
0.8717143 0.48960126000000004
0.8727143 0.49136574
0.8737143 0.49312627000000003
0.8747143 0.4948827
0.8757143 0.49663498000000006
0.8767143 0.49838307
0.8777143 0.50012702
0.8787143 0.5018667800000001
0.8797143 0.50360225
0.8807143 0.50533316
0.8817143 0.5070592700000001
0.8827143 0.50878031
0.8837143 0.5104960900000001
0.8847143 0.51220655
0.8857143 0.5139116699999999
0.8867143 0.51561142
0.8877143 0.51730573
0.8887143 0.51899455
0.8897143 0.52067763
0.8907143 0.5223547599999999
0.8917143 0.52402569
0.8927143 0.52569024
0.8937143 0.52734832
0.8947143 0.52899984
0.8957143 0.53064479
0.8967143 0.53228312
0.8977143 0.5339148
0.8987143 0.53553958
0.8997143 0.53715724
0.9007143 0.53876746
0.9017143 0.54037003
0.9027143 0.54196483
0.9037143 0.54355171
0.9047143 0.54513067
0.9057143 0.54670162
0.9067143 0.5482645199999999
0.9077143 0.54981923
0.9087143 0.5513655000000001
0.9097143 0.5529030699999999
0.9107143 0.5544317
0.9117143 0.5559510999999999
0.9127143 0.55746119
0.9137143 0.55896183
0.9147143 0.56045302
0.9157143 0.56193471
0.9167143 0.56340676
0.9177143 0.5648689800000001
0.9187143 0.56632105
0.9197143 0.56776269
0.9207143 0.56919367
0.9217143 0.5706138000000001
0.9227143 0.57202303
0.9237143 0.57342132
0.9247143 0.57480866
0.9257143 0.5761850199999999
0.9267143 0.5775501
0.9277143 0.57890364
0.9287143 0.5802453
0.9297143 0.58157481
0.9307143 0.5828919800000001
0.9317143 0.58419672
0.9327143 0.5854890700000001
0.9337143 0.58676898
0.9347143 0.5880362800000001
0.9357143 0.58929077
0.9367143 0.59053213
0.9377143 0.59176004
0.9387143 0.5929742
0.9397143 0.59417444
0.9407143 0.59536067
0.9417143 0.59653283
0.9427143 0.59769084
0.9437143 0.5988345899999999
0.9447143 0.59996387
0.9457143 0.60107838
0.9467143 0.6021778099999999
0.9477143 0.60326187
0.9487143 0.6043303800000001
0.9497143 0.60538324
0.9507143 0.60642036
0.9517143 0.60744174
0.9527143 0.60844719
0.9537143 0.60943663
0.9547143 0.61040977
0.9557143 0.61136624
0.9567143 0.6123058
0.9577143 0.61322814
0.9587143 0.61413315
0.9597143 0.6150207000000001
0.9607143 0.61589074
0.9617143 0.6167430899999999
0.9627143 0.6175776
0.9637143 0.618394
0.9647143 0.61919196
0.9657143 0.61997115
0.9667143 0.62073129
0.9677143 0.6214721599999999
0.9687143 0.6221937000000001
0.9697143 0.62289583
0.9707143 0.62357849
0.9717143 0.62424145
0.9727143 0.62488453
0.9737143 0.62550739
0.9747143 0.62610977
0.9757143 0.62669129
0.9767143 0.6272517099999999
0.9777143 0.62779086
0.9787143 0.6283087199999999
0.9797143 0.62880516
0.9807143 0.6292800399999999
0.9817143 0.62973318
0.9827143 0.6301642900000001
0.9837143 0.63057309
0.9847143 0.63095922
0.9857143 0.63132243
0.9867143 0.63166255
0.9877143 0.63197953
0.9887143 0.6322732200000001
0.9897143 0.63254349
0.9907143 0.63279015
0.9917143 0.63301288
0.9927143 0.63321139
0.9937143 0.6333854
0.9947143 0.63353465
0.9957143 0.63365889
0.9967143 0.63375793
0.9977143 0.63383169
0.9987143 0.63388003
0.9997143 0.6339027500000001
1.000714 0.63389968
1.001714 0.6338705800000001
1.002714 0.63381516
1.003714 0.63373311
1.004714 0.63362415
1.005714 0.63348799
1.006714 0.6333244
1.007714 0.63313325
1.008714 0.6329143899999999
1.009714 0.63266768
1.010714 0.63239289
1.011714 0.63208984
1.012714 0.6317582
1.013714 0.63139768
1.014714 0.63100806
1.015714 0.63058906
1.016714 0.6301404899999999
1.017714 0.62966226
1.018714 0.6291542699999999
1.019714 0.6286162900000001
1.020714 0.62804809
1.021714 0.62744939
1.022714 0.62681981
1.023714 0.62615904
1.024714 0.62546674
1.025714 0.62474264
1.026714 0.62398664
1.027714 0.6231986
1.028714 0.62237838
1.029714 0.62152576
1.030714 0.62064049
1.031714 0.6197222
1.032714 0.6187705800000001
1.033714 0.61778533
1.034714 0.61676623
1.035714 0.61571314
1.036714 0.61462587
1.037714 0.61350437
1.038714 0.61234841
1.039714 0.61115781
1.040714 0.60993214
1.041714 0.6086710399999999
1.042714 0.60737412
1.043714 0.60604122
1.044714 0.60467222
1.045714 0.60326704
1.046714 0.60182563
1.047714 0.60034785
1.048714 0.59883343
1.049714 0.59728203
1.050714 0.5956932899999999
1.051714 0.59406683
1.052714 0.59240242
1.053714 0.5906998600000001
1.054714 0.5889590800000001
1.055714 0.5871799799999999
1.056714 0.58536241
1.057714 0.5835061
1.058714 0.58161072
1.059714 0.57967594
1.060714 0.5777013999999999
1.061714 0.57568676
1.062714 0.57363193
1.063714 0.57153683
1.064714 0.5694014
1.065714 0.5672256
1.066714 0.56500915
1.067714 0.5627516699999999
1.068714 0.5604528400000001
1.069714 0.55811233
1.070714 0.55572977
1.071714 0.5533049800000001
1.072714 0.55083786
1.073714 0.54832827
1.074714 0.54577612
1.075714 0.54318123
1.076714 0.5405432499999999
1.077714 0.53786184
1.078714 0.53513665
1.079714 0.53236741
1.080714 0.52955393
1.081714 0.52669607
1.082714 0.52379374
1.083714 0.5208469
1.084714 0.51785535
1.085714 0.51481882
1.086714 0.51173694
1.087714 0.50860932
1.088714 0.50543565
1.089714 0.50221574
1.090714 0.49894946
1.091714 0.49563665
1.092714 0.49227732
1.093714 0.48887124
1.094714 0.48541822
1.095714 0.48191794
1.096714 0.47837002
1.097714 0.47477419
1.098714 0.47113025000000003
1.099714 0.46743806
1.100714 0.46369759
1.101714 0.45990878999999996
1.102714 0.45607155
1.103714 0.45218566
1.104714 0.44825077
1.105714 0.44426661999999995
1.106714 0.44023292
1.107714 0.43614944
1.108714 0.43201605
1.109714 0.42783264
1.110714 0.42359903
1.111714 0.41931514000000003
1.112714 0.41498076000000006
1.113714 0.41059554
1.114714 0.40615923
1.115714 0.40167146000000004
1.116714 0.39713205999999995
1.117714 0.39254087
1.118714 0.38789776
1.119714 0.38320269
1.120714 0.37845557
1.121714 0.37365625999999996
1.122714 0.36880455
1.123714 0.36390021
1.124714 0.35894304
1.125714 0.3539328
1.126714 0.34886936
1.127714 0.34375256
1.128714 0.33858228
1.129714 0.33335837
1.130714 0.32808066
1.131714 0.32274893
1.132714 0.31736287999999996
1.133714 0.31192233
1.134714 0.30642701
1.135714 0.3008768
1.136714 0.29527151
1.137714 0.28961108
1.138714 0.28389534
1.139714 0.27812417
1.140714 0.27229739
1.141714 0.26641478999999996
1.142714 0.26047613999999997
1.143714 0.25448128999999997
1.144714 0.24843004000000002
1.145714 0.24232224000000002
1.146714 0.23615782000000002
1.147714 0.22993668
1.148714 0.2236587
1.149714 0.21732377
1.150714 0.21093172999999998
1.151714 0.20448247
1.152714 0.19797583
1.153714 0.19141173
1.154714 0.18479008
1.155714 0.17811083
1.156714 0.17137392
1.157714 0.16457927
1.158714 0.15772677000000002
1.159714 0.15081624999999999
1.160714 0.14384756
1.161714 0.13682053
1.162714 0.12973503
1.163714 0.12259095
1.164714 0.11538822
1.165714 0.10812677
1.166714 0.10080648
1.167714 0.093427196
1.168714 0.085988763
1.169714 0.07849104
1.170714 0.070933893
1.171714 0.06331724
1.172714 0.055641023
1.173714 0.047905219
1.174714 0.040109799
1.175714 0.032254664
1.176714 0.024339705
1.177714 0.016364809
1.178714 0.0083298371
1.179714 0.00023468806
1.180714 -0.007920721
1.181714 -0.01613643
1.182714 -0.024412455
1.183714 -0.032748838
1.184714 -0.041145604
1.185714 -0.049602793
1.186714 -0.058120477
1.187714 -0.066698738
1.188714 -0.075337663
1.189714 -0.08403732800000001
1.190714 -0.09279778999999999
1.191714 -0.10161909
1.192714 -0.11050127000000001
1.193714 -0.11944437999999999
1.194714 -0.12844846
1.195714 -0.13751353
1.196714 -0.14663964
1.197714 -0.15582681
1.198714 -0.1650751
1.199714 -0.17438455
1.200714 -0.18375523
1.201714 -0.19318714
1.202714 -0.20268029
1.203714 -0.21223465
1.204714 -0.22185022999999998
1.205714 -0.23152702
1.206714 -0.24126507
1.207714 -0.25106438000000003
1.208714 -0.26092501
1.209714 -0.27084702000000005
1.210714 -0.28083040000000004
1.211714 -0.29087511
1.212714 -0.30098113
1.213714 -0.31114838
1.214714 -0.32137681
1.215714 -0.33166634
1.216714 -0.34201692
1.217714 -0.35242853
1.218714 -0.36290112999999996
1.219714 -0.37343472
1.220714 -0.38402923
1.221714 -0.39468467999999995
1.222714 -0.40540098999999996
1.223714 -0.41617807
1.224714 -0.42701587
1.225714 -0.43791424999999995
1.226714 -0.44887327000000005
1.227714 -0.45989277
1.228714 -0.47097281
1.229714 -0.48211332999999995
1.230714 -0.49331434999999996
1.231714 -0.50457576
1.232714 -0.51589743
1.233714 -0.52727922
1.234714 -0.53872098
1.235714 -0.55022263
1.236714 -0.56178421
1.237714 -0.57340567
1.238714 -0.58508706
1.239714 -0.59682834
1.240714 -0.60862941
1.241714 -0.62049022
1.242714 -0.63241054
1.243714 -0.64439024
1.244714 -0.6564290700000001
1.245714 -0.6685269500000001
1.246714 -0.68068374
1.247714 -0.69289934
1.248714 -0.7051737
1.249714 -0.7175067
1.250714 -0.72989808
1.251714 -0.7423476800000001
1.252714 -0.7548552
1.253714 -0.76742047
1.254714 -0.78004333
1.255714 -0.79272371
1.256714 -0.80546159
1.257714 -0.81825694
1.258714 -0.83110966
1.259714 -0.84401956
1.260714 -0.8569864599999999
1.261714 -0.87001016
1.262714 -0.8830904
1.263714 -0.89622699
1.264714 -0.9094197300000001
1.265714 -0.9226684500000001
1.266714 -0.93597295
1.267714 -0.9493330499999999
1.268714 -0.9627485599999999
1.269714 -0.9762193100000001
1.270714 -0.989745
1.271714 -1.0033254999999999
1.272714 -1.0169606
1.273714 -1.03065
1.274714 -1.0443935
1.275714 -1.0581909
1.276714 -1.072042
1.277714 -1.0859465000000001
1.278714 -1.0999043
1.279714 -1.1139153000000002
1.280714 -1.1279788000000002
1.281714 -1.1420945999999998
1.282714 -1.1562624000000001
1.283714 -1.1704819
1.284714 -1.184753
1.285714 -1.1990753
1.286714 -1.2134486999999998
1.287714 -1.2278729
1.288714 -1.2423476
1.289714 -1.2568724999999998
1.290714 -1.2714473
1.291714 -1.2860715
1.292714 -1.3007450999999999
1.293714 -1.3154677
1.294714 -1.3302392
1.295714 -1.3450594999999999
1.296714 -1.359928
1.297714 -1.3748445999999999
1.298714 -1.3898087
1.299714 -1.4048199000000001
1.300714 -1.4198779
1.301714 -1.4349825999999999
1.302714 -1.4501335
1.303714 -1.4653305
1.304714 -1.4805732
1.305714 -1.4958615
1.306714 -1.5111948
1.307714 -1.5265727
1.308714 -1.5419947
1.309714 -1.5574602
1.310714 -1.572969
1.311714 -1.5885208000000002
1.312714 -1.6041153999999997
1.313714 -1.6197527
1.314714 -1.6354321
1.315714 -1.6511532
1.316714 -1.6669156
1.317714 -1.6827187000000001
1.318714 -1.6985618
1.319714 -1.7144447
1.320714 -1.7303671999999999
1.321714 -1.7463290999999999
1.322714 -1.7623300000000002
1.323714 -1.7783696000000002
1.324714 -1.7944474
1.325714 -1.8105626
1.326714 -1.8267144999999998
1.327714 -1.8429028
1.328714 -1.8591268
1.329714 -1.8753863999999998
1.330714 -1.8916812
1.331714 -1.9080110000000001
1.332714 -1.9243756
1.333714 -1.9407745
1.334714 -1.9572070000000001
1.335714 -1.9736722000000002
1.336714 -1.9901697999999999
1.337714 -2.0066995
1.338714 -2.0232609
1.339714 -2.0398537
1.340714 -2.0564776
1.341714 -2.0731319000000004
1.342714 -2.0898160999999997
1.343714 -2.1065297
1.344714 -2.1232719
1.345714 -2.1400418
1.346714 -2.1568391
1.347714 -2.1736635
1.348714 -2.1905145
1.349714 -2.2073916999999996
1.350714 -2.2242946999999997
1.351714 -2.2412227
1.352714 -2.2581752
1.353714 -2.2751516
1.354714 -2.2921512
1.355714 -2.3091737
1.356714 -2.3262186000000002
1.357714 -2.3432851
1.358714 -2.3603728
1.359714 -2.3774812
1.360714 -2.3946099
1.361714 -2.4117582
1.362714 -2.4289254
1.363714 -2.4461111
1.364714 -2.4633145
1.365714 -2.4805352
1.366714 -2.4977725
1.367714 -2.5150262
1.368714 -2.5322955
1.369714 -2.5495799
1.370714 -2.5668789000000003
1.371714 -2.5841917999999997
1.372714 -2.6015179
1.373714 -2.6188565
1.374714 -2.6362069
1.375714 -2.6535684
1.376714 -2.6709406
1.377714 -2.6883224
1.378714 -2.7057134
1.379714 -2.7231129
1.380714 -2.7405204
1.381714 -2.7579355999999997
1.382714 -2.7753574999999997
1.383714 -2.7927855
1.384714 -2.8102193
1.385714 -2.8276579
1.386714 -2.8451009
1.387714 -2.8625472999999997
1.388714 -2.8799966
1.389714 -2.8974479
1.390714 -2.9149007
1.391714 -2.9323546
1.392714 -2.9498091
1.393714 -2.9672633999999998
1.394714 -2.9847166
1.395714 -3.0021679
1.396714 -3.0196164000000003
1.397714 -3.0370614000000002
1.398714 -3.0545022
1.399714 -3.0719386
1.400714 -3.08937
1.401714 -3.1067959999999997
1.402714 -3.1242158
1.403714 -3.1416286
1.404714 -3.1590331
1.405714 -3.1764288
1.406714 -3.1938143
1.407714 -3.2111894000000003
1.408714 -3.2285533999999996
1.409714 -3.2459058
1.410714 -3.2632463
1.411714 -3.2805741
1.412714 -3.2978885
1.413714 -3.3151876
1.414714 -3.3324711
1.415714 -3.3497375000000003
1.416714 -3.3669867
1.417714 -3.3842184
1.418714 -3.4014322
1.419714 -3.4186274
1.420714 -3.4358028
1.421714 -3.4529574
1.422714 -3.4700903999999997
1.423714 -3.4872003
1.424714 -3.5042863
1.425714 -3.5213478
1.426714 -3.5383847000000004
1.427714 -3.5553962
1.428714 -3.5723816999999998
1.429714 -3.5893407
1.430714 -3.6062721
1.431714 -3.6231749
1.432714 -3.6400478
1.433714 -3.6568905999999997
1.434714 -3.6737021000000003
1.435714 -3.6904827
1.436714 -3.7072312000000003
1.437714 -3.7239477
1.438714 -3.7406307
1.439714 -3.7572786
1.440714 -3.7738908
1.441714 -3.7904660999999997
1.442714 -3.8070030999999998
1.443714 -3.8235015999999997
1.444714 -3.8399614
1.445714 -3.8563818
1.446714 -3.8727622000000004
1.447714 -3.8891017
1.448714 -3.9053988
1.449714 -3.9216521999999996
1.450714 -3.9378610000000003
1.451714 -3.9540238999999997
1.452714 -3.9701401999999995
1.453714 -3.98621
1.454714 -4.002232800000001
1.455714 -4.0182084
1.456714 -4.0341355000000005
1.457714 -4.0500134
1.458714 -4.065839899999999
1.459714 -4.0816139
1.460714 -4.0973343
1.461714 -4.1130002999999995
1.462714 -4.1286118
1.463714 -4.1441685999999995
1.464714 -4.1596703
1.465714 -4.1751169
1.466714 -4.1905068
1.467714 -4.2058382
1.468714 -4.2211097
1.469714 -4.23632
1.470714 -4.2514682
1.471714 -4.2665537
1.472714 -4.2815767
1.473714 -4.2965367
1.474714 -4.311433399999999
1.475714 -4.3262657
1.476714 -4.341032
1.477714 -4.3557312
1.478714 -4.3703616
1.479714 -4.3849222
1.480714 -4.399412099999999
1.481714 -4.4138316
1.482714 -4.4281803
1.483714 -4.4424575
1.484714 -4.4566624
1.485714 -4.4707939
1.486714 -4.4848501999999995
1.487714 -4.4988297
1.488714 -4.512731
1.489714 -4.5265537
1.490714 -4.5402974
1.491714 -4.553962100000001
1.492714 -4.5675475
1.493714 -4.5810524
1.494714 -4.5944761
1.495714 -4.6078172
1.496714 -4.621074
1.497714 -4.6342451
1.498714 -4.6473302
1.499714 -4.6603289
1.500714 -4.6732411
1.501714 -4.6860658
1.502714 -4.698802199999999
1.503714 -4.7114491
1.504714 -4.7240056
1.505714 -4.7364697
1.506714 -4.7488402999999995
1.507714 -4.7611162
1.508714 -4.7732972
1.509714 -4.7853831
1.510714 -4.797373299999999
1.511714 -4.8092674
1.512714 -4.8210643
1.513714 -4.8327621
1.514714 -4.8443601
1.515714 -4.8558566999999995
1.516714 -4.867250800000001
1.517714 -4.8785422
1.518714 -4.8897304
1.519714 -4.900815
1.520714 -4.9117956
1.521714 -4.9226712
1.522714 -4.9334403
1.523714 -4.9441017
1.524714 -4.954654
1.525714 -4.9650963
1.526714 -4.975428099999999
1.527714 -4.9856495
1.528714 -4.9957598999999995
1.529714 -5.0057586
1.530714 -5.0156441
1.531714 -5.0254159
1.532714 -5.0350718
1.533714 -5.0446112
1.534714 -5.0540335
1.535714 -5.0633378
1.536714 -5.0725237
1.537714 -5.0815903
1.538714 -5.090537299999999
1.539714 -5.0993636
1.540714 -5.1080681000000006
1.541714 -5.1166497
1.542714 -5.1251065
1.543714 -5.1334381
1.544714 -5.1416438
1.545714 -5.1497236
1.546714 -5.1576771
1.547714 -5.1655039
1.548714 -5.1732022
1.549714 -5.1807713
1.550714 -5.1882092
1.551714 -5.1955149
1.552714 -5.2026875
1.553714 -5.2097272
1.554714 -5.2166332
1.555714 -5.223405
1.556714 -5.2300423
1.557714 -5.2365441
1.558714 -5.242909099999999
1.559714 -5.2491359
1.560714 -5.2552234
1.561714 -5.2611716
1.562714 -5.2669793
1.563714 -5.2726466
1.564714 -5.2781731
1.565714 -5.283558
1.566714 -5.2888006
1.567714 -5.2938994
1.568714 -5.298853299999999
1.569714 -5.3036604
1.570714 -5.3083204
1.571714 -5.312832800000001
1.572714 -5.3171973999999995
1.573714 -5.3214137
1.574714 -5.3254809
1.575714 -5.3293988
1.576714 -5.3331662
1.577714 -5.3367816
1.578714 -5.3402439
1.579714 -5.3435519000000005
1.580714 -5.3467054
1.581714 -5.349703900000001
1.582714 -5.3525478
1.583714 -5.3552367
1.584714 -5.3577699
1.585714 -5.3601459
1.586714 -5.3623639
1.587714 -5.3644225
1.588714 -5.3663205
1.589714 -5.3680573
1.590714 -5.3696327
1.591714 -5.3710472000000005
1.592714 -5.3723007
1.593714 -5.3733926
1.594714 -5.3743213
1.595714 -5.3750858
1.596714 -5.3756844
1.597714 -5.3761168999999995
1.598714 -5.3763825
1.599714 -5.3764816
1.600714 -5.3764142
1.601714 -5.3761791
1.602714 -5.3757761
1.603714 -5.3752035
1.604714 -5.3744603
1.605714 -5.3735457
1.606714 -5.3724594
1.607714 -5.371201
1.608714 -5.3697702
1.609714 -5.3681659999999995
1.610714 -5.3663883000000006
1.611714 -5.3644363
1.612714 -5.3623088
1.613714 -5.3600051
1.614714 -5.3575244
1.615714 -5.354866400000001
1.616714 -5.3520307
1.617714 -5.3490177
1.618714 -5.345827
1.619714 -5.3424578
1.620714 -5.3389095
1.621714 -5.3351812
1.622714 -5.3312719
1.623714 -5.327181100000001
1.624714 -5.322909
1.625714 -5.3184554
1.626714 -5.3138195999999995
1.627714 -5.3090017000000005
1.628714 -5.3040005
1.629714 -5.2988157000000005
1.630714 -5.2934456999999995
1.631714 -5.2878901
1.632714 -5.282147999999999
1.633714 -5.2762195
1.634714 -5.2701049
1.635714 -5.2638035
1.636714 -5.2573156
1.637714 -5.2506406
1.638714 -5.2437775
1.639714 -5.236725099999999
1.640714 -5.2294828
1.641714 -5.222050100000001
1.642714 -5.2144267
1.643714 -5.2066129000000005
1.644714 -5.1986087
1.645714 -5.1904142
1.646714 -5.1820293
1.647714 -5.1734529
1.648714 -5.164684
1.649714 -5.1557213
1.650714 -5.146564499999999
1.651714 -5.1372141000000004
1.652714 -5.1276699
1.653714 -5.1179327
1.654714 -5.1080022000000005
1.655714 -5.0978776
1.656714 -5.087558899999999
1.657714 -5.077045
1.658714 -5.0663356
1.659714 -5.0554298
1.660714 -5.0443277
1.661714 -5.0330289
1.662714 -5.0215334
1.663714 -5.0098412
1.664714 -4.9979523
1.665714 -4.9858663
1.666714 -4.973582599999999
1.667714 -4.9611006
1.668714 -4.9484201
1.669714 -4.935541000000001
1.670714 -4.922463
1.671714 -4.9091861
1.672714 -4.8957106
1.673714 -4.8820365
1.674714 -4.8681639
1.675714 -4.8540924
1.676714 -4.8398219
1.677714 -4.8253514
1.678714 -4.810680400000001
1.679714 -4.7958087
1.680714 -4.7807362
1.681714 -4.7654632
1.682714 -4.7499906
1.683714 -4.7343183
1.684714 -4.7184464
1.685714 -4.7023736
1.686714 -4.6860992999999995
1.687714 -4.669623400000001
1.688714 -4.6529461
1.689714 -4.636067499999999
1.690714 -4.618987799999999
1.691714 -4.6017077
1.692714 -4.5842268
1.693714 -4.5665454
1.694714 -4.548663599999999
1.695714 -4.5305807
1.696714 -4.5122959
1.697714 -4.493809499999999
1.698714 -4.4751216000000005
1.699714 -4.4562325
1.700714 -4.4371426
1.701714 -4.4178527
1.702714 -4.3983627
1.703714 -4.3786727
1.704714 -4.3587822
1.705714 -4.3386914
1.706714 -4.3183994000000006
1.707714 -4.2979062
1.708714 -4.2772122
1.709714 -4.2563178
1.710714 -4.2352237
1.711714 -4.2139303
1.712714 -4.1924376
1.713714 -4.170746
1.714714 -4.1488547
1.715714 -4.126763700000001
1.716714 -4.104472299999999
1.717714 -4.081981300000001
1.718714 -4.0592904999999995
1.719714 -4.0364016000000005
1.720714 -4.0133152
1.721714 -3.9900314
1.722714 -3.9665509
1.723714 -3.9428733
1.724714 -3.9189979
1.725714 -3.8949250999999996
1.726714 -3.8706549
1.727714 -3.8461879
1.728714 -3.8215246
1.729714 -3.7966661
1.730714 -3.7716128
1.731714 -3.7463653999999997
1.732714 -3.7209235
1.733714 -3.6952864
1.734714 -3.6694538
1.735714 -3.6434255999999996
1.736714 -3.6172021
1.737714 -3.590785
1.738714 -3.5641751999999998
1.739714 -3.5373740000000002
1.740714 -3.510382
1.741714 -3.483199
1.742714 -3.4558251999999996
1.743714 -3.4282602000000004
1.744714 -3.4005045999999997
1.745714 -3.3725582
1.746714 -3.3444215
1.747714 -3.3160958
1.748714 -3.2875821
1.749714 -3.2588813
1.750714 -3.2299942999999995
1.751714 -3.2009214
1.752714 -3.1716614999999995
1.753714 -3.1422149000000004
1.754714 -3.1125811999999997
1.755714 -3.0827609999999996
1.756714 -3.0527556000000002
1.757714 -3.022567
1.758714 -2.9921962
1.759714 -2.9616445000000002
1.760714 -2.9309122
1.761714 -2.8999992
1.762714 -2.8689051
1.763714 -2.8376298
1.764714 -2.8061738
1.765714 -2.7745381
1.766714 -2.7427243
1.767714 -2.7107343
1.768714 -2.6785692
1.769714 -2.6462296
1.770714 -2.6137155
1.771714 -2.5810264
1.772714 -2.5481625
1.773714 -2.5151239999999997
1.774714 -2.4819119
1.775714 -2.4485277
1.776714 -2.4149731
1.777714 -2.3812493
1.778714 -2.3473572000000003
1.779714 -2.3132965
1.780714 -2.2790674
1.781714 -2.2446698
1.782714 -2.2101039
1.783714 -2.1753712000000003
1.784714 -2.1404731999999997
1.785714 -2.1054117
1.786714 -2.0701883
1.787714 -2.0348042
1.788714 -1.9992600999999999
1.789714 -1.9635558000000002
1.790714 -1.9276915
1.791714 -1.8916674000000002
1.792714 -1.8554844000000001
1.793714 -1.8191438
1.794714 -1.7826472999999998
1.795714 -1.7459966
1.796714 -1.7091930000000002
1.797714 -1.672237
1.798714 -1.635129
1.799714 -1.597869
1.800714 -1.5604572
1.801714 -1.5228948
1.802714 -1.4851833
1.803714 -1.4473247999999999
1.804714 -1.4093214
1.805714 -1.3711744
1.806714 -1.3328848
1.807714 -1.2944528
1.808714 -1.2558783
1.809714 -1.2171616
1.810714 -1.1783034
1.811714 -1.139305
1.812714 -1.1001683
1.813714 -1.0608952
1.814714 -1.0214876
1.815714 -0.98194657
1.816714 -0.9422727900000001
1.817714 -0.90246666
1.818714 -0.8625286600000001
1.819714 -0.82245953
1.820714 -0.78226058
1.821714 -0.7419337100000001
1.822714 -0.7014809200000001
1.823714 -0.66090408
1.824714 -0.62020454
1.825714 -0.57938318
1.826714 -0.5384404700000001
1.827714 -0.49737669
1.828714 -0.45619234
1.829714 -0.41488861
1.830714 -0.37346724000000003
1.831714 -0.33193033
1.832714 -0.29028
1.833714 -0.24851812
1.834714 -0.20664611
1.835714 -0.16466482
1.836714 -0.12257475999999999
1.837714 -0.080376392
1.838714 -0.038070572
1.839714 0.0043413347
1.840714 0.046857531
1.841714 0.089476001
1.842714 0.13219484
1.843714 0.17501254
1.844714 0.21792816
1.845714 0.26094089
1.846714 0.30405007
1.847714 0.34725469999999997
1.848714 0.39055329
1.849714 0.43394384
1.850714 0.47742408000000003
1.851714 0.5209917700000001
1.852714 0.56464514
1.853714 0.60838289
1.854714 0.65220427
1.855714 0.69610863
1.856714 0.74009513
1.857714 0.78416253
1.858714 0.82830936
1.859714 0.8725335799999999
1.860714 0.91683315
1.861714 0.96120611
1.862714 1.0056509999999999
1.863714 1.0501664000000002
1.864714 1.0947513
1.865714 1.1394046999999998
1.866714 1.1841252
1.867714 1.2289111
1.868714 1.2737600999999998
1.869714 1.3186703
1.870714 1.3636393
1.871714 1.4086656
1.872714 1.4537480999999999
1.873714 1.4988855
1.874714 1.5440772
1.875714 1.5893219
1.876714 1.6346178999999998
1.877714 1.6799631999999998
1.878714 1.7253559000000003
1.879714 1.7707936
1.880714 1.8162746
1.881714 1.8617971
1.882714 1.9073596000000002
1.883714 1.9529610999999998
1.884714 1.9986004000000002
1.885714 2.0442758
1.886714 2.0899858
1.887714 2.1357285
1.888714 2.1815017
1.889714 2.2273036
1.890714 2.2731320999999998
1.891714 2.3189859
1.892714 2.3648636
1.893714 2.4107640999999997
1.894714 2.4566855
1.895714 2.5026264
1.896714 2.5485843
1.897714 2.594557
1.898714 2.6405422
1.899714 2.686538
1.900714 2.7325425
1.901714 2.7785547
1.902714 2.8245734000000002
1.903714 2.8705973
1.904714 2.9166246
1.905714 2.9626532
1.906714 3.0086808
1.907714 3.0547054
1.908714 3.1007251
1.909714 3.1467378
1.910714 3.1927425
1.911714 3.2387371999999996
1.912714 3.2847203
1.913714 3.3306904
1.914714 3.3766456
1.915714 3.4225833
1.916714 3.4685015999999997
1.917714 3.5143986000000003
1.918714 3.5602722000000004
1.919714 3.6061205
1.920714 3.6519418999999997
1.921714 3.6977358000000002
1.922714 3.7435006
1.923714 3.7892349
1.924714 3.8349368000000004
1.925714 3.880604
1.926714 3.9262336
1.927714 3.9718229000000003
1.928714 4.0173706000000005
1.929714 4.0628746
1.930714 4.1083336
1.931714 4.153746
1.932714 4.1991103
1.933714 4.2444251
1.934714 4.2896874
1.935714 4.3348949
1.936714 4.3800447
1.937714 4.4251341
1.938714 4.4701621
1.939714 4.5151271
1.940714 4.560028
1.941714 4.6048634
1.942714 4.649631299999999
1.943714 4.6943299000000005
1.944714 4.7389567
1.945714 4.783508899999999
1.946714 4.827984
1.947714 4.8723795
1.948714 4.9166944
1.949714 4.9609277
1.950714 5.0050784
1.951714 5.049144500000001
1.952714 5.0931245
1.953714 5.1370163
1.954714 5.1808167
1.955714 5.224522899999999
1.956714 5.2681327
1.957714 5.3116444
1.958714 5.3550571
1.959714 5.3983692
1.960714 5.4415792
1.961714 5.4846853
1.962714 5.5276848
1.963714 5.5705751999999995
1.964714 5.6133535
1.965714 5.656017
1.966714 5.6985643
1.967714 5.7409938
1.968714 5.7833049
1.969714 5.8254965
1.970714 5.8675673
1.971714 5.9095148
1.972714 5.951336
1.973714 5.9930276
1.974714 6.034587
1.975714 6.0760118
1.976714 6.1173011
1.977714 6.158454
1.978714 6.1994694
1.979714 6.2403463
1.980714 6.2810823000000005
1.981714 6.321674600000001
1.982714 6.3621201
1.983714 6.4024158
1.984714 6.4425588000000005
1.985714 6.4825483
1.986714 6.522383499999999
1.987714 6.5620638
1.988714 6.6015884
1.989714 6.6409543
1.990714 6.680159300000001
1.991714 6.7192003
1.992714 6.758073700000001
1.993714 6.796777199999999
1.994714 6.8353094
1.995714 6.8736695
1.996714 6.9118567
1.997714 6.9498703
1.998714 6.987707299999999
1.999714 7.025366299999999
2.000714 7.0628442
2.001714 7.100137300000001
2.002714 7.1372434
2.003714 7.1741603000000005
2.004714 7.2108856999999995
2.005714 7.2474197
2.006714 7.2837613999999995
2.007714 7.3199101
2.008714 7.3558629
2.009714 7.3916167
2.010714 7.4271701
2.011714 7.462519400000001
2.012714 7.4976638
2.013714 7.5326011
2.014714 7.5673297
2.015714 7.601849700000001
2.016714 7.6361597
2.017714 7.6702572
2.018714 7.704141000000001
2.019714 7.737807200000001
2.020714 7.771252100000001
2.021714 7.8044735
2.022714 7.8374699
2.023714 7.8702413
2.024714 7.9027869
2.025714 7.9351053
2.026714 7.9671942
2.027714 7.999052900000001
2.028714 8.030677599999999
2.029714 8.062064600000001
2.030714 8.0932125
2.031714 8.124119
2.032714 8.1547827
2.033714 8.1852034
2.034714 8.2153797
2.035714 8.2453109
2.036714 8.2749948
2.037714 8.3044291
2.038714 8.333610700000001
2.039714 8.3625369
2.040714 8.3912052
2.041714 8.4196143
2.042714 8.4477633
2.043714 8.4756516
2.044714 8.5032791
2.045714 8.530644299999999
2.046714 8.5577451
2.047714 8.584578299999999
2.048714 8.6111404
2.049714 8.6374283
2.050714 8.6634412
2.051714 8.6891785
2.052714 8.7146401
2.053714 8.7398261
2.054714 8.7647341
2.055714 8.789362
2.056714 8.8137075
2.057714 8.8377669
2.058714 8.861538
2.059714 8.8850193
2.060714 8.9082099
2.061714 8.9311108
2.062714 8.9537218
2.063714 8.9760415
2.064714 8.9980662
2.065714 9.0197936
2.066714 9.0412199
2.067714 9.0623431
2.068714 9.083162999999999
2.069714 9.1036782
2.070714 9.1238894
2.071714 9.1437966
2.072714 9.1633983
2.073714 9.182692300000001
2.074714 9.201674899999999
2.075714 9.2203438
2.076714 9.2386968
2.077714 9.2567325
2.078714 9.274450700000001
2.079714 9.2918515
2.080714 9.308934200000001
2.081714 9.325698000000001
2.082714 9.3421414
2.083714 9.3582615
2.084714 9.3740545
2.085714 9.3895182
2.086714 9.4046511
2.087714 9.4194524
2.088714 9.433922899999999
2.089714 9.448063399999999
2.090714 9.4618723
2.091714 9.4753481
2.092714 9.4884895
2.093714 9.5012926
2.094714 9.5137559
2.095714 9.525878
2.096714 9.5376566
2.097714 9.5490925
2.098714 9.5601842
2.099714 9.5709316
2.100714 9.5813349
2.101714 9.5913924
2.102714 9.601102000000001
2.103714 9.610460699999999
2.104714 9.6194662
2.105714 9.6281171
2.106714 9.636413300000001
2.107714 9.6443556
2.108714 9.651944
2.109714 9.6591793
2.110714 9.6660599
2.111714 9.6725829
2.112714 9.678746
2.113714 9.684546300000001
2.114714 9.6899822
2.115714 9.6950531
2.116714 9.699758899999999
2.117714 9.7041003
2.118714 9.7080775
2.119714 9.7116895
2.120714 9.714934999999999
2.121714 9.7178109
2.122714 9.7203158
2.123714 9.7224474
2.124714 9.724205
2.125714 9.7255886
2.126714 9.7265996
2.127714 9.7272389
2.128714 9.7275056
2.129714 9.7273991
2.130714 9.726916300000001
2.131714 9.7260542
2.132714 9.7248107
2.133714 9.7231857
2.134714 9.7211786
2.135714 9.7187907
2.136714 9.716022
2.137714 9.7128741
2.138714 9.7093455
2.139714 9.7054347
2.140714 9.7011395
2.141714 9.6964575
2.142714 9.6913874
2.143714 9.6859291
2.144714 9.6800841
2.145714 9.6738532
2.146714 9.6672378
2.147714 9.6602358
2.148714 9.6528448
2.149714 9.6450634
2.150714 9.6368887
2.151714 9.628319000000001
2.152714 9.6193545
2.153714 9.609998000000001
2.154714 9.6002504
2.155714 9.5901124
2.156714 9.5795833
2.157714 9.5686629
2.158714 9.557347700000001
2.159714 9.5456369
2.160714 9.5335297
2.161714 9.5210262
2.162714 9.508127700000001
2.163714 9.4948359
2.164714 9.4811507
2.165714 9.467072
2.166714 9.4525978
2.167714 9.4377249
2.168714 9.422452
2.169714 9.406779
2.170714 9.3907051
2.171714 9.3742318
2.172714 9.3573608
2.173714 9.340094
2.174714 9.3224302
2.175714 9.3043692
2.176714 9.2859097
2.177714 9.2670508
2.178714 9.247791
2.179714 9.2281312
2.180714 9.208072000000001
2.181714 9.1876149
2.182714 9.1667607
2.183714 9.1455095
2.184714 9.123861
2.185714 9.1018133
2.186714 9.0793654
2.187714 9.056516
2.188714 9.033265
2.189714 9.0096146
2.190714 8.9855663
2.191714 8.9611202
2.192714 8.936277800000001
2.193714 8.9110382
2.194714 8.885401499999999
2.195714 8.8593662
2.196714 8.8329323
2.197714 8.8060997
2.198714 8.7788694
2.199714 8.7512434
2.200714 8.7232225
2.201714 8.6948067
2.202714 8.6659968
2.203714 8.636792
2.204714 8.6071923
2.205714 8.5771963
2.206714 8.5468046
2.207714 8.5160181
2.208714 8.4848374
2.209714 8.4532648
2.210714 8.4213011
2.211714 8.3889462
2.212714 8.356200900000001
2.213714 8.323063699999999
2.214714 8.2895346
2.215714 8.2556143
2.216714 8.2213044
2.217714 8.1866056
2.218714 8.1515193
2.219714 8.116045600000001
2.220714 8.0801859
2.221714 8.0439411
2.222714 8.0073111
2.223714 7.970295800000001
2.224714 7.9328962
2.225714 7.895113500000001
2.226714 7.8569479
2.227714 7.8184001
2.228714 7.779470099999999
2.229714 7.740158599999999
2.230714 7.7004671
2.231714 7.660397100000001
2.232714 7.6199502
2.233714 7.579127
2.234714 7.5379282000000005
2.235714 7.4963547
2.236714 7.4544072
2.237714 7.4120864
2.238714 7.369393100000001
2.239714 7.3263288
2.240714 7.2828948
2.241714 7.2390921
2.242714 7.194922099999999
2.243714 7.1503855000000005
2.244714 7.1054831
2.245714 7.0602149
2.246714 7.0145808
2.247714 6.968582399999999
2.248714 6.9222204
2.249714 6.8754978
2.250714 6.828416900000001
2.251714 6.780978999999999
2.252714 6.7331865
2.253714 6.6850401
2.254714 6.6365406
2.255714 6.5876879
2.256714 6.538481999999999
2.257714 6.4889252
2.258714 6.4390182000000005
2.259714 6.3887640999999995
2.260714 6.3381642000000005
2.261714 6.2872201
2.262714 6.2359337
2.263714 6.1843053
2.264714 6.1323356
2.265714 6.0800247
2.266714 6.027373300000001
2.267714 5.974384
2.268714 5.9210595
2.269714 5.8674034
2.270714 5.8134182999999995
2.271714 5.7591055
2.272714 5.7044654999999995
2.273714 5.6494985
2.274714 5.5942036
2.275714 5.5385821
2.276714 5.482634900000001
2.277714 5.4263655
2.278714 5.3697772
2.279714 5.3128731
2.280714 5.2556552
2.281714 5.1981255
2.282714 5.1402837
2.283714 5.0821301
2.284714 5.0236661
2.285714 4.964893699999999
2.286714 4.9058165
2.287714 4.846437600000001
2.288714 4.7867607
2.289714 4.7267884
2.290714 4.666521400000001
2.291714 4.605959400000001
2.292714 4.545101900000001
2.293714 4.483949
2.294714 4.4225026
2.295714 4.3607651999999995
2.296714 4.2987414
2.297714 4.2364348000000005
2.298714 4.1738484
2.299714 4.1109845
2.300714 4.0478434
2.301714 3.9844256000000002
2.302714 3.9207316999999997
2.303714 3.8567636000000003
2.304714 3.7925247000000004
2.305714 3.7280187
2.306714 3.6632501
2.307714 3.5982218
2.308714 3.5329357
2.309714 3.4673922000000004
2.310714 3.4015913
2.311714 3.3355325
2.312714 3.2692172
2.313714 3.2026481
2.314714 3.1358301999999996
2.315714 3.068768
2.316714 3.0014658
2.317714 2.9339261
2.318714 2.8661499
2.319714 2.7981369
2.320714 2.7298871
2.321714 2.6614016
2.322714 2.592683
2.323714 2.5237359
2.324714 2.4545651
2.325714 2.3851750000000003
2.326714 2.3155687
2.327714 2.2457477
2.328714 2.1757117999999998
2.329714 2.1054616000000004
2.330714 2.0349979
2.331714 1.9643238
2.332714 1.8934434
2.333714 1.8223625
2.334714 1.7510857000000002
2.335714 1.6796166000000001
2.336714 1.6079566
2.337714 1.5361057
2.338714 1.4640632
2.339714 1.3918293
2.340714 1.3194057000000001
2.341714 1.2467962000000001
2.342714 1.1740061
2.343714 1.1010407
2.344714 1.027905
2.345714 0.95460154
2.346714 0.88113155
2.347714 0.80749532
2.348714 0.73369336
2.349714 0.65972758
2.350714 0.58560194
2.351714 0.51132152
2.352714 0.43689180000000005
2.353714 0.36231752
2.354714 0.28760133
2.355714 0.21274406
2.356714 0.1377454
2.357714 0.062605139
2.358714 -0.012675490999999999
2.359714 -0.088093139
2.360714 -0.16364275
2.361714 -0.23931828
2.362714 -0.3151143
2.363714 -0.39102696000000003
2.364714 -0.46705445
2.365714 -0.5431964499999999
2.366714 -0.61945268
2.367714 -0.69582192
2.368714 -0.77230125
2.369714 -0.848886
2.370714 -0.92557035
2.371714 -1.0023489
2.372714 -1.0792178
2.373714 -1.1561751
2.374714 -1.2332206000000001
2.375714 -1.3103542
2.376714 -1.3875754
2.377714 -1.4648813
2.378714 -1.5422672
2.379714 -1.619727
2.380714 -1.6972546000000002
2.381714 -1.7748449
2.382714 -1.8524952000000001
2.383714 -1.9302044
2.384714 -2.0079723
2.385714 -2.0857982
2.386714 -2.1636805
2.387714 -2.241615
2.388714 -2.3195965
2.389714 -2.397619
2.390714 -2.4756772
2.391714 -2.5537679
2.392714 -2.6318893
2.393714 -2.7100418
2.394714 -2.7882246
2.395714 -2.8664364
2.396714 -2.944673
2.397714 -3.0229293
2.398714 -3.1011987000000003
2.399714 -3.1794757
2.400714 -3.2577562999999996
2.401714 -3.3360381
2.402714 -3.4143198
2.403714 -3.492602
2.404714 -3.5708833
2.405714 -3.649161
2.406714 -3.7274305
2.407714 -3.8056862
2.408714 -3.8839221
2.409714 -3.9621337999999997
2.410714 -4.0403184
2.411714 -4.1184749
2.412714 -4.1966025
2.413714 -4.2747006
2.414714 -4.3527659000000005
2.415714 -4.4307943000000005
2.416714 -4.5087795999999996
2.417714 -4.5867156
2.418714 -4.6645969
2.419714 -4.7424208000000005
2.420714 -4.8201859
2.421714 -4.8978914
2.422714 -4.9755372
2.423714 -5.0531216
2.424714 -5.1306404
2.425714 -5.2080881
2.426714 -5.2854579
2.427714 -5.3627446
2.428714 -5.4399446
2.429714 -5.517055099999999
2.430714 -5.5940758
2.431714 -5.6710053
2.432714 -5.747842
2.433714 -5.8245827
2.434714 -5.9012218999999995
2.435714 -5.9777547
2.436714 -6.0541749
2.437714 -6.1304785
2.438714 -6.206663
2.439714 -6.282727400000001
2.440714 -6.358671200000001
2.441714 -6.4344943
2.442714 -6.5101936
2.443714 -6.5857641
2.444714 -6.661199
2.445714 -6.7364924
2.446714 -6.8116389
2.447714 -6.8866365
2.448714 -6.9614835
2.449714 -7.03618
2.450714 -7.1107246
2.451714 -7.185114200000001
2.452714 -7.259343599999999
2.453714 -7.333408299999999
2.454714 -7.4073017000000005
2.455714 -7.4810185
2.456714 -7.554556399999999
2.457714 -7.6279141
2.458714 -7.701089999999999
2.459714 -7.774083299999999
2.460714 -7.846891100000001
2.461714 -7.919509
2.462714 -7.9919331
2.463714 -8.0641583
2.464714 -8.1361793
2.465714 -8.207991700000001
2.466714 -8.2795933
2.467714 -8.350983300000001
2.468714 -8.4221609
2.469714 -8.493124700000001
2.470714 -8.5638702
2.471714 -8.6343937
2.472714 -8.7046899
2.473714 -8.774752900000001
2.474714 -8.844579
2.475714 -8.9141652
2.476714 -8.9835085
2.477714 -9.0526082
2.478714 -9.1214627
2.479714 -9.1900684
2.480714 -9.258421499999999
2.481714 -9.3265183
2.482714 -9.394354400000001
2.483714 -9.461925899999999
2.484714 -9.5292293
2.485714 -9.5962621
2.486714 -9.6630238
2.487714 -9.729512
2.488714 -9.7957261
2.489714 -9.8616615
2.490714 -9.9273145
2.491714 -9.99268
2.492714 -10.05775
2.493714 -10.122530000000001
2.494714 -10.18701
2.495714 -10.25118
2.496714 -10.315050000000001
2.497714 -10.37861
2.498714 -10.44186
2.499714 -10.5048
2.500714 -10.56743
2.501714 -10.62974
2.502714 -10.69172
2.503714 -10.75338
2.504714 -10.81472
2.505714 -10.87572
2.506714 -10.93639
2.507714 -10.99672
2.508714 -11.05672
2.509714 -11.11638
2.510714 -11.175699999999999
2.511714 -11.23466
2.512714 -11.29327
2.513714 -11.351519999999999
2.514714 -11.40942
2.515714 -11.466949999999999
2.516714 -11.52412
2.517714 -11.58092
2.518714 -11.637369999999999
2.519714 -11.693439999999999
2.520714 -11.749130000000001
2.521714 -11.80445
2.522714 -11.85938
2.523714 -11.913920000000001
2.524714 -11.96809
2.525714 -12.02186
2.526714 -12.075239999999999
2.527714 -12.12824
2.528714 -12.18084
2.529714 -12.23303
2.530714 -12.28483
2.531714 -12.33621
2.532714 -12.387189999999999
2.533714 -12.43775
2.534714 -12.4879
2.535714 -12.53764
2.536714 -12.58696
2.537714 -12.635869999999999
2.538714 -12.68436
2.539714 -12.73241
2.540714 -12.78003
2.541714 -12.82722
2.542714 -12.873970000000002
2.543714 -12.920290000000001
2.544714 -12.966169999999998
2.545714 -13.011610000000001
2.546714 -13.05661
2.547714 -13.101170000000002
2.548714 -13.14527
2.549714 -13.18893
2.550714 -13.23212
2.551714 -13.27486
2.552714 -13.31714
2.553714 -13.358970000000001
2.554714 -13.400329999999999
2.555714 -13.441230000000001
2.556714 -13.481670000000001
2.557714 -13.521630000000002
2.558714 -13.561119999999999
2.559714 -13.60013
2.560714 -13.63866
2.561714 -13.6767
2.562714 -13.71427
2.563714 -13.75137
2.564714 -13.78798
2.565714 -13.8241
2.566714 -13.85974
2.567714 -13.89488
2.568714 -13.92952
2.569714 -13.96366
2.570714 -13.9973
2.571714 -14.030439999999999
2.572714 -14.06309
2.573714 -14.09523
2.574714 -14.12687
2.575714 -14.158000000000001
2.576714 -14.188609999999999
2.577714 -14.218710000000002
2.578714 -14.248289999999999
2.579714 -14.27735
2.580714 -14.3059
2.581714 -14.33394
2.582714 -14.361450000000001
2.583714 -14.38845
2.584714 -14.41492
2.585714 -14.44086
2.586714 -14.46627
2.587714 -14.49114
2.588714 -14.51548
2.589714 -14.539279999999998
2.590714 -14.56255
2.591714 -14.58529
2.592714 -14.60748
2.593714 -14.62914
2.594714 -14.650250000000002
2.595714 -14.670810000000001
2.596714 -14.690829999999998
2.597714 -14.710300000000002
2.598714 -14.72923
2.599714 -14.74761
2.600714 -14.76544
2.601714 -14.78272
2.602714 -14.79945
2.603714 -14.815610000000001
2.604714 -14.83122
2.605714 -14.846260000000001
2.606714 -14.86074
2.607714 -14.87465
2.608714 -14.888000000000002
2.609714 -14.90079
2.610714 -14.91302
2.611714 -14.924689999999998
2.612714 -14.935780000000001
2.613714 -14.9463
2.614714 -14.956259999999999
2.615714 -14.965639999999999
2.616714 -14.974450000000001
2.617714 -14.982690000000002
2.618714 -14.99037
2.619714 -14.997469999999998
2.620714 -15.00399
2.621714 -15.00994
2.622714 -15.015300000000002
2.623714 -15.020069999999999
2.624714 -15.024270000000001
2.625714 -15.02788
2.626714 -15.03092
2.627714 -15.033369999999998
2.628714 -15.03524
2.629714 -15.03653
2.630714 -15.03723
2.631714 -15.037339999999999
2.632714 -15.036859999999999
2.633714 -15.035789999999999
2.634714 -15.034130000000001
2.635714 -15.03189
2.636714 -15.02906
2.637714 -15.025640000000001
2.638714 -15.02163
2.639714 -15.01703
2.640714 -15.011830000000002
2.641714 -15.00604
2.642714 -14.99965
2.643714 -14.99267
2.644714 -14.985100000000001
2.645714 -14.976939999999999
2.646714 -14.96818
2.647714 -14.958820000000001
2.648714 -14.94887
2.649714 -14.93833
2.650714 -14.927180000000002
2.651714 -14.915429999999999
2.652714 -14.90308
2.653714 -14.890139999999999
2.654714 -14.876600000000002
2.655714 -14.86247
2.656714 -14.847740000000002
2.657714 -14.83241
2.658714 -14.816489999999998
2.659714 -14.79996
2.660714 -14.782829999999999
2.661714 -14.7651
2.662714 -14.746780000000001
2.663714 -14.72785
2.664714 -14.70834
2.665714 -14.68822
2.666714 -14.66751
2.667714 -14.6462
2.668714 -14.62428
2.669714 -14.60177
2.670714 -14.57866
2.671714 -14.55496
2.672714 -14.530660000000001
2.673714 -14.50576
2.674714 -14.48027
2.675714 -14.45419
2.676714 -14.427509999999998
2.677714 -14.40023
2.678714 -14.37236
2.679714 -14.34388
2.680714 -14.314820000000001
2.681714 -14.28515
2.682714 -14.254900000000001
2.683714 -14.224049999999998
2.684714 -14.19262
2.685714 -14.160590000000001
2.686714 -14.127970000000001
2.687714 -14.094750000000001
2.688714 -14.06095
2.689714 -14.02656
2.690714 -13.99158
2.691714 -13.95601
2.692714 -13.91986
2.693714 -13.883119999999998
2.694714 -13.8458
2.695714 -13.80789
2.696714 -13.769390000000001
2.697714 -13.730300000000002
2.698714 -13.69063
2.699714 -13.65038
2.700714 -13.60955
2.701714 -13.568140000000001
2.702714 -13.52616
2.703714 -13.483590000000001
2.704714 -13.44045
2.705714 -13.39674
2.706714 -13.35245
2.707714 -13.30759
2.708714 -13.26215
2.709714 -13.216149999999999
2.710714 -13.16958
2.711714 -13.12244
2.712714 -13.07473
2.713714 -13.02646
2.714714 -12.977620000000002
2.715714 -12.928210000000002
2.716714 -12.87825
2.717714 -12.827720000000001
2.718714 -12.77664
2.719714 -12.72499
2.720714 -12.67279
2.721714 -12.62004
2.722714 -12.566730000000002
2.723714 -12.512870000000001
2.724714 -12.45846
2.725714 -12.403500000000001
2.726714 -12.347990000000001
2.727714 -12.29194
2.728714 -12.23534
2.729714 -12.1782
2.730714 -12.12051
2.731714 -12.06229
2.732714 -12.00353
2.733714 -11.944230000000001
2.734714 -11.884400000000001
2.735714 -11.82405
2.736714 -11.763160000000001
2.737714 -11.70174
2.738714 -11.639800000000001
2.739714 -11.57733
2.740714 -11.514330000000001
2.741714 -11.45082
2.742714 -11.38679
2.743714 -11.32224
2.744714 -11.25718
2.745714 -11.1916
2.746714 -11.12551
2.747714 -11.058900000000001
2.748714 -10.99178
2.749714 -10.924159999999999
2.750714 -10.85604
2.751714 -10.787420000000001
2.752714 -10.71831
2.753714 -10.6487
2.754714 -10.5786
2.755714 -10.508000000000001
2.756714 -10.436910000000001
2.757714 -10.36533
2.758714 -10.29326
2.759714 -10.22072
2.760714 -10.1477
2.761714 -10.0742
2.762714 -10.00024
2.763714 -9.9257968
2.764714 -9.8508827
2.765714 -9.7754978
2.766714 -9.6996449
2.767714 -9.6233293
2.768714 -9.5465548
2.769714 -9.4693273
2.770714 -9.3916476
2.771714 -9.3135163
2.772714 -9.2349328
2.773714 -9.1558956
2.774714 -9.0764061
2.775714 -8.996468
2.776714 -8.9160874
2.777714 -8.835270300000001
2.778714 -8.7540224
2.779714 -8.6723484
2.780714 -8.590249
2.781714 -8.5077234
2.782714 -8.4247716
2.783714 -8.3413959
2.784714 -8.257599899999999
2.785714 -8.1733897
2.786714 -8.088771999999999
2.787714 -8.003751900000001
2.788714 -7.918331800000001
2.789714 -7.832512299999999
2.790714 -7.7462919
2.791714 -7.6596692
2.792714 -7.572644200000001
2.793714 -7.485220600000001
2.794714 -7.397404300000001
2.795714 -7.3092036
2.796714 -7.2206250999999995
2.797714 -7.1316734
2.798714 -7.0423499
2.799714 -6.9526531
2.800714 -6.862583
2.801714 -6.7721397
2.802714 -6.681326
2.803714 -6.5901488
2.804714 -6.4986162
2.805714 -6.4067349
2.806714 -6.3145093999999995
2.807714 -6.2219404
2.808714 -6.1290268
2.809714 -6.0357671
2.810714 -5.9421618
2.811714 -5.8482144
2.812714 -5.7539321
2.813714 -5.6593232
2.814714 -5.5643953
2.815714 -5.4691542
2.816714 -5.3736016
2.817714 -5.2777365
2.818714 -5.1815573
2.819714 -5.0850634
2.820714 -4.9882576
2.821714 -4.891146
2.822714 -4.7937363
2.823714 -4.6960369
2.824714 -4.5980528
2.825714 -4.4997867
2.826714 -4.4012383
2.827714 -4.3024056
2.828714 -4.2032879
2.829714 -4.103888599999999
2.830714 -4.0042143
2.831714 -3.9042734
2.832714 -3.8040749999999997
2.833714 -3.7036259
2.834714 -3.602929
2.835714 -3.5019841000000005
2.836714 -3.4007885
2.837714 -3.2993414
2.838714 -3.1976443
2.839714 -3.095703
2.840714 -2.9935256
2.841714 -2.8911211999999997
2.842714 -2.7884971000000003
2.843714 -2.685657
2.844714 -2.5826010999999998
2.845714 -2.4793277999999996
2.846714 -2.3758363
2.847714 -2.2721285
2.848714 -2.1682099999999997
2.849714 -2.0640897
2.850714 -1.9597765
2.851714 -1.8552786
2.852714 -1.7506000000000002
2.853714 -1.6457411000000002
2.854714 -1.5407001
2.855714 -1.4354755000000001
2.856714 -1.3300683
2.857714 -1.2244835
2.858714 -1.1187291
2.859714 -1.0128148
2.860714 -0.9067488800000001
2.861714 -0.80053639
2.862714 -0.69417856
2.863714 -0.587674
2.864714 -0.48102103
2.865714 -0.37422017
2.866714 -0.26727575000000003
2.867714 -0.16019547
2.868714 -0.052988681
2.869714 0.054336194
2.870714 0.16177379
2.871714 0.26932254
2.872714 0.37698359
2.873714 0.48475848
2.874714 0.59264661
2.875714 0.70064357
2.876714 0.80874134
2.877714 0.9169301
2.878714 1.0252005
2.879714 1.1335465
2.880714 1.2419658999999998
2.881714 1.3504596
2.882714 1.4590299
2.883714 1.567677
2.884714 1.676398
2.885714 1.7851859
2.886714 1.894032
2.887714 2.0029273
2.888714 2.1118652
2.889714 2.2208430000000003
2.890714 2.3298606
2.891714 2.4389194
2.892714 2.548019
2.893714 2.6571557
2.894714 2.7663219999999997
2.895714 2.8755084
2.896714 2.9847052
2.897714 3.0939054
2.898714 3.2031063
2.899714 3.3123082999999998
2.900714 3.4215136999999998
2.901714 3.5307239999999998
2.902714 3.6399368
2.903714 3.7491467
2.904714 3.858345
2.905714 3.9675225000000003
2.906714 4.076672
2.907714 4.1857895
2.908714 4.2948740999999995
2.909714 4.4039268
2.910714 4.5129478
2.911714 4.6219341
2.912714 4.7308799
2.913714 4.8397765
2.914714 4.948614500000001
2.915714 5.0573871
2.916714 5.1660899
2.917714 5.2747227
2.918714 5.3832874
2.919714 5.491785
2.920714 5.600214
2.921714 5.7085693
2.922714 5.8168426
2.923714 5.9250243000000005
2.924714 6.0331058
2.925714 6.1410826
2.926714 6.2489528000000005
2.927714 6.3567176000000005
2.928714 6.4643785
2.929714 6.571932900000001
2.930714 6.679377000000001
2.931714 6.786703299999999
2.932714 6.893902300000001
2.933714 7.0009670999999996
2.934714 7.1078934
2.935714 7.214681100000001
2.936714 7.321330199999999
2.937714 7.4278414
2.938714 7.5342134000000005
2.939714 7.6404415000000006
2.940714 7.7465169
2.941714 7.8524306
2.942714 7.958174499999999
2.943714 8.063743299999999
2.944714 8.169134699999999
2.945714 8.2743481
2.946714 8.379385599999999
2.947714 8.4842481
2.948714 8.5889317
2.949714 8.693429799999999
2.950714 8.7977342
2.951714 8.901838199999998
2.952714 9.005735099999999
2.953714 9.1094241
2.954714 9.2129044
2.955714 9.3161777
2.956714 9.419243
2.957714 9.5220968
2.958714 9.624730099999999
2.959714 9.7271331
2.960714 9.8292992
2.961714 9.9312231
2.962714 10.0329
2.963714 10.13434
2.964714 10.235529999999999
2.965714 10.33649
2.966714 10.4372
2.967714 10.53766
2.968714 10.63786
2.969714 10.7378
2.970714 10.83747
2.971714 10.93686
2.972714 11.03597
2.973714 11.13481
2.974714 11.233369999999999
2.975714 11.331660000000001
2.976714 11.42967
2.977714 11.527379999999999
2.978714 11.62479
2.979714 11.721910000000001
2.980714 11.818710000000001
2.981714 11.91521
2.982714 12.0114
2.983714 12.107289999999999
2.984714 12.20288
2.985714 12.29815
2.986714 12.3931
2.987714 12.48772
2.988714 12.582009999999999
2.989714 12.67596
2.990714 12.769559999999998
2.991714 12.86283
2.992714 12.95576
2.993714 13.048350000000001
2.994714 13.14061
2.995714 13.23251
2.996714 13.32406
2.997714 13.41525
2.998714 13.506070000000001
2.999714 13.596530000000001
3.000714 13.68662
3.001714 13.77635
3.002714 13.865720000000001
3.003714 13.954720000000002
3.004714 14.04334
3.005714 14.131569999999998
3.006714 14.21941
3.007714 14.306859999999999
3.008714 14.3939
3.009714 14.48056
3.010714 14.56682
3.011714 14.652689999999998
3.012714 14.73816
3.013714 14.82323
3.014714 14.9079
3.015714 14.992140000000001
3.016714 15.07598
3.017714 15.15939
3.018714 15.24238
3.019714 15.324950000000001
3.020714 15.40711
3.021714 15.488840000000001
3.022714 15.570139999999999
3.023714 15.651000000000002
3.024714 15.731419999999998
3.025714 15.81139
3.026714 15.89091
3.027714 15.969990000000001
3.028714 16.04864
3.029714 16.12684
3.030714 16.2046
3.031714 16.28191
3.032714 16.35876
3.033714 16.43515
3.034714 16.51107
3.035714 16.58653
3.036714 16.66151
3.037714 16.73604
3.038714 16.81009
3.039714 16.883670000000002
3.040714 16.95678
3.041714 17.02941
3.042714 17.10155
3.043714 17.1732
3.044714 17.24436
3.045714 17.31504
3.046714 17.38523
3.047714 17.45494
3.048714 17.52416
3.049714 17.59289
3.050714 17.66112
3.051714 17.728849999999998
3.052714 17.79607
3.053714 17.86278
3.054714 17.92898
3.055714 17.99467
3.056714 18.05986
3.057714 18.12453
3.058714 18.188689999999998
3.059714 18.25234
3.060714 18.31546
3.061714 18.37805
3.062714 18.44013
3.063714 18.50167
3.064714 18.5627
3.065714 18.6232
3.066714 18.68317
3.067714 18.742610000000003
3.068714 18.80153
3.069714 18.8599
3.070714 18.91773
3.071714 18.97501
3.072714 19.031760000000002
3.073714 19.087960000000002
3.074714 19.14362
3.075714 19.19874
3.076714 19.25332
3.077714 19.30735
3.078714 19.36083
3.079714 19.41375
3.080714 19.46612
3.081714 19.51794
3.082714 19.569200000000002
3.083714 19.619909999999997
3.084714 19.67006
3.085714 19.71966
3.086714 19.76869
3.087714 19.81716
3.088714 19.86506
3.089714 19.91239
3.090714 19.95916
3.091714 20.00536
3.092714 20.051
3.093714 20.096069999999997
3.094714 20.14057
3.095714 20.1845
3.096714 20.22786
3.097714 20.27064
3.098714 20.312839999999998
3.099714 20.35446
3.100714 20.39551
3.101714 20.43598
3.102714 20.47587
3.103714 20.51519
3.104714 20.55392
3.105714 20.59207
3.106714 20.62963
3.107714 20.66661
3.108714 20.703
3.109714 20.73881
3.110714 20.77404
3.111714 20.80868
3.112714 20.84275
3.113714 20.87622
3.114714 20.9091
3.115714 20.94139
3.116714 20.97309
3.117714 21.0042
3.118714 21.03472
3.119714 21.06465
3.120714 21.09399
3.121714 21.12274
3.122714 21.1509
3.123714 21.178459999999998
3.124714 21.20543
3.125714 21.2318
3.126714 21.25758
3.127714 21.28276
3.128714 21.30735
3.129714 21.33135
3.130714 21.35475
3.131714 21.377560000000003
3.132714 21.39977
3.133714 21.42138
3.134714 21.44239
3.135714 21.4628
3.136714 21.48262
3.137714 21.50184
3.138714 21.52047
3.139714 21.5385
3.140714 21.55594
3.141714 21.572779999999998
3.142714 21.58902
3.143714 21.60466
3.144714 21.61971
3.145714 21.634159999999998
3.146714 21.648020000000002
3.147714 21.661279999999998
3.148714 21.67395
3.149714 21.68602
3.150714 21.69749
3.151714 21.70836
3.152714 21.71864
3.153714 21.72832
3.154714 21.737409999999997
3.155714 21.745900000000002
3.156714 21.753800000000002
3.157714 21.76111
3.158714 21.76782
3.159714 21.77394
3.160714 21.77946
3.161714 21.7844
3.162714 21.78874
3.163714 21.7925
3.164714 21.79566
3.165714 21.79823
3.166714 21.80021
3.167714 21.80161
3.168714 21.80241
3.169714 21.80263
3.170714 21.80226
3.171714 21.801309999999997
3.172714 21.79978
3.173714 21.79766
3.174714 21.79495
3.175714 21.79166
3.176714 21.78779
3.177714 21.78333
3.178714 21.77829
3.179714 21.77268
3.180714 21.76649
3.181714 21.759719999999998
3.182714 21.75237
3.183714 21.74444
3.184714 21.73594
3.185714 21.726860000000002
3.186714 21.717200000000002
3.187714 21.70698
3.188714 21.696180000000002
3.189714 21.684829999999998
3.190714 21.672900000000002
3.191714 21.66041
3.192714 21.647350000000003
3.193714 21.63372
3.194714 21.619510000000002
3.195714 21.60475
3.196714 21.58942
3.197714 21.573529999999998
3.198714 21.557090000000002
3.199714 21.54009
3.200714 21.52253
3.201714 21.50441
3.202714 21.48574
3.203714 21.4665
3.204714 21.44672
3.205714 21.42639
3.206714 21.40552
3.207714 21.38411
3.208714 21.36216
3.209714 21.339669999999998
3.210714 21.31663
3.211714 21.293039999999998
3.212714 21.2689
3.213714 21.24422
3.214714 21.218999999999998
3.215714 21.19326
3.216714 21.16698
3.217714 21.14018
3.218714 21.112849999999998
3.219714 21.08498
3.220714 21.05658
3.221714 21.02764
3.222714 20.998179999999998
3.223714 20.9682
3.224714 20.9377
3.225714 20.9067
3.226714 20.87519
3.227714 20.84316
3.228714 20.81062
3.229714 20.77756
3.230714 20.74398
3.231714 20.70989
3.232714 20.67529
3.233714 20.64019
3.234714 20.6046
3.235714 20.56852
3.236714 20.531940000000002
3.237714 20.494870000000002
3.238714 20.45729
3.239714 20.41922
3.240714 20.38065
3.241714 20.34159
3.242714 20.302049999999998
3.243714 20.26204
3.244714 20.221539999999997
3.245714 20.18057
3.246714 20.13912
3.247714 20.09718
3.248714 20.054759999999998
3.249714 20.011860000000002
3.250714 19.96848
3.251714 19.92464
3.252714 19.88035
3.253714 19.8356
3.254714 19.790399999999998
3.255714 19.74474
3.256714 19.69863
3.257714 19.65205
3.258714 19.60502
3.259714 19.55753
3.260714 19.50959
3.261714 19.46122
3.262714 19.412409999999998
3.263714 19.36317
3.264714 19.31349
3.265714 19.26336
3.266714 19.212799999999998
3.267714 19.16179
3.268714 19.11035
3.269714 19.05848
3.270714 19.00619
3.271714 18.953490000000002
3.272714 18.90038
3.273714 18.84686
3.274714 18.79292
3.275714 18.73856
3.276714 18.68377
3.277714 18.62858
3.278714 18.572969999999998
3.279714 18.51697
3.280714 18.46057
3.281714 18.40379
3.282714 18.346619999999998
3.283714 18.28905
3.284714 18.23109
3.285714 18.17273
3.286714 18.11397
3.287714 18.05484
3.288714 17.99532
3.289714 17.93544
3.290714 17.8752
3.291714 17.81459
3.292714 17.753610000000002
3.293714 17.69226
3.294714 17.63053
3.295714 17.56842
3.296714 17.505950000000002
3.297714 17.44313
3.298714 17.37996
3.299714 17.31645
3.300714 17.2526
3.301714 17.18841
3.302714 17.12388
3.303714 17.058989999999998
3.304714 16.99375
3.305714 16.928160000000002
3.306714 16.86225
3.307714 16.79601
3.308714 16.72946
3.309714 16.662589999999998
3.310714 16.595399999999998
3.311714 16.52789
3.312714 16.460050000000003
3.313714 16.39188
3.314714 16.3234
3.315714 16.2546
3.316714 16.1855
3.317714 16.116120000000002
3.318714 16.04645
3.319714 15.97648
3.320714 15.90622
3.321714 15.835650000000001
3.322714 15.764790000000001
3.323714 15.69362
3.324714 15.622169999999999
3.325714 15.550439999999998
3.326714 15.478449999999999
3.327714 15.40619
3.328714 15.333659999999998
3.329714 15.260860000000001
3.330714 15.187790000000001
3.331714 15.114440000000002
3.332714 15.04082
3.333714 14.966940000000001
3.334714 14.892800000000001
3.335714 14.81842
3.336714 14.743800000000002
3.337714 14.66895
3.338714 14.59384
3.339714 14.51848
3.340714 14.44287
3.341714 14.367009999999999
3.342714 14.29091
3.343714 14.214579999999998
3.344714 14.138029999999999
3.345714 14.06126
3.346714 13.984279999999998
3.347714 13.90709
3.348714 13.82967
3.349714 13.752020000000002
3.350714 13.67415
3.351714 13.59607
3.352714 13.517779999999998
3.353714 13.439290000000002
3.354714 13.360610000000001
3.355714 13.28175
3.356714 13.20268
3.357714 13.12342
3.358714 13.04395
3.359714 12.96429
3.360714 12.88443
3.361714 12.804380000000002
3.362714 12.72417
3.363714 12.64379
3.364714 12.56325
3.365714 12.48254
3.366714 12.40166
3.367714 12.32061
3.368714 12.23939
3.369714 12.158
3.370714 12.07645
3.371714 11.99474
3.372714 11.9129
3.373714 11.83091
3.374714 11.74877
3.375714 11.66649
3.376714 11.584060000000001
3.377714 11.50148
3.378714 11.41875
3.379714 11.33589
3.380714 11.2529
3.381714 11.16979
3.382714 11.086559999999999
3.383714 11.00321
3.384714 10.91975
3.385714 10.836170000000001
3.386714 10.75247
3.387714 10.66865
3.388714 10.58471
3.389714 10.50066
3.390714 10.41652
3.391714 10.33228
3.392714 10.24794
3.393714 10.16351
3.394714 10.07898
3.395714 9.9943571
3.396714 9.9096321
3.397714 9.8248132
3.398714 9.7399086
3.399714 9.654924300000001
3.400714 9.569865499999999
3.401714 9.4847351
3.402714 9.3995333
3.403714 9.3142584
3.404714 9.228909
3.405714 9.1434874
3.406714 9.057997199999999
3.407714 8.9724444
3.408714 8.886835699999999
3.409714 8.801176400000001
3.410714 8.7154686
3.411714 8.6297132
3.412714 8.5439086
3.413714 8.4580533
3.414714 8.3721481
3.415714 8.286196
3.416714 8.200199900000001
3.417714 8.1141658
3.418714 8.0280982
3.419714 7.942
3.420714 7.855873600000001
3.421714 7.7697195
3.422714 7.683537899999999
3.423714 7.5973295
3.424714 7.5110964000000005
3.425714 7.4248441
3.426714 7.3385768
3.427714 7.252299
3.428714 7.1660146
3.429714 7.079725000000001
3.430714 6.9934301
3.431714 6.90713
3.432714 6.8208247
3.433714 6.7345165
3.434714 6.6482067
3.435714 6.5618992
3.436714 6.475596899999999
3.437714 6.3893028
3.438714 6.3030197999999995
3.439714 6.2167492
3.440714 6.130492299999999
3.441714 6.0442507
3.442714 5.9580266
3.443714 5.8718231
3.444714 5.7856426
3.445714 5.6994874
3.446714 5.6133609
3.447714 5.5272654
3.448714 5.4412033
3.449714 5.3551763
3.450714 5.2691855
3.451714 5.1832315
3.452714 5.0973158
3.453714 5.011439
3.454714 4.925603
3.455714 4.8398107
3.456714 4.7540642
3.457714 4.6683673
3.458714 4.582722899999999
3.459714 4.4971332
3.460714 4.4115994
3.461714 4.3261223
3.462714 4.2407025
3.463714 4.1553408
3.464714 4.0700398
3.465714 3.9848022
3.466714 3.899632
3.467714 3.8145326
3.468714 3.7295062
3.469714 3.6445543
3.470714 3.5596772999999997
3.471714 3.474874
3.472714 3.3901449
3.473714 3.3054907
3.474714 3.2209143000000005
3.475714 3.1364191
3.476714 3.0520104
3.477714 2.9676913999999996
3.478714 2.8834643
3.479714 2.7993284
3.480714 2.7152825
3.481714 2.6313250999999998
3.482714 2.547456
3.483714 2.4636769999999997
3.484714 2.3799932
3.485714 2.2964099
3.486714 2.212932
3.487714 2.1295618
3.488714 2.0462995
3.489714 1.9631431000000001
3.490714 1.8800896
3.491714 1.797138
3.492714 1.7142897000000001
3.493714 1.6315494
3.494714 1.5489228000000002
3.495714 1.4664152
3.496714 1.3840292
3.497714 1.3017644
3.498714 1.2196179
3.499714 1.1375858
3.500714 1.0556667
3.501714 0.97386185
3.502714 0.89217592
3.503714 0.8106159
3.504714 0.72918846
3.505714 0.64789797
3.506714 0.56674504
3.507714 0.48572668
3.508714 0.40483875
3.509714 0.32407779000000003
3.510714 0.24344362
3.511714 0.16294019
3.512714 0.082573877
3.513714 0.0023511857
3.514714 -0.077723834
3.515714 -0.15765087
3.516714 -0.23743352
3.517714 -0.3170772
3.518714 -0.39658621
3.519714 -0.47596134
3.520714 -0.55519887
3.521714 -0.63429172
3.522714 -0.71323207
3.523714 -0.79201404
3.524714 -0.8706361100000001
3.525714 -0.9491012400000001
3.526714 -1.0274154
3.527714 -1.1055841
3.528714 -1.1836096
3.529714 -1.2614891
3.530714 -1.339216
3.531714 -1.4167816
3.532714 -1.4941793
3.533714 -1.5714068
3.534714 -1.6484668
3.535714 -1.7253652000000002
3.536714 -1.8021083
3.537714 -1.8786984999999998
3.538714 -1.9551344
3.539714 -2.0314094000000003
3.540714 -2.1075154
3.541714 -2.1834459
3.542714 -2.2591989
3.543714 -2.3347775
3.544714 -2.4101885
3.545714 -2.4854396000000003
3.546714 -2.5605347
3.547714 -2.6354726
3.548714 -2.710247
3.549714 -2.7848493
3.550714 -2.8592708
3.551714 -2.9335074
3.552714 -3.0075602
3.553714 -3.0814346
3.554714 -3.1551375999999998
3.555714 -3.2286732999999996
3.556714 -3.3020418000000005
3.557714 -3.3752371000000005
3.558714 -3.4482509
3.559714 -3.5210755000000002
3.560714 -3.5937067000000003
3.561714 -3.6661464999999995
3.562714 -3.7384011000000004
3.563714 -3.8104787
3.564714 -3.8823862
3.565714 -3.9541245000000003
3.566714 -4.0256895
3.567714 -4.0970732000000005
3.568714 -4.1682664
3.569714 -4.2392645
3.570714 -4.310067699999999
3.571714 -4.3806821000000005
3.572714 -4.4511151
3.573714 -4.5213733
3.574714 -4.5914579
3.575714 -4.6613656
3.576714 -4.7310881
3.577714 -4.8006173
3.578714 -4.8699472
3.579714 -4.939077800000001
3.580714 -5.0080139
3.581714 -5.0767622999999995
3.582714 -5.1453304
3.583714 -5.2137204
3.584714 -5.281929300000001
3.585714 -5.3499501
3.586714 -5.417775
3.587714 -5.4853976
3.588714 -5.5528175
3.589714 -5.6200396
3.590714 -5.6870718
3.591714 -5.7539225
3.592714 -5.8205955
3.593714 -5.8870893
3.594714 -5.9533968999999995
3.595714 -6.01951
3.596714 -6.085421500000001
3.597714 -6.1511289
3.598714 -6.2166352
3.599714 -6.281948099999999
3.600714 -6.3470743999999995
3.601714 -6.4120181
3.602714 -6.4767778
3.603714 -6.5413482
3.604714 -6.605720499999999
3.605714 -6.6698886
3.606714 -6.7338504
3.607714 -6.7976095
3.608714 -6.861173399999999
3.609714 -6.924550999999999
3.610714 -6.9877461
3.611714 -7.0507586
3.612714 -7.1135826
3.613714 -7.176209999999999
3.614714 -7.238633899999999
3.615714 -7.300853
3.616714 -7.3628701
3.617714 -7.4246921
3.618714 -7.486326999999999
3.619714 -7.547778600000001
3.620714 -7.6090477000000005
3.621714 -7.670128299999999
3.622714 -7.7310137
3.623714 -7.7916965000000005
3.624714 -7.852174300000001
3.625714 -7.9124503
3.626714 -7.972530999999999
3.627714 -8.032424
3.628714 -8.0921337
3.629714 -8.1516609
3.630714 -8.2109995
3.631714 -8.2701422
3.632714 -8.329082999999999
3.633714 -8.3878197
3.634714 -8.4463552
3.635714 -8.5046962
3.636714 -8.562851
3.637714 -8.6208247
3.638714 -8.6786188
3.639714 -8.7362282
3.640714 -8.7936461
3.641714 -8.8508651
3.642714 -8.9078821
3.643714 -8.9646995
3.644714 -9.021323200000001
3.645714 -9.0777591
3.646714 -9.1340132
3.647714 -9.1900863
3.648714 -9.2459746
3.649714 -9.301670600000001
3.650714 -9.357167800000001
3.651714 -9.4124638
3.652714 -9.4675615
3.653714 -9.5224679
3.654714 -9.5771909
3.655714 -9.6317373
3.656714 -9.6861079
3.657714 -9.7403005
3.658714 -9.7943082
3.659714 -9.848123000000001
3.660714 -9.9017404
3.661714 -9.955161799999999
3.662714 -10.00839
3.663714 -10.061440000000001
3.664714 -10.11431
3.665714 -10.16701
3.666714 -10.21952
3.667714 -10.27186
3.668714 -10.324
3.669714 -10.37594
3.670714 -10.42769
3.671714 -10.47926
3.672714 -10.53064
3.673714 -10.58186
3.674714 -10.632900000000001
3.675714 -10.68378
3.676714 -10.73447
3.677714 -10.784970000000001
3.678714 -10.83528
3.679714 -10.8854
3.680714 -10.93534
3.681714 -10.98509
3.682714 -11.03467
3.683714 -11.08409
3.684714 -11.133329999999999
3.685714 -11.18239
3.686714 -11.23127
3.687714 -11.27995
3.688714 -11.32845
3.689714 -11.37677
3.690714 -11.42491
3.691714 -11.47289
3.692714 -11.520710000000001
3.693714 -11.56836
3.694714 -11.61583
3.695714 -11.663120000000001
3.696714 -11.710230000000001
3.697714 -11.75715
3.698714 -11.80389
3.699714 -11.85046
3.700714 -11.89686
3.701714 -11.9431
3.702714 -11.989180000000001
3.703714 -12.03509
3.704714 -12.08081
3.705714 -12.12636
3.706714 -12.17171
3.707714 -12.2169
3.708714 -12.26191
3.709714 -12.30677
3.710714 -12.35146
3.711714 -12.396
3.712714 -12.440370000000001
3.713714 -12.48457
3.714714 -12.52858
3.715714 -12.572420000000001
3.716714 -12.616079999999998
3.717714 -12.65957
3.718714 -12.702910000000001
3.719714 -12.746089999999999
3.720714 -12.78912
3.721714 -12.831980000000001
3.722714 -12.874669999999998
3.723714 -12.91718
3.724714 -12.95952
3.725714 -13.001679999999999
3.726714 -13.043669999999999
3.727714 -13.08552
3.728714 -13.12721
3.729714 -13.168740000000001
3.730714 -13.21012
3.731714 -13.25132
3.732714 -13.29235
3.733714 -13.333200000000001
3.734714 -13.37388
3.735714 -13.4144
3.736714 -13.45477
3.737714 -13.494990000000001
3.738714 -13.535059999999998
3.739714 -13.57498
3.740714 -13.61472
3.741714 -13.6543
3.742714 -13.6937
3.743714 -13.73294
3.744714 -13.772010000000002
3.745714 -13.810929999999999
3.746714 -13.849710000000002
3.747714 -13.88834
3.748714 -13.92681
3.749714 -13.96512
3.750714 -14.003260000000001
3.751714 -14.041229999999999
3.752714 -14.079030000000001
3.753714 -14.116670000000001
3.754714 -14.15416
3.755714 -14.19151
3.756714 -14.228720000000001
3.757714 -14.26578
3.758714 -14.30267
3.759714 -14.3394
3.760714 -14.37596
3.761714 -14.41236
3.762714 -14.44859
3.763714 -14.48467
3.764714 -14.5206
3.765714 -14.5564
3.766714 -14.59204
3.767714 -14.627519999999999
3.768714 -14.66283
3.769714 -14.69797
3.770714 -14.73295
3.771714 -14.767769999999999
3.772714 -14.80244
3.773714 -14.83696
3.774714 -14.87134
3.775714 -14.905579999999999
3.776714 -14.93966
3.777714 -14.97358
3.778714 -15.00733
3.779714 -15.040909999999998
3.780714 -15.07434
3.781714 -15.10761
3.782714 -15.14074
3.783714 -15.173729999999999
3.784714 -15.20658
3.785714 -15.239259999999998
3.786714 -15.27179
3.787714 -15.30415
3.788714 -15.336340000000002
3.789714 -15.36837
3.790714 -15.400249999999998
3.791714 -15.431980000000001
3.792714 -15.463560000000001
3.793714 -15.495000000000001
3.794714 -15.526290000000001
3.795714 -15.557409999999999
3.796714 -15.588360000000002
3.797714 -15.619140000000002
3.798714 -15.649759999999999
3.799714 -15.68023
3.800714 -15.71054
3.801714 -15.74071
3.802714 -15.77074
3.803714 -15.80061
3.804714 -15.83033
3.805714 -15.85988
3.806714 -15.88926
3.807714 -15.918470000000001
3.808714 -15.947529999999999
3.809714 -15.97643
3.810714 -16.00519
3.811714 -16.0338
3.812714 -16.06225
3.813714 -16.09054
3.814714 -16.118669999999998
3.815714 -16.14662
3.816714 -16.1744
3.817714 -16.20201
3.818714 -16.22947
3.819714 -16.25677
3.820714 -16.283929999999998
3.821714 -16.31092
3.822714 -16.337760000000003
3.823714 -16.36443
3.824714 -16.39092
3.825714 -16.41725
3.826714 -16.44341
3.827714 -16.4694
3.828714 -16.49524
3.829714 -16.52093
3.830714 -16.54645
3.831714 -16.571820000000002
3.832714 -16.59701
3.833714 -16.622020000000003
3.834714 -16.64687
3.835714 -16.67154
3.836714 -16.69604
3.837714 -16.720380000000002
3.838714 -16.74457
3.839714 -16.76859
3.840714 -16.79245
3.841714 -16.81613
3.842714 -16.83963
3.843714 -16.862959999999998
3.844714 -16.886100000000003
3.845714 -16.909080000000003
3.846714 -16.93188
3.847714 -16.954520000000002
3.848714 -16.977
3.849714 -16.9993
3.850714 -17.021430000000002
3.851714 -17.04337
3.852714 -17.06513
3.853714 -17.08671
3.854714 -17.10812
3.855714 -17.129340000000003
3.856714 -17.150389999999998
3.857714 -17.17127
3.858714 -17.19197
3.859714 -17.21249
3.860714 -17.23282
3.861714 -17.25297
3.862714 -17.27293
3.863714 -17.2927
3.864714 -17.31229
3.865714 -17.33169
3.866714 -17.35092
3.867714 -17.369960000000003
3.868714 -17.38881
3.869714 -17.40747
3.870714 -17.42594
3.871714 -17.444209999999998
3.872714 -17.46229
3.873714 -17.48018
3.874714 -17.49787
3.875714 -17.51537
3.876714 -17.53268
3.877714 -17.549799999999998
3.878714 -17.56673
3.879714 -17.58345
3.880714 -17.59999
3.881714 -17.616319999999998
3.882714 -17.63245
3.883714 -17.64838
3.884714 -17.66411
3.885714 -17.67965
3.886714 -17.694979999999997
3.887714 -17.71011
3.888714 -17.72504
3.889714 -17.73976
3.890714 -17.754269999999998
3.891714 -17.76857
3.892714 -17.78266
3.893714 -17.79653
3.894714 -17.81021
3.895714 -17.82367
3.896714 -17.83692
3.897714 -17.849970000000003
3.898714 -17.8628
3.899714 -17.87541
3.900714 -17.88781
3.901714 -17.89999
3.902714 -17.911949999999997
3.903714 -17.92368
3.904714 -17.935200000000002
3.905714 -17.94649
3.906714 -17.95756
3.907714 -17.968410000000002
3.908714 -17.979029999999998
3.909714 -17.98942
3.910714 -17.99958
3.911714 -18.009510000000002
3.912714 -18.01921
3.913714 -18.028669999999998
3.914714 -18.03792
3.915714 -18.04693
3.916714 -18.05572
3.917714 -18.06428
3.918714 -18.0726
3.919714 -18.080679999999997
3.920714 -18.08851
3.921714 -18.0961
3.922714 -18.10345
3.923714 -18.11055
3.924714 -18.11742
3.925714 -18.12404
3.926714 -18.13042
3.927714 -18.13656
3.928714 -18.14243
3.929714 -18.148049999999998
3.930714 -18.15342
3.931714 -18.15853
3.932714 -18.16339
3.933714 -18.168010000000002
3.934714 -18.17238
3.935714 -18.1765
3.936714 -18.18036
3.937714 -18.18397
3.938714 -18.1873
3.939714 -18.19037
3.940714 -18.19317
3.941714 -18.195710000000002
3.942714 -18.19799
3.943714 -18.20001
3.944714 -18.20177
3.945714 -18.20325
3.946714 -18.20447
3.947714 -18.2054
3.948714 -18.206049999999998
3.949714 -18.20643
3.950714 -18.20652
3.951714 -18.20635
3.952714 -18.20591
3.953714 -18.205199999999998
3.954714 -18.20422
3.955714 -18.20295
3.956714 -18.20139
3.957714 -18.19954
3.958714 -18.19739
3.959714 -18.19496
3.960714 -18.19224
3.961714 -18.189230000000002
3.962714 -18.185940000000002
3.963714 -18.18237
3.964714 -18.1785
3.965714 -18.174319999999998
3.966714 -18.16985
3.967714 -18.16506
3.968714 -18.15997
3.969714 -18.15458
3.970714 -18.1489
3.971714 -18.14293
3.972714 -18.13666
3.973714 -18.13008
3.974714 -18.1232
3.975714 -18.116
3.976714 -18.10849
3.977714 -18.100649999999998
3.978714 -18.0925
3.979714 -18.084049999999998
3.980714 -18.07529
3.981714 -18.06623
3.982714 -18.05685
3.983714 -18.047150000000002
3.984714 -18.03712
3.985714 -18.02675
3.986714 -18.01606
3.987714 -18.00504
3.988714 -17.99371
3.989714 -17.98206
3.990714 -17.97009
3.991714 -17.9578
3.992714 -17.94518
3.993714 -17.932219999999997
3.994714 -17.91891
3.995714 -17.90525
3.996714 -17.89126
3.997714 -17.87694
3.998714 -17.86229
3.999714 -17.84732
4.000714 -17.83201
4.001714 -17.81635
4.002714 -17.800340000000002
4.003714 -17.78397
4.004714 -17.76724
4.005714 -17.75017
4.006714 -17.73275
4.007714 -17.715
4.008714 -17.69691
4.009714 -17.67848
4.010714 -17.6597
4.011714 -17.640549999999998
4.012714 -17.62104
4.013714 -17.60117
4.014714 -17.58093
4.015714 -17.56035
4.016714 -17.53941
4.017715 -17.51812
4.018714 -17.496480000000002
4.019714 -17.47447
4.020714 -17.452090000000002
4.021714 -17.42932
4.022714 -17.40618
4.023714 -17.38266
4.024714 -17.35878
4.025714 -17.33454
4.026714 -17.309939999999997
4.027714 -17.28497
4.028714 -17.25964
4.029714 -17.23392
4.030715 -17.207819999999998
4.031714 -17.18134
4.032714 -17.15447
4.033714 -17.127229999999997
4.034714 -17.099629999999998
4.035714 -17.071649999999998
4.036714 -17.0433
4.037714 -17.014570000000003
4.038714 -16.98544
4.039714 -16.95592
4.040714 -16.926009999999998
4.041714 -16.895699999999998
4.042714 -16.865
4.043715 -16.83393
4.044714 -16.80249
4.045714 -16.77066
4.046714 -16.738439999999997
4.047714 -16.70582
4.048714 -16.6728
4.049714 -16.63938
4.050714 -16.60555
4.051714 -16.57133
4.052714 -16.53671
4.053714 -16.50171
4.054714 -16.46632
4.055714 -16.430529999999997
4.056714 -16.39434
4.057714 -16.35774
4.058714 -16.32072
4.059714 -16.2833
4.060714 -16.24548
4.061714 -16.20726
4.062714 -16.168660000000003
4.063715 -16.129669999999997
4.064714 -16.09028
4.065714 -16.05049
4.066714 -16.01027
4.067714 -15.969639999999998
4.068714 -15.928600000000001
4.069714 -15.887139999999999
4.070714 -15.84528
4.071714 -15.803030000000001
4.072714 -15.760370000000002
4.073714 -15.71729
4.074714 -15.67381
4.075714 -15.6299
4.076715 -15.585579999999998
4.077714 -15.54083
4.078714 -15.49567
4.079714 -15.45011
4.080714 -15.40414
4.081714 -15.35777
4.082714 -15.310989999999999
4.083714 -15.2638
4.084714 -15.216180000000001
4.085714 -15.16814
4.086714 -15.119679999999999
4.087714 -15.07079
4.088714 -15.021490000000002
4.089714 -14.971789999999999
4.090714 -14.92168
4.091714 -14.87115
4.092714 -14.82021
4.093714 -14.76885
4.094714 -14.717060000000002
4.095714 -14.66485
4.096714 -14.61222
4.097714 -14.559169999999998
4.098714 -14.50572
4.099714 -14.45186
4.100714 -14.397579999999998
4.101714 -14.34289
4.102714 -14.28778
4.103714 -14.232230000000001
4.104714 -14.176269999999999
4.105714 -14.119880000000002
4.106714 -14.06307
4.107714 -14.00585
4.108714 -13.94822
4.109715 -13.89017
4.110714 -13.83171
4.111714 -13.772829999999999
4.112714 -13.713529999999999
4.113714 -13.653799999999999
4.114714 -13.593649999999998
4.115714 -13.53309
4.116714 -13.472120000000002
4.117714 -13.410730000000001
4.118714 -13.34894
4.119714 -13.28674
4.120714 -13.224120000000001
4.121714 -13.16108
4.122715 -13.09762
4.123714 -13.03375
4.124714 -12.96947
4.125714 -12.904779999999999
4.126714 -12.839680000000001
4.127714 -12.774170000000002
4.128714 -12.70826
4.129714 -12.641930000000002
4.130714 -12.57519
4.131714 -12.50803
4.132714 -12.44047
4.133714 -12.372489999999999
4.134714 -12.3041
4.135714 -12.23531
4.136714 -12.16611
4.137714 -12.09651
4.138714 -12.0265
4.139714 -11.95608
4.140714 -11.88526
4.141714 -11.81404
4.142715 -11.74241
4.143714 -11.6704
4.144714 -11.59798
4.145714 -11.52517
4.146714 -11.45197
4.147714 -11.37837
4.148714 -11.30438
4.149714 -11.229989999999999
4.150714 -11.15521
4.151714 -11.080039999999999
4.152714 -11.00449
4.153714 -10.92854
4.154714 -10.85221
4.155715 -10.77548
4.156714 -10.69837
4.157714 -10.62087
4.158714 -10.54299
4.159714 -10.46473
4.160714 -10.38608
4.161714 -10.30705
4.162714 -10.22765
4.163714 -10.14786
4.164714 -10.0677
4.165714 -9.987152400000001
4.166714 -9.9062353
4.167714 -9.8249488
4.168715 -9.7432949
4.169714 -9.661275900000001
4.170714 -9.5788933
4.171714 -9.496146399999999
4.172714 -9.4130345
4.173714 -9.3295589
4.174714 -9.2457213
4.175714 -9.161526
4.176714 -9.076976
4.177714 -8.9920759
4.178714 -8.906827100000001
4.179714 -8.8212289
4.180714 -8.7352797
4.181714 -8.6489789
4.182714 -8.5623264
4.183714 -8.4753253
4.184714 -8.3879806
4.185714 -8.3002985
4.186714 -8.212282499999999
4.187714 -8.1239358
4.188715 -8.035258200000001
4.189714 -7.946246899999999
4.190714 -7.856901
4.191714 -7.7672213
4.192714 -7.6772109
4.193714 -7.586877
4.194714 -7.4962258
4.195714 -7.405263199999999
4.196714 -7.3139928
4.197714 -7.2224132999999995
4.198714 -7.1305215
4.199714 -7.0383138999999995
4.200714 -6.9457896
4.201715 -6.852953100000001
4.202714 -6.759810400000001
4.203714 -6.6663697
4.204714 -6.5726377000000005
4.205714 -6.4786181
4.206714 -6.384310899999999
4.207714 -6.289713099999999
4.208714 -6.194820999999999
4.209714 -6.0996334999999995
4.210714 -6.004154300000001
4.211714 -5.9083913
4.212714 -5.8123544
4.213714 -5.7160519
4.214714 -5.6194887
4.215714 -5.5226643
4.216714 -5.4255746
4.217714 -5.3282149
4.218714 -5.2305829
4.219714 -5.1326804
4.220714 -5.0345145
4.221714 -4.9360953
4.222714 -4.8374325
4.223714 -4.7385328
4.224714 -4.639397600000001
4.225714 -4.5400243
4.226714 -4.4404078
4.227714 -4.3405461999999995
4.228714 -4.2404424
4.229714 -4.1401047
4.230714 -4.0395442
4.231714 -3.9387733000000003
4.232714 -3.8377993
4.233714 -3.7366236999999995
4.234715 -3.635243
4.235714 -3.5336502
4.236714 -3.4318402
4.237714 -3.3298134999999998
4.238714 -3.2275759
4.239714 -3.1251382000000003
4.240714 -3.0225126
4.241714 -2.9197078000000003
4.242714 -2.8167266
4.243714 -2.7135664999999998
4.244714 -2.6102215
4.245714 -2.5066873
4.246714 -2.4029646000000002
4.247715 -2.2990608999999997
4.248714 -2.1949889000000002
4.249714 -2.0907629
4.250714 -1.9863939000000002
4.251714 -1.8818863000000001
4.252714 -1.7772377999999998
4.253714 -1.6724424000000002
4.254714 -1.5674937999999998
4.255714 -1.4623906
4.256714 -1.3571382
4.257714 -1.2517478
4.258714 -1.146233
4.259714 -1.0406043999999999
4.260714 -0.93486747
4.261714 -0.8290205199999999
4.262714 -0.72305831
4.263714 -0.61697536
4.264714 -0.51077078
4.265714 -0.40445062
4.266714 -0.29802728
4.267715 -0.19151579999999999
4.268714 -0.084928988
4.269714 0.021726581000000002
4.270714 0.12845149
4.271714 0.23525162
4.272714 0.34213373
4.273714 0.44910050999999995
4.274714 0.55614761
4.275714 0.66326396
4.276714 0.77043516
4.277714 0.87764841
4.278714 0.98489681
4.279714 1.0921804
4.280715 1.1995049
4.281714 1.3068767000000001
4.282714 1.4142986
4.283714 1.521766
4.284714 1.6292671
4.285714 1.7367865999999998
4.286714 1.8443095999999999
4.287714 1.9518275000000003
4.288714 2.0593391999999997
4.289714 2.1668496
4.290714 2.2743655
4.291714 2.3818905
4.292714 2.4894211
4.293715 2.5969466
4.294714 2.7044514
4.295714 2.8119202999999997
4.296714 2.9193436999999998
4.297714 3.0267196
4.298714 3.1340525
4.299714 3.2413505000000002
4.300714 3.3486179999999997
4.301714 3.4558527
4.302714 3.5630441999999998
4.303714 3.6701772
4.304714 3.7772369
4.305714 3.8842119
4.306714 3.9911005999999998
4.307714 4.0979069
4.308714 4.2046379
4.309714 4.311299
4.310714 4.4178877
4.311714 4.5243941
4.312714 4.6308022
4.313715 4.7370952
4.314714 4.8432607
4.315714 4.949294399999999
4.316714 5.0551996
4.317714 5.160982499999999
4.318714 5.2666489
4.319714 5.3721972
4.320714 5.4776188
4.321714 5.5828980999999995
4.322714 5.6880191
4.323714 5.7929698
4.324714 5.8977459
4.325714 6.0023504999999995
4.326715 6.1067916
4.327714 6.2110756
4.328714 6.3152023
4.329714 6.4191632
4.330714 6.522943100000001
4.331714 6.6265248
4.332714 6.729895599999999
4.333714 6.8330489
4.334714 6.9359869000000005
4.335714 7.038717699999999
4.336714 7.1412466
4.337714 7.2435744
4.338714 7.3456928
4.339714 7.447587
4.340714 7.5492397
4.341714 7.6506369
4.342714 7.7517718
4.343714 7.8526451999999995
4.344714 7.9532646
4.345714 8.0536358
4.346714 8.1537589
4.347714 8.253628
4.348714 8.3532281
4.349714 8.4525421
4.350714 8.5515574
4.351714 8.650265599999999
4.352714 8.7486692
4.353714 8.8467762
4.354714 8.9445934
4.355714 9.042123
4.356714 9.139358999999999
4.357714 9.2362866
4.358714 9.3328878
4.359715 9.4291471
4.360714 9.5250554
4.361714 9.6206136
4.362714 9.7158276
4.363714 9.810704000000001
4.364714 9.905245899999999
4.365714 9.9994473
4.366714 10.093290000000001
4.367714 10.186770000000001
4.368714 10.279860000000001
4.369714 10.37256
4.370714 10.46486
4.371714 10.55677
4.372715 10.648299999999999
4.373714 10.739469999999999
4.374714 10.83025
4.375714 10.920630000000001
4.376714 11.01061
4.377714 11.100150000000001
4.378714 11.189250000000001
4.379714 11.277909999999999
4.380714 11.36614
4.381714 11.45394
4.382714 11.541319999999999
4.383714 11.62827
4.384714 11.71478
4.385714 11.80083
4.386714 11.88641
4.387714 11.97151
4.388714 12.05613
4.389714 12.14028
4.390714 12.22396
4.391714 12.307179999999999
4.392715 12.38993
4.393714 12.47221
4.394714 12.554000000000002
4.395714 12.635270000000002
4.396714 12.71601
4.397714 12.796240000000001
4.398714 12.87594
4.399714 12.95513
4.400714 13.03381
4.401714 13.11199
4.402714 13.18965
4.403714 13.26677
4.404714 13.34333
4.405715 13.419339999999998
4.406714 13.49477
4.407714 13.56965
4.408714 13.643979999999999
4.409714 13.717760000000002
4.410714 13.79099
4.411714 13.86367
4.412714 13.935780000000001
4.413714 14.00729
4.414714 14.078199999999999
4.415714 14.148489999999999
4.416714 14.21819
4.417714 14.28729
4.418715 14.35582
4.419714 14.423749999999998
4.420714 14.491100000000001
4.421714 14.55783
4.422714 14.62394
4.423714 14.6894
4.424714 14.75421
4.425714 14.81839
4.426714 14.881939999999998
4.427714 14.944869999999998
4.428714 15.00718
4.429714 15.06886
4.430714 15.129889999999998
4.431714 15.19026
4.432714 15.24994
4.433714 15.30895
4.434714 15.36727
4.435714 15.42493
4.436714 15.48194
4.437714 15.538279999999999
4.438715 15.593969999999999
4.439714 15.648980000000002
4.440714 15.70329
4.441714 15.756890000000002
4.442714 15.80977
4.443714 15.861939999999999
4.444714 15.91341
4.445714 15.96418
4.446714 16.01427
4.447714 16.06366
4.448714 16.11233
4.449714 16.16028
4.450714 16.20748
4.451715 16.25393
4.452714 16.29965
4.453714 16.344620000000003
4.454714 16.38888
4.455714 16.43242
4.456714 16.47523
4.457714 16.51731
4.458714 16.55863
4.459714 16.59918
4.460714 16.63896
4.461714 16.67796
4.462714 16.71619
4.463714 16.753680000000003
4.464714 16.79041
4.465714 16.82639
4.466714 16.8616
4.467714 16.89603
4.468714 16.92966
4.469714 16.96248
4.470714 16.994500000000002
4.471714 17.02573
4.472714 17.056189999999997
4.473714 17.08587
4.474714 17.11477
4.475714 17.14289
4.476714 17.17021
4.477714 17.19671
4.478714 17.22238
4.479714 17.24724
4.480714 17.27127
4.481714 17.29451
4.482714 17.31696
4.483714 17.3386
4.484715 17.35944
4.485714 17.37945
4.486714 17.39862
4.487714 17.41694
4.488714 17.43441
4.489714 17.451040000000003
4.490714 17.46685
4.491714 17.481840000000002
4.492714 17.496010000000002
4.493714 17.509359999999997
4.494714 17.52187
4.495714 17.53352
4.496714 17.54431
4.497715 17.55423
4.498714 17.563309999999998
4.499714 17.57155
4.500714 17.57896
4.501714 17.585539999999998
4.502714 17.59129
4.503714 17.59619
4.504714 17.60023
4.505714 17.603379999999998
4.506714 17.60566
4.507714 17.60707
4.508714 17.60761
4.509714 17.607310000000002
4.510714 17.606160000000003
4.511714 17.60417
4.512714 17.60131
4.513714 17.59756
4.514714 17.592930000000003
4.515714 17.587410000000002
4.516714 17.58101
4.517715 17.57375
4.518714 17.56564
4.519714 17.55669
4.520714 17.54688
4.521714 17.53621
4.522714 17.52467
4.523714 17.512230000000002
4.524714 17.4989
4.525714 17.48469
4.526714 17.4696
4.527714 17.45365
4.528714 17.43684
4.529714 17.41917
4.530715 17.40062
4.531714 17.38119
4.532714 17.360870000000002
4.533714 17.339650000000002
4.534714 17.31754
4.535714 17.29455
4.536714 17.2707
4.537714 17.24599
4.538714 17.22043
4.539714 17.194010000000002
4.540714 17.16671
4.541714 17.13853
4.542714 17.109450000000002
4.543715 17.07948
4.544714 17.048650000000002
4.545714 17.01695
4.546714 16.984389999999998
4.547714 16.950979999999998
4.548714 16.91671
4.549714 16.88157
4.550714 16.84554
4.551714 16.808619999999998
4.552714 16.77083
4.553714 16.73216
4.554714 16.69264
4.555714 16.652269999999998
4.556714 16.61105
4.557714 16.56898
4.558714 16.52605
4.559714 16.48225
4.560714 16.43758
4.561714 16.392039999999998
4.562714 16.34564
4.563715 16.298399999999997
4.564714 16.25032
4.565714 16.2014
4.566714 16.15165
4.567714 16.10106
4.568714 16.04961
4.569714 15.99731
4.570714 15.94415
4.571714 15.89015
4.572714 15.83532
4.573714 15.779660000000002
4.574714 15.72317
4.575714 15.665870000000002
4.576715 15.60773
4.577714 15.54876
4.578714 15.48895
4.579714 15.4283
4.580714 15.36683
4.581714 15.30455
4.582714 15.241460000000002
4.583714 15.177560000000001
4.584714 15.112870000000001
4.585714 15.047369999999999
4.586714 14.98106
4.587714 14.91394
4.588714 14.84602
4.589714 14.77729
4.590714 14.70776
4.591714 14.637459999999999
4.592714 14.566370000000001
4.593714 14.49451
4.594714 14.42187
4.595714 14.348440000000002
4.596714 14.274239999999999
4.597714 14.199259999999999
4.598714 14.12351
4.599714 14.047
4.600714 13.96973
4.601714 13.891700000000002
4.602714 13.812930000000001
4.603714 13.733419999999999
4.604714 13.65315
4.605714 13.57213
4.606714 13.49036
4.607714 13.407839999999998
4.608714 13.32459
4.609715 13.24062
4.610714 13.155919999999998
4.611714 13.070509999999999
4.612714 12.984380000000002
4.613714 12.89754
4.614714 12.809989999999999
4.615714 12.72173
4.616714 12.632769999999999
4.617714 12.543109999999999
4.618714 12.45275
4.619714 12.36172
4.620714 12.27
4.621714 12.17759
4.622715 12.08452
4.623714 11.99076
4.624714 11.89634
4.625714 11.801250000000001
4.626714 11.70551
4.627714 11.609110000000001
4.628714 11.512070000000001
4.629714 11.414399999999999
4.630714 11.316080000000001
4.631714 11.21714
4.632714 11.11756
4.633714 11.01736
4.634714 10.91654
4.635714 10.81511
4.636714 10.71307
4.637714 10.61042
4.638714 10.50716
4.639714 10.403310000000001
4.640714 10.29887
4.641714 10.19384
4.642715 10.08823
4.643714 9.9820517
4.644714 9.8753102
4.645714 9.768013700000001
4.646714 9.6601665
4.647714 9.5517725
4.648714 9.4428346
4.649714 9.3333572
4.650714 9.2233464
4.651714 9.1128096
4.652714 9.0017535
4.653714 8.890184
4.654714 8.7781064
4.655715 8.6655229
4.656714 8.5524358
4.657714 8.438848
4.658714 8.3247654
4.659714 8.2101971
4.660714 8.0951527
4.661714 7.9796441
4.662714 7.8636803
4.663714 7.7472672000000005
4.664714 7.630406300000001
4.665714 7.5131007
4.666714 7.395353200000001
4.667714 7.2771691
4.668715 7.158556600000001
4.669714 7.0395261
4.670714 6.9200896
4.671714 6.8002552
4.672714 6.6800281
4.673714 6.5594107
4.674714 6.438403600000001
4.675714 6.317009
4.676714 6.195233399999999
4.677714 6.073086
4.678714 5.9505794000000005
4.679714 5.8277264
4.680714 5.704537
4.681714 5.5810176
4.682714 5.4571692
4.683714 5.332991900000001
4.684714 5.2084867
4.685714 5.0836581999999995
4.686714 4.958516
4.687714 4.8330735
4.688715 4.7073446
4.689714 4.5813410999999995
4.690714 4.4550706
4.691714 4.3285351
4.692714 4.2017348000000005
4.693714 4.0746707
4.694714 3.9473477999999997
4.695714 3.8197756
4.696714 3.6919679
4.697714 3.5639402000000002
4.698714 3.4357049
4.699714 3.3072698999999997
4.700714 3.1786367
4.701715 3.0498037
4.702714 2.9207695
4.703714 2.7915373
4.704714 2.6621163
4.705714 2.5325205
4.706714 2.4027667999999998
4.707714 2.2728698
4.708714 2.1428393
4.709714 2.0126784
4.710714 1.8823864
4.711714 1.7519620999999999
4.712714 1.6214082
4.713714 1.4907333
4.714714 1.3599519
4.715714 1.2290809
4.716714 1.0981358
4.717714 0.96712606
4.718714 0.83605489
4.719714 0.70492029
4.720714 0.57371934
4.721714 0.44245287000000005
4.722714 0.31112853999999995
4.723714 0.17976096
4.724714 0.048368544
4.725714 -0.08303122
4.726714 -0.21442573
4.727714 -0.3458095
4.728714 -0.47718296000000004
4.729714 -0.6085486600000001
4.730714 -0.73990636
4.731714 -0.87124947
4.732714 -1.0025646
4.733714 -1.1338339
4.734715 -1.2650398999999999
4.735714 -1.3961701
4.736714 -1.5272189999999999
4.737714 -1.658188
4.738714 -1.7890809
4.739714 -1.9198990999999999
4.740714 -2.0506375
4.741714 -2.1812826
4.742714 -2.3118161
4.743714 -2.4422182
4.744714 -2.5724737
4.745714 -2.7025746
4.746714 -2.8325204
4.747715 -2.9623142000000002
4.748714 -3.0919576
4.749714 -3.2214470000000004
4.750714 -3.3507716
4.751714 -3.4799136
4.752714 -3.6088549
4.753714 -3.7375797000000004
4.754714 -3.8660806
4.755714 -3.9943568
4.756714 -4.1224122
4.757714 -4.250249999999999
4.758714 -4.3778677
4.759714 -4.5052547
4.760714 -4.6323932999999995
4.761714 -4.7592632
4.762714 -4.8858471
4.763714 -5.0121348
4.764714 -5.1381234
4.765714 -5.2638162
4.766714 -5.3892165
4.767715 -5.5143233
4.768714 -5.639128
4.769714 -5.763614899999999
4.770714 -5.8877647
4.771714 -6.0115602
4.772714 -6.1349902
4.773714 -6.2580518000000005
4.774714 -6.3807473
4.775714 -6.5030806
4.776714 -6.625051099999999
4.777714 -6.746652
4.778714 -6.8678677
4.779714 -6.9886796
4.780715 -7.109068300000001
4.781714 -7.2290219
4.782714 -7.3485366999999995
4.783714 -7.4676141000000005
4.784714 -7.5862594
4.785714 -7.704474
4.786714 -7.8222521
4.787714 -7.9395808
4.788714 -8.0564417
4.789714 -8.1728153
4.790714 -8.2886875
4.791714 -8.4040523
4.792714 -8.5189104
4.793715 -8.6332656
4.794714 -8.7471195
4.795714 -8.8604681
4.796714 -8.9733005
4.797714 -9.0855978
4.798714 -9.1973417
4.799714 -9.3085192
4.800714 -9.4191238
4.801714 -9.529157000000001
4.802714 -9.6386239
4.803714 -9.747529
4.804714 -9.8558687
4.805714 -9.9636331
4.806714 -10.0708
4.807714 -10.17736
4.808714 -10.283290000000001
4.809714 -10.38859
4.810714 -10.49324
4.811714 -10.59726
4.812714 -10.70065
4.813715 -10.8034
4.814714 -10.90551
4.815714 -11.006960000000001
4.816714 -11.107740000000002
4.817714 -11.20782
4.818714 -11.30721
4.819714 -11.405890000000001
4.820714 -11.503879999999999
4.821714 -11.60118
4.822714 -11.69779
4.823714 -11.7937
4.824714 -11.8889
4.825714 -11.98338
4.826715 -12.077110000000001
4.827714 -12.17009
4.828714 -12.26232
4.829714 -12.35379
4.830714 -12.444510000000001
4.831714 -12.53448
4.832714 -12.6237
4.833714 -12.71215
4.834714 -12.79981
4.835714 -12.88668
4.836714 -12.972729999999999
4.837714 -13.05797
4.838714 -13.14239
4.839714 -13.225999999999999
4.840714 -13.308800000000002
4.841714 -13.3908
4.842714 -13.471969999999999
4.843714 -13.552320000000002
4.844714 -13.63182
4.845714 -13.71046
4.846714 -13.788230000000002
4.847714 -13.865150000000002
4.848714 -13.941210000000002
4.849714 -14.016419999999998
4.850714 -14.09077
4.851714 -14.164270000000002
4.852714 -14.23688
4.853714 -14.308599999999998
4.854714 -14.37941
4.855714 -14.449300000000001
4.856714 -14.51828
4.857714 -14.586350000000001
4.858714 -14.6535
4.859715 -14.719750000000001
4.860714 -14.78509
4.861714 -14.849499999999999
4.862714 -14.912980000000001
4.863714 -14.9755
4.864714 -15.03708
4.865714 -15.0977
4.866714 -15.15737
4.867714 -15.216099999999999
4.868714 -15.273890000000002
4.869714 -15.33074
4.870714 -15.38663
4.871714 -15.441550000000001
4.872715 -15.49548
4.873714 -15.548419999999998
4.874714 -15.60037
4.875714 -15.651319999999998
4.876714 -15.701270000000001
4.877714 -15.75025
4.878714 -15.798229999999998
4.879714 -15.845210000000002
4.880714 -15.891179999999999
4.881714 -15.936139999999998
4.882714 -15.98007
4.883714 -16.02297
4.884714 -16.06485
4.885714 -16.1057
4.886714 -16.14554
4.887714 -16.18437
4.888714 -16.22217
4.889714 -16.25894
4.890714 -16.29467
4.891714 -16.32935
4.892715 -16.362969999999997
4.893714 -16.39553
4.894714 -16.42705
4.895714 -16.45752
4.896714 -16.48694
4.897714 -16.51531
4.898714 -16.54262
4.899714 -16.56886
4.900714 -16.59403
4.901714 -16.61812
4.902714 -16.64113
4.903714 -16.663069999999998
4.904714 -16.68394
4.905715 -16.70373
4.906714 -16.72246
4.907714 -16.740099999999998
4.908714 -16.75666
4.909714 -16.77213
4.910714 -16.78649
4.911714 -16.79977
4.912714 -16.81195
4.913714 -16.82304
4.914714 -16.83304
4.915714 -16.84196
4.916714 -16.84978
4.917714 -16.85651
4.918715 -16.86213
4.919714 -16.86665
4.920714 -16.870070000000002
4.921714 -16.87239
4.922714 -16.8736
4.923714 -16.87372
4.924714 -16.87274
4.925714 -16.87065
4.926714 -16.86747
4.927714 -16.86317
4.928714 -16.85776
4.929714 -16.85124
4.930714 -16.84361
4.931714 -16.83487
4.932714 -16.82502
4.933714 -16.81406
4.934714 -16.802
4.935714 -16.788829999999997
4.936714 -16.77456
4.937714 -16.75917
4.938715 -16.74267
4.939714 -16.72506
4.940714 -16.70634
4.941714 -16.686519999999998
4.942714 -16.665589999999998
4.943714 -16.643549999999998
4.944714 -16.62041
4.945714 -16.59617
4.946714 -16.57082
4.947714 -16.54437
4.948714 -16.51682
4.949714 -16.48816
4.950714 -16.4584
4.951715 -16.42754
4.952714 -16.395580000000002
4.953714 -16.36253
4.954714 -16.328390000000002
4.955714 -16.29315
4.956714 -16.25682
4.957714 -16.2194
4.958714 -16.180880000000002
4.959714 -16.14128
4.960714 -16.10058
4.961714 -16.0588
4.962714 -16.01593
4.963714 -15.97199
4.964714 -15.926969999999999
4.965714 -15.88087
4.966714 -15.8337
4.967714 -15.78545
4.968714 -15.736130000000001
4.969714 -15.685740000000001
4.970714 -15.63428
4.971714 -15.58177
4.972714 -15.52819
4.973714 -15.47357
4.974714 -15.41789
4.975714 -15.361159999999998
4.976714 -15.30339
4.977714 -15.244559999999998
4.978714 -15.18469
4.979714 -15.12377
4.980714 -15.061810000000001
4.981714 -14.99881
4.982714 -14.934790000000001
4.983714 -14.869750000000002
4.984715 -14.80368
4.985714 -14.73659
4.986714 -14.66847
4.987714 -14.59934
4.988714 -14.52919
4.989714 -14.45804
4.990714 -14.38588
4.991714 -14.312730000000002
4.992714 -14.23859
4.993714 -14.16347
4.994714 -14.08737
4.995714 -14.01028
4.996714 -13.932210000000001
4.997715 -13.85315
4.998714 -13.77312
4.999714 -13.692129999999999
5.000714 -13.61018
5.001714 -13.52728
5.002714 -13.44344
5.003714 -13.358649999999999
5.004714 -13.272900000000002
5.005714 -13.18622
5.006714 -13.098589999999998
5.007714 -13.01002
5.008714 -12.92053
5.009714 -12.83013
5.010714 -12.73882
5.011714 -12.64662
5.012714 -12.553510000000001
5.013714 -12.45951
5.014714 -12.364600000000001
5.015714 -12.2688
5.016714 -12.17212
5.017715 -12.07455
5.018714 -11.97613
5.019714 -11.87685
5.020714 -11.77671
5.021714 -11.67573
5.022714 -11.57389
5.023714 -11.4712
5.024714 -11.36765
5.025714 -11.26327
5.026714 -11.15806
5.027714 -11.05203
5.028714 -10.94521
5.029714 -10.837579999999999
5.030715 -10.72917
5.031714 -10.61996
5.032714 -10.50995
5.033714 -10.39916
5.034714 -10.28758
5.035714 -10.17523
5.036714 -10.06213
5.037714 -9.9482857
5.038714 -9.8337054
5.039714 -9.7183913
5.040714 -9.6023418
5.041714 -9.485556200000001
5.042714 -9.3680352
5.043715 -9.2497878
5.044714 -9.1308273
5.045714 -9.0111688
5.046714 -8.8908263
5.047714 -8.769808
5.048714 -8.6481176
5.049714 -8.5257545
5.050714 -8.402717899999999
5.051714 -8.279009199999999
5.052714 -8.1546374
5.053714 -8.029615900000001
5.054714 -7.9039618
5.055714 -7.7776909000000005
5.056714 -7.6508142
5.057714 -7.523337
5.058714 -7.3952585
5.059714 -7.2665781
5.060714 -7.1372971
5.061714 -7.007422300000001
5.062714 -6.876967100000001
5.063715 -6.7459479
5.064714 -6.6143803000000005
5.065714 -6.4822748
5.066714 -6.3496366
5.067714 -6.2164642
5.068714 -6.0827557
5.069714 -5.9485126
5.070714 -5.8137424
5.071714 -5.678458900000001
5.072714 -5.5426798999999995
5.073714 -5.406422200000001
5.074714 -5.2696999
5.075714 -5.1325187
5.076715 -4.9948793
5.077714 -4.8567805
5.078714 -4.7182243
5.079714 -4.5792181
5.080714 -4.4397753
5.081714 -4.299913
5.082714 -4.1596487
5.083714 -4.018994800000001
5.084714 -3.8779574999999995
5.085714 -3.7365377
5.086714 -3.5947338
5.087714 -3.4525469
5.088714 -3.3099841
5.089714 -3.1670585
5.090714 -3.0237872
5.091714 -2.8801877
5.092714 -2.7362738
5.093714 -2.5920527
5.094714 -2.4475263000000003
5.095714 -2.3026941
5.096714 -2.1575576
5.097714 -2.0121241000000003
5.098714 -1.8664068999999999
5.099714 -1.720424
5.100714 -1.5741929000000001
5.101714 -1.4277284
5.102714 -1.2810383
5.103714 -1.1341251
5.104714 -0.9869887500000001
5.105714 -0.8396307000000001
5.106714 -0.6920574199999999
5.107714 -0.5442814
5.108714 -0.39631943000000003
5.109715 -0.24818885
5.110714 -0.09990318200000001
5.111714 0.048530003
5.112714 0.19710828000000002
5.113714 0.34583209
5.114714 0.49469969
5.115714 0.64370441
5.116714 0.79283305
5.117714 0.9420678
5.118714 1.0913907
5.119714 1.2407865
5.120714 1.3902463999999999
5.121714 1.5397666
5.122715 1.6893465
5.123714 1.8389843
5.124714 1.988673
5.125714 2.1383997
5.126714 2.2881476000000003
5.127714 2.4378991
5.128714 2.5876403
5.129714 2.7373638
5.130714 2.8870674
5.131714 3.036752
5.132714 3.1864159
5.133714 3.3360526000000004
5.134714 3.4856491000000003
5.135714 3.6351874
5.136714 3.7846491
5.137714 3.9340198
5.138714 4.0832907
5.139714 4.2324591
5.140714 4.381524
5.141714 4.5304839
5.142715 4.6793312
5.143714 4.8280522
5.144714 4.976629099999999
5.145714 5.125043499999999
5.146714 5.273281
5.147714 5.4213334
5.148714 5.5691991000000005
5.149714 5.7168793
5.150714 5.864374
5.151714 6.0116772
5.152714 6.1587755
5.153714 6.3056513999999995
5.154714 6.452286999999999
5.155715 6.5986685000000005
5.156714 6.7447878
5.157714 6.8906441
5.158714 7.036237400000001
5.159714 7.181566200000001
5.160714 7.3266238
5.161714 7.471396800000001
5.162714 7.615865800000001
5.163714 7.7600114
5.164714 7.9038173
5.165714 8.047276
5.166714 8.190385299999999
5.167714 8.3331473
5.168715 8.4755629
5.169714 8.6176269
5.170714 8.7593265
5.171714 8.9006446
5.172714 9.0415642
5.173714 9.1820709
5.174714 9.3221582
5.175714 9.4618239
5.176714 9.6010707
5.177714 9.7398981
5.178714 9.8782994
5.179714 10.01626
5.180714 10.15376
5.181714 10.29079
5.182714 10.42732
5.183714 10.56334
5.184714 10.69886
5.185714 10.83387
5.186714 10.96839
5.187714 11.1024
5.188715 11.23589
5.189714 11.36886
5.190714 11.50127
5.191714 11.63312
5.192714 11.76441
5.193714 11.89512
5.194714 12.02527
5.195714 12.15485
5.196714 12.28386
5.197714 12.412289999999999
5.198714 12.540109999999999
5.199714 12.667320000000002
5.200714 12.79389
5.201715 12.9198
5.202714 13.04508
5.203714 13.1697
5.204714 13.29369
5.205714 13.417029999999999
5.206714 13.539719999999999
5.207714 13.66173
5.208714 13.783059999999999
5.209714 13.90369
5.210714 14.02361
5.211714 14.14281
5.212714 14.26131
5.213714 14.379100000000001
5.214714 14.49619
5.215714 14.61256
5.216714 14.7282
5.217714 14.84308
5.218714 14.9572
5.219714 15.07054
5.220714 15.1831
5.221714 15.29489
5.222714 15.40592
5.223714 15.516179999999999
5.224714 15.62566
5.225714 15.73436
5.226714 15.84225
5.227714 15.94931
5.228714 16.05553
5.229714 16.16092
5.230714 16.26548
5.231714 16.3692
5.232714 16.4721
5.233714 16.57417
5.234715 16.67539
5.235714 16.77574
5.236714 16.87521
5.237714 16.97379
5.238714 17.071469999999998
5.239714 17.16827
5.240714 17.2642
5.241714 17.35925
5.242714 17.45343
5.243714 17.546709999999997
5.244714 17.63909
5.245714 17.73053
5.246714 17.82103
5.247715 17.910590000000003
5.248714 17.999209999999998
5.249714 18.0869
5.250714 18.17367
5.251714 18.259510000000002
5.252714 18.34441
5.253714 18.428340000000002
5.254714 18.51129
5.255714 18.59325
5.256714 18.67422
5.257714 18.75421
5.258714 18.83323
5.259714 18.9113
5.260714 18.98839
5.261714 19.064510000000002
5.262714 19.13963
5.263714 19.21374
5.264714 19.28681
5.265714 19.35886
5.266714 19.42988
5.267715 19.49989
5.268714 19.56891
5.269714 19.63691
5.270714 19.70391
5.271714 19.76986
5.272714 19.83477
5.273714 19.8986
5.274714 19.961370000000002
5.275714 20.02309
5.276714 20.08377
5.277714 20.14341
5.278714 20.20203
5.279714 20.2596
5.280715 20.316119999999998
5.281714 20.37156
5.282714 20.4259
5.283714 20.47916
5.284714 20.53134
5.285714 20.58244
5.286714 20.63249
5.287714 20.68148
5.288714 20.729400000000002
5.289714 20.77623
5.290714 20.82196
5.291714 20.866580000000003
5.292714 20.91008
5.293715 20.95247
5.294714 20.99376
5.295714 21.03398
5.296714 21.07312
5.297714 21.11117
5.298714 21.148130000000002
5.299714 21.18396
5.300714 21.21867
5.301714 21.25225
5.302714 21.2847
5.303714 21.31605
5.304714 21.34631
5.305714 21.37548
5.306714 21.40354
5.307714 21.4305
5.308714 21.45633
5.309714 21.48101
5.310714 21.50456
5.311714 21.526970000000002
5.312714 21.54826
5.313715 21.56844
5.314714 21.587519999999998
5.315714 21.6055
5.316714 21.62236
5.317714 21.638080000000002
5.318714 21.65267
5.319714 21.66611
5.320714 21.678420000000003
5.321714 21.689610000000002
5.322714 21.69968
5.323714 21.70866
5.324714 21.716540000000002
5.325714 21.723300000000002
5.326715 21.72893
5.327714 21.73342
5.328714 21.73676
5.329714 21.73897
5.330714 21.74006
5.331714 21.74004
5.332714 21.73892
5.333714 21.73669
5.334714 21.733359999999998
5.335714 21.728910000000003
5.336714 21.723319999999998
5.337714 21.71661
5.338714 21.708759999999998
5.339714 21.69981
5.340714 21.68976
5.341714 21.678620000000002
5.342714 21.66639
5.343714 21.65306
5.344714 21.63863
5.345714 21.62308
5.346714 21.60642
5.347714 21.58864
5.348714 21.56976
5.349714 21.5498
5.350714 21.52876
5.351714 21.50665
5.352714 21.483459999999997
5.353714 21.45918
5.354714 21.43381
5.355714 21.407329999999998
5.356714 21.37976
5.357714 21.351110000000002
5.358714 21.32139
5.359715 21.29063
5.360714 21.25881
5.361714 21.22593
5.362714 21.19199
5.363714 21.15698
5.364714 21.12089
5.365714 21.083740000000002
5.366714 21.04554
5.367714 21.0063
5.368714 20.96603
5.369714 20.92474
5.370714 20.88243
5.371714 20.83908
5.372715 20.79469
5.373714 20.74925
5.374714 20.70278
5.375714 20.65529
5.376714 20.60678
5.377714 20.557290000000002
5.378714 20.50679
5.379714 20.455309999999997
5.380714 20.40282
5.381714 20.349320000000002
5.382714 20.294819999999998
5.383714 20.23932
5.384714 20.18284
5.385714 20.1254
5.386714 20.067
5.387714 20.007659999999998
5.388714 19.94736
5.389714 19.886100000000003
5.390714 19.82388
5.391714 19.7607
5.392715 19.69655
5.393714 19.63146
5.394714 19.565450000000002
5.395714 19.49853
5.396714 19.430690000000002
5.397714 19.36194
5.398714 19.292270000000002
5.399714 19.22167
5.400714 19.15015
5.401714 19.07771
5.402714 19.00438
5.403714 18.93017
5.404714 18.85511
5.405715 18.77918
5.406714 18.702389999999998
5.407714 18.62473
5.408714 18.546190000000003
5.409714 18.46678
5.410714 18.38651
5.411714 18.3054
5.412714 18.22347
5.413714 18.140719999999998
5.414714 18.05717
5.415714 17.97281
5.416714 17.887629999999998
5.417714 17.80162
5.418715 17.71479
5.419714 17.62716
5.420714 17.53873
5.421714 17.44954
5.422714 17.35959
5.423714 17.26889
5.424714 17.17744
5.425714 17.085230000000003
5.426714 16.99224
5.427714 16.8985
5.428714 16.804
5.429714 16.70878
5.430714 16.61285
5.431714 16.51623
5.432714 16.41892
5.433714 16.32093
5.434714 16.22223
5.435714 16.122819999999997
5.436714 16.02271
5.437714 15.9219
5.438715 15.820419999999999
5.439714 15.718289999999998
5.440714 15.61553
5.441714 15.51215
5.442714 15.40813
5.443714 15.30348
5.444714 15.19817
5.445714 15.092220000000001
5.446714 14.98564
5.447714 14.878449999999999
5.448714 14.77068
5.449714 14.662349999999998
5.450714 14.55346
5.451715 14.444019999999998
5.452714 14.334
5.453714 14.2234
5.454714 14.11223
5.455714 14.00049
5.456714 13.88821
5.457714 13.775409999999999
5.458714 13.66213
5.459714 13.548350000000001
5.460714 13.434080000000002
5.461714 13.319310000000002
5.462714 13.20402
5.463714 13.08822
5.464714 12.97192
5.465714 12.85514
5.466714 12.737919999999999
5.467714 12.62027
5.468714 12.50221
5.469714 12.38374
5.470714 12.26482
5.471714 12.14547
5.472714 12.02568
5.473714 11.90545
5.474714 11.78483
5.475714 11.66383
5.476714 11.54248
5.477714 11.42078
5.478714 11.29874
5.479714 11.17634
5.480714 11.05357
5.481714 10.93042
5.482714 10.8069
5.483714 10.68305
5.484715 10.55889
5.485714 10.43445
5.486714 10.309740000000001
5.487714 10.18475
5.488714 10.05949
5.489714 9.9339239
5.490714 9.8080598
5.491714 9.6819066
5.492714 9.5554896
5.493714 9.4288416
5.494714 9.301989500000001
5.495714 9.1749467
5.496714 9.0477087
5.497715 8.9202613
5.498714 8.7925889
5.499714 8.664684000000001
5.500714 8.5365549
5.501714 8.4082261
5.502714 8.279729600000001
5.503714 8.151095399999999
5.504714 8.0223411
5.505714 7.893466200000001
5.506714 7.764457900000001
5.507714 7.635299099999999
5.508714 7.505983099999999
5.509714 7.3765181
5.510714 7.2469272
5.511714 7.1172431
5.512714 6.9874965
5.513714 6.8577044
5.514714 6.727868300000001
5.515714 6.5979749000000005
5.516714 6.468007000000001
5.517715 6.3379534
5.518714 6.20782
5.519714 6.077629
5.520714 5.9474122
5.521714 5.8172017
5.522714 5.6870180999999995
5.523714 5.5568647
5.524714 5.4267297999999995
5.525714 5.2965954
5.526714 5.1664498000000005
5.527714 5.036294799999999
5.528714 4.90615
5.529714 4.7760472
5.530715 4.6460193
5.531714 4.5160878
5.532714 4.3862589
5.533714 4.2565208
5.534714 4.1268557
5.535714 3.9972503
5.536714 3.8677048
5.537714 3.7382379
5.538714 3.6088809
5.539714 3.4796681000000005
5.540714 3.3506237000000003
5.541714 3.2217555
5.542714 3.0930532
5.543715 2.9644977
5.544714 2.8360717
5.545714 2.707772
5.546714 2.5796128
5.547714 2.4516232
5.548714 2.3238365
5.549714 2.1962783999999997
5.550714 2.0689592
5.551714 1.9418715
5.552714 1.8149978
5.553714 1.6883217
5.554714 1.5618393
5.555714 1.4355646
5.556714 1.3095264
5.557714 1.1837598
5.558714 1.0582928
5.559714 0.9331371600000001
5.560714 0.80828648
5.561714 0.68372204
5.562714 0.559424
5.563715 0.43538407999999995
5.564714 0.3116111
5.565714 0.18813034
5.566714 0.06497444100000001
5.567714 -0.057828781
5.568714 -0.18026613
5.569714 -0.30234191
5.570714 -0.42407284
5.571714 -0.5454772600000001
5.572714 -0.66656326
5.573714 -0.7873219399999999
5.574714 -0.9077278
5.575714 -1.0277471999999999
5.576715 -1.1473502
5.577714 -1.2665207
5.578714 -1.3852609
5.579714 -1.5035870999999998
5.580714 -1.6215196
5.581714 -1.7390704
5.582714 -1.8562355999999998
5.583714 -1.9729946000000003
5.584714 -2.0893170999999997
5.585714 -2.2051744
5.586714 -2.32055
5.587714 -2.4354445
5.588714 -2.5498729
5.589714 -2.6638551
5.590714 -2.7774036
5.591714 -2.8905159
5.592714 -3.0031722
5.593714 -3.115342
5.594714 -3.2269944
5.595714 -3.3381104
5.596714 -3.4486879
5.597714 -3.5587393
5.598714 -3.6682844
5.599714 -3.7773374
5.600714 -3.8858995
5.601714 -3.9939545
5.602714 -4.101475000000001
5.603714 -4.2084329
5.604714 -4.3148089
5.605714 -4.4205996999999995
5.606714 -4.5258172
5.607714 -4.63048
5.608714 -4.7346033
5.609715 -4.8381906
5.610714 -4.9412284
5.611714 -5.043691
5.612714 -5.1455505
5.613714 -5.246786
5.614714 -5.347392
5.615714 -5.447378
5.616714 -5.5467624
5.617714 -5.6455623
5.618714 -5.7437830000000005
5.619714 -5.8414146
5.620714 -5.9384339
5.621714 -6.0348134
5.622715 -6.1305318
5.623714 -6.2255822
5.624714 -6.3199729
5.625714 -6.413719800000001
5.626714 -6.506840899999999
5.627714 -6.599340600000001
5.628714 -6.691212200000001
5.629714 -6.7824349
5.630714 -6.8729818
5.631714 -6.9628336
5.632714 -7.051982699999999
5.633714 -7.140436
5.634714 -7.2282098
5.635714 -7.315322
5.636714 -7.40178
5.637714 -7.4875787
5.638714 -7.572699300000001
5.639714 -7.657117400000001
5.640714 -7.7408113
5.641714 -7.8237712
5.642715 -7.906002600000001
5.643714 -7.9875186000000005
5.644714 -8.068336500000001
5.645714 -8.1484661
5.646714 -8.2279034
5.647714 -8.3066329
5.648714 -8.3846331
5.649714 -8.4618852
5.650714 -8.5383803
5.651714 -8.614124400000001
5.652714 -8.6891323
5.653714 -8.763421300000001
5.654714 -8.8370025
5.655715 -8.9098737
5.656714 -8.982021399999999
5.657714 -9.0534233
5.658714 -9.12406
5.659714 -9.1939211
5.660714 -9.2630096
5.661714 -9.3313366
5.662714 -9.3989179
5.663714 -9.465763
5.664714 -9.5318705
5.665714 -9.59723
5.666714 -9.6618228
5.667714 -9.7256325
5.668715 -9.7886495
5.669714 -9.8508768
5.670714 -9.9123269
5.671714 -9.9730171
5.672714 -10.032960000000001
5.673714 -10.09215
5.674714 -10.15059
5.675714 -10.20826
5.676714 -10.26514
5.677714 -10.32122
5.678714 -10.3765
5.679714 -10.43099
5.680714 -10.48471
5.681714 -10.53766
5.682714 -10.58985
5.683714 -10.64127
5.684714 -10.69191
5.685714 -10.74175
5.686714 -10.79078
5.687714 -10.83901
5.688715 -10.88644
5.689714 -10.93309
5.690714 -10.97897
5.691714 -11.02408
5.692714 -11.06843
5.693714 -11.112
5.694714 -11.15477
5.695714 -11.19674
5.696714 -11.2379
5.697714 -11.27826
5.698714 -11.31785
5.699714 -11.35666
5.700714 -11.3947
5.701715 -11.43197
5.702714 -11.46846
5.703714 -11.50414
5.704714 -11.53902
5.705714 -11.5731
5.706714 -11.60637
5.707714 -11.638869999999999
5.708714 -11.6706
5.709714 -11.70157
5.710714 -11.73177
5.711714 -11.761199999999999
5.712714 -11.78983
5.713714 -11.81768
5.714714 -11.84474
5.715714 -11.87101
5.716714 -11.896519999999999
5.717714 -11.92127
5.718714 -11.945260000000001
5.719714 -11.9685
5.720714 -11.990969999999999
5.721714 -12.01266
5.722714 -12.03356
5.723714 -12.05368
5.724714 -12.07303
5.725714 -12.09161
5.726714 -12.109449999999999
5.727714 -12.12654
5.728714 -12.142890000000001
5.729714 -12.15849
5.730714 -12.17332
5.731714 -12.187389999999999
5.732714 -12.20069
5.733714 -12.21324
5.734715 -12.225060000000001
5.735714 -12.236139999999999
5.736714 -12.246500000000001
5.737714 -12.25614
5.738714 -12.26504
5.739714 -12.27319
5.740714 -12.2806
5.741714 -12.28726
5.742714 -12.29319
5.743714 -12.29839
5.744714 -12.30289
5.745714 -12.30668
5.746714 -12.30976
5.747715 -12.31213
5.748714 -12.31377
5.749714 -12.31469
5.750714 -12.31489
5.751714 -12.31437
5.752714 -12.31316
5.753714 -12.31127
5.754714 -12.30869
5.755714 -12.305430000000001
5.756714 -12.30149
5.757714 -12.29685
5.758714 -12.29151
5.759714 -12.28548
5.760714 -12.27877
5.761714 -12.2714
5.762714 -12.26337
5.763714 -12.25469
5.764714 -12.24536
5.765714 -12.23537
5.766714 -12.22471
5.767715 -12.21338
5.768714 -12.20138
5.769714 -12.18873
5.770714 -12.17543
5.771714 -12.16151
5.772714 -12.14696
5.773714 -12.13179
5.774714 -12.116
5.775714 -12.09957
5.776714 -12.0825
5.777714 -12.0648
5.778714 -12.04649
5.779714 -12.02757
5.780715 -12.00806
5.781714 -11.98797
5.782714 -11.96729
5.783714 -11.94602
5.784714 -11.92416
5.785714 -11.90169
5.786714 -11.87863
5.787714 -11.85498
5.788714 -11.83075
5.789714 -11.80596
5.790714 -11.78063
5.791714 -11.75474
5.792714 -11.728299999999999
5.793715 -11.7013
5.794714 -11.67373
5.795714 -11.645610000000001
5.796714 -11.616940000000001
5.797714 -11.58774
5.798714 -11.55803
5.799714 -11.527809999999999
5.800714 -11.49708
5.801714 -11.46584
5.802714 -11.43408
5.803714 -11.40179
5.804714 -11.36899
5.805714 -11.33569
5.806714 -11.30188
5.807714 -11.2676
5.808714 -11.23285
5.809714 -11.19763
5.810714 -11.16193
5.811714 -11.12576
5.812714 -11.0891
5.813715 -11.05197
5.814714 -11.01437
5.815714 -10.97631
5.816714 -10.93782
5.817714 -10.89889
5.818714 -10.859539999999999
5.819714 -10.81976
5.820714 -10.77954
5.821714 -10.73889
5.822714 -10.69781
5.823714 -10.65631
5.824714 -10.6144
5.825714 -10.572099999999999
5.826715 -10.52941
5.827714 -10.48635
5.828714 -10.4429
5.829714 -10.39907
5.830714 -10.35484
5.831714 -10.310220000000001
5.832714 -10.26522
5.833714 -10.21985
5.834714 -10.17413
5.835714 -10.12806
5.836714 -10.08165
5.837714 -10.034899999999999
5.838714 -9.9878006
5.839714 -9.9403575
5.840714 -9.8925725
5.841714 -9.8444544
5.842714 -9.7960182
5.843714 -9.7472787
5.844714 -9.6982457
5.845714 -9.6489236
5.846714 -9.599310899999999
5.847714 -9.5494024
5.848714 -9.4991945
5.849714 -9.448688500000001
5.850714 -9.3978912
5.851714 -9.3468145
5.852714 -9.295471800000001
5.853714 -9.2438735
5.854714 -9.1920249
5.855714 -9.1399252
5.856714 -9.0875722
5.857714 -9.0349652
5.858714 -8.982107000000001
5.859715 -8.929006000000001
5.860714 -8.875674799999999
5.861714 -8.8221274
5.862714 -8.7683737
5.863714 -8.7144196
5.864714 -8.660264300000001
5.865714 -8.6059041
5.866714 -8.5513376
5.867714 -8.496564600000001
5.868714 -8.4415935
5.869714 -8.3864354
5.870714 -8.3311021
5.871714 -8.275605
5.872715 -8.2199484
5.873714 -8.1641339
5.874714 -8.1081592
5.875714 -8.0520228
5.876714 -7.995726899999999
5.877714 -7.9392776
5.878714 -7.882686
5.879714 -7.8259639000000005
5.880714 -7.7691205
5.881714 -7.7121601
5.882714 -7.6550834
5.883714 -7.5978889999999994
5.884714 -7.540575400000001
5.885714 -7.4831463000000005
5.886714 -7.425609199999999
5.887714 -7.3679738
5.888714 -7.3102526
5.889714 -7.2524548
5.890714 -7.1945861
5.891714 -7.1366467
5.892715 -7.0786356999999995
5.893714 -7.0205516999999995
5.894714 -6.962396899999999
5.895714 -6.9041774
5.896714 -6.8459012
5.897714 -6.7875795000000005
5.898714 -6.7292198999999995
5.899714 -6.670827399999999
5.900714 -6.6124022
5.901714 -6.5539426999999995
5.902714 -6.4954489
5.903714 -6.4369246
5.904714 -6.378378
5.905715 -6.319820099999999
5.906714 -6.2612623
5.907714 -6.2027127
5.908714 -6.1441742
5.909714 -6.0856473
5.910714 -6.0271292999999995
5.911714 -5.9686195
5.912714 -5.9101198
5.913714 -5.8516365
5.914714 -5.7931781
5.915714 -5.7347535999999995
5.916714 -5.6763701
5.917714 -5.6180317
5.918715 -5.559739100000001
5.919714 -5.5014916
5.920714 -5.4432902
5.921714 -5.3851396000000005
5.922714 -5.3270482
5.923714 -5.2690256
5.924714 -5.211081399999999
5.925714 -5.1532216
5.926714 -5.0954487
5.927714 -5.0377621999999995
5.928714 -4.9801595999999995
5.929714 -4.9226392
5.930714 -4.8652038
5.931714 -4.807858899999999
5.932714 -4.7506135
5.933714 -4.6934761
5.934714 -4.6364531
5.935714 -4.579547
5.936714 -4.5227583000000005
5.937714 -4.466086300000001
5.938715 -4.4095315
5.939714 -4.3530989
5.940714 -4.2967957000000006
5.941714 -4.2406302
5.942714 -4.1846108
5.943714 -4.1287426
5.944714 -4.0730268
5.945714 -4.0174618
5.946714 -3.9620455
5.947714 -3.9067779
5.948714 -3.8516618000000005
5.949714 -3.7967049000000004
5.950714 -3.7419155
5.951715 -3.687302
5.952714 -3.6328698999999998
5.953714 -3.5786208
5.954714 -3.5245538
5.955714 -3.4706671
5.956714 -3.4169614
5.957714 -3.3634398
5.958714 -3.3101086000000004
5.959714 -3.2569751
5.960714 -3.2040462
5.961714 -3.1513250999999998
5.962714 -3.0988118
5.963714 -3.0465035
5.964714 -2.9943977999999998
5.965714 -2.9424949999999996
5.966714 -2.8907998
5.967714 -2.83932
5.968714 -2.7880651999999997
5.969714 -2.737044
5.970714 -2.6862612
5.971714 -2.6357180000000002
5.972714 -2.5854126
5.973714 -2.5353422
5.974714 -2.4855064
5.975714 -2.4359077
5.976714 -2.3865519
5.977714 -2.3374459
5.978714 -2.2885954
5.979714 -2.2400021999999997
5.980714 -2.1916645
5.981714 -2.143578
5.982714 -2.095739
5.983714 -2.0481466999999998
5.984715 -2.0008049999999997
5.985714 -1.9537222
5.986714 -1.9069079
5.987714 -1.860371
5.988714 -1.8141164
5.989714 -1.7681437000000002
5.990714 -1.7224504
5.991714 -1.6770329
5.992714 -1.6318902
5.993714 -1.5870253
5.994714 -1.5424444000000002
5.995714 -1.4981555
5.996714 -1.454164
5.997715 -1.4104718
5.998714 -1.3670761999999999
5.999714 -1.3239712000000001
6.000714 -1.2811515
6.001714 -1.2386146
6.002714 -1.1963632
6.003714 -1.1544041999999999
6.004714 -1.1127468999999999
6.005714 -1.0713993
6.006714 -1.0303651
6.007714 -0.9896436700000001
6.008714 -0.9492306
6.009714 -0.9091212399999999
6.010714 -0.86931344
6.011714 -0.8298099
6.012714 -0.7906175200000001
6.013714 -0.75174477
6.014714 -0.71319868
6.015714 -0.67498176
6.016714 -0.63709123
6.017715 -0.59952075
6.018714 -0.56226361
6.019714 -0.5253158
6.020714 -0.48867837000000003
6.021714 -0.45235693000000005
6.022714 -0.41635963
6.023714 -0.38069377
6.024714 -0.34536284
6.025714 -0.31036534000000005
6.026714 -0.27569614000000003
6.027714 -0.24134935999999999
6.028714 -0.20732181
6.029714 -0.17361500000000002
6.030715 -0.14023498
6.031714 -0.10719012
6.032714 -0.074487791
6.033714 -0.0421312
6.034714 -0.010118196000000001
6.035714 0.021557526
6.036714 0.052903569000000004
6.037714 0.083925127
6.038714 0.11462248
6.039714 0.14499089
6.040714 0.1750229
6.041714 0.20471135999999998
6.042714 0.23405273
6.043715 0.2630485
6.044714 0.29170419999999997
6.045714 0.32002664999999997
6.046714 0.34802057999999997
6.047714 0.37568642
6.048714 0.40301979
6.049714 0.43001332999999997
6.050714 0.45666023999999994
6.051714 0.48295711
6.052714 0.50890571
6.053714 0.5345121
6.054714 0.55978387
6.055714 0.58472678
6.056714 0.6093419600000001
6.057714 0.63362559
6.058714 0.65757073
6.059714 0.68117054
6.060714 0.70442134
6.061714 0.72732423
6.062714 0.74988473
6.063715 0.77211009
6.064714 0.79400614
6.065714 0.81557482
6.066714 0.8368135400000001
6.067714 0.8577165200000001
6.068714 0.8782780699999999
6.069714 0.89849532
6.070714 0.91837002
6.071714 0.93790786
6.072714 0.95711621
6.073714 0.97600082
6.074714 0.9945635700000001
6.075714 1.0128016
6.076715 1.0307089
6.077714 1.0482795
6.078714 1.0655097
6.079714 1.0824007
6.080714 1.0989578
6.081714 1.1151879999999998
6.082714 1.1310979
6.083714 1.1466905
6.084714 1.1619647
6.085714 1.1769166
6.086714 1.1915417
6.087714 1.2058377
6.088714 1.2198061
6.089714 1.2334515000000001
6.090714 1.2467803
6.091714 1.2597977999999999
6.092714 1.2725055
6.093714 1.2849011000000001
6.094714 1.2969798
6.095714 1.3087364000000001
6.096714 1.3201682
6.097714 1.3312766
6.098714 1.3420671
6.099714 1.3525467
6.100714 1.3627218
6.101714 1.3725960000000001
6.102714 1.3821692
6.103714 1.3914393
6.104714 1.4004036
6.105714 1.4090613
6.106714 1.4174148
6.107714 1.425469
6.108714 1.4332294
6.109715 1.4407001
6.110714 1.4478823
6.111714 1.4547739
6.112714 1.4613709000000001
6.113714 1.4676698
6.114714 1.4736693
6.115714 1.4793718
6.116714 1.4847823
6.117714 1.4899068999999998
6.118714 1.4947502
6.119714 1.4993146000000002
6.120714 1.5035995
6.121714 1.5076029
6.122715 1.5113232
6.123714 1.514761
6.124714 1.5179196000000001
6.125714 1.5208044
6.126714 1.5234207
6.127714 1.5257718999999998
6.128714 1.5278588
6.129714 1.5296797
6.130714 1.5312321
6.131714 1.5325148
6.132714 1.5335291
6.133714 1.5342795
6.134714 1.5347722
6.135714 1.5350127
6.136714 1.5350042
6.137714 1.5347469
6.138714 1.5342385
6.139714 1.5334759
6.140714 1.5324579
6.141714 1.531186
6.142715 1.5296650999999999
6.143714 1.5279012
6.144714 1.5258998
6.145714 1.5236638
6.146714 1.521193
6.147714 1.5184855000000002
6.148714 1.5155391
6.149714 1.5123543
6.150714 1.5089354
6.151714 1.5052892
6.152714 1.5014241
6.153714 1.4973458
6.154714 1.4930565999999998
6.155715 1.4885541
6.156714 1.4838331999999999
6.157714 1.4788891
6.158714 1.4737197
6.159714 1.4683275
6.160714 1.4627192
6.161714 1.4569027
6.162714 1.4508843
6.163714 1.4446667
6.164714 1.4382483
6.165714 1.4316252999999999
6.166714 1.4247947
6.167714 1.4177573
6.168715 1.4105191
6.169714 1.4030901
6.170714 1.3954807
6.171714 1.3876987
6.172714 1.3797458
6.173714 1.371618
6.174714 1.3633075
6.175714 1.354807
6.176714 1.3461134
6.177714 1.3372304
6.178714 1.3281667000000001
6.179714 1.3189330000000001
6.180714 1.3095376
6.181714 1.2999834
6.182714 1.2902673
6.183714 1.2803823
6.184714 1.2703223
6.185714 1.2600866
6.186714 1.2496811
6.187714 1.2391176
6.188715 1.2284095
6.189714 1.2175667
6.190714 1.2065919
6.191714 1.1954803
6.192714 1.1842221
6.193714 1.1728079
6.194714 1.1612337
6.195714 1.1495037
6.196714 1.1376292
6.197714 1.1256245
6.198714 1.1135015
6.199714 1.1012644
6.200714 1.0889092
6.201715 1.0764262
6.202714 1.0638052
6.203714 1.0510415
6.204714 1.0381391
6.205714 1.0251100000000002
6.206714 1.0119695
6.207714 0.9987303100000001
6.208714 0.98539731
6.209714 0.9719658600000001
6.210714 0.9584246200000001
6.211714 0.9447615600000001
6.212714 0.9309705300000001
6.213714 0.91705518
6.214714 0.90302872
6.215714 0.8889089299999999
6.216714 0.8747113900000001
6.217714 0.86044325
6.218714 0.84610069
6.219714 0.8316719
6.220714 0.8171425200000001
6.221714 0.8025034299999999
6.222714 0.78775566
6.223714 0.77291047
6.224714 0.75798524
6.225714 0.74299583
6.226714 0.72795027
6.227714 0.7128452000000001
6.228714 0.6976681299999999
6.229714 0.6824039399999999
6.230714 0.6670429400000001
6.231714 0.65158629
6.232714 0.63604689
6.233714 0.62044496
6.234715 0.60479981
6.235714 0.58912211
6.236714 0.5734098099999999
6.237714 0.55764974
6.238714 0.5418242400000001
6.239714 0.5259199099999999
6.240714 0.50993445
6.241714 0.49387841000000005
6.242714 0.47777117999999996
6.243714 0.46163294
6.244714 0.44547603
6.245714 0.42930017
6.246714 0.41309311
6.247715 0.39683705999999996
6.248714 0.38051785
6.249714 0.36413239
6.250714 0.34769126
6.251714 0.33121493
6.252714 0.31472533
6.253714 0.29823652
6.254714 0.28174889999999997
6.255714 0.2652494
6.256714 0.24871796000000002
6.257714 0.23213713000000002
6.258714 0.21550048000000002
6.259714 0.19881643999999998
6.260714 0.18210521
6.261714 0.16539048
6.262714 0.14868953999999998
6.263714 0.13200593
6.264714 0.11532888
6.265714 0.098638819
6.266714 0.08191737
6.267715 0.065156311
6.268714 0.048362443
6.269714 0.031555428999999996
6.270714 0.014759343
6.271714 -0.0020076101
6.272714 -0.018740938999999998
6.273714 -0.035451649
6.274714 -0.052160757999999995
6.275714 -0.068889209
6.276714 -0.085647788
6.277714 -0.10243150000000001
6.278714 -0.11922094
6.279714 -0.13599038
6.280715 -0.15271856
6.281714 -0.16939759
6.282714 -0.18603596
6.283714 -0.20265413999999998
6.284714 -0.21927460999999998
6.285714 -0.23591118
6.286714 -0.25256199
6.287714 -0.26920992
6.288714 -0.28582984
6.289714 -0.30239952999999997
6.290714 -0.31890962
6.291714 -0.33536698
6.292714 -0.35179146
6.293715 -0.36820606
6.294714 -0.38462584
6.295714 -0.40105013
6.296714 -0.41746204
6.297714 -0.43383514999999995
6.298714 -0.45014475000000004
6.299714 -0.46637855
6.300714 -0.4825416
6.301714 -0.49865339000000003
6.302714 -0.51473891
6.303714 -0.5308169899999999
6.304714 -0.5468912
6.305714 -0.5629482699999999
6.306714 -0.57896352
6.307714 -0.59491191
6.308714 -0.61077918
6.309714 -0.6265680299999999
6.310714 -0.64229602
6.311714 -0.6579874099999999
6.312714 -0.67366152
6.313715 -0.6893232499999999
6.314714 -0.70495997
6.315714 -0.72054686
6.316714 -0.73605743
6.317714 -0.75147497
6.318714 -0.76679988
6.319714 -0.78204898
6.320714 -0.79724789
6.321714 -0.8124184799999999
6.322714 -0.82756914
6.323714 -0.84269037
6.324714 -0.85775871
6.325714 -0.8727472300000001
6.326715 -0.88763703
6.327714 -0.90242578
6.328714 -0.9171281
6.329714 -0.93176849
6.330714 -0.9463695799999999
6.331714 -0.96094161
6.332714 -0.9754775099999999
6.333714 -0.98995538
6.334714 -1.0043487
6.335714 -1.0186376000000001
6.336714 -1.032818
6.337714 -1.0469030000000001
6.338714 -1.0609164
6.339714 -1.0748818
6.340714 -1.0888113
6.341714 -1.1026995
6.342714 -1.1165256000000001
6.343714 -1.1302623
6.344714 -1.1438879000000002
6.345714 -1.1573957
6.346714 -1.170797
6.347714 -1.1841154
6.348714 -1.1973761
6.349714 -1.2105945
6.350714 -1.2237691
6.351714 -1.2368822
6.352714 -1.2499079
6.353714 -1.2628244
6.354714 -1.2756231999999998
6.355714 -1.288313
6.356714 -1.3009151
6.357714 -1.3134531
6.358714 -1.3259419
6.359715 -1.3383799
6.360714 -1.3507494
6.361714 -1.3630240999999998
6.362714 -1.3751807
6.363714 -1.3872088
6.364714 -1.3991157
6.365714 -1.4109226000000001
6.366714 -1.4226553
6.367714 -1.4343324
6.368714 -1.4459574
6.369714 -1.4575171
6.370714 -1.4689883000000001
6.371714 -1.4803482
6.372715 -1.4915847
6.373714 -1.502702
6.374714 -1.5137181
6.375714 -1.5246558000000001
6.376714 -1.5355320000000001
6.377714 -1.5463491
6.378714 -1.5570936
6.379714 -1.5677417
6.380714 -1.5782699
6.381714 -1.5886653000000002
6.382714 -1.5989315
6.383714 -1.6090866
6.384714 -1.6191551
6.385714 -1.6291572
6.386714 -1.6390989000000002
6.387714 -1.6489707
6.388714 -1.6587513000000003
6.389714 -1.6684176
6.390714 -1.6779555000000002
6.391714 -1.6873652
6.392715 -1.6966618999999998
6.393714 -1.7058672000000001
6.394714 -1.7150002000000002
6.395714 -1.724067
6.396714 -1.7330589
6.397714 -1.7419563999999998
6.398714 -1.7507372
6.399714 -1.7593876000000002
6.400714 -1.767908
6.401714 -1.7763134
6.402714 -1.7846262000000002
6.403714 -1.7928658
6.404714 -1.8010401999999999
6.405715 -1.8091418000000001
6.406714 -1.8171513
6.407714 -1.8250461999999998
6.408714 -1.8328102
6.409714 -1.8404413000000002
6.410714 -1.8479514999999997
6.411714 -1.8553611
6.412714 -1.8626897
6.413714 -1.8699463
6.414714 -1.8771267
6.415714 -1.8842142
6.416714 -1.8911893
6.417714 -1.8980378
6.418715 -1.9047583
6.419714 -1.9113618999999997
6.420714 -1.9178677000000002
6.421714 -1.924294
6.422714 -1.9306489999999998
6.423714 -1.9369273
6.424714 -1.9431116
6.425714 -1.9491808
6.426714 -1.9551193000000002
6.427714 -1.9609232
6.428714 -1.966602
6.429714 -1.9721745999999998
6.430714 -1.9776604999999998
6.431714 -1.9830706
6.432714 -1.9884032999999999
6.433714 -1.9936460999999999
6.434714 -1.9987812
6.435714 -2.0037947000000003
6.436714 -2.008683
6.437714 -2.0134542
6.438715 -2.0181246
6.439714 -2.0227103
6.440714 -2.0272193
6.441714 -2.031648
6.442714 -2.0359812
6.443714 -2.0401997
6.444714 -2.0442886000000002
6.445714 -2.0482436
6.446714 -2.0520734
6.447714 -2.0557951
6.448714 -2.0594275
6.449714 -2.0629821
6.450714 -2.0664588
6.451715 -2.0698464999999997
6.452714 -2.0731289
6.453714 -2.0762924
6.454714 -2.0793323999999997
6.455714 -2.0822556999999997
6.456714 -2.0850766
6.457714 -2.0878106
6.458714 -2.0904656
6.459714 -2.0930393
6.460714 -2.0955188
6.461714 -2.0978874000000003
6.462714 -2.1001313
6.463714 -2.1022471
6.464714 -2.1042425
6.465714 -2.1061337
6.466714 -2.1079369
6.467714 -2.1096626
6.468714 -2.1113098
6.469714 -2.1128671000000003
6.470714 -2.1143181
6.471714 -2.1156492
6.472714 -2.1168552
6.473714 -2.1179421
6.474714 -2.1189235
6.475714 -2.1198143999999997
6.476714 -2.1206237
6.477714 -2.1213504000000003
6.478714 -2.1219837
6.479714 -2.1225087
6.480714 -2.122914
6.481714 -2.1231968
6.482714 -2.123365
6.483714 -2.1234339
6.484715 -2.1234188
6.485714 -2.1233283
6.486714 -2.1231600999999998
6.487714 -2.1229017999999997
6.488714 -2.1225361
6.489714 -2.122049
6.490714 -2.1214351
6.491714 -2.1207002999999998
6.492714 -2.1198584
6.493714 -2.1189245999999997
6.494714 -2.1179093
6.495714 -2.1168122
6.496714 -2.115624
6.497715 -2.1143312
6.498714 -2.112923
6.499714 -2.1113969
6.500714 -2.1097608
6.501714 -2.1080293
6.502714 -2.1062175
6.503714 -2.1043336
6.504714 -2.1023745
6.505714 -2.1003267
6.506714 -2.0981723
6.507714 -2.0958964
6.508714 -2.0934936
6.509714 -2.0909699
6.510714 -2.0883396
6.511714 -2.0856194
6.512714 -2.0828197
6.513714 -2.0799407999999997
6.514714 -2.0769732
6.515714 -2.0739025
6.516714 -2.0707166
6.517715 -2.0674124
6.518714 -2.0639975
6.519714 -2.0604867
6.520714 -2.0568956
6.521714 -2.0532327
6.522714 -2.0494951
6.523714 -2.0456697999999998
6.524714 -2.0417387
6.525714 -2.0376867
6.526714 -2.0335088
6.527714 -2.0292118
6.528714 -2.0248121
6.529714 -2.0203272
6.530715 -2.0157687
6.531714 -2.0111375000000002
6.532714 -2.0064227
6.533714 -2.0016085
6.534714 -1.9966807
6.535714 -1.9916344
6.536714 -1.986476
6.537714 -1.9812199999999998
6.538714 -1.9758826
6.539714 -1.9704736999999999
6.540714 -1.9649917
6.541714 -1.9594243
6.542714 -1.9537533
6.543715 -1.9479636000000002
6.544714 -1.9420499
6.545714 -1.9360194000000002
6.546714 -1.9298890999999998
6.547714 -1.9236779
6.548714 -1.9173988999999998
6.549714 -1.9110534
6.550714 -1.9046303
6.551714 -1.8981116
6.552714 -1.8914808
6.553714 -1.8847302
6.554714 -1.8778645
6.555714 -1.8708981999999998
6.556714 -1.863849
6.557714 -1.856729
6.558714 -1.8495392
6.559714 -1.8422684000000003
6.560714 -1.8348989999999998
6.561714 -1.8274149
6.562714 -1.8198092999999997
6.563715 -1.8120885
6.564714 -1.8042695000000002
6.565714 -1.7963722000000002
6.566714 -1.7884113
6.567714 -1.7803889
6.568714 -1.772294
6.569714 -1.7641075
6.570714 -1.7558105000000002
6.571714 -1.7473929
6.572714 -1.7388575
6.573714 -1.7302191000000002
6.574714 -1.7214969
6.575714 -1.7127056
6.576715 -1.7038489
6.577714 -1.6949177
6.578714 -1.6858947
6.579714 -1.6767625000000002
6.580714 -1.6675125999999998
6.581714 -1.6581487
6.582714 -1.6486866
6.583714 -1.6391468999999999
6.584714 -1.629545
6.585714 -1.6198851
6.586714 -1.6101576
6.587714 -1.6003429999999998
6.588714 -1.5904212000000002
6.589714 -1.5803801
6.590714 -1.570221
6.591714 -1.559958
6.592714 -1.5496112
6.593714 -1.5391983999999999
6.594714 -1.5287263
6.595714 -1.5181886
6.596714 -1.5075685
6.597714 -1.4968477
6.598714 -1.4860143
6.599714 -1.4750695
6.600714 -1.4640268
6.601714 -1.4529062000000001
6.602714 -1.441725
6.603714 -1.43049
6.604714 -1.4191939
6.605714 -1.4078187
6.606714 -1.3963437
6.607714 -1.3847549000000001
6.608714 -1.3730513
6.609715 -1.3612452000000002
6.610714 -1.349357
6.611714 -1.3374058
6.612714 -1.325401
6.613714 -1.3133383
6.614714 -1.301202
6.615714 -1.2889723
6.616714 -1.2766349
6.617714 -1.2641874000000002
6.618714 -1.2516407999999999
6.619714 -1.2390144
6.620714 -1.2263272
6.621714 -1.2135893
6.622715 -1.2007975
6.623714 -1.1879368
6.624714 -1.1749875
6.625714 -1.1619344
6.626714 -1.1487745
6.627714 -1.1355176999999999
6.628714 -1.1221836
6.629714 -1.108792
6.630714 -1.0953541
6.631714 -1.081868
6.632714 -1.0683188
6.633714 -1.0546862000000001
6.634714 -1.040953
6.635714 -1.0271132
6.636714 -1.0131747
6.637714 -0.9991555500000001
6.638714 -0.9850756299999999
6.639714 -0.97094793
6.640714 -0.9567729199999999
6.641714 -0.94253896
6.642715 -0.92822798
6.643714 -0.91382451
6.644714 -0.89932317
6.645714 -0.8847317699999999
6.646714 -0.8700680900000001
6.647714 -0.8553523599999999
6.648714 -0.84059788
6.649714 -0.82580512
6.650714 -0.8109617
6.651714 -0.79604797
6.652714 -0.78104595
6.653714 -0.7659474900000001
6.654714 -0.75075785
6.655715 -0.7354933800000001
6.656714 -0.72017391
6.657714 -0.70481412
6.658714 -0.68941698
6.659714 -0.67397295
6.660714 -0.6584647100000001
6.661714 -0.64287581
6.662714 -0.62719849
6.663714 -0.61143772
6.664714 -0.5956090500000001
6.665714 -0.5797317700000001
6.666714 -0.5638205399999999
6.667714 -0.5478787700000001
6.668715 -0.53189737
6.669714 -0.51585929
6.670714 -0.49974765000000004
6.671714 -0.48355358
6.672714 -0.46728066999999995
6.673714 -0.45094354999999997
6.674714 -0.43456145
6.675714 -0.41814977
6.676714 -0.40171356
6.677714 -0.38524537999999997
6.678714 -0.36872907
6.679714 -0.35214729
6.680714 -0.3354898
6.681714 -0.31875817
6.682714 -0.30196509
6.683714 -0.28512864
6.684714 -0.26826425
6.685714 -0.25137807
6.686714 -0.23446446
6.687714 -0.21750932
6.688715 -0.2004972
6.689714 -0.18341929
6.690714 -0.16627797
6.691714 -0.14908635
6.692714 -0.13186284
6.693714 -0.11462320000000001
6.694714 -0.09737362299999999
6.695714 -0.080108334
6.696714 -0.062812277
6.697714 -0.045468227
6.698714 -0.028064593999999998
6.699714 -0.01060064
6.700714 0.0069133122000000005
6.701715 0.024460565
6.702714 0.042025587999999996
6.703714 0.05960069800000001
6.704714 0.077188975
6.705714 0.094802125
6.706714 0.11245431
6.707714 0.13015464999999998
6.708714 0.14790236999999998
6.709714 0.16568647
6.710714 0.18349005
6.711714 0.20129771
6.712714 0.21910217999999998
6.713714 0.23690720999999998
6.714714 0.25472569
6.715714 0.27257351
6.716714 0.29046214000000004
6.717714 0.30839306
6.718714 0.32635713
6.719714 0.34433841
6.720714 0.36232094000000004
6.721714 0.38029558
6.722714 0.39826356999999996
6.723714 0.41623507000000004
6.724714 0.43422361
6.725714 0.45223935000000004
6.726714 0.47028358000000003
6.727714 0.48834765
6.728714 0.50641671
6.729714 0.5244759800000001
6.730714 0.54251752
6.731714 0.56054331
6.732714 0.57856408
6.733714 0.59659388
6.734715 0.61464319
6.735714 0.6327136
6.736714 0.65079648
6.737714 0.66887634
6.738714 0.68693734
6.739714 0.7049696999999999
6.740714 0.72297356
6.741714 0.74095819
6.742714 0.758937
6.743714 0.77692098
6.744714 0.7949132500000001
6.745714 0.8129074199999999
6.746714 0.83089015
6.747715 0.84884735
6.748714 0.8667703699999999
6.749714 0.8846595
6.750714 0.9025231899999999
6.751714 0.92037395
6.752714 0.93822144
6.753714 0.95606744
6.754714 0.97390385
6.755714 0.99171586
6.756714 1.0094874999999999
6.757714 1.0272086999999999
6.758714 1.0448783
6.759714 1.0625046
6.760714 1.0801008
6.761714 1.0976783
6.762714 1.1152415
6.763714 1.1327851
6.764714 1.1502966
6.765714 1.1677619
6.766714 1.1851710999999998
6.767715 1.2025228000000001
6.768714 1.219824
6.769714 1.2370862999999999
6.770714 1.2543195
6.771714 1.2715265
6.772714 1.2887008
6.773714 1.3058291
6.774714 1.3228961
6.775714 1.3398916
6.776714 1.3568138
6.777714 1.3736705
6.778714 1.3904741999999999
6.779714 1.4072364
6.780715 1.423962
6.781714 1.4406464
6.782714 1.4572773
6.783714 1.47384
6.784714 1.4903233
6.785714 1.5067239
6.786714 1.5230474
6.787714 1.5393043
6.788714 1.5555046
6.789714 1.5716525
6.790714 1.5877428999999998
6.791714 1.6037643000000001
6.792714 1.619702
6.793715 1.6355457
6.794714 1.6512927
6.795714 1.6669493
6.796714 1.6825271999999998
6.797714 1.6980378
6.798714 1.7134869000000001
6.799714 1.7288709
6.800714 1.7441785
6.801714 1.759395
6.802714 1.7745085
6.803714 1.7895147
6.804714 1.8044179
6.805714 1.8192282
6.806714 1.8339562999999999
6.807714 1.8486077
6.808714 1.8631795
6.809714 1.8776612000000001
6.810714 1.8920389999999998
6.811714 1.9063007
6.812714 1.9204417
6.813715 1.934466
6.814714 1.9483833
6.815714 1.9622047
6.816714 1.9759362999999999
6.817714 1.9895759999999998
6.818714 2.0031141
6.819714 2.0165368999999997
6.820714 2.0298325
6.821714 2.0429954
6.822714 2.0560293
6.823714 2.0689437
6.824714 2.0817506999999997
6.825714 2.0944579
6.826715 2.1070645999999997
6.827714 2.1195624
6.828714 2.131938
6.829714 2.1441789
6.830714 2.1562783
6.831714 2.1682374
6.832714 2.1800637000000003
6.833714 2.1917673
6.834714 2.2033548
6.835714 2.2148263000000004
6.836714 2.2261741
6.837714 2.2373855000000002
6.838714 2.2484485
6.839714 2.2593566999999997
6.840714 2.2701114000000002
6.841714 2.2807211
6.842714 2.291197
6.843714 2.3015477
6.844714 2.3117750999999997
6.845714 2.3218731999999997
6.846714 2.3318301999999997
6.847714 2.3416337
6.848714 2.3512750999999996
6.849714 2.3607533
6.850714 2.3700742
6.851714 2.3792474
6.852714 2.3882806
6.853714 2.3971766
6.854714 2.4059304999999997
6.855714 2.4145324
6.856714 2.4229708999999997
6.857714 2.4312383
6.858714 2.4393333
6.859715 2.4472617
6.860714 2.4550324
6.861714 2.4626539999999997
6.862714 2.4701294
6.863714 2.4774542
6.864714 2.4846189
6.865714 2.4916112
6.866714 2.4984218
6.867714 2.5050475999999997
6.868714 2.5114924
6.869714 2.5177644999999997
6.870714 2.523873
6.871714 2.5298233999999997
6.872715 2.5356149
6.873714 2.5412412
6.874714 2.546693
6.875714 2.5519621999999997
6.876714 2.5570454
6.877714 2.5619449
6.878714 2.5666670999999996
6.879714 2.5712196
6.880714 2.5756067000000002
6.881714 2.5798269
6.882714 2.5838731
6.883714 2.5877353
6.884714 2.5914039
6.885714 2.5948742
6.886714 2.5981475
6.887714 2.6012301
6.888714 2.6041307
6.889714 2.6068553000000003
6.890714 2.6094064
6.891714 2.6117802
6.892715 2.6139695
6.893714 2.6159665
6.894714 2.617766
6.895714 2.6193673
6.896714 2.6207739
6.897714 2.6219916
6.898714 2.6230246
6.899714 2.6238741
6.900714 2.6245369000000003
6.901714 2.6250061000000002
6.902714 2.6252743
6.903714 2.6253367
6.904714 2.6251923
6.905715 2.6248453
6.906714 2.6243024999999998
6.907714 2.6235705
6.908714 2.6226534
6.909714 2.6215507
6.910714 2.6202579999999998
6.911714 2.6187688000000002
6.912714 2.6170771999999998
6.913714 2.6151801999999997
6.914714 2.6130784
6.915714 2.6107755
6.916714 2.608276
6.917714 2.6055828
6.918715 2.602696
6.919714 2.5996128
6.920714 2.5963284
6.921714 2.5928382
6.922714 2.5891395
6.923714 2.585233
6.924714 2.5811223
6.925714 2.5768126999999996
6.926714 2.5723087
6.927714 2.5676124000000002
6.928714 2.5627233
6.929714 2.5576379
6.930714 2.5523512000000004
6.931714 2.5468588
6.932714 2.5411591000000002
6.933714 2.535253
6.934714 2.5291441000000003
6.935714 2.5228374000000002
6.936714 2.516336
6.937714 2.5096416
6.938715 2.5027527000000003
6.939714 2.4956652999999998
6.940714 2.4883753
6.941714 2.48088
6.942714 2.4731789
6.943714 2.4652746
6.944714 2.4571712999999997
6.945714 2.4488734
6.946714 2.4403837
6.947714 2.4317026
6.948714 2.422828
6.949714 2.4137562
6.950714 2.4044838
6.951715 2.3950092
6.952714 2.3853343
6.953714 2.375463
6.954714 2.3654012
6.955714 2.3551533
6.956714 2.3447216
6.957714 2.3341043
6.958714 2.3232972000000003
6.959714 2.3122951
6.960714 2.3010937
6.961714 2.2896919000000002
6.962714 2.2780925
6.963714 2.266301
6.964714 2.254324
6.965714 2.2421665
6.966714 2.2298302999999997
6.967714 2.2173130999999997
6.968714 2.2046106
6.969714 2.1917189
6.970714 2.178636
6.971714 2.1653641
6.972714 2.1519087
6.973714 2.1382771
6.974714 2.1244755
6.975714 2.110506
6.976714 2.0963665
6.977714 2.0820512
6.978714 2.0675538
6.979714 2.0528702
6.980714 2.0380009
6.981714 2.0229518
6.982714 2.0077322
6.983714 1.9923507999999999
6.984715 1.9768135999999998
6.985714 1.9611204
6.986714 1.9452667
6.987714 1.9292448
6.988714 1.9130487
6.989714 1.8966764
6.990714 1.8801314999999998
6.991714 1.8634221999999998
6.992714 1.8465578999999999
6.993714 1.8295454
6.994714 1.8123863
6.995714 1.795077
6.996714 1.7776101999999998
6.997715 1.7599802000000002
6.998714 1.7421856999999998
6.999714 1.7242312
7.000714 1.7061274000000002
7.001714 1.6878864
7.002714 1.6695176999999999
7.003714 1.6510248
7.004714 1.6324037999999998
7.005714 1.6136447000000003
7.006714 1.5947374
7.007714 1.5756751999999998
7.008714 1.5564586999999999
7.009714 1.5370954
7.010714 1.5175974
7.011714 1.497976
7.012714 1.4782378
7.013714 1.4583818
7.014714 1.4384017
7.015714 1.4182894
7.016714 1.3980403000000001
7.017715 1.3776563
7.018714 1.3571472
7.019714 1.336527
7.020714 1.3158089
7.021714 1.2950002999999999
7.022714 1.2740996
7.023714 1.2530973
7.024714 1.231981
7.025714 1.2107405
7.026714 1.1893734
7.027714 1.1678865999999999
7.028714 1.1462937
7.029714 1.1246101
7.030715 1.1028470000000001
7.031714 1.0810077
7.032714 1.0590868999999998
7.033714 1.0370746
7.034714 1.014962
7.035714 0.99274656
7.036714 0.97043449
7.037714 0.9480389800000001
7.038714 0.92557529
7.039714 0.90305442
7.040714 0.88047851
7.041714 0.8578406599999999
7.042714 0.8351283100000001
7.043715 0.8123296299999999
7.044714 0.78943959
7.045714 0.7664633399999999
7.046714 0.74341525
7.047714 0.7203137000000001
7.048714 0.69717434
7.049714 0.67400443
7.050714 0.65080114
7.051714 0.62755384
7.052714 0.60425038
7.053714 0.5808835800000001
7.054714 0.55745565
7.055714 0.53397785
7.056714 0.51046615
7.057714 0.48693488
7.058714 0.46339068000000005
7.059714 0.43983008
7.060714 0.41624191
7.061714 0.39261319
7.062714 0.3689361
7.063715 0.34521287
7.064714 0.32145611
7.065714 0.29768483
7.066714 0.27391717
7.067714 0.25016381
7.068714 0.22642445
7.069714 0.20268916
7.070714 0.17894411
7.071714 0.15517871
7.072714 0.13139147
7.073714 0.10759142
7.074714 0.083795044
7.075714 0.060019671
7.076715 0.036276606
7.077714 0.012566987000000002
7.078714 -0.011117513
7.079714 -0.034789724
7.080714 -0.058459752000000004
7.081714 -0.082129071
7.082714 -0.10578829999999999
7.083714 -0.12942015
7.084714 -0.15300584
7.085714 -0.17653238999999998
7.086714 -0.19999736
7.087714 -0.22340887
7.088714 -0.24678097
7.089714 -0.27012625
7.090714 -0.29344929
7.091714 -0.31674353
7.092714 -0.33999321
7.093714 -0.36317934
7.094714 -0.38628709
7.095714 -0.4093111
7.096714 -0.43225647
7.097714 -0.45513511
7.098714 -0.47795875
7.099714 -0.50073233
7.100714 -0.5234505
7.101714 -0.54609887
7.102714 -0.5686593200000001
7.103714 -0.5911175200000001
7.104714 -0.61346809
7.105714 -0.63571646
7.106714 -0.65787518
7.107714 -0.6799574
7.108714 -0.70196982
7.109715 -0.7239084699999999
7.110714 -0.7457594399999999
7.111714 -0.76750368
7.112714 -0.7891244299999999
7.113714 -0.81061302
7.114714 -0.83197141
7.115714 -0.8532098499999999
7.116714 -0.87434035
7.117714 -0.8953703599999999
7.118714 -0.9162980100000001
7.119714 -0.93711196
7.120714 -0.9577955100000001
7.121714 -0.9783335000000001
7.122715 -0.9987182000000001
7.123714 -1.0189519
7.124714 -1.0390448
7.125714 -1.0590096
7.126714 -1.0788542
7.127714 -1.0985775
7.128714 -1.1181686
7.129714 -1.1376106000000001
7.130714 -1.1568871
7.131714 -1.1759882
7.132714 -1.1949135
7.133714 -1.2136714
7.134714 -1.2322733000000001
7.135714 -1.2507278
7.136714 -1.2690354
7.137714 -1.287187
7.138714 -1.3051677
7.139714 -1.322962
7.140714 -1.3405602
7.141714 -1.3579617
7.142715 -1.3751737
7.143714 -1.3922069000000001
7.144714 -1.4090696
7.145714 -1.4257627
7.146714 -1.442278
7.147714 -1.4586017999999998
7.148714 -1.4747196
7.149714 -1.4906217
7.150714 -1.5063073
7.151714 -1.5217829999999999
7.152714 -1.5370597
7.153714 -1.5521458
7.154714 -1.5670432
7.155715 -1.5817448
7.156714 -1.5962378999999998
7.157714 -1.6105083999999998
7.158714 -1.6245462
7.159714 -1.638349
7.160714 -1.6519213000000001
7.161714 -1.6652721999999998
7.162714 -1.6784088999999998
7.163714 -1.6913323
7.164714 -1.7040364
7.165714 -1.7165096000000002
7.166714 -1.7287394
7.167714 -1.7407173000000002
7.168715 -1.7524419
7.169714 -1.7639188
7.170714 -1.7751568999999998
7.171714 -1.7861636
7.172714 -1.7969408999999998
7.173714 -1.8074835
7.174714 -1.8177809
7.175714 -1.8278215
7.176714 -1.8375972
7.177714 -1.8471064
7.178714 -1.8563537
7.179714 -1.8653465
7.180714 -1.8740913000000001
7.181714 -1.8825892
7.182714 -1.890835
7.183714 -1.8988185000000002
7.184714 -1.9065287
7.185714 -1.9139584
7.186714 -1.9211063
7.187714 -1.9279768999999998
7.188715 -1.9345772
7.189714 -1.9409128000000002
7.190714 -1.9469846
7.191714 -1.9527875
7.192714 -1.9583121
7.193714 -1.9635489
7.194714 -1.9684922
7.195714 -1.9731425
7.196714 -1.9775055
7.197714 -1.9815896
7.198714 -1.9854007
7.199714 -1.9889396
7.200714 -1.9922005
7.201715 -1.9951742000000001
7.202714 -1.9978508
7.203714 -2.0002248
7.204714 -2.0022962
7.205714 -2.0040698
7.206714 -2.0055527
7.207714 -2.0067491
7.208714 -2.0076584
7.209714 -2.0082742000000002
7.210714 -2.0085871
7.211714 -2.0085888
7.212714 -2.0082755
7.213714 -2.0076498000000003
7.214714 -2.0067194
7.215714 -2.0054935
7.216714 -2.0039776
7.217714 -2.0021716
7.218714 -2.0000687
7.219714 -1.9976589999999999
7.220714 -1.9949336000000002
7.221714 -1.9918885000000002
7.222714 -1.9885262000000001
7.223714 -1.9848540000000001
7.224714 -1.9808803
7.225714 -1.9766100000000002
7.226714 -1.9720418
7.227714 -1.9671686000000002
7.228714 -1.9619804
7.229714 -1.956469
7.230714 -1.9506322
7.231714 -1.9444749000000001
7.232714 -1.9380067
7.233714 -1.9312378000000001
7.234715 -1.9241742999999998
7.235714 -1.9168144000000003
7.236714 -1.9091496
7.237714 -1.901168
7.238714 -1.8928599000000002
7.239714 -1.8842217
7.240714 -1.8752581000000001
7.241714 -1.8659797999999999
7.242714 -1.8563986000000001
7.243714 -1.8465213
7.244714 -1.8363471999999998
7.245714 -1.8258682
7.246714 -1.8150726
7.247715 -1.8039519
7.248714 -1.7925043
7.249714 -1.7807363
7.250714 -1.7686609
7.251714 -1.7562909000000002
7.252714 -1.7436338999999998
7.253714 -1.7306881
7.254714 -1.717443
7.255714 -1.7038840999999998
7.256714 -1.6899996000000002
7.257714 -1.6757857
7.258714 -1.6612491
7.259714 -1.6464038
7.260714 -1.6312653
7.261714 -1.6158434
7.262714 -1.6001379
7.263714 -1.5841398
7.264714 -1.5678353999999999
7.265714 -1.5512128
7.266714 -1.5342692
7.267715 -1.5170122
7.268714 -1.4994571
7.269714 -1.4816206
7.270714 -1.4635132
7.271714 -1.4451345
7.272714 -1.4264740999999999
7.273714 -1.4075155000000001
7.274714 -1.3882448
7.275714 -1.3686572
7.276714 -1.3487603000000001
7.277714 -1.3285708
7.278714 -1.3081082000000002
7.279714 -1.2873866
7.280715 -1.2664085
7.281714 -1.2451649
7.282714 -1.2236395
7.283714 -1.2018176
7.284714 -1.179693
7.285714 -1.1572723
7.286714 -1.1345726
7.287714 -1.1116141
7.288714 -1.0884120000000002
7.289714 -1.0649693
7.290714 -1.0412767
7.291714 -1.0173169
7.292714 -0.99307355
7.293715 -0.96853888
7.294714 -0.94371894
7.295714 -0.91863144
7.296714 -0.8932989100000001
7.297714 -0.86773913
7.298714 -0.84195798
7.299714 -0.8159474499999999
7.300714 -0.7896901099999999
7.301714 -0.76316777
7.302714 -0.73637087
7.303714 -0.70930393
7.304714 -0.6819847
7.305714 -0.6544371600000001
7.306714 -0.6266817
7.307714 -0.59872675
7.308714 -0.57056597
7.309714 -0.54218215
7.310714 -0.51355595
7.311714 -0.48467596
7.312714 -0.45554508000000005
7.313715 -0.4261801
7.314714 -0.39660549
7.315714 -0.36684296
7.316714 -0.33690268
7.317714 -0.30677929
7.318714 -0.27645531
7.319714 -0.24591014
7.320714 -0.21513053000000001
7.321714 -0.18411806
7.322714 -0.15288999
7.323714 -0.12147306
7.324714 -0.089892792
7.325714 -0.058163522
7.326715 -0.026283177
7.327714 0.0057642887
7.328714 0.038000272
7.329714 0.07044039099999999
7.330714 0.10308614
7.331714 0.135923
7.332714 0.16892601
7.333714 0.20207001
7.334714 0.23534011999999999
7.335714 0.26873755
7.336714 0.30227816
7.337714 0.33598389
7.338714 0.36987143
7.339714 0.40394304999999997
7.340714 0.43818387
7.341714 0.47256686
7.342714 0.50706319
7.343714 0.54165381
7.344714 0.5763364
7.345714 0.61112493
7.346714 0.6460416600000001
7.347714 0.6811058600000001
7.348714 0.7163235
7.349714 0.75168349
7.350714 0.7871612
7.351714 0.82272831
7.352714 0.8583646300000001
7.353714 0.89406576
7.354714 0.9298435400000001
7.355714 0.9657190200000001
7.356714 1.0017112
7.357714 1.0378267
7.358714 1.0740545000000001
7.359715 1.1103693
7.360714 1.1467415
7.361714 1.1831481
7.362714 1.2195823
7.363714 1.2560547
7.364714 1.2925872999999999
7.365714 1.3292017
7.366714 1.3659086
7.367714 1.4027006
7.368714 1.4395549
7.369714 1.4764414
7.370714 1.5133356
7.371714 1.5502273
7.372715 1.5871239999999998
7.373714 1.6240453
7.374714 1.6610118
7.375714 1.6980340999999999
7.376714 1.7351056999999999
7.377714 1.7722046000000002
7.378714 1.8093007
7.379714 1.8463684
7.380714 1.8833969
7.381714 1.9203926
7.382714 1.9573756000000002
7.383714 1.9943684
7.384714 2.031385
7.385714 2.0684214
7.386714 2.1054577
7.387714 2.142464
7.388714 2.1794129
7.389714 2.2162900999999997
7.390714 2.2530984
7.391714 2.2898552999999997
7.392715 2.3265827
7.393714 2.3632953000000003
7.394714 2.3999916
7.395714 2.4366535000000002
7.396714 2.4732523
7.397714 2.5097605
7.398714 2.5461629
7.399714 2.5824614
7.400714 2.6186725
7.401714 2.6548179000000003
7.402714 2.690913
7.403714 2.7269576
7.404714 2.7629348
7.405715 2.798816
7.406714 2.8345724999999997
7.407714 2.8701864
7.408714 2.905657
7.409714 2.9409992
7.410714 2.976235
7.411714 3.011382
7.412714 3.0464433
7.413714 3.0814052000000003
7.414714 3.1162411
7.415714 3.1509232
7.416714 3.1854328
7.417714 3.2197677000000002
7.418715 3.2539405
7.419714 3.2879721
7.420714 3.321879
7.421714 3.355664
7.422714 3.3893138000000005
7.423714 3.4228018999999996
7.424714 3.4561001
7.425714 3.4891884999999996
7.426714 3.5220637999999997
7.427714 3.5547378999999997
7.428714 3.5872314000000003
7.429714 3.6195628
7.430714 3.6517378000000003
7.431714 3.6837462000000003
7.432714 3.7155643
7.433714 3.7471648
7.434714 3.7785273
7.435714 3.8096465000000004
7.436714 3.8405321999999997
7.437714 3.8712036
7.438715 3.901678
7.439714 3.931962
7.440714 3.9620455
7.441714 3.9919059999999997
7.442714 4.0215160999999995
7.443714 4.0508546
7.444714 4.0799156000000005
7.445714 4.108708
7.446714 4.1372504
7.447714 4.1655608
7.448714 4.1936472
7.449714 4.2215016
7.450714 4.249103
7.451715 4.2764245999999995
7.452714 4.3034457
7.453714 4.3301579
7.454714 4.3565686999999995
7.455714 4.3826956
7.456714 4.4085573
7.457714 4.434162
7.458714 4.459504
7.459714 4.4845644
7.460714 4.5093179
7.461714 4.5337439
7.462714 4.5578338
7.463714 4.5815937
7.464714 4.6050411
7.465714 4.6281938
7.466714 4.6510611
7.467714 4.673638599999999
7.468714 4.6959072
7.469714 4.7178420999999995
7.470714 4.739422
7.471714 4.7606375
7.472714 4.7814943
7.473714 4.8020087
7.474714 4.8221987
7.475714 4.8420746
7.476714 4.8616331
7.477714 4.8808578
7.478714 4.8997253
7.479714 4.9182147
7.480714 4.9363166
7.481714 4.9540356
7.482714 4.9713869
7.483714 4.9883887
7.484715 5.005051600000001
7.485714 5.0213724
7.486714 5.0373353000000005
7.487714 5.0529178
7.488714 5.0680995
7.489714 5.082870300000001
7.490714 5.0972346
7.491714 5.1112074
7.492714 5.124807
7.493714 5.1380448
7.494714 5.1509194
7.495714 5.1634163
7.496714 5.1755127
7.497715 5.1871884999999995
7.498714 5.1984335999999995
7.499714 5.2092511
7.500714 5.219655899999999
7.501714 5.2296661
7.502714 5.2392940999999995
7.503714 5.2485395
7.504714 5.2573893
7.505714 5.2658226
7.506714 5.2738201
7.507714 5.2813716
7.508714 5.288481
7.509714 5.2951626
7.510714 5.3014349
7.511714 5.3073101
7.512714 5.3127885
7.513714 5.3178571
7.514714 5.3224947
7.515714 5.3266801
7.516714 5.330402
7.517715 5.3336628
7.518714 5.3364765
7.519714 5.3388614
7.520714 5.3408317
7.521714 5.3423896
7.522714 5.3435247
7.523714 5.3442176
7.524714 5.344450500000001
7.525714 5.3442135
7.526714 5.3435102
7.527714 5.342355
7.528714 5.3407669
7.529714 5.3387601
7.530715 5.3363364
7.531714 5.3334847
7.532714 5.3301848
7.533714 5.326416
7.534714 5.3221654
7.535714 5.3174347
7.536714 5.3122368
7.537714 5.3065911
7.538714 5.3005137
7.539714 5.2940086
7.540714 5.2870672
7.541714 5.2796718
7.542714 5.2718032
7.543715 5.2634515
7.544714 5.2546185
7.545714 5.2453183
7.546714 5.235571
7.547714 5.2253928
7.548714 5.2147888
7.549714 5.2037496
7.550714 5.1922562999999995
7.551714 5.1802885
7.552714 5.1678326
7.553714 5.1548898
7.554714 5.1414739
7.555714 5.1276057999999995
7.556714 5.1133044000000005
7.557714 5.0985772
7.558714 5.0834183
7.559714 5.0678104
7.560714 5.0517343
7.561714 5.035178
7.562714 5.0181426
7.563715 5.0006412000000005
7.564714 4.9826942
7.565714 4.96432
7.566714 4.9455259
7.567714 4.9263056
7.568714 4.9066413
7.569714 4.8865125
7.570714 4.8659056
7.571714 4.844820100000001
7.572714 4.8232697
7.573714 4.8012767
7.574714 4.7788616
7.575714 4.7560357
7.576715 4.7327958
7.577714 4.7091272
7.578714 4.6850115
7.579714 4.6604343
7.580714 4.635394000000001
7.581714 4.6099018
7.582714 4.5839783
7.583714 4.5576435
7.584714 4.5309078000000005
7.585714 4.5037679
7.586714 4.4762094
7.587714 4.4482127
7.588714 4.419762599999999
7.589714 4.3908574
7.590714 4.361508
7.591714 4.3317366
7.592714 4.3015659
7.593714 4.2710103
7.594714 4.2400714
7.595714 4.2087376
7.596714 4.1769907
7.597714 4.1448161
7.598714 4.112209
7.599714 4.0791783
7.600714 4.0457439
7.601714 4.0119268
7.602714 3.977742
7.603714 3.9431911
7.604714 3.9082624000000004
7.605714 3.8729381
7.606714 3.8372017
7.607714 3.8010485
7.608714 3.7644874
7.609715 3.7275381000000003
7.610714 3.6902245000000002
7.611714 3.6525644
7.612714 3.6145631
7.613714 3.5762126999999997
7.614714 3.5374966
7.615714 3.4983985000000004
7.616714 3.4589119000000004
7.617714 3.4190439
7.618714 3.3788121999999996
7.619714 3.3382397
7.620714 3.2973439
7.621714 3.2561305999999997
7.622715 3.2145932000000004
7.623714 3.1727157999999998
7.624714 3.1304820999999996
7.625714 3.0878855
7.626714 3.0449314000000003
7.627714 3.0016378
7.628714 2.958028
7.629714 2.9141220999999997
7.630714 2.8699294
7.631714 2.8254452999999997
7.632714 2.7806563
7.633714 2.7355464
7.634714 2.6901068
7.635714 2.6443409
7.636714 2.5982643
7.637714 2.5518989
7.638714 2.5052646000000003
7.639714 2.4583714
7.640714 2.4112167
7.641714 2.3637878
7.642715 2.3160694
7.643714 2.2680525
7.644714 2.2197394
7.645714 2.1711451999999998
7.646714 2.1222919
7.647714 2.0732008
7.648714 2.0238842999999997
7.649714 1.9743428
7.650714 1.9245660000000002
7.651714 1.8745402000000002
7.652714 1.8242553000000001
7.653714 1.773712
7.654714 1.7229231
7.655715 1.6719088
7.656714 1.6206898
7.657714 1.5692795
7.658714 1.5176800000000001
7.659714 1.4658826999999999
7.660714 1.4138745
7.661714 1.3616456000000001
7.662714 1.3091953
7.663714 1.2565346
7.664714 1.2036824
7.665714 1.1506595
7.666714 1.0974804
7.667714 1.0441492
7.668715 0.99065956
7.669714 0.93699973
7.670714 0.8831602500000001
7.671714 0.82913982
7.672714 0.77494774
7.673714 0.72060181
7.674714 0.66612209
7.675714 0.6115241
7.676714 0.55681379
7.677714 0.5019872
7.678714 0.4470346
7.679714 0.39194669
7.680714 0.33672082000000003
7.681714 0.28136401
7.682714 0.22589151999999998
7.683714 0.17032191
7.684714 0.11467014
7.685714 0.058943324
7.686714 0.0031392723
7.687714 -0.052750076
7.688715 -0.10873307000000001
7.689714 -0.16481234
7.690714 -0.22098152000000001
7.691714 -0.277226
7.692714 -0.33352741
7.693714 -0.38986986
7.694714 -0.44624447
7.695714 -0.5026510900000001
7.696714 -0.55909608
7.697714 -0.6155869900000001
7.698714 -0.67212726
7.699714 -0.7287126500000001
7.700714 -0.78533143
7.701715 -0.84196813
7.702714 -0.89860829
7.703714 -0.9552432200000001
7.704714 -1.0118716
7.705714 -1.0684979000000001
7.706714 -1.1251278999999998
7.707714 -1.181764
7.708714 -1.2384017
7.709714 -1.29503
7.710714 -1.351634
7.711714 -1.4081997000000002
7.712714 -1.4647178
7.713714 -1.5211858999999999
7.714714 -1.5776065999999997
7.715714 -1.6339852
7.716714 -1.690324
7.717714 -1.7466206000000002
7.718714 -1.8028662
7.719714 -1.859048
7.720714 -1.9151535000000002
7.721714 -1.9711735000000001
7.722714 -2.0271039
7.723714 -2.0829451999999997
7.724714 -2.1386998
7.725714 -2.1943683
7.726714 -2.249947
7.727714 -2.3054279
7.728714 -2.3607999
7.729714 -2.4160521
7.730714 -2.4711765
7.731714 -2.5261696000000002
7.732714 -2.5810322
7.733714 -2.6357662
7.734715 -2.6903724
7.735714 -2.7448483
7.736714 -2.799187
7.737714 -2.8533788
7.738714 -2.9074134000000003
7.739714 -2.9612825999999997
7.740714 -3.0149816
7.741714 -3.0685081999999997
7.742714 -3.1218618
7.743714 -3.1750411
7.744714 -3.2280426
7.745714 -3.2808602
7.746714 -3.3334859000000003
7.747715 -3.385913
7.748714 -3.4381356000000003
7.749714 -3.4901507
7.750714 -3.5419572
7.751714 -3.5935547
7.752714 -3.6449405999999995
7.753714 -3.6961112
7.754714 -3.7470594000000004
7.755714 -3.7977773999999997
7.756714 -3.8482576999999996
7.757714 -3.8984947
7.758714 -3.9484851
7.759714 -3.9982263
7.760714 -4.047715999999999
7.761714 -4.0969521
7.762714 -4.14593
7.763714 -4.1946445
7.764714 -4.2430904
7.765714 -4.2912631999999995
7.766714 -4.3391604
7.767715 -4.38678
7.768714 -4.4341203
7.769714 -4.481177799999999
7.770714 -4.5279473
7.771714 -4.574421399999999
7.772714 -4.6205927
7.773714 -4.666454
7.774714 -4.7120009
7.775714 -4.7572311
7.776714 -4.802143200000001
7.777714 -4.8467364
7.778714 -4.8910093
7.779714 -4.9349576
7.780715 -4.9785767000000005
7.781714 -5.0218605
7.782714 -5.0648049
7.783714 -5.1074076
7.784714 -5.1496685
7.785714 -5.1915865
7.786714 -5.2331612
7.787714 -5.2743878
7.788714 -5.3152591
7.789714 -5.3557668000000005
7.790714 -5.3959019
7.791714 -5.4356586
7.792714 -5.4750342
7.793715 -5.5140294
7.794714 -5.5526469
7.795714 -5.5908889
7.796714 -5.6287542
7.797714 -5.6662388
7.798714 -5.703336
7.799714 -5.7400379
7.800714 -5.7763387
7.801714 -5.8122363
7.802714 -5.8477309
7.803714 -5.8828238
7.804714 -5.9175152
7.805714 -5.9518021
7.806714 -5.9856776
7.807714 -6.019133
7.808714 -6.0521591
7.809714 -6.0847498
7.810714 -6.116903199999999
7.811714 -6.148623300000001
7.812714 -6.1799154000000005
7.813715 -6.2107846
7.814714 -6.2412318
7.815714 -6.2712535
7.816714 -6.3008413
7.817714 -6.329985000000001
7.818714 -6.3586764
7.819714 -6.3869126
7.820714 -6.4146936000000006
7.821714 -6.4420238
7.822714 -6.4689063
7.823714 -6.4953409
7.824714 -6.5213225999999995
7.825714 -6.5468438
7.826715 -6.571894100000001
7.827714 -6.5964669
7.828714 -6.620561299999999
7.829714 -6.6441818999999995
7.830714 -6.6673353
7.831714 -6.690030499999999
7.832714 -6.712270500000001
7.833714 -6.7340523
7.834714 -6.755366899999999
7.835714 -6.7762032
7.836714 -6.7965515000000005
7.837714 -6.816407300000001
7.838714 -6.8357706
7.839714 -6.8546459
7.840714 -6.8730399
7.841714 -6.8909571000000005
7.842714 -6.908395100000001
7.843714 -6.9253482
7.844714 -6.9418073
7.845714 -6.9577634
7.846714 -6.9732144
7.847714 -6.9881625000000005
7.848714 -7.0026159
7.849714 -7.016583499999999
7.850714 -7.0300713
7.851714 -7.0430785
7.852714 -7.0555985
7.853714 -7.0676208
7.854714 -7.079134099999999
7.855714 -7.0901319
7.856714 -7.1006149
7.857714 -7.1105897
7.858714 -7.120064600000001
7.859715 -7.1290486
7.860714 -7.137543
7.861714 -7.1455434
7.862714 -7.1530423999999995
7.863714 -7.1600311
7.864714 -7.1665034
7.865714 -7.1724594
7.866714 -7.177905699999999
7.867714 -7.1828507
7.868714 -7.1873017
7.869714 -7.191262399999999
7.870714 -7.1947291
7.871714 -7.1976937
7.872715 -7.2001457
7.873714 -7.202077699999999
7.874714 -7.203488800000001
7.875714 -7.2043843999999995
7.876714 -7.204774799999999
7.877714 -7.204670500000001
7.878714 -7.2040781
7.879714 -7.2029977999999995
7.880714 -7.201424200000001
7.881714 -7.1993478
7.882714 -7.1967609
7.883714 -7.1936607
7.884714 -7.1900509
7.885714 -7.1859382
7.886714 -7.1813329999999995
7.887714 -7.1762413
7.888714 -7.1706645
7.889714 -7.1645975
7.890714 -7.158031300000001
7.891714 -7.1509585
7.892715 -7.143376
7.893714 -7.135287699999999
7.894714 -7.1267016000000005
7.895714 -7.1176298
7.896714 -7.1080803999999995
7.897714 -7.098057900000001
7.898714 -7.0875593
7.899714 -7.0765763999999995
7.900714 -7.0651017
7.901714 -7.0531315999999995
7.902714 -7.0406668
7.903714 -7.0277147
7.904714 -7.0142843
7.905715 -7.0003852
7.906714 -6.9860226999999995
7.907714 -6.9711967999999995
7.908714 -6.9559023
7.909714 -6.9401324
7.910714 -6.9238834
7.911714 -6.9071546
7.912714 -6.8899527
7.913714 -6.872286599999999
7.914714 -6.854165299999999
7.915714 -6.835596300000001
7.916714 -6.816580899999999
7.917714 -6.7971155
7.918715 -6.777193400000001
7.919714 -6.756810100000001
7.920714 -6.7359640999999995
7.921714 -6.7146599
7.922714 -6.6929057
7.923714 -6.6707134
7.924714 -6.6480912000000005
7.925714 -6.6250429
7.926714 -6.6015683
7.927714 -6.5776631000000005
7.928714 -6.5533228
7.929714 -6.5285459
7.930714 -6.5033338999999994
7.931714 -6.4776926999999995
7.932714 -6.451631300000001
7.933714 -6.4251564
7.934714 -6.3982733
7.935714 -6.370983299999999
7.936714 -6.3432842
7.937714 -6.3151732
7.938715 -6.2866494
7.939714 -6.2577143
7.940714 -6.228373899999999
7.941714 -6.1986368
7.942714 -6.168513
7.943714 -6.1380096
7.944714 -6.1071306
7.945714 -6.0758758
7.946714 -6.0442422
7.947714 -6.0122259
7.948714 -5.9798252000000005
7.949714 -5.9470415
7.950714 -5.9138808
7.951715 -5.8803506
7.952714 -5.846458999999999
7.953714 -5.8122113
7.954714 -5.7776112
7.955714 -5.742659
7.956714 -5.7073545
7.957714 -5.671697099999999
7.958714 -5.6356896
7.959714 -5.5993382
7.960714 -5.5626519
7.961714 -5.5256404
7.962714 -5.4883111
7.963714 -5.4506689
7.964714 -5.4127138
7.965714 -5.374442
7.966714 -5.335850300000001
7.967714 -5.2969365999999996
7.968714 -5.2577034000000005
7.969714 -5.2181568
7.970714 -5.1783055000000004
7.971714 -5.1381599
7.972714 -5.0977275
7.973714 -5.0570129999999995
7.974714 -5.016017300000001
7.975714 -4.9747385
7.976714 -4.9331751
7.977714 -4.8913285
7.978714 -4.8492048
7.979714 -4.8068129
7.980714 -4.7641627
7.981714 -4.7212638
7.982714 -4.6781212000000005
7.983714 -4.6347346
7.984715 -4.5911003
7.985714 -4.5472141
7.986714 -4.5030743
7.987714 -4.4586845
7.988714 -4.4140536
7.989714 -4.3691948
7.990714 -4.3241203
7.991714 -4.2788390000000005
7.992714 -4.2333547
7.993714 -4.1876648
7.994714 -4.1417647
7.995714 -4.0956505
7.996714 -4.0493231
7.997715 -4.0027894
7.998714 -3.9560608999999998
7.999714 -3.9091509
8.000714 -3.8620699000000003
8.001715 -3.8148224
8.002714 -3.7674062
8.003715 -3.7198151999999998
8.004714 -3.6720444
8.005714 -3.6240931999999995
8.006714 -3.5759691000000005
8.007714 -3.527686
8.008715 -3.4792595000000004
8.009714 -3.4307024999999998
8.010715 -3.3820223000000005
8.011714 -3.3332176999999996
8.012714 -3.2842814999999996
8.013714 -3.2352060000000002
8.014714 -3.1859875000000004
8.015715 -3.1366296
8.016714 -3.0871442
8.017715 -3.0375468
8.018714 -2.9878523
8.019714 -2.9380698
8.020715 -2.8882002
8.021714 -2.8382381000000003
8.022715 -2.7881753
8.023714 -2.7380068
8.024714 -2.6877355
8.025714 -2.6373725
8.026714 -2.5869349
8.027715 -2.5364399
8.028714 -2.4858991
8.029715 -2.4353148
8.030714 -2.3846809
8.031714 -2.3339866000000002
8.032714 -2.2832239
8.033714 -2.2323919
8.034715 -2.1815002
8.035714 -2.1305654
8.036715 -2.0796066
8.037714 -2.0286380999999998
8.038714 -1.9776652
8.039714 -1.9266831000000002
8.040714 -1.8756812
8.041715 -1.8246498
8.042714 -1.7735854
8.043715 -1.7224953
8.044714 -1.6713955999999999
8.045714 -1.6203061
8.046714 -1.5692428
8.047714 -1.5182130999999999
8.048715 -1.4672133
8.049714 -1.4162327000000001
8.050714 -1.3652598
8.051714 -1.3142893
8.052714 -1.263327
8.053715 -1.2123884999999999
8.054714 -1.1614947
8.055715 -1.1106642999999998
8.056714 -1.0599068999999999
8.057714 -1.0092207
8.058714 -0.9585944900000001
8.059714 -0.90801436
8.060715 -0.85747167
8.061714 -0.8069684699999999
8.062715 -0.75651826
8.063714 -0.70614154
8.064714 -0.65585822
8.065714 -0.60568051
8.066714 -0.5556087000000001
8.067715 -0.50563291
8.068714 -0.45573907
8.069715 -0.40591708000000004
8.070714 -0.35616728
8.071714 -0.30650189
8.072714 -0.25694161000000004
8.073714 -0.20750789
8.074715 -0.1582148
8.075714 -0.1090644
8.076715 -0.060047197999999996
8.077714 -0.011147957
8.078714 0.037645866
8.079714 0.086336909
8.080714 0.13491504
8.081715 0.18336023
8.082714 0.23164991000000001
8.083714 0.27976751
8.084714 0.32770843
8.085714 0.37548053
8.086715 0.42309915
8.087714 0.4705789
8.088715 0.5179255300000001
8.089714 0.56513185
8.090714 0.6121798900000001
8.091714 0.65904744
8.092714 0.70571699
8.093715 0.75218221
8.094714 0.79844948
8.095715 0.84453383
8.096714 0.8904506499999999
8.097714 0.9362069000000001
8.098714 0.98179681
8.099714 1.0272026
8.100715 1.0724010000000002
8.101714 1.1173722000000001
8.102715 1.1621074
8.103714 1.2066112
8.104714 1.2508987
8.105714 1.2949868999999998
8.106714 1.3388865
8.107715 1.3825950999999999
8.108714 1.4260981000000001
8.109715 1.4693737
8.110714 1.5124016
8.111714 1.5551712
8.112714 1.5976853999999998
8.113714 1.6399574000000001
8.114715 1.6820043
8.115714 1.7238379000000001
8.116714 1.7654572
8.117714 1.8068487000000002
8.118714 1.8479908
8.119715 1.8888628
8.120714 1.9294527999999997
8.121715 1.9697629
8.122714 2.0098066
8.123714 2.0496024000000004
8.124714 2.0891638
8.125714 2.1284934
8.126715 2.1675795
8.127714 2.2064013
8.128715 2.244937
8.129714 2.2831729
8.130714 2.3211077
8.131714 2.3587527
8.132714 2.3961255
8.133715 2.4332412000000003
8.134714 2.4701036999999997
8.135715 2.5067041000000003
8.136714 2.5430235999999997
8.137714 2.5790417999999997
8.138714 2.6147446000000003
8.139714 2.6501307
8.140715 2.6852114
8.141714 2.7200045
8.142715 2.7545257
8.143714 2.7887803
8.144714 2.8227607
8.145715 2.8564483000000003
8.146714 2.8898217
8.147715 2.9228646
8.148714 2.9555732
8.149714 2.9879566
8.150714 3.0200321
8.151714 3.0518163
8.152715 3.0833177
8.153714 3.1145316999999997
8.154715 3.1454429
8.155714 3.1760315999999995
8.156714 3.2062829
8.157714 3.2361921000000002
8.158714 3.2657683
8.159715 3.2950286
8.160714 3.3239894
8.161715 3.3526596
8.162714 3.3810351
8.163714 3.4091010999999996
8.164714 3.4368377
8.165714 3.4642287
8.166715 3.4912687
8.167714 3.5179649
8.168715 3.5443332
8.169714 3.5703909
8.170714 3.5961486000000003
8.171714 3.6216049999999997
8.172714 3.6467470000000004
8.173715 3.6715560000000003
8.174714 3.6960155
8.175714 3.7201192
8.176714 3.7438732000000003
8.177714 3.7672929
8.178715 3.7903952999999997
8.179714 3.8131910999999996
8.180715 3.8356807
8.181714 3.8578520999999997
8.182714 3.8796882999999998
8.183714 3.9011735
8.184714 3.9223019
8.185715 3.9430796999999997
8.186714 3.9635222
8.187715 3.983647
8.188714 4.0034659
8.189714 4.0229801
8.190714 4.0421788
8.191714 4.0610448
8.192715 4.0795617
8.193714 4.0977221
8.194715 4.1155301
8.195714 4.1329999
8.196714 4.150148499999999
8.197714 4.1669883
8.198714 4.1835215
8.199715 4.1997387999999996
8.200714 4.2156242
8.201715 4.2311627
8.202714 4.2463474
8.203714 4.261183
8.204714 4.2756833
8.205714 4.289867
8.206715 4.303747
8.207714 4.3173265
8.208714 4.3305971
8.209714 4.3435428
8.210714 4.356148800000001
8.211715 4.368407299999999
8.212714 4.3803226
8.213715 4.391908600000001
8.214714 4.4031829
8.215714 4.4141591
8.216714 4.4248406
8.217714 4.43522
8.218715 4.445282
8.219714 4.455011
8.220715 4.4643998
8.221714 4.4734515
8.222714 4.4821799
8.223714 4.4906024
8.224714 4.4987336
8.225715 4.5065779
8.226714 4.5141295
8.227715 4.521374
8.228714 4.5282971
8.229714 4.534892
8.230714 4.5411628
8.231714 4.5471232
8.232715 4.5527913
8.233714 4.5581814
8.234715 4.5632984
8.235714 4.5681354
8.236714 4.5726772
8.237714 4.5769084
8.238714 4.580820699999999
8.239715 4.5844164
8.240714 4.587708800000001
8.241714 4.5907162
8.242714 4.5934543
8.243714 4.595928600000001
8.244715 4.5981347999999995
8.245714 4.6000604
8.246715 4.6016909
8.247714 4.6030197
8.248714 4.604050099999999
8.249714 4.6047967000000005
8.250714 4.605278
8.251715 4.605509700000001
8.252714 4.6054974
8.253715 4.6052352
8.254714 4.6047077
8.255714 4.6038993
8.256714 4.6028003
8.257714 4.6014134
8.258715 4.5997519
8.259714 4.5978349000000005
8.260715 4.5956794
8.261714 4.5932937
8.262714 4.5906734
8.263714 4.5878056
8.264714 4.5846764
8.265715 4.5812778
8.266714 4.5776132
8.267715 4.5736976
8.268714 4.5695499
8.269714 4.5651872000000004
8.270715 4.5606162
8.271714 4.5558315
8.272715 4.5508184
8.273714 4.545560099999999
8.274714 4.5400469999999995
8.275714 4.5342803
8.276714 4.5282735999999995
8.277715 4.522047199999999
8.278714 4.5156196
8.279715 4.5090001
8.280714 4.5021857999999995
8.281714 4.495163600000001
8.282714 4.4879179
8.283714 4.4804391
8.284715 4.4727284
8.285714 4.4647999
8.286715 4.4566736
8.287714 4.4483684000000006
8.288714 4.4398937
8.289714 4.4312455
8.290714 4.4224095
8.291715 4.4133686
8.292714 4.4041116
8.293715 4.3946397
8.294714 4.3849658
8.295714 4.3751117
8.296714 4.3650977
8.297714 4.3549359
8.298715 4.344625
8.299714 4.3341525
8.300714 4.3235008
8.301714 4.3126576
8.302714 4.3016221
8.303715 4.290406
8.304714 4.279029
8.305715 4.2675115
8.306714 4.2558651
8.307714 4.2440888
8.308714 4.2321693
8.309714 4.220089300000001
8.310715 4.2078353
8.311714 4.1954059
8.312715 4.1828137000000005
8.313714 4.1700806
8.314714 4.1572299
8.315714 4.1442763000000005
8.316714 4.131221
8.317715 4.1180521
8.318714 4.104751
8.319715 4.0913019
8.320714 4.0777002
8.321714 4.0639542
8.322714 4.0500837999999995
8.323714 4.0361103
8.324715 4.0220484
8.325714 4.0079001000000005
8.326715 3.9936535
8.327714 3.979291
8.328714 3.964797
8.329714 3.9501678
8.330714 3.9354134
8.331715 3.9205562
8.332714 3.9056212
8.333714 3.8906265
8.334714 3.8755767000000003
8.335714 3.8604613000000003
8.336715 3.8452618000000003
8.337714 3.8299594
8.338715 3.814546
8.339714 3.7990276000000005
8.340714 3.7834223
8.341714 3.767753
8.342714 3.7520371
8.343715 3.7362788
8.344714 3.720469
8.345715 3.70459
8.346714 3.6886233999999996
8.347714 3.6725613999999998
8.348714 3.6564104
8.349714 3.6401904999999997
8.350715 3.6239266
8.351714 3.6076389
8.352715 3.5913341
8.353714 3.575005
8.354714 3.5586330999999998
8.355714 3.5421994
8.356714 3.5256926
8.357715 3.5091157999999996
8.358714 3.4924861000000003
8.359715 3.475827
8.360714 3.4591589
8.361714 3.4424905
8.362714 3.4258161
8.363714 3.4091193
8.364715 3.3923812
8.365714 3.3755901999999995
8.366714 3.3587482
8.367714 3.3418704
8.368714 3.3249798999999998
8.369715 3.3080973
8.370714 3.2912329
8.371715 3.2743811999999997
8.372714 3.2575252999999997
8.373714 3.2406457
8.374714 3.223728
8.375714 3.206772
8.376715 3.1897914
8.377714 3.1728089
8.378715 3.1558472999999996
8.379714 3.1389188
8.380714 3.1220218
8.381714 3.1051423000000002
8.382714 3.0882620999999997
8.383715 3.0713674
8.384714 3.0544559
8.385715 3.0375393
8.386714 3.0206386
8.387714 3.0037742
8.388714 2.9869581
8.389714 2.9701887
8.390715 2.9534521000000002
8.391714 2.9367289000000003
8.392715 2.9200034
8.393714 2.9032715000000002
8.394714 2.8865432
8.395715 2.8698385
8.396714 2.8531784
8.397715 2.8365769999999997
8.398714 2.8200354
8.399714 2.8035421
8.400714 2.7870793000000003
8.401714 2.7706319
8.402715 2.7541949999999997
8.403714 2.7377766
8.404715 2.7213946
8.405714 2.7050696
8.406714 2.6888156
8.407714 2.6726345
8.408714 2.6565157
8.409715 2.6404416
8.410714 2.6243964
8.411715 2.6083734
8.412714 2.5923787
8.413714 2.5764287
8.414714 2.5605427
8.415714 2.5447352
8.416715 2.5290089
8.417714 2.5133545
8.418715 2.4977560999999997
8.419714 2.482198
8.420714 2.466673
8.421714 2.4511859
8.422714 2.4357514
8.423715 2.4203887
8.424714 2.4051119
8.425714 2.3899252
8.426714 2.3748208
8.427714 2.3597836
8.428715 2.3447983
8.429714 2.3298567
8.430715 2.3149621
8.431714 2.3001270000000003
8.432714 2.2853689
8.433714 2.2707012
8.434714 2.2561282
8.435715 2.2416437
8.436714 2.2272334000000003
8.437715 2.2128826
8.438714 2.1985833
8.439714 2.1843379
8.440714 2.1701582
8.441714 2.1560602
8.442715 2.1420568
8.443714 2.1281525
8.444715 2.1143416000000004
8.445714 2.1006107
8.446714 2.0869456
8.447714 2.0733377
8.448714 2.0597879
8.449715 2.0463063999999997
8.450714 2.0329081999999996
8.451715 2.019606
8.452714 2.0064047
8.453714 1.9932994999999998
8.454714 1.9802792
8.455714 1.967331
8.456715 1.9544471
8.457714 1.9416286
8.458714 1.9288845
8.459714 1.9162284
8.460714 1.9036712
8.461715 1.8912163999999998
8.462714 1.8788585
8.463715 1.8665850000000002
8.464714 1.8543825
8.465714 1.8422421000000002
8.466714 1.8301642
8.467714 1.8181568
8.468715 1.8062327
8.469714 1.7944029000000001
8.470715 1.7826715
8.471714 1.771035
8.472714 1.7594830999999997
8.473714 1.7480045999999998
8.474714 1.7365925
8.475715 1.7252484
8.476714 1.7139807
8.477715 1.7028010999999998
8.478714 1.6917195
8.479714 1.6807385000000001
8.480714 1.6698524
8.481714 1.6590500000000001
8.482715 1.6483188
8.483714 1.6376508
8.484715 1.6270461999999999
8.485714 1.6165128000000002
8.486714 1.6060610999999998
8.487714 1.5957003
8.488714 1.5854327000000001
8.489715 1.5752528
8.490714 1.5651496
8.491714 1.5551120999999999
8.492714 1.5451338000000001
8.493714 1.5352162
8.494715 1.5253676
8.495714 1.5155995
8.496715 1.5059208
8.497714 1.4963337
8.498714 1.4868322
8.499714 1.4774049
8.500714 1.4680402000000001
8.501715 1.4587318
8.502714 1.4494806
8.503715 1.4402949999999999
8.504714 1.4311859
8.505714 1.4221612
8.506714 1.413222
8.507714 1.4043611
8.508715 1.3955663
8.509714 1.3868251999999999
8.510715 1.3781312000000001
8.511714 1.3694859
8.512714 1.360898
8.513714 1.352379
8.514714 1.3439373
8.515715 1.3355738000000001
8.516714 1.3272811
8.517715 1.3190461
8.518714 1.3108564
8.519714 1.3027051
8.520715 1.2945943999999998
8.521714 1.2865339999999998
8.522715 1.2785362999999998
8.523714 1.2706103
8.524714 1.2627574000000001
8.525714 1.2549703
8.526714 1.2472359
8.527715 1.2395416
8.528714 1.2318805
8.529715 1.2242544
8.530714 1.2166730000000001
8.531714 1.2091489
8.532714 1.2016905
8.533714 1.1942981
8.534715 1.1869617000000001
8.535714 1.1796656
8.536715 1.1723941999999998
8.537714 1.1651385
8.538714 1.1578993
8.539714 1.1506869
8.540714 1.1435153
8.541715 1.1363959
8.542714 1.1293315
8.543715 1.1223154000000002
8.544714 1.1153341
8.545714 1.1083737
8.546714 1.1014264
8.547714 1.0944945
8.548715 1.0875888
8.549714 1.0807239
8.550714 1.0739103
8.551714 1.0671494
8.552714 1.0604311
8.553715 1.0537375999999998
8.554714 1.0470501
8.555715 1.0403566
8.556714 1.0336562
8.557714 1.0269591
8.558714 1.0202812
8.559714 1.0136364
8.560715 1.0070298
8.561714 1.0004553
8.562715 0.9938983199999999
8.563714 0.98734228
8.564714 0.98077636
8.565714 0.97420048
8.566714 0.96762516
8.567715 0.9610664999999999
8.568714 0.95453802
8.569715 0.94804391
8.570714 0.9415757800000001
8.571714 0.9351154800000001
8.572714 0.9286424099999999
8.573714 0.9221416899999999
8.574715 0.9156104199999999
8.575714 0.9090583799999999
8.576715 0.9025029800000001
8.577714 0.89596109
8.578714 0.889441
8.579714 0.8829384100000001
8.580714 0.87643797
8.581715 0.8699201999999999
8.582714 0.8633699300000001
8.583714 0.85678287
8.584714 0.8501675
8.585714 0.8435402999999999
8.586715 0.83691804
8.587714 0.83030919
8.588715 0.82370928
8.589714 0.81710201
8.590714 0.8104660499999999
8.591714 0.8037839999999999
8.592714 0.7970498899999999
8.593715 0.79027154
8.594714 0.7834665500000001
8.595715 0.77665425
8.596714 0.7698464700000001
8.597714 0.76304171
8.598714 0.75622546
8.599714 0.749376
8.600715 0.74247373
8.601714 0.7355092599999999
8.602715 0.72848722
8.603714 0.72142333
8.604714 0.7143365199999999
8.605714 0.70723998
8.606714 0.7001342300000001
8.607715 0.69300644
8.608714 0.68583591
8.609715 0.6786028900000001
8.610714 0.6712975
8.611714 0.66392398
8.612714 0.65649869
8.613714 0.6490425200000001
8.614715 0.64157136
8.615714 0.63408841
8.616714 0.62658247
8.617714 0.6190324199999999
8.618714 0.6114162000000001
8.619715 0.60372013
8.620714 0.59594451
8.621715 0.5881029200000001
8.622714 0.5802153600000001
8.623714 0.57229865
8.624714 0.56435843
8.625714 0.55638603
8.626715 0.5483618499999999
8.627714 0.5402638599999999
8.628715 0.5320773
8.629714 0.5238008700000001
8.630714 0.51544714
8.631714 0.5070365
8.632714 0.49858778
8.633715 0.49010948000000004
8.634714 0.48159566
8.635715 0.47302841999999995
8.636714 0.46438560999999995
8.637714 0.45565058999999997
8.638714 0.44681942
8.639714 0.43790243
8.640715 0.42891917
8.641714 0.41988939000000003
8.642715 0.4108238
8.643714 0.40171901
8.644714 0.39255851999999997
8.645715 0.38331999
8.646714 0.37398469
8.647715 0.36454564
8.648714 0.35501025
8.649714 0.34539662
8.650714 0.33572512
8.651714 0.32600896
8.652715 0.31624821
8.653714 0.30642961999999996
8.654715 0.29653255
8.655714 0.28653818
8.656714 0.27643789
8.657714 0.26623693
8.658714 0.25595189
8.659715 0.24560305999999998
8.660714 0.23520492999999998
8.661715 0.22475955
8.662714 0.21425516
8.663714 0.20367121
8.664714 0.19298722000000001
8.665714 0.18219152
8.666715 0.17128616
8.667714 0.16028575
8.668715 0.14921071
8.669714 0.13807818
8.670714 0.12689445000000002
8.671714 0.11565242
8.672714 0.10433503000000001
8.673715 0.092923205
8.674714 0.081404473
8.675714 0.069778599
8.676714 0.058057583999999995
8.677714 0.046260125
8.678715 0.034403021000000006
8.679714 0.022493422
8.680715 0.01052541
8.681714 -0.0015176048
8.682714 -0.013655728
8.683714 -0.02590387
8.684714 -0.038265344
8.685715 -0.05073059
8.686714 -0.06328153
8.687715 -0.075899542
8.688714 -0.088573544
8.689714 -0.10130455
8.690714 -0.11410485
8.691714 -0.12699205
8.692715 -0.13998102
8.693714 -0.15307711000000002
8.694715 -0.16627377000000002
8.695714 -0.17955553
8.696714 -0.19290501999999998
8.697714 -0.20631074
8.698714 -0.21977224
8.699715 -0.23330024
8.700714 -0.24691189
8.701715 -0.26062306
8.702714 -0.27444134
8.703714 -0.28836272999999996
8.704714 -0.30237334
8.705714 -0.31645554
8.706715 -0.33059549
8.707714 -0.34478897999999997
8.708714 -0.35904296999999996
8.709714 -0.37337209
8.710714 -0.38779192
8.711715 -0.40231193
8.712714 -0.41693136999999997
8.713715 -0.43163965
8.714714 -0.44642099999999996
8.715714 -0.46126158
8.716714 -0.47615529
8.717714 -0.49110618
8.718715 -0.50612641
8.719714 -0.5212303300000001
8.720715 -0.5364278299999999
8.721714 -0.5517196799999999
8.722714 -0.56709694
8.723714 -0.58254451
8.724714 -0.59804753
8.725715 -0.6135975499999999
8.726714 -0.62919562
8.727715 -0.64485157
8.728714 -0.66057923
8.729714 -0.67639025
8.730714 -0.69228867
8.731714 -0.70826933
8.732715 -0.72432007
8.733714 -0.74042692
8.734715 -0.7565801
8.735714 -0.7727777100000001
8.736714 -0.78902617
8.737714 -0.80533689
8.738714 -0.8217203399999999
8.739715 -0.83818147
8.740714 -0.85471692
8.741714 -0.87131616
8.742714 -0.8879657799999999
8.743714 -0.90465518
8.744715 -0.9213806099999999
8.745714 -0.93814647
8.746715 -0.9549628900000001
8.747714 -0.9718409699999999
8.748714 -0.98878788
8.749714 -1.0058031
8.750714 -1.0228788
8.751715 -1.0400026
8.752714 -1.0571627000000001
8.753715 -1.0743521
8.754714 -1.0915712
8.755714 -1.1088262999999998
8.756714 -1.1261267
8.757714 -1.1434793
8.758715 -1.160886
8.759714 -1.1783418
8.760715 -1.195837
8.761714 -1.2133611
8.762714 -1.2309074
8.763714 -1.2484752
8.764714 -1.2660698
8.765715 -1.2837003
8.766714 -1.3013748
8.767715 -1.3190971
8.768714 -1.3368636999999999
8.769714 -1.3546659
8.770715 -1.3724920999999999
8.771714 -1.3903325
8.772715 -1.4081823
8.773714 -1.4260425
8.774714 -1.4439194
8.775714 -1.4618201000000002
8.776714 -1.4797498
8.777715 -1.4977080999999999
8.778714 -1.5156898
8.779715 -1.5336861
8.780714 -1.5516885
8.781714 -1.5696917000000001
8.782714 -1.5876958
8.783714 -1.6057057
8.784715 -1.6237283000000002
8.785714 -1.6417691
8.786715 -1.6598297000000002
8.787714 -1.6779056
8.788714 -1.695988
8.789714 -1.714067
8.790714 -1.7321348
8.791715 -1.7501885
8.792714 -1.7682301
8.793715 -1.7862657
8.794714 -1.8043017000000001
8.795714 -1.8223422
8.796714 -1.840386
8.797714 -1.8584274
8.798715 -1.8764576000000002
8.799714 -1.8944683
8.800714 -1.9124539999999999
8.801714 -1.9304149
8.802714 -1.9483549999999998
8.803715 -1.9662801
8.804714 -1.9841950000000002
8.805715 -2.0020999
8.806714 -2.0199906
8.807714 -2.0378588
8.808714 -2.0556959999999997
8.809714 -2.073496
8.810715 -2.0912571
8.811714 -2.1089826
8.812715 -2.1266786
8.813714 -2.144351
8.814714 -2.1620022
8.815714 -2.1796292
8.816714 -2.1972245
8.817715 -2.2147778
8.818714 -2.2322807
8.819715 -2.2497283
8.820714 -2.267121
8.821714 -2.2844631
8.822714 -2.3017611000000002
8.823714 -2.3190190999999998
8.824715 -2.3362374000000004
8.825714 -2.3534113999999997
8.826715 -2.3705333
8.827714 -2.3875955
8.828714 -2.4045929
8.829714 -2.4215253
8.830714 -2.4383971
8.831715 -2.455215
8.832714 -2.4719838000000003
8.833714 -2.4887046
8.834714 -2.5053727
8.835714 -2.5219791
8.836715 -2.538513
8.837714 -2.5549665
8.838715 -2.5713362
8.839714 -2.5876239
8.840714 -2.6038356
8.841714 -2.6199777
8.842714 -2.6360534
8.843715 -2.6520612
8.844714 -2.6679946
8.845715 -2.6838446
8.846714 -2.699603
8.847714 -2.7152659
8.848714 -2.7308352
8.849714 -2.7463166
8.850715 -2.7617175
8.851714 -2.7770426
8.852715 -2.7922919
8.853714 -2.8074600000000003
8.854714 -2.8225373
8.855714 -2.8375149
8.856714 -2.8523864
8.857715 -2.8671512
8.858714 -2.8818138
8.859715 -2.8963808
8.860714 -2.9108575
8.861714 -2.9252443
8.862714 -2.9395366
8.863714 -2.9537249
8.864715 -2.9677987
8.865714 -2.9817503
8.866714 -2.9955773000000003
8.867714 -3.0092835
8.868714 -3.0228762
8.869715 -3.0363627
8.870714 -3.0497468999999997
8.871715 -3.063027
8.872714 -3.0761961
8.873714 -3.089245
8.874714 -3.1021666
8.875714 -3.1149579
8.876715 -3.1276219000000003
8.877714 -3.1401645
8.878715 -3.1525932
8.879714 -3.1649116
8.880714 -3.1771176
8.881714 -3.1892035
8.882714 -3.2011587
8.883715 -3.2129738
8.884714 -3.2246441
8.885715 -3.2361709000000003
8.886714 -3.2475606
8.887714 -3.2588206
8.888714 -3.2699563
8.889714 -3.2809675000000005
8.890715 -3.291849
8.891714 -3.3025924
8.892715 -3.3131883
8.893714 -3.3236317
8.894714 -3.3339228
8.895715 -3.3440668
8.896714 -3.3540715
8.897715 -3.3639424
8.898714 -3.3736806
8.899714 -3.3832822
8.900714 -3.3927392000000003
8.901714 -3.4020430999999998
8.902715 -3.4111879999999997
8.903714 -3.4201734
8.904715 -3.4290038000000003
8.905714 -3.4376867
8.906714 -3.4462277
8.907714 -3.4546286000000004
8.908714 -3.4628856999999997
8.909715 -3.4709904
8.910714 -3.4789339000000004
8.911715 -3.4867088999999996
8.912714 -3.4943136999999997
8.913714 -3.501752
8.914714 -3.5090309
8.915714 -3.516157
8.916715 -3.5231341
8.917714 -3.529961
8.918715 -3.5366323
8.919714 -3.54314
8.920714 -3.5494782000000002
8.921714 -3.5556454
8.922714 -3.5616446
8.923715 -3.567481
8.924714 -3.5731606
8.925714 -3.5786856
8.926714 -3.5840536999999997
8.927714 -3.5892587
8.928715 -3.5942920000000003
8.929714 -3.5991470999999997
8.930715 -3.6038216
8.931714 -3.6083184
8.932714 -3.6126435
8.933714 -3.6168042999999996
8.934714 -3.6208052
8.935715 -3.6246466999999996
8.936714 -3.6283251
8.937715 -3.6318335999999998
8.938714 -3.635167
8.939714 -3.638323
8.940714 -3.6413029
8.941714 -3.6441109999999997
8.942715 -3.6467522000000003
8.943714 -3.6492296
8.944715 -3.6515421999999997
8.945714 -3.6536857
8.946714 -3.6556538
8.947714 -3.6574412
8.948714 -3.6590457
8.949715 -3.6604695
8.950714 -3.6617178
8.951715 -3.6627963
8.952714 -3.663709
8.953714 -3.6644559
8.954714 -3.6650341
8.955714 -3.6654379
8.956715 -3.6656625999999997
8.957714 -3.6657058
8.958714 -3.6655691
8.959714 -3.6652561
8.960714 -3.6647714999999996
8.961715 -3.6641184
8.962714 -3.6632966000000002
8.963715 -3.6623037999999997
8.964714 -3.6611355999999997
8.965714 -3.6597893
8.966714 -3.6582641
8.967714 -3.6565624
8.968715 -3.6546886
8.969714 -3.6526468
8.970715 -3.6504395
8.971714 -3.6480658
8.972714 -3.6455217999999996
8.973714 -3.6428031
8.974714 -3.6399063000000003
8.975715 -3.6368313999999997
8.976714 -3.6335804
8.977715 -3.6301576000000004
8.978714 -3.6265674999999997
8.979714 -3.6228127999999997
8.980714 -3.6188933999999997
8.981714 -3.6148070999999997
8.982715 -3.6105506000000003
8.983714 -3.6061216
8.984715 -3.6015216000000003
8.985714 -3.5967536
8.986714 -3.5918217
8.987714 -3.5867299999999998
8.988714 -3.5814784000000004
8.989715 -3.5760649
8.990714 -3.5704846999999997
8.991714 -3.5647336000000003
8.992714 -3.5588089000000003
8.993714 -3.5527125
8.994715 -3.5464488000000003
8.995714 -3.5400238
8.996715 -3.5334422999999995
8.997714 -3.5267066
8.998714 -3.5198156000000003
8.999714 -3.5127655
9.000714 -3.5055529
9.001715 -3.4981764999999996
9.002714 -3.4906387
9.003715 -3.4829448999999997
9.004714 -3.4751005
9.005714 -3.4671098
9.006714 -3.4589733999999996
9.007714 -3.4506875999999997
9.008715 -3.4422468
9.009714 -3.4336463
9.010715 -3.4248844
9.011714 -3.4159634000000003
9.012714 -3.4068894000000003
9.013714 -3.3976699999999997
9.014714 -3.3883113
9.015715 -3.3788148
9.016714 -3.3691779
9.017715 -3.3593949
9.018714 -3.3494607000000003
9.019714 -3.3393733
9.020715 -3.3291355
9.021714 -3.3187538
9.022715 -3.308237
9.023714 -3.2975912000000003
9.024714 -3.2868184
9.025714 -3.2759152
9.026714 -3.2648745999999997
9.027715 -3.2536898
9.028714 -3.2423589
9.029715 -3.230885
9.030714 -3.2192759
9.031714 -3.2075413
9.032714 -3.1956889000000004
9.033714 -3.183721
9.034715 -3.1716336
9.035714 -3.1594187000000002
9.036715 -3.1470686
9.037714 -3.1345796000000004
9.038714 -3.1219548
9.039714 -3.1092023
9.040714 -3.0963335
9.041715 -3.0833573999999997
9.042714 -3.0702773
9.043715 -3.0570904
9.044714 -3.0437887
9.045714 -3.0303637
9.046714 -3.0168112000000002
9.047714 -3.003134
9.048715 -2.9893411000000003
9.049714 -2.9754445
9.050714 -2.9614540000000003
9.051714 -2.9473735000000003
9.052714 -2.9331994999999997
9.053715 -2.9189227
9.054714 -2.9045327
9.055715 -2.8900228
9.056714 -2.8753944
9.057714 -2.8606564
9.058714 -2.8458221
9.059714 -2.8309036
9.060715 -2.8159073
9.061714 -2.8008312
9.062715 -2.7856665
9.063714 -2.7704025
9.064714 -2.7550325
9.065714 -2.7395574
9.066714 -2.7239863
9.067715 -2.7083326000000003
9.068714 -2.6926095
9.069715 -2.6768235000000002
9.070714 -2.6609724000000003
9.071714 -2.6450463
9.072714 -2.6290325
9.073714 -2.6129222
9.074715 -2.5967138
9.075714 -2.5804156000000003
9.076715 -2.5640421
9.077714 -2.5476083
9.078714 -2.5311239
9.079714 -2.514589
9.080714 -2.4979955
9.081715 -2.4813308999999997
9.082714 -2.4645859
9.083714 -2.4477586
9.084714 -2.4308568
9.085714 -2.413895
9.086715 -2.3968884999999998
9.087714 -2.3798471
9.088715 -2.3627708000000003
9.089714 -2.3456497
9.090714 -2.3284698
9.091714 -2.3112191
9.092714 -2.2938933
9.093715 -2.276499
9.094714 -2.2590507
9.095715 -2.2415655
9.096714 -2.2240559
9.097714 -2.2065248
9.098714 -2.1889651
9.099714 -2.1713641
9.100715 -2.1537097000000003
9.101714 -2.1359971
9.102715 -2.1182319
9.103714 -2.100428
9.104714 -2.0826023
9.105714 -2.0647672999999998
9.106714 -2.0469261
9.107715 -2.0290716
9.108714 -2.0111894
9.109715 -1.9932657
9.110714 -1.9752938000000002
9.111714 -1.9572774000000002
9.112714 -1.9392299000000002
9.113714 -1.9211691
9.114715 -1.9031094
9.115714 -1.8850566999999998
9.116714 -1.8670056000000002
9.117714 -1.8489432
9.118714 -1.830855
9.119715 -1.8127332
9.120714 -1.7945796
9.121715 -1.7764065
9.122714 -1.758231
9.123714 -1.7400680000000002
9.124714 -1.7219242
9.125714 -1.7037951999999998
9.126715 -1.6856687
9.127714 -1.6675301
9.128715 -1.6493708
9.129714 -1.6311921
9.130714 -1.6130062
9.131714 -1.5948305
9.132714 -1.5766812000000001
9.133715 -1.5585662999999998
9.134714 -1.5404822
9.135715 -1.5224166000000001
9.136714 -1.5043538
9.137714 -1.4862826
9.138714 -1.4682017
9.139714 -1.4501207
9.140715 -1.4320556
9.141714 -1.4140225
9.142715 -1.3960305
9.143714 -1.3780778
9.144714 -1.360154
9.145715 -1.3422448999999999
9.146714 -1.3243403
9.147715 -1.3064395
9.148714 -1.288552
9.149714 -1.2706946000000001
9.150714 -1.2528839
9.151714 -1.2351297
9.152715 -1.2174308
9.153714 -1.1997766
9.154715 -1.1821515
9.155714 -1.164543
9.156714 -1.1469474
9.157714 -1.1293716
9.158714 -1.1118301000000002
9.159715 -1.0943389
9.160714 -1.0769079000000001
9.161715 -1.0595379
9.162714 -1.0422199
9.163714 -1.0249401
9.164714 -1.007687
9.165714 -0.99045765
9.166715 -0.9732591
9.167714 -0.9561063700000001
9.168715 -0.93901604
9.169714 -0.9219990100000001
9.170714 -0.90505658
9.171714 -0.88818008
9.172714 -0.87135565
9.173715 -0.8545706
9.174714 -0.83782002
9.175714 -0.82110902
9.176714 -0.80445046
9.177714 -0.78785941
9.178715 -0.77134641
9.179714 -0.7549127600000001
9.180715 -0.7385504
9.181714 -0.72224587
9.182714 -0.70598708
9.183714 -0.68976916
9.184714 -0.67359717
9.185715 -0.65748417
9.186714 -0.64144577
9.187715 -0.6254933300000001
9.188714 -0.60962937
9.189714 -0.59384704
9.190714 -0.5781337200000001
9.191714 -0.56247762
9.192715 -0.54687345
9.193714 -0.5313253
9.194715 -0.5158451399999999
9.195714 -0.5004474
9.196714 -0.48514250999999997
9.197714 -0.46993232999999995
9.198714 -0.45480952
9.199715 -0.43976107000000003
9.200714 -0.42477469
9.201715 -0.40984452
9.202714 -0.39497409
9.203714 -0.38017489
9.204714 -0.36546111
9.205714 -0.3508433
9.206715 -0.3363237
9.207714 -0.3218954
9.208714 -0.30754597
9.209714 -0.29326348999999996
9.210714 -0.27904233
9.211715 -0.26488616
9.212714 -0.25080643
9.213715 -0.23681733
9.214714 -0.22292954
9.215714 -0.20914543000000002
9.216714 -0.19545843999999998
9.217714 -0.18185637000000002
9.218715 -0.16832744
9.219714 -0.15486601
9.220715 -0.14147547000000002
9.221714 -0.12816676
9.222714 -0.11495334
9.223714 -0.10184486
9.224714 -0.088842504
9.225715 -0.075938355
9.226714 -0.063118932
9.227715 -0.050371373000000004
9.228714 -0.037689396
9.229714 -0.025076279
9.230714 -0.012543408
9.231714 -0.00010515192
9.232715 0.01222768
9.233714 0.024452548999999997
9.234715 0.036576067
9.235714 0.048610556
9.236714 0.06056788799999999
9.237714 0.07245352
9.238714 0.084263622
9.239715 0.095986639
9.240714 0.10760857000000001
9.241714 0.11911968
9.242714 0.13051918999999998
9.243714 0.14181603
9.244715 0.15302506999999999
9.245714 0.16416045
9.246715 0.17522932000000002
9.247714 0.18622860000000002
9.248714 0.19714651
9.249714 0.2079681
9.250714 0.21868226999999998
9.251715 0.22928686999999998
9.252714 0.23978977
9.253715 0.25020507
9.254714 0.26054638
9.255714 0.27082025
9.256714 0.28102282
9.257714 0.29114144999999997
9.258715 0.30116043
9.259714 0.31106828
9.260715 0.32086329999999996
9.261714 0.33055458
9.262714 0.340158
9.263714 0.34968914
9.264714 0.35915615
9.265715 0.36855612
9.266714 0.37787646999999996
9.267715 0.38710104
9.268714 0.39621773000000005
9.269714 0.4052246
9.270715 0.41413116
9.271714 0.42295433000000004
9.272715 0.43171099
9.273714 0.44041033999999996
9.274714 0.44904957000000006
9.275714 0.45761517
9.276714 0.46608909
9.277715 0.47445711999999995
9.278714 0.48271543
9.279715 0.49087256
9.280714 0.49894559
9.281714 0.50695227
9.282714 0.51490287
9.283714 0.52279555
9.284715 0.53061713
9.285714 0.53834943
9.286715 0.54597808
9.287714 0.55349963
9.288714 0.56092385
9.289714 0.5682697999999999
9.290714 0.5755577199999999
9.291715 0.58280001
9.292714 0.5899956399999999
9.293715 0.59713074
9.294714 0.60418472
9.295714 0.61113993
9.296714 0.61798966
9.297714 0.62474143
9.298715 0.6314135599999999
9.299714 0.63802716
9.300714 0.6445965300000001
9.301714 0.6511227199999999
9.302714 0.65759332
9.303715 0.66398848
9.304714 0.67029055
9.305715 0.6764927900000001
9.306714 0.68260324
9.307714 0.6886416599999999
9.308714 0.69463113
9.309714 0.70058787
9.310715 0.70651378
9.311714 0.7123958300000001
9.312715 0.7182118000000001
9.313714 0.72394046
9.314714 0.72957152
9.315714 0.73511037
9.316714 0.7405762100000001
9.317715 0.74599357
9.318714 0.75138151
9.319715 0.75674527
9.320714 0.7620743
9.321714 0.7673474
9.322714 0.77254283
9.323714 0.7776488100000001
9.324715 0.7826693399999999
9.325714 0.7876230399999999
9.326715 0.7925350200000001
9.327714 0.7974257699999999
9.328714 0.80230189
9.329714 0.8071534300000001
9.330714 0.81195831
9.331715 0.8166927799999999
9.332714 0.8213425099999999
9.333714 0.8259097999999999
9.334714 0.83041303
9.335714 0.83487909
9.336715 0.83933165
9.337714 0.84378077
9.338715 0.8482187999999999
9.339714 0.8526241400000001
9.340714 0.8569711799999999
9.341714 0.86124213
9.342714 0.8654355100000001
9.343715 0.86956704
9.344714 0.87366272
9.345715 0.87774722
9.346714 0.88183302
9.347714 0.8859151
9.348714 0.88997344
9.349714 0.89398278
9.350715 0.8979246
9.351714 0.90179658
9.352715 0.90561416
9.353714 0.90940446
9.354714 0.91319447
9.355714 0.91699921
9.356714 0.92081539
9.357715 0.9246226399999999
9.358714 0.9283929099999999
9.359715 0.93210321
9.360714 0.9357459800000001
9.361714 0.9393326900000001
9.362714 0.9428889500000001
9.363714 0.94644316
9.364715 0.9500138499999999
9.365714 0.9536020500000001
9.366714 0.95719146
9.367714 0.96075647
9.368714 0.9642745399999999
9.369715 0.96773729
9.370714 0.9711550500000001
9.371715 0.97455289
9.372714 0.97795986
9.373714 0.9813959699999999
9.374714 0.98486375
9.375714 0.98834662
9.376715 0.9918170000000001
9.377714 0.99524865
9.378715 0.9986283300000001
9.379714 1.0019623
9.380714 1.0052737
9.381714 1.0085923
9.382714 1.0119415
9.383715 1.0153282
9.384714 1.0187405
9.385715 1.0221531000000001
9.386714 1.0255395
9.387714 1.0288848
9.388714 1.032192
9.389714 1.0354817
9.390715 1.0387828
9.391714 1.0421194
9.392715 1.0455007
9.393714 1.0489165999999999
9.394714 1.0523428
9.395715 1.0557522
9.396714 1.0591275
9.397715 1.0624696
9.398714 1.0657976
9.399714 1.0691411
9.400714 1.0725268
9.401714 1.0759675
9.402715 1.0794565
9.403714 1.082971
9.404715 1.0864829
9.405714 1.0899712000000001
9.406714 1.0934321
9.407714 1.0968801
9.408714 1.1003417
9.409715 1.1038435
9.410714 1.1074001999999998
9.411715 1.1110081
9.412714 1.1146476
9.413714 1.1182921000000001
9.414714 1.1219207
9.415714 1.1255283
9.416715 1.1291280000000001
9.417714 1.1327462
9.418715 1.1364107
9.419714 1.1401387
9.420714 1.1439295
9.421714 1.1477647
9.422714 1.1516175
9.423715 1.155464
9.424714 1.1592944
9.425714 1.1631176
9.426714 1.1669567
9.427714 1.1708388
9.428715 1.1747832
9.429714 1.1787931
9.430715 1.1828542
9.431714 1.1869426
9.432714 1.1910354
9.433714 1.1951218
9.434714 1.1992082
9.435715 1.2033152999999999
9.436714 1.2074692999999999
9.437715 1.2116899
9.438714 1.2159814
9.439714 1.2203312
9.440714 1.224715
9.441714 1.2291081000000001
9.442715 1.2334962
9.443714 1.2378818999999999
9.444715 1.2422829
9.445714 1.2467245999999998
9.446714 1.2512284
9.447714 1.2558029
9.448714 1.2604399
9.449715 1.2651192
9.450714 1.2698183
9.451715 1.2745224
9.452714 1.2792319
9.453714 1.283962
9.454714 1.288736
9.455714 1.2935746
9.456715 1.2984868999999999
9.457714 1.3034665
9.458714 1.3084942
9.459714 1.313547
9.460714 1.3186083
9.461715 1.3236756
9.462714 1.3287609
9.463715 1.3338858
9.464714 1.3390713
9.465714 1.3443287
9.466714 1.349655
9.467714 1.3550341000000001
9.468715 1.3604450000000001
9.469714 1.3658709999999998
9.470715 1.371307
9.471714 1.3767621
9.472714 1.3822546999999998
9.473714 1.3878047
9.474714 1.3934237
9.475715 1.3991106
9.476714 1.404852
9.477715 1.4106286000000001
9.478714 1.4164237
9.479714 1.4222314999999999
9.480714 1.4280587
9.481714 1.4339225
9.482715 1.4398418
9.483714 1.4458292
9.484715 1.4518853
9.485714 1.4579987
9.486714 1.4641512
9.487714 1.4703257
9.488714 1.4765137
9.489715 1.4827187
9.490714 1.4889539
9.491714 1.4952358000000001
9.492714 1.5015765
9.493714 1.5079785
9.494715 1.5144332999999999
9.495714 1.5209257999999999
9.496715 1.5274413
9.497714 1.5339725
9.498714 1.5405224
9.499714 1.5471034
9.500714 1.5537313000000001
9.501715 1.5604184
9.502714 1.5671675999999999
9.503715 1.5739718
9.504714 1.5808171
9.505714 1.5876881999999999
9.506714 1.5945755
9.507714 1.6014792
9.508715 1.6084075
9.509714 1.6153732
9.510715 1.6223872
9.511714 1.6294532
9.512714 1.6365661999999999
9.513714 1.6437153999999998
9.514714 1.6508882999999999
9.515715 1.6580774
9.516714 1.6652828000000002
9.517715 1.6725127
9.518714 1.6797784999999998
9.519714 1.6870899000000001
9.520715 1.6944503
9.521714 1.7018557
9.522715 1.7092953000000002
9.523714 1.7167576
9.524714 1.7242348
9.525714 1.7317254
9.526714 1.739235
9.527715 1.7467727999999998
9.528714 1.7543468999999998
9.529715 1.7619605999999999
9.530714 1.7696106999999999
9.531714 1.7772891
9.532714 1.7849864
9.533714 1.7926957000000001
9.534715 1.8004159
9.535714 1.8081507
9.536715 1.8159073000000001
9.537714 1.823692
9.538714 1.8315070999999998
9.539714 1.8393495999999998
9.540714 1.8472125999999998
9.541715 1.8550882000000002
9.542714 1.8629717000000001
9.543715 1.8708628
9.544714 1.8787663
9.545714 1.8866891000000001
9.546714 1.8946368000000002
9.547714 1.9026112000000002
9.548715 1.9106096
9.549714 1.9186253
9.550714 1.9266509
9.551714 1.9346813
9.552714 1.9427149000000001
9.553715 1.9507537
9.554714 1.9588012
9.555715 1.9668598
9.556714 1.9749288999999999
9.557714 1.9830048
9.558714 1.9910818000000001
9.559714 1.9991549000000002
9.560715 2.0072225
9.561714 2.0152867000000003
9.562715 2.0233523
9.563714 2.0314248
9.564714 2.0395076000000003
9.565714 2.0476002
9.566714 2.055699
9.567715 2.0637982999999998
9.568714 2.0718928
9.569715 2.0799799
9.570714 2.0880599
9.571714 2.0961355
9.572714 2.1042094000000002
9.573714 2.1122813000000003
9.574715 2.1203483
9.575714 2.1284048
9.576715 2.1364447
9.577714 2.1444639000000003
9.578714 2.1524627
9.579714 2.1604445
9.580714 2.1684146
9.581715 2.1763777
9.582714 2.1843351
9.583714 2.1922836
9.584714 2.2002170000000003
9.585714 2.2081284
9.586715 2.2160135000000003
9.587714 2.2238716
9.588715 2.2317061
9.589714 2.2395222
9.590714 2.2473231
9.591714 2.2551088
9.592714 2.2628744999999997
9.593715 2.2706127
9.594714 2.2783160000000002
9.595715 2.2859800999999997
9.596714 2.2936057
9.597714 2.3011981
9.598714 2.3087641
9.599714 2.3163088
9.600715 2.3238324
9.601714 2.3313299
9.602715 2.3387928
9.603714 2.3462124
9.604714 2.3535835
9.605714 2.3609063
9.606714 2.3681859999999997
9.607715 2.3754304
9.608714 2.3826452000000002
9.609715 2.3898311
9.610714 2.3969829000000002
9.611714 2.4040908
9.612714 2.4111452
9.613714 2.4181401
9.614715 2.4250759
9.615714 2.4319584
9.616714 2.4387965
9.617714 2.4455974
9.618714 2.4523625
9.619715 2.4590865
9.620714 2.4657588
9.621715 2.4723684
9.622714 2.478908
9.623714 2.4853768
9.624714 2.4917808999999997
9.625714 2.4981301
9.626715 2.5044326
9.627714 2.5106911999999997
9.628715 2.5169013000000002
9.629714 2.5230527
9.630714 2.5291335000000004
9.631714 2.5351359
9.632714 2.5410589
9.633715 2.5469090999999997
9.634714 2.5526971
9.635715 2.5584327
9.636714 2.5641197
9.637714 2.5697544
9.638714 2.5753252
9.639714 2.5808187
9.640715 2.5862243
9.641714 2.5915384
9.642715 2.5967659
9.643714 2.6019169
9.644714 2.6070019
9.645715 2.6120264
9.646714 2.6169881
9.647715 2.6218774
9.648714 2.6266813
9.649714 2.6313895
9.650714 2.635999
9.651714 2.6405154
9.652715 2.6449503
9.653714 2.6493158
9.654715 2.6536191000000002
9.655714 2.6578583
9.656714 2.662023
9.657714 2.6660979
9.658714 2.6700694
9.659715 2.673931
9.660714 2.6776850000000003
9.661715 2.6813414
9.662714 2.6849122999999997
9.663714 2.6884066
9.664714 2.6918253
9.665714 2.6951606999999997
9.666715 2.6984003999999997
9.667714 2.7015327
9.668715 2.7045516
9.669714 2.7074602999999997
9.670714 2.7102694
9.671714 2.7129916
9.672714 2.7156366000000003
9.673715 2.7182052000000003
9.674714 2.7206886999999997
9.675714 2.7230725000000002
9.676714 2.725341
9.677714 2.7274847
9.678715 2.7295033
9.679714 2.7314051999999998
9.680715 2.7332031999999997
9.681714 2.7349088
9.682714 2.7365269000000003
9.683714 2.738053
9.684714 2.7394759
9.685715 2.7407829
9.686714 2.7419658
9.687715 2.7430244
9.688714 2.7439663
9.689714 2.7448042999999998
9.690714 2.7455494000000003
9.691714 2.7462054
9.692715 2.7467676
9.693714 2.7472232
9.694715 2.7475571
9.695714 2.7477579
9.696714 2.7478226
9.697714 2.7477575
9.698714 2.7475754
9.699715 2.7472887000000004
9.700714 2.7469046
9.701715 2.746422
9.702714 2.7458314
9.703714 2.7451197
9.704714 2.7442759
9.705714 2.7432963
9.706715 2.7421858
9.707714 2.7409548
9.708714 2.7396154
9.709714 2.7381748
9.710714 2.7366323
9.711715 2.7349792
9.712714 2.7332026999999997
9.713715 2.7312912000000003
9.714714 2.7292399
9.715714 2.7270521999999997
9.716714 2.7247388
9.717714 2.7223121
9.718715 2.7197808
9.719714 2.7171461
9.720715 2.7144011
9.721714 2.7115336
9.722714 2.7085314
9.723714 2.7053878
9.724714 2.7021036
9.725715 2.6986871
9.726714 2.6951499
9.727715 2.6915014
9.728714 2.6877448000000004
9.729714 2.6838757
9.730714 2.6798846000000003
9.731714 2.6757607
9.732715 2.6714977
9.733714 2.6670955
9.734715 2.6625616
9.735714 2.6579067000000003
9.736714 2.6531401999999997
9.737714 2.6482658
9.738714 2.6432799
9.739715 2.6381731
9.740714 2.6329342
9.741714 2.6275557000000003
9.742714 2.6220357
9.743714 2.61638
9.744715 2.6105985
9.745714 2.6047016
9.746715 2.5986949
9.747714 2.5925778
9.748714 2.5863433000000002
9.749714 2.579982
9.750714 2.5734862
9.751715 2.5668532
9.752714 2.5600867
9.753715 2.5531951
9.754714 2.5461871
9.755714 2.5390680999999997
9.756714 2.5318378999999998
9.757714 2.5244908
9.758715 2.5170187
9.759714 2.5094138
9.760715 2.5016732999999998
9.761714 2.4938
9.762714 2.4858013000000003
9.763714 2.4776863
9.764714 2.4694618000000004
9.765715 2.4611292
9.766714 2.4526848
9.767715 2.4441211000000003
9.768714 2.4354305
9.769714 2.4266092
9.770715 2.4176579
9.771714 2.4085818
9.772715 2.3993883
9.773714 2.3900842
9.774714 2.3806722999999996
9.775714 2.3711508
9.776714 2.3615147999999997
9.777715 2.3517584
9.778714 2.3418782
9.779715 2.3318744999999996
9.780714 2.3217514
9.781714 2.3115153999999998
9.782714 2.3011725
9.783714 2.2907255
9.784715 2.2801733
9.785714 2.2695114999999997
9.786715 2.2587346
9.787714 2.2478379
9.788714 2.2368206
9.789714 2.2256853
9.790714 2.2144375000000003
9.791715 2.2030836000000003
9.792714 2.1916281
9.793715 2.1800726999999998
9.794714 2.1684155
9.795714 2.1566533
9.796714 2.1447822
9.797714 2.1328008
9.798715 2.12071
9.799714 2.1085138
9.800714 2.0962166
9.801714 2.0838223
9.802714 2.0713324
9.803715 2.0587451999999997
9.804714 2.0460578
9.805715 2.0332668000000003
9.806714 2.0203704
9.807714 2.0073691
9.808714 1.9942664999999997
9.809714 1.9810668999999999
9.810715 1.9677749000000002
9.811714 1.9543935
9.812715 1.9409231999999998
9.813714 1.9273626
9.814714 1.9137089999999999
9.815714 1.8999603
9.816714 1.8861156000000001
9.817715 1.8721767
9.818714 1.8581469
9.819715 1.8440299
9.820714 1.8298291000000002
9.821714 1.8155457
9.822714 1.8011801
9.823714 1.7867308
9.824715 1.7721965999999998
9.825714 1.7575769
9.826715 1.7428724
9.827714 1.7280853999999999
9.828714 1.7132189
9.829714 1.6982758
9.830714 1.6832581
9.831715 1.6681663999999998
9.832714 1.6529994
9.833714 1.6377557
9.834714 1.6224338
9.835714 1.6070332
9.836715 1.5915556000000002
9.837714 1.576004
9.838715 1.5603824
9.839714 1.5446945
9.840714 1.5289433
9.841714 1.5131302
9.842714 1.4972546999999998
9.843715 1.4813157000000001
9.844714 1.4653121
9.845715 1.4492436
9.846714 1.4331114
9.847714 1.4169174
9.848714 1.4006644000000001
9.849714 1.3843541
9.850715 1.3679874
9.851714 1.3515636
9.852715 1.335081
9.853714 1.318538
9.854714 1.3019344
9.855714 1.2852718
9.856714 1.268554
9.857715 1.2517857000000001
9.858714 1.2349719000000001
9.859715 1.2181163
9.860714 1.2012203000000001
9.861714 1.1842838
9.862714 1.167305
9.863714 1.1502826000000002
9.864715 1.1332162
9.865714 1.116107
9.866714 1.098958
9.867714 1.0817723
9.868714 1.0645524
9.869715 1.0472988
9.870714 1.0300105
9.871715 1.0126851
9.872714 0.99532045
9.873714 0.97791627
9.874714 0.9604745499999999
9.875714 0.94299959
9.876715 0.9254965900000001
9.877714 0.90797041
9.878715 0.89042373
9.879714 0.87285703
9.880714 0.8552686300000001
9.881714 0.8376562000000001
9.882714 0.82001835
9.883715 0.80235591
9.884714 0.7846718699999999
9.885715 0.76697073
9.886714 0.74925674
9.887714 0.73153237
9.888714 0.71379775
9.889714 0.69605093
9.890715 0.67828926
9.891714 0.66051101
9.892715 0.64271684
9.893714 0.6249099499999999
9.894714 0.60709515
9.895715 0.58927736
9.896714 0.57145972
9.897715 0.55364273
9.898714 0.53582448
9.899714 0.51800199
9.900714 0.50017294
9.901714 0.48233736
9.902715 0.46449807
9.903714 0.44666003
9.904715 0.42882859999999995
9.905714 0.41100788
9.906714 0.39319932
9.907714 0.37540187999999997
9.908714 0.35761308
9.909715 0.33983083000000003
9.910714 0.32205493
9.911715 0.30428781000000005
9.912714 0.28653375000000003
9.913714 0.26879744
9.914714 0.25108217
9.915714 0.23338857999999998
9.916715 0.21571477
9.917714 0.19805748
9.918715 0.18041395
9.919714 0.16278373999999998
9.920714 0.14516944
9.921714 0.127576
9.922714 0.11000915
9.923715 0.09247343400000001
9.924714 0.074970804
9.925714 0.057500420000000003
9.926714 0.040059723
9.927714 0.022646278
9.928715 0.0052593965
9.929714 -0.012099081999999999
9.930715 -0.029425288
9.931714 -0.046714858
9.932714 -0.063964637
9.933714 -0.08117392400000001
9.934714 -0.098344544
9.935715 -0.11547962
9.936714 -0.13258171
9.937715 -0.14965108
9.938714 -0.16668506
9.939714 -0.18367867
9.940714 -0.20062628
9.941714 -0.21752365999999998
9.942715 -0.2343693
9.943714 -0.25116459
9.944715 -0.26791252
9.945714 -0.28461588
9.946714 -0.30127550000000003
9.947714 -0.31788941
9.948714 -0.33445349
9.949715 -0.35096309
9.950714 -0.36741497
9.951715 -0.38380853
9.952714 -0.40014572
9.953714 -0.41642967000000003
9.954714 -0.43266271
9.955714 -0.44884491
9.956715 -0.46497327
9.957714 -0.48104268
9.958714 -0.49704788
9.959714 -0.51298542
9.960714 -0.52885516
9.961715 -0.54465979
9.962714 -0.5604034299999999
9.963715 -0.57608928
9.964714 -0.59171771
9.965714 -0.6072857
9.966714 -0.62278765
9.967714 -0.6382177600000001
9.968715 -0.6535721
9.969714 -0.66885008
9.970715 -0.6840542
9.971714 -0.69918851
9.972714 -0.7142562
9.973714 -0.7292574700000001
9.974714 -0.74418918
9.975715 -0.75904592
9.976714 -0.77382238
9.977715 -0.7885158999999999
9.978714 -0.80312779
9.979714 -0.8176625700000001
9.980714 -0.8321261999999999
9.981714 -0.84652277
9.982715 -0.86085238
9.983714 -0.87511055
9.984715 -0.8892895700000001
9.985714 -0.9033815000000001
9.986714 -0.91738123
9.987714 -0.93128821
9.988714 -0.94510615
9.989715 -0.95884092
9.990714 -0.97249737
9.991714 -0.98607652
9.992714 -0.99957511
9.993714 -1.0129867000000001
9.994715 -1.0263049
9.995714 -1.0395265
9.996715 -1.0526531000000001
9.997714 -1.065691
9.998714 -1.0786479999999998
9.999714 -1.0915302
10.00071 -1.1043383
10.00171 -1.1170671
10.00271 -1.1297073
10.00371 -1.1422488
10.00471 -1.1546850000000002
10.00571 -1.1670155999999998
10.00671 -1.179246
10.00771 -1.1913844
10.00871 -1.2034385
10.00971 -1.2154106
10.01071 -1.2272973
10.01171 -1.23909
10.01271 -1.2507796999999998
10.01371 -1.2623605
10.01471 -1.2738329
10.01571 -1.2852035
10.01671 -1.2964822
10.01771 -1.3076777
10.01871 -1.3187927
10.01971 -1.3298229
10.02071 -1.3407580000000001
10.02171 -1.3515862
10.02271 -1.3622994
10.02371 -1.3728967
10.02471 -1.383385
10.02571 -1.3937755
10.02671 -1.4040789999999999
10.02771 -1.4143006
10.02871 -1.424437
10.02971 -1.4344782
10.03071 -1.4444112
10.03171 -1.4542266
10.03271 -1.4639222
10.03371 -1.4735044
10.03471 -1.4829851
10.03571 -1.4923762999999999
10.03671 -1.5016844
10.03771 -1.5109072
10.03871 -1.5200346
10.03971 -1.529053
10.04071 -1.537952
10.04171 -1.5467289
10.04271 -1.5553906
10.04371 -1.5639504
10.04471 -1.5724227
10.04571 -1.5808157999999999
10.04671 -1.5891282
10.04771 -1.597349
10.04871 -1.6054627
10.04971 -1.6134555
10.05071 -1.6213218
10.05171 -1.6290665
10.05271 -1.6367031
10.05371 -1.644247
10.05471 -1.6517086
10.05571 -1.659089
10.05671 -1.6663786
10.05771 -1.6735623000000002
10.05871 -1.6806256
10.05971 -1.6875623
10.06071 -1.6943773
10.06171 -1.7010849000000001
10.06271 -1.7077019
10.06371 -1.7142412999999999
10.06471 -1.7207053
10.06571 -1.7270843
10.06671 -1.7333614000000002
10.06771 -1.7395196000000002
10.06871 -1.7455498
10.06971 -1.7514544
10.07071 -1.7572472
10.07171 -1.7629466999999999
10.07271 -1.7685678
10.07371 -1.7741152999999998
10.07471 -1.7795812000000002
10.07571 -1.784949
10.07671 -1.7902004999999999
10.07771 -1.7953246999999999
10.07871 -1.8003225
10.07971 -1.8052070999999998
10.08071 -1.8099980000000002
10.08171 -1.8147124000000001
10.08271 -1.8193575
10.08371 -1.8239268999999998
10.08471 -1.8284041000000002
10.08571 -1.8327693999999999
10.08671 -1.8370098000000001
10.08771 -1.8411240999999998
10.08871 -1.8451247
10.08971 -1.8490316
10.09071 -1.8528635000000002
10.09171 -1.8566296
10.09271 -1.8603250000000002
10.09371 -1.8639335
10.09471 -1.8674342
10.09571 -1.8708115
10.09671 -1.8740624000000001
10.09771 -1.8771980000000001
10.09871 -1.8802389999999998
10.09971 -1.8832067000000001
10.10071 -1.8861135
10.10171 -1.8889576000000001
10.10271 -1.8917239999999997
10.10371 -1.8943917000000001
10.10471 -1.8969429999999998
10.10571 -1.8993717
10.10671 -1.9016866000000001
10.10771 -1.9039068
10.10871 -1.9060537
10.10971 -1.9081405999999999
10.11071 -1.9101676
10.11171 -1.9121202
10.11271 -1.9139769000000002
10.11371 -1.9157187999999998
10.11471 -1.9173384000000002
10.11571 -1.9188431999999997
10.11671 -1.9202536
10.11771 -1.9215936
10.11871 -1.9228807
10.11971 -1.9241184000000002
10.12071 -1.9252950000000002
10.12171 -1.9263892
10.12271 -1.9273797
10.12371 -1.9282550999999999
10.12471 -1.9290189999999998
10.12571 -1.9296885
10.12671 -1.9302862
10.12771 -1.9308301
10.12871 -1.9313253
10.12971 -1.9317623
10.13071 -1.9321207
10.13171 -1.9323793999999999
10.13271 -1.9325264000000002
10.13371 -1.9325645999999999
10.13471 -1.9325113
10.13571 -1.932391
10.13671 -1.9322244
10.13771 -1.9320199
10.13871 -1.9317698
10.13971 -1.9314532999999998
10.14071 -1.9310467000000002
10.14171 -1.9305339000000001
10.14271 -1.9299129000000002
10.14371 -1.9291975
10.14471 -1.9284101000000002
10.14571 -1.9275727
10.14671 -1.9266959
10.14771 -1.9257758
10.14871 -1.9247953000000002
10.14971 -1.9237328000000002
10.15071 -1.9225728000000002
10.15171 -1.9213131
10.15271 -1.9199671
10.15371 -1.9185577999999999
10.15471 -1.917108
10.15571 -1.9156300000000002
10.15671 -1.9141203
10.15771 -1.9125612
10.15871 -1.9109285999999999
10.15971 -1.9092025
10.16071 -1.907376
10.16171 -1.9054585999999998
10.16271 -1.9034714000000001
10.16371 -1.9014376999999998
10.16471 -1.8993731999999999
10.16571 -1.897279
10.16671 -1.8951425000000002
10.16771 -1.8929435000000001
10.16871 -1.8906636
10.16971 -1.8882966
10.17071 -1.8858507
10.17171 -1.883346
10.17271 -1.8808054
10.17371 -1.8782442
10.17471 -1.8756639
10.17571 -1.8730506
10.17671 -1.870382
10.17771 -1.8676365000000001
10.17871 -1.8648031999999999
10.17971 -1.8618864999999998
10.18071 -1.8589042
10.18171 -1.8558795
10.18271 -1.8528309
10.18371 -1.8497642
10.18471 -1.8466709000000001
10.18571 -1.8435327000000001
10.18671 -1.840331
10.18771 -1.8370556
10.18871 -1.8337095
10.18971 -1.8303087
10.19071 -1.8268746999999999
10.19171 -1.8234251
10.19271 -1.8199652
10.19371 -1.8164858
10.19471 -1.8129675
10.19571 -1.8093887999999998
10.19671 -1.8057363
10.19771 -1.8020099
10.19871 -1.7982233
10.19971 -1.7943976
10.20071 -1.7905520000000001
10.20171 -1.7866958
10.20271 -1.7828248000000002
10.20371 -1.7789241
10.20471 -1.7749753
10.20571 -1.7709661
10.20671 -1.7668961
10.20771 -1.7627768
10.20871 -1.7586276
10.20971 -1.7544662999999998
10.21071 -1.7503009999999999
10.21171 -1.7461273999999998
10.21271 -1.7419299
10.21371 -1.7376896
10.21471 -1.7333920999999999
10.21571 -1.7290344
10.21671 -1.7246263000000002
10.21771 -1.7201858
10.21871 -1.7157308999999998
10.21971 -1.7112721000000002
10.22071 -1.7068081999999998
10.22171 -1.7023272999999999
10.22271 -1.6978126
10.22371 -1.693251
10.22471 -1.6886386999999998
10.22571 -1.6839834000000002
10.22671 -1.6793006999999998
10.22771 -1.6746067999999998
10.22871 -1.6699118999999998
10.22971 -1.6652144
10.23071 -1.6605036
10.23171 -1.6557636
10.23271 -1.6509812
10.23371 -1.6461527
10.23471 -1.6412849999999999
10.23571 -1.6363932
10.23671 -1.6314935
10.23771 -1.6265968
10.23871 -1.6217036
10.23971 -1.6168045
10.24071 -1.6118846999999998
10.24171 -1.6069309999999999
10.24271 -1.6019378
10.24371 -1.5969094
10.24471 -1.5918575000000001
10.24571 -1.5867962
10.24671 -1.5817344
10.24771 -1.5766730999999998
10.24871 -1.5716039000000002
10.24971 -1.5665144
10.25071 -1.5613939000000001
10.25171 -1.5562383000000002
10.25271 -1.5510532000000001
10.25371 -1.545851
10.25471 -1.540646
10.25571 -1.5354479
10.25671 -1.5302582
10.25771 -1.5250695
10.25871 -1.5198695
10.25971 -1.5146469
10.26071 -1.509396
10.26171 -1.5041196
10.26271 -1.4988269
10.26371 -1.4935292
10.26471 -1.4882344
10.26571 -1.4829429
10.26671 -1.4776482
10.26771 -1.47234
10.26871 -1.4670089000000002
10.26971 -1.4616517
10.27071 -1.4562729
10.27171 -1.4508827
10.27271 -1.4454927
10.27371 -1.4401109
10.27471 -1.4347378
10.27571 -1.4293672
10.27671 -1.4239886
10.27771 -1.4185931
10.27871 -1.4131769
10.27971 -1.4077432
10.28071 -1.402301
10.28171 -1.3968596999999998
10.28271 -1.3914256999999999
10.28371 -1.3859986
10.28471 -1.3805720000000001
10.28571 -1.3751364
10.28671 -1.3696841
10.28771 -1.3642127
10.28871 -1.3587265
10.28971 -1.3532346
10.29071 -1.3477466
10.29171 -1.3422681
10.29271 -1.3367981
10.29371 -1.3313297
10.29471 -1.3258535999999999
10.29571 -1.3203626
10.29671 -1.3148552
10.29771 -1.3093363
10.29871 -1.3038154
10.29971 -1.2983016
10.30071 -1.2927998
10.30171 -1.2873080000000001
10.30271 -1.2818183
10.30371 -1.2763209
10.30471 -1.2708084
10.30571 -1.2652794
10.30671 -1.2597394
10.30771 -1.254198
10.30871 -1.2486641
10.30971 -1.243142
10.31071 -1.2376291
10.31171 -1.2321169
10.31271 -1.2265959
10.31371 -1.2210593
10.31471 -1.2155072
10.31571 -1.2099468
10.31671 -1.2043892
10.31771 -1.1988443
10.31871 -1.1933163
10.31971 -1.1878015
10.32071 -1.1822899
10.32171 -1.1767698
10.32271 -1.1712331
10.32371 -1.165679
10.32471 -1.1601142
10.32571 -1.1545499000000001
10.32671 -1.1489964
10.32771 -1.1434576
10.32871 -1.1379296
10.32971 -1.1324018999999999
10.33071 -1.1268626
10.33171 -1.121304
10.33271 -1.1157267
10.33371 -1.1101396
10.33471 -1.1045559
10.33571 -1.0989877000000001
10.33671 -1.0934398
10.33771 -1.0879075999999999
10.33871 -1.0823793
10.33971 -1.0768408
10.34071 -1.0712823999999999
10.34171 -1.0657032
10.34271 -1.0601114
10.34371 -1.0545206999999999
10.34471 -1.0489435
10.34571 -1.0433853
10.34671 -1.0378415
10.34771 -1.0322997
10.34871 -1.026745
10.34971 -1.0211673
10.35071 -1.0155656000000002
10.35171 -1.0099496
10.35271 -1.0043345000000001
10.35371 -0.99873515
10.35471 -0.9931583
10.35571 -0.98759998
10.35671 -0.9820468699999999
10.35771 -0.9764822200000001
10.35871 -0.97089373
10.35971 -0.9652790600000001
10.36071 -0.95964689
10.36171 -0.95401304
10.36271 -0.9483932500000001
10.36371 -0.94279572
10.36471 -0.93721719
10.36571 -0.9316441599999999
10.36671 -0.9260587400000001
10.36771 -0.92044724
10.36871 -0.91480603
10.36971 -0.90914387
10.37071 -0.9034775199999999
10.37171 -0.89782448
10.37271 -0.8921944500000001
10.37371 -0.88658491
10.37471 -0.88098198
10.37571 -0.8753663899999999
10.37671 -0.86972201
10.37771 -0.86404346
10.37871 -0.85833827
10.37971 -0.85262377
10.38071 -0.84691904
10.38171 -0.8412362099999999
10.38271 -0.83557507
10.38371 -0.82992269
10.38471 -0.82425959
10.38571 -0.8185686500000001
10.38671 -0.81284288
10.38771 -0.80708889
10.38871 -0.80132391
10.38971 -0.79556778
10.39071 -0.789834
10.39171 -0.78412304
10.39271 -0.7784220399999999
10.39371 -0.77271
10.39471 -0.76696733
10.39571 -0.76118452
10.39671 -0.7553665
10.39771 -0.7495303600000001
10.39871 -0.7436978599999999
10.39971 -0.73788534
10.40071 -0.73209647
10.40171 -0.72632055
10.40271 -0.72053741
10.40371 -0.71472647
10.40471 -0.70887636
10.40571 -0.70299003
10.40671 -0.69708335
10.40771 -0.69117798
10.40871 -0.68529113
10.40971 -0.67942762
10.41071 -0.6735772800000001
10.41171 -0.6677193100000001
10.41271 -0.66183149
10.41371 -0.6559002199999999
10.41471 -0.6499268100000001
10.41571 -0.64392677
10.41671 -0.63792318
10.41771 -0.63193608
10.41871 -0.62597361
10.41971 -0.6200281400000001
10.42071 -0.61407979
10.42171 -0.60810526
10.42271 -0.60208831
10.42371 -0.59602703
10.42471 -0.58993455
10.42571 -0.5838329
10.42671 -0.57774275
10.42771 -0.57167383
10.42871 -0.56562047
10.42971 -0.55956384
10.43071 -0.55348077
10.43171 -0.54735411
10.43271 -0.54118079
10.43371 -0.53497329
10.43471 -0.52875425
10.43571 -0.52254619
10.43671 -0.5163614599999999
10.43771 -0.51019639
10.43871 -0.50403285
10.43971 -0.4978464
10.44071 -0.49161697000000004
10.44171 -0.48533771000000003
10.44271 -0.47901799
10.44371 -0.47267899
10.44471 -0.46634395
10.44571 -0.46002758000000005
10.44671 -0.45372956000000003
10.44771 -0.4474347
10.44871 -0.4411201
10.44971 -0.43476569
10.45071 -0.42836339999999995
10.45171 -0.42192102000000004
10.45271 -0.41545858
10.45371 -0.40899925000000004
10.45471 -0.40255859
10.45571 -0.39613736
10.45671 -0.38972080000000003
10.45771 -0.38328511
10.45871 -0.37680799
10.45971 -0.37027861
10.46071 -0.36370237
10.46171 -0.35709855
10.46271 -0.35049173
10.46371 -0.34390077999999996
10.46471 -0.33733079
10.46571 -0.33077097
10.46671 -0.32419988
10.46771 -0.31759534
10.46871 -0.31094453
10.46971 -0.30424966999999997
10.47071 -0.29752674
10.47171 -0.29079786
10.47271 -0.28408091
10.47371 -0.27738102
10.47471 -0.27068795
10.47571 -0.26398054
10.47671 -0.25723616000000005
10.47771 -0.25044098
10.47871 -0.24359638
10.47971 -0.23671857000000002
10.48071 -0.22983153
10.48171 -0.2229566
10.48271 -0.21610328
10.48371 -0.20926534
10.48471 -0.20242401000000002
10.48571 -0.19555667
10.48671 -0.18864706
10.48771 -0.18169242
10.48871 -0.17470438
10.48971 -0.16770324
10.49071 -0.16070841
10.49171 -0.15372921
10.49271 -0.14676056
10.49371 -0.13978514
10.49471 -0.13278141999999998
10.49571 -0.12573344
10.49671 -0.1186383
10.49771 -0.11150762
10.49871 -0.10436256000000001
10.49971 -0.09722444799999999
10.50071 -0.090105436
10.50171 -0.083003246
10.50271 -0.075902458
10.50371 -0.068781612
10.50471 -0.06162294299999999
10.50571 -0.05442028100000001
10.50671 -0.047181646
10.50771 -0.039925406000000004
10.50871 -0.032671815
10.50971 -0.025433852
10.51071 -0.018211502
10.51171 -0.010991981000000001
10.51271 -0.0037558413
10.51371 0.0035139896
10.51471 0.010824328000000001
10.51571 0.018168645
10.51671 0.025530095000000003
10.51771 0.032889238
10.51871 0.040232952
10.51971 0.047560429
10.52071 0.054883497
10.52171 0.062221265000000005
10.52271 0.06959143799999999
10.52371 0.077002257
10.52471 0.084448786
10.52571 0.091915042
10.52671 0.09938107099999999
10.52771 0.10683163
10.52871 0.11426263
10.52971 0.12168246
10.53071 0.12910763
10.53171 0.13655486
10.53271 0.14403336
10.53371 0.15154057
10.53471 0.15906355
10.53571 0.16658497
10.53671 0.17409126
10.53771 0.18157886
10.53871 0.18905587000000001
10.53971 0.1965384
10.54071 0.20404307
10.54171 0.21157952
10.54271 0.219146
10.54371 0.22673008
10.54471 0.23431422
10.54571 0.24188345
10.54671 0.24943191
10.54771 0.25696508
10.54871 0.26449689
10.54971 0.27204307
10.55071 0.27961379000000003
10.55171 0.28720901
10.55271 0.29481845
10.55371 0.30242635
10.55471 0.31001859
10.55571 0.31758894
10.55671 0.32514154
10.55771 0.33268877
10.55871 0.34024525
10.55971 0.34782093000000003
10.56071 0.35541650999999996
10.56171 0.36302309
10.56271 0.37062624
10.56371 0.37821271
10.56471 0.38577635
10.56571 0.39332081
10.56671 0.40085781
10.56771 0.40840153
10.56871 0.41596191000000005
10.56971 0.42354013
10.57071 0.43112766
10.57171 0.43871012
10.57271 0.44627329000000004
10.57371 0.45380923
10.57471 0.46131928
10.57571 0.46881279000000003
10.57671 0.47630249
10.57771 0.48379827999999997
10.57871 0.49130269
10.57971 0.49880994
10.58071 0.50630891
10.58171 0.5137884500000001
10.58271 0.52124294
10.58371 0.5286749900000001
10.58471 0.53609433
10.58571 0.54351324
10.58671 0.55094082
10.58771 0.55837841
10.58871 0.56581865
10.58971 0.57324818
10.59071 0.58065313
10.59171 0.58802473
10.59271 0.59536244
10.59371 0.60267341
10.59471 0.6099686
10.59571 0.6172573699999999
10.59671 0.6245432399999999
10.59771 0.6318223700000001
10.59871 0.63908575
10.59971 0.6463239
10.60071 0.6535316400000001
10.60171 0.6607107400000001
10.60271 0.6678693
10.60371 0.67501804
10.60471 0.68216505
10.60571 0.68931188
10.60671 0.69645215
10.60771 0.70357397
10.60871 0.71066469
10.60971 0.71771592
10.61071 0.72472654
10.61171 0.7317026600000001
10.61271 0.73865419
10.61371 0.74559003
10.61471 0.75251395
10.61571 0.75942297
10.61671 0.7663091599999999
10.61771 0.77316356
10.61871 0.77998065
10.61971 0.78676101
10.62071 0.79351114
10.62171 0.8002403199999999
10.62271 0.80695562
10.62371 0.81365854
10.62471 0.8203435699999999
10.62571 0.8270002000000001
10.62671 0.8336172399999999
10.62771 0.8401870699999999
10.62871 0.8467088500000001
10.62971 0.8531884300000001
10.63071 0.85963532
10.63171 0.8660581900000001
10.63271 0.87246103
10.63371 0.87884143
10.63471 0.8851918400000001
10.63571 0.89150332
10.63671 0.89776982
10.63771 0.90399077
10.63871 0.9101712099999999
10.63971 0.91631906
10.64071 0.92244083
10.64171 0.9285383899999999
10.64271 0.9346069800000001
10.64371 0.94063738
10.64471 0.94661908
10.64571 0.9525452699999999
10.64671 0.95841521
10.64771 0.9642345800000001
10.64871 0.97001269
10.64971 0.9757582100000001
10.65071 0.98147523
10.65171 0.9871616999999999
10.65271 0.99281026
10.65371 0.99841151
10.65471 1.0039586
10.65571 1.0094495
10.65671 1.0148884
10.65771 1.0202822999999999
10.65871 1.0256381
10.65971 1.0309583
10.66071 1.0362397
10.66171 1.0414744999999999
10.66271 1.0466533
10.66371 1.0517695
10.66471 1.0568222
10.66571 1.0618165000000002
10.66671 1.0667614
10.66771 1.0716654
10.66871 1.0765333
10.66971 1.0813632
10.67071 1.0861479
10.67171 1.0908777
10.67271 1.0955446
10.67371 1.1001457
10.67471 1.1046833
10.67571 1.1091644
10.67671 1.1135958
10.67771 1.1179812
10.67871 1.1223192
10.67971 1.1266033
10.68071 1.1308251
10.68171 1.1349780999999999
10.68271 1.1390607000000001
10.68371 1.1430769
10.68471 1.147035
10.68571 1.1509436
10.68671 1.1548078
10.68771 1.1586268
10.68871 1.1623942999999999
10.68971 1.1661012
10.69071 1.1697389
10.69171 1.1733036000000001
10.69271 1.1767965999999999
10.69371 1.180224
10.69471 1.1835932
10.69571 1.186909
10.69671 1.1901714
10.69771 1.1933753
10.69871 1.196513
10.69971 1.1995774000000001
10.70071 1.2025651
10.70171 1.2054779999999998
10.70271 1.2083229
10.70371 1.2111072
10.70471 1.2138367
10.70571 1.2165119
10.70671 1.2191283000000002
10.70771 1.2216779
10.70871 1.2241528
10.70971 1.2265484
10.71071 1.2288653
10.71171 1.2311089000000002
10.71271 1.2332864000000001
10.71371 1.2354039
10.71471 1.237463
10.71571 1.2394607
10.71671 1.24139
10.71771 1.2432436
10.71871 1.2450165
10.71971 1.2467084
10.72071 1.2483233
10.72171 1.2498676
10.72271 1.2513467999999999
10.72371 1.2527633
10.72471 1.2541144
10.72571 1.2553944
10.72671 1.2565963
10.72771 1.2577152
10.72871 1.2587503999999998
10.72971 1.2597057999999999
10.73071 1.2605876999999999
10.73171 1.2614024
10.73271 1.2621531
10.73371 1.2628386
10.73471 1.2634536
10.73571 1.2639912999999998
10.73671 1.2644459000000001
10.73771 1.2648154999999999
10.73871 1.2651018
10.73971 1.2653097
10.74071 1.2654446
10.74171 1.2655102999999999
10.74271 1.2655065
10.74371 1.26543
10.74471 1.2652754
10.74571 1.2650381
10.74671 1.2647161
10.74771 1.2643109
10.74871 1.2638269
10.74971 1.2632694
10.75071 1.2626424
10.75171 1.2619463
10.75271 1.2611785
10.75371 1.2603337
10.75471 1.2594066
10.75571 1.2583937
10.75671 1.257295
10.75771 1.2561132
10.75871 1.2548529
10.75971 1.2535179
10.76071 1.2521103
10.76171 1.2506288
10.76271 1.2490703
10.76371 1.2474303
10.76471 1.2457059
10.76571 1.2438963
10.76671 1.2420035
10.76771 1.2400312
10.76871 1.2379833
10.76971 1.2358623
10.77071 1.2336681999999999
10.77171 1.2313985
10.77271 1.2290495000000001
10.77371 1.2266176
10.77471 1.2241008
10.77571 1.2214995
10.77671 1.2188164
10.77771 1.2160548
10.77871 1.2132179
10.77971 1.2103067
10.78071 1.20732
10.78171 1.2042552
10.78271 1.2011089000000001
10.78371 1.1978788
10.78471 1.1945643000000001
10.78571 1.1911673
10.78671 1.1876908
10.78771 1.1841386
10.78871 1.1805132
10.78971 1.1768153
10.79071 1.1730434
10.79171 1.1691947
10.79271 1.1652660000000001
10.79371 1.1612551
10.79471 1.157162
10.79571 1.1529882
10.79671 1.1487372
10.79771 1.1444119000000001
10.79871 1.1400139
10.79971 1.135543
10.80071 1.1309972
10.80171 1.1263737
10.80271 1.1216697
10.80371 1.1168848
10.80471 1.1120204999999999
10.80571 1.1070802
10.80671 1.1020680999999999
10.80771 1.0969872999999999
10.80871 1.0918387999999999
10.80971 1.0866213
10.81071 1.081331
10.81171 1.0759638
10.81271 1.0705166
10.81371 1.0649893000000001
10.81471 1.0593838
10.81571 1.0537047000000002
10.81671 1.0479564000000001
10.81771 1.0421420000000001
10.81871 1.0362616999999998
10.81971 1.0303133
10.82071 1.0242929
10.82171 1.0181969000000002
10.82271 1.012024
10.82371 1.0057759
10.82471 0.99945674
10.82571 0.99307122
10.82671 0.9866229299999999
10.82771 0.9801124200000001
10.82871 0.9735370999999999
10.82971 0.9668919300000001
10.83071 0.9601719700000001
10.83171 0.9533745200000001
10.83271 0.9465008
10.83371 0.93955584
10.83471 0.93254671
10.83571 0.92547983
10.83671 0.91835884
10.83771 0.91118291
10.83871 0.9039476499999999
10.83971 0.89664701
10.84071 0.88927625
10.84171 0.88183396
10.84271 0.87432265
10.84371 0.86674783
10.84471 0.8591153699999999
10.84571 0.85142842
10.84671 0.84368624
10.84771 0.8358841800000001
10.84871 0.82801599
10.84971 0.82007693
10.85071 0.8120659699999999
10.85171 0.8039874
10.85271 0.79584932
10.85371 0.78766085
10.85471 0.77942852
10.85571 0.771154
10.85671 0.76283352
10.85771 0.75445971
10.85871 0.7460251
10.85971 0.73752534
10.86071 0.72896122
10.86171 0.72033829
10.86271 0.71166432
10.86371 0.7029458399999999
10.86471 0.69418512
10.86571 0.6853792400000001
10.86671 0.6765215699999999
10.86771 0.66760504
10.86871 0.65862578
10.86971 0.64958534
10.87071 0.6404906499999999
10.87171 0.6313515399999999
10.87271 0.6221766999999999
10.87371 0.6129703
10.87471 0.60373014
10.87571 0.59444895
10.87671 0.58511775
10.87771 0.57573002
10.87871 0.5662848699999999
10.87971 0.5567876599999999
10.88071 0.54724803
10.88171 0.5376756699999999
10.88271 0.52807662
10.88371 0.51845065
10.88471 0.50879195
10.88571 0.49909186
10.88671 0.48934323999999996
10.88771 0.47954399999999997
10.88871 0.46969824
10.88971 0.45981462999999995
10.89071 0.44990261000000004
10.89171 0.43996824
10.89271 0.43001128000000005
10.89371 0.42002554999999997
10.89471 0.41000154000000005
10.89571 0.39993101000000003
10.89671 0.38981107
10.89771 0.37964591999999997
10.89871 0.36944553999999996
10.89971 0.35922194
10.90071 0.34898450000000003
10.90171 0.33873634
10.90271 0.32847363
10.90371 0.3181878
10.90471 0.30786986
10.90571 0.2975147
10.90671 0.28712363
10.90771 0.27670381
10.90871 0.26626498
10.90971 0.25581508000000003
10.91071 0.24535648999999998
10.91171 0.23488502
10.91271 0.22439183999999998
10.91371 0.21386760999999999
10.91471 0.20330711
10.91571 0.192712
10.91671 0.18209068
10.91771 0.17145512
10.91871 0.16081623
10.91971 0.15017953
10.92071 0.13954332
10.92171 0.12889998
10.92271 0.11823979000000001
10.92371 0.10755565
10.92471 0.096846401
10.92571 0.086117501
10.92671 0.075378577
10.92771 0.064639136
10.92871 0.053904357
10.92971 0.043172919
10.93071 0.032437849
10.93171 0.021689985
10.93271 0.010922526
10.93371 0.00013455639
10.93471 -0.010668035
10.93571 -0.02147468
10.93671 -0.03227437
10.93771 -0.043060069
10.93871 -0.053831394000000005
10.93971 -0.06459431
10.94071 -0.075358071
10.94171 -0.08613074899999999
10.94271 -0.09691538899999999
10.94371 -0.1077085
10.94471 -0.11850151
10.94571 -0.12928445
10.94671 -0.1400503
10.94771 -0.15079774999999998
10.94871 -0.16153146000000002
10.94971 -0.17225951
10.95071 -0.18298925
10.95171 -0.19372359
10.95271 -0.20445928
10.95371 -0.21518790000000002
10.95471 -0.22589942
10.95571 -0.23658619999999997
10.95671 -0.2472461
10.95771 -0.25788300999999997
10.95871 -0.26850472
10.95971 -0.27911908
10.96071 -0.28973014999999996
10.96171 -0.30033628
10.96271 -0.31093063000000004
10.96371 -0.32150403
10.96471 -0.33204880999999997
10.96571 -0.34256198
10.96671 -0.35304602
10.96771 -0.36350733
10.96871 -0.37395280999999997
10.96971 -0.38438633
10.97071 -0.39480668
10.97171 -0.40520797
10.97271 -0.41558184
10.97371 -0.4259211
10.97471 -0.43622288000000004
10.97571 -0.44648917
10.97671 -0.45672589999999996
10.97771 -0.46693971
10.97871 -0.47713462
10.97971 -0.48731007
10.98071 -0.49746097
10.98171 -0.5075797
10.98271 -0.5176591700000001
10.98371 -0.52769571
10.98471 -0.5376901
10.98571 -0.5476466400000001
10.98671 -0.5575706300000001
10.98771 -0.5674656
10.98871 -0.57733119
10.98971 -0.58716331
10.99071 -0.59695574
10.99171 -0.60670278
10.99271 -0.61640176
10.99371 -0.6260538
10.99471 -0.6356631899999999
10.99571 -0.6452349
10.99671 -0.6547722
10.99771 -0.66427491
10.99871 -0.67373947
10.99971 -0.68316027
11.00071 -0.69253203
11.00171 -0.70185186
11.00271 -0.71112011
11.00371 -0.72033941
11.00471 -0.7295130799999999
11.00571 -0.7386430599999999
11.00671 -0.74772867
11.00771 -0.7567666
11.00871 -0.76575233
11.00971 -0.77468213
11.01071 -0.78355446
11.01171 -0.7923706399999999
11.01271 -0.80113383
11.01371 -0.8098471899999999
11.01471 -0.8185124
11.01571 -0.82712863
11.01671 -0.8356927000000001
11.01771 -0.8442006999999999
11.01871 -0.85264957
11.01971 -0.86103827
11.02071 -0.8693678300000001
11.02171 -0.8776403
11.02271 -0.8858571799999999
11.02371 -0.8940182600000001
11.02471 -0.90212096
11.02571 -0.9101616200000001
11.02671 -0.91813654
11.02771 -0.92604393
11.02871 -0.93388455
11.02971 -0.94166119
11.03071 -0.9493771
11.03171 -0.95703462
11.03271 -0.96463365
11.03371 -0.9721715900000001
11.03471 -0.9796449
11.03571 -0.9870504
11.03671 -0.99438699
11.03771 -1.0016561
11.03871 -1.0088609
11.03971 -1.0160037
11.04071 -1.0230852000000001
11.04171 -1.0301028
11.04271 -1.0370513
11.04371 -1.0439251999999999
11.04471 -1.0507203
11.04571 -1.057436
11.04671 -1.0640756
11.04771 -1.0706442
11.04871 -1.0771465
11.04971 -1.0835848000000001
11.05071 -1.0899571000000001
11.05171 -1.0962586
11.05271 -1.1024836
11.05371 -1.108628
11.05471 -1.114692
11.05571 -1.120679
11.05671 -1.1265948
11.05771 -1.1324443
11.05871 -1.1382283
11.05971 -1.1439431
11.06071 -1.1495811999999999
11.06171 -1.1551347
11.06271 -1.1605984
11.06371 -1.1659724
11.06471 -1.1712622000000001
11.06571 -1.1764763
11.06671 -1.1816224
11.06771 -1.1867039
11.06871 -1.1917182
11.06971 -1.1966579
11.07071 -1.2015137
11.07171 -1.2062792
11.07271 -1.2109533000000001
11.07371 -1.2155409000000001
11.07471 -1.2200505000000001
11.07571 -1.2244899999999999
11.07671 -1.2288621
11.07771 -1.2331630999999998
11.07871 -1.237384
11.07971 -1.2415138
11.08071 -1.2455452
11.08171 -1.2494775
11.08271 -1.2533178
11.08371 -1.2570773
11.08471 -1.2607677
11.08571 -1.2643946
11.08671 -1.2679558
11.08771 -1.2714417
11.08871 -1.2748394
11.08971 -1.2781388
11.09071 -1.2813368
11.09171 -1.2844385
11.09271 -1.2874548
11.09371 -1.2903976
11.09471 -1.2932735000000002
11.09571 -1.2960806
11.09671 -1.2988095
11.09771 -1.3014467
11.09871 -1.3039818
11.09971 -1.3064119
11.10071 -1.3087437
11.10171 -1.3109909
11.10271 -1.3131681
11.10371 -1.3152842
11.10471 -1.3173385
11.10571 -1.3193200999999999
11.10671 -1.3212129
11.10771 -1.3230024
11.10871 -1.3246818
11.10971 -1.3262555
11.11071 -1.3277364
11.11171 -1.3291404999999998
11.11271 -1.3304791999999999
11.11371 -1.3317545
11.11471 -1.3329575999999999
11.11571 -1.3340734
11.11671 -1.3350876
11.11771 -1.3359938
11.11871 -1.3367966
11.11971 -1.3375104
11.12071 -1.3381531
11.12171 -1.338738
11.12271 -1.3392678
11.12371 -1.3397327
11.12471 -1.3401148999999999
11.12571 -1.3403959
11.12671 -1.3405649
11.12771 -1.3406236999999999
11.12871 -1.3405857
11.12971 -1.3404699
11.13071 -1.3402924999999999
11.13171 -1.3400595
11.13271 -1.339764
11.13371 -1.3393896
11.13471 -1.3389179
11.13571 -1.3383371
11.13671 -1.3376479000000001
11.13771 -1.3368635
11.13871 -1.3360037999999999
11.13971 -1.3350870000000001
11.14071 -1.3341208
11.14171 -1.3330988
11.14271 -1.3320036
11.14371 -1.3308146
11.14471 -1.3295169
11.14571 -1.3281089
11.14671 -1.3266027999999999
11.14771 -1.3250195
11.14871 -1.3233797
11.14971 -1.321694
11.15071 -1.3199585
11.15171 -1.3181569
11.15271 -1.3162673999999999
11.15371 -1.3142732000000001
11.15471 -1.3121696
11.15571 -1.3099672
11.15671 -1.3076868
11.15771 -1.3053501
11.15871 -1.3029704
11.15971 -1.3005463
11.16071 -1.2980625000000001
11.16171 -1.2954968
11.16271 -1.2928305
11.16371 -1.2900573
11.16471 -1.2871862
11.16571 -1.2842381999999999
11.16671 -1.2812367999999998
11.16771 -1.2781976
11.16871 -1.2751215999999999
11.16971 -1.2719945
11.17071 -1.2687933
11.17171 -1.2654967
11.17271 -1.2620953000000001
11.17371 -1.2585957
11.17471 -1.2550178
11.17571 -1.2513864
11.17671 -1.2477198
11.17771 -1.244022
11.17871 -1.240281
11.17971 -1.2364747
11.18071 -1.2325807
11.18171 -1.2285871
11.18271 -1.2244986
11.18371 -1.2203339
11.18471 -1.2161183
11.18571 -1.211872
11.18671 -1.2076012
11.18771 -1.2032960000000001
11.18871 -1.1989343
11.18971 -1.1944924000000001
11.19071 -1.1899558
11.19171 -1.1853264000000001
11.19271 -1.1806214000000002
11.19371 -1.1758663
11.19471 -1.171083
11.19571 -1.1662807000000002
11.19671 -1.1614515
11.19771 -1.1565742
11.19871 -1.1516241
11.19971 -1.1465847
11.20071 -1.1414549
11.20171 -1.1362507000000002
11.20271 -1.1309974
11.20371 -1.1257189
11.20471 -1.1204276000000002
11.20571 -1.1151186
11.20671 -1.1097729
11.20771 -1.1043661
11.20871 -1.0988801
11.20971 -1.0933114000000002
11.21071 -1.0876734000000001
11.21171 -1.0819904
11.21271 -1.0762866
11.21371 -1.0705756
11.21471 -1.0648545
11.21571 -1.0591048
11.21671 -1.0533015
11.21771 -1.0474244000000001
11.21871 -1.0414676
11.21971 -1.0354424
11.22071 -1.0293729
11.22171 -1.0232849
11.22271 -1.0171954
11.22371 -1.011105
11.22471 -1.0049984
11.22571 -0.99885175
11.22671 -0.9926440200000001
11.22771 -0.98636681
11.22871 -0.9800283200000001
11.22971 -0.9736501599999999
11.23071 -0.9672575600000001
11.23171 -0.96086804
11.23271 -0.95448373
11.23371 -0.9480908499999999
11.23471 -0.94166603
11.23571 -0.93518728
11.23671 -0.9286444600000001
11.23771 -0.92204427
11.23871 -0.91540739
11.23971 -0.9087598
11.24071 -0.90212123
11.24171 -0.89549674
11.24271 -0.88887485
11.24371 -0.88223312
11.24471 -0.8755486499999999
11.24571 -0.86880885
11.24671 -0.8620171799999999
11.24771 -0.8551918000000001
11.24871 -0.84835766
11.24971 -0.84153535
11.25071 -0.83473204
11.25171 -0.82793897
11.25271 -0.82113594
11.25371 -0.8143009600000001
11.25471 -0.80742091
11.25571 -0.8004980199999999
11.25671 -0.79354905
11.25771 -0.7865981200000001
11.25871 -0.7796662400000001
11.25971 -0.77276174
11.26071 -0.7658769400000001
11.26171 -0.7589918099999999
11.26271 -0.75208335
11.26371 -0.7451361999999999
11.26471 -0.73814983
11.26571 -0.73113889
11.26671 -0.7241268599999999
11.26771 -0.71713584
11.26871 -0.7101770000000001
11.26971 -0.7032461
11.27071 -0.69632637
11.27171 -0.6893966300000001
11.27271 -0.68244175
11.27371 -0.6754599
11.27471 -0.66846367
11.27571 -0.66147461
11.27671 -0.6545136699999999
11.27771 -0.64759157
11.27871 -0.6407043400000001
11.27971 -0.63383519
11.28071 -0.6269624500000001
11.28171 -0.62006977
11.28271 -0.61315368
11.28371 -0.60622552
11.28471 -0.59930664
11.28571 -0.59241904
11.28671 -0.58557605
11.28771 -0.57877689
11.28871 -0.57200766
11.28971 -0.56524845
11.29071 -0.5584829
11.29171 -0.55170599
11.29271 -0.54492657
11.29371 -0.53816349
11.29471 -0.53143692
11.29571 -0.52475943
11.29671 -0.5181304200000001
11.29771 -0.5115366100000001
11.29871 -0.50495868
11.29971 -0.49838028
11.30071 -0.49179601000000006
11.30171 -0.48521427
11.30271 -0.47865375
11.30371 -0.47213537999999994
11.30471 -0.46567316000000003
11.30571 -0.45926832
11.30671 -0.45290929
11.30771 -0.44657746
11.30871 -0.44025601999999997
11.30971 -0.43393792999999997
11.31071 -0.4276291
11.31171 -0.42134583999999997
11.31271 -0.41510742
11.31371 -0.40892740000000005
11.31471 -0.40280767999999995
11.31571 -0.39673814999999996
11.31671 -0.39070179000000005
11.31771 -0.38468293
11.31871 -0.37867508
11.31971 -0.37268421
11.32071 -0.36672648999999996
11.32171 -0.36082114000000004
11.32271 -0.35498198
11.32371 -0.34921153
11.32471 -0.34350008
11.32571 -0.33783060000000004
11.32671 -0.33218679
11.32771 -0.32656065
11.32871 -0.32095639
11.32971 -0.31538852
11.33071 -0.30987537
11.33171 -0.30443082
11.33271 -0.29905844
11.33371 -0.29375018
11.33471 -0.28849072
11.33571 -0.28326495
11.33671 -0.27806542
11.33771 -0.27289607
11.33871 -0.26777060999999996
11.33971 -0.2627064
11.34071 -0.25771654
11.34171 -0.25280393
11.34271 -0.24796010000000002
11.34371 -0.24316925999999997
11.34471 -0.23841574000000001
11.34571 -0.23369135000000002
11.34671 -0.22899939
11.34771 -0.22435335
11.34871 -0.21977094
11.34971 -0.21526638999999997
11.35071 -0.21084430999999998
11.35171 -0.20649815000000002
11.35271 -0.20221381000000002
11.35371 -0.19797662
11.35471 -0.19377853
11.35571 -0.18962207
11.35671 -0.18551927000000001
11.35771 -0.18148606
11.35871 -0.17753484
11.35971 -0.1736686
11.36071 -0.16987942
11.36171 -0.16615209
11.36271 -0.16247112000000002
11.36371 -0.15882795
11.36471 -0.15522503999999998
11.36571 -0.15167497
11.36671 -0.14819498
11.36771 -0.14479929
11.36871 -0.14149302
11.36971 -0.13827037
11.37071 -0.13511768
11.37171 -0.13202018000000001
11.37271 -0.12896915
11.37371 -0.12596612999999998
11.37471 -0.12302219
11.37571 -0.12015286000000001
11.37671 -0.11737067000000001
11.37771 -0.11467929999999998
11.37871 -0.11207169
11.37971 -0.10953327000000002
11.38071 -0.10704866
11.38171 -0.10460898
11.38271 -0.10221609999999999
11.38371 -0.09988206399999999
11.38471 -0.097623881
11.38571 -0.09545596
11.38671 -0.093383814
11.38771 -0.091401784
11.38871 -0.089495908
11.38971 -0.087650522
11.39071 -0.085855584
11.39171 -0.084111316
11.39271 -0.08242801400000001
11.39371 -0.080821151
11.39471 -0.079304038
11.39571 -0.077881542
11.39671 -0.076547742
11.39771 -0.07528866399999999
11.39871 -0.074088847
11.39971 -0.072938699
11.40071 -0.071839185
11.40171 -0.070801697
11.40271 -0.069843093
11.40371 -0.068978127
11.40471 -0.068212766
11.40571 -0.06754144
11.40671 -0.06694952600000001
11.40771 -0.066419929
11.40871 -0.065940723
11.40971 -0.0655104
11.41071 -0.065138313
11.41171 -0.06484010999999999
11.41271 -0.064630341
11.41371 -0.064515672
11.41471 -0.06449179499999999
11.41571 -0.06454554400000001
11.41671 -0.06466115
11.41771 -0.064827857
11.41871 -0.065045169
11.41971 -0.06532339599999999
11.42071 -0.065679179
11.42171 -0.06612787299999999
11.42271 -0.066676486
11.42371 -0.06732029099999999
11.42471 -0.068044686
11.42571 -0.06883156
11.42671 -0.069667207
11.42771 -0.070548273
11.42871 -0.071482989
11.42971 -0.07248708300000001
11.43071 -0.073576393
11.43171 -0.074759556
11.43271 -0.076034031
11.43371 -0.07738737
11.43471 -0.078803091
11.43571 -0.080268434
11.43671 -0.08178039
11.43771 -0.083347171
11.43871 -0.084984466
11.43971 -0.086708128
11.44071 -0.088526669
11.44171 -0.090437016
11.44271 -0.092425541
11.44371 -0.094473962
11.44471 -0.096567266
11.44571 -0.098700309
11.44671 -0.10087992
11.44771 -0.10312161
11.44871 -0.10544241
11.44971 -0.10785299000000001
11.45071 -0.11035283
11.45171 -0.11293053
11.45271 -0.11556904
11.45371 -0.1182535
11.45471 -0.12097795
11.45571 -0.12374790000000001
11.45671 -0.12657759000000002
11.45771 -0.12948307
11.45871 -0.13247456
11.45971 -0.13555129
11.46071 -0.13870146
11.46171 -0.14190719999999998
11.46271 -0.14515244
11.46371 -0.14842986
11.46471 -0.15174406999999998
11.46571 -0.15510921
11.46671 -0.15854243999999998
11.46771 -0.16205588
11.46871 -0.16565104
11.46971 -0.16931801999999999
11.47071 -0.17303986999999998
11.47171 -0.17680025
11.47271 -0.18059057
11.47371 -0.18441362
11.47471 -0.18828191
11.47571 -0.19221161
11.47671 -0.19621472
11.47771 -0.20029317000000002
11.47871 -0.20443772000000002
11.47971 -0.20863180999999997
11.48071 -0.2128588
11.48171 -0.21710938000000002
11.48271 -0.22138548000000002
11.48371 -0.22569918
11.48471 -0.23006686999999998
11.48571 -0.23450164999999998
11.48671 -0.23900699000000003
11.48771 -0.24357507999999997
11.48871 -0.24818999
11.48971 -0.25283470999999996
11.49071 -0.25749849
11.49171 -0.26218137
11.49271 -0.26689363
11.49371 -0.27165057
11.49471 -0.27646519999999997
11.49571 -0.28134177
11.49671 -0.28627354
11.49771 -0.29124548
11.49871 -0.29624084
11.49971 -0.30124846
11.50071 -0.30626748
11.50171 -0.31130737999999997
11.50271 -0.31638336
11.50371 -0.32150911
11.50471 -0.32669024
11.50571 -0.33192157
11.50671 -0.33718925
11.50771 -0.34247681
11.50871 -0.34777226
11.50971 -0.35307314
11.51071 -0.35838710999999995
11.51171 -0.36372787
11.51271 -0.36910837999999996
11.51371 -0.37453435
11.51471 -0.38000126
11.51571 -0.3854959
11.51671 -0.391002
11.51771 -0.39650728
11.51871 -0.40200870000000005
11.51971 -0.40751332
11.52071 -0.41303481000000003
11.52171 -0.41858675
11.52271 -0.42417645
11.52371 -0.42980127
11.52471 -0.43544974
11.52571 -0.44110655000000004
11.52671 -0.44675912
11.52771 -0.45240284000000003
11.52871 -0.45804256
11.52971 -0.46368968
11.53071 -0.46935612
11.53171 -0.47504836999999994
11.53271 -0.48076375
11.53371 -0.48649139
11.53471 -0.49221650999999994
11.53571 -0.497927
11.53671 -0.50361841
11.53771 -0.50929566
11.53871 -0.51497049
11.53971 -0.5206556999999999
11.54071 -0.52635926
11.54171 -0.53208033
11.54271 -0.5378095
11.54371 -0.54353271
11.54471 -0.54923734
11.54571 -0.55491724
11.54671 -0.56057479
11.54771 -0.56621903
11.54871 -0.57186075
11.54971 -0.57750661
11.55071 -0.58315587
11.55171 -0.5888000099999999
11.55271 -0.59442646
11.55371 -0.60002403
11.55471 -0.6055878
11.55571 -0.61112107
11.55671 -0.61663361
11.55771 -0.6221367
11.55871 -0.62763775
11.55971 -0.6331366500000001
11.56071 -0.6386254
11.56171 -0.64409133
11.56271 -0.64952248
11.56371 -0.65491218
11.56471 -0.66026147
11.56571 -0.6655777300000001
11.56671 -0.67087058
11.56771 -0.6761467099999999
11.56871 -0.68140649
11.56971 -0.68664355
11.57071 -0.6918474099999999
11.57171 -0.69700829
11.57271 -0.7021213000000001
11.57371 -0.7071885299999999
11.57471 -0.71221758
11.57571 -0.71721775
11.57671 -0.72219521
11.57771 -0.72714961
11.57871 -0.7320738400000001
11.57971 -0.7369566200000001
11.58071 -0.74178721
11.58171 -0.74655949
11.58271 -0.75127422
11.58371 -0.75593796
11.58471 -0.7605594999999999
11.58571 -0.76514538
11.58671 -0.76969648
11.58771 -0.77420766
11.58871 -0.77866986
11.58971 -0.7830742700000001
11.59071 -0.78741619
11.59171 -0.79169683
11.59271 -0.79592261
11.59371 -0.8001011800000001
11.59471 -0.8042374600000001
11.59571 -0.8083308100000001
11.59671 -0.8123746100000001
11.59771 -0.81635891
11.59871 -0.82027409
11.59971 -0.82411515
11.60071 -0.82788318
11.60171 -0.83158463
11.60271 -0.8352274999999999
11.60371 -0.8388178399999999
11.60471 -0.84235622
11.60571 -0.8458375
11.60671 -0.84925313
11.60771 -0.8525948
11.60871 -0.8558583399999999
11.60971 -0.85904486
11.61071 -0.86216014
11.61171 -0.86521115
11.61271 -0.8682025600000001
11.61371 -0.87113352
11.61471 -0.8739979
11.61571 -0.8767863699999999
11.61671 -0.87949056
11.61771 -0.8821060900000001
11.61871 -0.88463472
11.61971 -0.8870829800000001
11.62071 -0.8894586
11.62171 -0.89176698
11.62271 -0.89400811
11.62371 -0.89617642
11.62471 -0.89826332
11.62571 -0.90026055
11.62671 -0.9021640799999999
11.62771 -0.9039755899999999
11.62871 -0.90570115
11.62971 -0.90734819
11.63071 -0.90892157
11.63171 -0.9104206199999999
11.63271 -0.9118394
11.63371 -0.9131685800000001
11.63471 -0.91439988
11.63571 -0.91552911
11.63671 -0.91655822
11.63771 -0.91749383
11.63871 -0.9183440399999999
11.63971 -0.91911405
11.64071 -0.9198036999999999
11.64171 -0.9204070999999999
11.64271 -0.9209152300000001
11.64371 -0.9213198
11.64471 -0.92161689
11.64571 -0.92180865
11.64671 -0.9219021500000001
11.64771 -0.9219058800000001
11.64871 -0.9218255099999999
11.64971 -0.9216610300000001
11.65071 -0.92140641
11.65171 -0.9210519500000001
11.65271 -0.9205887100000001
11.65371 -0.92001231
11.65471 -0.91932463
11.65571 -0.91853263
11.65671 -0.91764508
11.65771 -0.9166680300000001
11.65871 -0.9156018499999999
11.65971 -0.9144407699999999
11.66071 -0.91317538
11.66171 -0.91179665
11.66271 -0.9103000199999999
11.66371 -0.9086874300000001
11.66471 -0.90696635
11.66571 -0.90514598
11.66671 -0.90323314
11.66771 -0.90122866
11.66871 -0.8991267500000001
11.66971 -0.8969174700000001
11.67071 -0.8945909300000001
11.67171 -0.8921417399999999
11.67271 -0.8895712
11.67371 -0.8868867500000001
11.67471 -0.8840981899999999
11.67571 -0.88121351
11.67671 -0.8782346700000001
11.67771 -0.8751569299999999
11.67871 -0.8719707800000001
11.67971 -0.86866617
11.68071 -0.86523704
11.68171 -0.86168433
11.68271 -0.8580150099999999
11.68371 -0.85423905
11.68471 -0.85036447
11.68571 -0.84639369
11.68671 -0.8423219399999999
11.68771 -0.8381395599999999
11.68871 -0.83383583
11.68971 -0.82940422
11.69071 -0.8248452999999999
11.69171 -0.82016634
11.69271 -0.8153785
11.69371 -0.8104916699999999
11.69471 -0.8055102099999999
11.69571 -0.80043096
11.69671 -0.7952449800000001
11.69771 -0.78994129
11.69871 -0.78451224
11.69971 -0.77895639
11.70071 -0.7732795100000001
11.70171 -0.76749148
11.70271 -0.76160161
11.70371 -0.7556141399999999
11.70471 -0.74952636
11.70571 -0.74332934
11.70671 -0.73701218
11.70771 -0.73056687
11.70871 -0.7239921
11.70971 -0.71729398
11.71071 -0.71048359
11.71171 -0.70357225
11.71271 -0.6965664699999999
11.71371 -0.68946546
11.71471 -0.6822615399999999
11.71571 -0.6749437199999999
11.71671 -0.6675027299999999
11.71771 -0.65993518
11.71871 -0.65224506
11.71971 -0.64444193
11.72071 -0.63653644
11.72171 -0.62853559
11.72271 -0.62043974
11.72371 -0.61224233
11.72471 -0.60393326
11.72571 -0.59550349
11.72671 -0.5869494799999999
11.72771 -0.57827495
11.72871 -0.56948964
11.72971 -0.56060506
11.73071 -0.55162944
11.73171 -0.54256436
11.73271 -0.53340411
11.73371 -0.5241381500000001
11.73471 -0.514756
11.73571 -0.5052519
11.73671 -0.49562714999999996
11.73771 -0.48588974999999995
11.73871 -0.47605061
11.73971 -0.46611903
11.74071 -0.45609861
11.74171 -0.44598603000000003
11.74271 -0.4357731
11.74371 -0.42545064
11.74471 -0.41501322
11.74571 -0.40446194
11.74671 -0.39380429999999994
11.74771 -0.38305121
11.74871 -0.37221236
11.74971 -0.36129208999999995
11.75071 -0.35028767
11.75171 -0.33919062
11.75271 -0.32799048
11.75371 -0.31667964
11.75471 -0.3052566
11.75571 -0.29372675000000004
11.75671 -0.28210008
11.75771 -0.27038695
11.75871 -0.25859389
11.75971 -0.24672116000000002
11.76071 -0.23476318000000002
11.76171 -0.22271159
11.76271 -0.21055951
11.76371 -0.19830504999999998
11.76471 -0.18595252
11.76571 -0.17351087
11.76671 -0.16099
11.76771 -0.1483966
11.76871 -0.13573144
11.76971 -0.12298917
11.77071 -0.11016094000000001
11.77171 -0.09723841800000001
11.77271 -0.084217649
11.77371 -0.071101019
11.77471 -0.057896442
11.77571 -0.044614292
11.77671 -0.031263317
11.77771 -0.017847423
11.77871 -0.0043646265
11.77971 0.009191398600000001
11.78071 0.022827934
11.78171 0.036549527
11.78271 0.050355609999999995
11.78371 0.064240478
11.78471 0.07819559
11.78571 0.092213135
11.78671 0.10628928
11.78771 0.12042566000000002
11.78871 0.13462838
11.78971 0.14890519
11.79071 0.16326172
11.79171 0.17769875
11.79271 0.19221138000000002
11.79371 0.20679071999999998
11.79471 0.22142713
11.79571 0.23611365
11.79671 0.25084836
11.79771 0.26563446
11.79871 0.28047825000000004
11.79971 0.29538590000000003
11.80071 0.31036036
11.80171 0.32539985
11.80271 0.3404984
11.80371 0.35564837
11.80471 0.37084338
11.80571 0.38608098
11.80671 0.40136334
11.80771 0.41669584000000004
11.80871 0.43208450000000004
11.80971 0.44753263
11.81071 0.46303901000000003
11.81171 0.47859759
11.81271 0.49419953
11.81371 0.5098361499999999
11.81471 0.5255022100000001
11.81571 0.54119728
11.81671 0.5569254499999999
11.81771 0.5726932100000001
11.81871 0.58850627
11.81971 0.6043669300000001
11.82071 0.62027276
11.82171 0.63621756
11.82271 0.6521937400000001
11.82371 0.66819517
11.82471 0.68421937
11.82571 0.70026824
11.82671 0.7163466000000001
11.82771 0.73245941
11.82871 0.74860901
11.82971 0.76479334
11.83071 0.78100609
11.83171 0.7972385699999999
11.83271 0.81348289
11.83371 0.82973456
11.83471 0.84599406
11.83571 0.8622661199999999
11.83671 0.8785576599999999
11.83771 0.89487396
11.83871 0.91121653
11.83971 0.9275818200000001
11.84071 0.9439623899999999
11.84171 0.9603493799999999
11.84271 0.97673619
11.84371 0.99312076
11.84471 1.0095058000000001
11.84571 1.0258974
11.84671 1.0423013
11.84771 1.0587206
11.84871 1.0751531
11.84971 1.0915922
11.85071 1.1080286
11.85171 1.1244543
11.85271 1.1408654
11.85371 1.1572635
11.85471 1.1736544
11.85571 1.1900454
11.85671 1.2064413
11.85771 1.2228419000000001
11.85871 1.2392413
11.85971 1.2556296
11.86071 1.2719968
11.86171 1.2883364
11.86271 1.3046478000000001
11.86371 1.3209359999999999
11.86471 1.3372092
11.86571 1.3534746
11.86671 1.3697351
11.86771 1.385987
11.86871 1.4022214
11.86971 1.4184278
11.87071 1.4345979
11.87171 1.4507291
11.87271 1.466825
11.87371 1.4828934999999999
11.87471 1.4989432
11.87571 1.5149782
11.87671 1.5309964
11.87771 1.5469895
11.87871 1.5629457
11.87971 1.5788551000000002
11.88071 1.5947132999999998
11.88171 1.6105227
11.88271 1.6262917000000001
11.88371 1.6420301000000002
11.88471 1.6577449000000002
11.88571 1.6734361999999998
11.88671 1.6890965
11.88771 1.7047137
11.88871 1.720275
11.88971 1.7357726
11.89071 1.7512060999999999
11.89171 1.7665824
11.89271 1.7819121
11.89371 1.7972041
11.89471 1.8124609999999999
11.89571 1.8276779
11.89671 1.8428434
11.89771 1.8579450000000002
11.89871 1.8729741000000002
11.89971 1.8879296
11.90071 1.9028186999999999
11.90171 1.917653
11.90271 1.9324431
11.90371 1.9471935999999999
11.90471 1.9619001
11.90571 1.9765507000000002
11.90671 1.99113
11.90771 2.0056257
11.90871 2.0200331
11.90971 2.0343566
11.91071 2.0486075
11.91171 2.0627981
11.91271 2.0769358
11.91371 2.0910196
11.91471 2.1050397
11.91571 2.1189820000000004
11.91671 2.1328341
11.91771 2.1465908999999996
11.91871 2.1602562
11.91971 2.1738414
11.92071 2.1873599
11.92171 2.2008209
11.92271 2.2142239
11.92371 2.2275595
11.92471 2.2408117
11.92571 2.2539647
11.92671 2.2670101000000003
11.92771 2.279949
11.92871 2.2927919
11.92971 2.3055533
11.93071 2.318245
11.93171 2.3308702
11.93271 2.343422
11.93371 2.3558863999999997
11.93471 2.3682486
11.93571 2.3804991
11.93671 2.3926381
11.93771 2.4046753
11.93871 2.4166252
11.93971 2.4285004
11.94071 2.4403049
11.94171 2.4520321000000003
11.94271 2.4636668999999998
11.94371 2.4751917
11.94471 2.4865936
11.94571 2.4978699
11.94671 2.5090285
11.94771 2.5200842000000003
11.94871 2.5310516
11.94971 2.5419384
11.95071 2.5527418
11.95171 2.5634492
11.95271 2.5740447
11.95371 2.5845155
11.95471 2.5948582
11.95571 2.6050802
11.95671 2.6151957
11.95771 2.6252195
11.95871 2.6351599
11.95971 2.6450142
11.96071 2.6547693
11.96171 2.6644073
11.96271 2.6739129999999998
11.96371 2.6832797
11.96471 2.6925126
11.96571 2.7016256
11.96671 2.710635
11.96771 2.7195523
11.96871 2.7283784
11.96971 2.7371041
11.97071 2.7457138999999997
11.97171 2.7541926
11.97271 2.7625332
11.97371 2.770739
11.97471 2.7788226
11.97571 2.7867988
11.97671 2.7946785
11.97771 2.8024629
11.97871 2.8101418
11.97971 2.8176984
11.98071 2.825116
11.98171 2.8323857
11.98271 2.8395092
11.98371 2.846499
11.98471 2.8533723
11.98571 2.8601433999999997
11.98671 2.8668175000000002
11.98771 2.8733887
11.98871 2.8798431
11.98971 2.8861647
11.99071 2.8923433
11.99171 2.8983789
11.99271 2.9042809999999997
11.99371 2.9100642999999997
11.99471 2.9157414999999998
11.99571 2.921317
11.99671 2.9267841999999997
11.99771 2.9321283
11.99871 2.9373327000000002
11.99971 2.9423861
12.00071 2.9472878000000002
12.00171 2.952048
12.00271 2.9566832
12.00371 2.961209
12.00471 2.9656332
12.00571 2.9699525
12.00671 2.9741546
12.00771 2.9782234
12.00871 2.9821465
12.00971 2.9859208
12.01071 2.9895530999999997
12.01171 2.9930573
12.01271 2.9964469
12.01371 2.9997293000000003
12.01471 3.0029014
12.01571 3.0059518
12.01671 3.0088652000000002
12.01771 3.0116301
12.01871 3.014244
12.01971 3.0167146
12.02071 3.0190568
12.02171 3.0212866000000003
12.02271 3.0234128
12.02371 3.0254345
12.02471 3.0273411
12.02571 3.0291172
12.02671 3.0307492
12.02771 3.0322321
12.02871 3.0335706
12.02971 3.0347768
12.03071 3.0358650000000003
12.03171 3.036844
12.03271 3.0377138
12.03371 3.0384658
12.03471 3.0390862000000003
12.03571 3.0395638
12.03671 3.0398943000000003
12.03771 3.0400831
12.03871 3.0401433
12.03971 3.0400893
12.04071 3.0399308
12.04171 3.0396685
12.04271 3.0392937
12.04371 3.0387925
12.04471 3.0381519
12.04571 3.0373659
12.04671 3.0364379
12.04771 3.0353795999999997
12.04871 3.0342046000000003
12.04971 3.0329231
12.05071 3.0315369000000003
12.05171 3.030039
12.05271 3.0284174
12.05371 3.0266607
12.05471 3.024764
12.05571 3.0227307
12.05671 3.0205723
12.05771 3.0183015
12.05871 3.0159282999999997
12.05971 3.0134542
12.06071 3.010872
12.06171 3.0081691
12.06271 3.005334
12.06371 3.002361
12.06471 2.9992534
12.06571 2.9960219
12.06671 2.9926799
12.06771 2.9892374
12.06871 2.9856967
12.06971 2.9820519
12.07071 2.9782919000000003
12.07171 2.9744059
12.07271 2.9703885
12.07371 2.966243
12.07471 2.9619792
12.07571 2.9576095000000002
12.07671 2.9531430000000003
12.07771 2.9485816000000002
12.07871 2.943919
12.07971 2.939144
12.08071 2.9342454
12.08171 2.9292181
12.08271 2.9240651
12.08371 2.9187966
12.08471 2.9134253
12.08571 2.907961
12.08671 2.9024063
12.08771 2.8967554
12.08871 2.8909979
12.08971 2.8851234999999997
12.09071 2.8791273
12.09171 2.8730126
12.09271 2.8667899
12.09371 2.8604713999999998
12.09471 2.8540669000000003
12.09571 2.8475784
12.09671 2.8409997
12.09771 2.8343197
12.09871 2.8275274
12.09971 2.8206176999999997
12.10071 2.8135939
12.10171 2.8064657
12.10271 2.7992461
12.10371 2.7919443
12.10471 2.7845625
12.10571 2.7770951
12.10671 2.7695315000000003
12.10771 2.7618609
12.10871 2.754079
12.10971 2.7461894
12.11071 2.7382027
12.11171 2.7301322999999997
12.11271 2.7219875
12.11371 2.7137706
12.11471 2.7054750999999997
12.11571 2.6970895
12.11671 2.6886025
12.11771 2.6800092
12.11871 2.6713125
12.11971 2.6625235000000003
12.12071 2.6536552
12.12171 2.6447181
12.12271 2.6357144
12.12371 2.6266385
12.12471 2.6174790999999997
12.12571 2.6082253
12.12671 2.5988718
12.12771 2.5894225
12.12871 2.5798883000000004
12.12971 2.5702836
12.13071 2.5606183000000002
12.13171 2.5508949999999997
12.13271 2.5411064
12.13371 2.5312401
12.13471 2.5212841
12.13571 2.5112322
12.13671 2.5010876
12.13771 2.4908623000000003
12.13871 2.4805712
12.13971 2.4702264
12.14071 2.4598317
12.14171 2.4493812
12.14271 2.4388626
12.14371 2.4282636
12.14471 2.4175777999999997
12.14571 2.4068084
12.14671 2.3959668
12.14771 2.3850683
12.14871 2.3741243
12.14971 2.3631377
12.15071 2.3521015
12.15171 2.341002
12.15271 2.3298251999999997
12.15371 2.3185633
12.15471 2.3072192
12.15571 2.2958053
12.15671 2.2843383
12.15771 2.2728322
12.15871 2.2612924
12.15971 2.249714
12.16071 2.2380839999999997
12.16171 2.2263883
12.16271 2.2146184
12.16371 2.2027761
12.16471 2.1908727
12.16571 2.1789240000000003
12.16671 2.1669434
12.16771 2.1549361
12.16871 2.1428958000000002
12.16971 2.1308085
12.17071 2.1186583
12.17171 2.1064355999999997
12.17271 2.0941416
12.17371 2.0817881
12.17471 2.0693934
12.17571 2.0569736
12.17671 2.0445365
12.17771 2.0320784
12.17871 2.019586
12.17971 2.0070434
12.18071 1.9944391999999997
12.18171 1.9817729
12.18271 1.9690549000000002
12.18371 1.9563016999999998
12.18471 1.943529
12.18571 1.9307439999999998
12.18671 1.9179422000000002
12.18771 1.9051095
12.18871 1.8922286
12.18971 1.8792875
12.19071 1.8662853
12.19171 1.8532326
12.19271 1.8401478999999998
12.19371 1.8270494000000002
12.19471 1.8139476
12.19571 1.8008405
12.19671 1.7877154
12.19771 1.7745549
12.19871 1.7613454000000002
12.19971 1.7480835
12.20071 1.7347782999999999
12.20171 1.7214468
12.20271 1.7081069
12.20371 1.6947689
12.20471 1.6814306
12.20571 1.6680792
12.20671 1.6546963000000001
12.20771 1.6412675
12.20871 1.6277891
12.20971 1.6142698
12.21071 1.6007282
12.21171 1.5871838
12.21271 1.5736489999999999
12.21371 1.5601242
12.21471 1.5465968
12.21571 1.5330485
12.21671 1.519463
12.21771 1.5058341
12.21871 1.4921687
12.21971 1.4784831999999999
12.22071 1.4647972
12.22171 1.4511234
12.22271 1.4374631
12.22371 1.4238046
12.22471 1.41013
12.22571 1.3964229
12.22671 1.3826767
12.22771 1.3688979000000001
12.22871 1.3551038
12.22971 1.3413148
12.23071 1.3275457
12.23171 1.3137991
12.23271 1.3000644000000001
12.23371 1.2863231
12.23471 1.2725571
12.23571 1.2587572999999999
12.23671 1.2449279
12.23771 1.2310846
12.23871 1.2172473
12.23971 1.2034316999999999
12.24071 1.1896421000000001
12.24171 1.1758694
12.24271 1.1620961
12.24371 1.1483043
12.24471 1.1344842000000002
12.24571 1.1206392
12.24671 1.1067845
12.24771 1.09294
12.24871 1.0791221
12.24971 1.0653358
12.25071 1.0515729
12.25171 1.0378157000000001
12.25271 1.0240451
12.25371 1.0102497
12.25471 0.9964311499999999
12.25571 0.9826033399999999
12.25671 0.96878652
12.25771 0.9549981900000001
12.25871 0.94124554
12.25971 0.9275223100000001
12.26071 0.91381203
12.26171 0.90009589
12.26271 0.88636158
12.26371 0.87260902
12.26471 0.8588505
12.26571 0.8451051100000001
12.26671 0.8313901699999999
12.26771 0.8177131400000001
12.26871 0.80406852
12.26971 0.7904402899999999
12.27071 0.7768095
12.27171 0.7631632
12.27271 0.74950061
12.27371 0.73583368
12.27471 0.72218203
12.27571 0.70856423
12.27671 0.69498955
12.27771 0.68145404
12.27871 0.66794259
12.27971 0.654436
12.28071 0.6409197999999999
12.28171 0.62739095
12.28271 0.61385906
12.28371 0.6003419400000001
12.28471 0.58685741
12.28571 0.57341508
12.28671 0.56001199
12.28771 0.54663438
12.28871 0.5332640399999999
12.28971 0.51988708
12.29071 0.50650067
12.29171 0.49311453
12.29271 0.47974689
12.29371 0.46641631000000006
12.29471 0.45313332
12.29571 0.43989588
12.29671 0.42669033000000006
12.29771 0.41349768
12.29871 0.40030233000000004
12.29971 0.38709899
12.30071 0.37389512
12.30171 0.36070724
12.30271 0.3475534
12.30371 0.33444482999999997
12.30471 0.32138096
12.30571 0.30834997999999997
12.30671 0.29533454000000003
12.30771 0.2823201
12.30871 0.26930189
12.30971 0.25628738
12.31071 0.24329307
12.31171 0.23033705000000002
12.31271 0.21743074
12.31371 0.20457369
12.31471 0.19175388
12.31571 0.17895316
12.31671 0.16615555
12.31771 0.1533546
12.31871 0.14055624
12.31971 0.12777604
12.32071 0.11503208999999999
12.32171 0.10233679
12.32271 0.0896913
12.32371 0.077085313
12.32471 0.064502039
12.32571 0.051926204
12.32671 0.039351269
12.32771 0.026782534999999996
12.32871 0.014234707
12.32971 0.0017250606
12.33071 -0.01073465
12.33171 -0.023143739
12.33271 -0.035513053
12.33371 -0.047860097
12.33471 -0.060201064
12.33571 -0.072543463
12.33671 -0.08488267199999999
12.33771 -0.097204029
12.33871 -0.10948951000000001
12.33971 -0.12172587
12.34071 -0.13391048
12.34171 -0.14605223
12.34271 -0.15816708
12.34371 -0.17027042
12.34471 -0.18236965
12.34571 -0.1944606
12.34671 -0.20652932999999998
12.34771 -0.21855859000000002
12.34871 -0.23053586
12.34971 -0.24245925999999998
12.35071 -0.25433863
12.35171 -0.26619115
12.35271 -0.27803366999999996
12.35371 -0.28987508
12.35471 -0.3017124
12.35571 -0.31353226
12.35671 -0.32531717
12.35771 -0.33705357999999996
12.35871 -0.34873812
12.35971 -0.36037895000000003
12.36071 -0.37199184
12.36171 -0.38359263
12.36271 -0.3951896
12.36371 -0.40677944
12.36471 -0.41834860999999995
12.36571 -0.42987941
12.36671 -0.44135819
12.36771 -0.45278165000000004
12.36871 -0.46415855
12.36971 -0.47550583
12.37071 -0.48684091
12.37171 -0.49817385000000003
12.37271 -0.5095028300000001
12.37371 -0.5208151400000001
12.37471 -0.53209304
12.37571 -0.543322
12.37671 -0.55449731
12.37771 -0.56562629
12.37871 -0.57672453
12.37971 -0.58780867
12.38071 -0.59888829
12.38171 -0.60996129
12.38271 -0.6210148799999999
12.38371 -0.6320310800000001
12.38471 -0.6429953
12.38571 -0.65390305
12.38671 -0.66476227
12.38771 -0.67558996
12.38871 -0.6864044300000001
12.38971 -0.69721709
12.39071 -0.70802723
12.39171 -0.7188223300000001
12.39271 -0.7295839000000001
12.39371 -0.74029583
12.39471 -0.75095161
12.39571 -0.76155728
12.39671 -0.7721284900000001
12.39771 -0.7826830300000001
12.39871 -0.79323268
12.39971 -0.8037775800000001
12.40071 -0.81430618
12.40171 -0.82480079
12.40271 -0.83524566
12.40371 -0.8456348400000001
12.40471 -0.8559751299999999
12.40571 -0.86628338
12.40671 -0.8765786899999999
12.40771 -0.8868739000000001
12.40871 -0.89716949
12.40971 -0.90745315
12.41071 -0.91770515
12.41171 -0.9279069500000001
12.41271 -0.93804952
12.41371 -0.94813695
12.41471 -0.95818471
12.41571 -0.96821198
12.41671 -0.9782331999999999
12.41771 -0.98825106
12.41871 -0.9982558
12.41971 -1.0082296
12.42071 -1.0181556
12.42171 -1.0280255
12.42271 -1.0378444
12.42371 -1.0476282
12.42471 -1.0573969
12.42571 -1.0671652999999999
12.42671 -1.0769360000000001
12.42771 -1.0866978
12.42871 -1.0964307
12.42971 -1.1061144
12.43071 -1.1157373
12.43171 -1.1253015
12.43271 -1.1348221
12.43371 -1.1443193
12.43471 -1.1538104
12.43571 -1.1633011
12.43671 -1.1727836
12.43771 -1.1822401999999999
12.43871 -1.191652
12.43971 -1.2010072999999999
12.44071 -1.2103078
12.44171 -1.2195675
12.44271 -1.2288066
12.44371 -1.2380419999999999
12.44471 -1.2472794
12.44571 -1.2565103
12.44671 -1.2657155999999998
12.44771 -1.2748742
12.44871 -1.2839720000000001
12.44971 -1.2930088
12.45071 -1.3019981999999999
12.45171 -1.3109614
12.45271 -1.3199181
12.45371 -1.3288773
12.45471 -1.3378335
12.45571 -1.3467696
12.45671 -1.3556646
12.45771 -1.3645031
12.45871 -1.3732823
12.45971 -1.3820133000000001
12.46071 -1.3907158
12.46171 -1.3994086
12.46271 -1.4081012
12.46371 -1.4167889
12.46471 -1.4254551
12.46571 -1.4340785
12.46671 -1.4426431
12.46771 -1.4511454
12.46871 -1.4595966999999999
12.46971 -1.4680177
12.47071 -1.4764296
12.47171 -1.4848447
12.47271 -1.4932609
12.47371 -1.5016623999999998
12.47471 -1.510027
12.47571 -1.5183359
12.47671 -1.5265821000000002
12.47771 -1.5347728999999999
12.47871 -1.5429264999999999
12.47971 -1.5510634
12.48071 -1.5591967
12.48171 -1.5673263
12.48271 -1.5754385
12.48371 -1.5835130999999998
12.48471 -1.5915321
12.48571 -1.5994886
12.48671 -1.6073897
12.48771 -1.6152546
12.48871 -1.6231046999999998
12.48971 -1.6309548
12.49071 -1.6388061999999999
12.49171 -1.6466461000000001
12.49271 -1.6544527999999998
12.49371 -1.6622055
12.49471 -1.669893
12.49571 -1.6775190999999998
12.49671 -1.6850995
12.49771 -1.6926553
12.49871 -1.7002024
12.49971 -1.707745
12.50071 -1.7152733999999998
12.50171 -1.7227691
12.50271 -1.7302127999999999
12.50371 -1.7375939999999999
12.50471 -1.7449157
12.50571 -1.7521933
12.50671 -1.7594477000000002
12.50771 -1.7666956
12.50871 -1.7739424
12.50971 -1.781179
12.51071 -1.7883863
12.51171 -1.7955432
12.51271 -1.8026358999999998
12.51371 -1.8096643
12.51471 -1.8166406
12.51571 -1.8235851
12.51671 -1.8305155
12.51771 -1.8374398
12.51871 -1.8443527000000002
12.51971 -1.8512378
12.52071 -1.8580752999999999
12.52171 -1.8648517999999998
12.52271 -1.8715654000000002
12.52371 -1.8782269
12.52471 -1.884855
12.52571 -1.8914670000000002
12.52671 -1.8980717
12.52771 -1.9046646
12.52871 -1.9112299999999998
12.52971 -1.9177478000000001
12.53071 -1.9242024
12.53171 -1.9305898
12.53271 -1.9369186999999999
12.53371 -1.9432066000000001
12.53471 -1.949472
12.53571 -1.955726
12.53671 -1.9619679
12.53771 -1.9681852
12.53871 -1.9743597000000002
12.53971 -1.9804761
12.54071 -1.9865284
12.54171 -1.9925229
12.54271 -1.998475
12.54371 -2.0044018
12.54471 -2.0103145
12.54571 -2.0162133
12.54671 -2.0220865
12.54771 -2.0279162
12.54871 -2.0336861
12.54971 -2.0393884
12.55071 -2.045027
12.55171 -2.0506157000000003
12.55271 -2.0561716
12.55371 -2.0617077
12.55471 -2.0672269
12.55571 -2.0727206000000002
12.55671 -2.0781735
12.55771 -2.08357
12.55871 -2.0889012
12.55971 -2.0941691
12.56071 -2.0993857
12.56171 -2.1045664
12.56271 -2.1097243000000003
12.56371 -2.1148628
12.56471 -2.1199752
12.56571 -2.1250473
12.56671 -2.1300634
12.56771 -2.1350135999999997
12.56871 -2.1398976
12.56971 -2.1447251
12.57071 -2.1495108
12.57171 -2.1542676
12.57271 -2.1590011
12.57371 -2.1637071
12.57471 -2.1683732
12.57571 -2.1729851
12.57671 -2.1775324
12.57771 -2.1820135
12.57871 -2.1864361999999997
12.57971 -2.1908134
12.58071 -2.1951579
12.58171 -2.1994758
12.58271 -2.2037649999999998
12.58371 -2.2080148
12.58471 -2.2122117
12.58571 -2.2163451
12.58671 -2.2204112
12.58771 -2.2244155
12.58871 -2.2283692
12.58971 -2.2322839
12.59071 -2.236167
12.59171 -2.2400178
12.59271 -2.2438286
12.59371 -2.2475872
12.59471 -2.2512838
12.59571 -2.2549141
12.59671 -2.2584816
12.59771 -2.2619957
12.59871 -2.2654671
12.59971 -2.2689033000000003
12.60071 -2.2723051
12.60171 -2.275666
12.60271 -2.278976
12.60371 -2.2822248
12.60471 -2.2854075000000003
12.60571 -2.2885252
12.60671 -2.2915853
12.60771 -2.2945974000000002
12.60871 -2.2975689
12.60971 -2.3005020000000003
12.61071 -2.3033926
12.61171 -2.3062328
12.61271 -2.3090143
12.61371 -2.3117316999999997
12.61471 -2.3143852
12.61571 -2.3169797
12.61671 -2.3195226
12.61771 -2.3220202
12.61871 -2.3244748
12.61971 -2.3268836
12.62071 -2.3292396
12.62171 -2.3315353
12.62271 -2.3337653
12.62371 -2.3359289
12.62471 -2.3380302
12.62571 -2.3400759
12.62671 -2.3420725
12.62771 -2.344024
12.62871 -2.3459299
12.62971 -2.347786
12.63071 -2.3495868
12.63171 -2.3513274
12.63271 -2.3530059
12.63371 -2.3546236
12.63471 -2.3561843
12.63571 -2.3576915
12.63671 -2.3591476
12.63771 -2.3605516
12.63871 -2.3619002
12.63971 -2.3631882
12.64071 -2.3644118
12.64171 -2.3655692
12.64271 -2.366662
12.64371 -2.3676941
12.64471 -2.3686697999999997
12.64571 -2.3695923
12.64671 -2.3704633
12.64771 -2.3712819
12.64871 -2.3720453999999997
12.64971 -2.3727506
12.65071 -2.3733950999999998
12.65171 -2.3739783
12.65271 -2.3745005999999997
12.65371 -2.3749633
12.65471 -2.3753675
12.65571 -2.3757137
12.65671 -2.3760015
12.65771 -2.3762293
12.65871 -2.3763958
12.65971 -2.3765003
12.66071 -2.3765426
12.66171 -2.3765234
12.66271 -2.3764439
12.66371 -2.3763055
12.66471 -2.3761092
12.66571 -2.3758551
12.66671 -2.3755431000000002
12.66771 -2.3751719000000002
12.66871 -2.3747398
12.66971 -2.3742449
12.67071 -2.3736857000000002
12.67171 -2.3730613000000003
12.67271 -2.3723714
12.67371 -2.3716168
12.67471 -2.3707993
12.67571 -2.3699205
12.67671 -2.3689823
12.67771 -2.3679856
12.67871 -2.3669302
12.67971 -2.3658149
12.68071 -2.3646381
12.68171 -2.3633987
12.68271 -2.3620962999999997
12.68371 -2.3607314
12.68471 -2.3593051
12.68571 -2.3578189
12.68671 -2.3562726
12.68771 -2.3546649
12.68871 -2.3529937
12.68971 -2.3512563
12.69071 -2.3494506
12.69171 -2.3475768
12.69271 -2.3456369
12.69371 -2.3436345000000003
12.69471 -2.3415741
12.69571 -2.3394585
12.69671 -2.3372885
12.69771 -2.3350619
12.69871 -2.3327747
12.69971 -2.3304228
12.70071 -2.3280036
12.70171 -2.3255166000000003
12.70271 -2.322964
12.70371 -2.320349
12.70471 -2.3176745
12.70571 -2.3149408
12.70671 -2.3121462999999998
12.70771 -2.3092870000000003
12.70871 -2.3063593
12.70971 -2.3033613
12.71071 -2.3002945
12.71171 -2.297163
12.71271 -2.2939729
12.71371 -2.2907289
12.71471 -2.2874335
12.71571 -2.284085
12.71671 -2.280679
12.71771 -2.2772094
12.71871 -2.2736721
12.71971 -2.2700654
12.72071 -2.2663919
12.72171 -2.2626564
12.72271 -2.2588635
12.72371 -2.255016
12.72471 -2.251113
12.72571 -2.2471501000000003
12.72671 -2.2431217
12.72771 -2.2390231
12.72871 -2.2348534
12.72971 -2.2306155000000003
12.73071 -2.2263153
12.73171 -2.2219585
12.73271 -2.2175493
12.73371 -2.2130877
12.73471 -2.2085695999999997
12.73571 -2.2039891999999996
12.73671 -2.199341
12.73771 -2.1946225
12.73871 -2.1898361
12.73971 -2.1849876
12.74071 -2.1800837
12.74171 -2.1751291999999998
12.74271 -2.1701256
12.74371 -2.1650692
12.74471 -2.1599542
12.74571 -2.1547742000000003
12.74671 -2.1495257
12.74771 -2.1442097
12.74871 -2.1388309000000003
12.74971 -2.1333955000000002
12.75071 -2.1279089
12.75171 -2.1223722
12.75271 -2.1167828
12.75371 -2.1111347
12.75471 -2.1054218
12.75571 -2.0996403
12.75671 -2.093791
12.75771 -2.0878788
12.75871 -2.0819105
12.75971 -2.0758925
12.76071 -2.0698279
12.76171 -2.0637149
12.76271 -2.0575484
12.76371 -2.0513222
12.76471 -2.0450316
12.76571 -2.0386762999999997
12.76671 -2.0322597
12.76771 -2.0257880999999998
12.76871 -2.0192677
12.76971 -2.0127021
12.77071 -2.0060904
12.77171 -1.9994280999999998
12.77271 -1.9927092
12.77371 -1.9859284000000001
12.77471 -1.9790845000000001
12.77571 -1.9721802
12.77671 -1.9652209999999999
12.77771 -1.958213
12.77871 -1.9511599000000002
12.77971 -1.9440616000000002
12.78071 -1.936914
12.78171 -1.9297114
12.78271 -1.9224487
12.78371 -1.9151244
12.78471 -1.9077407000000002
12.78571 -1.900303
12.78671 -1.8928176
12.78771 -1.8852893
12.78871 -1.8777196999999999
12.78971 -1.8701062000000002
12.79071 -1.8624444
12.79171 -1.8547295
12.79271 -1.8469593999999998
12.79371 -1.8391350000000002
12.79471 -1.8312599999999999
12.79571 -1.8233387
12.79671 -1.8153748
12.79771 -1.8073690999999998
12.79871 -1.7993193
12.79971 -1.7912209
12.80071 -1.7830692
12.80171 -1.7748618
12.80271 -1.7665995
12.80371 -1.7582858
12.80471 -1.7499261
12.80571 -1.741525
12.80671 -1.7330853
12.80771 -1.7246067999999999
12.80871 -1.7160870000000001
12.80971 -1.7075229
12.81071 -1.6989125
12.81171 -1.6902553
12.81271 -1.6815532000000002
12.81371 -1.6728092
12.81471 -1.6640259000000002
12.81571 -1.6552042
12.81671 -1.6463432
12.81771 -1.6374403999999998
12.81871 -1.6284922
12.81971 -1.6194963999999998
12.82071 -1.6104528999999999
12.82171 -1.6013634999999997
12.82271 -1.5922315
12.82371 -1.5830606
12.82471 -1.5738536
12.82571 -1.5646114999999998
12.82671 -1.5553339
12.82771 -1.5460194
12.82871 -1.5366667
12.82971 -1.5272752
12.83071 -1.5178455
12.83171 -1.5083786
12.83271 -1.4988757
12.83371 -1.4893372999999999
12.83471 -1.4797635999999998
12.83571 -1.4701539
12.83671 -1.4605075
12.83771 -1.4508244
12.83871 -1.4411047
12.83971 -1.4313496
12.84071 -1.4215605
12.84171 -1.4117392
12.84271 -1.4018867000000002
12.84371 -1.3920044
12.84471 -1.3820926
12.84571 -1.3721517
12.84671 -1.3621817
12.84771 -1.3521823
12.84871 -1.3421524
12.84971 -1.332091
12.85071 -1.3219965999999999
12.85171 -1.3118681
12.85271 -1.3017053
12.85371 -1.2915094
12.85471 -1.2812828
12.85571 -1.2710279
12.85671 -1.2607473
12.85771 -1.2504422
12.85871 -1.240113
12.85971 -1.2297589
12.86071 -1.2193795
12.86171 -1.2089748
12.86271 -1.1985458
12.86371 -1.1880948
12.86471 -1.1776239000000002
12.86571 -1.1671338999999998
12.86671 -1.156624
12.86771 -1.1460915
12.86871 -1.1355326000000001
12.86971 -1.1249437
12.87071 -1.1143235
12.87171 -1.1036736999999999
12.87271 -1.0929984
12.87371 -1.0823031
12.87471 -1.0715925
12.87571 -1.0608689
12.87671 -1.0501315
12.87771 -1.0393774
12.87871 -1.0286031
12.87971 -1.0178067000000002
12.88071 -1.0069889
12.88171 -0.99615324
12.88271 -0.98530445
12.88371 -0.97444635
12.88471 -0.96357958
12.88571 -0.95270136
12.88671 -0.9418062899999999
12.88771 -0.93088876
12.88871 -0.9199455400000001
12.88971 -0.90897772
12.89071 -0.89799045
12.89171 -0.88699143
12.89271 -0.87598776
12.89371 -0.86498316
12.89471 -0.85397661
12.89571 -0.84296297
12.89671 -0.8319354600000001
12.89771 -0.8208891399999999
12.89871 -0.80982307
12.89971 -0.79874126
12.90071 -0.78765098
12.90171 -0.77655935
12.90271 -0.76547023
12.90371 -0.75438223
12.90471 -0.7432894800000001
12.90571 -0.7321841499999999
12.90671 -0.72106044
12.90771 -0.7099175400000001
12.90871 -0.69876048
12.90971 -0.68759853
12.91071 -0.67644124
12.91171 -0.66529452
12.91271 -0.65415804
12.91371 -0.64302534
12.91471 -0.6318868099999999
12.91571 -0.62073404
12.91671 -0.60956362
12.91771 -0.59837904
12.91871 -0.58718915
12.91971 -0.57600429
12.92071 -0.56483182
12.92171 -0.55367281
12.92271 -0.54252166
12.92371 -0.53136884
12.92471 -0.5202055
12.92571 -0.509028
12.92671 -0.49783997
12.92771 -0.48665111
12.92871 -0.47547324
12.92971 -0.46431506
12.93071 -0.45317826
12.93171 -0.44205668000000004
12.93271 -0.43093879
12.93371 -0.41981307
12.93471 -0.40867315000000004
12.93571 -0.39752069999999995
12.93671 -0.38636504
12.93771 -0.37521902
12.93871 -0.36409344
12.93971 -0.35299233
12.94071 -0.34191133
12.94171 -0.33083998
12.94271 -0.31976674
12.94371 -0.30868470000000003
12.94471 -0.29759521
12.94571 -0.28650775
12.94671 -0.27543602
12.94771 -0.26439202
12.94871 -0.25338063
12.94971 -0.24239745
12.95071 -0.23143073
12.95171 -0.22046664
12.95271 -0.20949559
12.95371 -0.1985166
12.95471 -0.18753796
12.95571 -0.17657357
12.95671 -0.16563679
12.95771 -0.15473444
12.95871 -0.14386382
12.95971 -0.13301403
12.96071 -0.12217108
12.96171 -0.11132455000000001
12.96271 -0.10047258
12.96371 -0.089623145
12.96471 -0.078790757
12.96571 -0.06799018600000001
12.96671 -0.057229958000000004
12.96771 -0.046508643
12.96871 -0.035815619
12.96971 -0.025136027000000002
12.97071 -0.0144577
12.97171 -0.0037768960999999997
12.97271 0.0068997659
12.97371 0.017558090999999998
12.97471 0.028182580999999998
12.97571 0.038763376999999995
12.97671 0.049300672
12.97771 0.059804576
12.97871 0.070290477
12.97971 0.080771948
12.98071 0.091254426
12.98171 0.10173258
12.98271 0.11219254000000001
12.98371 0.12261807
12.98471 0.13299779
12.98571 0.14333031
12.98671 0.15362472
12.98771 0.16389634
12.98871 0.17415953
12.98971 0.18442101
12.99071 0.19467641
12.99171 0.20491208
12.99271 0.215111
12.99371 0.22526027
12.99471 0.23535681
12.99571 0.24540862
12.99671 0.25543088999999997
12.99771 0.26543894999999995
12.99871 0.27544114000000003
12.99971 0.28543485999999996
13.00071 0.29540758
13.00171 0.30534251
13.00271 0.31522624
13.00371 0.32505479000000004
13.00471 0.33483554
13.00571 0.34458376
13.00671 0.35431568999999996
13.00771 0.36404098
13.00871 0.37375817
13.00971 0.38345513999999997
13.01071 0.39311442999999996
13.01171 0.40272088
13.01271 0.41226838
13.01371 0.42176223
13.01471 0.43121651
13.01571 0.44064730999999996
13.01671 0.45006513000000004
13.01771 0.45946976
13.01871 0.46885023000000003
13.01971 0.47818975999999996
13.02071 0.48747342000000005
13.02171 0.49669491
13.02271 0.50585954
13.02371 0.51498204
13.02471 0.52407975
13.02571 0.53316485
13.02671 0.54223868
13.02771 0.55129109
13.02871 0.56030494
13.02971 0.56926375
13.03071 0.57815895
13.03171 0.58699348
13.03271 0.5957800400000001
13.03371 0.60453503
13.03471 0.61327047
13.03571 0.62198848
13.03671 0.63067991
13.03771 0.63932855
13.03871 0.64791846
13.03971 0.65644146
13.04071 0.6649009
13.04171 0.67331032
13.04271 0.68168733
13.04371 0.69004558
13.04471 0.6983886
13.04571 0.70670801
13.04671 0.71498724
13.04771 0.72320891
13.04871 0.73136254
13.04971 0.7394489399999999
13.05071 0.74747959
13.05171 0.75547094
13.05271 0.76343664
13.05371 0.77138091
13.05471 0.77929669
13.05571 0.78716883
13.05671 0.79498105
13.05771 0.80272369
13.05871 0.81039835
13.05971 0.81801731
13.06071 0.82559781
13.06171 0.8331544700000001
13.06271 0.84069204
13.06371 0.8482032500000001
13.06471 0.8556718
13.06571 0.8630797299999999
13.06671 0.8704149200000001
13.06771 0.8776767200000001
13.06871 0.8848757500000001
13.06971 0.89202868
13.07071 0.8991505000000001
13.07171 0.90624755
13.07271 0.9133148000000001
13.07371 0.92033809
13.07471 0.9273012199999999
13.07571 0.9341933800000001
13.07671 0.94101466
13.07771 0.9477760599999999
13.07871 0.95449435
13.07971 0.96118432
13.08071 0.96785184
13.08171 0.97449049
13.08271 0.98108416
13.08371 0.9876142299999999
13.08471 0.9940675499999999
13.08571 1.0004422000000002
13.08671 1.0067481
13.08771 1.0130024
13.08871 1.0192216
13.08971 1.0254142000000002
13.09071 1.0315766
13.09171 1.0376954
13.09271 1.0437542
13.09371 1.0497406
13.09471 1.0556533
13.09571 1.0615021
13.09671 1.0673037
13.09771 1.0730735999999998
13.09871 1.0788186
13.09971 1.0845331
13.10071 1.0902017
13.10171 1.0958051
13.10271 1.1013292
13.10371 1.1067711
13.10471 1.1121405
13.10571 1.1174553
13.10671 1.1227333000000002
13.10771 1.1279841000000002
13.10871 1.133205
13.10971 1.1383826
13.11071 1.1434991
13.11171 1.1485406
13.11271 1.1535038
13.11371 1.1583977
13.11471 1.163239
13.11571 1.1680445
13.11671 1.1728227
13.11771 1.1775699
13.11871 1.1822711
13.11971 1.1869070000000002
13.12071 1.1914628
13.12171 1.1959346
13.12271 1.2003319000000001
13.12371 1.2046732
13.12471 1.2089774
13.12571 1.2132555999999999
13.12671 1.2175058
13.12771 1.2217139
13.12871 1.22586
13.12971 1.2299278
13.13071 1.2339115
13.13171 1.2378191
13.13271 1.2416676
13.13371 1.2454757
13.13471 1.2492546
13.13571 1.2530028
13.13671 1.2567066
13.13771 1.2603464
13.13871 1.263906
13.13971 1.2673804
13.14071 1.2707783
13.14171 1.2741186999999998
13.14271 1.2774222
13.14371 1.2807019
13.14471 1.2839573
13.14571 1.287174
13.14671 1.2903305999999999
13.14771 1.2934078
13.14871 1.2963977
13.14971 1.2993062
13.15071 1.3021511
13.15171 1.3049533
13.15271 1.3077267
13.15371 1.3104724
13.15471 1.3131772
13.15571 1.3158207
13.15671 1.318384
13.15771 1.320859
13.15871 1.3232526
13.15971 1.3255835
13.16071 1.3278736
13.16171 1.3301387
13.16271 1.3323808
13.16371 1.3345869
13.16471 1.3367353
13.16571 1.3388048
13.16671 1.3407851
13.16771 1.3426809
13.16871 1.3445102
13.16971 1.3462961
13.17071 1.3480561
13.17171 1.3497941
13.17271 1.3514985
13.17371 1.3531478
13.17471 1.3547201
13.17571 1.3562031
13.17671 1.3576002
13.17771 1.3589284
13.17871 1.3602111
13.17971 1.3614664
13.18071 1.3626997
13.18171 1.3639005
13.18271 1.3650471000000002
13.18371 1.366117
13.18471 1.3670971
13.18571 1.3679897
13.18671 1.3688124
13.18771 1.3695898
13.18871 1.3703425
13.18971 1.3710784999999999
13.19071 1.3717885
13.19171 1.3724511
13.19271 1.3730418
13.19371 1.3735445000000002
13.19471 1.3739589
13.19571 1.3742998
13.19671 1.3745913
13.19771 1.3748548
13.19871 1.3750995
13.19971 1.3753179
13.20071 1.3754895
13.20171 1.3755898
13.20271 1.3756019
13.20371 1.3755244
13.20471 1.3753723
13.20571 1.3751701
13.20671 1.3749413
13.20771 1.3746972
13.20871 1.3744322999999998
13.20971 1.3741262
13.21071 1.3737537
13.21171 1.3732952999999999
13.21271 1.3727468
13.21371 1.3721212999999999
13.21471 1.3714428
13.21571 1.3707359000000001
13.21671 1.3700145000000001
13.21771 1.3692753
13.21871 1.3684996
13.21971 1.3676617
13.22071 1.3667409
13.22171 1.3657308
13.22271 1.3646424000000001
13.22371 1.3634988000000001
13.22471 1.3623252000000001
13.22571 1.3611366
13.22671 1.3599317
13.22771 1.3586927
13.22871 1.3573943
13.22971 1.3560145
13.23071 1.3545456
13.23171 1.3529973000000002
13.23271 1.3513927000000001
13.23371 1.3497584999999999
13.23471 1.3481124
13.23571 1.3464556
13.23671 1.3447723999999999
13.23771 1.3430374
13.23871 1.3412268
13.23971 1.3393296000000001
13.24071 1.337352
13.24171 1.3353148000000001
13.24271 1.3332437000000001
13.24371 1.3311571
13.24471 1.3290583999999999
13.24571 1.3269336
13.24671 1.3247585
13.24771 1.3225096
13.24871 1.3201751
13.24971 1.3177602
13.25071 1.3152854999999999
13.25171 1.3127774
13.25271 1.3102568
13.25371 1.3077291
13.25471 1.3051825
13.25571 1.302593
13.25671 1.2999359
13.25771 1.2971963
13.25871 1.2943764
13.25971 1.2914943
13.26071 1.2885754
13.26171 1.2856414999999999
13.26271 1.2827006
13.26371 1.2797436
13.26471 1.2767486
13.26571 1.2736915
13.26671 1.2705565
13.26771 1.2673442
13.26871 1.2640706
13.26971 1.2607602
13.27071 1.2574347
13.27171 1.254103
13.27271 1.2507574000000001
13.27371 1.2473767
13.27471 1.2439361
13.27571 1.2404184
13.27671 1.2368219999999999
13.27771 1.2331616
13.27871 1.2294616
13.27971 1.2257453
13.28071 1.222025
13.28171 1.2182961
13.28271 1.2145405
13.28371 1.2107342
13.28471 1.2068595
13.28571 1.202912
13.28671 1.1989032
13.28771 1.1948549
13.28871 1.190789
13.28971 1.1867174
13.29071 1.1826365
13.29171 1.1785291
13.29271 1.1743718
13.29371 1.1701463
13.29471 1.1658475
13.29571 1.1614861
13.29671 1.1570839
13.29771 1.1526642999999999
13.29871 1.1482417999999999
13.29971 1.1438157
13.30071 1.1393715
13.30171 1.1348868
13.30271 1.1303423
13.30371 1.1257303
13.30471 1.1210581000000002
13.30571 1.1163444
13.30671 1.1116104999999998
13.30771 1.1068705
13.30871 1.1021253
13.30971 1.0973617
13.31071 1.0925598
13.31171 1.087701
13.31271 1.0827781
13.31371 1.0777976
13.31471 1.0727779
13.31571 1.0677404
13.31671 1.0627003
13.31771 1.05766
13.31871 1.0526079000000002
13.31971 1.0475242
13.32071 1.0423897999999998
13.32171 1.0371949999999999
13.32271 1.0319437
13.32371 1.0266514
13.32471 1.0213383
13.32571 1.0160194
13.32671 1.0106987
13.32771 1.0053676
13.32871 1.0000088
13.32971 0.99460538
13.33071 0.98914811
13.33171 0.98364018
13.33271 0.97809583
13.33371 0.9725336899999999
13.33471 0.96696839
13.33571 0.9614038300000001
13.33671 0.95583145
13.33771 0.95023448
13.33871 0.9445955
13.33971 0.93890438
13.34071 0.93316296
13.34171 0.9273842900000001
13.34271 0.9215864400000001
13.34371 0.91578485
13.34471 0.9099853200000001
13.34571 0.90418197
13.34671 0.89836055
13.34771 0.89250505
13.34871 0.88660549
13.34971 0.88066254
13.35071 0.8746868
13.35171 0.86869393
13.35271 0.8626972300000001
13.35371 0.8567011
13.35471 0.8506995599999999
13.35571 0.84467884
13.35671 0.8386239400000001
13.35771 0.83252601
13.35871 0.82638627
13.35971 0.8202160700000001
13.36071 0.81403181
13.36171 0.80784783
13.36271 0.8016702699999999
13.36371 0.7954947699999999
13.36471 0.78930883
13.36571 0.78309812
13.36671 0.77685267
13.36771 0.77057169
13.36871 0.76426328
13.36971 0.75794039
13.37071 0.7516145200000001
13.37171 0.7452901900000001
13.37271 0.73896279
13.37371 0.73262108
13.37471 0.7262527000000001
13.37571 0.71985018
13.37671 0.7134149799999999
13.37771 0.70695728
13.37871 0.70049153
13.37971 0.6940302899999999
13.38071 0.68757879
13.38171 0.68113282
13.38271 0.67468099
13.38371 0.66820993
13.38471 0.66171046
13.38571 0.65518161
13.38671 0.6486306
13.38771 0.6420691000000001
13.38871 0.63550761
13.38971 0.62895045
13.39071 0.62239389
13.39171 0.61582839
13.39271 0.60924347
13.39371 0.60263337
13.39471 0.59600011
13.39571 0.5893533599999999
13.39671 0.58270614
13.39771 0.57606925
13.39871 0.5694464300000001
13.39971 0.56283264
13.40071 0.5562165299999999
13.40171 0.54958551
13.40271 0.54293144
13.40371 0.53625428
13.40471 0.5295616599999999
13.40571 0.52286531
13.40671 0.51617543
13.40771 0.50949603
13.40871 0.50282343
13.40971 0.49614841
13.41071 0.48946114
13.41171 0.48275632
13.41271 0.47603627000000004
13.41371 0.46931026000000003
13.41471 0.46259048
13.41571 0.4558865
13.41671 0.44920057999999996
13.41771 0.44252657999999995
13.41871 0.43585254000000007
13.41971 0.42916606
13.42071 0.42245989
13.42171 0.41573518000000004
13.42271 0.40900097
13.42371 0.40227002
13.42471 0.39555305
13.42571 0.38885404
13.42671 0.38216889
13.42771 0.37548768
13.42871 0.3687999
13.42971 0.36209991999999996
13.43071 0.35539002000000003
13.43171 0.34867971999999997
13.43271 0.34198146
13.43371 0.33530483
13.43471 0.32865184000000003
13.43571 0.32201582
13.43671 0.31538422
13.43771 0.30874426
13.43871 0.30208889
13.43971 0.29542008
13.44071 0.28874811
13.44171 0.28208708
13.44271 0.27544862000000003
13.44371 0.26883679
13.44471 0.26224642000000004
13.44571 0.25566588
13.44671 0.24908269000000002
13.44771 0.24248952999999998
13.44871 0.23588799
13.44971 0.22928791999999998
13.45071 0.22270288000000002
13.45171 0.21614397000000002
13.45271 0.20961447
13.45371 0.20310825000000002
13.45471 0.19661257999999998
13.45571 0.19011406
13.45671 0.18360509
13.45771 0.1770877
13.45871 0.17057308
13.45971 0.1640768
13.46071 0.15761203
13.46171 0.15118367
13.46271 0.14478627
13.46371 0.13840662
13.46471 0.13202981
13.46571 0.12564616
13.46671 0.11925567000000001
13.46771 0.11286802
13.46871 0.10649811
13.46971 0.10015914
13.47071 0.093856506
13.47171 0.087585254
13.47271 0.08133243
13.47371 0.07508318500000001
13.47471 0.06882788699999999
13.47571 0.062566891
13.47671 0.056310807000000004
13.47771 0.050076004
13.47871 0.043877389
13.47971 0.037721728
13.48071 0.031604621
13.48171 0.025512502
13.48271 0.019428812
13.48371 0.013341599
13.48471 0.007249041700000001
13.48571 0.0011603652
13.48671 -0.004908253
13.48771 -0.010940957
13.48871 -0.016929347
13.48971 -0.022876184
13.49071 -0.028793987999999996
13.49171 -0.03469915
13.49271 -0.040604232
13.49371 -0.04651201
13.49471 -0.052413985
13.49571 -0.058294117
13.49671 -0.06413603
13.49771 -0.06993048
13.49871 -0.07567959299999999
13.49971 -0.08139594
13.50071 -0.087096827
13.50171 -0.092796335
13.50271 -0.098498806
13.50371 -0.10419661000000001
13.50471 -0.10987342
13.50571 -0.11551138
13.50671 -0.12109897
13.50771 -0.12663604
13.50871 -0.13213375
13.50971 -0.13760930999999998
13.51071 -0.14307814
13.51171 -0.14854675
13.51271 -0.15400981
13.51371 -0.1594526
13.51471 -0.16485776
13.51571 -0.17021325
13.51671 -0.17551788000000001
13.51771 -0.18078186999999998
13.51871 -0.18602215
13.51971 -0.19125457999999998
13.52071 -0.19648653000000002
13.52171 -0.20171332
13.52271 -0.20692001999999998
13.52371 -0.21208797
13.52471 -0.21720293
13.52571 -0.22226136999999999
13.52671 -0.22727176999999998
13.52771 -0.23225073
13.52871 -0.23721531
13.52971 -0.24217528
13.53071 -0.24712873000000002
13.53171 -0.25206299
13.53271 -0.25696040000000003
13.53371 -0.26180637
13.53471 -0.26659598
13.53571 -0.27133613
13.53671 -0.27604243
13.53771 -0.28073194
13.53871 -0.2854154
13.53971 -0.29009227
13.54071 -0.29475083999999996
13.54171 -0.29937347999999997
13.54271 -0.3039445
13.54371 -0.30845711
13.54471 -0.31291633
13.54571 -0.31733659999999997
13.54671 -0.32173516
13.54771 -0.32612416
13.54871 -0.33050505
13.54971 -0.33486793
13.55071 -0.33919592
13.55171 -0.34347279000000003
13.55271 -0.34769003
13.55371 -0.35185067000000003
13.55471 -0.35596767
13.55571 -0.36005809
13.55671 -0.36413523000000003
13.55771 -0.36820285
13.55871 -0.3722534
13.55971 -0.37627169
13.56071 -0.38024166
13.56171 -0.3841538
13.56271 -0.38800919
13.56371 -0.39181900000000003
13.56471 -0.39559924
13.56571 -0.39936337
13.56671 -0.40311608
13.56771 -0.40685115
13.56871 -0.41055405
13.56971 -0.41420842
13.57071 -0.41780332000000003
13.57171 -0.42133792
13.57271 -0.42482177
13.57371 -0.42827046
13.57471 -0.43169861
13.57571 -0.43511339
13.57671 -0.43851151
13.57771 -0.44188094
13.57871 -0.44520645999999997
13.57971 -0.44847656999999996
13.58071 -0.45168856
13.58171 -0.45484951999999995
13.58271 -0.45797294000000005
13.58371 -0.46107238
13.58471 -0.46415525
13.58571 -0.4672193
13.58671 -0.47025359
13.58771 -0.47324341999999997
13.58871 -0.47617680000000007
13.58971 -0.47904979000000003
13.59071 -0.48186826
13.59171 -0.48464503999999997
13.59271 -0.4873944
13.59371 -0.49012559
13.59471 -0.4928391
13.59571 -0.49552638
13.59671 -0.49817408
13.59771 -0.5007699099999999
13.59871 -0.50330805
13.59971 -0.50579151
13.60071 -0.5082303699999999
13.60171 -0.51063704
13.60271 -0.51302053
13.60371 -0.51538227
13.60471 -0.5177155600000001
13.60571 -0.52000871
13.60671 -0.52225031
13.60771 -0.52443449
13.60871 -0.5265634499999999
13.60971 -0.52864663
13.61071 -0.53069638
13.61171 -0.53272275
13.61271 -0.53472905
13.61371 -0.53671068
13.61471 -0.53865723
13.61571 -0.54055713
13.61671 -0.54240273
13.61771 -0.54419334
13.61871 -0.54593519
13.61971 -0.5476382999999999
13.62071 -0.54931175
13.62171 -0.55095963
13.62271 -0.5525791999999999
13.62371 -0.55416236
13.62471 -0.55569946
13.62571 -0.55718375
13.62671 -0.5586145
13.62771 -0.55999728
13.62871 -0.56134169
13.62971 -0.56265709
13.63071 -0.56394879
13.63171 -0.56521576
13.63271 -0.56645139
13.63371 -0.56764642
13.63471 -0.56879302
13.63571 -0.56988811
13.63671 -0.57093422
13.63771 -0.57193814
13.63871 -0.57290765
13.63971 -0.5738479599999999
13.64071 -0.57475944
13.64171 -0.57563768
13.64271 -0.5764755899999999
13.64371 -0.57726679
13.64471 -0.5780085
13.64571 -0.57870294
13.64671 -0.57935631
13.64771 -0.57997624
13.64871 -0.5805686099999999
13.64971 -0.58113504
13.65071 -0.58167269
13.65171 -0.58217542
13.65271 -0.58263657
13.65371 -0.5830517000000001
13.65471 -0.58342032
13.65571 -0.58374563
13.65671 -0.58403295
13.65771 -0.5842870099999999
13.65871 -0.5845100599999999
13.65971 -0.58470084
13.66071 -0.5848554
13.66171 -0.58496888
13.66271 -0.58503789
13.66371 -0.58506206
13.66471 -0.5850443200000001
13.66571 -0.58498974
13.66671 -0.5849035
13.66771 -0.5847889000000001
13.66871 -0.58464631
13.66971 -0.58447309
13.67071 -0.5842649400000001
13.67171 -0.5840177200000001
13.67271 -0.58372901
13.67371 -0.58339895
13.67471 -0.58302982
13.67571 -0.58262511
13.67671 -0.5821877599999999
13.67771 -0.58171903
13.67871 -0.5812182100000001
13.67971 -0.58068293
13.68071 -0.58011049
13.68171 -0.57949917
13.68271 -0.5788491100000001
13.68371 -0.57816231
13.68471 -0.57744216
13.68571 -0.5766921700000001
13.68671 -0.5759146500000001
13.68771 -0.57511008
13.68871 -0.57427688
13.68971 -0.5734119999999999
13.69071 -0.57251221
13.69171 -0.57157516
13.69271 -0.5706002499999999
13.69371 -0.56958864
13.69471 -0.56854286
13.69571 -0.5674656
13.69671 -0.56635877
13.69771 -0.56522284
13.69871 -0.56405673
13.69971 -0.5628584
13.70071 -0.56162584
13.70171 -0.56035835
13.70271 -0.55905688
13.70371 -0.5577239700000001
13.70471 -0.55636284
13.70571 -0.55497633
13.70671 -0.55356566
13.70771 -0.55212984
13.70871 -0.55066613
13.70971 -0.54917098
13.71071 -0.5476414199999999
13.71171 -0.5460764300000001
13.71271 -0.54447735
13.71371 -0.5428473500000001
13.71471 -0.5411902900000001
13.71571 -0.5395091599999999
13.71671 -0.53780489
13.71771 -0.5360760299999999
13.71871 -0.53431955
13.71971 -0.53253234
13.72071 -0.53071273
13.72171 -0.52886149
13.72271 -0.5269818
13.72371 -0.5250779
13.72471 -0.52315346
13.72571 -0.52120993
13.72671 -0.51924582
13.72771 -0.5172574400000001
13.72871 -0.51524034
13.72971 -0.51319147
13.73071 -0.51111057
13.73171 -0.50900038
13.73271 -0.50686575
13.73371 -0.50471146
13.73471 -0.50254031
13.73571 -0.5003519399999999
13.73671 -0.49814298
13.73771 -0.49590874
13.73871 -0.49364530000000006
13.73971 -0.49135154000000003
13.74071 -0.48902970999999995
13.74171 -0.48668468
13.74271 -0.48432192
13.74371 -0.48194504000000005
13.74471 -0.47955448
13.74571 -0.47714706
13.74671 -0.47471765000000005
13.74771 -0.47226166
13.74871 -0.46977707999999996
13.74971 -0.46726563000000004
13.75071 -0.46473206
13.75171 -0.46218233000000003
13.75271 -0.45962082000000004
13.75371 -0.45704846
13.75471 -0.45446246
13.75571 -0.4518575
13.75671 -0.44922842999999996
13.75771 -0.44657252999999997
13.75871 -0.4438912
13.75971 -0.44118947999999997
13.76071 -0.43847403
13.76171 -0.43575028000000005
13.76271 -0.43302033999999995
13.76371 -0.43028197
13.76471 -0.42752987000000003
13.76571 -0.42475807
13.76671 -0.42196279
13.76771 -0.41914409999999996
13.76871 -0.41630599
13.76971 -0.41345436999999996
13.77071 -0.41059447
13.77171 -0.40772823
13.77271 -0.40485356
13.77371 -0.40196516000000004
13.77471 -0.39905719
13.77571 -0.39612618
13.77671 -0.39317282
13.77771 -0.39020216
13.77871 -0.38722167
13.77971 -0.38423829
13.78071 -0.38125559
13.78171 -0.3782724
13.78271 -0.37528367
13.78371 -0.37228281
13.78471 -0.36926479
13.78571 -0.36622842
13.78671 -0.36317678
13.78771 -0.36011559
13.78871 -0.35705052
13.78971 -0.35398433
13.79071 -0.35091564
13.79171 -0.34783958
13.79271 -0.34475005000000003
13.79371 -0.34164301999999996
13.79471 -0.33851857
13.79571 -0.33538141
13.79671 -0.33223908
13.79771 -0.32909894
13.79871 -0.32596509
13.79971 -0.32283675
13.80071 -0.31970874
13.80171 -0.31657398000000003
13.80271 -0.31342662000000004
13.80371 -0.31026469
13.80471 -0.30709077
13.80571 -0.30391070000000003
13.80671 -0.30073072
13.80771 -0.29755455999999997
13.80871 -0.29438173
13.80971 -0.29120804
13.81071 -0.28802778
13.81171 -0.28483691
13.81271 -0.28163531999999997
13.81371 -0.27842752000000004
13.81471 -0.27522093
13.81571 -0.27202284
13.81671 -0.26883718
13.81771 -0.26566288
13.81871 -0.26249422
13.81971 -0.25932339000000004
13.82071 -0.25614388
13.82171 -0.25295326
13.82271 -0.24975413
13.82371 -0.24655266000000003
13.82471 -0.24335575
13.82571 -0.24016781
13.82671 -0.23698895000000003
13.82771 -0.23381525999999997
13.82871 -0.23064115000000002
13.82971 -0.22746248000000002
13.83071 -0.22427912
13.83171 -0.22109561
13.83271 -0.21791938000000002
13.83371 -0.21475767999999998
13.83471 -0.21161423000000001
13.83571 -0.20848738
13.83671 -0.20537075999999999
13.83771 -0.20225580999999998
13.83871 -0.19913565
13.83971 -0.19600794000000002
13.84071 -0.19287588
13.84171 -0.18974656
13.84271 -0.18662771
13.84371 -0.18352428
13.84471 -0.1804363
13.84571 -0.17735921999999998
13.84671 -0.17428652
13.84771 -0.17121325
13.84871 -0.1681388
13.84971 -0.16506769000000002
13.85071 -0.16200772
13.85171 -0.15896648
13.85271 -0.15594783
13.85371 -0.15294988
13.85471 -0.14996567
13.85571 -0.14698616
13.85671 -0.14400432999999999
13.85771 -0.14101842
13.85871 -0.13803288
13.85971 -0.13505646000000002
13.86071 -0.13209836
13.86171 -0.12916423000000002
13.86271 -0.12625379
13.86371 -0.12336116999999999
13.86471 -0.12047796
13.86571 -0.11759736000000001
13.86671 -0.11471759
13.86771 -0.11184291
13.86871 -0.10898170000000001
13.86971 -0.10614256999999999
13.87071 -0.10333011
13.87171 -0.1005426
13.87271 -0.09777259499999999
13.87371 -0.095010258
13.87471 -0.092247996
13.87571 -0.089484267
13.87671 -0.086724665
13.87771 -0.08397977200000001
13.87871 -0.081260677
13.87971 -0.078574161
13.88071 -0.075919763
13.88171 -0.073290122
13.88271 -0.070674397
13.88371 -0.068063318
13.88471 -0.065453415
13.88571 -0.062848633
13.88671 -0.060258369
13.88771 -0.057693041
13.88871 -0.055159074999999995
13.88971 -0.052655744
13.89071 -0.050175410999999996
13.89171 -0.04770715
13.89271 -0.045242009
13.89371 -0.042777561
13.89471 -0.040319606
13.89571 -0.037880024
13.89671 -0.035471781
13.89771 -0.033103215
13.89871 -0.030774265000000002
13.89971 -0.028476404
13.90071 -0.026196346
13.90171 -0.023922003
13.90271 -0.021647813000000002
13.90371 -0.019377173
13.90471 -0.017120701000000002
13.90571 -0.014891272
13.90671 -0.012697987
13.90771 -0.010541965
13.90871 -0.0084158099
13.90971 -0.006307187099999999
13.91071 -0.0042048105
13.91171 -0.0021040341000000003
13.91271 -9.5011913e-06
13.91371 0.0020665457
13.91471 0.004109539400000001
13.91571 0.006109240300000001
13.91671 0.0080645339
13.91771 0.009984202900000001
13.91871 0.011883278
13.91971 0.013776443999999999
13.92071 0.01567154
13.92171 0.017566074
13.92271 0.019448269
13.92371 0.021302421
13.92471 0.023115899
13.92571 0.024884747
13.92671 0.026615273
13.92771 0.028320943
13.92871 0.03001584
13.92971 0.031707861
13.93071 0.033394797
13.93171 0.035065066
13.93271 0.036703015
13.93371 0.038296176
13.93471 0.039841312999999996
13.93571 0.041346342
13.93671 0.042827189
13.93771 0.044300861
13.93871 0.045777805
13.93971 0.047257144
13.94071 0.04872689
13.94171 0.050169014000000005
13.94271 0.05156737199999999
13.94371 0.052914681
13.94471 0.0542155
13.94571 0.05548381
13.94671 0.05673639799999999
13.94771 0.057984987999999994
13.94871 0.059230754000000004
13.94971 0.060463854000000004
13.95071 0.061668089
13.95171 0.062828674
13.95271 0.063939521
13.95371 0.065006525
13.95471 0.066045456
13.95571 0.067075092
13.95671 0.068108819
13.95771 0.069148437
13.95871 0.070183002
13.95971 0.0711934
13.96071 0.072160532
13.96171 0.073073606
13.96271 0.073934556
13.96371 0.074756873
13.96471 0.075559219
13.96571 0.07635678
13.96671 0.077154348
13.96771 0.077944266
13.96871 0.078710238
13.96971 0.07943518000000001
13.97071 0.080109475
13.97171 0.08073596400000001
13.97271 0.08132901299999999
13.97371 0.081908359
13.97471 0.082490273
13.97571 0.08308002099999999
13.97671 0.083669258
13.97771 0.084239466
13.97871 0.084770011
13.97971 0.085247168
13.98071 0.085670012
13.98171 0.08605067300000001
13.98271 0.086408696
13.98371 0.08676208099999999
13.98471 0.087119156
13.98571 0.087474944
13.98671 0.087813655
13.98771 0.08811621800000001
13.98871 0.088369288
13.98971 0.08857171100000001
13.99071 0.08873529200000001
13.99171 0.088879647
13.99271 0.089023309
13.99371 0.089175213
13.99471 0.089330465
13.99571 0.089472468
13.99671 0.089580193
13.99771 0.089637632
13.99871 0.089640974
13.99971 0.089600281
14.00071 0.089534995
14.00171 0.089465146
14.00271 0.089402427
14.00371 0.089345034
14.00471 0.089278695
14.00571 0.08918342600000001
14.00671 0.089042826
14.00771 0.088851689
14.00871 0.088618428
14.00971 0.08836126700000001
14.01071 0.088099879
14.01171 0.087846309
14.01271 0.087599369
14.01371 0.087345112
14.01471 0.087063119
14.01571 0.086735806
14.01671 0.086356455
14.01771 0.085932366
14.01871 0.08548167500000001
14.01971 0.085025321
14.02071 0.084577693
14.02171 0.084140326
14.02271 0.083701545
14.02371 0.083241978
14.02471 0.08274361
14.02571 0.082198117
14.02671 0.08161065099999999
14.02771 0.080997468
14.02871 0.080378394
14.02971 0.079767714
14.03071 0.079167663
14.03171 0.07856731
14.03271 0.077947578
14.03371 0.077290018
14.03471 0.076585211
14.03571 0.075837184
14.03671 0.075061596
14.03771 0.074278662
14.03871 0.073504058
14.03971 0.07274198600000001
14.04071 0.07198349899999999
14.04171 0.071210758
14.04271 0.070405402
14.04371 0.069557107
14.04471 0.068668404
14.04571 0.067753543
14.04671 0.066832028
14.04771 0.065919786
14.04871 0.065022043
14.04971 0.064131123
14.05071 0.063230144
14.05171 0.062300905000000004
14.05271 0.061332312
14.05371 0.060325476999999995
14.05471 0.059293175999999996
14.05571 0.05825401200000001
14.05671 0.057223852
14.05771 0.056208710999999995
14.05871 0.055202044000000006
14.05971 0.054187980000000004
14.06071 0.053148769000000005
14.06171 0.052073045
14.06271 0.050961197
14.06371 0.049825246000000004
14.06471 0.048683456
14.06571 0.047552123
14.06671 0.046438305
14.06771 0.045336818
14.06871 0.044232776
14.06971 0.043108637
14.07071 0.041952371
14.07171 0.040762863
14.07271 0.039550345
14.07371 0.038331569999999995
14.07471 0.037122032
14.07571 0.035928862
14.07671 0.034747709
14.07771 0.033564901
14.07871 0.032364132000000004
14.07971 0.031134189
14.08071 0.029874363
14.08171 0.028595017
14.08271 0.027312996
14.08371 0.026044075
14.08471 0.024795849
14.08571 0.023564491
14.08671 0.022336638
14.08771 0.021095727
14.08871 0.019829597
14.08971 0.018536035000000003
14.09071 0.017223644
14.09171 0.015907813
14.09271 0.014603473999999998
14.09371 0.013318304
14.09471 0.012049456
14.09571 0.010785158999999999
14.09671 0.0095105985
14.09771 0.0082151877
14.09871 0.006897815200000001
14.09971 0.0055676067999999995
14.10071 0.0042399119
14.10171 0.0029292773
14.10271 0.0016427257
14.10371 0.00037655988999999996
14.10471 -0.0008820411499999999
14.10571 -0.0021490867
14.10671 -0.0034364798999999995
14.10771 -0.0047465917
14.10871 -0.006071287900000001
14.10971 -0.0073957206
14.11071 -0.0087050801
14.11171 -0.0099912766
14.11271 -0.011256243
14.11371 -0.012510545
14.11471 -0.013767886
14.11571 -0.015038228999999998
14.11671 -0.016322694
14.11771 -0.017612831000000002
14.11871 -0.018894367
14.11971 -0.020153918
14.12071 -0.021385368999999998
14.12171 -0.022593026
14.12271 -0.023789823
14.12371 -0.024991613
14.12471 -0.026209938000000002
14.12571 -0.027446743
14.12671 -0.028693498
14.12771 -0.029935024
14.12871 -0.031156244
14.12971 -0.032348878
14.13071 -0.033514763
14.13171 -0.03466451
14.13271 -0.035811935
14.13371 -0.036967095
14.13471 -0.038131187
14.13571 -0.039295803
14.13671 -0.040446722
14.13771 -0.041570683
14.13871 -0.042661862
14.13971 -0.043724893
14.14071 -0.044773016
14.14171 -0.045822139
14.14271 -0.046883483
14.14371 -0.047958284
14.14471 -0.04903696800000001
14.14571 -0.050103321000000006
14.14671 -0.05114167
14.14771 -0.052143825000000005
14.14871 -0.053112581000000006
14.14971 -0.05406008599999999
14.15071 -0.055001938
14.15171 -0.055949698000000006
14.15271 -0.056905381000000005
14.15371 -0.057860498999999996
14.15471 -0.058800058
14.15571 -0.05970977399999999
14.15671 -0.060582982
14.15771 -0.061423966
14.15871 -0.062246161
14.15971 -0.063065853
14.16071 -0.063894357
14.16171 -0.06473232100000001
14.16271 -0.065568864
14.16371 -0.066386035
14.16471 -0.067166606
14.16571 -0.06790170400000001
14.16671 -0.06859473099999999
14.16771 -0.069259771
14.16871 -0.069915073
14.16971 -0.070574722
14.17071 -0.071242219
14.17171 -0.071909104
14.17271 -0.07255908
14.17371 -0.073175813
14.17471 -0.073750759
14.17571 -0.0742873
14.17671 -0.074799219
14.17771 -0.075304147
14.17871 -0.075814978
14.17971 -0.076333294
14.18071 -0.07684795999999999
14.18171 -0.077339582
14.18271 -0.077788963
14.18371 -0.07818570600000001
14.18471 -0.078533008
14.18571 -0.078846241
14.18671 -0.079146214
14.18771 -0.079449784
14.18871 -0.07976234800000001
14.18971 -0.08007554
14.19071 -0.080371264
14.19171 -0.080630131
14.19271 -0.080840534
14.19371 -0.081004004
14.19471 -0.081134454
14.19571 -0.081251533
14.19671 -0.08137119000000001
14.19771 -0.081497798
14.19871 -0.08162161700000001
14.19971 -0.081722741
14.20071 -0.081779942
14.20171 -0.081780384
14.20271 -0.081725646
14.20371 -0.08163126200000001
14.20471 -0.081519893
14.20571 -0.08141122499999999
14.20671 -0.081313006
14.20771 -0.081217522
14.20871 -0.081105024
14.20971 -0.080952613
14.21071 -0.080744596
14.21171 -0.080479472
14.21271 -0.080170477
14.21371 -0.079839269
14.21471 -0.079505786
14.21571 -0.079178775
14.21671 -0.078851619
14.21771 -0.078505185
14.21871 -0.07811663699999999
14.21971 -0.077670097
14.22071 -0.077164301
14.22171 -0.076613581
14.22271 -0.076041708
14.22371 -0.075471232
14.22471 -0.074913219
14.22571 -0.074362004
14.22671 -0.07379747099999999
14.22771 -0.073193852
14.22871 -0.072531082
14.22971 -0.07180360300000001
14.23071 -0.07102259600000001
14.23171 -0.07021063400000001
14.23271 -0.069391174
14.23371 -0.068577728
14.23471 -0.067767623
14.23571 -0.06694330400000001
14.23671 -0.066080492
14.23771 -0.065159629
14.23871 -0.064175203
14.23971 -0.063138688
14.24071 -0.062073662
14.24171 -0.06100528400000001
14.24271 -0.059948844
14.24371 -0.058902637
14.24471 -0.057848461000000004
14.24571 -0.056759577
14.24671 -0.055612554
14.24771 -0.054397678
14.24871 -0.053123193000000006
14.24971 -0.051811413
14.25071 -0.05048852200000001
14.25171 -0.049172655999999995
14.25271 -0.047865716999999995
14.25371 -0.046552633
14.25471 -0.0452084
14.25571 -0.043809685
14.25671 -0.042345698
14.25771 -0.040823345999999996
14.25871 -0.039264228
14.25971 -0.037694877
14.26071 -0.036134641
14.26171 -0.03458673
14.26271 -0.033036558
14.26371 -0.031458179
14.26471 -0.029825914
14.26571 -0.028125920999999998
14.26671 -0.026362450000000003
14.26771 -0.024555944
14.26871 -0.022733799000000002
14.26971 -0.020918004
14.27071 -0.01911523
14.27171 -0.017313889
14.27271 -0.015489476
14.27371 -0.013615753
14.27471 -0.01167669
14.27571 -0.0096737334
14.27671 -0.007625085
14.27771 -0.0055573528
14.27871 -0.0034933742
14.27971 -0.0014417729000000001
14.28071 0.00060697853
14.28171 0.0026761862
14.28271 0.0047922535
14.28371 0.0069725196
14.28471 0.0092171817
14.28571 0.011508992000000001
14.28671 0.013820874000000002
14.28771 0.01612802
14.28871 0.018419002
14.28971 0.020700849
14.29071 0.022995807
14.29171 0.025331273
14.29271 0.02772747
14.29371 0.03018842
14.29471 0.032700316
14.29571 0.035237955
14.29671 0.037776303000000004
14.29771 0.040301867
14.29871 0.042818728
14.29971 0.045346509
14.30071 0.0479112
14.30171 0.050533114999999997
14.30271 0.053217425000000006
14.30371 0.05595159
14.30471 0.058710877999999994
14.30571 0.061469467
14.30671 0.06421204900000001
14.30771 0.066940737
14.30871 0.069674075
14.30971 0.072438677
14.31071 0.075257273
14.31171 0.078138552
14.31271 0.081073411
14.31371 0.08403922
14.31471 0.087010121
14.31571 0.089968665
14.31671 0.09291348399999999
14.31771 0.095859601
14.31871 0.098831241
14.31971 0.10185051
14.32071 0.10492710000000001
14.32171 0.10805371999999999
14.32271 0.11120935
14.32371 0.11436869
14.32471 0.11751368999999999
14.32571 0.12064159
14.32671 0.12376619
14.32771 0.12691149999999998
14.32871 0.13010090000000002
14.32971 0.13334657
14.33071 0.13664407
14.33171 0.1399744
14.33271 0.14331263
14.33371 0.14663904
14.33471 0.14994786000000002
14.33571 0.1532495
14.33671 0.15656555
14.33771 0.15991864
14.33871 0.16332212000000002
14.33971 0.1667739
14.34071 0.17025756
14.34171 0.17374986
14.34271 0.17723134000000001
14.34371 0.18069509
14.34471 0.18414976
14.34571 0.18761544
14.34671 0.19111437
14.34771 0.19466068
14.34871 0.19825397
14.34971 0.2018794
14.35071 0.20551425
14.35171 0.20913823999999998
14.35271 0.21274223
14.35371 0.21633222000000002
14.35471 0.21992624000000002
14.35571 0.22354594
14.35671 0.22720662000000003
14.35771 0.23091041999999998
14.35871 0.23464551
14.35971 0.23839159000000001
14.36071 0.24212927
14.36171 0.24584876
14.36271 0.24955417
14.36371 0.25326132
14.36471 0.25699027
14.36571 0.26075604999999996
14.36671 0.26456156999999997
14.36771 0.26839634
14.36871 0.27224105
14.36971 0.27607623
14.37071 0.27989093000000004
14.37171 0.28368732999999996
14.37271 0.28747944000000003
14.37371 0.29128646
14.37471 0.29512395
14.37571 0.29899676
14.37671 0.30289704
14.37771 0.30680795
14.37871 0.31071133
14.37971 0.31459609
14.38071 0.31846291
14.38171 0.32232378
14.38271 0.32619615
14.38371 0.33009481
14.38471 0.33402489
14.38571 0.33797969
14.38671 0.34194347
14.38771 0.34589872
14.38871 0.34983386
14.38971 0.35374812
14.39071 0.35765152
14.39171 0.36155993999999997
14.39271 0.36548751
14.39371 0.36944018
14.39471 0.37341292000000004
14.39571 0.37739209
14.39671 0.38136176
14.39771 0.38531097000000003
14.39871 0.38923854
14.39971 0.39315349000000005
14.40071 0.39707053999999997
14.40171 0.40100333
14.40271 0.40495814999999996
14.40371 0.40893103000000003
14.40471 0.41290959
14.40571 0.41687884
14.40671 0.42082769999999997
14.40771 0.42475378
14.40871 0.42866408
14.40971 0.43257144
14.41071 0.43648821
14.41171 0.44042035
14.41271 0.44436487
14.41371 0.44831107
14.41471 0.45224573
14.41571 0.45615910000000004
14.41671 0.46004932
14.41771 0.46392311
14.41871 0.46779248
14.41971 0.47166897
14.42071 0.47555822
14.42171 0.47945720000000003
14.42271 0.48335558
14.42371 0.48724030999999995
14.42471 0.49110129
14.42571 0.49493573999999996
14.42671 0.49874890000000005
14.42771 0.5025513500000001
14.42871 0.5063537499999999
14.42971 0.51016188
14.43071 0.51397406
14.43171 0.5177821499999999
14.43271 0.52157543
14.43371 0.52534598
14.43471 0.52909222
14.43571 0.53281961
14.43671 0.53653801
14.43771 0.5402568299999999
14.43871 0.54398035
14.43971 0.5477055
14.44071 0.55142296
14.44171 0.5551212
14.44271 0.5587914
14.44371 0.5624312
14.44471 0.5660452899999999
14.44571 0.56964299
14.44671 0.5732337900000001
14.44771 0.57682283
14.44871 0.58040875
14.44971 0.58398466
14.45071 0.58754152
14.45171 0.59107253
14.45271 0.59457649
14.45371 0.5980581500000001
14.45471 0.6015257399999999
14.45571 0.60498696
14.45671 0.60844482
14.45771 0.61189593
14.45871 0.61533176
14.45971 0.61874213
14.46071 0.62211971
14.46171 0.6254632999999999
14.46271 0.62877806
14.46371 0.6320730800000001
14.46471 0.6353571100000001
14.46571 0.63863466
14.46671 0.64190393
14.46771 0.64515797
14.46871 0.64838799
14.46971 0.65158741
14.47071 0.65475479
14.47171 0.65789432
14.47271 0.6610134200000001
14.47371 0.6641187199999999
14.47471 0.6672126700000001
14.47571 0.6702918999999999
14.47671 0.67334846
14.47771 0.67637349
14.47871 0.6793611700000001
14.47971 0.6823116
14.48071 0.68523092
14.48171 0.68812864
14.48271 0.6910134600000001
14.48371 0.69388938
14.48471 0.6967539
14.48571 0.69959927
14.48671 0.70241601
14.48771 0.70519699
14.48871 0.70794043
14.48971 0.7106503
14.49071 0.71333391
14.49171 0.71599795
14.49271 0.71864501
14.49371 0.7212718499999999
14.49471 0.7238709799999999
14.49571 0.72643403
14.49671 0.72895577
14.49771 0.73143682
14.49871 0.73388368
14.49971 0.7363061399999999
14.50071 0.7387128700000001
14.50171 0.7411075300000001
14.50271 0.7434872
14.50371 0.74584344
14.50471 0.74816602
14.50571 0.7504473
14.50671 0.7526853099999999
14.50771 0.7548841199999999
14.50871 0.75705154
14.50971 0.75919516
14.51071 0.76131858
14.51171 0.7634194599999999
14.51271 0.76549063
14.51371 0.76752356
14.51471 0.7695124
14.51571 0.7714569099999999
14.51671 0.77336291
14.51771 0.77523966
14.51871 0.7770957000000001
14.51971 0.7789348300000001
14.52071 0.7807544
14.52171 0.78254603
14.52271 0.7842991500000001
14.52371 0.78600571
14.52471 0.78766355
14.52571 0.7892770699999999
14.52671 0.7908548200000001
14.52771 0.79240585
14.52871 0.7939353600000001
14.52971 0.79544252
14.53071 0.7969208999999999
14.53171 0.79836175
14.53271 0.7997580799999999
14.53371 0.8011080300000001
14.53471 0.8024156100000001
14.53571 0.8036890999999999
14.53671 0.80493661
14.53771 0.80616232
14.53871 0.8073640099999999
14.53971 0.80853403
14.54071 0.80966223
14.54171 0.81074024
14.54271 0.8117652499999999
14.54371 0.8127412800000001
14.54471 0.81367707
14.54571 0.8145825900000001
14.54671 0.8154644600000001
14.54771 0.8163235200000001
14.54871 0.8171544399999999
14.54971 0.81794867
14.55071 0.81869839
14.55171 0.81939986
14.55271 0.82005551
14.55371 0.82067214
14.55471 0.8212574800000001
14.55571 0.82181646
14.55671 0.8223482400000001
14.55771 0.82284678
14.55871 0.8233026600000001
14.55971 0.82370779
14.56071 0.8240585200000001
14.56171 0.82435748
14.56271 0.8246124699999999
14.56371 0.8248331
14.56471 0.82502682
14.56571 0.8251955700000001
14.56671 0.82533564
14.56771 0.8254393000000001
14.56871 0.82549853
14.56971 0.82550868
14.57071 0.8254704999999999
14.57171 0.8253893800000001
14.57271 0.82527269
14.57371 0.8251261899999999
14.57471 0.8249510099999999
14.57571 0.82474304
14.57671 0.82449457
14.57771 0.82419794
14.57871 0.8238486899999999
14.57971 0.82344767
14.58071 0.82300063
14.58171 0.82251579
14.58271 0.82200002
14.58371 0.82145603
14.58471 0.8208814099999999
14.58571 0.82026962
14.58671 0.8196133200000001
14.58771 0.81890728
14.58871 0.81815096
14.58971 0.81734844
14.59071 0.8165063300000001
14.59171 0.8156307999999999
14.59271 0.81472462
14.59371 0.81378603
14.59471 0.81280973
14.59571 0.8117892800000001
14.59671 0.81072012
14.59771 0.8096016899999999
14.59871 0.80843745
14.59971 0.8072332499999999
14.60071 0.8059948699999999
14.60171 0.8047249200000001
14.60271 0.80342228
14.60371 0.8020820999999999
14.60471 0.8006983400000001
14.60571 0.7992662500000001
14.60671 0.79778442
14.60771 0.79625538
14.60871 0.79468405
14.60971 0.79307593
14.61071 0.79143429
14.61171 0.78975912
14.61271 0.78804726
14.61371 0.78629414
14.61471 0.7844958500000001
14.61571 0.78265099
14.61671 0.7807611
14.61771 0.77882991
14.61871 0.77686142
14.61971 0.77485815
14.62071 0.7728199499999999
14.62171 0.7707442600000001
14.62271 0.76862732
14.62371 0.7664657699999999
14.62471 0.7642583
14.62571 0.76200613
14.62671 0.75971242
14.62771 0.75738076
14.62871 0.7550138
14.62971 0.75261206
14.63071 0.750174
14.63171 0.74769678
14.63271 0.7451776400000001
14.63371 0.74261501
14.63471 0.7400092199999999
14.63571 0.73736194
14.63671 0.7346754
14.63771 0.73195132
14.63871 0.72919033
14.63971 0.72639179
14.64071 0.7235543799999999
14.64171 0.72067683
14.64271 0.71775867
14.64371 0.71480037
14.64471 0.71180314
14.64571 0.70876828
14.64671 0.7056966
14.64771 0.70258798
14.64871 0.69944165
14.64971 0.6962564299999999
14.65071 0.69303135
14.65171 0.6897658600000001
14.65271 0.68645994
14.65371 0.68311407
14.65471 0.67972881
14.65571 0.67630466
14.65671 0.67284228
14.65771 0.66934233
14.65871 0.66580572
14.65971 0.66223359
14.66071 0.65862685
14.66171 0.6549858000000001
14.66271 0.65131006
14.66371 0.6475983200000001
14.66471 0.64384891
14.66571 0.64006029
14.66671 0.63623171
14.66771 0.63236346
14.66871 0.62845671
14.66971 0.62451288
14.67071 0.62053297
14.67171 0.6165170999999999
14.67271 0.61246459
14.67371 0.6083744999999999
14.67471 0.60424646
14.67571 0.6000814
14.67671 0.59588156
14.67771 0.59164995
14.67871 0.58738906
14.67971 0.5830997600000001
14.68071 0.57878061
14.68171 0.57442817
14.68271 0.5700381
14.68371 0.56560687
14.68471 0.5611332099999999
14.68571 0.55661849
14.68671 0.55206623
14.68771 0.54748054
14.68871 0.54286444
14.68971 0.53821872
14.69071 0.5335419
14.69171 0.52883127
14.69271 0.5240845
14.69371 0.51930142
14.69471 0.5144842000000001
14.69571 0.50963699
14.69671 0.5047638400000001
14.69771 0.4998669
14.69871 0.49494486
14.69971 0.4899933
14.70071 0.48500616
14.70171 0.47997828000000003
14.70271 0.47490750000000004
14.70371 0.46979589
14.70471 0.46464889
14.70571 0.45947325000000006
14.70671 0.45427452
14.70771 0.44905459999999997
14.70871 0.44381144
14.70971 0.43854034
14.71071 0.43323631
14.71171 0.42789661999999995
14.71271 0.4225221
14.71371 0.41711684000000004
14.71471 0.41168615999999997
14.71571 0.40623378000000004
14.71671 0.40075978999999995
14.71771 0.39526019
14.71871 0.3897283
14.71971 0.3841578
14.72071 0.37854565
14.72171 0.37289383
14.72271 0.36720904
14.72371 0.36150012000000004
14.72471 0.35577475000000003
14.72571 0.35003636
14.72671 0.34428302
14.72771 0.33850854
14.72871 0.33270547
14.72971 0.32686843
14.73071 0.32099648
14.73171 0.31509339000000003
14.73271 0.30916554
14.73371 0.30321889
14.73471 0.29725577000000003
14.73571 0.29127369999999997
14.73671 0.28526646
14.73771 0.27922699
14.73871 0.27315093
14.73971 0.26703911999999996
14.74071 0.2608978
14.74171 0.25473633
14.74271 0.2485635
14.74371 0.24238381999999997
14.74471 0.23619576999999997
14.74571 0.22999244000000002
14.74671 0.22376460999999997
14.74771 0.21750482
14.74871 0.21121039
14.74971 0.20488446999999999
14.75071 0.19853433999999998
14.75171 0.19216789
14.75271 0.18578997
14.75371 0.17940024
14.75471 0.17299345
14.75571 0.16656219
14.75671 0.16010071
14.75771 0.15360801000000002
14.75871 0.14708883
14.75971 0.14055185
14.76071 0.13400617
14.76171 0.12745727
14.76271 0.12090463
14.76371 0.11434188
14.76471 0.10775956
14.76571 0.10114926999999999
14.76671 0.094507303
14.76771 0.087836222
14.76871 0.081143586
14.76971 0.074438553
14.77071 0.067727827
14.77171 0.061012828
14.77271 0.054289371
14.77371 0.047549937
14.77471 0.040787488000000004
14.77571 0.033999028
14.77671 0.027187240999999997
14.77771 0.020359462
14.77871 0.013524426
14.77971 0.006688314200000001
14.78071 -0.00014807887999999998
14.78171 -0.0069897389
14.78271 -0.013845178
14.78371 -0.02072255
14.78471 -0.027625882999999997
14.78571 -0.034553165
14.78671 -0.04149712
14.78771 -0.048448329
14.78871 -0.055399281
14.78971 -0.062347471
14.79071 -0.06929622
14.79171 -0.07625281
14.79271 -0.08322489999999999
14.79371 -0.090216828
14.79471 -0.097227551
14.79571 -0.10425111999999999
14.79671 -0.11127947
14.79771 -0.11830619
14.79871 -0.12532943
14.79971 -0.13235275000000002
14.80071 -0.13938338
14.80171 -0.14642869
14.80271 -0.15349269
14.80371 -0.16057392
14.80471 -0.16766597
14.80571 -0.1747602
14.80671 -0.18184948
14.80771 -0.18893121
14.80871 -0.19600831000000002
14.80971 -0.20308765
14.81071 -0.21017673
14.81171 -0.21728021000000003
14.81271 -0.22439768
14.81371 -0.23152397
14.81471 -0.23865164
14.81571 -0.2457743
14.81671 -0.25288961
14.81771 -0.26
14.81871 -0.26711132000000004
14.81971 -0.27422981999999996
14.82071 -0.28135877
14.82171 -0.28849668
14.82271 -0.29563769
14.82371 -0.30277403999999997
14.82471 -0.30989952
14.82571 -0.31701219
14.82671 -0.32411513
14.82771 -0.331215
14.82871 -0.33831885
14.82971 -0.3454309
14.83071 -0.35255072
14.83171 -0.35967351999999997
14.83271 -0.36679255
14.83371 -0.37390226
14.83471 -0.38100081
14.83571 -0.38809075
14.83671 -0.39517754000000005
14.83771 -0.40226649000000003
14.83871 -0.4093599
14.83971 -0.41645555999999995
14.84071 -0.42354738999999997
14.84171 -0.43062800999999995
14.84271 -0.4376919
14.84371 -0.44473801
14.84471 -0.45176990999999994
14.84571 -0.45879413
14.84671 -0.465817
14.84771 -0.47284164
14.84871 -0.47986647
14.84971 -0.48688599000000005
14.85071 -0.49389335
14.85171 -0.50088372
14.85271 -0.50785639
14.85371 -0.514815
14.85471 -0.52176565
14.85571 -0.5287136
14.85671 -0.5356604699999999
14.85771 -0.54260315
14.85871 -0.5495348
14.85971 -0.55644806
14.86071 -0.56333821
14.86171 -0.57020551
14.86271 -0.57705487
14.86371 -0.58389367
14.86471 -0.59072804
14.86571 -0.59755989
14.86671 -0.60438574
14.86771 -0.61119813
14.86871 -0.61798892
14.86971 -0.62475293
14.87071 -0.63149021
14.87171 -0.63820593
14.87271 -0.6449075400000001
14.87371 -0.65160091
14.87471 -0.65828734
14.87571 -0.66496255
14.87671 -0.67161848
14.87771 -0.6782469799999999
14.87871 -0.6848437700000001
14.87971 -0.69141053
14.88071 -0.69795451
14.88171 -0.7044851799999999
14.88271 -0.71100984
14.88371 -0.71753007
14.88471 -0.72404053
14.88571 -0.7305312399999999
14.88671 -0.7369917800000001
14.88771 -0.74341577
14.88871 -0.74980357
14.88971 -0.75616185
14.89071 -0.76250015
14.89171 -0.76882597
14.89271 -0.77514099
14.89371 -0.7814399
14.89471 -0.78771254
14.89571 -0.79394868
14.89671 -0.8001430900000001
14.89771 -0.80629811
14.89871 -0.81242295
14.89971 -0.81852963
14.90071 -0.82462765
14.90171 -0.8307192499999999
14.90271 -0.8367979
14.90371 -0.84285093
14.90471 -0.8488650400000001
14.90571 -0.85483156
14.90671 -0.8607507699999999
14.90771 -0.86663095
14.90871 -0.87248459
14.90971 -0.8783223099999999
14.91071 -0.8841476399999999
14.91171 -0.8899551800000001
14.91271 -0.8957329199999999
14.91371 -0.90146763
14.91471 -0.9071513999999999
14.91571 -0.91278553
14.91671 -0.9183802600000001
14.91771 -0.9239503200000001
14.91871 -0.92950799
14.91971 -0.93505727
14.92071 -0.94059156
14.92171 -0.9460959600000001
14.92271 -0.95155351
14.92371 -0.95695248
14.92471 -0.96229147
14.92571 -0.9675798
14.92671 -0.9728329299999999
14.92771 -0.9780653800000001
14.92871 -0.98328376
14.92971 -0.98848362
14.93071 -0.9936512399999999
14.93171 -0.99877017
14.93271 -1.0038288
14.93371 -1.0088262000000001
14.93471 -1.0137724000000001
14.93571 -1.0186845
14.93671 -1.0235786
14.93771 -1.0284621
14.93871 -1.0333299
14.93971 -1.0381662999999999
14.94071 -1.0429515999999999
14.94171 -1.0476704
14.94271 -1.0523187999999999
14.94371 -1.0569058
14.94471 -1.0614492
14.94571 -1.0659673
14.94671 -1.0704707
14.94771 -1.074957
14.94871 -1.0794119
14.94971 -1.0838155999999999
14.95071 -1.0881517
14.95171 -1.0924148999999999
14.95271 -1.0966135
14.95371 -1.1007655
14.95471 -1.1048906
14.95571 -1.1090007000000002
14.95671 -1.1130936
14.95771 -1.1171545
14.95871 -1.1211612
14.95971 -1.1250948
14.96071 -1.1289474000000002
14.96171 -1.1327262
14.96271 -1.1364503
14.96371 -1.1401416
14.96471 -1.1438155
14.96571 -1.1474734
14.96671 -1.1511023
14.96771 -1.1546802999999999
14.96871 -1.1581867
14.96971 -1.1616115
14.97071 -1.1649597
14.97171 -1.1682492
14.97271 -1.1715026
14.97371 -1.1747362000000001
14.97471 -1.1779526
14.97571 -1.1811386
14.97671 -1.1842708
14.97771 -1.1873263
14.97871 -1.1902926
14.97971 -1.1931730999999999
14.98071 -1.1959864
14.98171 -1.1987571000000001
14.98271 -1.2015054
14.98371 -1.2042377
14.98471 -1.2069437
14.98571 -1.2096011
14.98671 -1.2121857999999999
14.98771 -1.2146826
14.98871 -1.2170922000000002
14.98971 -1.2194307999999998
14.99071 -1.2217225999999999
14.99171 -1.2239881
14.99271 -1.2262347
14.99371 -1.2284528
14.99471 -1.2306193
14.99571 -1.2327083
14.99671 -1.2347025
14.99771 -1.2366005
14.99871 -1.2384185
14.99971 -1.2401824000000001
15.00071 -1.2419164999999999
15.00171 -1.2436328
15.00271 -1.2453252
15.00371 -1.2469729
15.00471 -1.2485497
15.00571 -1.2500354999999999
15.00671 -1.2514259
15.00771 -1.2527336999999998
15.00871 -1.2539831
15.00971 -1.2551981
15.01071 -1.2563913
15.01171 -1.2575579
15.01271 -1.2586772
15.01371 -1.2597218000000001
15.01471 -1.2606701
15.01571 -1.2615157
15.01671 -1.2622708
15.01771 -1.2629603999999999
15.01871 -1.2636113
15.01971 -1.2642406
15.02071 -1.2648473
15.02171 -1.2654134
15.02271 -1.2659118
15.02371 -1.2663186
15.02471 -1.2666239
15.02571 -1.2668363
15.02671 -1.2669781999999998
15.02771 -1.2670759999999999
15.02871 -1.2671472
15.02971 -1.2671926999999998
15.03071 -1.2671961
15.03171 -1.2671309
15.03271 -1.2669726
15.03371 -1.2667102
15.03471 -1.2663508
15.03571 -1.2659168
15.03671 -1.2654359
15.03771 -1.2649285
15.03871 -1.2643986
15.03971 -1.263832
15.04071 -1.2632024
15.04171 -1.2624837
15.04271 -1.2616608
15.04371 -1.2607372000000001
15.04471 -1.2597324
15.04571 -1.2586731
15.04671 -1.2575811
15.04771 -1.2564627
15.04871 -1.255307
15.04971 -1.2540896
15.05071 -1.252785
15.05171 -1.2513774
15.05271 -1.2498685
15.05371 -1.2482769
15.05471 -1.2466293
15.05571 -1.2449485999999998
15.05671 -1.2432436
15.05771 -1.2415045
15.05871 -1.239708
15.05971 -1.2378269000000002
15.06071 -1.2358430999999999
15.06171 -1.2337551
15.06271 -1.2315787999999999
15.06371 -1.2293403
15.06471 -1.2270634
15.06571 -1.2247596
15.06671 -1.2224226
15.06771 -1.2200315
15.06871 -1.2175601
15.06971 -1.2149897
15.07071 -1.2123169
15.07171 -1.2095555
15.07271 -1.2067297
15.07371 -1.2038636999999999
15.07471 -1.2009699
15.07571 -1.1980437
15.07671 -1.1950653
15.07771 -1.1920092
15.07871 -1.1888552000000001
15.07971 -1.1855984
15.08071 -1.1822506
15.08171 -1.1788353
15.08271 -1.1753774
15.08371 -1.1718916
15.08471 -1.1683759999999999
15.08571 -1.1648135
15.08671 -1.1611793000000001
15.08771 -1.1574525
15.08871 -1.1536256999999999
15.08971 -1.1497079000000001
15.09071 -1.1457204
15.09171 -1.1416865999999999
15.09271 -1.137622
15.09371 -1.1335262000000002
15.09471 -1.129384
15.09571 -1.1251721
15.09671 -1.1208698
15.09771 -1.1164691
15.09871 -1.1119776
15.09971 -1.1074157
15.10071 -1.1028072
15.10171 -1.0981682
15.10271 -1.0935006
15.10371 -1.0887909
15.10471 -1.0840169
15.10571 -1.0791577
15.10671 -1.0742034
15.10771 -1.0691592
15.10871 -1.0640432
15.10971 -1.0588781999999999
15.11071 -1.0536808
15.11171 -1.0484542
15.11271 -1.0431874
15.11371 -1.0378597999999999
15.11471 -1.0324517
15.11571 -1.0269528
15.11671 -1.0213672999999999
15.11771 -1.015712
15.11871 -1.0100085
15.11971 -1.0042734
15.12071 -0.99851079
15.12171 -0.9927106099999999
15.12271 -0.98685352
15.12371 -0.9809196900000001
15.12471 -0.9748981300000001
15.12571 -0.96879154
15.12671 -0.9626151100000001
15.12771 -0.9563895899999999
15.12871 -0.9501318400000001
15.12971 -0.94384728
15.13071 -0.93752779
15.13171 -0.93115568
15.13271 -0.92471233
15.13371 -0.91818674
15.13471 -0.9115806799999999
15.13571 -0.90490794
15.13671 -0.89818779
15.13771 -0.8914363599999999
15.13871 -0.88465903
15.13971 -0.8778484499999999
15.14071 -0.87098796
15.14171 -0.86405948
15.14271 -0.85705183
15.14371 -0.84996615
15.14471 -0.84281536
15.14571 -0.8356181
15.14671 -0.82839057
15.14771 -0.82113901
15.14871 -0.81385737
15.14971 -0.80653047
15.15071 -0.79914136
15.15171 -0.79167923
15.15271 -0.7841449199999999
15.15371 -0.77655027
15.15471 -0.76891282
15.15571 -0.7612478
15.15671 -0.7535612199999999
15.15771 -0.7458473099999999
15.15871 -0.7380915299999999
15.15971 -0.73027732
15.16071 -0.72239409
15.16171 -0.71444213
15.16271 -0.70643267
15.16371 -0.6983825
15.16471 -0.69030663
15.16571 -0.6822112
15.16671 -0.6740911900000001
15.16771 -0.6659329900000001
15.16871 -0.65772096
15.16971 -0.6494451800000001
15.17071 -0.64110612
15.17171 -0.63271481
15.17271 -0.6242876900000001
15.17371 -0.61583929
15.17471 -0.60737557
15.17571 -0.5988915
15.17671 -0.59037358
15.17771 -0.58180639
15.17871 -0.57317996
15.17971 -0.56449454
15.18071 -0.5557605999999999
15.18171 -0.54699401
15.18271 -0.53820871
15.18371 -0.5294105
15.18471 -0.52059437
15.18571 -0.51174718
15.18671 -0.5028540300000001
15.18771 -0.49390551
15.18871 -0.48490246
15.18971 -0.47585573
15.19071 -0.46678158
15.19171 -0.45769438
15.19271 -0.44860025
15.19371 -0.43949447999999997
15.19471 -0.43036424999999995
15.19571 -0.42119492
15.19671 -0.41197706
15.19771 -0.40271129
15.19871 -0.39340821
15.19971 -0.38408365
15.20071 -0.37475135
15.20171 -0.36541678
15.20271 -0.35607456
15.20371 -0.34671116
15.20471 -0.33731132
15.20571 -0.32786529
15.20671 -0.31837371999999997
15.20771 -0.30884754
15.20871 -0.29930328
15.20971 -0.28975559
15.21071 -0.28021093
15.21171 -0.27066479
15.21271 -0.26110425
15.21371 -0.25151439
15.21471 -0.24188568
15.21571 -0.23221879
15.21671 -0.22252467
15.21771 -0.21281971000000002
15.21871 -0.20311830999999997
15.21971 -0.19342628
15.22071 -0.1837382
15.22171 -0.17403996000000002
15.22271 -0.16431541
15.22371 -0.15455402000000001
15.22471 -0.14475606000000002
15.22571 -0.13493277
15.22671 -0.12510157
15.22771 -0.11527829
15.22871 -0.10547029999999999
15.22971 -0.0956734
15.23071 -0.085874164
15.23171 -0.076056534
15.23271 -0.06620966
15.23371 -0.056333287
15.23471 -0.046438226
15.23571 -0.036541584999999994
15.23671 -0.026659033000000002
15.23771 -0.016797632
15.23871 -0.0069526337
15.23971 0.0028902417
15.24071 0.012748026
15.24171 0.022632338999999998
15.24271 0.032543603000000004
15.24371 0.042470335
15.24471 0.052393915
15.24571 0.062296644
15.24671 0.072169484
15.24771 0.082015793
15.24871 0.091849471
15.24971 0.10168826
15.25071 0.1115453
15.25171 0.12142285000000001
15.25271 0.13131103
15.25371 0.1411923
15.25471 0.15104932
15.25571 0.16087299
15.25671 0.17066647999999998
15.25771 0.18044361
15.25871 0.19022223
15.25971 0.20001559
15.26071 0.2098257
15.26171 0.21964181
15.26271 0.22944475
15.26371 0.23921518999999997
15.26471 0.24894199
15.26571 0.25862707
15.26671 0.26828425
15.26771 0.27793280000000004
15.26871 0.28758841
15.26971 0.29725593
15.27071 0.30692709
15.27171 0.31658411
15.27271 0.32620782
15.27371 0.33578623999999996
15.27471 0.34531991
15.27571 0.3548213
15.27671 0.3643088
15.27771 0.37379765
15.27871 0.38329258
15.27971 0.39278497000000007
15.28071 0.40225624
15.28171 0.41168602
15.28271 0.42106104
15.28371 0.43038097000000003
15.28471 0.43965853000000005
15.28571 0.4489135
15.28671 0.45816358
15.28771 0.46741623
15.28871 0.47666514000000004
15.28971 0.48589291999999995
15.29071 0.49507865
15.29171 0.50420729
15.29271 0.51327609
15.29371 0.5222953899999999
15.29471 0.53128349
15.29571 0.54025776
15.29671 0.54922616
15.29771 0.55818325
15.29871 0.56711226
15.29971 0.57599247
15.30071 0.5848085000000001
15.30171 0.5935571199999999
15.30271 0.60224868
15.30371 0.61090221
15.30471 0.6195366800000001
15.30571 0.62816218
15.30671 0.636775
15.30771 0.64535914
15.30871 0.65389331
15.30971 0.66236039
15.31071 0.67075472
15.31171 0.6790844699999999
15.31271 0.68736742
15.31371 0.6956226200000001
15.31471 0.7038612399999999
15.31571 0.71208137
15.31671 0.7202686699999999
15.31771 0.72840266
15.31871 0.73646572
15.31971 0.74445112
15.32071 0.75236554
15.32171 0.76022586
15.32271 0.7680509200000001
15.32371 0.77585275
15.32471 0.7836305499999999
15.32571 0.7913709600000001
15.32671 0.79905353
15.32771 0.8066603
15.32871 0.8141834299999999
15.32971 0.8216286999999999
15.33071 0.82901288
15.33171 0.83635589
15.33271 0.84367162
15.33371 0.85096164
15.33471 0.8582144999999999
15.33571 0.86541064
15.33671 0.8725312500000001
15.33771 0.8795663699999999
15.33871 0.88651879
15.33971 0.89340247
15.34071 0.90023549
15.34171 0.90703135
15.34271 0.9137921999999999
15.34371 0.9205076799999999
15.34471 0.92715956
15.34571 0.9337296700000001
15.34671 0.94020832
15.34771 0.9465985899999999
15.34871 0.95291482
15.34971 0.95917629
15.35071 0.9653982700000001
15.35171 0.97158514
15.35271 0.9777285199999999
15.35371 0.98381061
15.35471 0.98981261
15.35571 0.9957224100000001
15.35671 1.00154
15.35771 1.0072767
15.35871 1.0129495
15.35971 1.0185729
15.36071 1.0241521999999998
15.36171 1.0296805
15.36271 1.0351422000000001
15.36371 1.0405201
15.36471 1.0458029
15.36571 1.0509908000000001
15.36671 1.0560952000000001
15.36771 1.0611332
15.36871 1.0661198
15.36971 1.0710609
15.37071 1.0759506
15.37171 1.0807736000000001
15.37271 1.0855116
15.37371 1.0901519
15.37471 1.0946923000000002
15.37571 1.0991416999999999
15.37671 1.1035158999999999
15.37771 1.1078299999999999
15.37871 1.1120913
15.37971 1.1162963
15.38071 1.1204323999999999
15.38171 1.1244837
15.38271 1.1284387999999999
15.38371 1.1322957
15.38471 1.1360626
15.38571 1.1397542
15.38671 1.1433848
15.38771 1.1469609
15.38871 1.1504787
15.38971 1.1539252
15.39071 1.157284
15.39171 1.1605421
15.39271 1.163696
15.39371 1.1667525
15.39471 1.1697256
15.39571 1.1726297
15.39671 1.1754734
15.39771 1.1782557
15.39871 1.1809663
15.39971 1.1835915000000001
15.40071 1.18612
15.40171 1.1885484
15.40271 1.1908825
15.40371 1.1931346
15.40471 1.1953178
15.40571 1.1974393
15.40671 1.1994973
15.40771 1.2014811
15.40871 1.2033761
15.40971 1.2051706
15.41071 1.2068601
15.41171 1.2084498000000001
15.41271 1.2099518
15.41371 1.2113797000000002
15.41471 1.212742
15.41571 1.2140391
15.41671 1.215263
15.41771 1.2164012
15.41871 1.2174429
15.41971 1.2183839
15.42071 1.2192283
15.42171 1.2199863
15.42271 1.2206696
15.42371 1.2212851
15.42471 1.2218319
15.42571 1.2223014
15.42671 1.222681
15.42771 1.22296
15.42871 1.2231343000000001
15.42971 1.2232087
15.43071 1.2231939
15.43171 1.2231024
15.43271 1.222943
15.43371 1.2227168
15.43471 1.2224169999999999
15.43571 1.2220329
15.43671 1.2215544
15.43771 1.2209773
15.43871 1.2203047999999999
15.43971 1.2195457
15.44071 1.2187101
15.44171 1.2178044000000001
15.44271 1.2168280999999999
15.44371 1.2157734999999998
15.44471 1.2146295999999999
15.44571 1.2133867
15.44671 1.2120415
15.44771 1.2105979
15.44871 1.2090663
15.44971 1.2074585
15.45071 1.2057826
15.45171 1.2040397
15.45271 1.2022237999999998
15.45371 1.2003249
15.45471 1.1983336
15.45571 1.1962459
15.45671 1.1940648
15.45771 1.1917982
15.45871 1.189456
15.45971 1.1870446
15.46071 1.1845637
15.46171 1.182007
15.46271 1.1793643
15.46371 1.1766274
15.46471 1.1737931
15.46571 1.1708655000000001
15.46671 1.1678547
15.46771 1.1647714
15.46871 1.1616235000000001
15.46971 1.1584115000000001
15.47071 1.1551295
15.47171 1.1517674
15.47271 1.1483157000000002
15.47371 1.1447703
15.47471 1.1411334
15.47571 1.1374136
15.47671 1.1336205
15.47771 1.1297612000000001
15.47871 1.1258366
15.47971 1.1218411
15.48071 1.1177657
15.48171 1.1136022
15.48271 1.1093479
15.48371 1.1050065
15.48471 1.1005875
15.48571 1.0961014999999998
15.48671 1.0915557
15.48771 1.0869507999999999
15.48871 1.0822804
15.48971 1.0775341
15.49071 1.072702
15.49171 1.0677793999999998
15.49271 1.0627687000000001
15.49371 1.0576782999999998
15.49471 1.0525187
15.49571 1.047298
15.49671 1.0420186
15.49771 1.0366758
15.49871 1.0312613
15.49971 1.0257671
15.50071 1.0201896
15.50171 1.0145321
15.50271 1.0088034
15.50371 1.0030139
15.50471 0.9971711799999999
15.50571 0.9912761900000001
15.50671 0.9853230799999999
15.50771 0.9793016099999999
15.50871 0.97320182
15.50971 0.9670182100000001
15.51071 0.96075274
15.51171 0.9544136
15.51271 0.9480119699999999
15.51371 0.9415569699999999
15.51471 0.9350520600000001
15.51571 0.92849387
15.51671 0.9218743999999999
15.51771 0.9151851799999999
15.51871 0.90842154
15.51971 0.90158526
15.52071 0.89468397
15.52171 0.8877279199999999
15.52271 0.8807252200000001
15.52371 0.8736783600000001
15.52471 0.8665829899999999
15.52571 0.85942959
15.52671 0.8522083999999999
15.52771 0.84491344
15.52871 0.8375457500000001
15.52971 0.83011277
15.53071 0.8226257699999999
15.53171 0.8150947299999999
15.53271 0.8075244699999999
15.53371 0.79991287
15.53471 0.7922525499999999
15.53571 0.7845345
15.53671 0.77675255
15.53771 0.76890672
15.53871 0.76100305
15.53971 0.75305128
15.54071 0.7450602500000001
15.54171 0.73703416
15.54271 0.72897058
15.54371 0.7208617900000001
15.54471 0.71269847
15.54571 0.7044741
15.54671 0.6961883
15.54771 0.6878471899999999
15.54871 0.67946115
15.54971 0.67104055
15.55071 0.66259154
15.55171 0.65411385
15.55271 0.6456012799999999
15.55371 0.6370449
15.55471 0.62843733
15.55571 0.61977645
15.55671 0.61106607
15.55771 0.60231457
15.55871 0.59353085
15.55971 0.58472059
15.56071 0.57588359
15.56171 0.56701424
15.56271 0.55810423
15.56371 0.54914658
15.56471 0.54013934
15.56571 0.5310867
15.56671 0.52199778
15.56771 0.51288302
15.56871 0.50375001
15.56971 0.49460083
15.57071 0.48543159
15.57171 0.47623468999999996
15.57271 0.46700253
15.57371 0.45773112
15.57471 0.44842190000000004
15.57571 0.43908115000000003
15.57671 0.42971698999999997
15.57771 0.42033577
15.57871 0.41093947000000003
15.57971 0.40152482999999994
15.58071 0.39208522
15.58171 0.38261388
15.58271 0.3731074
15.58371 0.36356761
15.58471 0.35400129999999996
15.58571 0.34441766
15.58671 0.33482488
15.58771 0.32522699
15.58871 0.31562272999999996
15.58971 0.30600652
15.59071 0.29637134
15.59171 0.28671192
15.59271 0.27702716
15.59371 0.26732055
15.59471 0.25759852
15.59571 0.24786759
15.59671 0.23813171
15.59771 0.2283907
15.59871 0.2186408
15.59971 0.20887684
15.60071 0.19909496999999998
15.60171 0.18929493
15.60271 0.17948074
15.60371 0.16965943
15.60471 0.15983853
15.60571 0.15002334
15.60671 0.14021509999999998
15.60771 0.13041084
15.60871 0.12060504000000001
15.60971 0.11079201999999999
15.61071 0.10096847999999999
15.61171 0.09113476300000001
15.61271 0.081294647
15.61371 0.071453635
15.61471 0.061616721
15.61571 0.051786541000000005
15.61671 0.041962671
15.61771 0.032142337
15.61871 0.022322164
15.61971 0.012500158999999999
15.62071 0.0026770769
15.62171 -0.0071434479000000006
15.62271 -0.016956004
15.62371 -0.026755311
15.62471 -0.036538100999999996
15.62571 -0.046304191
15.62671 -0.056056347
15.62771 -0.06579898199999999
15.62871 -0.075536245
15.62971 -0.085270259
15.63071 -0.09500017000000001
15.63171 -0.10472237999999999
15.63271 -0.11443183
15.63371 -0.12412371999999999
15.63471 -0.13379513999999998
15.63571 -0.14344571
15.63671 -0.15307736
15.63771 -0.16269296
15.63871 -0.17229482000000002
15.63971 -0.18188327
15.64071 -0.19145625
15.64171 -0.20100983999999997
15.64271 -0.21053961999999998
15.64371 -0.22004227999999998
15.64471 -0.22951682999999998
15.64571 -0.23896496
15.64671 -0.24839013
15.64771 -0.25779603
15.64871 -0.26718478
15.64971 -0.27655582
15.65071 -0.2859056
15.65171 -0.29522866999999997
15.65271 -0.30451954999999997
15.65371 -0.31377458999999996
15.65471 -0.32299322
15.65571 -0.33217792
15.65671 -0.34133301
15.65771 -0.35046253
15.65871 -0.35956836999999997
15.65971 -0.36864912
15.66071 -0.37770041
15.66171 -0.38671647
15.66271 -0.39569247
15.66371 -0.40462627
15.66471 -0.41351952000000003
15.66571 -0.42237649000000005
15.66671 -0.43120231000000003
15.66771 -0.44000028
15.66871 -0.44877003000000004
15.66971 -0.45750723
15.67071 -0.46620513
15.67171 -0.47485689
15.67271 -0.48345849
15.67371 -0.49201022
15.67471 -0.5005165500000001
15.67571 -0.50898399
15.67671 -0.51741814
15.67771 -0.5258207699999999
15.67871 -0.53418875
15.67971 -0.54251514
15.68071 -0.55079167
15.68171 -0.55901227
15.68271 -0.5671756299999999
15.68371 -0.5752855400000001
15.68471 -0.58334931
15.68571 -0.59137419
15.68671 -0.5993641
15.68771 -0.6073174100000001
15.68871 -0.61522727
15.68971 -0.6230842799999999
15.69071 -0.63088038
15.69171 -0.63861227
15.69271 -0.64628269
15.69371 -0.6538990899999999
15.69471 -0.66147014
15.69571 -0.66900156
15.69671 -0.67649316
15.69771 -0.68393857
15.69871 -0.69132773
15.69971 -0.69865109
15.70071 -0.705904
15.70171 -0.7130886000000001
15.70271 -0.7202131700000001
15.70371 -0.7272883299999999
15.70471 -0.7343223799999999
15.70571 -0.74131731
15.70671 -0.74826768
15.70771 -0.75516249
15.70871 -0.76198997
15.70971 -0.76874234
15.71071 -0.7754191300000001
15.71171 -0.7820271
15.71271 -0.78857709
15.71371 -0.7950787399999999
15.71471 -0.8015358800000001
15.71571 -0.80794422
15.71671 -0.8142933200000001
15.71771 -0.8205709999999999
15.71871 -0.8267686700000001
15.71971 -0.8328854099999999
15.72071 -0.83892867
15.72171 -0.8449108300000001
15.72271 -0.8508439200000001
15.72371 -0.85673407
15.72471 -0.8625783
15.72571 -0.86836582
15.72671 -0.8740821899999999
15.72771 -0.87971566
15.72871 -0.88526215
15.72971 -0.89072688
15.73071 -0.89612175
15.73171 -0.90145981
15.73271 -0.9067493500000001
15.73371 -0.91198962
15.73471 -0.91717131
15.73571 -0.92228055
15.73671 -0.9273048500000001
15.73771 -0.9322392800000001
15.73871 -0.93708858
15.73971 -0.9418651499999999
15.74071 -0.94658351
15.74171 -0.9512538100000001
15.74271 -0.9558767100000001
15.74371 -0.96044326
15.74471 -0.9649381
15.74571 -0.9693465199999999
15.74671 -0.97366059
15.74771 -0.9778827400000001
15.74871 -0.9820248
15.74971 -0.98610213
15.75071 -0.99012712
15.75171 -0.99410312
15.75271 -0.9980231500000001
15.75371 -1.0018727
15.75471 -1.0056363000000001
15.75571 -1.0093049
15.75671 -1.0128793
15.75771 -1.0163705
15.75871 -1.0197942999999998
15.75971 -1.0231643000000001
15.76071 -1.0264857
15.76171 -1.0297525
15.76271 -1.0329503
15.76371 -1.0360625
15.76471 -1.0390778999999999
15.76571 -1.0419955
15.76671 -1.044825
15.76771 -1.0475827
15.76871 -1.050284
15.76971 -1.0529363
15.77071 -1.0555356999999999
15.77171 -1.0580689
15.77271 -1.0605187999999999
15.77371 -1.0628726
15.77471 -1.0651271
15.77571 -1.0672905
15.77671 -1.0693784
15.77771 -1.0714071
15.77871 -1.0733856
15.77971 -1.0753118000000002
15.78071 -1.0771733000000001
15.78171 -1.0789528
15.78271 -1.0806362999999999
15.78371 -1.0822187
15.78471 -1.0837069
15.78571 -1.0851161999999999
15.78671 -1.0864636
15.78771 -1.0877603
15.78871 -1.0890064
15.78971 -1.0901911
15.79071 -1.0912978
15.79171 -1.0923114
15.79271 -1.0932252
15.79371 -1.0940443
15.79471 -1.094783
15.79571 -1.0954586
15.79671 -1.0960832999999999
15.79771 -1.096659
15.79871 -1.0971758999999999
15.79971 -1.0976177999999999
15.80071 -1.0979682
15.80171 -1.0982188
15.80271 -1.0983725999999998
15.80371 -1.0984426
15.80471 -1.0984462000000002
15.80571 -1.0983968
15.80671 -1.0982986000000001
15.80771 -1.0981441
15.80871 -1.0979181
15.80971 -1.0976048999999999
15.81071 -1.0971952999999999
15.81171 -1.0966912
15.81271 -1.0961046
15.81371 -1.0954525
15.81471 -1.094749
15.81571 -1.0939993000000001
15.81671 -1.0931971
15.81771 -1.0923277
15.81871 -1.0913746
15.81971 -1.0903269
15.82071 -1.0891845
15.82171 -1.0879573
15.82271 -1.0866617
15.82371 -1.0853122
15.82471 -1.0839157
15.82571 -1.0824680999999998
15.82671 -1.0809567
15.82771 -1.0793660999999999
15.82871 -1.0776855
15.82971 -1.0759138
15.83071 -1.0740601
15.83171 -1.07214
15.83271 -1.0701680999999998
15.83371 -1.0681517999999999
15.83471 -1.0660882
15.83571 -1.0639653
15.83671 -1.0617676
15.83771 -1.0594836
15.83871 -1.0571103
15.83971 -1.0546551
15.84071 -1.0521325
15.84171 -1.0495569999999999
15.84271 -1.0469372
15.84371 -1.0442718
15.84471 -1.0415507
15.84571 -1.0387598
15.84671 -1.0358878
15.84771 -1.0329319
15.84871 -1.0298985
15.84971 -1.0268009999999999
15.85071 -1.0236535999999998
15.85171 -1.020465
15.85271 -1.0172346
15.85371 -1.0139529
15.85471 -1.0106062
15.85571 -1.0071828
15.85671 -1.0036785
15.85771 -1.0000984
15.85871 -0.9964545300000001
15.85971 -0.99276034
15.86071 -0.9890247099999999
15.86171 -0.98524801
15.86271 -0.98142251
15.86371 -0.97753601
15.86471 -0.9735779800000001
15.86571 -0.9695447100000001
15.86671 -0.96544102
15.86771 -0.96127838
15.86871 -0.95706983
15.86971 -0.95282402
15.87071 -0.9485416999999999
15.87171 -0.94421543
15.87271 -0.9398333700000001
15.87371 -0.935385
15.87471 -0.93086595
15.87571 -0.92627993
15.87671 -0.92163729
15.87771 -0.91694994
15.87871 -0.91222636
15.87971 -0.9074676800000001
15.88071 -0.9026678300000001
15.88171 -0.89781638
15.88271 -0.89290431
15.88371 -0.8879279699999999
15.88471 -0.8828914699999999
15.88571 -0.87780477
15.88671 -0.8726791500000001
15.88771 -0.8675220399999999
15.88871 -0.86233392
15.88971 -0.85710809
15.89071 -0.85183401
15.89171 -0.84650237
15.89271 -0.84110936
15.89371 -0.8356586100000001
15.89471 -0.8301595199999999
15.89571 -0.82462309
15.89671 -0.8190568500000001
15.89771 -0.81346193
15.89871 -0.80783283
15.89971 -0.80216071
15.90071 -0.7964377300000001
15.90171 -0.7906614799999999
15.90271 -0.78483634
15.90371 -0.77897143
15.90471 -0.77307671
15.90571 -0.7671581599999999
15.90671 -0.76121516
15.90771 -0.75524072
15.90871 -0.74922484
15.90971 -0.7431592300000001
15.91071 -0.7370413299999999
15.91171 -0.73087565
15.91271 -0.72467183
15.91371 -0.7184402599999999
15.91471 -0.71218763
15.91571 -0.70591411
15.91671 -0.6996137099999999
15.91771 -0.69327769
15.91871 -0.6868992
15.91971 -0.68047689
15.92071 -0.67401603
15.92171 -0.66752625
15.92271 -0.66101714
15.92371 -0.65449378
15.92471 -0.64795432
15.92571 -0.64139082
15.92671 -0.63479301
15.92771 -0.62815323
15.92871 -0.62147039
15.92971 -0.6147505200000001
15.93071 -0.60800463
15.93171 -0.60124355
15.93271 -0.5944734
15.93371 -0.58769304
15.93471 -0.58089499
15.93571 -0.57406928
15.93671 -0.5672087
15.93771 -0.56031249
15.93871 -0.55338708
15.93971 -0.54644342
15.94071 -0.53949174
15.94171 -0.53253695
15.94271 -0.52557597
15.94371 -0.5185992
15.94471 -0.51159491
15.94571 -0.50455495
15.94671 -0.49747871
15.94771 -0.49037379
15.94871 -0.48325295
15.94971 -0.47612847
15.95071 -0.46900687999999996
15.95171 -0.46188621999999996
15.95271 -0.45475732
15.95371 -0.44760834
15.95471 -0.44043097000000003
15.95571 -0.43322444
15.95671 -0.42599667999999996
15.95771 -0.41876067
15.95871 -0.41152877000000004
15.95971 -0.40430683
[truncated: 739,158 more chars]
