# Supplementary material for: 2D Synthetic dataset of numerical simulations of long-period seismicity in a volcanic edifice and related sensitivity kernels
Source: Data Brief. 2021 Jan 25;34:106673. doi: 10.1016/j.dib.2020.106673 (PMC7841316; doi:10.1016/j.dib.2020.106673)
Supplement: Supplementary Data S1 — Supplementary Raw Research Data. This is open data under the CC BY license http://creativecommons.org/licenses/by/4.0/ [file mmc1.zip › Dataset/OUTPUT_SEISMOGRAMS/9000_3000/disp_Z_hetero_6000_1904_ISO7e-1Hz.semd]

-1.714286 0.0
-1.713286 0.0
-1.712286 0.0
-1.711286 0.0
-1.710286 0.0
-1.709286 0.0
-1.708286 0.0
-1.707286 0.0
-1.706286 0.0
-1.705286 0.0
-1.704286 0.0
-1.703286 0.0
-1.702286 7.276659899999999e-36
-1.701286 5.9223613e-35
-1.700286 3.4916186e-34
-1.699286 1.6963056e-33
-1.698286 7.1139001e-33
-1.697286 2.6475744e-32
-1.696286 8.9149905e-32
-1.695286 2.7554034000000003e-31
-1.694286 7.9046478e-31
-1.693286 2.1235182e-30
-1.692286 5.3804550999999995e-30
-1.691286 1.2934076e-29
-1.690286 2.9644639e-29
-1.689286 6.505189e-29
-1.688286 1.3715763e-28
-1.687286 2.787115e-28
-1.686286 5.4728918e-28
-1.685286 1.0409071e-27
-1.684286 1.9214254999999997e-27
-1.683286 3.4485094e-27
-1.682286 6.0273536e-27
-1.681286 1.027364e-26
-1.680286 1.7099096e-26
-1.679286 2.7820438e-26
-1.678286 4.4293163e-26
-1.677286 6.906939e-26
-1.676286 1.0557579e-25
-1.675286 1.5830308000000001e-25
-1.674286 2.3299323e-25
-1.673286 3.3680386000000005e-25
-1.672286 4.7842292e-25
-1.671286 6.6809901e-25
-1.670286 9.175475400000001e-25
-1.669286 1.2396882e-24
-1.668286 1.648168e-24
-1.667286 2.1566268999999998e-24
-1.666286 2.7776698e-24
-1.665286 3.5215247e-24
-1.664286 4.3943810999999995e-24
-1.663286 5.3964354000000005e-24
-1.662286 6.5196962999999996e-24
-1.661286 7.7456391e-24
-1.660286 9.042837e-24
-1.659286 1.036474e-23
-1.658286 1.1647783e-23
-1.657286 1.2810071000000001e-23
-1.656286 1.3750861e-23
-1.655286 1.4351093e-23
-1.654286 1.4475163e-23
-1.653286 1.3974146e-23
-1.652286 1.2690559e-23
-1.651286 1.0464670000000001e-23
-1.650286 7.1422486e-24
-1.649286 2.5835179e-24
-1.648286 -3.3271367e-24
-1.647286 -1.0671281e-23
-1.646286 -1.9487163e-23
-1.645286 -2.9761991e-23
-1.644286 -4.1426887e-23
-1.643286 -5.4355662e-23
-1.642286 -6.836868099999999e-23
-1.641286 -8.324294e-23
-1.640286 -9.8729354e-23
-1.639286 -1.1457784000000001e-22
-1.638286 -1.3057051e-22
-1.637286 -1.4656251e-22
-1.636286 -1.625292e-22
-1.635286 -1.7861783000000002e-22
-1.634286 -1.9520042e-22
-1.633286 -2.1292401e-22
-1.632286 -2.3275323e-22
-1.631286 -2.5599933e-22
-1.630286 -2.8432952999999996e-22
-1.629286 -3.1975035e-22
-1.628286 -3.645585e-22
-1.627286 -4.2125476e-22
-1.626286 -4.9241688e-22
-1.625286 -5.8053051e-22
-1.624286 -6.877803699999999e-22
-1.623286 -8.1580697e-22
-1.622286 -9.6543819e-22
-1.621286 -1.1364106e-21
-1.620286 -1.3270985999999998e-21
-1.619286 -1.5342738999999999e-21
-1.618286 -1.7529207e-21
-1.617286 -1.9761357e-21
-1.616286 -2.1951385e-21
-1.615286 -2.3994211000000002e-21
-1.614286 -2.5770579e-21
-1.613286 -2.7151907999999997e-21
-1.612286 -2.800697e-21
-1.611286 -2.8210316000000004e-21
-1.610286 -2.7652282e-21
-1.609286 -2.6250172e-21
-1.608286 -2.3960116e-21
-1.607286 -2.078891e-21
-1.606286 -1.6804976e-21
-1.605286 -1.2147488000000001e-21
-1.604286 -7.0326073999999995e-22
-1.603286 -1.7557646e-22
-1.602286 3.3110313999999997e-22
-1.601286 7.727743e-22
-1.600286 1.1001356e-21
-1.599286 1.2607779e-21
-1.598286 1.202053e-21
-1.597286 8.745622e-22
-1.596286 2.3615492000000003e-22
-1.595286 -7.4373033e-22
-1.594286 -2.0796111999999997e-21
-1.593286 -3.7656736e-21
-1.592286 -5.7719753e-21
-1.591286 -8.0415004e-21
-1.590286 -1.0488428e-20
-1.589286 -1.2997988e-20
-1.588286 -1.5428202e-20
-1.587286 -1.7613797e-20
-1.586286 -1.9372428e-20
-1.585286 -2.0513249000000002e-20
-1.584286 -2.0847727000000002e-20
-1.583286 -2.0202406e-20
-1.582286 -1.8433141e-20
-1.581286 -1.5440162e-20
-1.580286 -1.1183131e-20
-1.579286 -5.6951927e-21
-1.578286 9.0505696e-22
-1.577286 8.404863e-21
-1.576286 1.6493023e-20
-1.575286 2.4761088999999998e-20
-1.574286 3.271099e-20
-1.573286 3.9769737e-20
-1.572286 4.5311514e-20
-1.571286 4.8687122e-20
-1.570286 4.9260130000000006e-20
-1.569286 4.6448706e-20
-1.568286 3.9771406e-20
-1.567286 2.8894816e-20
-1.566286 1.368034e-20
-1.565286 -5.7729358999999996e-21
-1.564286 -2.9092574e-20
-1.563286 -5.5607772e-20
-1.562286 -8.4338318e-20
-1.561286 -1.1400053e-19
-1.560286 -1.4303259e-19
-1.559286 -1.6964091000000001e-19
-1.558286 -1.9186826e-19
-1.557286 -2.0768284e-19
-1.556286 -2.1508667000000002e-19
-1.555286 -2.1223932e-19
-1.554286 -1.9759258999999999e-19
-1.553286 -1.7002964e-19
-1.552286 -1.2900085e-19
-1.551286 -7.464814300000001e-20
-1.550286 -7.9086423e-21
-1.549286 6.9411581e-20
-1.548286 1.5460245e-19
-1.547286 2.4406121e-19
-1.546286 3.3335651e-19
-1.545286 4.1734904999999996e-19
-1.544286 4.903701599999999e-19
-1.543286 5.4645672e-19
-1.542286 5.796363900000001e-19
-1.541286 5.8425487e-19
-1.540286 5.553320300000001e-19
-1.539286 4.8893115e-19
-1.538286 3.8252257e-19
-1.537286 2.3532044e-19
-1.536286 4.8570911e-20
-1.535286 -1.7423126000000002e-19
-1.534286 -4.2721762e-19
-1.533286 -7.0213199e-19
-1.532286 -9.8844141e-19
-1.531286 -1.2735818e-18
-1.530286 -1.5433408e-18
-1.529286 -1.7823745e-18
-1.528286 -1.9748441000000002e-18
-1.527286 -2.1051551e-18
-1.526286 -2.1587668e-18
-1.525286 -2.1230401e-18
-1.524286 -1.9880816e-18
-1.523286 -1.7475366999999997e-18
-1.522286 -1.3992859000000002e-18
-1.521286 -9.4599525e-19
-1.520286 -3.9547783999999996e-19
-1.519286 2.3917419e-19
-1.518286 9.3971538e-19
-1.517286 1.6831518000000001e-18
-1.516286 2.4424265e-18
-1.515286 3.1873831e-18
-1.514286 3.8859743e-18
-1.513286 4.5056809e-18
-1.512286 5.0150804e-18
-1.511286 5.3854967e-18
-1.510286 5.5926507999999995e-18
-1.509286 5.6182229999999994e-18
-1.508286 5.4512359000000004e-18
-1.507286 5.0891686e-18
-1.506286 4.5387215999999995e-18
-1.505286 3.8161616e-18
-1.504286 2.9471925000000002e-18
-1.503286 1.9663242e-18
-1.502286 9.1573312e-19
-1.501286 -1.5636262e-19
-1.500286 -1.1977623e-18
-1.499286 -2.1546963000000003e-18
-1.498286 -2.9744882000000004e-18
-1.497286 -3.6083415e-18
-1.496286 -4.0141003999999994e-18
-1.495286 -4.1588399e-18
-1.494286 -4.0211269000000004e-18
-1.493286 -3.592806e-18
-1.492286 -2.8801828e-18
-1.491286 -1.9044977e-18
-1.490286 -7.0162477e-19
-1.489286 6.790430700000001e-19
-1.488286 2.1765008999999998e-18
-1.487286 3.7207763e-18
-1.486286 5.2362009e-18
-1.485286 6.6451639e-18
-1.484286 7.8721551e-18
-1.483286 8.8478928e-18
-1.482286 9.5132911e-18
-1.481286 9.823045699999999e-18
-1.480286 9.7486085e-18
-1.479286 9.2803474e-18
-1.478286 8.428737800000001e-18
-1.477286 7.2244733e-18
-1.476286 5.7174504e-18
-1.475286 3.9746513e-18
-1.474286 2.077024e-18
-1.473286 1.1551742e-19
-1.472286 -1.8134906999999997e-18
-1.471286 -3.6130857999999995e-18
-1.470286 -5.1907096e-18
-1.469286 -6.462705899999999e-18
-1.468286 -7.35818e-18
-1.467286 -7.821858e-18
-1.466286 -7.8156735e-18
-1.465286 -7.3189018e-18
-1.464286 -6.3267362000000006e-18
-1.463286 -4.8473204e-18
-1.462286 -2.8973704e-18
-1.461286 -4.966324900000001e-19
-1.460286 2.3384488e-18
-1.459286 5.6013776e-18
-1.458286 9.302022099999999e-18
-1.457286 1.3472185e-17
-1.456286 1.8169711e-17
-1.455286 2.3480539999999997e-17
-1.454286 2.9518162e-17
-1.453286 3.6420088e-17
-1.452286 4.4341053e-17
-1.451286 5.3442888e-17
-1.450286 6.3881251e-17
-1.449286 7.5789534e-17
-1.448286 8.9260646e-17
-1.447286 1.0432753e-16
-1.446286 1.2094344e-16
-1.445286 1.3896323e-16
-1.444286 1.5812705e-16
-1.443286 1.7804784e-16
-1.442286 1.9820381e-16
-1.441286 2.1793754000000002e-16
-1.440286 2.3646225e-16
-1.439286 2.5287637e-16
-1.438286 2.6618672e-16
-1.437286 2.753402e-16
-1.436286 2.7926354e-16
-1.435286 2.7691031e-16
-1.434286 2.6731344e-16
-1.433286 2.4964176e-16
-1.432286 2.2325775999999996e-16
-1.431286 1.8777455e-16
-1.430286 1.4310864e-16
-1.429286 8.9526099e-17
-1.428286 2.7678968000000002e-17
-1.427286 -4.1370629e-17
-1.426286 -1.1614090999999998e-16
-1.425286 -1.9473732e-16
-1.424286 -2.7487685e-16
-1.423286 -3.5393077e-16
-1.422286 -4.2898463e-16
-1.421286 -4.9691548e-16
-1.420286 -5.5448348e-16
-1.419286 -5.9843593e-16
-1.418286 -6.2561986e-16
-1.417286 -6.3309997e-16
-1.416286 -6.1827677e-16
-1.415286 -5.7900141e-16
-1.414286 -5.1368226e-16
-1.413286 -4.2137929e-16
-1.412286 -3.0188186e-16
-1.411286 -1.5576766e-16
-1.410286 1.5560534e-17
-1.409286 2.0986145e-16
-1.408286 4.2406618e-16
-1.407286 6.543128500000001e-16
-1.406286 8.9600402e-16
-1.405286 1.1438846e-15
-1.404286 1.3921385e-15
-1.403286 1.6344989999999998e-15
-1.402286 1.8643705000000003e-15
-1.401286 2.0749586e-15
-1.400286 2.259403e-15
-1.399286 2.4109114e-15
-1.398286 2.5228916e-15
-1.397286 2.5890788e-15
-1.396286 2.6036572e-15
-1.395286 2.5613752e-15
-1.394286 2.4576545e-15
-1.393286 2.2886928e-15
-1.392286 2.0515618e-15
-1.391286 1.7443014000000001e-15
-1.390286 1.3660106e-15
-1.389286 9.1693616e-16
-1.388286 3.9855957e-16
-1.387286 -1.8632010000000002e-16
-1.386286 -8.335088799999999e-16
-1.385286 -1.5373492e-15
-1.384286 -2.2906654e-15
-1.383286 -3.0847288999999997e-15
-1.382286 -3.9092503e-15
-1.381286 -4.7524064e-15
-1.380286 -5.6009101000000005e-15
-1.379286 -6.4401305e-15
-1.378286 -7.254274700000001e-15
-1.377286 -8.0266285e-15
-1.376286 -8.7398699e-15
-1.375286 -9.3764469e-15
-1.374286 -9.9190251e-15
-1.373286 -1.0350993000000001e-14
-1.372286 -1.0657018000000001e-14
-1.371286 -1.0823639e-14
-1.370286 -1.0839872e-14
-1.369286 -1.0697811999999999e-14
-1.368286 -1.0393207e-14
-1.367286 -9.9259702e-15
-1.366286 -9.3006057e-15
-1.365286 -8.526519500000001e-15
-1.364286 -7.6181892e-15
-1.363286 -6.5951653e-15
-1.362286 -5.4818906999999995e-15
-1.361286 -4.30732e-15
-1.360286 -3.1043327000000004e-15
-1.359286 -1.9089481e-15
-1.358286 -7.5934485e-16
-1.357286 3.0528804e-16
-1.356286 1.2460433e-15
-1.355286 2.025692e-15
-1.354286 2.6101382999999998e-15
-1.353286 2.9698837999999998e-15
-1.352286 3.0814403e-15
-1.351286 2.9286442e-15
-1.350286 2.5038004e-15
-1.349286 1.8086161999999997e-15
-1.348286 8.548669299999999e-16
-1.347286 -3.35244e-16
-1.346286 -1.7290618e-15
-1.345286 -3.2838127000000003e-15
-1.344286 -4.9473001000000005e-15
-1.343286 -6.658949500000001e-15
-1.342286 -8.3511903e-15
-1.341286 -9.951127e-15
-1.340286 -1.1382458e-14
-1.339286 -1.2567582999999998e-14
-1.338286 -1.3429825000000001e-14
-1.337286 -1.3895700999999999e-14
-1.336286 -1.3897154e-14
-1.335286 -1.3373691999999999e-14
-1.334286 -1.2274331999999999e-14
-1.333286 -1.0559315e-14
-1.332286 -8.2015189e-15
-1.331286 -5.1875325000000004e-15
-1.330286 -1.5183610000000001e-15
-1.329286 2.7902433e-15
-1.328286 7.707835700000001e-15
-1.327286 1.3189691e-14
-1.326286 1.9177562e-14
-1.325286 2.5600711e-14
-1.324286 3.237721e-14
-1.323286 3.9415424e-14
-1.322286 4.6615638000000004e-14
-1.321286 5.3871761000000006e-14
-1.320286 6.1073092e-14
-1.319286 6.8106055e-14
-1.318286 7.4855917e-14
-1.317286 8.1208458e-14
-1.316286 8.7051567e-14
-1.315286 9.2276786e-14
-1.314286 9.678083e-14
-1.313286 1.0046702999999999e-13
-1.312286 1.0324685e-13
-1.311286 1.0504136999999999e-13
-1.310286 1.0578286e-13
-1.309286 1.0541642e-13
-1.308286 1.0390164999999998e-13
-1.307286 1.0121443999999999e-13
-1.306286 9.7348808e-14
-1.305286 9.231861900000001e-14
-1.304286 8.615939700000001e-14
-1.303286 7.892983300000001e-14
-1.302286 7.0713111e-14
-1.301286 6.161782999999999e-14
-1.300286 5.1778446e-14
-1.299286 4.1355065e-14
-1.298286 3.0532523e-14
-1.297286 1.9518598000000002e-14
-1.296286 8.5412963e-15
-1.295286 -2.1548707e-15
-1.294286 -1.2313613e-14
-1.293286 -2.1672605e-14
-1.292286 -2.9970156e-14
-1.291286 -3.6952747e-14
-1.290286 -4.2383215e-14
-1.289286 -4.604947e-14
-1.288286 -4.7773458000000003e-14
-1.287286 -4.7420081000000006e-14
-1.286286 -4.4905859e-14
-1.285286 -4.0206973e-14
-1.284286 -3.3366388e-14
-1.283286 -2.4499777e-14
-1.282286 -1.3799968000000001e-14
-1.281286 -1.5396619e-15
-1.280286 1.1927766999999999e-14
-1.279286 2.6169528e-14
-1.278286 4.0676801e-14
-1.277286 5.4870328e-14
-1.276286 6.810809300000001e-14
-1.275286 7.9695038e-14
-1.274286 8.8894626e-14
-1.273286 9.4942081e-14
-1.272286 9.705896399999999e-14
-1.271286 9.446891799999999e-14
-1.270286 8.641419e-14
-1.269286 7.2172623e-14
-1.268286 5.1074889999999994e-14
-1.267286 2.2521594999999998e-14
-1.266286 -1.3999959000000001e-14
-1.265286 -5.8899664e-14
-1.264286 -1.1246925000000001e-13
-1.263286 -1.7486791e-13
-1.262286 -2.4610911e-13
-1.261286 -3.2604858e-13
-1.260286 -4.1437368e-13
-1.259286 -5.105943e-13
-1.258286 -6.1403506e-13
-1.257286 -7.2382955e-13
-1.256286 -8.389161700000001e-13
-1.255286 -9.5803594e-13
-1.254286 -1.0797327e-12
-1.253286 -1.2023558000000001e-12
-1.252286 -1.3240654999999999e-12
-1.251286 -1.4428413e-12
-1.250286 -1.5564945000000001e-12
-1.249286 -1.6626835e-12
-1.248286 -1.7589344e-12
-1.247286 -1.8426653e-12
-1.246286 -1.9112157e-12
-1.245286 -1.9618801e-12
-1.244286 -1.9919474e-12
-1.243286 -1.9987445e-12
-1.242286 -1.9796837e-12
-1.241286 -1.9323147e-12
-1.240286 -1.8543799e-12
-1.239286 -1.7438711000000002e-12
-1.238286 -1.5990878e-12
-1.237286 -1.4186960000000001e-12
-1.236286 -1.2017852000000001e-12
-1.235286 -9.4792186e-13
-1.234286 -6.5719982e-13
-1.233286 -3.3028366e-13
-1.232286 3.1555011e-14
-1.231286 4.2641011e-13
-1.230286 8.5172365e-13
-1.229286 1.3042797e-12
-1.228286 1.7802102e-12
-1.227286 2.2750134e-12
-1.226286 2.7835851e-12
-1.225286 3.3002616e-12
-1.224286 3.8188765e-12
-1.223286 4.3328276e-12
-1.222286 4.8351548e-12
-1.221286 5.3186266e-12
-1.220286 5.7758350000000005e-12
-1.219286 6.1992959e-12
-1.218286 6.5815531e-12
-1.217286 6.9152854e-12
-1.216286 7.1934144e-12
-1.215286 7.4092106e-12
-1.214286 7.5563958e-12
-1.213286 7.6292434e-12
-1.212286 7.6226724e-12
-1.211286 7.5323326e-12
-1.210286 7.3546875e-12
-1.209286 7.087084000000001e-12
-1.208286 6.7278167000000004e-12
-1.207286 6.2761847999999996e-12
-1.206286 5.7325354e-12
-1.205286 5.0983032e-12
-1.204286 4.3760382e-12
-1.203286 3.5694250000000004e-12
-1.202286 2.6832917999999998e-12
-1.201286 1.7236114e-12
-1.200286 6.9748945e-13
-1.199286 -3.8685676e-13
-1.198286 -1.5201316e-12
-1.197286 -2.6920078e-12
-1.196286 -3.8911867e-12
-1.195286 -5.1054738e-12
-1.194286 -6.321869e-12
-1.193286 -7.5266745e-12
-1.192286 -8.7056203e-12
-1.191286 -9.8440055e-12
-1.190286 -1.0926858999999999e-11
-1.189286 -1.1939112e-11
-1.188286 -1.2865798e-11
-1.187286 -1.3692246e-11
-1.186286 -1.4404305e-11
-1.185286 -1.4988569000000002e-11
-1.184286 -1.54326e-11
-1.183286 -1.5725161000000002e-11
-1.182286 -1.5856443e-11
-1.181286 -1.5818277999999998e-11
-1.180286 -1.5604343000000003e-11
-1.179286 -1.5210346999999998e-11
-1.178286 -1.4634186e-11
-1.177286 -1.3876079e-11
-1.176286 -1.2938668000000001e-11
-1.175286 -1.1827086e-11
-1.174286 -1.0548977000000001e-11
-1.173286 -9.1144906e-12
-1.172286 -7.5362209e-12
-1.171286 -5.8291168e-12
-1.170286 -4.0103436e-12
-1.169286 -2.0991120000000003e-12
-1.168286 -1.1646544000000002e-13
-1.167286 1.9149582e-12
-1.166286 3.9711988e-12
-1.165286 6.0272655e-12
-1.164286 8.0574531e-12
-1.163286 1.0035665e-11
-1.162286 1.1935751e-11
-1.161286 1.3731851e-11
-1.160286 1.539873e-11
-1.159286 1.6912115e-11
-1.158286 1.8249024e-11
-1.157286 1.9388077000000002e-11
-1.156286 2.0309796e-11
-1.155286 2.0996885999999997e-11
-1.154286 2.1434494e-11
-1.153286 2.1610448e-11
-1.152286 2.1515469e-11
-1.151286 2.1143357e-11
-1.150286 2.0491151e-11
-1.149286 1.9559258e-11
-1.148286 1.8351547e-11
-1.147286 1.6875418e-11
-1.146286 1.5141827e-11
-1.145286 1.3165275e-11
-1.144286 1.0963764999999999e-11
-1.143286 8.5587075e-12
-1.142286 5.9747861e-12
-1.141286 3.2397807e-12
-1.140286 3.8434247000000003e-13
-1.139286 -2.5582779000000003e-12
-1.138286 -5.5525453e-12
-1.137286 -8.560999299999999e-12
-1.136286 -1.1544657e-11
-1.135286 -1.4463452e-11
-1.134286 -1.7276706e-11
-1.133286 -1.9943631e-11
-1.132286 -2.2423842e-11
-1.131286 -2.4677900000000002e-11
-1.130286 -2.6667836e-11
-1.129286 -2.8357698000000002e-11
-1.128286 -2.9714054e-11
-1.127286 -3.07065e-11
-1.126286 -3.1308119e-11
-1.125286 -3.1495908000000004e-11
-1.124286 -3.125116e-11
-1.123286 -3.0559791000000004e-11
-1.122286 -2.9412616e-11
-1.121286 -2.7805563000000003e-11
-1.120286 -2.5739819e-11
-1.119286 -2.3221938e-11
-1.118286 -2.0263863e-11
-1.117286 -1.6882913e-11
-1.116286 -1.31017e-11
-1.115286 -8.948012e-12
-1.114286 -4.4546432e-12
-1.113286 3.4081559e-13
-1.112286 5.3962199e-12
-1.111286 1.0665148000000001e-11
-1.110286 1.6097205e-11
-1.109286 2.1638357e-11
-1.108286 2.7231288000000003e-11
-1.107286 3.2815791e-11
-1.106286 3.8329179e-11
-1.105286 4.3706743e-11
-1.104286 4.8882225e-11
-1.103286 5.3788343e-11
-1.102286 5.8357355e-11
-1.101286 6.2521673e-11
-1.100286 6.6214514e-11
-1.099286 6.93706e-11
-1.098286 7.1926915e-11
-1.097286 7.3823494e-11
-1.096286 7.5004255e-11
-1.095286 7.541785099999999e-11
-1.094286 7.501854e-11
-1.093286 7.3767067e-11
-1.092286 7.163153000000001e-11
-1.091286 6.8588196e-11
-1.090286 6.4622282e-11
-1.089286 5.9728665e-11
-1.088286 5.391249e-11
-1.087286 4.7189655999999996e-11
-1.086286 3.95872e-11
-1.085286 3.1143499e-11
-1.084286 2.1908334e-11
-1.083286 1.1942776e-11
-1.082286 1.3188891e-12
-1.081286 -9.880730800000001e-12
-1.080286 -2.1563604999999998e-11
-1.079286 -3.3628178e-11
-1.078286 -4.5964778e-11
-1.077286 -5.845671700000001e-11
-1.076286 -7.098150700000001e-11
-1.075286 -8.3412167e-11
-1.074286 -9.561860900000001e-11
-1.073286 -1.0746903999999999e-10
-1.072286 -1.1883143e-10
-1.071286 -1.2957493e-10
-1.070286 -1.3957129e-10
-1.069286 -1.4869618e-10
-1.068286 -1.5683052e-10
-1.067286 -1.6386162e-10
-1.066286 -1.6968438e-10
-1.065286 -1.7420221e-10
-1.064286 -1.7732799e-10
-1.063286 -1.7898488e-10
-1.062286 -1.79107e-10
-1.061286 -1.776401e-10
-1.060286 -1.7454206e-10
-1.059286 -1.697834e-10
-1.058286 -1.6334766e-10
-1.057286 -1.5523172e-10
-1.056286 -1.4544616e-10
-1.055286 -1.3401543e-10
-1.054286 -1.2097813e-10
-1.053286 -1.0638708e-10
-1.052286 -9.030946e-11
-1.051286 -7.2826819e-11
-1.050286 -5.4035021e-11
-1.049286 -3.4044113999999996e-11
-1.048286 -1.2978069e-11
-1.047286 9.0255663e-12
-1.046286 3.1816181e-11
-1.045286 5.5230755e-11
-1.044286 7.9094668e-11
-1.043286 1.0322267000000001e-10
-1.042286 1.2742006999999999e-10
-1.041286 1.5148403e-10
-1.040286 1.7520512e-10
-1.039286 1.9836893e-10
-1.038286 2.207579e-10
-1.037286 2.4215332e-10
-1.036286 2.6233733e-10
-1.035286 2.8109503e-10
-1.034286 2.9821668000000003e-10
-1.033286 3.1349998999999996e-10
-1.032286 3.2675219e-10
-1.031286 3.3779223e-10
-1.030286 3.4645286e-10
-1.029286 3.5258261e-10
-1.028286 3.5604761e-10
-1.027286 3.5673335e-10
-1.026286 3.5454615e-10
-1.025286 3.4941449e-10
-1.024286 3.4129026e-10
-1.023286 3.3014962e-10
-1.022286 3.1599378e-10
-1.021286 2.9884946999999997e-10
-1.020286 2.7876933e-10
-1.019286 2.5583197e-10
-1.018286 2.3014181999999998e-10
-1.017286 2.0182887e-10
-1.016286 1.7104811e-10
-1.015286 1.3797878000000002e-10
-1.014286 1.0282338999999999e-10
-1.013286 6.5806648e-11
-1.012286 2.7174011999999998e-11
-1.011286 -1.2809834e-11
-1.010286 -5.3862763e-11
-1.009286 -9.5687173e-11
-1.008286 -1.3797213000000002e-10
-1.007286 -1.8039573e-10
-1.006286 -2.2262753999999999e-10
-1.005286 -2.6433133e-10
-1.004286 -3.0516772e-10
-1.003286 -3.4479711000000004e-10
-1.002286 -3.8288253000000003e-10
-1.001286 -4.1909263e-10
-1.000286 -4.5310444e-10
-0.9992857 -4.8460632e-10
-0.9982857 -5.133006399999999e-10
-0.9972857 -5.3890633e-10
-0.9962857 -5.6116123e-10
-0.9952857 -5.7982434e-10
-0.9942857 -5.9467756e-10
-0.9932857 -6.0552743e-10
-0.9922857 -6.1220638e-10
-0.9912857 -6.1457389e-10
-0.9902857 -6.1251711e-10
-0.9892857 -6.0595144e-10
-0.9882857 -5.9482081e-10
-0.9872857 -5.7909771e-10
-0.9862857 -5.587830499999999e-10
-0.9852857 -5.339061200000001e-10
-0.9842857 -5.0452407e-10
-0.9832857 -4.7072186e-10
-0.9822857 -4.3261193000000003e-10
-0.9812857 -3.903339e-10
-0.9802857 -3.4405467e-10
-0.9792857 -2.9396828e-10
-0.9782857 -2.4029615e-10
-0.9772857 -1.8328733e-10
-0.9762857 -1.2321873999999999e-10
-0.9752857 -6.039571e-11
-0.9742857 4.8477403e-12
-0.9732857 7.2148553e-11
-0.9722857 1.4111446e-10
-0.9712857 2.1132408e-10
-0.9702857 2.8232724e-10
-0.9692857 3.536458e-10
-0.9682857 4.2477493e-10
-0.9672857 4.9518484e-10
-0.9662857 5.6432333e-10
-0.9652857 6.3161876e-10
-0.9642857 6.9648393e-10
-0.9632857 7.5832058e-10
-0.9622857 8.165242799999999e-10
-0.9612857 8.704904e-10
-0.9602857 9.196203700000001e-10
-0.9592857 9.6332838e-10
-0.9582857 1.0010485e-09
-0.9572857 1.0322419e-09
-0.9562857 1.0564046e-09
-0.9552857 1.0730743999999998e-09
-0.9542857 1.0818382e-09
-0.9532857 1.0823385e-09
-0.9522857 1.0742800000000001e-09
-0.9512857 1.0574349e-09
-0.9502857 1.0316478e-09
-0.9492857 9.9683976e-10
-0.9482857 9.5301119e-10
-0.9472857 9.0024386e-10
-0.9462857 8.387022e-10
-0.9452857 7.686332500000001e-10
-0.9442857 6.9036565e-10
-0.9432857 6.0430797e-10
-0.9422857 5.1094602e-10
-0.9412857 4.1083937000000004e-10
-0.9402857 3.0461725e-10
-0.9392857 1.9297381e-10
-0.9382857 7.6662911e-11
-0.9372857 -4.350741e-11
-0.9362857 -1.6668087e-10
-0.9352857 -2.9195909999999996e-10
-0.9342857 -4.1840784e-10
-0.9332857 -5.4506347e-10
-0.9322857 -6.7093939e-10
-0.9312857 -7.9503253e-10
-0.9302857 -9.1633012e-10
-0.9292857 -1.0338161e-09
-0.9282857 -1.146478e-09
-0.9272857 -1.2533136e-09
-0.9262857 -1.3533382e-09
-0.9252857 -1.4455914e-09
-0.9242857 -1.5291442999999999e-09
-0.9232857 -1.6031072e-09
-0.9222857 -1.6666366e-09
-0.9212857 -1.7189436999999998e-09
-0.9202857 -1.7593016e-09
-0.9192857 -1.7870531000000001e-09
-0.9182857 -1.8016191000000002e-09
-0.9172857 -1.8025055e-09
-0.9162857 -1.7893117999999998e-09
-0.9152857 -1.7617369e-09
-0.9142857 -1.7195877000000001e-09
-0.9132857 -1.6627831e-09
-0.9122857 -1.5913616e-09
-0.9112857 -1.5054845e-09
-0.9102857 -1.40544e-09
-0.9092857 -1.2916461e-09
-0.9082857 -1.1646517e-09
-0.9072857 -1.0251367e-09
-0.9062857 -8.7391119e-10
-0.9052857 -7.1191213e-10
-0.9042857 -5.401999600000001e-10
-0.9032857 -3.5995267e-10
-0.9022857 -1.7245888e-10
-0.9012857 2.0890638e-11
-0.9002857 2.1861278e-10
-0.8992857 4.1914337000000003e-10
-0.8982857 6.208496e-10
-0.8972857 8.220438199999999e-10
-0.8962857 1.0209982000000001e-09
-0.8952857 1.2159604000000001e-09
-0.8942857 1.4051703000000001e-09
-0.8932857 1.586877e-09
-0.8922857 1.7593565000000001e-09
-0.8912857 1.9209304e-09
-0.8902857 2.0699831e-09
-0.8892857 2.2049805e-09
-0.8882857 2.3244878e-09
-0.8872857 2.4271869e-09
-0.8862857 2.511893e-09
-0.8852857 2.5775697999999998e-09
-0.8842857 2.6233443e-09
-0.8832857 2.6485193e-09
-0.8822857 2.6525846e-09
-0.8812857 2.6352262e-09
-0.8802857 2.5963332e-09
-0.8792857 2.5360020999999998e-09
-0.8782857 2.4545393000000003e-09
-0.8772857 2.3524597000000003e-09
-0.8762857 2.2304842e-09
-0.8752857 2.0895327e-09
-0.8742857 1.9307158e-09
-0.8732857 1.7553233e-09
-0.8722857 1.5648097e-09
-0.8712857 1.3607788e-09
-0.8702857 1.1449644e-09
-0.8692857 9.192110599999999e-10
-0.8682857 6.854523000000001e-10
-0.8672857 4.4568831999999995e-10
-0.8662857 2.0196305999999998e-10
-0.8652857 -4.3658908000000004e-11
-0.8642857 -2.8911522e-10
-0.8632857 -5.3236794e-10
-0.8622857 -7.7142459e-10
-0.8612857 -1.0043580999999998e-09
-0.8602857 -1.2293244e-09
-0.8592857 -1.444579e-09
-0.8582857 -1.6484907e-09
-0.8572857 -1.8395533e-09
-0.8562857 -2.0163954e-09
-0.8552857 -2.1777875e-09
-0.8542857 -2.3226471e-09
-0.8532857 -2.4500424e-09
-0.8522857 -2.5591931e-09
-0.8512857 -2.6494711e-09
-0.8502857 -2.7203984e-09
-0.8492857 -2.7716454000000002e-09
-0.8482857 -2.8030283000000003e-09
-0.8472857 -2.8145051e-09
-0.8462857 -2.8061721e-09
-0.8452857 -2.7782608e-09
-0.8442857 -2.7311337e-09
-0.8432857 -2.6652819e-09
-0.8422857 -2.5813213e-09
-0.8412857 -2.4799900000000002e-09
-0.8402857 -2.3621452e-09
-0.8392857 -2.2287602e-09
-0.8382857 -2.0809215e-09
-0.8372857 -1.9198245e-09
-0.8362857 -1.7467687000000002e-09
-0.8352857 -1.5631522000000002e-09
-0.8342857 -1.3704648e-09
-0.8332857 -1.1702787e-09
-0.8322857 -9.642391899999999e-10
-0.8312857 -7.540516e-10
-0.8302857 -5.414677799999999e-10
-0.8292857 -3.2827033e-10
-0.8282857 -1.1625486999999999e-10
-0.8272857 9.278897099999999e-11
-0.8262857 2.9709784999999997e-10
-0.8252857 4.9495607e-10
-0.8242857 6.8471726e-10
-0.8232857 8.6482618e-10
-0.8222857 1.0338400999999998e-09
-0.8212857 1.1904492000000001e-09
-0.8202857 1.3334954e-09
-0.8192857 1.4619890000000001e-09
-0.8182857 1.5751233999999999e-09
-0.8172857 1.6722860999999998e-09
-0.8162857 1.7530673e-09
-0.8152857 1.8172642e-09
-0.8142857 1.8648824000000002e-09
-0.8132857 1.8961324e-09
-0.8122857 1.9114236e-09
-0.8112857 1.9113541e-09
-0.8102857 1.8966967e-09
-0.8092857 1.8683824e-09
-0.8082857 1.8274812000000002e-09
-0.8072857 1.7751803e-09
-0.8062857 1.7127612000000002e-09
-0.8052857 1.6415745e-09
-0.8042857 1.563016e-09
-0.8032857 1.4785007999999999e-09
-0.8022857 1.3894392999999999e-09
-0.8012857 1.2972137999999999e-09
-0.8002857 1.2031568e-09
-0.7992857 1.1085311e-09
-0.7982857 1.0145123e-09
-0.7972857 9.221738e-10
-0.7962857 8.324755800000001e-10
-0.7952857 7.4625427e-10
-0.7942857 6.642178100000001e-10
-0.7932857 5.8694208e-10
-0.7922857 5.1487091e-10
-0.7912857 4.4831886e-10
-0.7902857 3.8747608000000005e-10
-0.7892857 3.3241604e-10
-0.7882857 2.8310468e-10
-0.7872857 2.3941149e-10
-0.7862857 2.0112167000000002e-10
-0.7852857 1.6794937e-10
-0.7842857 1.3955122e-10
-0.7832857 1.1554020999999999e-10
-0.7822857 9.549915100000001e-11
-0.7812857 7.8993767e-11
-0.7802857 6.5584723e-11
-0.7792857 5.4838594000000004e-11
-0.7782857 4.6337359000000005e-11
-0.7772857 3.9686264e-11
-0.7762857 3.4519864e-11
-0.7752857 3.050615e-11
-0.7742857 2.7348688e-11
-0.7732857 2.4786775e-11
-0.7722857 2.2593659e-11
-0.7712857 2.0572961e-11
-0.7702857 1.8553456e-11
-0.7692857 1.6382478e-11
-0.7682857 1.3918237e-11
-0.7672857 1.1021379e-11
-0.7662857 7.5461989e-12
-0.7652857 3.3319101e-12
-0.7642857 -1.8055905e-12
-0.7632857 -8.0810114e-12
-0.7622857 -1.5745588999999997e-11
-0.7612857 -2.5091236000000003e-11
-0.7602857 -3.6452549e-11
-0.7592857 -5.020639399999999e-11
-0.7582857 -6.6768829e-11
-0.7572857 -8.6589248e-11
-0.7562857 -1.101417e-10
-0.7552857 -1.3791354999999999e-10
-0.7542857 -1.7039153e-10
-0.7532857 -2.0804564999999998e-10
-0.7522857 -2.5131131999999997e-10
-0.7512857 -3.0057029000000003e-10
-0.7502857 -3.5613088e-10
-0.7492857 -4.1820844000000003e-10
-0.7482857 -4.8690644e-10
-0.7472857 -5.6219942e-10
-0.7462857 -6.4391812e-10
-0.7452857 -7.3173767e-10
-0.7442857 -8.251696200000001e-10
-0.7432857 -9.235579299999999e-10
-0.7422857 -1.0260801999999999e-09
-0.7412857 -1.1317532e-09
-0.7402857 -1.2394442000000001e-09
-0.7392857 -1.3478866e-09
-0.7382857 -1.4557008e-09
-0.7372857 -1.561419e-09
-0.7362857 -1.6635141e-09
-0.7352857 -1.760431e-09
-0.7342857 -1.8506207e-09
-0.7332857 -1.9325741e-09
-0.7322857 -2.0048572e-09
-0.7312857 -2.0661441e-09
-0.7302857 -2.1152476e-09
-0.7292857 -2.1511467999999998e-09
-0.7282857 -2.1730107e-09
-0.7272857 -2.1802159e-09
-0.7262857 -2.1723590000000002e-09
-0.7252857 -2.1492622e-09
-0.7242857 -2.1109734e-09
-0.7232857 -2.0577587e-09
-0.7222857 -1.9900893e-09
-0.7212857 -1.9086231e-09
-0.7202857 -1.8141795e-09
-0.7192857 -1.7077123e-09
-0.7182857 -1.5902774e-09
-0.7172857 -1.4629999000000002e-09
-0.7162857 -1.32704e-09
-0.7152857 -1.1835592e-09
-0.7142857 -1.0336885e-09
-0.7132857 -8.784997e-10
-0.7122857 -7.1898043e-10
-0.7112857 -5.560143899999999e-10
-0.7102857 -3.9036704e-10
-0.7092857 -2.2267767e-10
-0.7082857 -5.3457682999999996e-11
-0.7072857 1.1690467e-10
-0.7062857 2.8813345e-10
-0.7052857 4.6004849e-10
-0.7042857 6.3254402e-10
-0.7032857 8.0556334e-10
-0.7022857 9.7907047e-10
-0.7012857 1.1530204e-09
-0.7002857 1.3273285e-09
-0.6992857 1.5018413999999999e-09
-0.6982857 1.6763088999999998e-09
-0.6972857 1.8503610000000001e-09
-0.6962857 2.0234875e-09
-0.6952857 2.1950239e-09
-0.6942857 2.3641428999999998e-09
-0.6932857 2.5298529e-09
-0.6922857 2.6910025e-09
-0.6912857 2.8462923e-09
-0.6902857 2.9942927e-09
-0.6892857 3.1334680999999997e-09
-0.6882857 3.2622068e-09
-0.6872857 3.3788541e-09
-0.6862857 3.4817495999999998e-09
-0.6852857 3.5692671e-09
-0.6842857 3.6398547e-09
-0.6832857 3.6920755e-09
-0.6822857 3.7246463e-09
-0.6812857 3.7364736e-09
-0.6802857 3.7266863e-09
-0.6792857 3.694663e-09
-0.6782857 3.6400542e-09
-0.6772857 3.5627983000000004e-09
-0.6762857 3.4631301000000003e-09
-0.6752857 3.3415836e-09
-0.6742857 3.1989862000000004e-09
-0.6732857 3.0364478e-09
-0.6722857 2.855342e-09
-0.6712857 2.6572815000000002e-09
-0.6702857 2.4440889999999997e-09
-0.6692857 2.2177623e-09
-0.6682857 1.9804368e-09
-0.6672857 1.7343455e-09
-0.6662857 1.4817758e-09
-0.6652857 1.2250287e-09
-0.6642857 9.6637568e-10
-0.6632857 7.0801962e-10
-0.6622857 4.5205692e-10
-0.6612857 2.0044385e-10
-0.6602857 -4.5032868e-11
-0.6592857 -2.8278036999999997e-10
-0.6582857 -5.1141851e-10
-0.6572857 -7.297927899999999e-10
-0.6562857 -9.3698087e-10
-0.6552857 -1.1322932999999998e-09
-0.6542857 -1.3152677999999999e-09
-0.6532857 -1.4856581000000002e-09
-0.6522857 -1.6434175000000001e-09
-0.6512857 -1.7886774999999999e-09
-0.6502857 -1.921723e-09
-0.6492857 -2.0429641000000002e-09
-0.6482857 -2.1529059999999997e-09
-0.6472857 -2.2521185e-09
-0.6462857 -2.341205e-09
-0.6452857 -2.4207728e-09
-0.6442857 -2.4914062000000002e-09
-0.6432857 -2.5536431e-09
-0.6422857 -2.6079550000000002e-09
-0.6412857 -2.6547331999999998e-09
-0.6402857 -2.6942806e-09
-0.6392857 -2.7268088999999997e-09
-0.6382857 -2.7524431000000002e-09
-0.6372857 -2.7712322e-09
-0.6362857 -2.7831657e-09
-0.6352857 -2.7881961e-09
-0.6342857 -2.7862658e-09
-0.6332857 -2.7773386000000002e-09
-0.6322857 -2.7614325999999996e-09
-0.6312857 -2.738655e-09
-0.6302857 -2.7092363e-09
-0.6292857 -2.6735635e-09
-0.6282857 -2.6322073e-09
-0.6272857 -2.5859469e-09
-0.6262857 -2.5357858000000003e-09
-0.6252857 -2.4829611000000002e-09
-0.6242857 -2.4289423e-09
-0.6232857 -2.3754216e-09
-0.6222857 -2.3242917999999998e-09
-0.6212857 -2.2776154e-09
-0.6202857 -2.2375822e-09
-0.6192857 -2.2064576e-09
-0.6182857 -2.1865225e-09
-0.6172857 -2.1800051e-09
-0.6162857 -2.1890089999999998e-09
-0.6152857 -2.2154364999999997e-09
-0.6142857 -2.2609123e-09
-0.6132857 -2.3267078000000003e-09
-0.6122857 -2.4136705e-09
-0.6112857 -2.5221604e-09
-0.6102857 -2.6519946e-09
-0.6092857 -2.8024047e-09
-0.6082857 -2.972007e-09
-0.6072857 -3.1587885e-09
-0.6062857 -3.3601087e-09
-0.6052857 -3.5727185e-09
-0.6042857 -3.792797e-09
-0.6032857 -4.0160035000000005e-09
-0.6022857 -4.2375464e-09
-0.6012857 -4.4522656e-09
-0.6002857 -4.6547276e-09
-0.5992857 -4.8393296e-09
-0.5982857 -5.0004115e-09
-0.5972857 -5.1323702e-09
-0.5962857 -5.229776e-09
-0.5952857 -5.2874857e-09
-0.5942857 -5.3007500999999995e-09
-0.5932857 -5.2653118e-09
-0.5922857 -5.1774928e-09
-0.5912857 -5.0342671e-09
-0.5902857 -4.8333181e-09
-0.5892857 -4.5730784e-09
-0.5882857 -4.2527523e-09
-0.5872857 -3.8723195e-09
-0.5862857 -3.4325213e-09
-0.5852857 -2.9348304999999996e-09
-0.5842857 -2.3814057e-09
-0.5832857 -1.7750315e-09
-0.5822857 -1.1190499e-09
-0.5812857 -4.172817e-10
-0.5802857 3.2605650000000003e-10
-0.5792857 1.106438e-09
-0.5782857 1.9191111e-09
-0.5772857 2.7591804e-09
-0.5762857 3.6216828000000003e-09
-0.5752857 4.5016553e-09
-0.5742857 5.3941917e-09
-0.5732857 6.2944891999999996e-09
-0.5722857 7.1978826e-09
-0.5712857 8.0998638e-09
-0.5702857 8.9960928e-09
-0.5692857 9.8823928e-09
-0.5682857 1.0754737e-08
-0.5672857 1.1609225e-08
-0.5662857 1.2442054e-08
-0.5652857 1.3249482e-08
-0.5642857 1.4027791e-08
-0.5632857 1.4773248e-08
-0.5622857 1.5482067e-08
-0.5612857 1.6150378e-08
-0.5602857 1.6774204e-08
-0.5592857 1.7349439e-08
-0.5582857 1.7871838999999998e-08
-0.5572857 1.8337031e-08
-0.5562857 1.8740517e-08
-0.5552857 1.9077712e-08
-0.5542857 1.9343967e-08
-0.5532857 1.9534627e-08
-0.5522857 1.9645081e-08
-0.5512857 1.9670834e-08
-0.5502857 1.9607574e-08
-0.5492857 1.9451245e-08
-0.5482857 1.9198131e-08
-0.5472857 1.8844933e-08
-0.5462857 1.8388840000000002e-08
-0.5452857 1.7827607e-08
-0.5442857 1.7159613000000002e-08
-0.5432857 1.6383915e-08
-0.5422857 1.5500297000000002e-08
-0.5412857 1.4509298e-08
-0.5402857 1.3412231e-08
-0.5392857 1.2211189e-08
-0.5382857 1.0909032e-08
-0.5372857 9.509364100000001e-09
-0.5362857 8.0164944e-09
-0.5352857 6.435385600000001e-09
-0.5342857 4.7715915e-09
-0.5332857 3.0311822e-09
-0.5322857 1.2206651e-09
-0.5312857 -6.5310435e-10
-0.5302857 -2.5830109e-09
-0.5292857 -4.5617718e-09
-0.5282857 -6.5820259e-09
-0.5272857 -8.6364187e-09
-0.5262857 -1.0717678e-08
-0.5252857 -1.2818685000000001e-08
-0.5242857 -1.4932527e-08
-0.5232857 -1.7052545e-08
-0.5222857 -1.917236e-08
-0.5212857 -2.128588e-08
-0.5202857 -2.3387306e-08
-0.5192857 -2.54711e-08
-0.5182857 -2.7531954e-08
-0.5172857 -2.956474e-08
-0.5162857 -3.1564432e-08
-0.5152857 -3.3526043e-08
-0.5142857 -3.5444533e-08
-0.5132857 -3.7314715e-08
-0.5122857 -3.9131156999999995e-08
-0.5112857 -4.0888096e-08
-0.5102857 -4.2579337e-08
-0.5092857 -4.4198183999999996e-08
-0.5082857 -4.5737353e-08
-0.5072857 -4.7188925e-08
-0.5062857 -4.8544302000000005e-08
-0.5052857 -4.9794190999999994e-08
-0.5042857 -5.09286e-08
-0.5032857 -5.1936871e-08
-0.5022857 -5.2807724999999994e-08
-0.5012857 -5.3529325000000003e-08
-0.5002857 -5.4089389000000004e-08
-0.4992857 -5.4475291000000006e-08
-0.4982857 -5.4674193e-08
-0.4972857 -5.4673205e-08
-0.4962857 -5.4459537e-08
-0.4952857 -5.402066e-08
-0.4942857 -5.3344484e-08
-0.4932857 -5.2419524e-08
-0.4922857 -5.1235050000000005e-08
-0.4912857 -4.9781235e-08
-0.4902857 -4.8049303e-08
-0.4892857 -4.6031615e-08
-0.4882857 -4.3721765e-08
-0.4872857 -4.1114637e-08
-0.4862857 -3.8206435e-08
-0.4852857 -3.4994690000000004e-08
-0.4842857 -3.1478217000000005e-08
-0.4832857 -2.7657068e-08
-0.4822857 -2.3532444999999998e-08
-0.4812857 -1.9106591e-08
-0.4802857 -1.4382662e-08
-0.4792857 -9.3645799e-09
-0.4782857 -4.0568823e-09
-0.4772857 1.5354426e-09
-0.4762857 7.4071159e-09
-0.4752857 1.3552724e-08
-0.4742857 1.9966863e-08
-0.4732857 2.6644273e-08
-0.4722857 3.3579942e-08
-0.4712857 4.0769202000000004e-08
-0.4702857 4.8207781999999994e-08
-0.4692857 5.5891852e-08
-0.4682857 6.3818023e-08
-0.4672857 7.1983325e-08
-0.4662857 8.0385154e-08
-0.4652857 8.9021218e-08
-0.4642857 9.7889419e-08
-0.4632857 1.0698776999999999e-07
-0.4622857 1.1631426e-07
-0.4612857 1.2586669e-07
-0.4602857 1.3564263e-07
-0.4592857 1.4563919e-07
-0.4582857 1.5585296999999998e-07
-0.4572857 1.6627994999999998e-07
-0.4562857 1.7691535e-07
-0.4552857 1.8775363e-07
-0.4542857 1.9878843000000002e-07
-0.4532857 2.1001252e-07
-0.4522857 2.2141786e-07
-0.4512857 2.3299564000000002e-07
-0.4502857 2.447363e-07
-0.4492857 2.5662965e-07
-0.4482857 2.6866502e-07
-0.4472857 2.8083129e-07
-0.4462857 2.9311715e-07
-0.4452857 3.0551115e-07
-0.4442857 3.1800186999999997e-07
-0.4432857 3.3057814e-07
-0.4422857 3.4322911e-07
-0.4412857 3.5594439e-07
-0.4402857 3.6871415e-07
-0.4392857 3.8152925000000003e-07
-0.4382857 3.9438128000000005e-07
-0.4372857 4.0726262000000004e-07
-0.4362857 4.2016638999999996e-07
-0.4352857 4.3308654e-07
-0.4342857 4.4601780000000003e-07
-0.4332857 4.5895549999999996e-07
-0.4322857 4.7189559e-07
-0.4312857 4.848344799999999e-07
-0.4302857 4.9776903e-07
-0.4292857 5.106962899999999e-07
-0.4282857 5.2361342e-07
-0.4272857 5.365176300000001e-07
-0.4262857 5.494059e-07
-0.4252857 5.622749399999999e-07
-0.4242857 5.7512115e-07
-0.4232857 5.8794041e-07
-0.4222857 6.0072813e-07
-0.4212857 6.1347909e-07
-0.4202857 6.2618759e-07
-0.4192857 6.3884729e-07
-0.4182857 6.5145134e-07
-0.4172857 6.6399242e-07
-0.4162857 6.7646293e-07
-0.4152857 6.8885493e-07
-0.4142857 7.0116042e-07
-0.4132857 7.1337145e-07
-0.4122857 7.2548025e-07
-0.4112857 7.374795e-07
-0.4102857 7.4936235e-07
-0.4092857 7.6112281e-07
-0.4082857 7.727556400000001e-07
-0.4072857 7.842567500000001e-07
-0.4062857 7.9562321e-07
-0.4052857 8.0685334e-07
-0.4042857 8.179470399999999e-07
-0.4032857 8.2890548e-07
-0.4022857 8.3973148e-07
-0.4012857 8.5042933e-07
-0.4002857 8.6100478e-07
-0.3992857 8.7146503e-07
-0.3982857 8.8181871e-07
-0.3972857 8.920756599999999e-07
-0.3962857 9.0224699e-07
-0.3952857 9.123447800000001e-07
-0.3942857 9.223818200000001e-07
-0.3932857 9.323717800000001e-07
-0.3922857 9.4232888e-07
-0.3912857 9.522676e-07
-0.3902857 9.6220258e-07
-0.3892857 9.7214867e-07
-0.3882857 9.8212061e-07
-0.3872857 9.9213295e-07
-0.3862857 1.0021999e-06
-0.3852857 1.0123355e-06
-0.3842857 1.0225533e-06
-0.3832857 1.0328666e-06
-0.3822857 1.0432881e-06
-0.3812857 1.0538304999999999e-06
-0.3802857 1.0645061e-06
-0.3792857 1.0753271000000002e-06
-0.3782857 1.0863057e-06
-0.3772857 1.0974541e-06
-0.3762857 1.1087848e-06
-0.3752857 1.1203105e-06
-0.3742857 1.1320445e-06
-0.3732857 1.1440005e-06
-0.3722857 1.1561931e-06
-0.3712857 1.1686373e-06
-0.3702857 1.1813489e-06
-0.3692857 1.1943444e-06
-0.3682857 1.2076413e-06
-0.3672857 1.2212571e-06
-0.3662857 1.2352103e-06
-0.3652857 1.2495194e-06
-0.3642857 1.2642032e-06
-0.3632857 1.2792805e-06
-0.3622857 1.2947694e-06
-0.3612857 1.3106878e-06
-0.3602857 1.3270525e-06
-0.3592857 1.3438791e-06
-0.3582857 1.3611816999999999e-06
-0.3572857 1.3789729e-06
-0.3562857 1.3972631000000001e-06
-0.3552857 1.4160605e-06
-0.3542857 1.4353708e-06
-0.3532857 1.4551974e-06
-0.3522857 1.4755407999999999e-06
-0.3512857 1.4963987e-06
-0.3502857 1.5177664e-06
-0.3492857 1.539636e-06
-0.3482857 1.5619974999999999e-06
-0.3472857 1.5848382e-06
-0.3462857 1.6081435e-06
-0.3452857 1.6318964e-06
-0.3442857 1.6560787e-06
-0.3432857 1.6806704e-06
-0.3422857 1.7056506e-06
-0.3412857 1.7309976e-06
-0.3402857 1.7566894000000001e-06
-0.3392857 1.7827038000000001e-06
-0.3382857 1.8090189e-06
-0.3372857 1.8356132999999998e-06
-0.3362857 1.8624659e-06
-0.3352857 1.8895571000000001e-06
-0.3342857 1.9168679000000003e-06
-0.3332857 1.9443807e-06
-0.3322857 1.9720789000000003e-06
-0.3312857 1.9999471e-06
-0.3302857 2.0279712e-06
-0.3292857 2.0561384e-06
-0.3282857 2.0844365999999997e-06
-0.3272857 2.1128548e-06
-0.3262857 2.1413824e-06
-0.3252857 2.1700098e-06
-0.3242857 2.1987276e-06
-0.3232857 2.2275268e-06
-0.3222857 2.2563986e-06
-0.3212857 2.2853341e-06
-0.3202857 2.3143246e-06
-0.3192857 2.3433611e-06
-0.3182857 2.3724347e-06
-0.3172857 2.4015366e-06
-0.3162857 2.430658e-06
-0.3152857 2.4597902e-06
-0.3142857 2.488925e-06
-0.3132857 2.5180546e-06
-0.3122857 2.5471721e-06
-0.3112857 2.5762716e-06
-0.3102857 2.6053486e-06
-0.3092857 2.6343997e-06
-0.3082857 2.6634237999999997e-06
-0.3072857 2.6924214e-06
-0.3062857 2.7213952e-06
-0.3052857 2.7503505e-06
-0.3042857 2.7792952e-06
-0.3032857 2.8082394999999998e-06
-0.3022857 2.8371963999999998e-06
-0.3012857 2.8661818000000002e-06
-0.3002857 2.8952138e-06
-0.2992857 2.9243134e-06
-0.2982857 2.9535036e-06
-0.2972857 2.9828097e-06
-0.2962857 3.0122589000000004e-06
-0.2952857 3.0418803e-06
-0.2942857 3.0717036e-06
-0.2932857 3.1017603e-06
-0.2922857 3.132082e-06
-0.2912857 3.1627007000000002e-06
-0.2902857 3.1936483999999996e-06
-0.2892857 3.2249566999999997e-06
-0.2882857 3.2566567999999997e-06
-0.2872857 3.2887787e-06
-0.2862857 3.3213514e-06
-0.2852857 3.3544026e-06
-0.2842857 3.3879587e-06
-0.2832857 3.4220442e-06
-0.2822857 3.4566824e-06
-0.2812857 3.4918948e-06
-0.2802857 3.5277015e-06
-0.2792857 3.5641210999999998e-06
-0.2782857 3.6011709000000002e-06
-0.2772857 3.6388677e-06
-0.2762857 3.6772270999999998e-06
-0.2752857 3.7162636000000004e-06
-0.2742857 3.7559921e-06
-0.2732857 3.7964270000000003e-06
-0.2722857 3.8375827e-06
-0.2712857 3.8794742e-06
-0.2702857 3.9221163e-06
-0.2692857 3.9655252e-06
-0.2682857 4.0097174e-06
-0.2672857 4.0547103e-06
-0.2662857 4.1005226e-06
-0.2652857 4.1471733e-06
-0.2642857 4.1946826e-06
-0.2632857 4.243071300000001e-06
-0.2622857 4.292361000000001e-06
-0.2612857 4.3425736000000005e-06
-0.2602857 4.3937309e-06
-0.2592857 4.4458549e-06
-0.2582857 4.4989676e-06
-0.2572857 4.55309e-06
-0.2562857 4.608242e-06
-0.2552857 4.6644431e-06
-0.2542857 4.721711e-06
-0.2532857 4.7800621999999994e-06
-0.2522857 4.8395105e-06
-0.2512857 4.9000686e-06
-0.2502857 4.9617469e-06
-0.2492857 5.0245532e-06
-0.2482857 5.088493499999999e-06
-0.2472857 5.1535718e-06
-0.2462857 5.2197894e-06
-0.2452857 5.287146e-06
-0.2442857 5.3556398e-06
-0.2432857 5.425267e-06
-0.2422857 5.4960221e-06
-0.2412857 5.5678996e-06
-0.2402857 5.6408917999999995e-06
-0.2392857 5.7149915e-06
-0.2382857 5.7901907e-06
-0.2372857 5.8664817e-06
-0.2362857 5.9438566e-06
-0.2352857 6.022307999999999e-06
-0.2342857 6.101829099999999e-06
-0.2332857 6.1824132e-06
-0.2322857 6.2640552e-06
-0.2312857 6.3467503e-06
-0.2302857 6.430493499999999e-06
-0.2292857 6.515281100000001e-06
-0.2282857 6.6011104e-06
-0.2272857 6.6879771000000005e-06
-0.2262857 6.7758783e-06
-0.2252857 6.864810599999999e-06
-0.2242857 6.9547696000000006e-06
-0.2232857 7.045750300000001e-06
-0.2222857 7.137746399999999e-06
-0.2212857 7.2307508000000005e-06
-0.2202857 7.3247548e-06
-0.2192857 7.4197487e-06
-0.2182857 7.515720299999999e-06
-0.2172857 7.6126561e-06
-0.2162857 7.7105412e-06
-0.2152857 7.8093592e-06
-0.2142857 7.909093100000001e-06
-0.2132857 8.009724400000001e-06
-0.2122857 8.111234699999999e-06
-0.2112857 8.213604e-06
-0.2102857 8.3168146e-06
-0.2092857 8.4208487e-06
-0.2082857 8.52569e-06
-0.2072857 8.6313243e-06
-0.2062857 8.7377394e-06
-0.2052857 8.8449269e-06
-0.2042857 8.9528818e-06
-0.2032857 9.061602e-06
-0.2022857 9.1710909e-06
-0.2012857 9.2813558e-06
-0.2002857 9.3924093e-06
-0.1992857 9.5042687e-06
-0.1982857 9.616955800000001e-06
-0.1972857 9.7304977e-06
-0.1962857 9.8449256e-06
-0.1952857 9.9602758e-06
-0.1942857 1.0076586999999999e-05
-0.1932857 1.0193904e-05
-0.1922857 1.0312273e-05
-0.1912857 1.0431742e-05
-0.1902857 1.0552361e-05
-0.1892857 1.0674183e-05
-0.1882857 1.079726e-05
-0.1872857 1.0921643e-05
-0.1862857 1.1047385e-05
-0.1852857 1.1174535e-05
-0.1842857 1.1303142e-05
-0.1832857 1.1433252e-05
-0.1822857 1.1564906999999999e-05
-0.1812857 1.1698149999999999e-05
-0.1802857 1.1833016e-05
-0.1792857 1.1969541e-05
-0.1782857 1.2107755e-05
-0.1772857 1.2247683000000002e-05
-0.1762857 1.238935e-05
-0.1752857 1.2532776e-05
-0.1742857 1.2677978e-05
-0.1732857 1.2824971999999998e-05
-0.1722857 1.2973769999999999e-05
-0.1712857 1.3124379000000002e-05
-0.1702857 1.3276809e-05
-0.1692857 1.3431064999999998e-05
-0.1682857 1.3587152e-05
-0.1672857 1.3745071e-05
-0.1662857 1.3904826999999998e-05
-0.1652857 1.4066418e-05
-0.1642857 1.4229847999999998e-05
-0.1632857 1.4395113000000001e-05
-0.1622857 1.4562214000000001e-05
-0.1612857 1.473115e-05
-0.1602857 1.4901918999999999e-05
-0.1592857 1.5074518e-05
-0.1582857 1.5248945e-05
-0.1572857 1.5425195e-05
-0.1562857 1.5603266e-05
-0.1552857 1.5783152e-05
-0.1542857 1.5964847999999998e-05
-0.1532857 1.6148348e-05
-0.1522857 1.6333647e-05
-0.1512857 1.6520734e-05
-0.1502857 1.6709605e-05
-0.1492857 1.690025e-05
-0.1482857 1.7092664e-05
-0.1472857 1.7286838000000003e-05
-0.1462857 1.7482766e-05
-0.1452857 1.7680442e-05
-0.1442857 1.787986e-05
-0.1432857 1.808102e-05
-0.1422857 1.828392e-05
-0.1412857 1.8488564e-05
-0.1402857 1.8694955e-05
-0.1392857 1.8903103e-05
-0.1382857 1.9113021000000002e-05
-0.1372857 1.9324726e-05
-0.1362857 1.9538238e-05
-0.1352857 1.9753584e-05
-0.1342857 1.9970794e-05
-0.1332857 2.0189903e-05
-0.1322857 2.0410953e-05
-0.1312857 2.0633988e-05
-0.1302857 2.0859058e-05
-0.1292857 2.1086217e-05
-0.1282857 2.1315523e-05
-0.1272857 2.1547038e-05
-0.1262857 2.1780824999999998e-05
-0.1252857 2.2016953e-05
-0.1242857 2.2255489e-05
-0.1232857 2.2496503999999998e-05
-0.1222857 2.2740068e-05
-0.1212857 2.2986252e-05
-0.1202857 2.3235126999999998e-05
-0.1192857 2.3486759999999997e-05
-0.1182857 2.3741219e-05
-0.1172857 2.399857e-05
-0.1162857 2.4258873e-05
-0.1152857 2.4522188e-05
-0.1142857 2.4788573999999997e-05
-0.1132857 2.5058080000000002e-05
-0.1122857 2.5330758e-05
-0.1112857 2.5606653e-05
-0.1102857 2.5885808e-05
-0.1092857 2.6168266000000002e-05
-0.1082857 2.6454060000000002e-05
-0.1072857 2.6743228e-05
-0.1062857 2.7035803999999997e-05
-0.1052857 2.7331819e-05
-0.1042857 2.7631307e-05
-0.1032857 2.7934297e-05
-0.1022857 2.8240819e-05
-0.1012857 2.8550909e-05
-0.1002857 2.8864596e-05
-9.9285714E-02 2.9181916e-05
-9.8285712E-02 2.9502905000000002e-05
-9.7285718E-02 2.9827600999999998e-05
-9.6285716E-02 3.0156039e-05
-9.5285714E-02 3.0488265999999998e-05
-9.4285712E-02 3.0824322e-05
-9.3285717E-02 3.1164248e-05
-9.2285715E-02 3.1508094e-05
-9.1285713E-02 3.1855905e-05
-9.0285711E-02 3.2207726e-05
-8.9285716E-02 3.2563605e-05
-8.8285714E-02 3.2923589e-05
-8.7285712E-02 3.3287721999999997e-05
-8.6285718E-02 3.365605e-05
-8.5285716E-02 3.4028614e-05
-8.4285714E-02 3.4405451e-05
-8.3285712E-02 3.4786601e-05
-8.2285717E-02 3.5172096000000004e-05
-8.1285715E-02 3.5561965e-05
-8.0285713E-02 3.5956236e-05
-7.9285711E-02 3.6354933e-05
-7.8285716E-02 3.6758075e-05
-7.7285714E-02 3.716568e-05
-7.6285712E-02 3.7577757e-05
-7.5285718E-02 3.7994320000000005e-05
-7.4285716E-02 3.8415376e-05
-7.3285714E-02 3.8840932e-05
-7.2285712E-02 3.9270989e-05
-7.1285717E-02 3.9705552e-05
-7.0285715E-02 4.0144621e-05
-6.9285713E-02 4.0588202e-05
-6.8285711E-02 4.1036296e-05
-6.7285717E-02 4.1488906e-05
-6.6285715E-02 4.1946035000000004e-05
-6.5285712E-02 4.2407689e-05
-6.4285718E-02 4.2873873e-05
-6.3285716E-02 4.3344596e-05
-6.2285714E-02 4.381987e-05
-6.1285716E-02 4.4299705e-05
-6.0285714E-02 4.4784113e-05
-5.9285715E-02 4.5273108999999996e-05
-5.8285713E-02 4.5766703000000005e-05
-5.7285715E-02 4.6264913e-05
-5.6285713E-02 4.6767749000000004e-05
-5.5285715E-02 4.727523e-05
-5.4285713E-02 4.7787364e-05
-5.3285714E-02 4.8304167e-05
-5.2285716E-02 4.8825643e-05
-5.1285714E-02 4.9351803e-05
-5.0285716E-02 4.9882652e-05
-4.9285714E-02 5.0418191e-05
-4.8285715E-02 5.0958425e-05
-4.7285713E-02 5.1503342999999996e-05
-4.6285715E-02 5.2052945e-05
-4.5285713E-02 5.2607226e-05
-4.4285715E-02 5.3166173e-05
-4.3285713E-02 5.3729775e-05
-4.2285714E-02 5.4298021999999994e-05
-4.1285716E-02 5.4870894999999996e-05
-4.0285714E-02 5.544839e-05
-3.9285716E-02 5.6030490000000004e-05
-3.8285714E-02 5.6617182e-05
-3.7285715E-02 5.7208456e-05
-3.6285713E-02 5.7804311e-05
-3.5285715E-02 5.8404737e-05
-3.4285713E-02 5.9009739000000005e-05
-3.3285715E-02 5.9619316e-05
-3.2285713E-02 6.0233475e-05
-3.1285714E-02 6.0852227e-05
-3.0285714E-02 6.1475595e-05
-2.9285714E-02 6.2103595e-05
-2.8285714E-02 6.2736257e-05
-2.7285714E-02 6.3373608e-05
-2.6285714E-02 6.4015688e-05
-2.5285713E-02 6.4662532e-05
-2.4285715E-02 6.5314191e-05
-2.3285715E-02 6.5970704e-05
-2.2285715E-02 6.6632128e-05
-2.1285715E-02 6.729851e-05
-2.0285714E-02 6.7969904e-05
-1.9285714E-02 6.8646369e-05
-1.8285714E-02 6.9327962e-05
-1.7285714E-02 7.001473300000001e-05
-1.6285714E-02 7.0706744e-05
-1.5285715E-02 7.1404054e-05
-1.4285714E-02 7.210671800000001e-05
-1.3285714E-02 7.2814794e-05
-1.2285714E-02 7.352833800000001e-05
-1.1285714E-02 7.424740700000001e-05
-1.0285715E-02 7.4972053e-05
-9.2857145E-03 7.5702332e-05
-8.2857143E-03 7.6438295e-05
-7.2857141E-03 7.718000500000001e-05
-6.2857145E-03 7.7927513e-05
-5.2857143E-03 7.868087e-05
-4.2857141E-03 7.9440144e-05
-3.2857142E-03 8.0205388e-05
-2.2857143E-03 8.0976662e-05
-1.2857143E-03 8.1754035e-05
-2.8571428E-04 8.253757100000001e-05
7.1428571E-04 8.3327342e-05
1.7142857E-03 8.4123417e-05
2.7142856E-03 8.492587e-05
3.7142858E-03 8.573478e-05
4.7142855E-03 8.6550227e-05
5.7142857E-03 8.737229099999999e-05
6.7142858E-03 8.8201057e-05
7.7142855E-03 8.9036604e-05
8.7142857E-03 8.9879023e-05
9.7142858E-03 9.072839999999999e-05
1.0714286E-02 9.1584826e-05
1.1714286E-02 9.244838e-05
1.2714285E-02 9.331914200000001e-05
1.3714286E-02 9.4197196e-05
1.4714286E-02 9.508261199999999e-05
1.5714286E-02 9.5975474e-05
1.6714286E-02 9.687584e-05
1.7714286E-02 9.7783777e-05
1.8714286E-02 9.8699343e-05
1.9714287E-02 9.9622582e-05
2.0714285E-02 0.00010055355
2.1714285E-02 0.00010149229
2.2714285E-02 0.00010243882
2.3714285E-02 0.00010339317999999999
2.4714286E-02 0.00010435538999999999
2.5714286E-02 0.00010532546999999999
2.6714286E-02 0.00010630342999999999
2.7714286E-02 0.00010728929
2.8714286E-02 0.00010828305
2.9714286E-02 0.00010928472
3.0714286E-02 0.00011029430999999999
3.1714287E-02 0.00011131181
3.2714285E-02 0.00011233723000000001
3.3714287E-02 0.00011337056999999999
3.4714285E-02 0.00011441184999999999
3.5714287E-02 0.00011546107999999999
3.6714286E-02 0.00011651827
3.7714284E-02 0.00011758342
3.8714286E-02 0.00011865656
3.9714284E-02 0.00011973769
4.0714286E-02 0.00012082686999999999
4.1714285E-02 0.00012192410999999999
4.2714287E-02 0.00012302943999999998
4.3714285E-02 0.0001241429
4.4714287E-02 0.00012526453
4.5714285E-02 0.00012639438
4.6714287E-02 0.00012753246
4.7714286E-02 0.00012867883
4.8714284E-02 0.00012983354
4.9714286E-02 0.00013099663
5.0714284E-02 0.00013216812
5.1714286E-02 0.00013334808000000002
5.2714285E-02 0.00013453654
5.3714287E-02 0.00013573351999999998
5.4714285E-02 0.00013693908000000002
5.5714287E-02 0.00013815325
5.6714285E-02 0.00013937605
5.7714287E-02 0.00014060753
5.8714285E-02 0.0001418477
5.9714288E-02 0.00014309660000000001
6.0714286E-02 0.00014435425
6.1714284E-02 0.00014562067
6.2714286E-02 0.0001468959
6.3714288E-02 0.00014817996
6.4714283E-02 0.00014947287
6.5714285E-02 0.00015077468
6.6714287E-02 0.0001520854
6.7714289E-02 0.00015340507
6.8714283E-02 0.00015473373
6.9714285E-02 0.00015607141000000002
7.0714287E-02 0.00015741814
7.1714282E-02 0.00015877398
7.2714284E-02 0.00016013896
7.3714286E-02 0.00016151312000000002
7.4714288E-02 0.0001628965
7.5714283E-02 0.00016428917
7.6714285E-02 0.00016569114
7.7714287E-02 0.00016710247
7.8714289E-02 0.00016852321
7.9714283E-02 0.00016995336
8.0714285E-02 0.00017139299
8.1714287E-02 0.00017284212000000002
8.2714289E-02 0.00017430078
8.3714284E-02 0.00017576899
8.4714286E-02 0.00017724677
8.5714288E-02 0.00017873413
8.6714283E-02 0.00018023106
8.7714285E-02 0.0001817376
8.8714287E-02 0.0001832537
8.9714289E-02 0.00018477939
9.0714283E-02 0.00018631464
9.1714285E-02 0.00018785944
9.2714287E-02 0.00018941377999999998
9.3714289E-02 0.00019097763
9.4714284E-02 0.00019255099
9.5714286E-02 0.00019413383
9.6714288E-02 0.00019572614999999999
9.7714283E-02 0.00019732793000000001
9.8714285E-02 0.00019893915999999998
9.9714287E-02 0.00020055985999999998
0.1007143 0.00020219004
0.1017143 0.0002038297
0.1027143 0.00020547889
0.1037143 0.00020713762
0.1047143 0.00020880593
0.1057143 0.00021048387999999998
0.1067143 0.00021217154
0.1077143 0.00021386897999999997
0.1087143 0.00021557626
0.1097143 0.00021729347000000001
0.1107143 0.00021902072
0.1117143 0.0002207581
0.1127143 0.00022250571999999998
0.1137143 0.00022426368
0.1147143 0.00022603210000000001
0.1157143 0.0002278111
0.1167143 0.0002296008
0.1177143 0.00023140133
0.1187143 0.00023321281
0.1197143 0.00023503534999999999
0.1207143 0.00023686907
0.1217143 0.0002387141
0.1227143 0.00024057052999999998
0.1237143 0.0002424385
0.1247143 0.00024431811
0.1257143 0.00024620945
0.1267143 0.00024811261
0.1277143 0.00025002771
0.1287143 0.00025195482
0.1297143 0.00025389402000000003
0.1307143 0.00025584541000000003
0.1317143 0.00025780907
0.1327143 0.00025978507
0.1337143 0.00026177347
0.1347143 0.00026377436
0.1357143 0.00026578779999999997
0.1367143 0.00026781386
0.1377143 0.00026985258
0.1387143 0.00027190404
0.1397143 0.00027396827000000004
0.1407143 0.00027604533000000003
0.1417143 0.00027813526000000004
0.1427143 0.0002802381
0.1437143 0.00028235388
0.1447143 0.00028448262
0.1457143 0.00028662434
0.1467143 0.00028877905
0.1477143 0.00029094674
0.1487143 0.00029312741
0.1497143 0.00029532105
0.1507143 0.00029752759
0.1517143 0.00029974703
0.1527143 0.0003019793
0.1537143 0.0003042243
0.1547143 0.00030648198000000004
0.1557143 0.00030875224
0.1567143 0.00031103496000000003
0.1577143 0.00031333002
0.1587143 0.00031563729
0.1597143 0.00031795664000000003
0.1607143 0.0003202879
0.1617143 0.00032263092
0.1627143 0.00032498554
0.1637143 0.00032735156
0.1647143 0.00032972885
0.1657143 0.0003321172
0.1667143 0.00033451643
0.1677143 0.00033692636
0.1687143 0.00033934682
0.1697143 0.00034177765
0.1707143 0.00034421867
0.1717143 0.00034666969
0.1727143 0.00034913057
0.1737143 0.00035160115
0.1747143 0.00035408127
0.1757143 0.00035657081
0.1767143 0.00035906965
0.1777143 0.00036157762
0.1787143 0.00036409465
0.1797143 0.00036662060999999996
0.1807143 0.0003691554
0.1817143 0.00037169893
0.1827143 0.00037425111
0.1837143 0.00037681186
0.1847143 0.00037938109
0.1857143 0.00038195872
0.1867143 0.00038454468
0.1877143 0.00038713892999999995
0.1887143 0.0003897414
0.1897143 0.00039235201
0.1907143 0.00039497072
0.1917143 0.00039759752000000006
0.1927143 0.00040023233
0.1937143 0.00040287509
0.1947143 0.00040552577
0.1957143 0.00040818436000000005
0.1967143 0.00041085081999999996
0.1977143 0.00041352513999999996
0.1987143 0.00041620732999999996
0.1997143 0.00041889738999999996
0.2007143 0.00042159531
0.2017143 0.00042430110999999997
0.2027143 0.00042701486
0.2037143 0.00042973656000000005
0.2047143 0.00043246628
0.2057143 0.00043520407999999997
0.2067143 0.00043795003
0.2077143 0.00044070424999999996
0.2087143 0.0004434668
0.2097143 0.00044623775
0.2107143 0.00044901722
0.2117143 0.00045180531999999997
0.2127143 0.00045460214999999997
0.2137143 0.00045740785
0.2147143 0.00046022250999999995
0.2157143 0.00046304622
0.2167143 0.00046587911
0.2177143 0.00046872124
0.2187143 0.00047157273
0.2197143 0.00047443364000000006
0.2207143 0.000477304
0.2217143 0.00048018392000000003
0.2227143 0.00048307338
0.2237143 0.00048597243999999996
0.2247143 0.0004888811
0.2257143 0.00049179935
0.2267143 0.00049472715
0.2277143 0.0004976644999999999
0.2287143 0.0005006113
0.2297143 0.00050356753
0.2307143 0.0005065330699999999
0.2317143 0.0005095078
0.2327143 0.00051249162
0.2337143 0.00051548445
0.2347143 0.0005184861
0.2357143 0.00052149644
0.2367143 0.00052451533
0.2377143 0.0005275425799999999
0.2387143 0.00053057806
0.2397143 0.0005336215499999999
0.2407143 0.00053667286
0.2417143 0.00053973181
0.2427143 0.00054279822
0.2437143 0.0005458719000000001
0.2447143 0.00054895258
0.2457143 0.00055204009
0.2467143 0.00055513424
0.2477143 0.0005582347499999999
0.2487143 0.0005613414000000001
0.2497143 0.00056445401
0.2507143 0.00056757231
0.2517143 0.00057069606
0.2527143 0.00057382499
0.2537143 0.00057695888
0.2547143 0.0005800975
0.2557143 0.00058324058
0.2567143 0.0005863878400000001
0.2577143 0.00058953906
0.2587143 0.00059269396
0.2597143 0.00059585227
0.2607143 0.00059901372
0.2617143 0.00060217808
0.2627143 0.0006053451199999999
0.2637143 0.00060851457
0.2647143 0.0006116861600000001
0.2657143 0.00061485971
0.2667143 0.0006180349400000001
0.2677143 0.00062121167
0.2687143 0.00062438967
0.2697143 0.0006275687200000001
0.2707143 0.00063074867
0.2717143 0.0006339293600000001
0.2727143 0.00063711059
0.2737143 0.0006402921799999999
0.2747143 0.00064347405
0.2757143 0.00064665605
0.2767143 0.00064983806
0.2777143 0.00065301992
0.2787143 0.0006562016100000001
0.2797143 0.00065938293
0.2807143 0.00066256384
0.2817143 0.0006657442600000001
0.2827143 0.00066892408
0.2837143 0.00067210317
0.2847143 0.00067528144
0.2857143 0.00067845881
0.2867143 0.00068163513
0.2877143 0.00068481027
0.2887143 0.00068798408
0.2897143 0.0006911564900000001
0.2907143 0.0006943272599999999
0.2917143 0.00069749622
0.2927143 0.0007006632099999999
0.2937143 0.00070382798
0.2947143 0.0007069903400000001
0.2957143 0.00071015006
0.2967143 0.00071330687
0.2977143 0.0007164605
0.2987143 0.00071961063
0.2997143 0.00072275702
0.3007143 0.00072589933
0.3017143 0.00072903722
0.3027143 0.00073217038
0.3037143 0.0007352985000000001
0.3047143 0.0007384212
0.3057143 0.0007415381299999999
0.3067143 0.00074464897
0.3077143 0.0007477533
0.3087143 0.00075085077
0.3097143 0.000753941
0.3107143 0.0007570236399999999
0.3117143 0.0007600983299999999
0.3127143 0.00076316464
0.3137143 0.0007662221799999999
0.3147143 0.00076927054
0.3157143 0.0007723093399999999
0.3167143 0.00077533823
0.3177143 0.00077835675
0.3187143 0.00078136454
0.3197143 0.0007843611500000001
0.3207143 0.0007873461999999999
0.3217143 0.00079031925
0.3227143 0.0007932798300000001
0.3237143 0.0007962275
0.3247143 0.0007991619
0.3257143 0.0008020824699999999
0.3267143 0.00080498885
0.3277143 0.00080788059
0.3287143 0.00081075714
0.3297143 0.0008136181299999999
0.3307143 0.00081646303
0.3317143 0.0008192914700000001
0.3327143 0.0008221029000000001
0.3337143 0.0008248969599999999
0.3347143 0.0008276730999999999
0.3357143 0.00083043096
0.3367143 0.00083317009
0.3377143 0.0008358900200000001
0.3387143 0.00083859031
0.3397143 0.00084127059
0.3407143 0.00084393041
0.3417143 0.00084656949
0.3427143 0.0008491872900000001
0.3437143 0.0008517835300000001
0.3447143 0.0008543578600000001
0.3457143 0.00085690981
0.3467143 0.00085943911
0.3477143 0.00086194532
0.3487143 0.00086442815
0.3497143 0.0008668872400000001
0.3507143 0.00086932223
0.3517143 0.0008717327500000001
0.3527143 0.0008741184499999999
0.3537143 0.00087647886
0.3547143 0.0008788137199999999
0.3557143 0.00088112265
0.3567143 0.0008834052099999999
0.3577143 0.0008856609400000001
0.3587143 0.0008878894700000001
0.3597143 0.00089009045
0.3607143 0.00089226342
0.3617143 0.00089440791
0.3627143 0.0008965234
0.3637143 0.00089860951
0.3647143 0.00090066578
0.3657143 0.00090269168
0.3667143 0.00090468684
0.3677143 0.0009066507099999999
0.3687143 0.00090858275
0.3697143 0.0009104825
0.3707143 0.0009123495099999999
0.3717143 0.0009141833299999999
0.3727143 0.0009159833999999999
0.3737143 0.0009177492800000001
0.3747143 0.0009194805
0.3757143 0.00092117652
0.3767143 0.0009228369
0.3777143 0.0009244611599999999
0.3787143 0.00092604878
0.3797143 0.00092759938
0.3807143 0.00092911241
0.3817143 0.0009305874300000001
0.3827143 0.00093202398
0.3837143 0.0009334216
0.3847143 0.00093477984
0.3857143 0.0009360981500000001
0.3867143 0.00093737608
0.3877143 0.0009386130799999999
0.3887143 0.00093980871
0.3897143 0.0009409624
0.3907143 0.00094207362
0.3917143 0.0009431419099999999
0.3927143 0.0009441667299999999
0.3937143 0.00094514744
0.3947143 0.00094608349
0.3957143 0.0009469743399999999
0.3967143 0.00094781935
0.3977143 0.0009486179799999999
0.3987143 0.00094936959
0.3997143 0.00095007363
0.4007143 0.00095072937
0.4017143 0.00095133628
0.4027143 0.0009518937100000001
0.4037143 0.00095240102
0.4047143 0.00095285759
0.4057143 0.0009532627699999999
0.4067143 0.00095361593
0.4077143 0.0009539165099999999
0.4087143 0.0009541638100000001
0.4097143 0.0009543572599999999
0.4107143 0.0009544961400000001
0.4117143 0.0009545799
0.4127143 0.00095460791
0.4137143 0.00095457954
0.4147143 0.00095449423
0.4157143 0.0009543513399999999
0.4167143 0.00095415025
0.4177143 0.0009538904100000001
0.4187143 0.0009535710899999999
0.4197143 0.00095319174
0.4207143 0.00095275172
0.4217143 0.0009522504999999999
0.4227143 0.0009516873399999999
0.4237143 0.0009510616100000001
0.4247143 0.0009503726699999999
0.4257143 0.0009496197900000001
0.4267143 0.00094880234
0.4277143 0.0009479196699999999
0.4287143 0.0009469710700000001
0.4297143 0.0009459558
0.4307143 0.0009448731399999999
0.4317143 0.0009437223499999999
0.4327143 0.0009425027200000001
0.4337143 0.00094121351
0.4347143 0.000939854
0.4357143 0.00093842345
0.4367143 0.00093692106
0.4377143 0.00093534609
0.4387143 0.0009336977199999999
0.4397143 0.00093197523
0.4407143 0.0009301777899999999
0.4417143 0.00092830469
0.4427143 0.0009263551899999999
0.4437143 0.0009243284699999999
0.4447143 0.00092222381
0.4457143 0.00092004038
0.4467143 0.00091777747
0.4477143 0.0009154343400000001
0.4487143 0.00091301026
0.4497143 0.0009105044200000001
0.4507143 0.0009079160899999999
0.4517143 0.0009052445399999999
0.4527143 0.00090248896
0.4537143 0.0008996486
0.4547143 0.00089672276
0.4557143 0.0008937105999999999
0.4567143 0.0008906114099999999
0.4577143 0.0008874244500000001
0.4587143 0.0008841488100000001
0.4597143 0.0008807838599999999
0.4607143 0.0008773286900000001
0.4617143 0.0008737825699999999
0.4627143 0.00087014469
0.4637143 0.0008664143
0.4647143 0.00086259051
0.4657143 0.00085867259
0.4667143 0.0008546596299999999
0.4677143 0.0008505508999999999
0.4687143 0.00084634567
0.4697143 0.00084204303
0.4707143 0.00083764226
0.4717143 0.0008331426200000001
0.4727143 0.00082854331
0.4737143 0.00082384358
0.4747143 0.0008190426299999999
0.4757143 0.00081413982
0.4767143 0.0008091343300000001
0.4777143 0.00080402551
0.4787143 0.00079881265
0.4797143 0.0007934950199999999
0.4807143 0.00078807197
0.4817143 0.0007825428800000001
0.4827143 0.0007769070199999999
0.4837143 0.00077116374
0.4847143 0.00076531242
0.4857143 0.0007593523199999999
0.4867143 0.0007532828
0.4877143 0.00074710319
0.4887143 0.00074081286
0.4897143 0.00073441106
0.4907143 0.00072789712
0.4917143 0.00072127036
0.4927143 0.00071453005
0.4937143 0.00070767542
0.4947143 0.0007007057299999999
0.4957143 0.00069362022
0.4967143 0.00068641812
0.4977143 0.00067909859
0.4987143 0.00067166088
0.4997143 0.00066410412
0.5007143 0.00065642744
0.5017143 0.00064863002
0.5027143 0.00064071096
0.5037143 0.00063266943
0.5047143 0.00062450454
0.5057143 0.00061621536
0.5067143 0.0006078010299999999
0.5077143 0.00059926065
0.5087143 0.00059059334
0.5097143 0.0005817982099999999
0.5107143 0.00057287434
0.5117143 0.00056382087
0.5127143 0.00055463688
0.5137143 0.00054532152
0.5147143 0.00053587391
0.5157143 0.00052629321
0.5167143 0.00051657853
0.5177143 0.0005067290700000001
0.5187143 0.00049674395
0.5197143 0.00048662232000000005
0.5207143 0.00047636336
0.5217143 0.00046596623999999997
0.5227143 0.00045543015
0.5237143 0.00044475427999999997
0.5247143 0.00043393783999999997
0.5257143 0.00042297997
0.5267143 0.00041187991
0.5277143 0.00040063687
0.5287143 0.00038925004
0.5297143 0.00037771861
0.5307143 0.00036604181
0.5317143 0.00035421886
0.5327143 0.00034224897
0.5337143 0.00033013139
0.5347143 0.00031786535
0.5357143 0.00030545009
0.5367143 0.00029288485
0.5377143 0.00028016891
0.5387143 0.00026730154
0.5397143 0.00025428201
0.5407143 0.00024110959
0.5417143 0.00022778361
0.5427143 0.00021430335
0.5437143 0.00020066816
0.5447143 0.00018687737000000002
0.5457143 0.0001729303
0.5467143 0.00015882632
0.5477143 0.00014456479
0.5487143 0.00013014507
0.5497143 0.00011556652
0.5507143 0.00010082855
0.5517143 8.5930532e-05
0.5527143 7.0871857e-05
0.5537143 5.5651907e-05
0.5547143 4.0270069e-05
0.5557143 2.4725728e-05
0.5567143 9.0182589e-06
0.5577143 -6.8529644e-06
0.5587143 -2.2888572e-05
0.5597143 -3.9089204e-05
0.5607143 -5.5455507000000004e-05
0.5617143 -7.198813100000001e-05
0.5627143 -8.8687739e-05
0.5637143 -0.00010555499
0.5647143 -0.00012259056
0.5657143 -0.00013979512
0.5667143 -0.00015716936
0.5677143 -0.00017471394
0.5687143 -0.00019242957
0.5697143 -0.00021031689999999998
0.5707143 -0.00022837661999999999
0.5717143 -0.00024660937
0.5727143 -0.00026501584
0.5737143 -0.00028359666
0.5747143 -0.00030235249000000003
0.5757143 -0.00032128391
0.5767143 -0.00034039156
0.5777143 -0.00035967603
0.5787143 -0.00037913787
0.5797143 -0.00039877768
0.5807143 -0.00041859598
0.5817143 -0.00043859327000000004
0.5827143 -0.00045877008999999997
0.5837143 -0.00047912695
0.5847143 -0.00049966429
0.5857143 -0.00052038258
0.5867143 -0.00054128232
0.5877143 -0.0005623639
0.5887143 -0.0005836278
0.5897143 -0.00060507446
0.5907143 -0.00062670429
0.5917143 -0.0006485177
0.5927143 -0.0006705151499999999
0.5937143 -0.00069269709
0.5947143 -0.00071506392
0.5957143 -0.00073761607
0.5967143 -0.0007603540300000001
0.5977143 -0.0007832782099999999
0.5987143 -0.0008063891099999999
0.5997143 -0.0008296870899999999
0.6007143 -0.0008531727
0.6017143 -0.0008768463900000001
0.6027143 -0.0009007085299999999
0.6037143 -0.0009247597499999999
0.6047143 -0.00094900042
0.6057143 -0.000973431
0.6067143 -0.00099805193
0.6077143 -0.0010228638
0.6087143 -0.0010478669
0.6097143 -0.0010730617
0.6107143 -0.0010984487000000002
0.6117143 -0.0011240283
0.6127143 -0.001149801
0.6137143 -0.0011757672
0.6147143 -0.0012019272999999999
0.6157143 -0.0012282816000000001
0.6167143 -0.0012548306
0.6177143 -0.0012815745
0.6187143 -0.0013085139
0.6197143 -0.0013356491
0.6207143 -0.0013629804
0.6217143 -0.0013905082
0.6227143 -0.0014182328
0.6237143 -0.0014461547
0.6247143 -0.0014742741
0.6257143 -0.0015025913999999999
0.6267143 -0.0015311068999999998
0.6277143 -0.0015598211
0.6287143 -0.0015887341
0.6297143 -0.0016178464999999998
0.6307143 -0.0016471586
0.6317143 -0.0016766705999999999
0.6327143 -0.001706383
0.6337143 -0.0017362961
0.6347143 -0.0017664102000000002
0.6357143 -0.0017967257
0.6367143 -0.0018272429
0.6377143 -0.0018579622000000002
0.6387143 -0.0018888836999999999
0.6397143 -0.0019200077
0.6407143 -0.0019513347000000001
0.6417143 -0.0019828647000000002
0.6427143 -0.0020145981000000003
0.6437143 -0.002046535
0.6447143 -0.0020786758
0.6457143 -0.0021110205
0.6467143 -0.0021435691
0.6477143 -0.0021763221
0.6487143 -0.0022092792000000003
0.6497143 -0.0022424407
0.6507143 -0.0022758064
0.6517143 -0.0023093766
0.6527143 -0.0023431510000000003
0.6537143 -0.0023771296999999998
0.6547143 -0.0024113127
0.6557143 -0.0024457
0.6567143 -0.0024802912
0.6577143 -0.0025150865000000003
0.6587143 -0.0025500854
0.6597143 -0.002585288
0.6607143 -0.0026206941
0.6617143 -0.0026563033
0.6627143 -0.0026921156
0.6637143 -0.0027281305
0.6647143 -0.0027643478
0.6657143 -0.0028007675
0.6667143 -0.002837389
0.6677143 -0.0028742121
0.6687143 -0.0029112363000000003
0.6697143 -0.0029484614
0.6707143 -0.0029858869
0.6717143 -0.0030235125
0.6727143 -0.0030613376999999997
0.6737143 -0.0030993619
0.6747143 -0.0031375846
0.6757143 -0.0031760053
0.6767143 -0.0032146236
0.6777143 -0.0032534382999999997
0.6787143 -0.0032924494000000004
0.6797143 -0.0033316559
0.6807143 -0.0033710570000000002
0.6817143 -0.0034106521
0.6827143 -0.0034504403000000005
0.6837143 -0.0034904209
0.6847143 -0.0035305929000000002
0.6857143 -0.0035709556
0.6867143 -0.0036115081
0.6877143 -0.0036522495
0.6887143 -0.0036931789999999996
0.6897143 -0.0037342954
0.6907143 -0.0037755981
0.6917143 -0.003817086
0.6927143 -0.0038587583000000004
0.6937143 -0.003900614
0.6947143 -0.0039426523
0.6957143 -0.0039848721
0.6967143 -0.0040272727
0.6977143 -0.0040698531000000005
0.6987143 -0.0041126124
0.6997143 -0.0041555501000000005
0.7007143 -0.0041986648
0.7017143 -0.004241956
0.7027143 -0.0042854233
0.7037143 -0.0043290653
0.7047143 -0.0043728814
0.7057143 -0.0044168712
0.7067143 -0.0044610337
0.7077143 -0.0045053679000000004
0.7087143 -0.0045498735
0.7097143 -0.0045945493
0.7107143 -0.004639395
0.7117143 -0.0046844096
0.7127143 -0.0047295922
0.7137143 -0.0047749420999999995
0.7147143 -0.0048204587
0.7157143 -0.0048661412
0.7167143 -0.004911988799999999
0.7177143 -0.0049580005
0.7187143 -0.0050041755
0.7197143 -0.0050505128
0.7207143 -0.0050970117
0.7217143 -0.0051436709
0.7227143 -0.0051904899
0.7237143 -0.0052374675
0.7247143 -0.005284603
0.7257143 -0.0053318949
0.7267143 -0.0053793425
0.7277143 -0.0054269447
0.7287143 -0.0054747004
0.7297143 -0.005522608599999999
0.7307143 -0.0055706681000000004
0.7317143 -0.0056188779
0.7327143 -0.0056672368
0.7337143 -0.005715743499999999
0.7347143 -0.0057643971
0.7357143 -0.0058131958
0.7367143 -0.005862139
0.7377143 -0.0059112252
0.7387143 -0.0059604528
0.7397143 -0.0060098206
0.7407143 -0.0060593273
0.7417143 -0.006108971899999999
0.7427143 -0.0061587525
0.7437143 -0.0062086678000000005
0.7447143 -0.0062587162
0.7457143 -0.0063088963
0.7467143 -0.0063592059000000005
0.7477143 -0.0064096443
0.7487143 -0.006460209299999999
0.7497143 -0.0065108994
0.7507143 -0.0065617132
0.7517143 -0.006612648600000001
0.7527143 -0.0066637039999999995
0.7537143 -0.0067148780000000005
0.7547143 -0.0067661684000000005
0.7557143 -0.0068175737
0.7567143 -0.0068690919
0.7577143 -0.006920720599999999
0.7587143 -0.0069724585000000006
0.7597143 -0.0070243041
0.7607143 -0.0070762551000000005
0.7617143 -0.0071283095
0.7627143 -0.007180465800000001
0.7637143 -0.0072327217
0.7647143 -0.0072850758000000005
0.7657143 -0.007337526
0.7667143 -0.0073900701
0.7677143 -0.0074427066000000005
0.7687143 -0.0074954332
0.7697143 -0.007548248
0.7707143 -0.007601149299999999
0.7717143 -0.007654134999999999
0.7727143 -0.0077072029000000005
0.7737143 -0.0077603516
0.7747143 -0.0078135788
0.7757143 -0.007866883199999999
0.7767143 -0.0079202626
0.7777143 -0.0079737139
0.7787143 -0.0080272366
0.7797143 -0.0080808277
0.7807143 -0.008134485
0.7817143 -0.008188207000000001
0.7827143 -0.0082419916
0.7837143 -0.0082958359
0.7847143 -0.008349738300000001
0.7857143 -0.0084036961
0.7867143 -0.008457707
0.7877143 -0.0085117696
0.7887143 -0.0085658801
0.7897143 -0.0086200373
0.7907143 -0.0086742381
0.7917143 -0.0087284803
0.7927143 -0.0087827611
0.7937143 -0.0088370783
0.7947143 -0.008891429000000001
0.7957143 -0.008945811
0.7967143 -0.0090002213
0.7977143 -0.0090546571
0.7987143 -0.0091091162
0.7997143 -0.009163595699999999
0.8007143 -0.0092180933
0.8017143 -0.0092726063
0.8027143 -0.0093271316
0.8037143 -0.0093816663
0.8047143 -0.0094362076
0.8057143 -0.0094907533
0.8067143 -0.009545300400000001
0.8077143 -0.0095998454
0.8087143 -0.0096543859
0.8097143 -0.009708920000000001
0.8107143 -0.0097634438
0.8117143 -0.0098179546
0.8127143 -0.009872450000000001
0.8137143 -0.0099269266
0.8147143 -0.0099813813
0.8157143 -0.010035812
0.8167143 -0.010090215
0.8177143 -0.010144588
0.8187143 -0.010198927
0.8197143 -0.010253231
0.8207143 -0.010307495
0.8217143 -0.010361716
0.8227143 -0.010415892
0.8237143 -0.010470019
0.8247143 -0.010524095
0.8257143 -0.010578117
0.8267143 -0.01063208
0.8277143 -0.010685984
0.8287143 -0.010739823
0.8297143 -0.010793596
0.8307143 -0.0108473
0.8317143 -0.01090093
0.8327143 -0.010954485
0.8337143 -0.01100796
0.8347143 -0.011061354
0.8357143 -0.011114663
0.8367143 -0.011167884
0.8377143 -0.011221014999999999
0.8387143 -0.011274052
0.8397143 -0.011326993
0.8407143 -0.011379833
0.8417143 -0.011432572
0.8427143 -0.011485205
0.8437143 -0.011537729
0.8447143 -0.011590142
0.8457143 -0.01164244
0.8467143 -0.011694621
0.8477143 -0.011746681
0.8487143 -0.011798618
0.8497143 -0.011850428
0.8507143 -0.011902108
0.8517143 -0.011953655
0.8527143 -0.012005067
0.8537143 -0.012056339000000001
0.8547143 -0.012107469
0.8557143 -0.012158453
0.8567143 -0.012209288
0.8577143 -0.012259971
0.8587143 -0.012310498000000001
0.8597143 -0.012360864999999999
0.8607143 -0.012411071000000001
0.8617143 -0.012461111
0.8627143 -0.012510980000000001
0.8637143 -0.012560678
0.8647143 -0.012610198000000001
0.8657143 -0.012659539000000001
0.8667143 -0.012708697
0.8677143 -0.012757668
0.8687143 -0.012806449
0.8697143 -0.012855034999999999
0.8707143 -0.012903425
0.8717143 -0.012951612
0.8727143 -0.012999595
0.8737143 -0.013047370999999999
0.8747143 -0.013094933999999999
0.8757143 -0.013142281
0.8767143 -0.013189409
0.8777143 -0.013236313999999999
0.8787143 -0.013282993
0.8797143 -0.013329441
0.8807143 -0.013375655
0.8817143 -0.013421632000000001
0.8827143 -0.013467367000000001
0.8837143 -0.013512856
0.8847143 -0.013558097
0.8857143 -0.013603083999999998
0.8867143 -0.013647813000000002
0.8877143 -0.013692281
0.8887143 -0.013736484000000002
0.8897143 -0.013780418000000001
0.8907143 -0.013824078
0.8917143 -0.013867462
0.8927143 -0.013910562999999999
0.8937143 -0.013953379
0.8947143 -0.013995905000000001
0.8957143 -0.014038138
0.8967143 -0.014080074
0.8977143 -0.014121707999999998
0.8987143 -0.014163037
0.8997143 -0.014204056
0.9007143 -0.014244761
0.9017143 -0.014285148
0.9027143 -0.014325214
0.9037143 -0.014364955
0.9047143 -0.014404367999999999
0.9057143 -0.014443447
0.9067143 -0.01448219
0.9077143 -0.014520592
0.9087143 -0.01455865
0.9097143 -0.014596360999999999
0.9107143 -0.014633720000000001
0.9117143 -0.014670724000000001
0.9127143 -0.01470737
0.9137143 -0.014743654000000002
0.9147143 -0.014779573
0.9157143 -0.014815122
0.9167143 -0.014850298
0.9177143 -0.014885097000000002
0.9187143 -0.014919517
0.9197143 -0.014953553999999999
0.9207143 -0.014987204
0.9217143 -0.015020461999999998
0.9227143 -0.015053328
0.9237143 -0.015085796
0.9247143 -0.015117862000000001
0.9257143 -0.015149525
0.9267143 -0.015180778999999998
0.9277143 -0.015211622999999999
0.9287143 -0.015242053
0.9297143 -0.015272062999999999
0.9307143 -0.015301651999999999
0.9317143 -0.015330815
0.9327143 -0.015359550999999999
0.9337143 -0.015387854
0.9347143 -0.015415721
0.9357143 -0.01544315
0.9367143 -0.015470135
0.9377143 -0.015496675
0.9387143 -0.015522765000000001
0.9397143 -0.015548402999999999
0.9407143 -0.015573585
0.9417143 -0.015598306999999999
0.9427143 -0.015622567
0.9437143 -0.015646359
0.9447143 -0.015669680999999998
0.9457143 -0.015692531
0.9467143 -0.015714903
0.9477143 -0.015736795
0.9487143 -0.015758204
0.9497143 -0.015779125
0.9507143 -0.015799556
0.9517143 -0.015819493
0.9527143 -0.015838933
0.9537143 -0.015857871
0.9547143 -0.015876304
0.9557143 -0.015894229
0.9567143 -0.015911642
0.9577143 -0.01592854
0.9587143 -0.015944918
0.9597143 -0.015960772
0.9607143 -0.0159761
0.9617143 -0.015990897
0.9627143 -0.016005161
0.9637143 -0.016018887000000002
0.9647143 -0.016032071
0.9657143 -0.016044709
0.9667143 -0.016056797
0.9677143 -0.016068332
0.9687143 -0.016079312000000002
0.9697143 -0.016089731
0.9707143 -0.016099587000000002
0.9717143 -0.016108876
0.9727143 -0.016117592
0.9737143 -0.016125735
0.9747143 -0.016133301000000003
0.9757143 -0.016140284
0.9767143 -0.016146684
0.9777143 -0.016152496000000002
0.9787143 -0.016157716
0.9797143 -0.016162342
0.9807143 -0.01616637
0.9817143 -0.016169797
0.9827143 -0.01617262
0.9837143 -0.016174835000000002
0.9847143 -0.01617644
0.9857143 -0.016177431
0.9867143 -0.016177805
0.9877143 -0.016177558999999998
0.9887143 -0.016176689
0.9897143 -0.016175192999999997
0.9907143 -0.016173067
0.9917143 -0.016170308
0.9927143 -0.016166912999999998
0.9937143 -0.016162878999999998
0.9947143 -0.016158202
0.9957143 -0.016152881
0.9967143 -0.01614691
0.9977143 -0.016140289
0.9987143 -0.016133012999999998
0.9997143 -0.016125077999999998
1.000714 -0.016116481999999998
1.001714 -0.016107222
1.002714 -0.016097297
1.003714 -0.0160867
1.004714 -0.016075431
1.005714 -0.016063485000000002
1.006714 -0.01605086
1.007714 -0.016037554
1.008714 -0.016023561999999998
1.009714 -0.016008884
1.010714 -0.015993515
1.011714 -0.015977454
1.012714 -0.015960698
1.013714 -0.015943243
1.014714 -0.015925088
1.015714 -0.015906229
1.016714 -0.015886663
1.017714 -0.015866391
1.018714 -0.015845407
1.019714 -0.015823709999999998
1.020714 -0.015801298000000002
1.021714 -0.015778167
1.022714 -0.015754317
1.023714 -0.015729744
1.024714 -0.015704447
1.025714 -0.015678423
1.026714 -0.015651669
1.027714 -0.015624182999999998
1.028714 -0.015595963999999999
1.029714 -0.015567010000000001
1.030714 -0.015537318999999999
1.031714 -0.015506888
1.032714 -0.015475714
1.033714 -0.015443799
1.034714 -0.015411139
1.035714 -0.015377731
1.036714 -0.015343573999999999
1.037714 -0.015308667000000001
1.038714 -0.015273008
1.039714 -0.015236596
1.040714 -0.015199429
1.041714 -0.015161505
1.042714 -0.015122823
1.043714 -0.015083382
1.044714 -0.015043181000000001
1.045714 -0.015002217
1.046714 -0.014960491000000001
1.047714 -0.014918000999999998
1.048714 -0.014874745000000002
1.049714 -0.014830723
1.050714 -0.014785933000000001
1.051714 -0.014740376
1.052714 -0.014694048000000001
1.053714 -0.014646951
1.054714 -0.014599082000000001
1.055714 -0.014550441
1.056714 -0.014501027
1.057714 -0.014450839
1.058714 -0.014399875000000001
1.059714 -0.014348136
1.060714 -0.01429562
1.061714 -0.014242326
1.062714 -0.014188254
1.063714 -0.014133401999999998
1.064714 -0.01407777
1.065714 -0.014021357
1.066714 -0.013964159999999998
1.067714 -0.013906180999999998
1.068714 -0.013847417999999998
1.069714 -0.013787869999999999
1.070714 -0.013727535999999999
1.071714 -0.013666415
1.072714 -0.013604507
1.073714 -0.013541810999999999
1.074714 -0.013478325999999999
1.075714 -0.01341405
1.076714 -0.013348984000000001
1.077714 -0.013283128
1.078714 -0.013216479
1.079714 -0.013149038
1.080714 -0.013080804
1.081714 -0.013011775
1.082714 -0.012941954000000002
1.083714 -0.012871336
1.084714 -0.012799923999999999
1.085714 -0.012727716
1.086714 -0.012654712
1.087714 -0.012580912000000001
1.088714 -0.012506316
1.089714 -0.012430923
1.090714 -0.012354732
1.091714 -0.012277745000000001
1.092714 -0.01219996
1.093714 -0.012121376
1.094714 -0.012041996
1.095714 -0.011961817
1.096714 -0.01188084
1.097714 -0.011799065000000001
1.098714 -0.011716491
1.099714 -0.01163312
1.100714 -0.01154895
1.101714 -0.011463983
1.102714 -0.011378218
1.103714 -0.011291656
1.104714 -0.011204297
1.105714 -0.011116142
1.106714 -0.01102719
1.107714 -0.010937443
1.108714 -0.010846900999999999
1.109714 -0.010755565
1.110714 -0.010663435
1.111714 -0.010570514
1.112714 -0.010476800999999999
1.113714 -0.010382298
1.114714 -0.010287006
1.115714 -0.010190925
1.116714 -0.010094058000000001
1.117714 -0.0099964062
1.118714 -0.009897970399999999
1.119714 -0.0097987526
1.120714 -0.009698754
1.121714 -0.0095979762
1.122714 -0.0094964213
1.123714 -0.009394090700000001
1.124714 -0.0092909868
1.125714 -0.0091871108
1.126714 -0.0090824644
1.127714 -0.0089770496
1.128714 -0.0088708686
1.129714 -0.008763923699999999
1.130714 -0.0086562162
1.131714 -0.0085477484
1.132714 -0.0084385225
1.133714 -0.0083285406
1.134714 -0.0082178041
1.135714 -0.0081063161
1.136714 -0.0079940779
1.137714 -0.0078810925
1.138714 -0.007767362
1.139714 -0.0076528879
1.140714 -0.0075376730999999995
1.141714 -0.0074217198000000005
1.142714 -0.0073050302
1.143714 -0.0071876071
1.144714 -0.007069452800000001
1.145714 -0.006950569499999999
1.146714 -0.0068309600000000005
1.147714 -0.0067106266
1.148714 -0.0065895714
1.149714 -0.0064677974
1.150714 -0.006345307299999999
1.151714 -0.006222103499999999
1.152714 -0.0060981889
1.153714 -0.0059735659
1.154714 -0.0058482372
1.155714 -0.005722206
1.156714 -0.005595474400000001
1.157714 -0.0054680459
1.158714 -0.0053399232
1.159714 -0.0052111089
1.160714 -0.0050816063
1.161714 -0.0049514183000000005
1.162714 -0.0048205478
1.163714 -0.0046889982
1.164714 -0.0045567722
1.165714 -0.0044238732
1.166714 -0.0042903044
1.167714 -0.0041560692
1.168714 -0.0040211708
1.169714 -0.0038856128
1.170714 -0.0037493985000000003
1.171714 -0.0036125314999999997
1.172714 -0.0034750159
1.173714 -0.0033368548999999996
1.174714 -0.0031980526
1.175714 -0.0030586125
1.176714 -0.0029185387000000003
1.177714 -0.0027778351000000002
1.178714 -0.0026365058
1.179714 -0.0024945552
1.180714 -0.0023519871
1.181714 -0.0022088061
1.182714 -0.0020650166
1.183714 -0.0019206228999999997
1.184714 -0.0017756296000000001
1.185714 -0.0016300412000000001
1.186714 -0.0014838622000000001
1.187714 -0.0013370973
1.188714 -0.0011897511
1.189714 -0.0010418285
1.190714 -0.0008933342499999999
1.191714 -0.00074427294
1.192714 -0.0005946495100000001
1.193714 -0.00044446874
1.194714 -0.00029373552000000003
1.195714 -0.00014245472
1.196714 9.3687568e-06
1.197714 0.00016173001
1.198714 0.00031462412
1.199714 0.00046804615999999997
1.200714 0.00062199119
1.201714 0.00077645427
1.202714 0.0009314304400000001
1.203714 0.0010869146999999998
1.204714 0.0012429022
1.205714 0.0013993877
1.206714 0.0015563664
1.207714 0.0017138331
1.208714 0.0018717827
1.209714 0.0020302100999999998
1.210714 0.0021891103
1.211714 0.0023484781000000002
1.212714 0.0025083082
1.213714 0.0026685953
1.214714 0.0028293343
1.215714 0.0029905197000000003
1.216714 0.0031521459999999998
1.217714 0.0033142082
1.218714 0.0034767003
1.219714 0.003639617
1.220714 0.0038029528000000003
1.221714 0.0039667022
1.222714 0.0041308595
1.223714 0.0042954191
1.224714 0.0044603752
1.225714 0.0046257221
1.226714 0.0047914538000000005
1.227714 0.0049575647
1.228714 0.0051240488
1.229714 0.0052909003
1.230714 0.0054581134
1.231714 0.005625682
1.232714 0.0057936002
1.233714 0.0059618618
1.234714 0.0061304607
1.235714 0.006299391
1.236714 0.0064686464999999995
1.237714 0.0066382207
1.238714 0.006808107000000001
1.239714 0.0069782996
1.240714 0.0071487921
1.241714 0.0073195777000000005
1.242714 0.00749065
1.243714 0.0076620025
1.244714 0.007833629200000001
1.245714 0.0080055222
1.246714 0.0081776758
1.247714 0.0083500832
1.248714 0.0085227373
1.249714 0.0086956315
1.250714 0.0088687586
1.251714 0.0090421119
1.252714 0.009215684299999999
1.253714 0.009389469099999999
1.254714 0.009563459
1.255714 0.009737647600000001
1.256714 0.0099120276
1.257714 0.010086592
1.258714 0.010261333
1.259714 0.010436245
1.260714 0.010611321
1.261714 0.010786552999999999
1.262714 0.010961934000000001
1.263714 0.011137457
1.264714 0.011313115
1.265714 0.011488902
1.266714 0.011664811
1.267714 0.011840834
1.268714 0.012016964
1.269714 0.012193194000000001
1.270714 0.012369518000000001
1.271714 0.012545928000000001
1.272714 0.012722418000000001
1.273714 0.012898979
1.274714 0.013075606
1.275714 0.013252291000000001
1.276714 0.013429027
1.277714 0.013605808
1.278714 0.013782625
1.279714 0.013959471999999999
1.280714 0.014136342000000001
1.281714 0.014313227
1.282714 0.014490120999999998
1.283714 0.014667015
1.284714 0.014843904
1.285714 0.015020777999999999
1.286714 0.015197632
1.287714 0.015374456
1.288714 0.015551246
1.289714 0.015727994000000002
1.290714 0.01590469
1.291714 0.016081329999999998
1.292714 0.016257905
1.293714 0.016434406
1.294714 0.016610829
1.295714 0.016787165
1.296714 0.016963406
1.297714 0.017139546
1.298714 0.017315576
1.299714 0.017491489
1.300714 0.017667278
1.301714 0.017842936
1.302714 0.018018454
1.303714 0.018193826
1.304714 0.018369044
1.305714 0.018544101
1.306714 0.018718989000000002
1.307714 0.018893699
1.308714 0.019068226
1.309714 0.019242561000000002
1.310714 0.019416696
1.311714 0.019590624
1.312714 0.019764336
1.313714 0.019937825
1.314714 0.020111083
1.315714 0.020284102
1.316714 0.020456876
1.317714 0.020629395
1.318714 0.020801650999999997
1.319714 0.020973638
1.320714 0.021145344
1.321714 0.021316764
1.322714 0.021487889
1.323714 0.021658711
1.324714 0.021829223000000002
1.325714 0.021999414999999998
1.326714 0.02216928
1.327714 0.02233881
1.328714 0.022507996
1.329714 0.022676831999999997
1.330714 0.022845307999999998
1.331714 0.023013416
1.332714 0.023181149
1.333714 0.023348497
1.334714 0.023515453999999998
1.335714 0.023682012000000002
1.336714 0.023848163
1.337714 0.024013898
1.338714 0.024179209
1.339714 0.02434409
1.340714 0.024508531
1.341714 0.024672525
1.342714 0.024836064999999997
1.343714 0.024999142999999998
1.344714 0.025161748999999997
1.345714 0.025323876999999998
1.346714 0.025485517
1.347714 0.025646665000000003
1.348714 0.025807309
1.349714 0.025967445
1.350714 0.026127062
1.351714 0.026286152
1.352714 0.02644471
1.353714 0.026602726
1.354714 0.026760195
1.355714 0.026917108000000002
1.356714 0.027073457000000002
1.357714 0.027229232000000003
1.358714 0.027384429000000002
1.359714 0.027539037000000002
1.360714 0.027693051000000003
1.361714 0.027846463
1.362714 0.027999266999999998
1.363714 0.028151454000000003
1.364714 0.028303014999999997
1.365714 0.028453944999999998
1.366714 0.028604234000000003
1.367714 0.028753877
1.368714 0.028902866
1.369714 0.029051193
1.370714 0.029198852
1.371714 0.029345834999999997
1.372714 0.029492134000000003
1.373714 0.02963774
1.374714 0.029782648
1.375714 0.029926851999999997
1.376714 0.030070342
1.377714 0.030213111
1.378714 0.030355153
1.379714 0.03049646
1.380714 0.030637025999999998
1.381714 0.030776841000000003
1.382714 0.030915896
1.383714 0.031054185999999998
1.384714 0.031191704
1.385714 0.031328443
1.386714 0.031464393
1.387714 0.031599545
1.388714 0.031733894
1.389714 0.031867434
1.390714 0.032000156
1.391714 0.032132051999999994
1.392714 0.032263112
1.393714 0.032393332000000004
1.394714 0.032522701
1.395714 0.032651215
1.396714 0.032778864000000005
1.397714 0.032905643
1.398714 0.033031544
1.399714 0.033156559
1.400714 0.033280681
1.401714 0.033403904
1.402714 0.033526222
1.403714 0.033647625
1.404714 0.033768106000000006
1.405714 0.033887659
1.406714 0.034006278
1.407714 0.034123956
1.408714 0.034240686
1.409714 0.034356461
1.410714 0.034471274999999996
1.411714 0.034585124
1.412714 0.034697997
1.413714 0.034809893
1.414714 0.034920801
1.415714 0.035030718
1.416714 0.035139636
1.417714 0.035247547000000004
1.418714 0.035354448
1.419714 0.035460331
1.420714 0.035565192
1.421714 0.035669023
1.422714 0.035771818000000004
1.423714 0.035873571
1.424714 0.035974279
1.425714 0.036073932999999996
1.426714 0.036172527999999995
1.427714 0.036270058
1.428714 0.036366517
1.429714 0.036461902
1.430714 0.036556204
1.431714 0.036649421
1.432714 0.036741543
1.433714 0.036832568
1.434714 0.03692249
1.435714 0.037011302999999995
1.436714 0.037099002
1.437714 0.037185579999999996
1.438714 0.037271035
1.439714 0.037355357
1.440714 0.037438545000000004
1.441714 0.037520591
1.442714 0.037601494
1.443714 0.037681244
1.444714 0.037759839
1.445714 0.037837275999999996
1.446714 0.037913545
1.447714 0.037988642
1.448714 0.038062563
1.449714 0.038135301999999996
1.450714 0.038206857
1.451714 0.038277218
1.452714 0.038346383
1.453714 0.038414347
1.454714 0.038481102
1.455714 0.038546644
1.456714 0.038610969
1.457714 0.038674072
1.458714 0.038735947
1.459714 0.038796591
1.460714 0.038855996999999996
1.461714 0.038914161
1.462714 0.038971077
1.463714 0.039026741000000004
1.464714 0.039081149999999995
1.465714 0.039134297
1.466714 0.03918618
1.467714 0.039236792
1.468714 0.039286132
1.469714 0.039334191000000004
1.470714 0.039380969
1.471714 0.039426461
1.472714 0.039470663999999996
1.473714 0.039513572000000004
1.474714 0.039555185
1.475714 0.039595496
1.476714 0.039634501
1.477714 0.039672200000000005
1.478714 0.039708585
1.479714 0.039743658
1.480714 0.039777413000000005
1.481714 0.039809846
1.482714 0.039840955
1.483714 0.039870736999999996
1.484714 0.039899189
1.485714 0.039926308
1.486714 0.039952091
1.487714 0.039976535
1.488714 0.039999638000000004
1.489714 0.040021396
1.490714 0.040041807
1.491714 0.040060867
1.492714 0.040078574
1.493714 0.040094924000000004
1.494714 0.040109915
1.495714 0.040123545
1.496714 0.040135812
1.497714 0.040146711
1.498714 0.040156243
1.499714 0.040164404
1.500714 0.040171194
1.501714 0.04017661
1.502714 0.040180649
1.503714 0.040183309
1.504714 0.04018459
1.505714 0.040184488
1.506714 0.040183001
1.507714 0.040180127999999996
1.508714 0.040175867999999997
1.509714 0.040170219
1.510714 0.040163178
1.511714 0.040154747
1.512714 0.040144922
1.513714 0.040133702
1.514714 0.040121085
1.515714 0.040107072
1.516714 0.040091659
1.517714 0.040074845000000005
1.518714 0.040056632
1.519714 0.040037016
1.520714 0.040015994
1.521714 0.039993567
1.522714 0.039969731
1.523714 0.039944486
1.524714 0.039917833
1.525714 0.039889768
1.526714 0.039860292000000005
1.527714 0.039829401
1.528714 0.039797096
1.529714 0.039763375999999996
1.530714 0.039728239
1.531714 0.039691682
1.532714 0.039653707
1.533714 0.039614312
1.534714 0.039573497
1.535714 0.039531261
1.536714 0.039487602999999996
1.537714 0.039442524
1.538714 0.039396021999999996
1.539714 0.039348099
1.540714 0.039298754
1.541714 0.039247988
1.542714 0.039195799
1.543714 0.03914219
1.544714 0.039087159999999996
1.545714 0.039030709999999996
1.546714 0.03897284
1.547714 0.038913553
1.548714 0.038852848
1.549714 0.038790726
1.550714 0.03872719
1.551714 0.038662239
1.552714 0.038595873
1.553714 0.038528096
1.554714 0.03845891
1.555714 0.038388316000000006
1.556714 0.038316313000000005
1.557714 0.038242905
1.558714 0.038168093
1.559714 0.038091879
1.560714 0.038014265
1.561714 0.037935250999999996
1.562714 0.037854843
1.563714 0.037773041
1.564714 0.037689845
1.565714 0.037605256999999996
1.566714 0.037519282
1.567714 0.037431921
1.568714 0.037343177
1.569714 0.037253054
1.570714 0.037161552
1.571714 0.037068676
1.572714 0.036974426000000005
1.573714 0.036878808
1.574714 0.036781823
1.575714 0.036683472
1.576714 0.036583762
1.577714 0.036482696
1.578714 0.036380277
1.579714 0.036276507
1.580714 0.03617139
1.581714 0.036064928
1.582714 0.035957128
1.583714 0.035847990999999996
1.584714 0.035737522
1.585714 0.035625722
1.586714 0.035512599
1.587714 0.035398154
1.588714 0.03528239
1.589714 0.035165313999999996
1.590714 0.035046929
1.591714 0.034927236
1.592714 0.034806243
1.593714 0.034683949
1.594714 0.034560359
1.595714 0.03443548
1.596714 0.034309312
1.597714 0.034181860999999994
1.598714 0.034053132
1.599714 0.033923125
1.600714 0.033791846
1.601714 0.033659302
1.602714 0.033525491
1.603714 0.033390420000000004
1.604714 0.033254095
1.605714 0.033116518
1.606714 0.032977693
1.607714 0.032837625
1.608714 0.03269632
1.609714 0.032553781
1.610714 0.032410014
1.611714 0.032265022
1.612714 0.03211881
1.613714 0.031971384
1.614714 0.031822750999999996
1.615714 0.031672913
1.616714 0.031521876
1.617714 0.031369645
1.618714 0.031216229999999998
1.619714 0.031061632999999998
1.620714 0.030905861000000003
1.621714 0.030748919
1.622714 0.030590812
1.623714 0.030431547
1.624714 0.030271133
1.625714 0.030109572
1.626714 0.029946872
1.627714 0.029783041
1.628714 0.029618083
1.629714 0.029452008
1.630714 0.029284821
1.631714 0.029116528
1.632714 0.028947135
1.633714 0.028776650999999997
1.634714 0.028605081
1.635714 0.028432430999999998
1.636714 0.028258711
1.637714 0.028083925
1.638714 0.027908079000000002
1.639714 0.027731183000000003
1.640714 0.027553244999999997
1.641714 0.027374268
1.642714 0.027194264
1.643714 0.027013234999999997
1.644714 0.026831194000000003
1.645714 0.026648142
1.646714 0.026464092999999998
1.647714 0.026279051
1.648714 0.026093022000000004
1.649714 0.025906018000000003
1.650714 0.025718041999999997
1.651714 0.025529106000000003
1.652714 0.025339215000000002
1.653714 0.025148378000000002
1.654714 0.024956604
1.655714 0.024763899
1.656714 0.024570271
1.657714 0.024375731
1.658714 0.024180285
1.659714 0.02398394
1.660714 0.023786706
1.661714 0.023588592000000002
1.662714 0.023389605
1.663714 0.023189753
1.664714 0.022989046
1.665714 0.022787492
1.666714 0.022585098999999997
1.667714 0.022381876000000002
1.668714 0.02217783
1.669714 0.021972973
1.670714 0.021767311
1.671714 0.021560852000000002
1.672714 0.021353607
1.673714 0.021145583
1.674714 0.020936791
1.675714 0.020727237
1.676714 0.020516933
1.677714 0.020305887
1.678714 0.020094104999999998
1.679714 0.019881601
1.680714 0.019668381999999998
1.681714 0.019454457
1.682714 0.019239835
1.683714 0.019024526
1.684714 0.01880854
1.685714 0.018591886000000002
1.686714 0.018374575
1.687714 0.018156615
1.688714 0.017938015999999998
1.689714 0.017718789999999998
1.690714 0.017498945999999998
1.691714 0.017278493
1.692714 0.017057442
1.693714 0.016835805000000002
1.694714 0.016613589999999998
1.695714 0.016390807
1.696714 0.016167469
1.697714 0.015943585
1.698714 0.015719167
1.699714 0.015494223000000001
1.700714 0.015268766
1.701714 0.015042805
1.702714 0.014816353
1.703714 0.014589418
1.704714 0.014362014
1.705714 0.01413415
1.706714 0.013905836000000001
1.707714 0.013677085
1.708714 0.013447907
1.709714 0.013218312
1.710714 0.012988312
1.711714 0.012757917
1.712714 0.012527139999999999
1.713714 0.01229599
1.714714 0.012064478
1.715714 0.011832615
1.716714 0.011600412000000001
1.717714 0.011367881
1.718714 0.011135031
1.719714 0.010901874
1.720714 0.010668422
1.721714 0.010434684
1.722714 0.010200671
1.723714 0.0099663965
1.724714 0.0097318698
1.725714 0.009497102299999999
1.726714 0.0092621049
1.727714 0.009026889199999999
1.728714 0.0087914661
1.729714 0.0085558466
1.730714 0.008320042299999999
1.731714 0.0080840648
1.732714 0.0078479243
1.733714 0.0076116332000000005
1.734714 0.007375202399999999
1.735714 0.007138642799999999
1.736714 0.0069019668
1.737714 0.0066651854
1.738714 0.0064283100000000004
1.739714 0.006191351699999999
1.740714 0.0059543228
1.741714 0.0057172347
1.742714 0.0054800988
1.743714 0.0052429266
1.744714 0.005005729699999999
1.745714 0.0047685196
1.746714 0.0045313082000000005
1.747714 0.0042941068
1.748714 0.0040569274
1.749714 0.0038197812999999996
1.750714 0.0035826801000000004
1.751714 0.0033456356
1.752714 0.0031086594
1.753714 0.0028717632
1.754714 0.0026349584
1.755714 0.0023982571
1.756714 0.002161671
1.757714 0.0019252118
1.758714 0.0016888916
1.759714 0.0014527222000000001
1.760714 0.0012167154
1.761714 0.0009808834
1.762714 0.00074523819
1.763714 0.00050979202
1.764714 0.00027455712
1.765714 3.954575e-05
1.766714 -0.00019522977
1.767714 -0.00042975698
1.768714 -0.00066402331
1.769714 -0.00089801624
1.770714 -0.0011317232
1.771714 -0.0013651313999999998
1.772714 -0.0015982283
1.773714 -0.0018310010999999999
1.774714 -0.002063437
1.775714 -0.0022955233
1.776714 -0.0025272471
1.777714 -0.0027585955
1.778714 -0.0029895557000000003
1.779714 -0.0032201147000000003
1.780714 -0.0034502602
1.781714 -0.0036799789000000003
1.782714 -0.003909258499999999
1.783714 -0.0041380858999999996
1.784714 -0.0043664483999999995
1.785714 -0.0045943336
1.786714 -0.0048217287
1.787714 -0.0050486215
1.788714 -0.0052749990999999994
1.789714 -0.0055008495
1.790714 -0.0057261601
1.791714 -0.0059509184
1.792714 -0.0061751125
1.793714 -0.006398730300000001
1.794714 -0.0066217595
1.795714 -0.0068441877
1.796714 -0.007066003299999999
1.797714 -0.007287193900000001
1.798714 -0.0075077478
1.799714 -0.0077276527000000005
1.800714 -0.0079468969
1.801714 -0.0081654689
1.802714 -0.0083833562
1.803714 -0.0086005464
1.804714 -0.008817028
1.805714 -0.0090327885
1.806714 -0.0092478163
1.807714 -0.0094620998
1.808714 -0.0096756266
1.809714 -0.0098883844
1.810714 -0.010100361
1.811714 -0.010311546
1.812714 -0.010521926000000001
1.813714 -0.010731489
1.814714 -0.010940222999999999
1.815714 -0.011148116999999999
1.816714 -0.011355158
1.817714 -0.011561334
1.818714 -0.011766635000000001
1.819714 -0.011971047
1.820714 -0.012174559
1.821714 -0.012377161000000001
1.822714 -0.012578839000000001
1.823714 -0.012779582
1.824714 -0.012979379
1.825714 -0.013178216999999999
1.826714 -0.013376087000000002
1.827714 -0.013572976
1.828714 -0.013768872000000001
1.829714 -0.013963765
1.830714 -0.014157643
1.831714 -0.014350495
1.832714 -0.014542308
1.833714 -0.014733073
1.834714 -0.014922778000000001
1.835714 -0.01511141
1.836714 -0.01529896
1.837714 -0.015485415
1.838714 -0.015670765
1.839714 -0.015854998000000002
1.840714 -0.016038104
1.841714 -0.01622007
1.842714 -0.016400884
1.843714 -0.016580538
1.844714 -0.016759017
1.845714 -0.016936312
1.846714 -0.017112411
1.847714 -0.017287303
1.848714 -0.017460977000000003
1.849714 -0.017633422000000003
1.850714 -0.017804625
1.851714 -0.017974577
1.852714 -0.018143267
1.853714 -0.018310684
1.854714 -0.018476817
1.855714 -0.018641657000000002
1.856714 -0.018805191
1.857714 -0.01896741
1.858714 -0.019128303
1.859714 -0.019287861
1.860714 -0.019446072000000002
1.861714 -0.019602927
1.862714 -0.019758417
1.863714 -0.019912531
1.864714 -0.020065259000000002
1.865714 -0.020216592000000002
1.866714 -0.02036652
1.867714 -0.020515033999999998
1.868714 -0.020662125
1.869714 -0.020807784000000003
1.870714 -0.020952000000000002
1.871714 -0.021094764999999998
1.872714 -0.02123607
1.873714 -0.021375903
1.874714 -0.021514259
1.875714 -0.021651125
1.876714 -0.021786494
1.877714 -0.021920358
1.878714 -0.022052706
1.879714 -0.022183529
1.880714 -0.022312817999999998
1.881714 -0.022440564
1.882714 -0.022566758
1.883714 -0.022691390999999998
1.884714 -0.022814453
1.885714 -0.022935936
1.886714 -0.02305583
1.887714 -0.023174128999999998
1.888714 -0.023290822
1.889714 -0.0234059
1.890714 -0.023519355
1.891714 -0.02363118
1.892714 -0.023741365
1.893714 -0.023849902
1.894714 -0.023956783000000002
1.895714 -0.024062001
1.896714 -0.024165546
1.897714 -0.024267414
1.898714 -0.024367594000000003
1.899714 -0.02446608
1.900714 -0.024562865000000003
1.901714 -0.024657941000000003
1.902714 -0.024751299999999997
1.903714 -0.024842937
1.904714 -0.024932844000000003
1.905714 -0.025021013999999998
1.906714 -0.025107440999999998
1.907714 -0.025192118
1.908714 -0.025275038
1.909714 -0.025356194000000002
1.910714 -0.025435581000000002
1.911714 -0.025513191999999997
1.912714 -0.025589022
1.913714 -0.025663062
1.914714 -0.025735307
1.915714 -0.025805749
1.916714 -0.025874385
1.917714 -0.025941206999999997
1.918714 -0.026006211
1.919714 -0.026069389000000002
1.920714 -0.026130734
1.921714 -0.026190243000000002
1.922714 -0.026247909
1.923714 -0.026303728
1.924714 -0.026357695
1.925714 -0.026409802000000003
1.926714 -0.026460047
1.927714 -0.026508423999999996
1.928714 -0.026554926
1.929714 -0.026599548
1.930714 -0.02664229
1.931714 -0.026683143
1.932714 -0.026722107
1.933714 -0.026759172999999997
1.934714 -0.026794342999999998
1.935714 -0.026827608000000003
1.936714 -0.026858968
1.937714 -0.026888417999999997
1.938714 -0.026915955999999998
1.939714 -0.026941576000000002
1.940714 -0.026965278000000002
1.941714 -0.026987056
1.942714 -0.027006911
1.943714 -0.027024839000000002
1.944714 -0.027040835
1.945714 -0.027054898
1.946714 -0.027067025
1.947714 -0.027077211
1.948714 -0.027085457
1.949714 -0.027091757999999997
1.950714 -0.027096113999999998
1.951714 -0.027098520999999997
1.952714 -0.027098978
1.953714 -0.027097482
1.954714 -0.027094031
1.955714 -0.027088619999999997
1.956714 -0.027081251
1.957714 -0.02707192
1.958714 -0.027060624999999998
1.959714 -0.027047364999999997
1.960714 -0.027032138
1.961714 -0.027014941
1.962714 -0.026995776
1.963714 -0.026974638000000002
1.964714 -0.026951527000000003
1.965714 -0.026926442000000002
1.966714 -0.026899384
1.967714 -0.026870353000000003
1.968714 -0.026839346000000004
1.969714 -0.026806362
1.970714 -0.026771403
1.971714 -0.02673447
1.972714 -0.026695561
1.973714 -0.026654676
1.974714 -0.026611818000000002
1.975714 -0.026566985999999997
1.976714 -0.026520182
1.977714 -0.026471404
1.978714 -0.026420654999999998
1.979714 -0.026367937
1.980714 -0.026313250000000003
1.981714 -0.026256597
1.982714 -0.026197976
1.983714 -0.026137391000000003
1.984714 -0.026074843
1.985714 -0.026010335
1.986714 -0.025943868000000002
1.987714 -0.025875441000000002
1.988714 -0.02580506
1.989714 -0.025732724999999998
1.990714 -0.025658438000000002
1.991714 -0.0255822
1.992714 -0.025504016
1.993714 -0.025423887
1.994714 -0.025341817000000003
1.995714 -0.025257806
1.996714 -0.025171858999999998
1.997714 -0.025083977
1.998714 -0.024994166
1.999714 -0.024902428
2.000714 -0.024808766
2.001714 -0.024713183
2.002714 -0.024615682
2.003714 -0.024516269
2.004714 -0.024414947
2.005714 -0.024311720000000002
2.006714 -0.024206594
2.007714 -0.024099572
2.008714 -0.02399066
2.009714 -0.023879861999999998
2.010714 -0.023767183
2.011714 -0.023652631
2.012714 -0.023536208
2.013714 -0.023417921
2.014714 -0.023297776
2.015714 -0.023175779
2.016714 -0.023051935
2.017714 -0.02292625
2.018714 -0.02279873
2.019714 -0.022669381
2.020714 -0.02253821
2.021714 -0.022405223000000002
2.022714 -0.022270426
2.023714 -0.022133825
2.024714 -0.021995428
2.025714 -0.021855240999999997
2.026714 -0.021713271
2.027714 -0.021569524
2.028714 -0.021424006000000002
2.029714 -0.021276725
2.030714 -0.021127687
2.031714 -0.0209769
2.032714 -0.020824371
2.033714 -0.020670108
2.034714 -0.020514117
2.035714 -0.020356406
2.036714 -0.020196982999999998
2.037714 -0.020035855
2.038714 -0.019873033
2.039714 -0.01970852
2.040714 -0.019542329
2.041714 -0.019374467000000003
2.042714 -0.019204941
2.043714 -0.019033763000000002
2.044714 -0.018860938
2.045714 -0.01868648
2.046714 -0.018510394
2.047714 -0.018332692
2.048714 -0.018153383
2.049714 -0.017972478
2.050714 -0.017789987
2.051714 -0.01760592
2.052714 -0.017420287
2.053714 -0.017233098000000002
2.054714 -0.017044366000000002
2.055714 -0.0168541
2.056714 -0.016662311
2.057714 -0.016469011
2.058714 -0.016274212
2.059714 -0.016077924
2.060714 -0.015880159
2.061714 -0.015680928
2.062714 -0.015480244
2.063714 -0.015278118000000002
2.064714 -0.015074563000000001
2.065714 -0.014869591000000001
2.066714 -0.014663213
2.067714 -0.014455442
2.068714 -0.014246292
2.069714 -0.014035775
2.070714 -0.013823905000000001
2.071714 -0.013610693000000002
2.072714 -0.013396154
2.073714 -0.013180301000000002
2.074714 -0.012963147
2.075714 -0.012744707000000001
2.076714 -0.012524994000000001
2.077714 -0.012304020999999998
2.078714 -0.012081805
2.079714 -0.011858358
2.080714 -0.011633695000000001
2.081714 -0.011407829999999999
2.082714 -0.011180777999999999
2.083714 -0.010952554
2.084714 -0.010723172
2.085714 -0.010492648
2.086714 -0.010260996000000001
2.087714 -0.010028229999999999
2.088714 -0.009794368099999999
2.089714 -0.009559423800000001
2.090714 -0.0093234121
2.091714 -0.009086348999999999
2.092714 -0.0088482491
2.093714 -0.0086091284
2.094714 -0.0083690022
2.095714 -0.0081278849
2.096714 -0.0078857935
2.097714 -0.0076427423
2.098714 -0.0073987474
2.099714 -0.007153824800000001
2.100714 -0.0069079899000000005
2.101714 -0.0066612578
2.102714 -0.0064136453000000005
2.103714 -0.0061651677
2.104714 -0.005915841
2.105714 -0.0056656816
2.106714 -0.0054147051
2.107714 -0.0051629278
2.108714 -0.0049103666
2.109714 -0.0046570374
2.110714 -0.004402957
2.111714 -0.004148142
2.112714 -0.0038926093
2.113714 -0.0036363755000000005
2.114714 -0.0033794582
2.115714 -0.0031218744
2.116714 -0.0028636416
2.117714 -0.0026047772
2.118714 -0.0023452989
2.119714 -0.0020852243
2.120714 -0.0018245715000000003
2.121714 -0.0015633585
2.122714 -0.0013016033
2.123714 -0.0010393245
2.124714 -0.00077654031
2.125714 -0.00051326929
2.126714 -0.00024953008
2.127714 1.4658653e-05
2.128714 0.00027927813
2.129714 0.00054430952
2.130714 0.00080973377
2.131714 0.0010755317999999999
2.132714 0.0013416844
2.133714 0.0016081724
2.134714 0.0018749763
2.135714 0.0021420768
2.136714 0.0024094545000000003
2.137714 0.0026770897
2.138714 0.0029449628
2.139714 0.0032130542
2.140714 0.0034813438
2.141714 0.0037498120999999995
2.142714 0.004018439
2.143714 0.0042872045
2.144714 0.0045560886
2.145714 0.0048250709
2.146714 0.0050941315
2.147714 0.0053632499
2.148714 0.0056324054
2.149714 0.005901577999999999
2.150714 0.006170746899999999
2.151714 0.006439891099999999
2.152714 0.006708991
2.153714 0.0069780246
2.154714 0.007246971699999999
2.155714 0.007515811
2.156714 0.0077845223
2.157714 0.008053083700000001
2.158714 0.0083214742
2.159714 0.0085896725
2.160714 0.0088576577
2.161714 0.0091254085
2.162714 0.009392904
2.163714 0.009660122299999999
2.164714 0.009927041499999999
2.165714 0.010193641
2.166714 0.010459898
2.167714 0.010725793
2.168714 0.010991304
2.169714 0.011256407999999999
2.170714 0.011521085
2.171714 0.011785312999999999
2.172714 0.012049071
2.173714 0.012312337999999999
2.174714 0.01257509
2.175714 0.012837307999999999
2.176714 0.013098971000000001
2.177714 0.013360057
2.178714 0.013620545
2.179714 0.013880413
2.180714 0.014139641
2.181714 0.014398206
2.182714 0.014656088
2.183714 0.014913265000000002
2.184714 0.015169717000000001
2.185714 0.015425422000000001
2.186714 0.015680358
2.187714 0.015934504
2.188714 0.016187840000000002
2.189714 0.016440342
2.190714 0.01669199
2.191714 0.016942763
2.192714 0.017192638
2.193714 0.017441593999999998
2.194714 0.017689608
2.195714 0.01793666
2.196714 0.018182727
2.197714 0.018427786999999998
2.198714 0.018671819
2.199714 0.018914799
2.200714 0.019156706
2.201714 0.019397517
2.202714 0.01963721
2.203714 0.019875764
2.204714 0.020113155
2.205714 0.020349362
2.206714 0.020584361
2.207714 0.020818131
2.208714 0.021050651
2.209714 0.021281897
2.210714 0.021511849
2.211714 0.021740484
2.212714 0.021967781000000002
2.213714 0.022193717
2.214714 0.02241827
2.215714 0.022641419
2.216714 0.022863144000000002
2.217714 0.023083422
2.218714 0.023302232
2.219714 0.023519553
2.220714 0.023735364000000002
2.221714 0.023949644
2.222714 0.024162371000000002
2.223714 0.024373525
2.224714 0.024583085999999997
2.225714 0.02479103
2.226714 0.024997338
2.227714 0.025201991000000003
2.228714 0.025404966
2.229714 0.025606243
2.230714 0.025805802
2.231714 0.026003620999999998
2.232714 0.026199679
2.233714 0.026393955
2.234714 0.026586431
2.235714 0.026777084000000003
2.236714 0.026965891999999998
2.237714 0.027152838
2.238714 0.027337897
2.239714 0.027521054000000003
2.240714 0.027702283
2.241714 0.027881569
2.242714 0.028058887
2.243714 0.028234217000000002
2.244714 0.028407542
2.245714 0.028578838
2.246714 0.028748089000000004
2.247714 0.02891527
2.248714 0.029080364
2.249714 0.029243354
2.250714 0.029404217000000003
2.251714 0.029562935000000002
2.252714 0.029719487000000003
2.253714 0.029873854000000002
2.254714 0.030026017
2.255714 0.030175957000000003
2.256714 0.030323656
2.257714 0.030469097
2.258714 0.030612256
2.259714 0.030753118
2.260714 0.030891661
2.261714 0.03102787
2.262714 0.031161722000000003
2.263714 0.031293201
2.264714 0.031422288
2.265714 0.031548965000000005
2.266714 0.031673213
2.267714 0.031795012000000004
2.268714 0.031914344
2.269714 0.03203119
2.270714 0.03214553
2.271714 0.032257347
2.272714 0.032366623000000004
2.273714 0.032473341
2.274714 0.032577477
2.275714 0.032679018000000004
2.276714 0.032777942
2.277714 0.032874232
2.278714 0.032967869999999996
2.279714 0.033058837
2.280714 0.033147118
2.281714 0.033232692
2.282714 0.033315542000000004
2.283714 0.03339565
2.284714 0.033473002
2.285714 0.033547578
2.286714 0.033619363
2.287714 0.033688339000000005
2.288714 0.033754489
2.289714 0.033817797999999996
2.290714 0.03387825
2.291714 0.033935829
2.292714 0.033990521
2.293714 0.034042311
2.294714 0.034091182
2.295714 0.034137123
2.296714 0.034180115000000004
2.297714 0.034220144
2.298714 0.034257199
2.299714 0.034291265
2.300714 0.034322328
2.301714 0.034350372
2.302714 0.034375387
2.303714 0.034397357
2.304714 0.034416269
2.305714 0.03443211
2.306714 0.034444866
2.307714 0.034454526
2.308714 0.034461074
2.309714 0.034464499999999995
2.310714 0.034464791
2.311714 0.034461933
2.312714 0.034455914000000004
2.313714 0.034446723
2.314714 0.034434345
2.315714 0.034418769
2.316714 0.034399985
2.317714 0.03437798
2.318714 0.034352741
2.319714 0.03432426
2.320714 0.034292525
2.321714 0.034257525
2.322714 0.034219248
2.323714 0.034177685
2.324714 0.034132824000000006
2.325714 0.034084657000000004
2.326714 0.034033175
2.327714 0.033978367
2.328714 0.033920223
2.329714 0.033858736
2.330714 0.033793898
2.331714 0.033725699000000005
2.332714 0.03365413
2.333714 0.033579182
2.334714 0.033500849
2.335714 0.033419122
2.336714 0.033333994000000006
2.337714 0.033245457
2.338714 0.033153503
2.339714 0.033058127
2.340714 0.032959317
2.341714 0.032857068999999996
2.342714 0.032751376
2.343714 0.032642228
2.344714 0.032529618999999996
2.345714 0.032413544
2.346714 0.032293997
2.347714 0.03217097
2.348714 0.032044455
2.349714 0.031914446
2.350714 0.031780938
2.351714 0.031643924999999996
2.352714 0.031503403
2.353714 0.031359363
2.354714 0.031211803
2.355714 0.031060716999999998
2.356714 0.030906100000000002
2.357714 0.030747947
2.358714 0.030586254
2.359714 0.030421019999999997
2.360714 0.030252239
2.361714 0.030079909
2.362714 0.029904025999999997
2.363714 0.029724589
2.364714 0.029541596
2.365714 0.029355043
2.366714 0.029164931
2.367714 0.028971260000000002
2.368714 0.028774026
2.369714 0.02857323
2.370714 0.028368871000000004
2.371714 0.028160951
2.372714 0.027949468
2.373714 0.027734421999999998
2.374714 0.027515815
2.375714 0.027293645
2.376714 0.027067916000000004
2.377714 0.026838627000000004
2.378714 0.026605778999999996
2.379714 0.026369373999999998
2.380714 0.026129416
2.381714 0.025885904
2.382714 0.025638839
2.383714 0.025388226000000003
2.384714 0.025134065
2.385714 0.024876356
2.386714 0.024615105999999998
2.387714 0.024350316
2.388714 0.024081991
2.389714 0.023810132
2.390714 0.023534743
2.391714 0.023255829000000002
2.392714 0.022973393999999998
2.393714 0.022687441
2.394714 0.022397976
2.395714 0.022105004
2.396714 0.021808529
2.397714 0.021508559
2.398714 0.021205099
2.399714 0.020898155
2.400714 0.020587734
2.401714 0.020273842
2.402714 0.019956488
2.403714 0.019635678
2.404714 0.01931142
2.405714 0.018983723
2.406714 0.018652593
2.407714 0.01831804
2.408714 0.017980071
2.409714 0.017638697000000002
2.410714 0.017293924999999998
2.411714 0.016945765
2.412714 0.016594226
2.413714 0.016239316
2.414714 0.015881046000000003
2.415714 0.015519426000000001
2.416714 0.015154462999999998
2.417714 0.014786171
2.418714 0.014414557000000001
2.419714 0.014039633
2.420714 0.013661406
2.421714 0.01327989
2.422714 0.012895094999999999
2.423714 0.012507032
2.424714 0.012115711
2.425714 0.011721144000000001
2.426714 0.011323342
2.427714 0.010922317999999999
2.428714 0.010518084
2.429714 0.010110653
2.430714 0.0097000353
2.431714 0.009286246500000001
2.432714 0.0088692992
2.433714 0.008449208
2.434714 0.0080259866
2.435714 0.0075996497
2.436714 0.0071702118
2.437714 0.006737688800000001
2.438714 0.0063020954
2.439714 0.0058634483
2.440714 0.0054217635
2.441714 0.0049770577
2.442714 0.0045293476
2.443714 0.0040786505
2.444714 0.0036249836
2.445714 0.0031683645
2.446714 0.0027088114
2.447714 0.0022463424000000003
2.448714 0.001780976
2.449714 0.0013127305
2.450714 0.0008416247500000001
2.451714 0.0003676776
2.452714 -0.00010909181
2.453714 -0.00058866431
2.454714 -0.0010710204000000001
2.455714 -0.0015561407
2.456714 -0.0020440053
2.457714 -0.0025345946
2.458714 -0.0030278883
2.459714 -0.0035238662999999997
2.460714 -0.004022508399999999
2.461714 -0.004523793900000001
2.462714 -0.005027702
2.463714 -0.005534212
2.464714 -0.0060433023
2.465714 -0.0065549517
2.466714 -0.0070691385
2.467714 -0.0075858414
2.468714 -0.0081050377
2.469714 -0.008626705699999999
2.470714 -0.009150822
2.471714 -0.0096773641
2.472714 -0.010206309
2.473714 -0.010737633
2.474714 -0.011271313
2.475714 -0.011807325
2.476714 -0.012345646000000002
2.477714 -0.012886249
2.478714 -0.013429111
2.479714 -0.013974209000000001
2.480714 -0.014521514999999999
2.481714 -0.015071004999999998
2.482714 -0.015622654
2.483714 -0.016176436
2.484714 -0.016732326
2.485714 -0.017290299000000002
2.486714 -0.017850327
2.487714 -0.018412384
2.488714 -0.018976445
2.489714 -0.019542484000000002
2.490714 -0.020110475
2.491714 -0.020680389
2.492714 -0.021252201
2.493714 -0.021825882
2.494714 -0.022401406999999998
2.495714 -0.022978749
2.496714 -0.02355788
2.497714 -0.024138772
2.498714 -0.024721398999999998
2.499714 -0.025305731
2.500714 -0.025891739999999996
2.501714 -0.026479398
2.502714 -0.027068675
2.503714 -0.027659544
2.504714 -0.028251976
2.505714 -0.028845941
2.506714 -0.029441412
2.507714 -0.030038354
2.508714 -0.030636741
2.509714 -0.031236542
2.510714 -0.031837725
2.511714 -0.032440262000000004
2.512714 -0.033044119
2.513714 -0.033649267000000004
2.514714 -0.034255674
2.515714 -0.034863306999999996
2.516714 -0.035472132999999996
2.517714 -0.03608212
2.518714 -0.036693239
2.519714 -0.037305453
2.520714 -0.037918732
2.521714 -0.038533041000000004
2.522714 -0.039148348
2.523714 -0.039764619
2.524714 -0.040381821
2.525714 -0.040999918999999996
2.526714 -0.041618879
2.527714 -0.042238669
2.528714 -0.042859255
2.529714 -0.043480602
2.530714 -0.044102676
2.531714 -0.044725445
2.532714 -0.045348873
2.533714 -0.045972926000000004
2.534714 -0.04659757
2.535714 -0.047222769
2.536714 -0.04784849
2.537714 -0.048474697000000004
2.538714 -0.049101358
2.539714 -0.049728434999999994
2.540714 -0.05035588999999999
2.541714 -0.050983693999999996
2.542714 -0.051611807
2.543714 -0.05224020000000001
2.544714 -0.052868831
2.545714 -0.053497666
2.546714 -0.054126669
2.547714 -0.05475580100000001
2.548714 -0.055385031999999994
2.549714 -0.05601432099999999
2.550714 -0.056643633
2.551714 -0.057272927
2.552714 -0.05790217
2.553714 -0.058531325
2.554714 -0.059160352
2.555714 -0.059789215
2.556714 -0.06041788100000001
2.557714 -0.06104630899999999
2.558714 -0.061674463
2.559714 -0.062302302000000004
2.560714 -0.062929787
2.561714 -0.06355688699999999
2.562714 -0.064183562
2.563714 -0.064809772
2.564714 -0.065435481
2.565714 -0.066060649
2.566714 -0.06668524
2.567714 -0.06730921499999999
2.568714 -0.067932537
2.569714 -0.068555167
2.570714 -0.069177063
2.571714 -0.069798192
2.572714 -0.070418516
2.573714 -0.071037997
2.574714 -0.071656593
2.575714 -0.07227427
2.576714 -0.072890992
2.577714 -0.073506712
2.578714 -0.074121403
2.579714 -0.074735016
2.580714 -0.075347518
2.581714 -0.075958867
2.582714 -0.076569029
2.583714 -0.077177963
2.584714 -0.077785627
2.585714 -0.078391988
2.586714 -0.07899700400000001
2.587714 -0.079600635
2.588714 -0.080202846
2.589714 -0.080803595
2.590714 -0.081402843
2.591714 -0.08200054899999999
2.592714 -0.082596671
2.593714 -0.083191175
2.594714 -0.08378402
2.595714 -0.084375165
2.596714 -0.084964576
2.597714 -0.085552211
2.598714 -0.086138031
2.599714 -0.086721993
2.600714 -0.087304058
2.601714 -0.087884191
2.602714 -0.08846235000000001
2.603714 -0.089038501
2.604714 -0.089612603
2.605714 -0.090184616
2.606714 -0.090754498
2.607714 -0.091322215
2.608714 -0.091887731
2.609714 -0.092451001
2.610714 -0.093011995
2.611714 -0.093570666
2.612714 -0.09412698600000001
2.613714 -0.094680907
2.614714 -0.095232402
2.615714 -0.09578142199999999
2.616714 -0.09632794
2.617714 -0.096871908
2.618714 -0.097413297
2.619714 -0.09795206099999999
2.620714 -0.09848816599999999
2.621714 -0.099021581
2.622714 -0.09955226
2.623714 -0.10008017
2.624714 -0.10060526000000002
2.625714 -0.10112751
2.626714 -0.10164687
2.627714 -0.10216330000000001
2.628714 -0.10267678000000001
2.629714 -0.10318725000000001
2.630714 -0.10369469
2.631714 -0.10419905
2.632714 -0.1047003
2.633714 -0.1051984
2.634714 -0.10569332
2.635714 -0.10618501000000001
2.636714 -0.10667344000000001
2.637714 -0.10715857
2.638714 -0.10764037000000001
2.639714 -0.10811879
2.640714 -0.1085938
2.641714 -0.10906536
2.642714 -0.10953344000000001
2.643714 -0.10999801000000001
2.644714 -0.11045903
2.645714 -0.11091646
2.646714 -0.11137025
2.647714 -0.1118204
2.648714 -0.11226683999999999
2.649714 -0.11270955
2.650714 -0.1131485
2.651714 -0.11358365000000001
2.652714 -0.11401495
2.653714 -0.1144424
2.654714 -0.11486592999999999
2.655714 -0.11528552
2.656714 -0.11570114000000001
2.657714 -0.11611275
2.658714 -0.11652032
2.659714 -0.1169238
2.660714 -0.11732317999999999
2.661714 -0.11771841
2.662714 -0.11810944000000001
2.663714 -0.11849626999999999
2.664714 -0.11887884
2.665714 -0.11925714000000001
2.666714 -0.11963111000000001
2.667714 -0.12000073
2.668714 -0.12036596999999999
2.669714 -0.12072679
2.670714 -0.12108316000000001
2.671714 -0.12143503
2.672714 -0.12178238999999999
2.673714 -0.12212519999999999
2.674714 -0.12246343999999999
2.675714 -0.12279705
2.676714 -0.12312601
2.677714 -0.12345030000000001
2.678714 -0.12376988
2.679714 -0.12408473
2.680714 -0.1243948
2.681714 -0.12470006
2.682714 -0.1250005
2.683714 -0.12529606
2.684714 -0.12558674
2.685714 -0.1258725
2.686714 -0.1261533
2.687714 -0.12642912
2.688714 -0.12669993999999998
2.689714 -0.12696572
2.690714 -0.12722643
2.691714 -0.12748205
2.692714 -0.12773256
2.693714 -0.12797791
2.694714 -0.12821809
2.695714 -0.12845306
2.696714 -0.12868281
2.697714 -0.12890728999999998
2.698714 -0.12912648999999998
2.699714 -0.12934038
2.700714 -0.12954894
2.701714 -0.12975213
2.702714 -0.12994993000000002
2.703714 -0.13014232
2.704714 -0.13032927
2.705714 -0.13051075
2.706714 -0.13068673
2.707714 -0.13085721
2.708714 -0.13102215
2.709714 -0.13118152
2.710714 -0.13133531
2.711714 -0.13148347
2.712714 -0.13162600000000002
2.713714 -0.13176287
2.714714 -0.13189404999999998
2.715714 -0.13201954000000002
2.716714 -0.13213929000000002
2.717714 -0.13225330999999999
2.718714 -0.13236156
2.719714 -0.13246401
2.720714 -0.13256066
2.721714 -0.13265148000000002
2.722714 -0.13273644
2.723714 -0.13281553000000001
2.724714 -0.13288873
2.725714 -0.13295602
2.726714 -0.13301738000000002
2.727714 -0.13307279
2.728714 -0.13312225
2.729714 -0.13316572000000002
2.730714 -0.13320318
2.731714 -0.13323462
2.732714 -0.13326004
2.733714 -0.1332794
2.734714 -0.13329268
2.735714 -0.13329989
2.736714 -0.13330099
2.737714 -0.13329596999999999
2.738714 -0.13328482
2.739714 -0.13326752
2.740714 -0.13324406
2.741714 -0.13321443
2.742714 -0.13317858999999999
2.743714 -0.13313654
2.744714 -0.13308828
2.745714 -0.13303377
2.746714 -0.13297301
2.747714 -0.13290599
2.748714 -0.1328327
2.749714 -0.13275312
2.750714 -0.13266724
2.751714 -0.13257505
2.752714 -0.13247654
2.753714 -0.13237170999999998
2.754714 -0.13226053000000002
2.755714 -0.13214299999999998
2.756714 -0.13201911000000002
2.757714 -0.13188885
2.758714 -0.13175221
2.759714 -0.1316092
2.760714 -0.13145979
2.761714 -0.13130398000000001
2.762714 -0.13114177000000002
2.763714 -0.13097314000000002
2.764714 -0.1307981
2.765714 -0.13061663
2.766714 -0.13042873
2.767714 -0.1302344
2.768714 -0.13003362999999998
2.769714 -0.12982641
2.770714 -0.12961274
2.771714 -0.12939263
2.772714 -0.12916606
2.773714 -0.12893303
2.774714 -0.12869354
2.775714 -0.12844759
2.776714 -0.12819517
2.777714 -0.12793628
2.778714 -0.12767093000000002
2.779714 -0.1273991
2.780714 -0.12712079
2.781714 -0.12683601
2.782714 -0.12654475
2.783714 -0.12624701
2.784714 -0.1259428
2.785714 -0.12563211
2.786714 -0.12531495
2.787714 -0.1249913
2.788714 -0.12466118
2.789714 -0.12432458999999998
2.790714 -0.12398153999999999
2.791714 -0.12363201
2.792714 -0.12327603
2.793714 -0.12291359
2.794714 -0.12254469
2.795714 -0.12216935
2.796714 -0.12178756
2.797714 -0.12139934
2.798714 -0.12100468
2.799714 -0.12060359999999999
2.800714 -0.12019610000000001
2.801714 -0.11978218
2.802714 -0.11936186
2.803714 -0.11893514999999999
2.804714 -0.11850205
2.805714 -0.11806258000000001
2.806714 -0.11761673
2.807714 -0.11716452000000001
2.808714 -0.11670596
2.809714 -0.11624107
2.810714 -0.11576985
2.811714 -0.11529229999999999
2.812714 -0.11480844000000001
2.813714 -0.11431829
2.814714 -0.11382184000000001
2.815714 -0.11331912000000001
2.816714 -0.11281013
2.817714 -0.11229488
2.818714 -0.11177341
2.819714 -0.11124571000000001
2.820714 -0.1107118
2.821714 -0.11017169
2.822714 -0.10962539
2.823714 -0.10907291
2.824714 -0.1085143
2.825714 -0.10794953
2.826714 -0.10737864000000001
2.827714 -0.10680165
2.828714 -0.10621856
2.829714 -0.10562940999999999
2.830714 -0.10503419000000001
2.831714 -0.10443294
2.832714 -0.10382567
2.833714 -0.10321238999999999
2.834714 -0.10259313
2.835714 -0.10196791
2.836714 -0.10133676
2.837714 -0.10069967
2.838714 -0.10005668999999999
2.839714 -0.09940782299999999
2.840714 -0.09875309199999999
2.841714 -0.09809252800000001
2.842714 -0.097426143
2.843714 -0.09675396700000001
2.844714 -0.096076017
2.845714 -0.095392321
2.846714 -0.09470289800000001
2.847714 -0.094007771
2.848714 -0.093306968
2.849714 -0.092600507
2.850714 -0.091888418
2.851714 -0.09117072300000001
2.852714 -0.090447447
2.853714 -0.089718611
2.854714 -0.08898424599999999
2.855714 -0.088244374
2.856714 -0.087499025
2.857714 -0.08674822700000001
2.858714 -0.08599200500000001
2.859714 -0.085230387
2.860714 -0.08446340199999999
2.861714 -0.083691074
2.862714 -0.08291343699999999
2.863714 -0.082130515
2.864714 -0.081342342
2.865714 -0.080548943
2.866714 -0.079750351
2.867714 -0.078946596
2.868714 -0.078137708
2.869714 -0.07732372
2.870714 -0.076504663
2.871714 -0.07568057
2.872714 -0.074851472
2.873714 -0.074017403
2.874714 -0.073178392
2.875714 -0.07233447999999999
2.876714 -0.071485696
2.877714 -0.070632069
2.878714 -0.06977364
2.879714 -0.068910437
2.880714 -0.068042503
2.881714 -0.067169865
2.882714 -0.066292565
2.883714 -0.065410632
2.884714 -0.064524106
2.885714 -0.06363302200000001
2.886714 -0.062737422
2.887714 -0.061837332999999994
2.888714 -0.060932797999999996
2.889714 -0.06002385600000001
2.890714 -0.059110543
2.891714 -0.058192894
2.892714 -0.057270947999999995
2.893714 -0.05634474800000001
2.894714 -0.055414328
2.895714 -0.054479734
2.896714 -0.053541001000000005
2.897714 -0.052598165
2.898714 -0.051651272
2.899714 -0.050700363
2.900714 -0.049745477999999996
2.901714 -0.048786658000000004
2.902714 -0.047823944
2.903714 -0.046857377
2.904714 -0.045887
2.905714 -0.044912857
2.906714 -0.043934988
2.907714 -0.042953438000000004
2.908714 -0.04196825
2.909714 -0.040979468
2.910714 -0.039987135
2.911714 -0.038991295
2.912714 -0.037991992
2.913714 -0.036989269
2.914714 -0.035983173
2.915714 -0.034973747
2.916714 -0.033961036
2.917714 -0.032945085
2.918714 -0.031925942
2.919714 -0.030903649
2.920714 -0.029878254
2.921714 -0.028849802999999997
2.922714 -0.02781834
2.923714 -0.026783915000000002
2.924714 -0.025746573000000002
2.925714 -0.024706361
2.926714 -0.023663328
2.927714 -0.022617519000000003
2.928714 -0.021568986000000002
2.929714 -0.020517774
2.930714 -0.019463933
2.931714 -0.018407512
2.932714 -0.017348561
2.933714 -0.016287129
2.934714 -0.015223266
2.935714 -0.014157023
2.936714 -0.013088449
2.937714 -0.012017597
2.938714 -0.010944515
2.939714 -0.0098692566
2.940714 -0.0087918728
2.941714 -0.007712416099999999
2.942714 -0.0066309381999999995
2.943714 -0.005547490600000001
2.944714 -0.0044621265
2.945714 -0.0033748984
2.946714 -0.0022858587
2.947714 -0.0011950605000000001
2.948714 -0.00010255678000000001
2.949714 0.00099159925
2.950714 0.0020873544
2.951714 0.0031846549999999998
2.952714 0.0042834479
2.953714 0.0053836796999999995
2.954714 0.006485296
2.955714 0.0075882439
2.956714 0.0086924694
2.957714 0.0097979188
2.958714 0.010904536999999999
2.959714 0.012012272
2.960714 0.013121068000000001
2.961714 0.014230870999999999
2.962714 0.015341627
2.963714 0.016453283
2.964714 0.017565783
2.965714 0.018679073
2.966714 0.019793097
2.967714 0.020907802
2.968714 0.022023132
2.969714 0.023139032
2.970714 0.024255448
2.971714 0.025372323999999998
2.972714 0.026489605
2.973714 0.027607236
2.974714 0.028725161
2.975714 0.029843321
2.976714 0.030961665
2.977714 0.032080134
2.978714 0.033198672
2.979714 0.034317226
2.980714 0.035435738
2.981714 0.036554152
2.982714 0.037672410999999996
2.983714 0.038790461
2.984714 0.039908243
2.985714 0.041025704999999996
2.986714 0.042142786
2.987714 0.043259433
2.988714 0.044375588
2.989714 0.045491196000000005
2.990714 0.046606199
2.991714 0.047720541
2.992714 0.048834167000000005
2.993714 0.049947022
2.994714 0.051059044
2.995714 0.052170182
2.996714 0.053280381999999994
2.997714 0.054389582000000006
2.998714 0.055497727999999996
2.999714 0.056604761999999996
3.000714 0.057710632
3.001714 0.058815279
3.002714 0.059918646000000006
3.003714 0.06102068
3.004714 0.062121323
3.005714 0.06322051599999999
3.006714 0.064318208
3.007714 0.06541434
3.008714 0.066508853
3.009714 0.067601691
3.010714 0.068692799
3.011714 0.06978212
3.012714 0.07086959699999999
3.013714 0.07195517
3.014714 0.073038787
3.015714 0.07412039000000001
3.016714 0.075199921
3.017714 0.07627732100000001
3.018714 0.077352539
3.019714 0.078425516
3.020714 0.079496193
3.021714 0.080564513
3.022714 0.08163042400000001
3.023714 0.082693866
3.024714 0.083754782
3.025714 0.084813114
3.026714 0.085868809
3.027714 0.086921809
3.028714 0.087972061
3.029714 0.089019508
3.030714 0.090064091
3.031714 0.091105758
3.032714 0.09214444999999999
3.033714 0.09318011600000001
3.034714 0.094212696
3.035714 0.09524214
3.036714 0.096268387
3.037714 0.09729138700000001
3.038714 0.09831108599999999
3.039714 0.099327427
3.040714 0.10034035999999999
3.041714 0.10134982
3.042714 0.10235575
3.043714 0.10335811
3.044714 0.10435685000000001
3.045714 0.1053519
3.046714 0.10634321000000001
3.047714 0.10733074000000001
3.048714 0.10831440999999999
3.049714 0.1092942
3.050714 0.11027002
3.051714 0.11124184999999999
3.052714 0.11220962
3.053714 0.11317327999999999
3.054714 0.11413279
3.055714 0.11508808
3.056714 0.11603909999999999
3.057714 0.1169858
3.058714 0.11792814
3.059714 0.11886605
3.060714 0.11979949000000001
3.061714 0.12072840000000001
3.062714 0.12165274
3.063714 0.12257246000000001
3.064714 0.12348749
3.065714 0.1243978
3.066714 0.12530333000000002
3.067714 0.12620403
3.068714 0.12709986
3.069714 0.12799077
3.070714 0.12887669000000002
3.071714 0.12975758999999998
3.072714 0.13063342
3.073714 0.13150412
3.074714 0.13236966
3.075714 0.13322998
3.076714 0.13408504
3.077714 0.13493478
3.078714 0.13577916
3.079714 0.13661813
3.080714 0.13745165
3.081714 0.13827967
3.082714 0.13910214
3.083714 0.13991902
3.084714 0.14073026
3.085714 0.14153582
3.086714 0.14233564999999998
3.087714 0.14312969
3.088714 0.14391793
3.089714 0.1447003
3.090714 0.14547675
3.091714 0.14624726
3.092714 0.14701176999999999
3.093714 0.14777024
3.094714 0.14852262
3.095714 0.14926888000000002
3.096714 0.15000897
3.097714 0.15074284
3.098714 0.15147044999999998
3.099714 0.15219178
3.100714 0.15290675
3.101714 0.15361534999999998
3.102714 0.15431751999999999
3.103714 0.15501323
3.104714 0.15570243
3.105714 0.15638509
3.106714 0.15706117
3.107714 0.15773063
3.108714 0.15839343
3.109714 0.15904952
3.110714 0.15969889
3.111714 0.16034147999999998
3.112714 0.16097726
3.113714 0.16160618000000002
3.114714 0.16222821999999998
3.115714 0.16284334
3.116714 0.1634515
3.117714 0.16405267
3.118714 0.16464681
3.119714 0.16523388
3.120714 0.16581384999999998
3.121714 0.16638669
3.122714 0.16695237000000002
3.123714 0.16751084
3.124714 0.16806208
3.125714 0.16860606
3.126714 0.16914273
3.127714 0.16967208
3.128714 0.17019407
3.129714 0.17070866
3.130714 0.17121582
3.131714 0.17171553
3.132714 0.17220776
3.133714 0.17269247
3.134714 0.17316963
3.135714 0.17363922
3.136714 0.17410119999999998
3.137714 0.17455555
3.138714 0.17500225
3.139714 0.17544126999999998
3.140714 0.17587256
3.141714 0.17629612
3.142714 0.1767119
3.143714 0.17711991
3.144714 0.17752009000000002
3.145714 0.17791243999999998
3.146714 0.17829692
3.147714 0.17867351
3.148714 0.17904219
3.149714 0.17940293000000002
3.150714 0.17975571
3.151714 0.18010051000000002
3.152714 0.18043731
3.153714 0.18076609000000002
3.154714 0.18108683
3.155714 0.18139950000000002
3.156714 0.18170408000000002
3.157714 0.18200056
3.158714 0.18228892
3.159714 0.18256913
3.160714 0.18284118
3.161714 0.18310505
3.162714 0.18336072
3.163714 0.18360819
3.164714 0.18384741999999998
3.165714 0.1840784
3.166714 0.18430111
3.167714 0.18451555
3.168714 0.1847217
3.169714 0.18491953
3.170714 0.18510905
3.171714 0.18529022
3.172714 0.18546305000000002
3.173714 0.18562751
3.174714 0.18578360000000002
3.175714 0.18593131000000002
3.176714 0.18607061
3.177714 0.18620151000000001
3.178714 0.18632399
3.179714 0.18643804
3.180714 0.18654367
3.181714 0.18664085
3.182714 0.18672958
3.183714 0.18680985
3.184714 0.18688166
3.185714 0.18694498999999998
3.186714 0.18699984
3.187714 0.18704622
3.188714 0.1870841
3.189714 0.1871135
3.190714 0.18713439
3.191714 0.18714679
3.192714 0.18715069
3.193714 0.18714608
3.194714 0.18713296
3.195714 0.18711133000000002
3.196714 0.18708119
3.197714 0.18704253
3.198714 0.18699536
3.199714 0.18693967
3.200714 0.18687546
3.201714 0.18680275
3.202714 0.18672151
3.203714 0.18663177
3.204714 0.18653351999999998
3.205714 0.18642675
3.206714 0.18631148
3.207714 0.1861877
3.208714 0.18605543
3.209714 0.18591466
3.210714 0.18576541000000002
3.211714 0.18560765999999998
3.212714 0.18544144999999998
3.213714 0.18526675
3.214714 0.18508360000000001
3.215714 0.18489197999999998
3.216714 0.18469192
3.217714 0.18448341000000001
3.218714 0.18426647
3.219714 0.18404109999999999
3.220714 0.18380733000000002
3.221714 0.18356514999999998
3.222714 0.18331457
3.223714 0.18305562
3.224714 0.1827883
3.225714 0.18251261000000002
3.226714 0.18222858
3.227714 0.18193623
3.228714 0.18163554999999998
3.229714 0.18132657
3.230714 0.18100931
3.231714 0.18068376
3.232714 0.18034995
3.233714 0.1800079
3.234714 0.17965762999999998
3.235714 0.17929914
3.236714 0.17893246
3.237714 0.1785576
3.238714 0.17817458
3.239714 0.17778343
3.240714 0.17738414000000002
3.241714 0.17697676
3.242714 0.1765613
3.243714 0.17613777
3.244714 0.1757062
3.245714 0.17526661
3.246714 0.17481901
3.247714 0.17436345
3.248714 0.17389993
3.249714 0.17342847
3.250714 0.17294911
3.251714 0.17246185
3.252714 0.17196672999999998
3.253714 0.17146379
3.254714 0.17095302
3.255714 0.17043448
3.256714 0.16990817
3.257714 0.16937414
3.258714 0.1688324
3.259714 0.16828299
3.260714 0.16772593
3.261714 0.16716125
3.262714 0.16658898
3.263714 0.16600915
3.264714 0.16542178
3.265714 0.16482692
3.266714 0.1642246
3.267714 0.16361483999999998
3.268714 0.16299768
3.269714 0.16237315
3.270714 0.16174127
3.271714 0.16110209
3.272714 0.16045563
3.273714 0.15980195
3.274714 0.15914106
3.275714 0.158473
3.276714 0.15779780000000002
3.277714 0.15711551999999998
3.278714 0.15642615999999998
3.279714 0.15572978
3.280714 0.15502641
3.281714 0.15431609000000002
3.282714 0.15359885
3.283714 0.15287473999999998
3.284714 0.15214379
3.285714 0.15140604
3.286714 0.15066153000000002
3.287714 0.1499103
3.288714 0.14915239
3.289714 0.14838785000000002
3.290714 0.1476167
3.291714 0.146839
3.292714 0.14605478
3.293714 0.14526407
3.294714 0.14446694
3.295714 0.14366342000000001
3.296714 0.14285356000000002
3.297714 0.14203738
3.298714 0.14121494
3.299714 0.14038628
3.300714 0.13955146000000002
3.301714 0.13871051
3.302714 0.13786347
3.303714 0.1370104
3.304714 0.13615134
3.305714 0.13528633
3.306714 0.13441542
3.307714 0.13353867
3.308714 0.1326561
3.309714 0.13176778
3.310714 0.13087374000000002
3.311714 0.12997404999999998
3.312714 0.12906874
3.313714 0.12815786
3.314714 0.12724146
3.315714 0.12631959
3.316714 0.12539230999999998
3.317714 0.12445966
3.318714 0.12352167
3.319714 0.12257843
3.320714 0.12162996000000001
3.321714 0.12067632
3.322714 0.11971757
3.323714 0.11875374
3.324714 0.11778490999999999
3.325714 0.11681111
3.326714 0.1158324
3.327714 0.11484882999999999
3.328714 0.11386045
3.329714 0.11286732000000001
3.330714 0.11186950000000001
3.331714 0.11086704000000001
3.332714 0.10985998000000001
3.333714 0.10884838
3.334714 0.10783231
3.335714 0.10681180000000001
3.336714 0.10578693
3.337714 0.10475774
3.338714 0.10372427999999999
3.339714 0.10268663
3.340714 0.10164482999999999
3.341714 0.10059893
3.342714 0.099549
3.343714 0.098495092
3.344714 0.097437267
3.345714 0.096375583
3.346714 0.095310091
3.347714 0.09424085700000001
3.348714 0.09316793300000001
3.349714 0.092091376
3.350714 0.091011252
3.351714 0.08992761099999999
3.352714 0.08884051899999999
3.353714 0.08775003399999999
3.354714 0.086656213
3.355714 0.085559115
3.356714 0.084458798
3.357714 0.08335532600000001
3.358714 0.08224875799999999
3.359714 0.08113915099999999
3.360714 0.08002657
3.361714 0.078911072
3.362714 0.07779272300000001
3.363714 0.076671579
3.364714 0.0755477
3.365714 0.074421149
3.366714 0.07329199
3.367714 0.07216028199999999
3.368714 0.07102608199999999
3.369714 0.069889461
3.370714 0.068750477
3.371714 0.067609194
3.372714 0.06646566899999999
3.373714 0.065319974
3.374714 0.064172165
3.375714 0.063022302
3.376714 0.061870454
3.377714 0.060716685
3.378714 0.059561053
3.379714 0.058403622999999995
3.380714 0.057244464
3.381714 0.05608363400000001
3.382714 0.054921198
3.383714 0.05375722
3.384714 0.052591763
3.385714 0.051424891
3.386714 0.050256669000000004
3.387714 0.049087161
3.388714 0.04791643
3.389714 0.046744544
3.390714 0.045571563999999995
3.391714 0.044397553
3.392714 0.043222579
3.393714 0.042046703
3.394714 0.040869991
3.395714 0.039692504999999996
3.396714 0.038514312
3.397714 0.037335476
3.398714 0.036156060999999996
3.399714 0.034976134000000006
3.400714 0.033795755
3.401714 0.032614991999999995
3.402714 0.031433908999999996
3.403714 0.030252570000000003
3.404714 0.029071042000000002
3.405714 0.027889386
3.406714 0.026707667999999997
3.407714 0.025525954
3.408714 0.024344305
3.409714 0.023162788
3.410714 0.021981467
3.411714 0.020800406
3.412714 0.019619669
3.413714 0.018439321
3.414714 0.017259427
3.415714 0.016080050000000002
3.416714 0.014901254
3.417714 0.013723105
3.418714 0.012545665999999999
3.419714 0.011369
3.420714 0.010193172
3.421714 0.0090182453
3.422714 0.007844284100000001
3.423714 0.0066713517000000005
3.424714 0.0054995118
3.425714 0.0043288273
3.426714 0.0031593616
3.427714 0.0019911777
3.428714 0.00082433862
3.429714 -0.00034109280000000004
3.430714 -0.0015050539
3.431714 -0.0026674821
3.432714 -0.0038283149
3.433714 -0.00498749
3.434714 -0.0061449457
3.435714 -0.007300619500000001
3.436714 -0.0084544496
3.437714 -0.0096063741
3.438714 -0.010756331
3.439714 -0.01190426
3.440714 -0.013050098
3.441714 -0.014193784
3.442714 -0.015335256
3.443714 -0.016474455
3.444714 -0.017611317
3.445714 -0.018745783
3.446714 -0.019877792999999998
3.447714 -0.021007282999999998
3.448714 -0.022134194
3.449714 -0.023258464
3.450714 -0.024380035999999997
3.451714 -0.025498847
3.452714 -0.026614836
3.453714 -0.027727943999999997
3.454714 -0.028838112
3.455714 -0.02994528
3.456714 -0.031049387
3.457714 -0.032150376
3.458714 -0.033248187000000005
3.459714 -0.034342762
3.460714 -0.035434039
3.461714 -0.036521963
3.462714 -0.037606477
3.463714 -0.038687524
3.464714 -0.039765044
3.465714 -0.040838981
3.466714 -0.04190928
3.467714 -0.042975883
3.468714 -0.044038735
3.469714 -0.045097779000000005
3.470714 -0.046152962
3.471714 -0.047204227
3.472714 -0.04825152
3.473714 -0.049294787
3.474714 -0.050333975
3.475714 -0.051369023
3.476714 -0.052399887
3.477714 -0.053426507
3.478714 -0.054448831
3.479714 -0.055466808000000006
3.480714 -0.056480384
3.481714 -0.057489501000000005
3.482714 -0.058494112
3.483714 -0.059494167
3.484714 -0.060489617
3.485714 -0.061480404
3.486714 -0.062466477
3.487714 -0.063447788
3.488714 -0.064424286
3.489714 -0.06539592300000001
3.490714 -0.066362642
3.491714 -0.067324401
3.492714 -0.068281143
3.493714 -0.069232821
3.494714 -0.070179388
3.495714 -0.071120798
3.496714 -0.072056998
3.497714 -0.072987942
3.498714 -0.073913578
3.499714 -0.074833864
3.500714 -0.075748749
3.501714 -0.076658191
3.502714 -0.077562145
3.503714 -0.078460557
3.504714 -0.079353387
3.505714 -0.080240588
3.506714 -0.08112211899999999
3.507714 -0.081997935
3.508714 -0.082867988
3.509714 -0.083732244
3.510714 -0.08459064999999999
3.511714 -0.085443171
3.512714 -0.086289761
3.513714 -0.087130378
3.514714 -0.087964977
3.515714 -0.088793522
3.516714 -0.089615973
3.517714 -0.090432289
3.518714 -0.091242424
3.519714 -0.092046347
3.520714 -0.092844013
3.521714 -0.093635381
3.522714 -0.09442041600000001
3.523714 -0.095199083
3.524714 -0.095971336
3.525714 -0.096737145
3.526714 -0.09749647
3.527714 -0.09824927
3.528714 -0.098995515
3.529714 -0.09973516
3.530714 -0.10046817999999999
3.531714 -0.10119453
3.532714 -0.10191418
3.533714 -0.10262709
3.534714 -0.10333323
3.535714 -0.10403256999999999
3.536714 -0.10472508000000001
3.537714 -0.10541070999999999
3.538714 -0.10608944999999999
3.539714 -0.10676124000000001
3.540714 -0.10742608
3.541714 -0.10808392
3.542714 -0.10873472999999999
3.543714 -0.10937848
3.544714 -0.11001516
3.545714 -0.11064472
3.546714 -0.11126715
3.547714 -0.1118824
3.548714 -0.11249045999999999
3.549714 -0.11309129000000001
3.550714 -0.11368488
3.551714 -0.11427119999999999
3.552714 -0.11485021000000001
3.553714 -0.1154219
3.554714 -0.11598625
3.555714 -0.11654323
3.556714 -0.1170928
3.557714 -0.11763496
3.558714 -0.11816968
3.559714 -0.11869693
3.560714 -0.11921671
3.561714 -0.11972898000000001
3.562714 -0.12023372
3.563714 -0.12073092
3.564714 -0.12122055
3.565714 -0.12170259
3.566714 -0.12217702999999999
3.567714 -0.12264384
3.568714 -0.12310302
3.569714 -0.12355453999999999
3.570714 -0.12399837999999999
3.571714 -0.12443453000000002
3.572714 -0.12486296
3.573714 -0.12528368
3.574714 -0.12569665
3.575714 -0.12610187
3.576714 -0.12649931
3.577714 -0.12688896
3.578714 -0.12727082
3.579714 -0.12764487
3.580714 -0.1280111
3.581714 -0.1283695
3.582714 -0.12872005
3.583714 -0.12906274
3.584714 -0.12939756
3.585714 -0.1297245
3.586714 -0.13004356
3.587714 -0.13035473
3.588714 -0.13065799
3.589714 -0.13095334
3.590714 -0.13124077
3.591714 -0.13152027
3.592714 -0.13179184000000002
3.593714 -0.13205548
3.594714 -0.13231117
3.595714 -0.13255891
3.596714 -0.13279869
3.597714 -0.13303051
3.598714 -0.13325437
3.599714 -0.13347026
3.600714 -0.13367818
3.601714 -0.13387812
3.602714 -0.13407009
3.603714 -0.13425407
3.604714 -0.13443008
3.605714 -0.1345981
3.606714 -0.13475814
3.607714 -0.1349102
3.608714 -0.13505428
3.609714 -0.13519037
3.610714 -0.13531847
3.611714 -0.1354386
3.612714 -0.13555074
3.613714 -0.13565491
3.614714 -0.1357511
3.615714 -0.13583932999999998
3.616714 -0.1359196
3.617714 -0.13599191
3.618714 -0.13605626
3.619714 -0.13611267000000002
3.620714 -0.13616113000000002
3.621714 -0.13620164999999998
3.622714 -0.13623426
3.623714 -0.13625895
3.624714 -0.13627574
3.625714 -0.13628462000000002
3.626714 -0.13628562
3.627714 -0.13627874
3.628714 -0.13626399
3.629714 -0.13624139999999998
3.630714 -0.13621096
3.631714 -0.13617269
3.632714 -0.13612660999999998
3.633714 -0.13607272
3.634714 -0.13601105
3.635714 -0.13594161
3.636714 -0.1358644
3.637714 -0.13577945
3.638714 -0.13568676999999998
3.639714 -0.13558638
3.640714 -0.13547828
3.641714 -0.13536251
3.642714 -0.13523907
3.643714 -0.13510798999999998
3.644714 -0.13496928
3.645714 -0.13482296
3.646714 -0.13466904999999998
3.647714 -0.13450757000000002
3.648714 -0.13433853
3.649714 -0.13416196
3.650714 -0.13397788
3.651714 -0.1337863
3.652714 -0.13358726
3.653714 -0.13338077
3.654714 -0.13316686
3.655714 -0.13294554
3.656714 -0.13271684
3.657714 -0.1324808
3.658714 -0.13223742
3.659714 -0.13198674000000002
3.660714 -0.13172878999999998
3.661714 -0.13146359000000002
3.662714 -0.13119115
3.663714 -0.13091152
3.664714 -0.13062472
3.665714 -0.13033077999999998
3.666714 -0.13002972000000002
3.667714 -0.12972158
3.668714 -0.12940638999999998
3.669714 -0.12908416
3.670714 -0.12875493999999998
3.671714 -0.12841874
3.672714 -0.12807560999999998
3.673714 -0.12772556999999998
3.674714 -0.12736866
3.675714 -0.12700491
3.676714 -0.12663434
3.677714 -0.12625698999999999
3.678714 -0.12587289000000002
3.679714 -0.12548207
3.680714 -0.12508457
3.681714 -0.12468043
3.682714 -0.12426965
3.683714 -0.12385231000000001
3.684714 -0.1234284
3.685714 -0.12299798
3.686714 -0.12256107000000001
3.687714 -0.12211773000000001
3.688714 -0.12166797
3.689714 -0.12121184
3.690714 -0.12074937000000001
3.691714 -0.1202806
3.692714 -0.11980557
3.693714 -0.11932430999999999
3.694714 -0.11883687
3.695714 -0.11834328
3.696714 -0.11784357000000001
3.697714 -0.11733780999999999
3.698714 -0.11682601
3.699714 -0.11630823000000001
3.700714 -0.1157845
3.701714 -0.11525487
3.702714 -0.11471936999999999
3.703714 -0.11417805
3.704714 -0.11363096
3.705714 -0.11307813000000001
3.706714 -0.1125196
3.707714 -0.11195542000000001
3.708714 -0.11138561999999999
3.709714 -0.11081026
3.710714 -0.11022937000000001
3.711714 -0.109643
3.712714 -0.10905119
3.713714 -0.10845398
3.714714 -0.10785141000000001
3.715714 -0.10724354
3.716714 -0.10663039
3.717714 -0.10601203000000001
3.718714 -0.10538849
3.719714 -0.10475981000000001
3.720714 -0.10412603
3.721714 -0.10348721000000001
3.722714 -0.1028434
3.723714 -0.10219463000000001
3.724714 -0.10154095
3.725714 -0.10088241
3.726714 -0.10021905
3.727714 -0.09955092099999999
3.728714 -0.098878075
3.729714 -0.09820055
3.730714 -0.097518403
3.731714 -0.09683168
3.732714 -0.096140429
3.733714 -0.09544469600000001
3.734714 -0.094744534
3.735714 -0.094039988
3.736714 -0.093331112
3.737714 -0.092617958
3.738714 -0.091900572
3.739714 -0.09117900599999999
3.740714 -0.090453308
3.741714 -0.08972353
3.742714 -0.08898971700000001
3.743714 -0.088251929
3.744714 -0.08751021199999999
3.745714 -0.086764619
3.746714 -0.086015195
3.747714 -0.08526199400000001
3.748714 -0.084505067
3.749714 -0.083744468
3.750714 -0.082980242
3.751714 -0.082212448
3.752714 -0.081441132
3.753714 -0.080666348
3.754714 -0.07988814
3.755714 -0.079106569
3.756714 -0.07832167899999999
3.757714 -0.07753353
3.758714 -0.076742168
3.759714 -0.075947645
3.760714 -0.075150019
3.761714 -0.074349338
3.762714 -0.073545653
3.763714 -0.072739023
3.764714 -0.07192950000000001
3.765714 -0.071117136
3.766714 -0.070301985
3.767714 -0.06948410299999999
3.768714 -0.06866354399999999
3.769714 -0.067840359
3.770714 -0.067014608
3.771714 -0.06618634799999999
3.772714 -0.065355632
3.773714 -0.064522511
3.774714 -0.063687045
3.775714 -0.062849291
3.776714 -0.062009301999999995
3.777714 -0.061167136000000004
3.778714 -0.060322846000000006
3.779714 -0.059476489
3.780714 -0.058628124000000004
3.781714 -0.057777803
3.782714 -0.056925579000000004
3.783714 -0.05607151
3.784714 -0.055215652999999996
3.785714 -0.054358062
3.786714 -0.053498789000000005
3.787714 -0.052637892
3.788714 -0.051775423
3.789714 -0.050911435
3.790714 -0.050045986
3.791714 -0.049179129
3.792714 -0.048310918
3.793714 -0.047441409000000004
3.794714 -0.046570653999999996
3.795714 -0.045698712
3.796714 -0.044825632
3.797714 -0.043951473000000005
3.798714 -0.043076286
3.799714 -0.042200129
3.800714 -0.041323056
3.801714 -0.040445122
3.802714 -0.039566378
3.803714 -0.038686884000000005
3.804714 -0.037806694
3.805714 -0.036925863
3.806714 -0.036044445
3.807714 -0.035162497
3.808714 -0.034280075
3.809714 -0.033397233
3.810714 -0.032514028
3.811714 -0.031630512
3.812714 -0.030746742
3.813714 -0.029862774
3.814714 -0.028978663999999998
3.815714 -0.028094463
3.816714 -0.027210228
3.817714 -0.026326012
3.818714 -0.025441873000000004
3.819714 -0.024557862
3.820714 -0.023674032
3.821714 -0.02279044
3.822714 -0.021907137
3.823714 -0.021024178
3.824714 -0.020141616
3.825714 -0.019259503
3.826714 -0.018377894999999998
3.827714 -0.01749684
3.828714 -0.016616394
3.829714 -0.015736608
3.830714 -0.014857535
3.831714 -0.013979225
3.832714 -0.013101732000000001
3.833714 -0.012225108000000002
3.834714 -0.011349404
3.835714 -0.010474671999999999
3.836714 -0.0096009644
3.837714 -0.0087283319
3.838714 -0.0078568264
3.839714 -0.0069864995999999995
3.840714 -0.0061174032000000005
3.841714 -0.0052495881
3.842714 -0.0043831059999999995
3.843714 -0.0035180081
3.844714 -0.0026543457
3.845714 -0.00179217
3.846714 -0.00093153185
3.847714 -7.2481976e-05
3.848714 0.0007849289399999999
3.849714 0.0016406506
3.850714 0.0024946326
3.851714 0.0033468252
3.852714 0.0041971784
3.853714 0.005045643
3.854714 0.0058921702000000005
3.855714 0.006736710900000001
3.856714 0.0075792166
3.857714 0.0084196392
3.858714 0.0092579314
3.859714 0.010094045
3.860714 0.010927934
3.861714 0.011759551
3.862714 0.01258885
3.863714 0.013415785
3.864714 0.014240309
3.865714 0.015062379
3.866714 0.015881947
3.867714 0.01669897
3.868714 0.017513405000000003
3.869714 0.018325205
3.870714 0.019134326
3.871714 0.019940727000000002
3.872714 0.020744361
3.873714 0.021545186
3.874714 0.022343159
3.875714 0.023138236
3.876714 0.023930376
3.877714 0.024719533000000002
3.878714 0.025505666
3.879714 0.026288732999999998
3.880714 0.027068692999999998
3.881714 0.027845502999999997
3.882714 0.028619121
3.883714 0.029389504999999996
3.884714 0.030156611999999996
3.885714 0.030920404
3.886714 0.031680838
3.887714 0.032437875
3.888714 0.033191475
3.889714 0.033941597
3.890714 0.034688200999999995
3.891714 0.035431245
3.892714 0.036170695
3.893714 0.036906506
3.894714 0.037638645
3.895714 0.038367069999999996
3.896714 0.039091746999999996
3.897714 0.039812634
3.898714 0.040529697
3.899714 0.041242898
3.900714 0.0419522
3.901714 0.042657566
3.902714 0.043358962
3.903714 0.044056351
3.904714 0.044749699999999996
3.905714 0.045438972
3.906714 0.046124132
3.907714 0.046805147
3.908714 0.047481983
3.909714 0.048154604000000004
3.910714 0.048822979
3.911714 0.049487071
3.912714 0.050146849
3.913714 0.050802284
3.914714 0.051453337
3.915714 0.052099983
3.916714 0.052742183
3.917714 0.053379906000000005
3.918714 0.054013124
3.919714 0.054641801
3.920714 0.055265909999999994
3.921714 0.05588542
3.922714 0.056500302
3.923714 0.057110522000000004
3.924714 0.057716051
3.925714 0.058316863999999996
3.926714 0.058912928
3.927714 0.059504213
3.928714 0.060090696
3.929714 0.060672348
3.930714 0.061249139
3.931714 0.061821047
3.932714 0.062388042
3.933714 0.06295010100000001
3.934714 0.063507195
3.935714 0.06405930600000001
3.936714 0.064606406
3.937714 0.06514847
3.938714 0.06568547699999999
3.939714 0.066217402
3.940714 0.066744228
3.941714 0.067265931
3.942714 0.067782489
3.943714 0.068293879
3.944714 0.068800081
3.945714 0.069301081
3.946714 0.069796853
3.947714 0.07028738
3.948714 0.07077264
3.949714 0.071252621
3.950714 0.071727298
3.951714 0.072196656
3.952714 0.072660681
3.953714 0.073119352
3.954714 0.07357265
3.955714 0.074020558
3.956714 0.074463064
3.957714 0.074900145
3.958714 0.07533179
3.959714 0.075757987
3.960714 0.07617871200000001
3.961714 0.076593959
3.962714 0.07700370599999999
3.963714 0.077407941
3.964714 0.077806652
3.965714 0.078199821
3.966714 0.078587438
3.967714 0.07896948399999999
3.968714 0.079345953
3.969714 0.079716829
3.970714 0.080082106
3.971714 0.080441765
3.972714 0.080795801
3.973714 0.081144203
3.974714 0.081486959
3.975714 0.081824057
3.976714 0.082155492
3.977714 0.082481251
3.978714 0.08280132899999999
3.979714 0.08311572
3.980714 0.083424413
3.981714 0.083727401
3.982714 0.084024674
3.983714 0.08431623
3.984714 0.084602059
3.985714 0.084882154
3.986714 0.08515651
3.987714 0.085425121
3.988714 0.08568798700000001
3.989714 0.085945096
3.990714 0.086196442
3.991714 0.086442026
3.992714 0.08668184200000001
3.993714 0.086915883
3.994714 0.087144144
3.995714 0.087366626
3.996714 0.087583321
3.997714 0.087794225
3.998714 0.087999337
3.999714 0.088198658
4.000714 0.088392181
4.001714 0.088579906
4.002714 0.088761834
4.003714 0.088937959
4.004714 0.089108286
4.005714 0.08927281
4.006714 0.08943153699999999
4.007714 0.08958446
4.008714 0.08973158499999999
4.009714 0.089872919
4.010714 0.090008456
4.011714 0.090138207
4.012714 0.090262166
4.013714 0.090380345
4.014714 0.090492744
4.015714 0.090599369
4.016714 0.09070022500000001
4.017715 0.090795319
4.018714 0.09088466199999999
4.019714 0.090968254
4.020714 0.09104610099999999
4.021714 0.09111820799999999
4.022714 0.091184588
4.023714 0.091245247
4.024714 0.091300195
4.025714 0.091349438
4.026714 0.091392983
4.027714 0.091430836
4.028714 0.091463013
4.029714 0.09148951500000001
4.030715 0.09151035299999999
4.031714 0.09152554
4.032714 0.091535086
4.033714 0.091538997
4.034714 0.09153728
4.035714 0.091529952
4.036714 0.091517018
4.037714 0.091498491
4.038714 0.091474381
4.039714 0.09144469499999999
4.040714 0.09140945
4.041714 0.091368653
4.042714 0.091322319
4.043715 0.091270462
4.044714 0.091213093
4.045714 0.091150228
4.046714 0.091081881
4.047714 0.091008062
4.048714 0.090928789
4.049714 0.090844074
4.050714 0.090753939
4.051714 0.090658397
4.052714 0.090557465
4.053714 0.090451154
4.054714 0.090339489
4.055714 0.090222486
4.056714 0.090100162
4.057714 0.08997253599999999
4.058714 0.089839631
4.059714 0.089701457
4.060714 0.08955803899999999
4.061714 0.089409394
4.062714 0.08925554599999999
4.063715 0.08909651099999999
4.064714 0.088932307
4.065714 0.088762952
4.066714 0.088588468
4.067714 0.08840888000000001
4.068714 0.088224205
4.069714 0.08803446
4.070714 0.08783966800000001
4.071714 0.087639852
4.072714 0.08743503100000001
4.073714 0.087225222
4.074714 0.087010447
4.075714 0.086790731
4.076715 0.08656609600000001
4.077714 0.08633656499999999
4.078714 0.086102157
4.079714 0.085862895
4.080714 0.08561880699999999
4.081714 0.08536991099999999
4.082714 0.08511623
4.083714 0.084857794
4.084714 0.084594626
4.085714 0.084326748
4.086714 0.08405418499999999
4.087714 0.08377696500000001
4.088714 0.08349511800000001
4.089714 0.083208666
4.090714 0.08291764
4.091714 0.082622061
4.092714 0.08232196
4.093714 0.082017359
4.094714 0.08170828799999999
4.095714 0.081394776
4.096714 0.081076851
4.097714 0.080754538
4.098714 0.08042787100000001
4.099714 0.080096873
4.100714 0.079761568
4.101714 0.07942199
4.102714 0.079078163
4.103714 0.078730116
4.104714 0.07837787900000001
4.105714 0.078021479
4.106714 0.077660941
4.107714 0.07729629299999999
4.108714 0.076927565
4.109715 0.076554785
4.110714 0.076177984
4.111714 0.075797184
4.112714 0.075412419
4.113714 0.075023714
4.114714 0.074631098
4.115714 0.074234599
4.116714 0.07383424699999999
4.117714 0.073430076
4.118714 0.07302211
4.119714 0.072610378
4.120714 0.072194915
4.121714 0.07177575
4.122715 0.071352912
4.123714 0.070926436
4.124714 0.070496352
4.125714 0.070062693
4.126714 0.069625489
4.127714 0.069184776
4.128714 0.068740582
4.129714 0.068292941
4.130714 0.06784188399999999
4.131714 0.067387446
4.132714 0.06692966
4.133714 0.066468556
4.134714 0.06600417
4.135714 0.065536529
4.136714 0.06506567
4.137714 0.064591627
4.138714 0.064114435
4.139714 0.063634122
4.140714 0.06315072
4.141714 0.062664261
4.142715 0.062174781
4.143714 0.061682309000000005
4.144714 0.06118687999999999
4.145714 0.060688523999999994
4.146714 0.060187274
4.147714 0.059683166999999995
4.148714 0.059176230999999996
4.149714 0.058666494
4.150714 0.058153999
4.151714 0.057638774000000004
4.152714 0.057120847999999995
4.153714 0.056600262000000005
4.154714 0.056077045
4.155715 0.055551232
4.156714 0.055022858
4.157714 0.05449195700000001
4.158714 0.053958566000000006
4.159714 0.053422712000000004
4.160714 0.05288443599999999
4.161714 0.052343769000000005
4.162714 0.051800749
4.163714 0.051255414
4.164714 0.050707789999999996
4.165714 0.05015792
4.166714 0.049605838
4.167714 0.049051578
4.168715 0.04849518
4.169714 0.047936675
4.170714 0.0473761
4.171714 0.046813488
4.172714 0.046248877
4.173714 0.045682298
4.174714 0.045113789
4.175714 0.044543383
4.176714 0.043971118000000003
4.177714 0.043397024
4.178714 0.042821138
4.179714 0.042243491
4.180714 0.041664118
4.181714 0.041083054
4.182714 0.040500335
4.183714 0.039915991
4.184714 0.039330054999999996
4.185714 0.038742562
4.186714 0.038153546999999996
4.187714 0.037563042
4.188715 0.036971082
4.189714 0.036377698
4.190714 0.03578293
4.191714 0.035186805
4.192714 0.034589361
4.193714 0.033990634
4.194714 0.033390656
4.195714 0.032789461
4.196714 0.032187087
4.197714 0.031583567
4.198714 0.030978935
4.199714 0.030373229
4.200714 0.029766481
4.201715 0.029158728999999998
4.202714 0.028550005000000003
4.203714 0.027940346999999997
4.204714 0.027329786000000002
4.205714 0.026718361
4.206714 0.026106106999999996
4.207714 0.025493055000000004
4.208714 0.024879241
4.209714 0.0242647
4.210714 0.023649467
4.211714 0.023033575
4.212714 0.022417058
4.213714 0.021799950999999998
4.214714 0.021182284
4.215714 0.020564093
4.216714 0.019945409
4.217714 0.019326268
4.218714 0.018706699
4.219714 0.018086738
4.220714 0.017466416000000002
4.221714 0.016845764
4.222714 0.016224815
4.223714 0.015603603
4.224714 0.014982157
4.225714 0.014360511000000001
4.226714 0.013738695999999998
4.227714 0.013116744
4.228714 0.012494688
4.229714 0.011872558
4.230714 0.011250388
4.231714 0.01062821
4.232714 0.010006054
4.233714 0.0093839539
4.234715 0.008761941
4.235714 0.008140047400000001
4.236714 0.0075183051999999995
4.237714 0.0068967463
4.238714 0.0062754028
4.239714 0.0056543067
4.240714 0.0050334897
4.241714 0.0044129833
4.242714 0.0037928192
4.243714 0.0031730291
4.244714 0.0025536445
4.245714 0.0019346962
4.246714 0.0013162154999999999
4.247715 0.0006982331800000001
4.248714 8.077966e-05
4.249714 -0.0005361146599999999
4.250714 -0.0011524197
4.251714 -0.0017681055
4.252714 -0.0023831426
4.253714 -0.0029975013999999998
4.254714 -0.0036111527
4.255714 -0.0042240677
4.256714 -0.0048362177
4.257714 -0.0054475739
4.258714 -0.0060581082
4.259714 -0.006667792299999999
4.260714 -0.0072765979
4.261714 -0.0078844969
4.262714 -0.0084914609
4.263714 -0.009097463
4.264714 -0.0097024742
4.265714 -0.010306467
4.266714 -0.010909414000000001
4.267715 -0.011511287
4.268714 -0.012112058
4.269714 -0.012711699000000002
4.270714 -0.013310180999999999
4.271714 -0.013907478
4.272714 -0.014503561000000002
4.273714 -0.015098401
4.274714 -0.01569197
4.275714 -0.016284242
4.276714 -0.016875187
4.277714 -0.017464778
4.278714 -0.018052987
4.279714 -0.018639785
4.280715 -0.019225146000000002
4.281714 -0.019809043000000002
4.282714 -0.020391449
4.283714 -0.020972334999999998
4.284714 -0.021551675
4.285714 -0.022129442
4.286714 -0.022705611
4.287714 -0.023280155
4.288714 -0.02385305
4.289714 -0.024424269
4.290714 -0.024993788
4.291714 -0.025561577000000002
4.292714 -0.026127617
4.293715 -0.026691883
4.294714 -0.027254348999999997
4.295714 -0.027814991
4.296714 -0.028373786999999998
4.297714 -0.028930712
4.298714 -0.029485743000000002
4.299714 -0.030038855
4.300714 -0.030590028999999998
4.301714 -0.031139239
4.302714 -0.031686464000000004
4.303714 -0.03223168
4.304714 -0.032774865
4.305714 -0.033315996
4.306714 -0.033855048
4.307714 -0.034392002
4.308714 -0.034926834999999996
4.309714 -0.035459525
4.310714 -0.035990047
4.311714 -0.036518381
4.312714 -0.037044505000000005
4.313715 -0.037568394
4.314714 -0.038090028
4.315714 -0.038609385999999996
4.316714 -0.039126442
4.317714 -0.039641175
4.318714 -0.040153565
4.319714 -0.04066359
4.320714 -0.041171227
4.321714 -0.041676458
4.322714 -0.042179262
4.323714 -0.042679615000000004
4.324714 -0.0431775
4.325714 -0.043672897
4.326715 -0.044165784
4.327714 -0.044656143
4.328714 -0.045143956
4.329714 -0.045629200999999994
4.330714 -0.046111865
4.331714 -0.046591926
4.332714 -0.047069369
4.333714 -0.047544178
4.334714 -0.048016332
4.335714 -0.048485817
4.336714 -0.048952614
4.337714 -0.049416708999999996
4.338714 -0.049878086
4.339714 -0.050336728
4.340714 -0.050792622
4.341714 -0.051245751000000006
4.342714 -0.051696098
4.343714 -0.052143644999999995
4.344714 -0.052588381000000003
4.345714 -0.053030282000000005
4.346714 -0.053469341999999996
4.347714 -0.053905539
4.348714 -0.05433886
4.349714 -0.054769288
4.350714 -0.055196811
4.351714 -0.055621413
4.352714 -0.056043075000000005
4.353714 -0.05646178600000001
4.354714 -0.056877529
4.355714 -0.05729029099999999
4.356714 -0.057700055
4.357714 -0.058106804
4.358714 -0.058510533
4.359715 -0.058911217
4.360714 -0.059308845
4.361714 -0.059703405999999994
4.362714 -0.060094881
4.363714 -0.060483266
4.364714 -0.060868543
4.365714 -0.061250693
4.366714 -0.061629713
4.367714 -0.062005583
4.368714 -0.062378298
4.369714 -0.062747841
4.370714 -0.06311420599999999
4.371714 -0.063477375
4.372715 -0.063837343
4.373714 -0.064194098
4.374714 -0.06454762800000001
4.375714 -0.064897921
4.376714 -0.06524497300000001
4.377714 -0.065588771
4.378714 -0.06592930300000001
4.379714 -0.066266564
4.380714 -0.066600536
4.381714 -0.06693122
4.382714 -0.067258597
4.383714 -0.067582662
4.384714 -0.067903404
4.385714 -0.068220816
4.386714 -0.068534882
4.387714 -0.068845594
4.388714 -0.069152948
4.389714 -0.069456932
4.390714 -0.069757533
4.391714 -0.070054748
4.392715 -0.070348557
4.393714 -0.07063896
4.394714 -0.070925948
4.395714 -0.071209506
4.396714 -0.071489625
4.397714 -0.071766303
4.398714 -0.072039524
4.399714 -0.072309287
4.400714 -0.072575582
4.401714 -0.072838401
4.402714 -0.073097734
4.403714 -0.07335357399999999
4.404714 -0.073605916
4.405715 -0.07385475300000001
4.406714 -0.074100081
4.407714 -0.074341893
4.408714 -0.07458018400000001
4.409714 -0.074814953
4.410714 -0.075046188
4.411714 -0.075273885
4.412714 -0.07549803699999999
4.413714 -0.075718644
4.414714 -0.075935695
4.415714 -0.076149189
4.416714 -0.07635911999999999
4.417714 -0.07656548399999999
4.418715 -0.07676828
4.419714 -0.076967495
4.420714 -0.077163131
4.421714 -0.077355182
4.422714 -0.077543641
4.423714 -0.077728502
4.424714 -0.077909767
4.425714 -0.07808742199999999
4.426714 -0.078261469
4.427714 -0.078431901
4.428714 -0.078598718
4.429714 -0.078761909
4.430714 -0.07892147399999999
4.431714 -0.079077412
4.432714 -0.079229713
4.433714 -0.079378381
4.434714 -0.079523405
4.435714 -0.079664786
4.436714 -0.079802523
4.437714 -0.07993660999999999
4.438715 -0.080067047
4.439714 -0.080193835
4.440714 -0.08031696799999999
4.441714 -0.080436445
4.442714 -0.080552272
4.443714 -0.080664444
4.444714 -0.080772955
4.445714 -0.08087781000000001
4.446714 -0.08097901
4.447714 -0.081076554
4.448714 -0.08117044300000001
4.449714 -0.081260677
4.450714 -0.081347261
4.451715 -0.081430189
4.452714 -0.081509468
4.453714 -0.081585092
4.454714 -0.081657065
4.455714 -0.081725389
4.456714 -0.08179006400000001
4.457714 -0.081851089
4.458714 -0.08190847
4.459714 -0.081962202
4.460714 -0.082012289
4.461714 -0.082058727
4.462714 -0.082101522
4.463714 -0.08214067200000001
4.464714 -0.082176179
4.465714 -0.08220804200000001
4.466714 -0.082236261
4.467714 -0.082260836
4.468714 -0.082281767
4.469714 -0.08229906099999999
4.470714 -0.082312716
4.471714 -0.082322734
4.472714 -0.082329114
4.473714 -0.082331861
4.474714 -0.082330982
4.475714 -0.082326471
4.476714 -0.08231833899999999
4.477714 -0.082306587
4.478714 -0.082291214
4.479714 -0.082272233
4.480714 -0.08224964300000001
4.481714 -0.082223449
4.482714 -0.082193653
4.483714 -0.082160265
4.484715 -0.082123285
4.485714 -0.08208272
4.486714 -0.082038582
4.487714 -0.081990869
4.488714 -0.081939588
4.489714 -0.081884745
4.490714 -0.081826345
4.491714 -0.081764394
4.492714 -0.081698893
4.493714 -0.081629853
4.494714 -0.08155728000000001
4.495714 -0.081481173
4.496714 -0.081401545
4.497715 -0.081318396
4.498714 -0.081231736
4.499714 -0.081141567
4.500714 -0.081047893
4.501714 -0.080950721
4.502714 -0.080850057
4.503714 -0.080745906
4.504714 -0.080638274
4.505714 -0.080527167
4.506714 -0.080412591
4.507714 -0.080294552
4.508714 -0.08017305500000001
4.509714 -0.080048107
4.510714 -0.079919712
4.511714 -0.07978788299999999
4.512714 -0.07965262000000001
4.513714 -0.079513935
4.514714 -0.079371838
4.515714 -0.07922633700000001
4.516714 -0.079077436
4.517715 -0.078925147
4.518714 -0.078769476
4.519714 -0.078610436
4.520714 -0.078448036
4.521714 -0.078282284
4.522714 -0.078113191
4.523714 -0.077940762
4.524714 -0.07776501599999999
4.525714 -0.07758595700000001
4.526714 -0.077403599
4.527714 -0.07721794500000001
4.528714 -0.077029015
4.529714 -0.076836813
4.530715 -0.076641352
4.531714 -0.076442637
4.532714 -0.076240685
4.533714 -0.076035503
4.534714 -0.07582709700000001
4.535714 -0.075615483
4.536714 -0.075400667
4.537714 -0.07518266200000001
4.538714 -0.074961473
4.539714 -0.074737112
4.540714 -0.074509589
4.541714 -0.074278913
4.542714 -0.074045092
4.543715 -0.07380814100000001
4.544714 -0.073568069
4.545714 -0.073324883
4.546714 -0.073078595
4.547714 -0.072829216
4.548714 -0.07257675799999999
4.549714 -0.072321232
4.550714 -0.07206265
4.551714 -0.07180102399999999
4.552714 -0.07153636
4.553714 -0.071268674
4.554714 -0.070997979
4.555714 -0.070724287
4.556714 -0.07044761399999999
4.557714 -0.070167967
4.558714 -0.069885363
4.559714 -0.069599814
4.560714 -0.069311331
4.561714 -0.06901993199999999
4.562714 -0.068725628
4.563715 -0.068428431
4.564714 -0.068128359
4.565714 -0.06782542300000001
4.566714 -0.067519635
4.567714 -0.067211007
4.568714 -0.066899555
4.569714 -0.066585297
4.570714 -0.06626824599999999
4.571714 -0.065948413
4.572714 -0.065625808
4.573714 -0.065300451
4.574714 -0.064972352
4.575714 -0.064641522
4.576715 -0.064307981
4.577714 -0.063971739
4.578714 -0.06363281300000001
4.579714 -0.063291215
4.580714 -0.062946958
4.581714 -0.062600058
4.582714 -0.062250526
4.583714 -0.061898382
4.584714 -0.061543641
4.585714 -0.061186316000000004
4.586714 -0.060826418
4.587714 -0.060463970000000006
4.588714 -0.060098985
4.589714 -0.05973147299999999
4.590714 -0.059361459000000005
4.591714 -0.05898895900000001
4.592714 -0.058613985
4.593714 -0.058236555
4.594714 -0.057856686000000004
4.595714 -0.057474402
4.596714 -0.057089713
4.597714 -0.056702638
4.598714 -0.056313194
4.599714 -0.055921404
4.600714 -0.055527280000000005
4.601714 -0.055130839
4.602714 -0.054732105
4.603714 -0.054331094999999996
4.604714 -0.05392782
4.605714 -0.053522305000000006
4.606714 -0.053114565999999995
4.607714 -0.052704621
4.608714 -0.052292488
4.609715 -0.051878183
4.610714 -0.05146172499999999
4.611714 -0.05104313
4.612714 -0.050622416999999996
4.613714 -0.050199602
4.614714 -0.049774704
4.615714 -0.049347739
4.616714 -0.048918724999999996
4.617714 -0.048487683000000004
4.618714 -0.04805463
4.619714 -0.047619583
4.620714 -0.04718256
4.621714 -0.046743581
4.622715 -0.046302663
4.623714 -0.045859825
4.624714 -0.045415087
4.625714 -0.044968465
4.626714 -0.044519984000000005
4.627714 -0.044069657000000005
4.628714 -0.043617509
4.629714 -0.043163559000000004
4.630714 -0.042707825
4.631714 -0.04225033
4.632714 -0.041791092
4.633714 -0.041330134
4.634714 -0.040867476
4.635714 -0.040403137
4.636714 -0.039937138
4.637714 -0.0394695
4.638714 -0.039000247
4.639714 -0.038529397
4.640714 -0.038056971999999994
4.641714 -0.037582993
4.642715 -0.03710748
4.643714 -0.036630454
4.644714 -0.036151937
4.645714 -0.035671948
4.646714 -0.035190512
4.647714 -0.034707648
4.648714 -0.034223375
4.649714 -0.033737716
4.650714 -0.033250696
4.651714 -0.03276233
4.652714 -0.032272643999999996
4.653714 -0.031781656
4.654714 -0.031289391
4.655715 -0.030795869
4.656714 -0.030301113
4.657714 -0.029805143
4.658714 -0.029307982
4.659714 -0.028809651999999998
4.660714 -0.028310178
4.661714 -0.02780958
4.662714 -0.027307882999999998
4.663714 -0.026805108
4.664714 -0.026301280000000003
4.665714 -0.025796422
4.666714 -0.025290559
4.667714 -0.024783713000000002
4.668715 -0.02427591
4.669714 -0.023767173
4.670714 -0.023257527
4.671714 -0.022746995
4.672714 -0.022235603
4.673714 -0.021723376
4.674714 -0.021210336
4.675714 -0.020696509000000002
4.676714 -0.02018192
4.677714 -0.019666593
4.678714 -0.019150552
4.679714 -0.018633821999999998
4.680714 -0.018116427
4.681714 -0.017598392
4.682714 -0.017079742
4.683714 -0.016560499
4.684714 -0.016040687999999997
4.685714 -0.015520334
4.686714 -0.014999461
4.687714 -0.014478093000000001
4.688715 -0.013956253999999998
4.689714 -0.013433969
4.690714 -0.012911262000000001
4.691714 -0.012388157
4.692714 -0.01186468
4.693714 -0.011340854999999999
4.694714 -0.010816706
4.695714 -0.010292260000000001
4.696714 -0.009767540199999999
4.697714 -0.0092425726
4.698714 -0.008717383
4.699714 -0.008191997
4.700714 -0.0076664401
4.701715 -0.0071407376000000005
4.702714 -0.0066149158
4.703714 -0.0060890008
4.704714 -0.0055630189
4.705714 -0.0050369963
4.706714 -0.0045109591
4.707714 -0.003984933600000001
4.708714 -0.0034589462
4.709714 -0.0029330235
4.710714 -0.0024071916
4.711714 -0.0018814771
4.712714 -0.0013559064
4.713714 -0.0008305059100000001
4.714714 -0.00030530186
4.715714 0.00021967936999999998
4.716714 0.00074441155
4.717714 0.0012688685
4.718714 0.0017930240999999999
4.719714 0.0023168523
4.720714 0.0028403269
4.721714 0.0033634216000000003
4.722714 0.0038861108
4.723714 0.0044083681
4.724714 0.0049301674
4.725714 0.0054514829
4.726714 0.0059722883
4.727714 0.0064925574000000005
4.728714 0.0070122645
4.729714 0.007531382299999999
4.730714 0.0080498852
4.731714 0.0085677464
4.732714 0.0090849397
4.733714 0.0096014381
4.734715 0.010117214999999999
4.735714 0.010632243000000001
4.736714 0.011146494
4.737714 0.011659943
4.738714 0.012172562
4.739714 0.012684324
4.740714 0.013195199
4.741714 0.013705163
4.742714 0.014214186000000002
4.743714 0.014722241
4.744714 0.015229301
4.745714 0.015735337999999998
4.746714 0.016240324
4.747715 0.016744233
4.748714 0.017247035
4.749714 0.017748703
4.750714 0.018249212
4.751714 0.018748532999999998
4.752714 0.01924664
4.753714 0.019743505
4.754714 0.020239102000000002
4.755714 0.020733404
4.756714 0.021226385
4.757714 0.021718019
4.758714 0.022208279
4.759714 0.022697137
4.760714 0.023184571
4.761714 0.023670553
4.762714 0.024155057
4.763714 0.024638056999999998
4.764714 0.025119531
4.765714 0.025599450000000003
4.766714 0.026077788999999997
4.767715 0.026554520999999998
4.768714 0.027029624000000002
4.769714 0.02750307
4.770714 0.027974834999999997
4.771714 0.028444891000000003
4.772714 0.028913215
4.773714 0.029379781
4.774714 0.029844561
4.775714 0.03030753
4.776714 0.030768663
4.777714 0.031227933
4.778714 0.031685314
4.779714 0.03214078
4.780715 0.032594307999999995
4.781714 0.033045869
4.782714 0.033495435
4.783714 0.033942983
4.784714 0.034388484
4.785714 0.034831912
4.786714 0.035273242999999996
4.787714 0.035712452
4.788714 0.03614951
4.789714 0.036584394
4.790714 0.037017078
4.791714 0.037447535
4.792714 0.03787574
4.793715 0.038301668000000004
4.794714 0.038725298000000005
4.795714 0.039146602
4.796714 0.039565553999999996
4.797714 0.039982134999999995
4.798714 0.040396317
4.799714 0.040808078
4.800714 0.041217392
4.801714 0.041624236999999994
4.802714 0.042028591
4.803714 0.042430428
4.804714 0.042829727
4.805714 0.043226464
4.806714 0.043620617
4.807714 0.04401216
4.808714 0.044401072
4.809714 0.044787332
4.810714 0.045170914
4.811714 0.045551796000000006
4.812714 0.045929957
4.813715 0.046305370000000005
4.814714 0.046678015
4.815714 0.04704787
4.816714 0.047414910000000005
4.817714 0.047779115
4.818714 0.048140459999999996
4.819714 0.048498923
4.820714 0.048854481
4.821714 0.049207109000000006
4.822714 0.049556786
4.823714 0.049903494
4.824714 0.050247204
4.825714 0.0505879
4.826715 0.050925562
4.827714 0.051260163
4.828714 0.051591685
4.829714 0.05192011
4.830714 0.052245415
4.831714 0.052567577000000004
4.832714 0.052886578000000004
4.833714 0.053202396
4.834714 0.053515017000000005
4.835714 0.05382442
4.836714 0.054130581
4.837714 0.054433482000000005
4.838714 0.054733106000000004
4.839714 0.055029435
4.840714 0.055322453
4.841714 0.055612141000000004
4.842714 0.055898476
4.843714 0.056181441
4.844714 0.056461018
4.845714 0.05673719
4.846714 0.057009938999999996
4.847714 0.057279249000000004
4.848714 0.057545095000000004
4.849714 0.057807466
4.850714 0.058066344
4.851714 0.058321706999999993
4.852714 0.058573537
4.853714 0.058821822
4.854714 0.059066538
4.855714 0.05930766899999999
4.856714 0.059545197
4.857714 0.059779110999999996
4.858714 0.060009386000000005
4.859715 0.060236012
4.860714 0.060458964000000004
4.861714 0.060678233000000005
4.862714 0.060893799
4.863714 0.061105646
4.864714 0.061313761
4.865714 0.061518128
4.866714 0.061718730000000006
4.867714 0.061915558999999995
4.868714 0.062108593000000004
4.869714 0.062297826
4.870714 0.062483240999999995
4.871714 0.06266482500000001
4.872715 0.062842574
4.873714 0.06301646899999999
4.874714 0.0631865
4.875714 0.06335265400000001
4.876714 0.063514919
4.877714 0.06367329
4.878714 0.063827756
4.879714 0.063978304
4.880714 0.064124929
4.881714 0.06426762
4.882714 0.064406364
4.883714 0.064541155
4.884714 0.064671988
4.885714 0.064798846
4.886714 0.064921728
4.887714 0.06504061700000001
4.888714 0.065155508
4.889714 0.065266393
4.890714 0.065373268
4.891714 0.065476116
4.892715 0.065574935
4.893714 0.065669714
4.894714 0.065760443
4.895714 0.06584712
4.896714 0.065929734
4.897714 0.066008273
4.898714 0.066082738
4.899714 0.066153117
4.900714 0.066219404
4.901714 0.066281593
4.902714 0.066339679
4.903714 0.06639366000000001
4.904714 0.066443527
4.905715 0.066489278
4.906714 0.066530902
4.907714 0.066568406
4.908714 0.066601776
4.909714 0.06663102
4.910714 0.066656125
4.911714 0.066677097
4.912714 0.06669393
4.913714 0.06670662
4.914714 0.06671516999999999
4.915714 0.066719577
4.916714 0.066719844
4.917714 0.066715968
4.918715 0.06670794699999999
4.919714 0.066695787
4.920714 0.066679483
4.921714 0.066659035
4.922714 0.066634448
4.923714 0.066605723
4.924714 0.066572858
4.925714 0.066535856
4.926714 0.066494715
4.927714 0.06644944100000001
4.928714 0.066400034
4.929714 0.066346495
4.930714 0.066288828
4.931714 0.066227035
4.932714 0.066161121
4.933714 0.066091085
4.934714 0.066016935
4.935714 0.06593867399999999
4.936714 0.065856305
4.937714 0.065769831
4.938715 0.06567926
4.939714 0.065584591
4.940714 0.065485836
4.941714 0.065382995
4.942714 0.065276079
4.943714 0.065165095
4.944714 0.065050047
4.945714 0.06493094299999999
4.946714 0.064807787
4.947714 0.064680597
4.948714 0.06454937399999999
4.949714 0.064414128
4.950714 0.064274872
4.951715 0.064131612
4.952714 0.063984364
4.953714 0.063833129
4.954714 0.063677924
4.955714 0.063518761
4.956714 0.063355645
4.957714 0.063188589
4.958714 0.063017604
4.959714 0.062842702
4.960714 0.062663894
4.961714 0.062481192
4.962714 0.062294607
4.963714 0.062104152
4.964714 0.061909837
4.965714 0.061711674999999994
4.966714 0.061509677000000006
4.967714 0.06130386
4.968714 0.061094231
4.969714 0.060880807
4.970714 0.060663605
4.971714 0.060442631
4.972714 0.06021790899999999
4.973714 0.059989443999999996
4.974714 0.059757254
4.975714 0.059521355
4.976714 0.059281767
4.977714 0.059038505000000005
4.978714 0.058791583
4.979714 0.058541022
4.980714 0.058286834999999995
4.981714 0.058029044999999994
4.982714 0.057767669
4.983714 0.057502725
4.984715 0.057234237
4.985714 0.056962221
4.986714 0.056686701000000006
4.987714 0.056407694
4.988714 0.056125223999999994
4.989714 0.055839313
4.990714 0.055549981
4.991714 0.055257248
4.992714 0.05496114
4.993714 0.054661679
4.994714 0.054358883
4.995714 0.054052780999999994
4.996714 0.053743389
4.997715 0.053430733
4.998714 0.053114834
4.999714 0.052795722
5.000714 0.052473414999999995
5.001714 0.052147935000000006
5.002714 0.051819306
5.003714 0.051487557
5.004714 0.051152706
5.005714 0.050814782
5.006714 0.050473806999999996
5.007714 0.050129799999999995
5.008714 0.049782795
5.009714 0.049432809
5.010714 0.049079872999999996
5.011714 0.048724009000000006
5.012714 0.048365246
5.013714 0.048003607999999996
5.014714 0.047639123
5.015714 0.047271818
5.016714 0.046901719
5.017715 0.046528858
5.018714 0.046153262
5.019714 0.045774956
5.020714 0.045393972
5.021714 0.04501034
5.022714 0.044624091
5.023714 0.044235252
5.024714 0.043843855
5.025714 0.043449932
5.026714 0.043053515
5.027714 0.042654632
5.028714 0.042253316
5.029714 0.0418496
5.030715 0.041443514
5.031714 0.041035091
5.032714 0.040624361
5.033714 0.040211357
5.034714 0.039796112
5.035714 0.039378655
5.036714 0.038959021999999996
5.037714 0.038537243
5.038714 0.038113352
5.039714 0.03768738
5.040714 0.037259358
5.041714 0.036829323000000004
5.042714 0.036397306
5.043715 0.035963338
5.044714 0.035527453
5.045714 0.035089684999999995
5.046714 0.034650069
5.047714 0.034208636
5.048714 0.033765420000000004
5.049714 0.033320457
5.050714 0.032873781000000005
5.051714 0.032425424
5.052714 0.031975424
5.053714 0.031523811
5.054714 0.031070624
5.055714 0.030615896999999996
5.056714 0.030159668
5.057714 0.029701968999999998
5.058714 0.029242839000000003
5.059714 0.028782312
5.060714 0.028320425
5.061714 0.027857217
5.062714 0.027392722999999997
5.063715 0.026926977
5.064714 0.026460018000000002
5.065714 0.025991882999999997
5.066714 0.025522609999999998
5.067714 0.025052234
5.068714 0.024580795000000003
5.069714 0.024108328000000002
5.070714 0.023634871000000002
5.071714 0.023160462
5.072714 0.022685136
5.073714 0.022208934
5.074714 0.021731891
5.075714 0.021254046
5.076715 0.020775435000000002
5.077714 0.020296098000000002
5.078714 0.019816071
5.079714 0.019335392
5.080714 0.018854099
5.081714 0.01837223
5.082714 0.017889823000000003
5.083714 0.017406918
5.084714 0.016923553
5.085714 0.016439766
5.086714 0.015955594
5.087714 0.015471079999999998
5.088714 0.014986259000000002
5.089714 0.014501173
5.090714 0.014015861000000001
5.091714 0.013530361000000001
5.092714 0.013044713999999999
5.093714 0.012558959000000001
5.094714 0.012073138
5.095714 0.011587291
5.096714 0.011101456
5.097714 0.010615675
5.098714 0.010129988
5.099714 0.009644436099999999
5.100714 0.009159058400000001
5.101714 0.0086738961
5.102714 0.0081889899
5.103714 0.007704379799999999
5.104714 0.007220106600000001
5.105714 0.006736210300000001
5.106714 0.006252731
5.107714 0.0057697092
5.108714 0.0052871852
5.109715 0.0048051988
5.110714 0.0043237905999999994
5.111714 0.0038430000000000005
5.112714 0.0033628672000000004
5.113714 0.0028834322
5.114714 0.0024047345999999997
5.115714 0.0019268144
5.116714 0.0014497111
5.117714 0.00097346447
5.118714 0.0004981141000000001
5.119714 2.3699705e-05
5.120714 -0.00044973908
5.121714 -0.0009221627799999999
5.122715 -0.0013935317
5.123714 -0.0018638063999999999
5.124714 -0.0023329472
5.125714 -0.0028009146
5.126714 -0.0032676693
5.127714 -0.0037331715999999997
5.128714 -0.0041973821
5.129714 -0.0046602614
5.130714 -0.0051217703
5.131714 -0.0055818695
5.132714 -0.0060405197
5.133714 -0.006497681900000001
5.134714 -0.0069533169
5.135714 -0.0074073861
5.136714 -0.0078598503
5.137714 -0.0083106715
5.138714 -0.0087598106
5.139714 -0.0092072296
5.140714 -0.0096528907
5.141714 -0.010096756
5.142715 -0.010538788
5.143714 -0.010978949
5.144714 -0.011417201
5.145714 -0.011853509
5.146714 -0.012287835
5.147714 -0.012720143000000001
5.148714 -0.013150397
5.149714 -0.013578559
5.150714 -0.014004596999999999
5.151714 -0.014428473
5.152714 -0.014850152
5.153714 -0.015269601
5.154714 -0.015686784
5.155715 -0.016101667
5.156714 -0.016514215000000002
5.157714 -0.016924394
5.158714 -0.017332172
5.159714 -0.017737514
5.160714 -0.018140387
5.161714 -0.018540757
5.162714 -0.01893859
5.163714 -0.019333855
5.164714 -0.019726518
5.165714 -0.020116547
5.166714 -0.020503909
5.167714 -0.020888571
5.168715 -0.021270501
5.169714 -0.021649667
5.170714 -0.022026036000000002
5.171714 -0.022399577
5.172714 -0.022770257999999998
5.173714 -0.023138047
5.174714 -0.023502913
5.175714 -0.023864825
5.176714 -0.024223752999999997
5.177714 -0.024579666000000003
5.178714 -0.024932533
5.179714 -0.025282323
5.180714 -0.025629008
5.181714 -0.025972558
5.182714 -0.026312945
5.183714 -0.026650141999999998
5.184714 -0.026984117000000002
5.185714 -0.027314844
5.186714 -0.027642294
5.187714 -0.027966440999999998
5.188715 -0.028287258
5.189714 -0.028604717
5.190714 -0.028918793999999998
5.191714 -0.02922946
5.192714 -0.029536692
5.193714 -0.029840462999999998
5.194714 -0.030140748
5.195714 -0.030437522
5.196714 -0.030730761
5.197714 -0.031020442999999998
5.198714 -0.031306542
5.199714 -0.031589033
5.200714 -0.031867894
5.201715 -0.032143103
5.202714 -0.032414639
5.203714 -0.032682475
5.204714 -0.032946593
5.205714 -0.033206967
5.206714 -0.033463578
5.207714 -0.033716406000000004
5.208714 -0.033965427
5.209714 -0.034210621
5.210714 -0.034451968
5.211714 -0.034689446
5.212714 -0.034923038999999996
5.213714 -0.035152726999999995
5.214714 -0.035378488
5.215714 -0.035600303
5.216714 -0.035818157
5.217714 -0.036032029
5.218714 -0.036241906
5.219714 -0.036447766
5.220714 -0.036649595
5.221714 -0.036847376
5.222714 -0.037041094
5.223714 -0.037230732
5.224714 -0.037416277
5.225714 -0.037597714
5.226714 -0.037775028999999995
5.227714 -0.037948208
5.228714 -0.038117240000000004
5.229714 -0.03828211
5.230714 -0.038442807
5.231714 -0.038599319
5.232714 -0.038751634
5.233714 -0.038899737000000004
5.234715 -0.039043624
5.235714 -0.039183279
5.236714 -0.039318693
5.237714 -0.039449858
5.238714 -0.039576762
5.239714 -0.039699394
5.240714 -0.039817748
5.241714 -0.039931812000000004
5.242714 -0.04004158
5.243714 -0.04014704
5.244714 -0.040248188
5.245714 -0.040345013
5.246714 -0.040437511
5.247715 -0.040525672
5.248714 -0.040609488
5.249714 -0.040688957
5.250714 -0.040764071
5.251714 -0.040834822
5.252714 -0.040901208
5.253714 -0.040963225
5.254714 -0.041020868
5.255714 -0.041074137
5.256714 -0.041123026
5.257714 -0.041167531
5.258714 -0.041207654
5.259714 -0.041243393
5.260714 -0.04127475
5.261714 -0.04130172
5.262714 -0.041324308
5.263714 -0.041342512
5.264714 -0.041356336
5.265714 -0.041365784
5.266714 -0.041370856
5.267715 -0.041371558
5.268714 -0.041367891
5.269714 -0.041359858
5.270714 -0.041347469
5.271714 -0.041330725
5.272714 -0.041309631
5.273714 -0.041284193999999996
5.274714 -0.041254418
5.275714 -0.041220310999999996
5.276714 -0.041181879
5.277714 -0.041139129
5.278714 -0.041092068
5.279714 -0.041040702
5.280715 -0.040985041
5.281714 -0.040925093
5.282714 -0.040860864000000004
5.283714 -0.040792362
5.284714 -0.040719596999999996
5.285714 -0.04064258
5.286714 -0.040561316
5.287714 -0.040475818
5.288714 -0.040386095999999996
5.289714 -0.040292161
5.290714 -0.040194023
5.291714 -0.040091694
5.292714 -0.039985185
5.293715 -0.039874512
5.294714 -0.039759685999999995
5.295714 -0.039640721000000004
5.296714 -0.039517635
5.297714 -0.03939044
5.298714 -0.039259152
5.299714 -0.039123787
5.300714 -0.038984363
5.301714 -0.038840895
5.302714 -0.038693403
5.303714 -0.038541906
5.304714 -0.038386422
5.305714 -0.03822697
5.306714 -0.03806357
5.307714 -0.037896243
5.308714 -0.037725008
5.309714 -0.037549884
5.310714 -0.037370896
5.311714 -0.037188063
5.312714 -0.037001405
5.313715 -0.036810947
5.314714 -0.036616708
5.315714 -0.036418714
5.316714 -0.036216984
5.317714 -0.036011543
5.318714 -0.035802415000000004
5.319714 -0.035589619
5.320714 -0.035373183
5.321714 -0.035153126
5.322714 -0.034929477
5.323714 -0.034702258
5.324714 -0.034471494000000005
5.325714 -0.034237208000000005
5.326715 -0.033999429000000005
5.327714 -0.033758182000000005
5.328714 -0.033513492
5.329714 -0.033265383999999995
5.330714 -0.033013889000000005
5.331714 -0.032759033
5.332714 -0.032500844
5.333714 -0.032239349
5.334714 -0.03197458
5.335714 -0.031706563
5.336714 -0.031435330000000004
5.337714 -0.03116091
5.338714 -0.030883335
5.339714 -0.030602633999999997
5.340714 -0.03031884
5.341714 -0.030031984
5.342714 -0.029742097999999998
5.343714 -0.029449214
5.344714 -0.029153365
5.345714 -0.028854582
5.346714 -0.028552901
5.347714 -0.028248352
5.348714 -0.027940971999999998
5.349714 -0.027630792
5.350714 -0.027317848
5.351714 -0.027002173
5.352714 -0.026683799999999997
5.353714 -0.026362767999999998
5.354714 -0.026039107
5.355714 -0.025712853
5.356714 -0.025384044
5.357714 -0.025052714
5.358714 -0.024718899000000003
5.359715 -0.024382633
5.360714 -0.024043953
5.361714 -0.023702897
5.362714 -0.023359501
5.363714 -0.023013803
5.364714 -0.022665839
5.365714 -0.022315647
5.366714 -0.021963266999999998
5.367714 -0.021608736
5.368714 -0.021252093
5.369714 -0.020893377999999997
5.370714 -0.02053263
5.371714 -0.020169889
5.372715 -0.019805196
5.373714 -0.019438591
5.374714 -0.019070115000000002
5.375714 -0.018699809
5.376714 -0.018327715
5.377714 -0.017953875
5.378714 -0.017578329
5.379714 -0.017201122
5.380714 -0.016822293
5.381714 -0.016441886
5.382714 -0.016059941999999997
5.383714 -0.015676505
5.384714 -0.015291615000000001
5.385714 -0.014905317000000001
5.386714 -0.014517653
5.387714 -0.014128664
5.388714 -0.013738393000000002
5.389714 -0.013346882999999999
5.390714 -0.012954175000000002
5.391714 -0.012560311999999999
5.392715 -0.012165338
5.393714 -0.011769293
5.394714 -0.011372221
5.395714 -0.010974164
5.396714 -0.010575165000000001
5.397714 -0.010175267
5.398714 -0.0097745135
5.399714 -0.0093729461
5.400714 -0.0089706089
5.401714 -0.0085675449
5.402714 -0.0081637976
5.403714 -0.007759410800000001
5.404714 -0.0073544288
5.405715 -0.0069488953
5.406714 -0.0065428547
5.407714 -0.0061363506
5.408714 -0.0057294284
5.409714 -0.0053221331
5.410714 -0.0049145092
5.411714 -0.0045066015
5.412714 -0.0040984556
5.413714 -0.0036901165000000004
5.414714 -0.0032816301000000003
5.415714 -0.0028730412000000003
5.416714 -0.0024643956
5.417714 -0.0020557387
5.418715 -0.001647116
5.419714 -0.0012385729
5.420714 -0.0008301548399999999
5.421714 -0.00042190726999999996
5.422714 -1.3875304000000002e-05
5.423714 0.00039389588
5.424714 0.00080136124
5.425714 0.0012084759
5.426714 0.0016151953
5.427714 0.0020214748
5.428714 0.0024272696000000003
5.429714 0.0028325359
5.430714 0.0032372292
5.431714 0.0036413057000000003
5.432714 0.0040447216
5.433714 0.0044474327
5.434714 0.0048493956
5.435714 0.0052505668
5.436714 0.0056509027
5.437714 0.00605036
5.438715 0.0064488951
5.439714 0.0068464651
5.440714 0.007243026600000001
5.441714 0.0076385368
5.442714 0.0080329519
5.443714 0.008426228999999999
5.444714 0.008818325299999999
5.445714 0.0092091977
5.446714 0.0095988034
5.447714 0.0099870987
5.448714 0.010374040999999999
5.449714 0.010759589
5.450714 0.011143697
5.451715 0.011526325
5.452714 0.011907428
5.453714 0.012286966
5.454714 0.012664897000000001
5.455714 0.013041178
5.456714 0.013415766
5.457714 0.013788621
5.458714 0.014159702000000001
5.459714 0.014528967
5.460714 0.014896374999999998
5.461714 0.015261887
5.462714 0.015625461
5.463714 0.015987057
5.464714 0.016346635999999998
5.465714 0.016704158
5.466714 0.017059584
5.467714 0.017412874000000002
5.468714 0.01776399
5.469714 0.018112894
5.470714 0.018459547
5.471714 0.018803911
5.472714 0.019145948
5.473714 0.01948562
5.474714 0.01982289
5.475714 0.02015772
5.476714 0.020490076
5.477714 0.020819918
5.478714 0.021147211
5.479714 0.021471918
5.480714 0.021794003
5.481714 0.022113431
5.482714 0.022430165
5.483714 0.022744171
5.484715 0.023055410999999998
5.485714 0.023363854
5.486714 0.023669461
5.487714 0.023972201000000002
5.488714 0.024272037
5.489714 0.024568939
5.490714 0.02486287
5.491714 0.025153797
5.492714 0.025441690000000003
5.493714 0.025726511
5.494714 0.026008234
5.495714 0.026286824
5.496714 0.026562251
5.497715 0.026834483
5.498714 0.027103488999999998
5.499714 0.027369238999999997
5.500714 0.027631702999999997
5.501714 0.027890856000000002
5.502714 0.028146664000000002
5.503714 0.028399099000000004
5.504714 0.028648134
5.505714 0.028893742
5.506714 0.029135894000000002
5.507714 0.029374563000000003
5.508714 0.029609725000000003
5.509714 0.029841351
5.510714 0.030069414
5.511714 0.030293892
5.512714 0.030514758
5.513714 0.030731986
5.514714 0.030945552999999997
5.515714 0.031155432
5.516714 0.031361600999999996
5.517715 0.031564035000000004
5.518714 0.031762713
5.519714 0.031957609
5.520714 0.032148702
5.521714 0.032335968
5.522714 0.032519386000000004
5.523714 0.032698934
5.524714 0.032874587000000004
5.525714 0.033046328
5.526714 0.033214135
5.527714 0.03337799
5.528714 0.033537869
5.529714 0.033693755
5.530715 0.03384563
5.531714 0.033993475
5.532714 0.034137271
5.533714 0.034277004
5.534714 0.034412654
5.535714 0.034544207
5.536714 0.034671644
5.537714 0.034794954
5.538714 0.034914119
5.539714 0.035029129
5.540714 0.035139968
5.541714 0.035246622
5.542714 0.035349079000000005
5.543715 0.03544733
5.544714 0.035541362
5.545714 0.035631165
5.546714 0.035716727
5.547714 0.035798037000000005
5.548714 0.03587509
5.549714 0.035947873
5.550714 0.036016377
5.551714 0.036080598
5.552714 0.036140523
5.553714 0.036196149
5.554714 0.036247465
5.555714 0.036294467000000004
5.556714 0.036337148
5.557714 0.036375504
5.558714 0.036409526
5.559714 0.036439212
5.560714 0.036464556
5.561714 0.036485551
5.562714 0.036502196
5.563715 0.036514484
5.564714 0.036522414
5.565714 0.036525982000000005
5.566714 0.036525188
5.567714 0.036520025000000005
5.568714 0.036510496
5.569714 0.036496596
5.570714 0.036478328
5.571714 0.036455688
5.572714 0.036428680000000005
5.573714 0.036397303
5.574714 0.036361557
5.575714 0.036321449
5.576715 0.036276979
5.577714 0.036228147999999995
5.578714 0.036174961000000005
5.579714 0.036117423
5.580714 0.036055539
5.581714 0.035989317
5.582714 0.035918757
5.583714 0.03584387
5.584714 0.035764660999999996
5.585714 0.035681139
5.586714 0.035593312
5.587714 0.035501187000000003
5.588714 0.035404775
5.589714 0.035304081
5.590714 0.035199118
5.591714 0.035089897999999994
5.592714 0.034976428
5.593714 0.034858722999999994
5.594714 0.034736792
5.595714 0.034610648
5.596714 0.034480303000000004
5.597714 0.034345768
5.598714 0.034207059
5.599714 0.034064187999999995
5.600714 0.03391717
5.601714 0.033766023
5.602714 0.033610757
5.603714 0.033451390000000004
5.604714 0.033287937
5.605714 0.033120415
5.606714 0.032948842
5.607714 0.032773236
5.608714 0.032593615
5.609715 0.032409996
5.610714 0.032222402
5.611714 0.032030849
5.612714 0.031835359
5.613714 0.031635951
5.614714 0.031432645999999995
5.615714 0.031225468
5.616714 0.031014439
5.617714 0.03079958
5.618714 0.030580914
5.619714 0.030358464999999998
5.620714 0.030132255
5.621714 0.029902312
5.622715 0.029668654000000003
5.623714 0.029431313
5.624714 0.02919031
5.625714 0.028945672
5.626714 0.028697425
5.627714 0.028445595000000004
5.628714 0.028190209
5.629714 0.027931292
5.630714 0.027668875000000002
5.631714 0.027402982
5.632714 0.027133641
5.633714 0.02686088
5.634714 0.026584725000000003
5.635714 0.026305209000000003
5.636714 0.026022358
5.637714 0.0257362
5.638714 0.025446764999999996
5.639714 0.025154086
5.640714 0.02485819
5.641714 0.024559107000000004
5.642715 0.02425687
5.643714 0.023951508
5.644714 0.023643054
5.645714 0.02333154
5.646714 0.023016997
5.647714 0.022699458
5.648714 0.022378958
5.649714 0.02205553
5.650714 0.021729208
5.651714 0.021400026
5.652714 0.021068018
5.653714 0.020733222
5.654714 0.020395673
5.655715 0.020055406
5.656714 0.019712458000000002
5.657714 0.019366866
5.658714 0.019018668
5.659714 0.0186679
5.660714 0.018314601
5.661714 0.017958810000000002
5.662714 0.017600563
5.663714 0.0172399
5.664714 0.016876859
5.665714 0.016511480000000002
5.666714 0.016143803
5.667714 0.015773866
5.668715 0.015401708
5.669714 0.01502737
5.670714 0.014650892
5.671714 0.014272313
5.672714 0.013891675999999999
5.673714 0.013509019
5.674714 0.013124384
5.675714 0.012737811
5.676714 0.012349342
5.677714 0.011959019
5.678714 0.011566881999999999
5.679714 0.011172974
5.680714 0.010777338
5.681714 0.010380014
5.682714 0.0099810459
5.683714 0.0095804768
5.684714 0.0091783491
5.685714 0.0087747067
5.686714 0.008369593
5.687714 0.007963051799999999
5.688715 0.0075551274
5.689714 0.0071458642
5.690714 0.0067353074
5.691714 0.0063235013
5.692714 0.0059104914000000005
5.693714 0.0054963231000000005
5.694714 0.005081042
5.695714 0.0046646936
5.696714 0.0042473239
5.697714 0.0038289788999999997
5.698714 0.0034097051000000003
5.699714 0.0029895486
5.700714 0.0025685555
5.701715 0.0021467724
5.702714 0.0017242459
5.703714 0.0013010223
5.704714 0.0008771483400000001
5.705714 0.00045267037999999996
5.706714 2.7634997e-05
5.707714 -0.00039791124999999996
5.708714 -0.0008239218899999999
5.709714 -0.0012503504
5.710714 -0.0016771502
5.711714 -0.002104275
5.712714 -0.002531678
5.713714 -0.002959313
5.714714 -0.0033871332999999997
5.715714 -0.0038150924
5.716714 -0.0042431438
5.717714 -0.0046712407999999995
5.718714 -0.0050993371
5.719714 -0.005527386
5.720714 -0.0059553407
5.721714 -0.0063831547
5.722714 -0.0068107815999999995
5.723714 -0.0072381749999999995
5.724714 -0.007665287599999999
5.725714 -0.0080920727
5.726714 -0.0085184838
5.727714 -0.0089444744
5.728714 -0.0093699979
5.729714 -0.0097950069
5.730714 -0.010219456
5.731714 -0.010643298
5.732714 -0.011066486
5.733714 -0.011488975
5.734715 -0.011910717
5.735714 -0.012331667000000001
5.736714 -0.012751778
5.737714 -0.013171005
5.738714 -0.013589302
5.739714 -0.014006623
5.740714 -0.014422923
5.741714 -0.014838154000000001
5.742714 -0.015252274000000001
5.743714 -0.015665236
5.744714 -0.016076995
5.745714 -0.016487506
5.746714 -0.016896724999999998
5.747715 -0.017304606
5.748714 -0.017711104999999998
5.749714 -0.018116178
5.750714 -0.01851978
5.751714 -0.018921867000000002
5.752714 -0.019322395
5.753714 -0.019721322
5.754714 -0.020118601
5.755714 -0.020514189
5.756714 -0.020908042
5.757714 -0.021300119
5.758714 -0.021690373
5.759714 -0.022078764
5.760714 -0.022465247
5.761714 -0.02284978
5.762714 -0.02323232
5.763714 -0.023612825
5.764714 -0.023991252
5.765714 -0.024367559
5.766714 -0.024741702
5.767715 -0.025113643
5.768714 -0.025483337
5.769714 -0.025850747
5.770714 -0.026215828
5.771714 -0.026578540999999997
5.772714 -0.026938846000000002
5.773714 -0.027296703999999998
5.774714 -0.027652073
5.775714 -0.028004916
5.776714 -0.028355193
5.777714 -0.028702863999999998
5.778714 -0.029047893
5.779714 -0.029390241
5.780715 -0.029729871
5.781714 -0.030066745
5.782714 -0.030400828
5.783714 -0.030732082
5.784714 -0.031060472000000002
5.785714 -0.031385961
5.786714 -0.031708516
5.787714 -0.032028099
5.788714 -0.032344676
5.789714 -0.032658214
5.790714 -0.032968677
5.791714 -0.033276030000000005
5.792714 -0.033580241
5.793715 -0.033881277
5.794714 -0.034179102
5.795714 -0.034473682
5.796714 -0.034764985000000005
5.797714 -0.035052979000000005
5.798714 -0.035337632
5.799714 -0.035618911999999996
5.800714 -0.035896784
5.801714 -0.036171218000000005
5.802714 -0.036442183999999996
5.803714 -0.036709648
5.804714 -0.036973582000000005
5.805714 -0.037233953
5.806714 -0.037490734
5.807714 -0.03774389
5.808714 -0.037993398
5.809714 -0.038239223
5.810714 -0.038481341
5.811714 -0.038719721
5.812714 -0.038954339000000004
5.813715 -0.039185164
5.814714 -0.039412171
5.815714 -0.039635337
5.816714 -0.039854631
5.817714 -0.040070032
5.818714 -0.040281515
5.819714 -0.040489054
5.820714 -0.040692629
5.821714 -0.040892214999999996
5.822714 -0.041087787
5.823714 -0.041279325
5.824714 -0.041466809
5.825714 -0.041650215000000004
5.826715 -0.041829520999999995
5.827714 -0.042004709
5.828714 -0.042175758
5.829714 -0.042342648
5.830714 -0.042505361
5.831714 -0.042663878
5.832714 -0.042818178
5.833714 -0.042968242999999996
5.834714 -0.043114056
5.835714 -0.043255597
5.836714 -0.043392851
5.837714 -0.0435258
5.838714 -0.043654426999999996
5.839714 -0.043778718
5.840714 -0.043898655
5.841714 -0.04401422
5.842714 -0.044125403
5.843714 -0.044232185
5.844714 -0.044334555000000005
5.845714 -0.044432498
5.846714 -0.044526
5.847714 -0.044615049000000004
5.848714 -0.044699633
5.849714 -0.044779741
5.850714 -0.044855364999999994
5.851714 -0.044926489
5.852714 -0.044993107
5.853714 -0.045055209000000006
5.854714 -0.045112785
5.855714 -0.045165827000000006
5.856714 -0.045214329
5.857714 -0.045258283999999996
5.858714 -0.045297685000000004
5.859715 -0.045332525
5.860714 -0.045362802
5.861714 -0.045388509
5.862714 -0.045409641
5.863714 -0.045426195999999995
5.864714 -0.045438169
5.865714 -0.045445560999999995
5.866714 -0.045448367
5.867714 -0.045446583000000006
5.868714 -0.045440212
5.869714 -0.045429249000000005
5.870714 -0.045413696
5.871714 -0.04539355
5.872715 -0.045368815
5.873714 -0.04533949
5.874714 -0.045305575
5.875714 -0.045267073000000005
5.876714 -0.045223985
5.877714 -0.045176313
5.878714 -0.04512406
5.879714 -0.045067232
5.880714 -0.045005829000000004
5.881714 -0.044939856
5.882714 -0.044869320000000004
5.883714 -0.044794226
5.884714 -0.044714578
5.885714 -0.044630382999999996
5.886714 -0.044541649
5.887714 -0.044448383
5.888714 -0.044350594
5.889714 -0.044248288000000004
5.890714 -0.044141477
5.891714 -0.044030169
5.892715 -0.043914377
5.893714 -0.043794108000000005
5.894714 -0.043669378
5.895714 -0.043540195000000004
5.896714 -0.043406573
5.897714 -0.043268525
5.898714 -0.043126065
5.899714 -0.042979204
5.900714 -0.04282796
5.901714 -0.042672345
5.902714 -0.042512376000000004
5.903714 -0.042348066999999996
5.904714 -0.042179436
5.905715 -0.042006499
5.906714 -0.041829271
5.907714 -0.041647771
5.908714 -0.041462012
5.909714 -0.041272017
5.910714 -0.041077801
5.911714 -0.04087938
5.912714 -0.040676777
5.913714 -0.040470004999999996
5.914714 -0.040259090000000004
5.915714 -0.040044048
5.916714 -0.039824896
5.917714 -0.039601658000000005
5.918715 -0.039374354
5.919714 -0.039143008
5.920714 -0.038907636
5.921714 -0.038668266
5.922714 -0.038424917
5.923714 -0.038177613
5.924714 -0.037926377
5.925714 -0.037671233
5.926714 -0.037412205999999996
5.927714 -0.037149322
5.928714 -0.036882606000000005
5.929714 -0.036612085999999995
5.930714 -0.036337788
5.931714 -0.036059739
5.932714 -0.035777967
5.933714 -0.035492503
5.934714 -0.03520337
5.935714 -0.034910601
5.936714 -0.034614225
5.937714 -0.034314272
5.938715 -0.034010771
5.939714 -0.033703752
5.940714 -0.033393249
5.941714 -0.033079291
5.942714 -0.032761908
5.943714 -0.032441134999999996
5.944714 -0.032117
5.945714 -0.031789538
5.946714 -0.031458779
5.947714 -0.031124757
5.948714 -0.030787502
5.949714 -0.030447048
5.950714 -0.030103431
5.951715 -0.029756682
5.952714 -0.029406833
5.953714 -0.02905392
5.954714 -0.028697975
5.955714 -0.028339034
5.956714 -0.027977131000000002
5.957714 -0.027612300000000003
5.958714 -0.027244576
5.959714 -0.026873994
5.960714 -0.026500588999999998
5.961714 -0.026124399
5.962714 -0.025745458000000002
5.963714 -0.025363805
5.964714 -0.024979476999999996
5.965714 -0.024592513
5.966714 -0.024202946
5.967714 -0.023810819
5.968714 -0.023416166
5.969714 -0.023019030000000003
5.970714 -0.022619449
5.971714 -0.022217461
5.972714 -0.021813107
5.973714 -0.021406427999999998
5.974714 -0.020997461999999998
5.975714 -0.020586253000000002
5.976714 -0.020172838000000002
5.977714 -0.019757260000000002
5.978714 -0.019339560999999998
5.979714 -0.018919782
5.980714 -0.018497964000000002
5.981714 -0.018074148
5.982714 -0.017648378000000003
5.983714 -0.017220694
5.984715 -0.016791139
5.985714 -0.016359755
5.986714 -0.015926585
5.987714 -0.015491672
5.988714 -0.015055056
5.989714 -0.014616783
5.990714 -0.014176893000000001
5.991714 -0.013735432
5.992714 -0.013292440999999999
5.993714 -0.012847963
5.994714 -0.012402043000000001
5.995714 -0.011954724
5.996714 -0.011506049
5.997715 -0.011056063
5.998714 -0.010604809
5.999714 -0.010152333000000001
6.000714 -0.0096986776
6.001714 -0.0092438881
6.002714 -0.0087880093
6.003714 -0.0083310864
6.004714 -0.0078731646
6.005714 -0.0074142881
6.006714 -0.0069545029
6.007714 -0.006493854
6.008714 -0.006032387
6.009714 -0.0055701472
6.010714 -0.0051071802
6.011714 -0.0046435313999999995
6.012714 -0.0041792468000000004
6.013714 -0.0037143716
6.014714 -0.0032489515
6.015714 -0.002783032
6.016714 -0.0023166585
6.017715 -0.0018498766
6.018714 -0.0013827314
6.019714 -0.00091526827
6.020714 -0.00044753251
6.021714 2.0430709999999998e-05
6.022714 0.0004885763699999999
6.023714 0.00095685946
6.024714 0.001425235
6.025714 0.0018936581999999997
6.026714 0.0023620842
6.027714 0.0028304681
6.028714 0.0032987653
6.029714 0.0037669313
6.030715 0.0042349213
6.031714 0.0047026908
6.032714 0.0051701951
6.033714 0.0056373898
6.034714 0.006104230100000001
6.035714 0.0065706714
6.036714 0.007036669599999999
6.037714 0.007502179499999999
6.038714 0.0079671576
6.039714 0.0084315587
6.040714 0.0088953384
6.041714 0.0093584516
6.042714 0.0098208548
6.043715 0.010282503
6.044714 0.010743352
6.045714 0.011203358
6.046714 0.011662476
6.047714 0.012120663
6.048714 0.012577874
6.049714 0.013034065000000001
6.050714 0.013489192999999998
6.051714 0.013943214
6.052714 0.014396086
6.053714 0.014847764000000001
6.054714 0.015298206
6.055714 0.015747368
6.056714 0.016195209000000002
6.057714 0.016641685
6.058714 0.017086755999999998
6.059714 0.017530376
6.060714 0.017972507000000002
6.061714 0.018413106999999998
6.062714 0.018852134
6.063715 0.019289547
6.064714 0.019725305999999998
6.065714 0.020159371
6.066714 0.020591699
6.067714 0.021022253
6.068714 0.02145099
6.069714 0.021877872
6.070714 0.022302858
6.071714 0.022725908
6.072714 0.023146984
6.073714 0.023566047
6.074714 0.023983057000000002
6.075714 0.024397975
6.076715 0.024810761999999997
6.077714 0.025221379
6.078714 0.025629791
6.079714 0.026035955000000003
6.080714 0.026439838
6.081714 0.026841398
6.082714 0.0272406
6.083714 0.027637404999999997
6.084714 0.028031775999999998
6.085714 0.028423677
6.086714 0.028813072
6.087714 0.029199923
6.088714 0.029584192
6.089714 0.029965848
6.090714 0.030344852999999998
6.091714 0.030721171
6.092714 0.031094768
6.093714 0.031465609
6.094714 0.031833662000000006
6.095714 0.032198892
6.096714 0.032561264
6.097714 0.032920748
6.098714 0.033277311000000004
6.099714 0.033630916999999996
6.100714 0.033981536
6.101714 0.034329141
6.102714 0.034673695
6.103714 0.035015171000000005
6.104714 0.035353535
6.105714 0.035688761
6.106714 0.036020818999999996
6.107714 0.036349677
6.108714 0.036675308
6.109715 0.036997682999999996
6.110714 0.037316771000000006
6.111714 0.037632547999999995
6.112714 0.037944986
6.113714 0.038254057
6.114714 0.038559735
6.115714 0.03886199
6.116714 0.039160798999999996
6.117714 0.039456136
6.118714 0.039747971
6.119714 0.040036286
6.120714 0.040321049
6.121714 0.040602239
6.122715 0.040879831
6.123714 0.041153803
6.124714 0.041424128
6.125714 0.041690786
6.126714 0.041953754
6.127714 0.042213008
6.128714 0.042468528000000005
6.129714 0.04272029
6.130714 0.042968278
6.131714 0.043212468
6.132714 0.043452843000000005
6.133714 0.043689381
6.134714 0.043922063000000004
6.135714 0.044150872
6.136714 0.044375789
6.137714 0.044596798
6.138714 0.044813883
6.139714 0.045027025
6.140714 0.045236209
6.141714 0.04544142
6.142715 0.045642641
6.143714 0.045839857
6.144714 0.046033057
6.145714 0.046222223
6.146714 0.046407343999999996
6.147714 0.046588408000000005
6.148714 0.0467654
6.149714 0.046938309
6.150714 0.047107118999999996
6.151714 0.047271824000000004
6.152714 0.04743241
6.153714 0.047588866
6.154714 0.047741181
6.155715 0.047889346
6.156714 0.048033352
6.157714 0.048173187
6.158714 0.048308843000000004
6.159714 0.048440314
6.160714 0.04856759
6.161714 0.048690665
6.162714 0.048809530999999996
6.163714 0.048924179
6.164714 0.049034605
6.165714 0.049140805
6.166714 0.049242773000000004
6.167714 0.049340504
6.168715 0.049433991000000004
6.169714 0.049523235
6.170714 0.04960823
6.171714 0.049688976
6.172714 0.049765472
6.173714 0.049837714000000005
6.174714 0.049905700000000004
6.175714 0.049969432
6.176714 0.050028902
6.177714 0.050084118
6.178714 0.050135079
6.179714 0.05018178499999999
6.180714 0.050224236000000005
6.181714 0.050262432
6.182714 0.050296377999999996
6.183714 0.050326076
6.184714 0.05035152999999999
6.185714 0.050372741000000006
6.186714 0.050389708
6.187714 0.050402444000000005
6.188715 0.050410943
6.189714 0.05041521499999999
6.190714 0.050415262
6.191714 0.05041108799999999
6.192714 0.0504027
6.193714 0.050390104000000005
6.194714 0.050373306
6.195714 0.05035231
6.196714 0.050327118000000004
6.197714 0.050297739999999994
6.198714 0.050264189
6.199714 0.050226465
6.200714 0.050184579
6.201715 0.050138537
6.202714 0.05008835
6.203714 0.050034031
6.204714 0.049975583999999997
6.205714 0.049913028000000005
6.206714 0.049846369
6.207714 0.049775617999999994
6.208714 0.049700786
6.209714 0.049621885
6.210714 0.049538934
6.211714 0.04945193700000001
6.212714 0.049360917
6.213714 0.049265886999999994
6.214714 0.04916685900000001
6.215714 0.04906384900000001
6.216714 0.048956869
6.217714 0.048845941999999996
6.218714 0.048731080999999996
6.219714 0.048612303
6.220714 0.048489623999999995
6.221714 0.048363063
6.222714 0.048232636999999995
6.223714 0.048098364
6.224714 0.047960263
6.225714 0.047818349999999996
6.226714 0.047672645
6.227714 0.047523165
6.228714 0.04736993
6.229714 0.047212958
6.230714 0.04705227
6.231714 0.046887886000000004
6.232714 0.046719826
6.233714 0.046548108000000005
6.234715 0.046372754
6.235714 0.046193786
6.236714 0.046011223
6.237714 0.045825087
6.238714 0.0456354
6.239714 0.045442185
6.240714 0.045245467
6.241714 0.045045264
6.242714 0.044841605
6.243714 0.04463451
6.244714 0.044424005
6.245714 0.044210115
6.246714 0.043992867
6.247715 0.043772283
6.248714 0.043548393
6.249714 0.04332122
6.250714 0.043090794
6.251714 0.042857139
6.252714 0.042620287
6.253714 0.042380262
6.254714 0.042137093
6.255714 0.041890811
6.256714 0.041641443
6.257714 0.041389017
6.258714 0.041133564000000004
6.259714 0.04087511
6.260714 0.040613687999999995
6.261714 0.040349326
6.262714 0.040082054
6.263714 0.039811901000000004
6.264714 0.039538895
6.265714 0.039263070000000004
6.266714 0.038984453
6.267715 0.038703074
6.268714 0.038418965
6.269714 0.038132159
6.270714 0.037842683
6.271714 0.037550571000000005
6.272714 0.037255851
6.273714 0.036958556000000004
6.274714 0.036658716
6.275714 0.036356368
6.276714 0.036051541
6.277714 0.035744265
6.278714 0.035434577
6.279714 0.035122508
6.280715 0.034808094
6.281714 0.034491365999999996
6.282714 0.034172359
6.283714 0.033851108
6.284714 0.033527645
6.285714 0.033202008
6.286714 0.032874232
6.287714 0.032544349
6.288714 0.032212396000000004
6.289714 0.031878412
6.290714 0.031542429
6.291714 0.031204483999999998
6.292714 0.030864612
6.293715 0.030522848999999998
6.294714 0.030179232000000004
6.295714 0.029833795000000003
6.296714 0.029486578
6.297714 0.029137614000000003
6.298714 0.028786939
6.299714 0.028434591000000002
6.300714 0.028080604
6.301714 0.027725016
6.302714 0.02736786
6.303714 0.027009172
6.304714 0.026648992000000003
6.305714 0.026287351000000004
6.306714 0.025924286
6.307714 0.025559834
6.308714 0.025194028
6.309714 0.024826906
6.310714 0.024458504000000002
6.311714 0.024088856
6.312714 0.023718001
6.313715 0.023345972
6.314714 0.022972807
6.315714 0.022598542
6.316714 0.022223214999999998
6.317714 0.02184686
6.318714 0.021469516
6.319714 0.021091219999999997
6.320714 0.020712009
6.321714 0.020331918
6.322714 0.019950987
6.323714 0.019569252999999998
6.324714 0.019186753
6.325714 0.018803525
6.326715 0.018419608
6.327714 0.018035037
6.328714 0.017649852
6.329714 0.01726409
6.330714 0.016877789
6.331714 0.016490986
6.332714 0.016103718
6.333714 0.015716023
6.334714 0.015327940000000002
6.335714 0.014939503
6.336714 0.014550751
6.337714 0.014161720000000001
6.338714 0.013772448
6.339714 0.01338297
6.340714 0.012993322
6.341714 0.012603542
6.342714 0.012213664999999999
6.343714 0.011823727000000001
6.344714 0.011433764
6.345714 0.011043812
6.346714 0.010653905
6.347714 0.010264078999999999
6.348714 0.0098743709
6.349714 0.0094848147
6.350714 0.009095445399999999
6.351714 0.0087062988
6.352714 0.0083174098
6.353714 0.007928814
6.354714 0.007540545599999999
6.355714 0.0071526403
6.356714 0.006765132300000001
6.357714 0.0063780571999999995
6.358714 0.0059914499
6.359715 0.005605344999999999
6.360714 0.0052197774
6.361714 0.0048347822
6.362714 0.0044503933
6.363714 0.0040666459000000005
6.364714 0.003683574
6.365714 0.0033012118
6.366714 0.0029195937
6.367714 0.0025387535
6.368714 0.002158725
6.369714 0.0017795417
6.370714 0.0014012372
6.371714 0.0010238445
6.372715 0.0006473964699999999
6.373714 0.0002719258
6.374714 -0.00010253518999999999
6.375714 -0.00047595440000000003
6.376714 -0.00084830008
6.377714 -0.0012195406
6.378714 -0.0015896449
6.379714 -0.0019585817000000003
6.380714 -0.0023263206
6.381714 -0.0026928309999999997
6.382714 -0.0030580828
6.383714 -0.0034220458
6.384714 -0.0037846909
6.385714 -0.004145988
6.386714 -0.0045059085
6.387714 -0.004864423
6.388714 -0.0052215026
6.389714 -0.0055771186
6.390714 -0.0059312428
6.391714 -0.0062838466
6.392715 -0.006634902099999999
6.393714 -0.0069843816
6.394714 -0.007332256799999999
6.395714 -0.0076785
6.396714 -0.0080230835
6.397714 -0.008365979700000001
6.398714 -0.0087071618
6.399714 -0.0090466026
6.400714 -0.0093842755
6.401714 -0.009720153300000001
6.402714 -0.010054210999999999
6.403714 -0.010386421
6.404714 -0.010716757
6.405715 -0.011045195
6.406714 -0.011371709
6.407714 -0.011696274
6.408714 -0.012018866
6.409714 -0.012339459
6.410714 -0.012658031
6.411714 -0.012974557000000001
6.412714 -0.013289015999999999
6.413714 -0.013601383
6.414714 -0.013911635000000002
6.415714 -0.014219752999999998
6.416714 -0.014525713
6.417714 -0.014829494
6.418715 -0.015131077
6.419714 -0.015430439
6.420714 -0.015727562
6.421714 -0.016022424
6.422714 -0.016315006
6.423714 -0.016605291
6.424714 -0.016893259
6.425714 -0.017178890999999998
6.426714 -0.017462169
6.427714 -0.017743076
6.428714 -0.018021594
6.429714 -0.018297705
6.430714 -0.018571391
6.431714 -0.018842638000000002
6.432714 -0.019111428
6.433714 -0.019377742
6.434714 -0.019641567
6.435714 -0.019902886
6.436714 -0.020161683
6.437714 -0.020417944
6.438715 -0.020671652
6.439714 -0.020922792
6.440714 -0.021171349
6.441714 -0.021417309
6.442714 -0.02166066
6.443714 -0.021901385
6.444714 -0.022139472
6.445714 -0.022374906
6.446714 -0.022607675
6.447714 -0.022837767
6.448714 -0.02306517
6.449714 -0.023289872
6.450714 -0.023511861000000002
6.451715 -0.023731127
6.452714 -0.023947658
6.453714 -0.024161444
6.454714 -0.024372476
6.455714 -0.024580746
6.456714 -0.024786242
6.457714 -0.024988955999999996
6.458714 -0.025188879
6.459714 -0.025386004999999996
6.460714 -0.025580323
6.461714 -0.025771825999999998
6.462714 -0.025960509
6.463714 -0.026146366
6.464714 -0.026329388000000002
6.465714 -0.026509567
6.466714 -0.0266869
6.467714 -0.026861377000000002
6.468714 -0.027032997
6.469714 -0.027201753
6.470714 -0.027367636
6.471714 -0.027530643000000004
6.472714 -0.027690773000000002
6.473714 -0.027848015
6.474714 -0.028002367
6.475714 -0.028153823
6.476714 -0.028302380999999998
6.477714 -0.028448037000000002
6.478714 -0.028590788000000002
6.479714 -0.028730629
6.480714 -0.028867557000000002
6.481714 -0.029001568000000002
6.482714 -0.029132664
6.483714 -0.02926084
6.484715 -0.029386093999999998
6.485714 -0.029508425999999997
6.486714 -0.029627836
6.487714 -0.029744321
6.488714 -0.029857885
6.489714 -0.029968526
6.490714 -0.030076244999999998
6.491714 -0.030181045
6.492714 -0.030282927999999997
6.493714 -0.030381896
6.494714 -0.030477949999999997
6.495714 -0.030571097000000002
6.496714 -0.030661338999999996
6.497715 -0.03074868
6.498714 -0.030833125
6.499714 -0.03091468
6.500714 -0.030993347
6.501714 -0.031069136
6.502714 -0.031142049999999998
6.503714 -0.031212094000000003
6.504714 -0.031279278
6.505714 -0.031343605999999996
6.506714 -0.031405085
6.507714 -0.03146372
6.508714 -0.031519524
6.509714 -0.031572499
6.510714 -0.031622653
6.511714 -0.031669997
6.512714 -0.031714537
6.513714 -0.031756284
6.514714 -0.031795242
6.515714 -0.031831421
6.516714 -0.031864832
6.517715 -0.031895484
6.518714 -0.031923386000000005
6.519714 -0.031948547
6.520714 -0.031970977
6.521714 -0.031990686
6.522714 -0.032007686
6.523714 -0.032021987
6.524714 -0.032033601999999994
6.525714 -0.03204254
6.526714 -0.032048815
6.527714 -0.032052437999999996
6.528714 -0.032053425
6.529714 -0.032051787
6.530715 -0.032047534
6.531714 -0.032040686
6.532714 -0.032031254
6.533714 -0.032019251
6.534714 -0.032004691
6.535714 -0.031987589
6.536714 -0.031967961999999996
6.537714 -0.031945825
6.538714 -0.031921191999999994
6.539714 -0.031894079
6.540714 -0.0318645
6.541714 -0.031832472
6.542714 -0.03179801
6.543715 -0.031761130000000005
6.544714 -0.031721848
6.545714 -0.03168018
6.546714 -0.03163614
6.547714 -0.031589746
6.548714 -0.031541011
6.549714 -0.031489957
6.550714 -0.031436596
6.551714 -0.031380946
6.552714 -0.031323024000000005
6.553714 -0.031262846000000004
6.554714 -0.03120043
6.555714 -0.031135793
6.556714 -0.03106895
6.557714 -0.030999922000000003
6.558714 -0.030928725000000004
6.559714 -0.030855379999999998
6.560714 -0.030779902999999997
6.561714 -0.030702312000000002
6.562714 -0.030622628000000002
6.563715 -0.030540869999999998
6.564714 -0.030457059999999998
6.565714 -0.030371214999999997
6.566714 -0.030283353000000002
6.567714 -0.030193498
6.568714 -0.03010167
6.569714 -0.030007891000000002
6.570714 -0.029912180999999996
6.571714 -0.029814561
6.572714 -0.029715052000000002
6.573714 -0.029613674
6.574714 -0.029510452
6.575714 -0.029405407
6.576715 -0.029298561
6.577714 -0.029189933999999997
6.578714 -0.029079549
6.579714 -0.028967427000000004
6.580714 -0.028853590000000002
6.581714 -0.028738058999999996
6.582714 -0.028620858
6.583714 -0.028502007000000003
6.584714 -0.028381529000000003
6.585714 -0.028259443999999998
6.586714 -0.028135775999999998
6.587714 -0.028010544999999998
6.588714 -0.027883775000000003
6.589714 -0.027755485000000003
6.590714 -0.027625699
6.591714 -0.027494440999999998
6.592714 -0.027361729999999997
6.593714 -0.027227591
6.594714 -0.027092046
6.595714 -0.026955114999999998
6.596714 -0.026816825
6.597714 -0.026677197
6.598714 -0.026536255999999998
6.599714 -0.026394022
6.600714 -0.026250523
6.601714 -0.026105780999999998
6.602714 -0.025959819
6.603714 -0.025812665000000002
6.604714 -0.02566434
6.605714 -0.025514868
6.606714 -0.025364273
6.607714 -0.025212580999999998
6.608714 -0.025059817999999998
6.609715 -0.024906007
6.610714 -0.024751172000000002
6.611714 -0.024595339
6.612714 -0.02443853
6.613714 -0.024280771
6.614714 -0.024122086
6.615714 -0.023962498999999998
6.616714 -0.023802035000000003
6.617714 -0.023640717
6.618714 -0.023478569
6.619714 -0.023315616
6.620714 -0.02315188
6.621714 -0.022987385
6.622715 -0.022822156
6.623714 -0.022656214
6.624714 -0.022489585000000003
6.625714 -0.02232229
6.626714 -0.022154354
6.627714 -0.021985798
6.628714 -0.021816646000000002
6.629714 -0.021646921
6.630714 -0.021476648
6.631714 -0.021305848
6.632714 -0.021134543999999998
6.633714 -0.02096276
6.634714 -0.020790519
6.635714 -0.020617846000000002
6.636714 -0.020444762999999998
6.637714 -0.020271292
6.638714 -0.020097459
6.639714 -0.019923288
6.640714 -0.0197488
6.641714 -0.019574021
6.642715 -0.019398975
6.643714 -0.019223684
6.644714 -0.019048172
6.645714 -0.018872463
6.646714 -0.018696583
6.647714 -0.018520553
6.648714 -0.018344398
6.649714 -0.018168139
6.650714 -0.017991802
6.651714 -0.017815409
6.652714 -0.017638983
6.653714 -0.017462547
6.654714 -0.017286124
6.655715 -0.017109736
6.656714 -0.016933405000000002
6.657714 -0.016757152
6.658714 -0.016580999
6.659714 -0.016404969
6.660714 -0.016229083000000002
6.661714 -0.016053361000000002
6.662714 -0.015877824999999998
6.663714 -0.015702492999999998
6.664714 -0.015527387
6.665714 -0.015352527000000001
6.666714 -0.015177933000000001
6.667714 -0.015003624
6.668715 -0.014829621
6.669714 -0.014655943000000001
6.670714 -0.014482607
6.671714 -0.014309636
6.672714 -0.014137047
6.673714 -0.013964859999999999
6.674714 -0.013793093999999999
6.675714 -0.013621765999999999
6.676714 -0.013450895000000001
6.677714 -0.013280502999999999
6.678714 -0.013110605
6.679714 -0.012941219999999998
6.680714 -0.012772367
6.681714 -0.012604064
6.682714 -0.012436329000000001
6.683714 -0.01226918
6.684714 -0.012102634
6.685714 -0.011936708
6.686714 -0.011771422
6.687714 -0.011606791
6.688715 -0.011442833000000001
6.689714 -0.011279565
6.690714 -0.011117003
6.691714 -0.010955163
6.692714 -0.010794063
6.693714 -0.010633716999999999
6.694714 -0.010474143
6.695714 -0.010315354
6.696714 -0.010157368
6.697714 -0.010000198
6.698714 -0.009843859200000001
6.699714 -0.0096883676
6.700714 -0.0095337367
6.701715 -0.0093799812
6.702714 -0.0092271155
6.703714 -0.0090751535
6.704714 -0.008924109
6.705714 -0.008773995100000001
6.706714 -0.0086248263
6.707714 -0.0084766158
6.708714 -0.0083293766
6.709714 -0.0081831218
6.710714 -0.0080378653
6.711714 -0.007893619499999999
6.712714 -0.0077503973
6.713714 -0.007608211300000001
6.714714 -0.0074670737
6.715714 -0.007326997700000001
6.716714 -0.0071879948999999995
6.717714 -0.007050077700000001
6.718714 -0.0069132577
6.719714 -0.0067775472
6.720714 -0.0066429573
6.721714 -0.006509498800000001
6.722714 -0.0063771833
6.723714 -0.0062460218
6.724714 -0.0061160245
6.725714 -0.005987201399999999
6.726714 -0.005859563
6.727714 -0.0057331185
6.728714 -0.0056078774
6.729714 -0.0054838485
6.730714 -0.0053610409
6.731714 -0.0052394629
6.732714 -0.0051191226000000005
6.733714 -0.0050000279
6.734715 -0.0048821861
6.735714 -0.0047656045
6.736714 -0.0046502901
6.737714 -0.0045362493
6.738714 -0.0044234886
6.739714 -0.0043120144000000004
6.740714 -0.0042018324
6.741714 -0.0040929484
6.742714 -0.0039853679
6.743714 -0.0038790964000000004
6.744714 -0.0037741389
6.745714 -0.0036705005000000003
6.746714 -0.0035681864000000002
6.747715 -0.0034672012
6.748714 -0.0033675493
6.749714 -0.0032692355000000003
6.750714 -0.003172264
6.751714 -0.0030766394
6.752714 -0.0029823654
6.753714 -0.0028894459
6.754714 -0.0027978849
6.755714 -0.002707686
6.756714 -0.0026188525
6.757714 -0.0025313876999999998
6.758714 -0.0024452944000000003
6.759714 -0.0023605753000000003
6.760714 -0.0022772332
6.761714 -0.0021952701
6.762714 -0.002114688
6.763714 -0.0020354884
6.764714 -0.001957673
6.765714 -0.0018812425000000002
6.766714 -0.0018061977
6.767715 -0.0017325390000000002
6.768714 -0.0016602666
6.769714 -0.00158938
6.770714 -0.0015198787000000001
6.771714 -0.0014517618
6.772714 -0.0013850281
6.773714 -0.0013196762
6.774714 -0.0012557042
6.775714 -0.0011931103
6.776714 -0.001131892
6.777714 -0.001072047
6.778714 -0.0010135725
6.779714 -0.00095646565
6.780715 -0.0009007235299999999
6.781714 -0.00084634294
6.782714 -0.0007933204899999999
6.783714 -0.00074165278
6.784714 -0.0006913363000000001
6.785714 -0.00064236738
6.786714 -0.00059474228
6.787714 -0.0005484571800000001
6.788714 -0.00050350818
6.789714 -0.00045989123000000003
6.790714 -0.00041760218
6.791714 -0.00037663681
6.792714 -0.00033699072999999997
6.793715 -0.00029865942
6.794714 -0.00026163818
6.795714 -0.00022592216999999998
6.796714 -0.00019150630000000003
6.797714 -0.0001583853
6.798714 -0.00012655365
6.799714 -9.6005613e-05
6.800714 -6.673514e-05
6.801714 -3.8735936e-05
6.802714 -1.2001398000000001e-05
6.803714 1.3475367999999999e-05
6.804714 3.7701547999999996e-05
6.805714 6.068463e-05
6.806714 8.2432393e-05
6.807714 0.00010295291
6.808714 0.00012225453
6.809714 0.00014034586
6.810714 0.00015723575
6.811714 0.0001729333
6.812714 0.00018744779
6.813715 0.00020078869
6.814714 0.00021296563999999998
6.815714 0.00022398845000000002
6.816714 0.00023386697
6.817714 0.00024261120999999997
6.818714 0.00025023128
6.819714 0.00025673726
6.820714 0.00026213934000000004
6.821714 0.00026644772999999996
6.822714 0.00026967266
6.823714 0.00027182435999999996
6.824714 0.00027291312
6.825714 0.00027294921
6.826715 0.00027194291999999996
6.827714 0.0002699046
6.828714 0.00026684463
6.829714 0.00026277346
6.830714 0.00025770157
6.831714 0.00025163961
6.832714 0.00024459825
6.833714 0.0002365884
6.834714 0.00022762103999999998
6.835714 0.00021770735999999998
6.836714 0.00020685873000000001
6.837714 0.00019508677
6.838714 0.00018240329
6.839714 0.00016882035
6.840714 0.00015435027
6.841714 0.00013900561
6.842714 0.00012279921000000002
6.843714 0.00010574415
6.844714 8.7853778e-05
6.845714 6.9141669e-05
6.846714 4.9621632999999996e-05
6.847714 2.9307699e-05
6.848714 8.2140858e-06
6.849714 -1.3644815e-05
6.850714 -3.6254462999999995e-05
6.851714 -5.9600188000000006e-05
6.852714 -8.3667231e-05
6.853714 -0.00010844077
6.854714 -0.00013390593
6.855714 -0.00016004783
6.856714 -0.00018685159
6.857714 -0.00021430235000000002
6.858714 -0.00024238531999999999
6.859715 -0.00027108574
6.860714 -0.00030038893
6.861714 -0.00033028032000000004
6.862714 -0.00036074534000000004
6.863714 -0.00039176957
6.864714 -0.00042333862999999997
6.865714 -0.00045543824999999994
6.866714 -0.00048805409
6.867714 -0.0005211719299999999
6.868714 -0.00055477758
6.869714 -0.00058885676
6.870714 -0.00062339514
6.871714 -0.00065837839
6.872715 -0.00069379212
6.873714 -0.00072962175
6.874714 -0.00076585266
6.875714 -0.00080246991
6.876714 -0.0008394586099999999
6.877714 -0.0008768034600000001
6.878714 -0.0009144891899999999
6.879714 -0.00095250016
6.880714 -0.00099082063
6.881714 -0.0010294346999999999
6.882714 -0.0010683261
6.883714 -0.0011074786
6.884714 -0.0011468756
6.885714 -0.0011865006
6.886714 -0.0012263367
6.887714 -0.0012663672
6.888714 -0.0013065752
6.889714 -0.0013469436
6.890714 -0.0013874554
6.891714 -0.0014280939000000002
6.892715 -0.0014688419000000001
6.893714 -0.0015096826
6.894714 -0.0015505993
6.895714 -0.0015915755000000002
6.896714 -0.0016325945
6.897714 -0.0016736400000000001
6.898714 -0.0017146956
6.899714 -0.0017557457000000002
6.900714 -0.0017967741
6.901714 -0.0018377652
6.902714 -0.0018787034000000001
6.903714 -0.0019195733
6.904714 -0.0019603598
6.905715 -0.0020010479
6.906714 -0.0020416224
6.907714 -0.0020820687
6.908714 -0.0021223721
6.909714 -0.0021625176
6.910714 -0.0022024908
6.911714 -0.002242277
6.912714 -0.0022818614999999998
6.913714 -0.0023212297
6.914714 -0.002360367
6.915714 -0.0023992588
6.916714 -0.0024378904
6.917714 -0.0024762467
6.918715 -0.002514313
6.919714 -0.0025520745000000003
6.920714 -0.002589516
6.921714 -0.0026266227
6.922714 -0.0026633796
6.923714 -0.0026997714
6.924714 -0.0027357832
6.925714 -0.0027713999
6.926714 -0.0028066064
6.927714 -0.0028413878999999998
6.928714 -0.0028757294999999998
6.929714 -0.0029096163
6.930714 -0.0029430338999999997
6.931714 -0.0029759677999999998
6.932714 -0.0030084035
6.933714 -0.0030403271000000003
6.934714 -0.0030717245000000002
6.935714 -0.0031025821999999996
6.936714 -0.0031328866
6.937714 -0.0031626245000000003
6.938715 -0.0031917829
6.939714 -0.0032203489999999995
6.940714 -0.0032483102
6.941714 -0.0032756543000000003
6.942714 -0.0033023686999999998
6.943714 -0.0033284417000000004
6.944714 -0.0033538618
6.945714 -0.0033786167000000003
6.946714 -0.0034026954
6.947714 -0.0034260861999999997
6.948714 -0.0034487777000000003
6.949714 -0.0034707584
6.950714 -0.0034920172999999997
6.951715 -0.0035125435000000005
6.952714 -0.0035323254000000004
6.953714 -0.003551352
6.954714 -0.0035696121000000003
6.955714 -0.0035870948
6.956714 -0.0036037887
6.957714 -0.0036196830000000003
6.958714 -0.0036347665000000004
6.959714 -0.0036490277000000002
6.960714 -0.0036624559
6.961714 -0.00367504
6.962714 -0.0036867691999999995
6.963714 -0.0036976326
6.964714 -0.0037076192
6.965714 -0.0037167184999999997
6.966714 -0.00372492
6.967714 -0.0037322130000000003
6.968714 -0.0037385877999999997
6.969714 -0.0037440339
6.970714 -0.0037485417
6.971714 -0.0037521017999999997
6.972714 -0.0037547044
6.973714 -0.0037563408
6.974714 -0.0037570017999999997
6.975714 -0.0037566791
6.976714 -0.0037553644
6.977714 -0.0037530495000000002
6.978714 -0.0037497266
6.979714 -0.0037453882999999998
6.980714 -0.003740027
6.981714 -0.0037336358
6.982714 -0.0037262078
6.983714 -0.0037177359999999997
6.984715 -0.0037082144
6.985714 -0.0036976362000000003
6.986714 -0.0036859958000000003
6.987714 -0.0036732865
6.988714 -0.0036595025
6.989714 -0.0036446385
6.990714 -0.0036286881
6.991714 -0.0036116457
6.992714 -0.0035935056
6.993714 -0.0035742625
6.994714 -0.0035539106
6.995714 -0.0035324447
6.996714 -0.003509859
6.997715 -0.0034861485
6.998714 -0.0034613075999999996
6.999714 -0.0034353314
7.000714 -0.0034082146000000003
7.001714 -0.0033799522
7.002714 -0.0033505396000000002
7.003714 -0.0033199718000000004
7.004714 -0.0032882446000000003
7.005714 -0.0032553533000000004
7.006714 -0.0032212942
7.007714 -0.0031860633
7.008714 -0.0031496569
7.009714 -0.0031120719
7.010714 -0.0030733048000000005
7.011714 -0.0030333533
7.012714 -0.0029922144999999997
7.013714 -0.0029498861999999997
7.014714 -0.0029063665
7.015714 -0.0028616536000000002
7.016714 -0.0028157459
7.017715 -0.0027686425
7.018714 -0.0027203423000000003
7.019714 -0.0026708446999999997
7.020714 -0.0026201491
7.021714 -0.0025682551
7.022714 -0.002515163
7.023714 -0.0024608727
7.024714 -0.0024053845
7.025714 -0.0023486988
7.026714 -0.0022908162000000003
7.027714 -0.0022317376
7.028714 -0.0021714637
7.029714 -0.0021099955
7.030715 -0.0020473342
7.031714 -0.001983481
7.032714 -0.0019184372
7.033714 -0.0018522043000000002
7.034714 -0.0017847840000000002
7.035714 -0.0017161781
7.036714 -0.0016463884
7.037714 -0.0015754171
7.038714 -0.0015032663
7.039714 -0.0014299386000000002
7.040714 -0.0013554364
7.041714 -0.0012797627999999999
7.042714 -0.0012029208
7.043715 -0.0011249136000000002
7.044714 -0.0010457448
7.045714 -0.00096541835
7.046714 -0.00088393817
7.047714 -0.00080130867
7.048714 -0.00071753448
7.049714 -0.0006326205
7.050714 -0.00054657194
7.051714 -0.00045939422999999996
7.052714 -0.00037109314
7.053714 -0.00028167467
7.054714 -0.00019114504999999998
7.055714 -9.951073700000001e-05
7.056714 -6.7784597e-06
7.057714 8.7044896e-05
7.058714 0.00018195225
7.059714 0.00027793637
7.060714 0.00037498985
7.061714 0.00047310518
7.062714 0.0005722748
7.063715 0.00067249098
7.064714 0.00077374598
7.065714 0.00087603194
7.066714 0.00097934089
7.067714 0.0010836650000000001
7.068714 0.0011889964
7.069714 0.0012953271
7.070714 0.0014026489
7.071714 0.0015109539
7.072714 0.0016202338999999999
7.073714 0.0017304807
7.074714 0.001841686
7.075714 0.0019538415999999998
7.076715 0.0020669391000000003
7.077714 0.0021809698
7.078714 0.0022959248
7.079714 0.0024117954999999997
7.080714 0.0025285726
7.081714 0.002646247
7.082714 0.0027648091
7.083714 0.0028842493000000003
7.084714 0.0030045574000000003
7.085714 0.0031257234
7.086714 0.0032477368
7.087714 0.0033705870000000004
7.088714 0.0034942626
7.089714 0.0036187528
7.090714 0.0037440463
7.091714 0.0038701313
7.092714 0.003996996
7.093714 0.0041246283
7.094714 0.0042530162
7.095714 0.0043821474000000004
7.096714 0.004512009
7.097714 0.0046425885
7.098714 0.0047738729
7.099714 0.0049058497
7.100714 0.0050385057
7.101714 0.005171827800000001
7.102714 0.0053058029
7.103714 0.005440418
7.104714 0.0055756598000000004
7.105714 0.005711515
7.106714 0.0058479705
7.107714 0.0059850128
7.108714 0.0061226288
7.109715 0.006260805099999999
7.110714 0.0063995284999999996
7.111714 0.0065387852
7.112714 0.0066785615
7.113714 0.006818844100000001
7.114714 0.006959619300000001
7.115714 0.007100873299999999
7.116714 0.0072425915
7.117714 0.007384760799999999
7.118714 0.0075273667
7.119714 0.0076703953000000005
7.120714 0.0078138313
7.121714 0.007957661
7.122715 0.008101869800000001
7.123714 0.008246441600000001
7.124714 0.0083913626
7.125714 0.008536617
7.126714 0.0086821892
7.127714 0.0088280642
7.128714 0.0089742258
7.129714 0.0091206588
7.130714 0.009267346499999999
7.131714 0.0094142735
7.132714 0.0095614232
7.133714 0.0097087803
7.134714 0.009856328000000001
7.135714 0.01000405
7.136714 0.01015193
7.137714 0.010299953
7.138714 0.010448102
7.139714 0.010596361
7.140714 0.010744713
7.141714 0.010893143
7.142715 0.011041635000000001
7.143714 0.011190173999999999
7.144714 0.011338742
7.145714 0.011487326
7.146714 0.011635907000000001
7.147714 0.011784472
7.148714 0.011933004
7.149714 0.012081488000000001
7.150714 0.012229908000000001
7.151714 0.012378249000000001
7.152714 0.012526493999999999
7.153714 0.012674626
7.154714 0.012822633000000002
7.155715 0.012970494999999999
7.156714 0.013118198000000001
7.157714 0.013265725
7.158714 0.013413060999999999
7.159714 0.013560186000000002
7.160714 0.013707088
7.161714 0.013853746
7.162714 0.014000146000000002
7.163714 0.014146269999999999
7.164714 0.014292102000000001
7.165714 0.014437624
7.166714 0.014582819
7.167714 0.014727669
7.168715 0.014872156
7.169714 0.015016264000000001
7.170714 0.015159976
7.171714 0.015303273000000001
7.172714 0.015446138
7.173714 0.015588554000000001
7.174714 0.015730505
7.175714 0.015871972
7.176714 0.016012938
7.177714 0.016153386999999998
7.178714 0.016293302000000003
7.179714 0.016432666000000002
7.180714 0.016571461
7.181714 0.016709672000000002
7.182714 0.016847281999999998
7.183714 0.016984275
7.184714 0.017120635000000002
7.185714 0.017256345
7.186714 0.01739139
7.187714 0.017525753
7.188715 0.017659420000000002
7.189714 0.017792374
7.190714 0.017924600000000002
7.191714 0.018056082
7.192714 0.018186805
7.193714 0.018316752000000002
7.194714 0.018445909
7.195714 0.018574260000000002
7.196714 0.018701788
7.197714 0.018828479999999998
7.198714 0.018954319
7.199714 0.019079291
7.200714 0.019203378
7.201715 0.019326566
7.202714 0.019448838
7.203714 0.01957018
7.204714 0.019690573
7.205714 0.019810005000000002
7.206714 0.019928459000000003
7.207714 0.02004592
7.208714 0.020162371000000002
7.209714 0.020277797
7.210714 0.020392182000000002
7.211714 0.020505513
7.212714 0.020617772
7.213714 0.020728945999999998
7.214714 0.020839017999999997
7.215714 0.020947975
7.216714 0.021055802
7.217714 0.021162484
7.218714 0.021268007
7.219714 0.021372356000000002
7.220714 0.021475517
7.221714 0.021577478
7.222714 0.021678221999999997
7.223714 0.021777739
7.224714 0.021876012
7.225714 0.02197303
7.226714 0.022068778
7.227714 0.022163245
7.228714 0.022256414999999998
7.229714 0.022348277
7.230714 0.022438818
7.231714 0.022528022
7.232714 0.022615879
7.233714 0.022702376
7.234715 0.022787499
7.235714 0.022871235
7.236714 0.022953572999999998
7.237714 0.023034499
7.238714 0.023114000000000003
7.239714 0.023192064000000002
7.240714 0.023268677999999998
7.241714 0.023343832000000002
7.242714 0.02341751
7.243714 0.023489702
7.244714 0.023560395
7.245714 0.023629578999999998
7.246714 0.023697241
7.247715 0.023763369
7.248714 0.023827954
7.249714 0.023890981999999998
7.250714 0.023952444
7.251714 0.024012328
7.252714 0.024070624
7.253714 0.024127323
7.254714 0.024182415
7.255714 0.024235889
7.256714 0.024287736
7.257714 0.024337947
7.258714 0.024386513999999998
7.259714 0.024433428
7.260714 0.024478679000000003
7.261714 0.024522258999999998
7.262714 0.024564159999999998
7.263714 0.024604374999999998
7.264714 0.024642894000000002
7.265714 0.024679711
7.266714 0.024714819
7.267715 0.024748209
7.268714 0.024779874
7.269714 0.024809808
7.270714 0.024838003
7.271714 0.024864453
7.272714 0.024889151
7.273714 0.024912087000000003
7.274714 0.024933257
7.275714 0.024952652
7.276714 0.024970265999999998
7.277714 0.024986091999999998
7.278714 0.025000123000000003
7.279714 0.025012352999999998
7.280715 0.025022774999999997
7.281714 0.025031384
7.282714 0.025038174
7.283714 0.025043135999999997
7.284714 0.025046268
7.285714 0.025047563
7.286714 0.025047016
7.287714 0.02504462
7.288714 0.025040373999999997
7.289714 0.025034271
7.290714 0.025026305
7.291714 0.025016474
7.292714 0.025004774
7.293715 0.024991203000000003
7.294714 0.024975757999999997
7.295714 0.024958435
7.296714 0.024939232
7.297714 0.024918146999999998
7.298714 0.024895175000000002
7.299714 0.024870315
7.300714 0.024843564999999998
7.301714 0.024814924
7.302714 0.024784390999999996
7.303714 0.024751967
7.304714 0.024717645
7.305714 0.024681428000000002
7.306714 0.024643313000000003
7.307714 0.024603301
7.308714 0.024561389000000003
7.309714 0.024517576
7.310714 0.024471862999999996
7.311714 0.024424246
7.312714 0.024374727
7.313715 0.024323307
7.314714 0.024269981
7.315714 0.024214752
7.316714 0.024157618
7.317714 0.024098581
7.318714 0.024037639
7.319714 0.023974793
7.320714 0.023910041
7.321714 0.023843386
7.322714 0.023774827000000002
7.323714 0.023704367
7.324714 0.023632005
7.325714 0.023557743
7.326715 0.023481583
7.327714 0.023403527
7.328714 0.023323575
7.329714 0.023241733
7.330714 0.023158000999999998
7.331714 0.023072383
7.332714 0.022984884
7.333714 0.022895506
7.334714 0.022804254
7.335714 0.022711132
7.336714 0.022616144
7.337714 0.022519295
7.338714 0.022420591
7.339714 0.022320036
7.340714 0.022217636
7.341714 0.022113396
7.342714 0.022007321
7.343714 0.021899419
7.344714 0.021789694
7.345714 0.021678153999999998
7.346714 0.021564803
7.347714 0.021449648
7.348714 0.021332695999999998
7.349714 0.021213950999999998
7.350714 0.02109342
7.351714 0.020971111
7.352714 0.020847030000000003
7.353714 0.020721182
7.354714 0.020593575000000003
7.355714 0.020464214
7.356714 0.020333107
7.357714 0.020200261
7.358714 0.020065684
7.359715 0.019929382
7.360714 0.019791363
7.361714 0.019651634
7.362714 0.019510202
7.363714 0.019367077
7.364714 0.019222267
7.365714 0.019075778
7.366714 0.018927622
7.367714 0.018777807
7.368714 0.018626342
7.369714 0.018473237
7.370714 0.018318501
7.371714 0.018162144
7.372715 0.018004177
7.373714 0.017844609
7.374714 0.017683452
7.375714 0.017520717
7.376714 0.017356412999999998
7.377714 0.017190553
7.378714 0.017023146
7.379714 0.016854206
7.380714 0.016683742
7.381714 0.016511766
7.382714 0.016338289
7.383714 0.016163324
7.384714 0.015986882
7.385714 0.015808974
7.386714 0.015629610999999998
7.387714 0.015448807
7.388714 0.015266571
7.389714 0.015082917999999999
7.390714 0.014897856000000001
7.391714 0.0147114
7.392715 0.014523560999999999
7.393714 0.014334351
7.394714 0.014143782
7.395714 0.013951867
7.396714 0.013758617999999999
7.397714 0.013564047
7.398714 0.013368168
7.399714 0.013170994
7.400714 0.012972537999999999
7.401714 0.012772813
7.402714 0.012571833
7.403714 0.012369613000000002
7.404714 0.012166164
7.405715 0.011961503
7.406714 0.011755643
7.407714 0.0115486
7.408714 0.011340388
7.409714 0.011131021
7.410714 0.010920516
7.411714 0.010708888
7.412714 0.010496152
7.413714 0.010282324
7.414714 0.010067419000000001
7.415714 0.0098514538
7.416714 0.0096344433
7.417714 0.0094164032
7.418715 0.0091973496
7.419714 0.0089772984
7.420714 0.0087562657
7.421714 0.0085342675
7.422714 0.008311319099999999
7.423714 0.0080874364
7.424714 0.007862634799999999
7.425714 0.007636931
7.426714 0.0074103402
7.427714 0.0071828785
7.428714 0.0069545618
7.429714 0.006725406299999999
7.430714 0.0064954278
7.431714 0.006264642399999999
7.432714 0.0060330665
7.433714 0.0058007165
7.434714 0.005567609
7.435714 0.0053337604
7.436714 0.0050991875
7.437714 0.0048639074999999995
7.438715 0.0046279372
7.439714 0.0043912940000000004
7.440714 0.0041539955
7.441714 0.0039160589999999995
7.442714 0.0036775022
7.443714 0.0034383425000000002
7.444714 0.0031985983
7.445714 0.0029582875999999998
7.446714 0.0027174282999999997
7.447714 0.0024760388
7.448714 0.0022341372
7.449714 0.0019917417
7.450714 0.0017488707999999999
7.451715 0.0015055429
7.452714 0.0012617761
7.453714 0.001017589
7.454714 0.00077299974
7.455714 0.0005280266999999999
7.456714 0.00028268814
7.457714 3.7002238e-05
7.458714 -0.00020901284
7.459714 -0.00045533898
7.460714 -0.00070195811
7.461714 -0.00094885227
7.462714 -0.0011960034
7.463714 -0.0014433935999999998
7.464714 -0.0016910049
7.465714 -0.0019388195000000002
7.466714 -0.0021868193999999997
7.467714 -0.0024349869
7.468714 -0.0026833039
7.469714 -0.0029317524000000003
7.470714 -0.0031803142
7.471714 -0.0034289715
7.472714 -0.0036777058999999997
7.473714 -0.0039264993
7.474714 -0.004175333
7.475714 -0.0044241886
7.476714 -0.0046730474
7.477714 -0.004921890999999999
7.478714 -0.005170699999999999
7.479714 -0.0054194555999999994
7.480714 -0.0056681387
7.481714 -0.0059167298
7.482714 -0.0061652098999999995
7.483714 -0.006413559500000001
7.484715 -0.0066617591
7.485714 -0.0069097892000000005
7.486714 -0.007157630200000001
7.487714 -0.007405262300000001
7.488714 -0.007652666
7.489714 -0.0078998222
7.490714 -0.0081467115
7.491714 -0.008393314800000001
7.492714 -0.008639612500000001
7.493714 -0.0088855857
7.494714 -0.0091312155
7.495714 -0.0093764829
7.496714 -0.009621369099999999
7.497715 -0.0098658551
7.498714 -0.010109923
7.499714 -0.010353554000000001
7.500714 -0.01059673
7.501714 -0.010839434
7.502714 -0.011081645999999999
7.503714 -0.011323349
7.504714 -0.011564524999999999
7.505714 -0.011805155999999999
7.506714 -0.012045225
7.507714 -0.012284713999999999
7.508714 -0.012523604
7.509714 -0.012761877999999999
7.510714 -0.01299952
7.511714 -0.013236511000000001
7.512714 -0.013472833000000002
7.513714 -0.013708467
7.514714 -0.013943399
7.515714 -0.014177609
7.516714 -0.014411078999999999
7.517715 -0.014643792000000001
7.518714 -0.014875728999999999
7.519714 -0.015106873000000002
7.520714 -0.015337206
7.521714 -0.015566712
7.522714 -0.015795372000000002
7.523714 -0.016023168
7.524714 -0.016250082
7.525714 -0.016476096
7.526714 -0.016701195000000002
7.527714 -0.01692536
7.528714 -0.017148574
7.529714 -0.017370818
7.530715 -0.017592077
7.531714 -0.017812333
7.532714 -0.018031571
7.533714 -0.018249772
7.534714 -0.018466922
7.535714 -0.018683002
7.536714 -0.018897998
7.537714 -0.019111892999999998
7.538714 -0.019324671
7.539714 -0.019536319
7.540714 -0.019746818
7.541714 -0.019956155
7.542714 -0.020164314
7.543715 -0.02037128
7.544714 -0.02057704
7.545714 -0.020781577
7.546714 -0.020984877
7.547714 -0.021186926
7.548714 -0.021387709
7.549714 -0.021587211999999998
7.550714 -0.021785419
7.551714 -0.021982318
7.552714 -0.022177893
7.553714 -0.02237213
7.554714 -0.022565015
7.555714 -0.022756532
7.556714 -0.022946669
7.557714 -0.023135409
7.558714 -0.023322739000000002
7.559714 -0.023508644
7.560714 -0.02369311
7.561714 -0.023876122
7.562714 -0.024057664000000003
7.563715 -0.024237724
7.564714 -0.024416286
7.565714 -0.024593336
7.566714 -0.024768860999999996
7.567714 -0.024942847
7.568714 -0.025115279000000004
7.569714 -0.025286140999999998
7.570714 -0.025455421000000002
7.571714 -0.025623105
7.572714 -0.025789184
7.573714 -0.025953637999999998
7.574714 -0.026116459
7.575714 -0.02627763
7.576715 -0.026437143000000003
7.577714 -0.026594981
7.578714 -0.026751135000000002
7.579714 -0.026905589
7.580714 -0.027058335
7.581714 -0.02720936
7.582714 -0.027358651
7.583714 -0.027506199000000002
7.584714 -0.027651989
7.585714 -0.027796012000000002
7.586714 -0.027938257
7.587714 -0.028078712000000002
7.588714 -0.028217369
7.589714 -0.028354215000000002
7.590714 -0.028489239
7.591714 -0.02862243
7.592714 -0.028753775000000002
7.593714 -0.028883267
7.594714 -0.029010895999999998
7.595714 -0.029136648
7.596714 -0.029260514
7.597714 -0.029382485
7.598714 -0.02950255
7.599714 -0.029620697
7.600714 -0.029736916999999998
7.601714 -0.029851202
7.602714 -0.02996354
7.603714 -0.030073919
7.604714 -0.030182331
7.605714 -0.030288766999999998
7.606714 -0.030393217
7.607714 -0.030495675
7.608714 -0.030596125999999998
7.609715 -0.030694567000000002
7.610714 -0.030790988
7.611714 -0.030885381
7.612714 -0.030977736
7.613714 -0.031068048
7.614714 -0.031156311
7.615714 -0.031242516999999997
7.616714 -0.031326656
7.617714 -0.031408726
7.618714 -0.031488718
7.619714 -0.031566629
7.620714 -0.03164245
7.621714 -0.031716179
7.622715 -0.031787809
7.623714 -0.031857335
7.624714 -0.031924751
7.625714 -0.031990052
7.626714 -0.032053233
7.627714 -0.032114292999999995
7.628714 -0.032173222
7.629714 -0.032230018
7.630714 -0.032284678
7.631714 -0.032337193
7.632714 -0.032387562999999994
7.633714 -0.03243578
7.634714 -0.032481839
7.635714 -0.03252574
7.636714 -0.032567474
7.637714 -0.032607038000000005
7.638714 -0.032644428
7.639714 -0.032679641
7.640714 -0.032712671
7.641714 -0.032743515
7.642715 -0.032772167
7.643714 -0.032798626
7.644714 -0.032822887
7.645714 -0.032844945
7.646714 -0.032864799
7.647714 -0.032882448
7.648714 -0.032897884
7.649714 -0.032911109
7.650714 -0.032922119
7.651714 -0.032930911
7.652714 -0.032937486
7.653714 -0.032941843
7.654714 -0.032943979
7.655715 -0.032943895
7.656714 -0.03294159
7.657714 -0.032937064
7.658714 -0.032930315
7.659714 -0.032921345000000005
7.660714 -0.032910157
7.661714 -0.032896748999999996
7.662714 -0.032881123
7.663714 -0.032863279999999995
7.664714 -0.032843222000000005
7.665714 -0.032820948
7.666714 -0.032796463
7.667714 -0.032769766000000006
7.668715 -0.03274086
7.669714 -0.032709746
7.670714 -0.032676424999999995
7.671714 -0.0326409
7.672714 -0.032603173
7.673714 -0.032563249
7.674714 -0.032521124
7.675714 -0.032476804000000005
7.676714 -0.032430291
7.677714 -0.032381585
7.678714 -0.032330690999999995
7.679714 -0.032277612
7.680714 -0.032222350000000004
7.681714 -0.032164907
7.682714 -0.032105285000000004
7.683714 -0.032043489
7.684714 -0.031979521999999996
7.685714 -0.031913389
7.686714 -0.031845091
7.687714 -0.031774633999999996
7.688715 -0.031702023
7.689714 -0.031627261
7.690714 -0.031550353999999996
7.691714 -0.031471308
7.692714 -0.031390126
7.693714 -0.031306812999999996
7.694714 -0.031221376
7.695714 -0.03113382
7.696714 -0.031044154
7.697714 -0.030952380999999998
7.698714 -0.030858505999999997
7.699714 -0.030762535999999997
7.700714 -0.03066448
7.701715 -0.030564339
7.702714 -0.030462124
7.703714 -0.030357839
7.704714 -0.030251491
7.705714 -0.030143087
7.706714 -0.030032635999999998
7.707714 -0.029920138000000002
7.708714 -0.029805605000000002
7.709714 -0.029689042000000002
7.710714 -0.029570455000000002
7.711714 -0.029449852000000002
7.712714 -0.02932724
7.713714 -0.029202626000000002
7.714714 -0.029076018999999998
7.715714 -0.028947424
7.716714 -0.028816846
7.717714 -0.028684299
7.718714 -0.028549787
7.719714 -0.028413319
7.720714 -0.028274901
7.721714 -0.028134545
7.722714 -0.027992259000000002
7.723714 -0.027848050000000003
7.724714 -0.027701928
7.725714 -0.027553902999999998
7.726714 -0.027403985999999998
7.727714 -0.027252187
7.728714 -0.027098515
7.729714 -0.026942981999999997
7.730714 -0.026785594
7.731714 -0.026626367
7.732714 -0.026465309000000003
7.733714 -0.026302432999999997
7.734715 -0.026137749000000002
7.735714 -0.025971272
7.736714 -0.025803011
7.737714 -0.025632976999999998
7.738714 -0.025461183000000002
7.739714 -0.025287643
7.740714 -0.025112368
7.741714 -0.02493537
7.742714 -0.024756661
7.743714 -0.024576254999999998
7.744714 -0.024394164
7.745714 -0.024210401
7.746714 -0.024024979000000002
7.747715 -0.023837911
7.748714 -0.023649209
7.749714 -0.023458888
7.750714 -0.02326696
7.751714 -0.02307344
7.752714 -0.022878339
7.753714 -0.022681673
7.754714 -0.022483456
7.755714 -0.0222837
7.756714 -0.022082421
7.757714 -0.021879631
7.758714 -0.021675347
7.759714 -0.021469581
7.760714 -0.021262349
7.761714 -0.021053666000000002
7.762714 -0.020843546
7.763714 -0.020632005000000002
7.764714 -0.020419058
7.765714 -0.02020472
7.766714 -0.019989006
7.767715 -0.019771932
7.768714 -0.019553512
7.769714 -0.019333763
7.770714 -0.019112701
7.771714 -0.018890339
7.772714 -0.018666692999999998
7.773714 -0.01844178
7.774714 -0.018215616
7.775714 -0.017988215
7.776714 -0.017759591999999998
7.777714 -0.017529765
7.778714 -0.017298748
7.779714 -0.017066556
7.780715 -0.016833206
7.781714 -0.016598713
7.782714 -0.016363093
7.783714 -0.016126363
7.784714 -0.015888538
7.785714 -0.015649635000000002
7.786714 -0.015409669
7.787714 -0.015168657
7.788714 -0.014926617
7.789714 -0.014683563
7.790714 -0.014439515000000002
7.791714 -0.014194488
7.792714 -0.013948501
7.793715 -0.013701570000000001
7.794714 -0.013453712999999999
7.795714 -0.013204948000000001
7.796714 -0.012955291999999998
7.797714 -0.012704765000000002
7.798714 -0.012453384
7.799714 -0.012201166
7.800714 -0.011948132
7.801714 -0.011694297999999999
7.802714 -0.011439685
7.803714 -0.01118431
7.804714 -0.010928194
7.805714 -0.010671353
7.806714 -0.010413807
7.807714 -0.010155576
7.808714 -0.0098966775
7.809714 -0.009637131
7.810714 -0.009376955099999999
7.811714 -0.0091161695
7.812714 -0.0088547924
7.813715 -0.0085928426
7.814714 -0.0083303399
7.815714 -0.0080673024
7.816714 -0.0078037498
7.817714 -0.0075397009
7.818714 -0.007275174000000001
7.819714 -0.0070101887
7.820714 -0.0067447639999999994
7.821714 -0.006478918700000001
7.822714 -0.0062126717
7.823714 -0.0059460424000000005
7.824714 -0.0056790497
7.825714 -0.0054117128
7.826715 -0.0051440511
7.827714 -0.0048760841
7.828714 -0.0046078312
7.829714 -0.0043393116
7.830714 -0.0040705454
7.831714 -0.0038015522
7.832714 -0.0035323515
7.833714 -0.0032629636
7.834714 -0.0029934081
7.835714 -0.0027237051
7.836714 -0.0024538747000000002
7.837714 -0.0021839371
7.838714 -0.0019139125
7.839714 -0.0016438209
7.840714 -0.0013736827
7.841714 -0.001103518
7.842714 -0.00083334708
7.843714 -0.00056319
7.844714 -0.00029306693
7.845714 -2.2998023999999998e-05
7.846714 0.00024699664
7.847714 0.00051689708
7.848714 0.0007866832699999999
7.849714 0.0010563353
7.850714 0.0013258331
7.851714 0.0015951569
7.852714 0.0018642872000000001
7.853714 0.0021332036
7.854714 0.0024018869
7.855714 0.0026703172
7.856714 0.0029384745999999997
7.857714 0.0032063395
7.858714 0.0034738920999999997
7.859715 0.003741113
7.860714 0.0040079824
7.861714 0.0042744803
7.862714 0.0045405872000000005
7.863714 0.0048062833
7.864714 0.0050715491
7.865714 0.0053363645
7.866714 0.0056007098
7.867714 0.005864565499999999
7.868714 0.0061279119000000005
7.869714 0.006390729
7.870714 0.0066529967
7.871714 0.0069146954
7.872715 0.0071758055
7.873714 0.0074363066
7.874714 0.0076961797999999994
7.875714 0.0079554047
7.876714 0.0082139617
7.877714 0.0084718311
7.878714 0.0087289933
7.879714 0.008985428600000001
7.880714 0.0092411174
7.881714 0.00949604
7.882714 0.0097501768
7.883714 0.010003508000000001
7.884714 0.010256015
7.885714 0.010507677
7.886714 0.010758475
7.887714 0.011008391000000001
7.888714 0.011257405
7.889714 0.011505499
7.890714 0.011752651999999999
7.891714 0.011998847
7.892715 0.012244063999999999
7.893714 0.012488286
7.894714 0.012731494
7.895714 0.012973668
7.896714 0.013214790999999998
7.897714 0.013454843000000001
7.898714 0.013693808
7.899714 0.013931666
7.900714 0.014168401
7.901714 0.014403994
7.902714 0.014638426
7.903714 0.01487168
7.904714 0.015103738
7.905715 0.015334583
7.906714 0.015564195999999999
7.907714 0.015792559
7.908714 0.016019656
7.909714 0.016245469000000002
7.910714 0.016469980000000002
7.911714 0.016693171
7.912714 0.016915025
7.913714 0.017135526
7.914714 0.017354655
7.915714 0.017572395
7.916714 0.01778873
7.917714 0.018003643
7.918715 0.018217116
7.919714 0.018429133
7.920714 0.018639678
7.921714 0.018848733
7.922714 0.019056285
7.923714 0.019262315
7.924714 0.019466807
7.925714 0.019669747
7.926714 0.019871118
7.927714 0.020070905
7.928714 0.020269094
7.929714 0.020465668
7.930714 0.020660614
7.931714 0.020853916
7.932714 0.021045559
7.933714 0.02123553
7.934714 0.021423814
7.935714 0.021610397
7.936714 0.021795265
7.937714 0.021978404
7.938715 0.022159801
7.939714 0.022339441
7.940714 0.022517311999999998
7.941714 0.0226934
7.942714 0.022867693
7.943714 0.023040177
7.944714 0.02321084
7.945714 0.023379669
7.946714 0.023546649
7.947714 0.02371177
7.948714 0.023875019
7.949714 0.024036382000000002
7.950714 0.024195848
7.951715 0.024353403
7.952714 0.024509036999999997
7.953714 0.024662734000000002
7.954714 0.024814485
7.955714 0.024964276
7.956714 0.025112098
7.957714 0.025257937
7.958714 0.02540178
7.959714 0.025543617
7.960714 0.025683438
7.961714 0.025821227000000002
7.962714 0.025956976000000003
7.963714 0.026090672999999998
7.964714 0.02622231
7.965714 0.026351873999999997
7.966714 0.026479355
7.967714 0.026604743
7.968714 0.026728027
7.969714 0.026849197
7.970714 0.026968247
7.971714 0.027085165
7.972714 0.027199941999999998
7.973714 0.027312571
7.974714 0.027423041000000002
7.975714 0.027531345
7.976714 0.027637475
7.977714 0.027741422
7.978714 0.027843178000000003
7.979714 0.027942736
7.980714 0.028040087999999998
7.981714 0.028135226
7.982714 0.02822814
7.983714 0.028318826999999998
7.984715 0.028407277
7.985714 0.028493485
7.986714 0.028577444
7.987714 0.028659144
7.988714 0.028738583
7.989714 0.028815752000000004
7.990714 0.028890642
7.991714 0.028963250000000003
7.992714 0.029033571
7.993714 0.029101598
7.994714 0.029167323
7.995714 0.029230744
7.996714 0.029291853000000003
7.997715 0.029350648
7.998714 0.029407121
7.999714 0.029461268999999998
8.000714 0.029513089000000003
8.001715 0.029562574
8.002714 0.029609721999999998
8.003715 0.02965453
8.004714 0.029696992999999998
8.005714 0.029737109
8.006714 0.029774875
8.007714 0.029810288
8.008715 0.029843347
8.009714 0.029874049000000003
8.010715 0.02990239
8.011714 0.029928371
8.012714 0.029951992
8.013714 0.029973248999999997
8.014714 0.029992143
8.015715 0.030008671
8.016714 0.030022836
8.017715 0.030034635
8.018714 0.030044068
8.019714 0.030051137
8.020715 0.03005584
8.021714 0.030058177
8.022715 0.030058148
8.023714 0.030055756
8.024714 0.030050999999999998
8.025714 0.030043878000000003
8.026714 0.030034393
8.027715 0.030022548000000003
8.028714 0.03000834
8.029715 0.029991771
8.030714 0.029972845
8.031714 0.029951560999999998
8.032714 0.029927920000000004
8.033714 0.029901924
8.034715 0.029873577000000002
8.035714 0.029842879
8.036715 0.029809831000000002
8.037714 0.029774441
8.038714 0.029736708
8.039714 0.029696635000000002
8.040714 0.029654227999999998
8.041715 0.029609489000000003
8.042714 0.029562422
8.043715 0.029513032999999998
8.044714 0.029461324
8.045714 0.029407305
8.046714 0.029350977000000004
8.047714 0.029292348
8.048715 0.029231422
8.049714 0.029168205
8.050714 0.029102707000000002
8.051714 0.02903493
8.052714 0.028964886000000002
8.053715 0.028892577
8.054714 0.028818013
8.055715 0.0287412
8.056714 0.028662145000000003
8.057714 0.028580857999999997
8.058714 0.028497343999999997
8.059714 0.028411613000000002
8.060715 0.028323672999999997
8.061714 0.02823353
8.062715 0.028141195
8.063714 0.028046674999999997
8.064714 0.027949977
8.065714 0.027851108
8.066714 0.027750080000000003
8.067715 0.027646901
8.068714 0.02754158
8.069715 0.027434126
8.070714 0.027324547
8.071714 0.027212853000000002
8.072714 0.027099053999999997
8.073714 0.026983159000000003
8.074715 0.026865178
8.075714 0.026745125
8.076715 0.026623005
8.077714 0.026498834000000002
8.078714 0.026372619
8.079714 0.026244373
8.080714 0.026114106999999998
8.081715 0.025981833000000003
8.082714 0.025847566
8.083714 0.025711313000000003
8.084714 0.025573091000000003
8.085714 0.025432912
8.086715 0.025290786
8.087714 0.025146731000000002
8.088715 0.025000758
8.089714 0.024852881
8.090714 0.024703113000000002
8.091714 0.024551468
8.092714 0.024397961
8.093715 0.024242605
8.094714 0.024085415
8.095715 0.023926405
8.096714 0.023765588
8.097714 0.023602981
8.098714 0.023438598
8.099714 0.023272453000000002
8.100715 0.02310456
8.101714 0.022934935
8.102715 0.02276359
8.103714 0.022590543
8.104714 0.022415808
8.105714 0.0222394
8.106714 0.022061332
8.107715 0.021881623
8.108714 0.021700287
8.109715 0.021517339
8.110714 0.021332796
8.111714 0.021146674
8.112714 0.02095899
8.113714 0.020769758
8.114715 0.020578997
8.115714 0.020386722
8.116714 0.020192954
8.117714 0.019997706
8.118714 0.019800999
8.119715 0.01960285
8.120714 0.019403275999999997
8.121715 0.019202297
8.122714 0.018999931
8.123714 0.018796194999999998
8.124714 0.018591111
8.125714 0.018384695000000003
8.126715 0.018176966
8.127714 0.017967945
8.128715 0.017757651
8.129714 0.017546103
8.130714 0.017333319
8.131714 0.017119318
8.132714 0.016904122
8.133715 0.016687748
8.134714 0.016470216
8.135715 0.016251545
8.136714 0.016031756
8.137714 0.015810867
8.138714 0.015588898
8.139714 0.015365868000000001
8.140715 0.015141796
8.141714 0.014916703
8.142715 0.014690607
8.143714 0.014463527
8.144714 0.014235484
8.145715 0.014006496
8.146714 0.013776585
8.147715 0.013545768000000001
8.148714 0.013314066999999999
8.149714 0.013081499000000002
8.150714 0.012848088
8.151714 0.012613852000000002
8.152715 0.012378811
8.153714 0.012142985
8.154715 0.011906396999999999
8.155714 0.011669065
8.156714 0.011431012
8.157714 0.011192257
8.158714 0.010952823
8.159715 0.01071273
8.160714 0.010472001
8.161715 0.010230656000000001
8.162714 0.0099887169
8.163714 0.0097462063
8.164714 0.0095031457
8.165714 0.009259556799999999
8.166715 0.0090154615
8.167714 0.0087708817
8.168715 0.0085258398
8.169714 0.0082803577
8.170714 0.008034458
8.171714 0.0077881625
8.172714 0.007541493000000001
8.173715 0.007294471299999999
8.174714 0.00704712
8.175714 0.006799461000000001
8.176714 0.006551515999999999
8.177714 0.0063033069
8.178715 0.0060548555
8.179714 0.005806184000000001
8.180715 0.0055573142
8.181714 0.0053082684
8.182714 0.0050590679
8.183714 0.004809735
8.184714 0.0045602916
8.185715 0.0043107593000000005
8.186714 0.0040611605
8.187715 0.0038115169
8.188714 0.0035618505
8.189714 0.0033121833000000003
8.190714 0.0030625375
8.191714 0.0028129349
8.192715 0.0025633974
8.193714 0.0023139472000000003
8.194715 0.0020646063
8.195714 0.0018153967
8.196714 0.0015663405
8.197714 0.0013174596
8.198714 0.001068776
8.199715 0.00082031165
8.200714 0.00057208854
8.201715 0.00032412852
8.202714 7.6453512e-05
8.203714 -0.0001709146
8.204714 -0.00041795402
8.205714 -0.00066464295
8.206715 -0.00091095962
8.207714 -0.0011568824
8.208714 -0.0014023894
8.209714 -0.0016474592
8.210714 -0.0018920701999999999
8.211715 -0.0021362008000000003
8.212714 -0.0023798293
8.213715 -0.0026229345
8.214714 -0.0028654949
8.215714 -0.0031074895000000003
8.216714 -0.0033488966
8.217714 -0.0035896948000000003
8.218715 -0.0038298633000000003
8.219714 -0.0040693809
8.220715 -0.0043082262
8.221714 -0.0045463785
8.222714 -0.0047838166
8.223714 -0.0050205195
8.224714 -0.0052564665
8.225715 -0.0054916363
8.226714 -0.0057260084000000004
8.227715 -0.0059595615
8.228714 -0.0061922750000000006
8.229714 -0.006424127799999999
8.230714 -0.0066550994
8.231714 -0.0068851688
8.232715 -0.0071143157
8.233714 -0.0073425188
8.234715 -0.0075697579
8.235714 -0.0077960124999999995
8.236714 -0.0080212616
8.237714 -0.0082454855
8.238714 -0.0084686631
8.239715 -0.0086907748
8.240714 -0.0089117995
8.241714 -0.0091317183
8.242714 -0.0093505107
8.243714 -0.0095681571
8.244715 -0.009784638
8.245714 -0.0099999335
8.246715 -0.010214025
8.247714 -0.010426893
8.248714 -0.01063852
8.249714 -0.010848886
8.250714 -0.011057974
8.251715 -0.011265764999999999
8.252714 -0.01147224
8.253715 -0.011677383000000001
8.254714 -0.011881174999999999
8.255714 -0.0120836
8.256714 -0.01228464
8.257714 -0.012484277
8.258715 -0.012682496
8.259714 -0.012879279
8.260715 -0.013074611
8.261714 -0.013268473999999999
8.262714 -0.013460853
8.263714 -0.013651732
8.264714 -0.013841095
8.265715 -0.014028925
8.266714 -0.014215209000000001
8.267715 -0.014399928999999999
8.268714 -0.014583072
8.269714 -0.014764622
8.270715 -0.014944563999999999
8.271714 -0.015122883000000002
8.272715 -0.015299565000000001
8.273714 -0.015474594999999999
8.274714 -0.015647961000000002
8.275714 -0.015819646
8.276714 -0.015989636999999998
8.277715 -0.01615792
8.278714 -0.01632448
8.279715 -0.016489303
8.280714 -0.016652378
8.281714 -0.016813689
8.282714 -0.016973223
8.283714 -0.017130967
8.284715 -0.017286907
8.285714 -0.017441031
8.286715 -0.017593325
8.287714 -0.017743779
8.288714 -0.017892377
8.289714 -0.018039109
8.290714 -0.018183961
8.291715 -0.018326924
8.292714 -0.018467983
8.293715 -0.018607127
8.294714 -0.018744345
8.295714 -0.018879626
8.296714 -0.019012958
8.297714 -0.019144331
8.298715 -0.019273734
8.299714 -0.019401156
8.300714 -0.019526588
8.301714 -0.019650017
8.302714 -0.019771437
8.303715 -0.019890835000000003
8.304714 -0.020008204
8.305715 -0.020123532
8.306714 -0.020236812
8.307714 -0.020348033
8.308714 -0.020457189
8.309714 -0.020564267
8.310715 -0.020669264
8.311714 -0.020772168
8.312715 -0.020872972
8.313714 -0.020971667
8.314714 -0.021068247000000002
8.315714 -0.021162705
8.316714 -0.021255032
8.317715 -0.021345222
8.318714 -0.021433269
8.319715 -0.021519164
8.320714 -0.021602902
8.321714 -0.021684477
8.322714 -0.021763882000000002
8.323714 -0.021841114
8.324715 -0.021916165
8.325714 -0.021989031
8.326715 -0.022059705
8.327714 -0.022128185
8.328714 -0.022194465
8.329714 -0.022258541
8.330714 -0.022320409
8.331715 -0.022380064
8.332714 -0.022437505
8.333714 -0.022492726999999997
8.334714 -0.022545728
8.335714 -0.022596504
8.336715 -0.022645053
8.337714 -0.022691372
8.338715 -0.02273546
8.339714 -0.022777314
8.340714 -0.022816933
8.341714 -0.022854315
8.342714 -0.022889461
8.343715 -0.022922369
8.344714 -0.022953037
8.345715 -0.022981466
8.346714 -0.023007653
8.347714 -0.023031601000000002
8.348714 -0.02305331
8.349714 -0.023072779
8.350715 -0.023090008000000002
8.351714 -0.023105
8.352715 -0.023117752999999998
8.353714 -0.023128271000000002
8.354714 -0.023136554
8.355714 -0.023142603
8.356714 -0.02314642
8.357715 -0.023148008
8.358714 -0.023147367999999998
8.359715 -0.023144502
8.360714 -0.023139414
8.361714 -0.023132104
8.362714 -0.023122579
8.363714 -0.023110837999999998
8.364715 -0.023096887
8.365714 -0.023080729
8.366714 -0.023062367
8.367714 -0.023041805
8.368714 -0.023019049
8.369715 -0.022994101
8.370714 -0.022966966
8.371715 -0.02293765
8.372714 -0.022906157
8.373714 -0.022872492
8.374714 -0.022836663
8.375714 -0.022798672
8.376715 -0.022758526
8.377714 -0.022716231
8.378715 -0.022671792
8.379714 -0.022625217
8.380714 -0.022576511
8.381714 -0.022525681
8.382714 -0.022472732
8.383715 -0.022417674
8.384714 -0.022360511
8.385715 -0.022301251
8.386714 -0.022239902
8.387714 -0.022176471
8.388714 -0.022110966
8.389714 -0.022043394
8.390715 -0.021973765
8.391714 -0.021902084999999998
8.392715 -0.021828363
8.393714 -0.021752607
8.394714 -0.021674827
8.395715 -0.021595032
8.396714 -0.021513231
8.397715 -0.021429433999999997
8.398714 -0.021343649
8.399714 -0.021255887999999997
8.400714 -0.021166159
8.401714 -0.021074475
8.402715 -0.020980844
8.403714 -0.020885278
8.404715 -0.020787788
8.405714 -0.020688384
8.406714 -0.020587078
8.407714 -0.020483881000000002
8.408714 -0.020378806
8.409715 -0.020271864
8.410714 -0.020163068
8.411715 -0.02005243
8.412714 -0.019939961
8.413714 -0.019825675
8.414714 -0.019709584
8.415714 -0.0195917
8.416715 -0.019472039
8.417714 -0.01935061
8.418715 -0.01922743
8.419714 -0.01910251
8.420714 -0.018975865
8.421714 -0.018847508
8.422714 -0.018717453
8.423715 -0.018585713
8.424714 -0.018452304
8.425714 -0.018317238
8.426714 -0.01818053
8.427714 -0.018042194
8.428715 -0.017902242999999998
8.429714 -0.017760694
8.430715 -0.01761756
8.431714 -0.017472856000000002
8.432714 -0.017326597
8.433714 -0.017178798
8.434714 -0.017029473
8.435715 -0.016878638
8.436714 -0.016726309
8.437715 -0.0165725
8.438714 -0.016417226
8.439714 -0.016260504
8.440714 -0.016102348
8.441714 -0.015942776
8.442715 -0.015781802
8.443714 -0.015619444
8.444715 -0.015455716
8.445714 -0.015290635999999998
8.446714 -0.015124219999999999
8.447714 -0.014956485
8.448714 -0.014787445
8.449715 -0.014617121
8.450714 -0.014445526
8.451715 -0.014272678999999998
8.452714 -0.014098594999999998
8.453714 -0.013923294
8.454714 -0.013746793
8.455714 -0.013569107
8.456715 -0.013390255
8.457714 -0.013210254999999999
8.458714 -0.013029124000000001
8.459714 -0.01284688
8.460714 -0.012663541
8.461715 -0.012479126
8.462714 -0.012293652000000002
8.463715 -0.012107138
8.464714 -0.011919603
8.465714 -0.011731066
8.466714 -0.011541547
8.467714 -0.011351063
8.468715 -0.011159634
8.469714 -0.010967279
8.470715 -0.010774019
8.471714 -0.010579872
8.472714 -0.010384859
8.473714 -0.010189
8.474714 -0.009992313400000001
8.475715 -0.0097948207
8.476714 -0.0095965406
8.477715 -0.0093974944
8.478714 -0.0091977017
8.479714 -0.008997182900000001
8.480714 -0.0087959575
8.481714 -0.008594046099999999
8.482715 -0.008391468899999999
8.483714 -0.0081882456
8.484715 -0.0079843965
8.485714 -0.0077799421
8.486714 -0.0075749012
8.487714 -0.007369295100000001
8.488714 -0.0071631432
8.489715 -0.006956465199999999
8.490714 -0.006749280900000001
8.491714 -0.0065416104999999995
8.492714 -0.006333473
8.493714 -0.0061248888
8.494715 -0.0059158774
8.495714 -0.0057064583
8.496715 -0.0054966509
8.497714 -0.0052864751
8.498714 -0.005075950300000001
8.499714 -0.0048650963
8.500714 -0.0046539324000000005
8.501715 -0.0044424785
8.502714 -0.004230754
8.503715 -0.0040187784
8.504714 -0.0038065718
8.505714 -0.0035941539
8.506714 -0.0033815442000000003
8.507714 -0.0031687628999999998
8.508715 -0.0029558298
8.509714 -0.0027427650000000003
8.510715 -0.0025295885
8.511714 -0.0023163202000000003
8.512714 -0.0021029802
8.513714 -0.0018895887
8.514714 -0.001676166
8.515715 -0.001462732
8.516714 -0.0012493068
8.517715 -0.0010359104
8.518714 -0.0008225628299999999
8.519714 -0.00060928419
8.520715 -0.00039609430999999995
8.521714 -0.00018301295
8.522715 2.9940219e-05
8.523714 0.00024274559000000002
8.524714 0.00045538368
8.525714 0.0006678351400000001
8.526714 0.00088008064
8.527715 0.0010921010999999999
8.528714 0.0013038774
8.529715 0.0015153906000000001
8.530714 0.0017266218
8.531714 0.0019375524
8.532714 0.0021481634
8.533714 0.0023584362
8.534715 0.0025683523
8.535714 0.0027778931
8.536715 0.0029870404
8.537714 0.0031957752
8.538714 0.0034040793
8.539714 0.0036119342
8.540714 0.0038193215
8.541715 0.0040262225
8.542714 0.0042326192
8.543715 0.0044384928
8.544714 0.004643825
8.545714 0.0048485974
8.546714 0.0050527917
8.547714 0.0052563897
8.548715 0.0054593728999999995
8.549714 0.0056617235
8.550714 0.0058634227999999995
8.551714 0.0060644532
8.552714 0.0062647959999999996
8.553715 0.006464433699999999
8.554714 0.006663348899999999
8.555715 0.006861523400000001
8.556714 0.0070589398000000005
8.557714 0.0072555806
8.558714 0.007451429000000001
8.559714 0.0076464676
8.560715 0.007840679599999999
8.561714 0.0080340484
8.562715 0.0082265571
8.563714 0.0084181898
8.564714 0.0086089298
8.565714 0.0087987617
8.566714 0.0089876696
8.567715 0.0091756381
8.568714 0.0093626521
8.569715 0.0095486961
8.570714 0.0097337557
8.571714 0.0099178164
8.572714 0.010100863
8.573714 0.010282881
8.574715 0.010463857
8.575714 0.010643775
8.576715 0.010822622
8.577714 0.011000385
8.578714 0.011177049
8.579714 0.0113526
8.580714 0.011527025
8.581715 0.01170031
8.582714 0.011872441
8.583714 0.012043403999999999
8.584714 0.012213187
8.585714 0.012381774
8.586715 0.012549153
8.587714 0.012715309000000001
8.588715 0.012880230000000001
8.589714 0.013043902
8.590714 0.013206311
8.591714 0.013367445000000002
8.592714 0.01352729
8.593715 0.013685833
8.594714 0.013843062
8.595715 0.013998964
8.596714 0.014153526
8.597714 0.014306734
8.598714 0.014458578
8.599714 0.014609045
8.600715 0.014758123000000001
8.601714 0.014905802000000001
8.602715 0.015052069
8.603714 0.015196913000000001
8.604714 0.015340323000000001
8.605714 0.015482289000000002
8.606714 0.015622799
8.607715 0.015761844
8.608714 0.015899414
8.609715 0.016035498
8.610714 0.016170085
8.611714 0.016303168
8.612714 0.016434737
8.613714 0.016564781
8.614715 0.016693292
8.615714 0.01682026
8.616714 0.016945678000000002
8.617714 0.017069535
8.618714 0.017191825
8.619715 0.017312537
8.620714 0.017431665
8.621715 0.017549199
8.622714 0.017665132
8.623714 0.017779454
8.624714 0.01789216
8.625714 0.018003241
8.626715 0.018112689
8.627714 0.018220497
8.628715 0.018326657
8.629714 0.018431162
8.630714 0.018534005
8.631714 0.018635179999999998
8.632714 0.018734677999999998
8.633715 0.018832494999999998
8.634714 0.018928623
8.635715 0.019023057
8.636714 0.01911579
8.637714 0.019206816999999998
8.638714 0.019296130999999998
8.639714 0.019383727
8.640715 0.019469601
8.641714 0.019553748
8.642715 0.019636161
8.643714 0.019716837
8.644714 0.019795772
8.645715 0.019872961
8.646714 0.019948401
8.647715 0.020022089
8.648714 0.020094021
8.649714 0.020164192999999997
8.650714 0.020232603000000002
8.651714 0.020299248
8.652715 0.020364125
8.653714 0.020427231
8.654715 0.020488564
8.655714 0.020548122
8.656714 0.020605903
8.657714 0.020661905
8.658714 0.020716125000000002
8.659715 0.020768563
8.660714 0.020819217
8.661715 0.020868085
8.662714 0.020915167000000002
8.663714 0.020960459
8.664714 0.021003964
8.665714 0.021045677
8.666715 0.021085599
8.667714 0.021123729
8.668715 0.021160067
8.669714 0.02119461
8.670714 0.02122736
8.671714 0.021258317
8.672714 0.021287479
8.673715 0.021314846999999998
8.674714 0.02134042
8.675714 0.021364201000000003
8.676714 0.021386189
8.677714 0.021406384
8.678715 0.021424788
8.679714 0.021441402000000002
8.680715 0.021456226999999998
8.681714 0.021469264
8.682714 0.021480515999999998
8.683714 0.021489985
8.684714 0.021497671
8.685715 0.021503579
8.686714 0.02150771
8.687715 0.021510068
8.688714 0.021510654
8.689714 0.021509473
8.690714 0.021506527
8.691714 0.021501821
8.692715 0.021495359
8.693714 0.021487144
8.694715 0.02147718
8.695714 0.021465473
8.696714 0.021452026
8.697714 0.021436844
8.698714 0.021419932000000003
8.699715 0.021401295
8.700714 0.021380937000000003
8.701715 0.021358864999999998
8.702714 0.021335082000000002
8.703714 0.021309595
8.704714 0.021282409
8.705714 0.021253529
8.706715 0.021222961000000002
8.707714 0.021190711
8.708714 0.021156785
8.709714 0.021121187
8.710714 0.021083924
8.711715 0.021045003
8.712714 0.021004429
8.713715 0.02096221
8.714714 0.020918352
8.715714 0.02087286
8.716714 0.020825742
8.717714 0.020777004999999998
8.718715 0.020726655
8.719714 0.0206747
8.720715 0.020621149000000002
8.721714 0.020566008
8.722714 0.020509283
8.723714 0.020450984
8.724714 0.020391119
8.725715 0.020329695
8.726714 0.020266720000000002
8.727715 0.020202204
8.728714 0.020136154
8.729714 0.020068581
8.730714 0.019999492
8.731714 0.019928896
8.732715 0.019856801
8.733714 0.01978322
8.734715 0.019708158
8.735714 0.019631628
8.736714 0.019553638
8.737714 0.019474197999999998
8.738714 0.019393319
8.739715 0.019311009
8.740714 0.019227278
8.741714 0.019142139000000002
8.742714 0.019055601
8.743714 0.018967674
8.744715 0.018878368
8.745714 0.018787695
8.746715 0.018695666
8.747714 0.018602291
8.748714 0.018507581
8.749714 0.018411547
8.750714 0.018314201
8.751715 0.018215553
8.752714 0.018115614999999998
8.753715 0.018014398
8.754714 0.017911913
8.755714 0.017808173
8.756714 0.017703188
8.757714 0.01759697
8.758715 0.017489531
8.759714 0.017380882
8.760715 0.017271035
8.761714 0.017160003
8.762714 0.017047797
8.763714 0.016934428999999997
8.764714 0.016819911
8.765715 0.016704257
8.766714 0.016587476
8.767715 0.016469583000000003
8.768714 0.016350589000000002
8.769714 0.016230506
8.770715 0.016109347
8.771714 0.015987126
8.772715 0.015863851999999998
8.773714 0.015739539
8.774714 0.015614201
8.775714 0.015487848
8.776714 0.015360494
8.777715 0.015232152
8.778714 0.015102833
8.779715 0.014972550999999999
8.780714 0.014841318000000001
8.781714 0.014709146
8.782714 0.014576048
8.783714 0.014442038
8.784715 0.014307127
8.785714 0.014171329
8.786715 0.014034656999999999
8.787714 0.013897124
8.788714 0.013758743
8.789714 0.013619526
8.790714 0.013479487
8.791715 0.013338641
8.792714 0.013196999000000001
8.793715 0.013054577
8.794714 0.012911388
8.795714 0.012767444
8.796714 0.012622762000000001
8.797714 0.012477355
8.798715 0.012331236
8.799714 0.01218442
8.800714 0.012036923
8.801714 0.011888758000000001
8.802714 0.011739939000000001
8.803715 0.011590482
8.804714 0.011440401
8.805715 0.011289711
8.806714 0.011138426
8.807714 0.010986562
8.808714 0.010834133999999999
8.809714 0.010681155
8.810715 0.010527641
8.811714 0.010373607
8.812715 0.010219067
8.813714 0.010064037
8.814714 0.00990853
8.815714 0.0097525619
8.816714 0.009596147000000001
8.817715 0.0094392999
8.818714 0.0092820352
8.819715 0.0091243674
8.820714 0.008966310299999999
8.821714 0.0088078785
8.822714 0.0086490865
8.823714 0.0084899482
8.824715 0.0083304774
8.825714 0.0081706887
8.826715 0.0080105958
8.827714 0.0078502126
8.828714 0.0076895529
8.829714 0.0075286304999999994
8.830714 0.0073674593
8.831715 0.0072060531
8.832714 0.007044425
8.833714 0.0068825894999999995
8.834714 0.0067205605
8.835714 0.0065583517
8.836715 0.0063959771
8.837714 0.006233449699999999
8.838715 0.006070784
8.839714 0.0059079935
8.840714 0.0057450925
8.841714 0.0055820947
8.842714 0.0054190139
8.843715 0.005255864
8.844714 0.0050926592
8.845715 0.0049294129
8.846714 0.0047661393
8.847714 0.0046028523
8.848714 0.0044395656
8.849714 0.0042762931
8.850715 0.0041130483
8.851714 0.0039498449
8.852715 0.0037866968000000003
8.853714 0.0036236175
8.854714 0.0034606208000000005
8.855714 0.0032977197
8.856714 0.0031349282
8.857715 0.0029722592
8.858714 0.0028097264
8.859715 0.0026473428
8.860714 0.0024851218999999997
8.861714 0.0023230767
8.862714 0.0021612204
8.863714 0.0019995661
8.864715 0.0018381266
8.865714 0.0016769149
8.866714 0.0015159438
8.867714 0.001355226
8.868714 0.0011947744
8.869715 0.0010346012
8.870714 0.00087471926
8.871715 0.00071514087
8.872714 0.00055587839
8.873714 0.0003969441
8.874714 0.00023835009
8.875714 8.0108487e-05
8.876715 -7.7768743e-05
8.877714 -0.0002352697
8.878715 -0.00039238257
8.879714 -0.0005490956
8.880714 -0.00070539713
8.881714 -0.00086127566
8.882714 -0.0010167196000000001
8.883715 -0.0011717175
8.884714 -0.0013262579
8.885715 -0.0014803296
8.886714 -0.0016339212
8.887714 -0.0017870216000000002
8.888714 -0.0019396194999999998
8.889714 -0.0020917038
8.890715 -0.0022432632
8.891714 -0.0023942869999999997
8.892715 -0.002544764
8.893714 -0.0026946833000000003
8.894714 -0.002844034
8.895715 -0.0029928053
8.896714 -0.0031409862
8.897715 -0.0032885661999999998
8.898714 -0.0034355343999999998
8.899714 -0.0035818804
8.900714 -0.0037275935
8.901714 -0.0038726629999999997
8.902715 -0.0040170784000000005
8.903714 -0.0041608295
8.904715 -0.0043039061
8.905714 -0.0044462977
8.906714 -0.004587994
8.907714 -0.0047289854
8.908714 -0.0048692615
8.909715 -0.0050088125
8.910714 -0.0051476291
8.911715 -0.0052857009
8.912714 -0.005423019
8.913714 -0.0055595734
8.914714 -0.0056953551000000005
8.915714 -0.0058303551
8.916715 -0.0059645645
8.917714 -0.0060979743
8.918715 -0.0062305757
8.919714 -0.00636236
8.920714 -0.0064933192
8.921714 -0.0066234454000000005
8.922714 -0.0067527303999999995
8.923715 -0.0068811663
8.924714 -0.0070087452
8.925714 -0.0071354596
8.926714 -0.0072613024
8.927714 -0.0073862655
8.928715 -0.0075103424
8.929714 -0.007633525800000001
8.930715 -0.007755809200000001
8.931714 -0.0078771853
8.932714 -0.0079976468
8.933714 -0.0081171878
8.934714 -0.0082358012
8.935715 -0.0083534804
8.936714 -0.008470219499999999
8.937715 -0.0085860112
8.938714 -0.0087008499
8.939714 -0.0088147288
8.940714 -0.0089276422
8.941714 -0.0090395835
8.942715 -0.009150547
8.943714 -0.0092605267
8.944715 -0.0093695162
8.945714 -0.0094775103
8.946714 -0.0095845033
8.947714 -0.009690489200000001
8.948714 -0.0097954631
8.949715 -0.009899419100000001
8.950714 -0.010002351999999999
8.951715 -0.010104257
8.952714 -0.010205129
8.953714 -0.010304961999999999
8.954714 -0.010403753
8.955714 -0.010501497
8.956715 -0.010598188
8.957714 -0.010693823
8.958714 -0.010788398
8.959714 -0.010881908
8.960714 -0.010974349
8.961715 -0.011065717000000001
8.962714 -0.011156010000000001
8.963715 -0.011245222000000001
8.964714 -0.011333352
8.965714 -0.011420394
8.966714 -0.011506346
8.967714 -0.011591207000000001
8.968715 -0.01167497
8.969714 -0.011757636
8.970715 -0.0118392
8.971714 -0.011919661
8.972714 -0.011999017
8.973714 -0.012077263000000001
8.974714 -0.012154399
8.975715 -0.012230423
8.976714 -0.012305332
8.977715 -0.012379125
8.978714 -0.0124518
8.979714 -0.012523356
8.980714 -0.012593791
8.981714 -0.012663103
8.982715 -0.012731291999999998
8.983714 -0.012798354000000001
8.984715 -0.01286429
8.985714 -0.012929099000000001
8.986714 -0.012992778
8.987714 -0.013055327999999998
8.988714 -0.013116747
8.989715 -0.013177033999999999
8.990714 -0.013236188999999999
8.991714 -0.013294211
8.992714 -0.013351097
8.993714 -0.01340685
8.994715 -0.013461467
8.995714 -0.01351495
8.996715 -0.013567298
8.997714 -0.013618509
8.998714 -0.013668584999999999
8.999714 -0.013717524
9.000714 -0.013765329000000001
9.001715 -0.013811997
9.002714 -0.013857529999999998
9.003715 -0.013901928000000001
9.004714 -0.013945191000000001
9.005714 -0.013987320000000001
9.006714 -0.014028315
9.007714 -0.014068178
9.008715 -0.014106907
9.009714 -0.014144506999999999
9.010715 -0.014180975
9.011714 -0.014216315
9.012714 -0.014250525
9.013714 -0.014283608
9.014714 -0.014315566
9.015715 -0.014346399000000001
9.016714 -0.014376109
9.017715 -0.014404698
9.018714 -0.014432168
9.019714 -0.01445852
9.020715 -0.014483755999999999
9.021714 -0.014507878000000002
9.022715 -0.014530889
9.023714 -0.014552793
9.024714 -0.01457359
9.025714 -0.014593285000000001
9.026714 -0.014611878000000002
9.027715 -0.014629374
9.028714 -0.014645777
9.029715 -0.014661088
9.030714 -0.014675313
9.031714 -0.014688453
9.032714 -0.014700512
9.033714 -0.014711494000000002
9.034715 -0.014721404
9.035714 -0.014730245
9.036715 -0.014738020000000001
9.037714 -0.014744734
9.038714 -0.01475039
9.039714 -0.014754993
9.040714 -0.014758548
9.041715 -0.014761057999999999
9.042714 -0.014762527999999999
9.043715 -0.014762962
9.044714 -0.014762365
9.045714 -0.014760741
9.046714 -0.014758094999999999
9.047714 -0.014754433
9.048715 -0.014749756999999999
9.049714 -0.014744073
9.050714 -0.014737387000000001
9.051714 -0.014729702
9.052714 -0.014721023
9.053715 -0.014711356
9.054714 -0.014700706000000001
9.055715 -0.014689077000000002
9.056714 -0.014676475000000001
9.057714 -0.014662904000000001
9.058714 -0.01464837
9.059714 -0.014632878000000002
9.060715 -0.014616432999999998
9.061714 -0.014599042000000001
9.062715 -0.014580708
9.063714 -0.014561438
9.064714 -0.014541238000000001
9.065714 -0.014520114999999998
9.066714 -0.014498073
9.067715 -0.014475119000000002
9.068714 -0.01445126
9.069715 -0.014426501
9.070714 -0.01440085
9.071714 -0.014374313
9.072714 -0.014346897999999999
9.073714 -0.014318609999999999
9.074715 -0.014289456999999998
9.075714 -0.014259445999999999
9.076715 -0.014228584999999998
9.077714 -0.014196881000000001
9.078714 -0.01416434
9.079714 -0.014130971
9.080714 -0.014096781
9.081715 -0.014061778
9.082714 -0.014025969999999999
9.083714 -0.013989363
9.084714 -0.013951966
9.085714 -0.013913787999999998
9.086715 -0.013874834
9.087714 -0.013835113000000001
9.088715 -0.013794632000000001
9.089714 -0.013753399
9.090714 -0.013711421
9.091714 -0.013668706999999999
9.092714 -0.013625261999999999
9.093715 -0.013581096
9.094714 -0.013536215
9.095715 -0.013490627
9.096714 -0.013444339999999999
9.097714 -0.01339736
9.098714 -0.013349696
9.099714 -0.013301352999999998
9.100715 -0.013252338999999998
9.101714 -0.013202662
9.102715 -0.013152327000000002
9.103714 -0.013101342
9.104714 -0.013049715
9.105714 -0.012997452
9.106714 -0.012944559999999999
9.107715 -0.012891047000000001
9.108714 -0.012836918
9.109715 -0.012782181000000002
9.110714 -0.012726845
9.111714 -0.012670914
9.112714 -0.012614395999999998
9.113714 -0.012557299000000001
9.114715 -0.01249963
9.115714 -0.012441395999999999
9.116714 -0.012382602999999999
9.117714 -0.012323259999999999
9.118714 -0.012263374999999998
9.119715 -0.012202954
9.120714 -0.012142005
9.121715 -0.012080535
9.122714 -0.012018553
9.123714 -0.011956067
9.124714 -0.011893082000000001
9.125714 -0.011829608
9.126715 -0.011765653
9.127714 -0.011701223
9.128715 -0.011636328
9.129714 -0.011570974999999999
9.130714 -0.011505171
9.131714 -0.011438926
9.132714 -0.011372245999999999
9.133715 -0.01130514
9.134714 -0.011237615000000001
9.135715 -0.011169680999999999
9.136714 -0.011101343000000001
9.137714 -0.011032611999999999
9.138714 -0.010963494
9.139714 -0.010893998
9.140715 -0.010824133
9.141714 -0.010753905000000001
9.142715 -0.010683325
9.143714 -0.010612399
9.144714 -0.010541136
9.145715 -0.010469544
9.146714 -0.010397632
9.147715 -0.010325408000000001
9.148714 -0.01025288
9.149714 -0.010180056
9.150714 -0.010106944999999999
9.151714 -0.010033555000000001
9.152715 -0.0099598932
9.153714 -0.0098859688
9.154715 -0.009811789599999999
9.155714 -0.0097373639
9.156714 -0.0096626994
9.157714 -0.0095878044
9.158714 -0.0095126867
9.159715 -0.0094373536
9.160714 -0.0093618139
9.161715 -0.009286074799999999
9.162714 -0.0092101443
9.163714 -0.0091340306
9.164714 -0.0090577407
9.165714 -0.008981282
9.166715 -0.0089046625
9.167714 -0.0088278895
9.168715 -0.008750971
9.169714 -0.0086739135
9.170714 -0.008596725099999999
9.171714 -0.0085194122
9.172714 -0.0084419822
9.173715 -0.0083644423
9.174714 -0.0082867991
9.175714 -0.0082090606
9.176714 -0.0081312326
9.177714 -0.0080533224
9.178715 -0.0079753372
9.179714 -0.007897283599999999
9.180715 -0.007819168199999999
9.181714 -0.0077409975
9.182714 -0.007662778800000001
9.183714 -0.0075845193
9.184714 -0.0075062249000000004
9.185715 -0.007427903600000001
9.186714 -0.007349561199999999
9.187715 -0.007271204999999999
9.188714 -0.0071928422
9.189714 -0.007114479399999999
9.190714 -0.0070361231
9.191714 -0.0069577807
9.192715 -0.0068794594
9.193714 -0.0068011657
9.194715 -0.0067229062999999995
9.195714 -0.0066446890000000005
9.196714 -0.0065665197000000005
9.197714 -0.0064884057999999994
9.198714 -0.0064103537
9.199715 -0.006332370699999999
9.200714 -0.0062544626
9.201715 -0.0061766361
9.202714 -0.0060988983
9.203714 -0.0060212551
9.204714 -0.005943713000000001
9.205714 -0.0058662783
9.206715 -0.0057889567
9.207714 -0.0057117544
9.208714 -0.0056346777
9.209714 -0.0055577322
9.210714 -0.005480923899999999
9.211715 -0.0054042586
9.212714 -0.0053277421
9.213715 -0.0052513798
9.214714 -0.0051751773
9.215714 -0.0050991403
9.216714 -0.0050232741999999995
9.217714 -0.0049475846
9.218715 -0.0048720765
9.219714 -0.0047967558
9.220715 -0.0047216276
9.221714 -0.0046466972
9.222714 -0.0045719702
9.223714 -0.0044974513
9.224714 -0.0044231459
9.225715 -0.0043490592
9.226714 -0.0042751966
9.227715 -0.0042015628
9.228714 -0.004128163
9.229714 -0.0040550021
9.230714 -0.0039820854
9.231714 -0.0039094179
9.232715 -0.0038370046
9.233714 -0.0037648504000000003
9.234715 -0.0036929599
9.235714 -0.0036213383
9.236714 -0.0035499907
9.237714 -0.0034789213
9.238714 -0.0034081353
9.239715 -0.0033376375
9.240714 -0.0032674325
9.241714 -0.0031975250999999997
9.242714 -0.0031279196
9.243714 -0.0030586209
9.244715 -0.0029896333
9.245714 -0.0029209614000000003
9.246715 -0.0028526092
9.247714 -0.0027845812
9.248714 -0.0027168815
9.249714 -0.0026495141
9.250714 -0.0025824831
9.251715 -0.0025157922
9.252714 -0.0024494455
9.253715 -0.0023834466
9.254714 -0.002317799
9.255714 -0.0022525066
9.256714 -0.0021875727
9.257714 -0.0021230008999999998
9.258715 -0.0020587946
9.259714 -0.0019949572
9.260715 -0.0019314919
9.261714 -0.0018684021
9.262714 -0.0018056910000000001
9.263714 -0.0017433616
9.264714 -0.0016814172
9.265715 -0.0016198609999999998
9.266714 -0.0015586957000000002
9.267715 -0.0014979244
9.268714 -0.0014375501
9.269714 -0.0013775755
9.270715 -0.0013180035
9.271714 -0.0012588368
9.272715 -0.001200078
9.273714 -0.0011417296000000002
9.274714 -0.0010837942
9.275714 -0.0010262741
9.276714 -0.0009691716499999999
9.277715 -0.00091248912
9.278714 -0.0008562285999999999
9.279715 -0.00080039217
9.280714 -0.0007449818000000001
9.281714 -0.00068999939
9.282714 -0.0006354468
9.283714 -0.00058132582
9.284715 -0.00052763812
9.285714 -0.00047438539
9.286715 -0.00042156917000000003
9.287714 -0.00036919098
9.288714 -0.00031725226
9.289714 -0.0002657544
9.290714 -0.00021469871000000002
9.291715 -0.00016408645
9.292714 -0.00011391882999999999
9.293715 -6.4196951e-05
9.294714 -1.4921878e-05
9.295714 3.3905403000000004e-05
9.296714 8.228397499999999e-05
9.297714 0.00013021299
9.298715 0.00017769166
9.299714 0.00022471927
9.300714 0.00027129515
9.301714 0.00031741874
9.302714 0.00036308952
9.303715 0.00040830701
9.304714 0.00045307082999999996
9.305715 0.00049738064
9.306714 0.00054123616
9.307714 0.0005846372
9.308714 0.00062758359
9.309714 0.0006700751799999999
9.310715 0.00071211202
9.311714 0.00075369412
9.312715 0.00079482161
9.313714 0.00083549467
9.314714 0.0008757135200000001
9.315714 0.00091547845
9.316714 0.0009547898999999999
9.317715 0.00099364843
9.318714 0.0010320546
9.319715 0.001070009
9.320714 0.0011075123
9.321714 0.0011445656
9.322714 0.0011811696
9.323714 0.0012173253
9.324715 0.0012530337
9.325714 0.0012882959
9.326715 0.0013231131
9.327714 0.0013574863
9.328714 0.0013914169
9.329714 0.0014249062
9.330714 0.0014579552
9.331715 0.0014905654
9.332714 0.001522738
9.333714 0.0015544741
9.334714 0.0015857750999999998
9.335714 0.0016166421
9.336715 0.0016470764
9.337714 0.0016770791000000002
9.338715 0.0017066515000000002
9.339714 0.0017357946000000001
9.340714 0.0017645096
9.341714 0.0017927972
9.342714 0.0018206589
9.343715 0.0018480956
9.344714 0.0018751085
9.345715 0.0019016985
9.346714 0.0019278666999999999
9.347714 0.0019536141
9.348714 0.0019789419
9.349714 0.0020038513
9.350715 0.0020283434
9.351714 0.0020524194
9.352715 0.0020760805
9.353714 0.002099328
9.354714 0.0021221633
9.355714 0.0021445875999999997
9.356714 0.0021666025
9.357715 0.0021882093
9.358714 0.0022094098
9.359715 0.0022302058
9.360714 0.0022505986999999997
9.361714 0.0022705903
9.362714 0.0022901825999999998
9.363714 0.0023093777
9.364715 0.0023281773
9.365714 0.0023465838
9.366714 0.0023645993000000003
9.367714 0.0023822260000000003
9.368714 0.0023994662
9.369715 0.0024163224
9.370714 0.002432797
9.371715 0.0024488925
9.372714 0.0024646115
9.373714 0.0024799565
9.374714 0.00249493
9.375714 0.0025095345
9.376715 0.0025237727000000003
9.377714 0.002537647
9.378715 0.0025511598999999998
9.379714 0.0025643139
9.380714 0.0025771114
9.381714 0.0025895548000000003
9.382714 0.0026016463
9.383715 0.0026133885
9.384714 0.0026247833
9.385715 0.0026358332
9.386714 0.0026465400999999998
9.387714 0.0026569063
9.388714 0.0026669338999999997
9.389714 0.0026766248999999997
9.390715 0.0026859816
9.391714 0.0026950062
9.392715 0.0027037007
9.393714 0.0027120675
9.394714 0.0027201089
9.395715 0.0027278273
9.396714 0.0027352249
9.397715 0.0027423042
9.398714 0.002749068
9.399714 0.0027555187
9.400714 0.0027616589999999996
9.401714 0.0027674918000000002
9.402715 0.0027730199
9.403714 0.0027782462
9.404715 0.0027831738
9.405714 0.0027878059000000003
9.406714 0.0027921455
9.407714 0.0027961956000000002
9.408714 0.0027999598
9.409715 0.0028034414
9.410714 0.0028066435
9.411715 0.0028095696
9.412714 0.0028122231
9.413714 0.0028146076
9.414714 0.0028167264
9.415714 0.002818583
9.416715 0.0028201812000000002
9.417714 0.0028215243000000003
9.418715 0.0028226159
9.419714 0.0028234594999999997
9.420714 0.0028240589
9.421714 0.0028244173999999998
9.422714 0.0028245386
9.423715 0.002824426
9.424714 0.0028240831000000003
9.425714 0.0028235136
9.426714 0.0028227206999999997
9.427714 0.0028217079
9.428715 0.0028204784
9.429714 0.0028190359
9.430715 0.0028173836
9.431714 0.0028155247
9.432714 0.0028134627
9.433714 0.0028112008
9.434714 0.0028087423
9.435715 0.0028060904
9.436714 0.0028032484
9.437715 0.0028002196
9.438714 0.0027970073000000003
9.439714 0.0027936147
9.440714 0.0027900451
9.441714 0.002786302
9.442715 0.0027823886
9.443714 0.0027783082
9.444715 0.0027740643000000002
9.445714 0.0027696602000000002
9.446714 0.0027650993
9.447714 0.002760385
9.448714 0.0027555208
9.449715 0.0027505101000000003
9.450714 0.002745356
9.451715 0.002740062
9.452714 0.0027346314
9.453714 0.0027290675
9.454714 0.0027233735
9.455714 0.0027175525
9.456715 0.0027116077
9.457714 0.0027055423
9.458714 0.0026993594
9.459714 0.0026930617
9.460714 0.0026866524
9.461715 0.0026801345
9.462714 0.0026735106000000002
9.463715 0.0026667839999999997
9.464714 0.0026599570999999997
9.465714 0.002653033
9.466714 0.0026460144
9.467714 0.002638904
9.468715 0.0026317046
9.469714 0.0026244190000000002
9.470715 0.0026170499
9.471714 0.0026096001
9.472714 0.0026020722
9.473714 0.0025944688
9.474714 0.0025867927
9.475715 0.0025790463
9.476714 0.0025712325
9.477715 0.0025633537
9.478714 0.0025554125
9.479714 0.0025474115
9.480714 0.002539353
9.481714 0.0025312396
9.482715 0.0025230736
9.483714 0.0025148574000000003
9.484715 0.0025065934
9.485714 0.0024982839
9.486714 0.0024899311
9.487714 0.0024815374
9.488714 0.0024731049
9.489715 0.0024646360999999997
9.490714 0.002456133
9.491714 0.0024475979
9.492714 0.0024390331
9.493714 0.0024304405
9.494715 0.0024218225
9.495714 0.002413181
9.496715 0.0024045183
9.497714 0.0023958362
9.498714 0.0023871368999999996
9.499714 0.0023784223
9.500714 0.0023696944
9.501715 0.0023609553
9.502714 0.0023522066999999997
9.503715 0.0023434504
9.504714 0.0023346884000000003
9.505714 0.0023259223
9.506714 0.002317154
9.507714 0.0023083852
9.508715 0.0022996176999999997
9.509714 0.0022908531000000003
9.510715 0.0022820932000000003
9.511714 0.0022733395000000003
9.512714 0.0022645938
9.513714 0.0022558577000000002
9.514714 0.0022471331
9.515715 0.0022384214
9.516714 0.0022297245
9.517715 0.0022210439
9.518714 0.0022123815
9.519714 0.0022037388
9.520715 0.0021951177
9.521714 0.0021865197
9.522715 0.0021779466000000003
9.523714 0.0021694000999999997
9.524714 0.0021608816999999997
9.525714 0.0021523932
9.526714 0.0021439362
9.527715 0.0021355123
9.528714 0.0021271229
9.529715 0.0021187698000000002
9.530714 0.0021104543
9.531714 0.0021021778999999997
9.532714 0.0020939422
9.533714 0.0020857486
9.534715 0.0020775983999999996
9.535714 0.002069493
9.536715 0.002061434
9.537714 0.0020534223999999998
9.538714 0.0020454598
9.539714 0.0020375473000000003
9.540714 0.0020296864
9.541715 0.0020218784
9.542714 0.0020141244
9.543715 0.0020064255000000002
9.544714 0.0019987832
9.545714 0.0019911984
9.546714 0.0019836723
9.547714 0.0019762061
9.548715 0.0019688006000000004
9.549714 0.0019614567999999997
9.550714 0.0019541756
9.551714 0.0019469579
9.552714 0.0019398043000000002
9.553715 0.0019327155
9.554714 0.0019256922
9.555715 0.0019187351000000002
9.556714 0.0019118446
9.557714 0.0019050211999999999
9.558714 0.0018982652999999998
9.559714 0.0018915774
9.560715 0.0018849577999999999
9.561714 0.0018784066999999998
9.562715 0.0018719244999999998
9.563714 0.0018655117
9.564714 0.0018591683000000001
9.565714 0.0018528948
9.566714 0.0018466914999999999
9.567715 0.0018405586000000002
9.568714 0.0018344964999999999
9.569715 0.0018285053000000001
9.570714 0.0018225854
9.571714 0.0018167371
9.572714 0.0018109607
9.573714 0.0018052568
9.574715 0.0017996254
9.575714 0.0017940666999999998
9.576715 0.0017885814
9.577714 0.0017831695
9.578714 0.0017778313000000002
9.579714 0.0017725672
9.580714 0.0017673773999999998
9.581715 0.0017622620000000001
9.582714 0.0017572216000000002
9.583714 0.0017522561
9.584714 0.0017473658000000001
9.585714 0.0017425509
9.586715 0.0017378115
9.587714 0.0017331478000000003
9.588715 0.0017285599999999999
9.589714 0.0017240477999999999
9.590714 0.0017196116
9.591714 0.0017152513000000002
9.592714 0.0017109667
9.593715 0.0017067578
9.594714 0.0017026243000000001
9.595715 0.0016985661
9.596714 0.0016945829
9.597714 0.0016906743
9.598714 0.0016868398000000001
9.599714 0.0016830791000000001
9.600715 0.0016793914
9.601714 0.0016757762
9.602715 0.0016722325999999998
9.603714 0.00166876
9.604714 0.0016653576000000001
9.605714 0.0016620246
9.606714 0.0016587603
9.607715 0.0016555635999999999
9.608714 0.0016524338
9.609715 0.0016493701
9.610714 0.0016463717
9.611714 0.0016434376
9.612714 0.0016405673
9.613714 0.0016377599000000002
9.614715 0.0016350148
9.615714 0.0016323316
9.616714 0.0016297096999999998
9.617714 0.0016271486
9.618714 0.0016246477000000001
9.619715 0.0016222068
9.620714 0.0016198255
9.621715 0.0016175036
9.622714 0.0016152408
9.623714 0.0016130368999999999
9.624714 0.0016108917000000002
9.625714 0.0016088052000000001
9.626715 0.0016067771999999998
9.627714 0.0016048074
9.628715 0.0016028958
9.629714 0.0016010423
9.630714 0.0015992466000000001
9.631714 0.0015975085
9.632714 0.001595828
9.633715 0.0015942047
9.634714 0.0015926384
9.635715 0.0015911286
9.636714 0.0015896751999999999
9.637714 0.0015882778999999998
9.638714 0.0015869360000000002
9.639714 0.0015856490999999998
9.640715 0.0015844167
9.641714 0.0015832382
9.642715 0.0015821128
9.643714 0.0015810399
9.644714 0.0015800188
9.645715 0.0015790483
9.646714 0.0015781279
9.647715 0.0015772566
9.648714 0.0015764334
9.649714 0.0015756569999999998
9.650714 0.0015749264999999999
9.651714 0.0015742409
9.652715 0.001573599
9.653714 0.0015729995999999998
9.654715 0.0015724418
9.655714 0.0015719243
9.656714 0.001571446
9.657714 0.0015710060000000002
9.658714 0.0015706033
9.659715 0.0015702367999999999
9.660714 0.0015699057
9.661715 0.0015696091999999999
9.662714 0.0015693464
9.663714 0.0015691165000000001
9.664714 0.0015689189
9.665714 0.001568753
9.666715 0.0015686181
9.667714 0.0015685137000000001
9.668715 0.0015684391
9.669714 0.0015683938000000002
9.670714 0.0015683773999999998
9.671714 0.0015683894
9.672714 0.0015684293
9.673715 0.0015684964
9.674714 0.0015685902
9.675714 0.0015687103
9.676714 0.0015688560000000002
9.677714 0.0015690268000000001
9.678715 0.0015692219999999999
9.679714 0.001569441
9.680715 0.0015696831
9.681714 0.0015699476
9.682714 0.0015702337000000001
9.683714 0.0015705406999999998
9.684714 0.001570868
9.685715 0.0015712147
9.686714 0.0015715801
9.687715 0.0015719634000000001
9.688714 0.0015723637
9.689714 0.0015727801000000002
9.690714 0.0015732119
9.691714 0.0015736581
9.692715 0.0015741178000000002
9.693714 0.0015745902
9.694715 0.0015750742
9.695714 0.0015755690000000002
9.696714 0.0015760734
9.697714 0.0015765863
9.698714 0.0015771069
9.699715 0.0015776340999999999
9.700714 0.0015781667000000002
9.701715 0.0015787036
9.702714 0.0015792437
9.703714 0.0015797859
9.704714 0.0015803289
9.705714 0.0015808717
9.706715 0.001581413
9.707714 0.0015819516
9.708714 0.0015824864
9.709714 0.0015830161
9.710714 0.0015835396
9.711715 0.0015840558
9.712714 0.0015845635
9.713715 0.0015850614
9.714714 0.0015855485
9.715714 0.0015860236
9.716714 0.0015864855
9.717714 0.0015869330999999998
9.718715 0.0015873653000000002
9.719714 0.0015877809
9.720715 0.0015881791
9.721714 0.0015885586
9.722714 0.0015889183
9.723714 0.0015892576
9.724714 0.0015895752
9.725715 0.0015898702
9.726714 0.0015901417999999998
9.727715 0.0015903892
9.728714 0.0015906116
9.729714 0.0015908085
9.730714 0.0015909792999999998
9.731714 0.0015911233000000002
9.732715 0.0015912403
9.733714 0.00159133
9.734715 0.001591392
9.735714 0.0015914262
9.736714 0.0015914324
9.737714 0.0015914105
9.738714 0.0015913605
9.739715 0.0015912825
9.740714 0.0015911764
9.741714 0.0015910424000000001
9.742714 0.0015908803000000001
9.743714 0.0015906902000000001
9.744715 0.0015904723
9.745714 0.0015902264
9.746715 0.0015899524
9.747714 0.0015896503
9.748714 0.0015893198
9.749714 0.0015889607
9.750714 0.0015885727
9.751715 0.0015881556
9.752714 0.0015877091
9.753715 0.0015872324999999998
9.754714 0.0015867256
9.755714 0.0015861879
9.756714 0.0015856188999999999
9.757714 0.0015850181000000001
9.758715 0.0015843849
9.759714 0.0015837189
9.760715 0.0015830199
9.761714 0.0015822872
9.762714 0.0015815205
9.763714 0.0015807194
9.764714 0.0015798837999999999
9.765715 0.0015790132
9.766714 0.0015781074999999998
9.767715 0.0015771666
9.768714 0.0015761903
9.769714 0.0015751788
9.770715 0.001574132
9.771714 0.00157305
9.772715 0.0015719332
9.773714 0.0015707816
9.774714 0.0015695954000000002
9.775714 0.0015683752
9.776714 0.0015671212
9.777715 0.0015658338999999999
9.778714 0.0015645139
9.779715 0.0015631616000000002
9.780714 0.0015617775999999999
9.781714 0.0015603624
9.782714 0.0015589165
9.783714 0.0015574406
9.784715 0.0015559349999999998
9.785714 0.0015544005
9.786715 0.0015528372
9.787714 0.001551246
9.788714 0.0015496269000000002
9.789714 0.0015479801999999999
9.790714 0.0015463062
9.791715 0.0015446050000000001
9.792714 0.0015428766
9.793715 0.0015411211
9.794714 0.0015393382000000002
9.795714 0.0015375277
9.796714 0.0015356893
9.797714 0.0015338226
9.798715 0.0015319269999999998
9.799714 0.0015300022
9.800714 0.0015280474999999998
9.801714 0.0015260624
9.802714 0.0015240464000000002
9.803715 0.0015219986
9.804714 0.0015199186
9.805715 0.0015178057000000001
9.806714 0.0015156594
9.807714 0.0015134788999999998
9.808714 0.0015112641
9.809714 0.0015090141
9.810715 0.0015067288
9.811714 0.0015044076
9.812715 0.0015020502999999999
9.813714 0.0014996565
9.814714 0.0014972261
9.815714 0.0014947587
9.816714 0.0014922542
9.817715 0.0014897123
9.818714 0.001487133
9.819715 0.0014845161
9.820714 0.0014818614
9.821714 0.0014791688
9.822714 0.0014764382
9.823714 0.0014736695
9.824715 0.0014708624
9.825714 0.0014680169
9.826715 0.0014651329000000002
9.827714 0.0014622103
9.828714 0.0014592488
9.829714 0.0014562484
9.830714 0.0014532091
9.831715 0.0014501306
9.832714 0.001447013
9.833714 0.001443856
9.834714 0.0014406598999999998
9.835714 0.0014374245
9.836715 0.0014341497
9.837714 0.0014308357000000001
9.838715 0.0014274824999999998
9.839714 0.0014240901999999999
9.840714 0.0014206587999999998
9.841714 0.0014171887
9.842714 0.0014136798
9.843715 0.0014101325
9.844714 0.0014065470000000002
9.845715 0.0014029236
9.846714 0.0013992625
9.847714 0.0013955641
9.848714 0.0013918288000000002
9.849714 0.0013880570999999999
9.850715 0.0013842492999999998
9.851714 0.001380406
9.852715 0.0013765278
9.853714 0.0013726151
9.854714 0.0013686687
9.855714 0.0013646889
9.856714 0.0013606766
9.857715 0.0013566323
9.858714 0.0013525568
9.859715 0.0013484506000000002
9.860714 0.0013443145
9.861714 0.001340149
9.862714 0.0013359549
9.863714 0.0013317326
9.864715 0.0013274829
9.865714 0.0013232062
9.866714 0.0013189030000000002
9.867714 0.0013145739
9.868714 0.0013102192
9.869715 0.0013058395999999998
9.870714 0.0013014352000000002
9.871715 0.0012970066
9.872714 0.001292554
9.873714 0.0012880781
9.874714 0.001283579
9.875714 0.0012790571
9.876715 0.001274513
9.877714 0.0012699471
9.878715 0.0012653598
9.879714 0.0012607517
9.880714 0.0012561232000000001
9.881714 0.0012514750000000002
9.882714 0.0012468076
9.883715 0.0012421217000000001
9.884714 0.001237418
9.885715 0.001232697
9.886714 0.0012279595
9.887714 0.001223206
9.888714 0.0012184372
9.889714 0.0012136538000000001
9.890715 0.0012088564
9.891714 0.0012040455
9.892715 0.0011992215
9.893714 0.0011943849999999998
9.894714 0.0011895363
9.895715 0.0011846757
9.896714 0.0011798034
9.897715 0.0011749197
9.898714 0.0011700247
9.899714 0.0011651184
9.900714 0.0011602007
9.901714 0.0011552717
9.902715 0.0011503312
9.903714 0.0011453789
9.904715 0.0011404147
9.905714 0.0011354384
9.906714 0.0011304496000000002
9.907714 0.0011254481
9.908714 0.0011204334999999998
9.909715 0.0011154056999999999
9.910714 0.0011103642
9.911715 0.0011053087
9.912714 0.0011002391
9.913714 0.001095155
9.914714 0.0010900563000000002
9.915714 0.0010849428
9.916715 0.0010798142
9.917714 0.0010746707
9.918715 0.001069512
9.919714 0.0010643384
9.920714 0.0010591497
9.921714 0.0010539462000000001
9.922714 0.0010487281
9.923715 0.0010434956
9.924714 0.001038249
9.925714 0.0010329887000000001
9.926714 0.0010277152
9.927714 0.0010224288
9.928715 0.0010171302
9.929714 0.0010118198
9.930715 0.001006498
9.931714 0.0010011655
9.932714 0.0009958227600000002
9.933714 0.0009904702
9.934714 0.00098510836
9.935715 0.00097973762
9.936714 0.00097435841
9.937715 0.00096897093
9.938714 0.00096357553
9.939714 0.0009581724000000001
9.940714 0.00095276164
9.941714 0.00094734332
9.942715 0.00094191737
9.943714 0.0009364838700000001
9.944715 0.0009310426300000001
9.945714 0.0009255934899999999
9.946714 0.0009201363399999999
9.947714 0.00091467109
9.948714 0.0009091974800000001
9.949715 0.00090371532
9.950714 0.00089822443
9.951715 0.00089272471
9.952714 0.0008872160799999999
9.953714 0.0008816984499999999
9.954714 0.00087617191
9.955714 0.00087063645
9.956715 0.0008650921700000001
9.957714 0.0008595392500000001
9.958714 0.00085397787
9.959714 0.0008484083100000001
9.960714 0.0008428309199999999
9.961715 0.00083724608
9.962714 0.0008316541399999999
9.963715 0.00082605557
9.964714 0.0008204508
9.965714 0.00081484031
9.966714 0.00080922455
9.967714 0.00080360405
9.968715 0.0007979792800000001
9.969714 0.00079235078
9.970715 0.00078671892
9.971714 0.00078108415
9.972714 0.00077544692
9.973714 0.0007698076800000001
9.974714 0.0007641668200000001
9.975715 0.00075852463
9.976714 0.00075288153
9.977715 0.0007472377999999999
9.978714 0.00074159375
9.979714 0.00073594965
9.980714 0.00073030574
9.981714 0.0007246621899999999
9.982715 0.0007190192299999999
9.983714 0.00071337699
9.984715 0.0007077356700000001
9.985714 0.0007020953499999999
9.986714 0.00069645612
9.987714 0.00069081807
9.988714 0.00068518129
9.989715 0.00067954584
9.990714 0.00067391175
9.991714 0.00066827911
9.992714 0.00066264802
9.993714 0.0006570185599999999
9.994715 0.0006513908400000001
9.995714 0.00064576493
9.996715 0.00064014102
9.997714 0.0006345192999999999
9.998714 0.00062889994
9.999714 0.00062328318
10.00071 0.00061766923
10.00171 0.00061205842
10.00271 0.00060645102
10.00371 0.00060084731
10.00471 0.00059524755
10.00571 0.00058965211
10.00671 0.00058406122
10.00771 0.00057847515
10.00871 0.00057289412
10.00971 0.00056731833
10.01071 0.00056174795
10.01171 0.00055618307
10.01271 0.0005506237400000001
10.01371 0.00054507
10.01471 0.00053952181
10.01571 0.00053397907
10.01671 0.00052844166
10.01771 0.00052290939
10.01871 0.00051738207
10.01971 0.0005118594800000001
10.02071 0.00050634135
10.02171 0.0005008273999999999
10.02271 0.00049531736
10.02371 0.00048981101
10.02471 0.00048430807
10.02571 0.00047880826000000005
10.02671 0.00047331141
10.02771 0.00046781728999999996
10.02871 0.00046232576
10.02971 0.00045683669
10.03071 0.00045134992999999995
10.03171 0.00044586545
10.03271 0.00044038316000000004
10.03371 0.00043490304000000005
10.03471 0.00042942506
10.03571 0.00042394927
10.03671 0.00041847566000000004
10.03771 0.00041300423
10.03871 0.00040753498
10.03971 0.00040206796
10.04071 0.00039660321999999997
10.04171 0.00039114075
10.04271 0.00038568055000000003
10.04371 0.00038022265
10.04471 0.00037476702
10.04571 0.00036931367
10.04671 0.00036386255
10.04771 0.00035841365
10.04871 0.00035296691
10.04971 0.00034752229
10.05071 0.00034207974
10.05171 0.00033663916
10.05271 0.00033120050000000004
10.05371 0.00032576363
10.05471 0.00032032847
10.05571 0.00031489487
10.05671 0.00030946271
10.05771 0.00030403185000000004
10.05871 0.00029860212000000003
10.05971 0.00029317334
10.06071 0.00028774532
10.06171 0.00028231785999999995
10.06271 0.00027689076999999997
10.06371 0.00027146384
10.06471 0.00026603684
10.06571 0.00026060959
10.06671 0.00025518191
10.06771 0.00024975359
10.06871 0.0002443245
10.06971 0.00023889449
10.07071 0.00023346347000000002
10.07171 0.00022803135
10.07271 0.0002225981
10.07371 0.00021716371
10.07471 0.00021172820999999998
10.07571 0.00020629165999999999
10.07671 0.00020085415
10.07771 0.00019541581
10.07871 0.00018997678
10.07971 0.00018453723
10.08071 0.00017909734
10.08171 0.00017365732
10.08271 0.00016821734000000002
10.08371 0.00016277763
10.08471 0.00015733838
10.08571 0.00015189976
10.08671 0.00014646197
10.08771 0.00014102517999999998
10.08871 0.00013558956
10.08971 0.00013015525
10.09071 0.0001247224
10.09171 0.00011929112999999999
10.09271 0.00011386159000000001
10.09371 0.00010843388
10.09471 0.00010300814
10.09571 9.758448400000001e-05
10.09671 9.2163032e-05
10.09771 8.6743916e-05
10.09871 8.1327261e-05
10.09971 7.5913204e-05
10.10071 7.0501881e-05
10.10171 6.509343400000001e-05
10.10271 5.9688e-05
10.10371 5.4285721000000005e-05
10.10471 4.8886726999999994e-05
10.10571 4.3491144e-05
10.10671 3.8099083e-05
10.10771 3.2710645e-05
10.10871 2.7325919000000004e-05
10.10971 2.1944973e-05
10.11071 1.6567859999999998e-05
10.11171 1.1194611e-05
10.11271 5.8252468e-06
10.11371 4.5977000000000005e-07
10.11471 -4.901829e-06
10.11571 -1.0259571e-05
10.11671 -1.561348e-05
10.11771 -2.0963584e-05
10.11871 -2.6309905e-05
10.11971 -3.1652459000000004e-05
10.12071 -3.6991244e-05
10.12171 -4.2326243e-05
10.12271 -4.7657423e-05
10.12371 -5.2984711e-05
10.12471 -5.8308017999999994e-05
10.12571 -6.362722e-05
10.12671 -6.8942148e-05
10.12771 -7.4252614e-05
10.12871 -7.9558384e-05
10.12971 -8.4859187e-05
10.13071 -9.0154714e-05
10.13171 -9.5444625e-05
10.13271 -0.00010072852999999998
10.13371 -0.000106006
10.13471 -0.00011127657000000001
10.13571 -0.00011653974999999999
10.13671 -0.00012179499
10.13771 -0.00012704173
10.13871 -0.00013227933
10.13971 -0.00013750714999999998
10.14071 -0.00014272449
10.14171 -0.00014793062
10.14271 -0.00015312479
10.14371 -0.0001583062
10.14471 -0.00016347407
10.14571 -0.00016862755
10.14671 -0.00017376581
10.14771 -0.000178888
10.14871 -0.00018399329
10.14971 -0.00018908087
10.15071 -0.00019414992
10.15171 -0.00019919968999999998
10.15271 -0.00020422942
10.15371 -0.00020923846000000002
10.15471 -0.00021422618000000002
10.15571 -0.000219192
10.15671 -0.00022413544
10.15771 -0.0002290561
10.15871 -0.00023395361999999998
10.15971 -0.00023882769
10.16071 -0.00024367814
10.16171 -0.00024850478
10.16271 -0.00025330755
10.16371 -0.0002580864
10.16471 -0.00026284131
10.16571 -0.00026757232
10.16671 -0.00027227943
10.16771 -0.00027696271000000005
10.16871 -0.00028162217
10.16971 -0.00028625784
10.17071 -0.00029086968
10.17171 -0.00029545763000000003
10.17271 -0.00030002157
10.17371 -0.00030456131
10.17471 -0.00030907665000000004
10.17571 -0.00031356727999999997
10.17671 -0.00031803281
10.17771 -0.00032247283
10.17871 -0.00032688681
10.17971 -0.00033127419
10.18071 -0.00033563433
10.18171 -0.00033996655
10.18271 -0.0003442701
10.18371 -0.0003485442
10.18471 -0.00035278804000000004
10.18571 -0.00035700073
10.18671 -0.00036118142
10.18771 -0.00036532922
10.18871 -0.00036944323
10.18971 -0.00037352254
10.19071 -0.00037756624
10.19171 -0.00038157345
10.19271 -0.00038554330999999997
10.19371 -0.00038947501000000004
10.19471 -0.00039336769
10.19571 -0.00039722057999999995
10.19671 -0.00040103290999999995
10.19771 -0.00040480404
10.19871 -0.00040853324
10.19971 -0.00041221992
10.20071 -0.00041586354
10.20171 -0.00041946355
10.20271 -0.00042301949000000006
10.20371 -0.00042653087000000004
10.20471 -0.00042999736
10.20571 -0.00043341856
10.20671 -0.00043679411
10.20771 -0.00044012372
10.20871 -0.00044340709
10.20971 -0.00044664389
10.21071 -0.00044983381000000003
10.21171 -0.00045297652000000004
10.21271 -0.00045607167000000004
10.21371 -0.00045911883999999995
10.21471 -0.00046211767
10.21571 -0.00046506766
10.21671 -0.00046796831000000004
10.21771 -0.00047081908
10.21871 -0.00047361932
10.21971 -0.00047636840000000005
10.22071 -0.00047906565
10.22171 -0.00048171031999999996
10.22271 -0.00048430165000000003
10.22371 -0.00048683887
10.22471 -0.0004893211599999999
10.22571 -0.00049174778
10.22671 -0.00049411797
10.22771 -0.00049643099
10.22871 -0.00049868618
10.22971 -0.00050088292
10.23071 -0.0005030206000000001
10.23171 -0.0005050987500000001
10.23271 -0.00050711697
10.23371 -0.00050907493
10.23471 -0.00051097231
10.23571 -0.0005128089900000001
10.23671 -0.00051458483
10.23771 -0.00051629981
10.23871 -0.00051795391
10.23971 -0.00051954726
10.24071 -0.00052107994
10.24171 -0.0005225520499999999
10.24271 -0.00052396376
10.24371 -0.00052531523
10.24471 -0.00052660653
10.24571 -0.00052783776
10.24671 -0.000529009
10.24771 -0.00053012022
10.24871 -0.0005311713699999999
10.24971 -0.00053216231
10.25071 -0.00053309282
10.25171 -0.00053396261
10.25271 -0.0005347713300000001
10.25371 -0.0005355184799999999
10.25471 -0.00053620356
10.25571 -0.00053682597
10.25671 -0.00053738504
10.25771 -0.0005378799900000001
10.25871 -0.00053831004
10.25971 -0.00053867439
10.26071 -0.00053897215
10.26171 -0.00053920244
10.26271 -0.00053936437
10.26371 -0.00053945705
10.26471 -0.00053947961
10.26571 -0.00053943122
10.26671 -0.00053931108
10.26771 -0.0005391184
10.26871 -0.00053885256
10.26971 -0.0005385129
10.27071 -0.00053809895
10.27171 -0.00053761019
10.27271 -0.0005370463
10.27371 -0.00053640701
10.27471 -0.00053569215
10.27571 -0.0005349016200000001
10.27671 -0.0005340354199999999
10.27771 -0.00053309359
10.27871 -0.0005320763200000001
10.27971 -0.0005309837399999999
10.28071 -0.00052981613
10.28171 -0.00052857372
10.28271 -0.00052725677
10.28371 -0.00052586552
10.28471 -0.00052440023
10.28571 -0.0005228610900000001
10.28671 -0.00052124824
10.28771 -0.00051956181
10.28871 -0.00051780175
10.28971 -0.00051596799
10.29071 -0.00051406037
10.29171 -0.00051207862
10.29271 -0.00051002239
10.29371 -0.00050789122
10.29471 -0.00050568456
10.29571 -0.00050340177
10.29671 -0.00050104218
10.29771 -0.00049860505
10.29871 -0.00049608957
10.29971 -0.0004934949199999999
10.30071 -0.0004908203199999999
10.30171 -0.00048806492000000003
10.30271 -0.00048522793
10.30371 -0.00048230858999999995
10.30471 -0.00047930621
10.30571 -0.00047622011
10.30671 -0.00047304974999999995
10.30771 -0.00046979457999999995
10.30871 -0.00046645423
10.30971 -0.00046302839
10.31071 -0.00045951683000000003
10.31171 -0.00045591937
10.31271 -0.00045223592000000006
10.31371 -0.00044846652000000005
10.31471 -0.00044461121
10.31571 -0.0004406701
10.31671 -0.0004366434
10.31771 -0.00043253131000000006
10.31871 -0.00042833403000000004
10.31971 -0.00042405181
10.32071 -0.00041968487
10.32171 -0.00041523349
10.32271 -0.00041069788
10.32371 -0.0004060782
10.32471 -0.00040137461
10.32571 -0.00039658726
10.32671 -0.00039171614
10.32771 -0.0003867613
10.32871 -0.0003817227
10.32971 -0.00037660025
10.33071 -0.00037139378
10.33171 -0.00036610309
10.33271 -0.00036072795
10.33371 -0.00035526807
10.33471 -0.00034972313
10.33571 -0.00034409279
10.33671 -0.00033837671
10.33771 -0.0003325745
10.33871 -0.00032668581
10.33971 -0.0003207103
10.34071 -0.00031464762999999996
10.34171 -0.00030849752999999997
10.34271 -0.00030225976
10.34371 -0.00029593418
10.34471 -0.0002895207
10.34571 -0.00028301929
10.34671 -0.00027643005
10.34771 -0.00026975313
10.34871 -0.00026298883
10.34971 -0.00025613749
10.35071 -0.00024919959
10.35171 -0.0002421757
10.35271 -0.00023506643
10.35371 -0.00022787256
10.35471 -0.00022059485
10.35571 -0.00021323417
10.35671 -0.00020579143
10.35771 -0.00019826757000000002
10.35871 -0.00019066354
10.35971 -0.00018298027000000002
10.36071 -0.00017521871
10.36171 -0.00016737978
10.36271 -0.00015946437000000002
10.36371 -0.00015147332
10.36471 -0.00014340742
10.36571 -0.00013526741
10.36671 -0.00012705397
10.36771 -0.00011876771
10.36871 -0.00011040919999999999
10.36971 -0.00010197897
10.37071 -9.3477468e-05
10.37171 -8.4905139e-05
10.37271 -7.6262387e-05
10.37371 -6.7549621e-05
10.37471 -5.876725e-05
10.37571 -4.991567800000001e-05
10.37671 -4.0995357e-05
10.37771 -3.2006764e-05
10.37871 -2.2950418e-05
10.37971 -1.3826879e-05
10.38071 -4.6367798e-06
10.38171 4.6191886e-06
10.38271 1.3940269999999999e-05
10.38371 2.3325639e-05
10.38471 3.27744e-05
10.38571 4.2285585999999995e-05
10.38671 5.1858154e-05
10.38771 6.1490999e-05
10.38871 7.1182973e-05
10.38971 8.0932858e-05
10.39071 9.0739394e-05
10.39171 0.00010060128
10.39271 0.00011051716
10.39371 0.00012048566999999999
10.39471 0.00013050543000000001
10.39571 0.00014057501
10.39671 0.00015069298
10.39771 0.00016085793
10.39871 0.00017106839
10.39971 0.00018132296
10.40071 0.00019162019
10.40171 0.00020195866
10.40271 0.00021233698
10.40371 0.00022275374
10.40471 0.00023320758
10.40571 0.00024369713000000002
10.40671 0.00025422105
10.40771 0.00026477803
10.40871 0.00027536678
10.40971 0.00028598602
10.41071 0.00029663445
10.41171 0.00030731085
10.41271 0.00031801396
10.41371 0.00032874257000000003
10.41471 0.00033949539
10.41571 0.00035027122
10.41671 0.00036106878
10.41771 0.00037188686
10.41871 0.00038272419000000003
10.41971 0.00039357951
10.42071 0.00040445148000000004
10.42171 0.00041533881000000003
10.42271 0.00042624015
10.42371 0.00043715413
10.42471 0.00044807944
10.42571 0.00045901461000000005
10.42671 0.00046995829
10.42771 0.00048090906
10.42871 0.00049186551
10.42971 0.00050282629
10.43071 0.00051379002
10.43171 0.00052475534
10.43271 0.00053572098
10.43371 0.00054668562
10.43471 0.00055764813
10.43571 0.0005686072700000001
10.43671 0.00057956199
10.43771 0.00059051126
10.43871 0.00060145412
10.43971 0.0006123897
10.44071 0.00062331715
10.44171 0.00063423572
10.44271 0.0006451447
10.44371 0.00065604349
10.44471 0.00066693151
10.44571 0.0006778082000000001
10.44671 0.00068867303
10.44771 0.0006995255299999999
10.44871 0.00071036525
10.44971 0.00072119174
10.45071 0.00073200454
10.45171 0.00074280319
10.45271 0.0007535871599999999
10.45371 0.0007643559899999999
10.45471 0.00077510913
10.45571 0.00078584608
10.45671 0.0007965661100000001
10.45771 0.00080726868
10.45871 0.00081795306
10.45971 0.0008286185199999999
10.46071 0.0008392643400000001
10.46171 0.0008498896
10.46271 0.0008604934
10.46371 0.00087107483
10.46471 0.00088163297
10.46571 0.00089216683
10.46671 0.00090267522
10.46771 0.00091315715
10.46871 0.0009236115100000001
10.46971 0.0009340370500000001
10.47071 0.00094443267
10.47171 0.0009547970899999999
10.47271 0.00096512904
10.47371 0.00097542734
10.47471 0.0009856908
10.47571 0.0009959180699999999
10.47671 0.001006108
10.47771 0.0010162592
10.47871 0.0010263706
10.47971 0.001036441
10.48071 0.0010464692
10.48171 0.0010564539
10.48271 0.0010663943000000001
10.48371 0.0010762889
10.48471 0.0010861369
10.48571 0.0010959373
10.48671 0.001105689
10.48771 0.001115391
10.48871 0.0011250425
10.48971 0.0011346423999999999
10.49071 0.0011441899
10.49171 0.001153684
10.49271 0.0011631239
10.49371 0.0011725086
10.49471 0.0011818372
10.49571 0.0011911088
10.49671 0.0012003225000000001
10.49771 0.0012094775
10.49871 0.0012185727
10.49971 0.0012276073
10.50071 0.0012365803
10.50171 0.0012454907000000002
10.50271 0.0012543376
10.50371 0.0012631201
10.50471 0.0012718372000000001
10.50571 0.001280488
10.50671 0.0012890717
10.50771 0.0012975872
10.50871 0.0013060337
10.50971 0.0013144104
10.51071 0.0013227164
10.51171 0.0013309511
10.51271 0.0013391135
10.51371 0.0013472031
10.51471 0.001355219
10.51571 0.0013631607
10.51671 0.0013710272
10.51771 0.0013788183
10.51871 0.0013865329
10.51971 0.0013941706000000001
10.52071 0.0014017307
10.52171 0.0014092125
10.52271 0.0014166154000000001
10.52371 0.0014239386
10.52471 0.0014311815999999999
10.52571 0.0014383434999999999
10.52671 0.0014454236
10.52771 0.0014524212
10.52871 0.0014593354000000001
10.52971 0.0014661653999999999
10.53071 0.0014729104
10.53171 0.0014795695
10.53271 0.0014861419
10.53371 0.0014926267
10.53471 0.0014990229000000001
10.53571 0.0015053297000000002
10.53671 0.0015115462
10.53771 0.0015176714
10.53871 0.0015237046
10.53971 0.0015296446000000001
10.54071 0.0015354907999999999
10.54171 0.0015412423
10.54271 0.0015468982000000002
10.54371 0.0015524578
10.54471 0.0015579203999999999
10.54571 0.0015632851999999998
10.54671 0.0015685514999999998
10.54771 0.0015737188999999999
10.54871 0.0015787868
10.54971 0.0015837546000000001
10.55071 0.0015886219999999998
10.55171 0.0015933885
10.55271 0.001598054
10.55371 0.0016026182
10.55471 0.001607081
10.55571 0.001611442
10.55671 0.0016157015
10.55771 0.0016198594
10.55871 0.0016239154999999998
10.55971 0.0016278701999999999
10.56071 0.0016317234
10.56171 0.0016354752
10.56271 0.0016391259
10.56371 0.0016426755
10.56471 0.0016461241
10.56571 0.0016494716
10.56671 0.0016527181
10.56771 0.0016558635
10.56871 0.0016589078
10.56971 0.0016618507
10.57071 0.0016646922000000002
10.57171 0.0016674317999999999
10.57271 0.0016700689000000001
10.57371 0.0016726035
10.57471 0.0016750348999999998
10.57571 0.0016773626999999998
10.57671 0.0016795860999999999
10.57771 0.0016817046
10.57871 0.0016837177
10.57971 0.0016856249
10.58071 0.0016874254
10.58171 0.0016891186999999999
10.58271 0.0016907044
10.58371 0.0016921822
10.58471 0.0016935513
10.58571 0.0016948117
10.58671 0.0016959632999999999
10.58771 0.0016970058
10.58871 0.0016979391000000001
10.58971 0.0016987634999999998
10.59071 0.0016994791
10.59171 0.0017000862
10.59271 0.0017005854
10.59371 0.0017009768
10.59471 0.0017012611
10.59571 0.0017014390000000001
10.59671 0.0017015111
10.59771 0.001701478
10.59871 0.0017013405999999997
10.59971 0.0017010998000000002
10.60071 0.0017007562
10.60171 0.0017003105
10.60271 0.0016997636
10.60371 0.001699116
10.60471 0.0016983686
10.60571 0.0016975220000000001
10.60671 0.0016965767
10.60771 0.0016955331000000002
10.60871 0.0016943919
10.60971 0.0016931532
10.61071 0.0016918172999999999
10.61171 0.0016903843
10.61271 0.0016888545
10.61371 0.0016872278000000002
10.61471 0.0016855043
10.61571 0.0016836839000000001
10.61671 0.0016817662999999998
10.61771 0.0016797516
10.61871 0.0016776394
10.61971 0.0016754295
10.62071 0.0016731219
10.62171 0.0016707163000000001
10.62271 0.0016682125999999999
10.62371 0.0016656108
10.62471 0.0016629106999999999
10.62571 0.0016601125000000002
10.62671 0.0016572162999999999
10.62771 0.0016542222999999998
10.62871 0.0016511307000000002
10.62971 0.0016479417999999998
10.63071 0.0016446564000000001
10.63171 0.0016412749
10.63271 0.0016377981
10.63371 0.0016342266000000001
10.63471 0.0016305614000000001
10.63571 0.0016268034000000002
10.63671 0.0016229535
10.63771 0.0016190126
10.63871 0.0016149819
10.63971 0.0016108623
10.64071 0.001606655
10.64171 0.0016023607
10.64271 0.0015979807000000002
10.64371 0.0015935158
10.64471 0.0015889670999999998
10.64571 0.0015843353999999998
10.64671 0.0015796213
10.64771 0.0015748256999999998
10.64871 0.0015699494
10.64971 0.001564993
10.65071 0.0015599569
10.65171 0.0015548419
10.65271 0.0015496486000000002
10.65371 0.0015443771
10.65471 0.001539028
10.65571 0.0015336020000000002
10.65671 0.0015280992
10.65771 0.0015225202
10.65871 0.0015168656
10.65971 0.0015111359000000001
10.66071 0.0015053316000000001
10.66171 0.0014994534
10.66271 0.0014935018
10.66371 0.0014874778
10.66471 0.0014813819
10.66571 0.001475215
10.66671 0.0014689783
10.66771 0.0014626724
10.66871 0.0014562985
10.66971 0.0014498575
10.67071 0.0014433507000000002
10.67171 0.0014367792
10.67271 0.0014301439
10.67371 0.0014234463
10.67471 0.0014166874
10.67571 0.0014098683
10.67671 0.0014029902
10.67771 0.0013960541
10.67871 0.0013890611
10.67971 0.0013820122
10.68071 0.0013749083
10.68171 0.0013677504
10.68271 0.0013605392
10.68371 0.0013532753999999998
10.68471 0.0013459596
10.68571 0.0013385924000000001
10.68671 0.0013311744
10.68771 0.0013237059
10.68871 0.0013161873
10.68971 0.0013086188000000002
10.69071 0.0013010008
10.69171 0.0012933335
10.69271 0.0012856171
10.69371 0.0012778518
10.69471 0.0012700379
10.69571 0.0012621755
10.69671 0.0012542649999999999
10.69771 0.0012463066
10.69871 0.0012383008
10.69971 0.001230248
10.70071 0.0012221488
10.70171 0.0012140037
10.70271 0.0012058135
10.70371 0.001197579
10.70471 0.0011893009
10.70571 0.0011809802
10.70671 0.001172618
10.70771 0.0011642152
10.70871 0.0011557731
10.70971 0.0011472927
10.71071 0.0011387751
10.71171 0.0011302216
10.71271 0.0011216332
10.71371 0.0011130109
10.71471 0.0011043559
10.71571 0.0010956691
10.71671 0.0010869516
10.71771 0.0010782041
10.71871 0.0010694273
10.71971 0.0010606222
10.72071 0.0010517891
10.72171 0.0010429286
10.72271 0.0010340413
10.72371 0.0010251274
10.72471 0.0010161872999999999
10.72571 0.0010072214
10.72671 0.00099822973
10.72771 0.00098921264
10.72871 0.00098017026
10.72971 0.00097110287
10.73071 0.0009620105599999999
10.73171 0.0009528937
10.73271 0.00094375246
10.73371 0.0009345873
10.73471 0.00092539849
10.73571 0.00091618649
10.73671 0.0009069518500000001
10.73771 0.0008976951
10.73871 0.00088841698
10.73971 0.00087911812
10.74071 0.0008697993499999999
10.74171 0.00086046157
10.74271 0.00085110569
10.74371 0.0008417326199999999
10.74471 0.00083234336
10.74571 0.0008229390000000001
10.74671 0.0008135206400000001
10.74771 0.00080408927
10.74871 0.0007946458900000001
10.74971 0.00078519161
10.75071 0.0007757273100000001
10.75171 0.0007662541100000001
10.75271 0.00075677276
10.75371 0.00074728409
10.75471 0.00073778888
10.75571 0.00072828775
10.75671 0.0007187812999999999
10.75771 0.00070926999
10.75871 0.00069975422
10.75971 0.00069023426
10.76071 0.00068071035
10.76171 0.00067118258
10.76271 0.00066165103
10.76371 0.00065211566
10.76471 0.00064257642
10.76571 0.00063303323
10.76671 0.00062348595
10.76771 0.0006139344799999999
10.76871 0.00060437869
10.76971 0.00059481849
10.77071 0.00058525384
10.77171 0.0005756847299999999
10.77271 0.00056611116
10.77371 0.00055653331
10.77471 0.00054695138
10.77571 0.0005373656200000001
10.77671 0.0005277764100000001
10.77771 0.00051818415
10.77871 0.00050858944
10.77971 0.00049899281
10.78071 0.00048939496
10.78171 0.00047979656000000004
10.78271 0.00047019834999999997
10.78371 0.00046060113
10.78471 0.00045100563999999997
10.78571 0.00044141270000000004
10.78671 0.00043182299
10.78771 0.00042223728
10.78871 0.00041265621
10.78971 0.00040308041
10.79071 0.00039351044
10.79171 0.00038394674
10.79271 0.00037438967
10.79371 0.00036483957
10.79471 0.00035529665
10.79571 0.00034576108
10.79671 0.00033623289
10.79771 0.0003267121
10.79871 0.00031719862
10.79971 0.00030769236
10.80071 0.00029819314
10.80171 0.00028870079
10.80271 0.00027921508
10.80371 0.0002697358
10.80471 0.00026026273
10.80571 0.00025079569
10.80671 0.00024133449
10.80771 0.00023187902000000002
10.80871 0.00022242914000000002
10.80971 0.00021298480999999998
10.81071 0.00020354598
10.81171 0.0001941127
10.81271 0.00018468506
10.81371 0.00017526315000000002
10.81471 0.00016584713
10.81571 0.00015643719
10.81671 0.00014703353
10.81771 0.00013763638
10.81871 0.00012824596
10.81971 0.00011886249000000001
10.82071 0.00010948617000000001
10.82171 0.00010011715
10.82271 9.0755583e-05
10.82371 8.1401527e-05
10.82471 7.2054996e-05
10.82571 6.271592399999999e-05
10.82671 5.3384155999999996e-05
10.82771 4.405947e-05
10.82871 3.4741558e-05
10.82971 2.5430003e-05
10.83071 1.6124299e-05
10.83171 6.8238528e-06
10.83271 -2.4720175999999997e-06
10.83371 -1.1764072e-05
10.83471 -2.1053147999999998e-05
10.83571 -3.0340129e-05
10.83671 -3.9625957e-05
10.83771 -4.8911602e-05
10.83871 -5.8198071e-05
10.83971 -6.748637099999999e-05
10.84071 -7.6777479e-05
10.84171 -8.6072373e-05
10.84271 -9.537196800000001e-05
10.84371 -0.00010467714000000001
10.84471 -0.00011398872999999999
10.84571 -0.00012330747
10.84671 -0.00013263405
10.84771 -0.00014196904
10.84871 -0.00015131299
10.84971 -0.0001606663
10.85071 -0.00017002933000000002
10.85171 -0.00017940237
10.85271 -0.00018878562
10.85371 -0.00019817926
10.85471 -0.00020758343
10.85571 -0.00021699827
10.85671 -0.00022642387
10.85771 -0.00023586035000000002
10.85871 -0.00024530787
10.85971 -0.00025476661
10.86071 -0.00026423680999999996
10.86171 -0.0002737188
10.86271 -0.00028321297
10.86371 -0.00029271978
10.86471 -0.00030223981999999997
10.86571 -0.00031177373999999997
10.86671 -0.0003213223
10.86771 -0.00033088636
10.86871 -0.00034046685999999997
10.86971 -0.00035006482999999996
10.87071 -0.00035968139
10.87171 -0.00036931771999999997
10.87271 -0.00037897502999999997
10.87371 -0.0003886546
10.87471 -0.00039835771999999995
10.87571 -0.00040808568000000003
10.87671 -0.00041783978
10.87771 -0.00042762131000000005
10.87871 -0.00043743153
10.87971 -0.00044727161999999997
10.88071 -0.00045714273
10.88171 -0.00046704599
10.88271 -0.0004769824
10.88371 -0.00048695297000000005
10.88471 -0.0004969585
10.88571 -0.00050699978
10.88671 -0.00051707757
10.88771 -0.00052719247
10.88871 -0.00053734511
10.88971 -0.0005475359999999999
10.89071 -0.0005577655899999999
10.89171 -0.00056803433
10.89271 -0.00057834268
10.89371 -0.000588691
10.89471 -0.00059907975
10.89571 -0.0006095093799999999
10.89671 -0.00061998039
10.89771 -0.00063049329
10.89871 -0.0006410487
10.89971 -0.0006516473099999999
10.90071 -0.0006622899
10.90171 -0.00067297728
10.90271 -0.0006837105
10.90371 -0.00069449061
10.90471 -0.00070531878
10.90571 -0.00071619629
10.90671 -0.00072712455
10.90771 -0.0007381050599999999
10.90871 -0.00074913937
10.90971 -0.0007602291100000001
10.91071 -0.00077137593
10.91171 -0.00078258163
10.91271 -0.0007938479
10.91371 -0.00080517648
10.91471 -0.00081656908
10.91571 -0.0008280274399999999
10.91671 -0.0008395531
10.91771 -0.00085114771
10.91871 -0.0008628126100000001
10.91971 -0.00087454928
10.92071 -0.0008863588799999999
10.92171 -0.00089824262
10.92271 -0.00091020138
10.92371 -0.0009222361799999999
10.92471 -0.00093434774
10.92571 -0.00094653669
10.92671 -0.0009588035900000001
10.92771 -0.00097114889
10.92871 -0.0009835728599999999
10.92971 -0.00099607587
10.93071 -0.0010086582
10.93171 -0.0010213199
10.93271 -0.0010340612
10.93371 -0.0010468822000000001
10.93471 -0.0010597832
10.93571 -0.0010727644
10.93671 -0.0010858258000000002
10.93771 -0.0010989678
10.93871 -0.0011121909
10.93971 -0.0011254953
10.94071 -0.0011388817
10.94171 -0.0011523506
10.94271 -0.0011659027
10.94371 -0.0011795388
10.94471 -0.0011932597
10.94571 -0.0012070663999999998
10.94671 -0.0012209599
10.94771 -0.0012349414000000002
10.94871 -0.001249012
10.94971 -0.0012631729
10.95071 -0.0012774255
10.95171 -0.0012917710000000002
10.95271 -0.0013062107000000002
10.95371 -0.0013207459
10.95471 -0.0013353781
10.95571 -0.0013501083000000001
10.95671 -0.0013649381
10.95771 -0.0013798685
10.95871 -0.0013949008
10.95971 -0.0014100361
10.96071 -0.0014252755
10.96171 -0.0014406199999999999
10.96271 -0.0014560705
10.96371 -0.0014716278
10.96471 -0.0014872929
10.96571 -0.0015030663
10.96671 -0.0015189489
10.96771 -0.0015349411
10.96871 -0.0015510437
10.96971 -0.0015672571
10.97071 -0.0015835818000000002
10.97171 -0.0016000183999999998
10.97271 -0.0016165672
10.97371 -0.0016332287
10.97471 -0.0016500037
10.97571 -0.0016668926
10.97671 -0.001683896
10.97771 -0.0017010145000000002
10.97871 -0.0017182489
10.97971 -0.0017356000000000001
10.98071 -0.0017530687
10.98171 -0.0017706558
10.98271 -0.0017883622
10.98371 -0.0018061888
10.98471 -0.001824137
10.98571 -0.0018422075
10.98671 -0.0018604017999999999
10.98771 -0.0018787208
10.98871 -0.0018971659
10.98971 -0.001915738
10.99071 -0.0019344383
10.99171 -0.0019532677
10.99271 -0.0019722274
10.99371 -0.0019913183000000003
10.99471 -0.002010541
10.99571 -0.0020298963
10.99671 -0.002049385
10.99771 -0.0020690075
10.99871 -0.0020887643
10.99971 -0.0021086555
11.00071 -0.0021286814
11.00171 -0.0021488422
11.00271 -0.0021691376
11.00371 -0.0021895675999999997
11.00471 -0.002210132
11.00571 -0.0022308303999999998
11.00671 -0.0022516626
11.00771 -0.0022726281
11.00871 -0.0022937264
11.00971 -0.0023149569000000003
11.01071 -0.0023363193
11.01171 -0.002357813
11.01271 -0.0023794377
11.01371 -0.0024011927999999997
11.01471 -0.002423078
11.01571 -0.0024450928
11.01671 -0.0024672372000000002
11.01771 -0.0024895107
11.01871 -0.0025119134000000003
11.01971 -0.0025344452
11.02071 -0.0025571062
11.02171 -0.0025798963
11.02271 -0.0026028158
11.02371 -0.0026258649
11.02471 -0.0026490439
11.02571 -0.0026723532
11.02671 -0.002695793
11.02771 -0.0027193639
11.02871 -0.0027430659999999997
11.02971 -0.0027669001
11.03071 -0.0027908663
11.03171 -0.002814965
11.03271 -0.0028391965
11.03371 -0.002863561
11.03471 -0.0028880584
11.03571 -0.002912689
11.03671 -0.0029374525
11.03771 -0.0029623487
11.03871 -0.002987377
11.03971 -0.0030125373
11.04071 -0.0030378285
11.04171 -0.0030632502
11.04271 -0.0030888012
11.04371 -0.0031144802
11.04471 -0.0031402862
11.04571 -0.0031662180999999998
11.04671 -0.003192274
11.04771 -0.0032184525
11.04871 -0.0032447519000000005
11.04971 -0.0032711705
11.05071 -0.0032977069999999995
11.05171 -0.0033243592
11.05271 -0.0033511252999999996
11.05371 -0.0033780034
11.05471 -0.0034049921
11.05571 -0.0034320891999999998
11.05671 -0.0034592933
11.05771 -0.0034866025000000003
11.05871 -0.0035140154
11.05971 -0.0035415302
11.06071 -0.0035691453
11.06171 -0.0035968598000000003
11.06271 -0.0036246718
11.06371 -0.0036525802
11.06471 -0.0036805835
11.06571 -0.0037086804000000004
11.06671 -0.0037368696
11.06771 -0.0037651502
11.06871 -0.0037935210000000002
11.06971 -0.0038219809
11.07071 -0.0038505288
11.07171 -0.0038791633
11.07271 -0.0039078834
11.07371 -0.0039366882
11.07471 -0.0039655763
11.07571 -0.0039945462
11.07671 -0.0040235969
11.07771 -0.0040527273
11.07871 -0.0040819359
11.07971 -0.0041112216
11.08071 -0.004140583
11.08171 -0.0041700187
11.08271 -0.004199527
11.08371 -0.0042291067000000005
11.08471 -0.0042587562
11.08571 -0.0042884745
11.08671 -0.0043182597
11.08771 -0.0043481101
11.08871 -0.0043780245
11.08971 -0.0044080014
11.09071 -0.0044380395
11.09171 -0.0044681372
11.09271 -0.0044982931
11.09371 -0.004528505800000001
11.09471 -0.0045587742
11.09571 -0.0045890967
11.09671 -0.004619472
11.09771 -0.004649899
11.09871 -0.0046803762
11.09971 -0.0047109024
11.10071 -0.0047414767
11.10171 -0.004772098
11.10271 -0.0048027647
11.10371 -0.0048334753999999995
11.10471 -0.004864229
11.10571 -0.0048950242
11.10671 -0.0049258597
11.10771 -0.0049567338
11.10871 -0.0049876449
11.10971 -0.0050185918
11.11071 -0.0050495724
11.11171 -0.0050805851
11.11271 -0.0051116276
11.11371 -0.0051426981
11.11471 -0.0051737949
11.11571 -0.0052049152
11.11671 -0.005236057
11.11771 -0.0052672178
11.11871 -0.0052983953
11.11971 -0.0053295866
11.12071 -0.0053607891
11.12171 -0.0053920005
11.12271 -0.005423218
11.12371 -0.0054544387
11.12471 -0.0054856599
11.12571 -0.0055168788
11.12671 -0.0055480930000000005
11.12771 -0.0055792996000000004
11.12871 -0.005610496
11.12971 -0.0056416797
11.13071 -0.0056728481
11.13171 -0.0057039982
11.13271 -0.005735127699999999
11.13371 -0.0057662342
11.13471 -0.005797315
11.13571 -0.0058283673
11.13671 -0.0058593891
11.13771 -0.0058903774
11.13871 -0.0059213296
11.13971 -0.0059522437
11.14071 -0.0059831167
11.14171 -0.0060139456999999995
11.14271 -0.0060447281000000005
11.14371 -0.0060754614
11.14471 -0.006106142199999999
11.14571 -0.0061367682
11.14671 -0.0061673367000000005
11.14771 -0.006197844
11.14871 -0.0062282874
11.14971 -0.0062586631
11.15071 -0.0062889681
11.15171 -0.0063191997
11.15271 -0.0063493535
11.15371 -0.0063794272
11.15471 -0.006409416500000001
11.15571 -0.0064393185
11.15671 -0.0064691303000000006
11.15771 -0.006498847499999999
11.15871 -0.0065284672000000005
11.15971 -0.006557986500000001
11.16071 -0.0065874017
11.16171 -0.00661671
11.16271 -0.0066459077
11.16371 -0.0066749919
11.16471 -0.0067039597000000005
11.16571 -0.0067328081
11.16671 -0.006761534299999999
11.16771 -0.006790136099999999
11.16871 -0.0068186105999999995
11.16971 -0.0068469548
11.17071 -0.0068751666000000005
11.17171 -0.0069032438
11.17271 -0.0069311835
11.17371 -0.0069589834
11.17471 -0.0069866415
11.17571 -0.0070141556
11.17671 -0.0070415233
11.17771 -0.007068741999999999
11.17871 -0.0070958093
11.17971 -0.007122723
11.18071 -0.0071494811000000005
11.18171 -0.0071760798
11.18271 -0.0072025177
11.18371 -0.007228791199999999
11.18471 -0.0072548981
11.18571 -0.0072808354
11.18671 -0.0073066003
11.18771 -0.0073321891
11.18871 -0.007357599
11.18971 -0.007382826899999999
11.19071 -0.0074078699999999996
11.19171 -0.0074327247
11.19271 -0.007457388
11.19371 -0.0074818563
11.19471 -0.0075061267
11.19571 -0.0075301956
11.19671 -0.00755406
11.19771 -0.007577717
11.19871 -0.0076011645
11.19971 -0.0076243989
11.20071 -0.0076474177999999995
11.20171 -0.0076702185
11.20271 -0.007692798000000001
11.20371 -0.0077151548
11.20471 -0.007737286100000001
11.20571 -0.0077591903000000005
11.20671 -0.0077808647
11.20771 -0.0078023077
11.20871 -0.0078235178
11.20971 -0.0078444929
11.21071 -0.0078652309
11.21171 -0.0078857302
11.21271 -0.0079059886
11.21371 -0.007926004799999999
11.21471 -0.0079457765
11.21571 -0.0079653015
11.21671 -0.0079845777
11.21771 -0.008003603599999999
11.21871 -0.0080223763
11.21971 -0.008040892899999999
11.22071 -0.0080591519
11.22171 -0.0080771497
11.22271 -0.0080948834
11.22371 -0.008112350800000001
11.22471 -0.0081295482
11.22571 -0.0081464721
11.22671 -0.0081631202
11.22771 -0.0081794882
11.22871 -0.0081955732
11.22971 -0.0082113707
11.23071 -0.008226878
11.23171 -0.0082420913
11.23271 -0.0082570077
11.23371 -0.008271622900000001
11.23471 -0.008285934
11.23571 -0.008299937299999999
11.23671 -0.00831363
11.23771 -0.008327009
11.23871 -0.008340071499999999
11.23971 -0.008352814600000001
11.24071 -0.0083652354
11.24171 -0.0083773317
11.24271 -0.0083891005
11.24371 -0.0084005405
11.24471 -0.0084116495
11.24571 -0.0084224252
11.24671 -0.0084328654
11.24771 -0.0084429696
11.24871 -0.0084527353
11.24971 -0.0084621613
11.25071 -0.0084712461
11.25171 -0.0084799882
11.25271 -0.0084883861
11.25371 -0.0084964384
11.25471 -0.0085041436
11.25571 -0.0085115003
11.25671 -0.008518506399999999
11.25771 -0.0085251602
11.25871 -0.008531460499999999
11.25971 -0.0085374042
11.26071 -0.008542989999999999
11.26171 -0.0085482156
11.26271 -0.008553078799999999
11.26371 -0.0085575768
11.26471 -0.0085617074
11.26571 -0.0085654676
11.26671 -0.0085688545
11.26771 -0.008571866099999999
11.26871 -0.0085745
11.26971 -0.0085767533
11.27071 -0.0085786232
11.27171 -0.0085801068
11.27271 -0.0085812026
11.27371 -0.0085819069
11.27471 -0.008582218300000001
11.27571 -0.008582134600000001
11.27671 -0.0085816537
11.27771 -0.0085807733
11.27871 -0.0085794927
11.27971 -0.0085778098
11.28071 -0.0085757223
11.28171 -0.0085732303
11.28271 -0.0085703316
11.28371 -0.0085670261
11.28471 -0.0085633124
11.28571 -0.0085591899
11.28671 -0.0085546577
11.28771 -0.0085497151
11.28871 -0.0085443615
11.28971 -0.0085385967
11.29071 -0.008532419500000001
11.29171 -0.0085258296
11.29271 -0.008518827199999999
11.29371 -0.0085114109
11.29471 -0.0085035805
11.29571 -0.0084953354
11.29671 -0.008486674100000001
11.29771 -0.0084775966
11.29871 -0.008468101399999999
11.29971 -0.0084581879
11.30071 -0.008447855399999999
11.30171 -0.008437102200000001
11.30271 -0.0084259278
11.30371 -0.0084143307
11.30471 -0.0084023093
11.30571 -0.0083898631
11.30671 -0.0083769904
11.30771 -0.00836369
11.30871 -0.008349961
11.30971 -0.008335802
11.31071 -0.0083212122
11.31171 -0.008306191000000001
11.31271 -0.0082907369
11.31371 -0.0082748491
11.31471 -0.0082585277
11.31571 -0.0082417719
11.31671 -0.008224581
11.31771 -0.008206955
11.31871 -0.008188893800000001
11.31971 -0.0081703976
11.32071 -0.008151466999999999
11.32171 -0.0081321021
11.32271 -0.0081123027
11.32371 -0.008092069799999999
11.32471 -0.0080714039
11.32571 -0.0080503058
11.32671 -0.0080287755
11.32771 -0.008006814499999999
11.32871 -0.007984423400000001
11.32971 -0.0079616024
11.33071 -0.0079383528
11.33171 -0.007914674600000001
11.33271 -0.0078905694
11.33371 -0.007866037
11.33471 -0.007841077600000001
11.33571 -0.0078156925
11.33671 -0.007789881100000001
11.33771 -0.0077636447
11.33871 -0.0077369827
11.33971 -0.007709895699999999
11.34071 -0.0076823831000000006
11.34171 -0.007654445699999999
11.34271 -0.0076260832
11.34371 -0.0075972959
11.34471 -0.0075680836999999996
11.34571 -0.0075384465
11.34671 -0.0075083844
11.34771 -0.0074778982
11.34871 -0.007446987
11.34971 -0.0074156516
11.35071 -0.0073838928
11.35171 -0.0073517105
11.35271 -0.007319104799999999
11.35371 -0.0072860763
11.35471 -0.0072526265000000005
11.35571 -0.0072187555
11.35671 -0.007184463900000001
11.35771 -0.0071497525
11.35871 -0.0071146227
11.35971 -0.0070790753
11.36071 -0.0070431109999999995
11.36171 -0.0070067312000000005
11.36271 -0.006969937399999999
11.36371 -0.0069327303
11.36471 -0.0068951107
11.36571 -0.0068570807000000004
11.36671 -0.0068186411
11.36771 -0.0067797933
11.36871 -0.0067405381
11.36971 -0.0067008768
11.37071 -0.0066608111000000005
11.37171 -0.0066203414
11.37271 -0.0065794688
11.37371 -0.006538195199999999
11.37471 -0.0064965214
11.37571 -0.0064544482
11.37671 -0.0064119769000000005
11.37771 -0.0063691085
11.37871 -0.006325844200000001
11.37971 -0.0062821848
11.38071 -0.0062381318
11.38171 -0.006193685799999999
11.38271 -0.006148849200000001
11.38371 -0.0061036226
11.38471 -0.0060580074
11.38571 -0.0060120052
11.38671 -0.0059656173
11.38771 -0.0059188456
11.38871 -0.005871691599999999
11.38971 -0.0058241574
11.39071 -0.0057762449000000006
11.39171 -0.0057279558
11.39271 -0.0056792924
11.39371 -0.0056302567999999996
11.39471 -0.005580851600000001
11.39571 -0.0055310786
11.39671 -0.0054809407
11.39771 -0.0054304397
11.39871 -0.0053795786
11.39971 -0.0053283595
11.40071 -0.0052767849
11.40171 -0.0052248572
11.40271 -0.0051725787
11.40371 -0.005119952
11.40471 -0.005066979399999999
11.40571 -0.0050136634
11.40671 -0.0049600058
11.40771 -0.0049060091
11.40871 -0.0048516751
11.40971 -0.0047970065
11.41071 -0.004742005
11.41171 -0.0046866724
11.41271 -0.004631011
11.41371 -0.0045750228
11.41471 -0.0045187098
11.41571 -0.0044620738
11.41671 -0.0044051172
11.41771 -0.004347842
11.41871 -0.0042902499
11.41971 -0.0042323434000000005
11.42071 -0.0041741252
11.42171 -0.004115597
11.42271 -0.004056761799999999
11.42371 -0.0039976218
11.42471 -0.0039381797
11.42571 -0.0038784383
11.42671 -0.0038184004
11.42771 -0.0037580689
11.42871 -0.003697447
11.42971 -0.0036365378000000003
11.43071 -0.0035753445
11.43171 -0.0035138706
11.43271 -0.0034521192
11.43371 -0.0033900942000000002
11.43471 -0.0033277985
11.43571 -0.0032652362000000004
11.43671 -0.0032024109
11.43771 -0.0031393258000000004
11.43871 -0.0030759846
11.43971 -0.0030123909
11.44071 -0.0029485484
11.44171 -0.0028844606000000004
11.44271 -0.0028201312
11.44371 -0.0027555634
11.44471 -0.0026907608
11.44571 -0.0026257268
11.44671 -0.0025604648
11.44771 -0.0024949781
11.44871 -0.0024292698
11.44971 -0.0023633434
11.45071 -0.0022972021
11.45171 -0.002230849
11.45271 -0.0021642874
11.45371 -0.0020975205
11.45471 -0.0020305515
11.45571 -0.0019633835
11.45671 -0.0018960199999999998
11.45771 -0.0018284642
11.45871 -0.0017607194
11.45971 -0.001692789
11.46071 -0.0016246768
11.46171 -0.0015563861
11.46271 -0.0014879205
11.46371 -0.0014192839
11.46471 -0.00135048
11.46571 -0.0012815128000000001
11.46671 -0.0012123861
11.46771 -0.0011431039
11.46871 -0.0010736702000000002
11.46971 -0.0010040892
11.47071 -0.00093436465
11.47171 -0.0008645008199999999
11.47271 -0.00079450165
11.47371 -0.0007243711
11.47471 -0.00065411305
11.47571 -0.00058373139
11.47671 -0.00051322982
11.47771 -0.00044261205
11.47871 -0.00037188163
11.47971 -0.00030104196999999997
11.48071 -0.00023009645
11.48171 -0.00015904826
11.48271 -8.7900514e-05
11.48371 -1.6656237e-05
11.48471 5.4681669e-05
11.48571 0.00012611036
11.48671 0.00019762711
11.48771 0.00026922917
11.48871 0.00034091388
11.48971 0.00041267858
11.49071 0.00048452066
11.49171 0.00055643741
11.49271 0.0006284261900000001
11.49371 0.0007004841800000001
11.49471 0.0007726085600000001
11.49571 0.0008447964300000001
11.49671 0.00091704487
11.49771 0.0009893507
11.49871 0.0010617107
11.49971 0.0011341215999999999
11.50071 0.00120658
11.50171 0.0012790822
11.50271 0.0013516245
11.50371 0.0014242033
11.50471 0.0014968145
11.50571 0.0015694543000000002
11.50671 0.0016421183000000002
11.50771 0.0017148028
11.50871 0.0017875032000000003
11.50971 0.0018602154999999999
11.51071 0.0019329352999999999
11.51171 0.0020056583
11.51271 0.0020783804
11.51371 0.0021510972000000003
11.51471 0.0022238044
11.51571 0.002296498
11.51671 0.0023691737
11.51771 0.0024418277
11.51871 0.002514456
11.51971 0.0025870546000000003
11.52071 0.0026596198999999997
11.52171 0.0027321483
11.52271 0.0028046361
11.52371 0.0028770799
11.52471 0.0029494762
11.52571 0.0030218218
11.52671 0.0030941132999999996
11.52771 0.003166348
11.52871 0.0032385222000000003
11.52971 0.0033106331000000004
11.53071 0.0033826775
11.53171 0.003454652
11.53271 0.0035265537
11.53371 0.0035983794
11.53471 0.0036701262
11.53571 0.0037417903999999997
11.53671 0.0038133687
11.53771 0.0038848575
11.53871 0.0039562532
11.53971 0.0040275525
11.54071 0.0040987514
11.54171 0.0041698462
11.54271 0.0042408333999999995
11.54371 0.0043117085
11.54471 0.0043824679
11.54571 0.0044531076
11.54671 0.004523623300000001
11.54771 0.0045940109
11.54871 0.0046642668
11.54971 0.0047343867
11.55071 0.0048043665
11.55171 0.0048742025999999996
11.55271 0.004943891
11.55371 0.0050134284000000005
11.55471 0.0050828107999999995
11.55571 0.005152035
11.55671 0.0052210977
11.55771 0.0052899955
11.55871 0.0053587253
11.55971 0.005427284500000001
11.56071 0.0054956701
11.56171 0.0055638797
11.56271 0.0056319106
11.56371 0.0056997604
11.56471 0.005767426799999999
11.56571 0.0058349076000000005
11.56671 0.0059022008
11.56771 0.0059693044
11.56871 0.0060362159
11.56971 0.006102933499999999
11.57071 0.006169455400000001
11.57171 0.0062357787
11.57271 0.0063019019
11.57371 0.006367822800000001
11.57471 0.0064335392
11.57571 0.0064990491
11.57671 0.0065643493
11.57771 0.0066294378000000004
11.57871 0.0066943117
11.57971 0.006758968099999999
11.58071 0.0068234047
11.58171 0.0068876187
11.58271 0.0069516063
11.58371 0.0070153648
11.58471 0.0070788912
11.58571 0.0071421819
11.58671 0.007205233899999999
11.58771 0.007268044299999999
11.58871 0.007330608800000001
11.58971 0.0073929245
11.59071 0.0074549884
11.59171 0.0075167969
11.59271 0.0075783471000000005
11.59371 0.0076396354
11.59471 0.007700658900000001
11.59571 0.0077614153
11.59671 0.0078219011
11.59771 0.007882114
11.59871 0.0079420512
11.59971 0.008001710399999999
11.60071 0.0080610902
11.60171 0.0081201877
11.60271 0.0081790007
11.60371 0.0082375278
11.60471 0.0082957675
11.60571 0.0083537176
11.60671 0.0084113766
11.60771 0.0084687432
11.60871 0.0085258158
11.60971 0.008582593
11.61071 0.008639073300000001
11.61171 0.008695255399999999
11.61271 0.0087511384
11.61371 0.0088067201
11.61471 0.008862
11.61571 0.0089169756
11.61671 0.0089716457
11.61771 0.009026008799999999
11.61871 0.0090800633
11.61971 0.0091338072
11.62071 0.0091872389
11.62171 0.009240357
11.62271 0.009293159399999999
11.62371 0.0093456445
11.62471 0.0093978102
11.62571 0.009449654299999999
11.62671 0.0095011746
11.62771 0.009552369699999999
11.62871 0.0096032381
11.62971 0.009653776900000001
11.63071 0.0097039854
11.63171 0.0097538606
11.63271 0.009803401199999999
11.63371 0.0098526056
11.63471 0.0099014716
11.63571 0.0099499986
11.63671 0.0099981844
11.63771 0.010046027
11.63871 0.010093526
11.63971 0.01014068
11.64071 0.010187486
11.64171 0.010233944
11.64271 0.010280054
11.64371 0.010325812
11.64471 0.010371219
11.64571 0.010416273
11.64671 0.010460973
11.64771 0.010505318999999999
11.64871 0.010549308
11.64971 0.010592939
11.65071 0.010636213
11.65171 0.010679127
11.65271 0.010721681
11.65371 0.010763871999999999
11.65471 0.0108057
11.65571 0.010847164
11.65671 0.010888261
11.65771 0.010928991
11.65871 0.010969353000000001
11.65971 0.011009345
11.66071 0.011048964
11.66171 0.011088212
11.66271 0.011127084
11.66371 0.011165581
11.66471 0.011203701
11.66571 0.011241443
11.66671 0.011278805999999999
11.66771 0.011315788
11.66871 0.011352389
11.66971 0.011388607
11.67071 0.011424442
11.67171 0.011459894
11.67271 0.011494961
11.67371 0.011529644
11.67471 0.011563943
11.67571 0.011597857000000001
11.67671 0.011631386
11.67771 0.01166453
11.67871 0.011697289999999999
11.67971 0.011729666
11.68071 0.011761658
11.68171 0.011793265
11.68271 0.011824488999999999
11.68371 0.011855329999999999
11.68471 0.011885788
11.68571 0.011915863
11.68671 0.011945557
11.68771 0.011974867
11.68871 0.012003796
11.68971 0.012032341
11.69071 0.012060505000000001
11.69171 0.012088286
11.69271 0.012115685
11.69371 0.012142699
11.69471 0.012169331
11.69571 0.012195577999999999
11.69671 0.012221441000000001
11.69771 0.012246918
11.69871 0.01227201
11.69971 0.012296716
11.70071 0.012321037
11.70171 0.01234497
11.70271 0.012368517
11.70371 0.012391675
11.70471 0.012414446
11.70571 0.012436827999999999
11.70671 0.012458822000000001
11.70771 0.012480427
11.70871 0.012501644
11.70971 0.012522473
11.71071 0.012542913999999999
11.71171 0.012562968
11.71271 0.012582635000000002
11.71371 0.012601915
11.71471 0.012620808999999998
11.71571 0.012639319000000001
11.71671 0.012657443999999999
11.71771 0.012675185
11.71871 0.012692544000000002
11.71971 0.012709521
11.72071 0.012726117000000002
11.72171 0.012742332000000002
11.72271 0.012758169
11.72371 0.012773628
11.72471 0.012788708000000001
11.72571 0.012803411
11.72671 0.012817737000000001
11.72771 0.012831687999999999
11.72871 0.012845262
11.72971 0.012858462
11.73071 0.012871287
11.73171 0.012883738
11.73271 0.012895813999999999
11.73371 0.012907517
11.73471 0.012918844999999998
11.73571 0.0129298
11.73671 0.012940381
11.73771 0.012950589
11.73871 0.012960425
11.73971 0.012969888
11.74071 0.012978978
11.74171 0.012987696
11.74271 0.012996043
11.74371 0.013004021
11.74471 0.013011627000000001
11.74571 0.013018864000000002
11.74671 0.013025732
11.74771 0.013032233
11.74871 0.013038366
11.74971 0.013044135
11.75071 0.013049538
11.75171 0.013054577
11.75271 0.013059254
11.75371 0.013063568999999999
11.75471 0.013067524
11.75571 0.01307112
11.75671 0.013074355999999999
11.75771 0.013077235999999999
11.75871 0.013079758999999998
11.75971 0.013081926
11.76071 0.013083738
11.76171 0.013085196
11.76271 0.0130863
11.76371 0.013087050999999999
11.76471 0.013087449999999999
11.76571 0.013087495999999999
11.76671 0.013087191000000001
11.76771 0.013086533000000001
11.76871 0.013085523000000002
11.76971 0.013084162
11.77071 0.013082451
11.77171 0.013080388
11.77271 0.013077974
11.77371 0.013075209
11.77471 0.013072094999999999
11.77571 0.01306863
11.77671 0.013064816000000002
11.77771 0.013060651999999999
11.77871 0.013056141
11.77971 0.013051284
11.78071 0.01304608
11.78171 0.013040531000000001
11.78271 0.013034639
11.78371 0.013028403999999999
11.78471 0.013021828
11.78571 0.013014911
11.78671 0.013007656999999999
11.78771 0.013000066000000001
11.78871 0.012992139
11.78971 0.012983878
11.79071 0.012975285000000001
11.79171 0.012966362
11.79271 0.012957109999999999
11.79371 0.012947529
11.79471 0.012937622
11.79571 0.012927389000000001
11.79671 0.012916830999999998
11.79771 0.012905950999999999
11.79871 0.012894746999999998
11.79971 0.012883222
11.80071 0.012871376
11.80171 0.012859207000000001
11.80271 0.012846717
11.80371 0.012833907
11.80471 0.012820776
11.80571 0.012807324
11.80671 0.012793551
11.80771 0.012779457000000001
11.80871 0.012765041999999999
11.80971 0.012750306999999999
11.81071 0.012735249999999998
11.81171 0.012719873000000001
11.81271 0.012704176
11.81371 0.01268816
11.81471 0.012671825000000001
11.81571 0.012655172
11.81671 0.012638202
11.81771 0.012620915
11.81871 0.012603315
11.81971 0.0125854
11.82071 0.012567173999999999
11.82171 0.012548637
11.82271 0.012529793
11.82371 0.012510641999999999
11.82471 0.012491186
11.82571 0.012471429000000001
11.82671 0.012451372
11.82771 0.012431017
11.82871 0.012410367
11.82971 0.012389422
11.83071 0.012368184999999999
11.83171 0.012346658000000002
11.83271 0.012324842
11.83371 0.012302739000000002
11.83471 0.012280350999999998
11.83571 0.012257678999999999
11.83671 0.012234725
11.83771 0.01221149
11.83871 0.012187975
11.83971 0.01216418
11.84071 0.012140107
11.84171 0.012115756
11.84271 0.012091127
11.84371 0.012066222000000001
11.84471 0.01204104
11.84571 0.012015583
11.84671 0.01198985
11.84771 0.011963843
11.84871 0.011937563
11.84971 0.011911009
11.85071 0.011884183
11.85171 0.011857086000000001
11.85271 0.011829718999999999
11.85371 0.011802083
11.85471 0.011774179
11.85571 0.01174601
11.85671 0.011717576
11.85771 0.01168888
11.85871 0.011659922
11.85971 0.011630706
11.86071 0.011601234
11.86171 0.011571505000000001
11.86271 0.011541525
11.86371 0.011511293
11.86471 0.011480814
11.86571 0.011450087
11.86671 0.011419116
11.86771 0.011387902
11.86871 0.011356448
11.86971 0.011324754000000001
11.87071 0.011292822000000001
11.87171 0.011260652999999999
11.87271 0.01122825
11.87371 0.011195612
11.87471 0.011162741
11.87571 0.011129637
11.87671 0.011096302
11.87771 0.011062736
11.87871 0.011028939
11.87971 0.010994911999999999
11.88071 0.010960655
11.88171 0.010926167
11.88271 0.010891451
11.88371 0.010856505
11.88471 0.010821331
11.88571 0.010785928
11.88671 0.010750298
11.88771 0.01071444
11.88871 0.010678354999999999
11.88971 0.010642046
11.89071 0.010605511
11.89171 0.010568753
11.89271 0.010531772
11.89371 0.010494571
11.89471 0.01045715
11.89571 0.010419511
11.89671 0.010381656999999999
11.89771 0.010343589
11.89871 0.01030531
11.89971 0.010266821
11.90071 0.010228124
11.90171 0.010189222999999999
11.90271 0.010150118
11.90371 0.010110813
11.90471 0.010071308000000001
11.90571 0.010031606
11.90671 0.0099917088
11.90771 0.009951619
11.90871 0.0099113371
11.90971 0.0098708653
11.91071 0.009830204399999999
11.91171 0.009789356400000001
11.91271 0.0097483222
11.91371 0.0097071024
11.91471 0.0096656986
11.91571 0.0096241114
11.91671 0.0095823409
11.91771 0.0095403884
11.91871 0.0094982541
11.91971 0.0094559386
11.92071 0.0094134426
11.92171 0.0093707662
11.92271 0.0093279108
11.92371 0.0092848757
11.92471 0.0092416623
11.92571 0.0091982707
11.92671 0.0091547023
11.92771 0.009110957
11.92871 0.0090670364
11.92971 0.0090229405
11.93071 0.0089786714
11.93171 0.0089342291
11.93271 0.0088896151
11.93371 0.0088448309
11.93471 0.0087998778
11.93571 0.0087547574
11.93671 0.008709470399999999
11.93771 0.0086640182
11.93871 0.0086184031
11.93971 0.0085726257
11.94071 0.0085266875
11.94171 0.0084805899
11.94271 0.0084343337
11.94371 0.0083879211
11.94471 0.0083413528
11.94571 0.008294629500000001
11.94671 0.0082477527
11.94771 0.0082007238
11.94871 0.008153542900000001
11.94971 0.0081062106
11.95071 0.0080587284
11.95171 0.0080110964
11.95271 0.0079633144
11.95371 0.007915384
11.95471 0.0078673052
11.95571 0.007819078699999999
11.95671 0.0077707045
11.95771 0.0077221834
11.95871 0.007673515200000001
11.95971 0.0076247008
11.96071 0.007575740900000001
11.96171 0.0075266355
11.96271 0.007477386
11.96371 0.007427992400000001
11.96471 0.0073784562
11.96571 0.007328778899999999
11.96671 0.007278960399999999
11.96771 0.007229002899999999
11.96871 0.0071789073000000005
11.96971 0.0071286755
11.97071 0.0070783084
11.97171 0.007027808200000001
11.97271 0.0069771762
11.97371 0.0069264148
11.97471 0.006875525299999999
11.97571 0.0068245099
11.97671 0.0067733708
11.97771 0.0067221095
11.97871 0.006670727499999999
11.97971 0.006619227500000001
11.98071 0.006567610400000001
11.98171 0.006515878300000001
11.98271 0.006464033499999999
11.98371 0.0064120766
11.98471 0.0063600099
11.98571 0.006307834700000001
11.98671 0.0062555519
11.98771 0.0062031628
11.98871 0.0061506689000000005
11.98971 0.0060980714
11.99071 0.0060453708999999994
11.99171 0.0059925682
11.99271 0.0059396642999999995
11.99371 0.0058866601
11.99471 0.0058335565
11.99571 0.005780354
11.99671 0.0057270535999999995
11.99771 0.0056736561000000005
11.99871 0.0056201621
11.99971 0.0055665725
12.00071 0.0055128886999999994
12.00171 0.0054591113000000005
12.00271 0.0054052416
12.00371 0.005351280599999999
12.00471 0.0052972297
12.00571 0.00524309
12.00671 0.0051888634
12.00771 0.005134551199999999
12.00871 0.0050801555
12.00971 0.0050256775
12.01071 0.0049711194000000005
12.01171 0.0049164832
12.01271 0.0048617705
12.01371 0.0048069836
12.01471 0.0047521244
12.01571 0.0046971949
12.01671 0.004642197
12.01771 0.004587132900000001
12.01871 0.0045320047999999995
12.01971 0.0044768145
12.02071 0.0044215638
12.02171 0.0043662545
12.02271 0.0043108885
12.02371 0.0042554671
12.02471 0.004199992
12.02571 0.0041444648
12.02671 0.0040888866
12.02771 0.004033259
12.02871 0.0039775834
12.02971 0.0039218605
12.03071 0.0038660917
12.03171 0.0038102782000000003
12.03271 0.0037544207
12.03371 0.0036985202
12.03471 0.0036425779
12.03571 0.0035865949
12.03671 0.0035305718
12.03771 0.0034745101999999997
12.03871 0.0034184111
12.03971 0.0033622752999999997
12.04071 0.0033061046
12.04171 0.0032498996
12.04271 0.0031936623
12.04371 0.003137394
12.04471 0.0030810963
12.04571 0.0030247706
12.04671 0.0029684186
12.04771 0.0029120421
12.04871 0.0028556429
12.04971 0.002799223
12.05071 0.0027427839
12.05171 0.0026863278
12.05271 0.0026298563
12.05371 0.0025733713999999998
12.05471 0.0025168749
12.05571 0.0024603685
12.05671 0.0024038542
12.05771 0.0023473336
12.05871 0.0022908082999999997
12.05971 0.00223428
12.06071 0.00217775
12.06171 0.0021212196
12.06271 0.0020646902999999998
12.06371 0.0020081632
12.06471 0.0019516396
12.06571 0.0018951203
12.06671 0.0018386065000000002
12.06771 0.001782099
12.06871 0.0017255988
12.06971 0.0016691069
12.07071 0.001612624
12.07171 0.0015561509000000002
12.07271 0.0014996886
12.07371 0.0014432379
12.07471 0.0013867997
12.07571 0.0013303751
12.07671 0.0012739651
12.07771 0.0012175707
12.07871 0.0011611932
12.07971 0.0011048339
12.08071 0.0010484941000000001
12.08171 0.00099217523
12.08271 0.0009358788699999999
12.08371 0.0008796066100000001
12.08471 0.0008233601
12.08571 0.00076714105
12.08671 0.00071095124
12.08771 0.00065479248
12.08871 0.00059866661
12.08971 0.00054257548
12.09071 0.00048652087000000004
12.09171 0.00043050453999999997
12.09271 0.00037452827999999997
12.09371 0.00031859374
12.09471 0.00026270252
12.09571 0.00020685616
12.09671 0.0001510561
12.09771 9.530368199999999e-05
12.09871 3.9600158e-05
12.09971 -1.6053319e-05
12.10071 -7.1655683e-05
12.10171 -0.00012720593999999998
12.10271 -0.00018270321
12.10371 -0.00023814662000000002
12.10471 -0.00029353541
12.10571 -0.00034886882000000004
12.10671 -0.00040414611
12.10771 -0.00045936653999999996
12.10871 -0.00051452935
12.10971 -0.00056963377
12.11071 -0.00062467898
12.11171 -0.00067966407
12.11271 -0.00073458805
12.11371 -0.0007894498599999999
12.11471 -0.0008442483700000001
12.11571 -0.00089898222
12.11671 -0.0009536501200000001
12.11771 -0.0010082505
12.11871 -0.0010627818
12.11971 -0.0011172424
12.12071 -0.0011716304
12.12171 -0.0012259438
12.12271 -0.001280181
12.12371 -0.0013343399
12.12471 -0.0013884183
12.12571 -0.0014424144999999999
12.12671 -0.0014963264
12.12771 -0.001550152
12.12871 -0.0016038895
12.12971 -0.001657537
12.13071 -0.0017110927999999998
12.13171 -0.0017645552000000002
12.13271 -0.0018179227
12.13371 -0.0018711939999999999
12.13471 -0.0019243676000000002
12.13571 -0.0019774425
12.13671 -0.0020304175
12.13771 -0.0020832917
12.13871 -0.0021360644
12.13971 -0.0021887347
12.14071 -0.0022413019999999997
12.14171 -0.0022937658
12.14271 -0.0023461254
12.14371 -0.0023983803
12.14471 -0.0024505300000000002
12.14571 -0.0025025738
12.14671 -0.0025545112
12.14771 -0.0026063413
12.14871 -0.0026580635999999998
12.14971 -0.0027096768
12.15071 -0.0027611801000000003
12.15171 -0.0028125722000000002
12.15271 -0.0028638518
12.15371 -0.0029150175
12.15471 -0.0029660674000000003
12.15571 -0.0030169997999999996
12.15671 -0.0030678129
12.15771 -0.0031185044999999995
12.15871 -0.0031690728
12.15971 -0.0032195152
12.16071 -0.0032698295
12.16171 -0.0033200133
12.16271 -0.0033700639000000003
12.16371 -0.0034199791
12.16471 -0.0034697568
12.16571 -0.0035193944999999996
12.16671 -0.0035688900000000003
12.16771 -0.0036182410000000003
12.16871 -0.0036674457
12.16971 -0.003716502
12.17071 -0.0037654085
12.17171 -0.0038141636
12.17271 -0.0038627658999999996
12.17371 -0.0039112139
12.17471 -0.0039595066
12.17571 -0.0040076433
12.17671 -0.0040556231
12.17771 -0.0041034451
12.17871 -0.0041511088
12.17971 -0.0041986139
12.18071 -0.0042459596
12.18171 -0.0042931453
12.18271 -0.0043401706
12.18371 -0.004387035
12.18471 -0.0044337379
12.18571 -0.0044802782
12.18671 -0.0045266555
12.18771 -0.0045728684
12.18871 -0.0046189158
12.18971 -0.0046647961
12.19071 -0.0047105077
12.19171 -0.004756049
12.19271 -0.0048014183
12.19371 -0.0048466129
12.19471 -0.0048916307
12.19571 -0.0049364694999999995
12.19671 -0.0049811264
12.19771 -0.0050255989
12.19871 -0.005069884
12.19971 -0.0051139788
12.20071 -0.0051578809
12.20171 -0.0052015872
12.20271 -0.0052450948999999995
12.20371 -0.0052884014
12.20471 -0.0053315045
12.20571 -0.0053744014
12.20671 -0.0054170898
12.20771 -0.0054595679
12.20871 -0.0055018336
12.20971 -0.0055438853
12.21071 -0.0055857217
12.21171 -0.0056273413
12.21271 -0.0056687433
12.21371 -0.0057099267
12.21471 -0.0057508907
12.21571 -0.0057916346
12.21671 -0.0058321581
12.21771 -0.0058724607
12.21871 -0.0059125421
12.21971 -0.0059524024
12.22071 -0.005992041
12.22171 -0.0060314578
12.22271 -0.0060706523
12.22371 -0.0061096238
12.22471 -0.0061483719
12.22571 -0.0061868966
12.22671 -0.0062251966
12.22771 -0.0062632709
12.22871 -0.0063011183
12.22971 -0.0063387371
12.23071 -0.0063761268000000005
12.23171 -0.0064132851999999995
12.23271 -0.0064502106
12.23371 -0.0064869011
12.23471 -0.006523355099999999
12.23571 -0.0065595705
12.23671 -0.006595545
12.23771 -0.006631276500000001
12.23871 -0.0066667635
12.23971 -0.0067020039
12.24071 -0.006736995399999999
12.24171 -0.006771735900000001
12.24271 -0.0068062240000000005
12.24371 -0.0068404581
12.24471 -0.0068744368
12.24571 -0.0069081594
12.24671 -0.0069416245
12.24771 -0.0069748305
12.24871 -0.0070077774999999995
12.24971 -0.0070404654
12.25071 -0.0070728936000000004
12.25171 -0.0071050614
12.25271 -0.007136969400000001
12.25371 -0.007168617600000001
12.25471 -0.0072000068
12.25571 -0.0072311363000000005
12.25671 -0.007262007399999999
12.25771 -0.0072926196
12.25871 -0.007322974099999999
12.25971 -0.0073530704
12.26071 -0.0073829091000000005
12.26171 -0.0074124902
12.26271 -0.0074418138
12.26371 -0.0074708798
12.26471 -0.0074996882
12.26571 -0.0075282383
12.26671 -0.0075565295
12.26771 -0.0075845608
12.26871 -0.007612331
12.26971 -0.0076398399
12.27071 -0.0076670854
12.27171 -0.0076940669
12.27271 -0.007720783500000001
12.27371 -0.007747233
12.27471 -0.007773414100000001
12.27571 -0.0077993252
12.27671 -0.007824965
12.27771 -0.007850332600000001
12.27871 -0.0078754259
12.27971 -0.0079002442
12.28071 -0.0079247868
12.28171 -0.007949052100000001
12.28271 -0.007973039500000001
12.28371 -0.0079967482
12.28471 -0.0080201782
12.28571 -0.0080433289
12.28671 -0.0080661994
12.28771 -0.0080887905
12.28871 -0.0081111015
12.28971 -0.0081331331
12.29071 -0.008154884599999999
12.29171 -0.0081763566
12.29271 -0.008197550100000001
12.29371 -0.0082184648
12.29471 -0.008239100899999999
12.29571 -0.0082594583
12.29671 -0.008279537
12.29771 -0.0082993378
12.29871 -0.0083188599
12.29971 -0.008338103400000001
12.30071 -0.0083570681
12.30171 -0.0083757535
12.30271 -0.0083941581
12.30371 -0.0084122817
12.30471 -0.0084301239
12.30571 -0.0084476829
12.30671 -0.0084649575
12.30771 -0.0084819469
12.30871 -0.008498648800000001
12.30971 -0.0085150627
12.31071 -0.0085311869
12.31171 -0.0085470201
12.31271 -0.0085625608
12.31371 -0.0085778083
12.31471 -0.0085927612
12.31571 -0.0086074178
12.31671 -0.0086217777
12.31771 -0.0086358399
12.31871 -0.0086496038
12.31971 -0.0086630695
12.32071 -0.0086762368
12.32171 -0.008689104999999999
12.32271 -0.008701675
12.32371 -0.0087139466
12.32471 -0.008725920600000001
12.32571 -0.0087375978
12.32671 -0.0087489789
12.32771 -0.0087600652
12.32871 -0.0087708577
12.32971 -0.0087813569
12.33071 -0.0087915643
12.33171 -0.0088014807
12.33271 -0.0088111075
12.33371 -0.0088204455
12.33471 -0.0088294961
12.33571 -0.0088382592
12.33671 -0.008846736499999999
12.33771 -0.0088549277
12.33871 -0.0088628331
12.33971 -0.0088704532
12.34071 -0.008877788099999999
12.34171 -0.008884837
12.34271 -0.0088916007
12.34371 -0.0088980778
12.34471 -0.0089042689
12.34571 -0.0089101726
12.34671 -0.0089157882
12.34771 -0.008921114899999999
12.34871 -0.008926152100000001
12.34971 -0.0089308989
12.35071 -0.0089353547
12.35171 -0.0089395195
12.35271 -0.0089433917
12.35371 -0.008946970799999999
12.35471 -0.0089502566
12.35571 -0.008953249199999999
12.35671 -0.0089559486
12.35771 -0.008958354
12.35871 -0.0089604662
12.35971 -0.0089622852
12.36071 -0.008963811700000001
12.36171 -0.0089650464
12.36271 -0.008965989399999999
12.36371 -0.0089666421
12.36471 -0.0089670051
12.36571 -0.0089670801
12.36671 -0.0089668669
12.36771 -0.0089663677
12.36871 -0.0089655834
12.36971 -0.0089645146
12.37071 -0.0089631627
12.37171 -0.0089615285
12.37271 -0.0089596128
12.37371 -0.0089574169
12.37471 -0.0089549409
12.37571 -0.0089521862
12.37671 -0.0089491528
12.37771 -0.008945841500000001
12.37871 -0.0089422523
12.37971 -0.0089383859
12.38071 -0.0089342422
12.38171 -0.0089298213
12.38271 -0.008925123299999999
12.38371 -0.008920148
12.38471 -0.008914895400000001
12.38571 -0.0089093657
12.38671 -0.0089035588
12.38771 -0.0088974746
12.38871 -0.0088911132
12.38971 -0.0088844754
12.39071 -0.0088775603
12.39171 -0.0088703688
12.39271 -0.008862901400000001
12.39371 -0.0088551584
12.39471 -0.0088471403
12.39571 -0.0088388479
12.39671 -0.0088302819
12.39771 -0.0088214438
12.39871 -0.008812334299999999
12.39971 -0.0088029541
12.40071 -0.0087933047
12.40171 -0.0087833876
12.40271 -0.0087732042
12.40371 -0.0087627552
12.40471 -0.0087520428
12.40571 -0.008741067699999999
12.40671 -0.0087298315
12.40771 -0.0087183347
12.40871 -0.008706578999999999
12.40971 -0.0086945649
12.41071 -0.008682294
12.41171 -0.008669767
12.41271 -0.0086569846
12.41371 -0.0086439475
12.41471 -0.0086306565
12.41571 -0.0086171123
12.41671 -0.008603314899999999
12.41771 -0.0085892651
12.41871 -0.0085749627
12.41971 -0.0085604086
12.42071 -0.0085456028
12.42171 -0.0085305459
12.42271 -0.008515238
12.42371 -0.0084996798
12.42471 -0.008483871399999999
12.42571 -0.008467814
12.42671 -0.0084515086
12.42771 -0.0084349558
12.42871 -0.0084181564
12.42971 -0.0084011117
12.43071 -0.0083838226
12.43171 -0.008366291100000001
12.43271 -0.008348518899999999
12.43371 -0.008330508
12.43471 -0.0083122599
12.43571 -0.008293776
12.43671 -0.0082750594
12.43771 -0.008256111299999999
12.43871 -0.0082369348
12.43971 -0.008217532
12.44071 -0.008197904399999999
12.44171 -0.008178054799999999
12.44271 -0.0081579848
12.44371 -0.0081376973
12.44471 -0.0081171936
12.44571 -0.0080964761
12.44671 -0.0080755468
12.44771 -0.0080544065
12.44871 -0.0080330574
12.44971 -0.008011500900000001
12.45071 -0.007989738500000001
12.45171 -0.0079677709
12.45271 -0.007945599599999999
12.45371 -0.0079232253
12.45471 -0.0079006488
12.45571 -0.007877870700000001
12.45671 -0.0078548917
12.45771 -0.0078317127
12.45871 -0.007808334300000001
12.45971 -0.0077847573
12.46071 -0.0077609824
12.46171 -0.0077370102999999996
12.46271 -0.007712841799999999
12.46371 -0.0076884775
12.46471 -0.007663919
12.46571 -0.0076391669
12.46671 -0.0076142234
12.46771 -0.0075890893999999995
12.46871 -0.007563766099999999
12.46971 -0.0075382559
12.47071 -0.007512560800000001
12.47171 -0.0074866824
12.47271 -0.007460623600000001
12.47371 -0.0074343865
12.47471 -0.0074079733000000005
12.47571 -0.007381387
12.47671 -0.007354630399999999
12.47771 -0.0073277057
12.47871 -0.0073006158
12.47971 -0.007273363
12.48071 -0.0072459501
12.48171 -0.0072183800999999995
12.48271 -0.007190655
12.48371 -0.0071627772000000004
12.48471 -0.007134749499999999
12.48571 -0.007106573299999999
12.48671 -0.0070782509
12.48771 -0.0070497837
12.48871 -0.007021173999999999
12.48971 -0.006992423
12.49071 -0.0069635316000000004
12.49171 -0.0069345013
12.49271 -0.0069053334
12.49371 -0.0068760288
12.49471 -0.006846588800000001
12.49571 -0.0068170135
12.49671 -0.0067873043
12.49771 -0.0067574620000000005
12.49871 -0.006727487200000001
12.49971 -0.0066973807
12.50071 -0.0066671433
12.50171 -0.006636776400000001
12.50271 -0.0066062814000000004
12.50371 -0.0065756591
12.50471 -0.0065449116
12.50571 -0.0065140397
12.50671 -0.006483045599999999
12.50771 -0.0064519314
12.50871 -0.006420698600000001
12.50971 -0.0063893494
12.51071 -0.0063578867
12.51171 -0.0063263127
12.51271 -0.0062946302999999995
12.51371 -0.0062628416
12.51471 -0.006230950399999999
12.51571 -0.006198958700000001
12.51671 -0.0061668696
12.51771 -0.0061346866
12.51871 -0.0061024119
12.51971 -0.0060700484
12.52071 -0.0060375987
12.52171 -0.0060050657
12.52271 -0.0059724520000000005
12.52371 -0.0059397600000000005
12.52471 -0.0059069916
12.52571 -0.0058741494
12.52671 -0.0058412352
12.52771 -0.0058082507
12.52871 -0.0057751975
12.52971 -0.0057420773
12.53071 -0.0057088912999999995
12.53171 -0.0056756413
12.53271 -0.005642327999999999
12.53371 -0.005608952800000001
12.53471 -0.005575516799999999
12.53571 -0.0055420216
12.53671 -0.0055084678
12.53771 -0.0054748569
12.53871 -0.0054411903
12.53971 -0.0054074694999999996
12.54071 -0.005373696
12.54171 -0.0053398715
12.54271 -0.0053059979
12.54371 -0.0052720774
12.54471 -0.0052381125
12.54571 -0.0052041058
12.54671 -0.0051700597
12.54771 -0.0051359773000000004
12.54871 -0.0051018618
12.54971 -0.0050677165000000005
12.55071 -0.0050335446
12.55171 -0.0049993494
12.55271 -0.004965134899999999
12.55371 -0.0049309048
12.55471 -0.0048966627
12.55571 -0.0048624119
12.55671 -0.0048281563
12.55771 -0.0047938996
12.55871 -0.0047596448
12.55971 -0.0047253953999999996
12.56071 -0.0046911544
12.56171 -0.0046569246
12.56271 -0.0046227091
12.56371 -0.0045885103
12.56471 -0.0045543300000000005
12.56571 -0.0045201708
12.56671 -0.0044860342
12.56771 -0.0044519224
12.56871 -0.0044178363
12.56971 -0.0043837772
12.57071 -0.0043497464999999996
12.57171 -0.004315745199999999
12.57271 -0.0042817741
12.57371 -0.0042478343
12.57471 -0.0042139265
12.57571 -0.0041800515
12.57671 -0.0041462103
12.57771 -0.004112404
12.57871 -0.0040786337
12.57971 -0.0040449006
12.58071 -0.004011206
12.58171 -0.0039775513999999994
12.58271 -0.0039439386
12.58371 -0.0039103696
12.58471 -0.0038768463
12.58571 -0.0038433711
12.58671 -0.0038099464
12.58771 -0.0037765749
12.58871 -0.0037432594000000002
12.58971 -0.0037100028
12.59071 -0.0036768084000000003
12.59171 -0.0036436792
12.59271 -0.0036106179
12.59371 -0.0035776284
12.59471 -0.0035447134000000003
12.59571 -0.0035118763
12.59671 -0.0034791198999999996
12.59771 -0.0034464471999999997
12.59871 -0.0034138611000000003
12.59971 -0.0033813645
12.60071 -0.0033489596
12.60171 -0.0033166489
12.60271 -0.0032844346
12.60371 -0.0032523185
12.60471 -0.0032203028
12.60571 -0.0031883890000000002
12.60671 -0.0031565785
12.60771 -0.0031248732
12.60871 -0.0030932741
12.60971 -0.0030617823
12.61071 -0.0030303992
12.61171 -0.0029991261
12.61271 -0.0029679642
12.61371 -0.0029369148
12.61471 -0.0029059793
12.61571 -0.0028751592
12.61671 -0.0028444563
12.61771 -0.0028138724
12.61871 -0.0027834094
12.61971 -0.0027530696
12.62071 -0.0027228552000000002
12.62171 -0.002692769
12.62271 -0.0026628137000000002
12.62371 -0.0026329923
12.62471 -0.0026033078
12.62571 -0.0025737636
12.62671 -0.0025443629
12.62771 -0.002515109
12.62871 -0.0024860055
12.62971 -0.002457056
12.63071 -0.0024282635
12.63171 -0.0023996317
12.63271 -0.0023711637999999998
12.63371 -0.0023428629
12.63471 -0.002314732
12.63571 -0.002286774
12.63671 -0.0022589915
12.63771 -0.0022313869
12.63871 -0.0022039623
12.63971 -0.0021767199
12.64071 -0.0021496615
12.64171 -0.0021227886
12.64271 -0.0020961028
12.64371 -0.0020696054
12.64471 -0.0020432974
12.64571 -0.0020171799
12.64671 -0.0019912539
12.64771 -0.0019655202999999998
12.64871 -0.00193998
12.64971 -0.001914634
12.65071 -0.0018894832000000002
12.65171 -0.0018645287
12.65271 -0.0018397717000000003
12.65371 -0.0018152135000000002
12.65471 -0.0017908556
12.65571 -0.0017666996
12.65671 -0.0017427476
12.65771 -0.0017190012
12.65871 -0.0016954626999999998
12.65971 -0.0016721346
12.66071 -0.0016490194
12.66171 -0.0016261198000000001
12.66271 -0.0016034384
12.66371 -0.0015809785000000002
12.66471 -0.0015587426
12.66571 -0.0015367341
12.66671 -0.0015149559
12.66771 -0.0014934109
12.66871 -0.0014721022
12.66971 -0.0014510325
12.67071 -0.0014302044
12.67171 -0.0014096207
12.67271 -0.0013892834
12.67371 -0.0013691951
12.67471 -0.0013493574
12.67571 -0.0013297721000000001
12.67671 -0.0013104408
12.67771 -0.0012913647
12.67871 -0.0012725449
12.67971 -0.0012539823
12.68071 -0.0012356775
12.68171 -0.0012176311
12.68271 -0.0011998437
12.68371 -0.0011823156
12.68471 -0.001165047
12.68571 -0.0011480382
12.68671 -0.0011312898
12.68771 -0.0011148019
12.68871 -0.0010985753
12.68971 -0.0010826104
12.69071 -0.0010669079999999999
12.69171 -0.0010514689
12.69271 -0.0010362945
12.69371 -0.0010213857
12.69471 -0.0010067443
12.69571 -0.00099237186
12.69671 -0.0009782701499999999
12.69771 -0.0009644411
12.69871 -0.0009508868999999999
12.69971 -0.00093760964
12.70071 -0.0009246116899999999
12.70171 -0.00091189531
12.70271 -0.0008994627000000001
12.70371 -0.00088731622
12.70471 -0.00087545795
12.70571 -0.00086388991
12.70671 -0.00085261408
12.70771 -0.00084163221
12.70871 -0.0008309457399999999
12.70971 -0.0008205559400000001
12.71071 -0.00081046392
12.71171 -0.0008006705700000001
12.71271 -0.00079117635
12.71371 -0.00078198154
12.71471 -0.0007730863199999999
12.71571 -0.0007644905100000001
12.71671 -0.00075619369
12.71771 -0.00074819532
12.71871 -0.00074049476
12.71971 -0.0007330912
12.72071 -0.0007259837299999999
12.72171 -0.00071917143
12.72271 -0.00071265331
12.72371 -0.0007064285
12.72471 -0.00070049609
12.72571 -0.00069485527
12.72671 -0.00068950544
12.72771 -0.00068444606
12.72871 -0.00067967676
12.72971 -0.00067519736
12.73071 -0.0006710078699999999
12.73171 -0.0006671085
12.73271 -0.00066349971
12.73371 -0.00066018201
12.73471 -0.0006571562599999999
12.73571 -0.00065442332
12.73671 -0.0006519842800000001
12.73771 -0.00064984029
12.73871 -0.00064799265
12.73971 -0.00064644264
12.74071 -0.00064519159
12.74171 -0.0006442408
12.74271 -0.00064359151
12.74371 -0.0006432449
12.74471 -0.00064320207
12.74571 -0.00064346391
12.74671 -0.00064403116
12.74771 -0.00064490446
12.74871 -0.00064608416
12.74971 -0.0006475705
12.75071 -0.00064936348
12.75171 -0.0006514629100000001
12.75271 -0.00065386839
12.75371 -0.00065657941
12.75471 -0.00065959525
12.75571 -0.00066291504
12.75671 -0.00066653788
12.75771 -0.00067046271
12.75871 -0.0006746885000000001
12.75971 -0.00067921414
12.76071 -0.00068403851
12.76171 -0.00068916061
12.76271 -0.00069457942
12.76371 -0.00070029405
12.76471 -0.00070630372
12.76571 -0.0007126077
12.76671 -0.0007192054
12.76771 -0.0007260964100000001
12.76871 -0.0007332804200000001
12.76971 -0.00074075724
12.77071 -0.00074852674
12.77171 -0.00075658895
12.77271 -0.0007649439799999999
12.77371 -0.0007735919999999999
12.77471 -0.00078253306
12.77571 -0.0007917674300000001
12.77671 -0.00080129521
12.77771 -0.0008111164800000001
12.77871 -0.0008212313299999999
12.77971 -0.0008316395899999999
12.78071 -0.00084234107
12.78171 -0.0008533355
12.78271 -0.0008646222300000001
12.78371 -0.00087620074
12.78471 -0.0008880701000000001
12.78571 -0.00090022941
12.78671 -0.0009126773899999999
12.78771 -0.0009254126800000001
12.78871 -0.00093843382
12.78971 -0.00095173918
12.79071 -0.00096532685
12.79171 -0.0009791951
12.79271 -0.00099334184
12.79371 -0.0010077651
12.79471 -0.0010224629
12.79571 -0.001037433
12.79671 -0.0010526734
12.79771 -0.0010681821
12.79871 -0.0010839572
12.79971 -0.0010999966
12.80071 -0.0011162988
12.80171 -0.001132862
12.80271 -0.0011496846
12.80371 -0.0011667653
12.80471 -0.0011841027
12.80571 -0.0012016956999999998
12.80671 -0.0012195431999999999
12.80771 -0.0012376442
12.80871 -0.0012559978999999999
12.80971 -0.0012746035
12.81071 -0.0012934604
12.81171 -0.0013125677000000002
12.81271 -0.0013319249
12.81371 -0.001351531
12.81471 -0.0013713854999999999
12.81571 -0.0013914873000000002
12.81671 -0.0014118355000000001
12.81771 -0.0014324291
12.81871 -0.0014532664999999999
12.81971 -0.0014743464
12.82071 -0.0014956671
12.82171 -0.0015172268
12.82271 -0.0015390235
12.82371 -0.0015610547000000001
12.82471 -0.0015833180000000002
12.82571 -0.0016058107999999999
12.82671 -0.0016285301
12.82771 -0.0016514729999999999
12.82871 -0.0016746364
12.82971 -0.0016980169999999998
12.83071 -0.0017216114000000002
12.83171 -0.0017454164000000002
12.83271 -0.0017694283
12.83371 -0.0017936439999999998
12.83471 -0.0018180600999999998
12.83571 -0.0018426734
12.83671 -0.0018674806
12.83771 -0.0018924788
12.83871 -0.0019176652
12.83971 -0.001943037
12.84071 -0.0019685918
12.84171 -0.0019943271
12.84271 -0.0020202408
12.84371 -0.0020463307
12.84471 -0.0020725951
12.84571 -0.0020990323
12.84671 -0.0021256406
12.84771 -0.0021524187
12.84871 -0.002179365
12.84971 -0.0022064782
12.85071 -0.0022337568
12.85171 -0.0022611996
12.85271 -0.0022888049
12.85371 -0.0023165714
12.85471 -0.0023444973999999998
12.85571 -0.0023725812
12.85671 -0.0024008208
12.85771 -0.0024292141
12.85871 -0.002457759
12.85971 -0.0024864528
12.86071 -0.0025152929
12.86171 -0.0025442765
12.86271 -0.0025734005
12.86371 -0.0026026617
12.86471 -0.0026320566
12.86571 -0.0026615817
12.86671 -0.002691233
12.86771 -0.002721007
12.86871 -0.0027508995
12.86971 -0.0027809065
12.87071 -0.0028110238
12.87171 -0.0028412476
12.87271 -0.0028715736
12.87371 -0.0029019979
12.87471 -0.0029325160999999996
12.87571 -0.0029631248
12.87671 -0.0029938201
12.87771 -0.0030245981
12.87871 -0.0030554554999999996
12.87971 -0.0030863891999999998
12.88071 -0.0031173957
12.88171 -0.0031484720000000002
12.88271 -0.0031796153
12.88371 -0.0032108230000000002
12.88471 -0.0032420925
12.88571 -0.0032734213
12.88671 -0.0033048073
12.88771 -0.0033362481
12.88871 -0.0033677417
12.88971 -0.0033992859
12.89071 -0.0034308785
12.89171 -0.0034625176000000002
12.89271 -0.0034942008
12.89371 -0.0035259258000000003
12.89471 -0.0035576903999999998
12.89571 -0.0035894917999999996
12.89671 -0.0036213278
12.89771 -0.0036531949999999997
12.89871 -0.0036850909999999997
12.89971 -0.0037170123999999997
12.90071 -0.0037489561
12.90171 -0.0037809182999999995
12.90271 -0.0038128954000000003
12.90371 -0.0038448838
12.90471 -0.0038768794
12.90571 -0.0039088784
12.90671 -0.0039408761999999995
12.90771 -0.0039728689
12.90871 -0.0040048526
12.90971 -0.0040368228
12.91071 -0.0040687755
12.91171 -0.0041007068
12.91271 -0.0041326122
12.91371 -0.0041644882
12.91471 -0.0041963307
12.91571 -0.0042281361
12.91671 -0.0042599010999999996
12.91771 -0.0042916221
12.91871 -0.0043232962
12.91971 -0.00435492
12.92071 -0.0043864904
12.92171 -0.0044180048
12.92271 -0.0044494605
12.92371 -0.0044808552
12.92471 -0.0045121857999999996
12.92571 -0.0045434503
12.92671 -0.0045746459
12.92771 -0.0046057703
12.92871 -0.0046368208
12.92971 -0.0046677949
12.93071 -0.0046986901
12.93171 -0.0047295038
12.93271 -0.0047602326999999995
12.93371 -0.0047908743
12.93471 -0.0048214253
12.93571 -0.0048518821
12.93671 -0.0048822414
12.93771 -0.0049124996
12.93871 -0.004942652600000001
12.93971 -0.0049726965
12.94071 -0.0050026272
12.94171 -0.005032440500000001
12.94271 -0.0050621317999999995
12.94371 -0.0050916969000000005
12.94471 -0.0051211311
12.94571 -0.0051504296
12.94671 -0.0051795876
12.94771 -0.0052086009
12.94871 -0.0052374646
12.94971 -0.0052661743999999995
12.95071 -0.005294726
12.95171 -0.005323115000000001
12.95271 -0.0053513373
12.95371 -0.005379389
12.95471 -0.0054072665
12.95571 -0.0054349661
12.95671 -0.0054624845
12.95771 -0.0054898188
12.95871 -0.0055169661
12.95971 -0.0055439239
12.96071 -0.005570689199999999
12.96171 -0.00559726
12.96271 -0.0056236342
12.96371 -0.0056498095
12.96471 -0.0056757839
12.96571 -0.0057015553
12.96671 -0.005727122
12.96771 -0.0057524816
12.96871 -0.0057776324
12.96971 -0.0058025726
12.97071 -0.0058272995
12.97171 -0.0058518111
12.97271 -0.0058761052
12.97371 -0.0059001792
12.97471 -0.0059240301
12.97571 -0.0059476552000000005
12.97671 -0.0059710517
12.97771 -0.0059942162
12.97871 -0.0060171456
12.97971 -0.0060398368
12.98071 -0.006062286
12.98171 -0.0060844897
12.98271 -0.006106444200000001
12.98371 -0.006128146199999999
12.98471 -0.0061495921
12.98571 -0.0061707789
12.98671 -0.0061917024
12.98771 -0.006212359600000001
12.98871 -0.0062327468
12.98971 -0.0062528605000000004
12.99071 -0.006272698399999999
12.99171 -0.006292256899999999
12.99271 -0.0063115338
12.99371 -0.0063305262000000005
12.99471 -0.006349231300000001
12.99571 -0.006367646699999999
12.99671 -0.0063857711
12.99771 -0.006403601599999999
12.99871 -0.0064211359
12.99971 -0.0064383727
13.00071 -0.0064553104
13.00171 -0.0064719468
13.00271 -0.0064882798999999994
13.00371 -0.0065043081
13.00471 -0.0065200300000000004
13.00571 -0.0065354434
13.00671 -0.0065505461000000004
13.00771 -0.0065653359
13.00871 -0.006579811499999999
13.00971 -0.0065939697
13.01071 -0.006607808599999999
13.01171 -0.006621325199999999
13.01271 -0.0066345172
13.01371 -0.006647381799999999
13.01471 -0.0066599161
13.01571 -0.0066721164
13.01671 -0.0066839798999999995
13.01771 -0.006695503499999999
13.01871 -0.0067066838
13.01971 -0.006717517700000001
13.02071 -0.006728001599999999
13.02171 -0.006738132700000001
13.02271 -0.006747907200000001
13.02371 -0.006757321500000001
13.02471 -0.0067663736
13.02571 -0.0067750603
13.02671 -0.0067833782000000006
13.02771 -0.0067913257
13.02871 -0.0067989
13.02971 -0.0068060981000000005
13.03071 -0.0068129193
13.03171 -0.006819360700000001
13.03271 -0.0068254209
13.03371 -0.006831099
13.03471 -0.0068363930000000005
13.03571 -0.006841301399999999
13.03671 -0.0068458234
13.03771 -0.006849958299999999
13.03871 -0.0068537047
13.03971 -0.0068570611
13.04071 -0.0068600268
13.04171 -0.006862601
13.04271 -0.0068647823
13.04371 -0.0068665693
13.04471 -0.006867960500000001
13.04571 -0.0068689544
13.04671 -0.006869549500000001
13.04771 -0.0068697438
13.04871 -0.0068695357
13.04971 -0.0068689231
13.05071 -0.006867903
13.05171 -0.006866474
13.05271 -0.006864633199999999
13.05371 -0.0068623784
13.05471 -0.0068597074
13.05571 -0.006856617299999999
13.05671 -0.006853105900000001
13.05771 -0.0068491703000000004
13.05871 -0.0068448091
13.05971 -0.0068400193
13.06071 -0.006834799600000001
13.06171 -0.0068291483
13.06271 -0.0068230634
13.06371 -0.0068165435
13.06471 -0.0068095869
13.06571 -0.006802193099999999
13.06671 -0.0067943613
13.06771 -0.0067860907
13.06871 -0.0067773806
13.06971 -0.0067682311
13.07071 -0.0067586428
13.07171 -0.006748615100000001
13.07271 -0.0067381479
13.07371 -0.0067272427
13.07471 -0.006715898800000001
13.07571 -0.006704116800000001
13.07671 -0.0066918976
13.07771 -0.0066792411
13.07871 -0.006666147999999999
13.07971 -0.0066526176
13.08071 -0.0066386507
13.08171 -0.006624247200000001
13.08271 -0.0066094071
13.08371 -0.0065941305
13.08471 -0.0065784159
13.08571 -0.006562263299999999
13.08671 -0.0065456719
13.08771 -0.0065286404
13.08871 -0.006511167900000001
13.08971 -0.006493253
13.09071 -0.006474895100000001
13.09171 -0.0064560918
13.09271 -0.0064368425
13.09371 -0.0064171458
13.09471 -0.0063969994
13.09571 -0.0063764026
13.09671 -0.0063553547
13.09771 -0.0063338542999999995
13.09871 -0.0063118997999999996
13.09971 -0.006289491299999999
13.10071 -0.006266628000000001
13.10171 -0.006243310100000001
13.10271 -0.0062195372999999995
13.10371 -0.0061953098
13.10471 -0.006170628300000001
13.10571 -0.0061454935
13.10671 -0.0061199062000000005
13.10771 -0.0060938677
13.10871 -0.0060673796
13.10971 -0.0060404433
13.11071 -0.0060130602
13.11171 -0.0059852326
13.11271 -0.0059569622
13.11371 -0.0059282509
13.11471 -0.0058991005
13.11571 -0.0058695125
13.11671 -0.0058394889
13.11771 -0.0058090314
13.11871 -0.005778141299999999
13.11971 -0.0057468202
13.12071 -0.005715069
13.12171 -0.0056828888999999995
13.12271 -0.0056502806
13.12371 -0.005617244800000001
13.12471 -0.005583782
13.12571 -0.0055498927
13.12671 -0.0055155771
13.12771 -0.0054808352
13.12871 -0.0054456672
13.12971 -0.0054100732000000006
13.13071 -0.0053740532
13.13171 -0.0053376072
13.13271 -0.0053007352
13.13371 -0.0052634379
13.13471 -0.0052257154
13.13571 -0.0051875682
13.13671 -0.0051489969
13.13771 -0.0051100024999999995
13.13871 -0.0050705861
13.13971 -0.0050307488
13.14071 -0.004990492
13.14171 -0.0049498176
13.14271 -0.004908727
13.14371 -0.0048672227
13.14471 -0.0048253066999999995
13.14571 -0.0047829813
13.14671 -0.004740248900000001
13.14771 -0.0046971122999999995
13.14871 -0.0046535737
13.14971 -0.004609636
13.15071 -0.0045653018
13.15171 -0.0045205736
13.15271 -0.0044754535000000005
13.15371 -0.0044299442
13.15471 -0.0043840482
13.15571 -0.0043377673
13.15671 -0.0042911033
13.15771 -0.004244058100000001
13.15871 -0.004196633
13.15971 -0.00414883
13.16071 -0.0041006497
13.16171 -0.0040520932
13.16271 -0.0040031617
13.16371 -0.0039538554
13.16471 -0.0039041755
13.16571 -0.0038541219999999998
13.16671 -0.0038036957
13.16771 -0.0037528971
13.16871 -0.0037017267
13.16971 -0.0036501850000000002
13.17071 -0.0035982724999999998
13.17171 -0.0035459903
13.17271 -0.0034933393
13.17371 -0.0034403205000000004
13.17471 -0.0033869354
13.17571 -0.0033331857
13.17671 -0.0032790733
13.17771 -0.0032246
13.17871 -0.0031697688
13.17971 -0.0031145817
13.18071 -0.0030590421
13.18171 -0.0030031527999999997
13.18271 -0.0029469171
13.18371 -0.0028903382999999998
13.18471 -0.0028334201
13.18571 -0.0027761662
13.18671 -0.0027185801
13.18771 -0.0026606656
13.18871 -0.0026024263
13.18971 -0.002543866
13.19071 -0.0024849878
13.19171 -0.0024257954000000003
13.19271 -0.0023662917
13.19371 -0.0023064798
13.19471 -0.0022463626
13.19571 -0.0021859425
13.19671 -0.0021252219000000004
13.19771 -0.0020642032
13.19871 -0.0020028881
13.19971 -0.0019412786
13.20071 -0.0018793764
13.20171 -0.001817183
13.20271 -0.0017546998
13.20371 -0.0016919281000000001
13.20471 -0.0016288694
13.20571 -0.0015655251000000002
13.20671 -0.0015018963999999999
13.20771 -0.0014379851
13.20871 -0.0013737925
13.20971 -0.0013093204
13.21071 -0.0012445708
13.21171 -0.0011795459
13.21271 -0.0011142478000000001
13.21371 -0.0010486792000000001
13.21471 -0.00098284299
13.21571 -0.0009167421
13.21671 -0.00085037973
13.21771 -0.0007837595100000001
13.21871 -0.0007168851
13.21971 -0.0006497603899999999
13.22071 -0.00058238943
13.22171 -0.00051477641
13.22271 -0.00044692561000000004
13.22371 -0.0003788414
13.22471 -0.00031052816
13.22571 -0.00024199028
13.22671 -0.00017323206
13.22771 -0.00010425775000000001
13.22871 -3.5071506e-05
13.22971 3.4322709999999997e-05
13.23071 0.00010392107
13.23171 0.00017371996
13.23271 0.00024371595000000003
13.23371 0.00031390584
13.23471 0.00038428666000000003
13.23571 0.00045485563
13.23671 0.00052561018
13.23771 0.0005965479399999999
13.23871 0.0006676667500000001
13.23971 0.00073896449
13.24071 0.0008104392699999999
13.24171 0.00088208917
13.24271 0.0009539123299999999
13.24371 0.001025907
13.24471 0.0010980712
13.24571 0.0011704031999999998
13.24671 0.0012429006000000001
13.24771 0.0013155615
13.24871 0.0013883834000000001
13.24971 0.0014613637
13.25071 0.0015344996
13.25171 0.001607788
13.25271 0.0016812257
13.25371 0.0017548093
13.25471 0.0018285349
13.25571 0.0019023986000000002
13.25671 0.0019763964
13.25771 0.0020505237999999997
13.25871 0.0021247764000000002
13.25971 0.0021991498
13.26071 0.0022736391
13.26171 0.0023482397
13.26271 0.0024229468000000003
13.26371 0.0024977558
13.26471 0.0025726622
13.26571 0.0026476615
13.26671 0.0027227492
13.26771 0.0027979211
13.26871 0.0028731731
13.26971 0.0029485014
13.27071 0.0030239025
13.27171 0.0030993728
13.27271 0.0031749092
13.27371 0.0032505086000000002
13.27471 0.0033261684
13.27571 0.003401886
13.27671 0.0034776585
13.27771 0.0035534842
13.27871 0.0036293604
13.27971 0.0037052854
13.28071 0.003781257
13.28171 0.0038572733
13.28271 0.0039333325
13.28371 0.0040094321
13.28471 0.0040855705999999995
13.28571 0.0041617455
13.28671 0.004237954600000001
13.28771 0.0043141954
13.28871 0.0043904653
13.28971 0.0044667617
13.29071 0.0045430817
13.29171 0.0046194222
13.29271 0.0046957801000000006
13.29371 0.0047721518
13.29471 0.0048485341
13.29571 0.0049249229
13.29671 0.0050013146
13.29771 0.0050777049
13.29871 0.0051540901000000005
13.29971 0.0052304662
13.30071 0.0053068292
13.30171 0.0053831747
13.30271 0.0054594988
13.30371 0.0055357978
13.30471 0.0056120673
13.30571 0.005688303600000001
13.30671 0.0057645032999999995
13.30771 0.0058406629
13.30871 0.0059167789
13.30971 0.005992847900000001
13.31071 0.0060688668
13.31171 0.0061448329
13.31271 0.0062207429
13.31371 0.006296594799999999
13.31471 0.0063723855
13.31571 0.006448113
13.31671 0.0065237742000000005
13.31771 0.006599366999999999
13.31871 0.0066748893
13.31971 0.0067503388
13.32071 0.0068257134
13.32171 0.0069010100999999996
13.32271 0.0069762267
13.32371 0.007051360400000001
13.32471 0.007126408999999999
13.32571 0.0072013696
13.32671 0.0072762391999999995
13.32771 0.007351014899999999
13.32871 0.0074256939000000004
13.32971 0.0075002725
13.33071 0.0075747476999999995
13.33171 0.007649115999999999
13.33271 0.007723373699999999
13.33371 0.0077975172
13.33471 0.0078715428
13.33571 0.0079454469
13.33671 0.0080192258
13.33771 0.0080928759
13.33871 0.0081663944
13.33971 0.0082397768
13.34071 0.008313019500000001
13.34171 0.0083861196
13.34271 0.0084590727
13.34371 0.0085318767
13.34471 0.0086045278
13.34571 0.0086770226
13.34671 0.0087493587
13.34771 0.0088215333
13.34871 0.0088935427
13.34971 0.0089653848
13.35071 0.009037056600000001
13.35171 0.009108556
13.35271 0.009179880000000001
13.35371 0.0092510258
13.35471 0.0093219911
13.35571 0.0093927738
13.35671 0.009463371
13.35771 0.0095337797
13.35871 0.0096039978
13.35971 0.0096740223
13.36071 0.009743851100000001
13.36171 0.0098134806
13.36271 0.009882908499999999
13.36371 0.0099521312
13.36471 0.010021147
13.36571 0.010089951
13.36671 0.010158541
13.36771 0.010226914
13.36871 0.010295067
13.36971 0.010362995
13.37071 0.010430696
13.37171 0.010498166
13.37271 0.010565402
13.37371 0.010632401
13.37471 0.010699157
13.37571 0.01076567
13.37671 0.010831935000000001
13.37771 0.010897948999999999
13.37871 0.010963709
13.37971 0.011029212
13.38071 0.011094455999999999
13.38171 0.011159437
13.38271 0.011224152999999999
13.38371 0.011288602
13.38471 0.011352781
13.38571 0.011416688
13.38671 0.011480322
13.38771 0.011543679
13.38871 0.011606759
13.38971 0.011669558
13.39071 0.011732076
13.39171 0.011794311
13.39271 0.011856261
13.39371 0.011917922999999999
13.39471 0.011979297
13.39571 0.012040378999999999
13.39671 0.012101169
13.39771 0.012161663
13.39871 0.012221861
13.39971 0.012281758000000002
13.40071 0.012341353
13.40171 0.012400643000000001
13.40271 0.012459624999999998
13.40371 0.012518297
13.40471 0.012576654000000001
13.40571 0.012634696
13.40671 0.012692418
13.40771 0.012749815999999999
13.40871 0.012806887
13.40971 0.012863630000000001
13.41071 0.012920039000000001
13.41171 0.01297611
13.41271 0.013031843
13.41371 0.013087231000000001
13.41471 0.013142273999999999
13.41571 0.013196966999999999
13.41671 0.013251309000000001
13.41771 0.013305295000000002
13.41871 0.013358922999999998
13.41971 0.01341219
13.42071 0.013465095
13.42171 0.013517633
13.42271 0.013569805
13.42371 0.013621605
13.42471 0.013673033000000001
13.42571 0.013724087
13.42671 0.013774766
13.42771 0.013825065999999999
13.42871 0.013874986
13.42971 0.013924525
13.43071 0.01397368
13.43171 0.01402245
13.43271 0.014070831999999998
13.43371 0.014118825
13.43471 0.014166428
13.43571 0.014213637
13.43671 0.014260451999999998
13.43771 0.01430687
13.43871 0.014352887
13.43971 0.014398503
13.44071 0.014443714000000002
13.44171 0.014488517999999999
13.44271 0.014532913
13.44371 0.014576897
13.44471 0.014620465
13.44571 0.014663615999999999
13.44671 0.014706347
13.44771 0.014748655999999999
13.44871 0.014790539
13.44971 0.014831994000000001
13.45071 0.014873019
13.45171 0.014913609999999999
13.45271 0.014953766
13.45371 0.014993484000000001
13.45471 0.015032763
13.45571 0.015071601
13.45671 0.015109994000000002
13.45771 0.015147943
13.45871 0.015185444
13.45971 0.015222498
13.46071 0.015259101999999998
13.46171 0.015295255
13.46271 0.015330956
13.46371 0.015366204
13.46471 0.015400999
13.46571 0.015435339
13.46671 0.015469221
13.46771 0.015502647
13.46871 0.015535615
13.46971 0.015568122
13.47071 0.015600168000000001
13.47171 0.015631752000000002
13.47271 0.015662871000000002
13.47371 0.015693523
13.47471 0.015723707
13.47571 0.015753419
13.47671 0.015782658
13.47771 0.01581142
13.47871 0.015839703
13.47971 0.015867504
13.48071 0.01589482
13.48171 0.015921646
13.48271 0.015947981
13.48371 0.015973821
13.48471 0.015999161
13.48571 0.016024
13.48671 0.016048334
13.48771 0.016072158
13.48871 0.01609547
13.48971 0.016118269
13.49071 0.016140549
13.49171 0.016162309
13.49271 0.016183546
13.49371 0.016204259
13.49471 0.016224445
13.49571 0.016244102
13.49671 0.016263229
13.49771 0.016281825
13.49871 0.016299888000000002
13.49971 0.016317418
13.50071 0.016334413
13.50171 0.016350874
13.50271 0.0163668
13.50371 0.01638219
13.50471 0.016397044
13.50571 0.016411362999999998
13.50671 0.016425145
13.50771 0.016438391
13.50871 0.016451099
13.50971 0.016463269000000003
13.51071 0.0164749
13.51171 0.016485991
13.51271 0.016496542
13.51371 0.016506550000000002
13.51471 0.016516015
13.51571 0.016524934
13.51671 0.016533304
13.51771 0.016541126
13.51871 0.016548394
13.51971 0.016555109
13.52071 0.016561266999999998
13.52171 0.016566865
13.52271 0.016571902
13.52371 0.016576373
13.52471 0.016580279
13.52571 0.016583616
13.52671 0.016586381
13.52771 0.016588572
13.52871 0.016590187
13.52971 0.016591226
13.53071 0.016591686
13.53171 0.016591566999999998
13.53271 0.016590867
13.53371 0.016589585
13.53471 0.016587721
13.53571 0.016585275
13.53671 0.016582246
13.53771 0.016578636
13.53871 0.016574444
13.53971 0.016569670999999998
13.54071 0.016564317000000002
13.54171 0.016558383
13.54271 0.016551869
13.54371 0.016544775
13.54471 0.016537101999999998
13.54571 0.016528849999999998
13.54671 0.01652002
13.54771 0.01651061
13.54871 0.016500622
13.54971 0.016490052999999998
13.55071 0.016478903
13.55171 0.016467173
13.55271 0.016454859000000002
13.55371 0.016441962
13.55471 0.016428478
13.55571 0.016414406
13.55671 0.016399745
13.55771 0.016384492
13.55871 0.016368645
13.55971 0.016352201
13.56071 0.016335159000000002
13.56171 0.016317517
13.56271 0.016299271
13.56371 0.016280421
13.56471 0.016260963
13.56571 0.016240898
13.56671 0.016220221
13.56771 0.016198933000000002
13.56871 0.016177032
13.56971 0.016154518
13.57071 0.016131387
13.57171 0.016107642
13.57271 0.01608328
13.57371 0.016058303
13.57471 0.016032709
13.57571 0.0160065
13.57671 0.015979675000000002
13.57771 0.015952234
13.57871 0.01592418
13.57971 0.015895511
13.58071 0.015866228
13.58171 0.015836331
13.58271 0.015805819999999998
13.58371 0.015774697
13.58471 0.015742959
13.58571 0.015710609
13.58671 0.015677644
13.58771 0.015644064
13.58871 0.015609869
13.58971 0.015575057
13.59071 0.015539629000000001
13.59171 0.015503583
13.59271 0.015466916
13.59371 0.015429629
13.59471 0.015391719
13.59571 0.015353186
13.59671 0.015314027
13.59771 0.015274240000000001
13.59871 0.015233827
13.59971 0.015192784
13.60071 0.015151112
13.60171 0.01510881
13.60271 0.015065877
13.60371 0.015022315
13.60471 0.014978122
13.60571 0.014933301
13.60671 0.014887848999999998
13.60771 0.014841769999999999
13.60871 0.014795066
13.60971 0.014747737
13.61071 0.014699786000000001
13.61171 0.014651213
13.61271 0.014602022000000001
13.61371 0.014552215
13.61471 0.014501794
13.61571 0.014450762
13.61671 0.014399120000000001
13.61771 0.014346871
13.61871 0.014294019000000002
13.61971 0.014240564
13.62071 0.014186508
13.62171 0.014131851999999999
13.62271 0.014076599999999998
13.62371 0.014020751
13.62471 0.013964309
13.62571 0.013907273
13.62671 0.013849643000000002
13.62771 0.01379142
13.62871 0.013732606000000001
13.62971 0.013673201
13.63071 0.013613205000000001
13.63171 0.013552618
13.63271 0.01349144
13.63371 0.013429672
13.63471 0.013367312
13.63571 0.013304362
13.63671 0.013240823
13.63771 0.013176694
13.63871 0.013111976
13.63971 0.013046668999999999
13.64071 0.012980777
13.64171 0.012914298
13.64271 0.012847235
13.64371 0.012779590999999998
13.64471 0.012711366
13.64571 0.012642561
13.64671 0.012573181000000001
13.64771 0.012503227
13.64871 0.012432702
13.64971 0.012361608999999999
13.65071 0.012289951
13.65171 0.01221773
13.65271 0.012144949
13.65371 0.012071611999999999
13.65471 0.01199772
13.65571 0.011923278
13.65671 0.011848287
13.65771 0.011772749
13.65871 0.011696668
13.65971 0.011620044999999999
13.66071 0.011542881999999999
13.66171 0.011465181
13.66271 0.011386944
13.66371 0.011308171
13.66471 0.011228865
13.66571 0.011149026
13.66671 0.011068655
13.66771 0.010987755
13.66871 0.010906324
13.66971 0.010824365
13.67071 0.010741878
13.67171 0.010658865
13.67271 0.010575325
13.67371 0.010491261
13.67471 0.010406676
13.67571 0.010321569000000001
13.67671 0.010235943
13.67771 0.010149801
13.67871 0.010063144
13.67971 0.009975976000000001
13.68071 0.0098882992
13.68171 0.009800116800000001
13.68271 0.0097114324
13.68371 0.0096222495
13.68471 0.0095325719
13.68571 0.0094424031
13.68671 0.0093517476
13.68771 0.0092606097
13.68871 0.009168993700000001
13.68971 0.0090769034
13.69071 0.008984343
13.69171 0.008891316199999999
13.69271 0.0087978275
13.69371 0.008703880300000001
13.69471 0.008609479100000001
13.69571 0.0085146268
13.69671 0.0084193271
13.69771 0.008323583499999999
13.69871 0.0082273989
13.69971 0.0081307764
13.70071 0.0080337195
13.70171 0.0079362297
13.70271 0.007838310599999999
13.70371 0.0077399643
13.70471 0.007641194
13.70571 0.0075420008
13.70671 0.0074423886
13.70771 0.0073423587
13.70871 0.0072419149
13.70971 0.007141058400000001
13.71071 0.0070397931
13.71171 0.0069381218000000005
13.71271 0.006836047400000001
13.71371 0.006733573499999999
13.71471 0.0066307039
13.71571 0.0065274413
13.71671 0.0064237909
13.71771 0.006319756399999999
13.71871 0.0062153420000000004
13.71971 0.006110552900000001
13.72071 0.0060053942
13.72171 0.005899871
13.72271 0.0057939884
13.72371 0.0056877518
13.72471 0.0055811666
13.72571 0.0054742384
13.72671 0.0053669733
13.72771 0.0052593765
13.72871 0.005151454
13.72971 0.0050432111
13.73071 0.0049346534
13.73171 0.0048257865
13.73271 0.004716615899999999
13.73371 0.0046071465
13.73471 0.0044973836
13.73571 0.004387331899999999
13.73671 0.0042769963
13.73771 0.0041663813999999995
13.73871 0.0040554918
13.73971 0.0039443319000000004
13.74071 0.0038329060999999997
13.74171 0.0037212187
13.74271 0.0036092737000000003
13.74371 0.0034970755
13.74471 0.0033846285
13.74571 0.0032719370000000004
13.74671 0.0031590054
13.74771 0.0030458379
13.74871 0.0029324392000000003
13.74971 0.002818814
13.75071 0.0027049675
13.75171 0.0025909045
13.75271 0.0024766302999999997
13.75371 0.0023621503999999996
13.75471 0.0022474701999999997
13.75571 0.0021325957
13.75671 0.0020175328
13.75771 0.0019022877000000001
13.75871 0.0017868664
13.75971 0.0016712755
13.76071 0.0015555211999999999
13.76171 0.0014396101
13.76271 0.0013235488
13.76371 0.0012073437999999999
13.76471 0.0010910017
13.76571 0.00097452903
13.76671 0.00085793217
13.76771 0.00074121749
13.76871 0.00062439126
13.76971 0.00050745966
13.77071 0.00039042870000000003
13.77171 0.00027330429
13.77271 0.00015609216
13.77371 3.8797896e-05
13.77471 -7.8573066e-05
13.77571 -0.00019601540999999997
13.77671 -0.00031352395
13.77771 -0.00043109358
13.77871 -0.0005487193
13.77971 -0.00066639623
13.78071 -0.0007841194
13.78171 -0.00090188405
13.78271 -0.0010196853
13.78371 -0.0011375181000000002
13.78471 -0.0012553777
13.78571 -0.0013732590000000002
13.78671 -0.0014911567
13.78771 -0.0016090654999999998
13.78871 -0.0017269798
13.78971 -0.0018448942
13.79071 -0.0019628025
13.79171 -0.0020806989
13.79271 -0.002198577
13.79371 -0.0023164303999999997
13.79471 -0.0024342523999999997
13.79571 -0.0025520359
13.79671 -0.0026697742
13.79771 -0.0027874601
13.79871 -0.0029050861
13.79971 -0.0030226449
13.80071 -0.003140129
13.80171 -0.003257531
13.80271 -0.0033748434000000003
13.80371 -0.0034920586999999995
13.80471 -0.0036091696999999996
13.80571 -0.0037261689
13.80671 -0.0038430491
13.80771 -0.0039598039
13.80871 -0.0040764258
13.80971 -0.0041929085
13.81071 -0.0043092456
13.81171 -0.0044254305999999995
13.81271 -0.0045414577
13.81371 -0.0046573212
13.81471 -0.0047730151
13.81571 -0.004888534
13.81671 -0.0050038725
13.81771 -0.005119025399999999
13.81871 -0.0052339874
13.81971 -0.0053487536
13.82071 -0.0054633187
13.82171 -0.0055776778
13.82271 -0.0056918256
13.82371 -0.0058057565
13.82471 -0.0059194658999999995
13.82571 -0.0060329479
13.82671 -0.0061461970999999995
13.82771 -0.0062592080000000005
13.82871 -0.0063719745
13.82971 -0.0064844899
13.83071 -0.0065967484000000005
13.83171 -0.0067087436
13.83271 -0.0068204688
13.83371 -0.0069319176
13.83471 -0.007043082599999999
13.83571 -0.0071539565
13.83671 -0.0072645322
13.83771 -0.007374802200000001
13.83871 -0.0074847594
13.83971 -0.0075943957
13.84071 -0.0077037046
13.84171 -0.0078126781
13.84271 -0.0079213089
13.84371 -0.008029589699999999
13.84471 -0.0081375132
13.84571 -0.0082450722
13.84671 -0.0083522602
13.84771 -0.0084590705
13.84871 -0.0085654974
13.84971 -0.0086715336
13.85071 -0.008777173899999999
13.85171 -0.0088824119
13.85271 -0.008987242500000001
13.85371 -0.0090916597
13.85471 -0.0091956586
13.85571 -0.0092992341
13.85671 -0.009402381000000001
13.85771 -0.0095050942
13.85871 -0.0096073687
13.85971 -0.009709200800000001
13.86071 -0.0098105847
13.86171 -0.0099115161
13.86271 -0.010011989
13.86371 -0.010111999
13.86471 -0.010211541999999999
13.86571 -0.010310610000000001
13.86671 -0.0104092
13.86771 -0.010507305
13.86871 -0.010604919
13.86971 -0.010702036
13.87071 -0.010798649
13.87171 -0.010894751999999999
13.87271 -0.010990337999999999
13.87371 -0.011085401
13.87471 -0.011179933
13.87571 -0.011273927999999999
13.87671 -0.011367376
13.87771 -0.011460273
13.87871 -0.01155261
13.87971 -0.011644381
13.88071 -0.011735578
13.88171 -0.011826194
13.88271 -0.011916223
13.88371 -0.012005657
13.88471 -0.012094492
13.88571 -0.012182719
13.88671 -0.012270333999999999
13.88771 -0.012357329
13.88871 -0.012443700999999998
13.88971 -0.012529443000000001
13.89071 -0.012614552
13.89171 -0.012699021
13.89271 -0.012782846
13.89371 -0.012866022
13.89471 -0.012948545999999998
13.89571 -0.013030412000000002
13.89671 -0.013111618
13.89771 -0.013192158
13.89871 -0.013272029
13.89971 -0.013351227
13.90071 -0.013429746
13.90171 -0.013507584
13.90271 -0.013584735
13.90371 -0.013661197
13.90471 -0.013736963000000001
13.90571 -0.013812030000000001
13.90671 -0.013886394000000002
13.90771 -0.013960047
13.90871 -0.014032987
13.90971 -0.014105208
13.91071 -0.014176704
13.91171 -0.014247471999999999
13.91271 -0.014317504
13.91371 -0.014386796
13.91471 -0.014455343
13.91571 -0.014523139
13.91671 -0.014590179
13.91771 -0.014656458999999998
13.91871 -0.014721973000000001
13.91971 -0.014786716
13.92071 -0.014850685
13.92171 -0.014913873999999999
13.92271 -0.014976280000000002
13.92371 -0.015037897
13.92471 -0.015098722000000002
13.92571 -0.015158753
13.92671 -0.015217987
13.92771 -0.015276419
13.92871 -0.015334046
13.92971 -0.015390866999999999
13.93071 -0.015446878
13.93171 -0.015502077
13.93271 -0.015556462
13.93371 -0.015610029000000001
13.93471 -0.015662776
13.93571 -0.015714702
13.93671 -0.015765804
13.93771 -0.015816077999999997
13.93871 -0.015865522
13.93971 -0.015914135
13.94071 -0.015961911
13.94171 -0.016008849000000002
13.94271 -0.016054945
13.94371 -0.016100195
13.94471 -0.016144596
13.94571 -0.016188144
13.94671 -0.016230835
13.94771 -0.016272665000000002
13.94871 -0.01631363
13.94971 -0.016353726
13.95071 -0.016392951
13.95171 -0.016431298
13.95271 -0.016468766
13.95371 -0.01650535
13.95471 -0.016541046
13.95571 -0.016575851
13.95671 -0.016609763
13.95771 -0.016642778
13.95871 -0.016674895999999998
13.95971 -0.016706111
13.96071 -0.016736423
13.96171 -0.016765829
13.96271 -0.01679433
13.96371 -0.016821924000000002
13.96471 -0.016848608
13.96571 -0.016874382
13.96671 -0.016899247
13.96771 -0.016923201
13.96871 -0.016946244
13.96971 -0.016968376
13.97071 -0.016989597000000002
13.97171 -0.017009905
13.97271 -0.017029303
13.97371 -0.017047788
13.97471 -0.017065363
13.97571 -0.017082025
13.97671 -0.017097774
13.97771 -0.01711261
13.97871 -0.017126532
13.97971 -0.017139538
13.98071 -0.017151629
13.98171 -0.017162804
13.98271 -0.01717306
13.98371 -0.017182398
13.98471 -0.017190814999999998
13.98571 -0.017198311
13.98671 -0.017204884
13.98771 -0.017210533
13.98871 -0.017215255999999998
13.98971 -0.017219054
13.99071 -0.017221925
13.99171 -0.017223868
13.99271 -0.017224882
13.99371 -0.017224968
13.99471 -0.017224124
13.99571 -0.017222352
13.99671 -0.017219649
13.99771 -0.01721602
13.99871 -0.017211464
13.99971 -0.017205981
14.00071 -0.017199574000000002
14.00171 -0.017192244
14.00271 -0.017183992999999998
14.00371 -0.017174824
14.00471 -0.017164738
14.00571 -0.017153738
14.00671 -0.017141826
14.00771 -0.017129004
14.00871 -0.017115276
14.00971 -0.017100642
14.01071 -0.017085107000000002
14.01171 -0.01706867
14.01271 -0.017051336
14.01371 -0.017033106
14.01471 -0.01701398
14.01571 -0.016993961000000002
14.01671 -0.01697305
14.01771 -0.016951248000000002
14.01871 -0.016928557
14.01971 -0.016904976999999998
14.02071 -0.016880509999999998
14.02171 -0.016855156
14.02271 -0.016828916
14.02371 -0.01680179
14.02471 -0.01677378
14.02571 -0.016744886
14.02671 -0.01671511
14.02771 -0.016684452000000002
14.02871 -0.016652913
14.02971 -0.016620495000000002
14.03071 -0.0165872
14.03171 -0.016553029
14.03271 -0.016517985
14.03371 -0.016482071
14.03471 -0.01644529
14.03571 -0.016407644000000002
14.03671 -0.016369137
14.03771 -0.016329772
14.03871 -0.016289553999999998
14.03971 -0.016248485
14.04071 -0.01620657
14.04171 -0.016163813
14.04271 -0.016120218999999998
14.04371 -0.016075792
14.04471 -0.016030537
14.04571 -0.015984457
14.04671 -0.015937557
14.04771 -0.015889843
14.04871 -0.015841316999999997
14.04971 -0.015791984
14.05071 -0.015741849000000002
14.05171 -0.015690913
14.05271 -0.01563918
14.05371 -0.015586657
14.05471 -0.015533344
14.05571 -0.015479246
14.05671 -0.015424365
14.05771 -0.015368704
14.05871 -0.015312266
14.05971 -0.015255054
14.06071 -0.015197069
14.06171 -0.015138315
14.06271 -0.015078796
14.06371 -0.015018514
14.06471 -0.014957471000000002
14.06571 -0.014895672
14.06671 -0.014833121
14.06771 -0.014769819
14.06871 -0.014705771000000001
14.06971 -0.014640981999999999
14.07071 -0.014575454000000002
14.07171 -0.014509194000000001
14.07271 -0.014442205
14.07371 -0.014374494
14.07471 -0.014306065000000001
14.07571 -0.014236922999999999
14.07671 -0.014167075
14.07771 -0.014096526
14.07871 -0.014025283
14.07971 -0.013953351000000001
14.08071 -0.013880736000000001
14.08171 -0.013807444
14.08271 -0.013733481
14.08371 -0.013658854
14.08471 -0.013583567999999999
14.08571 -0.013507629000000002
14.08671 -0.013431042
14.08771 -0.013353814
14.08871 -0.013275949
14.08971 -0.013197453999999999
14.09071 -0.01311833
14.09171 -0.013038586000000001
14.09271 -0.012958224
14.09371 -0.012877249999999998
14.09471 -0.012795668
14.09571 -0.012713482
14.09671 -0.012630696
14.09771 -0.012547315
14.09871 -0.012463342999999998
14.09971 -0.012378785
14.10071 -0.012293644000000001
14.10171 -0.012207926
14.10271 -0.012121636
14.10371 -0.012034779
14.10471 -0.011947359
14.10571 -0.011859382
14.10671 -0.011770854
14.10771 -0.011681781
14.10871 -0.011592168
14.10971 -0.011502021999999999
14.11071 -0.011411349000000001
14.11171 -0.011320156
14.11271 -0.011228451
14.11371 -0.011136239
14.11471 -0.011043529
14.11571 -0.010950326
14.11671 -0.01085664
14.11771 -0.010762476
14.11871 -0.010667844
14.11971 -0.010572749000000001
14.12071 -0.0104772
14.12171 -0.010381202
14.12271 -0.010284764
14.12371 -0.010187892
14.12471 -0.010090593
14.12571 -0.0099928729
14.12671 -0.0098947385
14.12771 -0.009796195800000001
14.12871 -0.0096972508
14.12971 -0.0095979092
14.13071 -0.009498177
14.13171 -0.009398059
14.13271 -0.009297560600000001
14.13371 -0.0091966875
14.13471 -0.0090954447
14.13571 -0.0089938367
14.13671 -0.008891869200000001
14.13771 -0.0087895474
14.13871 -0.0086868771
14.13971 -0.0085838627
14.14071 -0.0084805106
14.14171 -0.008376826
14.14271 -0.0082728155
14.14371 -0.0081684848
14.14471 -0.0080638405
14.14571 -0.0079588892
14.14671 -0.0078536374
14.14771 -0.007748092999999999
14.14871 -0.007642262800000001
14.14971 -0.0075361546
14.15071 -0.007429775699999999
14.15171 -0.0073231349
14.15271 -0.0072162395
14.15371 -0.007109097399999999
14.15471 -0.007001716600000001
14.15571 -0.0068941052
14.15671 -0.0067862718
14.15771 -0.0066782239
14.15871 -0.006569969300000001
14.15971 -0.0064615153
14.16071 -0.006352869200000001
14.16171 -0.0062440391
14.16271 -0.006135031400000001
14.16371 -0.0060258531
14.16471 -0.0059165111
14.16571 -0.0058070116
14.16671 -0.0056973611
14.16771 -0.0055875658
14.16871 -0.0054776316
14.16971 -0.0053675642
14.17071 -0.0052573694
14.17171 -0.0051470527999999995
14.17271 -0.0050366201
14.17371 -0.0049260772
14.17471 -0.004815429899999999
14.17571 -0.004704684
14.17671 -0.0045938454
14.17771 -0.0044829201
14.17871 -0.0043719145
14.17971 -0.0042608346
14.18071 -0.0041496874
14.18171 -0.0040384795
14.18271 -0.0039272181
14.18371 -0.0038159101999999997
14.18471 -0.0037045633
14.18571 -0.0035931847000000004
14.18671 -0.0034817826000000003
14.18771 -0.0033703644
14.18871 -0.0032589382
14.18971 -0.003147512
14.19071 -0.0030360941
14.19171 -0.0029246925
14.19271 -0.002813315
14.19371 -0.0027019698
14.19471 -0.0025906646999999997
14.19571 -0.0024794075
14.19671 -0.0023682058
14.19771 -0.0022570666
14.19871 -0.0021459973
14.19971 -0.0020350048000000003
14.20071 -0.0019240955000000002
14.20171 -0.0018132760000000002
14.20271 -0.0017025521
14.20371 -0.0015919297
14.20471 -0.0014814143
14.20571 -0.0013710114
14.20671 -0.0012607259
14.20771 -0.0011505627
14.20871 -0.0010405267
14.20971 -0.0009306224499999999
14.21071 -0.00082085462
14.21171 -0.00071122772
14.21271 -0.0006017463900000001
14.21371 -0.00049241521
14.21471 -0.00038323891999999995
14.21571 -0.00027422236
14.21671 -0.00016537057
14.21771 -5.6688713999999996e-05
14.21871 5.1817813000000006e-05
14.21971 0.00016014341
14.22071 0.00026828225
14.22171 0.00037622829
14.22271 0.00048397524
14.22371 0.00059151666
14.22471 0.00069884595
14.22571 0.00080595628
14.22671 0.00091284073
14.22771 0.0010194923
14.22871 0.0011259039
14.22971 0.0012320685
14.23071 0.0013379789
14.23171 0.0014436282999999999
14.23271 0.0015490097
14.23371 0.0016541164
14.23471 0.0017589415
14.23571 0.0018634788
14.23671 0.0019677218000000002
14.23771 0.0020716646999999998
14.23871 0.0021753016
14.23971 0.0022786271
14.24071 0.0023816357
14.24171 0.0024843222
14.24271 0.0025866819
14.24371 0.0026887101
14.24471 0.0027904021
14.24571 0.0028917537
14.24671 0.0029927605000000003
14.24771 0.0030934185
14.24871 0.0031937238
14.24971 0.0032936718
14.25071 0.0033932588999999996
14.25171 0.0034924808000000003
14.25271 0.0035913334
14.25371 0.0036898124
14.25471 0.0037879134
14.25571 0.0038856319999999995
14.25671 0.0039829632
14.25771 0.0040799023
14.25871 0.004176444400000001
14.25971 0.0042725841999999995
14.26071 0.0043683161
14.26171 0.0044636352
14.26271 0.0045585350999999994
14.26371 0.0046530105
14.26471 0.0047470552
14.26571 0.0048406633
14.26671 0.004933829
14.26771 0.0050265462
14.26871 0.005118809
14.26971 0.0052106112
14.27071 0.0053019474
14.27171 0.005392811700000001
14.27271 0.0054831991
14.27371 0.0055731041
14.27471 0.0056625217
14.27571 0.0057514466
14.27671 0.0058398749
14.27771 0.005927802
14.27871 0.0060152237
14.27971 0.0061021365
14.28071 0.0061885366
14.28171 0.0062744205999999995
14.28271 0.006359785
14.28371 0.0064446271
14.28471 0.0065289438
14.28571 0.0066127322
14.28671 0.0066959903
14.28771 0.0067787143000000005
14.28871 0.0068609013
14.28971 0.0069425492
14.29071 0.0070236542999999995
14.29171 0.0071042137
14.29271 0.0071842245
14.29371 0.0072636823
14.29471 0.0073425843
14.29571 0.007420926699999999
14.29671 0.0074987052000000005
14.29771 0.0075759161999999994
14.29871 0.0076525546
14.29971 0.0077286168
14.30071 0.007804098299999999
14.30171 0.0078789941
14.30271 0.007953299799999999
14.30371 0.0080270111
14.30471 0.0081001228
14.30571 0.0081726314
14.30671 0.0082445316
14.30771 0.0083158193
14.30871 0.0083864907
14.30971 0.0084565414
14.31071 0.0085259686
14.31171 0.0085947686
14.31271 0.0086629378
14.31371 0.0087304732
14.31471 0.0087973727
14.31571 0.0088636341
14.31671 0.0089292553
14.31771 0.0089942347
14.31871 0.0090585701
14.31971 0.009122261
14.32071 0.0091853057
14.32171 0.0092477028
14.32271 0.0093094524
14.32371 0.009370553
14.32471 0.0094310046
14.32571 0.0094908057
14.32671 0.0095499563
14.32771 0.009608455
14.32871 0.009666300999999999
14.32971 0.009723493699999999
14.33071 0.0097800315
14.33171 0.0098359138
14.33271 0.0098911383
14.33371 0.0099457036
14.33471 0.0099996068
14.33571 0.010052846
14.33671 0.01010542
14.33771 0.010157326
14.33871 0.010208558999999999
14.33971 0.010259118000000001
14.34071 0.010308999000000001
14.34171 0.0103582
14.34271 0.010406717000000001
14.34371 0.010454546
14.34471 0.010501685
14.34571 0.010548130999999999
14.34671 0.010593881000000001
14.34771 0.010638930999999999
14.34871 0.010683281
14.34971 0.010726925
14.35071 0.010769864
14.35171 0.010812096
14.35271 0.010853617000000001
14.35371 0.010894429
14.35471 0.010934529
14.35571 0.010973917
14.35671 0.011012591
14.35771 0.011050553
14.35871 0.011087801000000001
14.35971 0.011124337
14.36071 0.01116016
14.36171 0.011195271
14.36271 0.01122967
14.36371 0.011263358000000001
14.36471 0.011296335000000001
14.36571 0.011328601
14.36671 0.011360156
14.36771 0.011391001
14.36871 0.011421135
14.36971 0.011450558
14.37071 0.01147927
14.37171 0.011507271
14.37271 0.011534559
14.37371 0.011561134
14.37471 0.011586993
14.37571 0.011612137
14.37671 0.011636563
14.37771 0.011660269000000001
14.37871 0.011683255
14.37971 0.011705518
14.38071 0.011727056000000001
14.38171 0.011747868
14.38271 0.011767953000000001
14.38371 0.011787307
14.38471 0.011805932
14.38571 0.011823824
14.38671 0.011840983
14.38771 0.011857407
14.38871 0.011873096
14.38971 0.011888049999999999
14.39071 0.011902269
14.39171 0.011915752
14.39271 0.0119285
14.39371 0.011940511999999999
14.39471 0.011951791
14.39571 0.011962337
14.39671 0.011972152
14.39771 0.011981236
14.39871 0.011989590999999999
14.39971 0.011997219
14.40071 0.012004122
14.40171 0.0120103
14.40271 0.012015757
14.40371 0.012020492
14.40471 0.012024509000000001
14.40571 0.012027809
14.40671 0.012030393
14.40771 0.012032261
14.40871 0.012033416
14.40971 0.012033858
14.41071 0.012033587
14.41171 0.012032605
14.41271 0.012030911
14.41371 0.012028506
14.41471 0.012025391
14.41571 0.012021565
14.41671 0.012017029
14.41771 0.012011782
14.41871 0.012005826
14.41971 0.011999159
14.42071 0.011991784
14.42171 0.011983699
14.42271 0.011974906
14.42371 0.011965405
14.42471 0.011955196999999999
14.42571 0.011944285
14.42671 0.011932668
14.42771 0.011920349
14.42871 0.011907329999999999
14.42971 0.011893614
14.43071 0.011879200999999999
14.43171 0.011864095
14.43271 0.011848298
14.43371 0.011831814
14.43471 0.011814644
14.43571 0.011796792
14.43671 0.011778261
14.43771 0.011759053
14.43871 0.011739171
14.43971 0.011718618
14.44071 0.011697397
14.44171 0.011675508999999999
14.44271 0.011652958
14.44371 0.011629746
14.44471 0.011605873000000001
14.44571 0.011581343000000001
14.44671 0.011556157
14.44771 0.011530316
14.44871 0.011503821000000001
14.44971 0.011476674000000001
14.45071 0.011448876
14.45171 0.011420429
14.45271 0.011391332
14.45371 0.011361587999999999
14.45471 0.011331197
14.45571 0.011300161
14.45671 0.011268481
14.45771 0.011236157
14.45871 0.011203193
14.45971 0.011169589
14.46071 0.011135347
14.46171 0.011100469
14.46271 0.011064959000000001
14.46371 0.011028819
14.46471 0.01099205
14.46571 0.010954657999999999
14.46671 0.010916644999999999
14.46771 0.010878014
14.46871 0.010838771
14.46971 0.010798917
14.47071 0.010758459000000001
14.47171 0.010717399
14.47271 0.010675743
14.47371 0.010633493
14.47471 0.010590656
14.47571 0.010547235
14.47671 0.010503233
14.47771 0.010458656
14.47871 0.010413506
14.47971 0.010367788
14.48071 0.010321505
14.48171 0.01027466
14.48271 0.010227256
14.48371 0.010179295
14.48471 0.01013078
14.48571 0.010081714
14.48671 0.010032098
14.48771 0.0099819357
14.48871 0.009931227400000001
14.48971 0.0098799756
14.49071 0.0098281816
14.49171 0.0097758471
14.49271 0.0097229749
14.49371 0.0096695658
14.49471 0.0096156225
[truncated: 193,027 more chars]
