# Supplementary material for: 2D Synthetic dataset of numerical simulations of long-period seismicity in a volcanic edifice and related sensitivity kernels
Source: Data Brief. 2021 Jan 25;34:106673. doi: 10.1016/j.dib.2020.106673 (PMC7841316; doi:10.1016/j.dib.2020.106673)
Supplement: Supplementary Data S1 — Supplementary Raw Research Data. This is open data under the CC BY license http://creativecommons.org/licenses/by/4.0/ [file mmc1.zip › Dataset/OUTPUT_SEISMOGRAMS/9000_3000/disp_Z_hetero_6000_1904_SVF1e0Hz.semd]

-1.200000 0.0
-1.199000 0.0
-1.198000 0.0
-1.197000 0.0
-1.196000 0.0
-1.195000 0.0
-1.194000 0.0
-1.193000 0.0
-1.192000 0.0
-1.191000 0.0
-1.190000 0.0
-1.189000 0.0
-1.188000 0.0
-1.187000 0.0
-1.186000 0.0
-1.185000 0.0
-1.184000 0.0
-1.183000 0.0
-1.182000 0.0
-1.181000 0.0
-1.180000 0.0
-1.179000 0.0
-1.178000 0.0
-1.177000 0.0
-1.176000 0.0
-1.175000 0.0
-1.174000 0.0
-1.173000 0.0
-1.172000 0.0
-1.171000 0.0
-1.170000 0.0
-1.169000 0.0
-1.168000 0.0
-1.167000 0.0
-1.166000 0.0
-1.165000 0.0
-1.164000 0.0
-1.163000 0.0
-1.162000 0.0
-1.161000 0.0
-1.160000 0.0
-1.159000 0.0
-1.158000 0.0
-1.157000 0.0
-1.156000 0.0
-1.155000 0.0
-1.154000 0.0
-1.153000 0.0
-1.152000 0.0
-1.151000 0.0
-1.150000 0.0
-1.149000 0.0
-1.148000 0.0
-1.147000 0.0
-1.146000 0.0
-1.145000 0.0
-1.144000 0.0
-1.143000 0.0
-1.142000 0.0
-1.141000 0.0
-1.140000 0.0
-1.139000 0.0
-1.138000 0.0
-1.137000 0.0
-1.136000 0.0
-1.135000 0.0
-1.134000 0.0
-1.133000 0.0
-1.132000 0.0
-1.131000 0.0
-1.130000 0.0
-1.129000 0.0
-1.128000 0.0
-1.127000 0.0
-1.126000 0.0
-1.125000 0.0
-1.124000 0.0
-1.123000 0.0
-1.122000 0.0
-1.121000 0.0
-1.120000 0.0
-1.119000 0.0
-1.118000 0.0
-1.117000 0.0
-1.116000 0.0
-1.115000 0.0
-1.114000 0.0
-1.113000 0.0
-1.112000 0.0
-1.111000 0.0
-1.110000 0.0
-1.109000 0.0
-1.108000 0.0
-1.107000 0.0
-1.106000 0.0
-1.105000 0.0
-1.104000 0.0
-1.103000 0.0
-1.102000 0.0
-1.101000 0.0
-1.100000 0.0
-1.099000 0.0
-1.098000 0.0
-1.097000 0.0
-1.096000 0.0
-1.095000 0.0
-1.094000 0.0
-1.093000 0.0
-1.092000 0.0
-1.091000 0.0
-1.090000 0.0
-1.089000 0.0
-1.088000 0.0
-1.087000 0.0
-1.086000 0.0
-1.085000 0.0
-1.084000 0.0
-1.083000 0.0
-1.082000 0.0
-1.081000 0.0
-1.080000 0.0
-1.079000 0.0
-1.078000 0.0
-1.077000 0.0
-1.076000 0.0
-1.075000 0.0
-1.074000 0.0
-1.073000 0.0
-1.072000 0.0
-1.071000 0.0
-1.070000 0.0
-1.069000 0.0
-1.068000 0.0
-1.067000 0.0
-1.066000 0.0
-1.065000 0.0
-1.064000 0.0
-1.063000 0.0
-1.062000 0.0
-1.061000 0.0
-1.060000 0.0
-1.059000 0.0
-1.058000 0.0
-1.057000 0.0
-1.056000 0.0
-1.055000 0.0
-1.054000 0.0
-1.053000 0.0
-1.052000 0.0
-1.051000 0.0
-1.050000 0.0
-1.049000 0.0
-1.048000 0.0
-1.047000 0.0
-1.046000 0.0
-1.045000 0.0
-1.044000 0.0
-1.043000 0.0
-1.042000 0.0
-1.041000 0.0
-1.040000 0.0
-1.039000 0.0
-1.038000 0.0
-1.037000 0.0
-1.036000 0.0
-1.035000 0.0
-1.034000 0.0
-1.033000 0.0
-1.032000 0.0
-1.031000 0.0
-1.030000 0.0
-1.029000 0.0
-1.028000 0.0
-1.027000 0.0
-1.026000 0.0
-1.025000 0.0
-1.024000 0.0
-1.023000 0.0
-1.022000 0.0
-1.021000 0.0
-1.020000 0.0
-1.019000 0.0
-1.018000 0.0
-1.017000 0.0
-1.016000 0.0
-1.015000 0.0
-1.014000 0.0
-1.013000 0.0
-1.012000 0.0
-1.011000 0.0
-1.010000 0.0
-1.009000 0.0
-1.008000 0.0
-1.007000 0.0
-1.006000 0.0
-1.005000 0.0
-1.004000 0.0
-1.003000 0.0
-1.002000 0.0
-1.001000 0.0
-1.000000 0.0
-0.9990000 0.0
-0.9980000 0.0
-0.9970000 0.0
-0.9960000 0.0
-0.9950000 0.0
-0.9940000 0.0
-0.9930000 0.0
-0.9920000 0.0
-0.9910000 0.0
-0.9900000 0.0
-0.9890000 0.0
-0.9880000 0.0
-0.9870000 0.0
-0.9860000 0.0
-0.9850000 0.0
-0.9840000 0.0
-0.9830000 0.0
-0.9820000 0.0
-0.9810000 0.0
-0.9800000 0.0
-0.9790000 2.2588277e-36
-0.9780000 6.108867e-36
-0.9770000 1.1370558999999999e-35
-0.9760000 1.7635765e-35
-0.9750000 2.3690027000000002e-35
-0.9740000 2.7837363e-35
-0.9730000 2.7795903e-35
-0.9720000 2.0926621e-35
-0.9710000 4.5719417e-36
-0.9700000 -2.3410973e-35
-0.9690000 -6.399335e-35
-0.9680000 -1.1612023e-34
-0.9670000 -1.7598655e-34
-0.9660000 -2.363052e-34
-0.9650000 -2.8616032e-34
-0.9640000 -3.1114494e-34
-0.9630000 -2.9438193e-34
-0.9620000 -2.1839338e-34
-0.9610000 -6.7897951e-35
-0.9600000 1.6657867999999998e-34
-0.9590000 4.8455622e-34
-0.9580000 8.7139804e-34
-0.9570000 1.2947897000000001e-33
-0.9560000 1.70271e-33
-0.9550000 2.0238974e-33
-0.9540000 2.1715226e-33
-0.9530000 2.0508502000000002e-33
-0.9520000 1.5710201e-33
-0.9510000 6.6059145e-34
-0.9500000 -7.1429089e-34
-0.9490000 -2.5310506e-33
-0.9480000 -4.6937794e-33
-0.9470000 -7.0217283e-33
-0.9460000 -9.2465637e-33
-0.9450000 -1.1021724000000001e-32
-0.9440000 -1.1946379000000001e-32
-0.9430000 -1.1604881999999999e-32
-0.9420000 -9.6206475e-33
-0.9410000 -5.720778e-33
-0.9400000 1.9487257e-34
-0.9390000 7.9890694e-33
-0.9380000 1.7237634e-32
-0.9370000 2.7206296e-32
-0.9360000 3.6864383999999997e-32
-0.9350000 4.4943052e-32
-0.9340000 5.0041065e-32
-0.9330000 5.0774799e-32
-0.9320000 4.5961658999999996e-32
-0.9310000 3.4818434000000003e-32
-0.9300000 1.714938e-32
-0.9290000 -6.5055123e-33
-0.9280000 -3.4792518e-32
-0.9270000 -6.556297699999999e-32
-0.9260000 -9.600633399999999e-32
-0.9250000 -1.2290101e-31
-0.9240000 -1.429683e-31
-0.9230000 -1.5329481e-31
-0.9220000 -1.5176965e-31
-0.9210000 -1.3746766e-31
-0.9200000 -1.109033e-31
-0.9190000 -7.4083851e-32
-0.9180000 -3.0308476e-32
-0.9170000 1.6308519e-32
-0.9160000 6.1568032e-32
-0.9150000 1.0209533e-31
-0.9140000 1.3629941000000001e-31
-0.9130000 1.6520736e-31
-0.9120000 1.9296845e-31
-0.9110000 2.2682075e-31
-0.9100000 2.7634421e-31
-0.9090000 3.5189797000000003e-31
-0.9080000 4.6224970999999995e-31
-0.9070000 6.1154954e-31
-0.9060000 7.959641800000001e-31
-0.9050000 1.0004466e-30
-0.9040000 1.1962523e-30
-0.9030000 1.3398855e-30
-0.9020000 1.3741615999999999e-30
-0.9010000 1.2319464e-30
-0.9000000 8.4291857e-31
-0.8990000 1.4333962999999999e-31
-0.8980000 -9.116179099999999e-31
-0.8970000 -2.3339452e-30
-0.8960000 -4.0887417e-30
-0.8950000 -6.0819496e-30
-0.8940000 -8.152098e-30
-0.8930000 -1.0068367e-29
-0.8920000 -1.1537090000000001e-29
-0.8910000 -1.2218316e-29
-0.8900000 -1.1753146e-29
-0.8890000 -9.8014888e-30
-0.8880000 -6.0884359999999996e-30
-0.8870000 -4.5598969e-31
-0.8860000 7.0845487e-30
-0.8850000 1.6305443e-29
-0.8840000 2.6727342e-29
-0.8830000 3.7602924e-29
-0.8820000 4.7925723e-29
-0.8810000 5.6469084e-29
-0.8800000 6.1858067e-29
-0.8790000 6.2674166e-29
-0.8780000 5.7589203e-29
-0.8770000 4.5521179000000004e-29
-0.8760000 2.5800909000000004e-29
-0.8750000 -1.6647017e-30
-0.8740000 -3.624949e-29
-0.8730000 -7.6502823e-29
-0.8720000 -1.2009991e-28
-0.8710000 -1.6386329e-28
-0.8700000 -2.0386704000000002e-28
-0.8690000 -2.3563059e-28
-0.8680000 -2.54401e-28
-0.8670000 -2.5551589e-28
-0.8660000 -2.3483001e-28
-0.8650000 -1.8918035999999999e-28
-0.8640000 -1.1685779e-28
-0.8630000 -1.8046374e-29
-0.8620000 1.0481134e-28
-0.8610000 2.4676624e-28
-0.8600000 4.0027275e-28
-0.8590000 5.5529228e-28
-0.8580000 6.9961564e-28
-0.8570000 8.1941887e-28
-0.8560000 9.000486e-28
-0.8550000 9.2701817e-28
-0.8540000 8.8717406e-28
-0.8530000 7.699731e-28
-0.8520000 5.6879294000000005e-28
-0.8510000 2.8218049999999998e-28
-0.8500000 -8.506596500000001e-29
-0.8490000 -5.210947299999999e-28
-0.8480000 -1.0065869e-27
-0.8470000 -1.5148328e-27
-0.8460000 -2.0123764e-27
-0.8450000 -2.4602807e-27
-0.8440000 -2.8160245999999997e-27
-0.8430000 -3.0360005000000002e-27
-0.8420000 -3.0785214000000002e-27
-0.8410000 -2.9072093e-27
-0.8400000 -2.4945668999999998e-27
-0.8390000 -1.8255043e-27
-0.8380000 -9.0055416e-28
-0.8370000 2.6151176e-28
-0.8360000 1.6219439e-27
-0.8350000 3.1214154000000003e-27
-0.8340000 4.6807738e-27
-0.8330000 6.203291e-27
-0.8320000 7.5784639e-27
-0.8310000 8.6873367e-27
-0.8300000 9.4091711e-27
-0.8290000 9.6292212e-27
-0.8280000 9.247237100000001e-27
-0.8270000 8.1862429e-27
-0.8260000 6.4010707e-27
-0.8250000 3.8860876e-27
-0.8240000 6.8154403000000005e-28
-0.8230000 -3.1220055999999998e-27
-0.8220000 -7.3817073e-27
-0.8210000 -1.1903253e-26
-0.8200000 -1.6444886e-26
-0.8190000 -2.0724737000000002e-26
-0.8180000 -2.4431566999999998e-26
-0.8170000 -2.7238774e-26
-0.8160000 -2.8821419e-26
-0.8150000 -2.8875829e-26
-0.8140000 -2.7141088e-26
-0.8130000 -2.3421660000000003e-26
-0.8120000 -1.7610059e-26
-0.8110000 -9.7083396e-27
-0.8100000 1.5301967e-28
-0.8090000 1.1700453999999998e-26
-0.8080000 2.4508591999999997e-26
-0.8070000 3.7999229e-26
-0.8060000 5.1449692e-26
-0.8050000 6.4012061e-26
-0.8040000 7.474431099999999e-26
-0.8030000 8.265385500000001e-26
-0.8020000 8.675309100000001e-26
-0.8010000 8.6125671e-26
-0.8000000 8.000104e-26
-0.7990000 6.7833256e-26
-0.7980000 4.9379500000000005e-26
-0.7970000 2.4771902999999998e-26
-0.7960000 -5.4240422e-27
-0.7950000 -4.0171767e-26
-0.7940000 -7.7953729e-26
-0.7930000 -1.1679555e-25
-0.7920000 -1.5432882e-25
-0.7910000 -1.8789488000000003e-25
-0.7900000 -2.1468863e-25
-0.7890000 -2.3193803e-25
-0.7880000 -2.3711092e-25
-0.7870000 -2.281368e-25
-0.7860000 -2.0362785999999999e-25
-0.7850000 -1.6308059999999998e-25
-0.7840000 -1.0703813e-25
-0.7830000 -3.7193179e-26
-0.7820000 4.3585758999999994e-26
-0.7810000 1.3131926e-25
-0.7800000 2.2108029e-25
-0.7790000 3.0725587e-25
-0.7780000 3.8389816e-25
-0.7770000 4.4514597e-25
-0.7760000 4.8568841e-25
-0.7750000 5.0123474999999995e-25
-0.7740000 4.8894797e-25
-0.7730000 4.477977e-25
-0.7720000 3.7878894e-25
-0.7710000 2.8502999e-25
-0.7700000 1.7161266e-25
-0.7690000 4.5294054e-26
-0.7680000 -8.6013591e-26
-0.7670000 -2.1391629e-25
-0.7660000 -3.3032638e-25
-0.7650000 -4.2829696999999995e-25
-0.7640000 -5.0281913e-25
-0.7630000 -5.5148985e-25
-0.7620000 -5.7495746e-25
-0.7610000 -5.770615e-25
-0.7600000 -5.646021200000001e-25
-0.7590000 -5.4670561e-25
-0.7580000 -5.3378878e-25
-0.7570000 -5.3617243e-25
-0.7560000 -5.6243787e-25
-0.7550000 -6.176700399999999e-25
-0.7540000 -7.017653499999999e-25
-0.7530000 -8.080134299999999e-25
-0.7520000 -9.2216838e-25
-0.7510000 -1.0222192e-24
-0.7500000 -1.0790313e-24
-0.7490000 -1.0579785e-24
-0.7480000 -9.2160255e-25
-0.7470000 -6.3324161e-25
-0.7460000 -1.6146013000000002e-25
-0.7450000 5.1500187e-25
-0.7440000 1.4021455999999999e-24
-0.7430000 2.4859714e-24
-0.7420000 3.7286115e-24
-0.7410000 5.0658912e-24
-0.7400000 6.4068405000000005e-24
-0.7390000 7.635604100000001e-24
-0.7380000 8.616055900000001e-24
-0.7370000 9.1992343e-24
-0.7360000 9.233502899999999e-24
-0.7350000 8.5770591e-24
-0.7340000 7.1121665e-24
-0.7330000 4.7602153e-24
-0.7320000 1.4964822000000001e-24
-0.7310000 -2.6366733e-24
-0.7300000 -7.519567600000001e-24
-0.7290000 -1.2949257999999999e-23
-0.7280000 -1.8639136e-23
-0.7270000 -2.4225067999999997e-23
-0.7260000 -2.9278642e-23
-0.7250000 -3.3327786e-23
-0.7240000 -3.5884252e-23
-0.7230000 -3.6477084e-23
-0.7220000 -3.4690429e-23
-0.7210000 -3.0203574e-23
-0.7200000 -2.2830525e-23
-0.7190000 -1.2556213999999999e-23
-0.7180000 4.339136e-25
-0.7170000 1.5734018e-23
-0.7160000 3.2710561e-23
-0.7150000 5.0509945e-23
-0.7140000 6.8082754e-23
-0.7130000 8.4225141e-23
-0.7120000 9.763709700000001e-23
-0.7110000 1.0699568e-22
-0.7100000 1.1104049e-22
-0.7090000 1.0866704e-22
-0.7080000 9.9022988e-23
-0.7070000 8.1600886e-23
-0.7060000 5.6321124e-23
-0.7050000 2.3598086e-23
-0.7040000 -1.5616954e-23
-0.7030000 -5.9821936e-23
-0.7020000 -1.0698377e-22
-0.7010000 -1.5459477e-22
-0.7000000 -1.9976664e-22
-0.6990000 -2.3936092999999997e-22
-0.6980000 -2.701521e-22
-0.6970000 -2.8901698e-22
-0.6960000 -2.9314214999999996e-22
-0.6950000 -2.8023836e-22
-0.6940000 -2.4874966e-22
-0.6930000 -1.9804372999999999e-22
-0.6920000 -1.2856939e-22
-0.6910000 -4.1967671e-23
-0.6900000 5.8875746e-23
-0.6890000 1.6984715999999998e-22
-0.6880000 2.8569771e-22
-0.6870000 4.002158e-22
-0.6860000 5.0647876e-22
-0.6850000 5.9717729e-22
-0.6840000 6.6500256e-22
-0.6830000 7.0308001e-22
-0.6820000 7.054293999999999e-22
-0.6810000 6.6742705e-22
-0.6800000 5.862427299999999e-22
-0.6790000 4.6122259999999995e-22
-0.6780000 2.9418849999999997e-22
-0.6770000 8.962672800000001e-23
-0.6760000 -1.4525829e-22
-0.6750000 -4.0064418999999997e-22
-0.6740000 -6.643569600000001e-22
-0.6730000 -9.223058800000001e-22
-0.6720000 -1.1590822e-21
-0.6710000 -1.3587034e-21
-0.6700000 -1.5054757e-21
-0.6690000 -1.5849388e-21
-0.6680000 -1.5848435e-21
-0.6670000 -1.4961088e-21
-0.6660000 -1.3137006e-21
-0.6650000 -1.0373704e-21
-0.6640000 -6.7219279e-22
-0.6630000 -2.2885153e-22
-0.6620000 2.7637178e-22
-0.6610000 8.2193775999999995e-22
-0.6600000 1.3817314e-21
-0.6590000 1.9260822e-21
-0.6580000 2.4230956e-21
-0.6570000 2.8402505000000002e-21
-0.6560000 3.1461909e-21
-0.6550000 3.312632e-21
-0.6540000 3.3162687e-21
-0.6530000 3.1405846000000002e-21
-0.6520000 2.7774387999999998e-21
-0.6510000 2.2283189e-21
-0.6500000 1.5051554e-21
-0.6490000 6.3060918e-22
-0.6480000 -3.6222816e-22
-0.6470000 -1.4307572e-21
-0.6460000 -2.5244141999999998e-21
-0.6450000 -3.5867969e-21
-0.6440000 -4.5582964e-21
-0.6430000 -5.3791232000000006e-21
-0.6420000 -5.9925806e-21
-0.6410000 -6.3484218999999995e-21
-0.6400000 -6.4060996000000006e-21
-0.6390000 -6.1377069999999995e-21
-0.6380000 -5.5304476e-21
-0.6370000 -4.588429e-21
-0.6360000 -3.3336624000000004e-21
-0.6350000 -1.806146e-21
-0.6340000 -6.2980638e-23
-0.6330000 1.8234941e-21
-0.6320000 3.7684927e-21
-0.6310000 5.6784051e-21
-0.6300000 7.4550896e-21
-0.6290000 9.0006379e-21
-0.6280000 1.0222383e-20
-0.6270000 1.1037886e-20
-0.6260000 1.1379647000000001e-20
-0.6250000 1.1199277e-20
-0.6240000 1.0470892e-20
-0.6230000 9.1935365e-21
-0.6220000 7.3924692e-21
-0.6210000 5.1192304999999994e-21
-0.6200000 2.4504328e-21
-0.6190000 -5.146822e-22
-0.6180000 -3.6578401e-21
-0.6170000 -6.8463332e-21
-0.6160000 -9.9384307e-21
-0.6150000 -1.278936e-20
-0.6140000 -1.5257608999999998e-20
-0.6130000 -1.7211259e-20
-0.6120000 -1.8534095e-20
-0.6110000 -1.9131211e-20
-0.6100000 -1.8933896e-20
-0.6090000 -1.7903578e-20
-0.6080000 -1.6034666000000002e-20
-0.6070000 -1.3356176e-20
-0.6060000 -9.9320586e-21
-0.6050000 -5.8601921e-21
-0.6040000 -1.2700672e-21
-0.6030000 3.6807953e-21
-0.6020000 8.8115959e-21
-0.6010000 1.3924058e-20
-0.6000000 1.8809115e-20
-0.5990000 2.3254314e-20
-0.5980000 2.7051719000000003e-20
-0.5970000 3.0006068000000004e-20
-0.5960000 3.194296e-20
-0.5950000 3.271677e-20
-0.5940000 3.2218023000000004e-20
-0.5930000 3.037992e-20
-0.5920000 2.7183725e-20
-0.5910000 2.2662734e-20
-0.5900000 1.6904531e-20
-0.5890000 1.0051348e-20
-0.5880000 2.2983161e-21
-0.5870000 -6.1104863e-21
-0.5860000 -1.488821e-20
-0.5850000 -2.3713572999999998e-20
-0.5840000 -3.2241182e-20
-0.5830000 -4.0113566999999997e-20
-0.5820000 -4.6974529000000006e-20
-0.5810000 -5.2483367999999997e-20
-0.5800000 -5.6329369e-20
-0.5790000 -5.8246026e-20
-0.5780000 -5.8024317e-20
-0.5770000 -5.5524438e-20
-0.5760000 -5.0685411e-20
-0.5750000 -4.3532056000000005e-20
-0.5740000 -3.4178935e-20
-0.5730000 -2.2831027999999997e-20
-0.5720000 -9.7809242e-21
-0.5710000 4.5973248e-21
-0.5700000 1.9857637000000002e-20
-0.5690000 3.5494225e-20
-0.5680000 5.0956460999999995e-20
-0.5670000 6.5665701e-20
-0.5660000 7.9033644e-20
-0.5650000 9.0481462e-20
-0.5640000 9.945934099999999e-20
-0.5630000 1.0546576999999999e-19
-0.5620000 1.0806617e-19
-0.5610000 1.0691045e-19
-0.5600000 1.0174912e-19
-0.5590000 9.2447733e-20
-0.5580000 7.8999232e-20
-0.5570000 6.153411400000001e-20
-0.5560000 4.0327925000000003e-20
-0.5550000 1.5805776e-20
-0.5540000 -1.1456571e-20
-0.5530000 -4.0735624e-20
-0.5520000 -7.1167658e-20
-0.5510000 -1.017615e-19
-0.5500000 -1.3141716000000001e-19
-0.5490000 -1.5895091e-19
-0.5480000 -1.8312716999999998e-19
-0.5470000 -2.0269712e-19
-0.5460000 -2.1644419e-19
-0.5450000 -2.2323515e-19
-0.5440000 -2.2207592e-19
-0.5430000 -2.1217013e-19
-0.5420000 -1.9297799e-19
-0.5410000 -1.642727e-19
-0.5400000 -1.2619101e-19
-0.5390000 -7.9274261e-20
-0.5380000 -2.4496353e-20
-0.5370000 3.6724949e-20
-0.5360000 1.0253642e-19
-0.5350000 1.7067990999999998e-19
-0.5340000 2.3854659e-19
-0.5330000 3.0325501e-19
-0.5320000 3.6175234000000003e-19
-0.5310000 4.1093553e-19
-0.5300000 4.4778974000000005e-19
-0.5290000 4.695372e-19
-0.5280000 4.7379108e-19
-0.5270000 4.5870622e-19
-0.5260000 4.2311880000000004e-19
-0.5250000 3.6666643000000004e-19
-0.5240000 2.8988088e-19
-0.5230000 1.9424568e-19
-0.5220000 8.2213069e-20
-0.5210000 -4.2824409e-20
-0.5200000 -1.7660987000000001e-19
-0.5190000 -3.1414536e-19
-0.5180000 -4.498604e-19
-0.5170000 -5.7781991e-19
-0.5160000 -6.9196526e-19
-0.5150000 -7.8637767e-19
-0.5140000 -8.5555388e-19
-0.5130000 -8.9468097e-19
-0.5120000 -8.9989738e-19
-0.5110000 -8.685273600000001e-19
-0.5100000 -7.9927635e-19
-0.5090000 -6.9237618e-19
-0.5080000 -5.4967109e-19
-0.5070000 -3.7463729e-19
-0.5060000 -1.7233261999999998e-19
-0.5050000 5.0725184999999996e-20
-0.5040000 2.8674967e-19
-0.5030000 5.269407899999999e-19
-0.5020000 7.617963499999999e-19
-0.5010000 9.8146854e-19
-0.5000000 1.1761538e-18
-0.4990000 1.3364989e-18
-0.4980000 1.45401e-18
-0.4970000 1.5214457e-18
-0.4960000 1.5331794e-18
-0.4950000 1.4855126999999998e-18
-0.4940000 1.3769265e-18
-0.4930000 1.2082567e-18
-0.4920000 9.8278217e-19
-0.4910000 7.062193399999999e-19
-0.4900000 3.8661699000000003e-19
-0.4890000 3.4151886e-20
-0.4880000 -3.3917281e-19
-0.4870000 -7.199183100000001e-19
-0.4860000 -1.0936793000000001e-18
-0.4850000 -1.4456158999999999e-18
-0.4840000 -1.7610297e-18
-0.4830000 -2.0259624e-18
-0.4820000 -2.2277915999999997e-18
-0.4810000 -2.3557997e-18
-0.4800000 -2.4016897000000003e-18
-0.4790000 -2.3600206e-18
-0.4780000 -2.2285432e-18
-0.4770000 -2.0084134e-18
-0.4760000 -1.7042708e-18
-0.4750000 -1.3241711e-18
-0.4740000 -8.7937272e-19
-0.4730000 -3.8397986999999995e-19
-0.4720000 1.4554457e-19
-0.4710000 6.9097733e-19
-0.4700000 1.2330187e-18
-0.4690000 1.752033e-18
-0.4680000 2.2288091e-18
-0.4670000 2.6453079e-18
-0.4660000 2.9853595e-18
-0.4650000 3.2352784999999997e-18
-0.4640000 3.3843694e-18
-0.4630000 3.4252993e-18
-0.4620000 3.3543276e-18
-0.4610000 3.1713833000000002e-18
-0.4600000 2.8799983e-18
-0.4590000 2.4871077000000003e-18
-0.4580000 2.0027377e-18
-0.4570000 1.4396072e-18
-0.4560000 8.126735300000001e-19
-0.4550000 1.3865191e-19
-0.4540000 -5.6446288e-19
-0.4530000 -1.2778474000000001e-18
-0.4520000 -1.9822569e-18
-0.4510000 -2.6583788e-18
-0.4500000 -3.2871350000000003e-18
-0.4490000 -3.8499373999999996e-18
-0.4480000 -4.3289218e-18
-0.4470000 -4.7071763e-18
-0.4460000 -4.9689947999999996e-18
-0.4450000 -5.1001834e-18
-0.4440000 -5.0884381e-18
-0.4430000 -4.9238126000000004e-18
-0.4420000 -4.5992774000000004e-18
-0.4410000 -4.1113578e-18
-0.4400000 -3.4608277e-18
-0.4390000 -2.6534146e-18
-0.4380000 -1.7004593999999998e-18
-0.4370000 -6.1946348e-19
-0.4360000 5.6555138e-19
-0.4350000 1.8239465e-18
-0.4340000 3.1187016e-18
-0.4330000 4.4070396e-18
-0.4320000 5.6414771e-18
-0.4310000 6.7713082e-18
-0.4300000 7.7445037e-18
-0.4290000 8.5099708e-18
-0.4280000 9.0200782e-18
-0.4270000 9.2333364e-18
-0.4260000 9.1170749e-18
-0.4250000 8.6499608e-18
-0.4240000 7.8241767e-18
-0.4230000 6.6470922e-18
-0.4220000 5.1422701000000004e-18
-0.4210000 3.3496869999999998e-18
-0.4200000 1.3250773000000001e-18
-0.4190000 -8.616329300000001e-19
-0.4180000 -3.1287845e-18
-0.4170000 -5.3862534e-18
-0.4160000 -7.5393939e-18
-0.4150000 -9.4934685e-18
-0.4140000 -1.1158324000000001e-17
-0.4130000 -1.2453062e-17
-0.4120000 -1.3310426e-17
-0.4110000 -1.3680623999999999e-17
-0.4100000 -1.3534359000000001e-17
-0.4090000 -1.2864842e-17
-0.4080000 -1.1688651000000001e-17
-0.4070000 -1.0045361e-17
-0.4060000 -7.995917499999999e-18
-0.4050000 -5.6198559999999996e-18
-0.4040000 -3.0115087000000003e-18
-0.4030000 -2.7540381e-19
-0.4020000 2.4788525e-18
-0.4010000 5.1419263e-18
-0.4000000 7.6100061e-18
-0.3990000 9.7896573e-18
-0.3980000 1.1601990999999999e-17
-0.3970000 1.2985922999999999e-17
-0.3960000 1.3900357e-17
-0.3950000 1.4325212e-17
-0.3940000 1.4261274e-17
-0.3930000 1.3728950999999999e-17
-0.3920000 1.2766079999999999e-17
-0.3910000 1.1424985e-17
-0.3900000 9.769021099999999e-18
-0.3890000 7.8688839e-18
-0.3880000 5.7989303e-18
-0.3870000 3.6337615e-18
-0.3860000 1.4452487e-18
-0.3850000 -6.998507799999999e-19
-0.3840000 -2.7416149e-18
-0.3830000 -4.6280145e-18
-0.3820000 -6.3153663000000004e-18
-0.3810000 -7.7682922e-18
-0.3800000 -8.9593406e-18
-0.3790000 -9.8684373e-18
-0.3780000 -1.0482338e-17
-0.3770000 -1.0794223e-17
-0.3760000 -1.0803549e-17
-0.3750000 -1.0516194e-17
-0.3740000 -9.9448849e-18
-0.3730000 -9.1098383e-18
-0.3720000 -8.039462700000001e-18
-0.3710000 -6.7709515e-18
-0.3700000 -5.3505548e-18
-0.3690000 -3.8333303999999996e-18
-0.3680000 -2.2821897e-18
-0.3670000 -7.661155400000001e-19
-0.3660000 6.4250265e-19
-0.3650000 1.8713745e-18
-0.3640000 2.8525191e-18
-0.3630000 3.5269398e-18
-0.3620000 3.849438800000001e-18
-0.3610000 3.7931827e-18
-0.3600000 3.3535891999999997e-18
-0.3590000 2.5511156e-18
-0.3580000 1.4325658000000002e-18
-0.3570000 7.0618142e-20
-0.3560000 -1.4385992e-18
-0.3550000 -2.9799117e-18
-0.3540000 -4.4253374e-18
-0.3530000 -5.6418429e-18
-0.3520000 -6.5001378000000004e-18
-0.3510000 -6.8838875e-18
-0.3500000 -6.6986443000000005e-18
-0.3490000 -5.8797323e-18
-0.3480000 -4.3983707e-18
-0.3470000 -2.2653921e-18
-0.3460000 4.6792614e-19
-0.3450000 3.712194e-18
-0.3440000 7.3454117e-18
-0.3430000 1.1221387e-17
-0.3420000 1.5180512e-17
-0.3410000 1.9062073000000002e-17
-0.3400000 2.2717083e-17
-0.3390000 2.6020414e-17
-0.3380000 2.8881006e-17
-0.3370000 3.124896e-17
-0.3360000 3.3118407e-17
-0.3350000 3.4525415000000003e-17
-0.3340000 3.5540482e-17
-0.3330000 3.6255621e-17
-0.3320000 3.6766554999999995e-17
-0.3310000 3.7151028e-17
-0.3300000 3.7444784e-17
-0.3290000 3.7617131999999997e-17
-0.3280000 3.7548447e-17
-0.3270000 3.7012072e-17
-0.3260000 3.5663148e-17
-0.3250000 3.3036813e-17
-0.3240000 2.8557726e-17
-0.3230000 2.1562412000000002e-17
-0.3220000 1.1335175e-17
-0.3210000 -2.8426487999999997e-18
-0.3200000 -2.1631230999999998e-17
-0.3190000 -4.556086e-17
-0.3180000 -7.495395299999999e-17
-0.3170000 -1.0984474e-16
-0.3160000 -1.4990184e-16
-0.3150000 -1.9435959e-16
-0.3140000 -2.419641e-16
-0.3130000 -2.9094041000000003e-16
-0.3120000 -3.3898649e-16
-0.3110000 -3.8329912e-16
-0.3100000 -4.2063569e-16
-0.3090000 -4.4741393e-16
-0.3080000 -4.5985026e-16
-0.3070000 -4.5413494e-16
-0.3060000 -4.2663954e-16
-0.3050000 -3.7415046000000004e-16
-0.3040000 -2.9411889000000004e-16
-0.3030000 -1.8491614e-16
-0.3020000 -4.6080732999999996e-17
-0.3010000 1.2145735e-16
-0.3000000 3.1519105e-16
-0.2990000 5.3090503e-16
-0.2980000 7.6261338e-16
-0.2970000 1.0025803e-15
-0.2960000 1.2414331e-15
-0.2950000 1.4683752999999999e-15
-0.2940000 1.6715018999999999e-15
-0.2930000 1.8382145000000003e-15
-0.2920000 1.9557261e-15
-0.2910000 2.0116437000000002e-15
-0.2900000 1.9946059e-15
-0.2890000 1.894951e-15
-0.2880000 1.7053838999999998e-15
-0.2870000 1.4216078e-15
-0.2860000 1.0428843999999999e-15
-0.2850000 5.724850800000001e-16
-0.2840000 1.7997784999999998e-17
-0.2830000 -6.0854032e-16
-0.2820000 -1.2907116e-15
-0.2810000 -2.0080027999999998e-15
-0.2800000 -2.7363145e-15
-0.2790000 -3.4486874e-15
-0.2780000 -4.1162311e-15
-0.2770000 -4.7092193e-15
-0.2760000 -5.1983150000000005e-15
-0.2750000 -5.5558631000000005e-15
-0.2740000 -5.757194900000001e-15
-0.2730000 -5.781867400000001e-15
-0.2720000 -5.614773e-15
-0.2710000 -5.2470465e-15
-0.2700000 -4.6767075e-15
-0.2690000 -3.9089879e-15
-0.2680000 -2.9563114e-15
-0.2670000 -1.837909e-15
-0.2660000 -5.790797e-16
-0.2650000 7.8986856e-16
-0.2640000 2.2349416e-15
-0.2630000 3.7199609000000004e-15
-0.2620000 5.2081462e-15
-0.2610000 6.663659199999999e-15
-0.2600000 8.052989699999999e-15
-0.2590000 9.3460596e-15
-0.2580000 1.0516932e-14
-0.2570000 1.1544047999999999e-14
-0.2560000 1.2409912999999999e-14
-0.2550000 1.3100238e-14
-0.2540000 1.3602554000000001e-14
-0.2530000 1.3904378e-14
-0.2520000 1.399109e-14
-0.2510000 1.384368e-14
-0.2500000 1.3436627e-14
-0.2490000 1.2736163e-14
-0.2480000 1.1699223e-14
-0.2470000 1.0273348e-14
-0.2460000 8.3978241e-15
-0.2450000 6.0062696e-15
-0.2440000 3.0307966999999997e-15
-0.2430000 -5.9218911e-16
-0.2420000 -4.914643e-15
-0.2410000 -9.9681954e-15
-0.2400000 -1.5754494999999998e-14
-0.2390000 -2.2235078e-14
-0.2380000 -2.9321435e-14
-0.2370000 -3.6866024e-14
-0.2360000 -4.4655116000000004e-14
-0.2350000 -5.2404367e-14
-0.2340000 -5.975801000000001e-14
-0.2330000 -6.629256200000001e-14
-0.2320000 -7.152567e-14
-0.2310000 -7.493065699999999e-14
-0.2300000 -7.5956986e-14
-0.2290000 -7.4056504e-14
-0.2280000 -6.8715024e-14
-0.2270000 -5.9488267e-14
-0.2260000 -4.6040889e-14
-0.2250000 -2.8186731000000003e-14
-0.2240000 -5.928148e-15
-0.2230000 2.0508035e-14
-0.2220000 5.0640706e-14
-0.2210000 8.371361600000001e-14
-0.2200000 1.1868620999999999e-13
-0.2190000 1.5423869e-13
-0.2180000 1.8879343999999998e-13
-0.2170000 2.2055436e-13
-0.2160000 2.4756471e-13
-0.2150000 2.6778339e-13
-0.2140000 2.7917821000000003e-13
-0.2130000 2.798337e-13
-0.2120000 2.6806992e-13
-0.2110000 2.4256696e-13
-0.2100000 2.0248968e-13
-0.2090000 1.4760555e-13
-0.2080000 7.8387849e-14
-0.2070000 -3.9029415e-15
-0.2060000 -9.7168009e-14
-0.2050000 -1.9845606999999998e-13
-0.2040000 -3.0399267e-13
-0.2030000 -4.0925752e-13
-0.2020000 -5.0911271e-13
-0.2010000 -5.9798188e-13
-0.2000000 -6.7007845e-13
-0.1990000 -7.196768e-13
-0.1980000 -7.414185300000001e-13
-0.1970000 -7.3064156e-13
-0.1960000 -6.837180100000001e-13
-0.1950000 -5.9838388e-13
-0.1940000 -4.740412700000001e-13
-0.1930000 -3.1201386e-13
-0.1920000 -1.1573501999999998e-13
-0.1910000 1.0915022e-13
-0.1900000 3.5478672e-13
-0.1890000 6.112278700000001e-13
-0.1880000 8.666808899999999e-13
-0.1870000 1.1078827e-12
-0.1860000 1.320603e-12
-0.1850000 1.490266e-12
-0.1840000 1.6026726000000002e-12
-0.1830000 1.6447970000000001e-12
-0.1820000 1.6056285e-12
-0.1810000 1.4770160999999999e-12
-0.1800000 1.2544734000000002e-12
-0.1790000 9.3789815e-13
-0.1780000 5.3215239e-13
-0.1770000 4.7459796000000006e-14
-0.1760000 -5.0042757e-13
-0.1750000 -1.0903309e-12
-0.1740000 -1.6960437000000002e-12
-0.1730000 -2.2870459e-12
-0.1720000 -2.8295378e-12
-0.1710000 -3.2877777e-12
-0.1700000 -3.6256978e-12
-0.1690000 -3.8087457e-12
-0.1680000 -3.8058881e-12
-0.1670000 -3.5916927999999996e-12
-0.1660000 -3.148393e-12
-0.1650000 -2.4678239e-12
-0.1640000 -1.5531198e-12
-0.1630000 -4.2005058e-13
-0.1620000 9.0211067e-13
-0.1610000 2.3702977e-12
-0.1600000 3.9280201e-12
-0.1590000 5.5064582000000005e-12
-0.1580000 7.026319899999999e-12
-0.1570000 8.4004594e-12
-0.1560000 9.537221e-12
-0.1550000 1.0344432000000001e-11
-0.1540000 1.0733930999999999e-11
-0.1530000 1.0626463e-11
-0.1520000 9.956757800000001e-12
-0.1510000 8.6785546e-12
-0.1500000 6.7693315e-12
-0.1490000 4.234459e-12
-0.1480000 1.110525e-12
-0.1470000 -2.5324413e-12
-0.1460000 -6.590075600000001e-12
-0.1450000 -1.0924322e-11
-0.1440000 -1.5365756e-11
-0.1430000 -1.9717683e-11
-0.1420000 -2.3762001e-11
-0.1410000 -2.7266789999999998e-11
-0.1400000 -2.9995434e-11
-0.1390000 -3.1717046999999996e-11
-0.1380000 -3.2217837000000005e-11
-0.1370000 -3.1313027e-11
-0.1360000 -2.8858789e-11
-0.1350000 -2.4763692999999996e-11
-0.1340000 -1.8999043e-11
-0.1330000 -1.160755e-11
-0.1320000 -2.7097209e-12
-0.1310000 7.4925397e-12
-0.1300000 1.8715594999999998e-11
-0.1290000 3.0597362e-11
-0.1280000 4.2704455000000005e-11
-0.1270000 5.4543268e-11
-0.1260000 6.55749e-11
-0.1250000 7.5233667e-11
-0.1240000 8.2948714e-11
-0.1230000 8.8168112e-11
-0.1220000 9.0384579e-11
-0.1210000 8.9161903e-11
-0.1200000 8.4160933e-11
-0.1190000 7.5163947e-11
-0.1180000 6.209621000000001e-11
-0.1170000 4.5043477000000004e-11
-0.1160000 2.4264323e-11
-0.1150000 1.9623128e-13
-0.1140000 -2.6545332e-11
-0.1130000 -5.517552e-11
-0.1120000 -8.4756692e-11
-0.1110000 -1.1422293e-10
-0.1100000 -1.4241225e-10
-0.1090000 -1.6810564000000002e-10
-0.1080000 -1.9007197999999998e-10
-0.1070000 -2.0711732999999998e-10
-0.1060000 -2.1813684e-10
-0.1050000 -2.2216725e-10
-0.1040000 -2.1843791999999999e-10
-0.1030000 -2.0641783e-10
-0.1020000 -1.8585634e-10
-0.1010000 -1.5681557e-10
-0.1000000 -1.1969188e-10
-9.8999999E-02 -7.5225281e-11
-9.7999997E-02 -2.4494951e-11
-9.7000003E-02 3.1099954e-11
-9.6000001E-02 8.9874343e-11
-9.4999999E-02 1.4990586000000002e-10
-9.3999997E-02 2.0909725999999998e-10
-9.3000002E-02 2.6525067000000003e-10
-9.2000000E-02 3.1615139999999997e-10
-9.0999998E-02 3.5965855e-10
-9.0000004E-02 3.9379854e-10
-8.9000002E-02 4.1685804e-10
-8.8000000E-02 4.2747194999999997e-10
-8.6999997E-02 4.2470194e-10
-8.6000003E-02 4.0810175999999995e-10
-8.5000001E-02 3.7776488e-10
-8.3999999E-02 3.3435127e-10
-8.2999997E-02 2.7909051e-10
-8.2000002E-02 2.1375885e-10
-8.1000000E-02 1.4062972e-10
-7.9999998E-02 6.2397478e-11
-7.9000004E-02 -1.7924071e-11
-7.8000002E-02 -9.7125866e-11
-7.7000000E-02 -1.7194652e-10
-7.5999998E-02 -2.3922906e-10
-7.5000003E-02 -2.960851e-10
-7.4000001E-02 -3.4005982e-10
-7.2999999E-02 -3.6928949e-10
-7.1999997E-02 -3.8264418e-10
-7.1000002E-02 -3.7984702e-10
-7.0000000E-02 -3.6156240999999997e-10
-6.8999998E-02 -3.2944595000000004e-10
-6.8000004E-02 -2.8615038000000003e-10
-6.7000002E-02 -2.3528208e-10
-6.6000000E-02 -1.8130595000000002e-10
-6.4999998E-02 -1.293972e-10
-6.4000003E-02 -8.5241552e-11
-6.3000001E-02 -5.4787571e-11
-6.1999999E-02 -4.3956914e-11
-6.1000001E-02 -5.832155e-11
-5.9999999E-02 -1.027583e-10
-5.9000000E-02 -1.8109391000000001e-10
-5.7999998E-02 -2.9575507e-10
-5.7000000E-02 -4.4743926e-10
-5.6000002E-02 -6.3482297e-10
-5.5000000E-02 -8.5432408e-10
-5.4000001E-02 -1.0999341e-09
-5.2999999E-02 -1.3631364e-09
-5.2000001E-02 -1.6329219000000002e-09
-5.0999999E-02 -1.8959138000000003e-09
-5.0000001E-02 -2.1366075999999998e-09
-4.8999999E-02 -2.3377311e-09
-4.8000000E-02 -2.4807215e-09
-4.6999998E-02 -2.5463165e-09
-4.6000000E-02 -2.5152455e-09
-4.5000002E-02 -2.3690102e-09
-4.4000000E-02 -2.0907308999999997e-09
-4.3000001E-02 -1.6660349999999998e-09
-4.1999999E-02 -1.0839616e-09
-4.1000001E-02 -3.3784737e-10
-3.9999999E-02 5.738363299999999e-10
-3.9000001E-02 1.6467335999999999e-09
-3.7999999E-02 2.8699732e-09
-3.7000000E-02 4.2256943999999995e-09
-3.5999998E-02 5.6887588e-09
-3.5000000E-02 7.2266762e-09
-3.4000002E-02 8.7997713e-09
-3.3000000E-02 1.0361605e-08
-3.2000002E-02 1.1859662e-08
-3.0999999E-02 1.3236313e-08
-2.9999999E-02 1.4430034e-08
-2.8999999E-02 1.5376876e-08
-2.8000001E-02 1.6012169e-08
-2.7000001E-02 1.627241e-08
-2.6000001E-02 1.6097301000000002e-08
-2.5000000E-02 1.5431903e-08
-2.4000000E-02 1.4228820999999999e-08
-2.3000000E-02 1.2450388999999999e-08
-2.2000000E-02 1.0070766e-08
-2.1000000E-02 7.0778883e-09
-2.0000000E-02 3.4752117999999998e-09
-1.8999999E-02 -7.168354000000001e-10
-1.7999999E-02 -5.4597371999999995e-09
-1.7000001E-02 -1.0696176e-08
-1.6000001E-02 -1.634977e-08
-1.5000000E-02 -2.23253e-08
-1.4000000E-02 -2.8509447999999998e-08
-1.3000000E-02 -3.4772082e-08
-1.2000000E-02 -4.0968062e-08
-1.1000000E-02 -4.6939586e-08
-9.9999998E-03 -5.2519011e-08
-8.9999996E-03 -5.7532173e-08
-8.0000004E-03 -6.1802058e-08
-7.0000002E-03 -6.5152833e-08
-6.0000001E-03 -6.741414099999999e-08
-4.9999999E-03 -6.8425515e-08
-4.0000002E-03 -6.8040912e-08
-3.0000000E-03 -6.6133138e-08
-2.0000001E-03 -6.2598182e-08
-1.0000000E-03 -5.7359228e-08
0.0000000E+00 -5.0370346999999995e-08
1.0000000E-03 -4.161966e-08
2.0000001E-03 -3.1131978000000003e-08
3.0000000E-03 -1.8970733e-08
4.0000002E-03 -5.2392098000000005e-09
4.9999999E-03 9.9190489e-09
6.0000001E-03 2.6320660000000002e-08
7.0000002E-03 4.3743692000000006e-08
8.0000004E-03 6.1929839e-08
8.9999996E-03 8.058745300000001e-08
9.9999998E-03 9.9395403e-08
1.1000000E-02 1.1800773999999999e-07
1.2000000E-02 1.3605903000000002e-07
1.3000000E-02 1.5317038e-07
1.4000000E-02 1.6895594e-07
1.5000000E-02 1.8302981e-07
1.6000001E-02 1.9501329e-07
1.7000001E-02 2.0454218e-07
1.7999999E-02 2.112742e-07
1.8999999E-02 2.1489619000000002e-07
2.0000000E-02 2.1513106999999999e-07
2.1000000E-02 2.1174438e-07
2.2000000E-02 2.0455029e-07
2.3000000E-02 1.9341686e-07
2.4000000E-02 1.7827071e-07
2.5000000E-02 1.5910062000000001e-07
2.6000001E-02 1.359603e-07
2.7000001E-02 1.0897018000000001e-07
2.8000001E-02 7.8318091e-08
2.8999999E-02 4.4259024e-08
2.9999999E-02 7.1137595999999995e-09
3.0999999E-02 -3.2733433e-08
3.2000002E-02 -7.4838052e-08
3.3000000E-02 -1.1869946000000001e-07
3.4000002E-02 -1.6376578e-07
3.5000000E-02 -2.0943937999999998e-07
3.5999998E-02 -2.5508291e-07
3.7000000E-02 -3.0002574e-07
3.7999999E-02 -3.4357055000000004e-07
3.9000001E-02 -3.8500012000000003e-07
3.9999999E-02 -4.2358391999999996e-07
4.1000001E-02 -4.5858455e-07
4.1999999E-02 -4.8926379e-07
4.3000001E-02 -5.1488809e-07
4.4000000E-02 -5.347335e-07
4.5000002E-02 -5.4808997e-07
4.6000000E-02 -5.542645e-07
4.6999998E-02 -5.525838e-07
4.8000000E-02 -5.4239591e-07
4.8999999E-02 -5.230707e-07
5.0000001E-02 -4.939998600000001e-07
5.0999999E-02 -4.5459574e-07
5.2000001E-02 -4.0428944999999994e-07
5.2999999E-02 -3.4252847e-07
5.4000001E-02 -2.6877349e-07
5.5000000E-02 -1.8249492e-07
5.6000002E-02 -8.316906099999999e-08
5.7000000E-02 2.9725725000000003e-08
5.7999998E-02 1.5671291e-07
5.9000000E-02 2.9832139e-07
5.9999999E-02 4.5508872e-07
6.1000001E-02 6.2756369e-07
6.1999999E-02 8.1630844e-07
6.3000001E-02 1.0218994e-06
6.4000003E-02 1.2449277e-06
6.4999998E-02 1.4859984e-06
6.6000000E-02 1.7457285000000001e-06
6.7000002E-02 2.0247446e-06
6.8000004E-02 2.3236783e-06
6.8999998E-02 2.6431623e-06
7.0000000E-02 2.9838243999999997e-06
7.1000002E-02 3.3462811e-06
7.1999997E-02 3.7311312999999998e-06
7.2999999E-02 4.1389491e-06
7.4000001E-02 4.5702762e-06
7.5000003E-02 5.0256151e-06
7.5999998E-02 5.5054226e-06
7.7000000E-02 6.010103000000001e-06
7.8000002E-02 6.5400037e-06
7.9000004E-02 7.0954094e-06
7.9999998E-02 7.6765417e-06
8.1000000E-02 8.2835541e-06
8.2000002E-02 8.916534700000001e-06
8.2999997E-02 9.5755055e-06
8.3999999E-02 1.0260427999999999e-05
8.5000001E-02 1.0971202999999999e-05
8.6000003E-02 1.1707684999999999e-05
8.6999997E-02 1.2469681e-05
8.8000000E-02 1.3256965e-05
8.9000002E-02 1.4069289e-05
9.0000004E-02 1.4906387e-05
9.0999998E-02 1.5767992e-05
9.2000000E-02 1.6653848e-05
9.3000002E-02 1.7563721e-05
9.3999997E-02 1.8497407e-05
9.4999999E-02 1.9454743e-05
9.6000001E-02 2.0435618e-05
9.7000003E-02 2.1439983e-05
9.7999997E-02 2.2467850000000002e-05
9.8999999E-02 2.3519301e-05
0.1000000 2.459449e-05
0.1010000 2.5693643e-05
0.1020000 2.6817051e-05
0.1030000 2.7965069e-05
0.1040000 2.9138110000000002e-05
0.1050000 3.0336636e-05
0.1060000 3.1561146e-05
0.1070000 3.2812164000000006e-05
0.1080000 3.4090229e-05
0.1090000 3.5395877e-05
0.1100000 3.6729631e-05
0.1110000 3.8091986e-05
0.1120000 3.9483396000000005e-05
0.1130000 4.0904265999999994e-05
0.1140000 4.235493e-05
0.1150000 4.3835655e-05
0.1160000 4.5346633e-05
0.1170000 4.6887972999999995e-05
0.1180000 4.8459702e-05
0.1190000 5.0061772000000006e-05
0.1200000 5.1694053e-05
0.1210000 5.3356354000000004e-05
0.1220000 5.5048429000000006e-05
0.1230000 5.6769994e-05
0.1240000 5.8520743e-05
0.1250000 6.0300351e-05
0.1260000 6.2108518e-05
0.1270000 6.3944969e-05
0.1280000 6.580949e-05
0.1290000 6.7701939e-05
0.1300000 6.9622263e-05
0.1310000 7.1570531e-05
0.1320000 7.354693100000001e-05
0.1330000 7.5551804e-05
0.1340000 7.7585645e-05
0.1350000 7.9649107e-05
0.1360000 8.174301300000001e-05
0.1370000 8.3868355e-05
0.1380000 8.602629e-05
0.1390000 8.821812700000001e-05
0.1400000 9.0445332e-05
0.1410000 9.270949e-05
0.1420000 9.5012308e-05
0.1430000 9.7355587e-05
0.1440000 9.974118e-05
0.1450000 0.00010217102000000001
0.1460000 0.00010464701999999999
0.1470000 0.00010717112
0.1480000 0.00010974519000000001
0.1490000 0.00011237107
0.1500000 0.00011505052
0.1510000 0.00011778518000000001
0.1520000 0.00012057658999999999
0.1530000 0.00012342613
0.1540000 0.00012633506999999998
0.1550000 0.00012930449
0.1560000 0.00013233536
0.1570000 0.00013542847
0.1580000 0.00013858449
0.1590000 0.00014180397
0.1600000 0.0001450873
0.1610000 0.00014843483
0.1620000 0.00015184682999999999
0.1630000 0.00015532348
0.1640000 0.00015886501999999998
0.1650000 0.00016247163
0.1660000 0.00016614357999999998
0.1670000 0.00016988116000000002
0.1680000 0.00017368479
0.1690000 0.00017755499
0.1700000 0.00018149241
0.1710000 0.00018549787
0.1720000 0.00018957234000000002
0.1730000 0.00019371696
0.1740000 0.00019793306
0.1750000 0.00020222215
0.1760000 0.00020658588
0.1770000 0.0002110261
0.1780000 0.00021554476
0.1790000 0.00022014396999999998
0.1800000 0.00022482585999999998
0.1810000 0.00022959273
0.1820000 0.00023444686000000003
0.1830000 0.00023939057999999998
0.1840000 0.00024442616
0.1850000 0.00024955584
0.1860000 0.0002547818
0.1870000 0.00026010607
0.1880000 0.00026553064000000003
0.1890000 0.00027105732
0.1900000 0.00027668775
0.1910000 0.00028242346
0.1920000 0.0002882658
0.1930000 0.00029421599
0.1940000 0.00030027511
0.1950000 0.0003064441
0.1960000 0.00031272384
0.1970000 0.00031911513
0.1980000 0.00032561872999999997
0.1990000 0.00033223541
0.2000000 0.00033896599
0.2010000 0.00034581137
0.2020000 0.00035277258
0.2030000 0.00035985079
0.2040000 0.00036704739
0.2050000 0.00037436398
0.2060000 0.00038180247
0.2070000 0.000389365
0.2080000 0.00039705405000000005
0.2090000 0.00040487239
0.2100000 0.0004128231
0.2110000 0.0004209096
0.2120000 0.00042913553000000003
0.2130000 0.00043750487999999997
0.2140000 0.00044602184
0.2150000 0.00045469083
0.2160000 0.00046351643
0.2170000 0.00047250332
0.2180000 0.00048165625
0.2190000 0.00049098003
0.2200000 0.0005004793800000001
0.2210000 0.0005101589999999999
0.2220000 0.00052002338
0.2230000 0.00053007689
0.2240000 0.00054032366
0.2250000 0.00055076753
0.2260000 0.00056141212
0.2270000 0.0005722606600000001
0.2280000 0.00058331616
0.2290000 0.0005945812999999999
0.2300000 0.00060605839
0.2310000 0.00061774949
0.2320000 0.00062965646
0.2330000 0.00064178084
0.2340000 0.0006541241
0.2350000 0.0006666874499999999
0.2360000 0.00067947212
0.2370000 0.00069247935
0.2380000 0.00070571032
0.2390000 0.00071916638
0.2400000 0.0007328490500000001
0.2410000 0.00074676004
0.2420000 0.00076090137
0.2430000 0.00077527529
0.2440000 0.0007898846
0.2450000 0.00080473228
0.2460000 0.0008198217999999999
0.2470000 0.0008351570600000001
0.2480000 0.00085074244
0.2490000 0.00086658265
0.2500000 0.0008826828
0.2510000 0.00089904852
0.2520000 0.0009156855400000001
0.2530000 0.0009326001399999999
0.2540000 0.00094979878
0.2550000 0.0009672880000000001
0.2560000 0.00098507462
0.2570000 0.0010031655
0.2580000 0.0010215676000000001
0.2590000 0.0010402877
0.2600000 0.0010593328000000001
0.2610000 0.0010787096
0.2620000 0.0010984246
0.2630000 0.0011184843
0.2640000 0.001138895
0.2650000 0.0011596627000000001
0.2660000 0.0011807932
0.2670000 0.001202292
0.2680000 0.0012241647
0.2690000 0.0012464165
0.2700000 0.0012690524
0.2710000 0.0012920777
0.2720000 0.0013154972
0.2730000 0.001339316
0.2740000 0.001363539
0.2750000 0.0013881715
0.2760000 0.0014132188
0.2770000 0.0014386864
0.2780000 0.00146458
0.2790000 0.0014909057
0.2800000 0.0015176700999999999
0.2810000 0.0015448799000000002
0.2820000 0.0015725423999999998
0.2830000 0.001600665
0.2840000 0.0016292559
0.2850000 0.0016583235
0.2860000 0.0016878765999999998
0.2870000 0.0017179246999999998
0.2880000 0.0017484771999999999
0.2890000 0.0017795438999999998
0.2900000 0.0018111350000000002
0.2910000 0.0018432611000000002
0.2920000 0.0018759326999999999
0.2930000 0.0019091603000000001
0.2940000 0.0019429547999999998
0.2950000 0.001977327
0.2960000 0.0020122874
0.2970000 0.0020478466
0.2980000 0.0020840153
0.2990000 0.0021208036
0.3000000 0.0021582217000000003
0.3010000 0.0021962795
0.3020000 0.0022349864999999997
0.3030000 0.0022743523
0.3040000 0.0023143859000000003
0.3050000 0.0023550963
0.3060000 0.0023964923
0.3070000 0.0024385825
0.3080000 0.0024813753
0.3090000 0.0025248793
0.3100000 0.0025691028
0.3110000 0.0026140542
0.3120000 0.0026597419
0.3130000 0.0027061747000000002
0.3140000 0.0027533615
0.3150000 0.0028013112
0.3160000 0.0028500332
0.3170000 0.0028995371000000002
0.3180000 0.0029498331
0.3190000 0.0030009316000000003
0.3200000 0.0030528433999999997
0.3210000 0.0031055798999999997
0.3220000 0.0031591531
0.3230000 0.0032135747
0.3240000 0.0032688578
0.3250000 0.0033250151
0.3260000 0.0033820596999999996
0.3270000 0.0034400055
0.3280000 0.0034988664999999995
0.3290000 0.0035586570000000002
0.3300000 0.0036193913
0.3310000 0.0036810838
0.3320000 0.003743749
0.3330000 0.0038074020000000005
0.3340000 0.0038720573000000005
0.3350000 0.0039377297
0.3360000 0.0040044339
0.3370000 0.0040721843
0.3380000 0.0041409956
0.3390000 0.0042108818999999995
0.3400000 0.0042818574
0.3410000 0.0043539363
0.3420000 0.0044271324
0.3430000 0.0045014600000000005
0.3440000 0.0045769328
0.3450000 0.0046535646
0.3460000 0.0047313693000000006
0.3470000 0.0048103608
0.3480000 0.0048905534999999995
0.3490000 0.0049719612
0.3500000 0.005054598699999999
0.3510000 0.0051384806
0.3520000 0.005223622099999999
0.3530000 0.0053100383
0.3540000 0.0053977452
0.3550000 0.0054867589
0.3560000 0.0055770965
0.3570000 0.0056687746
0.3580000 0.0057618116
0.3590000 0.0058562251
0.3600000 0.0059520342
0.3610000 0.0060492577
0.3620000 0.006147915699999999
0.3630000 0.0062480278
0.3640000 0.0063496147
0.3650000 0.006452696800000001
0.3660000 0.006557296
0.3670000 0.006663433999999999
0.3680000 0.006771132
0.3690000 0.0068804125
0.3700000 0.006991297400000001
0.3710000 0.0071038085
0.3720000 0.0072179682
0.3730000 0.0073337993
0.3740000 0.0074513242000000006
0.3750000 0.0075705647999999995
0.3760000 0.0076915436
0.3770000 0.0078142832
0.3780000 0.007938805399999999
0.3790000 0.0080651327
0.3800000 0.0081932871
0.3810000 0.0083232902
0.3820000 0.008455164099999999
0.3830000 0.008588931099999999
0.3840000 0.0087246131
0.3850000 0.008862232099999999
0.3860000 0.0090018097
0.3870000 0.009143369200000001
0.3880000 0.0092869326
0.3890000 0.0094325231
0.3900000 0.009580163899999999
0.3910000 0.0097298784
0.3920000 0.0098816898
0.3930000 0.010035623
0.3940000 0.010191701999999999
0.3950000 0.010349954
0.3960000 0.010510403
0.3970000 0.010673076
0.3980000 0.010838
0.3990000 0.011005202
0.4000000 0.011174710000000001
0.4010000 0.011346552999999999
0.4020000 0.01152076
0.4030000 0.011697361
0.4040000 0.011876385000000001
0.4050000 0.012057863
0.4060000 0.012241825999999999
0.4070000 0.012428306
0.4080000 0.012617334000000001
0.4090000 0.012808941999999999
0.4100000 0.013003162
0.4110000 0.013200026
0.4120000 0.013399568
0.4130000 0.013601819000000001
0.4140000 0.013806813999999999
0.4150000 0.014014583
0.4160000 0.014225161
0.4170000 0.014438581
0.4180000 0.014654874
0.4190000 0.014874077
0.4200000 0.015096221000000002
0.4210000 0.015321339000000002
0.4220000 0.015549465
0.4230000 0.015780632
0.4240000 0.016014875
0.4250000 0.016252226
0.4260000 0.016492722
0.4270000 0.016736394999999998
0.4280000 0.016983281000000003
0.4290000 0.017233415999999998
0.4300000 0.017486834
0.4310000 0.017743574
0.4320000 0.018003672000000002
0.4330000 0.018267165000000002
0.4340000 0.01853409
0.4350000 0.018804488
0.4360000 0.019078399
0.4370000 0.01935586
0.4380000 0.019636915
0.4390000 0.019921603
0.4400000 0.020209966
0.4410000 0.020502048
0.4420000 0.02079789
0.4430000 0.021097536
0.4440000 0.02140103
0.4450000 0.021708416
0.4460000 0.022019738
0.4470000 0.022335041
0.4480000 0.022654368
0.4490000 0.022977765
0.4500000 0.023305276
0.4510000 0.023636945
0.4520000 0.023972818
0.4530000 0.024312937
0.4540000 0.024657347
0.4550000 0.025006093
0.4560000 0.025359218
0.4570000 0.025716767
0.4580000 0.026078784
0.4590000 0.026445309
0.4600000 0.026816389
0.4610000 0.027192064
0.4620000 0.027572377999999998
0.4630000 0.027957378
0.4640000 0.028347105
0.4650000 0.028741601
0.4660000 0.029140912
0.4670000 0.029545079
0.4680000 0.029954148
0.4690000 0.030368165
0.4700000 0.030787172999999998
0.4710000 0.031211218000000002
0.4720000 0.031640346
0.4730000 0.032074604
0.4740000 0.03251404
0.4750000 0.032958703
0.4760000 0.033408639
0.4770000 0.033863899
0.4780000 0.034324528
0.4790000 0.034790579
0.4800000 0.035262104999999995
0.4810000 0.035739152
0.4820000 0.036221775
0.4830000 0.036710023
0.4840000 0.037203947
0.4850000 0.037703602
0.4860000 0.038209039
0.4870000 0.038720309
0.4880000 0.039237467
0.4890000 0.039760565
0.4900000 0.040289655
0.4910000 0.040824786999999994
0.4920000 0.041366016
0.4930000 0.041913395000000006
0.4940000 0.042466979
0.4950000 0.043026818
0.4960000 0.043592963000000005
0.4970000 0.04416547
0.4980000 0.044744392
0.4990000 0.045329781
0.5000000 0.045921687999999995
0.5010000 0.046520171
0.5020000 0.047125280000000005
0.5030000 0.047737069
0.5040000 0.048355592
0.5050000 0.048980908000000004
0.5060000 0.049613067000000004
0.5070000 0.05025212899999999
0.5080000 0.050898147
0.5090000 0.051551173
0.5100000 0.052211271000000004
0.5110000 0.052878493
0.5120000 0.053552899
0.5130000 0.054234551
0.5140000 0.054923503
0.5150000 0.055619812
0.5160000 0.056323543
0.5170000 0.057034752999999994
0.5180000 0.057753501
0.5190000 0.058479846
0.5200000 0.059213850000000005
0.5210000 0.059955573
0.5220000 0.060705077999999996
0.5230000 0.061462418
0.5240000 0.062227661999999996
0.5250000 0.063000864
0.5260000 0.063782086
0.5270000 0.064571388
0.5280000 0.065368827
0.5290000 0.066174462
0.5300000 0.066988356
0.5310000 0.067810569
0.5320000 0.068641151
0.5330000 0.069480168
0.5340000 0.070327678
0.5350000 0.071183738
0.5360000 0.072048401
0.5370000 0.07292173099999999
0.5380000 0.073803781
0.5390000 0.074694614
0.5400000 0.07559428300000001
0.5410000 0.076502847
0.5420000 0.07742036299999999
0.5430000 0.078346889
0.5440000 0.079282484
0.5450000 0.080227206
0.5460000 0.081181107
0.5470000 0.082144252
0.5480000 0.083116698
0.5490000 0.08409849800000001
0.5500000 0.085089717
0.5510000 0.086090411
0.5520000 0.08710064000000001
0.5530000 0.088120461
0.5540000 0.089149934
0.5550000 0.090189115
0.5560000 0.09123806400000001
0.5570000 0.092296838
0.5580000 0.09336549
0.5590000 0.094444084
0.5600000 0.095532672
0.5610000 0.096631312
0.5620000 0.09774005699999999
0.5630000 0.09885897199999999
0.5640000 0.09998810699999999
0.5650000 0.10112751
0.5660000 0.10227724
0.5670000 0.10343735000000001
0.5680000 0.1046079
0.5690000 0.10578892999999999
0.5700000 0.1069805
0.5710000 0.10818265999999999
0.5720000 0.10939547000000001
0.5730000 0.11061897000000001
0.5740000 0.1118532
0.5750000 0.11309823999999999
0.5760000 0.11435411999999999
0.5770000 0.11562089
0.5780000 0.11689860999999999
0.5790000 0.11818731
0.5800000 0.11948706
0.5810000 0.12079789
0.5820000 0.12211986
0.5830000 0.12345301
0.5840000 0.1247974
0.5850000 0.12615306
0.5860000 0.12752004
0.5870000 0.12889839
0.5880000 0.13028815
0.5890000 0.13168937
0.5900000 0.1331021
0.5910000 0.13452637
0.5920000 0.13596222
0.5930000 0.13740971
0.5940000 0.13886886
0.5950000 0.14033972
0.5960000 0.14182233
0.5970000 0.14331670999999999
0.5980000 0.14482292
0.5990000 0.14634097
0.6000000 0.14787092
0.6010000 0.14941278000000002
0.6020000 0.1509666
0.6030000 0.1525324
0.6040000 0.15411021
0.6050000 0.15570006
0.6060000 0.15730196999999999
0.6070000 0.15891597
0.6080000 0.16054208
0.6090000 0.16218033999999998
0.6100000 0.16383076000000002
0.6110000 0.16549337
0.6120000 0.16716819
0.6130000 0.16885523
0.6140000 0.17055453
0.6150000 0.17226611
0.6160000 0.17398997
0.6170000 0.17572616
0.6180000 0.17747467
0.6190000 0.17923553
0.6200000 0.18100876999999999
0.6210000 0.18279437999999998
0.6220000 0.18459240999999998
0.6230000 0.18640284
0.6240000 0.18822571000000002
0.6250000 0.19006102
0.6260000 0.19190878
0.6270000 0.19376902000000001
0.6280000 0.19564172
0.6290000 0.19752693000000002
0.6300000 0.19942462
0.6310000 0.20133479999999998
0.6320000 0.2032575
0.6330000 0.20519268999999998
0.6340000 0.20714039
0.6350000 0.20910058999999998
0.6360000 0.21107327
0.6370000 0.21305845999999998
0.6380000 0.21505612000000002
0.6390000 0.21706624
0.6400000 0.21908883999999998
0.6410000 0.22112387000000003
0.6420000 0.22317134
0.6430000 0.22523121
0.6440000 0.22730348
0.6450000 0.22938809999999998
0.6460000 0.23148509
0.6470000 0.2335944
0.6480000 0.235716
0.6490000 0.23784987
0.6500000 0.23999598
0.6510000 0.24215432
0.6520000 0.24432484
0.6530000 0.24650751
0.6540000 0.24870229
0.6550000 0.25090914999999997
0.6560000 0.25312807000000004
0.6570000 0.25535899
0.6580000 0.25760189
0.6590000 0.25985672
0.6600000 0.26212344000000004
0.6610000 0.26440199
0.6620000 0.26669235
0.6630000 0.26899446
0.6640000 0.27130826
0.6650000 0.27363370000000004
0.6660000 0.27597074
0.6670000 0.27831930000000005
0.6680000 0.28067934
0.6690000 0.28305079
0.6700000 0.28543357999999996
0.6710000 0.28782764
0.6720000 0.2902329
0.6730000 0.29264925999999997
0.6740000 0.29507666
0.6750000 0.29751501999999996
0.6760000 0.29996426
0.6770000 0.30242428
0.6780000 0.30489499
0.6790000 0.30737629
0.6800000 0.30986809
0.6810000 0.31237029
0.6820000 0.31488279
0.6830000 0.31740548999999996
0.6840000 0.31993827
0.6850000 0.32248101
0.6860000 0.32503363
0.6870000 0.32759598
0.6880000 0.33016796
0.6890000 0.33274945
0.6900000 0.33534034
0.6910000 0.3379405
0.6920000 0.34054978999999996
0.6930000 0.34316808000000004
0.6940000 0.34579528
0.6950000 0.34843122
0.6960000 0.35107578
0.6970000 0.35372884
0.6980000 0.35639023
0.6990000 0.35905982000000003
0.7000000 0.36173747
0.7010000 0.36442303000000004
0.7020000 0.36711635
0.7030000 0.36981727
0.7040000 0.37252565
0.7050000 0.37524132
0.7060000 0.37796409000000003
0.7070000 0.38069381999999996
0.7080000 0.38343032
0.7090000 0.38617344
0.7100000 0.38892298
0.7110000 0.39167873999999997
0.7120000 0.39444058
0.7130000 0.39720829
0.7140000 0.39998163000000003
0.7150000 0.40276046
0.7160000 0.40554455
0.7170000 0.40833373
0.7180000 0.41112774
0.7190000 0.41392640999999997
0.7200000 0.41672951
0.7210000 0.41953683999999997
0.7220000 0.42234813
0.7230000 0.42516319
0.7240000 0.42798179
0.7250000 0.43080375000000004
0.7260000 0.43362877
0.7270000 0.43645664000000006
0.7280000 0.43928712
0.7290000 0.44211997
0.7300000 0.44495496
0.7310000 0.44779186000000004
0.7320000 0.45063038999999994
0.7330000 0.45347032000000004
0.7340000 0.45631137000000005
0.7350000 0.45915325
0.7360000 0.46199574000000004
0.7370000 0.4648386
0.7380000 0.46768151
0.7390000 0.47052418999999995
0.7400000 0.4733664
0.7410000 0.47620782000000006
0.7420000 0.47904821
0.7430000 0.48188725
0.7440000 0.48472461999999994
0.7450000 0.48756003
0.7460000 0.49039321
0.7470000 0.49322383
0.7480000 0.49605155
0.7490000 0.49887612
0.7500000 0.5016971400000001
0.7510000 0.5045143400000001
0.7520000 0.50732736
0.7530000 0.51013585
0.7540000 0.5129395099999999
0.7550000 0.51573799
0.7560000 0.51853093
0.7570000 0.52131801
0.7580000 0.52409885
0.7590000 0.52687312
0.7600000 0.52964045
0.7610000 0.53240047
0.7620000 0.53515281
0.7630000 0.5378971300000001
0.7640000 0.54063308
0.7650000 0.54336023
0.7660000 0.54607824
0.7670000 0.54878672
0.7680000 0.5514853200000001
0.7690000 0.55417363
0.7700000 0.55685127
0.7710000 0.55951783
0.7720000 0.56217294
0.7730000 0.56481618
0.7740000 0.56744711
0.7750000 0.57006539
0.7760000 0.5726705799999999
0.7770000 0.57526226
0.7780000 0.57784002
0.7790000 0.58040339
0.7800000 0.58295201
0.7810000 0.58548539
0.7820000 0.5880031299999999
0.7830000 0.59050475
0.7840000 0.59298985
0.7850000 0.59545795
0.7860000 0.59790858
0.7870000 0.60034129
0.7880000 0.6027556
0.7890000 0.60515106
0.7900000 0.60752723
0.7910000 0.60988362
0.7920000 0.6122197
0.7930000 0.61453506
0.7940000 0.61682919
0.7950000 0.61910157
0.7960000 0.62135174
0.7970000 0.62357923
0.7980000 0.6257835300000001
0.7990000 0.6279641300000001
0.8000000 0.63012051
0.8010000 0.63225222
0.8020000 0.63435873
0.8030000 0.63643949
0.8040000 0.63849404
0.8050000 0.6405218
0.8060000 0.64252228
0.8070000 0.64449497
0.8080000 0.64643933
0.8090000 0.64835483
0.8100000 0.65024095
0.8110000 0.65209712
0.8120000 0.65392284
0.8130000 0.6557175000000001
0.8140000 0.65748058
0.8150000 0.65921159
0.8160000 0.6609099
0.8170000 0.66257496
0.8180000 0.66420622
0.8190000 0.6658031099999999
0.8200000 0.66736504
0.8210000 0.6688914699999999
0.8220000 0.67038182
0.8230000 0.6718354799999999
0.8240000 0.67325188
0.8250000 0.67463047
0.8260000 0.67597064
0.8270000 0.67727179
0.8280000 0.6785333600000001
0.8290000 0.6797547
0.8300000 0.68093529
0.8310000 0.68207448
0.8320000 0.68317167
0.8330000 0.6842263000000001
0.8340000 0.6852377199999999
0.8350000 0.68620536
0.8360000 0.68712858
0.8370000 0.68800678
0.8380000 0.68883933
0.8390000 0.68962565
0.8400000 0.69036512
0.8410000 0.69105709
0.8420000 0.69170101
0.8430000 0.69229617
0.8440000 0.6928420200000001
0.8450000 0.6933379
0.8460000 0.6937831600000001
0.8470000 0.69417721
0.8480000 0.6945193700000001
0.8490000 0.69480906
0.8500000 0.69504562
0.8510000 0.69522844
0.8520000 0.69535687
0.8530000 0.6954302499999999
0.8540000 0.69544795
0.8550000 0.6954093
0.8560000 0.6953137
0.8570000 0.6951605
0.8580000 0.69494904
0.8590000 0.69467868
0.8600000 0.69434876
0.8610000 0.69395863
0.8620000 0.6935076800000001
0.8630000 0.69299522
0.8640000 0.69242059
0.8650000 0.69178315
0.8660000 0.6910822799999999
0.8670000 0.69031729
0.8680000 0.68948758
0.8690000 0.68859244
0.8700000 0.68763127
0.8710000 0.68660337
0.8720000 0.68550808
0.8730000 0.6843448200000001
0.8740000 0.68311291
0.8750000 0.68181166
0.8760000 0.68044048
0.8770000 0.6789987
0.8780000 0.67748567
0.8790000 0.6759007499999999
0.8800000 0.6742432700000001
0.8810000 0.67251259
0.8820000 0.67070811
0.8830000 0.6688291199999999
0.8840000 0.66687502
0.8850000 0.6648451599999999
0.8860000 0.66273888
0.8870000 0.66055553
0.8880000 0.65829451
0.8890000 0.65595517
0.8900000 0.6535368500000001
0.8910000 0.65103895
0.8920000 0.64846082
0.8930000 0.6458018
0.8940000 0.64306129
0.8950000 0.64023868
0.8960000 0.63733333
0.8970000 0.63434457
0.8980000 0.63127181
0.8990000 0.62811445
0.9000000 0.62487186
0.9010000 0.62154341
0.9020000 0.61812848
0.9030000 0.61462647
0.9040000 0.61103683
0.9050000 0.6073589
0.9060000 0.60359207
0.9070000 0.59973579
0.9080000 0.5957894499999999
0.9090000 0.5917524900000001
0.9100000 0.58762431
0.9110000 0.5834043
0.9120000 0.57909191
0.9130000 0.57468656
0.9140000 0.5701877200000001
0.9150000 0.56559481
0.9160000 0.5609072700000001
0.9170000 0.55612451
0.9180000 0.55124601
0.9190000 0.54627121
0.9200000 0.5411996
0.9210000 0.53603062
0.9220000 0.5307637199999999
0.9230000 0.52539841
0.9240000 0.51993411
0.9250000 0.5143703399999999
0.9260000 0.5087066
0.9270000 0.5029423199999999
0.9280000 0.49707703
0.9290000 0.49111024
0.9300000 0.48504141000000006
0.9310000 0.47887004999999994
0.9320000 0.47259573
0.9330000 0.46621789
0.9340000 0.45973612
0.9350000 0.45314995
0.9360000 0.44645885999999996
0.9370000 0.43966244
0.9380000 0.43276022
0.9390000 0.42575174
0.9400000 0.41863658000000004
0.9410000 0.41141431
0.9420000 0.40408451999999995
0.9430000 0.39664675
0.9440000 0.38910060999999996
0.9450000 0.38144572
0.9460000 0.37368166
0.9470000 0.36580805
0.9480000 0.35782452
0.9490000 0.3497307
0.9500000 0.34152621
0.9510000 0.33321071
0.9520000 0.32478385
0.9530000 0.31624526999999997
0.9540000 0.30759468
0.9550000 0.29883173
0.9560000 0.28995611000000004
0.9570000 0.28096751999999997
0.9580000 0.27186562999999997
0.9590000 0.2626502
0.9600000 0.25332089999999996
0.9610000 0.24387749999999997
0.9620000 0.23431971000000001
0.9630000 0.22464730000000002
0.9640000 0.21486001000000002
0.9650000 0.2049576
0.9660000 0.19493983999999998
0.9670000 0.18480653
0.9680000 0.17455744
0.9690000 0.16419238
0.9700000 0.15371115
0.9710000 0.14311356
0.9720000 0.13239945
0.9730000 0.12156864
0.9740000 0.11062101
0.9750000 0.099556393
0.9760000 0.088374666
0.9770000 0.077075709
0.9780000 0.065659411
0.9790000 0.05412568
0.9800000 0.042474424
0.9810000 0.030705574
0.9820000 0.018819066
0.9830000 0.0068148489
0.9840000 -0.0053071162
0.9850000 -0.017546855
0.9860000 -0.029904384
0.9870000 -0.042379703
0.9880000 -0.054972805
0.9890000 -0.067683676
0.9900000 -0.080512278
0.9910000 -0.09345856999999999
0.9920000 -0.10652249999999999
0.9930000 -0.11970399999999999
0.9940000 -0.13300299000000002
0.9950000 -0.14641939
0.9960000 -0.15995309
0.9970000 -0.17360399
0.9980000 -0.18737195
0.9990000 -0.20125685
1.000000 -0.21525854
1.001000 -0.22937688
1.002000 -0.24361166
1.003000 -0.25796271000000004
1.004000 -0.27242985000000003
1.005000 -0.28701287
1.006000 -0.30171154
1.007000 -0.31652562
1.008000 -0.33145489
1.009000 -0.34649905
1.010000 -0.36165786
1.011000 -0.37693102
1.012000 -0.39231824
1.013000 -0.40781917
1.014000 -0.42343354
1.015000 -0.43916097
1.016000 -0.45500113999999997
1.017000 -0.47095367
1.018000 -0.48701819
1.019000 -0.50319429
1.020000 -0.51948158
1.021000 -0.5358796100000001
1.022000 -0.5523879500000001
1.023000 -0.5690062
1.024000 -0.5857338200000001
1.025000 -0.60257041
1.026000 -0.6195153999999999
1.027000 -0.63656834
1.028000 -0.6537287
1.029000 -0.67099594
1.030000 -0.68836953
1.031000 -0.70584887
1.032000 -0.7234334
1.033000 -0.74112257
1.034000 -0.75891577
1.035000 -0.77681234
1.036000 -0.7948117299999999
1.037000 -0.8129132000000001
1.038000 -0.83111618
1.039000 -0.8494199299999999
1.040000 -0.86782379
1.041000 -0.88632703
1.042000 -0.90492899
1.043000 -0.92362892
1.044000 -0.9424261700000001
1.045000 -0.96131992
1.046000 -0.9803093
1.047000 -0.99939369
1.048000 -1.0185722
1.049000 -1.0378441
1.050000 -1.0572084000000002
1.051000 -1.0766644
1.052000 -1.0962112
1.053000 -1.1158478
1.054000 -1.1355735
1.055000 -1.1553874
1.056000 -1.1752885
1.057000 -1.1952758
1.058000 -1.2153484
1.059000 -1.2355054
1.060000 -1.2557456999999999
1.061000 -1.2760685
1.062000 -1.2964726
1.063000 -1.3169571
1.064000 -1.3375209000000001
1.065000 -1.3581629
1.066000 -1.378882
1.067000 -1.3996772
1.068000 -1.4205475
1.069000 -1.4414916999999998
1.070000 -1.4625086
1.071000 -1.483597
1.072000 -1.504756
1.073000 -1.5259844
1.074000 -1.5472809
1.075000 -1.5686443
1.076000 -1.5900735
1.077000 -1.6115673000000001
1.078000 -1.6331244000000003
1.079000 -1.6547438
1.080000 -1.6764238
1.081000 -1.6981635
1.082000 -1.7199617
1.083000 -1.7418168
1.084000 -1.7637277
1.085000 -1.7856929000000001
1.086000 -1.8077112999999998
1.087000 -1.8297814
1.088000 -1.8519020000000002
1.089000 -1.8740715000000001
1.090000 -1.8962888
1.091000 -1.9185523999999998
1.092000 -1.9408608
1.093000 -1.9632125
1.094000 -1.9856064
1.095000 -2.0080408000000003
1.096000 -2.0305142000000003
1.097000 -2.0530252
1.098000 -2.0755723
1.099000 -2.0981541
1.100000 -2.1207688
1.101000 -2.1434152
1.102000 -2.1660917
1.103000 -2.1887963999999998
1.104000 -2.2115281
1.105000 -2.2342850000000003
1.106000 -2.2570657
1.107000 -2.2798683
1.108000 -2.3026917
1.109000 -2.3255339
1.110000 -2.3483934
1.111000 -2.3712685000000002
1.112000 -2.3941575999999998
1.113000 -2.4170591000000003
1.114000 -2.4399711
1.115000 -2.462892
1.116000 -2.4858205
1.117000 -2.5087544999999998
1.118000 -2.5316924000000003
1.119000 -2.5546325000000003
1.120000 -2.5775732
1.121000 -2.6005127999999997
1.122000 -2.6234495
1.123000 -2.6463813999999997
1.124000 -2.669307
1.125000 -2.6922245
1.126000 -2.715132
1.127000 -2.7380278000000002
1.128000 -2.7609101000000003
1.129000 -2.783777
1.130000 -2.8066267999999996
1.131000 -2.8294576
1.132000 -2.8522678
1.133000 -2.8750552
1.134000 -2.8978182
1.135000 -2.9205548
1.136000 -2.9432632
1.137000 -2.9659415
1.138000 -2.9885877
1.139000 -3.0112
1.140000 -3.0337766
1.141000 -3.0563155
1.142000 -3.078815
1.143000 -3.1012729
1.144000 -3.1236874
1.145000 -3.1460565000000003
1.146000 -3.1683784
1.147000 -3.1906511999999996
1.148000 -3.2128724999999996
1.149000 -3.2350410000000003
1.150000 -3.2571543000000003
1.151000 -3.2792106000000003
1.152000 -3.3012080999999998
1.153000 -3.3231447999999997
1.154000 -3.3450189999999997
1.155000 -3.3668283
1.156000 -3.3885709999999998
1.157000 -3.4102451
1.158000 -3.4318488
1.159000 -3.4533802000000002
1.160000 -3.4748372
1.161000 -3.4962177
1.162000 -3.5175197
1.163000 -3.5387415
1.164000 -3.5598811
1.165000 -3.5809364
1.166000 -3.6019053000000003
1.167000 -3.622786
1.168000 -3.6435764
1.169000 -3.6642749
1.170000 -3.6848791
1.171000 -3.7053872
1.172000 -3.7257969
1.173000 -3.7461065000000002
1.174000 -3.7663138999999997
1.175000 -3.7864174999999998
1.176000 -3.8064147999999998
1.177000 -3.8263041999999996
1.178000 -3.8460832
1.179000 -3.8657500999999996
1.180000 -3.8853031000000002
1.181000 -3.9047397999999998
1.182000 -3.9240584000000003
1.183000 -3.943257
1.184000 -3.9623335
1.185000 -3.9812863
1.186000 -4.0001128
1.187000 -4.0188115
1.188000 -4.0373802
1.189000 -4.0558171
1.190000 -4.0741201
1.191000 -4.0922876
1.192000 -4.1103173
1.193000 -4.128207300000001
1.194000 -4.1459557
1.195000 -4.1635606
1.196000 -4.18102
1.197000 -4.1983321
1.198000 -4.2154948999999995
1.199000 -4.2325065
1.200000 -4.2493649
1.201000 -4.2660683
1.202000 -4.282615
1.203000 -4.2990029
1.204000 -4.315229899999999
1.205000 -4.3312944
1.206000 -4.347194699999999
1.207000 -4.3629285
1.208000 -4.3784942000000004
1.209000 -4.3938901
1.210000 -4.4091143
1.211000 -4.4241648
1.212000 -4.4390399
1.213000 -4.4537377000000005
1.214000 -4.4682562
1.215000 -4.4825938
1.216000 -4.4967487
1.217000 -4.5107193
1.218000 -4.5245036
1.219000 -4.5380997999999995
1.220000 -4.551506000000001
1.221000 -4.5647208
1.222000 -4.5777421
1.223000 -4.5905687
1.224000 -4.6031984999999995
1.225000 -4.6156298
1.226000 -4.6278611
1.227000 -4.6398904
1.228000 -4.651716
1.229000 -4.6633366
1.230000 -4.6747502
1.231000 -4.6859554999999995
1.232000 -4.6969507
1.233000 -4.7077343
1.234000 -4.7183044
1.235000 -4.7286596
1.236000 -4.7387984
1.237000 -4.7487192
1.238000 -4.7584202
1.239000 -4.7679003
1.240000 -4.7771577
1.241000 -4.7861911
1.242000 -4.7949991999999995
1.243000 -4.803579999999999
1.244000 -4.8119325
1.245000 -4.8200551
1.246000 -4.8279464
1.247000 -4.8356049
1.248000 -4.8430294
1.249000 -4.8502181
1.250000 -4.8571702000000005
1.251000 -4.8638839
1.252000 -4.870358100000001
1.253000 -4.8765916
1.254000 -4.882583
1.255000 -4.8883308
1.256000 -4.8938337999999995
1.257000 -4.8990909
1.258000 -4.9041007
1.259000 -4.908862
1.260000 -4.913373699999999
1.261000 -4.9176343
1.262000 -4.9216431
1.263000 -4.9253985
1.264000 -4.9288996
1.265000 -4.932145
1.266000 -4.9351338
1.267000 -4.9378652
1.268000 -4.9403377
1.269000 -4.9425501
1.270000 -4.9445018
1.271000 -4.946191600000001
1.272000 -4.9476184
1.273000 -4.9487811
1.274000 -4.9496789
1.275000 -4.9503107
1.276000 -4.9506757
1.277000 -4.9507733
1.278000 -4.9506024
1.279000 -4.9501617
1.280000 -4.9494508999999995
1.281000 -4.9484689
1.282000 -4.9472149
1.283000 -4.9456883
1.284000 -4.9438883
1.285000 -4.941814
1.286000 -4.9394649
1.287000 -4.9368403999999995
1.288000 -4.9339395
1.289000 -4.9307618
1.290000 -4.9273066
1.291000 -4.9235731
1.292000 -4.919561
1.293000 -4.9152695
1.294000 -4.9106982
1.295000 -4.905846299999999
1.296000 -4.9007136
1.297000 -4.8952993
1.298000 -4.889603
1.299000 -4.8836242
1.300000 -4.8773628
1.301000 -4.8708178
1.302000 -4.863989
1.303000 -4.8568763
1.304000 -4.8494790000000005
1.305000 -4.8417967
1.306000 -4.8338294
1.307000 -4.8255764
1.308000 -4.8170377
1.309000 -4.8082128
1.310000 -4.7991019
1.311000 -4.7897045
1.312000 -4.7800202
1.313000 -4.7700491
1.314000 -4.7597911
1.315000 -4.7492459
1.316000 -4.7384135
1.317000 -4.7272939
1.318000 -4.7158867
1.319000 -4.7041923
1.320000 -4.6922106
1.321000 -4.6799414
1.322000 -4.6673849
1.323000 -4.6545412
1.324000 -4.6414102999999995
1.325000 -4.6279926
1.326000 -4.6142876
1.327000 -4.6002958
1.328000 -4.5860175000000005
1.329000 -4.5714527
1.330000 -4.5566015
1.331000 -4.5414641
1.332000 -4.5260407
1.333000 -4.510331900000001
1.334000 -4.4943374
1.335000 -4.4780578
1.336000 -4.4614933
1.337000 -4.4446442
1.338000 -4.4275109
1.339000 -4.4100937
1.340000 -4.3923929
1.341000 -4.3744091
1.342000 -4.3561425
1.343000 -4.3375939
1.344000 -4.3187633000000005
1.345000 -4.2996514999999995
1.346000 -4.2802591
1.347000 -4.2605862000000005
1.348000 -4.2406335
1.349000 -4.220401900000001
1.350000 -4.1998919
1.351000 -4.179104000000001
1.352000 -4.1580390000000005
1.353000 -4.1366972
1.354000 -4.1150797
1.355000 -4.0931869
1.356000 -4.07102
1.357000 -4.0485792
1.358000 -4.0258652999999995
1.359000 -4.0028796
1.360000 -3.9796226
1.361000 -3.9560950999999998
1.362000 -3.932298
1.363000 -3.9082322000000005
1.364000 -3.8838983000000002
1.365000 -3.8592976
1.366000 -3.8344305000000003
1.367000 -3.8092986000000004
1.368000 -3.7839022
1.369000 -3.7582424000000003
1.370000 -3.7323203
1.371000 -3.7061371000000003
1.372000 -3.6796935000000004
1.373000 -3.6529906
1.374000 -3.6260296
1.375000 -3.5988115
1.376000 -3.5713371
1.377000 -3.5436075
1.378000 -3.5156243
1.379000 -3.487388
1.380000 -3.4589004
1.381000 -3.4301624000000004
1.382000 -3.4011751
1.383000 -3.3719398
1.384000 -3.3424574999999996
1.385000 -3.3127297
1.386000 -3.2827574999999998
1.387000 -3.2525424
1.388000 -3.2220855
1.389000 -3.191388
1.390000 -3.1604517
1.391000 -3.1292778
1.392000 -3.0978672
1.393000 -3.0662218
1.394000 -3.0343426
1.395000 -3.0022314000000003
1.396000 -2.9698893
1.397000 -2.937318
1.398000 -2.9045187
1.399000 -2.8714931
1.400000 -2.8382424
1.401000 -2.8047683
1.402000 -2.7710721
1.403000 -2.7371554
1.404000 -2.7030195999999997
1.405000 -2.6686663
1.406000 -2.6340969
1.407000 -2.5993131
1.408000 -2.5643162
1.409000 -2.529108
1.410000 -2.49369
1.411000 -2.4580637
1.412000 -2.4222307
1.413000 -2.3861925999999998
1.414000 -2.3499511
1.415000 -2.3135079
1.416000 -2.2768646
1.417000 -2.2400228
1.418000 -2.2029843000000002
1.419000 -2.1657508
1.420000 -2.1283239
1.421000 -2.0907054
1.422000 -2.052897
1.423000 -2.0149006000000003
1.424000 -1.9767178
1.425000 -1.9383504999999999
1.426000 -1.8998004
1.427000 -1.8610695
1.428000 -1.8221596
1.429000 -1.7830724
1.430000 -1.7438097
1.431000 -1.7043734000000001
1.432000 -1.6647654
1.433000 -1.6249875
1.434000 -1.5850415
1.435000 -1.5449296
1.436000 -1.5046533000000002
1.437000 -1.4642146
1.438000 -1.4236154
1.439000 -1.3828574999999999
1.440000 -1.3419428
1.441000 -1.3008732
1.442000 -1.2596507
1.443000 -1.218277
1.444000 -1.1767541
1.445000 -1.1350839
1.446000 -1.0932684
1.447000 -1.0513093
1.448000 -1.0092086999999998
1.449000 -0.96696848
1.450000 -0.9245906
1.451000 -0.8820770299999999
1.452000 -0.8394296299999999
1.453000 -0.79665054
1.454000 -0.75374162
1.455000 -0.71070492
1.456000 -0.66754245
1.457000 -0.62425626
1.458000 -0.58084829
1.459000 -0.5373206
1.460000 -0.49367524
1.461000 -0.44991421
1.462000 -0.40603955
1.463000 -0.36205337
1.464000 -0.31795768999999996
1.465000 -0.27375456
1.466000 -0.22944608000000002
1.467000 -0.18503429999999998
1.468000 -0.14052129
1.469000 -0.09590913
1.470000 -0.051199883
1.471000 -0.0063956191
1.472000 0.038501585000000005
1.473000 0.083489669
1.474000 0.12856656
1.475000 0.17373017999999998
1.476000 0.21897848
1.477000 0.26430939
1.478000 0.30972084
1.479000 0.35521078
1.480000 0.40077715999999997
1.481000 0.44641793
1.482000 0.49213101000000004
1.483000 0.5379143599999999
1.484000 0.58376594
1.485000 0.6296836299999999
1.486000 0.6756654
1.487000 0.72170915
1.488000 0.76781283
1.489000 0.81397435
1.490000 0.8601917000000001
1.491000 0.9064626900000001
1.492000 0.9527852800000001
1.493000 0.9991573199999999
1.494000 1.0455768
1.495000 1.0920414999999999
1.496000 1.1385493
1.497000 1.1850981
1.498000 1.2316858
1.499000 1.2783103
1.500000 1.3249693
1.501000 1.3716609
1.502000 1.4183829000000001
1.503000 1.465133
1.504000 1.5119093000000001
1.505000 1.5587093
1.506000 1.6055312
1.507000 1.6523728000000002
1.508000 1.6992318999999998
1.509000 1.7461063
1.510000 1.7929939999999998
1.511000 1.8398927999999999
1.512000 1.8868007
1.513000 1.9337155000000001
1.514000 1.9806352
1.515000 2.0275576
1.516000 2.0744806000000002
1.517000 2.1214021
1.518000 2.1683201
1.519000 2.2152327
1.520000 2.2621376
1.521000 2.3090327
1.522000 2.3559161
1.523000 2.4027856
1.524000 2.4496393000000003
1.525000 2.496475
1.526000 2.5432907
1.527000 2.5900843
1.528000 2.6368536000000002
1.529000 2.6835967
1.530000 2.7303115
1.531000 2.7769959
1.532000 2.8236477
1.533000 2.870265
1.534000 2.9168456999999997
1.535000 2.9633876
1.536000 3.0098884999999997
1.537000 3.0563464
1.538000 3.1027592999999998
1.539000 3.1491249999999997
1.540000 3.1954415
1.541000 3.2417066
1.542000 3.2879181
1.543000 3.3340741
1.544000 3.3801726999999997
1.545000 3.4262117
1.546000 3.4721889
1.547000 3.5181023
1.548000 3.5639498
1.549000 3.6097296
1.550000 3.6554392
1.551000 3.7010769999999997
1.552000 3.7466410999999997
1.553000 3.7921291000000004
1.554000 3.8375393
1.555000 3.8828693
1.556000 3.9281175
1.557000 3.9732814
1.558000 4.018359299999999
1.559000 4.0633492
1.560000 4.108249
1.561000 4.1530568
1.562000 4.1977704
1.563000 4.2423877999999995
1.564000 4.2869069
1.565000 4.3313257
1.566000 4.3756425000000005
1.567000 4.419855
1.568000 4.4639613
1.569000 4.5079593000000004
1.570000 4.5518469
1.571000 4.595622
1.572000 4.6392832
1.573000 4.6828277
1.574000 4.7262538
1.575000 4.7695596
1.576000 4.8127431
1.577000 4.8558023
1.578000 4.8987348
1.579000 4.9415391
1.580000 4.984213
1.581000 5.0267544
1.582000 5.0691612
1.583000 5.1114317
1.584000 5.153564
1.585000 5.1955558
1.586000 5.2374054
1.587000 5.2791106999999995
1.588000 5.3206697
1.589000 5.3620808
1.590000 5.4033414
1.591000 5.4444499
1.592000 5.4854043
1.593000 5.5262025
1.594000 5.5668429
1.595000 5.607323
1.596000 5.647641
1.597000 5.6877952
1.598000 5.7277835999999995
1.599000 5.7676039999999995
1.600000 5.8072545
1.601000 5.8467332
1.602000 5.886038
1.603000 5.925167
1.604000 5.9641182
1.605000 6.0028896
1.606000 6.0414791
1.607000 6.079885
1.608000 6.1181054
1.609000 6.156138
1.610000 6.1939809
1.611000 6.2316325
1.612000 6.269089899999999
1.613000 6.306352499999999
1.614000 6.3434175999999995
1.615000 6.380283100000001
1.616000 6.416947400000001
1.617000 6.4534083
1.618000 6.4896643
1.619000 6.525713199999999
1.620000 6.561552700000001
1.621000 6.5971814
1.622000 6.6325977
1.623000 6.667798799999999
1.624000 6.7027837
1.625000 6.7375496
1.626000 6.7720956999999995
1.627000 6.806419
1.628000 6.8405181
1.629000 6.8743914
1.630000 6.9080368000000005
1.631000 6.9414519
1.632000 6.9746353
1.633000 7.0075847
1.634000 7.040298
1.635000 7.0727736
1.636000 7.1050093
1.637000 7.1370035
1.638000 7.1687542
1.639000 7.200259000000001
1.640000 7.2315164
1.641000 7.2625242000000005
1.642000 7.293280200000001
1.643000 7.3237821
1.644000 7.3540285
1.645000 7.384017900000001
1.646000 7.4137471999999995
1.647000 7.443215
1.648000 7.4724197000000006
1.649000 7.501359300000001
1.650000 7.5300313999999995
1.651000 7.5584345
1.652000 7.5865664
1.653000 7.6144248
1.654000 7.6420084
1.655000 7.6693155
1.656000 7.696344
1.657000 7.723092300000001
1.658000 7.749558199999999
1.659000 7.7757396000000005
1.660000 7.8016347999999995
1.661000 7.8272425000000005
1.662000 7.8525603
1.663000 7.877586
1.664000 7.9023182
1.665000 7.9267554
1.666000 7.9508944999999995
1.667000 7.9747349
1.668000 7.998274299999999
1.669000 8.0215104
1.670000 8.0444418
1.671000 8.067066200000001
1.672000 8.0893815
1.673000 8.111386
1.674000 8.1330776
1.675000 8.1544548
1.676000 8.1755154
1.677000 8.1962578
1.678000 8.2166798
1.679000 8.2367793
1.680000 8.256554600000001
1.681000 8.2760036
1.682000 8.2951248
1.683000 8.3139159
1.684000 8.3323754
1.685000 8.3505012
1.686000 8.3682917
1.687000 8.3857447
1.688000 8.4028579
1.689000 8.419630699999999
1.690000 8.43606
1.691000 8.452145
1.692000 8.467883599999999
1.693000 8.483273500000001
1.694000 8.498314
1.695000 8.5130021
1.696000 8.527337
1.697000 8.5413165
1.698000 8.5549392
1.699000 8.568202699999999
1.700000 8.581105599999999
1.701000 8.5936457
1.702000 8.6058222
1.703000 8.6176321
1.704000 8.6290747
1.705000 8.6401477
1.706000 8.6508498
1.707000 8.6611785
1.708000 8.6711325
1.709000 8.6807102
1.710000 8.6899094
1.711000 8.6987287
1.712000 8.7071657
1.713000 8.7152198
1.714000 8.7228887
1.715000 8.730170099999999
1.716000 8.737062700000001
1.717000 8.7435648
1.718000 8.749675
1.719000 8.7553911
1.720000 8.7607116
1.721000 8.7656341
1.722000 8.7701581
1.723000 8.7742813
1.724000 8.7780014
1.725000 8.781317600000001
1.726000 8.7842286
1.727000 8.786732
1.728000 8.7888263
1.729000 8.7905101
1.730000 8.791782
1.731000 8.7926395
1.732000 8.793082100000001
1.733000 8.793108199999999
1.734000 8.7927155
1.735000 8.791903399999999
1.736000 8.790669600000001
1.737000 8.7890126
1.738000 8.7869316
1.739000 8.7844245
1.740000 8.7814897
1.741000 8.778126499999999
1.742000 8.7743327
1.743000 8.7701075
1.744000 8.7654494
1.745000 8.7603562
1.746000 8.7548271
1.747000 8.7488607
1.748000 8.7424554
1.749000 8.735609799999999
1.750000 8.7283231
1.751000 8.7205932
1.752000 8.7124191
1.753000 8.7037988
1.754000 8.694732199999999
1.755000 8.685217100000001
1.756000 8.6752519
1.757000 8.664836
1.758000 8.6539678
1.759000 8.6426467
1.760000 8.630870999999999
1.761000 8.6186394
1.762000 8.6059503
1.763000 8.5928038
1.764000 8.579197500000001
1.765000 8.5651308
1.766000 8.5506029
1.767000 8.5356124
1.768000 8.520157600000001
1.769000 8.504238
1.770000 8.4878527
1.771000 8.4710002
1.772000 8.4536798
1.773000 8.4358908
1.774000 8.4176317
1.775000 8.3989017
1.776000 8.3797
1.777000 8.3600253
1.778000 8.3398767
1.779000 8.3192535
1.780000 8.2981549
1.781000 8.2765795
1.782000 8.2545266
1.783000 8.2319953
1.784000 8.2089856
1.785000 8.185496200000001
1.786000 8.161526199999999
1.787000 8.1370749
1.788000 8.1121415
1.789000 8.0867253
1.790000 8.060825600000001
1.791000 8.0344424
1.792000 8.007574100000001
1.793000 7.9802208
1.794000 7.9523817
1.795000 7.9240568
1.796000 7.8952454
1.797000 7.865946699999999
1.798000 7.8361608
1.799000 7.8058869
1.800000 7.7751242
1.801000 7.7438727
1.802000 7.7121325
1.803000 7.679902800000001
1.804000 7.647183500000001
1.805000 7.6139741
1.806000 7.580274300000001
1.807000 7.5460844
1.808000 7.5114034
1.809000 7.4762315
1.810000 7.4405684999999995
1.811000 7.4044137999999995
1.812000 7.367768099999999
1.813000 7.3306307
1.814000 7.2930016
1.815000 7.254880700000001
1.816000 7.216268
1.817000 7.1771636999999995
1.818000 7.1375675
1.819000 7.097479700000001
1.820000 7.0569009000000005
1.821000 7.0158303
1.822000 6.9742687
1.823000 6.9322161
1.824000 6.889672600000001
1.825000 6.846638
1.826000 6.803113199999999
1.827000 6.7590981999999995
1.828000 6.714593600000001
1.829000 6.6695996
1.830000 6.6241167
1.831000 6.578145200000001
1.832000 6.5316856
1.833000 6.4847387
1.834000 6.4373054
1.835000 6.3893854999999995
1.836000 6.3409798
1.837000 6.292089100000001
1.838000 6.2427141
1.839000 6.1928551999999994
1.840000 6.1425135
1.841000 6.0916897
1.842000 6.0403842
1.843000 5.988598199999999
1.844000 5.9363324
1.845000 5.8835875
1.846000 5.8303647
1.847000 5.7766646
1.848000 5.722488500000001
1.849000 5.667837
1.850000 5.6127112
1.851000 5.5571124
1.852000 5.5010416
1.853000 5.4444995
1.854000 5.3874876
1.855000 5.3300072
1.856000 5.2720591
1.857000 5.213644700000001
1.858000 5.154765
1.859000 5.0954219
1.860000 5.0356161
1.861000 4.9753495
1.862000 4.9146235
1.863000 4.8534393
1.864000 4.7917988000000005
1.865000 4.7297034
1.866000 4.6671547
1.867000 4.6041545
1.868000 4.5407042
1.869000 4.4768058
1.870000 4.4124611
1.871000 4.3476716
1.872000 4.2824395
1.873000 4.2167667
1.874000 4.1506551
1.875000 4.0841065
1.876000 4.0171228
1.877000 3.9497063
1.878000 3.881859
1.879000 3.8135830000000004
1.880000 3.7448805000000003
1.881000 3.6757533000000002
1.882000 3.6062035999999997
1.883000 3.5362337
1.884000 3.4658462
1.885000 3.3950428999999995
1.886000 3.3238261999999996
1.887000 3.2521981999999996
1.888000 3.1801614999999996
1.889000 3.1077186
1.890000 3.0348716000000002
1.891000 2.9616231
1.892000 2.8879756
1.893000 2.8139316
1.894000 2.7394933999999997
1.895000 2.6646638
1.896000 2.5894456
1.897000 2.5138412
1.898000 2.4378533
1.899000 2.3614846
1.900000 2.2847382
1.901000 2.2076167
1.902000 2.130123
1.903000 2.0522602
1.904000 1.9740311
1.905000 1.8954388999999998
1.906000 1.8164863999999998
1.907000 1.7371767999999999
1.908000 1.6575132
1.909000 1.5774988
1.910000 1.4971367
1.911000 1.4164302
1.912000 1.3353824
1.913000 1.2539967
1.914000 1.1722764
1.915000 1.0902247
1.916000 1.0078452
1.917000 0.9251410099999999
1.918000 0.84211584
1.919000 0.75877295
1.920000 0.67511592
1.921000 0.5911482499999999
1.922000 0.50687348
1.923000 0.42229518000000005
1.924000 0.33741698
1.925000 0.25224253
1.926000 0.16677552
1.927000 0.08101969099999999
1.928000 -0.005021193300000001
1.929000 -0.091343338
1.930000 -0.17794289000000002
1.931000 -0.26481596
1.932000 -0.35195863
1.933000 -0.43936693
1.934000 -0.52703689
1.935000 -0.61496445
1.936000 -0.70314552
1.937000 -0.7915760399999999
1.938000 -0.88025182
1.939000 -0.9691687299999999
1.940000 -1.0583225
1.941000 -1.1477089
1.942000 -1.2373235999999999
1.943000 -1.3271624
1.944000 -1.4172209
1.945000 -1.5074949
1.946000 -1.5979799
1.947000 -1.6886715
1.948000 -1.7795652
1.949000 -1.8706568
1.950000 -1.9619416
1.951000 -2.0534152
1.952000 -2.1450732
1.953000 -2.2369109000000003
1.954000 -2.3289239
1.955000 -2.4211077000000003
1.956000 -2.5134575999999997
1.957000 -2.6059691
1.958000 -2.6986374
1.959000 -2.7914578
1.960000 -2.884426
1.961000 -2.9775368
1.962000 -3.0707859
1.963000 -3.1641681
1.964000 -3.2576788000000003
1.965000 -3.3513132
1.966000 -3.4450665
1.967000 -3.5389334000000003
1.968000 -3.6329091
1.969000 -3.7269887
1.970000 -3.8211670000000004
1.971000 -3.9154392000000002
1.972000 -4.0098
1.973000 -4.1042442999999995
1.974000 -4.1987672
1.975000 -4.2933632
1.976000 -4.3880273
1.977000 -4.4827539
1.978000 -4.5775384
1.979000 -4.6723749
1.980000 -4.7672588000000005
1.981000 -4.8621845
1.982000 -4.9571466
1.983000 -5.0521396
1.984000 -5.1471584
1.985000 -5.2421976
1.986000 -5.3372521
1.987000 -5.4323163
1.988000 -5.527385
1.989000 -5.6224529
1.990000 -5.7175145
1.991000 -5.8125645
1.992000 -5.9075974
1.993000 -6.0026076
1.994000 -6.0975898
1.995000 -6.1925384999999995
1.996000 -6.2874481
1.997000 -6.3823134
1.998000 -6.4771287
1.999000 -6.571888200000001
2.000000 -6.6665865
2.001000 -6.761217899999999
2.002000 -6.8557769
2.003000 -6.9502577
2.004000 -7.0446551
2.005000 -7.1389629999999995
2.006000 -7.2331764000000005
2.007000 -7.3272884
2.008000 -7.4212939
2.009000 -7.515187600000001
2.010000 -7.6089628000000005
2.011000 -7.702614400000001
2.012000 -7.796136300000001
2.013000 -7.8895226
2.014000 -7.9827680999999995
2.015000 -8.075866099999999
2.016000 -8.168811400000001
2.017000 -8.2615979
2.018000 -8.3542198
2.019000 -8.446671799999999
2.020000 -8.5389473
2.021000 -8.6310409
2.022000 -8.7229468
2.023000 -8.814658999999999
2.024000 -8.9061722
2.025000 -8.997479799999999
2.026000 -9.088576600000001
2.027000 -9.179456499999999
2.028000 -9.2701137
2.029000 -9.3605429
2.030000 -9.450737400000001
2.031000 -9.540692
2.032000 -9.6304007
2.033000 -9.7198576
2.034000 -9.809056700000001
2.035000 -9.897992799999999
2.036000 -9.9866591
2.037000 -10.075050000000001
2.038000 -10.16316
2.039000 -10.25098
2.040000 -10.33851
2.041000 -10.42574
2.042000 -10.51267
2.043000 -10.59929
2.044000 -10.68558
2.045000 -10.77156
2.046000 -10.85721
2.047000 -10.94252
2.048000 -11.02749
2.049000 -11.11212
2.050000 -11.196390000000001
2.051000 -11.28031
2.052000 -11.36386
2.053000 -11.44705
2.054000 -11.52985
2.055000 -11.61228
2.056000 -11.69432
2.057000 -11.775960000000001
2.058000 -11.85721
2.059000 -11.93805
2.060000 -12.01848
2.061000 -12.09849
2.062000 -12.17809
2.063000 -12.25725
2.064000 -12.335989999999999
2.065000 -12.41428
2.066000 -12.49213
2.067000 -12.56953
2.068000 -12.64647
2.069000 -12.722949999999999
2.070000 -12.798960000000001
2.071000 -12.8745
2.072000 -12.949559999999998
2.073000 -13.024140000000001
2.074000 -13.09823
2.075000 -13.17182
2.076000 -13.244909999999999
2.077000 -13.317490000000001
2.078000 -13.38956
2.079000 -13.461110000000001
2.080000 -13.53214
2.081000 -13.60264
2.082000 -13.6726
2.083000 -13.74202
2.084000 -13.8109
2.085000 -13.87922
2.086000 -13.946990000000001
2.087000 -14.014199999999999
2.088000 -14.080829999999999
2.089000 -14.1469
2.090000 -14.21238
2.091000 -14.277280000000001
2.092000 -14.341590000000002
2.093000 -14.405309999999998
2.094000 -14.468429999999998
2.095000 -14.530940000000001
2.096000 -14.592849999999999
2.097000 -14.654130000000002
2.098000 -14.7148
2.099000 -14.774840000000001
2.100000 -14.834249999999999
2.101000 -14.89303
2.102000 -14.95116
2.103000 -15.008650000000001
2.104000 -15.06548
2.105000 -15.12166
2.106000 -15.177180000000002
2.107000 -15.23204
2.108000 -15.28622
2.109000 -15.339720000000002
2.110000 -15.39255
2.111000 -15.44469
2.112000 -15.49614
2.113000 -15.54689
2.114000 -15.59694
2.115000 -15.646289999999999
2.116000 -15.694930000000001
2.117000 -15.74285
2.118000 -15.79006
2.119000 -15.83654
2.120000 -15.88229
2.121000 -15.92731
2.122000 -15.971589999999999
2.123000 -16.01512
2.124000 -16.05792
2.125000 -16.09996
2.126000 -16.14124
2.127000 -16.18177
2.128000 -16.22153
2.129000 -16.26052
2.130000 -16.298740000000002
2.131000 -16.336190000000002
2.132000 -16.37286
2.133000 -16.408739999999998
2.134000 -16.443830000000002
2.135000 -16.47813
2.136000 -16.51164
2.137000 -16.54434
2.138000 -16.576240000000002
2.139000 -16.60734
2.140000 -16.637620000000002
2.141000 -16.667080000000002
2.142000 -16.69573
2.143000 -16.72355
2.144000 -16.75055
2.145000 -16.77672
2.146000 -16.802049999999998
2.147000 -16.82654
2.148000 -16.85019
2.149000 -16.872989999999998
2.150000 -16.89495
2.151000 -16.91605
2.152000 -16.936300000000003
2.153000 -16.95569
2.154000 -16.97421
2.155000 -16.991870000000002
2.156000 -17.00866
2.157000 -17.02457
2.158000 -17.03961
2.159000 -17.05378
2.160000 -17.06706
2.161000 -17.079449999999998
2.162000 -17.09096
2.163000 -17.10158
2.164000 -17.1113
2.165000 -17.12013
2.166000 -17.12806
2.167000 -17.13509
2.168000 -17.141219999999997
2.169000 -17.14644
2.170000 -17.150750000000002
2.171000 -17.15415
2.172000 -17.15664
2.173000 -17.15821
2.174000 -17.15886
2.175000 -17.1586
2.176000 -17.157410000000002
2.177000 -17.15529
2.178000 -17.15225
2.179000 -17.14828
2.180000 -17.14338
2.181000 -17.13754
2.182000 -17.130770000000002
2.183000 -17.123060000000002
2.184000 -17.11441
2.185000 -17.10482
2.186000 -17.09429
2.187000 -17.082810000000002
2.188000 -17.07038
2.189000 -17.057010000000002
2.190000 -17.042679999999997
2.191000 -17.0274
2.192000 -17.01117
2.193000 -16.99398
2.194000 -16.97584
2.195000 -16.95674
2.196000 -16.936680000000003
2.197000 -16.91566
2.198000 -16.89368
2.199000 -16.87074
2.200000 -16.846829999999997
2.201000 -16.82196
2.202000 -16.796120000000002
2.203000 -16.76932
2.204000 -16.74156
2.205000 -16.71282
2.206000 -16.683120000000002
2.207000 -16.652449999999998
2.208000 -16.62081
2.209000 -16.5882
2.210000 -16.55462
2.211000 -16.52007
2.212000 -16.484550000000002
2.213000 -16.44806
2.214000 -16.4106
2.215000 -16.37216
2.216000 -16.33276
2.217000 -16.29238
2.218000 -16.25103
2.219000 -16.2087
2.220000 -16.165409999999998
2.221000 -16.12114
2.222000 -16.0759
2.223000 -16.02969
2.224000 -15.9825
2.225000 -15.93435
2.226000 -15.88522
2.227000 -15.83512
2.228000 -15.784049999999999
2.229000 -15.732019999999999
2.230000 -15.679009999999998
2.231000 -15.62503
2.232000 -15.57009
2.233000 -15.51418
2.234000 -15.45731
2.235000 -15.39947
2.236000 -15.340670000000001
2.237000 -15.28091
2.238000 -15.22019
2.239000 -15.15851
2.240000 -15.09587
2.241000 -15.03227
2.242000 -14.967720000000002
2.243000 -14.902209999999998
2.244000 -14.83575
2.245000 -14.768339999999998
2.246000 -14.699980000000002
2.247000 -14.630679999999998
2.248000 -14.560419999999999
2.249000 -14.48922
2.250000 -14.417079999999999
2.251000 -14.344000000000001
2.252000 -14.269979999999999
2.253000 -14.19502
2.254000 -14.119129999999998
2.255000 -14.0423
2.256000 -13.964550000000001
2.257000 -13.88586
2.258000 -13.80625
2.259000 -13.72571
2.260000 -13.64425
2.261000 -13.56187
2.262000 -13.478570000000001
2.263000 -13.394359999999999
2.264000 -13.309239999999999
2.265000 -13.223199999999999
2.266000 -13.13626
2.267000 -13.04842
2.268000 -12.959670000000001
2.269000 -12.87003
2.270000 -12.77949
2.271000 -12.68806
2.272000 -12.59575
2.273000 -12.502540000000002
2.274000 -12.40846
2.275000 -12.31349
2.276000 -12.217649999999999
2.277000 -12.120930000000001
2.278000 -12.023349999999999
2.279000 -11.9249
2.280000 -11.8256
2.281000 -11.725430000000001
2.282000 -11.6244
2.283000 -11.52253
2.284000 -11.41981
2.285000 -11.31625
2.286000 -11.211839999999999
2.287000 -11.10661
2.288000 -11.00054
2.289000 -10.89364
2.290000 -10.78592
2.291000 -10.67738
2.292000 -10.56802
2.293000 -10.45786
2.294000 -10.34688
2.295000 -10.23511
2.296000 -10.122539999999999
2.297000 -10.009170000000001
2.298000 -9.895018499999999
2.299000 -9.7800806
2.300000 -9.664363400000001
2.301000 -9.5478714
2.302000 -9.4306096
2.303000 -9.3125828
2.304000 -9.1937959
2.305000 -9.0742543
2.306000 -8.9539625
2.307000 -8.8329263
2.308000 -8.7111503
2.309000 -8.5886389
2.310000 -8.4653981
2.311000 -8.3414331
2.312000 -8.2167499
2.313000 -8.0913529
2.314000 -7.9652473
2.315000 -7.8384392
2.316000 -7.710934399999999
2.317000 -7.5827375
2.318000 -7.4538544
2.319000 -7.324291
2.320000 -7.194052600000001
2.321000 -7.0631444000000005
2.322000 -6.931573200000001
2.323000 -6.7993440000000005
2.324000 -6.6664620999999995
2.325000 -6.5329343
2.326000 -6.3987657
2.327000 -6.2639631
2.328000 -6.128532099999999
2.329000 -5.9924785
2.330000 -5.8558084
2.331000 -5.7185280999999994
2.332000 -5.5806439
2.333000 -5.442161899999999
2.334000 -5.3030886
2.335000 -5.1634301
2.336000 -5.023193
2.337000 -4.8823841
2.338000 -4.7410093
2.339000 -4.5990758
2.340000 -4.4565901
2.341000 -4.313558700000001
2.342000 -4.1699886
2.343000 -4.0258866
2.344000 -3.8812593
2.345000 -3.7361138
2.346000 -3.5904571000000005
2.347000 -3.4442961000000003
2.348000 -3.2976378
2.349000 -3.1504892
2.350000 -3.0028576
2.351000 -2.8547499
2.352000 -2.7061734
2.353000 -2.5571354
2.354000 -2.4076426
2.355000 -2.2577027
2.356000 -2.1073226
2.357000 -1.9565096
2.358000 -1.8052709999999998
2.359000 -1.6536142999999999
2.360000 -1.5015465000000001
2.361000 -1.3490751
2.362000 -1.1962076
2.363000 -1.0429512
2.364000 -0.88931341
2.365000 -0.73530176
2.366000 -0.58092372
2.367000 -0.4261869
2.368000 -0.27109883
2.369000 -0.11566715999999999
2.370000 0.040100454
2.371000 0.19619628
2.372000 0.35261256
2.373000 0.50934148
2.374000 0.66637523
2.375000 0.8237059200000001
2.376000 0.98132566
2.377000 1.1392265000000001
2.378000 1.2974002
2.379000 1.4558391
2.380000 1.6145349
2.381000 1.7734794000000003
2.382000 1.9326645999999998
2.383000 2.0920824000000002
2.384000 2.2517247
2.385000 2.4115831
2.386000 2.5716495
2.387000 2.7319156
2.388000 2.8923731
2.389000 3.053014
2.390000 3.2138299000000004
2.391000 3.3748123999999997
2.392000 3.5359534999999997
2.393000 3.6972448
2.394000 3.8586780000000003
2.395000 4.0202446
2.396000 4.1819364
2.397000 4.3437451000000005
2.398000 4.5056626
2.399000 4.66768
2.400000 4.8297893
2.401000 4.9919821
2.402000 5.1542498
2.403000 5.316584199999999
2.404000 5.4789763
2.405000 5.6414183
2.406000 5.8039013
2.407000 5.9664167
2.408000 6.1289564
2.409000 6.291511700000001
2.410000 6.4540736
2.411000 6.6166333999999996
2.412000 6.7791827
2.413000 6.9417134
2.414000 7.1042157999999995
2.415000 7.266681599999999
2.416000 7.4291028
2.417000 7.5914703
2.418000 7.7537753
2.419000 7.916008700000001
2.420000 8.0781624
2.421000 8.2402274
2.422000 8.4021948
2.423000 8.5640557
2.424000 8.7258019
2.425000 8.887424300000001
2.426000 9.0489149
2.427000 9.2102639
2.428000 9.3714632
2.429000 9.5325045
2.430000 9.693379
2.431000 9.854077499999999
2.432000 10.01459
2.433000 10.174909999999999
2.434000 10.33503
2.435000 10.49494
2.436000 10.65463
2.437000 10.81409
2.438000 10.973320000000001
2.439000 11.1323
2.440000 11.29102
2.441000 11.449489999999999
2.442000 11.60768
2.443000 11.76559
2.444000 11.923219999999999
2.445000 12.080549999999999
2.446000 12.23757
2.447000 12.39427
2.448000 12.55065
2.449000 12.706700000000001
2.450000 12.862409999999999
2.451000 13.01777
2.452000 13.17277
2.453000 13.3274
2.454000 13.481660000000002
2.455000 13.635530000000001
2.456000 13.78901
2.457000 13.942089999999999
2.458000 14.094750000000001
2.459000 14.247000000000002
2.460000 14.39882
2.461000 14.550199999999998
2.462000 14.701139999999999
2.463000 14.851629999999998
2.464000 15.00165
2.465000 15.15121
2.466000 15.300279999999999
2.467000 15.448870000000001
2.468000 15.596969999999999
2.469000 15.74456
2.470000 15.89164
2.471000 16.0382
2.472000 16.18423
2.473000 16.32973
2.474000 16.47468
2.475000 16.61908
2.476000 16.76292
2.477000 16.90619
2.478000 17.04888
2.479000 17.19099
2.480000 17.3325
2.481000 17.47341
2.482000 17.613709999999998
2.483000 17.7534
2.484000 17.89246
2.485000 18.03088
2.486000 18.16866
2.487000 18.30579
2.488000 18.442259999999997
2.489000 18.57807
2.490000 18.7132
2.491000 18.847649999999998
2.492000 18.98141
2.493000 19.11447
2.494000 19.24683
2.495000 19.37848
2.496000 19.5094
2.497000 19.639599999999998
2.498000 19.76906
2.499000 19.89777
2.500000 20.02574
2.501000 20.15295
2.502000 20.27939
2.503000 20.40505
2.504000 20.52994
2.505000 20.654040000000002
2.506000 20.77735
2.507000 20.89985
2.508000 21.021539999999998
2.509000 21.14242
2.510000 21.26247
2.511000 21.38169
2.512000 21.500069999999997
2.513000 21.6176
2.514000 21.73429
2.515000 21.85011
2.516000 21.96507
2.517000 22.07915
2.518000 22.19235
2.519000 22.304669999999998
2.520000 22.41609
2.521000 22.526609999999998
2.522000 22.636229999999998
2.523000 22.74493
2.524000 22.852710000000002
2.525000 22.95956
2.526000 23.06548
2.527000 23.170460000000002
2.528000 23.27449
2.529000 23.37757
2.530000 23.47969
2.531000 23.58084
2.532000 23.68103
2.533000 23.78023
2.534000 23.87846
2.535000 23.97569
2.536000 24.07193
2.537000 24.16717
2.538000 24.2614
2.539000 24.35462
2.540000 24.44681
2.541000 24.53799
2.542000 24.628130000000002
2.543000 24.71724
2.544000 24.8053
2.545000 24.89232
2.546000 24.97829
2.547000 25.063200000000002
2.548000 25.147039999999997
2.549000 25.229810000000004
2.550000 25.31151
2.551000 25.39214
2.552000 25.471670000000003
2.553000 25.55012
2.554000 25.627470000000002
2.555000 25.70372
2.556000 25.778859999999998
2.557000 25.852890000000002
2.558000 25.92581
2.559000 25.997609999999998
2.560000 26.068279999999998
2.561000 26.13782
2.562000 26.20623
2.563000 26.27351
2.564000 26.339639999999996
2.565000 26.40462
2.566000 26.468449999999997
2.567000 26.53112
2.568000 26.59264
2.569000 26.65299
2.570000 26.71217
2.571000 26.77019
2.572000 26.82702
2.573000 26.882679999999997
2.574000 26.93715
2.575000 26.99044
2.576000 27.04253
2.577000 27.09343
2.578000 27.14314
2.579000 27.19164
2.580000 27.23894
2.581000 27.28502
2.582000 27.329900000000002
2.583000 27.37356
2.584000 27.416
2.585000 27.45722
2.586000 27.49721
2.587000 27.53598
2.588000 27.573520000000002
2.589000 27.609820000000003
2.590000 27.64488
2.591000 27.678710000000002
2.592000 27.711289999999998
2.593000 27.742630000000002
2.594000 27.77272
2.595000 27.801569999999998
2.596000 27.829159999999998
2.597000 27.85549
2.598000 27.88057
2.599000 27.90439
2.600000 27.926940000000002
2.601000 27.948240000000002
2.602000 27.96826
2.603000 27.98702
2.604000 28.00452
2.605000 28.02074
2.606000 28.035690000000002
2.607000 28.04936
2.608000 28.061770000000003
2.609000 28.07289
2.610000 28.08273
2.611000 28.091300000000004
2.612000 28.098580000000002
2.613000 28.104580000000002
2.614000 28.109289999999998
2.615000 28.112720000000003
2.616000 28.114860000000004
2.617000 28.11572
2.618000 28.115289999999998
2.619000 28.11356
2.620000 28.11055
2.621000 28.10625
2.622000 28.100649999999998
2.623000 28.093770000000003
2.624000 28.08559
2.625000 28.07612
2.626000 28.06535
2.627000 28.053299999999997
2.628000 28.03994
2.629000 28.025299999999998
2.630000 28.00936
2.631000 27.99213
2.632000 27.973599999999998
2.633000 27.95379
2.634000 27.932669999999998
2.635000 27.910269999999997
2.636000 27.88658
2.637000 27.861590000000003
2.638000 27.835310000000003
2.639000 27.80775
2.640000 27.77889
2.641000 27.74875
2.642000 27.71732
2.643000 27.68461
2.644000 27.650609999999997
2.645000 27.615319999999997
2.646000 27.578760000000003
2.647000 27.54091
2.648000 27.501779999999997
2.649000 27.461370000000002
2.650000 27.419690000000003
2.651000 27.37673
2.652000 27.33249
2.653000 27.28698
2.654000 27.240199999999998
2.655000 27.192149999999998
2.656000 27.14283
2.657000 27.09224
2.658000 27.04039
2.659000 26.987270000000002
2.660000 26.9329
2.661000 26.877259999999996
2.662000 26.82037
2.663000 26.76222
2.664000 26.70282
2.665000 26.64217
2.666000 26.580280000000002
2.667000 26.51714
2.668000 26.452759999999998
2.669000 26.38713
2.670000 26.32028
2.671000 26.25219
2.672000 26.18287
2.673000 26.11232
2.674000 26.04055
2.675000 25.96756
2.676000 25.893349999999998
2.677000 25.81793
2.678000 25.7413
2.679000 25.66346
2.680000 25.58442
2.681000 25.504179999999998
2.682000 25.42275
2.683000 25.34013
2.684000 25.25632
2.685000 25.17132
2.686000 25.08515
2.687000 24.9978
2.688000 24.90928
2.689000 24.819589999999998
2.690000 24.72874
2.691000 24.63673
2.692000 24.54356
2.693000 24.44925
2.694000 24.35378
2.695000 24.25718
2.696000 24.15943
2.697000 24.06056
2.698000 23.96056
2.699000 23.85943
2.700000 23.757179999999998
2.701000 23.65382
2.702000 23.54936
2.703000 23.44379
2.704000 23.33711
2.705000 23.22935
2.706000 23.1205
2.707000 23.010559999999998
2.708000 22.899549999999998
2.709000 22.787470000000003
2.710000 22.674310000000002
2.711000 22.5601
2.712000 22.44484
2.713000 22.328519999999997
2.714000 22.21116
2.715000 22.09276
2.716000 21.97334
2.717000 21.85288
2.718000 21.73141
2.719000 21.60892
2.720000 21.48543
2.721000 21.36093
2.722000 21.23544
2.723000 21.10896
2.724000 20.9815
2.725000 20.85306
2.726000 20.72365
2.727000 20.59329
2.728000 20.46196
2.729000 20.32968
2.730000 20.19646
2.731000 20.06231
2.732000 19.927220000000002
2.733000 19.791220000000003
2.734000 19.65429
2.735000 19.51646
2.736000 19.37772
2.737000 19.23809
2.738000 19.09758
2.739000 18.95618
2.740000 18.81391
2.741000 18.67077
2.742000 18.52677
2.743000 18.38193
2.744000 18.236240000000002
2.745000 18.08971
2.746000 17.942359999999997
2.747000 17.79418
2.748000 17.64519
2.749000 17.4954
2.750000 17.3448
2.751000 17.19342
2.752000 17.04126
2.753000 16.88832
2.754000 16.73461
2.755000 16.58015
2.756000 16.42493
2.757000 16.26897
2.758000 16.112280000000002
2.759000 15.954860000000002
2.760000 15.79672
2.761000 15.637870000000001
2.762000 15.47832
2.763000 15.31808
2.764000 15.15714
2.765000 14.995530000000002
2.766000 14.833250000000001
2.767000 14.67031
2.768000 14.506720000000001
2.769000 14.342479999999998
2.770000 14.17761
2.771000 14.01211
2.772000 13.845979999999999
2.773000 13.679250000000001
2.774000 13.51192
2.775000 13.344000000000001
2.776000 13.17549
2.777000 13.006409999999999
2.778000 12.83676
2.779000 12.666549999999999
2.780000 12.49579
2.781000 12.324499999999999
2.782000 12.15268
2.783000 11.98033
2.784000 11.80748
2.785000 11.634120000000001
2.786000 11.46026
2.787000 11.28593
2.788000 11.11111
2.789000 10.935830000000001
2.790000 10.7601
2.791000 10.583919999999999
2.792000 10.4073
2.793000 10.23024
2.794000 10.052769999999999
2.795000 9.8748915
2.796000 9.696608
2.797000 9.5179327
2.798000 9.3388744
2.799000 9.1594428
2.800000 8.9796469
2.801000 8.7994955
2.802000 8.6189985
2.803000 8.4381655
2.804000 8.2570054
2.805000 8.0755278
2.806000 7.8937426
2.807000 7.7116586
2.808000 7.529285600000001
2.809000 7.3466331
2.810000 7.163710900000001
2.811000 6.980528699999999
2.812000 6.7970954
2.813000 6.6134214
2.814000 6.429515800000001
2.815000 6.2453881
2.816000 6.0610484
2.817000 5.8765065
2.818000 5.6917716
2.819000 5.5068538
2.820000 5.321762700000001
2.821000 5.1365081
2.822000 4.9510997
2.823000 4.7655471
2.824000 4.57986
2.825000 4.3940481
2.826000 4.2081214
2.827000 4.0220894
2.828000 3.835962
2.829000 3.6497489
2.830000 3.4634598000000003
2.831000 3.2771043
2.832000 3.0906925
2.833000 2.9042337000000003
2.834000 2.7177379000000004
2.835000 2.5312146
2.836000 2.3446737
2.837000 2.1581247
2.838000 1.9715777
2.839000 1.7850419999999998
2.840000 1.5985275
2.841000 1.4120439
2.842000 1.225601
2.843000 1.0392083
2.844000 0.85287569
2.845000 0.66661281
2.846000 0.48042941
2.847000 0.29433516
2.848000 0.10833975
2.849000 -0.077547133
2.850000 -0.26331581
2.851000 -0.44895662
2.852000 -0.6344599200000001
2.853000 -0.81981607
2.854000 -1.0050155
2.855000 -1.1900486
2.856000 -1.3749058
2.857000 -1.5595774999999998
2.858000 -1.7440543
2.859000 -1.9283265
2.860000 -2.1123847000000002
2.861000 -2.2962194
2.862000 -2.4798211
2.863000 -2.6631804
2.864000 -2.8462880999999998
2.865000 -3.0291345
2.866000 -3.2117102
2.867000 -3.3940062
2.868000 -3.5760131
2.869000 -3.7577211999999998
2.870000 -3.9391216
2.871000 -4.1202049999999995
2.872000 -4.300962
2.873000 -4.4813833999999995
2.874000 -4.6614598
2.875000 -4.841182
2.876000 -5.020541
2.877000 -5.1995274
2.878000 -5.3781319000000005
2.879000 -5.5563457
2.880000 -5.7341598000000005
2.881000 -5.9115648
2.882000 -6.0885519
2.883000 -6.265112
2.884000 -6.4412363
2.885000 -6.616915800000001
2.886000 -6.7921415
2.887000 -6.9669045999999994
2.888000 -7.141196
2.889000 -7.3150069
2.890000 -7.488329
2.891000 -7.6611534
2.892000 -7.833471100000001
2.893000 -8.0052733
2.894000 -8.1765518
2.895000 -8.347298200000001
2.896000 -8.517503699999999
2.897000 -8.687160200000001
2.898000 -8.8562585
2.899000 -9.0247907
2.900000 -9.192747599999999
2.901000 -9.3601219
2.902000 -9.5269047
2.903000 -9.6930876
2.904000 -9.858662599999999
2.905000 -10.02362
2.906000 -10.18796
2.907000 -10.35166
2.908000 -10.51472
2.909000 -10.67713
2.910000 -10.83889
2.911000 -10.999979999999999
2.912000 -11.1604
2.913000 -11.32013
2.914000 -11.47918
2.915000 -11.63754
2.916000 -11.79519
2.917000 -11.952119999999999
2.918000 -12.10834
2.919000 -12.26383
2.920000 -12.41859
2.921000 -12.572600000000001
2.922000 -12.72586
2.923000 -12.87837
2.924000 -13.03011
2.925000 -13.181090000000001
2.926000 -13.331280000000001
2.927000 -13.480690000000001
2.928000 -13.6293
2.929000 -13.77711
2.930000 -13.92412
2.931000 -14.07031
2.932000 -14.21568
2.933000 -14.360220000000002
2.934000 -14.50393
2.935000 -14.646790000000001
2.936000 -14.78881
2.937000 -14.92997
2.938000 -15.070269999999999
2.939000 -15.209700000000002
2.940000 -15.34825
2.941000 -15.48592
2.942000 -15.622710000000001
2.943000 -15.758600000000001
2.944000 -15.89359
2.945000 -16.02767
2.946000 -16.16083
2.947000 -16.29308
2.948000 -16.4244
2.949000 -16.55479
2.950000 -16.68424
2.951000 -16.81275
2.952000 -16.9403
2.953000 -17.0669
2.954000 -17.19254
2.955000 -17.31721
2.956000 -17.4409
2.957000 -17.56362
2.958000 -17.68535
2.959000 -17.80609
2.960000 -17.92584
2.961000 -18.04458
2.962000 -18.16232
2.963000 -18.279049999999998
2.964000 -18.394759999999998
2.965000 -18.50945
2.966000 -18.62312
2.967000 -18.73575
2.968000 -18.84735
2.969000 -18.95791
2.970000 -19.06742
2.971000 -19.17588
2.972000 -19.28328
2.973000 -19.38963
2.974000 -19.494909999999997
2.975000 -19.599130000000002
2.976000 -19.70227
2.977000 -19.80434
2.978000 -19.90532
2.979000 -20.00522
2.980000 -20.10403
2.981000 -20.20174
2.982000 -20.298350000000003
2.983000 -20.39387
2.984000 -20.48827
2.985000 -20.58157
2.986000 -20.67375
2.987000 -20.76482
2.988000 -20.85476
2.989000 -20.94357
2.990000 -21.03126
2.991000 -21.117820000000002
2.992000 -21.20324
2.993000 -21.287519999999997
2.994000 -21.37066
2.995000 -21.452650000000002
2.996000 -21.53349
2.997000 -21.61319
2.998000 -21.69172
2.999000 -21.769099999999998
3.000000 -21.845319999999997
3.001000 -21.92038
3.002000 -21.99427
3.003000 -22.06699
3.004000 -22.138550000000002
3.005000 -22.20892
3.006000 -22.278129999999997
3.007000 -22.34615
3.008000 -22.413
3.009000 -22.47866
3.010000 -22.54314
3.011000 -22.60643
3.012000 -22.66854
3.013000 -22.72945
3.014000 -22.78917
3.015000 -22.8477
3.016000 -22.90503
3.017000 -22.96117
3.018000 -23.0161
3.019000 -23.06984
3.020000 -23.12237
3.021000 -23.17369
3.022000 -23.22382
3.023000 -23.27273
3.024000 -23.32044
3.025000 -23.36694
3.026000 -23.41222
3.027000 -23.4563
3.028000 -23.49916
3.029000 -23.54081
3.030000 -23.58125
3.031000 -23.620469999999997
3.032000 -23.65848
3.033000 -23.695269999999997
3.034000 -23.73084
3.035000 -23.76519
3.036000 -23.79833
3.037000 -23.83025
3.038000 -23.860960000000002
3.039000 -23.890439999999998
3.040000 -23.91871
3.041000 -23.94576
3.042000 -23.971590000000003
3.043000 -23.9962
3.044000 -24.0196
3.045000 -24.04178
3.046000 -24.062739999999998
3.047000 -24.08248
3.048000 -24.101010000000002
3.049000 -24.11833
3.050000 -24.134430000000002
3.051000 -24.14931
3.052000 -24.16299
3.053000 -24.175440000000002
3.054000 -24.18669
3.055000 -24.19673
3.056000 -24.205550000000002
3.057000 -24.21317
3.058000 -24.21958
3.059000 -24.224780000000003
3.060000 -24.22878
3.061000 -24.231569999999998
3.062000 -24.23316
3.063000 -24.23355
3.064000 -24.23274
3.065000 -24.23073
3.066000 -24.22752
3.067000 -24.223110000000002
3.068000 -24.21752
3.069000 -24.210729999999998
3.070000 -24.20276
3.071000 -24.19359
3.072000 -24.18324
3.073000 -24.171709999999997
3.074000 -24.159
3.075000 -24.14511
3.076000 -24.13004
3.077000 -24.113799999999998
3.078000 -24.09639
3.079000 -24.07781
3.080000 -24.05806
3.081000 -24.03716
3.082000 -24.01509
3.083000 -23.991860000000003
3.084000 -23.967489999999998
3.085000 -23.94196
3.086000 -23.91528
3.087000 -23.887449999999998
3.088000 -23.85849
3.089000 -23.82838
3.090000 -23.79714
3.091000 -23.76477
3.092000 -23.73127
3.093000 -23.69664
3.094000 -23.660890000000002
3.095000 -23.62402
3.096000 -23.58604
3.097000 -23.54694
3.098000 -23.50674
3.099000 -23.46543
3.100000 -23.42302
3.101000 -23.37952
3.102000 -23.33492
3.103000 -23.28924
3.104000 -23.24247
3.105000 -23.19463
3.106000 -23.145699999999998
3.107000 -23.09571
3.108000 -23.04465
3.109000 -22.99253
3.110000 -22.93936
3.111000 -22.88513
3.112000 -22.82985
3.113000 -22.77354
3.114000 -22.71618
3.115000 -22.65779
3.116000 -22.598380000000002
3.117000 -22.53794
3.118000 -22.47648
3.119000 -22.41401
3.120000 -22.35054
3.121000 -22.28606
3.122000 -22.22058
3.123000 -22.15412
3.124000 -22.08666
3.125000 -22.01823
3.126000 -21.948819999999998
3.127000 -21.878439999999998
3.128000 -21.807090000000002
3.129000 -21.73479
3.130000 -21.661530000000003
3.131000 -21.58732
3.132000 -21.51218
3.133000 -21.43609
3.134000 -21.35908
3.135000 -21.28114
3.136000 -21.202280000000002
3.137000 -21.1225
3.138000 -21.04183
3.139000 -20.96025
3.140000 -20.87778
3.141000 -20.79442
3.142000 -20.71018
3.143000 -20.62506
3.144000 -20.539080000000002
3.145000 -20.45224
3.146000 -20.36454
3.147000 -20.27599
3.148000 -20.186609999999998
3.149000 -20.09639
3.150000 -20.00534
3.151000 -19.91348
3.152000 -19.8208
3.153000 -19.72731
3.154000 -19.63303
3.155000 -19.537950000000002
3.156000 -19.44209
3.157000 -19.34545
3.158000 -19.24804
3.159000 -19.14987
3.160000 -19.05094
3.161000 -18.95126
3.162000 -18.85085
3.163000 -18.74969
3.164000 -18.64781
3.165000 -18.54521
3.166000 -18.4419
3.167000 -18.337880000000002
3.168000 -18.23317
3.169000 -18.127760000000002
3.170000 -18.02168
3.171000 -17.914920000000002
3.172000 -17.80749
3.173000 -17.6994
3.174000 -17.59067
3.175000 -17.481289999999998
3.176000 -17.37127
3.177000 -17.26063
3.178000 -17.14937
3.179000 -17.0375
3.180000 -16.92503
3.181000 -16.81196
3.182000 -16.69831
3.183000 -16.58407
3.184000 -16.469269999999998
3.185000 -16.35391
3.186000 -16.238
3.187000 -16.12154
3.188000 -16.004550000000002
3.189000 -15.88703
3.190000 -15.769
3.191000 -15.65045
3.192000 -15.531400000000001
3.193000 -15.411859999999999
3.194000 -15.29184
3.195000 -15.17134
3.196000 -15.050379999999999
3.197000 -14.928949999999999
3.198000 -14.807080000000001
3.199000 -14.68477
3.200000 -14.56202
3.201000 -14.43885
3.202000 -14.31527
3.203000 -14.19128
3.204000 -14.066899999999999
3.205000 -13.94212
3.206000 -13.816970000000001
3.207000 -13.69145
3.208000 -13.56557
3.209000 -13.43933
3.210000 -13.31276
3.211000 -13.185839999999999
3.212000 -13.058610000000002
3.213000 -12.931049999999999
3.214000 -12.8032
3.215000 -12.675040000000001
3.216000 -12.5466
3.217000 -12.41788
3.218000 -12.28888
3.219000 -12.15963
3.220000 -12.03013
3.221000 -11.90039
3.222000 -11.77041
3.223000 -11.64021
3.224000 -11.5098
3.225000 -11.37918
3.226000 -11.248370000000001
3.227000 -11.11738
3.228000 -10.9862
3.229000 -10.854859999999999
3.230000 -10.723370000000001
3.231000 -10.59172
3.232000 -10.45994
3.233000 -10.32802
3.234000 -10.19599
3.235000 -10.06384
3.236000 -9.9315941
3.237000 -9.7992547
3.238000 -9.6668318
3.239000 -9.5343351
3.240000 -9.4017744
3.241000 -9.269158500000001
3.242000 -9.1364972
3.243000 -9.0038002
3.244000 -8.8710763
3.245000 -8.7383352
3.246000 -8.605586
3.247000 -8.472839
3.248000 -8.340102400000001
3.249000 -8.207386699999999
3.250000 -8.074700799999999
3.251000 -7.9420552
3.252000 -7.8094579
3.253000 -7.6769194999999995
3.254000 -7.544449
3.255000 -7.4120559
3.256000 -7.2797492
3.257000 -7.147539399999999
3.258000 -7.0154347
3.259000 -6.8834454
3.260000 -6.7515805
3.261000 -6.6198491
3.262000 -6.488260599999999
3.263000 -6.3568242
3.264000 -6.2255491
3.265000 -6.0944442
3.266000 -5.9635191999999995
3.267000 -5.8327827999999995
3.268000 -5.7022445
3.269000 -5.5719129999999994
3.270000 -5.4417975
3.271000 -5.3119071
3.272000 -5.1822506
3.273000 -5.0528374000000005
3.274000 -4.9236763
3.275000 -4.7947764
3.276000 -4.6661463
3.277000 -4.5377951
3.278000 -4.409731900000001
3.279000 -4.2819655999999995
3.280000 -4.1545052
3.281000 -4.0273596000000005
3.282000 -3.9005373000000003
3.283000 -3.7740476000000003
3.284000 -3.6478993
3.285000 -3.5221006999999998
3.286000 -3.3966608000000003
3.287000 -3.2715886999999997
3.288000 -3.1468928
3.289000 -3.0225815
3.290000 -2.8986636999999997
3.291000 -2.7751479
3.292000 -2.6520427
3.293000 -2.5293564
3.294000 -2.4070974
3.295000 -2.2852742999999998
3.296000 -2.1638952
3.297000 -2.0429686
3.298000 -1.9225025999999998
3.299000 -1.8025052
3.300000 -1.6829846
3.301000 -1.5639490999999999
3.302000 -1.4454065999999999
3.303000 -1.3273649
3.304000 -1.2098321
3.305000 -1.092816
3.306000 -0.97632445
3.307000 -0.8603651999999999
3.308000 -0.74494602
3.309000 -0.6300746
3.310000 -0.5157585299999999
3.311000 -0.40200538999999996
3.312000 -0.28882276
3.313000 -0.17621809
3.314000 -0.06419884199999999
3.315000 0.04722763
3.316000 0.15805396
3.317000 0.26827285
3.318000 0.37787706
3.319000 0.48685945
3.320000 0.59521282
3.321000 0.7029301499999999
3.322000 0.8100044000000001
3.323000 0.9164286799999999
3.324000 1.0221961
3.325000 1.1272999000000001
3.326000 1.2317332
3.327000 1.3354896
3.328000 1.4385622
3.329000 1.5409447
3.330000 1.6426306000000002
3.331000 1.7436136000000002
3.332000 1.8438874
3.333000 1.9434458000000001
3.334000 2.0422826
3.335000 2.1403916
3.336000 2.2377672
3.337000 2.3344031000000003
3.338000 2.4302937
3.339000 2.5254332
3.340000 2.6198158
3.341000 2.7134361
3.342000 2.8062882
3.343000 2.8983669
3.344000 2.9896667
3.345000 3.0801822
3.346000 3.169908
3.347000 3.2588392
3.348000 3.3469703
3.349000 3.4342962999999997
3.350000 3.5208125
3.351000 3.6065134999999997
3.352000 3.6913946
3.353000 3.775451
3.354000 3.8586777000000003
3.355000 3.9410703
3.356000 4.0226243
3.357000 4.103335
3.358000 4.183198099999999
3.359000 4.2622097
3.360000 4.3403652
3.361000 4.4176608
3.362000 4.4940922
3.363000 4.5696557
3.364000 4.6443474
3.365000 4.7181636
3.366000 4.791100699999999
3.367000 4.8631553
3.368000 4.9343236
3.369000 5.0046027
3.370000 5.0739892
3.371000 5.1424798
3.372000 5.2100718
3.373000 5.2767619
3.374000 5.3425476
3.375000 5.4074260999999995
3.376000 5.4713946
3.377000 5.5344507
3.378000 5.5965919
3.379000 5.6578156
3.380000 5.7181198
3.381000 5.7775021
3.382000 5.8359604
3.383000 5.8934926999999995
3.384000 5.950097
3.385000 6.0057715
3.386000 6.060514599999999
3.387000 6.1143246
3.388000 6.1671995
3.389000 6.2191377999999995
3.390000 6.270138899999999
3.391000 6.320200900000001
3.392000 6.3693218
3.393000 6.4175017
3.394000 6.4647391
3.395000 6.5110333
3.396000 6.5563835
3.397000 6.6007882
3.398000 6.6442475000000005
3.399000 6.6867605
3.400000 6.7283273
3.401000 6.7689471
3.402000 6.8086199
3.403000 6.8473458
3.404000 6.8851247
3.405000 6.9219567
3.406000 6.9578417
3.407000 6.9927804
3.408000 7.0267729
3.409000 7.0598193
3.410000 7.0919208
3.411000 7.1230777
3.412000 7.1532905
3.413000 7.1825608999999995
3.414000 7.2108895
3.415000 7.238277
3.416000 7.2647259
3.417000 7.2902359
3.418000 7.3148094
3.419000 7.3384479
3.420000 7.361152799999999
3.421000 7.382925599999999
3.422000 7.4037686
3.423000 7.423684
3.424000 7.442673299999999
3.425000 7.460739500000001
3.426000 7.4778839999999995
3.427000 7.4941099
3.428000 7.5094193
3.429000 7.523814600000001
3.430000 7.537298600000001
3.431000 7.5498745000000005
3.432000 7.5615451
3.433000 7.5723127
3.434000 7.5821809
3.435000 7.591152900000001
3.436000 7.5992316
3.437000 7.606420699999999
3.438000 7.6127231
3.439000 7.6181419
3.440000 7.6226816
3.441000 7.626345
3.442000 7.6291367
3.443000 7.6310597
3.444000 7.6321185
3.445000 7.632316599999999
3.446000 7.631658
3.447000 7.630147
3.448000 7.6277882
3.449000 7.6245852
3.450000 7.620542499999999
3.451000 7.6156646
3.452000 7.6099559999999995
3.453000 7.6034211
3.454000 7.596065100000001
3.455000 7.5878926
3.456000 7.5789087
3.457000 7.5691178
3.458000 7.558525400000001
3.459000 7.5471371
3.460000 7.5349577
3.461000 7.521992900000001
3.462000 7.5082481
3.463000 7.4937291
3.464000 7.478441299999999
3.465000 7.462390500000001
3.466000 7.4455827
3.467000 7.428024
3.468000 7.4097201
3.469000 7.390677900000001
3.470000 7.370903299999999
3.471000 7.3504023
3.472000 7.329181599999999
3.473000 7.3072478
3.474000 7.2846077
3.475000 7.2612673
3.476000 7.2372331999999995
3.477000 7.212512899999999
3.478000 7.187112399999999
3.479000 7.1610391
3.480000 7.134299700000001
3.481000 7.1069017
3.482000 7.0788518
3.483000 7.0501566
3.484000 7.020823700000001
3.485000 6.9908604
3.486000 6.960274299999999
3.487000 6.929072
3.488000 6.8972617
3.489000 6.8648502
3.490000 6.8318456
3.491000 6.7982547
3.492000 6.7640856
3.493000 6.7293458
3.494000 6.694043399999999
3.495000 6.658186000000001
3.496000 6.6217817
3.497000 6.5848379999999995
3.498000 6.5473631
3.499000 6.5093651
3.500000 6.4708516
3.501000 6.4318314
3.502000 6.392312799999999
3.503000 6.3523032
3.504000 6.3118115
3.505000 6.270846700000001
3.506000 6.2294163
3.507000 6.1875291
3.508000 6.1451937999999995
3.509000 6.1024189
3.510000 6.0592126
3.511000 6.0155839
3.512000 5.9715416
3.513000 5.9270944
3.514000 5.8822509
3.515000 5.8370199
3.516000 5.7914104
3.517000 5.7454314
3.518000 5.6990913999999995
3.519000 5.6523994
3.520000 5.6053646
3.521000 5.557996
3.522000 5.5103026
3.523000 5.4622937
3.524000 5.4139782
3.525000 5.365365
3.526000 5.3164639
3.527000 5.2672837
3.528000 5.2178338
3.529000 5.168123899999999
3.530000 5.1181629
3.531000 5.0679602
3.532000 5.0175253
3.533000 4.9668677
3.534000 4.9159966
3.535000 4.8649214
3.536000 4.813651699999999
3.537000 4.7621969
3.538000 4.7105663
3.539000 4.6587691
3.540000 4.6068151
3.541000 4.5547135
3.542000 4.5024738
3.543000 4.4501051
3.544000 4.3976169
3.545000 4.3450188
3.546000 4.2923197
3.547000 4.2395294
3.548000 4.1866571
3.549000 4.1337117999999995
3.550000 4.0807031
3.551000 4.0276401
3.552000 3.974532
3.553000 3.9213884999999995
3.554000 3.8682185000000002
3.555000 3.8150313999999996
3.556000 3.7618365000000002
3.557000 3.7086427
3.558000 3.6554597
3.559000 3.6022969000000002
3.560000 3.5491630000000005
3.561000 3.4960676000000004
3.562000 3.4430198
3.563000 3.3900291
3.564000 3.3371046
3.565000 3.2842558
3.566000 3.2314919
3.567000 3.1788219
3.568000 3.1262554
3.569000 3.0738013
3.570000 3.0214689999999997
3.571000 2.9692676000000002
3.572000 2.9172063
3.573000 2.8652942
3.574000 2.8135404
3.575000 2.7619541
3.576000 2.7105441
3.577000 2.6593196999999997
3.578000 2.6082896
3.579000 2.5574626
3.580000 2.5068477
3.581000 2.4564536
3.582000 2.4062891
3.583000 2.3563625
3.584000 2.3066828
3.585000 2.2572581
3.586000 2.2080971000000003
3.587000 2.1592081
3.588000 2.1105992000000002
3.589000 2.0622788
3.590000 2.0142552
3.591000 1.9665362
3.592000 1.9191302000000001
3.593000 1.8720451999999999
3.594000 1.8252891
3.595000 1.7788697
3.596000 1.7327951000000001
3.597000 1.6870731
3.598000 1.6417114
3.599000 1.5967179000000002
3.600000 1.5521002000000002
3.601000 1.5078660000000002
3.602000 1.464023
3.603000 1.4205786
3.604000 1.3775404999999998
3.605000 1.3349161
3.606000 1.2927129000000002
3.607000 1.2509382
3.608000 1.2095994
3.609000 1.1687037
3.610000 1.1282581999999999
3.611000 1.0882701
3.612000 1.0487464
3.613000 1.0096941
3.614000 0.97112013
3.615000 0.93303127
3.616000 0.89543425
3.617000 0.8583357600000001
3.618000 0.8217422300000001
3.619000 0.7856601799999999
3.620000 0.75009596
3.621000 0.7150558300000001
3.622000 0.6805459500000001
3.623000 0.64657242
3.624000 0.6131412
3.625000 0.5802582
3.626000 0.5479292
3.627000 0.51615988
3.628000 0.48495582000000004
3.629000 0.45432262
3.630000 0.42426562999999995
3.631000 0.39479025
3.632000 0.36590175999999996
3.633000 0.33760536
3.634000 0.30990615
3.635000 0.28280916
3.636000 0.25631937
3.637000 0.23044161000000002
3.638000 0.20518072
3.639000 0.18054141
3.640000 0.15652832
3.641000 0.13314602
3.642000 0.110399
3.643000 0.08829164399999999
3.644000 0.06682824500000001
3.645000 0.046013005
3.646000 0.025850025000000002
3.647000 0.0063433014
3.648000 -0.012503272
3.649000 -0.030685918000000003
3.650000 -0.048200971999999995
3.651000 -0.065044907
3.652000 -0.081214297
3.653000 -0.096705853
3.654000 -0.11151643
3.655000 -0.12564296
3.656000 -0.13908256
3.657000 -0.15183244
3.658000 -0.16388993
3.659000 -0.17525248999999998
3.660000 -0.18591768
3.661000 -0.19588319
3.662000 -0.2051468
3.663000 -0.21370641999999998
3.664000 -0.22156003
3.665000 -0.22870575
3.666000 -0.23514177
3.667000 -0.24086634999999998
3.668000 -0.24587784000000001
3.669000 -0.25017473
3.670000 -0.25375551
3.671000 -0.25661881000000003
3.672000 -0.25876330000000003
3.673000 -0.26018776
3.674000 -0.26089102
3.675000 -0.26087202000000004
3.676000 -0.26012978000000003
3.677000 -0.25866339
3.678000 -0.25647203
3.679000 -0.25355499000000004
3.680000 -0.24991168
3.681000 -0.24554157000000001
3.682000 -0.24044425
3.683000 -0.23461948000000002
3.684000 -0.22806707
3.685000 -0.22078697000000003
3.686000 -0.21277927000000002
3.687000 -0.20404421
3.688000 -0.19458216
3.689000 -0.1843936
3.690000 -0.17347917999999998
3.691000 -0.16183967
3.692000 -0.149476
3.693000 -0.13638923
3.694000 -0.12258057
3.695000 -0.10805136
3.696000 -0.092803052
3.697000 -0.076837273
3.698000 -0.060155761
3.699000 -0.042760366
3.700000 -0.02465306
3.701000 -0.0058359336
3.702000 0.013688837
3.703000 0.033918951999999995
3.704000 0.05485203
3.705000 0.076485606
3.706000 0.098817097
3.707000 0.1218439
3.708000 0.14556329
3.709000 0.16997247
3.710000 0.19506856
3.711000 0.22084864
3.712000 0.24730973
3.713000 0.27444873
3.714000 0.30226249
3.715000 0.33074773
3.716000 0.35990113
3.717000 0.38971927
3.718000 0.42019859
3.719000 0.4513355
3.720000 0.48312629
3.721000 0.51556714
3.722000 0.54865405
3.723000 0.5823829699999999
3.724000 0.61674975
3.725000 0.65175002
3.726000 0.68737934
3.727000 0.72363317
3.728000 0.76050675
3.729000 0.7979952699999999
3.730000 0.8360938199999999
3.731000 0.87479725
3.732000 0.91410046
3.733000 0.9539981399999999
3.734000 0.99448478
3.735000 1.0355549
3.736000 1.0772029
3.737000 1.1194229999999998
3.738000 1.1622095000000001
3.739000 1.2055563999999999
3.740000 1.2494579000000001
3.741000 1.2939079
3.742000 1.3389003
3.743000 1.3844291
3.744000 1.4304879
3.745000 1.4770706
3.746000 1.5241709
3.747000 1.5717821
3.748000 1.619898
3.749000 1.6685119000000002
3.750000 1.7176174
3.751000 1.7672077000000002
3.752000 1.817276
3.753000 1.8678153
3.754000 1.918819
3.755000 1.9702798000000001
3.756000 2.0221906
3.757000 2.0745441
3.758000 2.1273332
3.759000 2.1805501
3.760000 2.2341873000000003
3.761000 2.2882374
3.762000 2.3426924
3.763000 2.3975443
3.764000 2.4527853
3.765000 2.5084073
3.766000 2.5644021
3.767000 2.6207615
3.768000 2.677477
3.769000 2.7345402
3.770000 2.7919427
3.771000 2.8496757
3.772000 2.9077306000000003
3.773000 2.9660989
3.774000 3.0247716000000002
3.775000 3.08374
3.776000 3.1429954
3.777000 3.2025285
3.778000 3.2623306
3.779000 3.3223930999999998
3.780000 3.3827066
3.781000 3.4432624
3.782000 3.5040513000000004
3.783000 3.5650644000000002
3.784000 3.6262929
3.785000 3.6877275000000003
3.786000 3.749359
3.787000 3.8111787
3.788000 3.8731769
3.789000 3.9353449
3.790000 3.9976731
3.791000 4.0601525
3.792000 4.1227736
3.793000 4.1855268
3.794000 4.248403
3.795000 4.3113925
3.796000 4.3744855
3.797000 4.437672699999999
3.798000 4.500944199999999
3.799000 4.5642901
3.800000 4.6277009
3.801000 4.6911661
3.802000 4.7546759000000005
3.803000 4.8182203999999995
3.804000 4.8817895
3.805000 4.9453728
3.806000 5.0089600999999995
3.807000 5.072541500000001
3.808000 5.1361064999999995
3.809000 5.1996447
3.810000 5.2631456
3.811000 5.3265993
3.812000 5.3899948
3.813000 5.4533221
3.814000 5.5165708
3.815000 5.5797309
3.816000 5.6427915
3.817000 5.7057425
3.818000 5.7685737
3.819000 5.8312748
3.820000 5.8938351
3.821000 5.9562444999999995
3.822000 6.018492999999999
3.823000 6.0805697
3.824000 6.1424647
3.825000 6.2041674
3.826000 6.265667799999999
3.827000 6.326955600000001
3.828000 6.3880205
3.829000 6.4488515
3.830000 6.5094389
3.831000 6.5697722
3.832000 6.629841
3.833000 6.6896341999999995
3.834000 6.749142
3.835000 6.808354
3.836000 6.8672597
3.837000 6.925848900000001
3.838000 6.9841109
3.839000 7.042035500000001
3.840000 7.0996121
3.841000 7.156829500000001
3.842000 7.2136781999999995
3.843000 7.2701477
3.844000 7.3262274000000005
3.845000 7.3819071
3.846000 7.437176299999999
3.847000 7.492024499999999
3.848000 7.5464413
3.849000 7.600416999999999
3.850000 7.6539412
3.851000 7.7070035
3.852000 7.7595942
3.853000 7.811702800000001
3.854000 7.8633197
3.855000 7.9144344
3.856000 7.965037199999999
3.857000 8.0151185
3.858000 8.0646686
3.859000 8.1136771
3.860000 8.1621341
3.861000 8.2100302
3.862000 8.2573548
3.863000 8.304098999999999
3.864000 8.3502531
3.865000 8.395807399999999
3.866000 8.4407516
3.867000 8.4850766
3.868000 8.5287727
3.869000 8.5718304
3.870000 8.6142398
3.871000 8.6559914
3.872000 8.6970754
3.873000 8.7374829
3.874000 8.777204900000001
3.875000 8.816231
3.876000 8.8545531
3.877000 8.892161399999999
3.878000 8.929046999999999
3.879000 8.9652002
3.880000 9.0006128
3.881000 9.0352751
3.882000 9.069179
3.883000 9.1023155
3.884000 9.134676299999999
3.885000 9.1662526
3.886000 9.1970354
3.887000 9.2270173
3.888000 9.2561893
3.889000 9.2845432
3.890000 9.3120702
3.891000 9.3387626
3.892000 9.3646124
3.893000 9.3896121
3.894000 9.4137534
3.895000 9.4370283
3.896000 9.4594285
3.897000 9.4809465
3.898000 9.5015749
3.899000 9.521306300000001
3.900000 9.5401324
3.901000 9.5580459
3.902000 9.5750399
3.903000 9.5911063
3.904000 9.6062385
3.905000 9.6204288
3.906000 9.6336707
3.907000 9.6459568
3.908000 9.6572794
3.909000 9.6676327
3.910000 9.67701
3.911000 9.6854039
3.912000 9.6928082
3.913000 9.6992165
3.914000 9.7046226
3.915000 9.70902
3.916000 9.7124033
3.917000 9.7147658
3.918000 9.7161017
3.919000 9.716405
3.920000 9.7156703
3.921000 9.7138919
3.922000 9.7110644
3.923000 9.7071826
3.924000 9.7022414
3.925000 9.6962355
3.926000 9.6891597
3.927000 9.6810095
3.928000 9.6717797
3.929000 9.6614651
3.930000 9.650062
3.931000 9.637565200000001
3.932000 9.6239701
3.933000 9.6092731
3.934000 9.5934696
3.935000 9.5765553
3.936000 9.5585257
3.937000 9.5393769
3.938000 9.519105399999999
3.939000 9.4977073
3.940000 9.475179
3.941000 9.451517500000001
3.942000 9.4267182
3.943000 9.400779
3.944000 9.3736961
3.945000 9.3454666
3.946000 9.3160875
3.947000 9.285555800000001
3.948000 9.2538692
3.949000 9.221024799999999
3.950000 9.187021099999999
3.951000 9.1518551
3.952000 9.1155253
3.953000 9.0780295
3.954000 9.0393655
3.955000 8.9995325
3.956000 8.9585282
3.957000 8.9163512
3.958000 8.8730007
3.959000 8.8284753
3.960000 8.7827742
3.961000 8.7358959
3.962000 8.6878397
3.963000 8.6386047
3.964000 8.588191100000001
3.965000 8.536598099999999
3.966000 8.4838249
3.967000 8.4298708
3.968000 8.374736500000001
3.969000 8.3184212
3.970000 8.2609259
3.971000 8.2022503
3.972000 8.1423946
3.973000 8.081358700000001
3.974000 8.0191441
3.975000 7.9557508
3.976000 7.8911804000000005
3.977000 7.825433499999999
3.978000 7.7585109
3.979000 7.690414
3.980000 7.621144500000001
3.981000 7.5507037
3.982000 7.4790932
3.983000 7.406315199999999
3.984000 7.3323712
3.985000 7.2572640999999996
3.986000 7.1809955
3.987000 7.1035683
3.988000 7.0249856
3.989000 6.945249400000001
3.990000 6.864363
3.991000 6.782329099999999
3.992000 6.699150800000001
3.993000 6.6148318
3.994000 6.5293752
3.995000 6.4427853
3.996000 6.3550651
3.997000 6.2662192
3.998000 6.1762508
3.999000 6.0851641
4.000000 5.9929635
4.001000 5.899653600000001
4.002000 5.8052383
4.003000 5.7097226
4.004000 5.613111
4.005000 5.5154084999999995
4.006000 5.4166202
4.007000 5.3167507
4.008000 5.2158054
4.009000 5.1137898
4.010000 5.0107092
4.011000 4.906569
4.012000 4.8013753999999995
4.013000 4.6951339
4.014000 4.5878507
4.015000 4.4795319
4.016000 4.3701842
4.017000 4.2598136
4.018000 4.148427
4.019000 4.0360309
4.020000 3.9226323
4.021000 3.8082383999999996
4.022000 3.6928560999999998
4.023000 3.5764933
4.024000 3.4591570000000003
4.025000 3.3408549
4.026000 3.2215949
4.027000 3.1013848
4.028000 2.9802326
4.029000 2.8581465
4.030000 2.7351348
4.031000 2.6112057
4.032000 2.4863679
4.033000 2.3606296999999996
4.034000 2.234
4.035000 2.1064876
4.036000 1.9781014
4.037000 1.8488504
4.038000 1.7187437
4.039000 1.5877906000000002
4.040000 1.4560005
4.041000 1.3233827
4.042000 1.1899469
4.043000 1.0557028
4.044000 0.9206603299999999
4.045000 0.7848292600000001
4.046000 0.6482197399999999
4.047000 0.51084193
4.048000 0.37270621000000004
4.049000 0.23382308
4.050000 0.094203145
4.051000 -0.046142866000000005
4.052000 -0.18720407
4.053000 -0.3289694
4.054000 -0.47142771
4.055000 -0.6145676600000001
4.056000 -0.7583777899999999
4.057000 -0.9028465499999999
4.058000 -1.0479622
4.059000 -1.1937128
4.060000 -1.3400866
4.061000 -1.4870713
4.062000 -1.6346550000000002
4.063000 -1.782825
4.064000 -1.9315692
4.065000 -2.0808749
4.066000 -2.2307297
4.067000 -2.381121
4.068000 -2.5320359
4.069000 -2.6834615
4.070000 -2.8353849
4.071000 -2.9877933
4.072000 -3.1406734
4.073000 -3.2940123000000003
4.074000 -3.4477968
4.075000 -3.6020137
4.076000 -3.7566493999999997
4.077000 -3.9116907999999997
4.078000 -4.0671241
4.079000 -4.2229362
4.080000 -4.379112999999999
4.081000 -4.5356411
4.082000 -4.6925064
4.083000 -4.8496954
4.084000 -5.0071936
4.085000 -5.1649872
4.086000 -5.3230621
4.087000 -5.4814037
4.088000 -5.6399979
4.089000 -5.7988301
4.090000 -5.9578855
4.091000 -6.1171494
4.092000 -6.2766068
4.093000 -6.4362429
4.094000 -6.596043
4.095000 -6.755991999999999
4.096000 -6.9160745
4.097000 -7.0762746000000005
4.098000 -7.2365776
4.099000 -7.396968499999999
4.100000 -7.557430900000001
4.101000 -7.7179499
4.102000 -7.8785099
4.103000 -8.039094500000001
4.104000 -8.1996888
4.105000 -8.3602764
4.106000 -8.5208423
4.107000 -8.681370300000001
4.108000 -8.8418439
4.109000 -9.0022482
4.110000 -9.162566799999999
4.111000 -9.3227841
4.112000 -9.4828837
4.113000 -9.642849100000001
4.114000 -9.802665600000001
4.115000 -9.9623159
4.116000 -10.12178
4.117000 -10.28105
4.118000 -10.440109999999999
4.119000 -10.598939999999999
4.120000 -10.75751
4.121000 -10.91583
4.122000 -11.07386
4.123000 -11.2316
4.124000 -11.38903
4.125000 -11.54613
4.126000 -11.70288
4.127000 -11.859269999999999
4.128000 -12.01528
4.129000 -12.1709
4.130000 -12.3261
4.131000 -12.480879999999999
4.132000 -12.635209999999999
4.133000 -12.789069999999999
4.134000 -12.94246
4.135000 -13.09535
4.136000 -13.247729999999999
4.137000 -13.399569999999999
4.138000 -13.550870000000002
4.139000 -13.70161
4.140000 -13.85177
4.141000 -14.001330000000001
4.142000 -14.15028
4.143000 -14.2986
4.144000 -14.44627
4.145000 -14.59327
4.146000 -14.7396
4.147000 -14.88523
4.148000 -15.03015
4.149000 -15.17433
4.150000 -15.31777
4.151000 -15.46045
4.152000 -15.602350000000001
4.153000 -15.743450000000001
4.154000 -15.883729999999998
4.155000 -16.02319
4.156000 -16.16181
4.157000 -16.29956
4.158000 -16.436429999999998
4.159000 -16.572400000000002
4.160000 -16.70747
4.161000 -16.841610000000003
4.162000 -16.974800000000002
4.163000 -17.10703
4.164000 -17.23828
4.165000 -17.36854
4.166000 -17.497799999999998
4.167000 -17.62602
4.168000 -17.7532
4.169000 -17.87933
4.170000 -18.00438
4.171000 -18.12834
4.172000 -18.25119
4.173000 -18.37293
4.174000 -18.49352
4.175000 -18.61296
4.176000 -18.73123
4.177000 -18.848319999999998
4.178000 -18.9642
4.179000 -19.078870000000002
4.180000 -19.192310000000003
4.181000 -19.30451
4.182000 -19.41544
4.183000 -19.52509
4.184000 -19.63346
4.185000 -19.74052
4.186000 -19.846259999999997
4.187000 -19.95066
4.188000 -20.05371
4.189000 -20.1554
4.190000 -20.25571
4.191000 -20.35463
4.192000 -20.45214
4.193000 -20.54822
4.194000 -20.64287
4.195000 -20.73607
4.196000 -20.82781
4.197000 -20.91806
4.198000 -21.00683
4.199000 -21.094089999999998
4.200000 -21.17982
4.201000 -21.26403
4.202000 -21.34669
4.203000 -21.42778
4.204000 -21.50731
4.205000 -21.585250000000002
4.206000 -21.66158
4.207000 -21.73631
4.208000 -21.80941
4.209000 -21.880869999999998
4.210000 -21.95068
4.211000 -22.01883
4.212000 -22.0853
4.213000 -22.15008
4.214000 -22.213169999999998
4.215000 -22.274540000000002
4.216000 -22.33419
4.217000 -22.392110000000002
4.218000 -22.44828
4.219000 -22.5027
4.220000 -22.55535
4.221000 -22.60622
4.222000 -22.65531
4.223000 -22.70259
4.224000 -22.748070000000002
4.225000 -22.791729999999998
4.226000 -22.83356
4.227000 -22.873540000000002
4.228000 -22.91168
4.229000 -22.94797
4.230000 -22.98238
4.231000 -23.01491
4.232000 -23.045560000000002
4.233000 -23.07432
4.234000 -23.10116
4.235000 -23.1261
4.236000 -23.14911
4.237000 -23.170189999999998
4.238000 -23.189329999999998
4.239000 -23.20652
4.240000 -23.22176
4.241000 -23.235030000000002
4.242000 -23.24633
4.243000 -23.25566
4.244000 -23.26299
4.245000 -23.268330000000002
4.246000 -23.27168
4.247000 -23.27301
4.248000 -23.27233
4.249000 -23.26963
4.250000 -23.26491
4.251000 -23.25815
4.252000 -23.24935
4.253000 -23.238519999999998
4.254000 -23.22563
4.255000 -23.21069
4.256000 -23.19369
4.257000 -23.17462
4.258000 -23.153489999999998
4.259000 -23.13028
4.260000 -23.105
4.261000 -23.07764
4.262000 -23.048199999999998
4.263000 -23.01666
4.264000 -22.98304
4.265000 -22.947319999999998
4.266000 -22.909499999999998
4.267000 -22.86958
4.268000 -22.82756
4.269000 -22.78343
4.270000 -22.73719
4.271000 -22.68885
4.272000 -22.63839
4.273000 -22.585820000000002
4.274000 -22.531129999999997
4.275000 -22.47432
4.276000 -22.415399999999998
4.277000 -22.35436
4.278000 -22.29119
4.279000 -22.22591
4.280000 -22.15851
4.281000 -22.08898
4.282000 -22.01734
4.283000 -21.94357
4.284000 -21.86769
4.285000 -21.78969
4.286000 -21.70957
4.287000 -21.62734
4.288000 -21.54299
4.289000 -21.456529999999997
4.290000 -21.36797
4.291000 -21.277289999999997
4.292000 -21.18451
4.293000 -21.08963
4.294000 -20.99264
4.295000 -20.89357
4.296000 -20.7924
4.297000 -20.689140000000002
4.298000 -20.58379
4.299000 -20.47637
4.300000 -20.366870000000002
4.301000 -20.255300000000002
4.302000 -20.14166
4.303000 -20.02596
4.304000 -19.9082
4.305000 -19.78839
4.306000 -19.666529999999998
4.307000 -19.54263
4.308000 -19.416700000000002
4.309000 -19.288739999999997
4.310000 -19.158749999999998
4.311000 -19.02675
4.312000 -18.89274
4.313000 -18.756719999999998
4.314000 -18.61872
4.315000 -18.478720000000003
4.316000 -18.336740000000002
4.317000 -18.19279
4.318000 -18.046870000000002
4.319000 -17.899
4.320000 -17.74918
4.321000 -17.59742
4.322000 -17.44374
4.323000 -17.28813
4.324000 -17.1306
4.325000 -16.97118
4.326000 -16.80987
4.327000 -16.64667
4.328000 -16.4816
4.329000 -16.31467
4.330000 -16.145889999999998
4.331000 -15.97527
4.332000 -15.80282
4.333000 -15.62856
4.334000 -15.45249
4.335000 -15.27462
4.336000 -15.09498
4.337000 -14.913570000000002
4.338000 -14.7304
4.339000 -14.54548
4.340000 -14.35884
4.341000 -14.170469999999998
4.342000 -13.98041
4.343000 -13.78864
4.344000 -13.59521
4.345000 -13.400110000000002
4.346000 -13.20336
4.347000 -13.004969999999998
4.348000 -12.804960000000001
4.349000 -12.603349999999999
4.350000 -12.40014
4.351000 -12.195359999999999
4.352000 -11.98902
4.353000 -11.78113
4.354000 -11.57171
4.355000 -11.36077
4.356000 -11.14834
4.357000 -10.93443
4.358000 -10.71905
4.359000 -10.50222
4.360000 -10.28396
4.361000 -10.06428
4.362000 -9.843204199999999
4.363000 -9.620747
4.364000 -9.3969256
4.365000 -9.1717578
4.366000 -8.9452617
4.367000 -8.717454199999999
4.368000 -8.4883541
4.369000 -8.257979899999999
4.370000 -8.0263495
4.371000 -7.7934824
4.372000 -7.5593963
4.373000 -7.3241107
4.374000 -7.087644899999999
4.375000 -6.850017599999999
4.376000 -6.6112489
4.377000 -6.371358000000001
4.378000 -6.1303645
4.379000 -5.888288500000001
4.380000 -5.6451499
4.381000 -5.4009695
4.382000 -5.1557675
4.383000 -4.9095646
4.384000 -4.6623811
4.385000 -4.4142384
4.386000 -4.1651577
4.387000 -3.9151598
4.388000 -3.6642663
4.389000 -3.4124989
4.390000 -3.1598788000000004
4.391000 -2.9064281000000003
4.392000 -2.6521686
4.393000 -2.3971226000000003
4.394000 -2.141312
4.395000 -1.884759
4.396000 -1.6274862
4.397000 -1.369516
4.398000 -1.1108708999999999
4.399000 -0.8515738
4.400000 -0.59164739
4.401000 -0.33111461000000003
4.402000 -0.069998443
4.403000 0.19167800000000002
4.404000 0.45389151
4.405000 0.71661887
4.406000 0.97983666
4.407000 1.2435214
4.408000 1.5076495
4.409000 1.7721972999999998
4.410000 2.0371413
4.411000 2.3024573999999998
4.412000 2.5681217999999997
4.413000 2.8341105
4.414000 3.1003995
4.415000 3.3669646999999996
4.416000 3.6337819000000002
4.417000 3.9008267
4.418000 4.1680746
4.419000 4.4355012
4.420000 4.7030821
4.421000 4.9707931
4.422000 5.238609
4.423000 5.5065054
4.424000 5.7744574
4.425000 6.0424399
4.426000 6.3104279
4.427000 6.578397
4.428000 6.8463221
4.429000 7.1141779000000005
4.430000 7.381939099999999
4.431000 7.6495811
4.432000 7.9170777999999995
4.433000 8.1844047
4.434000 8.451536299999999
4.435000 8.7184466
4.436000 8.9851111
4.437000 9.2515044
4.438000 9.5176004
4.439000 9.7833745
4.440000 10.0488
4.441000 10.313849999999999
4.442000 10.578510000000001
4.443000 10.84274
4.444000 11.10652
4.445000 11.36982
4.446000 11.632620000000001
4.447000 11.8949
4.448000 12.15662
4.449000 12.41777
4.450000 12.678320000000001
4.451000 12.93823
4.452000 13.197500000000002
4.453000 13.45608
4.454000 13.71396
4.455000 13.971110000000001
4.456000 14.227509999999999
4.457000 14.48312
4.458000 14.737929999999999
4.459000 14.99191
4.460000 15.245040000000001
4.461000 15.49728
4.462000 15.748619999999999
4.463000 15.99903
4.464000 16.24848
4.465000 16.49695
4.466000 16.744419999999998
4.467000 16.990859999999998
4.468000 17.23624
4.469000 17.48055
4.470000 17.72375
4.471000 17.96582
4.472000 18.20674
4.473000 18.446489999999997
4.474000 18.68504
4.475000 18.922359999999998
4.476000 19.158430000000003
4.477000 19.39323
4.478000 19.626730000000002
4.479000 19.858909999999998
4.480000 20.089750000000002
4.481000 20.319219999999998
4.482000 20.5473
4.483000 20.77396
4.484000 20.99918
4.485000 21.22293
4.486000 21.44521
4.487000 21.66597
4.488000 21.885199999999998
4.489000 22.10287
4.490000 22.318959999999997
4.491000 22.53345
4.492000 22.74632
4.493000 22.95754
4.494000 23.16709
4.495000 23.37495
4.496000 23.5811
4.497000 23.785510000000002
4.498000 23.98816
4.499000 24.18903
4.500000 24.388109999999998
4.501000 24.58536
4.502000 24.78077
4.503000 24.97431
4.504000 25.165979999999998
4.505000 25.355729999999998
4.506000 25.54356
4.507000 25.729439999999997
4.508000 25.91336
4.509000 26.09529
4.510000 26.275219999999997
4.511000 26.453120000000002
4.512000 26.628980000000002
4.513000 26.80277
4.514000 26.97448
4.515000 27.14408
4.516000 27.311570000000003
4.517000 27.47692
4.518000 27.6401
4.519000 27.80111
4.520000 27.95992
4.521000 28.11653
4.522000 28.270899999999997
4.523000 28.423019999999998
4.524000 28.57288
4.525000 28.720449999999996
4.526000 28.86572
4.527000 29.00868
4.528000 29.1493
4.529000 29.287580000000002
4.530000 29.42348
4.531000 29.557
4.532000 29.68813
4.533000 29.81684
4.534000 29.94313
4.535000 30.066969999999998
4.536000 30.188350000000003
4.537000 30.307260000000003
4.538000 30.423679999999997
4.539000 30.537599999999998
4.540000 30.648999999999997
4.541000 30.757869999999997
4.542000 30.864209999999996
4.543000 30.96798
4.544000 31.069190000000003
4.545000 31.167810000000003
4.546000 31.26384
4.547000 31.35727
4.548000 31.44808
4.549000 31.53625
4.550000 31.62179
4.551000 31.704680000000003
4.552000 31.7849
4.553000 31.86245
4.554000 31.937310000000004
4.555000 32.00948
4.556000 32.07894
4.557000 32.14569
4.558000 32.20971
4.559000 32.271
4.560000 32.329550000000005
4.561000 32.38534
4.562000 32.43838
4.563000 32.48865
4.564000 32.53614
4.565000 32.58085
4.566000 32.62276
4.567000 32.66188
4.568000 32.6982
4.569000 32.731700000000004
4.570000 32.76238
4.571000 32.79024
4.572000 32.815270000000005
4.573000 32.83747
4.574000 32.85682
4.575000 32.87333
4.576000 32.88699
4.577000 32.8978
4.578000 32.90575
4.579000 32.910830000000004
4.580000 32.91306
4.581000 32.912409999999994
4.582000 32.90889
4.583000 32.9025
4.584000 32.89324
4.585000 32.88109
4.586000 32.86607
4.587000 32.84816
4.588000 32.82738
4.589000 32.80371
4.590000 32.77715
4.591000 32.747710000000005
4.592000 32.715379999999996
4.593000 32.68017
4.594000 32.642070000000004
4.595000 32.60109
4.596000 32.55723
4.597000 32.51048
4.598000 32.46085
4.599000 32.40834
4.600000 32.35295
4.601000 32.294689999999996
4.602000 32.23356
4.603000 32.16955
4.604000 32.10268
4.605000 32.03295
4.606000 31.960359999999998
4.607000 31.884909999999998
4.608000 31.806610000000003
4.609000 31.72547
4.610000 31.64149
4.611000 31.55467
4.612000 31.46502
4.613000 31.37256
4.614000 31.27727
4.615000 31.17917
4.616000 31.078280000000003
4.617000 30.974580000000003
4.618000 30.8681
4.619000 30.75883
4.620000 30.646800000000002
4.621000 30.531999999999996
4.622000 30.41444
4.623000 30.294130000000003
4.624000 30.17109
4.625000 30.045319999999997
4.626000 29.91683
4.627000 29.78563
4.628000 29.651729999999997
4.629000 29.515140000000002
4.630000 29.37587
4.631000 29.233940000000004
4.632000 29.089340000000004
4.633000 28.94211
4.634000 28.792240000000003
4.635000 28.639750000000003
4.636000 28.484650000000002
4.637000 28.32696
4.638000 28.16668
4.639000 28.00383
4.640000 27.83843
4.641000 27.670479999999998
4.642000 27.500010000000003
4.643000 27.32702
4.644000 27.15154
4.645000 26.973570000000002
4.646000 26.793129999999998
4.647000 26.61024
4.648000 26.42491
4.649000 26.23716
4.650000 26.046999999999997
4.651000 25.854460000000003
4.652000 25.659539999999996
4.653000 25.462269999999997
4.654000 25.262659999999997
4.655000 25.06074
4.656000 24.85651
4.657000 24.65
4.658000 24.44122
4.659000 24.23019
4.660000 24.01694
4.661000 23.80147
4.662000 23.58382
4.663000 23.36399
4.664000 23.14201
4.665000 22.9179
4.666000 22.69167
4.667000 22.463350000000002
4.668000 22.23296
4.669000 22.000510000000002
4.670000 21.76604
4.671000 21.52955
4.672000 21.29108
4.673000 21.05063
4.674000 20.80825
4.675000 20.56393
4.676000 20.31772
4.677000 20.06963
4.678000 19.81968
4.679000 19.567899999999998
4.680000 19.314310000000003
4.681000 19.05894
4.682000 18.8018
4.683000 18.54293
4.684000 18.28234
4.685000 18.020059999999997
4.686000 17.75611
4.687000 17.49053
4.688000 17.22333
4.689000 16.95454
4.690000 16.68418
4.691000 16.41229
4.692000 16.13888
4.693000 15.86399
4.694000 15.587629999999999
4.695000 15.30983
4.696000 15.03063
4.697000 14.75004
4.698000 14.46809
4.699000 14.18481
4.700000 13.90022
4.701000 13.61436
4.702000 13.32725
4.703000 13.038910000000001
4.704000 12.749369999999999
4.705000 12.45866
4.706000 12.16681
4.707000 11.87385
4.708000 11.57979
4.709000 11.28468
4.710000 10.98853
4.711000 10.69139
4.712000 10.39326
4.713000 10.09419
4.714000 9.7942024
4.715000 9.4933249
4.716000 9.1915876
4.717000 8.8890187
4.718000 8.585649
4.719000 8.2815066
4.720000 7.9766214
4.721000 7.6710232000000005
4.722000 7.364741700000001
4.723000 7.0578068
4.724000 6.7502484
4.725000 6.4420961
4.726000 6.1333804999999995
4.727000 5.8241311
4.728000 5.5143781
4.729000 5.2041519
4.730000 4.8934825
4.731000 4.5823998999999995
4.732000 4.2709347
4.733000 3.9591166999999996
4.734000 3.6469769
4.735000 3.334545
4.736000 3.0218516
4.737000 2.7089272
4.738000 2.395802
4.739000 2.0825068
4.740000 1.7690718
4.741000 1.455528
4.742000 1.1419059
4.743000 0.82823616
4.744000 0.5145495299999999
4.745000 0.20087686999999999
4.746000 -0.11275093
4.747000 -0.42630294
4.748000 -0.7397482200000001
4.749000 -1.0530557
4.750000 -1.3661944000000001
4.751000 -1.6791333
4.752000 -1.9918410000000002
4.753000 -2.3042867
4.754000 -2.6164392000000003
4.755000 -2.9282674
4.756000 -3.2397401
4.757000 -3.5508263999999996
4.758000 -3.8614951
4.759000 -4.1717153
4.760000 -4.4814561
4.761000 -4.7906864
4.762000 -5.0993755
4.763000 -5.4074928
4.764000 -5.7150073
4.765000 -6.0218886
4.766000 -6.3281059
4.767000 -6.633628900000001
4.768000 -6.938427699999999
4.769000 -7.242471
4.770000 -7.545729
4.771000 -7.8481719000000005
4.772000 -8.1497692
4.773000 -8.4504902
4.774000 -8.7503061
4.775000 -9.0491861
4.776000 -9.3471006
4.777000 -9.6440196
4.778000 -9.9399135
4.779000 -10.23475
4.780000 -10.52851
4.781000 -10.82115
4.782000 -11.11264
4.783000 -11.40297
4.784000 -11.69209
4.785000 -11.97998
4.786000 -12.2666
4.787000 -12.55194
4.788000 -12.835959999999998
4.789000 -13.11862
4.790000 -13.39991
4.791000 -13.6798
4.792000 -13.95825
4.793000 -14.235229999999998
4.794000 -14.510729999999999
4.795000 -14.7847
4.796000 -15.057129999999999
4.797000 -15.32798
4.798000 -15.597230000000001
4.799000 -15.86485
4.800000 -16.13081
4.801000 -16.39509
4.802000 -16.65765
4.803000 -16.91848
4.804000 -17.17755
4.805000 -17.434820000000002
4.806000 -17.69028
4.807000 -17.94389
4.808000 -18.195639999999997
4.809000 -18.44549
4.810000 -18.69343
4.811000 -18.939420000000002
4.812000 -19.183439999999997
4.813000 -19.42547
4.814000 -19.66547
4.815000 -19.90344
4.816000 -20.13933
4.817000 -20.37314
4.818000 -20.60482
4.819000 -20.83437
4.820000 -21.06175
4.821000 -21.286939999999998
4.822000 -21.509919999999997
4.823000 -21.73066
4.824000 -21.94915
4.825000 -22.16536
4.826000 -22.379260000000002
4.827000 -22.59083
4.828000 -22.80006
4.829000 -23.00692
4.830000 -23.21139
4.831000 -23.413439999999998
4.832000 -23.61306
4.833000 -23.810229999999997
4.834000 -24.00492
4.835000 -24.19711
4.836000 -24.38679
4.837000 -24.57394
4.838000 -24.75853
4.839000 -24.94054
4.840000 -25.119970000000002
4.841000 -25.29679
4.842000 -25.470979999999997
4.843000 -25.64252
4.844000 -25.811400000000003
4.845000 -25.97759
4.846000 -26.14109
4.847000 -26.30188
4.848000 -26.45993
4.849000 -26.61523
4.850000 -26.767770000000002
4.851000 -26.91753
4.852000 -27.064490000000003
4.853000 -27.20864
4.854000 -27.34996
4.855000 -27.488449999999997
4.856000 -27.62407
4.857000 -27.75683
4.858000 -27.886699999999998
4.859000 -28.01368
4.860000 -28.13774
4.861000 -28.25887
4.862000 -28.37707
4.863000 -28.49231
4.864000 -28.60459
4.865000 -28.7139
4.866000 -28.820220000000003
4.867000 -28.92354
4.868000 -29.02384
4.869000 -29.12113
4.870000 -29.215390000000003
4.871000 -29.30661
4.872000 -29.394769999999998
4.873000 -29.47988
4.874000 -29.561920000000004
4.875000 -29.640870000000003
4.876000 -29.716749999999998
4.877000 -29.789520000000003
4.878000 -29.8592
4.879000 -29.92576
4.880000 -29.98921
4.881000 -30.049540000000004
4.882000 -30.10674
4.883000 -30.1608
4.884000 -30.211719999999996
4.885000 -30.25949
4.886000 -30.30411
4.887000 -30.34557
4.888000 -30.38387
4.889000 -30.419
4.890000 -30.45096
4.891000 -30.47974
4.892000 -30.505349999999996
4.893000 -30.52778
4.894000 -30.547029999999996
4.895000 -30.56308
4.896000 -30.575950000000002
4.897000 -30.585630000000002
4.898000 -30.59212
4.899000 -30.59542
4.900000 -30.595519999999997
4.901000 -30.592429999999997
4.902000 -30.58614
4.903000 -30.57666
4.904000 -30.564000000000004
4.905000 -30.54813
4.906000 -30.529079999999997
4.907000 -30.506850000000004
4.908000 -30.481419999999996
4.909000 -30.452810000000003
4.910000 -30.42103
4.911000 -30.386059999999997
4.912000 -30.34793
4.913000 -30.306620000000002
4.914000 -30.26215
4.915000 -30.21452
4.916000 -30.16373
4.917000 -30.109799999999996
4.918000 -30.052709999999998
4.919000 -29.99249
4.920000 -29.929139999999997
4.921000 -29.86266
4.922000 -29.79306
4.923000 -29.72035
4.924000 -29.644530000000003
4.925000 -29.56561
4.926000 -29.48361
4.927000 -29.39852
4.928000 -29.310360000000003
4.929000 -29.21914
4.930000 -29.12486
4.931000 -29.027540000000002
4.932000 -28.927190000000003
4.933000 -28.8238
4.934000 -28.717409999999997
4.935000 -28.60801
4.936000 -28.49562
4.937000 -28.38025
4.938000 -28.26192
4.939000 -28.14063
4.940000 -28.01639
4.941000 -27.889229999999998
4.942000 -27.759149999999998
4.943000 -27.62616
4.944000 -27.49029
4.945000 -27.351540000000004
4.946000 -27.20993
4.947000 -27.065479999999997
4.948000 -26.9182
4.949000 -26.7681
4.950000 -26.61521
4.951000 -26.459529999999997
4.952000 -26.30109
4.953000 -26.139889999999998
4.954000 -25.975959999999997
4.955000 -25.809320000000003
4.956000 -25.63998
4.957000 -25.46796
4.958000 -25.293280000000003
4.959000 -25.115949999999998
4.960000 -24.936
4.961000 -24.753439999999998
4.962000 -24.56829
4.963000 -24.38057
4.964000 -24.19031
4.965000 -23.99751
4.966000 -23.802200000000003
4.967000 -23.60441
4.968000 -23.40415
4.969000 -23.201430000000002
4.970000 -22.9963
4.971000 -22.78876
4.972000 -22.57883
4.973000 -22.36655
4.974000 -22.15192
4.975000 -21.93498
4.976000 -21.71575
4.977000 -21.49426
4.978000 -21.27051
4.979000 -21.04455
4.980000 -20.816380000000002
4.981000 -20.58605
4.982000 -20.35357
4.983000 -20.11896
4.984000 -19.88226
4.985000 -19.64348
4.986000 -19.40266
4.987000 -19.15982
4.988000 -18.91498
4.989000 -18.66817
4.990000 -18.41942
4.991000 -18.16875
4.992000 -17.91619
4.993000 -17.661769999999997
4.994000 -17.40551
4.995000 -17.14745
4.996000 -16.8876
4.997000 -16.625999999999998
4.998000 -16.36267
4.999000 -16.09764
5.000000 -15.830939999999998
5.001000 -15.562599999999998
5.002000 -15.292639999999999
5.003000 -15.0211
5.004000 -14.748
5.005000 -14.47337
5.006000 -14.19724
5.007000 -13.91964
5.008000 -13.6406
5.009000 -13.36015
5.010000 -13.078319999999998
5.011000 -12.79514
5.012000 -12.51064
5.013000 -12.22485
5.014000 -11.9378
5.015000 -11.649510000000001
5.016000 -11.36004
5.017000 -11.06939
5.018000 -10.77761
5.019000 -10.48473
5.020000 -10.19077
5.021000 -9.895770299999999
5.022000 -9.5997617
5.023000 -9.3027756
5.024000 -9.0048432
5.025000 -8.7059967
5.026000 -8.4062681
5.027000 -8.105690000000001
5.028000 -7.8042939
5.029000 -7.5021118
5.030000 -7.1991764
5.031000 -6.8955198
5.032000 -6.591174
5.033000 -6.2861718
5.034000 -5.9805453
5.035000 -5.6743272
5.036000 -5.3675499
5.037000 -5.0602462
5.038000 -4.7524489
5.039000 -4.444190900000001
5.040000 -4.1355047
5.041000 -3.8264234
5.042000 -3.5169799
5.043000 -3.2072075
5.044000 -2.8971393
5.045000 -2.5868086
5.046000 -2.2762487
5.047000 -1.9654927999999998
5.048000 -1.6545745
5.049000 -1.343527
5.050000 -1.0323839
5.051000 -0.72117876
5.052000 -0.40994505
5.053000 -0.098716258
5.054000 0.2124741
5.055000 0.5235925300000001
5.056000 0.83460547
5.057000 1.1454795
5.058000 1.4561813
5.059000 1.7666776
5.060000 2.0769348
5.061000 2.3869198000000003
5.062000 2.6965994
5.063000 3.0059405
5.064000 3.3149101
5.065000 3.6234748
5.066000 3.9316021
5.067000 4.2392589
5.068000 4.5464125
5.069000 4.8530299
5.070000 5.1590789
5.071000 5.4645263
5.072000 5.7693396
5.073000 6.0734864
5.074000 6.3769341
5.075000 6.679650400000001
5.076000 6.9816031
5.077000 7.282759199999999
5.078000 7.5830869
5.079000 7.8825533000000005
5.080000 8.1811264
5.081000 8.4787741
5.082000 8.775465200000001
5.083000 9.0711668
5.084000 9.365846999999999
5.085000 9.6594736
5.086000 9.9520154
5.087000 10.24344
5.088000 10.53372
5.089000 10.82282
5.090000 11.11071
5.091000 11.397359999999999
5.092000 11.68273
5.093000 11.9668
5.094000 12.24954
5.095000 12.530920000000002
5.096000 12.8109
5.097000 13.08946
5.098000 13.36657
5.099000 13.642190000000001
5.100000 13.916300000000001
5.101000 14.188880000000001
5.102000 14.45988
5.103000 14.72928
5.104000 14.997060000000001
5.105000 15.263180000000002
5.106000 15.52762
5.107000 15.79034
5.108000 16.05133
5.109000 16.31055
5.110000 16.567970000000003
5.111000 16.82358
5.112000 17.07733
5.113000 17.3292
5.114000 17.57918
5.115000 17.82722
5.116000 18.0733
5.117000 18.3174
5.118000 18.55949
5.119000 18.79954
5.120000 19.03753
5.121000 19.27343
5.122000 19.50722
5.123000 19.73887
5.124000 19.96836
5.125000 20.19566
5.126000 20.420749999999998
5.127000 20.64359
5.128000 20.864179999999998
5.129000 21.08249
5.130000 21.29848
5.131000 21.51215
5.132000 21.72346
5.133000 21.932389999999998
5.134000 22.138930000000002
5.135000 22.34305
5.136000 22.544729999999998
5.137000 22.743949999999998
5.138000 22.94068
5.139000 23.13491
5.140000 23.326620000000002
5.141000 23.51578
5.142000 23.70238
5.143000 23.88639
5.144000 24.067800000000002
5.145000 24.24659
5.146000 24.422749999999997
5.147000 24.596239999999998
5.148000 24.767049999999998
5.149000 24.93517
5.150000 25.10058
5.151000 25.26325
5.152000 25.423180000000002
5.153000 25.58034
5.154000 25.73472
5.155000 25.886300000000002
5.156000 26.035059999999998
5.157000 26.180999999999997
5.158000 26.32408
5.159000 26.46431
5.160000 26.60166
5.161000 26.736110000000004
5.162000 26.867659999999997
5.163000 26.996290000000002
5.164000 27.12199
5.165000 27.24474
5.166000 27.36453
5.167000 27.48135
5.168000 27.595190000000002
5.169000 27.70603
5.170000 27.813860000000002
5.171000 27.918680000000002
5.172000 28.020460000000003
5.173000 28.11921
5.174000 28.21491
5.175000 28.30755
5.176000 28.397119999999997
5.177000 28.48362
5.178000 28.56703
5.179000 28.64735
5.180000 28.72458
5.181000 28.79869
5.182000 28.86968
5.183000 28.93756
5.184000 29.002299999999998
5.185000 29.06391
5.186000 29.122379999999996
5.187000 29.1777
5.188000 29.229860000000002
5.189000 29.27887
5.190000 29.32471
5.191000 29.36739
5.192000 29.40689
5.193000 29.443219999999997
5.194000 29.476370000000003
5.195000 29.50633
5.196000 29.53311
5.197000 29.556690000000003
5.198000 29.577090000000002
5.199000 29.5943
5.200000 29.60831
5.201000 29.61912
5.202000 29.62674
5.203000 29.63116
5.204000 29.632389999999997
5.205000 29.63042
5.206000 29.625249999999998
5.207000 29.6169
5.208000 29.60535
5.209000 29.59061
5.210000 29.57269
5.211000 29.55158
5.212000 29.52729
5.213000 29.49982
5.214000 29.46919
5.215000 29.43538
5.216000 29.398410000000002
5.217000 29.358279999999997
5.218000 29.315
5.219000 29.26857
5.220000 29.21899
5.221000 29.16628
5.222000 29.110429999999997
5.223000 29.051470000000002
5.224000 28.989379999999997
5.225000 28.92419
5.226000 28.855890000000002
5.227000 28.7845
5.228000 28.710010000000004
5.229000 28.63245
5.230000 28.55182
5.231000 28.468130000000002
5.232000 28.38139
5.233000 28.2916
5.234000 28.19878
5.235000 28.10295
5.236000 28.004089999999998
5.237000 27.902250000000002
5.238000 27.79741
5.239000 27.689589999999995
5.240000 27.578819999999997
5.241000 27.465089999999996
5.242000 27.34842
5.243000 27.22883
5.244000 27.10633
5.245000 26.980929999999997
5.246000 26.85265
5.247000 26.72151
5.248000 26.587509999999998
5.249000 26.45068
5.250000 26.311020000000003
5.251000 26.168560000000003
5.252000 26.02332
5.253000 25.875300000000003
5.254000 25.724520000000002
5.255000 25.57101
5.256000 25.414769999999997
5.257000 25.255830000000003
5.258000 25.09421
5.259000 24.92991
5.260000 24.76297
5.261000 24.59339
5.262000 24.42121
5.263000 24.24642
5.264000 24.06906
5.265000 23.88915
5.266000 23.7067
5.267000 23.521739999999998
5.268000 23.33428
5.269000 23.14434
5.270000 22.95195
5.271000 22.75713
5.272000 22.5599
5.273000 22.36028
5.274000 22.15829
5.275000 21.95396
5.276000 21.7473
5.277000 21.53835
5.278000 21.32712
5.279000 21.11364
5.280000 20.89792
5.281000 20.68001
5.282000 20.45991
5.283000 20.237659999999998
5.284000 20.01328
5.285000 19.78679
5.286000 19.558220000000002
5.287000 19.3276
5.288000 19.09495
5.289000 18.86029
5.290000 18.62365
5.291000 18.38506
5.292000 18.144550000000002
5.293000 17.90213
5.294000 17.65784
5.295000 17.4117
5.296000 17.16374
5.297000 16.913990000000002
5.298000 16.66247
5.299000 16.4092
5.300000 16.15423
5.301000 15.89757
5.302000 15.63926
5.303000 15.379309999999998
5.304000 15.117759999999999
5.305000 14.85464
5.306000 14.58997
5.307000 14.32379
5.308000 14.05612
5.309000 13.78699
5.310000 13.516429999999998
5.311000 13.24447
5.312000 12.971150000000002
5.313000 12.69648
5.314000 12.420499999999999
5.315000 12.14325
5.316000 11.86474
5.317000 11.58502
5.318000 11.304110000000001
5.319000 11.02205
5.320000 10.73885
5.321000 10.45457
5.322000 10.16922
5.323000 9.882833100000001
5.324000 9.5954485
5.325000 9.307093199999999
5.326000 9.017799
5.327000 8.7275967
5.328000 8.4365182
5.329000 8.144594
5.330000 7.8518555
5.331000 7.5583339
5.332000 7.264060499999999
5.333000 6.9690674999999995
5.334000 6.673385199999999
5.335000 6.3770458
5.336000 6.0800802
5.337000 5.78252
5.338000 5.4843969999999995
5.339000 5.1857427
5.340000 4.8865888
5.341000 4.5869671
5.342000 4.2869091
5.343000 3.9864472999999996
5.344000 3.6856133
5.345000 3.3844393
5.346000 3.0829575
5.347000 2.7812002
5.348000 2.4791997
5.349000 2.1769884999999998
5.350000 1.8745989
5.351000 1.5720634
5.352000 1.2694146
5.353000 0.96668499
5.354000 0.66390717
5.355000 0.36111367
5.356000 0.058337004
5.357000 -0.24439031
5.358000 -0.54703583
5.359000 -0.84956726
5.360000 -1.1519522
5.361000 -1.4541585
5.362000 -1.756154
5.363000 -2.0579066
5.364000 -2.3593845
5.365000 -2.6605558
5.366000 -2.9613886
5.367000 -3.2618515
5.368000 -3.5619128
5.369000 -3.8615413000000003
5.370000 -4.1607052
5.371000 -4.4593737
5.372000 -4.757515
5.373000 -5.0550986
5.374000 -5.3520933
5.375000 -5.648467699999999
5.376000 -5.9441913
5.377000 -6.2392332
5.378000 -6.533562399999999
5.379000 -6.8271481
5.380000 -7.1199596000000005
5.381000 -7.4119665
5.382000 -7.703138099999999
5.383000 -7.9934441
5.384000 -8.282853699999999
5.385000 -8.5713372
5.386000 -8.858864
5.387000 -9.145403700000001
5.388000 -9.430927
5.389000 -9.7154036
5.390000 -9.9988036
5.391000 -10.2811
5.392000 -10.56226
5.393000 -10.84225
5.394000 -11.12105
5.395000 -11.39862
5.396000 -11.67495
5.397000 -11.949990000000001
5.398000 -12.22373
5.399000 -12.49612
5.400000 -12.76716
5.401000 -13.036800000000001
5.402000 -13.30502
5.403000 -13.57179
5.404000 -13.83709
5.405000 -14.100879999999998
5.406000 -14.36315
5.407000 -14.62386
5.408000 -14.88299
5.409000 -15.140509999999999
5.410000 -15.3964
5.411000 -15.650620000000002
5.412000 -15.90316
5.413000 -16.15398
5.414000 -16.40307
5.415000 -16.6504
5.416000 -16.89593
5.417000 -17.13966
5.418000 -17.38154
5.419000 -17.62156
5.420000 -17.8597
5.421000 -18.09592
5.422000 -18.33021
5.423000 -18.56254
5.424000 -18.79288
5.425000 -19.02122
5.426000 -19.247529999999998
5.427000 -19.47179
5.428000 -19.69398
5.429000 -19.91407
5.430000 -20.13204
5.431000 -20.34787
5.432000 -20.56154
5.433000 -20.77302
5.434000 -20.982300000000002
5.435000 -21.189359999999997
5.436000 -21.39418
5.437000 -21.59673
5.438000 -21.797
5.439000 -21.99496
5.440000 -22.19061
5.441000 -22.38391
5.442000 -22.57486
5.443000 -22.76343
5.444000 -22.9496
5.445000 -23.13337
5.446000 -23.3147
5.447000 -23.49358
5.448000 -23.669999999999998
5.449000 -23.84393
5.450000 -24.01537
5.451000 -24.18429
5.452000 -24.35068
5.453000 -24.51452
5.454000 -24.6758
5.455000 -24.834500000000002
5.456000 -24.99061
5.457000 -25.1441
5.458000 -25.29498
5.459000 -25.44321
5.460000 -25.5888
5.461000 -25.731720000000003
5.462000 -25.871959999999998
5.463000 -26.009510000000002
5.464000 -26.14436
5.465000 -26.276490000000003
5.466000 -26.40589
5.467000 -26.53255
5.468000 -26.65646
5.469000 -26.777610000000003
5.470000 -26.895989999999998
5.471000 -27.01159
5.472000 -27.12439
5.473000 -27.234399999999997
5.474000 -27.34159
5.475000 -27.445960000000003
5.476000 -27.547509999999996
5.477000 -27.64622
5.478000 -27.74208
5.479000 -27.83509
5.480000 -27.925250000000002
5.481000 -28.01254
5.482000 -28.09695
5.483000 -28.17849
5.484000 -28.257130000000004
5.485000 -28.33289
5.486000 -28.40575
5.487000 -28.4757
5.488000 -28.54275
5.489000 -28.60689
5.490000 -28.668100000000003
5.491000 -28.7264
5.492000 -28.781760000000002
5.493000 -28.8342
5.494000 -28.8837
5.495000 -28.930270000000004
5.496000 -28.973900000000004
5.497000 -29.014590000000002
5.498000 -29.052339999999997
5.499000 -29.08714
5.500000 -29.11899
5.501000 -29.1479
5.502000 -29.17386
5.503000 -29.196870000000004
5.504000 -29.21694
5.505000 -29.23405
5.506000 -29.248229999999996
5.507000 -29.259459999999997
5.508000 -29.267739999999996
5.509000 -29.273090000000003
5.510000 -29.275489999999998
5.511000 -29.27496
5.512000 -29.2715
5.513000 -29.26511
5.514000 -29.255789999999998
5.515000 -29.243540000000003
5.516000 -29.228379999999998
5.517000 -29.2103
5.518000 -29.189320000000002
5.519000 -29.165419999999997
5.520000 -29.13863
5.521000 -29.10894
5.522000 -29.07636
5.523000 -29.040899999999997
5.524000 -29.00256
5.525000 -28.961350000000003
5.526000 -28.91728
5.527000 -28.87034
5.528000 -28.82056
5.529000 -28.767939999999996
5.530000 -28.712480000000003
5.531000 -28.65419
5.532000 -28.59309
5.533000 -28.529179999999997
5.534000 -28.46247
5.535000 -28.392970000000002
5.536000 -28.32069
5.537000 -28.24565
5.538000 -28.167839999999998
5.539000 -28.087279999999996
5.540000 -28.00399
5.541000 -27.917979999999996
5.542000 -27.82924
5.543000 -27.737810000000003
5.544000 -27.64369
5.545000 -27.54689
5.546000 -27.44744
5.547000 -27.34533
5.548000 -27.240579999999998
5.549000 -27.133210000000002
5.550000 -27.023229999999998
5.551000 -26.910659999999996
5.552000 -26.79551
5.553000 -26.67779
5.554000 -26.55753
5.555000 -26.43472
5.556000 -26.3094
5.557000 -26.181569999999997
5.558000 -26.05125
5.559000 -25.91846
5.560000 -25.78322
5.561000 -25.64553
5.562000 -25.50542
5.563000 -25.36291
5.564000 -25.218
5.565000 -25.07072
5.566000 -24.92109
5.567000 -24.76913
5.568000 -24.614839999999997
5.569000 -24.458260000000003
5.570000 -24.299390000000002
5.571000 -24.138270000000002
5.572000 -23.974899999999998
5.573000 -23.80931
5.574000 -23.64151
5.575000 -23.471539999999997
5.576000 -23.29939
5.577000 -23.12511
5.578000 -22.94871
5.579000 -22.7702
5.580000 -22.58962
5.581000 -22.40697
5.582000 -22.22229
5.583000 -22.03559
5.584000 -21.846899999999998
5.585000 -21.65624
5.586000 -21.463630000000002
5.587000 -21.26909
5.588000 -21.07264
5.589000 -20.874319999999997
5.590000 -20.674129999999998
5.591000 -20.47211
5.592000 -20.26827
5.593000 -20.062640000000002
5.594000 -19.855249999999998
5.595000 -19.64611
5.596000 -19.43525
5.597000 -19.22269
5.598000 -19.00847
5.599000 -18.79259
5.600000 -18.57509
5.601000 -18.35598
5.602000 -18.135299999999997
5.603000 -17.91307
5.604000 -17.68932
5.605000 -17.46406
5.606000 -17.23733
5.607000 -17.00915
5.608000 -16.77954
5.609000 -16.54853
5.610000 -16.31615
5.611000 -16.08242
5.612000 -15.84738
5.613000 -15.611030000000001
5.614000 -15.37342
5.615000 -15.13457
5.616000 -14.894499999999999
5.617000 -14.65324
5.618000 -14.41082
5.619000 -14.167270000000002
5.620000 -13.9226
5.621000 -13.67686
5.622000 -13.43006
5.623000 -13.18223
5.624000 -12.9334
5.625000 -12.6836
5.626000 -12.43284
5.627000 -12.18117
5.628000 -11.92861
5.629000 -11.675180000000001
5.630000 -11.42091
5.631000 -11.16582
5.632000 -10.90995
5.633000 -10.65333
5.634000 -10.39597
5.635000 -10.13791
5.636000 -9.8791704
5.637000 -9.6197836
5.638000 -9.359775500000001
5.639000 -9.099173500000001
5.640000 -8.8380054
5.641000 -8.5762985
5.642000 -8.3140805
5.643000 -8.0513798
5.644000 -7.788223800000001
5.645000 -7.5246409
5.646000 -7.2606586
5.647000 -6.9963052999999995
5.648000 -6.7316085
5.649000 -6.466596600000001
5.650000 -6.201297800000001
5.651000 -5.9357405000000005
5.652000 -5.6699522
5.653000 -5.4039612
5.654000 -5.1377956000000005
5.655000 -4.8714828
5.656000 -4.6050511
5.657000 -4.3385282
5.658000 -4.0719416
5.659000 -3.8053188000000002
5.660000 -3.5386879
5.661000 -3.2720755999999995
5.662000 -3.0055096
5.663000 -2.7390173
5.664000 -2.4726255
5.665000 -2.2063612999999997
5.666000 -1.9402517000000001
5.667000 -1.6743237000000002
5.668000 -1.4086041
5.669000 -1.1431196
5.670000 -0.8778969799999999
5.671000 -0.6129629
5.672000 -0.34834396
5.673000 -0.08406675799999999
5.674000 0.17984214
5.675000 0.44335625
5.676000 0.7064491
5.677000 0.96909422
5.678000 1.2312653
5.679000 1.4929358
5.680000 1.7540796
5.681000 2.0146702999999997
5.682000 2.2746820000000003
5.683000 2.5340883
5.684000 2.7928635
5.685000 3.0509816
5.686000 3.3084168999999997
5.687000 3.5651434
5.688000 3.8211361
5.689000 4.0763691
5.690000 4.3308176
5.691000 4.5844562
5.692000 4.8372604
5.693000 5.0892051
5.694000 5.340266199999999
5.695000 5.5904191
5.696000 5.8396399
5.697000 6.0879048
5.698000 6.3351899000000005
5.699000 6.5814711
5.700000 6.8267256
5.701000 7.070930300000001
5.702000 7.3140621
5.703000 7.5560972
5.704000 7.797013999999999
5.705000 8.036789299999999
5.706000 8.2754008
5.707000 8.5128255
5.708000 8.7490417
5.709000 8.9840278
5.710000 9.2177607
5.711000 9.4502196
5.712000 9.681382
5.713000 9.9112265
5.714000 10.13973
5.715000 10.36688
5.716000 10.592640000000001
5.717000 10.817
5.718000 11.03993
5.719000 11.26143
5.720000 11.48145
5.721000 11.69999
5.722000 11.91703
5.723000 12.13254
5.724000 12.3465
5.725000 12.558900000000001
5.726000 12.769720000000001
5.727000 12.97893
5.728000 13.186519999999998
5.729000 13.392470000000001
5.730000 13.59676
5.731000 13.79938
5.732000 14.000309999999999
5.733000 14.19952
5.734000 14.397009999999998
5.735000 14.592749999999999
5.736000 14.78673
5.737000 14.978929999999998
5.738000 15.16934
5.739000 15.357940000000001
5.740000 15.54471
5.741000 15.72964
5.742000 15.91272
5.743000 16.09392
5.744000 16.27324
5.745000 16.45066
5.746000 16.626160000000002
5.747000 16.79973
5.748000 16.97136
5.749000 17.141029999999997
5.750000 17.30873
5.751000 17.474439999999998
5.752000 17.63814
5.753000 17.79984
5.754000 17.95951
5.755000 18.117140000000003
5.756000 18.27272
5.757000 18.42623
5.758000 18.577669999999998
5.759000 18.72702
5.760000 18.874270000000003
5.761000 19.01941
5.762000 19.16243
5.763000 19.30331
5.764000 19.44205
5.765000 19.57864
5.766000 19.71306
5.767000 19.845309999999998
5.768000 19.97538
5.769000 20.10326
5.770000 20.22894
5.771000 20.352410000000003
5.772000 20.47367
5.773000 20.5927
5.774000 20.70951
5.775000 20.82407
5.776000 20.93639
5.777000 21.04646
5.778000 21.15427
5.779000 21.25981
5.780000 21.36308
5.781000 21.46408
5.782000 21.56278
5.783000 21.65921
5.784000 21.753330000000002
5.785000 21.84516
5.786000 21.93468
5.787000 22.02189
5.788000 22.10678
5.789000 22.18935
5.790000 22.2696
5.791000 22.34753
5.792000 22.42312
5.793000 22.49637
5.794000 22.56729
5.795000 22.63586
5.796000 22.70209
5.797000 22.76598
5.798000 22.82752
5.799000 22.88671
5.800000 22.943540000000002
5.801000 22.99803
5.802000 23.05016
5.803000 23.09995
5.804000 23.147370000000002
5.805000 23.19245
5.806000 23.23518
5.807000 23.27555
5.808000 23.31357
5.809000 23.349249999999998
5.810000 23.38257
5.811000 23.41356
5.812000 23.4422
5.813000 23.46849
5.814000 23.49245
5.815000 23.51407
5.816000 23.533360000000002
5.817000 23.55032
5.818000 23.56494
5.819000 23.57725
5.820000 23.58723
5.821000 23.59489
5.822000 23.60024
5.823000 23.603270000000002
5.824000 23.604
5.825000 23.60243
5.826000 23.59856
5.827000 23.592399999999998
5.828000 23.583940000000002
5.829000 23.57321
5.830000 23.56019
5.831000 23.5449
5.832000 23.52735
5.833000 23.50754
5.834000 23.48547
5.835000 23.46115
5.836000 23.4346
5.837000 23.40581
5.838000 23.3748
5.839000 23.34157
5.840000 23.30613
5.841000 23.26849
5.842000 23.22866
5.843000 23.18665
5.844000 23.14246
5.845000 23.09611
5.846000 23.04761
5.847000 22.99696
5.848000 22.94418
5.849000 22.88927
5.850000 22.832250000000002
5.851000 22.77312
5.852000 22.7119
5.853000 22.6486
5.854000 22.58322
5.855000 22.51579
5.856000 22.4463
5.857000 22.374769999999998
5.858000 22.301209999999998
5.859000 22.22564
5.860000 22.14806
5.861000 22.068479999999997
5.862000 21.986929999999997
5.863000 21.9034
5.864000 21.817919999999997
5.865000 21.73049
5.866000 21.64112
5.867000 21.54984
5.868000 21.45665
5.869000 21.361559999999997
5.870000 21.26459
5.871000 21.16576
5.872000 21.06507
5.873000 20.96254
5.874000 20.85818
5.875000 20.752019999999998
5.876000 20.64406
5.877000 20.53432
5.878000 20.42281
5.879000 20.30955
5.880000 20.19455
5.881000 20.07784
5.882000 19.95942
5.883000 19.839309999999998
5.884000 19.71753
5.885000 19.59409
5.886000 19.469
5.887000 19.342290000000002
5.888000 19.21397
5.889000 19.08406
5.890000 18.952569999999998
5.891000 18.81952
5.892000 18.684919999999998
5.893000 18.54879
5.894000 18.411150000000003
5.895000 18.272009999999998
5.896000 18.13139
5.897000 17.98931
5.898000 17.84578
5.899000 17.70082
5.900000 17.55445
5.901000 17.406679999999998
5.902000 17.25754
5.903000 17.10703
5.904000 16.95518
5.905000 16.802
5.906000 16.647509999999997
5.907000 16.49174
5.908000 16.33469
5.909000 16.176389999999998
5.910000 16.01686
5.911000 15.856100000000001
5.912000 15.69415
5.913000 15.531020000000002
5.914000 15.36674
5.915000 15.201310000000001
5.916000 15.034749999999999
5.917000 14.8671
5.918000 14.69836
5.919000 14.528550000000001
5.920000 14.357700000000001
5.921000 14.18582
5.922000 14.012939999999999
5.923000 13.83906
5.924000 13.664219999999998
5.925000 13.488420000000001
5.926000 13.31169
5.927000 13.13405
5.928000 12.95551
5.929000 12.776100000000001
5.930000 12.59583
5.931000 12.414719999999999
5.932000 12.23279
5.933000 12.05006
5.934000 11.86655
5.935000 11.68228
5.936000 11.49727
5.937000 11.31153
5.938000 11.12509
5.939000 10.937959999999999
5.940000 10.750160000000001
5.941000 10.56172
5.942000 10.37266
5.943000 10.18299
5.944000 9.9927269
5.945000 9.8019011
5.946000 9.6105278
5.947000 9.4186276
5.948000 9.2262201
5.949000 9.0333261
5.950000 8.8399649
5.951000 8.646156600000001
5.952000 8.4519207
5.953000 8.2572781
5.954000 8.0622472
5.955000 7.866848999999999
5.956000 7.671102100000001
5.957000 7.4750267
5.958000 7.278642100000001
5.959000 7.0819668
5.960000 6.8850212
5.961000 6.687823699999999
5.962000 6.490393699999999
5.963000 6.2927499
5.964000 6.0949113
5.965000 5.896896900000001
5.966000 5.6987256
5.967000 5.500416100000001
5.968000 5.301987
5.969000 5.103457000000001
5.970000 4.9048446000000006
5.971000 4.7061684999999995
5.972000 4.5074478000000004
5.973000 4.3087009
5.974000 4.1099466
5.975000 3.9112035000000005
5.976000 3.7124905999999998
5.977000 3.5138260999999997
5.978000 3.3152293
5.979000 3.1167189
5.980000 2.9183133999999997
5.981000 2.7200317000000003
5.982000 2.5218925
5.983000 2.3239143
5.984000 2.1261159000000003
5.985000 1.9285159
5.986000 1.7311325
5.987000 1.5339843
5.988000 1.3370893
5.989000 1.1404658
5.990000 0.9441317100000001
5.991000 0.74810502
5.992000 0.55240337
5.993000 0.35704437
5.994000 0.16204551
5.995000 -0.032575955
5.996000 -0.22680291
5.997000 -0.42061834
5.998000 -0.61400537
5.999000 -0.80694733
6.000000 -0.99942768
6.001000 -1.1914298
6.002000 -1.3829374
6.003000 -1.5739342
6.004000 -1.7644038000000002
6.005000 -1.9543303
6.006000 -2.1436974
6.007000 -2.3324892
6.008000 -2.5206896
6.009000 -2.7082825
6.010000 -2.8952519999999997
6.011000 -3.0815823
6.012000 -3.2672573000000003
6.013000 -3.4522612
6.014000 -3.6365781
6.015000 -3.8201924
6.016000 -4.0030882
6.017000 -4.1852497
6.018000 -4.3666612
6.019000 -4.5473076
6.020000 -4.727173199999999
6.021000 -4.9062427
6.022000 -5.0845012
6.023000 -5.261933399999999
6.024000 -5.4385249
6.025000 -5.6142606
6.026000 -5.7891261
6.027000 -5.9631068
6.028000 -6.136189
6.029000 -6.3083589
6.030000 -6.4796023
6.031000 -6.6499062
6.032000 -6.8192571
6.033000 -6.9876418
6.034000 -7.1550474
6.035000 -7.3214613
6.036000 -7.4868701
6.037000 -7.651262
6.038000 -7.814624200000001
6.039000 -7.976944699999999
6.040000 -8.1382111
6.041000 -8.298411999999999
6.042000 -8.4575348
6.043000 -8.615567500000001
6.044000 -8.7724984
6.045000 -8.928315300000001
6.046000 -9.0830065
6.047000 -9.2365608
6.048000 -9.3889661
6.049000 -9.5402114
6.050000 -9.6902847
6.051000 -9.839175599999999
6.052000 -9.986872199999999
6.053000 -10.13336
6.054000 -10.27864
6.055000 -10.42268
6.056000 -10.56549
6.057000 -10.70706
6.058000 -10.84736
6.059000 -10.98639
6.060000 -11.12414
6.061000 -11.26061
6.062000 -11.395769999999999
6.063000 -11.529630000000001
6.064000 -11.66217
6.065000 -11.79338
6.066000 -11.923250000000001
6.067000 -12.05179
6.068000 -12.17897
6.069000 -12.30478
6.070000 -12.429229999999999
6.071000 -12.552299999999999
6.072000 -12.673989999999998
6.073000 -12.79429
6.074000 -12.913179999999999
6.075000 -13.03067
6.076000 -13.146749999999999
6.077000 -13.261400000000002
6.078000 -13.374630000000002
6.079000 -13.486419999999999
6.080000 -13.59677
6.081000 -13.70566
6.082000 -13.81311
6.083000 -13.91909
6.084000 -14.0236
6.085000 -14.126639999999998
6.086000 -14.2282
6.087000 -14.328270000000002
6.088000 -14.426839999999999
6.089000 -14.52392
6.090000 -14.619489999999999
6.091000 -14.71355
6.092000 -14.80609
6.093000 -14.89711
6.094000 -14.9866
6.095000 -15.07456
6.096000 -15.160979999999999
6.097000 -15.24586
6.098000 -15.329200000000002
6.099000 -15.41099
6.100000 -15.49122
6.101000 -15.569890000000001
6.102000 -15.64701
6.103000 -15.72256
6.104000 -15.79654
6.105000 -15.868959999999998
6.106000 -15.939800000000002
6.107000 -16.00906
6.108000 -16.07675
6.109000 -16.14286
6.110000 -16.20738
6.111000 -16.270319999999998
6.112000 -16.331680000000002
6.113000 -16.39144
6.114000 -16.44962
6.115000 -16.5062
6.116000 -16.56119
6.117000 -16.61459
6.118000 -16.66639
6.119000 -16.71659
6.120000 -16.76519
6.121000 -16.812189999999998
6.122000 -16.857590000000002
6.123000 -16.90138
6.124000 -16.94357
6.125000 -16.98416
6.126000 -17.02314
6.127000 -17.06051
6.128000 -17.09628
6.129000 -17.13044
6.130000 -17.16299
6.131000 -17.193939999999998
6.132000 -17.22329
6.133000 -17.25102
6.134000 -17.27716
6.135000 -17.30169
6.136000 -17.32462
6.137000 -17.34595
6.138000 -17.36568
6.139000 -17.38381
6.140000 -17.40035
6.141000 -17.415300000000002
6.142000 -17.42865
6.143000 -17.44042
6.144000 -17.450599999999998
6.145000 -17.4592
6.146000 -17.46623
6.147000 -17.47167
6.148000 -17.475540000000002
6.149000 -17.47784
6.150000 -17.47858
6.151000 -17.47775
6.152000 -17.475360000000002
6.153000 -17.471410000000002
6.154000 -17.46591
6.155000 -17.45886
6.156000 -17.45026
6.157000 -17.44011
6.158000 -17.42843
6.159000 -17.415210000000002
6.160000 -17.40045
6.161000 -17.384169999999997
6.162000 -17.36636
6.163000 -17.34704
6.164000 -17.32619
6.165000 -17.30384
6.166000 -17.279980000000002
6.167000 -17.25461
6.168000 -17.22775
6.169000 -17.1994
6.170000 -17.16957
6.171000 -17.13825
6.172000 -17.10546
6.173000 -17.0712
6.174000 -17.03548
6.175000 -16.99831
6.176000 -16.95968
6.177000 -16.91962
6.178000 -16.87812
6.179000 -16.83519
6.180000 -16.790840000000003
6.181000 -16.745070000000002
6.182000 -16.697899999999997
6.183000 -16.64932
6.184000 -16.59936
6.185000 -16.548009999999998
6.186000 -16.49528
6.187000 -16.44118
6.188000 -16.38571
6.189000 -16.328899999999997
6.190000 -16.27073
6.191000 -16.21122
6.192000 -16.15037
6.193000 -16.08821
6.194000 -16.024720000000002
6.195000 -15.95992
6.196000 -15.89382
6.197000 -15.82643
6.198000 -15.757750000000001
6.199000 -15.687789999999998
6.200000 -15.616559999999998
6.201000 -15.544069999999998
6.202000 -15.470320000000001
6.203000 -15.39534
6.204000 -15.31911
6.205000 -15.241660000000001
6.206000 -15.162999999999998
6.207000 -15.08313
6.208000 -15.00206
6.209000 -14.9198
6.210000 -14.83636
6.211000 -14.751759999999999
6.212000 -14.666
6.213000 -14.57909
6.214000 -14.49104
6.215000 -14.40187
6.216000 -14.31158
6.217000 -14.220189999999999
6.218000 -14.1277
6.219000 -14.03412
6.220000 -13.939470000000002
6.221000 -13.84376
6.222000 -13.74699
6.223000 -13.64918
6.224000 -13.55034
6.225000 -13.45048
6.226000 -13.34961
6.227000 -13.247729999999999
6.228000 -13.144870000000001
6.229000 -13.041030000000001
6.230000 -12.936230000000002
6.231000 -12.830459999999999
6.232000 -12.72375
6.233000 -12.616109999999999
6.234000 -12.50754
6.235000 -12.39806
6.236000 -12.28767
6.237000 -12.1764
6.238000 -12.06425
6.239000 -11.95123
6.240000 -11.83736
6.241000 -11.72264
6.242000 -11.607090000000001
6.243000 -11.49072
6.244000 -11.37355
6.245000 -11.25558
6.246000 -11.13682
6.247000 -11.017299999999999
6.248000 -10.89701
6.249000 -10.77598
6.250000 -10.65421
6.251000 -10.53173
6.252000 -10.40853
6.253000 -10.28464
6.254000 -10.160070000000001
6.255000 -10.03482
6.256000 -9.9089183
6.257000 -9.7823679
6.258000 -9.6551843
6.259000 -9.5273793
6.260000 -9.398965500000001
6.261000 -9.2699558
6.262000 -9.1403626
6.263000 -9.0101987
6.264000 -8.879476
6.265000 -8.7482072
6.266000 -8.616405
6.267000 -8.4840827
6.268000 -8.3512515
6.269000 -8.217925600000001
6.270000 -8.0841169
6.271000 -7.949838
6.272000 -7.8151025
6.273000 -7.679922899999999
6.274000 -7.5443126
6.275000 -7.4082851000000005
6.276000 -7.2718531
6.277000 -7.135029900000001
6.278000 -6.9978289
6.279000 -6.8602644
6.280000 -6.7223489
6.281000 -6.5840967
6.282000 -6.4455211
6.283000 -6.306635600000001
6.284000 -6.1674539
6.285000 -6.0279898
6.286000 -5.888256800000001
6.287000 -5.748268599999999
6.288000 -5.6080386
6.289000 -5.4675803
6.290000 -5.326907
6.291000 -5.1860325
6.292000 -5.0449699
6.293000 -4.903733
6.294000 -4.762334399999999
6.295000 -4.6207875000000005
6.296000 -4.4791054
6.297000 -4.3373015
6.298000 -4.1953884
6.299000 -4.0533792
6.300000 -3.9112866000000004
6.301000 -3.7691239000000003
6.302000 -3.6269039000000003
6.303000 -3.4846391999999997
6.304000 -3.3423431000000003
6.305000 -3.2000285
6.306000 -3.0577082
6.307000 -2.9153954
6.308000 -2.7731031
6.309000 -2.6308445
6.310000 -2.4886325
6.311000 -2.3464804999999997
6.312000 -2.2044015999999997
6.313000 -2.0624092
6.314000 -1.9205164000000001
6.315000 -1.7787366999999998
6.316000 -1.6370835000000001
6.317000 -1.4955699
6.318000 -1.3542094
6.319000 -1.2130152
6.320000 -1.0720007
6.321000 -0.93117915
6.322000 -0.79056369
6.323000 -0.6501675600000001
6.324000 -0.51000379
6.325000 -0.37008537999999996
6.326000 -0.23042529
6.327000 -0.09103631599999999
6.328000 0.048068832000000006
6.329000 0.1868775
6.330000 0.32537719
6.331000 0.46355546999999997
6.332000 0.60140002
6.333000 0.7388986200000001
6.334000 0.87603908
6.335000 1.0128094
6.336000 1.1491976
6.337000 1.2851915999999999
6.338000 1.4207797
6.339000 1.5559498
6.340000 1.6906902000000001
6.341000 1.8249890000000002
6.342000 1.9588344
6.343000 2.0922145
6.344000 2.2251176
6.345000 2.3575319
6.346000 2.4894454
6.347000 2.6208464
6.348000 2.7517231
6.349000 2.8820636
6.350000 3.011856
6.351000 3.1410888
6.352000 3.2697499
6.353000 3.397828
6.354000 3.5253110999999997
6.355000 3.6521878
6.356000 3.7784465000000003
6.357000 3.9040755000000003
6.358000 4.029063900000001
6.359000 4.1534003
6.360000 4.2770736
6.361000 4.4000726
6.362000 4.5223866
6.363000 4.6440046
6.364000 4.764916
6.365000 4.8851103
6.366000 5.004577
6.367000 5.123306100000001
6.368000 5.2412871
6.369000 5.3585097
6.370000 5.4749642000000005
6.371000 5.5906404
6.372000 5.7055287
6.373000 5.8196191
6.374000 5.9329022
6.375000 6.0453683
6.376000 6.1570074
6.377000 6.2678106
6.378000 6.377767800000001
6.379000 6.4868703
6.380000 6.5951078999999995
6.381000 6.7024715
6.382000 6.8089522
6.383000 6.914540399999999
6.384000 7.019227
6.385000 7.123002400000001
6.386000 7.225857700000001
6.387000 7.3277839
6.388000 7.428772
6.389000 7.528813199999999
6.390000 7.627899200000001
6.391000 7.7260211
6.392000 7.82317
6.393000 7.919338300000001
6.394000 8.0145173
6.395000 8.1086986
6.396000 8.2018748
6.397000 8.294038500000001
6.398000 8.385182200000001
6.399000 8.475297699999999
6.400000 8.5643783
6.401000 8.6524166
6.402000 8.7394059
6.403000 8.8253394
6.404000 8.9102104
6.405000 8.9940123
6.406000 9.076739100000001
6.407000 9.1583841
6.408000 9.238941200000001
6.409000 9.3184039
6.410000 9.396766900000001
6.411000 9.4740234
6.412000 9.5501684
6.413000 9.625195
6.414000 9.699098000000001
6.415000 9.7718723
6.416000 9.8435111
6.417000 9.91401
6.418000 9.9833623
6.419000 10.05156
6.420000 10.11861
6.421000 10.18449
6.422000 10.2492
6.423000 10.31274
6.424000 10.37511
6.425000 10.43629
6.426000 10.496279999999999
6.427000 10.55509
6.428000 10.612689999999999
6.429000 10.6691
6.430000 10.724300000000001
6.431000 10.77829
6.432000 10.83107
6.433000 10.88263
6.434000 10.93298
6.435000 10.9821
6.436000 11.029990000000002
6.437000 11.07666
6.438000 11.12209
6.439000 11.1663
6.440000 11.20926
6.441000 11.25099
6.442000 11.29147
6.443000 11.33071
6.444000 11.36871
6.445000 11.405460000000001
6.446000 11.44096
6.447000 11.475209999999999
6.448000 11.50821
6.449000 11.53996
6.450000 11.570450000000001
6.451000 11.59968
6.452000 11.627659999999999
6.453000 11.65437
6.454000 11.679829999999999
6.455000 11.70403
6.456000 11.72696
6.457000 11.74863
6.458000 11.76904
6.459000 11.78819
6.460000 11.80607
6.461000 11.82268
6.462000 11.83803
6.463000 11.85212
6.464000 11.86494
6.465000 11.8765
6.466000 11.88679
6.467000 11.89582
6.468000 11.90359
6.469000 11.9101
6.470000 11.91536
6.471000 11.91935
6.472000 11.92209
6.473000 11.923580000000001
6.474000 11.92381
6.475000 11.9228
6.476000 11.92054
6.477000 11.91703
6.478000 11.91229
6.479000 11.9063
6.480000 11.89908
6.481000 11.89063
6.482000 11.880939999999999
6.483000 11.87003
6.484000 11.8579
6.485000 11.84454
6.486000 11.82996
6.487000 11.81417
6.488000 11.79717
6.489000 11.77895
6.490000 11.75954
6.491000 11.73892
6.492000 11.7171
6.493000 11.69409
6.494000 11.669880000000001
6.495000 11.644490000000001
6.496000 11.61792
6.497000 11.59017
6.498000 11.561250000000001
6.499000 11.53115
6.500000 11.4999
6.501000 11.46748
6.502000 11.43392
6.503000 11.3992
6.504000 11.363339999999999
6.505000 11.32635
6.506000 11.28823
6.507000 11.24898
6.508000 11.20862
6.509000 11.16714
6.510000 11.12457
6.511000 11.08089
6.512000 11.03613
6.513000 10.99028
6.514000 10.94336
6.515000 10.89537
6.516000 10.84632
6.517000 10.79621
6.518000 10.745059999999999
6.519000 10.692870000000001
6.520000 10.63965
6.521000 10.5854
6.522000 10.53013
6.523000 10.47386
6.524000 10.41658
6.525000 10.35831
6.526000 10.29905
6.527000 10.238809999999999
6.528000 10.1776
6.529000 10.11543
6.530000 10.0523
6.531000 9.988219299999999
6.532000 9.923203299999999
6.533000 9.8572567
6.534000 9.7903877
6.535000 9.722605300000001
6.536000 9.6539184
6.537000 9.584336
6.538000 9.513867600000001
6.539000 9.4425224
6.540000 9.3703099
6.541000 9.2972405
6.542000 9.2233233
6.543000 9.148569400000001
6.544000 9.0729885
6.545000 8.9965902
6.546000 8.9193858
6.547000 8.8413857
6.548000 8.7625995
6.549000 8.6830385
6.550000 8.602713
6.551000 8.5216343
6.552000 8.439812100000001
6.553000 8.3572574
6.554000 8.2739808
6.555000 8.189993399999999
6.556000 8.1053056
6.557000 8.019927899999999
6.558000 7.933870699999999
6.559000 7.8471452
6.560000 7.7597618
6.561000 7.671730999999999
6.562000 7.583063800000001
6.563000 7.4937716000000005
6.564000 7.4038647
6.565000 7.313354299999999
6.566000 7.2222516
6.567000 7.130568499999999
6.568000 7.0383154
6.569000 6.945504199999999
6.570000 6.852147
6.571000 6.758255500000001
6.572000 6.6638418
6.573000 6.5689176
6.574000 6.4734951
6.575000 6.3775875
6.576000 6.2812068
6.577000 6.1843652
6.578000 6.0870755
6.579000 5.9893507999999995
6.580000 5.8912035000000005
6.581000 5.7926465
6.582000 5.6936927
6.583000 5.5943549
6.584000 5.4946456
6.585000 5.3945776
6.586000 5.2941639
6.587000 5.1934168000000005
6.588000 5.0923489
6.589000 4.990973
6.590000 4.8893012
6.591000 4.787346
6.592000 4.6851195
6.593000 4.5826346
6.594000 4.4799026
6.595000 4.3769363
6.596000 4.2737473
6.597000 4.1703481
6.598000 4.066750799999999
6.599000 3.9629675000000004
6.600000 3.8590107
6.601000 3.7548926000000002
6.602000 3.6506254
6.603000 3.5462216
6.604000 3.441694
6.605000 3.3370550999999997
6.606000 3.2323178
6.607000 3.1274947999999996
6.608000 3.0225996
6.609000 2.9176451
6.610000 2.8126445
6.611000 2.707611
6.612000 2.6025582
6.613000 2.4974994
6.614000 2.3924481
6.615000 2.2874176999999998
6.616000 2.1824216
6.617000 2.0774733
6.618000 1.9725863
6.619000 1.8677738
6.620000 1.7630489999999999
6.621000 1.6584249
6.622000 1.553915
6.623000 1.4495319
6.624000 1.3452884999999999
6.625000 1.2411974
6.626000 1.1372712999999999
6.627000 1.0335226
6.628000 0.92996331
6.629000 0.82660588
6.630000 0.7234622700000001
6.631000 0.6205445199999999
6.632000 0.51786448
6.633000 0.41543408
6.634000 0.31326509
6.635000 0.21136929
6.636000 0.10975848
6.637000 0.008444420400000001
6.638000 -0.09256107200000001
6.639000 -0.19324619
6.640000 -0.29359907
6.641000 -0.39360779
6.642000 -0.49326038
6.643000 -0.59254477
6.644000 -0.69144894
6.645000 -0.7899607499999999
6.646000 -0.8880680400000001
6.647000 -0.9857585699999999
6.648000 -1.0830202
6.649000 -1.1798408999999999
6.650000 -1.2762084
6.651000 -1.3721106
6.652000 -1.4675354999999999
6.653000 -1.5624711
6.654000 -1.6569057000000003
6.655000 -1.7508276
6.656000 -1.8442251
6.657000 -1.9370867
6.658000 -2.0294013
6.659000 -2.1211576
6.660000 -2.2123449
6.661000 -2.3029523
6.662000 -2.3929693
6.663000 -2.4823854
6.664000 -2.5711903
6.665000 -2.6593741
6.666000 -2.7469268000000002
6.667000 -2.8338386
6.668000 -2.9200995
6.669000 -3.0057001999999997
6.670000 -3.0906308
6.671000 -3.1748819999999998
6.672000 -3.2584443999999997
6.673000 -3.3413082
6.674000 -3.4234647
6.675000 -3.504904
6.676000 -3.5856169
6.677000 -3.6655939999999996
6.678000 -3.7448257
6.679000 -3.8233031
6.680000 -3.9010167
6.681000 -3.977957
6.682000 -4.0541149999999995
6.683000 -4.1294813
6.684000 -4.2040467
6.685000 -4.277802299999999
6.686000 -4.350739
6.687000 -4.4228479
6.688000 -4.4941206
6.689000 -4.5645479
6.690000 -4.6341218
6.691000 -4.702834
6.692000 -4.7706764
6.693000 -4.837640700000001
6.694000 -4.9037199
6.695000 -4.9689062
6.696000 -5.0331920000000006
6.697000 -5.0965708
6.698000 -5.1590357000000004
6.699000 -5.2205801
6.700000 -5.2811977
6.701000 -5.340882000000001
6.702000 -5.399627199999999
6.703000 -5.4574274
6.704000 -5.5142768
6.705000 -5.5701699
6.706000 -5.6251016
6.707000 -5.6790661
6.708000 -5.7320584
6.709000 -5.7840731
6.710000 -5.8351051
6.711000 -5.8851492
6.712000 -5.9342004
6.713000 -5.9822537
6.714000 -6.0293037
6.715000 -6.0753457
6.716000 -6.1203748000000004
6.717000 -6.1643861
6.718000 -6.2073745
6.719000 -6.2493354
6.720000 -6.2902637
6.721000 -6.330155599999999
6.722000 -6.369005899999999
6.723000 -6.4068109
6.724000 -6.443566100000001
6.725000 -6.479267
6.726000 -6.5139107
6.727000 -6.5474927
6.728000 -6.580010799999999
6.729000 -6.6114612
6.730000 -6.6418409
6.731000 -6.671147800000001
6.732000 -6.6993788
6.733000 -6.7265324
6.734000 -6.7526065
6.735000 -6.7776002
6.736000 -6.8015113000000005
6.737000 -6.8243392
6.738000 -6.846082200000001
6.739000 -6.8667397
6.740000 -6.8863116
6.741000 -6.9047973
6.742000 -6.9221959
6.743000 -6.938507400000001
6.744000 -6.9537312
6.745000 -6.967867899999999
6.746000 -6.9809169
6.747000 -6.992878800000001
6.748000 -7.0037529
6.749000 -7.01354
6.750000 -7.02224
6.751000 -7.029853
6.752000 -7.0363797
6.753000 -7.0418201
6.754000 -7.046175000000001
6.755000 -7.0494443
6.756000 -7.0516288
6.757000 -7.0527293
6.758000 -7.0527472
6.759000 -7.0516832
6.760000 -7.0495382
6.761000 -7.046314300000001
6.762000 -7.0420124
6.763000 -7.0366353
6.764000 -7.0301838000000005
6.765000 -7.022660999999999
6.766000 -7.0140697
6.767000 -7.0044123
6.768000 -6.9936924
6.769000 -6.981913
6.770000 -6.9690771
6.771000 -6.955189300000001
6.772000 -6.9402531000000005
6.773000 -6.924273100000001
6.774000 -6.9072537
6.775000 -6.8891995
6.776000 -6.8701148000000005
6.777000 -6.850004899999999
6.778000 -6.828875099999999
6.779000 -6.8067297
6.780000 -6.783574100000001
6.781000 -6.7594133
6.782000 -6.7342527
6.783000 -6.7080975
6.784000 -6.680952800000001
6.785000 -6.6528246
6.786000 -6.623717399999999
6.787000 -6.593637199999999
6.788000 -6.5625891
6.789000 -6.5305784000000004
6.790000 -6.4976111
6.791000 -6.4636923
6.792000 -6.4288281000000005
6.793000 -6.3930242999999995
6.794000 -6.356286999999999
6.795000 -6.3186221
6.796000 -6.2800363
6.797000 -6.2405355
6.798000 -6.2001269
6.799000 -6.1588172
6.800000 -6.116613399999999
6.801000 -6.0735229
6.802000 -6.0295533
6.803000 -5.9847128
6.804000 -5.9390089999999995
6.805000 -5.8924504
6.806000 -5.8450457
6.807000 -5.7968032
6.808000 -5.7477320999999995
6.809000 -5.697841599999999
6.810000 -5.6471404000000005
6.811000 -5.5956382
6.812000 -5.5433445
6.813000 -5.4902684
6.814000 -5.4364201
6.815000 -5.3818088
6.816000 -5.3264447
6.817000 -5.2703369
6.818000 -5.2134957
6.819000 -5.1559307
6.820000 -5.0976515
6.821000 -5.0386682
6.822000 -4.9789902
6.823000 -4.9186274
6.824000 -4.8575893
6.825000 -4.7958858
6.826000 -4.7335271
6.827000 -4.670522399999999
6.828000 -4.6068817
6.829000 -4.5426153
6.830000 -4.477733
6.831000 -4.412245
6.832000 -4.3461613
6.833000 -4.2794928
6.834000 -4.2122498
6.835000 -4.1444428
6.836000 -4.076083
6.837000 -4.0071815
6.838000 -3.9377495999999996
6.839000 -3.8677983
6.840000 -3.7973396
6.841000 -3.7263852
6.842000 -3.6549468000000003
6.843000 -3.5830367
6.844000 -3.5106673999999995
6.845000 -3.4378506000000004
6.846000 -3.3645994999999997
6.847000 -3.2909259000000004
6.848000 -3.2168428999999996
6.849000 -3.1423632
6.850000 -3.0674992000000003
6.851000 -2.9922636
6.852000 -2.9166691
6.853000 -2.8407280999999998
6.854000 -2.7644536
6.855000 -2.6878577
6.856000 -2.6109532
6.857000 -2.5337523
6.858000 -2.4562673999999998
6.859000 -2.3785108999999998
6.860000 -2.3004949
6.861000 -2.222232
6.862000 -2.1437340999999996
6.863000 -2.0650135
6.864000 -1.9860824999999998
6.865000 -1.9069532
6.866000 -1.8276379999999999
6.867000 -1.7481495
6.868000 -1.6684998
6.869000 -1.5887012999999999
6.870000 -1.5087668
6.871000 -1.4287088
6.872000 -1.3485401
6.873000 -1.2682735
6.874000 -1.1879221
6.875000 -1.1074987
6.876000 -1.0270166
6.877000 -0.94648907
6.878000 -0.8659292000000001
6.879000 -0.7853504299999999
6.880000 -0.70476616
6.881000 -0.62418976
6.882000 -0.54363469
6.883000 -0.46311440000000004
6.884000 -0.38264224
6.885000 -0.30223163999999997
6.886000 -0.22189588999999998
6.887000 -0.14164828
6.888000 -0.061501988
6.889000 0.018529879
6.890000 0.09843431200000001
6.891000 0.17819839
6.892000 0.2578093
6.893000 0.3372543
6.894000 0.41652075000000005
6.895000 0.49559614
6.896000 0.57446798
6.897000 0.6531239
6.898000 0.7315516
6.899000 0.8097387899999999
6.900000 0.88767316
6.901000 0.9653425800000001
6.902000 1.0427347999999999
6.903000 1.1198378
6.904000 1.1966392
6.905000 1.2731269
6.906000 1.3492887
6.907000 1.4251122999999999
6.908000 1.5005855000000001
6.909000 1.5756959000000001
6.910000 1.6504314
6.911000 1.7247794
6.912000 1.7987277
6.913000 1.872264
6.914000 1.9453761999999999
6.915000 2.0180518000000003
6.916000 2.0902786
6.917000 2.1620445
6.918000 2.2333374
6.919000 2.3041454999999997
6.920000 2.3744568
6.921000 2.4442596
6.922000 2.5135424
6.923000 2.5822936000000003
6.924000 2.650502
6.925000 2.7181564
6.926000 2.7852460999999997
6.927000 2.85176
6.928000 2.9176878
6.929000 2.9830188
6.930000 3.0477427
6.931000 3.1118494
6.932000 3.1753286999999997
6.933000 3.238171
6.934000 3.3003662000000005
6.935000 3.3619046
6.936000 3.4227766
6.937000 3.4829725
6.938000 3.5424825
6.939000 3.6012977
6.940000 3.6594082
6.941000 3.7168048000000002
6.942000 3.7734780000000003
6.943000 3.8294189
6.944000 3.8846176000000003
6.945000 3.9390652999999998
6.946000 3.9927526999999996
6.947000 4.0456709
6.948000 4.0978104
6.949000 4.1491624
6.950000 4.1997183
6.951000 4.2494692
6.952000 4.298406099999999
6.953000 4.3465207999999995
6.954000 4.3938048
6.955000 4.4402502
6.956000 4.4858484999999995
6.957000 4.5305922999999995
6.958000 4.5744732
6.959000 4.6174843
6.960000 4.6596181
6.961000 4.7008675
6.962000 4.7412258
6.963000 4.7806859
6.964000 4.8192419
6.965000 4.8568871
6.966000 4.8936155
6.967000 4.9294215
6.968000 4.9642991
6.969000 4.9982429
6.970000 5.0312471
6.971000 5.063306900000001
6.972000 5.094416799999999
6.973000 5.1245719
6.974000 5.1537673999999996
6.975000 5.1819988
6.976000 5.2092608
6.977000 5.2355494
6.978000 5.2608597999999995
6.979000 5.2851878
6.980000 5.308529
6.981000 5.3308789
6.982000 5.3522337
6.983000 5.3725895
6.984000 5.3919423
6.985000 5.4102886
6.986000 5.4276247
6.987000 5.4439474
6.988000 5.4592531
6.989000 5.4735389
6.990000 5.486802
6.991000 5.4990396
6.992000 5.5102494
6.993000 5.5204291
6.994000 5.529576499999999
6.995000 5.5376898
6.996000 5.5447675
6.997000 5.5508081
6.998000 5.55581
6.999000 5.5597726
7.000000 5.5626951
7.001000 5.564577099999999
7.002000 5.5654179
7.003000 5.5652175
7.004000 5.5639755
7.005000 5.5616923
7.006000 5.5583678
7.007000 5.5540025
7.008000 5.5485971
7.009000 5.542152
7.010000 5.5346679000000005
7.011000 5.5261458999999995
7.012000 5.5165872
7.013000 5.5059925000000005
7.014000 5.4943632
7.015000 5.481701
7.016000 5.4680067999999995
7.017000 5.453283
7.018000 5.4375306
7.019000 5.4207522
7.020000 5.4029495
7.021000 5.3841248
7.022000 5.3642809
7.023000 5.3434201
7.024000 5.3215455
7.025000 5.29866
7.026000 5.2747667
7.027000 5.2498691
7.028000 5.2239709
7.029000 5.1970757999999995
7.030000 5.1691882
7.031000 5.1403124
7.032000 5.1104527
7.033000 5.0796136
7.034000 5.0478004
7.035000 5.0150178
7.036000 4.9812716
7.037000 4.9465667
7.038000 4.9109093999999995
7.039000 4.8743051
7.040000 4.8367597
7.041000 4.7982793
7.042000 4.7588699
7.043000 4.718538
7.044000 4.6772897
7.045000 4.6351321
7.046000 4.5920715
7.047000 4.5481145000000005
7.048000 4.503268
7.049000 4.4575386
7.050000 4.4109337
7.051000 4.3634605
7.052000 4.3151259
7.053000 4.2659372
7.054000 4.2159021
7.055000 4.165028400000001
7.056000 4.113323599999999
7.057000 4.0607955
7.058000 4.0074524
7.059000 3.9533023
7.060000 3.8983538999999996
7.061000 3.8426157
7.062000 3.7860962999999996
7.063000 3.7288051
7.064000 3.6707509
7.065000 3.6119431
7.066000 3.552391
7.067000 3.4921046
7.068000 3.4310933
7.069000 3.3693675
7.070000 3.3069368000000003
7.071000 3.2438118
7.072000 3.1800028
7.073000 3.1155204
7.074000 3.0503752
7.075000 2.9845776
7.076000 2.9181385
7.077000 2.8510687999999997
7.078000 2.7833793
7.079000 2.715081
7.080000 2.6461847
7.081000 2.5767017
7.082000 2.5066432
7.083000 2.4360202
7.084000 2.3648441
7.085000 2.2931261000000003
7.086000 2.2208776
7.087000 2.1481101999999996
7.088000 2.0748353
7.089000 2.0010645
7.090000 1.9268094999999998
7.091000 1.8520823
7.092000 1.7768946
7.093000 1.7012585
7.094000 1.6251864
7.095000 1.5486904
7.096000 1.4717829999999998
7.097000 1.3944767
7.098000 1.3167843000000001
7.099000 1.2387185
7.100000 1.1602922999999998
7.101000 1.0815187
7.102000 1.002411
7.103000 0.9229823
7.104000 0.84324609
7.105000 0.76321578
7.106000 0.68290485
7.107000 0.60232696
7.108000 0.52149566
7.109000 0.44042459
7.110000 0.35912746
7.111000 0.27761792
7.112000 0.19590964000000002
7.113000 0.11401626000000001
7.114000 0.031951415999999996
7.115000 -0.050271273
7.116000 -0.13263823
7.117000 -0.21513588999999997
7.118000 -0.29775072
7.119000 -0.38046923
7.120000 -0.46327794
7.121000 -0.54616337
7.122000 -0.62911208
7.123000 -0.71211061
7.124000 -0.79514552
7.125000 -0.87820319
7.126000 -0.96127018
7.127000 -1.044333
7.128000 -1.1273779
7.129000 -1.2103913000000002
7.130000 -1.2933596
7.131000 -1.3762688
7.132000 -1.4591052
7.133000 -1.5418549
7.134000 -1.6245039
7.135000 -1.7070383000000002
7.136000 -1.7894438
7.137000 -1.8717063999999999
7.138000 -1.9538119
7.139000 -2.0357464
7.140000 -2.1174954
7.141000 -2.1990448
7.142000 -2.2803806
7.143000 -2.3614883
7.144000 -2.4423542
7.145000 -2.522964
7.146000 -2.603304
7.147000 -2.6833603
7.148000 -2.7631191999999998
7.149000 -2.8425667000000003
7.150000 -2.9216897
7.151000 -3.0004743
7.152000 -3.0789074999999997
7.153000 -3.1569760000000002
7.154000 -3.234667
7.155000 -3.3119671000000004
7.156000 -3.3888637999999998
7.157000 -3.465344
7.158000 -3.5413951
7.159000 -3.6170043
7.160000 -3.6921594000000004
7.161000 -3.7668478
7.162000 -3.8410569999999997
7.163000 -3.914775
7.164000 -3.9879888
7.165000 -4.0606864
7.166000 -4.1328549
7.167000 -4.2044826
7.168000 -4.2755567
7.169000 -4.3460652
7.170000 -4.4159956000000005
7.171000 -4.4853356
7.172000 -4.5540728
7.173000 -4.6221949
7.174000 -4.6896897
7.175000 -4.7565453
7.176000 -4.8227496
7.177000 -4.8882905
7.178000 -4.953156
7.179000 -5.0173342000000005
7.180000 -5.0808139
7.181000 -5.1435832
7.182000 -5.2056309
7.183000 -5.2669458
7.184000 -5.3275172
7.185000 -5.3873342
7.186000 -5.446386
7.187000 -5.5046625
7.188000 -5.5621535
7.189000 -5.6188487
7.190000 -5.6747384
7.191000 -5.7298127999999995
7.192000 -5.7840627
7.193000 -5.8374785
7.194000 -5.8900513000000005
7.195000 -5.9417717
7.196000 -5.9926309
7.197000 -6.0426202
7.198000 -6.091730699999999
7.199000 -6.1399538
7.200000 -6.1872814
7.201000 -6.2337045
7.202000 -6.279214499999999
7.203000 -6.323803999999999
7.204000 -6.367463600000001
7.205000 -6.4101859999999995
7.206000 -6.4519621
7.207000 -6.492784599999999
7.208000 -6.532645199999999
7.209000 -6.5715358
7.210000 -6.609448800000001
7.211000 -6.6463768000000005
7.212000 -6.6823125
7.213000 -6.7172483000000005
7.214000 -6.7511767
7.215000 -6.7840911
7.216000 -6.8159848
7.217000 -6.846851099999999
7.218000 -6.8766832
7.219000 -6.9054753
7.220000 -6.933222
7.221000 -6.9599174
7.222000 -6.9855563
7.223000 -7.0101336
7.224000 -7.0336446
7.225000 -7.0560843
7.226000 -7.0774488
7.227000 -7.0977345
7.228000 -7.1169369
7.229000 -7.135052999999999
7.230000 -7.1520790000000005
7.231000 -7.1680114
7.232000 -7.1828477
7.233000 -7.1965851
7.234000 -7.2092198
7.235000 -7.220750300000001
7.236000 -7.231172900000001
7.237000 -7.2404861
7.238000 -7.248686999999999
7.239000 -7.2557732
7.240000 -7.2617427
7.241000 -7.266593
7.242000 -7.270322
7.243000 -7.2729275
7.244000 -7.2744079
7.245000 -7.2747611
7.246000 -7.2739862
7.247000 -7.272081099999999
7.248000 -7.2690442
7.249000 -7.2648741
7.250000 -7.2595708
7.251000 -7.2531328
7.252000 -7.245559999999999
7.253000 -7.236851800000001
7.254000 -7.227008
7.255000 -7.2160296
7.256000 -7.2039172
7.257000 -7.1906708
7.258000 -7.1762919
7.259000 -7.1607821000000005
7.260000 -7.1441434
7.261000 -7.1263775
7.262000 -7.1074873
7.263000 -7.0874743
7.264000 -7.0663422
7.265000 -7.044094100000001
7.266000 -7.0207328
7.267000 -6.9962613000000005
7.268000 -6.970684200000001
7.269000 -6.9440052
7.270000 -6.9162272
7.271000 -6.887355400000001
7.272000 -6.8573937
7.273000 -6.8263456
7.274000 -6.7942157000000005
7.275000 -6.7610085
7.276000 -6.7267284
7.277000 -6.6913806000000005
7.278000 -6.654968899999999
7.279000 -6.617498400000001
7.280000 -6.5789737
7.281000 -6.5393992
7.282000 -6.4987808
7.283000 -6.457123200000001
7.284000 -6.4144312999999995
7.285000 -6.3707113
7.286000 -6.3259684
7.287000 -6.280208399999999
7.288000 -6.233437
7.289000 -6.1856609
7.290000 -6.1368868
7.291000 -6.087121
7.292000 -6.036371
7.293000 -5.984643800000001
7.294000 -5.931947
7.295000 -5.8782887
7.296000 -5.8236767
7.297000 -5.7681195
7.298000 -5.7116259000000005
7.299000 -5.6542046
7.300000 -5.5958644
7.301000 -5.5366146999999994
7.302000 -5.4764650999999995
7.303000 -5.4154247
7.304000 -5.3535037
7.305000 -5.2907113
7.306000 -5.2270576
7.307000 -5.1625527
7.308000 -5.0972063
7.309000 -5.031028399999999
7.310000 -4.9640294
7.311000 -4.896219100000001
7.312000 -4.8276074
7.313000 -4.7582049
7.314000 -4.6880215000000005
7.315000 -4.6170678
7.316000 -4.545353700000001
7.317000 -4.4728898
7.318000 -4.3996863
7.319000 -4.3257542
7.320000 -4.2511038
7.321000 -4.1757461000000005
7.322000 -4.0996917
7.323000 -4.0229517999999995
7.324000 -3.945538
7.325000 -3.8674619
7.326000 -3.788735
7.327000 -3.7093692
7.328000 -3.6293767
7.329000 -3.5487697
7.330000 -3.4675609000000005
7.331000 -3.3857632
7.332000 -3.3033896
7.333000 -3.2204531000000003
7.334000 -3.1369671
7.335000 -3.0529449
7.336000 -2.9684003
7.337000 -2.8833471
7.338000 -2.797799
7.339000 -2.7117698999999997
7.340000 -2.6252739000000003
7.341000 -2.5383247
7.342000 -2.4509365
7.343000 -2.3631232
7.344000 -2.2748988000000003
7.345000 -2.1862773
7.346000 -2.0972725000000003
7.347000 -2.0078983000000004
7.348000 -1.9181686
7.349000 -1.8280968000000002
7.350000 -1.7376967
7.351000 -1.6469819
7.352000 -1.5559663
7.353000 -1.4646633
7.354000 -1.3730865
7.355000 -1.2812495
7.356000 -1.189166
7.357000 -1.0968497000000001
7.358000 -1.0043144
7.359000 -0.9115739700000001
7.360000 -0.8186423199999999
7.361000 -0.72553363
7.362000 -0.63226209
7.363000 -0.5388420500000001
7.364000 -0.44528805
7.365000 -0.35161471
7.366000 -0.25783684
7.367000 -0.16396934999999999
7.368000 -0.07002730900000001
7.369000 0.023974122
7.370000 0.1180197
7.371000 0.21209408999999999
7.372000 0.30618191
7.373000 0.40026773000000004
7.374000 0.49433610000000006
7.375000 0.58837165
7.376000 0.68235896
7.377000 0.7762827
7.378000 0.8701276000000001
7.379000 0.9638785400000001
7.380000 1.0575205
7.381000 1.1510385
7.382000 1.2444178
7.383000 1.3376436
7.384000 1.4307016000000001
7.385000 1.5235771
7.386000 1.6162559
7.387000 1.708724
7.388000 1.8009672
7.389000 1.8929715999999999
7.390000 1.9847233
7.391000 2.0762084
7.392000 2.167413
7.393000 2.2583235
7.394000 2.3489261
7.395000 2.4392068
7.396000 2.5291521
7.397000 2.6187481
7.398000 2.7079811
7.399000 2.7968371
7.400000 2.8853022
7.401000 2.9733624
7.402000 3.0610038
7.403000 3.1482123
7.404000 3.2349739000000004
7.405000 3.3212744
7.406000 3.4070997999999997
7.407000 3.4924366
7.408000 3.57727
7.409000 3.6615867000000004
7.410000 3.7453726
7.411000 3.8286142
7.412000 3.9112978
7.413000 3.9934099
7.414000 4.0749375
7.415000 4.155867199999999
7.416000 4.2361863
7.417000 4.3158822
7.418000 4.394942100000001
7.419000 4.4733539
7.420000 4.5511056000000005
7.421000 4.6281856
7.422000 4.7045819
7.423000 4.7802832
7.424000 4.8552781000000005
7.425000 4.929556
7.426000 5.0031055
7.427000 5.0759163
7.428000 5.1479775
7.429000 5.2192789
7.430000 5.2898094
7.431000 5.3595591
7.432000 5.4285176
7.433000 5.4966748
7.434000 5.5640202
7.435000 5.6305438
7.436000 5.6962356
7.437000 5.7610851
7.438000 5.8250826
7.439000 5.8882177
7.440000 5.9504807
7.441000 6.0118616
7.442000 6.0723506
7.443000 6.1319377
7.444000 6.1906137
7.445000 6.2483687
7.446000 6.3051939
7.447000 6.361079999999999
7.448000 6.4160176
7.449000 6.4699985
7.450000 6.523014600000001
7.451000 6.5750569
7.452000 6.626118
7.453000 6.6761903
7.454000 6.725265800000001
7.455000 6.7733377
7.456000 6.8203993
7.457000 6.866443899999999
7.458000 6.9114648
7.459000 6.955456
7.460000 6.998412299999999
7.461000 7.0403270000000004
7.462000 7.081195699999999
7.463000 7.1210124
7.464000 7.1597725
7.465000 7.197471
7.466000 7.2341025000000005
7.467000 7.2696626
7.468000 7.3041469
7.469000 7.3375516
7.470000 7.3698714
7.471000 7.401102
7.472000 7.4312396000000005
7.473000 7.4602805
7.474000 7.4882202
7.475000 7.5150549
7.476000 7.5407803
7.477000 7.5653933
7.478000 7.5888902
7.479000 7.611267300000001
7.480000 7.6325215
7.481000 7.6526493
7.482000 7.671647500000001
7.483000 7.689514
7.484000 7.7062458
7.485000 7.7218406
7.486000 7.736297
7.487000 7.7496119000000006
7.488000 7.7617846
7.489000 7.7728137
7.490000 7.782697700000001
7.491000 7.7914365
7.492000 7.7990294
7.493000 7.8054763
7.494000 7.8107774
7.495000 7.8149334
7.496000 7.8179441
7.497000 7.8198113
7.498000 7.8205355
7.499000 7.820119
7.500000 7.8185625
7.501000 7.8158684
7.502000 7.8120381000000005
7.503000 7.8070745
7.504000 7.8009792
7.505000 7.793755099999999
7.506000 7.785404499999999
7.507000 7.7759296
7.508000 7.7653341000000005
7.509000 7.7536203
7.510000 7.740791099999999
7.511000 7.7268496
7.512000 7.711799399999999
7.513000 7.6956436
7.514000 7.6783858
7.515000 7.660029799999999
7.516000 7.6405793
7.517000 7.6200380999999995
7.518000 7.5984105
7.519000 7.5757012
7.520000 7.5519145
7.521000 7.527054800000001
7.522000 7.5011276
7.523000 7.474137799999999
7.524000 7.446090900000001
7.525000 7.4169925999999995
7.526000 7.3868483
7.527000 7.3556647
7.528000 7.3234484
7.529000 7.290206100000001
7.530000 7.2559446
7.531000 7.220670599999999
7.532000 7.184391499999999
7.533000 7.1471146999999995
7.534000 7.108848500000001
7.535000 7.069600400000001
7.536000 7.0293784
7.537000 6.9881901
7.538000 6.9460444
7.539000 6.9029495
7.540000 6.8589143
7.541000 6.813947099999999
7.542000 6.768056
7.543000 6.7212499999999995
7.544000 6.673538699999999
7.545000 6.624930399999999
7.546000 6.575433899999999
7.547000 6.5250583
7.548000 6.4738132
7.549000 6.4217083
7.550000 6.3687526
7.551000 6.3149549
7.552000 6.2603257999999995
7.553000 6.2048744000000005
7.554000 6.148611
7.555000 6.0915459
7.556000 6.0336892
7.557000 5.9750512
7.558000 5.9156429
7.559000 5.8554746
7.560000 5.7945579
7.561000 5.7329036
7.562000 5.6705233
7.563000 5.6074288
7.564000 5.5436317
7.565000 5.4791438999999995
7.566000 5.4139774
7.567000 5.3481445
7.568000 5.2816577
7.569000 5.2145295
7.570000 5.1467728
7.571000 5.0783999
7.572000 5.0094236
7.573000 4.9398571
7.574000 4.8697129
7.575000 4.7990043
7.576000 4.7277439
7.577000 4.6559446
7.578000 4.5836195
7.579000 4.5107819000000005
7.580000 4.4374443999999995
7.581000 4.3636199
7.582000 4.289322
7.583000 4.214563200000001
7.584000 4.1393567
7.585000 4.0637158
7.586000 3.9876532
7.587000 3.9111822999999997
7.588000 3.8343165
7.589000 3.7570688999999997
7.590000 3.6794528
7.591000 3.6014817999999997
7.592000 3.5231695
7.593000 3.4445293
7.594000 3.3655750999999996
7.595000 3.2863206999999997
7.596000 3.2067802
7.597000 3.1269672999999996
7.598000 3.0468965
7.599000 2.9665818
7.600000 2.8860379
7.601000 2.805279
7.602000 2.7243197
7.603000 2.6431744999999998
7.604000 2.5618581000000002
7.605000 2.4803851
7.606000 2.3987703
7.607000 2.3170283
7.608000 2.2351738
7.609000 2.1532215
7.610000 2.0711862
7.611000 1.9890822
7.612000 1.9069243
7.613000 1.8247270999999998
7.614000 1.7425049000000001
7.615000 1.6602723
7.616000 1.5780433999999999
7.617000 1.4958326
7.618000 1.413654
7.619000 1.3315219
7.620000 1.2494501999999998
7.621000 1.1674529
7.622000 1.0855441000000001
7.623000 1.0037377
7.624000 0.9220473499999999
7.625000 0.84048714
7.626000 0.7590708300000001
7.627000 0.6778121899999999
7.628000 0.59672501
7.629000 0.51582302
7.630000 0.43512001
7.631000 0.35462976
7.632000 0.274366
7.633000 0.19434247000000002
7.634000 0.1145729
7.635000 0.035070983
7.636000 -0.044149588
7.637000 -0.12307516
7.638000 -0.20169213000000003
7.639000 -0.27998693
7.640000 -0.35794608
7.641000 -0.43555615
7.642000 -0.5128037200000001
7.643000 -0.5896756000000001
7.644000 -0.66615855
7.645000 -0.74223955
7.646000 -0.81790565
7.647000 -0.89314403
7.648000 -0.9679419
7.649000 -1.0422868
7.650000 -1.1161661
7.651000 -1.1895676000000002
7.652000 -1.2624791
7.653000 -1.3348885
7.654000 -1.4067838
7.655000 -1.4781533
7.656000 -1.5489852
7.657000 -1.6192680000000002
7.658000 -1.6889901999999999
7.659000 -1.7581405
7.660000 -1.8267076
7.661000 -1.8946804000000002
7.662000 -1.9620478000000001
7.663000 -2.0287989
7.664000 -2.0949226000000003
7.665000 -2.1604083
7.666000 -2.2252455
7.667000 -2.2894235
7.668000 -2.3529317
7.669000 -2.4157599
7.670000 -2.4778977
7.671000 -2.5393352
7.672000 -2.6000621
7.673000 -2.6600687
7.674000 -2.7193451
7.675000 -2.7778819
7.676000 -2.8356694
7.677000 -2.8926983
7.678000 -2.9489595
7.679000 -3.0044442
7.680000 -3.0591434
7.681000 -3.1130483
7.682000 -3.1661506999999998
7.683000 -3.2184426000000004
7.684000 -3.2699157
7.685000 -3.3205620999999996
7.686000 -3.3703741000000003
7.687000 -3.4193441
7.688000 -3.4674648
7.689000 -3.5147294000000002
7.690000 -3.5611305000000004
7.691000 -3.6066618000000004
7.692000 -3.6513161000000003
7.693000 -3.6950871000000003
7.694000 -3.737969
7.695000 -3.7799548
7.696000 -3.8210392000000004
7.697000 -3.8612157000000003
7.698000 -3.9004792000000004
7.699000 -3.9388236
7.700000 -3.9762437
7.701000 -4.012734099999999
7.702000 -4.0482897
7.703000 -4.082905500000001
7.704000 -4.1165765
7.705000 -4.149298399999999
7.706000 -4.1810662
7.707000 -4.2118758
7.708000 -4.2417232
7.709000 -4.2706043
7.710000 -4.2985152
7.711000 -4.3254524000000005
7.712000 -4.3514125
7.713000 -4.3763924
7.714000 -4.4003893000000005
7.715000 -4.4234004
7.716000 -4.4454232000000005
7.717000 -4.466455099999999
7.718000 -4.4864941
7.719000 -4.5055386
7.720000 -4.5235869
7.721000 -4.5406371
7.722000 -4.5566883
7.723000 -4.571739200000001
7.724000 -4.5857890999999995
7.725000 -4.5988373
7.726000 -4.610883100000001
7.727000 -4.621926299999999
7.728000 -4.6319667
7.729000 -4.6410043
7.730000 -4.649039
7.731000 -4.6560711999999995
7.732000 -4.6621017
7.733000 -4.6671309
7.734000 -4.6711594000000005
7.735000 -4.674188
7.736000 -4.6762182999999995
7.737000 -4.6772514
7.738000 -4.6772886
7.739000 -4.6763316
7.740000 -4.6743821
7.741000 -4.6714424999999995
7.742000 -4.6675146000000005
7.743000 -4.6626005
7.744000 -4.6567034
7.745000 -4.6498254
7.746000 -4.6419699
7.747000 -4.6331402
7.748000 -4.6233393
7.749000 -4.6125714
7.750000 -4.6008397
7.751000 -4.5881484
7.752000 -4.5745019
7.753000 -4.5599047
7.754000 -4.5443613
7.755000 -4.5278765
7.756000 -4.510455599999999
7.757000 -4.4921033
7.758000 -4.4728253
7.759000 -4.4526272
7.760000 -4.4315141
7.761000 -4.4094924
7.762000 -4.3865677
7.763000 -4.3627462999999995
7.764000 -4.3380346
7.765000 -4.3124385
7.766000 -4.2859647
7.767000 -4.2586196
7.768000 -4.2304099
7.769000 -4.2013425
7.770000 -4.171424399999999
7.771000 -4.1406624
7.772000 -4.1090637
7.773000 -4.0766358
7.774000 -4.0433861
7.775000 -4.0093220999999994
7.776000 -3.9744515000000002
7.777000 -3.9387822000000003
7.778000 -3.9023224
7.779000 -3.8650803
7.780000 -3.8270645
7.781000 -3.7882830999999997
7.782000 -3.7487455
7.783000 -3.7084606
7.784000 -3.6674373000000005
7.785000 -3.625685
7.786000 -3.5832133
7.787000 -3.540032
7.788000 -3.4961510000000002
7.789000 -3.4515806
7.790000 -3.4063306
7.791000 -3.3604114999999997
7.792000 -3.3138338000000003
7.793000 -3.266608
7.794000 -3.2187451
7.795000 -3.1702556
7.796000 -3.1211507
7.797000 -3.0714413
7.798000 -3.0211385
7.799000 -2.9702533
7.800000 -2.918797
7.801000 -2.8667808999999997
7.802000 -2.8142161999999997
7.803000 -2.7611142
7.804000 -2.7074864
7.805000 -2.6533439999999997
7.806000 -2.5986986
7.807000 -2.5435615
7.808000 -2.4879444
7.809000 -2.4318589
7.810000 -2.3753164
7.811000 -2.3183288
7.812000 -2.2609077
7.813000 -2.2030652
7.814000 -2.1448128
7.815000 -2.0861628
7.816000 -2.0271271
7.817000 -1.9677183
7.818000 -1.9079481999999999
7.819000 -1.8478297000000001
7.820000 -1.7873749
7.821000 -1.7265966000000001
7.822000 -1.6655073999999999
7.823000 -1.6041202
7.824000 -1.5424479
7.825000 -1.4805034
7.826000 -1.4182997
7.827000 -1.35585
7.828000 -1.2931675
7.829000 -1.2302652
7.830000 -1.1671565
7.831000 -1.1038546
7.832000 -1.0403727999999999
7.833000 -0.97672436
7.834000 -0.9129224300000001
7.835000 -0.8489803400000001
7.836000 -0.7849112199999999
7.837000 -0.72072824
7.838000 -0.6564445799999999
7.839000 -0.59207329
7.840000 -0.5276274400000001
7.841000 -0.46312003
7.842000 -0.39856406
7.843000 -0.33397248
7.844000 -0.26935823
7.845000 -0.20473421999999997
7.846000 -0.14011335
7.847000 -0.075508479
7.848000 -0.010932502
7.849000 0.053601695000000005
7.850000 0.11808120000000001
7.851000 0.18249312
7.852000 0.24682451
7.853000 0.31106244
7.854000 0.37519392
7.855000 0.43920591
7.856000 0.50308546
7.857000 0.5668195
7.858000 0.63039497
7.859000 0.69379886
7.860000 0.7570180999999999
7.861000 0.82003968
7.862000 0.88285068
7.863000 0.94543807
7.864000 1.0077889
7.865000 1.0698904
7.866000 1.1317298
7.867000 1.1932943999999999
7.868000 1.2545717
7.869000 1.3155492
7.870000 1.3762145
7.871000 1.4365556
7.872000 1.4965602
7.873000 1.5562166
7.874000 1.6155126999999998
7.875000 1.6744373
7.876000 1.7329786
7.877000 1.7911252999999998
7.878000 1.8488662
7.879000 1.9061900999999999
7.880000 1.9630859
7.881000 2.0195428
7.882000 2.07555
7.883000 2.1310966000000002
7.884000 2.1861723
7.885000 2.2407664
7.886000 2.2948682000000002
7.887000 2.3484675
7.888000 2.4015538
7.889000 2.4541168
7.890000 2.5061458
7.891000 2.557631
7.892000 2.6085619
7.893000 2.6589282
7.894000 2.7087198999999997
7.895000 2.7579268
7.896000 2.8065393000000003
7.897000 2.8545471
7.898000 2.9019404
7.899000 2.9487096
7.900000 2.9948451
7.901000 3.0403374
7.902000 3.0851772
7.903000 3.1293556000000002
7.904000 3.1728633
7.905000 3.2156918
7.906000 3.2578323
7.907000 3.2992768999999997
7.908000 3.3400171
7.909000 3.3800449
7.910000 3.4193531
7.911000 3.4579337000000003
7.912000 3.4957796
7.913000 3.5328839
7.914000 3.5692398
7.915000 3.6048408999999997
7.916000 3.6396805
7.917000 3.6737524
7.918000 3.7070502
7.919000 3.7395682
7.920000 3.7713006
7.921000 3.8022418
7.922000 3.8323861
7.923000 3.8617283000000002
7.924000 3.8902629
7.925000 3.9179847
7.926000 3.9448882999999997
7.927000 3.9709691
7.928000 3.9962217
7.929000 4.020641400000001
7.930000 4.0442236
7.931000 4.0669631
7.932000 4.0888555
7.933000 4.1098967
7.934000 4.1300818
7.935000 4.1494068
7.936000 4.1678678
7.937000 4.1854609
7.938000 4.2021822
7.939000 4.2180281
7.940000 4.232995600000001
7.941000 4.2470817
7.942000 4.2602833
7.943000 4.2725979999999995
7.944000 4.2840235
7.945000 4.2945579
7.946000 4.3041993000000005
7.947000 4.3129459
7.948000 4.3207966
7.949000 4.3277502000000005
7.950000 4.333806
7.951000 4.3389633
7.952000 4.3432217
7.953000 4.3465812
7.954000 4.349041700000001
7.955000 4.3506034
7.956000 4.3512664999999995
7.957000 4.3510318
7.958000 4.3498997
7.959000 4.3478712
7.960000 4.3449473
7.961000 4.3411288
7.962000 4.3364167
7.963000 4.3308124
7.964000 4.3243174
7.965000 4.3169331
7.966000 4.3086611
7.967000 4.2995028
7.968000 4.2894602
7.969000 4.278535
7.970000 4.2667292
7.971000 4.2540453
7.972000 4.2404853
7.973000 4.226052
7.974000 4.2107478
7.975000 4.1945759
7.976000 4.177539100000001
7.977000 4.1596409
7.978000 4.1408848
7.979000 4.1212745
7.980000 4.1008141
7.981000 4.079508
7.982000 4.0573604
7.983000 4.0343761
7.984000 4.01056
7.985000 3.9859172
7.986000 3.960453
7.987000 3.9341733
7.988000 3.9070837
7.989000 3.8791902000000005
7.990000 3.8504992000000002
7.991000 3.8210165
7.992000 3.7907489
7.993000 3.7597029999999996
7.994000 3.7278853
7.995000 3.6953028
7.996000 3.6619621999999996
7.997000 3.6278706
7.998000 3.593035
7.999000 3.5574626
8.000000 3.5211604
8.001000 3.4841355
8.002000 3.4463953
8.003000 3.4079473
8.004000 3.368799
8.005000 3.3289578
8.006000 3.2884311
8.007000 3.2472268
8.008000 3.2053529999999997
8.009000 3.1628177
8.010000 3.1196289
8.011000 3.0757949
8.012000 3.031324
8.013000 2.9862252999999996
8.014000 2.9405072
8.015000 2.894179
8.016000 2.8472497999999997
8.017000 2.7997291
8.018000 2.7516263
8.019000 2.7029511999999998
8.020000 2.6537139
8.021000 2.6039243
8.022000 2.5535926
8.023000 2.5027293999999998
8.024000 2.4513450999999997
8.025000 2.3994505
8.026000 2.3470564
8.027000 2.2941735000000003
8.028000 2.2408126
8.029000 2.1869849
8.030000 2.1327013
8.031000 2.0779729000000002
8.032000 2.0228107
8.033000 1.9672258000000002
8.034000 1.9112292999999998
8.035000 1.8548320999999999
8.036000 1.7980455999999998
8.037000 1.7408807
8.038000 1.6833486000000002
8.039000 1.6254604
8.040000 1.5672272
8.041000 1.5086601
8.042000 1.4497702
8.043000 1.3905689
8.044000 1.3310674
8.045000 1.2712769000000002
8.046000 1.2112089
8.047000 1.1508749
8.048000 1.0902863
8.049000 1.0294548000000001
8.050000 0.9683922899999999
8.051000 0.90711042
8.052000 0.8456212499999999
8.053000 0.7839367700000001
8.054000 0.7220692
8.055000 0.66003082
8.056000 0.59783394
8.057000 0.53549102
8.058000 0.47301454
8.059000 0.41041714
8.060000 0.34771143
8.061000 0.28491004
8.062000 0.2220257
8.063000 0.15907105
8.064000 0.096058793
8.065000 0.033001576000000005
8.066000 -0.030087997000000002
8.067000 -0.093197369
8.068000 -0.15631404
8.069000 -0.21942557999999998
8.070000 -0.28251966
8.071000 -0.34558398
8.072000 -0.40860637
8.073000 -0.47157477
8.074000 -0.5344771300000001
8.075000 -0.5973015
8.076000 -0.6600360399999999
8.077000 -0.72266893
8.078000 -0.78518847
8.079000 -0.84758289
8.080000 -0.9098405900000001
8.081000 -0.97194994
8.082000 -1.0338992999999999
8.083000 -1.0956771
8.084000 -1.1572717
8.085000 -1.2186713999999998
8.086000 -1.2798647
8.087000 -1.3408399999999998
8.088000 -1.4015855000000002
8.089000 -1.4620897000000002
8.090000 -1.5223408
8.091000 -1.5823271
8.092000 -1.642037
8.093000 -1.7014589
8.094000 -1.7605811
8.095000 -1.8193918999999998
8.096000 -1.8778797
8.097000 -1.9360332
8.098000 -1.9938406999999998
8.099000 -2.0512911000000003
8.100000 -2.1083727
8.101000 -2.1650748
8.102000 -2.2213861
8.103000 -2.2772959
8.104000 -2.3327932
8.105000 -2.3878673
8.106000 -2.4425079999999997
8.107000 -2.4967048
8.108000 -2.5504474999999998
8.109000 -2.6037261
8.110000 -2.6565308
8.111000 -2.7088519
8.112000 -2.7606797999999997
8.113000 -2.812005
8.114000 -2.8628184
8.115000 -2.9131105
8.116000 -2.9628726000000003
8.117000 -3.0120956
8.118000 -3.0607705999999997
8.119000 -3.1088889
8.120000 -3.1564417999999996
8.121000 -3.2034207
8.122000 -3.2498172999999997
8.123000 -3.2956231000000002
8.124000 -3.3408295
8.125000 -3.3854283
8.126000 -3.4294114
8.127000 -3.4727704
8.128000 -3.5154976
8.129000 -3.5575844
8.130000 -3.5990234
8.131000 -3.6398064
8.132000 -3.6799259
8.133000 -3.7193742000000003
8.134000 -3.7581436000000004
8.135000 -3.7962273
8.136000 -3.8336176
8.137000 -3.8703077
8.138000 -3.906291
8.139000 -3.9415605
8.140000 -3.9761100000000003
8.141000 -4.009933
8.142000 -4.0430237
8.143000 -4.0753759
8.144000 -4.1069838999999995
8.145000 -4.1378427
8.146000 -4.167946799999999
8.147000 -4.1972913
8.148000 -4.225871
8.149000 -4.2536817
8.150000 -4.280718800000001
8.151000 -4.306978
8.152000 -4.3324549
8.153000 -4.3571457
8.154000 -4.3810468
8.155000 -4.4041544
8.156000 -4.4264648
8.157000 -4.4479746
8.158000 -4.4686809
8.159000 -4.488580300000001
8.160000 -4.5076694
8.161000 -4.5259457
8.162000 -4.543406500000001
8.163000 -4.5600493
8.164000 -4.5758709
8.165000 -4.5908697
8.166000 -4.6050429
8.167000 -4.6183888
8.168000 -4.630904999999999
8.169000 -4.6425901
8.170000 -4.6534423
8.171000 -4.6634603
8.172000 -4.6726428
8.173000 -4.6809886
8.174000 -4.6884969
8.175000 -4.6951674
8.176000 -4.7009993
8.177000 -4.705992299999999
8.178000 -4.7101464
8.179000 -4.7134619
8.180000 -4.7159389
8.181000 -4.7175784
8.182000 -4.7183808
8.183000 -4.7183473
8.184000 -4.7174793
8.185000 -4.7157779
8.186000 -4.7132447
8.187000 -4.7098815
8.188000 -4.705690199999999
8.189000 -4.700673
8.190000 -4.6948317
8.191000 -4.6881691000000005
8.192000 -4.6806876
8.193000 -4.6723899
8.194000 -4.6632785000000005
8.195000 -4.6533565999999995
8.196000 -4.642627399999999
8.197000 -4.6310934999999995
8.198000 -4.6187587
8.199000 -4.605625900000001
8.200000 -4.5916989
8.201000 -4.5769814
8.202000 -4.5614772
8.203000 -4.5451902
8.204000 -4.5281243
8.205000 -4.5102835
8.206000 -4.4916727
8.207000 -4.4722959
8.208000 -4.4521581
8.209000 -4.4312641
8.210000 -4.409619
8.211000 -4.3872282
8.212000 -4.3640967
8.213000 -4.3402303
8.214000 -4.3156348
8.215000 -4.2903159
8.216000 -4.2642802
8.217000 -4.2375337
8.218000 -4.2100828
8.219000 -4.1819345
8.220000 -4.1530956
8.221000 -4.1235726
8.222000 -4.0933732
8.223000 -4.0625043
8.224000 -4.0309738
8.225000 -3.9987888
8.226000 -3.9659571
8.227000 -3.9324861
8.228000 -3.898384
8.229000 -3.8636590999999996
8.230000 -3.8283188000000004
8.231000 -3.7923716000000005
8.232000 -3.7558257999999998
8.233000 -3.7186898000000004
8.234000 -3.6809719999999997
8.235000 -3.6426805
8.236000 -3.6038242
8.237000 -3.5644121
8.238000 -3.5244527999999997
8.239000 -3.4839552000000005
8.240000 -3.4429282
8.241000 -3.4013808
8.242000 -3.3593222
8.243000 -3.3167623
8.244000 -3.2737101999999996
8.245000 -3.2301754000000003
8.246000 -3.1861677999999998
8.247000 -3.1416971
8.248000 -3.0967735
8.249000 -3.0514069
8.250000 -3.0056076000000003
8.251000 -2.9593859
8.252000 -2.9127521
8.253000 -2.865717
8.254000 -2.8182911
8.255000 -2.770485
8.256000 -2.7223097000000003
8.257000 -2.6737761
8.258000 -2.6248951
8.259000 -2.5756775999999997
8.260000 -2.526135
8.261000 -2.4762781
8.262000 -2.4261182
8.263000 -2.3756664
8.264000 -2.3249339
8.265000 -2.2739321
8.266000 -2.2226719
8.267000 -2.1711648
8.268000 -2.1194218
8.269000 -2.0674543
8.270000 -2.0152736
8.271000 -1.962891
8.272000 -1.9103176999999998
8.273000 -1.857565
8.274000 -1.8046442
8.275000 -1.7515667
8.276000 -1.6983438
8.277000 -1.6449872
8.278000 -1.5915081000000002
8.279000 -1.5379181
8.280000 -1.4842288000000001
8.281000 -1.4304516
8.282000 -1.3765981999999999
8.283000 -1.3226804
8.284000 -1.2687099
8.285000 -1.2146983
8.286000 -1.1606576
8.287000 -1.1065994
8.288000 -1.0525358
8.289000 -0.9984784800000001
8.290000 -0.94443932
8.291000 -0.8904302500000001
8.292000 -0.83646318
8.293000 -0.78254994
8.294000 -0.72870241
8.295000 -0.67493236
8.296000 -0.62125162
8.297000 -0.56767189
8.298000 -0.5142048899999999
8.299000 -0.46086228
8.300000 -0.40765567999999996
8.301000 -0.35459658
8.302000 -0.3016965
8.303000 -0.24896685000000002
8.304000 -0.196419
8.305000 -0.14406428000000002
8.306000 -0.091913925
8.307000 -0.039979143
8.308000 0.01172892
8.309000 0.063199166
8.310000 0.11442055999999999
8.311000 0.16538208999999998
8.312000 0.2160728
8.313000 0.26648177
8.314000 0.31659815
8.315000 0.3664111
8.316000 0.41590984999999997
8.317000 0.46508367999999994
8.318000 0.51392196
8.319000 0.56241401
8.320000 0.61054928
8.321000 0.65831728
8.322000 0.70570759
8.323000 0.75270981
8.324000 0.79931365
8.325000 0.84550902
8.326000 0.89128576
8.327000 0.93663381
8.328000 0.98154331
8.329000 1.0260045
8.330000 1.0700075
8.331000 1.1135429000000001
8.332000 1.1566012
8.333000 1.1991731
8.334000 1.2412493
8.335000 1.2828209
8.336000 1.3238786
8.337000 1.3644137
8.338000 1.4044176
8.339000 1.4438814
8.340000 1.4827969
8.341000 1.5211554
8.342000 1.558949
8.343000 1.5961691999999998
8.344000 1.6328081
8.345000 1.6688577999999998
8.346000 1.7043104
8.347000 1.7391583
8.348000 1.7733939
8.349000 1.8070096
8.350000 1.839998
8.351000 1.872352
8.352000 1.9040644
8.353000 1.9351283000000001
8.354000 1.9655367
8.355000 1.9952830000000001
8.356000 2.0243604
8.357000 2.0527625
8.358000 2.0804831999999998
8.359000 2.1075161
8.360000 2.1338556
8.361000 2.1594957000000004
8.362000 2.1844307
8.363000 2.2086551
8.364000 2.2321638
8.365000 2.2549516
8.366000 2.2770137
8.367000 2.2983452
8.368000 2.3189418
8.369000 2.3387989
8.370000 2.3579122
8.371000 2.3762779000000003
8.372000 2.3938919999999997
8.373000 2.4107507999999997
8.374000 2.4268508
8.375000 2.4421886
8.376000 2.4567608
8.377000 2.4705643
8.378000 2.4835963
8.379000 2.4958536
8.380000 2.5073338
8.381000 2.5180342000000002
8.382000 2.527952
8.383000 2.5370852999999998
8.384000 2.5454316
8.385000 2.5529888
8.386000 2.5597548000000003
8.387000 2.5657281
8.388000 2.5709068000000004
8.389000 2.5752892999999997
8.390000 2.5788741
8.391000 2.5816603000000002
8.392000 2.5836464
8.393000 2.5848318
8.394000 2.5852157
8.395000 2.5847975
8.396000 2.5835769
8.397000 2.5815539
8.398000 2.5787285
8.399000 2.5751008
8.400000 2.5706716000000003
8.401000 2.5654415
8.402000 2.5594113000000003
8.403000 2.5525824999999998
8.404000 2.5449563
8.405000 2.5365341
8.406000 2.5273179999999997
8.407000 2.5173096
8.408000 2.5065115
8.409000 2.4949255999999997
8.410000 2.4825549
8.411000 2.4694018
8.412000 2.4554692
8.413000 2.4407601000000003
8.414000 2.4252774
8.415000 2.4090247
8.416000 2.3920052000000003
8.417000 2.3742224999999997
8.418000 2.3556801
8.419000 2.3363817
8.420000 2.3163315
8.421000 2.295533
8.422000 2.2739906
8.423000 2.2517081
8.424000 2.2286901
8.425000 2.2049408
8.426000 2.1804649
8.427000 2.1552671
8.428000 2.1293519
8.429000 2.1027246
8.430000 2.0753901000000003
8.431000 2.0473538
8.432000 2.018621
8.433000 1.9891974
8.434000 1.9590888
8.435000 1.9283013000000002
8.436000 1.8968411
8.437000 1.8647144
8.438000 1.8319276999999998
8.439000 1.798488
8.440000 1.7644022
8.441000 1.7296774000000001
8.442000 1.6943211
8.443000 1.6583405
8.444000 1.6217434999999998
8.445000 1.5845377
8.446000 1.5467312
8.447000 1.5083321
8.448000 1.4693487
8.449000 1.429789
8.450000 1.3896617999999998
8.451000 1.3489754
8.452000 1.3077385000000001
8.453000 1.2659597
8.454000 1.2236479
8.455000 1.1808117
8.456000 1.1374601
8.457000 1.0936021
8.458000 1.0492466
8.459000 1.0044028
8.460000 0.9590798100000001
8.461000 0.91328677
8.462000 0.8670331
8.463000 0.8203281099999999
8.464000 0.77318121
8.465000 0.72560203
8.466000 0.67760022
8.467000 0.62918561
8.468000 0.58036805
8.469000 0.53115757
8.470000 0.48156432
8.471000 0.43159858
8.472000 0.38127075
8.473000 0.33059131999999997
8.474000 0.27957097999999997
8.475000 0.22822048000000003
8.476000 0.17655073
8.477000 0.12457272999999999
8.478000 0.072297611
8.479000 0.019736587
8.480000 -0.033099047
8.481000 -0.086197909
8.482000 -0.13954856
8.483000 -0.19313948
8.484000 -0.24695912999999997
8.485000 -0.30099596
8.486000 -0.35523835
8.487000 -0.40967474
8.488000 -0.46429345
8.489000 -0.51908297
8.490000 -0.5740316599999999
8.491000 -0.6291279599999999
8.492000 -0.68436028
8.493000 -0.73971711
8.494000 -0.79518696
8.495000 -0.85075824
8.496000 -0.90641957
8.497000 -0.96215941
8.498000 -1.0179663
8.499000 -1.0738287
8.500000 -1.1297352
8.501000 -1.1856742
8.502000 -1.2416342
8.503000 -1.2976036
8.504000 -1.3535708
8.505000 -1.409524
8.506000 -1.4654516
8.507000 -1.5213417
8.508000 -1.5771825
8.509000 -1.632962
8.510000 -1.6886683
8.511000 -1.7442893000000002
8.512000 -1.7998129
8.513000 -1.8552272
8.514000 -1.9105198
8.515000 -1.9656786999999998
8.516000 -2.0206915
8.517000 -2.0755462
8.518000 -2.1302305
8.519000 -2.1847324
8.520000 -2.2390396999999997
8.521000 -2.2931404
8.522000 -2.3470225
8.523000 -2.4006741000000003
8.524000 -2.4540834
8.525000 -2.5072388
8.526000 -2.5601286
8.527000 -2.6127412999999997
8.528000 -2.6650656
8.529000 -2.7170902
8.530000 -2.7688039
8.531000 -2.8201958
8.532000 -2.8712548
8.533000 -2.9219702
8.534000 -2.9723313
8.535000 -3.0223275000000003
8.536000 -3.0719481
8.537000 -3.1211827000000003
8.538000 -3.1700209
8.539000 -3.2184523
8.540000 -3.2664668
8.541000 -3.3140540000000005
8.542000 -3.3612035
8.543000 -3.4079053
8.544000 -3.4541491
8.545000 -3.4999247999999996
8.546000 -3.5452223999999997
8.547000 -3.5900317
8.548000 -3.6343425999999996
8.549000 -3.6781449
8.550000 -3.7214289999999997
8.551000 -3.7641846
8.552000 -3.8064017999999997
8.553000 -3.848071
8.554000 -3.8891826
8.555000 -3.9297268000000005
8.556000 -3.9696943
8.557000 -4.0090755
8.558000 -4.047861299999999
8.559000 -4.0860426
8.560000 -4.1236103
8.561000 -4.1605558
8.562000 -4.1968707
8.563000 -4.232546699999999
8.564000 -4.2675756
8.565000 -4.3019492
8.566000 -4.3356601
8.567000 -4.3687005
8.568000 -4.4010628
8.569000 -4.4327401
8.570000 -4.4637252
8.571000 -4.4940109999999995
8.572000 -4.5235913000000005
8.573000 -4.552459
8.574000 -4.5806076000000004
8.575000 -4.6080309999999995
8.576000 -4.6347227
8.577000 -4.6606764
8.578000 -4.685886200000001
8.579000 -4.7103461
8.580000 -4.7340497
8.581000 -4.7569916
8.582000 -4.7791656
8.583000 -4.8005663
8.584000 -4.8211876
8.585000 -4.8410244
8.586000 -4.8600711
8.587000 -4.878322
8.588000 -4.895772
8.589000 -4.9124163
8.590000 -4.928249500000001
8.591000 -4.9432665
8.592000 -4.9574632
8.593000 -4.9708347999999996
8.594000 -4.9833767
8.595000 -4.9950853
8.596000 -5.0059564000000005
8.597000 -5.0159864
8.598000 -5.0251719
8.599000 -5.0335094
8.600000 -5.0409961
8.601000 -5.0476294
8.602000 -5.053406600000001
8.603000 -5.0583255000000005
8.604000 -5.0623838
8.605000 -5.065579700000001
8.606000 -5.067911700000001
8.607000 -5.0693784
8.608000 -5.0699784999999995
8.609000 -5.0697107
8.610000 -5.0685744999999995
8.611000 -5.0665688
8.612000 -5.0636928999999995
8.613000 -5.0599463
8.614000 -5.0553288
8.615000 -5.0498404
8.616000 -5.0434805
8.617000 -5.036249000000001
8.618000 -5.0281465
8.619000 -5.0191726999999995
8.620000 -5.009327799999999
8.621000 -4.9986124
8.622000 -4.9870271
8.623000 -4.9745724
8.624000 -4.9612492
8.625000 -4.9470581
8.626000 -4.9320005
8.627000 -4.9160775
8.628000 -4.899290199999999
8.629000 -4.8816405
8.630000 -4.8631303
8.631000 -4.8437614
8.632000 -4.8235361
8.633000 -4.8024565
8.634000 -4.7805257
8.635000 -4.7577463
8.636000 -4.7341216
8.637000 -4.709654700000001
8.638000 -4.6843491
8.639000 -4.6582088
8.640000 -4.6312377
8.641000 -4.6034399
8.642000 -4.57482
8.643000 -4.545382
8.644000 -4.5151312
8.645000 -4.484072
8.646000 -4.4522091999999995
8.647000 -4.4195481
8.648000 -4.3860942
8.649000 -4.351852500000001
8.650000 -4.3168284
8.651000 -4.281028
8.652000 -4.2444564
8.653000 -4.2071193
8.654000 -4.169023
8.655000 -4.1301731
8.656000 -4.0905755
8.657000 -4.0502366
8.658000 -4.0091623
8.659000 -3.9673593
8.660000 -3.9248336000000004
8.661000 -3.8815923000000003
8.662000 -3.8376421
8.663000 -3.7929896
8.664000 -3.7476420000000004
8.665000 -3.7016064
8.666000 -3.6548898000000003
8.667000 -3.6075000000000004
8.668000 -3.5594448
8.669000 -3.5107318
8.670000 -3.4613691
8.671000 -3.4113649
8.672000 -3.3607274
8.673000 -3.3094652
8.674000 -3.2575871999999997
8.675000 -3.2051016000000003
8.676000 -3.1520177000000005
8.677000 -3.0983446000000003
8.678000 -3.0440915
8.679000 -2.9892677
8.680000 -2.9338824999999997
8.681000 -2.8779456
8.682000 -2.8214665
8.683000 -2.7644549
8.684000 -2.7069204
8.685000 -2.6488728999999998
8.686000 -2.5903223
8.687000 -2.5312785
8.688000 -2.4717513
8.689000 -2.4117511
8.690000 -2.3512876
8.691000 -2.2903711
8.692000 -2.2290115999999998
8.693000 -2.1672197
8.694000 -2.1050052999999997
8.695000 -2.0423789
8.696000 -1.9793509
8.697000 -1.9159316999999998
8.698000 -1.8521317999999998
8.699000 -1.7879619999999998
8.700000 -1.7234329
8.701000 -1.6585554999999998
8.702000 -1.5933406
8.703000 -1.5277992
8.704000 -1.4619426
8.705000 -1.3957818
8.706000 -1.3293282
8.707000 -1.2625932
8.708000 -1.1955881
8.709000 -1.1283248
8.710000 -1.0608146
8.711000 -0.9930692600000001
8.712000 -0.92510059
8.713000 -0.85692033
8.714000 -0.78854021
8.715000 -0.71997214
8.716000 -0.65122796
8.717000 -0.58231954
8.718000 -0.51325876
8.719000 -0.44405744
8.720000 -0.37472746
8.721000 -0.30528065
8.722000 -0.23572883
8.723000 -0.16608383000000002
8.724000 -0.096357445
8.725000 -0.026561468
8.726000 0.043292329000000004
8.727000 0.11319219
8.728000 0.18312634
8.729000 0.25308304000000004
8.730000 0.32305056
8.731000 0.39301715000000004
8.732000 0.46297107000000004
8.733000 0.53290054
8.734000 0.60279383
8.735000 0.67263916
8.736000 0.74242475
8.737000 0.8121389
8.738000 0.8817696899999999
8.739000 0.9513054
8.740000 1.0207343
8.741000 1.0900445
8.742000 1.1592244
8.743000 1.2282621
8.744000 1.2971458999999999
8.745000 1.3658641
8.746000 1.4344051
8.747000 1.5027571
8.748000 1.5709087
8.749000 1.6388482999999998
8.750000 1.7065644000000002
8.751000 1.7740456000000002
8.752000 1.8412807999999998
8.753000 1.9082583
8.754000 1.9749672999999999
8.755000 2.0413967
8.756000 2.1075353000000003
8.757000 2.1733724
8.758000 2.238897
8.759000 2.3040986
8.760000 2.3689663
8.761000 2.4334896
8.762000 2.4976583
8.763000 2.5614616999999997
8.764000 2.6248896
8.765000 2.6879318
8.766000 2.750578
8.767000 2.8128181
8.768000 2.8746421
8.769000 2.9360401
8.770000 2.9970022
8.771000 3.0575183999999997
8.772000 3.1175792
8.773000 3.1771746
8.774000 3.2362953
8.775000 3.2949314
8.776000 3.3530737999999998
8.777000 3.410713
8.778000 3.4678392000000002
8.779000 3.5244439
8.780000 3.5805173000000003
8.781000 3.6360509999999997
8.782000 3.6910358999999997
8.783000 3.7454631000000003
8.784000 3.7993240999999998
8.785000 3.8526103
8.786000 3.9053131
8.787000 3.9574243
8.788000 4.0089361
8.789000 4.0598404
8.790000 4.110129199999999
8.791000 4.1597947
8.792000 4.2088296
8.793000 4.2572263999999995
8.794000 4.3049779
8.795000 4.3520771
8.796000 4.3985169
8.797000 4.4442903
8.798000 4.4893909
8.799000 4.533812
8.800000 4.5775473
8.801000 4.6205904
8.802000 4.6629351
8.803000 4.704575200000001
8.804000 4.745505
8.805000 4.785718800000001
8.806000 4.8252106
8.807000 4.8639752000000005
8.808000 4.9020071
8.809000 4.9393009
8.810000 4.9758516
8.811000 5.0116543
8.812000 5.046704
8.813000 5.0809964999999995
8.814000 5.1145267
8.815000 5.1472906
8.816000 5.1792838
8.817000 5.2105021
8.818000 5.2409418
8.819000 5.2705992
8.820000 5.2994709
8.821000 5.3275533
8.822000 5.3548433
8.823000 5.3813379
8.824000 5.4070342
8.825000 5.4319296
8.826000 5.4560211
8.827000 5.4793067
8.828000 5.501784
8.829000 5.523451
8.830000 5.5443055999999995
8.831000 5.5643462
8.832000 5.5835709
8.833000 5.6019783
8.834000 5.6195673
8.835000 5.6363363
8.836000 5.6522841999999995
8.837000 5.6674104000000005
8.838000 5.681714
8.839000 5.6951944
8.840000 5.7078507
8.841000 5.7196826
8.842000 5.7306901
8.843000 5.7408728
8.844000 5.7502307
8.845000 5.7587642
8.846000 5.7664737
8.847000 5.7733595
8.848000 5.7794221
8.849000 5.7846627999999995
8.850000 5.7890821
8.851000 5.7926815
8.852000 5.7954624
8.853000 5.7974264
8.854000 5.7985749
8.855000 5.7989102
8.856000 5.798434100000001
8.857000 5.7971489
8.858000 5.7950571
8.859000 5.7921614
8.860000 5.7884645
8.861000 5.7839692
8.862000 5.7786785
8.863000 5.7725959
8.864000 5.7657246
8.865000 5.758068000000001
8.866000 5.7496298
8.867000 5.7404142
8.868000 5.7304248
8.869000 5.7196658
8.870000 5.7081409
8.871000 5.6958545
8.872000 5.6828111
8.873000 5.6690153
8.874000 5.6544714
8.875000 5.6391843
8.876000 5.6231584
8.877000 5.6063991
8.878000 5.5889111
8.879000 5.5706993
8.880000 5.5517692
8.881000 5.532126099999999
8.882000 5.5117752
8.883000 5.4907221
8.884000 5.4689728
8.885000 5.4465327
8.886000 5.4234084000000005
8.887000 5.3996053
8.888000 5.3751301
8.889000 5.3499892000000004
8.890000 5.324189
8.891000 5.2977361
8.892000 5.2706376
8.893000 5.2429006000000005
8.894000 5.2145321000000004
8.895000 5.1855396
8.896000 5.1559307
8.897000 5.1257126
8.898000 5.0948933
8.899000 5.0634805
8.900000 5.0314821
8.901000 4.9989063
8.902000 4.9657609
8.903000 4.9320545000000005
8.904000 4.8977952
8.905000 4.8629917
8.906000 4.8276525
8.907000 4.7917858
8.908000 4.7554001
8.909000 4.7185041
8.910000 4.6811067
8.911000 4.6432164
8.912000 4.6048418
8.913000 4.5659918
8.914000 4.5266751
8.915000 4.4869009
8.916000 4.4466779
8.917000 4.4060148
8.918000 4.3649208
8.919000 4.323404699999999
8.920000 4.2814758
8.921000 4.2391434
8.922000 4.1964166
8.923000 4.1533045
8.924000 4.1098170000000005
8.925000 4.065962900000001
8.926000 4.0217523
8.927000 3.9771943999999997
8.928000 3.9322991000000003
8.929000 3.8870758999999997
8.930000 3.841535
8.931000 3.7956864
8.932000 3.7495397
8.933000 3.7031051
8.934000 3.6563925
8.935000 3.6094122
8.936000 3.5621739999999997
8.937000 3.5146885
8.938000 3.4669656
8.939000 3.4190156
8.940000 3.3708487000000003
8.941000 3.322475
8.942000 3.2739047
8.943000 3.2251480999999997
8.944000 3.1762153
8.945000 3.1271163
8.946000 3.0778611000000002
8.947000 3.0284598
8.948000 2.9789224
8.949000 2.9292586999999997
8.950000 2.8794786
8.951000 2.8295921
8.952000 2.7796089999999998
8.953000 2.729539
8.954000 2.6793921
8.955000 2.629178
8.956000 2.5789065
8.957000 2.5285874
8.958000 2.4782304
8.959000 2.4278454000000003
8.960000 2.3774423
8.961000 2.3270309
8.962000 2.276621
8.963000 2.2262227
8.964000 2.1758455999999997
8.965000 2.1255
8.966000 2.0751955
8.967000 2.0249422999999998
8.968000 1.9747501
8.969000 1.924629
8.970000 1.8745888
8.971000 1.8246396000000003
8.972000 1.7747909
8.973000 1.7250527000000002
8.974000 1.6754344
8.975000 1.625946
8.976000 1.5765966999999999
8.977000 1.527396
8.978000 1.4783532
8.979000 1.4294776
8.980000 1.3807782
8.981000 1.3322639
8.982000 1.2839437
8.983000 1.2358261000000001
8.984000 1.1879199
8.985000 1.1402334
8.986000 1.0927750999999999
8.987000 1.0455531
8.988000 0.99857561
8.989000 0.9518506899999999
8.990000 0.90538627
8.991000 0.8591903399999999
8.992000 0.81327064
8.993000 0.7676349499999999
8.994000 0.7222909900000001
8.995000 0.67724646
8.996000 0.63250898
8.997000 0.5880862
8.998000 0.54398566
8.999000 0.50021494
9.000000 0.45678155
9.001000 0.41369298000000004
9.002000 0.37095665
9.003000 0.32858002999999997
9.004000 0.28657045
9.005000 0.24493521000000001
9.006000 0.2036815
9.007000 0.1628165
9.008000 0.12234723
9.009000 0.08228059700000001
9.010000 0.042623404000000004
9.011000 0.0033822987000000004
9.012000 -0.035436216
9.013000 -0.07382580700000001
9.014000 -0.11178032
9.015000 -0.14929377
9.016000 -0.18636038
9.017000 -0.22297456999999998
9.018000 -0.25913096
9.019000 -0.29482433999999996
9.020000 -0.33004971
9.021000 -0.36480227000000004
9.022000 -0.39907739999999997
9.023000 -0.43287068
9.024000 -0.46617775000000006
9.025000 -0.49899452999999994
9.026000 -0.53131701
9.027000 -0.56314133
9.028000 -0.59446371
9.029000 -0.62528048
9.030000 -0.65558804
9.031000 -0.68538291
9.032000 -0.71466165
9.033000 -0.74342089
9.034000 -0.77165728
9.035000 -0.7993675800000001
9.036000 -0.8265485100000001
9.037000 -0.853197
9.038000 -0.87930979
9.039000 -0.904884
9.040000 -0.9299165599999999
9.041000 -0.95440457
9.042000 -0.97834533
9.043000 -1.0017361
9.044000 -1.0245743
9.045000 -1.0468576
9.046000 -1.0685837999999999
9.047000 -1.0897508
9.048000 -1.1103567
9.049000 -1.1303997
9.050000 -1.1498784
9.051000 -1.1687915
9.052000 -1.187138
9.053000 -1.2049169
9.054000 -1.2221277
9.055000 -1.2387698
9.056000 -1.2548431
9.057000 -1.2703475
9.058000 -1.2852832
9.059000 -1.2996505
9.060000 -1.3134499
9.061000 -1.3266821
9.062000 -1.3393478
9.063000 -1.3514481
9.064000 -1.3629838
9.065000 -1.3739561
9.066000 -1.3843661
9.067000 -1.3942151999999999
9.068000 -1.4035047
9.069000 -1.4122359
9.070000 -1.4204102
9.071000 -1.428029
9.072000 -1.4350939999999999
9.073000 -1.4416067
9.074000 -1.4475685999999999
9.075000 -1.4529814
9.076000 -1.4578469
9.077000 -1.4621669
9.078000 -1.4659434
9.079000 -1.4691783
9.080000 -1.4718738
9.081000 -1.4740324
9.082000 -1.4756562
9.083000 -1.4767481
9.084000 -1.4773108
9.085000 -1.4773473000000001
9.086000 -1.4768608
9.087000 -1.4758547
9.088000 -1.4743325
9.089000 -1.4722981
9.090000 -1.4697555
9.091000 -1.466709
9.092000 -1.4631628
9.093000 -1.4591216
9.094000 -1.4545900999999999
9.095000 -1.4495731
9.096000 -1.4440758
9.097000 -1.4381032999999999
9.098000 -1.4316609
9.099000 -1.4247539
9.100000 -1.4173876
9.101000 -1.4095675
9.102000 -1.4012993
9.103000 -1.3925885
9.104000 -1.3834404999999999
9.105000 -1.373861
9.106000 -1.3638555
9.107000 -1.3534296
9.108000 -1.342589
9.109000 -1.3313392
9.110000 -1.3196859
9.111000 -1.3076345
9.112000 -1.2951909
9.113000 -1.2823605999999999
9.114000 -1.2691493999999999
9.115000 -1.2555632
9.116000 -1.2416078000000002
9.117000 -1.2272892
9.118000 -1.2126134
9.119000 -1.1975866
9.120000 -1.1822150999999999
9.121000 -1.1665055
9.122000 -1.1504641
9.123000 -1.1340978
9.124000 -1.1174133
9.125000 -1.1004178
9.126000 -1.0831183
9.127000 -1.0655221
9.128000 -1.0476366000000001
9.129000 -1.0294693000000001
9.130000 -1.0110278
9.131000 -0.99231992
9.132000 -0.97335344
9.133000 -0.9541361599999999
9.134000 -0.9346759899999999
9.135000 -0.91498094
9.136000 -0.89505892
9.137000 -0.8749178599999999
9.138000 -0.85456576
9.139000 -0.8340105400000001
9.140000 -0.81326012
9.141000 -0.79232231
9.142000 -0.77120489
9.143000 -0.7499156499999999
9.144000 -0.7284623100000001
9.145000 -0.7068525099999999
9.146000 -0.68509388
9.147000 -0.66319401
9.148000 -0.6411605
9.149000 -0.61900085
9.150000 -0.5967226299999999
9.151000 -0.57433336
9.152000 -0.55184062
9.153000 -0.52925199
9.154000 -0.5065750800000001
9.155000 -0.48381761
9.156000 -0.46098726
9.157000 -0.43809186000000006
9.158000 -0.41513927
9.159000 -0.39213747
9.160000 -0.36909443
9.161000 -0.34601823000000004
9.162000 -0.32291703
9.163000 -0.29979901999999997
9.164000 -0.27667247
9.165000 -0.25354566
9.166000 -0.23042691999999998
9.167000 -0.20732461
9.168000 -0.18424704
9.169000 -0.16120254
9.170000 -0.13819942
9.171000 -0.11524592
9.172000 -0.092350232
9.173000 -0.069520483
9.174000 -0.046764707
9.175000 -0.024090856
9.176000 -0.0015067747
9.177000 0.020979796
9.178000 0.043361227
9.179000 0.065629999
9.180000 0.087778707
9.181000 0.10980006
9.182000 0.13168684
9.183000 0.15343195999999998
9.184000 0.17502841
9.185000 0.19646927
9.186000 0.21774767
9.187000 0.23885680999999997
9.188000 0.25978992
9.189000 0.2805403
9.190000 0.30110122
9.191000 0.32146603
9.192000 0.34162805
9.193000 0.36158059
9.194000 0.38131698999999997
9.195000 0.40083052999999996
9.196000 0.42011454
9.197000 0.43916236999999997
9.198000 0.45796726
9.199000 0.47652256
9.200000 0.49482156
9.201000 0.5128576
9.202000 0.53062411
9.203000 0.54811449
9.204000 0.56532226
9.205000 0.5822410299999999
9.206000 0.5988644399999999
9.207000 0.61518629
9.208000 0.63120052
9.209000 0.6469011299999999
9.210000 0.66228234
9.211000 0.67733848
9.212000 0.69206408
9.213000 0.70645381
9.214000 0.7205024800000001
9.215000 0.7342051700000001
9.216000 0.74755703
9.217000 0.7605533999999999
9.218000 0.77318978
9.219000 0.78546181
9.220000 0.79736533
9.221000 0.80889622
9.222000 0.8200504799999999
9.223000 0.8308243
9.224000 0.8412139500000001
9.225000 0.8512156999999999
9.226000 0.8608259300000001
9.227000 0.87004118
9.228000 0.8788579100000001
9.229000 0.8872726900000001
9.230000 0.89528216
9.231000 0.90288296
9.232000 0.9100718400000001
9.233000 0.9168456300000001
9.234000 0.92320107
9.235000 0.9291349900000001
9.236000 0.9346443200000001
9.237000 0.9397261800000001
9.238000 0.9443774800000001
9.239000 0.9485955399999999
9.240000 0.95237754
9.241000 0.9557209000000001
9.242000 0.9586230899999999
9.243000 0.9610817799999999
9.244000 0.96309474
9.245000 0.96465992
9.246000 0.9657753599999999
9.247000 0.9664393
9.248000 0.9666501500000001
9.249000 0.96640661
9.250000 0.9657073800000001
9.251000 0.96455133
9.252000 0.9629376199999999
9.253000 0.96086562
9.254000 0.95833475
9.255000 0.9553446400000001
9.256000 0.9518950199999999
9.257000 0.9479858900000001
9.258000 0.94361724
9.259000 0.93878936
9.260000 0.93350252
9.261000 0.9277571
9.262000 0.9215537500000001
9.263000 0.9148930200000001
9.264000 0.90777567
9.265000 0.90020243
9.266000 0.89217424
9.267000 0.88369204
9.268000 0.8747568400000001
9.269000 0.86536976
9.270000 0.85553192
9.271000 0.84524453
9.272000 0.8345088900000001
9.273000 0.8233265
9.274000 0.81169875
9.275000 0.7996273200000001
9.276000 0.78711379
9.277000 0.77416003
9.278000 0.76076798
9.279000 0.7469397
9.280000 0.73267738
9.281000 0.71798339
9.282000 0.70286021
9.283000 0.68731052
9.284000 0.67133713
9.285000 0.65494305
9.286000 0.63813142
9.287000 0.6209055
9.288000 0.6032687600000001
9.289000 0.5852248099999999
9.290000 0.5667774000000001
9.291000 0.54793046
9.292000 0.52868798
9.293000 0.5090541199999999
9.294000 0.48903311
9.295000 0.46862937
9.296000 0.44784732000000005
9.297000 0.42669154
9.298000 0.40516666999999995
9.299000 0.38327747
9.300000 0.36102869000000004
9.301000 0.33842521
9.302000 0.31547195
9.303000 0.29217389
9.304000 0.26853606
9.305000 0.24456356
9.306000 0.22026153999999998
9.307000 0.1956352
9.308000 0.17068981
9.309000 0.14543071
9.310000 0.11986329999999999
9.311000 0.093993038
9.312000 0.067825476
9.313000 0.041366235
9.314000 0.014621018000000001
9.315000 -0.012404383
9.316000 -0.039704079999999996
9.317000 -0.067272095
9.318000 -0.095102348
9.319000 -0.12318865999999999
9.320000 -0.15152474999999999
9.321000 -0.18010425
9.322000 -0.20892065999999998
9.323000 -0.23796742
9.324000 -0.26723784
9.325000 -0.29672517
9.326000 -0.32642256000000003
9.327000 -0.35632304
9.328000 -0.38641960999999997
9.329000 -0.4167052
9.330000 -0.44717267000000005
9.331000 -0.47781481
9.332000 -0.50862436
9.333000 -0.5395940499999999
9.334000 -0.5707165200000001
9.335000 -0.60198442
9.336000 -0.63339034
9.337000 -0.66492688
9.338000 -0.6965865800000001
9.339000 -0.72836205
9.340000 -0.76024579
9.341000 -0.7922302900000001
9.342000 -0.82430802
9.343000 -0.85647153
9.344000 -0.88871317
9.345000 -0.92102541
9.346000 -0.9534005999999999
9.347000 -0.9858311200000001
9.348000 -1.0183093
9.349000 -1.0508275
9.350000 -1.0833778
9.351000 -1.1159526
9.352000 -1.148544
9.353000 -1.1811441
9.354000 -1.2137449
9.355000 -1.2463387
9.356000 -1.2789172999999998
9.357000 -1.3114728
9.358000 -1.3439972
9.359000 -1.3764824
9.360000 -1.4089203
9.361000 -1.441303
9.362000 -1.4736223
9.363000 -1.5058703
9.364000 -1.5380388
9.365000 -1.5701199
9.366000 -1.6021055999999998
9.367000 -1.6339879000000002
9.368000 -1.6657589000000002
9.369000 -1.6974106
9.370000 -1.7289354
9.371000 -1.7603252
9.372000 -1.7915724000000002
9.373000 -1.8226692
9.374000 -1.853608
9.375000 -1.8843807000000001
9.376000 -1.9149801000000002
9.377000 -1.9453982
9.378000 -1.9756276
9.379000 -2.0056607
9.380000 -2.0354899
9.381000 -2.0651076
9.382000 -2.0945065
9.383000 -2.1236788
9.384000 -2.1526172999999997
9.385000 -2.1813143
9.386000 -2.2097625
9.387000 -2.2379544
9.388000 -2.2658825
9.389000 -2.2935396
9.390000 -2.3209183
9.391000 -2.3480112
9.392000 -2.3748111
9.393000 -2.4013107999999996
9.394000 -2.4275031
9.395000 -2.4533808
9.396000 -2.4789371
9.397000 -2.5041647
9.398000 -2.5290571
9.399000 -2.5536073
9.400000 -2.5778087000000003
9.401000 -2.6016545
9.402000 -2.6251381
9.403000 -2.6482533999999998
9.404000 -2.6709937999999998
9.405000 -2.6933534
9.406000 -2.7153259
9.407000 -2.7369052000000003
9.408000 -2.7580855
9.409000 -2.7788611000000003
9.410000 -2.7992262
9.411000 -2.8191751000000003
9.412000 -2.8387023
9.413000 -2.8578024
9.414000 -2.8764699
9.415000 -2.8946996
9.416000 -2.9124862
9.417000 -2.9298246
9.418000 -2.9467097
9.419000 -2.9631365
9.420000 -2.9790999
9.421000 -2.9945953000000003
9.422000 -3.0096177
9.423000 -3.0241624000000003
9.424000 -3.0382248
9.425000 -3.0518003
9.426000 -3.0648844
9.427000 -3.0774727000000004
9.428000 -3.0895611
9.429000 -3.1011453
9.430000 -3.1122211
9.431000 -3.1227848999999996
9.432000 -3.1328328
9.433000 -3.1423609999999997
9.434000 -3.1513657
9.435000 -3.1598441
9.436000 -3.1677928
9.437000 -3.1752083
9.438000 -3.1820877999999997
9.439000 -3.1884287
9.440000 -3.1942277999999997
9.441000 -3.1994831
9.442000 -3.2041915
9.443000 -3.2083511000000002
9.444000 -3.2119595
9.445000 -3.2150146
9.446000 -3.2175146000000003
9.447000 -3.2194572999999997
9.448000 -3.2208413
9.449000 -3.2216646
9.450000 -3.2219253000000005
9.451000 -3.2216225
9.452000 -3.2207544999999995
9.453000 -3.2193199
9.454000 -3.2173172
9.455000 -3.2147455999999996
9.456000 -3.2116040999999997
9.457000 -3.2078914
9.458000 -3.203607
9.459000 -3.1987503
9.460000 -3.1933203
9.461000 -3.1873167000000002
9.462000 -3.1807388999999997
9.463000 -3.1735870999999998
9.464000 -3.1658612
9.465000 -3.1575608999999996
9.466000 -3.1486869
9.467000 -3.1392392
9.468000 -3.1292188999999997
9.469000 -3.1186264
9.470000 -3.1074626000000003
9.471000 -3.0957289
9.472000 -3.0834263
9.473000 -3.0705564
9.474000 -3.0571207
9.475000 -3.0431211
9.476000 -3.0285595
9.477000 -3.0134378
9.478000 -2.9977584000000004
9.479000 -2.9815236
9.480000 -2.9647357999999997
9.481000 -2.9473973
9.482000 -2.9295111
9.483000 -2.9110799
9.484000 -2.8921062
9.485000 -2.8725931
9.486000 -2.8525436
9.487000 -2.8319608
9.488000 -2.8108476000000002
9.489000 -2.7892072
9.490000 -2.7670428
9.491000 -2.7443577
9.492000 -2.7211551
9.493000 -2.6974386
9.494000 -2.6732117
9.495000 -2.648478
9.496000 -2.623241
9.497000 -2.5975047
9.498000 -2.5712729
9.499000 -2.5445497
9.500000 -2.5173392
9.501000 -2.489646
9.502000 -2.4614742
9.503000 -2.4328286
9.504000 -2.4037139
9.505000 -2.3741353
9.506000 -2.3440978
9.507000 -2.3136066
9.508000 -2.2826673
9.509000 -2.2512855
9.510000 -2.2194669
9.511000 -2.1872172
9.512000 -2.1545427
9.513000 -2.1214496
9.514000 -2.0879442000000004
9.515000 -2.0540327
9.516000 -2.0197216
9.517000 -1.9850178
9.518000 -1.9499275999999999
9.519000 -1.9144576
9.520000 -1.8786147
9.521000 -1.8424056000000002
9.522000 -1.8058371
9.523000 -1.7689158999999999
9.524000 -1.7316489000000002
9.525000 -1.6940428
9.526000 -1.6561044
9.527000 -1.6178409
9.528000 -1.5792588
9.529000 -1.5403653
9.530000 -1.5011672
9.531000 -1.4616716
9.532000 -1.4218853999999999
9.533000 -1.3818158
9.534000 -1.3414701
9.535000 -1.3008554
9.536000 -1.2599791
9.537000 -1.2188489
9.538000 -1.1774721
9.539000 -1.1358564999999998
9.540000 -1.0940099
9.541000 -1.0519403999999999
9.542000 -1.0096559
9.543000 -0.9671647999999999
9.544000 -0.92447521
9.545000 -0.88159572
9.546000 -0.8385347200000001
9.547000 -0.79530096
9.548000 -0.75190305
9.549000 -0.70834979
9.550000 -0.6646500399999999
9.551000 -0.62081264
9.552000 -0.57684653
9.553000 -0.53276061
9.554000 -0.48856376999999995
9.555000 -0.44426494
9.556000 -0.39987303
9.557000 -0.35539684
9.558000 -0.31084521
9.559000 -0.26622692000000003
9.560000 -0.22155065000000002
9.561000 -0.17682511
9.562000 -0.1320589
9.563000 -0.087260583
9.564000 -0.04243869
9.565000 0.0023982956999999997
9.566000 0.047241917
9.567000 0.09208374
9.568000 0.13691534
9.569000 0.18172831
9.570000 0.22651423
9.571000 0.27126463
9.572000 0.31597106999999997
9.573000 0.36062503
9.574000 0.40521793999999994
9.575000 0.44974120999999995
9.576000 0.49418620999999996
9.577000 0.53854417
9.578000 0.58280635
9.579000 0.62696389
9.580000 0.6710079
9.581000 0.7149294500000001
9.582000 0.75871954
9.583000 0.8023691399999999
9.584000 0.84586926
9.585000 0.88921087
9.586000 0.9323848399999999
9.587000 0.9753822299999999
9.588000 1.018194
9.589000 1.0608111999999998
9.590000 1.1032251
9.591000 1.1454267
9.592000 1.1874075
9.593000 1.2291588
9.594000 1.2706721
9.595000 1.3119391
9.596000 1.3529516
9.597000 1.3937013999999999
9.598000 1.4341806000000001
9.599000 1.4743813
9.600000 1.5142959
9.601000 1.5539167
9.602000 1.5932363
9.603000 1.6322471
9.604000 1.6709418999999999
9.605000 1.7093135
9.606000 1.7473546999999998
9.607000 1.7850583
9.608000 1.8224174
9.609000 1.8594245999999999
9.610000 1.8960731000000002
9.611000 1.9323556
9.612000 1.9682651
9.613000 2.0037947000000003
9.614000 2.0389371
9.615000 2.0736851
9.616000 2.1080319
9.617000 2.14197
9.618000 2.1754926
9.619000 2.2085926
9.620000 2.2412626
9.621000 2.2734959
9.622000 2.3052854000000003
9.623000 2.3366245
9.624000 2.367506
9.625000 2.3979234
9.626000 2.42787
9.627000 2.4573397
9.628000 2.4863262
9.629000 2.5148232
9.630000 2.5428249
9.631000 2.5703255
9.632000 2.5973197
9.633000 2.6238019
9.634000 2.6497671
9.635000 2.6752103
9.636000 2.7001266999999998
9.637000 2.7245117
9.638000 2.748361
9.639000 2.7716702
9.640000 2.7944351999999997
9.641000 2.8166520999999998
9.642000 2.8383169
9.643000 2.8594259
9.644000 2.8799752
9.645000 2.8999614
9.646000 2.9193807
9.647000 2.9382298000000002
9.648000 2.9565050999999998
9.649000 2.9742032000000003
9.650000 2.9913208
9.651000 3.0078543
9.652000 3.0238006
9.653000 3.0391561
9.654000 3.0539177
9.655000 3.068082
9.656000 3.081646
9.657000 3.0946065
9.658000 3.1069605
9.659000 3.1187052
9.660000 3.1298377000000004
9.661000 3.1403553
9.662000 3.1502559999999997
9.663000 3.1595371999999995
9.664000 3.1681966
9.665000 3.1762324
9.666000 3.1836431
9.667000 3.1904272999999996
9.668000 3.1965833
9.669000 3.2021105000000003
9.670000 3.2070078000000004
9.671000 3.2112746999999997
9.672000 3.2149110000000003
9.673000 3.2179166
9.674000 3.2202914
9.675000 3.2220356
9.676000 3.2231495
9.677000 3.2236338000000004
9.678000 3.2234889000000004
9.679000 3.2227155
9.680000 3.2213147999999996
9.681000 3.2192871
9.682000 3.2166339
9.683000 3.2133557
9.684000 3.2094538
9.685000 3.2049291
9.686000 3.1997826
9.687000 3.1940158000000003
9.688000 3.1876295999999997
9.689000 3.1806249
9.690000 3.1730033
9.691000 3.164766
9.692000 3.1559142999999996
9.693000 3.1464495
9.694000 3.1363733
9.695000 3.1256872999999996
9.696000 3.1143934
9.697000 3.1024933
9.698000 3.0899892
9.699000 3.0768834
9.700000 3.0631784
9.701000 3.048877
9.702000 3.033982
9.703000 3.0184967
9.704000 3.0024243999999998
9.705000 2.9857684
9.706000 2.9685328
9.707000 2.9507214
9.708000 2.9323386
9.709000 2.9133886
9.710000 2.8938761
9.711000 2.8738057
9.712000 2.8531825
9.713000 2.8320113
9.714000 2.8102972
9.715000 2.7880453999999997
9.716000 2.7652612
9.717000 2.7419498
9.718000 2.7181165
9.719000 2.6937667
9.720000 2.6689058
9.721000 2.6435391999999998
9.722000 2.6176722999999997
9.723000 2.5913103
9.724000 2.5644585
9.725000 2.5371226
9.726000 2.5093075
9.727000 2.4810189
9.728000 2.4522623
9.729000 2.4230430000000003
9.730000 2.3933664
9.731000 2.3632383
9.732000 2.3326643000000002
9.733000 2.3016503
9.734000 2.2702022
9.735000 2.238326
9.736000 2.2060279
9.737000 2.1733143999999998
9.738000 2.1401921
9.739000 2.1066677
9.740000 2.0727482
9.741000 2.0384405
9.742000 2.0037521
9.743000 1.9686904
9.744000 1.9332629000000001
9.745000 1.8974774
9.746000 1.8613417
9.747000 1.824864
9.748000 1.7880521999999999
9.749000 1.7509146
9.750000 1.7134592
9.751000 1.6756944
9.752000 1.6376282999999998
9.753000 1.5992693999999998
9.754000 1.5606257000000001
9.755000 1.5217056
9.756000 1.4825172
9.757000 1.4430687
9.758000 1.4033681
9.759000 1.3634236
9.760000 1.323243
9.761000 1.2828344999999999
9.762000 1.2422060000000001
9.763000 1.2013652
9.764000 1.1603203
9.765000 1.1190790000000002
9.766000 1.0776492
9.767000 1.0360388999999999
9.768000 0.99425614
9.769000 0.95230881
9.770000 0.9102051099999999
9.771000 0.8679532400000001
9.772000 0.8255614899999999
9.773000 0.7830381399999999
9.774000 0.74039171
9.775000 0.69763078
9.776000 0.65476401
9.777000 0.6118001900000001
9.778000 0.56874813
9.779000 0.52561685
9.780000 0.48241531
9.781000 0.43915263000000004
9.782000 0.39583798
9.783000 0.35248047
9.784000 0.30908926999999997
9.785000 0.26567357
9.786000 0.22224253000000002
9.787000 0.17880528
9.788000 0.13537089
9.789000 0.091948349
9.790000 0.048546595
9.791000 0.0051744762
9.792000 -0.038159252000000005
9.793000 -0.081445934
9.794000 -0.12467700999999999
9.795000 -0.16784404
9.796000 -0.21093865
9.797000 -0.25395257000000004
9.798000 -0.29687765
9.799000 -0.33970575
9.800000 -0.38242885
9.801000 -0.42503895
9.802000 -0.46752812
9.803000 -0.5098884899999999
9.804000 -0.55211214
9.805000 -0.59419121
9.806000 -0.63611781
9.807000 -0.6778840399999999
9.808000 -0.71948199
9.809000 -0.76090377
9.810000 -0.8021414299999999
9.811000 -0.8431869599999999
9.812000 -0.88403244
9.813000 -0.9246697599999999
9.814000 -0.96509103
9.815000 -1.0052881
9.816000 -1.045253
9.817000 -1.0849777999999999
9.818000 -1.1244544
9.819000 -1.1636749
9.820000 -1.2026314999999999
9.821000 -1.2413164
9.822000 -1.2797218000000001
9.823000 -1.3178401
9.824000 -1.3556637999999999
9.825000 -1.3931856
9.826000 -1.430398
9.827000 -1.4672942
9.828000 -1.5038668
9.829000 -1.5401092
9.830000 -1.5760146
9.831000 -1.6115764000000001
9.832000 -1.6467882
9.833000 -1.6816437
9.834000 -1.7161367
9.835000 -1.7502612000000002
9.836000 -1.784011
9.837000 -1.8173803
9.838000 -1.8503631999999999
9.839000 -1.8829543
9.840000 -1.9151479
9.841000 -1.9469383999999998
9.842000 -1.9783203
9.843000 -2.0092882
9.844000 -2.0398367
9.845000 -2.0699603
9.846000 -2.0996539000000003
9.847000 -2.1289121
9.848000 -2.1577299
9.849000 -2.1861018999999997
9.850000 -2.2140231
9.851000 -2.2414885
9.852000 -2.2684932
9.853000 -2.2950321
9.854000 -2.3211006
9.855000 -2.3466939
9.856000 -2.3718074
9.857000 -2.3964366
9.858000 -2.4205772
9.859000 -2.4442252
9.860000 -2.4673764
9.861000 -2.4900268999999997
9.862000 -2.5121729999999998
9.863000 -2.5338111
9.864000 -2.5549378000000003
9.865000 -2.5755499
9.866000 -2.5956443
9.867000 -2.6152182
9.868000 -2.6342688
9.869000 -2.6527936
9.870000 -2.6707899
9.871000 -2.6882557
9.872000 -2.7051887
9.873000 -2.7215868
9.874000 -2.7374481999999998
9.875000 -2.7527709000000002
9.876000 -2.7675534
9.877000 -2.7817938
9.878000 -2.7954908
9.879000 -2.8086429
9.880000 -2.8212488000000002
9.881000 -2.8333068
9.882000 -2.8448161
9.883000 -2.8557753000000003
9.884000 -2.8661834
9.885000 -2.8760394000000002
9.886000 -2.8853424
9.887000 -2.8940916
9.888000 -2.9022861
9.889000 -2.9099254
9.890000 -2.9170088
9.891000 -2.9235361
9.892000 -2.9295068
9.893000 -2.9349208
9.894000 -2.939778
9.895000 -2.9440785000000003
9.896000 -2.9478226
9.897000 -2.9510104999999998
9.898000 -2.9536428
9.899000 -2.9557202
9.900000 -2.9572435
9.901000 -2.9582135
9.902000 -2.9586317
9.903000 -2.9584991
9.904000 -2.9578172
9.905000 -2.9565874
9.906000 -2.9548115999999998
9.907000 -2.9524917
9.908000 -2.9496294
9.909000 -2.946227
9.910000 -2.9422868
9.911000 -2.9378109
9.912000 -2.9328017
9.913000 -2.9272618
9.914000 -2.921194
9.915000 -2.9146008
9.916000 -2.9074850999999997
9.917000 -2.89985
9.918000 -2.8916981
9.919000 -2.8830327
9.920000 -2.8738569
9.921000 -2.8641739999999998
9.922000 -2.8539872
9.923000 -2.8433001
9.924000 -2.832116
9.925000 -2.8204387
9.926000 -2.8082719
9.927000 -2.7956193000000003
9.928000 -2.7824849
9.929000 -2.7688727
9.930000 -2.754787
9.931000 -2.7402319
9.932000 -2.7252119
9.933000 -2.7097313
9.934000 -2.6937949
9.935000 -2.6774073
9.936000 -2.6605733
9.937000 -2.6432978
9.938000 -2.6255859
9.939000 -2.6074428
9.940000 -2.5888735
9.941000 -2.5698835
9.942000 -2.5504781
9.943000 -2.5306627
9.944000 -2.5104428000000003
9.945000 -2.489824
9.946000 -2.4688119
9.947000 -2.4474122
9.948000 -2.4256308
9.949000 -2.4034733
9.950000 -2.3809457
9.951000 -2.3580538
9.952000 -2.3348036999999997
9.953000 -2.3112012
9.954000 -2.2872526
9.955000 -2.2629641
9.956000 -2.2383416
9.957000 -2.2133917
9.958000 -2.1881204000000003
9.959000 -2.1625344
9.960000 -2.1366401
9.961000 -2.1104438
9.962000 -2.0839524000000003
9.963000 -2.0571724
9.964000 -2.0301105
9.965000 -2.0027736000000003
9.966000 -1.9751687
9.967000 -1.9473026
9.968000 -1.9191822
9.969000 -1.8908147
9.970000 -1.8622071
9.971000 -1.8333665999999997
9.972000 -1.8043004000000002
9.973000 -1.7750157
9.974000 -1.7455198
9.975000 -1.7158201000000002
9.976000 -1.6859237
9.977000 -1.6558381
9.978000 -1.6255704999999998
9.979000 -1.5951281000000002
9.980000 -1.5645185
9.981000 -1.533749
9.982000 -1.502827
9.983000 -1.4717597
9.984000 -1.4405544
9.985000 -1.4092185
9.986000 -1.3777591
9.987000 -1.3461838
9.988000 -1.3144997999999999
9.989000 -1.2827142999999999
9.990000 -1.2508347
9.991000 -1.2188682
9.992000 -1.1868223
9.993000 -1.1547041
9.994000 -1.1225211000000002
9.995000 -1.0902807
9.996000 -1.0579902
9.997000 -1.025657
9.998000 -0.99328849
9.999000 -0.96089225
10.00000 -0.92847561
10.00100 -0.89604622
10.00200 -0.8636114199999999
10.00300 -0.83117886
10.00400 -0.79875598
10.00500 -0.76635033
10.00600 -0.73396941
10.00700 -0.70162066
10.00800 -0.6693115900000001
10.00900 -0.6370496
10.01000 -0.60484204
10.01100 -0.57269628
10.01200 -0.54061953
10.01300 -0.50861901
10.01400 -0.47670187999999997
10.01500 -0.44487514999999994
10.01600 -0.41314578
10.01700 -0.38152067
10.01800 -0.35000665000000003
10.01900 -0.31861041
10.02000 -0.28733863
10.02100 -0.25619788000000004
10.02200 -0.22519468
10.02300 -0.19433548
10.02400 -0.16362667
10.02500 -0.13307460000000002
10.02600 -0.10268555000000001
10.02700 -0.07246582
10.02800 -0.042421617999999994
10.02900 -0.012559162999999998
10.03000 0.017115357
10.03100 0.046595771
10.03200 0.075875921
10.03300 0.10494967000000001
10.03400 0.13381089000000002
10.03500 0.16245346
10.03600 0.1908713
10.03700 0.21905834
10.03800 0.24700856000000002
10.03900 0.27471595
10.04000 0.30217455
10.04100 0.32937848
10.04200 0.35632192
10.04300 0.3829991
10.04400 0.40940433
10.04500 0.43553207
10.04600 0.46137678
10.04700 0.48693316000000003
10.04800 0.51219594
10.04900 0.53715999
10.05000 0.5618203399999999
10.05100 0.58617215
10.05200 0.6102107
10.05300 0.63393144
10.05400 0.65732994
10.05500 0.68040197
10.05600 0.70314333
10.05700 0.72555002
10.05800 0.74761813
10.05900 0.76934393
10.06000 0.79072369
10.06100 0.81175398
10.06200 0.8324312
10.06300 0.85275201
10.06400 0.8727131399999999
10.06500 0.8923113300000001
10.06600 0.9115434299999999
10.06700 0.93040625
10.06800 0.94889672
10.06900 0.96701179
10.07000 0.98474845
10.07100 1.0021038
10.07200 1.0190749000000001
10.07300 1.0356587
10.07400 1.0518527
10.07500 1.0676538
10.07600 1.0830594
10.07700 1.098067
10.07800 1.1126741
10.07900 1.1268781
10.08000 1.1406767
10.08100 1.1540678
10.08200 1.1670494
10.08300 1.1796193
10.08400 1.1917761
10.08500 1.2035179999999999
10.08600 1.2148436
10.08700 1.2257517
10.08800 1.2362412
10.08900 1.2463112
10.09000 1.255961
10.09100 1.2651901
10.09200 1.2739979000000001
10.09300 1.2823842
10.09400 1.2903487999999999
10.09500 1.2978918000000002
10.09600 1.3050132
10.09700 1.3117134000000001
10.09800 1.3179923
10.09900 1.3238506
10.10000 1.3292886
10.10100 1.3343068
10.10200 1.3389057
10.10300 1.3430859
10.10400 1.346848
10.10500 1.3501926
10.10600 1.3531205
10.10700 1.3556324
10.10800 1.357729
10.10900 1.3594111
10.11000 1.3606797
10.11100 1.3615357
10.11200 1.36198
10.11300 1.3620139
10.11400 1.3616385
10.11500 1.3608552
10.11600 1.3596654
10.11700 1.3580708000000001
10.11800 1.356073
10.11900 1.353674
10.12000 1.3508757999999998
10.12100 1.3476806
10.12200 1.3440908
10.12300 1.340109
10.12400 1.335738
10.12500 1.3309807
10.12600 1.3258399
10.12700 1.3203192000000001
10.12800 1.3144217
10.12900 1.3081508
10.13000 1.3015103
10.13100 1.2945036
10.13200 1.2871347
10.13300 1.2794075
10.13400 1.2713256
10.13500 1.2628932000000002
10.13600 1.254114
10.13700 1.2449922
10.13800 1.2355316
10.13900 1.2257364
10.14000 1.2156103999999999
10.14100 1.2051576
10.14200 1.194382
10.14300 1.1832875
10.14400 1.1718782
10.14500 1.1601578
10.14600 1.1481306
10.14700 1.1358003
10.14800 1.1231711
10.14900 1.1102472
10.15000 1.0970324999999999
10.15100 1.0835316
10.15200 1.0697487
10.15300 1.0556882
10.15400 1.0413548
10.15500 1.0267531
10.15600 1.0118882
10.15700 0.99676494
10.15800 0.9813885200000001
10.15900 0.96576419
10.16000 0.94989743
10.16100 0.93379393
10.16200 0.9174592800000001
10.16300 0.90089943
10.16400 0.88412026
10.16500 0.86712781
10.16600 0.84992824
10.16700 0.8325276899999999
10.16800 0.8149324
10.16900 0.7971486099999999
10.17000 0.77918251
10.17100 0.7610403499999999
10.17200 0.74272836
10.17300 0.72425269
10.17400 0.7056194800000001
10.17500 0.68683485
10.17600 0.66790478
10.17700 0.64883525
10.17800 0.62963222
10.17900 0.6103014999999999
10.18000 0.59084892
10.18100 0.5712803
10.18200 0.55160131
10.18300 0.5318177399999999
10.18400 0.5119353099999999
10.18500 0.49195974
10.18600 0.47189686
10.18700 0.4517524
10.18800 0.43153227
10.18900 0.41124234
10.19000 0.39088860999999997
10.19100 0.37047714
10.19200 0.3500141
10.19300 0.32950572
10.19400 0.30895835
10.19500 0.28837838
10.19600 0.26777233
10.19700 0.24714679
10.19800 0.22650843
10.19900 0.20586392000000003
10.20000 0.18522002999999998
10.20100 0.16458352
10.20200 0.1439612
10.20300 0.12335985
10.20400 0.10278621999999998
10.20500 0.082247041
10.20600 0.061748974
10.20700 0.041298618
10.20800 0.020902476
10.20900 0.00056695399
10.21000 -0.019701644
10.21100 -0.039897134
10.21200 -0.060013448999999996
10.21300 -0.080044637
10.21400 -0.099984871
10.21500 -0.11982844
10.21600 -0.13956975
10.21700 -0.15920325999999999
10.21800 -0.17872358
10.21900 -0.19812534999999998
10.22000 -0.21740329
10.22100 -0.23655216
10.22200 -0.25556677
10.22300 -0.27444188
10.22400 -0.29317234
10.22500 -0.31175292
10.22600 -0.33017839
10.22700 -0.34844349
10.22800 -0.36654293
10.22900 -0.38447133
10.23000 -0.40222332
10.23100 -0.41979345999999995
10.23200 -0.43717627000000003
10.23300 -0.45436625
10.23400 -0.47135785999999996
10.23500 -0.48814556
10.23600 -0.5047238
10.23700 -0.5210871300000001
10.23800 -0.53723007
10.23900 -0.55314722
10.24000 -0.5688332
10.24100 -0.58428282
10.24200 -0.59949094
10.24300 -0.6144525900000001
10.24400 -0.62916293
10.24500 -0.64361724
10.24600 -0.65781102
10.24700 -0.67173988
10.24800 -0.68539963
10.24900 -0.69878623
10.25000 -0.7118959
10.25100 -0.72472491
10.25200 -0.73726978
10.25300 -0.7495271
10.25400 -0.76149367
10.25500 -0.77316631
10.25600 -0.78454204
10.25700 -0.79561798
10.25800 -0.80639133
10.25900 -0.8168592100000001
10.26000 -0.82701892
10.26100 -0.8368677499999999
10.26200 -0.8464030000000001
10.26300 -0.85562197
10.26400 -0.86452197
10.26500 -0.8731002
10.26600 -0.88135405
10.26700 -0.88928081
10.26800 -0.8968777000000001
10.26900 -0.9041420200000001
10.27000 -0.91107097
10.27100 -0.91766184
10.27200 -0.92391195
10.27300 -0.9298186700000001
10.27400 -0.93537942
10.27500 -0.9405916599999999
10.27600 -0.94545288
10.27700 -0.94996085
10.27800 -0.95411334
10.27900 -0.9579083
10.28000 -0.96134385
10.28100 -0.96441824
10.28200 -0.96712988
10.28300 -0.9694773699999999
10.28400 -0.9714594999999999
10.28500 -0.97307535
10.28600 -0.9743239699999999
10.28700 -0.97520472
10.28800 -0.97571714
10.28900 -0.9758609300000001
10.29000 -0.9756360199999999
10.29100 -0.9750422999999999
10.29200 -0.97407997
10.29300 -0.9727492000000001
10.29400 -0.9710502799999999
10.29500 -0.96898377
10.29600 -0.9665500400000001
10.29700 -0.9637496400000001
10.29800 -0.9605832400000001
10.29900 -0.9570513900000001
10.30000 -0.9531547300000001
10.30100 -0.9488939300000001
10.30200 -0.94426963
10.30300 -0.93928259
10.30400 -0.93393344
10.30500 -0.9282230400000001
10.30600 -0.9221520299999999
10.30700 -0.9157212499999999
10.30800 -0.9089315299999999
10.30900 -0.9017838199999999
10.31000 -0.89427913
10.31100 -0.8864184799999999
10.31200 -0.8782030099999999
10.31300 -0.8696341
10.31400 -0.8607131400000001
10.31500 -0.85144173
10.31600 -0.84182154
10.31700 -0.8318544400000001
10.31800 -0.82154255
10.31900 -0.81088804
10.32000 -0.79989331
10.32100 -0.7885609800000001
10.32200 -0.77689374
10.32300 -0.76489449
10.32400 -0.7525662399999999
10.32500 -0.73991222
10.32600 -0.72693573
10.32700 -0.71364017
10.32800 -0.70002913
10.32900 -0.6861061300000001
10.33000 -0.6718749199999999
10.33100 -0.6573392100000001
10.33200 -0.64250277
10.33300 -0.62736943
10.33400 -0.61194296
10.33500 -0.5962271699999999
10.33600 -0.58022584
10.33700 -0.56394278
10.33800 -0.54738177
10.33900 -0.5305465300000001
10.34000 -0.51344088
10.34100 -0.49606855
10.34200 -0.47843325999999997
10.34300 -0.46053878000000004
10.34400 -0.44238893
10.34500 -0.42398754
10.34600 -0.40533845
10.34700 -0.38644562
10.34800 -0.36731304
10.34900 -0.34794486
10.35000 -0.32834526999999997
10.35100 -0.30851860000000003
10.35200 -0.2884693
10.35300 -0.26820197
10.35400 -0.24772135
10.35500 -0.22703231999999998
10.35600 -0.20613989000000002
10.35700 -0.18504922000000001
10.35800 -0.16376561
10.35900 -0.14229449
10.36000 -0.12064143
10.36100 -0.09881208
10.36200 -0.076812203
10.36300 -0.054647656999999995
10.36400 -0.032324353
10.36500 -0.009848261799999999
10.36600 0.012774605
10.36700 0.035538219
10.36800 0.058436551
10.36900 0.081463571
10.37000 0.10461328
10.37100 0.12787969999999999
10.37200 0.15125692999999998
10.37300 0.17473906
10.37400 0.19832028000000002
10.37500 0.22199481999999998
10.37600 0.24575701
10.37700 0.26960114
10.37800 0.29352165
10.37900 0.31751295999999996
10.38000 0.34156956
10.38100 0.36568593
10.38200 0.38985659
10.38300 0.41407603
10.38400 0.43833874999999994
10.38500 0.46263929
10.38600 0.486972
10.38700 0.5113313
10.38800 0.53571151
10.38900 0.5601069000000001
10.39000 0.5845116499999999
10.39100 0.60891989
10.39200 0.63332561
10.39300 0.65772277
10.39400 0.68210526
10.39500 0.7064668900000001
10.39600 0.73080133
10.39700 0.75510233
10.39800 0.77936347
10.39900 0.80357837
10.40000 0.8277405999999999
10.40100 0.85184369
10.40200 0.87588131
10.40300 0.89984704
10.40400 0.9237345299999999
10.40500 0.9475374599999999
10.40600 0.9712495800000001
10.40700 0.9948647600000001
10.40800 1.0183769
10.40900 1.04178
10.41000 1.0650682
10.41100 1.0882356
10.41200 1.1112765
10.41300 1.1341852
10.41400 1.1569562
10.41500 1.179584
10.41600 1.2020631
10.41700 1.2243882
10.41800 1.2465538999999999
10.41900 1.268555
10.42000 1.2903863
10.42100 1.3120424
10.42200 1.3335181999999999
10.42300 1.3548084999999999
10.42400 1.375908
10.42500 1.3968116
10.42600 1.4175138999999999
10.42700 1.4380098
10.42800 1.458294
10.42900 1.4783612
10.43000 1.4982062
10.43100 1.5178237
10.43200 1.5372084
10.43300 1.5563552
10.43400 1.5752586999999998
10.43500 1.5939139000000002
10.43600 1.6123155
10.43700 1.6304587999999998
10.43800 1.6483385
10.43900 1.6659498
10.44000 1.6832878999999998
10.44100 1.7003477999999999
10.44200 1.7171253000000002
10.44300 1.7336155999999998
10.44400 1.7498145
10.44500 1.7657178
10.44600 1.7813211
10.44700 1.7966207
10.44800 1.8116124
10.44900 1.8262926
10.45000 1.8406577
10.45100 1.8547039
10.45200 1.8684279000000001
10.45300 1.8818262999999997
10.45400 1.8948957
10.45500 1.9076330999999997
10.45600 1.9200351
10.45700 1.9320987
10.45800 1.9438209000000002
10.45900 1.9551987
10.46000 1.9662290999999998
10.46100 1.9769093000000002
10.46200 1.9872364
10.46300 1.9972074999999998
10.46400 2.0068197999999997
10.46500 2.0160707
10.46600 2.0249572000000002
10.46700 2.0334767
10.46800 2.0416266999999997
10.46900 2.0494048
10.47000 2.0568084
10.47100 2.063835
10.47200 2.0704826
10.47300 2.0767488
10.47400 2.0826314
10.47500 2.0881286
10.47600 2.0932386000000003
10.47700 2.0979594
10.47800 2.1022897
10.47900 2.1062277000000003
10.48000 2.1097723
10.48100 2.1129222999999997
10.48200 2.1156762
10.48300 2.1180334
10.48400 2.1199928999999997
10.48500 2.1215538
10.48600 2.1227155
10.48700 2.1234777
10.48800 2.1238396
10.48900 2.1238010000000003
10.49000 2.1233618
10.49100 2.1225216000000002
10.49200 2.1212803
10.49300 2.1196378
10.49400 2.1175941
10.49500 2.1151494
10.49600 2.1123039
10.49700 2.1090576
10.49800 2.1054111
10.49900 2.1013645000000003
10.50000 2.0969184
10.50100 2.0920733
10.50200 2.0868298
10.50300 2.0811884
10.50400 2.0751500999999997
10.50500 2.0687154999999997
10.50600 2.061886
10.50700 2.0546623
10.50800 2.0470457
10.50900 2.0390376000000003
10.51000 2.0306393999999997
10.51100 2.0218523
10.51200 2.0126782
10.51300 2.0031187999999998
10.51400 1.9931758000000002
10.51500 1.9828511
10.51600 1.9721471000000002
10.51700 1.9610656
10.51800 1.9496091
10.51900 1.9377795999999998
10.52000 1.9255798000000002
10.52100 1.9130121999999998
10.52200 1.9000792999999998
10.52300 1.8867836999999998
10.52400 1.8731283
10.52500 1.8591156000000002
10.52600 1.8447489000000001
10.52700 1.8300306
10.52800 1.8149640000000002
10.52900 1.7995521
10.53000 1.7837980999999998
10.53100 1.7677049999999999
10.53200 1.7512761000000001
10.53300 1.7345145
10.53400 1.7174238000000002
10.53500 1.7000074
10.53600 1.6822686
10.53700 1.6642112
10.53800 1.6458388000000002
10.53900 1.627155
10.54000 1.6081638999999999
10.54100 1.5888691
10.54200 1.5692747999999999
10.54300 1.5493850999999998
10.54400 1.5292042000000001
10.54500 1.5087364
10.54600 1.4879860999999999
10.54700 1.4669578
10.54800 1.445656
10.54900 1.4240854
10.55000 1.4022509
10.55100 1.3801571000000001
10.55200 1.3578089
10.55300 1.3352111999999998
10.55400 1.3123690000000001
10.55500 1.2892872999999998
10.55600 1.2659711
10.55700 1.2424254
10.55800 1.2186553
10.55900 1.194666
10.56000 1.1704626
10.56100 1.1460502
10.56200 1.1214338000000001
10.56300 1.0966187
10.56400 1.07161
10.56500 1.0464129
10.56600 1.0210326
10.56700 0.99547422
10.56800 0.96974308
10.56900 0.94384449
10.57000 0.9177837499999999
10.57100 0.8915662799999999
10.57200 0.8651974600000001
10.57300 0.8386828900000001
10.57400 0.81202798
10.57500 0.7852384800000001
10.57600 0.75832
10.57700 0.7312782999999999
10.57800 0.70411921
10.57900 0.67684865
10.58000 0.64947256
10.58100 0.62199701
10.58200 0.594428
10.58300 0.5667716700000001
10.58400 0.53903419
10.58500 0.51122173
10.58600 0.48334049
10.58700 0.45539672
10.58800 0.42739659999999996
10.58900 0.39934637
10.59000 0.37125222999999996
10.59100 0.34312035
10.59200 0.31495688
10.59300 0.28676791
10.59400 0.2585595
10.59500 0.23033766
10.59600 0.20210834
10.59700 0.17387747
10.59800 0.14565091
10.59900 0.11743448
10.60000 0.089233927
10.60100 0.061054988
10.60200 0.032903353
10.60300 0.0047846806
10.60400 -0.023295392999999998
10.60500 -0.051331252
10.60600 -0.07931728
10.60700 -0.10724787
10.60800 -0.13511742
10.60900 -0.16292030000000002
10.61000 -0.19065088
10.61100 -0.21830349999999998
10.61200 -0.24587251000000002
10.61300 -0.27335219
10.61400 -0.30073682
10.61500 -0.32802068
10.61600 -0.35519802
10.61700 -0.38226307
10.61800 -0.40921005
10.61900 -0.43603322
10.62000 -0.46272678
10.62100 -0.48928503
10.62200 -0.51570223
10.62300 -0.5419727400000001
10.62400 -0.56809089
10.62500 -0.59405114
10.62600 -0.61984798
10.62700 -0.64547597
10.62800 -0.6709298100000001
10.62900 -0.69620418
10.63000 -0.72129392
10.63100 -0.74619395
10.63200 -0.77089928
10.63300 -0.79540499
10.63400 -0.8197063600000001
10.63500 -0.84379856
10.63600 -0.86767701
10.63700 -0.89133708
10.63800 -0.91477428
10.63900 -0.93798423
10.64000 -0.9609624699999999
10.64100 -0.9837047200000001
10.64200 -1.0062066
10.64300 -1.0284639
10.64400 -1.0504724
10.64500 -1.0722278
10.64600 -1.093726
10.64700 -1.1149626
10.64800 -1.1359337
10.64900 -1.1566349
10.65000 -1.1770622
10.65100 -1.1972113
10.65200 -1.217078
10.65300 -1.2366584999999999
10.65400 -1.2559485000000001
10.65500 -1.274944
10.65600 -1.2936412
10.65700 -1.3120362
10.65800 -1.3301251
10.65900 -1.3479042
10.66000 -1.36537
10.66100 -1.3825189999999998
10.66200 -1.3993478
10.66300 -1.4158533
10.66400 -1.4320322
10.66500 -1.4478818
10.66600 -1.4633991000000002
10.66700 -1.4785816
10.66800 -1.4934269
10.66900 -1.5079325
10.67000 -1.5220962
10.67100 -1.5359161
10.67200 -1.5493902
10.67300 -1.5625166
10.67400 -1.5752936
10.67500 -1.5877196999999998
10.67600 -1.5997931
10.67700 -1.6115127
10.67800 -1.6228769
10.67900 -1.6338842
10.68000 -1.6445333
10.68100 -1.6548229
10.68200 -1.6647518
10.68300 -1.6743185
10.68400 -1.6835217999999998
10.68500 -1.6923605000000002
10.68600 -1.7008333
10.68700 -1.7089387
10.68800 -1.7166758
10.68900 -1.7240433
10.69000 -1.73104
10.69100 -1.7376646
10.69200 -1.7439164
10.69300 -1.7497942
10.69400 -1.755297
10.69500 -1.7604241
10.69600 -1.7651746
10.69700 -1.7695481
10.69800 -1.7735442000000001
10.69900 -1.7771624
10.70000 -1.7804027
10.70100 -1.7832652
10.70200 -1.7857499
10.70300 -1.7878572999999998
10.70400 -1.7895879
10.70500 -1.7909423
10.70600 -1.7919213
10.70700 -1.7925258999999998
10.70800 -1.7927574000000002
10.70900 -1.7926171000000002
10.71000 -1.7921062
10.71100 -1.7912265
10.71200 -1.7899793000000002
10.71300 -1.7883664000000001
10.71400 -1.7863896000000001
10.71500 -1.7840506999999999
10.71600 -1.7813512999999999
10.71700 -1.7782936
10.71800 -1.7748792
10.71900 -1.7711101
10.72000 -1.7669880999999998
10.72100 -1.7625151
10.72200 -1.7576931
10.72300 -1.7525236999999998
10.72400 -1.747009
10.72500 -1.7411506
10.72600 -1.7349506000000001
10.72700 -1.7284106000000001
10.72800 -1.721533
10.72900 -1.7143194
10.73000 -1.7067719
10.73100 -1.6988929
10.73200 -1.6906844
10.73300 -1.6821487
10.73400 -1.6732883
10.73500 -1.6641058
10.73600 -1.6546039
10.73700 -1.6447853
10.73800 -1.6346533
10.73900 -1.6242107
10.74000 -1.613461
10.74100 -1.6024075
10.74200 -1.5910540000000002
10.74300 -1.5794041
10.74400 -1.5674614999999998
10.74500 -1.5552302
10.74600 -1.5427141
10.74700 -1.5299175
10.74800 -1.5168443999999999
10.74900 -1.5034991
10.75000 -1.4898858
10.75100 -1.4760087
10.75200 -1.4618721
10.75300 -1.4474802
10.75400 -1.4328372
10.75500 -1.4179473999999999
10.75600 -1.402815
10.75700 -1.387444
10.75800 -1.3718387
10.75900 -1.3560031000000001
10.76000 -1.3399413
10.76100 -1.3236573
10.76200 -1.3071553
10.76300 -1.2904393
10.76400 -1.2735132999999998
10.76500 -1.2563815
10.76600 -1.2390481
10.76700 -1.2215173
10.76800 -1.2037933
10.76900 -1.1858805000000001
10.77000 -1.1677833
10.77100 -1.1495064
10.77200 -1.1310543
10.77300 -1.1124318
10.77400 -1.0936437
10.77500 -1.0746951
10.77600 -1.055591
10.77700 -1.0363366
10.77800 -1.0169371
10.77900 -0.9973978600000001
10.78000 -0.97772442
10.78100 -0.95792208
10.78200 -0.93799643
10.78300 -0.91795307
10.78400 -0.89779748
10.78500 -0.87753516
10.78600 -0.8571717
10.78700 -0.83671259
10.78800 -0.8161632300000001
10.78900 -0.79552894
10.79000 -0.77481507
10.79100 -0.75402684
10.79200 -0.7331694
10.79300 -0.71224775
10.79400 -0.69126692
10.79500 -0.6702317400000001
10.79600 -0.64914706
10.79700 -0.62801759
10.79800 -0.60684802
10.79900 -0.58564302
10.80000 -0.56440718
10.80100 -0.5431451399999999
10.80200 -0.52186148
10.80300 -0.50056083
10.80400 -0.47924784000000004
10.80500 -0.45792721000000003
10.80600 -0.43660365
10.80700 -0.415282
10.80800 -0.39396709999999996
10.80900 -0.37266393
10.81000 -0.35137753
10.81100 -0.33011297
10.81200 -0.30887544
10.81300 -0.28767015
10.81400 -0.26650238000000004
10.81500 -0.24537743999999997
10.81600 -0.22430068
10.81700 -0.20327747000000002
10.81800 -0.18231314999999998
10.81900 -0.16141302
10.82000 -0.14058239
10.82100 -0.11982648
10.82200 -0.099150429
10.82300 -0.078559318
10.82400 -0.05805810199999999
10.82500 -0.037651634
10.82600 -0.017344639
10.82700 0.0028582785
10.82800 0.022952647
10.82900 0.042934125
10.83000 0.062798505
10.83100 0.0825417
10.83200 0.10215974000000001
10.83300 0.12164877
10.83400 0.14100503
10.83500 0.16022484
10.83600 0.1793046
10.83700 0.19824076000000002
10.83800 0.21702981999999998
10.83900 0.23566831000000002
10.84000 0.25415274
10.84100 0.27247965
10.84200 0.29064561
10.84300 0.3086471
10.84400 0.3264806
10.84500 0.34414255
10.84600 0.36162939
10.84700 0.37893748
10.84800 0.39606318
10.84900 0.41300282
10.85000 0.4297527
10.85100 0.44630915000000004
10.85200 0.46266844
10.85300 0.47882688
10.85400 0.4947809
10.85500 0.5105268700000001
10.85600 0.52606123
10.85700 0.5413806099999999
10.85800 0.55648163
10.85900 0.57136104
10.86000 0.58601578
10.86100 0.60044285
10.86200 0.6146394599999999
10.86300 0.62860297
10.86400 0.64233085
10.86500 0.65582078
10.86600 0.6690705699999999
10.86700 0.68207816
10.86800 0.69484171
10.86900 0.70735943
10.87000 0.71962974
10.87100 0.73165111
10.87200 0.74342215
10.87300 0.75494153
10.87400 0.76620802
10.87500 0.77722035
10.87600 0.7879774100000001
10.87700 0.7984780699999999
10.87800 0.8087212200000001
10.87900 0.8187057500000001
10.88000 0.82843052
10.88100 0.8378944399999999
10.88200 0.84709646
10.88300 0.85603539
10.88400 0.8647101
10.88500 0.87311948
10.88600 0.8812625
10.88700 0.88913795
10.88800 0.8967449000000001
10.88900 0.9040822299999999
10.89000 0.9111490099999999
10.89100 0.9179444099999999
10.89200 0.92446767
10.89300 0.93071805
10.89400 0.93669491
10.89500 0.94239786
10.89600 0.94782654
10.89700 0.9529806700000001
10.89800 0.95786024
10.89900 0.96246535
10.90000 0.96679619
10.90100 0.97085321
10.90200 0.9746368999999999
10.90300 0.9781478899999999
10.90400 0.9813869399999999
10.90500 0.98435497
10.90600 0.98705301
10.90700 0.98948209
10.90800 0.9916434999999999
10.90900 0.9935384599999999
10.91000 0.99516828
10.91100 0.99653443
10.91200 0.99763833
10.91300 0.99848136
10.91400 0.99906502
10.91500 0.9993907999999999
10.91600 0.99946028
10.91700 0.99927485
10.91800 0.9988360999999999
10.91900 0.9981455300000001
10.92000 0.9972046099999999
10.92100 0.99601494
10.92200 0.994578
10.92300 0.99289529
10.92400 0.99096848
10.92500 0.98879924
10.92600 0.98638926
10.92700 0.9837402000000001
10.92800 0.98085394
10.92900 0.9777323299999999
10.93000 0.9743774300000001
10.93100 0.9707912799999999
10.93200 0.96697612
10.93300 0.96293427
10.93400 0.9586681600000001
10.93500 0.9541803999999999
10.93600 0.9494735900000001
10.93700 0.9445505200000001
10.93800 0.9394140900000001
10.93900 0.93406737
10.94000 0.92851343
10.94100 0.9227555199999999
10.94200 0.9167969200000001
10.94300 0.9106410699999999
10.94400 0.90429131
10.94500 0.89775119
10.94600 0.89102434
10.94700 0.8841142999999999
10.94800 0.87702461
10.94900 0.8697588900000001
10.95000 0.8623207900000001
10.95100 0.85471403
10.95200 0.84694214
10.95300 0.83900876
10.95400 0.83091743
10.95500 0.8226718799999999
10.95600 0.81427554
10.95700 0.8057321399999999
10.95800 0.79704514
10.95900 0.78821816
10.96000 0.77925473
10.96100 0.77015846
10.96200 0.76093297
10.96300 0.75158183
10.96400 0.7421087500000001
10.96500 0.73251738
10.96600 0.72281146
10.96700 0.71299477
10.96800 0.7030711000000001
10.96900 0.6930443900000001
10.97000 0.68291859
10.97100 0.67269769
10.97200 0.6623858100000001
10.97300 0.65198704
10.97400 0.6415055599999999
10.97500 0.63094562
10.97600 0.6203115
10.97700 0.60960753
10.97800 0.59883809
10.97900 0.58800755
10.98000 0.57712034
10.98100 0.56618084
10.98200 0.55519352
10.98300 0.54416279
10.98400 0.53309309
10.98500 0.52198879
10.98600 0.51085432
10.98700 0.49969396
10.98800 0.48851208
10.98900 0.47731292000000003
10.99000 0.46610078000000005
10.99100 0.45487983000000004
10.99200 0.44365426999999996
10.99300 0.43242825
10.99400 0.42120586
10.99500 0.40999125000000003
10.99600 0.39878846
10.99700 0.3876016
10.99800 0.37643472
10.99900 0.36529186
11.00000 0.35417706
11.00100 0.34309438999999997
11.00200 0.33204787999999996
11.00300 0.32104162999999997
11.00400 0.31007968
11.00500 0.29916614
11.00600 0.28830508
11.00700 0.27750062000000003
11.00800 0.26675688999999997
11.00900 0.25607797
11.01000 0.24546799
11.01100 0.23493106
11.01200 0.22447126
11.01300 0.21409269
11.01400 0.20379941000000001
11.01500 0.19359546
11.01600 0.18348482000000002
11.01700 0.17347147000000002
11.01800 0.16355934
11.01900 0.15375228
11.02000 0.14405410000000002
11.02100 0.13446858
11.02200 0.1249994
11.02300 0.11565019
11.02400 0.10642452
11.02500 0.09732589800000001
11.02600 0.088357751
11.02700 0.079523446
11.02800 0.07082629600000001
11.02900 0.062269537
11.03000 0.053856352999999996
11.03100 0.045589876
11.03200 0.037473181
11.03300 0.029509296
11.03400 0.021701207
11.03500 0.014051859000000002
11.03600 0.0065641623
11.03700 -0.0007590063900000001
11.03800 -0.0079147991
11.03900 -0.014900393999999999
11.04000 -0.021712996999999998
11.04100 -0.028349834999999997
11.04200 -0.034808161
11.04300 -0.041085255
11.04400 -0.047178421000000005
11.04500 -0.053084997
11.04600 -0.05880234499999999
11.04700 -0.06432787599999999
11.04800 -0.06965904
11.04900 -0.074793329
11.05000 -0.07972829000000001
11.05100 -0.084461534
11.05200 -0.088990736
11.05300 -0.09331363299999999
11.05400 -0.09742804099999999
11.05500 -0.10133185
11.05600 -0.10502306
11.05700 -0.10849970999999999
11.05800 -0.11175995000000001
11.05900 -0.11480204
11.06000 -0.11762428
11.06100 -0.12022511
11.06200 -0.12260301
11.06300 -0.12475657
11.06400 -0.12668448999999998
11.06500 -0.12838552
11.06600 -0.12985850000000002
11.06700 -0.13110234
11.06800 -0.13211602
11.06900 -0.13289863
11.07000 -0.13344928
11.07100 -0.13376719
11.07200 -0.13385160000000002
11.07300 -0.13370186
11.07400 -0.13331733999999998
11.07500 -0.13269751
11.07600 -0.13184187
11.07700 -0.13074999
11.07800 -0.12942152
11.07900 -0.12785614
11.08000 -0.12605361
11.08100 -0.12401375
11.08200 -0.12173642
11.08300 -0.11922157
11.08400 -0.11646918999999999
11.08500 -0.11347932999999999
11.08600 -0.11025212000000001
11.08700 -0.10678775
11.08800 -0.10308647000000001
11.08900 -0.099148578
11.09000 -0.09497446600000001
11.09100 -0.090564566
11.09200 -0.085919391
11.09300 -0.081039511
11.09400 -0.075925572
11.09500 -0.070578285
11.09600 -0.064998423
11.09700 -0.05918683600000001
11.09800 -0.053144437999999995
11.09900 -0.046872214
11.10000 -0.040371218
11.10100 -0.033642579
11.10200 -0.026687488000000002
11.10300 -0.019507213
11.10400 -0.012103089999999999
11.10500 -0.0044765169
11.10600 0.0033710334
11.10700 0.011438024
11.10800 0.019722851
11.10900 0.028223844
11.11000 0.036939266
11.11100 0.045867317000000005
11.11200 0.055006135000000005
11.11300 0.064353785
11.11400 0.073908269
11.11500 0.08366752899999999
11.11600 0.093629438
11.11700 0.1037918
11.11800 0.11415236
11.11900 0.12470877000000001
11.12000 0.13545864
11.12100 0.14639951999999998
11.12200 0.15752886
11.12300 0.16884406
11.12400 0.18034247
11.12500 0.19202136
11.12600 0.20387793999999998
11.12700 0.21590937000000002
11.12800 0.22811276999999996
11.12900 0.24048517999999997
11.13000 0.2530236
11.13100 0.26572503
11.13200 0.27858637999999997
11.13300 0.29160457
11.13400 0.30477645
11.13500 0.31809891
11.13600 0.33156874000000003
11.13700 0.34518276999999997
11.13800 0.35893777000000004
11.13900 0.37283052
11.14000 0.38685778
11.14100 0.40101627999999995
11.14200 0.41530277
11.14300 0.42971391
11.14400 0.44424636
11.14500 0.45889677
11.14600 0.47366172
11.14700 0.48853778000000003
11.14800 0.50352146
11.14900 0.51860926
11.15000 0.53379755
11.15100 0.54908269
11.15200 0.56446102
11.15300 0.5799287
11.15400 0.59548197
11.15500 0.61111692
11.15600 0.62682959
11.15700 0.64261598
11.15800 0.6584720199999999
11.15900 0.67439359
11.16000 0.69037648
11.16100 0.7064165499999999
11.16200 0.72250948
11.16300 0.73865103
11.16400 0.7548369
11.16500 0.77106273
11.16600 0.7873241799999999
11.16700 0.8036169200000001
11.16800 0.81993667
11.16900 0.83627906
11.17000 0.85263979
11.17100 0.86901449
11.17200 0.88539897
11.17300 0.90178903
11.17400 0.9181804
11.17500 0.93456889
11.17600 0.9509503799999999
11.17700 0.9673208000000001
11.17800 0.98367603
11.17900 1.000012
11.18000 1.0163247
11.18100 1.0326101
11.18200 1.0488643
11.18300 1.0650832000000001
11.18400 1.0812629
11.18500 1.0973995
11.18600 1.1134888
11.18700 1.129527
11.18800 1.14551
11.18900 1.1614338
11.19000 1.1772943
11.19100 1.1930874
11.19200 1.2088089
11.19300 1.2244548
11.19400 1.2400208
11.19500 1.2555026
11.19600 1.2708962000000001
11.19700 1.2861970999999999
11.19800 1.3014011
11.19900 1.316504
11.20000 1.3315015
11.20100 1.3463892
11.20200 1.3611631000000002
11.20300 1.3758188
11.20400 1.3903524
11.20500 1.4047597
11.20600 1.4190365999999999
11.20700 1.4331793000000002
11.20800 1.4471839
11.20900 1.4610466
11.21000 1.4747635000000001
11.21100 1.4883312
11.21200 1.5017462000000001
11.21300 1.515005
11.21400 1.5281041
11.21500 1.5410404
11.21600 1.5538105
11.21700 1.5664114
11.21800 1.5788399000000002
11.21900 1.5910929
11.22000 1.6031674999999999
11.22100 1.6150604999999998
11.22200 1.6267691000000002
11.22300 1.6382900999999999
11.22400 1.6496207999999999
11.22500 1.6607579000000001
11.22600 1.6716986999999999
11.22700 1.6824401999999998
11.22800 1.6929794000000002
11.22900 1.7033132
11.23000 1.7134387000000002
11.23100 1.7233530000000001
11.23200 1.7330531
11.23300 1.742536
11.23400 1.7517988000000002
11.23500 1.7608384000000001
11.23600 1.7696522
11.23700 1.7782373
11.23800 1.7865909
11.23900 1.7947103999999998
11.24000 1.8025933
11.24100 1.8102368
11.24200 1.8176388
11.24300 1.8247969
11.24400 1.8317088
11.24500 1.8383726
11.24600 1.8447862999999998
11.24700 1.8509479
11.24800 1.8568556999999999
11.24900 1.8625079
11.25000 1.8679032000000002
11.25100 1.87304
11.25200 1.8779172
11.25300 1.8825332000000001
11.25400 1.8868870999999998
11.25500 1.8909776999999999
11.25600 1.8948037000000002
11.25700 1.8983645
11.25800 1.9016588
11.25900 1.9046858
11.26000 1.9074445999999998
11.26100 1.9099344
11.26200 1.9121541
11.26300 1.9141029999999999
11.26400 1.9157803000000002
11.26500 1.9171851
11.26600 1.9183164
11.26700 1.9191736000000001
11.26800 1.9197559
11.26900 1.9200624999999998
11.27000 1.9200926999999999
11.27100 1.9198456999999998
11.27200 1.9193209999999998
11.27300 1.918518
11.27400 1.9174362999999999
11.27500 1.9160755000000003
11.27600 1.9144352999999998
11.27700 1.9125153999999998
11.27800 1.9103160000000001
11.27900 1.907837
11.28000 1.9050786
11.28100 1.9020412
11.28200 1.898725
11.28300 1.8951306
11.28400 1.8912587
11.28500 1.8871102
11.28600 1.8826859000000002
11.28700 1.8779868000000002
11.28800 1.8730140999999998
11.28900 1.8677686999999998
11.29000 1.8622520999999999
11.29100 1.8564654999999999
11.29200 1.8504102000000002
11.29300 1.8440878
11.29400 1.8374993999999998
11.29500 1.8306468
11.29600 1.8235313
11.29700 1.8161542999999998
11.29800 1.8085172
11.29900 1.8006217000000002
11.30000 1.7924691
11.30100 1.7840609
11.30200 1.7753985
11.30300 1.7664835
11.30400 1.7573174
11.30500 1.7479017
11.30600 1.738238
11.30700 1.7283278
11.30800 1.7181726000000002
11.30900 1.7077744
11.31000 1.697135
11.31100 1.6862559999999998
11.31200 1.6751396
11.31300 1.6637878
11.31400 1.6522028000000002
11.31500 1.6403866999999999
11.31600 1.6283421
11.31700 1.6160714999999999
11.31800 1.6035774999999999
11.31900 1.5908627000000002
11.32000 1.57793
11.32100 1.5647823
11.32200 1.5514227999999999
11.32300 1.5378543999999998
11.32400 1.5240805
11.32500 1.5101043
11.32600 1.495929
11.32700 1.481558
11.32800 1.4669948
11.32900 1.4522427
11.33000 1.4373051
11.33100 1.4221855
11.33200 1.4068871
11.33300 1.3914134
11.33400 1.3757679
11.33500 1.3599537
11.33600 1.3439743
11.33700 1.3278329
11.33800 1.3115326999999999
11.33900 1.295077
11.34000 1.2784689999999999
11.34100 1.2617120000000002
11.34200 1.2448091
11.34300 1.2277636
11.34400 1.2105786
11.34500 1.1932576
11.34600 1.1758037000000001
11.34700 1.1582203
11.34800 1.1405109
11.34900 1.122679
11.35000 1.104728
11.35100 1.0866617
11.35200 1.0684837
11.35300 1.0501977
11.35400 1.0318078
11.35500 1.0133179
11.35600 0.9947319499999999
11.35700 0.97605409
11.35800 0.95728859
11.35900 0.93843965
11.36000 0.91951154
11.36100 0.90050856
11.36200 0.8814350699999999
11.36300 0.86229537
11.36400 0.84309382
11.36500 0.8238348200000001
11.36600 0.8045226299999999
11.36700 0.7851614599999999
11.36800 0.76575554
11.36900 0.74630901
11.37000 0.72682598
11.37100 0.70731044
11.37200 0.68776635
11.37300 0.66819764
11.37400 0.64860811
11.37500 0.62900148
11.37600 0.6093815
11.37700 0.58975178
11.37800 0.57011596
11.37900 0.55047758
11.38000 0.5308402200000001
11.38100 0.51120738
11.38200 0.49158264999999995
11.38300 0.47196955
11.38400 0.45237163999999996
11.38500 0.43279249000000003
11.38600 0.41323573999999996
11.38700 0.39370507
11.38800 0.37420418
11.38900 0.35473681
11.39000 0.33530677000000003
11.39100 0.31591790999999997
11.39200 0.29657413
11.39300 0.27727934
11.39400 0.25803751999999996
11.39500 0.23885262
11.39600 0.21972866
11.39700 0.20066963000000002
11.39800 0.18167953
11.39900 0.16276231
11.40000 0.14392191000000001
11.40100 0.1251622
11.40200 0.10648701999999999
11.40300 0.087900111
11.40400 0.069405162
11.40500 0.051005761000000004
11.40600 0.032705406
11.40700 0.014507494000000001
11.40800 -0.0035846791
11.40900 -0.021567922
11.41000 -0.039439142
11.41100 -0.057195354
11.41200 -0.074833655
11.41300 -0.092351239
11.41400 -0.10974538
11.41500 -0.12701341
11.41600 -0.14415275
11.41700 -0.16116085
11.41800 -0.17803522000000002
11.41900 -0.19477337
11.42000 -0.21137286
11.42100 -0.22783123
11.42200 -0.24414607000000002
11.42300 -0.2603149
11.42400 -0.27633528
11.42500 -0.29220473999999996
11.42600 -0.30792078
11.42700 -0.3234809
11.42800 -0.33888258
11.42900 -0.3541233
11.43000 -0.36920055
11.43100 -0.38411177
11.43200 -0.39885449
11.43300 -0.41342619999999997
11.43400 -0.42782449000000006
11.43500 -0.44204689999999996
11.43600 -0.45609116
11.43700 -0.46995496000000003
11.43800 -0.48363614
11.43900 -0.49713259000000004
11.44000 -0.5104423
11.44100 -0.52356343
11.44200 -0.53649419
11.44300 -0.5492329100000001
11.44400 -0.56177811
11.44500 -0.57412838
11.44600 -0.58628237
11.44700 -0.59823897
11.44800 -0.6099971
11.44900 -0.6215557899999999
11.45000 -0.63291416
11.45100 -0.6440714000000001
11.45200 -0.6550268300000001
11.45300 -0.66577978
11.45400 -0.67632967
11.45500 -0.68667596
11.45600 -0.69681811
11.45700 -0.70675565
11.45800 -0.71648811
11.45900 -0.72601503
11.46000 -0.73533594
11.46100 -0.7444504200000001
11.46200 -0.75335805
11.46300 -0.7620583799999999
11.46400 -0.77055101
11.46500 -0.77883555
11.46600 -0.7869116
11.46700 -0.79477876
11.46800 -0.80243675
11.46900 -0.80988528
11.47000 -0.81712408
11.47100 -0.82415305
11.47200 -0.8309720099999999
11.47300 -0.83758095
11.47400 -0.84397998
11.47500 -0.8501692700000001
11.47600 -0.85614901
11.47700 -0.86191958
11.47800 -0.86748153
11.47900 -0.87283533
11.48000 -0.8779818199999999
11.48100 -0.88292174
11.48200 -0.88765593
11.48300 -0.89218551
11.48400 -0.8965115100000001
11.48500 -0.90063522
11.48600 -0.90455785
11.48700 -0.9082808200000001
11.48800 -0.9118055
11.48900 -0.9151333899999999
11.49000 -0.9182659899999999
11.49100 -0.92120478
11.49200 -0.92395134
11.49300 -0.92650736
11.49400 -0.92887431
11.49500 -0.93105389
11.49600 -0.9330476600000001
11.49700 -0.93485722
11.49800 -0.9364841500000001
11.49900 -0.9379300300000001
11.50000 -0.9391965299999999
11.50100 -0.94028525
11.50200 -0.9411978499999999
11.50300 -0.9419359299999999
11.50400 -0.94250115
11.50500 -0.94289519
11.50600 -0.9431198199999999
11.50700 -0.9431768199999999
11.50800 -0.9430681399999999
11.50900 -0.94279563
11.51000 -0.9423613500000001
11.51100 -0.94176736
11.51200 -0.9410158700000001
11.51300 -0.94010904
11.51400 -0.93904939
11.51500 -0.93783922
11.51600 -0.93648117
11.51700 -0.93497783
11.51800 -0.9333319
11.51900 -0.93154619
11.52000 -0.9296235599999999
11.52100 -0.92756692
11.52200 -0.92537925
11.52300 -0.92306361
11.52400 -0.9206230799999999
11.52500 -0.9180607299999999
11.52600 -0.9153797300000001
11.52700 -0.9125831500000001
11.52800 -0.90967417
11.52900 -0.9066558400000001
11.53000 -0.90353126
11.53100 -0.90030357
11.53200 -0.8969757700000001
11.53300 -0.89355092
11.53400 -0.89003202
11.53500 -0.88642212
11.53600 -0.88272411
11.53700 -0.8789409899999999
11.53800 -0.8750756300000001
11.53900 -0.8711310099999999
11.54000 -0.86711003
11.54100 -0.86301556
11.54200 -0.8588505
11.54300 -0.8546178200000001
11.54400 -0.85032051
11.54500 -0.8459616499999999
11.54600 -0.8415440999999999
11.54700 -0.8370710499999999
11.54800 -0.83254566
11.54900 -0.8279710100000001
11.55000 -0.82335034
11.55100 -0.81868703
11.55200 -0.81398431
11.55300 -0.8092455599999999
11.55400 -0.8044743
11.55500 -0.79967389
11.55600 -0.79484796
11.55700 -0.7899999600000001
11.55800 -0.78513352
11.55900 -0.78025218
11.56000 -0.7753595200000001
11.56100 -0.7704591799999999
11.56200 -0.7655547
11.56300 -0.76064966
11.56400 -0.75574759
11.56500 -0.7508520000000001
11.56600 -0.74596638
11.56700 -0.7410941600000001
11.56800 -0.7362387100000001
11.56900 -0.7314033799999999
11.57000 -0.72659142
11.57100 -0.72180605
11.57200 -0.71705049
11.57300 -0.71232785
11.57400 -0.7076412
11.57500 -0.70299357
11.57600 -0.698388
11.57700 -0.69382736
11.57800 -0.6893146299999999
11.57900 -0.6848527099999999
11.58000 -0.68044444
11.58100 -0.67609269
11.58200 -0.67180032
11.58300 -0.66757021
11.58400 -0.6634051400000001
11.58500 -0.65930798
11.58600 -0.65528154
11.58700 -0.65132873
11.58800 -0.64745233
11.58900 -0.64365524
11.59000 -0.63994029
11.59100 -0.63631032
11.59200 -0.63276817
11.59300 -0.62931669
11.59400 -0.62595871
11.59500 -0.62269703
11.59600 -0.61953445
11.59700 -0.6164737
11.59800 -0.6135174999999999
11.59900 -0.61066854
11.60000 -0.60792943
11.60100 -0.60530272
11.60200 -0.6027909899999999
11.60300 -0.6003967
11.60400 -0.59812223
11.60500 -0.59596989
11.60600 -0.59394203
11.60700 -0.59204078
11.60800 -0.59026834
11.60900 -0.58862679
11.61000 -0.58711814
11.61100 -0.58574439
11.61200 -0.5845074100000001
11.61300 -0.58340905
11.61400 -0.58245114
11.61500 -0.58163544
11.61600 -0.58096368
11.61700 -0.58043748
11.61800 -0.58005853
11.61900 -0.57982844
11.62000 -0.57974877
11.62100 -0.5798210899999999
11.62200 -0.58004688
11.62300 -0.58042766
11.62400 -0.58096484
11.62500 -0.58165989
11.62600 -0.5825141899999999
11.62700 -0.58352905
11.62800 -0.5847057800000001
11.62900 -0.58604567
11.63000 -0.5875499000000001
11.63100 -0.5892196700000001
11.63200 -0.59105605
11.63300 -0.59306012
11.63400 -0.59523284
11.63500 -0.59757517
11.63600 -0.60008792
11.63700 -0.60277195
11.63800 -0.60562794
11.63900 -0.60865656
11.64000 -0.61185835
11.64100 -0.61523388
11.64200 -0.61878352
11.64300 -0.6225077
11.64400 -0.62640668
11.64500 -0.6304807499999999
11.64600 -0.6347300499999999
11.64700 -0.63915467
11.64800 -0.6437547
11.64900 -0.64853011
11.65000 -0.65348088
11.65100 -0.65860688
11.65200 -0.66390792
11.65300 -0.66938382
11.65400 -0.67503434
11.65500 -0.6808592
11.65600 -0.6868580400000001
11.65700 -0.69303047
11.65800 -0.6993760800000001
11.65900 -0.70589436
11.66000 -0.71258484
11.66100 -0.71944692
11.66200 -0.72648004
11.66300 -0.73368349
11.66400 -0.74105659
11.66500 -0.74859853
11.66600 -0.75630853
11.66700 -0.76418575
11.66800 -0.77222916
11.66900 -0.78043784
11.67000 -0.78881066
11.67100 -0.79734661
11.67200 -0.8060444099999999
11.67300 -0.8149027799999999
11.67400 -0.8239205
11.67500 -0.83309608
11.67600 -0.84242811
11.67700 -0.85191512
11.67800 -0.86155552
11.67900 -0.87134764
11.68000 -0.88128978
11.68100 -0.89138029
11.68200 -0.9016173000000001
11.68300 -0.91199903
11.68400 -0.92252363
11.68500 -0.93318913
11.68600 -0.9439935899999999
11.68700 -0.9549349500000001
11.68800 -0.9660112699999999
11.68900 -0.97722048
11.69000 -0.98856045
11.69100 -1.000029
11.69200 -1.0116242
11.69300 -1.0233437
11.69400 -1.0351853
11.69500 -1.0471467
11.69600 -1.0592258
11.69700 -1.0714200999999999
11.69800 -1.0837276
11.69900 -1.0961455
11.70000 -1.1086717
11.70100 -1.1213035999999998
11.70200 -1.1340388
11.70300 -1.1468748
11.70400 -1.159809
11.70500 -1.1728387
11.70600 -1.1859613999999998
11.70700 -1.1991745
11.70800 -1.2124751
11.70900 -1.2258604
11.71000 -1.2393278
11.71100 -1.2528744
11.71200 -1.2664972
11.71300 -1.2801934
11.71400 -1.2939601
11.71500 -1.3077944
11.71600 -1.3216930999999998
11.71700 -1.3356534999999998
11.71800 -1.3496723
11.71900 -1.3637465
11.72000 -1.3778732
11.72100 -1.3920492
11.72200 -1.4062714
11.72300 -1.4205367
11.72400 -1.4348420000000002
11.72500 -1.4491842
11.72600 -1.4635601
11.72700 -1.4779666
11.72800 -1.4924004
11.72900 -1.5068584
11.73000 -1.5213375
11.73100 -1.5358344
11.73200 -1.550346
11.73300 -1.5648689
11.73400 -1.5794002000000003
11.73500 -1.5939364
11.73600 -1.6084744000000002
11.73700 -1.6230108
11.73800 -1.6375424
11.73900 -1.652066
11.74000 -1.6665783
11.74100 -1.6810758
11.74200 -1.6955554000000002
11.74300 -1.7100137000000002
11.74400 -1.7244473
11.74500 -1.738853
11.74600 -1.7532274
11.74700 -1.7675672
11.74800 -1.7818691000000002
11.74900 -1.7961297
11.75000 -1.8103456
11.75100 -1.8245136
11.75200 -1.8386303
11.75300 -1.8526923000000002
11.75400 -1.8666964000000001
11.75500 -1.8806394
11.75600 -1.8945182
11.75700 -1.9083293000000001
11.75800 -1.9220696999999998
11.75900 -1.9357359
11.76000 -1.949325
11.76100 -1.9628339000000001
11.76200 -1.9762594000000002
11.76300 -1.9895983999999998
11.76400 -2.0028479
11.76500 -2.0160049
11.76600 -2.0290662
11.76700 -2.0420289
11.76800 -2.0548899
11.76900 -2.0676462
11.77000 -2.0802949
11.77100 -2.0928329
11.77200 -2.1052573000000003
11.77300 -2.1175653
11.77400 -2.1297536999999997
11.77500 -2.1418197
11.77600 -2.1537602
11.77700 -2.1655723
11.77800 -2.1772534
11.77900 -2.1888003
11.78000 -2.2002102999999997
11.78100 -2.2114806000000002
11.78200 -2.2226082000000003
11.78300 -2.2335906999999997
11.78400 -2.2444252000000002
11.78500 -2.255109
11.78600 -2.2656396
11.78700 -2.2760145
11.78800 -2.2862311
11.78900 -2.296287
11.79000 -2.3061799
11.79100 -2.3159074000000004
11.79200 -2.3254672
11.79300 -2.3348572
11.79400 -2.3440752
11.79500 -2.3531193
11.79600 -2.3619872
11.79700 -2.3706769999999997
11.79800 -2.3791868000000003
11.79900 -2.3875147
11.80000 -2.3956588
11.80100 -2.4036171
11.80200 -2.411388
11.80300 -2.4189696
11.80400 -2.4263602
11.80500 -2.4335578
11.80600 -2.440561
11.80700 -2.4473678
11.80800 -2.4539767
11.80900 -2.4603859
11.81000 -2.4665937
11.81100 -2.4725984999999997
11.81200 -2.4783988
11.81300 -2.4839927
11.81400 -2.4893789
11.81500 -2.4945557
11.81600 -2.4995217
11.81700 -2.5042754
11.81800 -2.5088154
11.81900 -2.5131404
11.82000 -2.5172494
11.82100 -2.5211409000000002
11.82200 -2.5248138
11.82300 -2.5282671999999997
11.82400 -2.5315002
11.82500 -2.5345117
11.82600 -2.5373012
11.82700 -2.5398677000000003
11.82800 -2.5422108999999997
11.82900 -2.5443301000000003
11.83000 -2.5462249
11.83100 -2.547895
11.83200 -2.54934
11.83300 -2.5505597
11.83400 -2.551554
11.83500 -2.5523227
11.83600 -2.5528656
11.83700 -2.5531829999999998
11.83800 -2.5532747000000002
11.83900 -2.5531406999999997
11.84000 -2.5527811000000002
11.84100 -2.552196
11.84200 -2.5513854
11.84300 -2.5503494
11.84400 -2.5490880000000002
11.84500 -2.5476014
11.84600 -2.5458897
11.84700 -2.5439529
11.84800 -2.5417913
11.84900 -2.5394048999999996
11.85000 -2.536794
11.85100 -2.5339587
11.85200 -2.5308992999999997
11.85300 -2.5276162
11.85400 -2.5241097
11.85500 -2.5203802
11.85600 -2.5164282
11.85700 -2.5122542
11.85800 -2.5078589
11.85900 -2.5032429
11.86000 -2.4984072999999998
11.86100 -2.4933528
11.86200 -2.4880804
11.86300 -2.4825912
11.86400 -2.4768863
11.86500 -2.470967
11.86600 -2.4648348
11.86700 -2.4584908
11.86800 -2.4519367
11.86900 -2.4451739999999997
11.87000 -2.4382042
11.87100 -2.4310289
11.87200 -2.4236497999999997
11.87300 -2.4160687
11.87400 -2.4082871
11.87500 -2.4003068
11.87600 -2.3921294
11.87700 -2.3837568
11.87800 -2.3751907
11.87900 -2.3664325
11.88000 -2.3574844
11.88100 -2.3483478
11.88200 -2.3390243
11.88300 -2.3295159
11.88400 -2.3198239999999997
11.88500 -2.3099504
11.88600 -2.299897
11.88700 -2.2896653
11.88800 -2.2792572
11.88900 -2.2686746
11.89000 -2.2579190999999996
11.89100 -2.2469927
11.89200 -2.2358973
11.89300 -2.224635
11.89400 -2.2132076
11.89500 -2.2016173
11.89600 -2.1898665
11.89700 -2.1779571
11.89800 -2.1658916
11.89900 -2.1536723
11.90000 -2.1413017
11.90100 -2.1287823
11.90200 -2.1161165
11.90300 -2.1033071
11.90400 -2.0903567
11.90500 -2.0772681
11.90600 -2.0640438
11.90700 -2.0506868000000003
11.90800 -2.0371998
11.90900 -2.0235855000000003
11.91000 -2.0098468
11.91100 -1.9959863000000002
11.91200 -1.9820068
11.91300 -1.967911
11.91400 -1.9537017
11.91500 -1.9393813
11.91600 -1.9249527
11.91700 -1.9104185
11.91800 -1.895781
11.91900 -1.8810430999999999
11.92000 -1.8662070999999998
11.92100 -1.8512757000000002
11.92200 -1.8362513
11.92300 -1.8211365
11.92400 -1.8059336
11.92500 -1.7906453
11.92600 -1.7752742
11.92700 -1.7598227000000002
11.92800 -1.7442934
11.92900 -1.7286888999999999
11.93000 -1.713012
11.93100 -1.6972652000000001
11.93200 -1.6814514999999999
11.93300 -1.6655736
11.93400 -1.6496342000000002
11.93500 -1.6336363
11.93600 -1.6175827
11.93700 -1.6014764000000001
11.93800 -1.5853203999999999
11.93900 -1.5691176000000002
11.94000 -1.5528711
11.94100 -1.5365837
11.94200 -1.5202586
11.94300 -1.5038986
11.94400 -1.4875066
11.94500 -1.4710858
11.94600 -1.4546386999999998
11.94700 -1.4381682999999998
11.94800 -1.4216773999999999
11.94900 -1.4051687
11.95000 -1.3886448
11.95100 -1.3721084
11.95200 -1.3555621
11.95300 -1.3390083000000002
11.95400 -1.3224494999999998
11.95500 -1.305888
11.95600 -1.2893264
11.95700 -1.2727669000000001
11.95800 -1.2562119
11.95900 -1.2396637
11.96000 -1.2231246
11.96100 -1.2065967
11.96200 -1.1900824
11.96300 -1.1735839
11.96400 -1.1571035
11.96500 -1.1406435
11.96600 -1.1242062000000002
11.96700 -1.1077939
11.96800 -1.0914089
11.96900 -1.0750538
11.97000 -1.0587308
11.97100 -1.0424423
11.97200 -1.0261908
11.97300 -1.0099788
11.97400 -0.99380864
11.97500 -0.97768279
11.97600 -0.96160369
11.97700 -0.94557377
11.97800 -0.9295953399999999
11.97900 -0.91367085
11.98000 -0.8978026
11.98100 -0.88199275
11.98200 -0.86624362
11.98300 -0.8505572600000001
11.98400 -0.8349357199999999
11.98500 -0.81938095
11.98600 -0.80389492
11.98700 -0.7884793899999999
11.98800 -0.77313608
11.98900 -0.75786673
11.99000 -0.74267285
11.99100 -0.72755599
11.99200 -0.7125176000000001
11.99300 -0.69755903
11.99400 -0.6826816099999999
11.99500 -0.66788667
11.99600 -0.65317545
11.99700 -0.63854917
11.99800 -0.62400908
11.99900 -0.60955635
12.00000 -0.59519215
12.00100 -0.58091772
12.00200 -0.56673423
12.00300 -0.55264295
12.00400 -0.53864508
12.00500 -0.52474188
12.00600 -0.51093455
12.00700 -0.49722441
12.00800 -0.48361272
12.00900 -0.47010072
12.01000 -0.45668967
12.01100 -0.44338084
12.01200 -0.43017548
12.01300 -0.41707475000000005
12.01400 -0.40407986
12.01500 -0.39119194
12.01600 -0.37841200999999997
12.01700 -0.36574111000000004
12.01800 -0.35318017
12.01900 -0.34073009
12.02000 -0.32839163
12.02100 -0.31616550000000004
12.02200 -0.30405235
12.02300 -0.29205272
12.02400 -0.28016705000000003
12.02500 -0.26839571
12.02600 -0.25673897
12.02700 -0.24519707000000002
12.02800 -0.23377011999999997
12.02900 -0.22245820000000002
12.03000 -0.21126131
12.03100 -0.20017941
12.03200 -0.1892124
12.03300 -0.17836015
12.03400 -0.1676225
12.03500 -0.15699926
12.03600 -0.14649023
12.03700 -0.1360952
12.03800 -0.12581395
12.03900 -0.11564626
12.04000 -0.10559192
12.04100 -0.09565074
12.04200 -0.085822522
12.04300 -0.076107075
12.04400 -0.06650423200000001
12.04500 -0.057013827999999996
12.04600 -0.047635692
12.04700 -0.038369664
12.04800 -0.029215569
12.04900 -0.020173224
12.05000 -0.011242431
12.05100 -0.0024229621
12.05200 0.006285438599999999
12.05300 0.014883069
12.05400 0.023370271
12.05500 0.031747439
12.05600 0.040015022
12.05700 0.04817353
12.05800 0.056223536
12.05900 0.064165681
12.06000 0.07200067
12.06100 0.07972928
12.06200 0.087352347
12.06300 0.094870769
12.06400 0.10228551000000001
12.06500 0.10959756999999999
12.06600 0.11680803000000001
12.06700 0.12391797
12.06800 0.13092855
12.06900 0.13784092
12.07000 0.14465627
12.07100 0.1513758
12.07200 0.15800071000000002
12.07300 0.16453223
12.07400 0.17097155
12.07500 0.17731986
12.07600 0.18357836000000002
12.07700 0.18974822000000002
12.07800 0.19583062
12.07900 0.20182668
12.08000 0.20773755
12.08100 0.21356435000000001
12.08200 0.21930819
12.08300 0.22497016
12.08400 0.23055138999999997
12.08500 0.23605302
12.08600 0.24147613
12.08700 0.24682188000000002
12.08800 0.25209142
12.08900 0.25728592
12.09000 0.26240658
12.09100 0.26745468
12.09200 0.27243148
12.09300 0.27733832
12.09400 0.28217654000000003
12.09500 0.28694754
12.09600 0.29165279
12.09700 0.29629378
12.09800 0.30087205
12.09900 0.30538917
12.10000 0.30984674
12.10100 0.31424637
12.10200 0.31858974
12.10300 0.3228785
12.10400 0.32711437
12.10500 0.33129903
12.10600 0.3354342
12.10700 0.33952156
12.10800 0.3435628
12.10900 0.34755957
12.11000 0.35151355
12.11100 0.35542634
12.11200 0.35929957
12.11300 0.36313483
12.11400 0.36693364
12.11500 0.37069754
12.11600 0.37442802000000003
12.11700 0.37812658
12.11800 0.38179467
12.11900 0.38543371
12.12000 0.38904515
12.12100 0.39263036999999995
12.12200 0.39619082
12.12300 0.39972789
12.12400 0.40324298
12.12500 0.40673753
12.12600 0.41021295
12.12700 0.41367067
12.12800 0.41711219
12.12900 0.42053893999999997
12.13000 0.42395247
12.13100 0.42735422
12.13200 0.43074572
12.13300 0.43412857
12.13400 0.43750424
12.13500 0.44087427999999995
12.13600 0.44424026
12.13700 0.44760369
12.13800 0.45096613
12.13900 0.45432905
12.14000 0.45769395999999996
12.14100 0.46106232
12.14200 0.46443553
12.14300 0.46781497
12.14400 0.47120205
12.14500 0.47459803
12.14600 0.47800415
12.14700 0.48142169
12.14800 0.48485174999999997
12.14900 0.48829549999999994
12.15000 0.49175406
12.15100 0.4952284
12.15200 0.49871956
12.15300 0.50222855
12.15400 0.50575626
12.15500 0.50930367
12.15600 0.5128716600000001
12.15700 0.51646116
12.15800 0.52007302
12.15900 0.5237081600000001
12.16000 0.5273674100000001
12.16100 0.53105173
12.16200 0.53476198
12.16300 0.53849909
12.16400 0.5422639699999999
12.16500 0.54605752
12.16600 0.54988074
12.16700 0.5537345499999999
12.16800 0.5576199399999999
12.16900 0.56153783
12.17000 0.5654892
12.17100 0.56947493
12.17200 0.5734960100000001
12.17300 0.5775533599999999
12.17400 0.58164783
12.17500 0.58578025
12.17600 0.58995145
12.17700 0.5941622
12.17800 0.59841322
12.17900 0.60270512
12.18000 0.60703852
12.18100 0.61141392
12.18200 0.61583179
12.18300 0.62029255
12.18400 0.6247965200000001
12.18500 0.62934393
12.18600 0.63393502
12.18700 0.63856994
12.18800 0.64324881
12.18900 0.64797164
12.19000 0.65273847
12.19100 0.6575492700000001
12.19200 0.6624040200000001
12.19300 0.66730264
12.19400 0.67224503
12.19500 0.67723109
12.19600 0.68226075
12.19700 0.68733389
12.19800 0.69245044
12.19900 0.6976102900000001
12.20000 0.70281341
12.20100 0.70805969
12.20200 0.71334904
12.20300 0.71868142
12.20400 0.72405683
12.20500 0.72947512
12.20600 0.73493626
12.20700 0.74044019
12.20800 0.74598677
12.20900 0.7515758699999999
12.21000 0.7572073500000001
12.21100 0.76288101
12.21200 0.76859659
12.21300 0.77435384
12.21400 0.78015244
12.21500 0.78599202
12.21600 0.7918721999999999
12.21700 0.79779243
12.21800 0.80375224
12.21900 0.8097510800000001
12.22000 0.81578828
12.22100 0.82186311
12.22200 0.8279749200000001
12.22300 0.83412295
12.22400 0.8403063800000001
12.22500 0.84652444
12.22600 0.85277623
12.22700 0.85906098
12.22800 0.8653776700000001
12.22900 0.87172547
12.23000 0.87810354
12.23100 0.88451095
12.23200 0.8909467600000001
12.23300 0.8974100500000001
12.23400 0.90389997
12.23500 0.91041559
12.23600 0.91695609
12.23700 0.9235205099999999
12.23800 0.93010804
12.23900 0.9367178199999999
12.24000 0.94334893
12.24100 0.95000044
12.24200 0.9566715
12.24300 0.96336119
12.24400 0.9700685699999999
12.24500 0.9767927200000001
12.24600 0.98353252
12.24700 0.99028703
12.24800 0.99705514
12.24900 1.0038356
12.25000 1.0106275
12.25100 1.0174294000000002
12.25200 1.0242401
12.25300 1.0310582000000001
12.25400 1.0378825
12.25500 1.0447114
12.25600 1.0515436
12.25700 1.0583774000000001
12.25800 1.0652116
12.25900 1.0720444
12.26000 1.0788744
12.26100 1.0857001
12.26200 1.0925199
12.26300 1.0993321
12.26400 1.1061355
12.26500 1.1129282
12.26600 1.119709
12.26700 1.1264763
12.26800 1.1332287
12.26900 1.1399645999999999
12.27000 1.1466828
12.27100 1.1533819
12.27200 1.1600606
12.27300 1.1667175
12.27400 1.1733513
12.27500 1.1799607
12.27600 1.1865445000000001
12.27700 1.1931014
12.27800 1.1996300999999998
12.27900 1.2061292
12.28000 1.2125975
12.28100 1.2190337
12.28200 1.2254364
12.28300 1.2318042
12.28400 1.2381357000000002
12.28500 1.2444296000000001
12.28600 1.2506844
12.28700 1.2568985
12.28800 1.2630706
12.28900 1.269199
12.29000 1.2752822000000001
12.29100 1.2813186
12.29200 1.2873067999999999
12.29300 1.2932451
12.29400 1.2991319
12.29500 1.3049657
12.29600 1.3107446999999999
12.29700 1.3164676
12.29800 1.3221326
12.29900 1.3277383999999999
12.30000 1.3332833
12.30100 1.3387659
12.30200 1.3441847999999998
12.30300 1.3495385
12.30400 1.3548256
12.30500 1.3600449000000001
12.30600 1.365195
12.30700 1.3702746
12.30800 1.3752826
12.30900 1.3802176
12.31000 1.3850786
12.31100 1.3898644
12.31200 1.3945737999999999
12.31300 1.3992057
12.31400 1.4037591
12.31500 1.4082329
12.31600 1.412626
12.31700 1.4169372
12.31800 1.4211654
12.31900 1.4253095
12.32000 1.4293684
12.32100 1.4333409
12.32200 1.4372258
12.32300 1.4410221
12.32400 1.4447284
12.32500 1.4483435
12.32600 1.4518662
12.32700 1.4552954
12.32800 1.4586296
12.32900 1.4618678
12.33000 1.4650086999999998
12.33100 1.4680512
12.33200 1.4709941
12.33300 1.4738363
12.33400 1.4765768000000001
12.33500 1.4792146000000002
12.33600 1.4817487
12.33700 1.4841781
12.33800 1.486502
12.33900 1.4887198000000001
12.34000 1.4908305
12.34100 1.4928337
12.34200 1.4947287
12.34300 1.4965149
12.34400 1.4981917
12.34500 1.4997588
12.34600 1.5012158
12.34700 1.5025622
12.34800 1.5037977
12.34900 1.504922
12.35000 1.5059346
12.35100 1.5068354000000002
12.35200 1.5076239
12.35300 1.5082997
12.35400 1.5088626
12.35500 1.5093122
12.35600 1.5096481
12.35700 1.5098699
12.35800 1.5099773
12.35900 1.5099698
12.36000 1.5098468999999999
12.36100 1.5096083999999999
12.36200 1.5092538
12.36300 1.5087825
12.36400 1.5081944
12.36500 1.5074889
12.36600 1.5066657
12.36700 1.5057243999999999
12.36800 1.5046648
12.36900 1.5034866
12.37000 1.5021895
12.37100 1.5007734
12.37200 1.4992383
12.37300 1.4975841
12.37400 1.4958109000000002
12.37500 1.4939186
12.37600 1.4919076
12.37700 1.4897779999999998
12.37800 1.4875302
12.37900 1.4851646
12.38000 1.4826815
12.38100 1.4800814
12.38200 1.4773649
12.38300 1.4745325999999999
12.38400 1.4715848999999999
12.38500 1.4685227
12.38600 1.4653464
12.38700 1.4620568
12.38800 1.4586545
12.38900 1.45514
12.39000 1.4515141
12.39100 1.4477774
12.39200 1.4439303
12.39300 1.4399737
12.39400 1.4359079000000001
12.39500 1.4317335
12.39600 1.4274509
12.39700 1.4230607
12.39800 1.4185634
12.39900 1.4139594
12.40000 1.4092492
12.40100 1.4044334
12.40200 1.3995125000000002
12.40300 1.3944870999999999
12.40400 1.3893577000000001
12.40500 1.3841251
12.40600 1.3787898
12.40700 1.3733528
12.40800 1.3678147
12.40900 1.3621766
12.41000 1.3564394
12.41100 1.3506041
12.41200 1.3446718
12.41300 1.3386436
12.41400 1.3325208
12.41500 1.3263046
12.41600 1.3199964
12.41700 1.3135974
12.41800 1.3071092
12.41900 1.3005330000000002
12.42000 1.2938704
12.42100 1.2871228000000001
12.42200 1.2802917
12.42300 1.2733784
12.42400 1.2663843
12.42500 1.2593109999999998
12.42600 1.2521598
12.42700 1.2449322
12.42800 1.2376295000000002
12.42900 1.2302531
12.43000 1.2228043
12.43100 1.2152843
12.43200 1.2076945000000001
12.43300 1.2000361
12.43400 1.1923105
12.43500 1.1845189
12.43600 1.1766625
12.43700 1.1687425
12.43800 1.1607603
12.43900 1.1527172
12.44000 1.1446144
12.44100 1.1364534000000002
12.44200 1.1282353999999999
12.44300 1.1199618999999998
12.44400 1.1116344
12.44500 1.1032541999999999
12.44600 1.0948231
12.44700 1.0863426
12.44800 1.0778143
12.44900 1.0692399
12.45000 1.0606212
12.45100 1.0519599
12.45200 1.0432577
12.45300 1.0345165
12.45400 1.0257380999999999
12.45500 1.0169243
12.45600 1.0080771
12.45700 0.99919811
12.45800 0.99028926
12.45900 0.98135229
12.46000 0.9723889600000001
12.46100 0.96340096
12.46200 0.95438994
12.46300 0.94535761
12.46400 0.9363056200000001
12.46500 0.9272354700000001
12.46600 0.91814864
12.46700 0.90904664
12.46800 0.89993095
12.46900 0.89080296
12.47000 0.8816640800000001
12.47100 0.87251579
12.47200 0.8633594
12.47300 0.8541964000000001
12.47400 0.8450281800000001
12.47500 0.8358561400000001
12.47600 0.8266817799999999
12.47700 0.8175065699999999
12.47800 0.80833212
12.47900 0.79915999
12.48000 0.78999186
12.48100 0.78082937
12.48200 0.7716742799999999
12.48300 0.76252837
12.48400 0.7533934
12.48500 0.7442712300000001
12.48600 0.7351637799999999
12.48700 0.72607291
12.48800 0.71700052
12.48900 0.7079485299999999
12.49000 0.6989189
12.49100 0.68991347
12.49200 0.6809341299999999
12.49300 0.67198267
12.49400 0.66306097
12.49500 0.65417076
12.49600 0.6453136899999999
12.49700 0.63649146
12.49800 0.62770564
12.49900 0.61895777
12.50000 0.61024935
12.50100 0.60158172
12.50200 0.59295627
12.50300 0.58437428
12.50400 0.57583693
12.50500 0.56734546
12.50600 0.5589009699999999
12.50700 0.55050463
12.50800 0.54215747
12.50900 0.5338606
12.51000 0.52561504
12.51100 0.5174218700000001
12.51200 0.50928215
12.51300 0.50119697
12.51400 0.49316739
12.51500 0.48519457
12.51600 0.47727962999999995
12.51700 0.46942374
12.51800 0.4616281
12.51900 0.45389398
12.52000 0.44622258
12.52100 0.43861526
12.52200 0.43107327
12.52300 0.42359792
12.52400 0.41619055000000005
12.52500 0.40885252
12.52600 0.40158508
12.52700 0.39438959
12.52800 0.3872673
12.52900 0.38021943
12.53000 0.3732472
12.53100 0.36635173
12.53200 0.35953415
12.53300 0.35279549
12.53400 0.34613675
12.53500 0.33955884
12.53600 0.33306261000000004
12.53700 0.32664884
12.53800 0.32031832
12.53900 0.3140717
12.54000 0.30790963
12.54100 0.30183271
12.54200 0.29584146
12.54300 0.28993646
12.54400 0.28411818
12.54500 0.27838715
12.54600 0.27274382
12.54700 0.26718872
12.54800 0.2617223
12.54900 0.25634504999999996
12.55000 0.25105749
12.55100 0.24586013
12.55200 0.24075352000000003
12.55300 0.23573821
12.55400 0.23081477000000003
12.55500 0.22598377
12.55600 0.22124578
12.55700 0.21660139
12.55800 0.21205121000000002
12.55900 0.20759578
12.56000 0.20323568000000003
12.56100 0.19897146
12.56200 0.1948036
12.56300 0.1907326
12.56400 0.1867589
12.56500 0.18288286
12.56600 0.17910484000000002
12.56700 0.17542512999999998
12.56800 0.17184396
12.56900 0.1683615
12.57000 0.16497787
12.57100 0.16169312
12.57200 0.15850726
12.57300 0.15542026
12.57400 0.15243202
12.57500 0.1495424
12.57600 0.14675122000000002
12.57700 0.14405828
12.57800 0.14146335
12.57900 0.13896617
12.58000 0.13656648
12.58100 0.13426399
12.58200 0.13205841999999998
12.58300 0.12994949
12.58400 0.12793692
12.58500 0.12602045
12.58600 0.12419979
12.58700 0.12247472000000001
12.58800 0.12084497
12.58900 0.11931032999999999
12.59000 0.11787054999999999
12.59100 0.11652543
12.59200 0.11527473
12.59300 0.11411825
12.59400 0.11305574
12.59500 0.11208697000000001
12.59600 0.11121167
12.59700 0.11042958
12.59800 0.10974039
12.59900 0.10914376
12.60000 0.10863933
12.60100 0.10822665999999999
12.60200 0.10790533000000001
12.60300 0.10767484
12.60400 0.10753466
12.60500 0.10748423
12.60600 0.10752292999999999
12.60700 0.10765009
12.60800 0.10786504
12.60900 0.10816705
12.61000 0.10855538
12.61100 0.10902925000000001
12.61200 0.10958785
12.61300 0.11023041
12.61400 0.1109561
12.61500 0.11176409999999999
12.61600 0.11265361
12.61700 0.1136238
12.61800 0.11467389000000001
12.61900 0.11580308
12.62000 0.11701062000000001
12.62100 0.11829574
12.62200 0.1196577
12.62300 0.12109576
12.62400 0.12260922
12.62500 0.12419737
12.62600 0.12585949999999999
12.62700 0.12759493
12.62800 0.12940293
12.62900 0.13128279
12.63000 0.13323379999999999
12.63100 0.13525519
12.63200 0.13734617999999998
12.63300 0.13950597
12.63400 0.14173375
12.63500 0.14402859
12.63600 0.14638961
12.63700 0.14881585
12.63800 0.1513063
12.63900 0.15385991
12.64000 0.15647563
12.64100 0.15915231999999999
12.64200 0.16188883
12.64300 0.164684
12.64400 0.16753662
12.64500 0.17044547
12.64600 0.17340932
12.64700 0.17642694
12.64800 0.17949711000000002
12.64900 0.18261858
12.65000 0.18579017
12.65100 0.18901065
12.65200 0.19227886
12.65300 0.19559363999999999
12.65400 0.19895388000000003
12.65500 0.20235849
12.65600 0.20580639
12.65700 0.20929654
12.65800 0.21282795
12.65900 0.21639962000000001
12.66000 0.22001058999999998
12.66100 0.22365992999999998
12.66200 0.22734671
12.66300 0.23107000000000003
12.66400 0.23482888999999998
12.66500 0.23862247
12.66600 0.24244982999999998
12.66700 0.24631005
12.66800 0.25020218
12.66900 0.25412529
12.67000 0.2580784
12.67100 0.26206050999999997
12.67200 0.26607059
12.67300 0.27010764
12.67400 0.27417056
12.67500 0.27825827999999997
12.67600 0.28236969
12.67700 0.28650367
12.67800 0.29065907
12.67900 0.29483472
12.68000 0.29902947
12.68100 0.30324215
12.68200 0.30747161
12.68300 0.31171669
12.68400 0.31597624
12.68500 0.32024914000000004
12.68600 0.3245343
12.68700 0.32883061
12.68800 0.33313704
12.68900 0.33745256
12.69000 0.3417762
12.69100 0.34610699
12.69200 0.35044401999999997
12.69300 0.3547864
12.69400 0.35913331
12.69500 0.36348386
12.69600 0.36783728
12.69700 0.37219278
12.69800 0.37654957
12.69900 0.38090691
12.70000 0.38526403000000004
12.70100 0.38962015
12.70200 0.39397455000000003
12.70300 0.39832639
12.70400 0.40267492
12.70500 0.4070193
12.70600 0.41135876000000005
12.70700 0.41569238999999997
12.70800 0.42001936
12.70900 0.42433877999999997
12.71000 0.42864978
12.71100 0.43295142
12.71200 0.43724282000000003
12.71300 0.44152304000000003
12.71400 0.44579119
12.71500 0.45004640999999995
12.71600 0.45428774
12.71700 0.45851441
12.71800 0.46272553
12.71900 0.4669203
12.72000 0.47109797999999997
12.72100 0.47525782000000005
12.72200 0.47939912999999995
12.72300 0.48352126000000006
12.72400 0.4876236
12.72500 0.49170563
12.72600 0.4957668
12.72700 0.4998066
12.72800 0.5038246
12.72900 0.5078203499999999
12.73000 0.51179347
12.73100 0.51574353
12.73200 0.51967017
12.73300 0.5235730200000001
12.73400 0.5274517000000001
12.73500 0.53130584
12.73600 0.5351350199999999
12.73700 0.53893882
12.73800 0.54271682
12.73900 0.54646861
12.74000 0.55019371
12.74100 0.5538916199999999
12.74200 0.55756187
12.74300 0.5612039
12.74400 0.5648172
12.74500 0.5684011600000001
12.74600 0.57195527
12.74700 0.57547898
12.74800 0.57897172
12.74900 0.58243293
12.75000 0.58586211
12.75100 0.58925874
12.75200 0.5926223
12.75300 0.59595243
12.75400 0.59924866
12.75500 0.60251066
12.75600 0.6057381199999999
12.75700 0.60893078
12.75800 0.61208843
12.75900 0.61521092
12.76000 0.6182981700000001
12.76100 0.6213500599999999
12.76200 0.62436662
12.76300 0.6273478699999999
12.76400 0.63029393
12.76500 0.63320482
12.76600 0.6360806999999999
12.76700 0.6389217
12.76800 0.64172796
12.76900 0.6444996199999999
12.77000 0.64723683
12.77100 0.6499397100000001
12.77200 0.65260832
12.77300 0.65524271
12.77400 0.6578429600000001
12.77500 0.66040903
12.77600 0.66294093
12.77700 0.6654385500000001
12.77800 0.66790185
12.77900 0.67033065
12.78000 0.67272484
12.78100 0.6750842100000001
12.78200 0.6774086500000001
12.78300 0.67969793
12.78400 0.6819519199999999
12.78500 0.68417042
12.78600 0.6863533500000001
12.78700 0.6885006100000001
12.78800 0.6906121000000001
12.78900 0.69268784
12.79000 0.69472785
12.79100 0.69673224
12.79200 0.6987012
12.79300 0.7006349000000001
12.79400 0.7025335899999999
12.79500 0.70439763
12.79600 0.7062274000000001
12.79700 0.70802332
12.79800 0.7097858
12.79900 0.71151541
12.80000 0.7132126
12.80100 0.71487795
12.80200 0.71651195
12.80300 0.7181152199999999
12.80400 0.7196882299999999
12.80500 0.72123148
12.80600 0.7227454799999999
12.80700 0.72423066
12.80800 0.72568748
12.80900 0.72711627
12.81000 0.7285173500000001
12.81100 0.7298909600000001
12.81200 0.73123737
12.81300 0.73255673
12.81400 0.7338492200000001
12.81500 0.73511493
12.81600 0.73635392
12.81700 0.7375662199999999
12.81800 0.73875184
12.81900 0.73991083
12.82000 0.74104317
12.82100 0.74214893
12.82200 0.7432281
12.82300 0.7442807800000001
12.82400 0.745307
12.82500 0.7463069600000001
12.82600 0.74728085
12.82700 0.74822884
12.82800 0.74915127
12.82900 0.75004846
12.83000 0.75092078
12.83100 0.75176875
12.83200 0.75259283
12.83300 0.75339363
12.83400 0.7541717499999999
12.83500 0.7549278
12.83600 0.7556624700000001
12.83700 0.7563764700000001
12.83800 0.75707049
12.83900 0.75774519
12.84000 0.7584013
12.84100 0.75903949
12.84200 0.7596604100000001
12.84300 0.7602646000000001
12.84400 0.76085269
12.84500 0.76142512
12.84600 0.76198238
12.84700 0.76252483
12.84800 0.7630528400000001
12.84900 0.76356665
12.85000 0.76406649
12.85100 0.7645525
12.85200 0.76502482
12.85300 0.76548359
12.85400 0.76592881
12.85500 0.76636057
12.85600 0.7667789199999999
12.85700 0.76718391
12.85800 0.7675755799999999
12.85900 0.76795397
12.86000 0.76831928
12.86100 0.76867165
12.86200 0.7690112100000001
12.86300 0.76933829
12.86400 0.76965312
12.86500 0.7699561300000001
12.86600 0.77024768
12.86700 0.77052824
12.86800 0.77079828
12.86900 0.7710584
12.87000 0.77130916
12.87100 0.77155111
12.87200 0.77178497
12.87300 0.77201128
12.87400 0.7722307
12.87500 0.7724438800000001
12.87600 0.77265138
12.87700 0.77285375
12.87800 0.77305157
12.87900 0.7732452400000001
12.88000 0.77343523
12.88100 0.77362186
12.88200 0.77380547
12.88300 0.77398624
12.88400 0.7741644
12.88500 0.77434001
12.88600 0.77451309
12.88700 0.77468366
12.88800 0.77485167
12.88900 0.77501703
12.89000 0.77517959
12.89100 0.77533918
12.89200 0.7754956399999999
12.89300 0.77564879
12.89400 0.7757985000000001
12.89500 0.77594463
12.89600 0.77608707
12.89700 0.7762257499999999
12.89800 0.77636065
12.89900 0.77649178
12.90000 0.77661918
12.90100 0.776743
12.90200 0.77686342
12.90300 0.77698068
12.90400 0.77709504
12.90500 0.7772068
12.90600 0.77731633
12.90700 0.7774239900000001
12.90800 0.7775301600000001
12.90900 0.7776352599999999
12.91000 0.77773961
12.91100 0.77784364
12.91200 0.77794762
12.91300 0.77805188
12.91400 0.7781566600000001
12.91500 0.77826213
12.91600 0.77836839
12.91700 0.77847554
12.91800 0.77858353
12.91900 0.7786923099999999
12.92000 0.77880174
12.92100 0.77891159
12.92200 0.77902158
12.92300 0.7791313799999999
12.92400 0.77924067
12.92500 0.77934898
12.92600 0.77945595
12.92700 0.7795610900000001
12.92800 0.7796639999999999
12.92900 0.77976426
12.93000 0.77986144
12.93100 0.77995514
12.93200 0.78004501
12.93300 0.7801307399999999
12.93400 0.78021209
12.93500 0.7802888800000001
12.93600 0.78036091
12.93700 0.78042815
12.93800 0.78049055
12.93900 0.78054811
12.94000 0.78060087
12.94100 0.78064892
12.94200 0.7806924199999999
12.94300 0.78073149
12.94400 0.78076632
12.94500 0.78079705
12.94600 0.78082387
12.94700 0.78084688
12.94800 0.7808662
12.94900 0.78088185
12.95000 0.7808938599999999
12.95100 0.7809022
12.95200 0.78090671
12.95300 0.78090723
12.95400 0.7809035
12.95500 0.7808951700000001
12.95600 0.78088185
12.95700 0.7808630799999999
12.95800 0.78083826
12.95900 0.7808068300000001
12.96000 0.78076813
12.96100 0.7807215200000001
12.96200 0.78066625
12.96300 0.78060157
12.96400 0.78052678
12.96500 0.78044115
12.96600 0.78034396
12.96700 0.78023453
12.96800 0.7801122500000001
12.96900 0.77997656
12.97000 0.7798268899999999
12.97100 0.77966284
12.97200 0.77948398
12.97300 0.77929003
12.97400 0.7790806699999999
12.97500 0.77885576
12.97600 0.7786151
12.97700 0.77835862
12.97800 0.77808625
12.97900 0.77779801
12.98000 0.77749379
12.98100 0.77717365
12.98200 0.77683753
12.98300 0.7764854
12.98400 0.7761172000000001
12.98500 0.77573275
12.98600 0.77533196
12.98700 0.77491454
12.98800 0.77448022
12.98900 0.77402866
12.99000 0.77355942
12.99100 0.77307196
12.99200 0.77256579
12.99300 0.7720402399999999
12.99400 0.77149463
12.99500 0.77092825
12.99600 0.7703403
12.99700 0.7697300100000001
12.99800 0.7690965200000001
12.99900 0.7684390099999999
13.00000 0.76775667
13.00100 0.76704873
13.00200 0.76631433
13.00300 0.7655527900000001
13.00400 0.76476336
13.00500 0.76394542
13.00600 0.7630983800000001
13.00700 0.76222173
13.00800 0.76131499
13.00900 0.7603778
13.01000 0.7594098300000001
13.01100 0.75841085
13.01200 0.75738067
13.01300 0.75631919
13.01400 0.7552262900000001
13.01500 0.75410195
13.01600 0.75294613
13.01700 0.75175883
13.01800 0.7505401
13.01900 0.7492899
13.02000 0.74800826
13.02100 0.74669509
13.02200 0.74535031
13.02300 0.74397381
13.02400 0.74256537
13.02500 0.74112476
13.02600 0.7396516399999999
13.02700 0.7381456399999999
13.02800 0.73660631
13.02900 0.73503312
13.03000 0.73342547
13.03100 0.7317827499999999
13.03200 0.73010428
13.03300 0.72838939
13.03400 0.72663729
13.03500 0.72484724
13.03600 0.7230185
13.03700 0.72115031
13.03800 0.7192419400000001
13.03900 0.7172927299999999
13.04000 0.71530207
13.04100 0.71326932
13.04200 0.71119401
13.04300 0.70907567
13.04400 0.70691388
13.04500 0.70470832
13.04600 0.70245876
13.04700 0.7001650100000001
13.04800 0.69782692
13.04900 0.69544446
13.05000 0.69301757
13.05100 0.69054631
13.05200 0.68803071
13.05300 0.68547083
13.05400 0.68286681
13.05500 0.6802186800000001
13.05600 0.6775265100000001
13.05700 0.67479042
13.05800 0.6720104299999999
13.05900 0.66918652
13.06000 0.66631865
13.06100 0.66340682
13.06200 0.66045085
13.06300 0.6574505900000001
13.06400 0.65440587
13.06500 0.65131644
13.06600 0.64818198
13.06700 0.64500216
13.06800 0.6417766699999999
13.06900 0.63850512
13.07000 0.6351871
13.07100 0.63182218
13.07200 0.62840995
13.07300 0.62495004
13.07400 0.62144208
13.07500 0.61788573
13.07600 0.61428067
13.07700 0.61062658
13.07800 0.60692327
13.07900 0.60317055
13.08000 0.5993683399999999
13.08100 0.5955165299999999
13.08200 0.5916151700000001
13.08300 0.58766427
13.08400 0.58366396
13.08500 0.57961443
13.08600 0.57551591
13.08700 0.5713686299999999
13.08800 0.56717289
13.08900 0.56292894
13.09000 0.55863713
13.09100 0.5542978199999999
13.09200 0.54991129
13.09300 0.54547782
13.09400 0.54099769
13.09500 0.53647119
13.09600 0.53189849
13.09700 0.52727973
13.09800 0.52261506
13.09900 0.51790457
13.10000 0.51314826
13.10100 0.50834613
13.10200 0.50349808
13.10300 0.49860408
13.10400 0.49366402
13.10500 0.48867776
13.10600 0.48364522
13.10700 0.47856625
13.10800 0.47344075999999996
13.10900 0.46826866000000006
13.11000 0.46304991
13.11100 0.45778449
13.11200 0.45247246
13.11300 0.44711391
13.11400 0.44170902
13.11500 0.43625794
13.11600 0.430761
13.11700 0.42521851
13.11800 0.41963086000000005
13.11900 0.4139985
13.12000 0.40832185000000004
13.12100 0.40260153
13.12200 0.39683804
13.12300 0.39103198999999994
13.12400 0.38518392999999995
13.12500 0.37929453
13.12600 0.37336436
13.12700 0.367394
13.12800 0.36138406
13.12900 0.35533507000000003
13.13000 0.34924754999999996
13.13100 0.34312201
13.13200 0.33695889
13.13300 0.33075857999999997
13.13400 0.32452147
13.13500 0.31824787
13.13600 0.31193809
13.13700 0.30559239000000005
13.13800 0.29921095999999997
13.13900 0.29279401
13.14000 0.28634171
13.14100 0.27985424
13.14200 0.27333172
13.14300 0.26677435
13.14400 0.26018228
13.14500 0.25355571
13.14600 0.24689487000000002
13.14700 0.24020001000000002
13.14800 0.23347138999999997
13.14900 0.22670938999999998
13.15000 0.21991433999999999
13.15100 0.2130867
13.15200 0.20622695
13.15300 0.19933563
13.15400 0.1924133
13.15500 0.18546062
13.15600 0.17847824999999998
13.15700 0.17146689
13.15800 0.16442728
13.15900 0.15736019
13.16000 0.15026637
13.16100 0.14314663
13.16200 0.13600175
13.16300 0.12883248
13.16400 0.12163961000000001
13.16500 0.11442386000000002
13.16600 0.10718596000000001
13.16700 0.099926582
13.16800 0.092646375
13.16900 0.085345964
13.17000 0.07802593199999999
13.17100 0.07068683
13.17200 0.06332919
13.17300 0.055953499000000004
13.17400 0.048560239
13.17500 0.041149865
13.17600 0.033722827000000004
13.17700 0.026279568999999996
13.17800 0.018820533
13.17900 0.011346171
13.18000 0.0038569421999999996
13.18100 -0.0036466747
13.18200 -0.011164184
13.18300 -0.018695067
13.18400 -0.026238782000000002
13.18500 -0.033794765000000004
13.18600 -0.041362425
13.18700 -0.048941147
13.18800 -0.056530297
13.18900 -0.064129225
13.19000 -0.071737263
13.19100 -0.079353736
13.19200 -0.086977961
13.19300 -0.09460925399999999
13.19400 -0.10224692999999999
13.19500 -0.1098903
13.19600 -0.11753871
13.19700 -0.12519149999999998
13.19800 -0.13284803
13.19900 -0.14050768
13.20000 -0.14816985
13.20100 -0.15583395
13.20200 -0.16349941
13.20300 -0.17116568000000001
13.20400 -0.17883225
13.20500 -0.18649859000000002
13.20600 -0.19416419999999998
13.20700 -0.20182859000000003
13.20800 -0.20949126
13.20900 -0.21715171
13.21000 -0.22480944
13.21100 -0.23246396
13.21200 -0.24011475
13.21300 -0.24776130000000002
13.21400 -0.25540306
13.21500 -0.26303947
13.21600 -0.27066991
13.21700 -0.27829381
13.21800 -0.28591054
13.21900 -0.29351944
13.22000 -0.30111984999999997
13.22100 -0.30871104
13.22200 -0.31629233
13.22300 -0.32386298
13.22400 -0.33142227
13.22500 -0.33896945
13.22600 -0.34650378
13.22700 -0.35402451
13.22800 -0.36153093
13.22900 -0.36902232
13.23000 -0.376498
13.23100 -0.38395729
13.23200 -0.39139952999999994
13.23300 -0.39882412999999994
13.23400 -0.40623052
13.23500 -0.41361814
13.23600 -0.42098649
13.23700 -0.42833509
13.23800 -0.43566352999999997
13.23900 -0.44297138
13.24000 -0.45025828
13.24100 -0.4575239
13.24200 -0.46476787
13.24300 -0.47198989999999996
13.24400 -0.47918963
13.24500 -0.48636678
13.24600 -0.49352101000000004
13.24700 -0.50065201
13.24800 -0.50775944
13.24900 -0.51484294
13.25000 -0.52190213
13.25100 -0.5289366
13.25200 -0.5359458699999999
13.25300 -0.54292949
13.25400 -0.54988698
13.25500 -0.55681784
13.25600 -0.5637215
13.25700 -0.5705973599999999
13.25800 -0.57744491
13.25900 -0.58426354
13.26000 -0.5910527
13.26100 -0.59781177
13.26200 -0.6045402
13.26300 -0.61123744
13.26400 -0.61790296
13.26500 -0.6245362600000001
13.26600 -0.63113687
13.26700 -0.6377043699999999
13.26800 -0.6442383399999999
13.26900 -0.65073846
13.27000 -0.6572044
13.27100 -0.66363593
13.27200 -0.67003276
13.27300 -0.67639472
13.27400 -0.68272161
13.27500 -0.6890132600000001
13.27600 -0.69526955
13.27700 -0.70149042
13.27800 -0.7076757
13.27900 -0.7138252700000001
13.28000 -0.7199390299999999
13.28100 -0.72601684
13.28200 -0.73205852
13.28300 -0.73806392
13.28400 -0.74403281
13.28500 -0.7499649700000001
13.28600 -0.7558601
13.28700 -0.76171798
13.28800 -0.76753823
13.28900 -0.77332053
13.29000 -0.77906451
13.29100 -0.78476984
13.29200 -0.7904361000000001
13.29300 -0.79606287
13.29400 -0.80164978
13.29500 -0.80719646
13.29600 -0.81270253
13.29700 -0.8181676299999999
13.29800 -0.8235915599999999
13.29900 -0.8289740400000001
13.30000 -0.8343148
13.30100 -0.8396137499999999
13.30200 -0.84487069
13.30300 -0.85008563
13.30400 -0.85525848
13.30500 -0.86038932
13.30600 -0.86547816
13.30700 -0.8705251900000001
13.30800 -0.87553049
13.30900 -0.8804942499999999
13.31000 -0.88541675
13.31100 -0.8902980899999999
13.31200 -0.8951384600000001
13.31300 -0.89993812
13.31400 -0.9046972699999999
13.31500 -0.90941601
13.31600 -0.9140944099999999
13.31700 -0.91873268
13.31800 -0.9233308000000001
13.31900 -0.9278887899999999
13.32000 -0.93240654
13.32100 -0.9368839699999999
13.32200 -0.9413209699999999
13.32300 -0.9457173799999999
13.32400 -0.95007289
13.32500 -0.95438724
13.32600 -0.9586602399999999
13.32700 -0.96289143
13.32800 -0.96708061
13.32900 -0.9712274200000001
13.33000 -0.9753315699999999
13.33100 -0.9793926999999999
13.33200 -0.98341061
13.33300 -0.98738512
13.33400 -0.99131605
13.33500 -0.99520329
13.33600 -0.99904677
13.33700 -1.0028466
13.33800 -1.0066027
13.33900 -1.0103153999999999
13.34000 -1.0139848
13.34100 -1.0176113
13.34200 -1.0211952
13.34300 -1.0247369
13.34400 -1.0282369
13.34500 -1.0316957
13.34600 -1.0351137
13.34700 -1.0384915
13.34800 -1.0418297
13.34900 -1.0451286
13.35000 -1.0483888000000001
13.35100 -1.0516108
13.35200 -1.054795
13.35300 -1.0579417
13.35400 -1.0610513
13.35500 -1.0641241
13.35600 -1.0671601
13.35700 -1.0701596
13.35800 -1.0731226999999999
13.35900 -1.0760494
13.36000 -1.0789396
13.36100 -1.0817934
13.36200 -1.0846105
13.36300 -1.087391
13.36400 -1.0901347000000001
13.36500 -1.0928415
13.36600 -1.0955112
13.36700 -1.0981438
13.36800 -1.1007392
13.36900 -1.1032974
13.37000 -1.1058184
13.37100 -1.1083024000000001
13.37200 -1.1107494
13.37300 -1.1131598
13.37400 -1.1155336999999999
13.37500 -1.1178715000000001
13.37600 -1.1201737
13.37700 -1.1224406
13.37800 -1.1246728
13.37900 -1.1268709
13.38000 -1.1290354
13.38100 -1.1311669
13.38200 -1.1332661000000002
13.38300 -1.1353335
13.38400 -1.1373699
13.38500 -1.1393757
13.38600 -1.1413516000000001
13.38700 -1.1432978999999999
13.38800 -1.1452153
13.38900 -1.1471041
13.39000 -1.1489647
13.39100 -1.1507974
13.39200 -1.1526023
13.39300 -1.1543795000000001
13.39400 -1.1561293
13.39500 -1.1578516
13.39600 -1.1595464999999998
13.39700 -1.1612139000000001
13.39800 -1.1628536999999999
13.39900 -1.1644658
13.40000 -1.1660501
13.40100 -1.1676067
13.40200 -1.1691353
13.40300 -1.170636
13.40400 -1.1721087
13.40500 -1.1735535
13.40600 -1.1749706
13.40700 -1.1763601000000001
13.40800 -1.1777222
13.40900 -1.1790574
13.41000 -1.1803659
13.41100 -1.1816482
13.41200 -1.1829049
13.41300 -1.1841366
13.41400 -1.1853439000000001
13.41500 -1.1865274000000001
13.41600 -1.1876879
13.41700 -1.1888262
13.41800 -1.1899429
13.41900 -1.1910387999999998
13.42000 -1.1921145
13.42100 -1.1931706
13.42200 -1.1942078
13.42300 -1.1952266
13.42400 -1.1962274
13.42500 -1.1972105
13.42600 -1.1981762999999999
13.42700 -1.1991249000000002
13.42800 -1.2000566000000001
13.42900 -1.2009714
13.43000 -1.2018691
13.43100 -1.2027497
13.43200 -1.2036132
13.43300 -1.2044592
13.43400 -1.2052876000000001
13.43500 -1.2060981
13.43600 -1.2068907
13.43700 -1.207665
13.43800 -1.2084209000000001
13.43900 -1.2091584
13.44000 -1.2098772
13.44100 -1.2105776000000001
13.44200 -1.2112596
13.44300 -1.2119233999999999
13.44400 -1.2125692000000001
13.44500 -1.2131975
13.44600 -1.2138087
13.44700 -1.2144034
13.44800 -1.2149821
13.44900 -1.2155456
13.45000 -1.2160947
13.45100 -1.2166299999999999
13.45200 -1.2171525
13.45300 -1.2176628999999999
13.45400 -1.2181621
13.45500 -1.2186509
13.45600 -1.21913
13.45700 -1.2196003
13.45800 -1.2200621999999999
13.45900 -1.2205164
13.46000 -1.2209633
13.46100 -1.2214035
13.46200 -1.2218371000000001
13.46300 -1.2222644
13.46400 -1.2226854
13.46500 -1.2231003
13.46600 -1.2235088
13.46700 -1.2239109
13.46800 -1.2243063
13.46900 -1.2246948
13.47000 -1.2250759
13.47100 -1.2254493
13.47200 -1.2258148
13.47300 -1.2261719
13.47400 -1.2265202
13.47500 -1.2268594000000002
13.47600 -1.2271893
13.47700 -1.2275097000000001
13.47800 -1.2278205
13.47900 -1.2281216
13.48000 -1.2284131
13.48100 -1.2286951000000002
13.48200 -1.2289678
13.48300 -1.2292315
13.48400 -1.2294866
13.48500 -1.2297335
13.48600 -1.2299727999999999
13.48700 -1.2302049000000002
13.48800 -1.2304303
13.48900 -1.2306498000000001
13.49000 -1.2308639
13.49100 -1.2310731
13.49200 -1.231278
13.49300 -1.231479
13.49400 -1.2316764
13.49500 -1.2318707
13.49600 -1.2320621
13.49700 -1.2322507
13.49800 -1.2324366
13.49900 -1.2326197
13.50000 -1.2328000000000001
13.50100 -1.2329771999999999
13.50200 -1.2331511
13.50300 -1.2333213
13.50400 -1.2334876
13.50500 -1.2336493
13.50600 -1.2338063
13.50700 -1.2339579
13.50800 -1.2341037
13.50900 -1.2342434
13.51000 -1.2343767
13.51100 -1.2345032
13.51200 -1.2346226999999999
13.51300 -1.2347351
13.51400 -1.2348403000000001
13.51500 -1.2349385
13.51600 -1.2350297
13.51700 -1.2351140999999999
13.51800 -1.2351921
13.51900 -1.235264
13.52000 -1.2353303
13.52100 -1.2353916
13.52200 -1.2354482999999998
13.52300 -1.2355011
13.52400 -1.2355505
13.52500 -1.235597
13.52600 -1.2356414
13.52700 -1.2356839
13.52800 -1.2357251
13.52900 -1.2357653
13.53000 -1.2358048
13.53100 -1.2358437
13.53200 -1.2358822
13.53300 -1.2359202
13.53400 -1.2359576
13.53500 -1.2359940999999999
13.53600 -1.2360294
13.53700 -1.2360631
13.53800 -1.2360944
13.53900 -1.236123
13.54000 -1.2361482
13.54100 -1.2361691
13.54200 -1.2361852
13.54300 -1.2361958
13.54400 -1.2362001
13.54500 -1.2361974
13.54600 -1.2361873
13.54700 -1.2361691
13.54800 -1.2361425000000001
13.54900 -1.236107
13.55000 -1.2360624
13.55100 -1.2360086
13.55200 -1.2359454
13.55300 -1.2358731
13.55400 -1.2357916
13.55500 -1.2357013000000001
13.55600 -1.2356025
13.55700 -1.2354956000000001
13.55800 -1.235381
13.55900 -1.2352593
13.56000 -1.235131
13.56100 -1.2349964999999998
13.56200 -1.2348562
13.56300 -1.2347108
13.56400 -1.2345604
13.56500 -1.2344054
13.56600 -1.234246
13.56700 -1.2340823
13.56800 -1.2339144
13.56900 -1.2337421
13.57000 -1.2335652000000001
13.57100 -1.2333835
13.57200 -1.2331965
13.57300 -1.2330037999999999
13.57400 -1.2328048
13.57500 -1.2325987999999999
13.57600 -1.2323851000000001
13.57700 -1.232163
13.57800 -1.2319317
13.57900 -1.2316906
13.58000 -1.2314389000000001
13.58100 -1.231176
13.58200 -1.2309012
13.58300 -1.2306139
13.58400 -1.2303136
13.58500 -1.2300001
13.58600 -1.2296728
13.58700 -1.2293317
13.58800 -1.2289767
13.58900 -1.2286077
13.59000 -1.2282249
13.59100 -1.2278282999999999
13.59200 -1.2274182
13.59300 -1.226995
13.59400 -1.2265587
13.59500 -1.22611
13.59600 -1.2256491
13.59700 -1.2251764
13.59800 -1.2246921
13.59900 -1.2241966
13.60000 -1.2236901
13.60100 -1.2231727
13.60200 -1.2226446
13.60300 -1.2221057
13.60400 -1.2215559
13.60500 -1.2209951
13.60600 -1.2204229
13.60700 -1.219839
13.60800 -1.2192427000000001
13.60900 -1.2186337
13.61000 -1.2180113
13.61100 -1.2173749
13.61200 -1.2167236
13.61300 -1.2160568
13.61400 -1.2153738
13.61500 -1.2146738000000001
13.61600 -1.2139563
13.61700 -1.2132203
13.61800 -1.2124655
13.61900 -1.2116912
13.62000 -1.2108970000000001
13.62100 -1.2100827
13.62200 -1.2092479
13.62300 -1.2083924
13.62400 -1.2075162000000002
13.62500 -1.2066194000000001
13.62600 -1.2057019
13.62700 -1.2047641
13.62800 -1.203806
13.62900 -1.2028281
13.63000 -1.2018305
13.63100 -1.2008137
13.63200 -1.1997779
13.63300 -1.1987234
13.63400 -1.1976507
13.63500 -1.1965598
13.63600 -1.195451
13.63700 -1.1943243
13.63800 -1.1931799
13.63900 -1.1920176
13.64000 -1.1908374
13.64100 -1.1896389
13.64200 -1.1884218
13.64300 -1.1871858000000002
13.64400 -1.1859304
13.64500 -1.1846551
13.64600 -1.1833592
13.64700 -1.1820422000000002
13.64800 -1.1807033
13.64900 -1.1793420000000001
13.65000 -1.1779575
13.65100 -1.1765492
13.65200 -1.1751166
13.65300 -1.1736589
13.65400 -1.1721759
13.65500 -1.1706670000000001
13.65600 -1.1691319
13.65700 -1.1675702
13.65800 -1.1659819
13.65900 -1.1643668
13.66000 -1.1627248
13.66100 -1.1610561
13.66200 -1.1593607000000001
13.66300 -1.1576389
13.66400 -1.1558909
13.66500 -1.1541169
13.66600 -1.1523173
13.66700 -1.1504924
13.66800 -1.1486425
13.66900 -1.1467679
13.67000 -1.1448689
13.67100 -1.1429456
13.67200 -1.1409983000000001
13.67300 -1.1390271
13.67400 -1.137032
13.67500 -1.135013
13.67600 -1.13297
13.67700 -1.1309029
13.67800 -1.1288113
13.67900 -1.1266951
13.68000 -1.1245538
13.68100 -1.1223872
13.68200 -1.1201947
13.68300 -1.1179759
13.68400 -1.1157304
13.68500 -1.1134576
13.68600 -1.1111571
13.68700 -1.1088287000000001
13.68800 -1.1064717
13.68900 -1.1040859
13.69000 -1.101671
13.69100 -1.0992267
13.69200 -1.0967529
13.69300 -1.0942494
13.69400 -1.0917163
13.69500 -1.0891535
13.69600 -1.0865611000000002
13.69700 -1.0839391
13.69800 -1.0812878
13.69900 -1.0786072
13.70000 -1.0758976999999998
13.70100 -1.0731595999999999
13.70200 -1.0703928999999999
13.70300 -1.0675979
13.70400 -1.0647749
13.70500 -1.0619239
13.70600 -1.0590453
13.70700 -1.056139
13.70800 -1.0532052
13.70900 -1.0502439000000001
13.71000 -1.047255
13.71100 -1.0442385
13.71200 -1.0411941
13.71300 -1.0381219000000002
13.71400 -1.0350215
13.71500 -1.0318927
13.71600 -1.0287351
13.71700 -1.0255485
13.71800 -1.0223324
13.71900 -1.0190867
13.72000 -1.0158109
13.72100 -1.0125047
13.72200 -1.0091678
13.72300 -1.0058002
13.72400 -1.0024013
13.72500 -0.9989712399999999
13.72600 -0.9955096999999999
13.72700 -0.99201668
13.72800 -0.9884921799999999
13.72900 -0.9849363
13.73000 -0.9813491299999999
13.73100 -0.9777307500000001
13.73200 -0.97408146
13.73300 -0.9704014299999999
13.73400 -0.9666909499999999
13.73500 -0.96295038
13.73600 -0.9591799200000001
13.73700 -0.95538003
13.73800 -0.95155099
13.73900 -0.94769308
13.74000 -0.94380658
13.74100 -0.93989177
13.74200 -0.93594892
13.74300 -0.93197813
13.74400 -0.9279795900000001
13.74500 -0.9239533899999999
13.74600 -0.91989962
13.74700 -0.9158182000000001
13.74800 -0.9117092
13.74900 -0.90757245
13.75000 -0.9034078600000001
13.75100 -0.89921523
13.75200 -0.89499447
13.75300 -0.89074541
13.75400 -0.8864678399999999
13.75500 -0.8821615899999999
13.75600 -0.87782657
13.75700 -0.87346258
13.75800 -0.8690696200000001
13.75900 -0.86464752
13.76000 -0.86019626
13.76100 -0.8557158500000001
13.76200 -0.85120639
13.76300 -0.8466679600000001
13.76400 -0.84210066
13.76500 -0.8375046800000001
13.76600 -0.8328802
13.76700 -0.8282274
13.76800 -0.8235466699999999
13.76900 -0.81883818
13.77000 -0.8141022200000001
13.77100 -0.80933906
13.77200 -0.8045490799999999
13.77300 -0.79973247
13.77400 -0.7948894999999999
13.77500 -0.7900204500000001
13.77600 -0.78512542
13.77700 -0.78020473
13.77800 -0.77525848
13.77900 -0.7702867999999999
13.78000 -0.7652897399999999
13.78100 -0.7602674
13.78200 -0.75521981
13.78300 -0.75014699
13.78400 -0.74504889
13.78500 -0.73992549
13.78600 -0.7347767199999999
13.78700 -0.72960258
13.78800 -0.72440295
13.78900 -0.7191778200000001
13.79000 -0.71392711
13.79100 -0.70865084
13.79200 -0.70334901
13.79300 -0.69802166
13.79400 -0.6926688400000001
13.79500 -0.68729063
13.79600 -0.68188715
13.79700 -0.67645856
13.79800 -0.6710050599999999
13.79900 -0.66552688
13.80000 -0.66002426
13.80100 -0.65449746
13.80200 -0.64894683
13.80300 -0.64337263
13.80400 -0.63777519
13.80500 -0.6321548
13.80600 -0.62651178
13.80700 -0.62084645
13.80800 -0.6151591
13.80900 -0.60944995
13.81000 -0.60371924
13.81100 -0.59796716
13.81200 -0.5921938499999999
13.81300 -0.58639948
13.81400 -0.58058407
13.81500 -0.57474775
13.81600 -0.56889048
13.81700 -0.56301225
13.81800 -0.55711307
13.81900 -0.55119288
13.82000 -0.54525165
13.82100 -0.53928928
13.82200 -0.53330576
13.82300 -0.52730106
13.82400 -0.52127517
13.82500 -0.51522809
13.82600 -0.50915987
13.82700 -0.50307061
13.82800 -0.49696043000000006
13.82900 -0.49082949000000003
13.83000 -0.48467801
13.83100 -0.47850627
13.83200 -0.47231460999999997
13.83300 -0.46610328999999995
13.83400 -0.45987273999999995
13.83500 -0.45362334
13.83600 -0.44735549
13.83700 -0.44106961999999994
13.83800 -0.43476614999999996
13.83900 -0.42844553999999996
13.84000 -0.42210822000000003
13.84100 -0.41575455
13.84200 -0.40938496
13.84300 -0.40299971999999995
13.84400 -0.39659915
13.84500 -0.39018355
13.84600 -0.3837531
13.84700 -0.37730797
13.84800 -0.37084827000000004
13.84900 -0.36437409
13.85000 -0.35788547
13.85100 -0.3513824
13.85200 -0.34486484
13.85300 -0.33833272999999997
13.85400 -0.33178597
13.85500 -0.32522449999999997
13.85600 -0.31864822000000004
13.85700 -0.31205702
13.85800 -0.30545085
13.85900 -0.29882961
13.86000 -0.29219331
13.86100 -0.28554194
13.86200 -0.27887556
13.86300 -0.27219423
13.86400 -0.26549808999999996
13.86500 -0.25878733000000004
13.86600 -0.25206218
13.86700 -0.24532292
13.86800 -0.23856985
13.86900 -0.23180335
13.87000 -0.22502381
13.87100 -0.21823162999999998
13.87200 -0.21142724000000002
13.87300 -0.20461108
13.87400 -0.19778358000000001
13.87500 -0.19094518
13.87600 -0.18409629
13.87700 -0.17723729
13.87800 -0.17036853
13.87900 -0.1634903
13.88000 -0.15660287
13.88100 -0.14970645
13.88200 -0.14280119
13.88300 -0.13588719000000002
13.88400 -0.12896451
13.88500 -0.12203315
13.88600 -0.11509307999999999
13.88700 -0.1081442
13.88800 -0.10118642
13.88900 -0.09421960600000001
13.89000 -0.087243633
13.89100 -0.080258364
13.89200 -0.073263684
13.89300 -0.066259486
13.89400 -0.059245695999999994
13.89500 -0.052222289000000005
13.89600 -0.045189279
13.89700 -0.03814674
13.89800 -0.031094794
13.89900 -0.024033636
13.90000 -0.016963508
13.90100 -0.0098847158
13.90200 -0.0027976184
13.90300 0.0042973733999999994
13.90400 0.011399807
13.90500 0.018509196999999998
13.90600 0.025625032
13.90700 0.032746795
13.90800 0.039873959
13.90900 0.047006013
13.91000 0.05414245499999999
13.91100 0.06128283
13.91200 0.068426708
13.91300 0.075573713
13.91400 0.08272352300000001
13.91500 0.08987587600000001
13.91600 0.097030576
13.91700 0.10418749000000001
13.91800 0.11134653
13.91900 0.11850768
13.92000 0.12567098
13.92100 0.13283652
13.92200 0.14000442000000002
13.92300 0.14717483
13.92400 0.15434794000000002
13.92500 0.16152391
13.92600 0.16870291
13.92700 0.17588512
13.92800 0.18307066
13.92900 0.19025963
13.93000 0.1974521
13.93100 0.20464805
13.93200 0.21184743
13.93300 0.21905012000000001
13.93400 0.22625595
13.93500 0.23346463999999997
13.93600 0.2406759
13.93700 0.24788933999999999
13.93800 0.25510455
13.93900 0.26232102
13.94000 0.26953826
13.94100 0.2767557
13.94200 0.28397278
13.94300 0.29118892
13.94400 0.29840358
13.94500 0.3056162
13.94600 0.31282627
13.94700 0.32003331
13.94800 0.3272369
13.94900 0.3344367
13.95000 0.3416324
13.95100 0.34882379999999996
13.95200 0.35601072
13.95300 0.3631931
13.95400 0.37037095000000003
13.95500 0.37754432
13.95600 0.38471334
13.95700 0.39187819
13.95800 0.39903908
13.95900 0.40619625000000004
13.96000 0.41334997
13.96100 0.42050048
13.96200 0.42764805
13.96300 0.43479293
13.96400 0.44193529000000004
13.96500 0.44907522
13.96600 0.45621283
13.96700 0.46334816
13.96800 0.47048107
13.96900 0.47761146
13.97000 0.48473906
13.97100 0.49186354000000004
13.97200 0.49898452
13.97300 0.50610155
13.97400 0.5132141100000001
13.97500 0.52032159
13.97600 0.5274233899999999
13.97700 0.53451885
13.97800 0.54160729
13.97900 0.5486880900000001
13.98000 0.5557605999999999
13.98100 0.56282422
13.98200 0.56987833
13.98300 0.57692248
13.98400 0.5839562500000001
13.98500 0.59097926
13.98600 0.5979912399999999
13.98700 0.60499194
13.98800 0.61198133
13.98900 0.6189593600000001
13.99000 0.62592612
13.99100 0.6328817
13.99200 0.6398263399999999
13.99300 0.64676027
13.99400 0.65368377
13.99500 0.66059716
13.99600 0.6675007799999999
13.99700 0.67439494
13.99800 0.68127993
13.99900 0.68815602
14.00000 0.69502345
14.00100 0.7018823599999999
14.00200 0.70873285
14.00300 0.7155749
14.00400 0.72240843
14.00500 0.72923331
14.00600 0.7360492399999999
14.00700 0.74285585
14.00800 0.74965279
14.00900 0.75643952
14.01000 0.76321545
14.01100 0.76997997
14.01200 0.77673239
14.01300 0.78347204
14.01400 0.79019824
14.01500 0.79691019
14.01600 0.8036072400000001
14.01700 0.81028873
14.01800 0.8169540200000001
14.01900 0.82360255
14.02000 0.83023384
14.02100 0.8368475400000001
14.02200 0.8434432599999999
14.02300 0.85002081
14.02400 0.85658003
14.02500 0.8631207999999999
14.02600 0.8696432199999999
14.02700 0.87614749
14.02800 0.8826336799999999
14.02900 0.889102
14.03000 0.8955528
14.03100 0.90198638
14.03200 0.9084030099999999
14.03300 0.9148029599999999
14.03400 0.92118662
14.03500 0.9275541599999999
14.03600 0.93390588
14.03700 0.94024185
14.03800 0.9465620900000001
14.03900 0.95286667
14.04000 0.9591553399999999
14.04100 0.9654279800000001
14.04200 0.97168423
14.04300 0.97792363
14.04400 0.9841457899999999
14.04500 0.9903500799999999
14.04600 0.9965358299999999
14.04700 1.0027023
14.04800 1.0088488
14.04900 1.0149745
14.05000 1.0210787000000001
14.05100 1.0271606
14.05200 1.0332194
14.05300 1.0392545
14.05400 1.0452651
14.05500 1.0512508
14.05600 1.0572111
14.05700 1.0631455
14.05800 1.0690536000000002
14.05900 1.0749353
14.06000 1.0807904
14.06100 1.086619
14.06200 1.0924211
14.06300 1.0981968
14.06400 1.1039463
14.06500 1.1096698999999999
14.06600 1.1153678999999999
14.06700 1.1210407
14.06800 1.1266885
14.06900 1.1323118
14.07000 1.1379106
14.07100 1.1434853999999999
14.07200 1.1490364
14.07300 1.1545637
14.07400 1.1600673000000001
14.07500 1.1655474000000001
14.07600 1.1710037
14.07700 1.1764360999999999
14.07800 1.1818442
14.07900 1.1872276
14.08000 1.1925859
14.08100 1.1979186
14.08200 1.203225
14.08300 1.2085045
14.08400 1.2137563
14.08500 1.2189797
14.08600 1.2241741
14.08700 1.2293385000000001
14.08800 1.2344724
14.08900 1.2395752
14.09000 1.244646
14.09100 1.2496846000000001
14.09200 1.2546903
14.09300 1.2596627
14.09400 1.2646016
14.09500 1.2695067
14.09600 1.2743779
14.09700 1.2792151
14.09800 1.2840185
14.09900 1.2887881
14.10000 1.2935241
14.10100 1.2982267
14.10200 1.3028962
14.10300 1.3075328000000002
14.10400 1.312137
14.10500 1.3167089
14.10600 1.3212487
14.10700 1.3257567
14.10800 1.330233
14.10900 1.3346777
14.11000 1.3390908
14.11100 1.3434721
14.11200 1.3478215999999998
14.11300 1.3521389
14.11400 1.3564236
14.11500 1.3606754
14.11600 1.3648937
14.11700 1.369078
14.11800 1.3732275
14.11900 1.3773416
14.12000 1.3814196
14.12100 1.3854606999999999
14.12200 1.3894643
14.12300 1.3934294999999999
14.12400 1.3973556999999999
14.12500 1.4012424
14.12600 1.4050889
14.12700 1.4088946999999998
14.12800 1.4126594
14.12900 1.4163827
14.13000 1.4200643000000002
14.13100 1.4237041000000001
14.13200 1.427302
14.13300 1.4308579
14.13400 1.4343721
14.13500 1.4378446
14.13600 1.4412756
14.13700 1.4446653999999999
14.13800 1.4480142999999999
14.13900 1.4513223
14.14000 1.45459
14.14100 1.4578174
14.14200 1.4610048
14.14300 1.4641524
14.14400 1.4672603
14.14500 1.4703285
14.14600 1.4733569
14.14700 1.4763454
14.14800 1.4792938
14.14900 1.4822017
14.15000 1.4850689
14.15100 1.4878947999999999
14.15200 1.4906789999999999
14.15300 1.4934208
14.15400 1.4961195999999999
14.15500 1.4987747
14.15600 1.5013856
14.15700 1.5039514
14.15800 1.5064715
14.15900 1.5089454
14.16000 1.5113724
14.16100 1.5137520999999998
14.16200 1.5160837999999999
14.16300 1.5183673
14.16400 1.5206023000000002
14.16500 1.5227886
14.16600 1.5249261
14.16700 1.5270147
14.16800 1.5290546
14.16900 1.5310459
14.17000 1.5329887
14.17100 1.5348835
14.17200 1.5367305
14.17300 1.5385302
14.17400 1.5402828
14.17500 1.5419888
14.17600 1.5436486
14.17700 1.5452625
14.17800 1.5468308
14.17900 1.5483537
14.18000 1.5498313
14.18100 1.5512638
14.18200 1.552651
14.18300 1.5539928
14.18400 1.555289
14.18500 1.5565393
14.18600 1.5577432
14.18700 1.5589001999999998
14.18800 1.5600096
14.18900 1.5610708
14.19000 1.5620831
14.19100 1.5630458
14.19200 1.5639579000000001
14.19300 1.5648188
14.19400 1.5656278
14.19500 1.5663839999999998
14.19600 1.5670868
14.19700 1.5677355
14.19800 1.5683296999999998
14.19900 1.5688688999999998
14.20000 1.5693526999999998
14.20100 1.5697809
14.20200 1.5701534
14.20300 1.5704701
14.20400 1.5707309999999999
14.20500 1.5709366999999999
14.20600 1.571087
14.20700 1.5711823
14.20800 1.5712233
14.20900 1.5712103000000002
14.21000 1.5711435999999999
14.21100 1.5710238
14.21200 1.5708514999999998
14.21300 1.5706271
14.21400 1.5703509
14.21500 1.5700234
14.21600 1.5696446999999998
14.21700 1.5692154
14.21800 1.5687352
14.21900 1.5682044
14.22000 1.5676228
14.22100 1.5669902999999998
14.22200 1.5663067
14.22300 1.5655715000000001
14.22400 1.5647845
14.22500 1.5639452000000003
14.22600 1.5630528000000001
14.22700 1.5621071
14.22800 1.5611072
14.22900 1.5600527
14.23000 1.5589429
14.23100 1.5577774
14.23200 1.5565554000000001
14.23300 1.5552766
14.23400 1.5539406
14.23500 1.552547
14.23600 1.5510955
14.23700 1.5495860000000001
14.23800 1.5480184
14.23900 1.5463927
14.24000 1.5447089
14.24100 1.5429671
14.24200 1.5411677000000001
14.24300 1.5393108
14.24400 1.5373968
14.24500 1.535426
14.24600 1.5333988
14.24700 1.5313154
14.24800 1.5291763
14.24900 1.5269819
14.25000 1.5247323
14.25100 1.5224278
14.25200 1.5200685999999999
14.25300 1.5176548
14.25400 1.5151864
14.25500 1.5126633
14.25600 1.5100856
14.25700 1.507453
14.25800 1.5047652
14.25900 1.5020220000000002
14.26000 1.4992229
14.26100 1.4963676000000001
14.26200 1.4934557
14.26300 1.4904868
14.26400 1.4874603
14.26500 1.4843758
14.26600 1.4812331
14.26700 1.4780316999999998
14.26800 1.4747715
14.26900 1.471452
14.27000 1.4680733
14.27100 1.4646351
14.27200 1.4611376
14.27300 1.4575806
14.27400 1.4539646
14.27500 1.4502895999999998
14.27600 1.4465559
14.27700 1.442764
14.27800 1.4389140999999999
14.27900 1.4350068
14.28000 1.4310424
14.28100 1.4270213999999999
14.28200 1.4229443
14.28300 1.4188114
14.28400 1.414623
14.28500 1.4103796
14.28600 1.4060815
14.28700 1.4017287999999999
14.28800 1.3973216
14.28900 1.3928599
14.29000 1.3883437
14.29100 1.383773
14.29200 1.3791475
14.29300 1.3744668999999998
14.29400 1.369731
14.29500 1.3649396
14.29600 1.3600919
14.29700 1.3551879
14.29800 1.3502269
14.29900 1.3452086
14.30000 1.3401325
14.30100 1.3349982999999999
14.30200 1.3298056
14.30300 1.3245543
14.30400 1.3192439
14.30500 1.3138745
14.30600 1.308446
14.30700 1.3029584
14.30800 1.2974117
14.30900 1.2918063
14.31000 1.2861422
14.31100 1.2804199
14.31200 1.2746397
14.31300 1.2688021
14.31400 1.2629076
14.31500 1.2569565
14.31600 1.2509496
14.31700 1.2448872
14.31800 1.2387698
14.31900 1.2325979
14.32000 1.226372
14.32100 1.2200925
14.32200 1.2137596
14.32300 1.2073736
14.32400 1.2009347
14.32500 1.1944431
14.32600 1.1878987
14.32700 1.1813016
14.32800 1.1746516
14.32900 1.1679485
14.33000 1.1611921
14.33100 1.1543822000000001
14.33200 1.1475184
14.33300 1.1406005000000001
14.33400 1.1336283
14.33500 1.1266013
14.33600 1.1195192
14.33700 1.1123818
14.33800 1.105189
14.33900 1.0979406
14.34000 1.0906364
14.34100 1.0832765
14.34200 1.075861
14.34300 1.06839
14.34400 1.0608637
14.34500 1.0532823
14.34600 1.0456463
14.34700 1.0379561000000002
14.34800 1.0302121
14.34900 1.0224148
14.35000 1.0145647
14.35100 1.0066625
14.35200 0.9987084199999999
14.35300 0.99070314
14.35400 0.9826471999999999
14.35500 0.9745409700000001
14.35600 0.96638482
14.35700 0.95817912
14.35800 0.9499242499999999
14.35900 0.9416203
14.36000 0.93326746
14.36100 0.9248658099999999
14.36200 0.91641536
14.36300 0.9079162
14.36400 0.8993681499999999
14.36500 0.89077111
14.36600 0.8821249
14.36700 0.8734294199999999
14.36800 0.86468449
14.36900 0.85588992
14.37000 0.8470456100000001
14.37100 0.83815139
14.37200 0.8292072500000001
14.37300 0.82021318
14.37400 0.8111692
14.37500 0.80207549
14.37600 0.79293214
14.37700 0.78373943
14.37800 0.77449763
14.37900 0.7652071300000001
14.38000 0.75586834
14.38100 0.74648173
14.38200 0.7370478500000001
14.38300 0.72756722
14.38400 0.71804044
14.38500 0.70846807
14.38600 0.6988507199999999
14.38700 0.68918895
14.38800 0.67948331
14.38900 0.66973432
14.39000 0.65994244
14.39100 0.65010809
14.39200 0.6402316499999999
14.39300 0.63031339
14.39400 0.62035359
14.39500 0.6103524
14.39600 0.6003099
14.39700 0.59022615
14.39800 0.58010113
14.39900 0.56993482
14.40000 0.55972715
14.40100 0.54947799
14.40200 0.5391872
14.40300 0.52885469
14.40400 0.51848032
14.40500 0.50806403
14.40600 0.49760579
14.40700 0.48710555
14.40800 0.47656335
14.40900 0.46597933
14.41000 0.45535369000000003
14.41100 0.44468664999999996
14.41200 0.43397847999999994
14.41300 0.42322962999999997
14.41400 0.41244052999999997
14.41500 0.40161171999999995
14.41600 0.39074374
14.41700 0.37983719
14.41800 0.36889273
14.41900 0.35791104
14.42000 0.34689282
14.42100 0.33583872000000003
14.42200 0.32474943
14.42300 0.3136256
14.42400 0.30246782
14.42500 0.29127668
14.42600 0.28005268
14.42700 0.26879627
14.42800 0.25750786999999997
14.42900 0.24618780999999998
14.43000 0.23483635999999997
14.43100 0.22345374
14.43200 0.21204012
14.43300 0.20059564
14.43400 0.18912035
14.43500 0.17761431
14.43600 0.16607757
14.43700 0.15451019
14.43800 0.14291218
14.43900 0.13128363
14.44000 0.11962461
14.44100 0.10793527
14.44200 0.09621577299999999
14.44300 0.084466365
14.44400 0.072687329
14.44500 0.060879026
14.44600 0.049041869
14.44700 0.037176342
14.44800 0.025282983999999998
14.44900 0.013362391
14.45000 0.001415204
14.45100 -0.010557895
14.45200 -0.022556196
14.45300 -0.034578968
14.45400 -0.046625477
14.45500 -0.058694987000000004
14.45600 -0.07078677900000001
14.45700 -0.08290016
14.45800 -0.09503447200000001
14.45900 -0.1071891
14.46000 -0.11936348
14.46100 -0.13155711
14.46200 -0.14376955
14.46300 -0.1560004
14.46400 -0.16824935
14.46500 -0.18051614
14.46600 -0.19280055
14.46700 -0.20510241999999998
14.46800 -0.21742163000000003
14.46900 -0.22975806999999998
14.47000 -0.24211167
14.47100 -0.25448236
14.47200 -0.26687006
14.47300 -0.27927468
14.47400 -0.29169607
14.47500 -0.30413407
14.47600 -0.31658846
14.47700 -0.32905894
14.47800 -0.34154514
14.47900 -0.35404661
14.48000 -0.36656284
14.48100 -0.37909325
14.48200 -0.39163710999999995
14.48300 -0.40419372
14.48400 -0.41676224
14.48500 -0.4293418
14.48600 -0.44193147000000005
14.48700 -0.45453021
14.48800 -0.46713711
14.48900 -0.47975112999999997
14.49000 -0.49237129
14.49100 -0.50499663
14.49200 -0.51762615
14.49300 -0.53025903
14.49400 -0.54289438
14.49500 -0.55553145
14.49600 -0.56816954
14.49700 -0.5808080099999999
14.49800 -0.59344633
14.49900 -0.6060841
14.50000 -0.61872094
14.50100 -0.63135652
14.50200 -0.64399065
14.50300 -0.65662316
14.50400 -0.6692539
14.50500 -0.68188282
14.50600 -0.69450983
14.50700 -0.70713484
14.50800 -0.71975775
14.50900 -0.73237848
14.51000 -0.74499687
14.51100 -0.75761271
14.51200 -0.7702257
14.51300 -0.7828354799999999
14.51400 -0.7954415899999999
14.51500 -0.80804359
14.51600 -0.82064085
14.51700 -0.83323261
14.51800 -0.8458180399999999
14.51900 -0.8583963800000001
14.52000 -0.87096663
14.52100 -0.88352785
14.52200 -0.89607891
14.52300 -0.90861879
14.52400 -0.92114639
14.52500 -0.93366057
14.52600 -0.94616022
14.52700 -0.95864423
14.52800 -0.97111166
14.52900 -0.98356139
14.53000 -0.99599259
14.53100 -1.0084043
14.53200 -1.0207959
14.53300 -1.0331665
14.53400 -1.0455156
14.53500 -1.0578426
14.53600 -1.070147
14.53700 -1.0824285
14.53800 -1.0946865
14.53900 -1.106921
14.54000 -1.1191316999999998
14.54100 -1.1313183
14.54200 -1.1434807
14.54300 -1.1556185
14.54400 -1.1677316
14.54500 -1.1798198
14.54600 -1.1918828
14.54700 -1.2039201
14.54800 -1.2159315
14.54900 -1.2279163
14.55000 -1.2398741
14.55100 -1.2518042999999999
14.55200 -1.2637059000000002
14.55300 -1.2755784
14.55400 -1.2874207
14.55500 -1.2992321
14.55600 -1.3110112
14.55700 -1.3227573
14.55800 -1.3344691
14.55900 -1.3461456
14.56000 -1.3577854999999999
14.56100 -1.3693878
14.56200 -1.3809514999999999
14.56300 -1.3924754
14.56400 -1.4039585
14.56500 -1.4153997999999999
14.56600 -1.4267985
14.56700 -1.4381537
14.56800 -1.4494647
14.56900 -1.4607307999999999
14.57000 -1.4719515
14.57100 -1.4831263000000001
14.57200 -1.4942545
14.57300 -1.5053360999999998
14.57400 -1.5163704999999998
14.57500 -1.5273575
14.57600 -1.5382968000000001
14.57700 -1.5491881
14.57800 -1.5600313
14.57900 -1.5708258
14.58000 -1.5815716
14.58100 -1.5922682000000001
14.58200 -1.6029151
14.58300 -1.6135119
14.58400 -1.6240577999999999
14.58500 -1.6345523000000002
14.58600 -1.6449947
14.58700 -1.655384
14.58800 -1.6657194
14.58900 -1.6759999
14.59000 -1.6862243
14.59100 -1.6963918000000002
14.59200 -1.7065009
14.59300 -1.7165504000000003
14.59400 -1.7265392000000002
14.59500 -1.7364662
14.59600 -1.7463300000000002
14.59700 -1.7561294
14.59800 -1.7658634
14.59900 -1.7755307000000002
14.60000 -1.7851306
14.60100 -1.794662
14.60200 -1.8041238000000002
14.60300 -1.8135156
14.60400 -1.8228366999999999
14.60500 -1.8320862
14.60600 -1.841264
14.60700 -1.8503696
14.60800 -1.8594025
14.60900 -1.8683625
14.61000 -1.8772494000000002
14.61100 -1.8860630999999999
14.61200 -1.8948033
14.61300 -1.9034700000000002
14.61400 -1.9120629999999998
14.61500 -1.9205819999999998
14.61600 -1.9290267
14.61700 -1.9373968
14.61800 -1.9456920999999998
14.61900 -1.953912
14.62000 -1.9620558
14.62100 -1.9701229
14.62200 -1.9781126
14.62300 -1.986024
14.62400 -1.993856
14.62500 -2.0016078
14.62600 -2.0092782
14.62700 -2.0168660000000003
14.62800 -2.0243701
14.62900 -2.0317892
14.63000 -2.0391220000000003
14.63100 -2.0463673
14.63200 -2.0535242
14.63300 -2.0605912
14.63400 -2.0675674
14.63500 -2.0744517
14.63600 -2.0812431
14.63700 -2.0879410000000003
14.63800 -2.0945445
14.63900 -2.1010529
14.64000 -2.1074658
14.64100 -2.1137828
14.64200 -2.1200033
14.64300 -2.1261273000000003
14.64400 -2.1321544
14.64500 -2.1380847000000003
14.64600 -2.1439179999999998
14.64700 -2.149654
14.64800 -2.1552930000000003
14.64900 -2.1608345
14.65000 -2.1662787999999997
14.65100 -2.1716256
14.65200 -2.1768747
14.65300 -2.1820258
14.65400 -2.1870786
14.65500 -2.1920325000000003
14.65600 -2.1968871
14.65700 -2.2016419
14.65800 -2.2062959
14.65900 -2.2108484
14.66000 -2.2152986
14.66100 -2.2196455
14.66200 -2.2238879
14.66300 -2.2280248
14.66400 -2.2320552
14.66500 -2.2359779
14.66600 -2.2397918999999997
14.66700 -2.2434959
14.66800 -2.247089
14.66900 -2.2505701
14.67000 -2.2539383
14.67100 -2.2571927
14.67200 -2.2603324000000002
14.67300 -2.2633569
14.67400 -2.2662655
14.67500 -2.2690577
14.67600 -2.2717332
14.67700 -2.2742918000000003
14.67800 -2.2767329999999997
14.67900 -2.2790568
14.68000 -2.2812633
14.68100 -2.2833524
14.68200 -2.2853242
14.68300 -2.2871789
14.68400 -2.2889161000000002
14.68500 -2.2905365
14.68600 -2.2920396
14.68700 -2.2934256
14.68800 -2.2946944
14.68900 -2.2958461
14.69000 -2.2968802999999998
14.69100 -2.2977966999999997
14.69200 -2.298595
14.69300 -2.2992749
14.69400 -2.2998357
14.69500 -2.300277
14.69600 -2.3005979
14.69700 -2.3007978
14.69800 -2.300876
14.69900 -2.3008317
14.70000 -2.300664
14.70100 -2.3003722
14.70200 -2.2999552999999997
14.70300 -2.2994127
14.70400 -2.2987437
14.70500 -2.2979475999999996
14.70600 -2.2970237
14.70700 -2.2959715
14.70800 -2.2947906000000002
14.70900 -2.2934805999999996
14.71000 -2.2920411
14.71100 -2.290472
14.71200 -2.2887731000000002
14.71300 -2.2869444999999997
14.71400 -2.2849861999999996
14.71500 -2.2828981
14.71600 -2.2806805
14.71700 -2.2783333
14.71800 -2.2758570999999996
14.71900 -2.2732519
14.72000 -2.2705177
14.72100 -2.2676548000000003
14.72200 -2.2646634
14.72300 -2.2615435
14.72400 -2.2582952
14.72500 -2.2549184
14.72600 -2.2514133
14.72700 -2.2477793999999998
14.72800 -2.2440167
14.72900 -2.2401249
14.73000 -2.2361038
14.73100 -2.2319529
14.73200 -2.2276718
14.73300 -2.2232600000000002
14.73400 -2.218717
14.73500 -2.2140424999999997
14.73600 -2.2092357
14.73700 -2.2042964
14.73800 -2.199224
14.73900 -2.1940181
14.74000 -2.1886785
14.74100 -2.1832047
14.74200 -2.1775965
14.74300 -2.1718536
14.74400 -2.165976
14.74500 -2.1599637
14.74600 -2.1538168
14.74700 -2.1475353999999998
14.74800 -2.1411197
14.74900 -2.1345699
14.75000 -2.1278864
14.75100 -2.1210695
14.75200 -2.1141196
14.75300 -2.1070372
14.75400 -2.0998226
14.75500 -2.0924764
14.75600 -2.0849988
14.75700 -2.0773904
14.75800 -2.0696515
14.75900 -2.0617824
14.76000 -2.0537832999999996
14.76100 -2.0456543000000003
14.76200 -2.0373957000000003
14.76300 -2.0290075
14.76400 -2.0204896
14.76500 -2.0118423
14.76600 -2.0030653
14.76700 -1.9941585000000002
14.76800 -1.9851219
14.76900 -1.9759552999999999
14.77000 -1.9666586
14.77100 -1.9572317999999997
14.77200 -1.9476745
14.77300 -1.9379867
14.77400 -1.9281685
14.77500 -1.9182198000000001
14.77600 -1.9081405999999999
14.77700 -1.8979313000000002
14.77800 -1.8875919
14.77900 -1.8771227000000001
14.78000 -1.8665243000000002
14.78100 -1.8557969
14.78200 -1.8449410999999998
14.78300 -1.8339574
14.78400 -1.8228465999999999
14.78500 -1.8116090000000002
14.78600 -1.8002456
14.78700 -1.7887572
14.78800 -1.7771443000000002
14.78900 -1.7654078
14.79000 -1.7535485
14.79100 -1.7415671000000001
14.79200 -1.7294641999999998
14.79300 -1.7172404
14.79400 -1.7048964
14.79500 -1.6924328999999998
14.79600 -1.6798502
14.79700 -1.6671488
14.79800 -1.6543292
14.79900 -1.6413916
14.80000 -1.6283363
14.80100 -1.6151635000000002
14.80200 -1.6018735
14.80300 -1.5884664
14.80400 -1.5749422999999998
14.80500 -1.5613014
14.80600 -1.5475438
14.80700 -1.5336698
14.80800 -1.5196795
14.80900 -1.5055730999999999
14.81000 -1.4913511000000002
14.81100 -1.4770136
14.81200 -1.4625612
14.81300 -1.4479944
14.81400 -1.4333136
14.81500 -1.4185197
14.81600 -1.4036133
14.81700 -1.3885953
14.81800 -1.3734665
14.81900 -1.3582277999999999
14.82000 -1.3428804
14.82100 -1.3274251000000001
14.82200 -1.3118632
14.82300 -1.2961958
14.82400 -1.2804238000000001
14.82500 -1.2645485
14.82600 -1.2485708
14.82700 -1.2324919
14.82800 -1.2163127
14.82900 -1.2000342000000002
14.83000 -1.1836573
14.83100 -1.1671829
14.83200 -1.1506117
14.83300 -1.1339445
14.83400 -1.1171818
14.83500 -1.1003243
14.83600 -1.0833725
14.83700 -1.066327
14.83800 -1.0491882
14.83900 -1.0319563999999999
14.84000 -1.0146323000000002
14.84100 -0.99721607
14.84200 -0.97970823
14.84300 -0.9621093000000001
14.84400 -0.94441976
14.84500 -0.92664007
14.84600 -0.9087708800000001
14.84700 -0.8908128399999999
14.84800 -0.87276669
14.84900 -0.85463328
14.85000 -0.83641345
14.85100 -0.8181081200000001
14.85200 -0.7997184100000001
14.85300 -0.78124544
14.85400 -0.76269032
14.85500 -0.74405433
14.85600 -0.7253387
14.85700 -0.7065448
14.85800 -0.6876739199999999
14.85900 -0.66872747
14.86000 -0.64970679
14.86100 -0.63061318
14.86200 -0.6114480099999999
14.86300 -0.59221257
14.86400 -0.57290811
14.86500 -0.55353586
14.86600 -0.53409692
14.86700 -0.51459246
14.86800 -0.49502351000000006
14.86900 -0.47539105
14.87000 -0.455696
14.87100 -0.43593924
14.87200 -0.41612168
14.87300 -0.39624409
14.87400 -0.37630722
14.87500 -0.35631186
14.87600 -0.33625877
14.87700 -0.31614869
14.87800 -0.29598241999999997
14.87900 -0.27576073
14.88000 -0.25548448
14.88100 -0.23515456999999998
14.88200 -0.21477193
14.88300 -0.19433752
14.88400 -0.17385242
14.88500 -0.15331772
14.88600 -0.13273462
14.88700 -0.11210436
14.88800 -0.091428228
14.88900 -0.07070757600000001
14.89000 -0.049943797
14.89100 -0.029138321000000002
14.89200 -0.0082926046
14.89300 0.012591877
14.89400 0.033513646
14.89500 0.05447122399999999
14.89600 0.07546314700000001
14.89700 0.096487982
14.89800 0.11754433
14.89900 0.13863081
14.90000 0.15974612
14.90100 0.18088898
14.90200 0.20205816
14.90300 0.22325253
14.90400 0.24447094
14.90500 0.26571234
14.90600 0.28697569
14.90700 0.30826
14.90800 0.3295643
14.90900 0.35088765
14.91000 0.37222912
14.91100 0.39358777
14.91200 0.4149626
14.91300 0.43635271000000003
14.91400 0.45775701
14.91500 0.4791745
14.91600 0.50060404
14.91700 0.5220445300000001
14.91800 0.54349471
14.91900 0.5649533099999999
14.92000 0.5864189900000001
14.92100 0.6078903600000001
14.92200 0.6293660000000001
14.92300 0.6508444
14.92400 0.6723239599999999
14.92500 0.69380314
14.92600 0.71528037
14.92700 0.73675397
14.92800 0.7582223499999999
14.92900 0.77968393
14.93000 0.80113709
14.93100 0.8225802299999999
14.93200 0.84401183
14.93300 0.86543048
14.93400 0.8868345999999999
14.93500 0.9082229799999999
14.93600 0.9295941300000001
14.93700 0.95094694
14.93800 0.97228009
14.93900 0.9935925700000001
14.94000 1.0148832
14.94100 1.0361509
14.94200 1.0573948
14.94300 1.0786138
14.94400 1.0998069
14.94500 1.1209733
14.94600 1.1421118
14.94700 1.1632215
14.94800 1.1843015000000001
14.94900 1.2053506
14.95000 1.2263677
14.95100 1.2473517
14.95200 1.2683014
14.95300 1.2892155
14.95400 1.3100926000000002
14.95500 1.3309313
14.95600 1.3517301000000002
14.95700 1.3724874999999999
14.95800 1.3932019
14.95900 1.4138716
14.96000 1.4344951
14.96100 1.4550706
14.96200 1.4755964
14.96300 1.4960709
14.96400 1.5164924
14.96500 1.5368593
14.96600 1.5571698999999999
14.96700 1.5774228000000001
14.96800 1.5976164000000002
14.96900 1.6177496
14.97000 1.6378206999999998
14.97100 1.6578287
14.97200 1.6777722
14.97300 1.6976502
14.97400 1.7174616
14.97500 1.7372057
14.97600 1.7568812
14.97700 1.7764875999999998
14.97800 1.7960237000000001
14.97900 1.8154891
14.98000 1.8348828000000001
14.98100 1.854204
14.98200 1.8734517999999998
14.98300 1.8926254999999998
14.98400 1.9117241999999999
14.98500 1.9307468
14.98600 1.9496923
14.98700 1.9685595999999999
14.98800 1.9873476
14.98900 2.006055
14.99000 2.0246806
14.99100 2.0432226
14.99200 2.06168
14.99300 2.0800509
14.99400 2.0983335999999997
14.99500 2.1165267
14.99600 2.1346284
14.99700 2.152637
14.99800 2.170551
14.99900 2.1883685
15.00000 2.2060879
15.00100 2.2237074999999997
15.00200 2.2412259
15.00300 2.2586416000000002
15.00400 2.2759533
15.00500 2.2931594
15.00600 2.3102589
15.00700 2.3272505
15.00800 2.3441331
15.00900 2.3609059
15.01000 2.3775678
15.01100 2.3941182
15.01200 2.410556
15.01300 2.4268806
15.01400 2.4430914
15.01500 2.4591876
15.01600 2.4751686
15.01700 2.4910336
15.01800 2.5067821
15.01900 2.5224132
15.02000 2.5379263
15.02100 2.5533203
15.02200 2.5685944
15.02300 2.5837475
15.02400 2.5987789
15.02500 2.6136873
15.02600 2.6284715
15.02700 2.6431303
15.02800 2.6576623
15.02900 2.6720664000000003
15.03000 2.6863409000000003
15.03100 2.7004846999999996
15.03200 2.7144963
15.03300 2.7283741
15.03400 2.7421169
15.03500 2.7557233
15.03600 2.7691921
15.03700 2.782522
15.03800 2.7957115
15.03900 2.8087599
15.04000 2.8216658
15.04100 2.8344283000000003
15.04200 2.8470466
15.04300 2.8595197999999997
15.04400 2.8718472
15.04500 2.8840279
15.04600 2.8960615
15.04700 2.9079476
15.04800 2.9196855
15.04900 2.9312747
15.05000 2.9427148
15.05100 2.9540055
15.05200 2.9651461
15.05300 2.9761365
15.05400 2.9869759
15.05500 2.997664
15.05600 3.0082
15.05700 3.0185834000000002
15.05800 3.0288134
15.05900 3.0388894
15.06000 3.0488104
15.06100 3.0585755
15.06200 3.0681837
15.06300 3.0776341
15.06400 3.0869255
15.06500 3.0960567
15.06600 3.1050269
15.06700 3.1138346
15.06800 3.1224787
15.06900 3.1309582000000002
15.07000 3.139272
15.07100 3.1474188
15.07200 3.1553980000000004
15.07300 3.1632084
15.07400 3.1708494
15.07500 3.1783197
15.07600 3.185619
15.07700 3.1927466
15.07800 3.1997021
15.07900 3.2064848
15.08000 3.2130942000000005
15.08100 3.2195304
15.08200 3.2257928999999996
15.08300 3.2318816
15.08400 3.2377962000000005
15.08500 3.2435369
15.08600 3.2491036
15.08700 3.2544958999999998
15.08800 3.2597138999999995
15.08900 3.2647572
15.09000 3.2696258
15.09100 3.2743192999999997
15.09200 3.2788377
15.09300 3.2831807
15.09400 3.2873474
15.09500 3.2913376000000003
15.09600 3.2951507999999996
15.09700 3.2987862999999997
15.09800 3.3022437
15.09900 3.3055224
15.10000 3.3086209999999996
15.10100 3.3115394
15.10200 3.3142768000000005
15.10300 3.3168322999999997
15.10400 3.319205
15.10500 3.3213943
15.10600 3.3233996
15.10700 3.3252202
15.10800 3.3268555999999996
15.10900 3.3283051
15.11000 3.3295684
15.11100 3.330645
15.11200 3.3315346000000003
15.11300 3.3322372000000002
15.11400 3.3327523999999995
15.11500 3.3330802
15.11600 3.3332206
15.11700 3.3331741
15.11800 3.3329401
15.11900 3.3325195
15.12000 3.3319123
15.12100 3.3311184000000003
15.12200 3.3301387
15.12300 3.3289727
15.12400 3.3276211
15.12500 3.3260841
15.12600 3.3243619000000004
15.12700 3.3224542
15.12800 3.3203617
15.12900 3.3180840000000003
15.13000 3.3156212
15.13100 3.3129728999999997
15.13200 3.3101391000000002
15.13300 3.3071198
15.13400 3.3039145
15.13500 3.3005230000000005
15.13600 3.2969448999999997
15.13700 3.2931797
15.13800 3.2892272
15.13900 3.2850868999999996
15.14000 3.2807589
15.14100 3.2762426999999996
15.14200 3.271538
15.14300 3.2666445000000004
15.14400 3.2615624000000003
15.14500 3.2562914999999997
15.14600 3.2508321
15.14700 3.2451842
15.14800 3.2393482000000002
15.14900 3.233324
15.15000 3.2271123999999998
15.15100 3.2207139000000002
15.15200 3.2141287
15.15300 3.2073576
15.15400 3.2004013999999996
15.15500 3.1932604
15.15600 3.1859357
15.15700 3.1784277
15.15800 3.1707373
15.15900 3.162865
15.16000 3.1548116
15.16100 3.1465776
15.16200 3.1381637
15.16300 3.1295702000000003
15.16400 3.1207977000000002
15.16500 3.1118466000000002
15.16600 3.102717
15.16700 3.0934094
15.16800 3.0839236
15.16900 3.0742601
15.17000 3.0644188
15.17100 3.0543998
15.17200 3.0442031000000003
15.17300 3.0338287
15.17400 3.0232767000000003
15.17500 3.0125469
15.17600 3.0016393999999997
15.17700 2.9905543
15.17800 2.9792916
15.17900 2.9678516
15.18000 2.9562345
15.18100 2.9444406
15.18200 2.9324703
15.18300 2.9203242
15.18400 2.9080028
15.18500 2.8955068
15.18600 2.8828369
15.18700 2.8699942
15.18800 2.8569793
15.18900 2.8437935000000003
15.19000 2.8304375999999998
15.19100 2.8169129
15.19200 2.8032204000000003
15.19300 2.7893614
15.19400 2.7753372
15.19500 2.7611487
15.19600 2.7467972
15.19700 2.7322838
15.19800 2.7176095
15.19900 2.7027754
15.20000 2.6877826000000002
15.20100 2.6726319
15.20200 2.6573241000000003
15.20300 2.64186
15.20400 2.6262404
15.20500 2.6104659
15.20600 2.5945370999999997
15.20700 2.5784547
15.20800 2.5622191
15.20900 2.545831
15.21000 2.5292909
15.21100 2.5125992
15.21200 2.4957564000000003
15.21300 2.4787631
15.21400 2.46162
15.21500 2.4443278
15.21600 2.4268871
15.21700 2.4092985000000002
15.21800 2.3915632
15.21900 2.3736818
15.22000 2.3556555
15.22100 2.3374852
15.22200 2.319172
15.22300 2.3007173
15.22400 2.2821223
15.22500 2.2633882
15.22600 2.2445165
15.22700 2.2255084000000003
15.22800 2.2063653999999997
15.22900 2.1870889
15.23000 2.1676803000000002
15.23100 2.148141
15.23200 2.1284724
15.23300 2.1086756
15.23400 2.0887522
15.23500 2.0687032000000003
15.23600 2.0485301000000002
15.23700 2.0282337
15.23800 2.0078154
15.23900 1.9872762
15.24000 1.9666171
15.24100 1.9458391
15.24200 1.924943
15.24300 1.9039297
15.24400 1.8828004999999999
15.24500 1.8615559
15.24600 1.8401969
15.24700 1.8187245
15.24800 1.7971396
15.24900 1.7754432
15.25000 1.7536364
15.25100 1.7317202
15.25200 1.7096958999999998
15.25300 1.6875645000000001
15.25400 1.6653274999999998
15.25500 1.6429862
15.25600 1.6205421000000002
15.25700 1.5979964
15.25800 1.5753508999999999
15.25900 1.5526073
15.26000 1.5297671000000002
15.26100 1.5068321
15.26200 1.4838038
15.26300 1.4606842
15.26400 1.4374749
15.26500 1.4141776
15.26600 1.390794
15.26700 1.3673258000000001
15.26800 1.3437747
15.26900 1.3201422
15.27000 1.2964298
15.27100 1.272639
15.27200 1.2487712
15.27300 1.2248278
15.27400 1.2008100000000002
15.27500 1.1767191
15.27600 1.1525563
15.27700 1.1283227
15.27800 1.1040196
15.27900 1.0796478999999999
15.28000 1.0552089
15.28100 1.0307035
15.28200 1.0061331
15.28300 0.9814987000000001
15.28400 0.95680151
15.28500 0.9320428599999999
15.28600 0.9072239500000001
15.28700 0.8823462799999999
15.28800 0.8574112300000001
15.28900 0.83242031
15.29000 0.80737509
15.29100 0.78227725
15.29200 0.75712856
15.29300 0.73193074
15.29400 0.70668566
15.29500 0.68139513
15.29600 0.65606111
15.29700 0.6306855
15.29800 0.60527022
15.29900 0.57981717
15.30000 0.55432832
15.30100 0.52880556
15.30200 0.50325077
15.30300 0.47766576000000005
15.30400 0.45205228999999997
15.30500 0.42641205000000004
15.30600 0.40074675000000004
15.30700 0.37505796999999996
15.30800 0.34934725
15.30900 0.32361604
15.31000 0.29786577999999997
15.31100 0.27209786
15.31200 0.24631358999999997
15.31300 0.22051428
15.31400 0.19470118
15.31500 0.16887556
15.31600 0.14303866
15.31700 0.11719173000000001
15.31800 0.091336056
15.31900 0.065472932
15.32000 0.039603698
15.32100 0.013729739
15.32200 -0.01214751
15.32300 -0.038026556
15.32400 -0.063905842
15.32500 -0.089783751
15.32600 -0.11565861000000001
15.32700 -0.14152868
15.32800 -0.16739216999999998
15.32900 -0.19324726
15.33000 -0.21909205
15.33100 -0.24492464
15.33200 -0.27074311
15.33300 -0.29654552
15.33400 -0.32232993
15.33500 -0.34809442999999995
15.33600 -0.37383712
15.33700 -0.39955614999999994
15.33800 -0.42524966
15.33900 -0.45091593999999996
15.34000 -0.4765532
15.34100 -0.5021598199999999
15.34200 -0.52773422
15.34300 -0.55327481
15.34400 -0.57878015
15.34500 -0.60424879
15.34600 -0.62967935
15.34700 -0.65507046
15.34800 -0.68042083
15.34900 -0.70572915
15.35000 -0.73099416
15.35100 -0.7562145600000001
15.35200 -0.78138905
15.35300 -0.80651641
15.35400 -0.8315952499999999
15.35500 -0.8566241699999999
15.35600 -0.8816017799999999
15.35700 -0.90652667
15.35800 -0.9313972699999999
15.35900 -0.95621208
15.36000 -0.9809695199999999
15.36100 -1.0056678
15.36200 -1.0303054
15.36300 -1.0548804
15.36400 -1.0793911
15.36500 -1.1038357
15.36600 -1.1282125
15.36700 -1.1525193
15.36800 -1.1767546
15.36900 -1.2009163999999999
15.37000 -1.225003
15.37100 -1.2490124999999999
15.37200 -1.2729432
15.37300 -1.2967935
15.37400 -1.3205616
15.37500 -1.344246
15.37600 -1.3678451
15.37700 -1.3913576
15.37800 -1.4147819000000001
15.37900 -1.4381167000000001
15.38000 -1.4613608999999999
15.38100 -1.484513
15.38200 -1.5075720000000001
15.38300 -1.5305366
15.38400 -1.5534058
15.38500 -1.5761783
15.38600 -1.5988532
15.38700 -1.6214294
15.38800 -1.6439058
15.38900 -1.6662810000000001
15.39000 -1.6885541
15.39100 -1.7107239
15.39200 -1.7327892
15.39300 -1.7547486
15.39400 -1.7766009999999999
15.39500 -1.7983448
15.39600 -1.8199786999999998
15.39700 -1.8415013
15.39800 -1.8629111
15.39900 -1.8842066000000002
15.40000 -1.9053863
15.40100 -1.9264488
15.40200 -1.9473922000000001
15.40300 -1.9682152000000002
15.40400 -1.9889163
15.40500 -2.0094939999999997
15.40600 -2.0299468000000003
15.40700 -2.0502732999999997
15.40800 -2.0704721999999998
15.40900 -2.0905422
15.41000 -2.110482
15.41100 -2.1302905
15.41200 -2.1499664000000003
15.41300 -2.1695086999999997
15.41400 -2.1889163
15.41500 -2.2081884
15.41600 -2.2273239
15.41700 -2.2463217
15.41800 -2.2651812000000002
15.41900 -2.2839012999999997
15.42000 -2.3024812
15.42100 -2.3209201
15.42200 -2.3392169000000003
15.42300 -2.3573706
15.42400 -2.3753803000000002
15.42500 -2.3932451
15.42600 -2.4109639
15.42700 -2.4285356
15.42800 -2.4459591
15.42900 -2.4632332999999997
15.43000 -2.480357
15.43100 -2.4973288
15.43200 -2.5141478
15.43300 -2.5308125
15.43400 -2.5473217
15.43500 -2.5636742
15.43600 -2.5798688
15.43700 -2.5959043
15.43800 -2.6117794
15.43900 -2.6274931
15.44000 -2.6430441
15.44100 -2.6584314
15.44200 -2.6736541
15.44300 -2.6887113
15.44400 -2.7036021
15.44500 -2.7183257
15.44600 -2.7328813
15.44700 -2.7472684000000003
15.44800 -2.7614864
15.44900 -2.7755346
15.45000 -2.7894128
15.45100 -2.8031204
15.45200 -2.8166568
15.45300 -2.8300218
15.45400 -2.8432149
15.45500 -2.8562358
15.45600 -2.8690837
15.45700 -2.8817585
15.45800 -2.8942596000000003
15.45900 -2.9065866
15.46000 -2.9187387
15.46100 -2.9307155000000003
15.46200 -2.9425160999999997
15.46300 -2.9541401
15.46400 -2.9655864
15.46500 -2.9768545
15.46600 -2.9879434
15.46700 -2.9988524
15.46800 -3.0095804
15.46900 -3.0201267
15.47000 -3.0304903000000003
15.47100 -3.0406703999999998
15.47200 -3.0506661
15.47300 -3.0604767
15.47400 -3.0701011
15.47500 -3.079539
15.47600 -3.0887894
15.47700 -3.0978518999999998
15.47800 -3.1067261
15.47900 -3.1154115
15.48000 -3.1239076
15.48100 -3.1322144000000005
15.48200 -3.1403314
15.48300 -3.1482585
15.48400 -3.1559958999999997
15.48500 -3.1635432999999997
15.48600 -3.1709007999999996
15.48700 -3.1780686000000005
15.48800 -3.1850468
15.48900 -3.1918354000000004
15.49000 -3.1984344
15.49100 -3.2048438
15.49200 -3.2110635
15.49300 -3.2170940000000003
15.49400 -3.2229349
15.49500 -3.2285861999999996
15.49600 -3.2340478
15.49700 -3.2393195
15.49800 -3.2444011
15.49900 -3.2492924
15.50000 -3.2539930000000004
15.50100 -3.2585024999999996
15.50200 -3.2628205
15.50300 -3.2669462000000005
15.50400 -3.2708794
15.50500 -3.2746200000000005
15.50600 -3.2781668
15.50700 -3.2815199
15.50800 -3.2846786000000003
15.50900 -3.2876428
15.51000 -3.2904122
15.51100 -3.292986
15.51200 -3.2953646
15.51300 -3.2975475999999997
15.51400 -3.2995347
15.51500 -3.3013262
15.51600 -3.3029221
15.51700 -3.3043228
15.51800 -3.3055282999999998
15.51900 -3.306539
15.52000 -3.3073552
15.52100 -3.3079773
15.52200 -3.3084057
15.52300 -3.3086407999999996
15.52400 -3.3086833
15.52500 -3.3085335000000002
15.52600 -3.3081919
15.52700 -3.3076592000000002
15.52800 -3.3069354000000004
15.52900 -3.3060212
15.53000 -3.304917
15.53100 -3.3036228000000003
15.53200 -3.302139
15.53300 -3.3004659999999997
15.53400 -3.2986037
15.53500 -3.2965526
15.53600 -3.2943122
15.53700 -3.2918828999999996
15.53800 -3.2892644
15.53900 -3.2864571000000002
15.54000 -3.2834608000000003
15.54100 -3.2802752999999996
15.54200 -3.2769009000000002
15.54300 -3.2733377
15.54400 -3.2695852
15.54500 -3.2656442
15.54600 -3.2615144
15.54700 -3.2571964
15.54800 -3.2526903000000003
15.54900 -3.2479967999999997
15.55000 -3.2431159000000003
15.55100 -3.2380488
15.55200 -3.2327956999999996
15.55300 -3.2273576
15.55400 -3.221735
15.55500 -3.2159287
15.55600 -3.20994
15.55700 -3.2037693999999997
15.55800 -3.1974181999999995
15.55900 -3.190887
15.56000 -3.1841766000000002
15.56100 -3.1772885
15.56200 -3.1702231999999997
15.56300 -3.1629815999999997
15.56400 -3.1555645
15.56500 -3.1479730999999997
15.56600 -3.1402077999999998
15.56700 -3.1322688000000003
15.56800 -3.1241573000000002
15.56900 -3.1158736
15.57000 -3.1074181
15.57100 -3.0987913
15.57200 -3.0899936
15.57300 -3.0810253999999997
15.57400 -3.0718867
15.57500 -3.0625781
15.57600 -3.0530998
15.57700 -3.0434523
15.57800 -3.0336355999999998
15.57900 -3.0236503000000003
15.58000 -3.013497
15.58100 -3.0031761
15.58200 -2.9926881
15.58300 -2.9820338
15.58400 -2.9712139
15.58500 -2.9602291
15.58600 -2.9490803999999997
15.58700 -2.9377690000000003
15.58800 -2.9262956
15.58900 -2.9146617
15.59000 -2.9028682
15.59100 -2.8909165
15.59200 -2.8788079
15.59300 -2.8665435
15.59400 -2.8541246
15.59500 -2.8415527
15.59600 -2.8288288
15.59700 -2.8159544000000003
15.59800 -2.8029306
15.59900 -2.7897585
15.60000 -2.7764391
15.60100 -2.7629734999999997
15.60200 -2.7493626
15.60300 -2.7356073000000003
15.60400 -2.7217084999999996
15.60500 -2.7076667
15.60600 -2.6934827
15.60700 -2.6791571
15.60800 -2.6646903
15.60900 -2.650083
15.61000 -2.6353357
15.61100 -2.6204489
15.61200 -2.605423
15.61300 -2.5902583999999997
15.61400 -2.5749560000000002
15.61500 -2.5595162
15.61600 -2.5439398
15.61700 -2.5282275
15.61800 -2.5123801
15.61900 -2.4963986
15.62000 -2.4802841
15.62100 -2.4640375999999997
15.62200 -2.4476603
15.62300 -2.4311534999999997
15.62400 -2.4145186
15.62500 -2.397757
15.62600 -2.3808705
15.62700 -2.3638602
15.62800 -2.346728
15.62900 -2.3294754
15.63000 -2.3121039999999997
15.63100 -2.2946157
15.63200 -2.2770116
15.63300 -2.2592936
15.63400 -2.241463
15.63500 -2.2235215
15.63600 -2.2054701999999997
15.63700 -2.1873105
15.63800 -2.1690436
15.63900 -2.1506706
15.64000 -2.1321926
15.64100 -2.1136105
15.64200 -2.0949252
15.64300 -2.0761374
15.64400 -2.0572482
15.64500 -2.0382581
15.64600 -2.0191681
15.64700 -1.9999784999999999
15.64800 -1.9806905
15.64900 -1.9613044
15.65000 -1.9418214
15.65100 -1.9222422
15.65200 -1.9025675999999998
15.65300 -1.8827988
15.65400 -1.8629367000000001
15.65500 -1.8429823
15.65600 -1.8229371
15.65700 -1.8028023
15.65800 -1.7825792999999999
15.65900 -1.7622696
15.66000 -1.7418748000000002
15.66100 -1.7213962999999999
15.66200 -1.700836
15.66300 -1.6801956999999998
15.66400 -1.6594768999999998
15.66500 -1.6386813999999998
15.66600 -1.6178111
15.66700 -1.5968675
15.66800 -1.5758524
15.66900 -1.5547675
15.67000 -1.5336145
15.67100 -1.5123948
15.67200 -1.49111
15.67300 -1.4697613999999999
15.67400 -1.4483503
15.67500 -1.4268779
15.67600 -1.4053454
15.67700 -1.3837538
15.67800 -1.3621041
15.67900 -1.3403972
15.68000 -1.3186339999999999
15.68100 -1.2968154
15.68200 -1.274942
15.68300 -1.2530149000000002
15.68400 -1.2310348
15.68500 -1.2090024
15.68600 -1.1869186
15.68700 -1.1647843
15.68800 -1.1426005
15.68900 -1.1203681
15.69000 -1.0980884
15.69100 -1.0757622999999998
15.69200 -1.0533913000000001
15.69300 -1.0309766
15.69400 -1.0085195999999998
15.69500 -0.98602194
15.69600 -0.9634850500000001
15.69700 -0.94091073
15.69800 -0.9183005399999999
15.69900 -0.89565627
15.70000 -0.87297959
15.70100 -0.85027236
15.70200 -0.8275362700000001
15.70300 -0.80477307
15.70400 -0.7819845299999999
15.70500 -0.7591723
15.70600 -0.73633799
15.70700 -0.7134832
15.70800 -0.69060936
15.70900 -0.66771787
15.71000 -0.64481013
15.71100 -0.62188734
15.71200 -0.59895068
15.71300 -0.57600131
15.71400 -0.55304025
15.71500 -0.53006858
15.71600 -0.50708721
15.71700 -0.48409714
15.71800 -0.4610993
15.71900 -0.4380946
15.72000 -0.415084
15.72100 -0.39206850000000004
15.72200 -0.36904912
15.72300 -0.3460269
15.72400 -0.32300297
15.72500 -0.29997854
15.72600 -0.27695482000000005
15.72700 -0.25393313
15.72800 -0.23091487
15.72900 -0.20790147
15.73000 -0.18489443
15.73100 -0.16189533
15.73200 -0.13890574
15.73300 -0.1159273
15.73400 -0.092961662
15.73500 -0.070010487
15.73600 -0.047075434
15.73700 -0.02415815
15.73800 -0.0012602476
15.73900 0.021616691
15.74000 0.044471136
15.74100 0.067301607
15.74200 0.090106693
15.74300 0.11288505
15.74400 0.1356354
15.74500 0.15835653
15.74600 0.1810473
15.74700 0.20370665
15.74800 0.22633356999999998
15.74900 0.24892711
15.75000 0.27148633
15.75100 0.29401036
15.75200 0.31649836
15.75300 0.33894945
15.75400 0.3613628
15.75500 0.38373754000000004
15.75600 0.40607280000000007
15.75700 0.42836758999999996
15.75800 0.45062098999999994
15.75900 0.47283196
15.76000 0.49499939
15.76100 0.51712212
15.76200 0.53919889
15.76300 0.5612284399999999
15.76400 0.58320938
15.76500 0.6051403000000001
15.76600 0.62701968
15.76700 0.64884601
15.76800 0.67061773
15.76900 0.69233319
15.77000 0.71399086
15.77100 0.73558912
15.77200 0.75712632
15.77300 0.7786009899999999
15.77400 0.80001159
15.77500 0.82135657
15.77600 0.84263459
15.77700 0.8638443399999999
15.77800 0.8849845300000001
15.77900 0.90605393
15.78000 0.9270515300000001
15.78100 0.9479763
15.78200 0.96882721
15.78300 0.98960353
15.78400 1.0103043
15.78500 1.0309287999999999
15.78600 1.0514763999999999
15.78700 1.0719463
15.78800 1.0923378
15.78900 1.1126502
15.79000 1.1328829
15.79100 1.1530352000000001
15.79200 1.1731062
15.79300 1.1930952
15.79400 1.2130013
15.79500 1.2328235
15.79600 1.2525611
15.79700 1.2722126999999999
15.79800 1.2917775
15.79900 1.3112540000000001
15.80000 1.3306413
15.80100 1.3499378
15.80200 1.3691423
15.80300 1.3882535
15.80400 1.4072698
15.80500 1.4261899
15.80600 1.4450124
15.80700 1.4637358
15.80800 1.482359
15.80900 1.5008805
15.81000 1.519299
15.81100 1.5376133
15.81200 1.5558222
15.81300 1.5739247
15.81400 1.5919197
15.81500 1.6098063
15.81600 1.6275836
15.81700 1.6452508000000001
15.81800 1.6628072
15.81900 1.6802521000000001
15.82000 1.6975852
15.82100 1.7148057
15.82200 1.7319132000000002
15.82300 1.748907
15.82400 1.7657869
15.82500 1.7825522
15.82600 1.7992024999999998
15.82700 1.8157374
15.82800 1.8321562999999998
15.82900 1.8484585000000002
15.83000 1.8646434
15.83100 1.8807104000000001
15.83200 1.8966587
15.83300 1.9124875
15.83400 1.9281959000000002
15.83500 1.9437830999999999
15.83600 1.9592479
15.83700 1.9745892
15.83800 1.9898061000000002
15.83900 2.0048974
15.84000 2.0198619
15.84100 2.0346984
15.84200 2.0494059
15.84300 2.0639831
15.84400 2.0784291
15.84500 2.0927425
15.84600 2.1069225
15.84700 2.1209681000000002
15.84800 2.1348784
15.84900 2.1486524
15.85000 2.1622894
15.85100 2.1757888
15.85200 2.1891499
15.85300 2.2023723
15.85400 2.2154555
15.85500 2.228399
15.85600 2.2412026000000003
15.85700 2.2538658
15.85800 2.2663886
15.85900 2.2787705
15.86000 2.2910113
15.86100 2.3031106
15.86200 2.3150684
15.86300 2.3268843
15.86400 2.3385580999999998
15.86500 2.3500893
15.86600 2.3614775
15.86700 2.3727223
15.86800 2.3838233
15.86900 2.3947800000000004
15.87000 2.4055915
15.87100 2.4162576000000002
15.87200 2.4267772
15.87300 2.4371501
15.87400 2.4473753
15.87500 2.457452
15.87600 2.4673797
15.87700 2.4771577
15.87800 2.4867849
15.87900 2.4962611
15.88000 2.5055856000000003
15.88100 2.5147573999999997
15.88200 2.5237763
15.88300 2.5326416000000003
15.88400 2.5413528000000003
15.88500 2.5499096
15.88600 2.5583116
15.88700 2.5665587
15.88800 2.5746504
15.88900 2.5825866
15.89000 2.590367
15.89100 2.5979916
15.89200 2.60546
15.89300 2.6127724000000003
15.89400 2.6199285
15.89500 2.6269283
15.89600 2.6337717
15.89700 2.6404584
15.89800 2.6469883999999997
15.89900 2.6533615
15.90000 2.6595774999999997
15.90100 2.6656361
15.90200 2.671537
15.90300 2.6772799
15.90400 2.6828643
15.90500 2.6882900000000003
15.90600 2.6935564
15.90700 2.6986632
15.90800 2.7036101
15.90900 2.7083963
15.91000 2.7130216
15.91100 2.7174855
15.91200 2.7217876
15.91300 2.7259275
15.91400 2.729905
15.91500 2.7337197
15.91600 2.7373716
15.91700 2.7408604999999997
15.91800 2.7441863
15.91900 2.7473489
15.92000 2.7503485000000003
15.92100 2.7531852999999997
15.92200 2.7558593
15.92300 2.7583709
15.92400 2.7607203
15.92500 2.7629075999999997
15.92600 2.7649334000000003
15.92700 2.7667979
15.92800 2.7685015
15.92900 2.7700445
15.93000 2.7714271
15.93100 2.7726498
15.93200 2.7737126
15.93300 2.7746158
15.93400 2.7753595
15.93500 2.775944
15.93600 2.7763693
15.93700 2.7766351
15.93800 2.7767416
15.93900 2.7766887000000002
15.94000 2.7764762
15.94100 2.776104
15.94200 2.7755719
15.94300 2.7748797
15.94400 2.7740274
15.94500 2.7730145
15.94600 2.7718409999999998
15.94700 2.770507
15.94800 2.769012
15.94900 2.7673563000000003
15.95000 2.7655398
15.95100 2.7635626
15.95200 2.7614249
15.95300 2.7591267999999998
15.95400 2.7566684
15.95500 2.7540505
15.95600 2.7512730999999997
15.95700 2.748337
15.95800 2.7452425999999996
15.95900 2.7419902
15.96000 2.7385807
15.96100 2.7350146
15.96200 2.7312927
15.96300 2.7274154
15.96400 2.7233833
15.96500 2.7191972
15.96600 2.7148575
15.96700 2.7103648000000002
15.96800 2.7057195
15.96900 2.7009221
15.97000 2.695973
15.97100 2.6908726
15.97200 2.685621
15.97300 2.6802186
15.97400 2.6746657
15.97500 2.6689623
15.97600 2.6631085
15.97700 2.6571047
15.97800 2.6509508
15.97900 2.6446471
15.98000 2.6381934
15.98100 2.6315901
15.98200 2.6248375
15.98300 2.6179357
15.98400 2.6108848
15.98500 2.6036855
15.98600 2.5963381
15.98700 2.5888430000000002
15.98800 2.5812009000000002
15.98900 2.5734123
15.99000 2.5654779999999997
15.99100 2.5573986
15.99200 2.549175
15.99300 2.5408082
15.99400 2.5322989000000002
15.99500 2.5236482000000002
15.99600 2.5148569
15.99700 2.5059259000000003
15.99800 2.4968561
15.99900 2.4876483
16.00000 2.4783036000000003
16.00100 2.4688227
16.00200 2.4592062
16.00300 2.4494550999999998
16.00400 2.4395699
16.00500 2.4295513
16.00600 2.4193997
16.00700 2.4091158000000004
16.00800 2.3986999
16.00900 2.3881525
16.01000 2.3774737
16.01100 2.3666643
16.01200 2.3557242
16.01300 2.3446539
16.01400 2.3334539000000003
16.01500 2.3221241
16.01600 2.3106653
16.01700 2.2990778
16.01800 2.287362
16.01900 2.2755185
16.02000 2.2635479
16.02100 2.2514507
16.02200 2.2392279
16.02300 2.22688
16.02400 2.2144081
16.02500 2.2018131
16.02600 2.1890961
16.02700 2.176258
16.02800 2.1633001
16.02900 2.1502234
16.03000 2.1370291999999997
16.03100 2.1237187
16.03200 2.1102931
16.03300 2.0967538
16.03400 2.0831015
16.03500 2.0693376999999997
16.03600 2.0554634
16.03700 2.0414795999999997
16.03800 2.0273874000000003
16.03900 2.0131877
16.04000 1.9988813
16.04100 1.9844688
16.04200 1.9699514000000002
16.04300 1.9553293999999999
16.04400 1.9406036000000002
16.04500 1.9257743
16.04600 1.9108422
16.04700 1.8958077
16.04800 1.8806713
16.04900 1.8654335000000002
16.05000 1.8500949999999998
16.05100 1.8346563
16.05200 1.8191176999999998
16.05300 1.8034801
16.05400 1.7877441
16.05500 1.7719105
16.05600 1.75598
16.05700 1.7399536
16.05800 1.7238324999999999
16.05900 1.7076174
16.06000 1.6913097
16.06100 1.6749106
16.06200 1.6584214
16.06300 1.6418431
16.06400 1.6251773
16.06500 1.6084254
16.06600 1.5915887
16.06700 1.5746687
16.06800 1.5576666
16.06900 1.5405839
16.07000 1.5234219
16.07100 1.5061817
16.07200 1.4888647
16.07300 1.4714718999999998
16.07400 1.4540044
16.07500 1.4364632
16.07600 1.4188493
16.07700 1.4011635
16.07800 1.3834065
16.07900 1.3655792
16.08000 1.3476823
16.08100 1.3297163
16.08200 1.311682
16.08300 1.2935799
16.08400 1.2754107000000001
16.08500 1.257175
16.08600 1.2388735
16.08700 1.2205069000000002
16.08800 1.2020759
16.08900 1.1835814
16.09000 1.1650244
16.09100 1.1464056999999999
16.09200 1.1277264
16.09300 1.1089876
16.09400 1.0901907
16.09500 1.0713367999999999
16.09600 1.0524274
16.09700 1.0334638999999999
16.09800 1.0144478000000001
16.09900 0.99538062
16.10000 0.9762640100000001
16.10100 0.9570995299999999
16.10200 0.9378887699999999
16.10300 0.91863321
16.10400 0.8993345300000001
16.10500 0.8799941299999999
16.10600 0.86061349
16.10700 0.8411939300000001
16.10800 0.82173673
16.10900 0.80224313
16.11000 0.78271423
16.11100 0.763151
16.11200 0.74355439
16.11300 0.7239252300000001
16.11400 0.70426431
16.11500 0.68457229
16.11600 0.66484977
16.11700 0.64509739
16.11800 0.6253156799999999
16.11900 0.6055052400000001
16.12000 0.58566662
16.12100 0.56580044
16.12200 0.54590735
16.12300 0.52598803
16.12400 0.50604329
16.12500 0.48607392000000005
16.12600 0.46608088999999997
16.12700 0.44606524
16.12800 0.42602811
16.12900 0.40597072999999995
16.13000 0.38589444
16.13100 0.36580063999999995
16.13200 0.34569087
16.13300 0.32556667
16.13400 0.30542968
16.13500 0.28528160999999996
16.13600 0.26512414
16.13700 0.24495898000000002
16.13800 0.22478784000000002
16.13900 0.20461242999999998
16.14000 0.18443441
16.14100 0.16425536
16.14200 0.14407685
16.14300 0.12390034
16.14400 0.10372722
16.14500 0.083558768
16.14600 0.063396204
16.14700 0.043240635
16.14800 0.023093073
16.14900 0.0029544464
16.15000 -0.017174399
16.15100 -0.037292690999999996
16.15200 -0.057399715
16.15300 -0.07749481
16.15400 -0.09757735000000001
16.15500 -0.11764672999999999
16.15600 -0.13770233
16.15700 -0.15774354
16.15800 -0.17776972
16.15900 -0.19778017999999997
16.16000 -0.21777416000000002
16.16100 -0.23775087000000003
16.16200 -0.25770944
16.16300 -0.27764887
16.16400 -0.29756811
16.16500 -0.31746602999999995
16.16600 -0.33734137999999997
16.16700 -0.35719285
16.16800 -0.37701903000000003
16.16900 -0.39681848
16.17000 -0.41658967
16.17100 -0.43633105
16.17200 -0.456041
16.17300 -0.47571794000000006
16.17400 -0.49536023
16.17500 -0.51496634
16.17600 -0.53453469
16.17700 -0.55406378
16.17800 -0.57355217
16.17900 -0.59299846
16.18000 -0.6124014
16.18100 -0.63175973
16.18200 -0.65107238
16.18300 -0.6703382800000001
16.18400 -0.6895565
16.18500 -0.70872619
16.18600 -0.7278465199999999
16.18700 -0.74691675
16.18800 -0.7659362200000001
16.18900 -0.78490423
16.19000 -0.80382023
16.19100 -0.8226835199999999
16.19200 -0.84149353
16.19300 -0.86024953
16.19400 -0.8789508600000001
16.19500 -0.89759678
16.19600 -0.91618653
16.19700 -0.9347192000000001
16.19800 -0.95319385
16.19900 -0.97160935
16.20000 -0.9899646999999999
16.20100 -1.0082587
16.20200 -1.0264901
16.20300 -1.0446575
16.20400 -1.0627596
16.20500 -1.0807949000000001
16.20600 -1.098762
16.20700 -1.1166593
16.20800 -1.1344853
16.20900 -1.1522385
16.21000 -1.1699175
16.21100 -1.1875207
16.21200 -1.2050468
16.21300 -1.2224944
16.21400 -1.2398624
16.21500 -1.2571494
16.21600 -1.2743544
16.21700 -1.2914763
16.21800 -1.3085143000000001
16.21900 -1.3254674
16.22000 -1.3423351000000001
16.22100 -1.3591165
16.22200 -1.3758111
16.22300 -1.3924184
16.22400 -1.4089379000000002
16.22500 -1.4253693
16.22600 -1.4417119
16.22700 -1.4579655
16.22800 -1.4741294999999999
16.22900 -1.4902037
16.23000 -1.5061873
16.23100 -1.5220799999999999
16.23200 -1.5378811
16.23300 -1.5535899
16.23400 -1.5692057
16.23500 -1.5847277
16.23600 -1.6001549
16.23700 -1.6154861
16.23800 -1.6307205000000002
16.23900 -1.6458567
16.24000 -1.6608937000000001
16.24100 -1.6758299
16.24200 -1.6906641
16.24300 -1.7053951
16.24400 -1.7200213
16.24500 -1.7345415
16.24600 -1.7489543
16.24700 -1.7632583
16.24800 -1.7774524
16.24900 -1.7915351
16.25000 -1.8055055
16.25100 -1.8193627
16.25200 -1.8331054999999998
16.25300 -1.8467331
16.25400 -1.8602448
16.25500 -1.8736398
16.25600 -1.8869177000000001
16.25700 -1.900078
16.25800 -1.9131202
16.25900 -1.926044
16.26000 -1.9388491
16.26100 -1.9515352
16.26200 -1.9641021
16.26300 -1.9765494000000001
16.26400 -1.9888772
16.26500 -2.0010849
16.26600 -2.0131724
16.26700 -2.0251391
16.26800 -2.036985
16.26900 -2.0487092
16.27000 -2.0603115
16.27100 -2.0717911
16.27200 -2.0831475
16.27300 -2.0943798
16.27400 -2.1054871
16.27500 -2.1164687
16.27600 -2.1273235
16.27700 -2.1380505000000003
16.27800 -2.1486487
16.27900 -2.1591172
16.28000 -2.1694547
16.28100 -2.1796603
16.28200 -2.1897330999999998
16.28300 -2.199672
16.28400 -2.2094762
16.28500 -2.2191446
16.28600 -2.2286767
16.28700 -2.2380719
16.28800 -2.2473294
16.28900 -2.2564488000000003
16.29000 -2.2654295
16.29100 -2.2742715000000002
16.29200 -2.2829743
16.29300 -2.2915378
16.29400 -2.299962
16.29500 -2.3082469000000003
16.29600 -2.3163924
16.29700 -2.3243988
16.29800 -2.3322659999999997
16.29900 -2.3399942
16.30000 -2.3475833
16.30100 -2.3550335
16.30200 -2.3623448
16.30300 -2.3695171
16.30400 -2.3765502
16.30500 -2.3834443
16.30600 -2.3901988
16.30700 -2.3968133999999996
16.30800 -2.4032878
16.30900 -2.4096215
16.31000 -2.4158141
16.31100 -2.4218647
16.31200 -2.4277727999999996
16.31300 -2.4335377
16.31400 -2.4391588
16.31500 -2.4446351
16.31600 -2.449966
16.31700 -2.4551509
16.31800 -2.4601888
16.31900 -2.4650792
16.32000 -2.4698215
16.32100 -2.4744151
16.32200 -2.4788596
16.32300 -2.4831545999999998
16.32400 -2.4873
16.32500 -2.4912953
16.32600 -2.4951406
16.32700 -2.4988357
16.32800 -2.5023807
16.32900 -2.5057757
16.33000 -2.509021
16.33100 -2.5121167
16.33200 -2.5150631999999997
16.33300 -2.5178609
16.33400 -2.5205102
16.33500 -2.5230112
16.33600 -2.5253642
16.33700 -2.5275697999999998
16.33800 -2.5296282
16.33900 -2.5315396
16.34000 -2.5333043
16.34100 -2.5349222
16.34200 -2.5363935
16.34300 -2.5377184
16.34400 -2.5388967
16.34500 -2.5399283
16.34600 -2.540813
16.34700 -2.5415508
16.34800 -2.5421415
16.34900 -2.5425848
16.35000 -2.5428804
16.35100 -2.5430281
16.35200 -2.5430277
16.35300 -2.5428789
16.35400 -2.5425816
16.35500 -2.5421356999999998
16.35600 -2.5415409
16.35700 -2.5407973999999998
16.35800 -2.5399051999999998
16.35900 -2.5388642999999997
16.36000 -2.537675
16.36100 -2.5363376
16.36200 -2.5348525
16.36300 -2.5332201
16.36400 -2.5314407
16.36500 -2.529515
16.36600 -2.5274433
16.36700 -2.5252266
16.36800 -2.5228653
16.36900 -2.5203601
16.37000 -2.5177116
16.37100 -2.5149204000000003
16.37200 -2.5119873
16.37300 -2.5089126
16.37400 -2.5056971
16.37500 -2.5023412
16.37600 -2.4988454
16.37700 -2.4952102
16.37800 -2.491436
16.37900 -2.4875229
16.38000 -2.4834713
16.38100 -2.4792815
16.38200 -2.4749536
16.38300 -2.4704877
16.38400 -2.4658842
16.38500 -2.4611428
16.38600 -2.456264
16.38700 -2.4512477
16.38800 -2.4460942
16.38900 -2.4408037
16.39000 -2.4353763
16.39100 -2.4298124
16.39200 -2.4241121
16.39300 -2.4182759000000003
16.39400 -2.4123043
16.39500 -2.4061978
16.39600 -2.399957
16.39700 -2.3935825
16.39800 -2.3870749
16.39900 -2.3804352
16.40000 -2.3736641
16.40100 -2.3667626
16.40200 -2.3597315
16.40300 -2.3525717000000004
16.40400 -2.3452843000000003
16.40500 -2.3378699999999997
16.40600 -2.33033
16.40700 -2.3226652
16.40800 -2.3148766000000003
16.40900 -2.306965
16.41000 -2.2989312
16.41100 -2.2907762000000003
16.41200 -2.2825005999999997
16.41300 -2.2741053
16.41400 -2.2655908
16.41500 -2.2569578
16.41600 -2.2482069
16.41700 -2.2393387000000002
16.41800 -2.2303536999999998
16.41900 -2.2212522
16.42000 -2.2120351
16.42100 -2.2027025
16.42200 -2.1932552000000003
16.42300 -2.1836935
16.42400 -2.1740180000000002
16.42500 -2.164229
16.42600 -2.1543274
16.42700 -2.1443138
16.42800 -2.1341888
16.42900 -2.1239532
16.43000 -2.1136076999999998
16.43100 -2.1031532
16.43200 -2.0925907
16.43300 -2.0819211
16.43400 -2.0711455
16.43500 -2.0602649
16.43600 -2.0492803
16.43700 -2.0381929
16.43800 -2.0270038
16.43900 -2.0157143
16.44000 -2.0043254
16.44100 -1.9928383
16.44200 -1.9812542999999998
16.44300 -1.9695744000000002
16.44400 -1.9577997
16.44500 -1.9459315000000001
16.44600 -1.9339707000000002
16.44700 -1.9219182000000001
16.44800 -1.9097753
16.44900 -1.8975426
16.45000 -1.8852212
16.45100 -1.8728117999999998
16.45200 -1.8603155
16.45300 -1.847733
16.45400 -1.835065
16.45500 -1.8223122
16.45600 -1.8094756
16.45700 -1.7965557
16.45800 -1.7835533000000001
16.45900 -1.7704694
16.46000 -1.7573045999999999
16.46100 -1.7440596999999998
16.46200 -1.7307356
16.46300 -1.7173331
16.46400 -1.7038533000000002
16.46500 -1.6902971999999998
16.46600 -1.6766656000000002
16.46700 -1.6629599
16.46800 -1.649181
16.46900 -1.6353302
16.47000 -1.6214085999999999
16.47100 -1.6074175
16.47200 -1.5933583000000002
16.47300 -1.5792321000000002
16.47400 -1.5650404999999998
16.47500 -1.5507845
16.47600 -1.5364656
16.47700 -1.5220852
16.47800 -1.5076444
16.47900 -1.4931446
16.48000 -1.4785869999999999
16.48100 -1.4639729000000001
16.48200 -1.4493033
16.48300 -1.4345796
16.48400 -1.4198027
16.48500 -1.4049737
16.48600 -1.3900936
16.48700 -1.3751632999999999
16.48800 -1.360184
16.48900 -1.3451563
16.49000 -1.3300813999999999
16.49100 -1.31496
16.49200 -1.2997933
16.49300 -1.2845819
16.49400 -1.2693268
16.49500 -1.254029
16.49600 -1.2386895
16.49700 -1.2233091999999999
16.49800 -1.2078891
16.49900 -1.1924303
16.50000 -1.176934
16.50100 -1.1614014000000001
16.50200 -1.1458336
16.50300 -1.1302318
16.50400 -1.1145973999999998
16.50500 -1.0989315
16.50600 -1.0832355
16.50700 -1.0675108
16.50800 -1.0517587
16.50900 -1.0359805
16.51000 -1.0201776
16.51100 -1.0043514
16.51200 -0.98850308
16.51300 -0.972634
16.51400 -0.9567454499999999
16.51500 -0.94083864
16.51600 -0.92491489
16.51700 -0.9089753
16.51800 -0.893021
16.51900 -0.8770531
16.52000 -0.86107263
16.52100 -0.8450806099999999
16.52200 -0.82907807
16.52300 -0.81306603
16.52400 -0.7970454199999999
16.52500 -0.78101712
16.52600 -0.76498212
16.52700 -0.74894135
16.52800 -0.73289569
16.52900 -0.71684611
16.53000 -0.70079356
16.53100 -0.6847389500000001
16.53200 -0.66868332
16.53300 -0.65262769
16.53400 -0.63657314
16.53500 -0.62052072
16.53600 -0.60447156
16.53700 -0.58842679
16.53800 -0.57238759
16.53900 -0.5563552
16.54000 -0.54033087
16.54100 -0.5243158
16.54200 -0.50831125
16.54300 -0.49231848999999994
16.54400 -0.47633881
16.54500 -0.46037346999999995
16.54600 -0.44442369
16.54700 -0.42849071
16.54800 -0.41257576
16.54900 -0.39667995
16.55000 -0.38080441
16.55100 -0.36495028
16.55200 -0.34911857999999996
16.55300 -0.33331034000000004
16.55400 -0.31752654
16.55500 -0.30176812
16.55600 -0.28603598
16.55700 -0.27033102000000003
16.55800 -0.25465409
16.55900 -0.23900606
16.56000 -0.22338775000000002
16.56100 -0.20779999999999998
16.56200 -0.19224365
16.56300 -0.17671956
16.56400 -0.1612286
16.56500 -0.14577165
16.56600 -0.13034963
16.56700 -0.11496349
16.56800 -0.099614216
16.56900 -0.084302813
16.57000 -0.069030334
16.57100 -0.05379785399999999
16.57200 -0.038606483999999996
16.57300 -0.023457356999999998
16.57400 -0.008351625
16.57500 0.006709544
16.57600 0.021724972
16.57700 0.036693478
16.57800 0.051613891
16.57900 0.066485046
16.58000 0.0813058
16.58100 0.096075033
16.58200 0.11079166
16.58300 0.12545462999999998
16.58400 0.14006294
16.58500 0.15461561
16.58600 0.16911173
16.58700 0.18355043000000001
16.58800 0.19793088999999997
16.58900 0.21225233
16.59000 0.22651402
16.59100 0.24071526999999998
16.59200 0.2548554
16.59300 0.26893377999999996
16.59400 0.28294984
16.59500 0.29690294
16.59600 0.31079252
16.59700 0.32461798
16.59800 0.33837871
16.59900 0.35207414000000004
16.60000 0.36570359999999996
16.60100 0.37926645
16.60200 0.39276197
16.60300 0.40618944999999995
16.60400 0.41954806
16.60500 0.43283706
16.60600 0.4460555
16.60700 0.45920257000000003
16.60800 0.47227726000000003
16.60900 0.48527867
16.61000 0.49820575000000006
16.61100 0.51105754
16.61200 0.523833
16.61300 0.53653112
16.61400 0.54915086
16.61500 0.56169126
16.61600 0.57415133
16.61700 0.58653019
16.61800 0.59882691
16.61900 0.61104069
16.62000 0.62317075
16.62100 0.63521639
16.62200 0.6471769399999999
16.62300 0.6590518200000001
16.62400 0.6708405
16.62500 0.6825425700000001
16.62600 0.6941575600000001
16.62700 0.70568514
16.62800 0.71712499
16.62900 0.72847679
16.63000 0.7397403
16.63100 0.75091524
16.63200 0.7620013800000001
16.63300 0.77299848
16.63400 0.7839062299999999
16.63500 0.79472438
16.63600 0.8054525599999999
16.63700 0.8160904999999999
16.63800 0.8266377300000001
16.63900 0.83709378
16.64000 0.84745819
16.64100 0.8577303999999999
16.64200 0.8679098399999999
16.64300 0.87799588
16.64400 0.88798786
16.64500 0.8978850199999999
16.64600 0.90768673
16.64700 0.91739222
16.64800 0.9270008700000001
16.64900 0.9365118100000001
16.65000 0.9459244099999999
16.65100 0.9552379099999999
16.65200 0.96445177
16.65300 0.97356532
16.65400 0.9825779099999999
16.65500 0.9914890900000001
16.65600 1.0002984
16.65700 1.0090054
16.65800 1.0176098
16.65900 1.0261112
16.66000 1.0345095
16.66100 1.0428043999999999
16.66200 1.0509959
16.66300 1.0590838999999999
16.66400 1.0670682
16.66500 1.0749490000000002
16.66600 1.0827261
16.66700 1.0903996
16.66800 1.0979695
16.66900 1.1054358
16.67000 1.1127983
16.67100 1.1200571
16.67200 1.127212
16.67300 1.134263
16.67400 1.1412096999999999
16.67500 1.1480519999999999
16.67600 1.1547897
16.67700 1.1614224
16.67800 1.1679498
16.67900 1.1743713
16.68000 1.1806867
16.68100 1.1868955
16.68200 1.1929971
16.68300 1.1989912999999999
16.68400 1.2048774
16.68500 1.2106551
16.68600 1.216324
16.68700 1.2218836
16.68800 1.2273337
16.68900 1.2326739999999998
16.69000 1.2379042
16.69100 1.2430242
16.69200 1.2480341000000001
16.69300 1.2529337
16.69400 1.2577231
16.69500 1.2624025
16.69600 1.2669721999999999
16.69700 1.2714322
16.69800 1.2757829
16.69900 1.2800247
16.70000 1.284158
16.70100 1.2881829
16.70200 1.2921002
16.70300 1.2959099
16.70400 1.2996127
16.70500 1.3032088000000002
16.70600 1.3066985999999998
16.70700 1.3100822
16.70800 1.3133601
16.70900 1.3165324
16.71000 1.3195992
16.71100 1.3225606
16.71200 1.3254167000000001
16.71300 1.3281674
16.71400 1.3308126999999998
16.71500 1.3333526
16.71600 1.335787
16.71700 1.3381157
16.71800 1.3403387
16.71900 1.3424558
16.72000 1.3444668
16.72100 1.3463717
16.72200 1.3481705
16.72300 1.3498632
16.72400 1.3514498
16.72500 1.3529305
16.72600 1.3543054
16.72700 1.3555747
16.72800 1.3567388
16.72900 1.357798
16.73000 1.3587528
16.73100 1.3596037
16.73200 1.3603513
16.73300 1.3609962
16.73400 1.3615389
16.73500 1.3619803
16.73600 1.3623210000000001
[truncated: 330,612 more chars]
