# Supplementary material for: 2D Synthetic dataset of numerical simulations of long-period seismicity in a volcanic edifice and related sensitivity kernels
Source: Data Brief. 2021 Jan 25;34:106673. doi: 10.1016/j.dib.2020.106673 (PMC7841316; doi:10.1016/j.dib.2020.106673)
Supplement: Supplementary Data S1 — Supplementary Raw Research Data. This is open data under the CC BY license http://creativecommons.org/licenses/by/4.0/ [file mmc1.zip › Dataset/OUTPUT_SEISMOGRAMS/9000_3000/disp_Z_hetero_6000_1904_SVF7e-1Hz.semd]

-1.714286 0.0
-1.713286 0.0
-1.712286 0.0
-1.711286 0.0
-1.710286 0.0
-1.709286 0.0
-1.708286 0.0
-1.707286 0.0
-1.706286 0.0
-1.705286 0.0
-1.704286 0.0
-1.703286 0.0
-1.702286 0.0
-1.701286 0.0
-1.700286 0.0
-1.699286 0.0
-1.698286 0.0
-1.697286 0.0
-1.696286 0.0
-1.695286 0.0
-1.694286 0.0
-1.693286 0.0
-1.692286 0.0
-1.691286 0.0
-1.690286 0.0
-1.689286 0.0
-1.688286 0.0
-1.687286 0.0
-1.686286 0.0
-1.685286 0.0
-1.684286 -2.0425331e-36
-1.683286 -5.1592014999999996e-36
-1.682286 -7.0498524e-36
-1.681286 -5.5882785e-36
-1.680286 0.0
-1.679286 1.2993679e-35
-1.678286 3.052033e-35
-1.677286 4.8135365e-35
-1.676286 5.8098583e-35
-1.675286 4.976453e-35
-1.674286 1.2265135999999999e-35
-1.673286 -5.9943351e-35
-1.672286 -1.5978988999999998e-34
-1.671286 -2.6087609e-34
-1.670286 -3.1590449e-34
-1.669286 -2.6573105e-34
-1.668286 -6.1665181e-35
-1.667286 3.0089301e-34
-1.666286 7.4815322e-34
-1.665286 1.1111392e-33
-1.664286 1.1473521e-33
-1.663286 6.1483671e-34
-1.662286 -6.0581459e-34
-1.661286 -2.3728882999999998e-33
-1.660286 -4.1860806e-33
-1.659286 -5.1997251999999996e-33
-1.658286 -4.40195e-33
-1.657286 -9.658182e-34
-1.656286 5.2923281e-33
-1.655286 1.348969e-32
-1.654286 2.1477636e-32
-1.653286 2.6041913e-32
-1.652286 2.3589667e-32
-1.651286 1.1258473e-32
-1.650286 -1.1791825000000001e-32
-1.649286 -4.3279567e-32
-1.648286 -7.730709299999999e-32
-1.647286 -1.0479195e-31
-1.646286 -1.1493124e-31
-1.645286 -9.753251999999999e-32
-1.644286 -4.5793131999999997e-32
-1.643286 4.1038188e-32
-1.642286 1.5568894e-31
-1.641286 2.8202969e-31
-1.640286 3.956490999999999e-31
-1.639286 4.6594671e-31
-1.638286 4.597665499999999e-31
-1.637286 3.4656229e-31
-1.636286 1.0501826e-31
-1.635286 -2.6916977e-31
-1.634286 -7.55112e-31
-1.633286 -1.2995767e-30
-1.632286 -1.8130405e-30
-1.631286 -2.1715818e-30
-1.630286 -2.227179e-30
-1.629286 -1.8280668e-30
-1.628286 -8.4904649e-31
-1.627286 7.7076136e-31
-1.626286 2.9878633e-30
-1.625286 5.6194484e-30
-1.624286 8.3223736e-30
-1.623286 1.0595005999999999e-29
-1.622286 1.1809455e-29
-1.621286 1.1278798e-29
-1.620286 8.3594364e-30
-1.619286 2.582981e-30
-1.618286 -6.1947318e-30
-1.617286 -1.764712e-29
-1.616286 -3.0859028000000003e-29
-1.615286 -4.4268299e-29
-1.614286 -5.5697936e-29
-1.613286 -6.2504834e-29
-1.612286 -6.185884299999999e-29
-1.611286 -5.1147306e-29
-1.610286 -2.8476743e-29
-1.609286 6.780982e-30
-1.608286 5.347051100000001e-29
-1.607286 1.0824656e-28
-1.606286 1.6535999e-28
-1.605286 2.1669973000000003e-28
-1.604286 2.5212268e-28
-1.603286 2.6006189e-28
-1.602286 2.2835990000000003e-28
-1.601286 1.4523269e-28
-1.600286 2.3995151e-31
-1.599286 -2.1487999000000003e-28
-1.598286 -5.0565268e-28
-1.597286 -8.7471743e-28
-1.596286 -1.3221914999999999e-27
-1.595286 -1.8466242e-27
-1.594286 -2.4465815e-27
-1.593286 -3.1228581e-27
-1.592286 -3.8812664e-27
-1.591286 -4.7358938999999995e-27
-1.590286 -5.712644e-27
-1.589286 -6.852814400000001e-27
-1.588286 -8.216379500000001e-27
-1.587286 -9.8846254e-27
-1.586286 -1.1961781000000001e-26
-1.585286 -1.4575378000000002e-26
-1.584286 -1.7875255e-26
-1.583286 -2.2031377e-26
-1.582286 -2.7230933e-26
-1.581286 -3.3675513e-26
-1.580286 -4.1579358999999997e-26
-1.579286 -5.1169734e-26
-1.578286 -6.2690291e-26
-1.577286 -7.6407881e-26
-1.576286 -9.262261299999999e-26
-1.575286 -1.1168029e-25
-1.574286 -1.3398562000000002e-25
-1.573286 -1.6001443e-25
-1.572286 -1.9032288e-25
-1.571286 -2.2555269e-25
-1.570286 -2.6643199e-25
-1.569286 -3.1377345000000003e-25
-1.568286 -3.6847223e-25
-1.567286 -4.315081099999999e-25
-1.566286 -5.0395578e-25
-1.565286 -5.8700765e-25
-1.564286 -6.820115399999999e-25
-1.563286 -7.905238299999999e-25
-1.562286 -9.1437499e-25
-1.561286 -1.0557429e-24
-1.560286 -1.2172262e-24
-1.559286 -1.4019094e-24
-1.558286 -1.6134148e-24
-1.557286 -1.8559347e-24
-1.556286 -2.1342447e-24
-1.555286 -2.4537047e-24
-1.554286 -2.8202568999999998e-24
-1.553286 -3.2404371999999998e-24
-1.552286 -3.7214174e-24
-1.551286 -4.2710988e-24
-1.550286 -4.8982712e-24
-1.549286 -5.6128489000000005e-24
-1.548286 -6.4261786e-24
-1.547286 -7.3514151e-24
-1.546286 -8.4039324e-24
-1.545286 -9.6017333e-24
-1.544286 -1.0965811999999998e-23
-1.543286 -1.2520429e-23
-1.542286 -1.4293238999999998e-23
-1.541286 -1.6315282e-23
-1.540286 -1.8620821e-23
-1.539286 -2.1247093e-23
-1.538286 -2.4234063e-23
-1.537286 -2.7624299e-23
-1.536286 -3.1463163000000003e-23
-1.535286 -3.5799417999999997e-23
-1.534286 -4.0686445e-23
-1.533286 -4.6184069e-23
-1.532286 -5.2361022e-23
-1.531286 -5.9297846e-23
-1.530286 -6.7090017e-23
-1.529286 -7.5850899e-23
-1.528286 -8.571413500000001e-23
-1.527286 -9.6835003e-23
-1.526286 -1.0939043000000002e-22
-1.525286 -1.2357753e-22
-1.524286 -1.3961051e-22
-1.523286 -1.5771655e-22
-1.522286 -1.7813091e-22
-1.521286 -2.0109236e-22
-1.520286 -2.2683982999999998e-22
-1.519286 -2.5561129e-22
-1.518286 -2.8764604e-22
-1.517286 -3.2319109e-22
-1.516286 -3.6251192000000004e-22
-1.515286 -4.0590751e-22
-1.514286 -4.5372881e-22
-1.513286 -5.063985700000001e-22
-1.512286 -5.6443073e-22
-1.511286 -6.2844569e-22
-1.510286 -6.9917815e-22
-1.509286 -7.7747425e-22
-1.508286 -8.6427435e-22
-1.507286 -9.6057959e-22
-1.506286 -1.0674019e-21
-1.505286 -1.1856984e-21
-1.504286 -1.3162966e-21
-1.503286 -1.4598147e-21
-1.502286 -1.6165899e-21
-1.501286 -1.7866251e-21
-1.500286 -1.969568e-21
-1.499286 -2.1647334000000003e-21
-1.498286 -2.371181e-21
-1.497286 -2.5878503e-21
-1.496286 -2.8137541999999997e-21
-1.495286 -3.0482179000000003e-21
-1.494286 -3.2911443999999996e-21
-1.493286 -3.5432786e-21
-1.492286 -3.8064315e-21
-1.491286 -4.0836218e-21
-1.490286 -4.3790906e-21
-1.489286 -4.6981475999999995e-21
-1.488286 -5.0468162e-21
-1.487286 -5.4312587e-21
-1.486286 -5.8569779e-21
-1.485286 -6.3278257000000005e-21
-1.484286 -6.844860200000001e-21
-1.483286 -7.4051313e-21
-1.482286 -8.000491e-21
-1.481286 -8.6165453e-21
-1.480286 -9.2318745e-21
-1.479286 -9.8176485e-21
-1.478286 -1.0337753e-20
-1.477286 -1.0749522e-20
-1.476286 -1.1005133e-20
-1.475286 -1.1053683e-20
-1.474286 -1.0843902e-20
-1.473286 -1.0327407e-20
-1.472286 -9.462351799999999e-21
-1.471286 -8.2172504e-21
-1.470286 -6.574702500000001e-21
-1.469286 -4.5347249e-21
-1.468286 -2.1173159e-21
-1.467286 6.360952700000001e-22
-1.466286 3.6627143e-21
-1.465286 6.880323e-21
-1.464286 1.0191437e-20
-1.463286 1.3489966000000001e-20
-1.462286 1.6670549000000002e-20
-1.461286 1.9640633e-20
-1.460286 2.2335155999999998e-20
-1.459286 2.4733516000000002e-20
-1.458286 2.687818e-20
-1.457286 2.8894074e-20
-1.456286 3.1007479000000003e-20
-1.455286 3.3562924e-20
-1.454286 3.7036237e-20
-1.453286 4.204174e-20
-1.452286 4.9331509e-20
-1.451286 5.9784711e-20
-1.450286 7.4385337e-20
-1.449286 9.4187235e-20
-1.448286 1.2026633e-19
-1.447286 1.5366067e-19
-1.446286 1.9530087999999998e-19
-1.445286 2.4593419e-19
-1.444286 3.0604788e-19
-1.443286 3.7579833e-19
-1.442286 4.5495358e-19
-1.441286 5.4285779e-19
-1.440286 6.384262e-19
-1.439286 7.4017761e-19
-1.438286 8.4631062e-19
-1.437286 9.5482637e-19
-1.436286 1.0636968e-18
-1.435286 1.1710729e-18
-1.434286 1.275523e-18
-1.433286 1.3762847999999999e-18
-1.432286 1.4735095e-18
-1.431286 1.5684752000000001e-18
-1.430286 1.6637397e-18
-1.429286 1.7632054e-18
-1.428286 1.8720689e-18
-1.427286 1.9966327e-18
-1.426286 2.1439647e-18
-1.425286 2.3213979e-18
-1.424286 2.5358779e-18
-1.423286 2.7931789e-18
-1.422286 3.0970224000000003e-18
-1.421286 3.4481449999999998e-18
-1.420286 3.8433819e-18
-1.419286 4.2748302999999995e-18
-1.418286 4.7291741e-18
-1.417286 5.1872428e-18
-1.416286 5.6238750000000004e-18
-1.415286 6.008145e-18
-1.414286 6.303993199999999e-18
-1.413286 6.4712743000000004e-18
-1.412286 6.467214e-18
-1.411286 6.2482277e-18
-1.410286 5.772033999999999e-18
-1.409286 4.999955900000001e-18
-1.408286 3.8992835e-18
-1.407286 2.4455546e-18
-1.406286 6.245975399999999e-19
-1.405286 -1.5658183e-18
-1.404286 -4.1148665e-18
-1.403286 -6.9981994e-18
-1.402286 -1.0178224e-17
-1.401286 -1.3605159e-17
-1.400286 -1.7218862e-17
-1.399286 -2.0951370999999998e-17
-1.398286 -2.4730043e-17
-1.397286 -2.8481129e-17
-1.396286 -3.2133568e-17
-1.395286 -3.5622776e-17
-1.394286 -3.889418e-17
-1.393286 -4.1906230999999995e-17
-1.392286 -4.4632665e-17
-1.391286 -4.7063826000000003e-17
-1.390286 -4.9206855e-17
-1.389286 -5.1084726000000003e-17
-1.388286 -5.2734082e-17
-1.387286 -5.4201920000000004e-17
-1.386286 -5.554130599999999e-17
-1.385286 -5.6806313e-17
-1.384286 -5.8046469e-17
-1.383286 -5.9301043e-17
-1.382286 -6.0593461e-17
-1.381286 -6.1926189e-17
-1.380286 -6.3276458e-17
-1.379286 -6.459297800000001e-17
-1.378286 -6.5793884e-17
-1.377286 -6.676600199999999e-17
-1.376286 -6.7365403e-17
-1.375286 -6.741917e-17
-1.374286 -6.6728241e-17
-1.373286 -6.5071006e-17
-1.372286 -6.2207482e-17
-1.371286 -5.7883711e-17
-1.370286 -5.1836271e-17
-1.369286 -4.3796639e-17
-1.368286 -3.3495485e-17
-1.367286 -2.0666981e-17
-1.366286 -5.0534451000000004e-18
-1.365286 1.3589223e-17
-1.364286 3.5484691e-17
-1.363286 6.0827233e-17
-1.362286 8.976990999999999e-17
-1.361286 1.224092e-16
-1.360286 1.5876557e-16
-1.359286 1.9875984e-16
-1.358286 2.4218539e-16
-1.357286 2.8867727e-16
-1.356286 3.3767918e-16
-1.355286 3.8841101e-16
-1.354286 4.3983935e-16
-1.353286 4.906545900000001e-16
-1.352286 5.3925873e-16
-1.351286 5.837681200000001e-16
-1.350286 6.220356399999999e-16
-1.349286 6.5169619e-16
-1.348286 6.702386e-16
-1.347286 6.7510586e-16
-1.346286 6.638241e-16
-1.345286 6.3415802e-16
-1.344286 5.8428808e-16
-1.343286 5.1300306e-16
-1.342286 4.1989735000000006e-16
-1.341286 3.0556091e-16
-1.340286 1.7174831e-16
-1.339286 2.1510686e-17
-1.338286 -1.4072437e-16
-1.337286 -3.0913991e-16
-1.336286 -4.7659612e-16
-1.335286 -6.347848499999999e-16
-1.334286 -7.7447639e-16
-1.333286 -8.8585667e-16
-1.332286 -9.5894676e-16
-1.331286 -9.8409007e-16
-1.330286 -9.5248474e-16
-1.329286 -8.5673561e-16
-1.328286 -6.9139391e-16
-1.327286 -4.5345218e-16
-1.326286 -1.4276114e-16
-1.325286 2.3766156e-16
-1.324286 6.8145376e-16
-1.323286 1.1788799e-15
-1.322286 1.7169564999999998e-15
-1.321286 2.2797268000000002e-15
-1.320286 2.8486687000000004e-15
-1.319286 3.4032077e-15
-1.318286 3.9212997e-15
-1.317286 4.3800461000000006e-15
-1.316286 4.7562922e-15
-1.315286 5.0271753e-15
-1.314286 5.1705885e-15
-1.313286 5.1655418e-15
-1.312286 4.9924152e-15
-1.311286 4.6331246e-15
-1.310286 4.0712288e-15
-1.309286 3.2920329000000002e-15
-1.308286 2.2827525999999998e-15
-1.307286 1.0328116e-15
-1.306286 -4.6565620000000005e-16
-1.305286 -2.2170369e-15
-1.304286 -4.2211585999999996e-15
-1.303286 -6.4718975e-15
-1.302286 -8.9554941e-15
-1.301286 -1.1648654e-14
-1.300286 -1.4516560000000002e-14
-1.299286 -1.7510962e-14
-1.298286 -2.0568559000000002e-14
-1.297286 -2.360991e-14
-1.296286 -2.6539130000000002e-14
-1.295286 -2.9244609e-14
-1.294286 -3.160096e-14
-1.293286 -3.3472365e-14
-1.292286 -3.4717379e-14
-1.291286 -3.5195116e-14
-1.290286 -3.4772722e-14
-1.289286 -3.333378e-14
-1.288286 -3.0787263e-14
-1.287286 -2.7076454e-14
-1.286286 -2.2187246999999998e-14
-1.285286 -1.6155093e-14
-1.284286 -9.069906999999999e-15
-1.283286 -1.0782914000000002e-15
-1.282286 7.6174937e-15
-1.281286 1.6764178e-14
-1.280286 2.6065914e-14
-1.279286 3.5196389e-14
-1.278286 4.3814203e-14
-1.277286 5.1580823e-14
-1.276286 5.818012e-14
-1.275286 6.3338244e-14
-1.274286 6.6842446e-14
-1.273286 6.8557349e-14
-1.272286 6.8437239e-14
-1.271286 6.653307699999999e-14
-1.270286 6.299323100000001e-14
-1.269286 5.8057343e-14
-1.268286 5.2043201999999996e-14
-1.267286 4.5327136e-14
-1.266286 3.8318979e-14
-1.265286 3.1433189e-14
-1.264286 2.505826e-14
-1.263286 1.9526848e-14
-1.262286 1.5089202e-14
-1.261286 1.1892451e-14
-1.260286 9.9679525e-15
-1.259286 9.2284438e-15
-1.258286 9.4759197e-15
-1.257286 1.0420261e-14
-1.256286 1.1707646999999999e-14
-1.255286 1.2956710000000001e-14
-1.254286 1.3799460000000001e-14
-1.253286 1.3923281000000002e-14
-1.252286 1.3109776000000001e-14
-1.251286 1.1266187e-14
-1.250286 8.4453896e-15
-1.249286 4.8512472e-15
-1.248286 8.2724397e-16
-1.247286 -3.1721460000000004e-15
-1.246286 -6.6261647e-15
-1.245286 -9.0055372e-15
-1.244286 -9.838518599999999e-15
-1.243286 -8.7790174e-15
-1.242286 -5.6695521999999996e-15
-1.241286 -5.9145639e-16
-1.240286 6.1048973e-15
-1.239286 1.3795893e-14
-1.238286 2.1610596e-14
-1.237286 2.8488232999999997e-14
-1.236286 3.3265512e-14
-1.235286 3.4788691e-14
-1.234286 3.2041895999999995e-14
-1.233286 2.4280297e-14
-1.232286 1.1154597e-14
-1.231286 -7.187872e-15
-1.230286 -3.0039777e-14
-1.229286 -5.6120846e-14
-1.228286 -8.3624651e-14
-1.227286 -1.1032975e-13
-1.226286 -1.3377393e-13
-1.225286 -1.5148383e-13
-1.224286 -1.6124522e-13
-1.223286 -1.6139318000000002e-13
-1.222286 -1.5109612e-13
-1.221286 -1.3060418e-13
-1.220286 -1.0143164e-13
-1.219286 -6.6444695e-14
-1.218286 -2.9830727e-14
-1.217286 3.0670262e-15
-1.216286 2.6055366e-14
-1.215286 3.2530856e-14
-1.214286 1.6033569e-14
-1.213286 -2.9118735e-14
-1.212286 -1.0716152e-13
-1.211286 -2.20235e-13
-1.210286 -3.6781779e-13
-1.209286 -5.4630478e-13
-1.208286 -7.4878805e-13
-1.207286 -9.6508816e-13
-1.206286 -1.182069e-12
-1.205286 -1.3842472e-12
-1.204286 -1.5546826e-12
-1.203286 -1.6761124e-12
-1.202286 -1.732261e-12
-1.201286 -1.7092385999999999e-12
-1.200286 -1.5969192e-12
-1.199286 -1.3901786e-12
-1.198286 -1.0898708e-12
-1.197286 -7.0342825e-13
-1.196286 -2.44991e-13
-1.195286 2.6500146e-13
-1.194286 8.0078215e-13
-1.193286 1.3327744000000001e-12
-1.192286 1.8295883000000003e-12
-1.191286 2.2603781000000002e-12
-1.190286 2.5974011e-12
-1.189286 2.8185807e-12
-1.188286 2.9098543000000002e-12
-1.187286 2.8670822000000004e-12
-1.186286 2.6973066e-12
-1.185286 2.4191770999999997e-12
-1.184286 2.0624209e-12
-1.183286 1.6662941e-12
-1.182286 1.2770384e-12
-1.181286 9.4445156e-13
-1.180286 7.177685199999999e-13
-1.179286 6.4113105e-13
-1.178286 7.4898787e-13
-1.177286 1.0618093e-12
-1.176286 1.5825164e-12
-1.175286 2.2940021e-12
-1.174286 3.1580746e-12
-1.173286 4.1160658e-12
-1.172286 5.0912286999999996e-12
-1.171286 5.9929166999999996e-12
-1.170286 6.7223889000000006e-12
-1.169286 7.1799256e-12
-1.168286 7.272816e-12
-1.167286 6.9236446e-12
-1.166286 6.078238e-12
-1.165286 4.7125969e-12
-1.164286 2.8381535e-12
-1.163286 5.0477603e-13
-1.162286 -2.1989354999999997e-12
-1.161286 -5.1483337e-12
-1.160286 -8.1884511e-12
-1.159286 -1.1142586e-11
-1.158286 -1.3823327000000002e-11
-1.157286 -1.6045361e-11
-1.156286 -1.7639217e-11
-1.155286 -1.8464943e-11
-1.154286 -1.8424669e-11
-1.153286 -1.7472968e-11
-1.152286 -1.5624069e-11
-1.151286 -1.2955102999999999e-11
-1.150286 -9.6048644e-12
-1.149286 -5.7678227e-12
-1.148286 -1.6835427e-12
-1.147286 2.3780201e-12
-1.146286 6.1344911e-12
-1.145286 9.3111547e-12
-1.144286 1.1661748000000001e-11
-1.143286 1.2988407000000001e-11
-1.142286 1.3159194999999999e-11
-1.141286 1.2121717999999999e-11
-1.140286 9.9115404e-12
-1.139286 6.654459600000001e-12
-1.138286 2.5620846e-12
-1.137286 -2.0793095e-12
-1.136286 -6.9261871e-12
-1.135286 -1.1600432e-11
-1.134286 -1.5715856e-11
-1.133286 -1.8906709e-11
-1.132286 -2.0856117e-11
-1.131286 -2.132227e-11
-1.130286 -2.0160251999999998e-11
-1.129286 -1.7337626e-11
-1.128286 -1.2942287e-11
-1.127286 -7.1816176e-12
-1.126286 -3.7262627000000003e-13
-1.125286 7.0765976999999994e-12
-1.124286 1.4693056e-11
-1.123286 2.1970979e-11
-1.122286 2.8407707000000003e-11
-1.121286 3.3540743e-11
-1.120286 3.6983185e-11
-1.119286 3.8454797000000004e-11
-1.118286 3.7806176e-11
-1.117286 3.503396e-11
-1.116286 3.0285632e-11
-1.115286 2.3853212000000003e-11
-1.114286 1.6156012e-11
-1.113286 7.7134527e-12
-1.112286 -8.9025136e-13
-1.111286 -9.0470573e-12
-1.110286 -1.6168724999999998e-11
-1.109286 -2.1729862e-11
-1.108286 -2.5307111e-11
-1.107286 -2.6611441e-11
-1.106286 -2.5511014e-11
-1.105286 -2.2042777000000003e-11
-1.104286 -1.6411790999999998e-11
-1.103286 -8.9782734e-12
-1.102286 -2.3327624e-13
-1.101286 9.235192799999999e-12
-1.100286 1.8783020999999998e-11
-1.099286 2.7754706e-11
-1.098286 3.5528533e-11
-1.097286 4.1558789e-11
-1.096286 4.5411878e-11
-1.095286 4.6793700000000004e-11
-1.094286 4.5566426e-11
-1.093286 4.1753707e-11
-1.092286 3.5534211e-11
-1.091286 2.7224484999999998e-11
-1.090286 1.7252855e-11
-1.089286 6.126810899999999e-12
-1.088286 -5.6032439e-12
-1.087286 -1.7380823e-11
-1.086286 -2.8677833e-11
-1.085286 -3.9024082e-11
-1.084286 -4.8029868999999997e-11
-1.083286 -5.5400395e-11
-1.082286 -6.0941633e-11
-1.081286 -6.455806500000001e-11
-1.080286 -6.6243538e-11
-1.079286 -6.6067079e-11
-1.078286 -6.4155815e-11
-1.077286 -6.0677369e-11
-1.076286 -5.58239e-11
-1.075286 -4.9799574e-11
-1.074286 -4.2812669e-11
-1.073286 -3.5072745e-11
-1.072286 -2.6792579e-11
-1.071286 -1.8193723e-11
-1.070286 -9.5139967e-12
-1.069286 -1.0147314e-12
-1.068286 7.0145333e-12
-1.067286 1.4256082000000001e-11
-1.066286 2.0370511999999998e-11
-1.065286 2.5010712e-11
-1.064286 2.7843428999999996e-11
-1.063286 2.8577511999999998e-11
-1.062286 2.699684e-11
-1.061286 2.2995031e-11
-1.060286 1.6608302e-11
-1.059286 8.0424552e-12
-1.058286 -2.3100706e-12
-1.057286 -1.3866664999999999e-11
-1.056286 -2.5867286e-11
-1.055286 -3.7404975000000004e-11
-1.054286 -4.7474096e-11
-1.053286 -5.503452e-11
-1.052286 -5.9088194e-11
-1.051286 -5.876301e-11
-1.050286 -5.339745e-11
-1.049286 -4.2618811e-11
-1.048286 -2.6407416e-11
-1.047286 -5.1397061e-12
-1.046286 2.0395772999999998e-11
-1.045286 4.9013776999999997e-11
-1.044286 7.9181112e-11
-1.043286 1.0909803e-10
-1.042286 1.3680866e-10
-1.041286 1.6033410000000002e-10
-1.040286 1.7781922e-10
-1.039286 1.8768244000000003e-10
-1.038286 1.8875651999999998e-10
-1.037286 1.8040799000000002e-10
-1.036286 1.6262405e-10
-1.035286 1.3605725e-10
-1.034286 1.0202133e-10
-1.033286 6.2435013e-11
-1.032286 1.9714699e-11
-1.031286 -2.3378538e-11
-1.030286 -6.3928301e-11
-1.029286 -9.9075425e-11
-1.028286 -1.2623791e-10
-1.027286 -1.4332085000000001e-10
-1.026286 -1.4889872e-10
-1.025286 -1.4235374e-10
-1.024286 -1.2395682e-10
-1.023286 -9.4881622e-11
-1.022286 -5.7147391e-11
-1.021286 -1.3492149e-11
-1.020286 3.2816499e-11
-1.019286 7.8219798e-11
-1.018286 1.1913783e-10
-1.017286 1.5224973e-10
-1.016286 1.7476116e-10
-1.015286 1.8463623e-10
-1.014286 1.8077306e-10
-1.013286 1.6310654e-10
-1.012286 1.3262712e-10
-1.011286 9.1311876e-11
-1.010286 4.1971187e-11
-1.009286 -1.1977803e-11
-1.008286 -6.679316900000001e-11
-1.007286 -1.1872219e-10
-1.006286 -1.6432042e-10
-1.005286 -2.007476e-10
-1.004286 -2.2601324e-10
-1.003286 -2.3914878e-10
-1.002286 -2.4028871e-10
-1.001286 -2.3065117999999998e-10
-1.000286 -2.1241745e-10
-0.9992857 -1.8851893e-10
-0.9982857 -1.6234891999999998e-10
-0.9972857 -1.3742450000000001e-10
-0.9962857 -1.1702888e-10
-0.9952857 -1.0386755e-10
-0.9942857 -9.977144999999999e-11
-0.9932857 -1.0547712e-10
-0.9922857 -1.2050767999999998e-10
-0.9912857 -1.4316972e-10
-0.9902857 -1.7067086e-10
-0.9892857 -1.9935178e-10
-0.9882857 -2.2501508000000002e-10
-0.9872857 -2.4332359e-10
-0.9862857 -2.5023332000000003e-10
-0.9852857 -2.4242104e-10
-0.9842857 -2.1766566e-10
-0.9832857 -1.7514484e-10
-0.9822857 -1.1561458000000001e-10
-0.9812857 -4.1449139e-11
-0.9802857 4.3469709e-11
-0.9792857 1.3401124e-10
-0.9782857 2.2418567e-10
-0.9772857 3.0763593e-10
-0.9762857 3.7819097000000004e-10
-0.9752857 4.3043282e-10
-0.9742857 4.6022604e-10
-0.9732857 4.6515880999999995e-10
-0.9722857 4.4485119000000005e-10
-0.9712857 4.0109517000000003e-10
-0.9702857 3.3780524e-10
-0.9692857 2.607738e-10
-0.9682857 1.7724355000000002e-10
-0.9672857 9.532560300000001e-11
-0.9662857 2.3307582e-11
-0.9652857 -3.1092199999999996e-11
-0.9642857 -6.1460364e-11
-0.9632857 -6.334777e-11
-0.9622857 -3.4789497e-11
-0.9612857 2.3368219e-11
-0.9602857 1.0737369000000001e-10
-0.9592857 2.1072935e-10
-0.9582857 3.2460503e-10
-0.9572857 4.3848289e-10
-0.9562857 5.4098982e-10
-0.9552857 6.2085567e-10
-0.9542857 6.679197600000001e-10
-0.9532857 6.7410136e-10
-0.9522857 6.342473e-10
-0.9512857 5.467766e-10
-0.9502857 4.1405428999999996e-10
-0.9492857 2.4244734e-10
-0.9482857 4.2039511e-11
-0.9472857 -1.7398978000000001e-10
-0.9462857 -3.9028837e-10
-0.9452857 -5.9049393e-10
-0.9442857 -7.5855121e-10
-0.9432857 -8.800796e-10
-0.9422857 -9.4367908e-10
-0.9412857 -9.4205919e-10
-0.9402857 -8.728867500000001e-10
-0.9392857 -7.3926533e-10
-0.9382857 -5.4978665e-10
-0.9372857 -3.1812615000000003e-10
-0.9362857 -6.219304e-11
-0.9352857 1.9711682e-10
-0.9342857 4.3748195e-10
-0.9332857 6.3691509e-10
-0.9322857 7.755852399999999e-10
-0.9312857 8.375533799999999e-10
-0.9302857 8.1227282e-10
-0.9292857 6.9571905e-10
-0.9282857 4.9103759e-10
-0.9272857 2.086345e-10
-0.9262857 -1.3432308e-10
-0.9252857 -5.1497981e-10
-0.9242857 -9.0637489e-10
-0.9232857 -1.2794243e-09
-0.9222857 -1.6051549e-09
-0.9212857 -1.8570160999999999e-09
-0.9202857 -2.0130802e-09
-0.9192857 -2.0579467e-09
-0.9182857 -1.984181e-09
-0.9172857 -1.7931547e-09
-0.9162857 -1.4951946e-09
-0.9152857 -1.109009e-09
-0.9142857 -6.6041296e-10
-0.9132857 -1.8043741000000002e-10
-0.9122857 2.9703967e-10
-0.9112857 7.3795761e-10
-0.9102857 1.1108205999999999e-09
-0.9092857 1.3893023e-09
-0.9082857 1.5544886999999999e-09
-0.9072857 1.5965616e-09
-0.9062857 1.5157714e-09
-0.9052857 1.3225979e-09
-0.9042857 1.0370692e-09
-0.9032857 6.872725e-10
-0.9022857 3.0716562e-10
-0.9012857 -6.614731500000001e-11
-0.9002857 -3.9545997e-10
-0.8992857 -6.4658231e-10
-0.8982857 -7.9127599e-10
-0.8972857 -8.0976016e-10
-0.8962857 -6.9257109e-10
-0.8952857 -4.4160937999999997e-10
-0.8942857 -7.0273409e-11
-0.8932857 3.9734999000000004e-10
-0.8922857 9.281869499999999e-10
-0.8912857 1.4826466e-09
-0.8902857 2.0176708e-09
-0.8892857 2.4901225e-09
-0.8882857 2.8602433e-09
-0.8872857 3.0948979e-09
-0.8862857 3.1703418e-09
-0.8852857 3.0742779999999996e-09
-0.8842857 2.8070305e-09
-0.8832857 2.3817255e-09
-0.8822857 1.8234572000000002e-09
-0.8812857 1.1674908e-09
-0.8802857 4.5664097999999996e-10
-0.8792857 -2.619767e-10
-0.8782857 -9.4056265e-10
-0.8772857 -1.5343346000000002e-09
-0.8762857 -2.0050177e-09
-0.8752857 -2.3238415e-09
-0.8742857 -2.4738019e-09
-0.8732857 -2.4510024e-09
-0.8722857 -2.2649603e-09
-0.8712857 -1.9378478e-09
-0.8702857 -1.5027239999999998e-09
-0.8692857 -1.0008902000000001e-09
-0.8682857 -4.785792000000001e-10
-0.8672857 1.6760221999999998e-11
-0.8662857 4.4028791000000003e-10
-0.8652857 7.5339743e-10
-0.8642857 9.268487e-10
-0.8632857 9.4315172e-10
-0.8622857 7.9800454e-10
-0.8612857 5.006630499999999e-10
-0.8602857 7.3206464e-11
-0.8592857 -4.512488e-10
-0.8582857 -1.0312464e-09
-0.8572857 -1.620384e-09
-0.8562857 -2.1711282e-09
-0.8552857 -2.6387396000000002e-09
-0.8542857 -2.9849827e-09
-0.8532857 -3.1813115e-09
-0.8522857 -3.2112597e-09
-0.8512857 -3.0718317000000003e-09
-0.8502857 -2.7737661e-09
-0.8492857 -2.3406443e-09
-0.8482857 -1.8069046e-09
-0.8472857 -1.2149238e-09
-0.8462857 -6.1140459e-10
-0.8452857 -4.3372172e-11
-0.8442857 4.4588100999999997e-10
-0.8432857 8.2055361e-10
-0.8422857 1.0554683000000002e-09
-0.8412857 1.1383017e-09
-0.8402857 1.0707072999999999e-09
-0.8392857 8.682210300000001e-10
-0.8382857 5.5894417e-10
-0.8372857 1.8110511999999998e-10
-0.8362857 -2.2029837e-10
-0.8352857 -5.9749154e-10
-0.8342857 -9.0420388e-10
-0.8332857 -1.0998637000000001e-09
-0.8322857 -1.1533331e-09
-0.8312857 -1.0458447e-09
-0.8302857 -7.728714399999999e-10
-0.8292857 -3.4474715e-10
-0.8282857 2.1402927e-10
-0.8272857 8.6676118e-10
-0.8262857 1.5676307e-09
-0.8252857 2.2656228e-09
-0.8242857 2.9089524e-09
-0.8232857 3.4496087e-09
-0.8222857 3.8476066e-09
-0.8212857 4.0745633e-09
-0.8202857 4.1162747e-09
-0.8192857 3.9740485e-09
-0.8182857 3.6646682e-09
-0.8172857 3.2189736999999996e-09
-0.8162857 2.6791784e-09
-0.8152857 2.0951477e-09
-0.8142857 1.5199652e-09
-0.8132857 1.0051755e-09
-0.8122857 5.961222400000001e-10
-0.8112857 3.2779868e-10
-0.8102857 2.2158039e-10
-0.8092857 2.8313439e-10
-0.8082857 5.0169916e-10
-0.8072857 8.5080692e-10
-0.8062857 1.2903952000000001e-09
-0.8052857 1.770134e-09
-0.8042857 2.233687e-09
-0.8032857 2.6235477e-09
-0.8022857 2.8860381000000003e-09
-0.8012857 2.9760451e-09
-0.8002857 2.8610957e-09
-0.7992857 2.5244194e-09
-0.7982857 1.9667431e-09
-0.7972857 1.2066624e-09
-0.7962857 2.7955418e-10
-0.7952857 -7.6488486e-10
-0.7942857 -1.8662766e-09
-0.7932857 -2.9580848e-09
-0.7922857 -3.9726632e-09
-0.7912857 -4.8464281e-09
-0.7902857 -5.5247449e-09
-0.7892857 -5.9661484e-09
-0.7882857 -6.1455681e-09
-0.7872857 -6.0563124e-09
-0.7862857 -5.710658e-09
-0.7852857 -5.1390066e-09
-0.7842857 -4.3876756e-09
-0.7832857 -3.5154952e-09
-0.7822857 -2.5894684e-09
-0.7812857 -1.6798242e-09
-0.7802857 -8.5483599e-10
-0.7792857 -1.7578954e-10
-0.7782857 3.0752612e-10
-0.7772857 5.6047124e-10
-0.7762857 5.6608728e-10
-0.7752857 3.2632289e-10
-0.7742857 -1.3813157e-10
-0.7732857 -7.893838400000001e-10
-0.7722857 -1.5751355e-09
-0.7712857 -2.4325237999999998e-09
-0.7702857 -3.2927217e-09
-0.7692857 -4.08595e-09
-0.7682857 -4.7465333999999996e-09
-0.7672857 -5.2176163e-09
-0.7662857 -5.4551946e-09
-0.7652857 -5.4311635e-09
-0.7642857 -5.1351572e-09
-0.7632857 -4.5750563e-09
-0.7622857 -3.7761353e-09
-0.7612857 -2.7789323e-09
-0.7602857 -1.636025e-09
-0.7592857 -4.0797730000000004e-10
-0.7582857 8.412103499999999e-10
-0.7572857 2.0487785e-09
-0.7562857 3.1576412e-09
-0.7552857 4.120224e-09
-0.7542857 4.901415e-09
-0.7532857 5.4804144e-09
-0.7522857 5.8513700999999994e-09
-0.7512857 6.022789200000001e-09
-0.7502857 6.0158288e-09
-0.7492857 5.8616563e-09
-0.7482857 5.5981601e-09
-0.7472857 5.2663277e-09
-0.7462857 4.9066376e-09
-0.7452857 4.5557925e-09
-0.7442857 4.2440756e-09
-0.7432857 3.9935368000000005e-09
-0.7422857 3.8171251e-09
-0.7412857 3.7187818999999996e-09
-0.7402857 3.6944021e-09
-0.7392857 3.7334948e-09
-0.7382857 3.8212863e-09
-0.7372857 3.940993e-09
-0.7362857 4.0759639000000005e-09
-0.7352857 4.211434e-09
-0.7342857 4.3356832e-09
-0.7332857 4.440475800000001e-09
-0.7322857 4.5207546e-09
-0.7312857 4.5736668e-09
-0.7302857 4.5970859e-09
-0.7292857 4.5878730999999995e-09
-0.7282857 4.5401662000000005e-09
-0.7272857 4.4439889e-09
-0.7262857 4.2844596e-09
-0.7252857 4.0418016e-09
-0.7242857 3.6922818999999998e-09
-0.7232857 3.2100783999999996e-09
-0.7222857 2.5699724000000003e-09
-0.7212857 1.7506342e-09
-0.7202857 7.381845100000001e-10
-0.7192857 -4.7035791e-10
-0.7182857 -1.8641559000000002e-09
-0.7172857 -3.4165573e-09
-0.7162857 -5.0843604e-09
-0.7152857 -6.8085725e-09
-0.7142857 -8.5167644e-09
-0.7132857 -1.0126964999999999e-08
-0.7122857 -1.1552889e-08
-0.7112857 -1.2710130000000001e-08
-0.7102857 -1.3522848000000001e-08
-0.7092857 -1.3930383e-08
-0.7082857 -1.3893196e-08
-0.7072857 -1.3397561e-08
-0.7062857 -1.2458522e-08
-0.7052857 -1.1120716e-08
-0.7042857 -9.4568749e-09
-0.7032857 -7.5639731e-09
-0.7022857 -5.5572155e-09
-0.7012857 -3.5622359e-09
-0.7002857 -1.7060584000000001e-09
-0.6992857 -1.0749792e-10
-0.6982857 1.1322483e-09
-0.6972857 1.9380478e-09
-0.6962857 2.2675964e-09
-0.6952857 2.1158832999999997e-09
-0.6942857 1.5169102e-09
-0.6932857 5.4241256e-10
-0.6922857 -7.024312999999999e-10
-0.6912857 -2.0860831999999997e-09
-0.6902857 -3.4600704e-09
-0.6892857 -4.6701028e-09
-0.6882857 -5.56808e-09
-0.6872857 -6.024083999999999e-09
-0.6862857 -5.9374275999999995e-09
-0.6852857 -5.2458675999999994e-09
-0.6842857 -3.9322011e-09
-0.6832857 -2.0276352e-09
-0.6822857 3.8844999e-10
-0.6812857 3.192464e-09
-0.6802857 6.224133e-09
-0.6792857 9.297151199999999e-09
-0.6782857 1.2212256e-08
-0.6772857 1.4771824e-08
-0.6762857 1.6794909e-08
-0.6752857 1.8131598e-08
-0.6742857 1.8675549e-08
-0.6732857 1.8373654e-08
-0.6722857 1.7231985e-08
-0.6712857 1.5317399e-08
-0.6702857 1.2754506e-08
-0.6692857 9.7180493e-09
-0.6682857 6.4211177999999996e-09
-0.6672857 3.0999273000000004e-09
-0.6662857 -3.7549174e-12
-0.6652857 -2.6612551e-09
-0.6642857 -4.675279299999999e-09
-0.6632857 -5.8963708999999994e-09
-0.6622857 -6.2361581e-09
-0.6612857 -5.676206e-09
-0.6602857 -4.271599400000001e-09
-0.6592857 -2.1487541e-09
-0.6582857 5.0257793e-10
-0.6572857 3.4426847e-09
-0.6562857 6.3997675e-09
-0.6552857 9.091024500000001e-09
-0.6542857 1.1245336e-08
-0.6532857 1.2625756999999999e-08
-0.6522857 1.3049962e-08
-0.6512857 1.2406884e-08
-0.6502857 1.0668051e-08
-0.6492857 7.892499199999999e-09
-0.6482857 4.2246311e-09
-0.6472857 -1.1502233e-10
-0.6462857 -4.8456111e-09
-0.6452857 -9.6472295e-09
-0.6442857 -1.4186035999999999e-08
-0.6432857 -1.8141242999999998e-08
-0.6422857 -2.1231783e-08
-0.6412857 -2.324039e-08
-0.6402857 -2.4033003000000002e-08
-0.6392857 -2.3571717e-08
-0.6382857 -2.1920006000000002e-08
-0.6372857 -1.923956e-08
-0.6362857 -1.5778748e-08
-0.6352857 -1.1853456999999999e-08
-0.6342857 -7.8217058e-09
-0.6332857 -4.0540172e-09
-0.6322857 -9.0191769e-10
-0.6312857 1.3328049e-09
-0.6302857 2.4254811999999997e-09
-0.6292857 2.2501608000000003e-09
-0.6282857 7.9346425e-10
-0.6272857 -1.8407043e-09
-0.6262857 -5.4362170999999996e-09
-0.6252857 -9.6793913e-09
-0.6242857 -1.4182294e-08
-0.6232857 -1.8512952e-08
-0.6222857 -2.2230114e-08
-0.6212857 -2.4919775e-08
-0.6202857 -2.6230473e-08
-0.6192857 -2.5904358999999997e-08
-0.6182857 -2.3801378000000004e-08
-0.6172857 -1.9914358999999997e-08
-0.6162857 -1.4373583999999998e-08
-0.6152857 -7.4401769e-09
-0.6142857 5.113754e-10
-0.6132857 9.0203657e-09
-0.6122857 1.757464e-08
-0.6112857 2.5650293000000002e-08
-0.6102857 3.27531e-08
-0.6092857 3.8458309e-08
-0.6082857 4.244545e-08
-0.6072857 4.4525184e-08
-0.6062857 4.4655804000000003e-08
-0.6052857 4.2947818000000003e-08
-0.6042857 3.9655967e-08
-0.6032857 3.515912e-08
-0.6022857 2.9929417e-08
-0.6012857 2.4493071000000002e-08
-0.6002857 1.9385871e-08
-0.5992857 1.5107001999999998e-08
-0.5982857 1.2075036999999999e-08
-0.5972857 1.0589796999999999e-08
-0.5962857 1.0803448e-08
-0.5952857 1.2703461000000001e-08
-0.5942857 1.6109176e-08
-0.5932857 2.0682601000000002e-08
-0.5922857 2.5952887e-08
-0.5912857 3.1352809000000005e-08
-0.5902857 3.6264511e-08
-0.5892857 4.0070897e-08
-0.5882857 4.2208559e-08
-0.5872857 4.2217815e-08
-0.5862857 3.9785569e-08
-0.5852857 3.4777212e-08
-0.5842857 2.7254576e-08
-0.5832857 1.7478008000000002e-08
-0.5822857 5.8919286e-09
-0.5812857 -6.905386e-09
-0.5802857 -2.0205768999999998e-08
-0.5792857 -3.3245579e-08
-0.5782857 -4.5266335e-08
-0.5772857 -5.5576704e-08
-0.5762857 -6.361065e-08
-0.5752857 -6.8976852e-08
-0.5742857 -7.149491599999999e-08
-0.5732857 -7.1215001e-08
-0.5722857 -6.8418732e-08
-0.5712857 -6.360071400000001e-08
-0.5702857 -5.7431687e-08
-0.5692857 -5.0705756e-08
-0.5682857 -4.4275691e-08
-0.5672857 -3.8981287999999996e-08
-0.5662857 -3.5576578e-08
-0.5652857 -3.4661875999999996e-08
-0.5642857 -3.6626505e-08
-0.5632857 -4.1607201e-08
-0.5622857 -4.9466169999999996e-08
-0.5612857 -5.9791133e-08
-0.5602857 -7.1918038e-08
-0.5592857 -8.497516e-08
-0.5582857 -9.794560699999999e-08
-0.5572857 -1.0974360000000001e-07
-0.5562857 -1.1929858999999998e-07
-0.5552857 -1.2564069e-07
-0.5542857 -1.2798025e-07
-0.5532857 -1.2577526e-07
-0.5522857 -1.1878052e-07
-0.5512857 -1.0707436e-07
-0.5502857 -9.1060226e-08
-0.5492857 -7.144238499999999e-08
-0.5482857 -4.917734e-08
-0.5472857 -2.5404309e-08
-0.5462857 -1.3600196000000001e-09
-0.5452857 2.1715527e-08
-0.5442857 4.2674914e-08
-0.5432857 6.055305700000001e-08
-0.5422857 7.4643502e-08
-0.5412857 8.455493e-08
-0.5402857 9.0243019e-08
-0.5392857 9.2014801e-08
-0.5382857 9.0504759e-08
-0.5372857 8.6624269e-08
-0.5362857 8.1488144e-08
-0.5352857 7.6323964e-08
-0.5342857 7.2371298e-08
-0.5332857 7.0778755e-08
-0.5322857 7.2507256e-08
-0.5312857 7.8247225e-08
-0.5302857 8.8356539e-08
-0.5292857 1.0282430000000001e-07
-0.5282857 1.2126363999999998e-07
-0.5272857 1.4293415e-07
-0.5262857 1.667924e-07
-0.5252857 1.9156667e-07
-0.5242857 2.1584987e-07
-0.5232857 2.3820346e-07
-0.5222857 2.5726388e-07
-0.5212857 2.7184306e-07
-0.5202857 2.810151e-07
-0.5192857 2.8418186e-07
-0.5182857 2.8111249e-07
-0.5172857 2.7195373e-07
-0.5162857 2.5721001e-07
-0.5152857 2.3769541999999997e-07
-0.5142857 2.1446123e-07
-0.5132857 1.8870514e-07
-0.5122857 1.6166969e-07
-0.5112857 1.3453811e-07
-0.5102857 1.0833647e-07
-0.5092857 8.384978300000001e-08
-0.5082857 6.155928e-08
-0.5072857 4.1605824e-08
-0.5062857 2.3782484000000003e-08
-0.5052857 7.5568024e-09
-0.5042857 -7.8791154e-09
-0.5032857 -2.3534891000000004e-08
-0.5022857 -4.0530695e-08
-0.5012857 -5.9996191e-08
-0.5002857 -8.2967988e-08
-0.4992857 -1.1029408e-07
-0.4982857 -1.4255327e-07
-0.4972857 -1.7999608e-07
-0.4962857 -2.2251216e-07
-0.4952857 -2.6962662999999996e-07
-0.4942857 -3.2052564999999997e-07
-0.4932857 -3.7410891999999995e-07
-0.4922857 -4.2906456e-07
-0.4912857 -4.8396003e-07
-0.4902857 -5.3734115e-07
-0.4892857 -5.878313400000001e-07
-0.4882857 -6.342220499999999e-07
-0.4872857 -6.755473500000001e-07
-0.4862857 -7.1113599e-07
-0.4852857 -7.4063702e-07
-0.4842857 -7.640166699999999e-07
-0.4832857 -7.8152693e-07
-0.4822857 -7.9364897e-07
-0.4812857 -8.0101561e-07
-0.4802857 -8.0432079e-07
-0.4792857 -8.0422256e-07
-0.4782857 -8.0124902e-07
-0.4772857 -7.957147800000001e-07
-0.4762857 -7.876552699999999e-07
-0.4752857 -7.7678441e-07
-0.4742857 -7.624795e-07
-0.4732857 -7.4379458e-07
-0.4722857 -7.1950077e-07
-0.4712857 -6.8815056e-07
-0.4702857 -6.481601e-07
-0.4692857 -5.9790306e-07
-0.4682857 -5.3580735e-07
-0.4672857 -4.6044741e-07
-0.4662857 -3.7062338e-07
-0.4652857 -2.6542109e-07
-0.4642857 -1.4424790000000002e-07
-0.4632857 -6.8413101999999995e-09
-0.4622857 1.4674995e-07
-0.4612857 3.1621039e-07
-0.4602857 5.0102398e-07
-0.4592857 7.0055584e-07
-0.4582857 9.141427199999999e-07
-0.4572857 1.1411835e-06
-0.4562857 1.3812229e-06
-0.4552857 1.6340204000000002e-06
-0.4542857 1.8995989e-06
-0.4532857 2.1782686e-06
-0.4522857 2.4706244e-06
-0.4512857 2.7775169e-06
-0.4502857 3.0999995000000003e-06
-0.4492857 3.4392571e-06
-0.4482857 3.7965208000000005e-06
-0.4472857 4.1729791e-06
-0.4462857 4.5696879e-06
-0.4452857 4.9874931e-06
-0.4442857 5.426968e-06
-0.4432857 5.8883739e-06
-0.4422857 6.3716435e-06
-0.4412857 6.876393099999999e-06
-0.4402857 7.4019574e-06
-0.4392857 7.947447500000001e-06
-0.4382857 8.511828e-06
-0.4372857 9.094002e-06
-0.4362857 9.6929014e-06
-0.4352857 1.0307573e-05
-0.4342857 1.0937252e-05
-0.4332857 1.158142e-05
-0.4322857 1.2239838000000002e-05
-0.4312857 1.2912555e-05
-0.4302857 1.3599897e-05
-0.4292857 1.430242e-05
-0.4282857 1.5020854e-05
-0.4272857 1.5756028e-05
-0.4262857 1.6508781e-05
-0.4252857 1.7279875000000002e-05
-0.4242857 1.8069915000000002e-05
-0.4232857 1.887928e-05
-0.4222857 1.9708074e-05
-0.4212857 2.0556098e-05
-0.4202857 2.1422844e-05
-0.4192857 2.2307515e-05
-0.4182857 2.3209078e-05
-0.4172857 2.4126322e-05
-0.4162857 2.505794e-05
-0.4152857 2.6002618e-05
-0.4142857 2.6959111e-05
-0.4132857 2.7926332999999997e-05
-0.4122857 2.8903418e-05
-0.4112857 2.9889769999999998e-05
-0.4102857 3.0885087e-05
-0.4092857 3.1889365000000004e-05
-0.4082857 3.2902886e-05
-0.4072857 3.3926165e-05
-0.4062857 3.4959902e-05
-0.4052857 3.6004905999999994e-05
-0.4042857 3.706202e-05
-0.4032857 3.813204e-05
-0.4022857 3.9215658e-05
-0.4012857 4.0313401e-05
-0.4002857 4.1425602000000004e-05
-0.3992857 4.2552384e-05
-0.3982857 4.3693663e-05
-0.3972857 4.4849173e-05
-0.3962857 4.6018511e-05
-0.3952857 4.7201191999999996e-05
-0.3942857 4.8396709e-05
-0.3932857 4.960458e-05
-0.3922857 5.082444e-05
-0.3912857 5.2056059999999995e-05
-0.3902857 5.3299385000000006e-05
-0.3892857 5.4554556e-05
-0.3882857 5.5821897e-05
-0.3872857 5.7101897e-05
-0.3862857 5.8395165e-05
-0.3852857 5.9702359e-05
-0.3842857 6.1024144e-05
-0.3832857 6.2361124e-05
-0.3822857 6.371378699999999e-05
-0.3812857 6.5082452e-05
-0.3802857 6.6467248e-05
-0.3792857 6.7868103e-05
-0.3782857 6.9284744e-05
-0.3772857 7.0716743e-05
-0.3762857 7.216356200000001e-05
-0.3752857 7.3624619e-05
-0.3742857 7.509935900000001e-05
-0.3732857 7.6587321e-05
-0.3722857 7.8088237e-05
-0.3712857 7.9602091e-05
-0.3702857 8.112915599999999e-05
-0.3692857 8.2670033e-05
-0.3682857 8.4225638e-05
-0.3672857 8.579718299999999e-05
-0.3662857 8.7386104e-05
-0.3652857 8.899399399999999e-05
-0.3642857 9.0622495e-05
-0.3632857 9.22732e-05
-0.3622857 9.3947546e-05
-0.3612857 9.564671499999999e-05
-0.3602857 9.7371526e-05
-0.3592857 9.912239399999999e-05
-0.3582857 0.00010089924999999999
-0.3572857 0.00010270155999999999
-0.3562857 0.00010452833
-0.3552857 0.00010637814
-0.3542857 0.00010824926
-0.3532857 0.00011013981
-0.3522857 0.00011204781000000001
-0.3512857 0.00011397141999999999
-0.3502857 0.00011590897999999999
-0.3492857 0.00011785921999999999
-0.3482857 0.00011982133
-0.3472857 0.00012179504000000001
-0.3462857 0.00012378067
-0.3452857 0.0001257792
-0.3442857 0.00012779213
-0.3432857 0.00012982157
-0.3422857 0.00013186996999999998
-0.3412857 0.00013394009
-0.3402857 0.00013603482
-0.3392857 0.00013815697
-0.3382857 0.0001403092
-0.3372857 0.00014249375
-0.3362857 0.0001447124
-0.3352857 0.00014696628
-0.3342857 0.00014925592
-0.3332857 0.00015158116
-0.3322857 0.00015394116
-0.3312857 0.00015633453
-0.3302857 0.00015875939
-0.3292857 0.00016121354000000001
-0.3282857 0.00016369455
-0.3272857 0.00016620003
-0.3262857 0.00016872774
-0.3252857 0.00017127579000000002
-0.3242857 0.00017384281999999998
-0.3232857 0.00017642803
-0.3222857 0.00017903135
-0.3212857 0.00018165340999999998
-0.3202857 0.00018429557
-0.3192857 0.00018695985
-0.3182857 0.00018964881000000001
-0.3172857 0.0001923655
-0.3162857 0.00019511317
-0.3152857 0.00019789525000000002
-0.3142857 0.00020071506999999998
-0.3132857 0.00020357571999999997
-0.3122857 0.00020647992
-0.3112857 0.00020942985
-0.3102857 0.00021242699
-0.3092857 0.00021547219000000003
-0.3082857 0.00021856556
-0.3072857 0.00022170658999999998
-0.3062857 0.00022489414
-0.3052857 0.00022812653
-0.3042857 0.00023140176
-0.3032857 0.00023471757
-0.3022857 0.0002380717
-0.3012857 0.00024146199999999999
-0.3002857 0.00024488656
-0.2992857 0.00024834396
-0.2982857 0.00025183331
-0.2972857 0.00025535433
-0.2962857 0.00025890742999999997
-0.2952857 0.0002624937
-0.2942857 0.0002661149
-0.2932857 0.00026977332000000003
-0.2922857 0.00027347172999999997
-0.2912857 0.00027721326
-0.2902857 0.00028100121
-0.2892857 0.00028483894
-0.2882857 0.00028872962
-0.2872857 0.00029267615
-0.2862857 0.00029668095
-0.2852857 0.00030074584
-0.2842857 0.00030487201000000005
-0.2832857 0.00030905987000000003
-0.2822857 0.00031330915
-0.2812857 0.00031761881
-0.2802857 0.0003219872
-0.2792857 0.0003264121
-0.2782857 0.00033089086
-0.2772857 0.00033542053
-0.2762857 0.00033999808999999996
-0.2752857 0.00034462059
-0.2742857 0.00034928539000000003
-0.2732857 0.0003539903
-0.2722857 0.00035873372
-0.2712857 0.00036351482000000003
-0.2702857 0.00036833355
-0.2692857 0.00037319073
-0.2682857 0.00037808802
-0.2672857 0.00038302796
-0.2662857 0.00038801381
-0.2652857 0.00039304950000000003
-0.2642857 0.00039813945
-0.2632857 0.00040328828000000004
-0.2622857 0.00040850068
-0.2612857 0.00041378121
-0.2602857 0.00041913399000000003
-0.2592857 0.00042456268
-0.2582857 0.00043007012
-0.2572857 0.00043565842
-0.2562857 0.00044132875999999994
-0.2552857 0.00044708131
-0.2542857 0.0004529154
-0.2532857 0.00045882939
-0.2522857 0.00046482101
-0.2512857 0.00047088737999999997
-0.2502857 0.00047702529
-0.2492857 0.0004832315
-0.2482857 0.00048950283
-0.2472857 0.0004958365900000001
-0.2462857 0.00050223071
-0.2452857 0.00050868384
-0.2442857 0.00051519564
-0.2432857 0.0005217668299999999
-0.2422857 0.00052839914
-0.2412857 0.0005350953399999999
-0.2402857 0.00054185921
-0.2392857 0.0005486954699999999
-0.2382857 0.00055560949
-0.2372857 0.0005626071
-0.2362857 0.0005696943400000001
-0.2352857 0.00057687721
-0.2342857 0.00058416126
-0.2332857 0.0005915515400000001
-0.2322857 0.0005990523699999999
-0.2312857 0.00060666721
-0.2302857 0.00061439864
-0.2292857 0.00062224831
-0.2282857 0.00063021689
-0.2272857 0.00063830421
-0.2262857 0.00064650935
-0.2252857 0.00065483077
-0.2242857 0.00066326652
-0.2232857 0.00067181459
-0.2222857 0.00068047298
-0.2212857 0.0006892401
-0.2202857 0.0006981149
-0.2192857 0.00070709693
-0.2182857 0.00071618651
-0.2172857 0.0007253846
-0.2162857 0.00073469296
-0.2152857 0.00074411396
-0.2142857 0.0007536506
-0.2132857 0.00076330643
-0.2122857 0.0007730854999999999
-0.2112857 0.0007829919900000001
-0.2102857 0.00079303018
-0.2092857 0.00080320424
-0.2082857 0.0008135181800000001
-0.2072857 0.00082397555
-0.2062857 0.0008345795300000001
-0.2052857 0.00084533285
-0.2042857 0.0008562378800000001
-0.2032857 0.0008672966
-0.2022857 0.0008785107600000001
-0.2012857 0.00088988172
-0.2002857 0.00090141066
-0.1992857 0.0009130983900000001
-0.1982857 0.00092494574
-0.1972857 0.00093695344
-0.1962857 0.0009491222999999999
-0.1952857 0.00096145286
-0.1942857 0.0009739457700000001
-0.1932857 0.0009866016600000001
-0.1922857 0.0009994211699999999
-0.1912857 0.0010124048
-0.1902857 0.0010255528
-0.1892857 0.0010388654
-0.1882857 0.0010523428
-0.1872857 0.0010659846999999999
-0.1862857 0.0010797912
-0.1852857 0.001093762
-0.1842857 0.001107897
-0.1832857 0.0011221962
-0.1822857 0.0011366601
-0.1812857 0.0011512894
-0.1802857 0.0011660853
-0.1792857 0.0011810497
-0.1782857 0.0011961848
-0.1772857 0.0012114933
-0.1762857 0.0012269787
-0.1752857 0.0012426448
-0.1742857 0.0012584956
-0.1732857 0.0012745355
-0.1722857 0.0012907692999999999
-0.1712857 0.0013072015
-0.1702857 0.0013238363
-0.1692857 0.0013406772999999999
-0.1682857 0.0013577274000000001
-0.1672857 0.0013749889999999999
-0.1662857 0.0013924633000000001
-0.1652857 0.0014101508
-0.1642857 0.0014280514
-0.1632857 0.001446164
-0.1622857 0.001464487
-0.1612857 0.0014830184
-0.1602857 0.0015017558
-0.1592857 0.0015206968
-0.1582857 0.0015398389
-0.1572857 0.0015591804
-0.1562857 0.0015787201999999999
-0.1552857 0.0015984578999999998
-0.1542857 0.0016183943
-0.1532857 0.0016385316000000001
-0.1522857 0.0016588727
-0.1512857 0.0016794216
-0.1502857 0.0017001834
-0.1492857 0.0017211633999999999
-0.1482857 0.0017423677000000001
-0.1472857 0.0017638025
-0.1462857 0.0017854741999999999
-0.1452857 0.001807389
-0.1442857 0.0018295526
-0.1432857 0.0018519706
-0.1422857 0.001874647
-0.1412857 0.0018975849999999998
-0.1402857 0.0019207868
-0.1392857 0.0019442532
-0.1382857 0.0019679839000000003
-0.1372857 0.0019919784000000003
-0.1362857 0.002016235
-0.1352857 0.0020407519
-0.1342857 0.0020655272
-0.1332857 0.0020905591
-0.1322857 0.0021158456
-0.1312857 0.0021413853
-0.1302857 0.0021671770999999998
-0.1292857 0.0021932214
-0.1282857 0.0022195191999999997
-0.1272857 0.0022460732
-0.1262857 0.0022728869
-0.1252857 0.0022999653000000003
-0.1242857 0.0023273142
-0.1232857 0.0023549403
-0.1222857 0.0023828507
-0.1212857 0.0024110532
-0.1202857 0.0024395555
-0.1192857 0.0024683653
-0.1182857 0.0024974903
-0.1172857 0.0025269379000000002
-0.1162857 0.0025567146
-0.1152857 0.0025868261
-0.1142857 0.0026172767
-0.1132857 0.0026480699999999998
-0.1122857 0.0026792084
-0.1112857 0.0027106928
-0.1102857 0.0027425234
-0.1092857 0.0027747003
-0.1082857 0.0028072227
-0.1072857 0.00284009
-0.1062857 0.0028733017000000002
-0.1052857 0.0029068573
-0.1042857 0.0029407571
-0.1032857 0.0029750024999999998
-0.1022857 0.003009596
-0.1012857 0.0030445417000000002
-0.1002857 0.0030798456
-9.9285714E-02 0.0031155151999999998
-9.8285712E-02 0.0031515599
-9.7285718E-02 0.0031879898999999995
-9.6285716E-02 0.0032248171999999997
-9.5285714E-02 0.0032620533999999997
-9.4285712E-02 0.0032997119
-9.3285717E-02 0.0033378066
-9.2285715E-02 0.0033763507
-9.1285713E-02 0.0034153567000000003
-9.0285711E-02 0.0034548368
-8.9285716E-02 0.0034948006999999995
-8.8285714E-02 0.0035352575999999998
-8.7285712E-02 0.0035762143
-8.6285718E-02 0.0036176756
-8.5285716E-02 0.0036596448
-8.4285714E-02 0.0037021236
-8.3285712E-02 0.0037451126000000003
-8.2285717E-02 0.0037886104
-8.1285715E-02 0.0038326154
-8.0285713E-02 0.0038771250000000004
-7.9285711E-02 0.0039221362
-7.8285716E-02 0.0039676463
-7.7285714E-02 0.0040136532
-7.6285712E-02 0.0040601568
-7.5285718E-02 0.0041071584
-7.4285716E-02 0.0041546598
-7.3285714E-02 0.0042026655
-7.2285712E-02 0.0042511798
-7.1285717E-02 0.0043002095
-7.0285715E-02 0.0043497621
-6.9285713E-02 0.0043998454000000005
-6.8285711E-02 0.0044504694
-6.7285717E-02 0.004501643
-6.6285715E-02 0.0045533765
-6.5285712E-02 0.0046056804
-6.4285718E-02 0.0046585643
-6.3285716E-02 0.0047120363999999994
-6.2285714E-02 0.004766104
-6.1285716E-02 0.0048207738
-6.0285714E-02 0.0048760514
-5.9285715E-02 0.0049319413
-5.8285713E-02 0.0049884475
-5.7285715E-02 0.0050455736
-5.6285713E-02 0.0051033232
-5.5285715E-02 0.0051616993
-5.4285713E-02 0.0052207044
-5.3285714E-02 0.0052803414
-5.2285716E-02 0.0053406126
-5.1285714E-02 0.00540152
-5.0285716E-02 0.0054630655
-4.9285714E-02 0.0055252523
-4.8285715E-02 0.005588084199999999
-4.7285713E-02 0.0056515644
-4.6285715E-02 0.0057156965
-4.5285713E-02 0.0057804846
-4.4285715E-02 0.0058459311
-4.3285713E-02 0.005912038299999999
-4.2285714E-02 0.0059788072
-4.1285716E-02 0.0060462397
-4.0285714E-02 0.0061143372
-3.9285716E-02 0.0061831022
-3.8285714E-02 0.006252538199999999
-3.7285715E-02 0.0063226486
-3.6285713E-02 0.0063934363
-3.5285715E-02 0.006464905900000001
-3.4285713E-02 0.006537062299999999
-3.3285715E-02 0.0066099106
-3.2285713E-02 0.0066834582
-3.1285714E-02 0.006757713
-3.0285714E-02 0.0068326859000000005
-2.9285714E-02 0.0069083893
-2.8285714E-02 0.0069848356
-2.7285714E-02 0.0070620372
-2.6285714E-02 0.0071400071
-2.5285713E-02 0.0072187555
-2.4285715E-02 0.0072982926
-2.3285715E-02 0.0073786278999999995
-2.2285715E-02 0.007459771600000001
-2.1285715E-02 0.0075417322999999994
-2.0285714E-02 0.0076245182
-1.9285714E-02 0.0077081357
-1.8285714E-02 0.0077925877
-1.7285714E-02 0.007877877200000001
-1.6285714E-02 0.0079640049
-1.5285715E-02 0.0080509715
-1.4285714E-02 0.0081387792
-1.3285714E-02 0.008227429500000001
-1.2285714E-02 0.0083169281
-1.1285714E-02 0.0084072803
-1.0285715E-02 0.0084984938
-9.2857145E-03 0.0085905784
-8.2857143E-03 0.008683543299999999
-7.2857141E-03 0.0087774002
-6.2857145E-03 0.0088721623
-5.2857143E-03 0.008967844800000001
-4.2857141E-03 0.0090644644
-3.2857142E-03 0.0091620394
-2.2857143E-03 0.0092605878
-1.2857143E-03 0.0093601273
-2.8571428E-04 0.009460673000000001
7.1428571E-04 0.0095622381
1.7142857E-03 0.009664833500000001
2.7142856E-03 0.009768467099999999
3.7142858E-03 0.0098731449
4.7142855E-03 0.009978870400000001
5.7142857E-03 0.010085645
6.7142858E-03 0.01019347
7.7142855E-03 0.010302345
8.7142857E-03 0.010412264
9.7142858E-03 0.010523223
1.0714286E-02 0.010635217
1.1714286E-02 0.01074824
1.2714285E-02 0.010862288
1.3714286E-02 0.010977361
1.4714286E-02 0.01109346
1.5714286E-02 0.011210589
1.6714286E-02 0.011328755
1.7714286E-02 0.011447968000000001
1.8714286E-02 0.011568236
1.9714287E-02 0.011689571999999999
2.0714285E-02 0.011811987000000001
2.1714285E-02 0.0119355
2.2714285E-02 0.012060125
2.3714285E-02 0.012185882
2.4714286E-02 0.01231279
2.5714286E-02 0.012440867000000001
2.6714286E-02 0.012570130999999998
2.7714286E-02 0.012700594
2.8714286E-02 0.012832273
2.9714286E-02 0.01296518
3.0714286E-02 0.013099328
3.1714287E-02 0.013234728
3.2714285E-02 0.013371391000000002
3.3714287E-02 0.013509329
3.4714285E-02 0.013648552999999999
3.5714287E-02 0.013789069999999999
3.6714286E-02 0.013930893000000001
3.7714284E-02 0.014074028999999998
3.8714286E-02 0.014218489
3.9714284E-02 0.014364284000000001
4.0714286E-02 0.014511427
4.1714285E-02 0.014659933
4.2714287E-02 0.014809812
4.3714285E-02 0.014961076
4.4714287E-02 0.015113738
4.5714285E-02 0.015267811
4.6714287E-02 0.015423307
4.7714286E-02 0.015580234
4.8714284E-02 0.015738599000000002
4.9714286E-02 0.015898413
5.0714284E-02 0.016059681
5.1714286E-02 0.016222411
5.2714285E-02 0.016386603
5.3714287E-02 0.016552261000000002
5.4714285E-02 0.016719384
5.5714287E-02 0.016887975
5.6714285E-02 0.017058036999999998
5.7714287E-02 0.017229573999999998
5.8714285E-02 0.017402587
5.9714288E-02 0.017577082
6.0714286E-02 0.01775306
6.1714284E-02 0.017930528
6.2714286E-02 0.018109493
6.3714288E-02 0.018289963
6.4714283E-02 0.018471948
6.5714285E-02 0.018655459
6.6714287E-02 0.018840509
6.7714289E-02 0.019027112
6.8714283E-02 0.019215285000000002
6.9714285E-02 0.01940504
7.0714287E-02 0.019596395
7.1714282E-02 0.019789362
7.2714284E-02 0.019983956
7.3714286E-02 0.020180194
7.4714288E-02 0.020378093
7.5714283E-02 0.020577670000000003
7.6714285E-02 0.020778939
7.7714287E-02 0.020981918
7.8714289E-02 0.021186621
7.9714283E-02 0.021393062
8.0714285E-02 0.021601252999999997
8.1714287E-02 0.021811211
8.2714289E-02 0.02202295
8.3714284E-02 0.022236486
8.4714286E-02 0.022451839
8.5714288E-02 0.022669023
8.6714283E-02 0.022888057
8.7714285E-02 0.023108955
8.8714287E-02 0.02333173
8.9714289E-02 0.023556399
9.0714283E-02 0.023782971
9.1714285E-02 0.024011459000000002
9.2714287E-02 0.024241874
9.3714289E-02 0.024474228999999997
9.4714284E-02 0.024708534999999997
9.5714286E-02 0.024944797
9.6714288E-02 0.025183021
9.7714283E-02 0.025423212
9.8714285E-02 0.025665367
9.9714287E-02 0.025909487000000002
0.1007143 0.026155572000000002
0.1017143 0.026403624
0.1027143 0.026653643
0.1037143 0.026905632999999998
0.1047143 0.027159599000000003
0.1057143 0.027415540999999998
0.1067143 0.027673462000000003
0.1077143 0.027933368
0.1087143 0.028195267
0.1097143 0.028459171999999998
0.1107143 0.028725094
0.1117143 0.028993052999999998
0.1127143 0.029263071999999998
0.1137143 0.02953517
0.1147143 0.029809371
0.1157143 0.030085695
0.1167143 0.030364163
0.1177143 0.030644806
0.1187143 0.030927648000000002
0.1197143 0.03121272
0.1207143 0.031500051
0.1217143 0.03178966
0.1227143 0.032081574
0.1237143 0.032375813999999996
0.1247143 0.032672397
0.1257143 0.03297134
0.1267143 0.033272659999999996
0.1277143 0.03357637
0.1287143 0.033882484
0.1297143 0.034191014
0.1307143 0.034501968
0.1317143 0.034815364
0.1327143 0.035131208
0.1337143 0.035449513
0.1347143 0.035770287
0.1357143 0.036093536999999995
0.1367143 0.036419279
0.1377143 0.036747524
0.1387143 0.037078289
0.1397143 0.037411589
0.1407143 0.037747444000000005
0.1417143 0.038085869
0.1427143 0.038426879
0.1437143 0.038770484
0.1447143 0.039116698
0.1457143 0.03946553
0.1467143 0.039816997
0.1477143 0.040171108999999997
0.1487143 0.040527877999999996
0.1497143 0.040887314
0.1507143 0.041249418
0.1517143 0.041614196
0.1527143 0.041981647000000004
0.1537143 0.042351769
0.1547143 0.042724569
0.1557143 0.043100049
0.1567143 0.043478215
0.1577143 0.043859083
0.1587143 0.044242662
0.1597143 0.044628969
0.1607143 0.045018013999999995
0.1617143 0.045409809999999995
0.1627143 0.045804374
0.1637143 0.046201734
0.1647143 0.046601911999999995
0.1657143 0.047004942
0.1667143 0.047410859
0.1677143 0.047819701
0.1687143 0.048231496
0.1697143 0.048646276
0.1707143 0.04906405800000001
0.1717143 0.049484865
0.1727143 0.04990872699999999
0.1737143 0.050335663
0.1747143 0.050765695
0.1757143 0.051198852999999996
0.1767143 0.051635155
0.1777143 0.052074611
0.1787143 0.052517221999999995
0.1797143 0.052962994000000006
0.1807143 0.053411926000000005
0.1817143 0.053864012999999995
0.1827143 0.054319261
0.1837143 0.05477768100000001
0.1847143 0.055239274000000005
0.1857143 0.055704045
0.1867143 0.056171999
0.1877143 0.056643138
0.1887143 0.057117460999999994
0.1897143 0.057594955
0.1907143 0.05807562300000001
0.1917143 0.05855946199999999
0.1927143 0.059046486
0.1937143 0.059536704999999995
0.1947143 0.060030131
0.1957143 0.060526776000000004
0.1967143 0.061026652
0.1977143 0.061529758
0.1987143 0.062036084000000005
0.1997143 0.062545633
0.2007143 0.063058414
0.2017143 0.063574442
0.2027143 0.06409372999999999
0.2037143 0.064616313
0.2047143 0.065142207
0.2057143 0.065671431
0.2067143 0.066203997
0.2077143 0.066739909
0.2087143 0.06727917900000001
0.2097143 0.067821832
0.2107143 0.06836789
0.2117143 0.06891739300000001
0.2127143 0.069470366
0.2137143 0.07002683700000001
0.2147143 0.070586835
0.2157143 0.07115036699999999
0.2167143 0.071717449
0.2177143 0.072288088
0.2187143 0.072862301
0.2197143 0.073440105
0.2207143 0.07402153
0.2217143 0.074606598
0.2227143 0.075195334
0.2237143 0.07578774199999999
0.2247143 0.07638383
0.2257143 0.076983601
0.2267143 0.077587058
0.2277143 0.078194204
0.2287143 0.07880504699999999
0.2297143 0.07941959800000001
0.2307143 0.080037868
0.2317143 0.08065987499999999
0.2327143 0.081285631
0.2337143 0.081915123
0.2347143 0.082548347
0.2357143 0.083185278
0.2367143 0.08382590000000001
0.2377143 0.084470212
0.2387143 0.08511822100000001
0.2397143 0.08576993100000001
0.2407143 0.08642535
0.2417143 0.087084476
0.2427143 0.087747292
0.2437143 0.088413781
0.2447143 0.08908392
0.2457143 0.089757703
0.2467143 0.090435136
0.2477143 0.091116229
0.2487143 0.091801013
0.2497143 0.092489505
0.2507143 0.093181728
0.2517143 0.093877694
0.2527143 0.094577408
0.2537143 0.095280883
0.2547143 0.095988141
0.2557143 0.096699211
0.2567143 0.097414135
0.2577143 0.098132959
0.2587143 0.09885571200000001
0.2597143 0.09958243500000001
0.2607143 0.10031314
0.2617143 0.10104783999999999
0.2627143 0.10178654000000001
0.2637143 0.10252924000000001
0.2647143 0.10327597000000001
0.2657143 0.10402673
0.2667143 0.10478153
0.2677143 0.1055404
0.2687143 0.10630331999999999
0.2697143 0.10707030999999999
0.2707143 0.10784135
0.2717143 0.10861639999999999
0.2727143 0.10939545
0.2737143 0.11017850000000001
0.2747143 0.11096553999999999
0.2757143 0.11175656
0.2767143 0.11255156999999999
0.2777143 0.11335057999999999
0.2787143 0.11415360000000001
0.2797143 0.11496061999999999
0.2807143 0.11577161000000001
0.2817143 0.11658656999999999
0.2827143 0.11740547
0.2837143 0.11822833
0.2847143 0.11905513999999999
0.2857143 0.11988595
0.2867143 0.12072076000000001
0.2877143 0.12155956000000001
0.2887143 0.12240235000000001
0.2897143 0.1232491
0.2907143 0.12409979
0.2917143 0.12495442000000001
0.2927143 0.12581297
0.2937143 0.12667546
0.2947143 0.12754189
0.2957143 0.12841228
0.2967143 0.12928662
0.2977143 0.13016487999999998
0.2987143 0.13104704
0.2997143 0.13193307999999998
0.3007143 0.13282298
0.3017143 0.13371675
0.3027143 0.13461439
0.3037143 0.13551594
0.3047143 0.13642142
0.3057143 0.13733086
0.3067143 0.13824424
0.3077143 0.13916156999999998
0.3087143 0.14008282
0.3097143 0.14100802
0.3107143 0.14193718
0.3117143 0.14287031
0.3127143 0.14380745
0.3137143 0.1447486
0.3147143 0.14569378
0.3157143 0.14664297
0.3167143 0.14759616
0.3177143 0.14855332999999998
0.3187143 0.14951444
0.3197143 0.1504795
0.3207143 0.1514485
0.3217143 0.15242142
0.3227143 0.15339825999999998
0.3237143 0.15437901
0.3247143 0.15536364
0.3257143 0.1563521
0.3267143 0.15734433
0.3277143 0.15834029
0.3287143 0.15933991
0.3297143 0.16034318
0.3307143 0.16135004
0.3317143 0.1623605
0.3327143 0.16337456
0.3337143 0.16439217
0.3347143 0.16541329000000002
0.3357143 0.16643784
0.3367143 0.1674658
0.3377143 0.16849714000000002
0.3387143 0.16953183
0.3397143 0.17056986000000002
0.3407143 0.17161124
0.3417143 0.17265598
0.3427143 0.17370408999999998
0.3437143 0.17475556
0.3447143 0.17581035
0.3457143 0.17686844999999998
0.3467143 0.17792983
0.3477143 0.17899449
0.3487143 0.18006243
0.3497143 0.18113366
0.3507143 0.18220821999999998
0.3517143 0.18328611
0.3527143 0.18436732
0.3537143 0.18545184
0.3547143 0.18653964
0.3557143 0.18763067
0.3567143 0.18872492
0.3577143 0.18982234
0.3587143 0.19092293
0.3597143 0.1920267
0.3607143 0.19313365
0.3617143 0.19424375
0.3627143 0.19535694999999997
0.3637143 0.19647318000000003
0.3647143 0.1975924
0.3657143 0.19871453000000003
0.3667143 0.19983952000000002
0.3677143 0.20096736999999998
0.3687143 0.20209808999999998
0.3697143 0.20323164999999999
0.3707143 0.20436805000000002
0.3717143 0.20550722
0.3727143 0.20664907000000002
0.3737143 0.20779353
0.3747143 0.20894054
0.3757143 0.2100901
0.3767143 0.21124214
0.3777143 0.2123967
0.3787143 0.21355373
0.3797143 0.21471323
0.3807143 0.21587512
0.3817143 0.21703935
0.3827143 0.21820583
0.3837143 0.2193745
0.3847143 0.22054529
0.3857143 0.22171817000000002
0.3867143 0.22289315
0.3877143 0.22407019999999997
0.3887143 0.22524933
0.3897143 0.22643048
0.3907143 0.22761361
0.3917143 0.22879865
0.3927143 0.2299855
0.3937143 0.2311741
0.3947143 0.23236440000000003
0.3957143 0.2335564
0.3967143 0.23475010000000002
0.3977143 0.23594555
0.3987143 0.23714267
0.3997143 0.23834142
0.4007143 0.23954171
0.4017143 0.24074344
0.4027143 0.24194655
0.4037143 0.243151
0.4047143 0.24435676
0.4057143 0.2455638
0.4067143 0.24677215000000002
0.4077143 0.24798175000000003
0.4087143 0.24919256
0.4097143 0.25040447000000005
0.4107143 0.25161733000000003
0.4117143 0.25283108
0.4127143 0.25404559
0.4137143 0.25526085
0.4147143 0.25647683
0.4157143 0.25769349
0.4167143 0.25891077
0.4177143 0.26012864
0.4187143 0.26134697
0.4197143 0.26256563
0.4207143 0.26378450000000003
0.4217143 0.26500348
0.4227143 0.26622252
0.4237143 0.26744155000000003
0.4247143 0.26866056
0.4257143 0.26987947
0.4267143 0.27109827000000003
0.4277143 0.27231686
0.4287143 0.27353512
0.4297143 0.27475294
0.4307143 0.2759702
0.4317143 0.27718688
0.4327143 0.27840293
0.4337143 0.27961836
0.4347143 0.28083315
0.4357143 0.28204726999999996
0.4367143 0.28326067
0.4377143 0.2844732
0.4387143 0.28568477999999997
0.4397143 0.28689529
0.4407143 0.28810466
0.4417143 0.28931282
0.4427143 0.29051976999999995
0.4437143 0.29172548
0.4447143 0.29292994
0.4457143 0.29413304
0.4467143 0.29533466
0.4477143 0.29653469
0.4487143 0.29773299999999997
0.4497143 0.29892948999999996
0.4507143 0.3001241
0.4517143 0.30131682000000004
0.4527143 0.30250761
0.4537143 0.30369638
0.4547143 0.30488304
0.4557143 0.30606748
0.4567143 0.30724949
0.4577143 0.30842891
0.4587143 0.30960564
0.4597143 0.31077957
0.4607143 0.31195066
0.4617143 0.31311887
0.4627143 0.31428406999999997
0.4637143 0.31544617
0.4647143 0.31660502
0.4657143 0.31776044
0.4667143 0.3189123
0.4677143 0.32006046
0.4687143 0.32120484
0.4697143 0.32234539
0.4707143 0.32348207
0.4717143 0.32461477
0.4727143 0.32574339
0.4737143 0.3268678
0.4747143 0.32798783
0.4757143 0.32910332000000003
0.4767143 0.33021413
0.4777143 0.33132016999999997
0.4787143 0.33242139000000004
0.4797143 0.33351774
0.4807143 0.33460916
0.4817143 0.33569559
0.4827143 0.33677688
0.4837143 0.33785291
0.4847143 0.33892354
0.4857143 0.3399886
0.4867143 0.341048
0.4877143 0.34210165
0.4887143 0.34314953
0.4897143 0.34419156
0.4907143 0.34522768
0.4917143 0.34625775
0.4927143 0.34728164
0.4937143 0.34829916
0.4947143 0.34931018
0.4957143 0.35031459
0.4967143 0.35131227
0.4977143 0.35230315
0.4987143 0.35328714
0.4997143 0.35426419
0.5007143 0.35523415999999997
0.5017143 0.35619689
0.5027143 0.35715215
0.5037143 0.35809975
0.5047143 0.35903947
0.5057143 0.35997122000000004
0.5067143 0.36089486
0.5077143 0.36181028
0.5087143 0.36271741
0.5097143 0.36361613
0.5107143 0.36450629
0.5117143 0.36538767
0.5127143 0.36626004
0.5137143 0.36712317
0.5147143 0.36797691
0.5157143 0.3688212
0.5167143 0.36965591999999997
0.5177143 0.37048103
0.5187143 0.37129635
0.5197143 0.37210174
0.5207143 0.37289697
0.5217143 0.3736818
0.5227143 0.37445601
0.5237143 0.37521946
0.5247143 0.37597206
0.5257143 0.37671379
0.5267143 0.37744459999999996
0.5277143 0.37816437
0.5287143 0.37887292
0.5297143 0.37957008000000003
0.5307143 0.38025565
0.5317143 0.38092942
0.5327143 0.38159126
0.5337143 0.38224109
0.5347143 0.38287884
0.5357143 0.38350439000000003
0.5367143 0.38411764000000004
0.5377143 0.38471841
0.5387143 0.3853065
0.5397143 0.38588161000000004
0.5407143 0.38644359
0.5417143 0.38699226
0.5427143 0.38752754
0.5437143 0.38804931
0.5447143 0.38855749
0.5457143 0.38905193
0.5467143 0.38953244
0.5477143 0.38999883
0.5487143 0.3904508
0.5497143 0.39088815
0.5507143 0.39131069
0.5517143 0.39171822999999995
0.5527143 0.39211069
0.5537143 0.39248792
0.5547143 0.39284979000000003
0.5557143 0.39319606
0.5567143 0.39352654000000004
0.5577143 0.39384095
0.5587143 0.39413907000000004
0.5597143 0.39442074
0.5607143 0.39468585
0.5617143 0.39493423000000005
0.5627143 0.3951658
0.5637143 0.39538038
0.5647143 0.39557773
0.5657143 0.39575766
0.5667143 0.39591988999999994
0.5677143 0.39606425
0.5687143 0.39619054
0.5697143 0.39629871
0.5707143 0.39638858
0.5717143 0.39646001999999997
0.5727143 0.39651286999999996
0.5737143 0.39654691
0.5747143 0.3965619
0.5757143 0.39655771
0.5767143 0.39653405999999997
0.5777143 0.39649083999999996
0.5787143 0.39642793
0.5797143 0.39634518
0.5807143 0.39624246
0.5817143 0.39611947999999997
0.5827143 0.39597601
0.5837143 0.39581181
0.5847143 0.39562675999999997
0.5857143 0.39542060999999995
0.5867143 0.39519318
0.5877143 0.39494438
0.5887143 0.39467397000000004
0.5897143 0.39438186000000003
0.5907143 0.39406781999999996
0.5917143 0.39373157000000003
0.5927143 0.39337291
0.5937143 0.39299158
0.5947143 0.39258744
0.5957143 0.39216028999999997
0.5967143 0.39171004
0.5977143 0.39123651
0.5987143 0.39073946
0.5997143 0.39021866
0.6007143 0.38967378999999996
0.6017143 0.38910457
0.6027143 0.38851075999999996
0.6037143 0.38789217
0.6047143 0.38724868
0.6057143 0.38658013
0.6067143 0.38588638
0.6077143 0.38516729
0.6087143 0.38442255
0.6097143 0.38365198
0.6107143 0.38285526000000003
0.6117143 0.38203215
0.6127143 0.38118248
0.6137143 0.38030609
0.6147143 0.3794028
0.6157143 0.37847252000000003
0.6167143 0.37751504999999996
0.6177143 0.37653018
0.6187143 0.37551764
0.6197143 0.37447719
0.6207143 0.37340859000000004
0.6217143 0.37231168000000003
0.6227143 0.37118632
0.6237143 0.37003241000000003
0.6247143 0.36884984
0.6257143 0.36763849
0.6267143 0.36639811
0.6277143 0.36512846
0.6287143 0.36382922
0.6297143 0.36250013000000003
0.6307143 0.36114096
0.6317143 0.35975154
0.6327143 0.35833176
0.6337143 0.35688151
0.6347143 0.35540061
0.6357143 0.35388879
0.6367143 0.35234578
0.6377143 0.35077129
0.6387143 0.34916499
0.6397143 0.34752667000000004
0.6407143 0.34585615999999997
0.6417143 0.34415326
0.6427143 0.34241786
0.6437143 0.34064974
0.6447143 0.33884868
0.6457143 0.33701432
0.6467143 0.33514637
0.6477143 0.33324454
0.6487143 0.33130858
0.6497143 0.32933832
0.6507143 0.3273336
0.6517143 0.32529433
0.6527143 0.32322034
0.6537143 0.32111143
0.6547143 0.31896736
0.6557143 0.31678784
0.6567143 0.31457261999999997
0.6577143 0.31232149
0.6587143 0.31003432999999997
0.6597143 0.30771098
0.6607143 0.30535131
0.6617143 0.30295516
0.6627143 0.30052236000000004
0.6637143 0.29805263
0.6647143 0.29554572
0.6657143 0.29300139
0.6667143 0.29041944
0.6677143 0.2877997
0.6687143 0.28514203
0.6697143 0.28244630000000004
0.6707143 0.27971237
0.6717143 0.27694006000000004
0.6727143 0.27412914
0.6737143 0.27127936
0.6747143 0.26839047000000005
0.6757143 0.26546222999999997
0.6767143 0.26249446
0.6777143 0.259487
0.6787143 0.25643974
0.6797143 0.25335255
0.6807143 0.25022523
0.6817143 0.24705756999999998
0.6827143 0.24384933
0.6837143 0.24060023
0.6847143 0.23730997999999998
0.6857143 0.23397838
0.6867143 0.23060525
0.6877143 0.22719044
0.6887143 0.22373379000000002
0.6897143 0.22023511
0.6907143 0.21669422
0.6917143 0.21311084000000002
0.6927143 0.20948469
0.6937143 0.20581550999999998
0.6947143 0.20210312
0.6957143 0.19834733
0.6967143 0.19454804
0.6977143 0.19070508
0.6987143 0.18681833
0.6997143 0.18288757
0.7007143 0.17891261
0.7017143 0.17489315
0.7027143 0.17082896
0.7037143 0.16671983
0.7047143 0.16256556
0.7057143 0.15836606
0.7067143 0.15412128
0.7077143 0.14983106000000002
0.7087143 0.14549525
0.7097143 0.14111366
0.7107143 0.13668608
0.7117143 0.13221231
0.7127143 0.12769217
0.7137143 0.12312556000000001
0.7147143 0.11851239000000001
0.7157143 0.1138526
0.7167143 0.10914608
0.7177143 0.10439268
0.7187143 0.099592179
0.7197143 0.094744342
0.7207143 0.089848944
0.7217143 0.084905792
0.7227143 0.07991477
0.7237143 0.074875786
0.7247143 0.069788774
0.7257143 0.064653641
0.7267143 0.059470255
0.7277143 0.05423843999999999
0.7287143 0.048957980000000005
0.7297143 0.043628647
0.7307143 0.038250227
0.7317143 0.032822575
0.7327143 0.027345592
0.7337143 0.021819236
0.7347143 0.016243431
0.7357143 0.010618045
0.7367143 0.0049428989
0.7377143 -0.0007822654
0.7387143 -0.006557683799999999
0.7397143 -0.012383568999999999
0.7407143 -0.018260094
0.7417143 -0.024187323
0.7427143 -0.030165291
0.7437143 -0.036194045
0.7447143 -0.042273651
0.7457143 -0.048404254
0.7467143 -0.05458605600000001
0.7477143 -0.060819264
0.7487143 -0.067104097
0.7497143 -0.073440716
0.7507143 -0.079829205
0.7517143 -0.086269551
0.7527143 -0.092761766
0.7537143 -0.099305832
0.7547143 -0.10590183
0.7557143 -0.11254987
0.7567143 -0.11925013
0.7577143 -0.12600278
0.7587143 -0.13280797
0.7597143 -0.13966575
0.7607143 -0.14657613
0.7617143 -0.15353907
0.7627143 -0.1605546
0.7637143 -0.16762273
0.7647143 -0.17474357
0.7657143 -0.18191723
0.7667143 -0.18914387000000002
0.7677143 -0.19642366
0.7687143 -0.20375664
0.7697143 -0.21114287
0.7707143 -0.21858228999999998
0.7717143 -0.22607495
0.7727143 -0.23362080000000002
0.7737143 -0.24121993
0.7747143 -0.24887241999999998
0.7757143 -0.25657841
0.7767143 -0.2643381
0.7777143 -0.27215159
0.7787143 -0.28001899
0.7797143 -0.28794031
0.7807143 -0.29591554999999997
0.7817143 -0.30394474
0.7827143 -0.31202789000000003
0.7837143 -0.32016509000000004
0.7847143 -0.32835644999999997
0.7857143 -0.33660205
0.7867143 -0.344902
0.7877143 -0.35325636
0.7887143 -0.36166513
0.7897143 -0.37012829
0.7907143 -0.37864582
0.7917143 -0.38721771
0.7927143 -0.39584395
0.7937143 -0.40452448
0.7947143 -0.4132594
0.7957143 -0.42204879999999995
0.7967143 -0.43089269
0.7977143 -0.43979106
0.7987143 -0.44874390999999997
0.7997143 -0.45775124
0.8007143 -0.46681296
0.8017143 -0.47592903
0.8027143 -0.48509939
0.8037143 -0.49432395
0.8047143 -0.5036026699999999
0.8057143 -0.51293555
0.8067143 -0.52232263
0.8077143 -0.53176382
0.8087143 -0.54125916
0.8097143 -0.55080852
0.8107143 -0.56041186
0.8117143 -0.57006911
0.8127143 -0.5797802000000001
0.8137143 -0.58954502
0.8147143 -0.5993636299999999
0.8157143 -0.60923602
0.8167143 -0.61916229
0.8177143 -0.62914235
0.8187143 -0.63917604
0.8197143 -0.64926324
0.8207143 -0.6594038099999999
0.8217143 -0.66959765
0.8227143 -0.67984466
0.8237143 -0.6901448600000001
0.8247143 -0.70049819
0.8257143 -0.71090469
0.8267143 -0.7213642800000001
0.8277143 -0.73187682
0.8287143 -0.74244211
0.8297143 -0.75305998
0.8307143 -0.76373029
0.8317143 -0.77445288
0.8327143 -0.78522777
0.8337143 -0.79605496
0.8347143 -0.8069344799999999
0.8357143 -0.8178663399999999
0.8367143 -0.82885027
0.8377143 -0.8398861599999999
0.8387143 -0.85097374
0.8397143 -0.86211273
0.8407143 -0.8733031299999999
0.8417143 -0.8845449400000001
0.8427143 -0.89583807
0.8437143 -0.9071825099999999
0.8447143 -0.91857808
0.8457143 -0.93002468
0.8467143 -0.94152205
0.8477143 -0.9530697899999999
0.8487143 -0.96466774
0.8497143 -0.9763157
0.8507143 -0.9880134800000001
0.8517143 -0.999761
0.8527143 -1.0115582
0.8537143 -1.0234049
0.8547143 -1.0353008000000001
0.8557143 -1.0472458
0.8567143 -1.0592394
0.8577143 -1.0712812999999999
0.8587143 -1.0833713
0.8597143 -1.0955093
0.8607143 -1.1076952
0.8617143 -1.1199288
0.8627143 -1.13221
0.8637143 -1.1445383999999998
0.8647143 -1.156914
0.8657143 -1.1693361
0.8667143 -1.1818047999999999
0.8677143 -1.1943196
0.8687143 -1.2068804
0.8697143 -1.219487
0.8707143 -1.2321389999999999
0.8717143 -1.2448363
0.8727143 -1.2575785000000002
0.8737143 -1.2703651999999999
0.8747143 -1.2831964
0.8757143 -1.2960715
0.8767143 -1.3089906
0.8777143 -1.3219534
0.8787143 -1.3349596
0.8797143 -1.3480091
0.8807143 -1.3611013
0.8817143 -1.374236
0.8827143 -1.3874129000000002
0.8837143 -1.4006319
0.8847143 -1.4138925
0.8857143 -1.4271945
0.8867143 -1.4405375
0.8877143 -1.4539213
0.8887143 -1.4673456
0.8897143 -1.4808099
0.8907143 -1.4943140000000001
0.8917143 -1.5078574
0.8927143 -1.52144
0.8937143 -1.5350615
0.8947143 -1.5487213999999998
0.8957143 -1.5624194
0.8967143 -1.5761552
0.8977143 -1.5899284
0.8987143 -1.6037388
0.8997143 -1.6175859000000001
0.9007143 -1.6314693000000002
0.9017143 -1.6453888
0.9027143 -1.6593440000000002
0.9037143 -1.6733343
0.9047143 -1.6873593999999998
0.9057143 -1.7014189
0.9067143 -1.715512
0.9077143 -1.7296387
0.9087143 -1.7437985
0.9097143 -1.7579909
0.9107143 -1.7722154
0.9117143 -1.7864716999999999
0.9127143 -1.8007597
0.9137143 -1.8150785999999999
0.9147143 -1.8294284
0.9157143 -1.8438086
0.9167143 -1.8582188999999998
0.9177143 -1.8726587
0.9187143 -1.8871276
0.9197143 -1.9016248999999998
0.9207143 -1.9161504
0.9217143 -1.9307036
0.9227143 -1.945284
0.9237143 -1.9598912
0.9247143 -1.9745249
0.9257143 -1.9891845
0.9267143 -2.0038692
0.9277143 -2.0185787
0.9287143 -2.0333124000000002
0.9297143 -2.04807
0.9307143 -2.0628509999999998
0.9317143 -2.0776548999999997
0.9327143 -2.0924815999999997
0.9337143 -2.1073302
0.9347143 -2.1222005
0.9357143 -2.1370918
0.9367143 -2.1520035
0.9377143 -2.1669351999999997
0.9387143 -2.1818861
0.9397143 -2.1968557
0.9407143 -2.2118436000000004
0.9417143 -2.2268493
0.9427143 -2.2418723000000003
0.9437143 -2.2569118
0.9447143 -2.2719674
0.9457143 -2.2870384
0.9467143 -2.3021244
0.9477143 -2.3172246
0.9487143 -2.3323389
0.9497143 -2.3474665
0.9507143 -2.3626069999999997
0.9517143 -2.3777599
0.9527143 -2.3929244
0.9537143 -2.4080997
0.9547143 -2.4232853
0.9557143 -2.4384805999999997
0.9567143 -2.4536852000000002
0.9577143 -2.4688987
0.9587143 -2.4841203999999997
0.9597143 -2.4993498
0.9607143 -2.514586
0.9617143 -2.5298283
0.9627143 -2.5450759
0.9637143 -2.5603283
0.9647143 -2.5755854
0.9657143 -2.5908465
0.9667143 -2.6061112
0.9677143 -2.6213791
0.9687143 -2.6366496
0.9697143 -2.6519217
0.9707143 -2.6671944
0.9717143 -2.682467
0.9727143 -2.6977384
0.9737143 -2.7130086
0.9747143 -2.7282771
0.9757143 -2.7435431
0.9767143 -2.7588064
0.9777143 -2.7740659
0.9787143 -2.7893208
0.9797143 -2.8045701
0.9807143 -2.819813
0.9817143 -2.8350491
0.9827143 -2.8502777
0.9837143 -2.8654981
0.9847143 -2.8807102
0.9857143 -2.8959129
0.9867143 -2.9111059000000004
0.9877143 -2.9262885
0.9887143 -2.9414598
0.9897143 -2.9566187
0.9907143 -2.9717647
0.9917143 -2.9868968
0.9927143 -3.0020146000000003
0.9937143 -3.0171175000000003
0.9947143 -3.0322051
0.9957143 -3.0472767000000003
0.9967143 -3.0623311
0.9977143 -3.0773677
0.9987143 -3.0923855
0.9997143 -3.1073837
1.000714 -3.1223614
1.001714 -3.137318
1.002714 -3.1522534999999996
1.003714 -3.1671666000000003
1.004714 -3.1820569
1.005714 -3.1969237999999995
1.006714 -3.2117660999999997
1.007714 -3.2265831
1.008714 -3.2413735999999997
1.009714 -3.2561373
1.010714 -3.2708734
1.011714 -3.2855811999999998
1.012714 -3.3002604
1.013714 -3.3149097000000003
1.014714 -3.3295288999999997
1.015714 -3.3441171
1.016714 -3.3586733
1.017714 -3.3731962999999996
1.018714 -3.3876859
1.019714 -3.4021406999999995
1.020714 -3.4165606
1.021714 -3.4309447
1.022714 -3.4452926
1.023714 -3.4596033
1.024714 -3.4738757000000002
1.025714 -3.4881089
1.026714 -3.5023019000000004
1.027714 -3.5164539
1.028714 -3.5305641999999997
1.029714 -3.5446323
1.030714 -3.5586580999999997
1.031714 -3.5726402
1.032714 -3.5865783999999996
1.033714 -3.6004711
1.034714 -3.6143169000000004
1.035714 -3.6281149999999998
1.036714 -3.6418646999999997
1.037714 -3.6555655
1.038714 -3.6692165
1.039714 -3.6828168000000003
1.040714 -3.6963657
1.041714 -3.7098623999999996
1.042714 -3.7233061999999997
1.043714 -3.7366964000000005
1.044714 -3.7500314
1.045714 -3.7633102000000003
1.046714 -3.776532
1.047714 -3.7896965
1.048714 -3.8028032000000005
1.049714 -3.8158513999999997
1.050714 -3.8288403
1.051714 -3.8417689999999998
1.052714 -3.8546365
1.053714 -3.8674413999999997
1.054714 -3.880183
1.055714 -3.8928605999999997
1.056714 -3.9054733
1.057714 -3.9180208000000003
1.058714 -3.930502
1.059714 -3.9429165000000004
1.060714 -3.9552632999999995
1.061714 -3.9675415
1.062714 -3.97975
1.063714 -3.9918881
1.064714 -4.0039547
1.065714 -4.015949
1.066714 -4.0278703
1.067714 -4.0397178
1.068714 -4.0514912
1.069714 -4.0631889999999995
1.070714 -4.0748108
1.071714 -4.086355500000001
1.072714 -4.0978219000000005
1.073714 -4.1092094
1.074714 -4.1205171
1.075714 -4.131744100000001
1.076714 -4.1428898
1.077714 -4.1539531
1.078714 -4.1649338
1.079714 -4.175831
1.080714 -4.1866437
1.081714 -4.1973709999999995
1.082714 -4.2080116
1.083714 -4.2185642
1.084714 -4.2290282
1.085714 -4.2394023
1.086714 -4.2496864
1.087714 -4.2598795
1.088714 -4.269981400000001
1.089714 -4.2799912
1.090714 -4.2899076
1.091714 -4.299729699999999
1.092714 -4.3094561
1.093714 -4.3190863
1.094714 -4.3286193
1.095714 -4.3380547
1.096714 -4.3473918000000005
1.097714 -4.3566301
1.098714 -4.3657687
1.099714 -4.3748062
1.100714 -4.3837417
1.101714 -4.3925744
1.102714 -4.4013031
1.103714 -4.4099271
1.104714 -4.4184461
1.105714 -4.4268593
1.106714 -4.4351663
1.107714 -4.4433660999999995
1.108714 -4.4514578
1.109714 -4.45944
1.110714 -4.4673118999999994
1.111714 -4.4750731
1.112714 -4.482723
1.113714 -4.4902612
1.114714 -4.4976864
1.115714 -4.5049980000000005
1.116714 -4.5121953
1.117714 -4.5192774
1.118714 -4.526243399999999
1.119714 -4.5330919
1.120714 -4.5398224
1.121714 -4.5464344
1.122714 -4.5529269
1.123714 -4.5592993
1.124714 -4.5655511
1.125714 -4.5716811
1.126714 -4.5776881
1.127714 -4.5835719
1.128714 -4.5893315
1.129714 -4.594966400000001
1.130714 -4.6004757
1.131714 -4.6058591
1.132714 -4.6111152
1.133714 -4.616243
1.134714 -4.6212416
1.135714 -4.626110199999999
1.136714 -4.6308484
1.137714 -4.6354562
1.138714 -4.6399325
1.139714 -4.6442766
1.140714 -4.6484873
1.141714 -4.6525642
1.142714 -4.656506
1.143714 -4.6603121
1.144714 -4.6639819
1.145714 -4.6675149
1.146714 -4.6709105
1.147714 -4.6741683
1.148714 -4.6772875
1.149714 -4.680267300000001
1.150714 -4.6831068
1.151714 -4.6858046
1.152714 -4.6883602
1.153714 -4.6907723
1.154714 -4.693041
1.155714 -4.6951655
1.156714 -4.6971463
1.157714 -4.6989825
1.158714 -4.7006737
1.159714 -4.7022189999999995
1.160714 -4.7036171
1.161714 -4.7048669
1.162714 -4.7059681
1.163714 -4.7069199
1.164714 -4.7077227
1.165714 -4.7083762
1.166714 -4.7088798
1.167714 -4.7092333
1.168714 -4.7094356
1.169714 -4.7094852
1.170714 -4.7093809
1.171714 -4.709122000000001
1.172714 -4.7087077
1.173714 -4.7081377
1.174714 -4.7074124
1.175714 -4.7065321
1.176714 -4.7054960999999995
1.177714 -4.7043029
1.178714 -4.7029514
1.179714 -4.7014404
1.180714 -4.6997692
1.181714 -4.6979375
1.182714 -4.6959449
1.183714 -4.693792
1.184714 -4.6914786
1.185714 -4.689005
1.186714 -4.6863697
1.187714 -4.683572099999999
1.188714 -4.6806108
1.189714 -4.6774846000000005
1.190714 -4.6741929
1.191714 -4.6707358
1.192714 -4.6671137
1.193714 -4.6633265999999995
1.194714 -4.6593744
1.195714 -4.6552565
1.196714 -4.6509716999999995
1.197714 -4.6465196
1.198714 -4.6418987000000005
1.199714 -4.6371087
1.200714 -4.6321493
1.201714 -4.6270203
1.202714 -4.6217225
1.203714 -4.6162557
1.204714 -4.6106197
1.205714 -4.6048138000000005
1.206714 -4.5988373
1.207714 -4.5926887999999995
1.208714 -4.5863677
1.209714 -4.5798734
1.210714 -4.5732061999999996
1.211714 -4.5663662
1.212714 -4.5593534
1.213714 -4.5521673
1.214714 -4.544808
1.215714 -4.5372747
1.216714 -4.5295667
1.217714 -4.5216832
1.218714 -4.513623600000001
1.219714 -4.5053877
1.220714 -4.496976
1.221714 -4.4883884
1.222714 -4.4796254
1.223714 -4.470687
1.224714 -4.4615723
1.225714 -4.4522803
1.226714 -4.4428099
1.227714 -4.4331606
1.228714 -4.423333
1.229714 -4.4133272
1.230714 -4.4031437
1.231714 -4.392783
1.232714 -4.3822445000000005
1.233714 -4.3715280000000005
1.234714 -4.3606326
1.235714 -4.3495573
1.236714 -4.338301700000001
1.237714 -4.3268658
1.238714 -4.3152496
1.239714 -4.3034539
1.240714 -4.2914789
1.241714 -4.2793252
1.242714 -4.2669922
1.243714 -4.2544793
1.244714 -4.2417862
1.245714 -4.2289119
1.246714 -4.2158566
1.247714 -4.2026202999999995
1.248714 -4.1892037
1.249714 -4.1756079
1.250714 -4.1618329
1.251714 -4.147878700000001
1.252714 -4.1337445
1.253714 -4.1194296999999995
1.254714 -4.1049335
1.255714 -4.0902555
1.256714 -4.0753953
1.257714 -4.0603537
1.258714 -4.0451318
1.259714 -4.02973
1.260714 -4.0141482
1.261714 -3.9983869
1.262714 -3.9824456
1.263714 -3.9663233
1.264714 -3.9500203
1.265714 -3.9335362999999997
1.266714 -3.9168723
1.267714 -3.9000288000000003
1.268714 -3.8830068000000004
1.269714 -3.8658067999999997
1.270714 -3.8484287
1.271714 -3.8308720999999997
1.272714 -3.813136
1.273714 -3.79522
1.274714 -3.7771239999999997
1.275714 -3.7588484999999996
1.276714 -3.7403941000000005
1.277714 -3.7217617
1.278714 -3.7029520000000002
1.279714 -3.6839653
1.280714 -3.6648015999999997
1.281714 -3.6454611
1.282714 -3.6259428000000002
1.283714 -3.6062468
1.284714 -3.5863739
1.285714 -3.5663243
1.286714 -3.546099
1.287714 -3.5256989
1.288714 -3.5051248999999998
1.289714 -3.4843768999999996
1.290714 -3.4634549
1.291714 -3.4423586
1.292714 -3.4210876
1.293714 -3.3996421999999997
1.294714 -3.3780232
1.295714 -3.3562309999999997
1.296714 -3.3342671
1.297714 -3.3121321000000004
1.298714 -3.2898266
1.299714 -3.2673507999999996
1.300714 -3.2447050999999996
1.301714 -3.2218891999999997
1.302714 -3.1989034
1.303714 -3.1757481
1.304714 -3.1524241
1.305714 -3.1289320000000003
1.306714 -3.1052727
1.307714 -3.0814474
1.308714 -3.0574568
1.309714 -3.0333007
1.310714 -3.0089792
1.311714 -2.9844923
1.312714 -2.9598404
1.313714 -2.935024
1.314714 -2.9100439
1.315714 -2.8849011
1.316714 -2.8595967
1.317714 -2.8341315999999996
1.318714 -2.808506
1.319714 -2.7827203
1.320714 -2.7567748
1.321714 -2.7306695999999997
1.322714 -2.7044054
1.323714 -2.6779829
1.324714 -2.6514027
1.325714 -2.6246661000000002
1.326714 -2.597774
1.327714 -2.5707271
1.328714 -2.5435261000000002
1.329714 -2.5161719
1.330714 -2.4886647
1.331714 -2.4610056
1.332714 -2.433195
1.333714 -2.4052342
1.334714 -2.3771240999999996
1.335714 -2.3488661
1.336714 -2.320461
1.337714 -2.2919096
1.338714 -2.2632128000000002
1.339714 -2.2343708
1.340714 -2.205384
1.341714 -2.1762523999999996
1.342714 -2.1469766000000003
1.343714 -2.1175576
1.344714 -2.0879966999999997
1.345714 -2.0582955
1.346714 -2.0284556
1.347714 -1.998478
1.348714 -1.9683635000000002
1.349714 -1.9381125999999997
1.350714 -1.9077258
1.351714 -1.8772038000000002
1.352714 -1.8465474
1.353714 -1.8157583000000002
1.354714 -1.7848376
1.355714 -1.7537866
1.356714 -1.7226065
1.357714 -1.6912982
1.358714 -1.6598620000000002
1.359714 -1.6282979
1.360714 -1.5966068999999998
1.361714 -1.5647896000000001
1.362714 -1.5328474
1.363714 -1.5007823
1.364714 -1.4685958000000001
1.365714 -1.4362892999999999
1.366714 -1.4038640999999998
1.367714 -1.371321
1.368714 -1.3386606
1.369714 -1.3058838
1.370714 -1.2729914
1.371714 -1.2399850000000001
1.372714 -1.2068663
1.373714 -1.1736365
1.374714 -1.1402971
1.375714 -1.1068491999999999
1.376714 -1.0732935000000001
1.377714 -1.0396305
1.378714 -1.0058609
1.379714 -0.9719859799999999
1.380714 -0.93800724
1.381714 -0.9039266
1.382714 -0.8697458499999999
1.383714 -0.8354667600000001
1.384714 -0.8010906200000001
1.385714 -0.76661841
1.386714 -0.7320507399999999
1.387714 -0.69738817
1.388714 -0.6626316800000001
1.389714 -0.6277826599999999
1.390714 -0.59284288
1.391714 -0.5578144
1.392714 -0.5226991599999999
1.393714 -0.48749885
1.394714 -0.45221439
1.395714 -0.41684647999999996
1.396714 -0.38139569
1.397714 -0.34586284
1.398714 -0.31024939
1.399714 -0.2745572
1.400714 -0.23878834000000002
1.401714 -0.20294492
1.402714 -0.16702873000000001
1.403714 -0.13104103
1.404714 -0.094982638
1.405714 -0.058854144000000004
1.406714 -0.022656377000000002
1.407714 0.013609415000000001
1.408714 0.049941381
1.409714 0.086337281
1.410714 0.12279466
1.411714 0.15931139
1.412714 0.19588600999999997
1.413714 0.23251758
1.414714 0.26920568
1.415714 0.30594985
1.416714 0.34274899
1.417714 0.37960121
1.418714 0.41650393999999996
1.419714 0.45345448999999993
1.420714 0.49045035
1.421714 0.52748979
1.422714 0.56457161
1.423714 0.60169529
1.424714 0.6388603199999999
1.425714 0.67606592
1.426714 0.71331048
1.427714 0.7505917
1.428714 0.787907
1.429714 0.8252537799999999
1.430714 0.8626299900000001
1.431714 0.90003423
1.432714 0.9374656699999999
1.433714 0.9749237399999999
1.434714 1.0124075
1.435714 1.0499155
1.436714 1.0874456
1.437714 1.1249949000000001
1.438714 1.1625607
1.439714 1.2001406
1.440714 1.2377331
1.441714 1.2753372
1.442714 1.3129526
1.443714 1.3505786
1.444714 1.3882141000000001
1.445714 1.425857
1.446714 1.4635047
1.447714 1.5011542
1.448714 1.5388030000000001
1.449714 1.5764488
1.450714 1.6140904
1.451714 1.6517271999999998
1.452714 1.6893588000000002
1.453714 1.7269838999999998
1.454714 1.7646005
1.455714 1.8022061999999999
1.456714 1.8397974000000001
1.457714 1.8773714000000001
1.458714 1.9149262
1.459714 1.9524606
1.460714 1.9899745
1.461714 2.0274674999999998
1.462714 2.064939
1.463714 2.1023871
1.464714 2.139809
1.465714 2.1772012
1.466714 2.2145608
1.467714 2.2518851
1.468714 2.2891726
1.469714 2.3264224000000002
1.470714 2.3636341
1.471714 2.4008069
1.472714 2.4379391
1.473714 2.4750283
1.474714 2.5120706999999998
1.475714 2.549063
1.476714 2.5860023
1.477714 2.6228867
1.478714 2.6597155
1.479714 2.6964888
1.480714 2.7332064
1.481714 2.7698671
1.482714 2.8064687
1.483714 2.8430076
1.484714 2.8794798999999998
1.485714 2.9158825
1.486714 2.9522133999999998
1.487714 2.9884714999999997
1.488714 3.0246567
1.489714 3.0607689000000002
1.490714 3.0968074000000003
1.491714 3.1327702
1.492714 3.1686544
1.493714 3.2044563
1.494714 3.2401722
1.495714 3.2757998
1.496714 3.3113379
1.497714 3.3467863
1.498714 3.3821445
1.499714 3.4174122000000002
1.500714 3.4525879
1.501714 3.4876678
1.502714 3.5226483
1.503714 3.5575245
1.504714 3.5922932999999997
1.505714 3.6269538
1.506714 3.6615051000000003
1.507714 3.6959480000000005
1.508714 3.7302826
1.509714 3.7645067999999995
1.510714 3.7986182
1.511714 3.8326129
1.512714 3.866487
1.513714 3.9002365999999995
1.514714 3.9338604
1.515714 3.9673582
1.516714 4.0007304
1.517714 4.0339775
1.518714 4.0670987
1.519714 4.100091
1.520714 4.1329503
1.521714 4.1656714
1.522714 4.1982505
1.523714 4.2306855
1.524714 4.2629756
1.525714 4.2951219
1.526714 4.3271255
1.527714 4.358986
1.528714 4.3907009
1.529714 4.422266
1.530714 4.4536766
1.531714 4.484928
1.532714 4.5160182
1.533714 4.5469463
1.534714 4.5777130999999995
1.535714 4.6083193
1.536714 4.6387646
1.537714 4.669047099999999
1.538714 4.6991631
1.539714 4.7291074
1.540714 4.7588758
1.541714 4.7884654
1.542714 4.8178751
1.543714 4.847106
1.544714 4.8761591
1.545714 4.9050353
1.546714 4.9337330999999995
1.547714 4.9622491
1.548714 4.9905777
1.549714 5.0187140999999995
1.550714 5.0466552
1.551714 5.0743997
1.552714 5.1019482
1.553714 5.1293014999999995
1.554714 5.15646
1.555714 5.1834226
1.556714 5.2101854
1.557714 5.2367438
1.558714 5.2630935
1.559714 5.2892305
1.560714 5.315154
1.561714 5.3408641
1.562714 5.3663619
1.563714 5.3916484
1.564714 5.416722999999999
1.565714 5.4415826
1.566714 5.4662231
1.567714 5.4906398
1.568714 5.5148289
1.569714 5.5387884
1.570714 5.5625185
1.571714 5.5860199
1.572714 5.6092937
1.573714 5.632339
1.574714 5.6551538
1.575714 5.6777336
1.576714 5.7000741
1.577714 5.7221711
1.578714 5.7440229
1.579714 5.7656296000000005
1.580714 5.786992199999999
1.581714 5.808112
1.582714 5.8289882
1.583714 5.8496185
1.584714 5.8699992
1.585714 5.8901254
1.586714 5.9099939
1.587714 5.9296019
1.588714 5.948949600000001
1.589714 5.9680376
1.590714 5.9868667
1.591714 6.0054373000000005
1.592714 6.0237478
1.593714 6.041795
1.594714 6.0595747
1.595714 6.0770827999999995
1.596714 6.0943164
1.597714 6.111275
1.598714 6.1279599
1.599714 6.144372
1.600714 6.1605114
1.601714 6.1763767
1.602714 6.1919648
1.603714 6.207270899999999
1.604714 6.2222913
1.605714 6.237023
1.606714 6.2514655
1.607714 6.2656194
1.608714 6.279486400000001
1.609714 6.293067300000001
1.610714 6.3063614
1.611714 6.3193649
1.612714 6.332074899999999
1.613714 6.3444868
1.614714 6.3565984
1.615714 6.3684084
1.616714 6.3799173
1.617714 6.391126699999999
1.618714 6.402037300000001
1.619714 6.4126484
1.620714 6.4229578
1.621714 6.432960899999999
1.622714 6.4426541
1.623714 6.4520344
1.624714 6.461100999999999
1.625714 6.4698532
1.626714 6.478294
1.627714 6.486424100000001
1.628714 6.494242
1.629714 6.5017454
1.630714 6.508931499999999
1.631714 6.5157972
1.632714 6.5223396000000005
1.633714 6.5285571000000004
1.634714 6.5344505
1.635714 6.5400198000000005
1.636714 6.5452673
1.637714 6.5501928000000005
1.638714 6.554794299999999
1.639714 6.559068699999999
1.640714 6.5630138
1.641714 6.5666272999999995
1.642714 6.569907799999999
1.643714 6.5728545
1.644714 6.575468900000001
1.645714 6.5777503
1.646714 6.5796979
1.647714 6.5813117000000005
1.648714 6.5825887
1.649714 6.5835275
1.650714 6.584125
1.651714 6.5843806
1.652714 6.5842927
1.653714 6.583861300000001
1.654714 6.583088600000001
1.655714 6.581974
1.656714 6.5805182
1.657714 6.5787181
1.658714 6.5765724
1.659714 6.5740786
1.660714 6.5712355
1.661714 6.5680422
1.662714 6.5644994
1.663714 6.5606073
1.664714 6.5563649
1.665714 6.5517724
1.666714 6.546827400000001
1.667714 6.5415293
1.668714 6.5358765
1.669714 6.5298676
1.670714 6.5235019
1.671714 6.51678
1.672714 6.509701199999999
1.673714 6.502267000000001
1.674714 6.4944774
1.675714 6.4863317
1.676714 6.4778291
1.677714 6.4689673
1.678714 6.459745
1.679714 6.4501606
1.680714 6.4402140999999995
1.681714 6.4299062000000005
1.682714 6.419237699999999
1.683714 6.4082079
1.684714 6.3968167000000005
1.685714 6.3850634
1.686714 6.3729472
1.687714 6.3604668
1.688714 6.347621200000001
1.689714 6.3344099
1.690714 6.320833400000001
1.691714 6.306893399999999
1.692714 6.292589799999999
1.693714 6.277922499999999
1.694714 6.262891
1.695714 6.2474944
1.696714 6.2317314999999995
1.697714 6.2156009999999995
1.698714 6.1991027999999995
1.699714 6.1822365999999995
1.700714 6.1650030000000005
1.701714 6.1474029
1.702714 6.1294373
1.703714 6.1111059
1.704714 6.0924083
1.705714 6.0733438
1.706714 6.0539111
1.707714 6.0341097
1.708714 6.0139399000000004
1.709714 5.993402
1.710714 5.9724968
1.711714 5.9512254
1.712714 5.9295885
1.713714 5.9075858000000006
1.714714 5.8852173
1.715714 5.862481900000001
1.716714 5.8393788
1.717714 5.8159079
1.718714 5.7920701999999995
1.719714 5.7678666000000005
1.720714 5.7432983
1.721714 5.7183661
1.722714 5.6930705999999995
1.723714 5.6674115
1.724714 5.6413881
1.725714 5.6150001
1.726714 5.5882469
1.727714 5.5611296999999995
1.728714 5.5336490000000005
1.729714 5.505806199999999
1.730714 5.477602
1.731714 5.4490373000000005
1.732714 5.4201115
1.733714 5.3908255
1.734714 5.3611785
1.735714 5.3311706
1.736714 5.3008024
1.737714 5.2700747
1.738714 5.2389883
1.739714 5.207544599999999
1.740714 5.1757444
1.741714 5.1435884000000005
1.742714 5.1110771
1.743714 5.0782103
1.744714 5.0449877999999995
1.745714 5.0114106
1.746714 4.977479199999999
1.747714 4.9431954000000005
1.748714 4.9085602
1.749714 4.8735756
1.750714 4.8382428
1.751714 4.8025616
1.752714 4.7665324
1.753714 4.7301546
1.754714 4.6934295
1.755714 4.6563581
1.756714 4.6189412
1.757714 4.5811806
1.758714 4.5430779
1.759714 4.5046344000000005
1.760714 4.4658511999999995
1.761714 4.426728600000001
1.762714 4.387266599999999
1.763714 4.3474663
1.764714 4.307328500000001
1.765714 4.2668547
1.766714 4.2260472
1.767714 4.1849069000000005
1.768714 4.1434355
1.769714 4.1016344
1.770714 4.059504
1.771714 4.017045
1.772714 3.9742578
1.773714 3.9311434999999997
1.774714 3.8877032999999996
1.775714 3.8439393
1.776714 3.7998537999999997
1.777714 3.7554488
1.778714 3.7107254999999997
1.779714 3.6656853000000003
1.780714 3.6203288000000002
1.781714 3.5746574000000004
1.782714 3.5286721
1.783714 3.4823745
1.784714 3.4357662999999996
1.785714 3.3888496
1.786714 3.341626
1.787714 3.2940975999999997
1.788714 3.2462653
1.789714 3.1981300999999998
1.790714 3.1496927
1.791714 3.1009547
1.792714 3.0519176
1.793714 3.002583
1.794714 2.9529536
1.795714 2.9030316000000003
1.796714 2.8528189
1.797714 2.8023174
1.798714 2.7515285
1.799714 2.7004531
1.800714 2.6490927
1.801714 2.5974488
1.802714 2.5455233
1.803714 2.4933187
1.804714 2.4408376
1.805714 2.3880821
1.806714 2.3350541999999996
1.807714 2.2817558
1.808714 2.2281881
1.809714 2.1743527
1.810714 2.1202512
1.811714 2.0658857999999998
1.812714 2.0112593000000003
1.813714 1.9563744
1.814714 1.9012336
1.815714 1.8458389
1.816714 1.7901920000000002
1.817714 1.7342946000000001
1.818714 1.6781479
1.819714 1.6217538999999999
1.820714 1.5651149999999998
1.821714 1.5082335
1.822714 1.4511125
1.823714 1.393755
1.824714 1.3361635
1.825714 1.2783404
1.826714 1.2202874000000001
1.827714 1.1620062
1.828714 1.1034986
1.829714 1.0447666
1.830714 0.98581277
1.831714 0.9266398800000001
1.832714 0.86725065
1.833714 0.80764769
1.834714 0.74783326
1.835714 0.68780906
1.836714 0.62757675
1.837714 0.56713806
1.838714 0.50649536
1.839714 0.44565168
1.840714 0.38461066
1.841714 0.32337597
1.842714 0.26195107
1.843714 0.20033873
1.844714 0.13854121
1.845714 0.076560397
1.846714 0.014398077999999998
1.847714 -0.047943572000000004
1.848714 -0.11046188
1.849714 -0.17315379
1.850714 -0.23601602000000002
1.851714 -0.29904556
1.852714 -0.36223973
1.853714 -0.4255964
1.854714 -0.48911371
1.855714 -0.55278973
1.856714 -0.6166221599999999
1.857714 -0.68060793
1.858714 -0.7447432700000001
1.859714 -0.80902418
1.860714 -0.8734467399999999
1.861714 -0.9380074199999999
1.862714 -1.0027036
1.863714 -1.067533
1.864714 -1.1324936
1.865714 -1.1975831
1.866714 -1.2627991
1.867714 -1.3281383
1.868714 -1.3935969
1.869714 -1.4591713
1.870714 -1.5248583
1.871714 -1.590655
1.872714 -1.6565591000000002
1.873714 -1.7225685000000002
1.874714 -1.7886808
1.875714 -1.8548932
1.876714 -1.9212024
1.877714 -1.9876046
1.878714 -2.0540956
1.879714 -2.1206717999999998
1.880714 -2.1873293
1.881714 -2.2540661
1.882714 -2.3208795
1.883714 -2.3877672999999997
1.884714 -2.454727
1.885714 -2.5217552
1.886714 -2.5888478
1.887714 -2.6560005
1.888714 -2.7232092
1.889714 -2.7904702
1.890714 -2.8577809999999997
1.891714 -2.9251389
1.892714 -2.9925415
1.893714 -3.0599862
1.894714 -3.1274699000000004
1.895714 -3.1949880999999998
1.896714 -3.2625373
1.897714 -3.3301137
1.898714 -3.3977132
1.899714 -3.4653327999999997
1.900714 -3.5329696
1.901714 -3.6006212000000004
1.902714 -3.6682855
1.903714 -3.7359595000000003
1.904714 -3.8036391000000003
1.905714 -3.8713194
1.906714 -3.9389963999999997
1.907714 -4.0066656
1.908714 -4.074323199999999
1.909714 -4.1419666
1.910714 -4.2095940999999995
1.911714 -4.2772025
1.912714 -4.3447889
1.913714 -4.4123501
1.914714 -4.4798817
1.915714 -4.5473795
1.916714 -4.6148397
1.917714 -4.6822585
1.918714 -4.7496326
1.919714 -4.8169594
1.920714 -4.8842359
1.921714 -4.9514588
1.922714 -5.0186239
1.923714 -5.0857276
1.924714 -5.1527652999999995
1.925714 -5.2197322
1.926714 -5.2866247
1.927714 -5.3534396
1.928714 -5.4201737
1.929714 -5.4868247000000006
1.930714 -5.5533897
1.931714 -5.6198653
1.932714 -5.6862481
1.933714 -5.7525333
1.934714 -5.8187172
1.935714 -5.884794899999999
1.936714 -5.9507631
1.937714 -6.0166184
1.938714 -6.0823578000000005
1.939714 -6.1479785
1.940714 -6.213476099999999
1.941714 -6.2788471999999995
1.942714 -6.344087399999999
1.943714 -6.4091928000000005
1.944714 -6.4741596999999995
1.945714 -6.538984200000001
1.946714 -6.6036627
1.947714 -6.668192100000001
1.948714 -6.7325704
1.949714 -6.7967929
1.950714 -6.860856699999999
1.951714 -6.924757400000001
1.952714 -6.988491099999999
1.953714 -7.0520528
1.954714 -7.1154386
1.955714 -7.1786441000000005
1.956714 -7.2416663
1.957714 -7.3045023
1.958714 -7.367148299999999
1.959714 -7.429602
1.960714 -7.491858999999999
1.961714 -7.5539164
1.962714 -7.6157696999999995
1.963714 -7.6774157999999995
1.964714 -7.7388509999999995
1.965714 -7.8000723999999995
1.966714 -7.861074799999999
1.967714 -7.9218551999999995
1.968714 -7.9824097
1.969714 -8.0427341
1.970714 -8.1028253
1.971714 -8.162678
1.972714 -8.222288599999999
1.973714 -8.2816534
1.974714 -8.3407685
1.975714 -8.3996303
1.976714 -8.4582359
1.977714 -8.5165814
1.978714 -8.5746638
1.979714 -8.6324789
1.980714 -8.6900242
1.981714 -8.747296
1.982714 -8.804290700000001
1.983714 -8.861005299999999
1.984714 -8.9174353
1.985714 -8.9735784
1.986714 -9.0294302
1.987714 -9.0849862
1.988714 -9.140242599999999
1.989714 -9.1951959
1.990714 -9.2498422
1.991714 -9.3041785
1.992714 -9.3582004
1.993714 -9.411904999999999
1.994714 -9.4652884
1.995714 -9.518346900000001
1.996714 -9.5710777
1.997714 -9.6234769
1.998714 -9.6755423
1.999714 -9.7272694
2.000714 -9.7786538
2.001714 -9.8296911
2.002714 -9.8803781
2.003714 -9.930711200000001
2.004714 -9.9806882
2.005714 -10.03031
2.006714 -10.07956
2.007714 -10.12845
2.008714 -10.17697
2.009714 -10.225109999999999
2.010714 -10.272879999999999
2.011714 -10.320260000000001
2.012714 -10.36726
2.013714 -10.41388
2.014714 -10.4601
2.015714 -10.50593
2.016714 -10.55136
2.017714 -10.596400000000001
2.018714 -10.64102
2.019714 -10.68524
2.020714 -10.729049999999999
2.021714 -10.77244
2.022714 -10.81541
2.023714 -10.85797
2.024714 -10.9001
2.025714 -10.9418
2.026714 -10.98307
2.027714 -11.02391
2.028714 -11.064300000000001
2.029714 -11.10426
2.030714 -11.14378
2.031714 -11.182839999999999
2.032714 -11.22146
2.033714 -11.25961
2.034714 -11.29732
2.035714 -11.33456
2.036714 -11.37134
2.037714 -11.40765
2.038714 -11.4435
2.039714 -11.478869999999999
2.040714 -11.51377
2.041714 -11.54819
2.042714 -11.58213
2.043714 -11.61558
2.044714 -11.64855
2.045714 -11.68103
2.046714 -11.71301
2.047714 -11.744499999999999
2.048714 -11.77548
2.049714 -11.80597
2.050714 -11.83594
2.051714 -11.86541
2.052714 -11.894359999999999
2.053714 -11.92281
2.054714 -11.95073
2.055714 -11.97814
2.056714 -12.00502
2.057714 -12.031369999999999
2.058714 -12.0572
2.059714 -12.08249
2.060714 -12.10726
2.061714 -12.13148
2.062714 -12.15517
2.063714 -12.17832
2.064714 -12.20093
2.065714 -12.22299
2.066714 -12.2445
2.067714 -12.26545
2.068714 -12.28585
2.069714 -12.30569
2.070714 -12.32497
2.071714 -12.34369
2.072714 -12.36185
2.073714 -12.37944
2.074714 -12.39646
2.075714 -12.4129
2.076714 -12.42877
2.077714 -12.44406
2.078714 -12.458779999999999
2.079714 -12.472909999999999
2.080714 -12.486460000000001
2.081714 -12.49943
2.082714 -12.511800000000001
2.083714 -12.52359
2.084714 -12.534780000000001
2.085714 -12.54538
2.086714 -12.55538
2.087714 -12.56478
2.088714 -12.573580000000002
2.089714 -12.58178
2.090714 -12.589369999999999
2.091714 -12.59636
2.092714 -12.60274
2.093714 -12.60851
2.094714 -12.61366
2.095714 -12.618199999999998
2.096714 -12.62212
2.097714 -12.625420000000002
2.098714 -12.62809
2.099714 -12.63015
2.100714 -12.63157
2.101714 -12.632370000000002
2.102714 -12.63254
2.103714 -12.632080000000002
2.104714 -12.63098
2.105714 -12.62925
2.106714 -12.626879999999998
2.107714 -12.623880000000002
2.108714 -12.620249999999999
2.109714 -12.61597
2.110714 -12.611059999999998
2.111714 -12.6055
2.112714 -12.59929
2.113714 -12.59244
2.114714 -12.58494
2.115714 -12.576780000000001
2.116714 -12.56798
2.117714 -12.558520000000001
2.118714 -12.548419999999998
2.119714 -12.53766
2.120714 -12.52624
2.121714 -12.514159999999999
2.122714 -12.50143
2.123714 -12.48803
2.124714 -12.47397
2.125714 -12.459249999999999
2.126714 -12.44387
2.127714 -12.42783
2.128714 -12.41113
2.129714 -12.39376
2.130714 -12.37573
2.131714 -12.35702
2.132714 -12.33764
2.133714 -12.317590000000001
2.134714 -12.29688
2.135714 -12.27549
2.136714 -12.25344
2.137714 -12.23072
2.138714 -12.207320000000001
2.139714 -12.18325
2.140714 -12.1585
2.141714 -12.13307
2.142714 -12.10696
2.143714 -12.08018
2.144714 -12.05273
2.145714 -12.02459
2.146714 -11.99578
2.147714 -11.96629
2.148714 -11.93612
2.149714 -11.90527
2.150714 -11.87373
2.151714 -11.84151
2.152714 -11.80861
2.153714 -11.77504
2.154714 -11.740789999999999
2.155714 -11.70586
2.156714 -11.67026
2.157714 -11.63397
2.158714 -11.59699
2.159714 -11.55933
2.160714 -11.520990000000001
2.161714 -11.481959999999999
2.162714 -11.44226
2.163714 -11.40188
2.164714 -11.36081
2.165714 -11.31906
2.166714 -11.27663
2.167714 -11.23352
2.168714 -11.18971
2.169714 -11.14523
2.170714 -11.100069999999999
2.171714 -11.05423
2.172714 -11.00772
2.173714 -10.96054
2.174714 -10.912669999999999
2.175714 -10.86413
2.176714 -10.81491
2.177714 -10.764999999999999
2.178714 -10.714419999999999
2.179714 -10.663160000000001
2.180714 -10.611220000000001
2.181714 -10.558620000000001
2.182714 -10.50535
2.183714 -10.4514
2.184714 -10.39678
2.185714 -10.34148
2.186714 -10.28551
2.187714 -10.228869999999999
2.188714 -10.17155
2.189714 -10.11357
2.190714 -10.054929999999999
2.191714 -9.9956252
2.192714 -9.935656900000001
2.193714 -9.875024100000001
2.194714 -9.8137237
2.195714 -9.7517565
2.196714 -9.6891247
2.197714 -9.6258312
2.198714 -9.5618807
2.199714 -9.4972774
2.200714 -9.4320223
2.201714 -9.366115899999999
2.202714 -9.2995569
2.203714 -9.2323445
2.204714 -9.1644786
2.205714 -9.095961599999999
2.206714 -9.0267964
2.207714 -8.9569867
2.208714 -8.886535499999999
2.209714 -8.8154458
2.210714 -8.7437175
2.211714 -8.671350799999999
2.212714 -8.598343999999999
2.213714 -8.5246988
2.214714 -8.450416500000001
2.215714 -8.3755016
2.216714 -8.2999572
2.217714 -8.2237877
2.218714 -8.1469968
2.219714 -8.0695853
2.220714 -7.9915531
2.221714 -7.9129003
2.222714 -7.8336261
2.223714 -7.7537328
2.224714 -7.6732233
2.225714 -7.592102100000001
2.226714 -7.5103745
2.227714 -7.428043300000001
2.228714 -7.345110200000001
2.229714 -7.2615758
2.230714 -7.1774393000000005
2.231714 -7.0927016
2.232714 -7.0073649
2.233714 -6.9214329
2.234714 -6.8349108
2.235714 -6.747803800000001
2.236714 -6.6601156999999995
2.237714 -6.5718487
2.238714 -6.4830027999999995
2.239714 -6.393576400000001
2.240714 -6.303569700000001
2.241714 -6.2129851
2.242714 -6.1218269
2.243714 -6.030101
2.244714 -5.9378132
2.245714 -5.8449678
2.246714 -5.7515673000000005
2.247714 -5.6576129
2.248714 -5.5631049
2.249714 -5.4680437
2.250714 -5.3724311
2.251714 -5.2762713
2.252714 -5.1795702
2.253714 -5.0823342
2.254714 -4.984568100000001
2.255714 -4.8862748
2.256714 -4.7874562
2.257714 -4.6881121
2.258714 -4.5882434
2.259714 -4.4878524
2.260714 -4.3869428
2.261714 -4.2855210999999995
2.262714 -4.183593800000001
2.263714 -4.0811665
2.264714 -3.9782427
2.265714 -3.8748242000000004
2.266714 -3.7709113000000003
2.267714 -3.6665037
2.268714 -3.5616037000000005
2.269714 -3.4562144000000004
2.270714 -3.3503423999999997
2.271714 -3.243994
2.272714 -3.1371754000000003
2.273714 -3.0298913
2.274714 -2.9221443
2.275714 -2.813936
2.276714 -2.7052673
2.277714 -2.5961405
2.278714 -2.4865601
2.279714 -2.3765321999999998
2.280714 -2.2660635
2.281714 -2.1551607
2.282714 -2.0438281999999997
2.283714 -1.9320684000000001
2.284714 -1.8198822
2.285714 -1.7072702
2.286714 -1.5942338999999999
2.287714 -1.4807771
2.288714 -1.3669056000000002
2.289714 -1.2526263
2.290714 -1.1379465
2.291714 -1.0228717999999999
2.292714 -0.90740658
2.293714 -0.79155341
2.294714 -0.67531429
2.295714 -0.5586917
2.296714 -0.44168973999999994
2.297714 -0.32431423000000004
2.298714 -0.20657212
2.299714 -0.088470284
2.300714 0.0299857
2.301714 0.14879204
2.302714 0.26794681
2.303714 0.38744896
2.304714 0.5072969
2.305714 0.62748729
2.306714 0.74801454
2.307714 0.86887144
2.308714 0.99005047
2.309714 1.1115447999999999
2.310714 1.2333492
2.311714 1.3554606
2.312714 1.477877
2.313714 1.6005961
2.314714 1.7236143
2.315714 1.8469263
2.316714 1.9705247
2.317714 2.0944021999999998
2.318714 2.2185517
2.319714 2.3429681
2.320714 2.4676478
2.321714 2.5925886
2.322714 2.7177884999999997
2.323714 2.843244
2.324714 2.9689498000000003
2.325714 3.0948984999999998
2.326714 3.2210819
2.327714 3.3474926000000003
2.328714 3.4741245
2.329714 3.600974
2.330714 3.7280392000000004
2.331714 3.8553178
2.332714 3.982807
2.333714 4.1105021
2.334714 4.2383961
2.335714 4.3664809
2.336714 4.494749
2.337714 4.623194
2.338714 4.751811200000001
2.339714 4.8805974
2.340714 5.0095502
2.341714 5.1386658
2.342714 5.2679393
2.343714 5.3973641
2.344714 5.5269323
2.345714 5.6566358
2.346714 5.7864673
2.347714 5.9164226
2.348714 6.0464974
2.349714 6.1766896000000004
2.350714 6.3069961999999995
2.351714 6.4374126
2.352714 6.5679319
2.353714 6.698546599999999
2.354714 6.8292484
2.355714 6.960029199999999
2.356714 7.0908837
2.357714 7.2218083
2.358714 7.3527999
2.359714 7.4838564
2.360714 7.6149724
2.361714 7.7461429
2.362714 7.8773595
2.363714 8.0086142
2.364714 8.1399001
2.365714 8.2712106
2.366714 8.402542
2.367714 8.533892
2.368714 8.6652569
2.369714 8.796633
2.370714 8.9280128
2.371714 9.0593897
2.372714 9.1907538
2.373714 9.3220972
2.374714 9.4534144
2.375714 9.5847011
2.376714 9.7159542
2.377714 9.8471709
2.378714 9.9783473
2.379714 10.10948
2.380714 10.240549999999999
2.381714 10.37157
2.382714 10.50251
2.383714 10.63338
2.384714 10.76416
2.385714 10.894860000000001
2.386714 11.02547
2.387714 11.155990000000001
2.388714 11.28641
2.389714 11.41672
2.390714 11.54691
2.391714 11.67698
2.392714 11.80693
2.393714 11.93674
2.394714 12.06641
2.395714 12.19594
2.396714 12.32532
2.397714 12.45456
2.398714 12.583639999999999
2.399714 12.71255
2.400714 12.8413
2.401714 12.96987
2.402714 13.09825
2.403714 13.22644
2.404714 13.35443
2.405714 13.48222
2.406714 13.60981
2.407714 13.7372
2.408714 13.864370000000001
2.409714 13.991310000000002
2.410714 14.118020000000001
2.411714 14.244499999999999
2.412714 14.370730000000002
2.413714 14.49672
2.414714 14.62245
2.415714 14.747940000000002
2.416714 14.87317
2.417714 14.998130000000002
2.418714 15.12282
2.419714 15.24722
2.420714 15.37134
2.421714 15.49516
2.422714 15.61868
2.423714 15.74189
2.424714 15.8648
2.425714 15.987390000000001
2.426714 16.10967
2.427714 16.23163
2.428714 16.35325
2.429714 16.47453
2.430714 16.595470000000002
2.431714 16.71605
2.432714 16.83629
2.433714 16.95616
2.434714 17.07568
2.435714 17.19483
2.436714 17.3136
2.437714 17.43199
2.438714 17.549989999999998
2.439714 17.66759
2.440714 17.7848
2.441714 17.90159
2.442714 18.01798
2.443714 18.13396
2.444714 18.24952
2.445714 18.364649999999997
2.446714 18.47936
2.447714 18.59363
2.448714 18.70745
2.449714 18.820819999999998
2.450714 18.93374
2.451714 19.04621
2.452714 19.15821
2.453714 19.26974
2.454714 19.3808
2.455714 19.49138
2.456714 19.60147
2.457714 19.71107
2.458714 19.82017
2.459714 19.92877
2.460714 20.03686
2.461714 20.14444
2.462714 20.25151
2.463714 20.35807
2.464714 20.4641
2.465714 20.569589999999998
2.466714 20.67455
2.467714 20.778959999999998
2.468714 20.88281
2.469714 20.98611
2.470714 21.08886
2.471714 21.19105
2.472714 21.29267
2.473714 21.39372
2.474714 21.49419
2.475714 21.594079999999998
2.476714 21.69337
2.477714 21.79207
2.478714 21.89017
2.479714 21.98767
2.480714 22.08457
2.481714 22.18086
2.482714 22.27653
2.483714 22.37159
2.484714 22.46602
2.485714 22.55981
2.486714 22.65295
2.487714 22.74545
2.488714 22.83731
2.489714 22.92852
2.490714 23.019090000000002
2.491714 23.108999999999998
2.492714 23.19825
2.493714 23.28682
2.494714 23.37472
2.495714 23.461940000000002
2.496714 23.54847
2.497714 23.63432
2.498714 23.71948
2.499714 23.80395
2.500714 23.887729999999998
2.501714 23.9708
2.502714 24.053169999999998
2.503714 24.13481
2.504714 24.21574
2.505714 24.295939999999998
2.506714 24.375420000000002
2.507714 24.45417
2.508714 24.5322
2.509714 24.6095
2.510714 24.68606
2.511714 24.76187
2.512714 24.83693
2.513714 24.91124
2.514714 24.98478
2.515714 25.05755
2.516714 25.12957
2.517714 25.20082
2.518714 25.271310000000003
2.519714 25.341010000000004
2.520714 25.40994
2.521714 25.47808
2.522714 25.545420000000004
2.523714 25.61197
2.524714 25.677729999999997
2.525714 25.74268
2.526714 25.806839999999998
2.527714 25.87021
2.528714 25.932769999999998
2.529714 25.99451
2.530714 26.05544
2.531714 26.11554
2.532714 26.174809999999997
2.533714 26.23325
2.534714 26.290869999999998
2.535714 26.34766
2.536714 26.40361
2.537714 26.458730000000003
2.538714 26.513009999999998
2.539714 26.566450000000003
2.540714 26.61903
2.541714 26.670759999999998
2.542714 26.72164
2.543714 26.771660000000004
2.544714 26.82082
2.545714 26.869130000000002
2.546714 26.91657
2.547714 26.963150000000002
2.548714 27.008860000000002
2.549714 27.053680000000004
2.550714 27.09762
2.551714 27.14069
2.552714 27.182869999999998
2.553714 27.224159999999998
2.554714 27.26457
2.555714 27.3041
2.556714 27.34274
2.557714 27.38049
2.558714 27.417340000000003
2.559714 27.453290000000003
2.560714 27.48834
2.561714 27.522489999999998
2.562714 27.55572
2.563714 27.588049999999996
2.564714 27.61947
2.565714 27.649980000000003
2.566714 27.679579999999998
2.567714 27.708260000000003
2.568714 27.73602
2.569714 27.76286
2.570714 27.788770000000003
2.571714 27.81375
2.572714 27.83781
2.573714 27.860950000000003
2.574714 27.88316
2.575714 27.90444
2.576714 27.9248
2.577714 27.94421
2.578714 27.962690000000002
2.579714 27.980240000000002
2.580714 27.99684
2.581714 28.012500000000003
2.582714 28.027220000000003
2.583714 28.041
2.584714 28.05384
2.585714 28.06573
2.586714 28.07668
2.587714 28.08667
2.588714 28.09572
2.589714 28.103820000000002
2.590714 28.110970000000002
2.591714 28.117160000000002
2.592714 28.1224
2.593714 28.12669
2.594714 28.130020000000002
2.595714 28.1324
2.596714 28.13382
2.597714 28.13428
2.598714 28.13378
2.599714 28.13232
2.600714 28.129900000000003
2.601714 28.12653
2.602714 28.122200000000003
2.603714 28.1169
2.604714 28.110639999999997
2.605714 28.103430000000003
2.606714 28.09525
2.607714 28.086100000000002
2.608714 28.07599
2.609714 28.064919999999997
2.610714 28.05289
2.611714 28.0399
2.612714 28.02594
2.613714 28.01101
2.614714 27.99512
2.615714 27.97826
2.616714 27.96044
2.617714 27.941660000000002
2.618714 27.92191
2.619714 27.90121
2.620714 27.879540000000002
2.621714 27.8569
2.622714 27.8333
2.623714 27.80874
2.624714 27.783210000000004
2.625714 27.75673
2.626714 27.72928
2.627714 27.70088
2.628714 27.67152
2.629714 27.641199999999998
2.630714 27.60992
2.631714 27.577679999999997
2.632714 27.54448
2.633714 27.51032
2.634714 27.47521
2.635714 27.43915
2.636714 27.402140000000003
2.637714 27.36419
2.638714 27.325270000000003
2.639714 27.2854
2.640714 27.244570000000003
2.641714 27.20279
2.642714 27.160069999999997
2.643714 27.116400000000002
2.644714 27.071800000000003
2.645714 27.02626
2.646714 26.979779999999998
2.647714 26.93235
2.648714 26.88398
2.649714 26.83467
2.650714 26.784419999999997
2.651714 26.733240000000002
2.652714 26.681129999999996
2.653714 26.62809
2.654714 26.57413
2.655714 26.51924
2.656714 26.46343
2.657714 26.406679999999998
2.658714 26.34901
2.659714 26.290409999999998
2.660714 26.230900000000002
2.661714 26.17047
2.662714 26.10912
2.663714 26.04687
2.664714 25.98371
2.665714 25.91965
2.666714 25.854670000000002
2.667714 25.78879
2.668714 25.72201
2.669714 25.654320000000002
2.670714 25.58575
2.671714 25.516280000000002
2.672714 25.44593
2.673714 25.374679999999998
2.674714 25.302560000000003
2.675714 25.22954
2.676714 25.15565
2.677714 25.08087
2.678714 25.00522
2.679714 24.92869
2.680714 24.851290000000002
2.681714 24.77303
2.682714 24.69391
2.683714 24.61392
2.684714 24.533070000000002
2.685714 24.45136
2.686714 24.36879
2.687714 24.28538
2.688714 24.20112
2.689714 24.11602
2.690714 24.03008
2.691714 23.94331
2.692714 23.8557
2.693714 23.76726
2.694714 23.677989999999998
2.695714 23.5879
2.696714 23.49699
2.697714 23.40527
2.698714 23.31274
2.699714 23.21941
2.700714 23.12527
2.701714 23.03032
2.702714 22.93457
2.703714 22.83802
2.704714 22.740679999999998
2.705714 22.64255
2.706714 22.54364
2.707714 22.443949999999997
2.708714 22.34349
2.709714 22.24225
2.710714 22.14024
2.711714 22.03746
2.712714 21.93391
2.713714 21.82961
2.714714 21.72456
2.715714 21.61876
2.716714 21.51223
2.717714 21.40496
2.718714 21.29695
2.719714 21.188209999999998
2.720714 21.07873
2.721714 20.968529999999998
2.722714 20.857609999999998
2.723714 20.74597
2.724714 20.63363
2.725714 20.52059
2.726714 20.406850000000002
2.727714 20.29241
2.728714 20.17728
2.729714 20.06145
2.730714 19.94494
2.731714 19.827749999999998
2.732714 19.70988
2.733714 19.59135
2.734714 19.47216
2.735714 19.35231
2.736714 19.23181
2.737714 19.11065
2.738714 18.98884
2.739714 18.86638
2.740714 18.743280000000002
2.741714 18.61955
2.742714 18.4952
2.743714 18.37024
2.744714 18.24466
2.745714 18.11848
2.746714 17.99168
2.747714 17.86428
2.748714 17.736279999999997
2.749714 17.60769
2.750714 17.47851
2.751714 17.34876
2.752714 17.218439999999998
2.753714 17.08755
2.754714 16.9561
2.755714 16.82408
2.756714 16.6915
2.757714 16.55837
2.758714 16.424690000000002
2.759714 16.290470000000003
2.760714 16.155720000000002
2.761714 16.02045
2.762714 15.88466
2.763714 15.74835
2.764714 15.611530000000002
2.765714 15.4742
2.766714 15.336359999999999
2.767714 15.198020000000001
2.768714 15.0592
2.769714 14.919889999999999
2.770714 14.7801
2.771714 14.63985
2.772714 14.499139999999999
2.773714 14.35796
2.774714 14.21632
2.775714 14.074229999999998
2.776714 13.93169
2.777714 13.788719999999998
2.778714 13.645309999999998
2.779714 13.501479999999999
2.780714 13.357240000000001
2.781714 13.212589999999999
2.782714 13.06753
2.783714 12.922059999999998
2.784714 12.776190000000001
2.785714 12.62992
2.786714 12.48326
2.787714 12.33622
2.788714 12.18881
2.789714 12.04104
2.790714 11.892900000000001
2.791714 11.74442
2.792714 11.595569999999999
2.793714 11.446380000000001
2.794714 11.29684
2.795714 11.14697
2.796714 10.99677
2.797714 10.84625
2.798714 10.69543
2.799714 10.5443
2.800714 10.39287
2.801714 10.24114
2.802714 10.08912
2.803714 9.9368043
2.804714 9.7842082
2.805714 9.631341
2.806714 9.4782114
2.807714 9.3248285
2.808714 9.1711976
2.809714 9.017323
2.810714 8.8632055
2.811714 8.708848099999999
2.812714 8.554256
2.813714 8.3994366
2.814714 8.2443982
2.815714 8.089151999999999
2.816714 7.933705300000001
2.817714 7.7780657
2.818714 7.622236
2.819714 7.4662186
2.820714 7.310017200000001
2.821714 7.1536355
2.822714 6.9970816000000005
2.823714 6.840366100000001
2.824714 6.6834994
2.825714 6.526490999999999
2.826714 6.369347899999999
2.827714 6.2120743
2.828714 6.0546722
2.829714 5.8971439
2.830714 5.7394929
2.831714 5.5817261
2.832714 5.4238528
2.833714 5.2658834
2.834714 5.1078271
2.835714 4.9496915
2.836714 4.791481
2.837714 4.6331979
2.838714 4.4748452
2.839714 4.3164261
2.840714 4.157947399999999
2.841714 3.999418
2.842714 3.8408484
2.843714 3.6822483000000004
2.844714 3.5236251000000003
2.845714 3.3649831999999997
2.846714 3.2063246
2.847714 3.0476507
2.848714 2.8889649
2.849714 2.7302725
2.850714 2.5715828
2.851714 2.4129061
2.852714 2.2542527
2.853714 2.0956311
2.854714 1.9370467999999998
2.855714 1.7785029
2.856714 1.6200017
2.857714 1.4615464999999999
2.858714 1.3031431
2.859714 1.1448003
2.860714 0.9865283
2.861714 0.8283371100000001
2.862714 0.67023514
2.863714 0.51222751
2.864714 0.35431699
2.865714 0.19650508000000003
2.866714 0.038794422
2.867714 -0.11880979
2.868714 -0.2762994
2.869714 -0.43366439999999995
2.870714 -0.59089446
2.871714 -0.74798106
2.872714 -0.90491846
2.873714 -1.0617037
2.874714 -1.2183352
2.875714 -1.3748109
2.876714 -1.5311264
2.877714 -1.6872741
2.878714 -1.8432448000000001
2.879714 -1.9990286
2.880714 -2.1546168
2.881714 -2.3100033
2.882714 -2.4651846
2.883714 -2.6201582
2.884714 -2.7749216
2.885714 -2.9294702999999997
2.886714 -3.0837968
2.887714 -3.2378916
2.888714 -3.3917445999999996
2.889714 -3.5453472
2.890714 -3.6986932
2.891714 -3.8517796
2.892714 -4.0046047
2.893714 -4.1571677000000005
2.894714 -4.3094646
2.895714 -4.4614899999999995
2.896714 -4.6132352
2.897714 -4.7646903
2.898714 -4.9158469
2.899714 -5.0666992
2.900714 -5.2172426000000005
2.901714 -5.3674754
2.902714 -5.5173952
2.903714 -5.6669988
2.904714 -5.8162797
2.905714 -5.9652291
2.906714 -6.1138373
2.907714 -6.2620960000000006
2.908714 -6.4099982
2.909714 -6.5575406
2.910714 -6.704721600000001
2.911714 -6.8515398
2.912714 -6.9979921
2.913714 -7.144073400000001
2.914714 -7.2897747
2.915714 -7.4350871
2.916714 -7.5800016999999995
2.917714 -7.7245116000000005
2.918714 -7.8686126
2.919714 -8.012303699999999
2.920714 -8.155584300000001
2.921714 -8.298451499999999
2.922714 -8.440900599999999
2.923714 -8.582925099999999
2.924714 -8.724515100000001
2.925714 -8.8656627
2.926714 -9.0063609
2.927714 -9.1466069
2.928714 -9.2863977
2.929714 -9.4257332
2.930714 -9.5646106
2.931714 -9.7030245
2.932714 -9.8409675
2.933714 -9.978430000000001
2.934714 -10.1154
2.935714 -10.25188
2.936714 -10.38786
2.937714 -10.523340000000001
2.938714 -10.658330000000001
2.939714 -10.79281
2.940714 -10.926779999999999
2.941714 -11.06025
2.942714 -11.19319
2.943714 -11.32561
2.944714 -11.45749
2.945714 -11.588840000000001
2.946714 -11.71965
2.947714 -11.84991
2.948714 -11.97964
2.949714 -12.10882
2.950714 -12.237449999999999
2.951714 -12.36551
2.952714 -12.49301
2.953714 -12.61992
2.954714 -12.746260000000001
2.955714 -12.87201
2.956714 -12.99719
2.957714 -13.12179
2.958714 -13.245809999999999
2.959714 -13.36924
2.960714 -13.492080000000001
2.961714 -13.61431
2.962714 -13.73593
2.963714 -13.856940000000002
2.964714 -13.977319999999999
2.965714 -14.097100000000001
2.966714 -14.21626
2.967714 -14.3348
2.968714 -14.45272
2.969714 -14.57001
2.970714 -14.68667
2.971714 -14.80267
2.972714 -14.918029999999998
2.973714 -15.032729999999999
2.974714 -15.14679
2.975714 -15.2602
2.976714 -15.372959999999999
2.977714 -15.48507
2.978714 -15.59652
2.979714 -15.707289999999999
2.980714 -15.817390000000001
2.981714 -15.9268
2.982714 -16.03553
2.983714 -16.14357
2.984714 -16.25094
2.985714 -16.35763
2.986714 -16.463639999999998
2.987714 -16.56896
2.988714 -16.67359
2.989714 -16.7775
2.990714 -16.88071
2.991714 -16.98321
2.992714 -17.085
2.993714 -17.18609
2.994714 -17.28647
2.995714 -17.38615
2.996714 -17.485120000000002
2.997714 -17.58336
2.998714 -17.680870000000002
2.999714 -17.77764
3.000714 -17.87368
3.001714 -17.968980000000002
3.002714 -18.06355
3.003714 -18.15739
3.004714 -18.250510000000002
3.005714 -18.3429
3.006714 -18.43454
3.007714 -18.52543
3.008714 -18.615560000000002
3.009714 -18.70493
3.010714 -18.79354
3.011714 -18.881410000000002
3.012714 -18.968519999999998
3.013714 -19.05489
3.014714 -19.1405
3.015714 -19.22534
3.016714 -19.30941
3.017714 -19.392699999999998
3.018714 -19.47521
3.019714 -19.55694
3.020714 -19.6379
3.021714 -19.7181
3.022714 -19.797539999999998
3.023714 -19.87621
3.024714 -19.95411
3.025714 -20.03123
3.026714 -20.10755
3.027714 -20.18307
3.028714 -20.2578
3.029714 -20.33175
3.030714 -20.40491
3.031714 -20.47729
3.032714 -20.5489
3.033714 -20.619709999999998
3.034714 -20.68972
3.035714 -20.75892
3.036714 -20.827309999999997
3.037714 -20.8949
3.038714 -20.96169
3.039714 -21.0277
3.040714 -21.09292
3.041714 -21.15735
3.042714 -21.22098
3.043714 -21.28381
3.044714 -21.34583
3.045714 -21.40703
3.046714 -21.46741
3.047714 -21.526980000000002
3.048714 -21.58575
3.049714 -21.64373
3.050714 -21.70092
3.051714 -21.75729
3.052714 -21.81286
3.053714 -21.8676
3.054714 -21.921509999999998
3.055714 -21.97461
3.056714 -22.026889999999998
3.057714 -22.07836
3.058714 -22.12903
3.059714 -22.1789
3.060714 -22.22797
3.061714 -22.27622
3.062714 -22.32364
3.063714 -22.37024
3.064714 -22.41601
3.065714 -22.46096
3.066714 -22.5051
3.067714 -22.54843
3.068714 -22.59097
3.069714 -22.63271
3.070714 -22.67363
3.071714 -22.713739999999998
3.072714 -22.75302
3.073714 -22.79147
3.074714 -22.8291
3.075714 -22.865930000000002
3.076714 -22.90195
3.077714 -22.937170000000002
3.078714 -22.9716
3.079714 -23.00521
3.080714 -23.03801
3.081714 -23.06998
3.082714 -23.10112
3.083714 -23.13144
3.084714 -23.16095
3.085714 -23.18967
3.086714 -23.2176
3.087714 -23.24474
3.088714 -23.271079999999998
3.089714 -23.29661
3.090714 -23.32132
3.091714 -23.34522
3.092714 -23.36831
3.093714 -23.39059
3.094714 -23.41208
3.095714 -23.43279
3.096714 -23.45272
3.097714 -23.47185
3.098714 -23.49018
3.099714 -23.5077
3.100714 -23.52441
3.101714 -23.54032
3.102714 -23.55543
3.103714 -23.569760000000002
3.104714 -23.58332
3.105714 -23.59611
3.106714 -23.60813
3.107714 -23.61936
3.108714 -23.6298
3.109714 -23.63944
3.110714 -23.64828
3.111714 -23.65635
3.112714 -23.66364
3.113714 -23.67017
3.114714 -23.67595
3.115714 -23.680960000000002
3.116714 -23.685200000000002
3.117714 -23.68866
3.118714 -23.69134
3.119714 -23.69324
3.120714 -23.69437
3.121714 -23.69475
3.122714 -23.694380000000002
3.123714 -23.69328
3.124714 -23.69143
3.125714 -23.68883
3.126714 -23.68547
3.127714 -23.681340000000002
3.128714 -23.67646
3.129714 -23.67081
3.130714 -23.66443
3.131714 -23.657329999999998
3.132714 -23.6495
3.133714 -23.64094
3.134714 -23.63166
3.135714 -23.62164
3.136714 -23.610870000000002
3.137714 -23.59936
3.138714 -23.58712
3.139714 -23.57415
3.140714 -23.56047
3.141714 -23.5461
3.142714 -23.531019999999998
3.143714 -23.515230000000003
3.144714 -23.498730000000002
3.145714 -23.48151
3.146714 -23.46356
3.147714 -23.4449
3.148714 -23.42554
3.149714 -23.4055
3.150714 -23.38477
3.151714 -23.36337
3.152714 -23.3413
3.153714 -23.318530000000003
3.154714 -23.295080000000002
3.155714 -23.27092
3.156714 -23.24608
3.157714 -23.220560000000003
3.158714 -23.19438
3.159714 -23.16753
3.160714 -23.14004
3.161714 -23.11189
3.162714 -23.08308
3.163714 -23.0536
3.164714 -23.02344
3.165714 -22.99262
3.166714 -22.96115
3.167714 -22.92904
3.168714 -22.89629
3.169714 -22.862930000000002
3.170714 -22.82894
3.171714 -22.794320000000003
3.172714 -22.75906
3.173714 -22.72316
3.174714 -22.686619999999998
3.175714 -22.649459999999998
3.176714 -22.61169
3.177714 -22.57332
3.178714 -22.53435
3.179714 -22.49478
3.180714 -22.45461
3.181714 -22.41385
3.182714 -22.37247
3.183714 -22.33049
3.184714 -22.28792
3.185714 -22.24476
3.186714 -22.20102
3.187714 -22.15672
3.188714 -22.11185
3.189714 -22.0664
3.190714 -22.02039
3.191714 -21.97379
3.192714 -21.92662
3.193714 -21.878880000000002
3.194714 -21.830579999999998
3.195714 -21.78174
3.196714 -21.73236
3.197714 -21.68244
3.198714 -21.631990000000002
3.199714 -21.58101
3.200714 -21.529490000000003
3.201714 -21.47742
3.202714 -21.42483
3.203714 -21.37171
3.204714 -21.318080000000002
3.205714 -21.26395
3.206714 -21.20932
3.207714 -21.15419
3.208714 -21.09855
3.209714 -21.0424
3.210714 -20.98573
3.211714 -20.92857
3.212714 -20.870910000000002
3.213714 -20.81277
3.214714 -20.75416
3.215714 -20.695079999999997
3.216714 -20.63554
3.217714 -20.57552
3.218714 -20.51503
3.219714 -20.454069999999998
3.220714 -20.39264
3.221714 -20.330750000000002
3.222714 -20.26841
3.223714 -20.20564
3.224714 -20.14243
3.225714 -20.078789999999998
3.226714 -20.01472
3.227714 -19.95021
3.228714 -19.88526
3.229714 -19.81987
3.230714 -19.754070000000002
3.231714 -19.68785
3.232714 -19.62123
3.233714 -19.55421
3.234714 -19.486800000000002
3.235714 -19.41898
3.236714 -19.35077
3.237714 -19.28215
3.238714 -19.21314
3.239714 -19.14373
3.240714 -19.07395
3.241714 -19.003800000000002
3.242714 -18.93328
3.243714 -18.86239
3.244714 -18.791140000000002
3.245714 -18.71952
3.246714 -18.647540000000003
3.247714 -18.575210000000002
3.248714 -18.50252
3.249714 -18.42949
3.250714 -18.35613
3.251714 -18.28244
3.252714 -18.20843
3.253714 -18.13408
3.254714 -18.05942
3.255714 -17.98442
3.256714 -17.909110000000002
3.257714 -17.833470000000002
3.258714 -17.75753
3.259714 -17.68128
3.260714 -17.60474
3.261714 -17.5279
3.262714 -17.45077
3.263714 -17.373350000000002
3.264714 -17.29563
3.265714 -17.21763
3.266714 -17.13936
3.267714 -17.06081
3.268714 -16.98199
3.269714 -16.902919999999998
3.270714 -16.82358
3.271714 -16.74399
3.272714 -16.66415
3.273714 -16.58404
3.274714 -16.50369
3.275714 -16.423099999999998
3.276714 -16.34227
3.277714 -16.261210000000002
3.278714 -16.17992
3.279714 -16.098399999999998
3.280714 -16.016669999999998
3.281714 -15.934719999999999
3.282714 -15.85255
3.283714 -15.77017
3.284714 -15.68758
3.285714 -15.60479
3.286714 -15.521799999999999
3.287714 -15.43862
3.288714 -15.355250000000002
3.289714 -15.27169
3.290714 -15.18794
3.291714 -15.104000000000001
3.292714 -15.01989
3.293714 -14.935590000000001
3.294714 -14.851130000000001
3.295714 -14.76651
3.296714 -14.681739999999998
3.297714 -14.59681
3.298714 -14.51173
3.299714 -14.4265
3.300714 -14.341119999999998
3.301714 -14.2556
3.302714 -14.16994
3.303714 -14.08416
3.304714 -13.99825
3.305714 -13.91221
3.306714 -13.82605
3.307714 -13.739770000000002
3.308714 -13.653360000000001
3.309714 -13.56683
3.310714 -13.48018
3.311714 -13.39343
3.312714 -13.30658
3.313714 -13.219629999999999
3.314714 -13.1326
3.315714 -13.045490000000001
3.316714 -12.95828
3.317714 -12.870989999999999
3.318714 -12.783610000000001
3.319714 -12.696150000000001
3.320714 -12.60862
3.321714 -12.52103
3.322714 -12.43338
3.323714 -12.34568
3.324714 -12.25792
3.325714 -12.1701
3.326714 -12.08223
3.327714 -11.994299999999999
3.328714 -11.90632
3.329714 -11.81829
3.330714 -11.73023
3.331714 -11.642149999999999
3.332714 -11.55404
3.333714 -11.46591
3.334714 -11.37775
3.335714 -11.28955
3.336714 -11.20133
3.337714 -11.11308
3.338714 -11.02481
3.339714 -10.93654
3.340714 -10.84826
3.341714 -10.75999
3.342714 -10.67173
3.343714 -10.58347
3.344714 -10.4952
3.345714 -10.40694
3.346714 -10.31869
3.347714 -10.230459999999999
3.348714 -10.14225
3.349714 -10.05408
3.350714 -9.965946500000001
3.351714 -9.8778524
3.352714 -9.7897917
3.353714 -9.7017594
3.354714 -9.6137531
3.355714 -9.5257759
3.356714 -9.4378367
3.357714 -9.3499452
3.358714 -9.2621103
3.359714 -9.1743372
3.360714 -9.086626
3.361714 -8.998972199999999
3.362714 -8.911372
3.363714 -8.823824700000001
3.364714 -8.736334
3.365714 -8.6489089
3.366714 -8.5615605
3.367714 -8.4742993
3.368714 -8.3871298
3.369714 -8.3000518
3.370714 -8.2130603
3.371714 -8.1261501
3.372714 -8.039318
3.373714 -7.952566399999999
3.374714 -7.865902800000001
3.375714 -7.7793375
3.376714 -7.6928809000000005
3.377714 -7.6065399000000005
3.378714 -7.5203143
3.379714 -7.4342005
3.380714 -7.3481939999999994
3.381714 -7.262291
3.382714 -7.176492399999999
3.383714 -7.090804
3.384714 -7.0052348
3.385714 -6.9197945
3.386714 -6.8344899
3.387714 -6.7493223
3.388714 -6.6642888
3.389714 -6.579384200000001
3.390714 -6.494604099999999
3.391714 -6.4099483
3.392714 -6.3254222
3.393714 -6.2410343
3.394714 -6.1567955
3.395714 -6.0727134000000005
3.396714 -5.9887912000000005
3.397714 -5.9050269
3.398714 -5.821415
3.399714 -5.7379503
3.400714 -5.6546304
3.401714 -5.5714581
3.402714 -5.4884408
3.403714 -5.4055884
3.404714 -5.3229097
3.405714 -5.2404098
3.406714 -5.1580884000000005
3.407714 -5.0759409
3.408714 -4.9939621
3.409714 -4.9121499
3.410714 -4.8305068
3.411714 -4.7490399000000005
3.412714 -4.6677586
3.413714 -4.5866717
3.414714 -4.5057837
3.415714 -4.4250939
3.416714 -4.3445963
3.417714 -4.264285
3.418714 -4.1841548
3.419714 -4.104206
3.420714 -4.0244438
3.421714 -3.9448772
3.422714 -3.8655153999999996
3.423714 -3.7863646
3.424714 -3.707426
3.425714 -3.6286969000000004
3.426714 -3.5501715000000003
3.427714 -3.4718469
3.428714 -3.3937227
3.429714 -3.3158041999999996
3.430714 -3.2380998
3.431714 -3.1606175
3.432714 -3.0833633999999996
3.433714 -3.006338
3.434714 -2.9295377
3.435714 -2.8529565999999997
3.436714 -2.7765892
3.437714 -2.7004343
3.438714 -2.6244944
3.439714 -2.5487769
3.440714 -2.4732905
3.441714 -2.398042
3.442714 -2.323035
3.443714 -2.2482682
3.444714 -2.1737373
3.445714 -2.0994378
3.446714 -2.0253674999999998
3.447714 -1.951528
3.448714 -1.8779246
3.449714 -1.8045643
3.450714 -1.7314533
3.451714 -1.6585940000000001
3.452714 -1.5859852
3.453714 -1.5136222
3.454714 -1.4415002
3.455714 -1.3696161
3.456714 -1.2979707999999999
3.457714 -1.2265693
3.458714 -1.155419
3.459714 -1.0845269
3.460714 -1.0138976
3.461714 -0.94353203
3.462714 -0.8734273699999999
3.463714 -0.8035793
3.464714 -0.7339844
3.465714 -0.66464166
3.466714 -0.59555364
3.467714 -0.52672527
3.468714 -0.45816214000000005
3.469714 -0.38986811
3.470714 -0.32184408000000003
3.471714 -0.2540882
3.472714 -0.18659689000000002
3.473714 -0.11936667
3.474714 -0.052396394000000006
3.475714 0.014311883000000001
3.476714 0.080753549
3.477714 0.14692282
3.478714 0.21281493999999998
3.479714 0.27842789
3.480714 0.34376311
3.481714 0.40882425000000006
3.482714 0.47361553
3.483714 0.5381396
3.484714 0.60239611
3.485714 0.66638179
3.486714 0.73009152
3.487714 0.7935202699999999
3.488714 0.85666506
3.489714 0.9195256
3.490714 0.9821041500000001
3.491714 1.0444037
3.492714 1.1064262999999999
3.493714 1.1681721
3.494714 1.2296385
3.495714 1.2908215
3.496714 1.3517168
3.497714 1.4123222
3.498714 1.4726377000000002
3.499714 1.5326659
3.500714 1.5924107
3.501714 1.6518753000000002
3.502714 1.7110608999999999
3.503714 1.7699660999999998
3.504714 1.8285875999999999
3.505714 1.886921
3.506714 1.9449629
3.507714 2.002712
3.508714 2.0601689999999997
3.509714 2.1173364
3.510714 2.1742165
3.511714 2.2308111
3.512714 2.2871197999999997
3.513714 2.34314
3.514714 2.3988683
3.515714 2.4543019
3.516714 2.5094393999999998
3.517714 2.564281
3.518714 2.618829
3.519714 2.673085
3.520714 2.7270505
3.521714 2.7807251
3.522714 2.8341066
3.523714 2.8871924
3.524714 2.9399799
3.525714 2.9924676
3.526714 3.0446559
3.527714 3.0965466
3.528714 3.1481426
3.529714 3.1994462
3.530714 3.2504592
3.531714 3.3011816
3.532714 3.3516116
3.533714 3.4017470000000003
3.534714 3.4515847
3.535714 3.5011232000000003
3.536714 3.5503622
3.537714 3.5993025
3.538714 3.6479454000000002
3.539714 3.6962919
3.540714 3.7443418
3.541714 3.7920941
3.542714 3.8395463999999997
3.543714 3.8866971
3.544714 3.9335456
3.545714 3.9800931
3.546714 4.0263418
3.547714 4.0722951
3.548714 4.1179553
3.549714 4.163323
3.550714 4.2083971
3.551714 4.253175499999999
3.552714 4.2976551
3.553714 4.3418333
3.554714 4.3857086
3.555714 4.4292815
3.556714 4.472553
3.557714 4.515525
3.558714 4.5581978
3.559714 4.6005718
3.560714 4.6426456
3.561714 4.6844188
3.562714 4.7258902
3.563714 4.7670599000000005
3.564714 4.8079293000000005
3.565714 4.8485002999999995
3.566714 4.8887748
3.567714 4.9287535
3.568714 4.9684357
3.569714 5.0078198
3.570714 5.0469037000000005
3.571714 5.0856855
3.572714 5.1241636
3.573714 5.1623385
3.574714 5.2002124
3.575714 5.2377872
3.576714 5.2750651
3.577714 5.3120472
3.578714 5.348733800000001
3.579714 5.3851243
3.580714 5.4212172
3.581714 5.4570105
3.582714 5.4925036
3.583714 5.5276968
3.584714 5.5625900999999995
3.585714 5.5971839
3.586714 5.6314781
3.587714 5.6654721
3.588714 5.6991644
3.589714 5.7325531
3.590714 5.7656378
3.591714 5.7984188
3.592714 5.8308989
3.593714 5.8630809
3.594714 5.8949679
3.595714 5.9265617
3.596714 5.9578635
3.597714 5.9888728
3.598714 6.0195878
3.599714 6.050007
3.600714 6.0801286
3.601714 6.1099518
3.602714 6.1394773
3.603714 6.168706
3.604714 6.1976369
3.605714 6.2262699
3.606714 6.254603
3.607714 6.2826357999999995
3.608714 6.310366800000001
3.609714 6.3377976
3.610714 6.3649289
3.611714 6.3917637
3.612714 6.4183027
3.613714 6.4445473
3.614714 6.470497699999999
3.615714 6.4961515
3.616714 6.521508099999999
3.617714 6.5465666
3.618714 6.571326399999999
3.619714 6.5957874
3.620714 6.6199504000000005
3.621714 6.6438161
3.622714 6.6673860000000005
3.623714 6.6906601
3.624714 6.7136377
3.625714 6.7363188
3.626714 6.7587033000000005
3.627714 6.7807928
3.628714 6.802588
3.629714 6.824090300000001
3.630714 6.8452999
3.631714 6.8662167
3.632714 6.8868391
3.633714 6.9071643
3.634714 6.9271907
3.635714 6.946917599999999
3.636714 6.9663443
3.637714 6.9854729
3.638714 7.004303500000001
3.639714 7.0228383
3.640714 7.041078100000001
3.641714 7.059022
3.642714 7.0766695
3.643714 7.0940197
3.644714 7.111073299999999
3.645714 7.1278319
3.646714 7.1442977
3.647714 7.1604721
3.648714 7.176356
3.649714 7.191948600000001
3.650714 7.2072491
3.651714 7.222254599999999
3.652714 7.2369642999999995
3.653714 7.251376700000001
3.654714 7.2654925
3.655714 7.279314100000001
3.656714 7.2928444
3.657714 7.3060848
3.658714 7.319033899999999
3.659714 7.331690200000001
3.660714 7.34405
3.661714 7.356111
3.662714 7.367870999999999
3.663714 7.379329900000001
3.664714 7.3904909000000005
3.665714 7.4013568
3.666714 7.411928499999999
3.667714 7.4222073
3.668714 7.4321918
3.669714 7.4418790999999995
3.670714 7.4512675
3.671714 7.4603565
3.672714 7.4691482
3.673714 7.4776463
3.674714 7.485855399999999
3.675714 7.4937791
3.676714 7.501416700000001
3.677714 7.5087659
3.678714 7.515822399999999
3.679714 7.5225793
3.680714 7.5290345
3.681714 7.5351872
3.682714 7.5410403
3.683714 7.5465962
3.684714 7.551859299999999
3.685714 7.5568295999999995
3.686714 7.5615056
3.687714 7.5658843000000005
3.688714 7.5699627000000005
3.689714 7.573738700000001
3.690714 7.5772122
3.691714 7.580387600000001
3.692714 7.583271
3.693714 7.5858667
3.694714 7.5881764
3.695714 7.590197
3.696714 7.5919233
3.697714 7.5933494
3.698714 7.5944707000000005
3.699714 7.595287300000001
3.700714 7.5958006
3.701714 7.596017400000001
3.702714 7.5959437
3.703714 7.595581599999999
3.704714 7.594930399999999
3.705714 7.5939863999999995
3.706714 7.5927421
3.707714 7.5911932
3.708714 7.5893372
3.709714 7.5871781
3.710714 7.5847216
3.711714 7.5819731
3.712714 7.5789362
3.713714 7.5756087999999995
3.714714 7.5719856000000005
3.715714 7.5680599
3.716714 7.5638250000000005
3.717714 7.5592794
3.718714 7.5544268
3.719714 7.5492762
3.720714 7.5438350000000005
3.721714 7.5381100000000005
3.722714 7.532101900000001
3.723714 7.5258061000000005
3.724714 7.5192146
3.725714 7.512319100000001
3.726714 7.5051144
3.727714 7.4976020000000005
3.728714 7.4897863
3.729714 7.4816748
3.730714 7.4732736
3.731714 7.4645825
3.732714 7.4555963
3.733714 7.446306900000001
3.734714 7.436706899999999
3.735714 7.4267924
3.736714 7.4165657
3.737714 7.4060350999999995
3.738714 7.3952109
3.739714 7.384101299999999
3.740714 7.3727101
3.741714 7.3610336
3.742714 7.3490635
3.743714 7.336789400000001
3.744714 7.3242053
3.745714 7.3113106
3.746714 7.2981096999999995
3.747714 7.28461
3.748714 7.270818900000001
3.749714 7.2567411
3.750714 7.2423741
3.751714 7.2277099
3.752714 7.212739399999999
3.753714 7.1974553
3.754714 7.1818575
3.755714 7.1659513
3.756714 7.149747
3.757714 7.1332544
3.758714 7.1164794
3.759714 7.0994206
3.760714 7.0820704
3.761714 7.0644177
3.762714 7.0464529
3.763714 7.0281722
3.764714 7.0095792
3.765714 6.9906831
3.766714 6.9714949
3.767714 6.9520219999999995
3.768714 6.9322661
3.769714 6.9122202999999995
3.770714 6.8918757
3.771714 6.8712227
3.772714 6.8502568
3.773714 6.8289801
3.774714 6.807402499999999
3.775714 6.7855343
3.776714 6.763383000000001
3.777714 6.74095
3.778714 6.7182302
3.779714 6.6952139
3.780714 6.671890599999999
3.781714 6.648253599999999
3.782714 6.624303800000001
3.783714 6.6000483999999995
3.784714 6.5755002000000005
3.785714 6.550668900000001
3.786714 6.525560499999999
3.787714 6.5001719
3.788714 6.4744942
3.789714 6.4485162
3.790714 6.4222291
3.791714 6.395632
3.792714 6.3687309999999995
3.793714 6.3415356
3.794714 6.314056399999999
3.795714 6.2862992
3.796714 6.2582627
3.797714 6.2299393
3.798714 6.2013179
3.799714 6.1723892000000005
3.800714 6.1431501
3.801714 6.1136059
3.802714 6.0837682
3.803714 6.0536489
3.804714 6.023256099999999
3.805714 5.9925903
3.806714 5.9616443
3.807714 5.930407
3.808714 5.8988672
3.809714 5.867020800000001
3.810714 5.834871199999999
3.811714 5.8024298000000005
3.812714 5.7697091
3.813714 5.7367191
3.814714 5.7034619
3.815714 5.6699321
3.816714 5.6361187
3.817714 5.6020110999999995
3.818714 5.5676036
3.819714 5.5328976
3.820714 5.4979026
3.821714 5.4626301
3.822714 5.4270897
3.823714 5.3912845
3.824714 5.3552095
3.825714 5.3188547
3.826714 5.2822091
3.827714 5.245266099999999
3.828714 5.2080269999999995
3.829714 5.1705007
3.830714 5.1327005
3.831714 5.0946396
3.832714 5.0563242
3.833714 5.0177526
3.834714 4.9789157
3.835714 4.939802
3.836714 4.900403300000001
3.837714 4.8607178
3.838714 4.8207514
3.839714 4.7805149
3.840714 4.7400188000000005
3.841714 4.6992697
3.842714 4.6582669
3.843714 4.6170026
3.844714 4.5754667
3.845714 4.5336518
3.846714 4.491556800000001
3.847714 4.4491876
3.848714 4.4065565
3.849714 4.3636762000000004
3.850714 4.3205552
3.851714 4.2771947
3.852714 4.2335879
3.853714 4.1897248
3.854714 4.1455954
3.855714 4.1011956000000005
3.856714 4.0565282
3.857714 4.0116031
3.858714 3.9664313
3.859714 3.9210215
3.860714 3.8753767000000003
3.861714 3.8294934000000005
3.862714 3.7833642000000003
3.863714 3.7369820999999996
3.864714 3.6903441000000003
3.865714 3.6434539000000004
3.866714 3.5963206999999997
3.867714 3.5489555
3.868714 3.5013676
3.869714 3.4535598
3.870714 3.4055281
3.871714 3.3572644
3.872714 3.3087589
3.873714 3.260006
3.874714 3.2110065
3.875714 3.1617675
3.876714 3.1123009
3.877714 3.0626172
3.878714 3.0127227
3.879714 2.9626174
3.880714 2.9122964000000002
3.881714 2.8617529
3.882714 2.8109828
3.883714 2.7599869
3.884714 2.7087716
3.885714 2.6573462
3.886714 2.6057197
3.887714 2.553897
3.888714 2.501877
3.889714 2.4496542
3.890714 2.3972211
3.891714 2.3445725
3.892714 2.2917080999999997
3.893714 2.2386337
3.894714 2.1853592
3.895714 2.1318957
3.896714 2.0782512
3.897714 2.024428
3.898714 1.9704234
3.899714 1.9162316
3.900714 1.8618478
3.901714 1.8072704
3.902714 1.7525027
3.903714 1.6975517999999998
3.904714 1.6424261
3.905714 1.5871316
3.906714 1.531671
3.907714 1.4760425000000001
3.908714 1.4202422
3.909714 1.3642669
3.910714 1.3081163999999998
3.911714 1.2517956000000001
3.912714 1.1953128
3.913714 1.1386772
3.914714 1.0818967000000002
3.915714 1.0249746
3.916714 0.96790968
3.917714 0.9106976899999999
3.918714 0.85333381
3.919714 0.79581561
3.920714 0.7381443900000001
3.921714 0.6803251300000001
3.922714 0.62236493
3.923714 0.56427023
3.924714 0.5060450200000001
3.925714 0.44769011
3.926714 0.38920443
3.927714 0.33058673
3.928714 0.27183783
3.929714 0.21296162000000002
3.930714 0.15396471
3.931714 0.094854675
3.932714 0.035637972
3.933714 -0.023681555
3.934714 -0.083103415
3.935714 -0.14262946
3.936714 -0.20226175000000002
3.937714 -0.26200084999999995
3.938714 -0.32184461999999997
3.939714 -0.38178826
3.940714 -0.44182572000000003
3.941714 -0.50195139
3.942714 -0.56216144
3.943714 -0.62245443
3.944714 -0.68283039
3.945714 -0.74328925
3.946714 -0.80382964
3.947714 -0.86444803
3.948714 -0.92513934
3.949714 -0.9858977
3.950714 -1.0467185
3.951714 -1.1075987
3.952714 -1.1685375
3.953714 -1.2295344
3.954714 -1.2905887
3.955714 -1.3516979
3.956714 -1.4128577
3.957714 -1.4740624
3.958714 -1.535306
3.959714 -1.5965842000000001
3.960714 -1.6578943
3.961714 -1.7192354
3.962714 -1.7806074
3.963714 -1.8420089000000002
3.964714 -1.903438
3.965714 -1.9648903999999998
3.966714 -2.0263612
3.967714 -2.0878457999999998
3.968714 -2.1493409000000003
3.969714 -2.2108441
3.970714 -2.2723549999999997
3.971714 -2.3338728
3.972714 -2.3953952000000003
3.973714 -2.4569174
3.974714 -2.5184331
3.975714 -2.5799353000000003
3.976714 -2.6414182
3.977714 -2.7028779999999997
3.978714 -2.7643137
3.979714 -2.8257251
3.980714 -2.8871125
3.981714 -2.948474
3.982714 -3.0098053
3.983714 -3.0710997
3.984714 -3.1323504
3.985714 -3.1935509
3.986714 -3.2546982
3.987714 -3.3157919000000002
3.988714 -3.376833
3.989714 -3.4378216000000004
3.990714 -3.4987558
3.991714 -3.5596304
3.992714 -3.6204379
3.993714 -3.6811702000000004
3.994714 -3.7418213
3.995714 -3.8023877999999995
3.996714 -3.8628709
3.997714 -3.923272
3.998714 -3.9835926
3.999714 -4.0438309
4.000714 -4.1039806
4.001714 -4.1640326
4.002714 -4.2239770000000005
4.003714 -4.2838056
4.004714 -4.3435134
4.005714 -4.4031002
4.006714 -4.4625685
4.007714 -4.5219202
4.008714 -4.5811549
4.009714 -4.6402674
4.010714 -4.6992492
4.011714 -4.7580905
4.012714 -4.8167836
4.013714 -4.875325
4.014714 -4.9337156
4.015714 -4.9919587000000005
4.016714 -5.0500575
4.017715 -5.1080115
4.018714 -5.1658157000000005
4.019714 -5.2234598
4.020714 -5.2809313
4.021714 -5.338220300000001
4.022714 -5.3953204
4.023714 -5.4522317000000005
4.024714 -5.5089578
4.025714 -5.5655035999999996
4.026714 -5.6218706
4.027714 -5.6780551
4.028714 -5.734048
4.029714 -5.7898376
4.030715 -5.8454119
4.031714 -5.900763700000001
4.032714 -5.9558921
4.033714 -6.0108006
4.034714 -6.0654934
4.035714 -6.1199732
4.036714 -6.1742354
4.037714 -6.2282708
4.038714 -6.2820658
4.039714 -6.335608700000001
4.040714 -6.388890699999999
4.041714 -6.4419113
4.042714 -6.494675599999999
4.043715 -6.547191700000001
4.044714 -6.599465
4.045714 -6.6514954
4.046714 -6.7032732
4.047714 -6.7547858000000005
4.048714 -6.8060182
4.049714 -6.8569593
4.050714 -6.9076054
4.051714 -6.957959399999999
4.052714 -7.0080279999999995
4.053714 -7.0578158
4.054714 -7.1073219000000005
4.055714 -7.1565382
4.056714 -7.2054513
4.057714 -7.2540462
4.058714 -7.302314
4.059714 -7.3502511
4.060714 -7.3978625000000005
4.061714 -7.445157299999999
4.062714 -7.4921437
4.063715 -7.538823
4.064714 -7.5851873
4.065714 -7.6312236
4.066714 -7.6769150999999995
4.067714 -7.7222481
4.068714 -7.7672175999999995
4.069714 -7.8118242
4.070714 -7.8560747
4.071714 -7.8999765
4.072714 -7.9435326
4.073714 -7.986737
4.074714 -8.0295779
4.075714 -8.0720402
4.076715 -8.1141122
4.077714 -8.155787
4.078714 -8.197068400000001
4.079714 -8.2379639
4.080714 -8.278482400000001
4.081714 -8.318627600000001
4.082714 -8.358395100000001
4.083714 -8.3977722
4.084714 -8.4367424
4.085714 -8.475291
4.086714 -8.513409600000001
4.087714 -8.551098399999999
4.088714 -8.5883655
4.089714 -8.625219000000001
4.090714 -8.661666499999999
4.091714 -8.6977065
4.092714 -8.7333307
4.093714 -8.7685242
4.094714 -8.803273
4.095714 -8.8375688
4.096714 -8.8714093
4.097714 -8.9048006
4.098714 -8.9377508
4.099714 -8.970265099999999
4.100714 -9.0023413
4.101714 -9.0339705
4.102714 -9.0651363
4.103714 -9.0958238
4.104714 -9.1260217
4.105714 -9.1557279
4.106714 -9.1849469
4.107714 -9.2136897
4.108714 -9.241964699999999
4.109715 -9.269775500000002
4.110714 -9.2971161
4.111714 -9.323974
4.112714 -9.3503356
4.113714 -9.3761891
4.114714 -9.40153
4.115714 -9.4263613
4.116714 -9.450691899999999
4.117714 -9.4745286
4.118714 -9.4978742
4.119714 -9.5207237
4.120714 -9.5430642
4.121714 -9.5648803
4.122715 -9.5861599
4.123714 -9.6068986
4.124714 -9.6270993
4.125714 -9.6467711
4.126714 -9.6659236
4.127714 -9.684561899999999
4.128714 -9.7026832
4.129714 -9.7202763
4.130714 -9.7373255
4.131714 -9.7538166
4.132714 -9.7697429
4.133714 -9.785106
4.134714 -9.7999126
4.135714 -9.8141722
4.136714 -9.8278925
4.137714 -9.8410718
4.138714 -9.853702
4.139714 -9.8657705
4.140714 -9.877266
4.141714 -9.8881818
4.142715 -9.8985188
4.143714 -9.9082842
4.144714 -9.9174879
4.145714 -9.9261366
4.146714 -9.934230099999999
4.147714 -9.9417597
4.148714 -9.9487111
4.149714 -9.9550702
4.150714 -9.960825700000001
4.151714 -9.9659771
4.152714 -9.9705286
4.153714 -9.9744916
4.154714 -9.9778742
4.155715 -9.9806793
4.156714 -9.9829048
4.157714 -9.984539400000001
4.158714 -9.985572099999999
4.159714 -9.9859945
4.160714 -9.9858046
4.161714 -9.9850073
4.162714 -9.983611100000001
4.163714 -9.981624
4.164714 -9.9790484
4.165714 -9.975879599999999
4.166714 -9.9721089
4.167714 -9.9677227
4.168715 -9.9627107
4.169714 -9.9570692
4.170714 -9.9508017
4.171714 -9.9439174
4.172714 -9.9364251
4.173714 -9.9283308
4.174714 -9.9196337
4.175714 -9.9103279
4.176714 -9.9004038
4.177714 -9.8898508
4.178714 -9.878664500000001
4.179714 -9.8668456
4.180714 -9.8544002
4.181714 -9.841335599999999
4.182714 -9.827656999999999
4.183714 -9.8133661
4.184714 -9.7984575
4.185714 -9.782923
4.186714 -9.7667545
4.187714 -9.749947500000001
4.188715 -9.7325027
4.189714 -9.7144276
4.190714 -9.6957296
4.191714 -9.676416999999999
4.192714 -9.6564911
4.193714 -9.6359499
4.194714 -9.614785000000001
4.195714 -9.5929883
4.196714 -9.5705524
4.197714 -9.5474765
4.198714 -9.5237628
4.199714 -9.4994195
4.200714 -9.4744541
4.201715 -9.4488703
4.202714 -9.422668100000001
4.203714 -9.395843
4.204714 -9.368389800000001
4.205714 -9.3403041
4.206714 -9.311584400000001
4.207714 -9.2822343
4.208714 -9.2522599
4.209714 -9.2216671
4.210714 -9.190459500000001
4.211714 -9.1586359
4.212714 -9.1261916
4.213714 -9.0931207
4.214714 -9.0594172
4.215714 -9.025079799999999
4.216714 -8.9901105
4.217714 -8.954516799999999
4.218714 -8.918305499999999
4.219714 -8.881484
4.220714 -8.8440545
4.221714 -8.806016999999999
4.222714 -8.7673679
4.223714 -8.728103299999999
4.224714 -8.6882234
4.225714 -8.6477287
4.226714 -8.6066239
4.227714 -8.5649125
4.228714 -8.5225984
4.229714 -8.4796838
4.230714 -8.4361665
4.231714 -8.392044199999999
4.232714 -8.3473139
4.233714 -8.3019756
4.234715 -8.2560316
4.235714 -8.2094885
4.236714 -8.1623532
4.237714 -8.1146322
4.238714 -8.066329399999999
4.239714 -8.0174454
4.240714 -7.9679780000000004
4.241714 -7.917925
4.242714 -7.867284099999999
4.243714 -7.8160554
4.244714 -7.764241800000001
4.245714 -7.7118479
4.246714 -7.6588772
4.247715 -7.6053329000000005
4.248714 -7.551217100000001
4.249714 -7.4965306
4.250714 -7.4412741
4.251714 -7.3854499
4.252714 -7.329060900000001
4.253714 -7.272113900000001
4.254714 -7.214614699999999
4.255714 -7.156568000000001
4.256714 -7.0979773999999995
4.257714 -7.038842900000001
4.258714 -6.9791652
4.259714 -6.918942899999999
4.260714 -6.8581752
4.261714 -6.7968644
4.262714 -6.735013400000001
4.263714 -6.6726252
4.264714 -6.6097058
4.265714 -6.5462589
4.266714 -6.4822882
4.267715 -6.4177975
4.268714 -6.3527897
4.269714 -6.2872685
4.270714 -6.221238199999999
4.271714 -6.1547030000000005
4.272714 -6.0876675
4.273714 -6.0201351
4.274714 -5.9521079
4.275714 -5.8835875
4.276714 -5.8145747
4.277714 -5.7450697
4.278714 -5.6750748
4.279714 -5.6045942
4.280715 -5.5336326
4.281714 -5.4621965
4.282714 -5.3902909
4.283714 -5.3179204
4.284714 -5.2450895
4.285714 -5.1718015
4.286714 -5.098059800000001
4.287714 -5.0238684
4.288714 -4.9492329
4.289714 -4.8741582999999995
4.290714 -4.7986489
4.291714 -4.7227085
4.292714 -4.6463389
4.293715 -4.5695413
4.294714 -4.4923171
4.295714 -4.4146691
4.296714 -4.3366026
4.297714 -4.2581238
4.298714 -4.179240399999999
4.299714 -4.0999595
4.300714 -4.0202875
4.301714 -3.940228
4.302714 -3.8597832999999997
4.303714 -3.7789553
4.304714 -3.6977462
4.305714 -3.6161602
4.306714 -3.5342027
4.307714 -3.4518804
4.308714 -3.3691991
4.309714 -3.2861635
4.310714 -3.2027762
4.311714 -3.1190395
4.312714 -3.034956
4.313715 -2.9505296
4.314714 -2.8657671
4.315714 -2.7806775999999997
4.316714 -2.6952704
4.317714 -2.6095543
4.318714 -2.5235355
4.319714 -2.4372172
4.320714 -2.3505998999999997
4.321714 -2.263684
4.322714 -2.1764709
4.323714 -2.0889645
4.324714 -2.0011721
4.325714 -1.9131019999999999
4.326715 -1.8247627
4.327714 -1.7361611
4.328714 -1.6473018
4.329714 -1.558187
4.330714 -1.4688192
4.331714 -1.3792020999999999
4.332714 -1.2893421
4.333714 -1.1992478000000002
4.334714 -1.1089295000000001
4.335714 -1.018397
4.336714 -0.9276573499999999
4.337714 -0.83671361
4.338714 -0.74556596
4.339714 -0.6542136
4.340714 -0.56265714
4.341714 -0.47090035
4.342714 -0.37895082
4.343714 -0.28681934
4.344714 -0.19451743
4.345714 -0.10205469
4.346714 -0.0094375275
4.347714 0.083330716
4.348714 0.17624855
4.349714 0.26931402000000004
4.350714 0.36252274
4.351714 0.45586702999999995
4.352714 0.54933685
4.353714 0.64292154
4.354714 0.73661264
4.355714 0.8304050199999999
4.356714 0.92429733
4.357714 1.0182899
4.358714 1.1123827
4.359715 1.206572
4.360714 1.3008499999999998
4.361714 1.3952049
4.362714 1.4896231
4.363714 1.5840923
4.364714 1.6786041000000003
4.365714 1.7731545000000002
4.366714 1.8677435999999998
4.367714 1.9623721
4.368714 2.0570392
4.369714 2.1517398
4.370714 2.2464652000000003
4.371714 2.341204
4.372715 2.4359452
4.373714 2.5306804
4.374714 2.6254054
4.375714 2.7201192
4.376714 2.8148215
4.377714 2.90951
4.378714 3.0041782
4.379714 3.0988149
4.380714 3.193406
4.381714 3.2879370999999997
4.382714 3.3823982000000004
4.383714 3.4767848
4.384714 3.5710968000000003
4.385714 3.6653373000000005
4.386714 3.7595082
4.387714 3.8536072
4.388714 3.9476261
4.389714 4.0415537
4.390714 4.1353762000000005
4.391714 4.2290829
4.392715 4.3226663
4.393714 4.4161234
4.394714 4.5094538
4.395714 4.6026569
4.396714 4.695728
4.397714 4.788658
4.398714 4.8814338
4.399714 4.9740408
4.400714 5.066467100000001
4.401714 5.158706
4.402714 5.2507568
4.403714 5.342622100000001
4.404714 5.4343048
4.405715 5.5258051
4.406714 5.6171171
4.407714 5.7082299
4.408714 5.799128499999999
4.409714 5.889799099999999
4.410714 5.9802316
4.411714 6.0704213
4.412714 6.160368
4.413714 6.2500738
4.414714 6.3395366
4.415714 6.4287521
4.416714 6.5177098
4.417714 6.6063963
4.418715 6.6947989
4.419714 6.782908699999999
4.420714 6.870722799999999
4.421714 6.9582418
4.422714 7.0454687
4.423714 7.1324043
4.424714 7.2190449
4.425714 7.3053807
4.426714 7.391397700000001
4.427714 7.4770801
4.428714 7.5624153
4.429714 7.6473966
4.430714 7.7320233
4.431714 7.816296100000001
4.432714 7.900217199999999
4.433714 7.9837859
4.434714 8.0669947
4.435714 8.149834
4.436714 8.2322903
4.437714 8.3143517
4.438715 8.3960116
4.439714 8.4772684
4.440714 8.5581243
4.441714 8.6385809
4.442714 8.7186366
4.443714 8.798284800000001
4.444714 8.8775143
4.445714 8.9563109
4.446714 9.0346619
4.447714 9.112558499999999
4.448714 9.1899984
4.449714 9.266983
4.450714 9.3435161
4.451715 9.4195992
4.452714 9.4952293
4.453714 9.5703967
4.454714 9.6450895
4.455714 9.7192951
4.456714 9.7930029
4.457714 9.8662078
4.458714 9.9389091
4.459714 10.011109999999999
4.460714 10.0828
4.461714 10.15399
4.462714 10.22467
4.463714 10.29482
4.464714 10.36444
4.465714 10.43351
4.466714 10.50202
4.467714 10.56999
4.468714 10.63742
4.469714 10.7043
4.470714 10.77064
4.471714 10.83644
4.472714 10.901679999999999
4.473714 10.96635
4.474714 11.03044
4.475714 11.09394
4.476714 11.15685
4.477714 11.21917
4.478714 11.2809
4.479714 11.34204
4.480714 11.40259
4.481714 11.46254
4.482714 11.52188
4.483714 11.58059
4.484715 11.638679999999999
4.485714 11.69614
4.486714 11.75298
4.487714 11.80919
4.488714 11.86478
4.489714 11.91974
4.490714 11.974079999999999
4.491714 12.02777
4.492714 12.08081
4.493714 12.13319
4.494714 12.1849
4.495714 12.23594
4.496714 12.28632
4.497715 12.336039999999999
4.498714 12.3851
4.499714 12.4335
4.500714 12.48123
4.501714 12.52827
4.502714 12.57462
4.503714 12.620280000000001
4.504714 12.66525
4.505714 12.70952
4.506714 12.753110000000001
4.507714 12.796009999999999
4.508714 12.83822
4.509714 12.87973
4.510714 12.92053
4.511714 12.96062
4.512714 12.99998
4.513714 13.038620000000002
4.514714 13.07654
4.515714 13.11375
4.516714 13.150239999999998
4.517715 13.18603
4.518714 13.221089999999998
4.519714 13.25543
4.520714 13.289029999999999
4.521714 13.32189
4.522714 13.354
4.523714 13.38537
4.524714 13.416
4.525714 13.4459
4.526714 13.47506
4.527714 13.503480000000001
4.528714 13.53115
4.529714 13.55807
4.530715 13.58423
4.531714 13.609630000000001
4.532714 13.634279999999999
4.533714 13.65817
4.534714 13.681299999999998
4.535714 13.703689999999998
4.536714 13.72533
4.537714 13.7462
4.538714 13.766320000000002
4.539714 13.78566
4.540714 13.80423
4.541714 13.82203
4.542714 13.83905
4.543715 13.855310000000001
4.544714 13.8708
4.545714 13.885539999999999
4.546714 13.899500000000002
4.547714 13.912700000000001
4.548714 13.92513
4.549714 13.936779999999999
4.550714 13.94765
4.551714 13.95774
4.552714 13.96706
4.553714 13.97561
4.554714 13.983390000000002
4.555714 13.9904
4.556714 13.99663
4.557714 14.00209
4.558714 14.00677
4.559714 14.01066
4.560714 14.013770000000001
4.561714 14.016100000000002
4.562714 14.017660000000001
4.563715 14.01846
4.564714 14.01849
4.565714 14.01776
4.566714 14.016259999999999
4.567714 14.01398
4.568714 14.010919999999999
4.569714 14.00708
4.570714 14.00247
4.571714 13.99708
4.572714 13.990920000000001
4.573714 13.984
4.574714 13.97631
4.575714 13.96785
4.576715 13.95862
4.577714 13.948630000000001
4.578714 13.937859999999999
4.579714 13.92632
4.580714 13.91403
4.581714 13.900979999999999
4.582714 13.887179999999999
4.583714 13.87263
4.584714 13.857330000000001
4.585714 13.84127
4.586714 13.82446
4.587714 13.80689
4.588714 13.78856
4.589714 13.769480000000001
4.590714 13.749649999999999
4.591714 13.72908
4.592714 13.70777
4.593714 13.68573
4.594714 13.662949999999999
4.595714 13.639429999999999
4.596714 13.615179999999999
4.597714 13.59019
4.598714 13.56447
4.599714 13.538020000000001
4.600714 13.51085
4.601714 13.482959999999999
4.602714 13.454360000000001
4.603714 13.42504
4.604714 13.39501
4.605714 13.36425
4.606714 13.33278
4.607714 13.300600000000001
4.608714 13.26771
4.609715 13.23413
4.610714 13.19985
4.611714 13.164890000000002
4.612714 13.129240000000001
4.613714 13.092899999999998
4.614714 13.05588
4.615714 13.018170000000001
4.616714 12.97978
4.617714 12.9407
4.618714 12.90096
4.619714 12.860550000000002
4.620714 12.819469999999999
4.621714 12.777740000000001
4.622715 12.735360000000002
4.623714 12.69231
4.624714 12.64862
4.625714 12.604280000000001
4.626714 12.55929
4.627714 12.513659999999998
4.628714 12.46741
4.629714 12.420530000000001
4.630714 12.37303
4.631714 12.32491
4.632714 12.27617
4.633714 12.22681
4.634714 12.176829999999999
4.635714 12.126240000000001
4.636714 12.07504
4.637714 12.02325
4.638714 11.97086
4.639714 11.91788
4.640714 11.864320000000001
4.641714 11.81019
4.642715 11.75549
4.643714 11.70021
4.644714 11.644359999999999
4.645714 11.58796
4.646714 11.530990000000001
4.647714 11.47348
4.648714 11.41543
4.649714 11.35684
4.650714 11.29772
4.651714 11.23807
4.652714 11.17788
4.653714 11.11717
4.654714 11.05594
4.655715 10.99419
4.656714 10.931939999999999
4.657714 10.86918
4.658714 10.805950000000001
4.659714 10.74222
4.660714 10.67802
4.661714 10.61334
4.662714 10.54818
4.663714 10.48255
4.664714 10.41645
4.665714 10.3499
4.666714 10.28289
4.667714 10.21543
4.668715 10.14754
4.669714 10.07922
4.670714 10.01047
4.671714 9.9412948
4.672714 9.8716959
4.673714 9.8016806
4.674714 9.7312555
4.675714 9.660429500000001
4.676714 9.5892124
4.677714 9.5176131
4.678714 9.4456375
4.679714 9.3732893
4.680714 9.3005709
4.681714 9.2274837
4.682714 9.1540307
4.683714 9.080218499999999
4.684714 9.006056899999999
4.685714 8.9315563
4.686714 8.8567272
4.687714 8.781578399999999
4.688715 8.706115200000001
4.689714 8.6303398
4.690714 8.554254499999999
4.691714 8.4778629
4.692714 8.4011696
4.693714 8.324181999999999
4.694714 8.2469106
4.695714 8.1693649
4.696714 8.0915533
4.697714 8.0134816
4.698714 7.9351537
4.699714 7.8565708999999995
4.700714 7.777735600000001
4.701715 7.6986529
4.702714 7.619331
4.703714 7.5397804
4.704714 7.4600138
4.705714 7.3800422
4.706714 7.299874000000001
4.707714 7.2195135
4.708714 7.1389623
4.709714 7.0582226
4.710714 6.9772974
4.711714 6.896192600000001
4.712714 6.8149179
4.713714 6.733484600000001
4.714714 6.6519029
4.715714 6.570181999999999
4.716714 6.4883261999999995
4.717714 6.4063385
4.718714 6.3242212
4.719714 6.2419776
4.720714 6.1596125
4.721714 6.077135
4.722714 5.9945565
4.723714 5.9118889
4.724714 5.8291432
4.725714 5.7463262
4.726714 5.6634421999999995
4.727714 5.5804931
4.728714 5.4974798
4.729714 5.4144062
4.730714 5.331279299999999
4.731714 5.2481100000000005
4.732714 5.1649097
4.733714 5.081690099999999
4.734715 4.9984593
4.735714 4.9152225000000005
4.736714 4.8319817
4.737714 4.7487373999999996
4.738714 4.6654925
4.739714 4.5822519999999995
4.740714 4.499026
4.741714 4.4158269
4.742714 4.3326671999999995
4.743714 4.249556699999999
4.744714 4.1665025
4.745714 4.0835071
4.746714 4.000571
4.747715 3.9176956
4.748714 3.8348854
4.749714 3.7521482
4.750714 3.6694955
4.751714 3.5869401
4.752714 3.5044931000000004
4.753714 3.4221623
4.754714 3.3399511
4.755714 3.2578595000000004
4.756714 3.1758875
4.757714 3.0940372000000003
4.758714 3.0123152
4.759714 2.9307321
4.760714 2.8493013
4.761714 2.7680356
4.762714 2.686945
4.763714 2.6060345
4.764714 2.5253054
4.765714 2.4447573
4.766714 2.3643913
4.767715 2.2842122
4.768714 2.2042297
4.769714 2.1244569
4.770714 2.0449067000000003
4.771714 1.9655894
4.772714 1.8865108
4.773714 1.8076717999999998
4.774714 1.7290704000000001
4.775714 1.6507059000000002
4.776714 1.572581
4.777714 1.4947033
4.778714 1.4170844999999999
4.779714 1.3397378999999998
4.780715 1.2626754
4.781714 1.1859045000000001
4.782714 1.109428
4.783714 1.0332449000000001
4.784714 0.9573541600000001
4.785714 0.8817572100000001
4.786714 0.80646053
4.787714 0.73147546
4.788714 0.65681585
4.789714 0.58249468
4.790714 0.50852108
4.791714 0.43489859000000003
4.792714 0.36162632
4.793715 0.28870162
4.794714 0.21612353
4.795714 0.14389569
4.796714 0.07202694
4.797714 0.00052970017
4.798714 -0.070583203
4.799714 -0.141302
4.800714 -0.21162214999999998
4.801714 -0.2815441
4.802714 -0.35107096
4.803714 -0.42020478
4.804714 -0.48894333
4.805714 -0.55727856
4.806714 -0.6251979599999999
4.807714 -0.69268765
4.808714 -0.75973608
4.809714 -0.8263370000000001
4.810714 -0.8924899599999999
4.811714 -0.9581984
4.812714 -1.0234662
4.813715 -1.0882938
4.814714 -1.1526761
4.815714 -1.2166024
4.816714 -1.2800597
4.817714 -1.3430361
4.818714 -1.4055243
4.819714 -1.4675229
4.820714 -1.5290349
4.821714 -1.5900645000000002
4.822714 -1.6506135000000002
4.823714 -1.7106781000000002
4.824714 -1.7702485000000001
4.825714 -1.8293114
4.826715 -1.8878546
4.827714 -1.9458691
4.828714 -2.0033525
4.829714 -2.0603079
4.830714 -2.1167409000000004
4.831714 -2.1726549
4.832714 -2.228049
4.833714 -2.2829158
4.834714 -2.337244
4.835714 -2.3910210000000003
4.836714 -2.4442373
4.837714 -2.496889
4.838714 -2.5489785
4.839714 -2.6005112
4.840714 -2.6514917999999996
4.841714 -2.7019212
4.842714 -2.7517941
4.843714 -2.8011002
4.844714 -2.8498273000000003
4.845714 -2.8979653
4.846714 -2.9455097
4.847714 -2.9924618
4.848714 -3.0388271000000002
4.849714 -3.0846121
4.850714 -3.1298189999999995
4.851714 -3.1744442999999998
4.852714 -3.2184790999999997
4.853714 -3.2619114999999996
4.854714 -3.3047304
4.855714 -3.346929
4.856714 -3.3885069
4.857714 -3.4294695
4.858714 -3.4698228999999996
4.859715 -3.5095714
4.860714 -3.5487145
4.861714 -3.5872455999999997
4.862714 -3.6251538
4.863714 -3.6624289999999995
4.864714 -3.699065
4.865714 -3.7350613999999998
4.866714 -3.7704232999999996
4.867714 -3.8051583
4.868714 -3.8392733999999997
4.869714 -3.8727701000000003
4.870714 -3.9056435
4.871714 -3.937884
4.872715 -3.9694816
4.873714 -4.0004287
4.874714 -4.030722
4.875714 -4.0603653
4.876714 -4.0893652000000005
4.877714 -4.1177288
4.878714 -4.1454583000000005
4.879714 -4.1725513
4.880714 -4.1989997
4.881714 -4.224793200000001
4.882714 -4.249924
4.883714 -4.2743891
4.884714 -4.298191500000001
4.885714 -4.321339
4.886714 -4.3438394
4.887714 -4.3656986
4.888714 -4.386915999999999
4.889714 -4.4074862999999995
4.890714 -4.4274005999999995
4.891714 -4.4466513999999995
4.892715 -4.4652347
4.893714 -4.4831525999999995
4.894714 -4.500411499999999
4.895714 -4.5170199
4.896714 -4.5329835
4.897714 -4.5483038
4.898714 -4.5629766
4.899714 -4.5769941
4.900714 -4.5903493
4.901714 -4.6030372
4.902714 -4.6150595
4.903714 -4.6264216
4.904714 -4.637131800000001
4.905715 -4.6471976
4.906714 -4.6566222
4.907714 -4.6654042
4.908714 -4.673538
4.909714 -4.6810168999999995
4.910714 -4.6878364
4.911714 -4.6939965
4.912714 -4.6995018
4.913714 -4.7043603
4.914714 -4.7085796
4.915714 -4.7121651
4.916714 -4.7151167
4.917714 -4.7174308
4.918715 -4.7191016
4.919714 -4.7201246
4.920714 -4.7204994
4.921714 -4.7202297
4.922714 -4.7193237
4.923714 -4.71779
4.924714 -4.7156349
4.925714 -4.7128607
4.926714 -4.7094662000000005
4.927714 -4.705447
4.928714 -4.7007993
4.929714 -4.6955217000000005
4.930714 -4.6896175
4.931714 -4.6830934
4.932714 -4.6759579
4.933714 -4.6682179
4.934714 -4.6598766
4.935714 -4.6509329
4.936714 -4.6413835
4.937714 -4.6312246
4.938715 -4.6204552
4.939714 -4.6090778
4.940714 -4.5970987999999995
4.941714 -4.5845266
4.942714 -4.5713697
4.943714 -4.557633
4.944714 -4.5433182
4.945714 -4.5284245
4.946714 -4.51295
4.947714 -4.4968943999999995
4.948714 -4.4802602
4.949714 -4.4630535
4.950714 -4.4452815999999995
4.951715 -4.4269521
4.952714 -4.4080701
4.953714 -4.3886382
4.954714 -4.3686561
4.955714 -4.3481223
4.956714 -4.3270364
4.957714 -4.3054011
4.958714 -4.2832214
4.959714 -4.2605046
4.960714 -4.2372584
4.961714 -4.2134896
4.962714 -4.1892022
4.963714 -4.1643985
4.964714 -4.1390784
4.965714 -4.1132428
4.966714 -4.086893099999999
4.967714 -4.0600341
4.968714 -4.0326718
4.969714 -4.0048141
4.970714 -3.9764676
4.971714 -3.947638
4.972714 -3.9183281
4.973714 -3.8885396
4.974714 -3.8582742000000003
4.975714 -3.8275354
4.976714 -3.7963275
4.977714 -3.7646569
4.978714 -3.7325311
4.979714 -3.6999565
4.980714 -3.6669384999999997
4.981714 -3.6334804999999997
4.982714 -3.5995847999999997
4.983714 -3.5652537
4.984715 -3.5304892999999997
4.985714 -3.4952950000000005
4.986714 -3.4596764
4.987714 -3.4236394000000003
4.988714 -3.3871908
4.989714 -3.3503372
4.990714 -3.3130846999999997
4.991714 -3.2754383999999996
4.992714 -3.2374031999999997
4.993714 -3.1989839
4.994714 -3.1601856999999995
4.995714 -3.1210138
4.996714 -3.0814733
4.997715 -3.0415703
4.998714 -3.0013096999999997
4.999714 -2.9606966
5.000714 -2.9197354
5.001714 -2.8784303
5.002714 -2.8367857
5.003714 -2.7948057
5.004714 -2.7524954
5.005714 -2.7098598000000003
5.006714 -2.6669048
5.007714 -2.6236365
5.008714 -2.5800617000000003
5.009714 -2.5361879
5.010714 -2.4920223
5.011714 -2.4475718
5.012714 -2.4028419
5.013714 -2.3578372
5.014714 -2.3125619
5.015714 -2.2670196
5.016714 -2.221215
5.017715 -2.1751530000000003
5.018714 -2.1288402
5.019714 -2.0822838
5.020714 -2.035491
5.021714 -1.9884683
5.022714 -1.9412209999999999
5.023714 -1.8937533999999998
5.024714 -1.8460698000000002
5.025714 -1.7981747
5.026714 -1.7500740000000001
5.027714 -1.7017746
5.028714 -1.6532850000000001
5.029714 -1.6046129
5.030715 -1.5557655
5.031714 -1.5067479
5.032714 -1.4575634
5.033714 -1.4082150999999998
5.034714 -1.3587064
5.035714 -1.3090423
5.036714 -1.2592306
5.037714 -1.2092812
5.038714 -1.1592045
5.039714 -1.1090104
5.040714 -1.0587063
5.041714 -1.0082967999999999
5.042714 -0.9577844300000001
5.043715 -0.9071713299999999
5.044714 -0.8564605399999999
5.045714 -0.80565754
5.046714 -0.75477012
5.047714 -0.7038075500000001
5.048714 -0.65277861
5.049714 -0.60169012
5.050714 -0.55054622
5.051714 -0.49934908999999994
5.052714 -0.44810049999999996
5.053714 -0.39680409
5.054714 -0.34546675
5.055714 -0.29409875
5.056714 -0.24271232999999998
5.057714 -0.19131934
5.058714 -0.139929
5.059714 -0.08854650700000001
5.060714 -0.037173223
5.061714 0.014191374
5.062714 0.065547199
5.063715 0.11689116999999999
5.064714 0.16821614999999998
5.065714 0.21951185
5.066714 0.27076695
5.067714 0.32197156
5.068714 0.37311902
5.069714 0.42420626
5.070714 0.47523202
5.071714 0.5261946
5.072714 0.57708933
5.073714 0.62790741
5.074714 0.67863683
5.075714 0.72926478
5.076715 0.77978051
5.077714 0.83017759
5.078714 0.8804546700000001
5.079714 0.93061365
5.080714 0.98065687
5.081714 1.0305839
5.082714 1.0803894
5.083714 1.1300634
5.084714 1.1795929
5.085714 1.2289654
5.086714 1.2781717
5.087714 1.3272074
5.088714 1.3760719
5.089714 1.4247661
5.090714 1.4732888
5.091714 1.5216344
5.092714 1.5697929999999998
5.093714 1.6177517999999997
5.094714 1.6654985
5.095714 1.7130243
5.096714 1.7603256
5.097714 1.8074033999999999
5.098714 1.8542605
5.099714 1.9008981
5.100714 1.947313
5.101714 1.9934962999999999
5.102714 2.0394351
5.103714 2.0851159
5.104714 2.130528
5.105714 2.1756655
5.106714 2.2205282
5.107714 2.2651194
5.108714 2.3094414
5.109715 2.3534930999999997
5.110714 2.3972679
5.111714 2.4407543
5.112714 2.4839396
5.113714 2.5268124
5.114714 2.5693661
5.115714 2.6115991000000003
5.116714 2.6535138
5.117714 2.6951125
5.118714 2.7363941
5.119714 2.7773529000000003
5.120714 2.8179778
5.121714 2.8582554
5.122715 2.898174
5.123714 2.9377261000000003
5.124714 2.9769106
5.125714 3.0157309
5.126714 3.0541921
5.127714 3.0922964
5.128714 3.1300411
5.129714 3.1674169
5.130714 3.2044116
5.131714 3.2410126
5.132714 3.2772105000000002
5.133714 3.3130015999999998
5.134714 3.3483873999999996
5.135714 3.3833712
5.136714 3.4179560999999996
5.137714 3.4521397
5.138714 3.4859150999999997
5.139714 3.5192702
5.140714 3.5521936
5.141714 3.5846755
5.142715 3.6167126
5.143714 3.6483068
5.144714 3.6794633
5.145714 3.7101865
5.146714 3.7404761
5.147714 3.7703261
5.148714 3.7997253
5.149714 3.8286610999999997
5.150714 3.8571227
5.151714 3.8851049
5.152714 3.9126087
5.153714 3.9396386999999997
5.154714 3.9662007
5.155715 3.9922971
5.156714 4.0179253
5.157714 4.0430766
5.158714 4.0677402
5.159714 4.0919061999999995
5.160714 4.1155685
5.161714 4.1387271000000005
5.162714 4.1613858
5.163714 4.1835494
5.164714 4.2052194
5.165714 4.2263933
5.166714 4.2470623
5.167714 4.2672153999999995
5.168715 4.286842
5.169714 4.305936
5.170714 4.3244969
5.171714 4.342529600000001
5.172714 4.3600414
5.173714 4.377038
5.174714 4.3935205999999996
5.175714 4.4094842000000005
5.176714 4.4249203
5.177714 4.4398189
5.178714 4.4541731
5.179714 4.4679801999999995
5.180714 4.4812419
5.181714 4.493963
5.182714 4.5061465
5.183714 4.5177925
5.184714 4.5288961
5.185714 4.539449100000001
5.186714 4.5494426
5.187714 4.5588698
5.188715 4.5677289000000005
5.189714 4.5760233
5.190714 4.5837596000000005
5.191714 4.5909446
5.192714 4.5975823
5.193714 4.6036724
5.194714 4.6092093
5.195714 4.6141859
5.196714 4.6185944
5.197714 4.6224311
5.198714 4.6256971
5.199714 4.6283964
5.200714 4.630534
5.201715 4.6321135
5.202714 4.6331346
5.203714 4.6335924
5.204714 4.6334807
5.205714 4.632793
5.206714 4.6315257
5.207714 4.6296801
5.208714 4.6272609
5.209714 4.6242751
5.210714 4.620728300000001
5.211714 4.6166222999999995
5.212714 4.6119548
5.213714 4.6067201
5.214714 4.6009123
5.215714 4.5945272
5.216714 4.5875646
5.217714 4.5800284
5.218714 4.571924
5.219714 4.5632570999999995
5.220714 4.5540296
5.221714 4.544241
5.222714 4.5338877
5.223714 4.5229655
5.224714 4.5114711000000005
5.225714 4.4994041
5.226714 4.4867683
5.227714 4.4735689
5.228714 4.4598117
5.229714 4.4455003
5.230714 4.4306356
5.231714 4.4152163
5.232714 4.3992389
5.233714 4.382701600000001
5.234715 4.3656036
5.235714 4.347948
5.236714 4.329739099999999
5.237714 4.3109827
5.238714 4.2916831
5.239714 4.2718422
5.240714 4.2514596000000004
5.241714 4.230533899999999
5.242714 4.2090628
5.243714 4.187046
5.244714 4.1644849
5.245714 4.1413832
5.246714 4.117746299999999
5.247715 4.0935785000000005
5.248714 4.0688831
5.249714 4.0436625
5.250714 4.0179167
5.251714 3.9916452
5.252714 3.9648492
5.253714 3.9375301
5.254714 3.9096914000000003
5.255714 3.8813375
5.256714 3.8524728
5.257714 3.8231011
5.258714 3.7932251
5.259714 3.7628456999999997
5.260714 3.7319638000000004
5.261714 3.7005801
5.262714 3.6686960999999996
5.263714 3.6363143
5.264714 3.603439
5.265714 3.5700746
5.266714 3.5362261999999998
5.267715 3.5018984000000004
5.268714 3.4670948999999998
5.269714 3.4318183
5.270714 3.3960711
5.271714 3.3598549999999996
5.272714 3.3231717
5.273714 3.2860242
5.274714 3.2484159
5.275714 3.2103509000000003
5.276714 3.1718332
5.277714 3.1328671000000003
5.278714 3.0934559
5.279714 3.0536029
5.280715 3.0133107999999997
5.281714 2.972582
5.282714 2.9314196
5.283714 2.8898275
5.284714 2.8478106
5.285714 2.8053749
5.286714 2.7625265999999997
5.287714 2.7192714
5.288714 2.6756139
5.289714 2.6315574
5.290714 2.5871037
5.291714 2.5422540000000002
5.292714 2.4970099
5.293715 2.4513744
5.294714 2.4053519999999997
5.295714 2.3589486
5.296714 2.3121711
5.297714 2.2650257
5.298714 2.2175173999999997
5.299714 2.1696499
5.300714 2.1214253999999997
5.301714 2.0728469
5.302714 2.0239176000000003
5.303714 1.974643
5.304714 1.9250302000000001
5.305714 1.8750870999999998
5.306714 1.8248204000000001
5.307714 1.7742353999999998
5.308714 1.7233348999999998
5.309714 1.6721198
5.310714 1.6205903000000002
5.311714 1.5687476999999999
5.312714 1.5165959
5.313715 1.4641418
5.314714 1.4113940999999999
5.315714 1.3583621000000001
5.316714 1.3050538
5.317714 1.2514746
5.318714 1.1976276
5.319714 1.1435145
5.320714 1.089137
5.321714 1.0344991
5.322714 0.97960718
5.323714 0.9244699000000001
5.324714 0.8690964400000001
5.325714 0.8134948100000001
5.326715 0.75767003
5.327714 0.70162406
5.328714 0.6453569
5.329714 0.5888687
5.330714 0.53216191
5.331714 0.47524268999999997
5.332714 0.41812044000000004
5.333714 0.36080636
5.334714 0.30331104
5.335714 0.24564217000000002
5.336714 0.18780367
5.337714 0.12979637000000002
5.338714 0.071620173
5.339714 0.013276478000000001
5.340714 -0.045229914
5.341714 -0.10389043
5.342714 -0.16269403
5.343714 -0.22162974
5.344714 -0.28068900999999996
5.345714 -0.33986717
5.346714 -0.39916309
5.347714 -0.45857718000000003
5.348714 -0.51810886
5.349714 -0.57775402
5.350714 -0.63750455
5.351714 -0.6973492
5.352714 -0.75727622
5.353714 -0.81727626
5.354714 -0.87734414
5.355714 -0.9374790799999999
5.356714 -0.9976827500000001
5.357714 -1.0579561
5.358714 -1.1182968999999998
5.359715 -1.178698
5.360714 -1.2391478
5.361714 -1.2996328
5.362714 -1.360141
5.363714 -1.4206639
5.364714 -1.4811981
5.365714 -1.5417432
5.366714 -1.6023003
5.367714 -1.6628673
5.368714 -1.7234388999999999
5.369714 -1.7840048000000002
5.370714 -1.8445533
5.371714 -1.9050729999999998
5.372715 -1.9655566999999998
5.373714 -2.0260017
5.374714 -2.0864095999999996
5.375714 -2.1467825
5.376714 -2.2071209
5.377714 -2.2674195
5.378714 -2.3276683
5.379714 -2.3878528
5.380714 -2.4479587
5.381714 -2.507975
5.382714 -2.5678957
5.383714 -2.6277201
5.384714 -2.6874503
5.385714 -2.7470879
5.386714 -2.8066305
5.387714 -2.8660709
5.388714 -2.9253972999999998
5.389714 -2.9845971999999996
5.390714 -3.0436603
5.391714 -3.1025814
5.392715 -3.1613596
5.393714 -3.2199975
5.394714 -3.2784968999999995
5.395714 -3.3368558
5.396714 -3.3950668000000004
5.397714 -3.4531165
5.398714 -3.5109904
5.399714 -3.5686754
5.400714 -3.6261639999999997
5.401714 -3.6834545000000003
5.402714 -3.7405498
5.403714 -3.7974536000000003
5.404714 -3.8541670999999997
5.405715 -3.9106853
5.406714 -3.9669986999999995
5.407714 -4.0230937
5.408714 -4.0789578
5.409714 -4.1345812
5.410714 -4.189960699999999
5.411714 -4.2450968
5.412714 -4.2999927
5.413714 -4.3546494
5.414714 -4.4090636000000005
5.415714 -4.463226
5.416714 -4.5171231
5.417714 -4.5707423
5.418715 -4.6240736
5.419714 -4.6771131
5.420714 -4.729862499999999
5.421714 -4.7823258
5.422714 -4.8345063
5.423714 -4.886402599999999
5.424714 -4.9380075
5.425714 -4.9893081
5.426714 -5.0402902
5.427714 -5.090942200000001
5.428714 -5.1412571
5.429714 -5.1912334
5.430714 -5.2408747
5.431714 -5.2901845000000005
5.432714 -5.3391624
5.433714 -5.387803900000001
5.434714 -5.4360997
5.435714 -5.4840382
5.436714 -5.5316087
5.437714 -5.5788048
5.438715 -5.625625
5.439714 -5.672071900000001
5.440714 -5.7181489
5.441714 -5.7638571
5.442714 -5.8091931
5.443714 -5.8541477
5.444714 -5.8987080999999995
5.445714 -5.9428614
5.446714 -5.9865989
5.447714 -6.0299173
5.448714 -6.0728184999999995
5.449714 -6.1153073000000004
5.450714 -6.1573867
5.451715 -6.1990563
5.452714 -6.2403105
5.453714 -6.281139700000001
5.454714 -6.321533
5.455714 -6.3614808
5.456714 -6.4009786
5.457714 -6.4400256
5.458714 -6.478624
5.459714 -6.516777
5.460714 -6.5544858999999995
5.461714 -6.5917455
5.462714 -6.628547599999999
5.463714 -6.664882599999999
5.464714 -6.70074
5.465714 -6.7361146
5.466714 -6.771005700000001
5.467714 -6.8054177
5.468714 -6.8393543
5.469714 -6.872819400000001
5.470714 -6.9058098
5.471714 -6.9383182
5.472714 -6.9703348
5.473714 -7.0018485
5.474714 -7.032851900000001
5.475714 -7.0633419
5.476714 -7.09332
5.477714 -7.122790800000001
5.478714 -7.1517579
5.479714 -7.180221400000001
5.480714 -7.2081774
5.481714 -7.2356194
5.482714 -7.2625391
5.483714 -7.2889291
5.484715 -7.3147871
5.485714 -7.3401146
5.486714 -7.3649153
5.487714 -7.3891938
5.488714 -7.4129499
5.489714 -7.4361801000000005
5.490714 -7.4588761
5.491714 -7.4810281000000005
5.492714 -7.5026288999999995
5.493714 -7.5236730000000005
5.494714 -7.5441614
5.495714 -7.5640969
5.496714 -7.583485500000001
5.497715 -7.6023309999999995
5.498714 -7.620634099999999
5.499714 -7.638391899999999
5.500714 -7.655598199999999
5.501714 -7.6722465
5.502714 -7.6883301
5.503714 -7.7038474
5.504714 -7.718800000000001
5.505714 -7.7331923
5.506714 -7.7470288
5.507714 -7.7603087
5.508714 -7.7730291000000005
5.509714 -7.7851847
5.510714 -7.7967680999999995
5.511714 -7.8077726
5.512714 -7.8181959999999995
5.513714 -7.8280397
5.514714 -7.8373104
5.515714 -7.8460135
5.516714 -7.8541532
5.517715 -7.861729700000001
5.518714 -7.868740000000001
5.519714 -7.8751765
5.520714 -7.8810327
5.521714 -7.8863047
5.522714 -7.890992600000001
5.523714 -7.8950986
5.524714 -7.898628700000001
5.525714 -7.901588800000001
5.526714 -7.903982
5.527714 -7.9058059
5.528714 -7.907056799999999
5.529714 -7.9077288999999995
5.530715 -7.9078183
5.531714 -7.9073235
5.532714 -7.906247700000001
5.533714 -7.9045959
5.534714 -7.902374099999999
5.535714 -7.8995861000000005
5.536714 -7.8962311
5.537714 -7.892305400000001
5.538714 -7.887803
5.539714 -7.882718
5.540714 -7.8770466
5.541714 -7.870791100000001
5.542714 -7.8639574
5.543715 -7.8565538
5.544714 -7.848587599999999
5.545714 -7.8400627
5.546714 -7.8309782
5.547714 -7.821331900000001
5.548714 -7.811117200000001
5.549714 -7.8003317
5.550714 -7.788974
5.551714 -7.7770486
5.552714 -7.764562199999999
5.553714 -7.7515207
5.554714 -7.737928600000001
5.555714 -7.7237867
5.556714 -7.7090919
5.557714 -7.6938391
5.558714 -7.678024499999999
5.559714 -7.6616473
5.560714 -7.644711399999999
5.561714 -7.6272249
5.562714 -7.6091975000000005
5.563715 -7.5906374
5.564714 -7.5715475
5.565714 -7.551925600000001
5.566714 -7.5317658
5.567714 -7.5110629
5.568714 -7.489813100000001
5.569714 -7.4680178999999995
5.570714 -7.4456826000000005
5.571714 -7.422817499999999
5.572714 -7.3994301
5.573714 -7.3755264
5.574714 -7.3511086
5.575714 -7.326173
5.576715 -7.3007165999999994
5.577714 -7.274738
5.578714 -7.2482377
5.579714 -7.2212227
5.580714 -7.1937025000000006
5.581714 -7.1656868
5.582714 -7.1371824
5.583714 -7.1081907
5.584714 -7.0787087
5.585714 -7.0487306
5.586714 -7.018251
5.587714 -6.987267699999999
5.588714 -6.955786
5.589714 -6.9238141
5.590714 -6.8913639
5.591714 -6.858445000000001
5.592714 -6.8250641000000005
5.593714 -6.791222800000001
5.594714 -6.756918100000001
5.595714 -6.7221462999999995
5.596714 -6.6869058
5.597714 -6.6511996
5.598714 -6.6150345
5.599714 -6.578422300000001
5.600714 -6.5413736
5.601714 -6.503893400000001
5.602714 -6.4659834
5.603714 -6.427639
5.604714 -6.388855
5.605714 -6.3496284
5.606714 -6.3099608
5.607714 -6.2698603
5.608714 -6.229338
5.609715 -6.1884079000000005
5.610714 -6.1470803
5.611714 -6.105360800000001
5.612714 -6.0632486
5.613714 -6.0207389
5.614714 -5.9778277
5.615714 -5.9345137
5.616714 -5.8908023
5.617714 -5.8467031
5.618714 -5.8022279
5.619714 -5.7573866
5.620714 -5.7121847
5.621714 -5.6666221000000006
5.622715 -5.620696
5.623714 -5.5744022
5.624714 -5.5277407
5.625714 -5.480716800000001
5.626714 -5.4333411
5.627714 -5.385628
5.628714 -5.3375904
5.629714 -5.2892361
5.630714 -5.2405678
5.631714 -5.1915821
5.632714 -5.1422741
5.633714 -5.0926406
5.634714 -5.042683
5.635714 -4.9924091
5.636714 -4.941830400000001
5.637714 -4.8909597
5.638714 -4.839806599999999
5.639714 -4.7883756
5.640714 -4.736666
5.641714 -4.6846747
5.642715 -4.6324003000000005
5.643714 -4.5798451
5.644714 -4.5270171
5.645714 -4.4739284
5.646714 -4.4205926
5.647714 -4.3670203999999995
5.648714 -4.3132178
5.649714 -4.2591851
5.650714 -4.2049188
5.651714 -4.1504152
5.652714 -4.0956743
5.653714 -4.0407009
5.654714 -3.9855055999999998
5.655715 -3.9301015
5.656714 -3.8745008
5.657714 -3.8187116
5.658714 -3.7627369
5.659714 -3.7065756
5.660714 -3.6502242
5.661714 -3.5936825
5.662714 -3.5369538
5.663714 -3.4800473999999997
5.664714 -3.4229752
5.665714 -3.3657491
5.666714 -3.3083785
5.667714 -3.2508675
5.668715 -3.1932153
5.669714 -3.13542
5.670714 -3.0774806
5.671714 -3.0194007
5.672714 -2.9611891000000004
5.673714 -2.9028585
5.674714 -2.8444223
5.675714 -2.7858909
5.676714 -2.7272699
5.677714 -2.6685596
5.678714 -2.609757
5.679714 -2.5508592
5.680714 -2.4918664
5.681714 -2.4327837000000003
5.682714 -2.3736203000000002
5.683714 -2.3143878
5.684714 -2.2550968
5.685714 -2.1957545
5.686714 -2.1363635999999997
5.687714 -2.0769244
5.688715 -2.0174365
5.689714 -1.9579027
5.690714 -1.8983291
5.691714 -1.8387269000000002
5.692714 -1.7791085000000002
5.693714 -1.7194854
5.694714 -1.6598662
5.695714 -1.6002539999999998
5.696714 -1.540648
5.697714 -1.4810457000000001
5.698714 -1.4214459000000002
5.699714 -1.3618511
5.700714 -1.3022684
5.701715 -1.2427078
5.702714 -1.18318
5.703714 -1.1236941
5.704714 -1.0642555
5.705714 -1.0048662
5.706714 -0.9455263599999999
5.707714 -0.8862365000000001
5.708714 -0.8269999199999999
5.709714 -0.76782336
5.710714 -0.70871627
5.711714 -0.64968895
5.712714 -0.59075011
5.713714 -0.53190514
5.714714 -0.47315600999999996
5.715714 -0.41450229
5.716714 -0.35594364
5.717714 -0.29748192
5.718714 -0.23912252
5.719714 -0.18087428
5.720714 -0.12274787
5.721714 -0.064753456
5.722714 -0.0068987501
5.723714 0.050811889
5.724714 0.10837704000000001
5.725714 0.16579655999999998
5.726714 0.22306956999999997
5.727714 0.28019298000000004
5.728714 0.33716103
5.729714 0.39396602999999997
5.730714 0.45060003000000004
5.731714 0.50705653
5.732714 0.5633312300000001
5.733714 0.61942209
5.734715 0.67532808
5.735714 0.73104757
5.736714 0.78657698
5.737714 0.8419101099999999
5.738714 0.89703863
5.739714 0.9519537
5.740714 1.0066474
5.741714 1.0611143
5.742714 1.1153516
5.743714 1.1693586
5.744714 1.2231349
5.745714 1.2766797
5.746714 1.3299900999999998
5.747715 1.3830611
5.748714 1.4358856
5.749714 1.4884566
5.750714 1.5407676000000001
5.751714 1.5928138
5.752714 1.6445918
5.753714 1.6960989999999998
5.754714 1.7473327
5.755714 1.7982893
5.756714 1.8489638
5.757714 1.8993501
5.758714 1.9494414000000002
5.759714 1.9992324
5.760714 2.0487186
5.761714 2.0978974
5.762714 2.146768
5.763714 2.1953296
5.764714 2.2435807
5.765714 2.2915188
5.766714 2.3391394
5.767715 2.3864366
5.768714 2.4334038
5.769714 2.4800348999999997
5.770714 2.5263252
5.771714 2.5722714
5.772714 2.6178721
5.773714 2.6631264000000003
5.774714 2.7080329
5.775714 2.7525892
5.776714 2.7967913
5.777714 2.8406339
5.778714 2.8841115999999998
5.779714 2.9272191
5.780715 2.969953
5.781714 3.0123111000000002
5.782714 3.0542919
5.783714 3.0958943
5.784714 3.1371158
5.785714 3.1779524000000006
5.786714 3.2183985999999996
5.787714 3.2584485000000005
5.788714 3.2980964000000004
5.789714 3.3373389
5.790714 3.3761747
5.791714 3.4146037
5.792714 3.4526277000000003
5.793715 3.4902471999999998
5.794714 3.5274614000000004
5.795714 3.5642669000000002
5.796714 3.6006576999999997
5.797714 3.6366276
5.798714 3.6721706
5.799714 3.7072830000000003
5.800714 3.7419624999999996
5.801714 3.7762098
5.802714 3.8100245999999998
5.803714 3.843407
5.804714 3.8763541999999998
5.805714 3.9088622
5.806714 3.9409254
5.807714 3.9725392999999998
5.808714 4.003701400000001
5.809714 4.0344112
5.810714 4.0646705999999995
5.811714 4.0944826
5.812714 4.1238483
5.813715 4.1527662
5.814714 4.1812319
5.815714 4.2092383
5.816714 4.2367786
5.817714 4.2638466
5.818714 4.2904403
5.819714 4.3165613
5.820714 4.3422122
5.821714 4.3673959
5.822714 4.3921139
5.823714 4.4163651999999995
5.824714 4.4401459
5.825714 4.4634502
5.826715 4.486274
5.827714 4.5086148999999995
5.828714 4.5304734
5.829714 4.5518532
5.830714 4.572757
5.831714 4.5931857
5.832714 4.6131376
5.833714 4.6326075
5.834714 4.6515878
5.835714 4.6700723
5.836714 4.6880577
5.837714 4.7055449
5.838714 4.722538200000001
5.839714 4.7390431
5.840714 4.7550645000000005
5.841714 4.7706034
5.842714 4.7856577
5.843714 4.8002217
5.844714 4.8142891
5.845714 4.8278555
5.846714 4.8409201
5.847714 4.8534859
5.848714 4.8655581
5.849714 4.8771407
5.850714 4.8882354
5.851714 4.8988402
5.852714 4.9089499000000005
5.853714 4.9185585
5.854714 4.9276616
5.855714 4.936259199999999
5.856714 4.9443554
5.857714 4.9519565000000005
5.858714 4.959069599999999
5.859715 4.965698300000001
5.860714 4.9718421
5.861714 4.977496299999999
5.862714 4.9826536
5.863714 4.9873084
5.864714 4.9914576
5.865714 4.995103599999999
5.866714 4.9982522000000005
5.867714 5.0009105
5.868714 5.003083500000001
5.869714 5.0047733
5.870714 5.005976899999999
5.871714 5.0066888
5.872715 5.0069042
5.873714 5.0066214
5.874714 5.0058428
5.875714 5.0045747
5.876714 5.0028250000000005
5.877714 5.0005991
5.878714 4.997899
5.879714 4.9947221
5.880714 4.9910616
5.881714 4.9869116
5.882714 4.9822684
5.883714 4.9771339
5.884714 4.9715143
5.885714 4.9654178
5.886714 4.9588531
5.887714 4.9518254
5.888714 4.944334899999999
5.889714 4.936378100000001
5.890714 4.9279492000000005
5.891714 4.919045
5.892715 4.9096663
5.893714 4.8998177
5.894714 4.8895065
5.895714 4.8787400000000005
5.896714 4.867522
5.897714 4.8558529
5.898714 4.8437286
5.899714 4.8311437999999995
5.900714 4.8180945
5.901714 4.8045803
5.902714 4.7906067
5.903714 4.776182
5.904714 4.7613159000000005
5.905715 4.7460161
5.906714 4.7302857
5.907714 4.7141231999999995
5.908714 4.6975248
5.909714 4.6804857
5.910714 4.6630050999999995
5.911714 4.6450861
5.912714 4.6267357
5.913714 4.6079628
5.914714 4.5887742000000005
5.915714 4.5691736
5.916714 4.549161
5.917714 4.5287326000000006
5.918715 4.5078851
5.919714 4.4866171
5.920714 4.4649322
5.921714 4.4428374999999996
5.922714 4.4203419
5.923714 4.3974541
5.924714 4.3741785
5.925714 4.350515499999999
5.926714 4.326461999999999
5.927714 4.302014
5.928714 4.277169
5.929714 4.251928299999999
5.930714 4.2262979
5.931714 4.2002868
5.932714 4.1739035
5.933714 4.1471545
5.934714 4.1200429
5.935714 4.0925682
5.936714 4.0647283
5.937714 4.036523
5.938715 4.0079549
5.939714 3.9790291
5.940714 3.9497538999999997
5.941714 3.9201374999999996
5.942714 3.8901858
5.943714 3.8599011
5.944714 3.8292825
5.945714 3.7983268
5.946714 3.7670324999999996
5.947714 3.7353996
5.948714 3.7034328999999997
5.949714 3.6711395
5.950714 3.6385283
5.951715 3.6056064
5.952714 3.5723787
5.953714 3.5388472999999996
5.954714 3.5050124
5.955714 3.4708742
5.956714 3.4364345999999997
5.957714 3.4016978000000004
5.958714 3.3666707999999996
5.959714 3.3313616999999995
5.960714 3.2957766
5.961714 3.25992
5.962714 3.2237928
5.963714 3.1873945
5.964714 3.1507246
5.965714 3.1137841
5.966714 3.0765768
5.967714 3.0391088
5.968714 3.0013874
5.969714 2.9634198
5.970714 2.9252108
5.971714 2.8867634
5.972714 2.8480787
5.973714 2.8091576
5.974714 2.7700024
5.975714 2.7306169000000002
5.976714 2.6910073999999997
5.977714 2.6511804999999997
5.978714 2.6111426
5.979714 2.5708981
5.980714 2.5304504
5.981714 2.4898008999999997
5.982714 2.4489515
5.983714 2.4079045
5.984715 2.3666644
5.985714 2.3252364
5.986714 2.2836266000000003
5.987714 2.2418405999999997
5.988714 2.1998826
5.989714 2.1577556
5.990714 2.1154614
5.991714 2.073002
5.992714 2.0303801
5.993714 1.9875998
5.994714 1.9446664999999999
5.995714 1.9015865
5.996714 1.858365
5.997715 1.8150063
5.998714 1.7715143
5.999714 1.7278920999999998
6.000714 1.6841434
6.001714 1.6402725
6.002714 1.5962846999999998
6.003714 1.5521855
6.004714 1.5079802999999998
6.005714 1.463673
6.006714 1.4192667
6.007714 1.3747633000000001
6.008714 1.3301649
6.009714 1.2854742000000001
6.010714 1.2406952
6.011714 1.1958328
6.012714 1.1508927
6.013714 1.1058798
6.014714 1.0607982999999999
6.015714 1.0156513
6.016714 0.97044175
6.017715 0.9251728699999999
6.018714 0.8798492099999999
6.019714 0.83447658
6.020714 0.78906184
6.021714 0.74361148
6.022714 0.69813081
6.023714 0.65262332
6.024714 0.60709077
6.025714 0.56153429
6.026714 0.5159555
6.027714 0.47035771
6.028714 0.42474614000000005
6.029714 0.37912737999999996
6.030715 0.33350800999999997
6.031714 0.28789339
6.032714 0.24228673
6.033714 0.19668952999999997
6.034714 0.15110258999999998
6.035714 0.10552754
6.036714 0.059968047
6.037714 0.01443019
6.038714 -0.031078322000000002
6.039714 -0.076549832
6.040714 -0.12197849999999999
6.041714 -0.16736102
6.042714 -0.21269665999999998
6.043715 -0.25798576
6.044714 -0.3032278
6.045714 -0.34841991
6.046714 -0.39355624
6.047714 -0.43862876
6.048714 -0.48362911
6.049714 -0.52855052
6.050714 -0.57338942
6.051714 -0.6181452399999999
6.052714 -0.66281906
6.053714 -0.70741144
6.054714 -0.75192028
6.055714 -0.79634003
6.056714 -0.84066242
6.057714 -0.88487845
6.058714 -0.92898076
6.059714 -0.97296545
6.060714 -1.0168321
6.061714 -1.0605826
6.062714 -1.1042184
6.063715 -1.1477387000000001
6.064714 -1.1911385
6.065714 -1.2344098
6.066714 -1.2775429
6.067714 -1.3205296
6.068714 -1.3633655
6.069714 -1.40605
6.070714 -1.4485854
6.071714 -1.4909744
6.072714 -1.5332172
6.073714 -1.5753093999999999
6.074714 -1.6172430000000002
6.075714 -1.6590074
6.076715 -1.7005933
6.077714 -1.7419949000000001
6.078714 -1.7832113
6.079714 -1.8242454000000001
6.080714 -1.8651012000000002
6.081714 -1.9057807
6.082714 -1.9462811
6.083714 -1.9865956
6.084714 -2.0267142
6.085714 -2.0666275
6.086714 -2.1063294
6.087714 -2.1458184
6.088714 -2.1850972
6.089714 -2.2241701999999997
6.090714 -2.2630397
6.091714 -2.3017034
6.092714 -2.3401538
6.093714 -2.3783803
6.094714 -2.4163717
6.095714 -2.4541201
6.096714 -2.4916232
6.097714 -2.5288837
6.098714 -2.5659075
6.099714 -2.6026998
6.100714 -2.6392613
6.101714 -2.6755871
6.102714 -2.7116679
6.103714 -2.7474931000000002
6.104714 -2.7830543
6.105714 -2.8183483
6.106714 -2.8533766
6.107714 -2.8881442
6.108714 -2.9226555000000003
6.109715 -2.9569112
6.110714 -2.9909061
6.111714 -3.0246302
6.112714 -3.0580722000000002
6.113714 -3.0912226
6.114714 -3.1240774
6.115714 -3.1566392999999997
6.116714 -3.1889152
6.117714 -3.2209128
6.118714 -3.2526366
6.119714 -3.2840852
6.120714 -3.3152505999999997
6.121714 -3.3461217000000003
6.122715 -3.3766881
6.123714 -3.4069434000000003
6.124714 -3.4368869
6.125714 -3.4665231
6.126714 -3.4958582000000002
6.127714 -3.5248954
6.128714 -3.5536329999999996
6.129714 -3.5820637000000004
6.130714 -3.6101766
6.131714 -3.637962
6.132714 -3.6654137
6.133714 -3.6925327
6.134714 -3.7193249999999995
6.135714 -3.7458002999999995
6.136714 -3.7719660000000004
6.137714 -3.7978243000000003
6.138714 -3.8233696999999998
6.139714 -3.8485921999999997
6.140714 -3.8734801
6.141714 -3.8980246000000003
6.142715 -3.9222218000000004
6.143714 -3.9460752
6.144714 -3.9695915
6.145714 -3.9927766000000005
6.146714 -4.0156327
6.147714 -4.0381558
6.148714 -4.0603373
6.149714 -4.0821670999999995
6.150714 -4.1036379
6.151714 -4.1247483
6.152714 -4.1455034
6.153714 -4.1659120000000005
6.154714 -4.1859832
6.155715 -4.205722
6.156714 -4.2251259
6.157714 -4.2441875
6.158714 -4.2628955
6.159714 -4.28124
6.160714 -4.2992152
6.161714 -4.3168223999999995
6.162714 -4.3340676
6.163714 -4.3509584
6.164714 -4.3675005
6.165714 -4.383694
6.166714 -4.3995332
6.167714 -4.415009899999999
6.168715 -4.430116
6.169714 -4.4448476
6.170714 -4.4592064
6.171714 -4.473199
6.172714 -4.4868346
6.173714 -4.5001201
6.174714 -4.5130573
6.175714 -4.5256414000000005
6.176714 -4.5378637
6.177714 -4.5497141999999995
6.178714 -4.5611862
6.179714 -4.572279
6.180714 -4.582997
6.181714 -4.5933489000000005
6.182714 -4.6033422999999996
6.183714 -4.6129812
6.184714 -4.6222635
6.185714 -4.631184
6.186714 -4.6397343
6.187714 -4.6479087
6.188715 -4.6557054
6.189714 -4.663128400000001
6.190714 -4.6701849
6.191714 -4.6768822000000005
6.192714 -4.6832249
6.193714 -4.689211800000001
6.194714 -4.6948373000000005
6.195714 -4.7000937
6.196714 -4.7049742
6.197714 -4.7094759
6.198714 -4.713601199999999
6.199714 -4.7173578
6.200714 -4.7207545
6.201715 -4.7237985
6.202714 -4.7264922
6.203714 -4.7288325
6.204714 -4.7308132
6.205714 -4.7324281
6.206714 -4.7336739
6.207714 -4.7345512
6.208714 -4.7350653
6.209714 -4.7352236
6.210714 -4.7350321
6.211714 -4.7344934
6.212714 -4.7336057
6.213714 -4.7323629
6.214714 -4.7307584
6.215714 -4.7287881
6.216714 -4.7264528
6.217714 -4.7237571
6.218714 -4.7207095
6.219714 -4.717318000000001
6.220714 -4.7135878
6.221714 -4.7095194
6.222714 -4.7051087
6.223714 -4.7003504000000005
6.224714 -4.6952404
6.225714 -4.6897776
6.226714 -4.6839658
6.227714 -4.6778113
6.228714 -4.6713211
6.229714 -4.6645012
6.230714 -4.657352700000001
6.231714 -4.6498738
6.232714 -4.6420593000000006
6.233714 -4.6339054
6.234715 -4.6254106
6.235714 -4.616577899999999
6.236714 -4.6074126
6.237714 -4.5979220000000005
6.238714 -4.5881126000000005
6.239714 -4.5779869
6.240714 -4.5675445
6.241714 -4.5567825
6.242714 -4.5456961
6.243714 -4.5342829
6.244714 -4.5225438
6.245714 -4.5104835
6.246714 -4.498108800000001
6.247715 -4.4854268
6.248714 -4.4724423
6.249714 -4.4591568
6.250714 -4.4455691999999996
6.251714 -4.4316765
6.252714 -4.4174761
6.253714 -4.4029675
6.254714 -4.3881543
6.255714 -4.3730419
6.256714 -4.3576367
6.257714 -4.3419443
6.258714 -4.3259669
6.259714 -4.3097045000000005
6.260714 -4.2931546
6.261714 -4.2763144
6.262714 -4.2591833
6.263714 -4.2417634
6.264714 -4.2240597
6.265714 -4.2060792
6.266714 -4.1878287
6.267715 -4.1693125
6.268714 -4.1505329
6.269714 -4.1314889
6.270714 -4.1121785
6.271714 -4.092600200000001
6.272714 -4.0727541
6.273714 -4.0526431
6.274714 -4.0322724999999995
6.275714 -4.0116477999999995
6.276714 -3.9907746
6.277714 -3.9696556000000003
6.278714 -3.9482914
6.279714 -3.9266806
6.280715 -3.9048221
6.281714 -3.8827162
6.282714 -3.8603652000000004
6.283714 -3.8377743
6.284714 -3.8149506
6.285714 -3.7919011000000005
6.286714 -3.7686307
6.287714 -3.7451416
6.288714 -3.7214335000000003
6.289714 -3.6975048000000004
6.290714 -3.6733534
6.291714 -3.6489795999999997
6.292714 -3.6243855999999997
6.293715 -3.5995766999999996
6.294714 -3.5745591
6.295714 -3.5493392
6.296714 -3.5239205000000005
6.297714 -3.4983039000000002
6.298714 -3.4724887000000004
6.299714 -3.4464732
6.300714 -3.4202568
6.301714 -3.3938419
6.302714 -3.3672344
6.303714 -3.3404414
6.304714 -3.3134703
6.305714 -3.286327
6.306714 -3.2590143
6.307714 -3.2315318000000004
6.308714 -3.2038771
6.309714 -3.176048
6.310714 -3.1480454
6.311714 -3.1198725
6.312714 -3.0915361
6.313715 -3.0630436
6.314714 -3.0344015
6.315714 -3.0056138
6.316714 -2.9766806999999997
6.317714 -2.9476002
6.318714 -2.9183695
6.319714 -2.888988
6.320714 -2.859458
6.321714 -2.8297855
6.322714 -2.7999787
6.323714 -2.7700458
6.324714 -2.7399922
6.325714 -2.7098199
6.326715 -2.6795279
6.327714 -2.6491133
6.328714 -2.6185745
6.329714 -2.5879124
6.330714 -2.5571322
6.331714 -2.5262419
6.332714 -2.4952503
6.333714 -2.4641639
6.334714 -2.4329856
6.335714 -2.4017147999999997
6.336714 -2.3703478000000002
6.337714 -2.3388814
6.338714 -2.307315
6.339714 -2.2756523
6.340714 -2.2439005
6.341714 -2.2120689999999996
6.342714 -2.1801662
6.343714 -2.1481967
6.344714 -2.1161613999999997
6.345714 -2.0840578
6.346714 -2.0518823
6.347714 -2.0196332
6.348714 -1.9873129
6.349714 -1.9549279
6.350714 -1.9224868999999998
6.351714 -1.8899989999999998
6.352714 -1.8574703000000001
6.353714 -1.8249023999999998
6.354714 -1.7922927000000002
6.355714 -1.7596370000000001
6.356714 -1.7269322999999999
6.357714 -1.6941791000000002
6.358714 -1.6613832
6.359715 -1.6285535
6.360714 -1.5957002000000002
6.361714 -1.5628309999999999
6.362714 -1.5299493000000002
6.363714 -1.4970534
6.364714 -1.4641389
6.365714 -1.4312017
6.366714 -1.3982407000000001
6.367714 -1.3652596
6.368714 -1.3322662
6.369714 -1.2992704000000002
6.370714 -1.2662807999999999
6.371714 -1.2333021
6.372715 -1.2003342
6.373714 -1.1673731999999999
6.374714 -1.1344147
6.375714 -1.1014567
6.376714 -1.068502
6.377714 -1.0355582
6.378714 -1.0026353
6.379714 -0.96974326
6.380714 -0.9368876899999999
6.381714 -0.90406928
6.382714 -0.87128403
6.383714 -0.83852597
6.384714 -0.80579091
6.385714 -0.77307886
6.386714 -0.74039539
6.387714 -0.70774988
6.388714 -0.67515261
6.389714 -0.64261127
6.390714 -0.61012879
6.391714 -0.5777033
6.392715 -0.54533025
6.393714 -0.51300582
6.394714 -0.48072981000000004
6.395714 -0.44850702
6.396714 -0.41634641
6.397714 -0.38425808
6.398714 -0.35224996999999997
6.399714 -0.32032509
6.400714 -0.28848113
6.401714 -0.25671208
6.402714 -0.22501168000000002
6.403714 -0.19337689
6.404714 -0.16181008
6.405715 -0.13031878
6.406714 -0.098913361
6.407714 -0.067603437
6.408714 -0.036394826
6.409714 -0.0052881518
6.410714 0.025720269
6.411714 0.056635623
6.412714 0.087461021
6.413714 0.11819524
6.414714 0.14883215
6.415714 0.17936254
6.416714 0.20977744999999998
6.417714 0.24007142
6.418715 0.27024397
6.419714 0.30029933
6.420714 0.33024387
6.421714 0.36008250999999997
6.422714 0.38981577
6.423714 0.41943882000000005
6.424714 0.44894250999999996
6.425714 0.4783167
6.426714 0.50755357
6.427714 0.53664995
6.428714 0.56560789
6.429714 0.5944327
6.430714 0.62312959
6.431714 0.65170061
6.432714 0.68014315
6.433714 0.70845038
6.434714 0.73661357
6.435714 0.76462557
6.436714 0.7924830500000001
6.437714 0.82018776
6.438715 0.84774466
6.439714 0.87515945
6.440714 0.90243509
6.441714 0.92956983
6.442714 0.95655723
6.443714 0.98338826
6.444714 1.0100543
6.445714 1.0365502
6.446714 1.0628758
6.447714 1.0890352
6.448714 1.1150341
6.449714 1.1408772
6.450714 1.1665649999999999
6.451715 1.1920933
6.452714 1.2174545
6.453714 1.2426407
6.454714 1.2676462
6.455714 1.2924695
6.456714 1.3171137
6.457714 1.3415838
6.458714 1.3658843999999999
6.459714 1.3900169
6.460714 1.4139785
6.461714 1.4377625
6.462714 1.4613612
6.463714 1.4847686
6.464714 1.5079824
6.465714 1.5310051999999998
6.466714 1.5538420000000002
6.467714 1.5764982
6.468714 1.5989769
6.469714 1.6212768999999998
6.470714 1.6433926
6.471714 1.6653167
6.472714 1.6870422
6.473714 1.7085655000000002
6.474714 1.7298870000000002
6.475714 1.7510103
6.476714 1.7719403000000002
6.477714 1.7926807999999999
6.478714 1.813232
6.479714 1.8335903
6.480714 1.8537501
6.481714 1.8737057000000001
6.482714 1.8934533
6.483714 1.912993
6.484715 1.9323278
6.485714 1.9514626
6.486714 1.9704013999999999
6.487714 1.9891455999999998
6.488714 2.0076927
6.489714 2.0260369000000003
6.490714 2.0441721999999998
6.491714 2.0620935
6.492714 2.0797988
6.493714 2.09729
6.494714 2.1145714
6.495714 2.1316476
6.496714 2.1485213
6.497715 2.1651927
6.498714 2.1816583
6.499714 2.1979136
6.500714 2.2139542000000003
6.501714 2.2297775
6.502714 2.2453845
6.503714 2.2607779000000003
6.504714 2.2759617999999997
6.505714 2.2909394
6.506714 2.3057109
6.507714 2.3202738
6.508714 2.3346236
6.509714 2.3487557
6.510714 2.362667
6.511714 2.3763578
6.512714 2.3898308999999998
6.513714 2.4030909
6.514714 2.4161419
6.515714 2.4289865
6.516714 2.4416242
6.517715 2.4540523000000003
6.518714 2.4662666
6.519714 2.4782633
6.520714 2.4900408
6.521714 2.5015993
6.522714 2.5129413
6.523714 2.5240701
6.524714 2.5349882
6.525714 2.5456959
6.526714 2.5561919
6.527714 2.5664730000000002
6.528714 2.5765365
6.529714 2.5863807999999997
6.530715 2.5960069
6.531714 2.6054179
6.532714 2.6146181
6.533714 2.6236113
6.534714 2.6323996
6.535714 2.6409827
6.536714 2.6493579
6.537714 2.6575215
6.538714 2.6654701999999997
6.539714 2.6732022
6.540714 2.6807182
6.541714 2.6880207
6.542714 2.6951136
6.543715 2.7020004
6.544714 2.7086826
6.545714 2.7151598
6.546714 2.7214304
6.547714 2.7274922999999998
6.548714 2.7333444
6.549714 2.7389875
6.550714 2.7444243
6.551714 2.7496589
6.552714 2.754695
6.553714 2.7595343000000003
6.554714 2.7641763999999998
6.555714 2.7686184
6.556714 2.7728563
6.557714 2.7768869
6.558714 2.780709
6.559714 2.7843241
6.560714 2.7877357
6.561714 2.7909486
6.562714 2.793967
6.563715 2.7967934
6.564714 2.7994277000000003
6.565714 2.8018681
6.566714 2.8041122
6.567714 2.8061589000000002
6.568714 2.8080087
6.569714 2.8096647999999997
6.570714 2.8111314
6.571714 2.8124126
6.572714 2.8135108
6.573714 2.8144256999999997
6.574714 2.8151547999999997
6.575714 2.8156939999999997
6.576715 2.8160404
6.577714 2.8161934
6.578714 2.8161552
6.579714 2.8159307
6.580714 2.8155256
6.581714 2.8149444999999997
6.582714 2.8141893000000002
6.583714 2.8132591
6.584714 2.8121509
6.585714 2.8108612
6.586714 2.8093885999999997
6.587714 2.807734
6.588714 2.8059015
6.589714 2.8038969000000002
6.590714 2.8017249
6.591714 2.7993882
6.592714 2.7968865
6.593714 2.7942166
6.594714 2.7913749
6.595714 2.7883591
6.596714 2.7851695
6.597714 2.7818101
6.598714 2.7782866999999998
6.599714 2.7746052
6.600714 2.7707694000000003
6.601714 2.76678
6.602714 2.7626345
6.603714 2.7583288
6.604714 2.7538592
6.605714 2.7492253
6.606714 2.7444297
6.607714 2.7394785
6.608714 2.734378
6.609715 2.7291335
6.610714 2.7237470999999998
6.611714 2.7182177
6.612714 2.7125415999999998
6.613714 2.7067151000000003
6.614714 2.7007367
6.615714 2.6946085
6.616714 2.6883353
6.617714 2.6819237
6.618714 2.6753793000000003
6.619714 2.668705
6.620714 2.6618998
6.621714 2.65496
6.622715 2.647881
6.623714 2.6406598999999997
6.624714 2.6332976
6.625714 2.6257986
6.626714 2.6181696
6.627714 2.6104173
6.628714 2.6025454
6.629714 2.5945546
6.630714 2.5864417
6.631714 2.5782026
6.632714 2.5698342999999997
6.633714 2.5613365999999997
6.634714 2.5527129
6.635714 2.54397
6.636714 2.5351148
6.637714 2.5261525
6.638714 2.5170853
6.639714 2.5079116
6.640714 2.4986275
6.641714 2.4892289
6.642715 2.4797146999999997
6.643714 2.4700869
6.644714 2.4603509999999997
6.645714 2.4505137
6.646714 2.4405799999999997
6.647714 2.4305522
6.648714 2.4204288000000003
6.649714 2.4102056
6.650714 2.3998784
6.651714 2.3894447999999997
6.652714 2.3789065000000003
6.653714 2.3682684
6.654714 2.357538
6.655715 2.3467224
6.656714 2.3358257
6.657714 2.3248488000000003
6.658714 2.3137886
6.659714 2.3026412
6.660714 2.2914039
6.661714 2.2800766
6.662714 2.2686629
6.663714 2.2571687
6.664714 2.2456001
6.665714 2.2339612
6.666714 2.2222525
6.667714 2.2104711999999997
6.668715 2.1986134
6.669714 2.1866757
6.670714 2.174658
6.671714 2.1625634000000002
6.672714 2.1503985
6.673714 2.13817
6.674714 2.1258831
6.675714 2.1135397
6.676714 2.1011382
6.677714 2.0886749
6.678714 2.076146
6.679714 2.0635499
6.680714 2.0508884000000003
6.681714 2.0381660999999998
6.682714 2.0253891
6.683714 2.0125624
6.684714 1.9996885
6.685714 1.9867671999999998
6.686714 1.9737958999999998
6.687714 1.9607723000000001
6.688715 1.9476954000000002
6.689714 1.9345670999999998
6.690714 1.921392
6.691714 1.9081758
6.692714 1.8949237
6.693714 1.8816378000000002
6.694714 1.8683178000000003
6.695714 1.854961
6.696714 1.8415634
6.697714 1.8281227
6.698714 1.814639
6.699714 1.8011152999999998
6.700714 1.7875563
6.701715 1.7739674
6.702714 1.7603520000000001
6.703714 1.7467114999999998
6.704714 1.7330449
6.705714 1.7193502
6.706714 1.705626
6.707714 1.6918724
6.708714 1.6780917999999998
6.709714 1.664288
6.710714 1.6504647000000001
6.711714 1.6366249
6.712714 1.6227691999999998
6.713714 1.6088964000000001
6.714714 1.5950043
6.715714 1.5810912
6.716714 1.5671574000000001
6.717714 1.5532047
6.718714 1.5392374
6.719714 1.5252603999999998
6.720714 1.5112775999999999
6.721714 1.4972912999999999
6.722714 1.4833017
6.723714 1.4693075
6.724714 1.455307
6.725714 1.4412994000000001
6.726714 1.427285
6.727714 1.4132654
6.728714 1.3992428
6.729714 1.3852186
6.730714 1.3711932
6.731714 1.3571665
6.732714 1.3431375
6.733714 1.3291060000000001
6.734715 1.3150727
6.735714 1.30104
6.736714 1.2870111
6.737714 1.2729893
6.738714 1.2589774
6.739714 1.2449772
6.740714 1.2309888
6.741714 1.2170116
6.742714 1.2030449
6.743714 1.1890882
6.744714 1.1751417
6.745714 1.1612061
6.746714 1.1472823
6.747715 1.1333711
6.748714 1.1194729
6.749714 1.1055884
6.750714 1.0917181
6.751714 1.0778634
6.752714 1.0640261
6.753714 1.0502087
6.754714 1.0364136
6.755714 1.0226424
6.756714 1.0088961
6.757714 0.99517424
6.758714 0.98147644
6.759714 0.9678018300000001
6.760714 0.9541503200000001
6.761714 0.94052227
6.762714 0.92691844
6.763714 0.91333957
6.764714 0.8997858500000001
6.765714 0.88625718
6.766714 0.87275328
6.767715 0.85927434
6.768714 0.84582167
6.769714 0.83239749
6.770714 0.81900498
6.771714 0.80564711
6.772714 0.79232603
6.773714 0.7790422499999999
6.774714 0.76579456
6.775714 0.75258072
6.776714 0.7393986499999999
6.777714 0.72624735
6.778714 0.71312748
6.779714 0.700041
6.780715 0.68699056
6.781714 0.67397831
6.782714 0.66100494
6.783714 0.64806985
6.784714 0.63517154
6.785714 0.622309
6.786714 0.6094825899999999
6.787714 0.59669446
6.788714 0.58394829
6.789714 0.5712478400000001
6.790714 0.55859559
6.791714 0.5459914
6.792714 0.53343275
6.793715 0.5209153999999999
6.794714 0.5084353500000001
6.795714 0.49599051
6.796714 0.4835817
6.797714 0.47121244
6.798714 0.45888745000000003
6.799714 0.44661090000000003
6.800714 0.43438473
6.801714 0.42220801
6.802714 0.41007767
6.803714 0.39799040999999996
6.804714 0.38594443
6.805714 0.37394075
6.806714 0.36198301
6.807714 0.35007601
6.808714 0.33822355
6.809714 0.32642658
6.810714 0.31468250999999997
6.811714 0.30298615
6.812714 0.29133188
6.813715 0.27971615
6.814714 0.26813919999999997
6.815714 0.25660519
6.816714 0.2451207
6.817714 0.23369209
6.818714 0.22232297
6.819714 0.21101285
6.820714 0.19975761
6.821714 0.18855155
6.822714 0.17739019
6.823714 0.16627241
6.824714 0.15520111
6.825714 0.14418192000000002
6.826715 0.13322055000000002
6.827714 0.12232012
6.828714 0.11147945000000001
6.829714 0.1006935
6.830714 0.08995539400000001
6.831714 0.079259567
6.832714 0.068604335
6.833714 0.057992944
6.834714 0.047432342999999995
6.835714 0.036930316
6.836714 0.026492254000000003
6.837714 0.016118796
6.838714 0.0058055481
6.839714 -0.0044549088
6.840714 -0.014669755
6.841714 -0.024842698
6.842714 -0.034972301
6.843714 -0.045052625
6.844714 -0.055075844
6.845714 -0.06503585
6.846714 -0.07493105900000001
6.847714 -0.08476518599999999
6.848714 -0.094545615
6.849714 -0.10428008
6.850714 -0.11397314000000001
6.851714 -0.12362396999999999
6.852714 -0.13322667
6.853714 -0.14277282
6.854714 -0.15225527
6.855714 -0.16167144
6.856714 -0.1710246
6.857714 -0.18032257
6.858714 -0.18957431
6.859715 -0.19878594
6.860714 -0.20795795
6.861714 -0.21708488999999997
6.862714 -0.2261576
6.863714 -0.23516726000000002
6.864714 -0.24410908000000003
6.865714 -0.25298446
6.866714 -0.26180029
6.867714 -0.2705659
6.868714 -0.27928886
6.869714 -0.28797167
6.870714 -0.29661083
6.871714 -0.30519844
6.872715 -0.31372607
6.873714 -0.32218872000000004
6.874714 -0.33058736
6.875714 -0.33892882
6.876714 -0.34722274000000003
6.877714 -0.35547747
6.878714 -0.36369623
6.879714 -0.37187559000000003
6.880714 -0.38000682999999996
6.881714 -0.38807963
6.882714 -0.39608655
6.883714 -0.40402627
6.884714 -0.41190409
6.885714 -0.41972967000000005
6.886714 -0.42751272999999995
6.887714 -0.43525882000000005
6.888714 -0.44296691000000005
6.889714 -0.45063007
6.890714 -0.4582386
6.891714 -0.4657845
6.892715 -0.47326525999999997
6.893714 -0.48068487
6.894714 -0.48805228
6.895714 -0.49537732
6.896714 -0.50266623
6.897714 -0.50991895
6.898714 -0.5171292
6.899714 -0.52428725
6.900714 -0.53138449
6.901714 -0.53841732
6.902714 -0.54538921
6.903714 -0.5523092599999999
6.904714 -0.55918852
6.905715 -0.56603514
6.906714 -0.57285102
6.907714 -0.57963091
6.908714 -0.58636488
6.909714 -0.59304256
6.910714 -0.59965756
6.911714 -0.6062102500000001
6.912714 -0.6127073000000001
6.913714 -0.61915857
6.914714 -0.6255725400000001
6.915714 -0.63195257
6.916714 -0.63829534
6.917714 -0.6445926599999999
6.918715 -0.65083541
6.919714 -0.65701767
6.920714 -0.66313995
6.921714 -0.6692091
6.922714 -0.6752356
6.923714 -0.6812288900000001
6.924714 -0.6871935
6.925714 -0.69312686
6.926714 -0.69902036
6.927714 -0.7048632
6.928714 -0.71064676
6.929714 -0.71636857
6.930714 -0.72203297
6.931714 -0.72764931
6.932714 -0.7332277
6.933714 -0.7387747499999999
6.934714 -0.74429088
6.935714 -0.74977041
6.936714 -0.7552045900000001
6.937714 -0.76058563
6.938715 -0.76591051
6.939714 -0.7711825400000001
6.940714 -0.77640973
6.941714 -0.7816012000000001
6.942714 -0.78676315
6.943714 -0.7918957600000001
6.944714 -0.79699298
6.945714 -0.80204513
6.946714 -0.8070429800000001
6.947714 -0.8119819699999999
6.948714 -0.8168638699999999
6.949714 -0.8216964999999999
6.950714 -0.82649011
6.951715 -0.8312531700000001
6.952714 -0.8359891399999999
6.953714 -0.8406950200000001
6.954714 -0.84536308
6.955714 -0.84998468
6.956714 -0.85455384
6.957714 -0.8590699199999999
6.958714 -0.8635377499999999
6.959714 -0.8679650699999999
6.960714 -0.8723590499999999
6.961714 -0.87672258
6.962714 -0.88105323
6.963714 -0.8853441999999999
6.964714 -0.8895874
6.965714 -0.89377742
6.966714 -0.8979138899999999
6.967714 -0.90200221
6.968714 -0.90605123
6.969714 -0.91006961
6.970714 -0.9140623699999999
6.971714 -0.91802906
6.972714 -0.9219637100000001
6.973714 -0.9258579499999999
6.974714 -0.92970422
6.975714 -0.9334988900000001
6.976714 -0.9372437399999999
6.977714 -0.94094444
6.978714 -0.9446078
6.979714 -0.94823875
6.980714 -0.9518379299999999
6.981714 -0.9554017300000001
6.982714 -0.95892427
6.983714 -0.96239997
6.984715 -0.96582649
6.985714 -0.9692057000000001
6.986714 -0.9725432799999999
6.987714 -0.97584603
6.988714 -0.97911917
6.989714 -0.9823637099999999
6.990714 -0.98557631
6.991714 -0.98875035
6.992714 -0.9918790300000001
6.993714 -0.99495789
6.994714 -0.99798664
6.995714 -1.0009692000000001
6.996714 -1.0039117
6.997715 -1.0068202
6.998714 -1.0096981
6.999714 -1.0125449
7.000714 -1.015357
7.001714 -1.0181297
7.002714 -1.0208589000000001
7.003714 -1.0235437
7.004714 -1.0261856999999999
7.005714 -1.0287886
7.006714 -1.0313558
7.007714 -1.0338893
7.008714 -1.0363877000000001
7.009714 -1.0388473
7.010714 -1.0412633
7.011714 -1.0436320000000001
7.012714 -1.0459521
7.013714 -1.0482257
7.014714 -1.0504574
7.015714 -1.0526521
7.016714 -1.0548139
7.017715 -1.0569442
7.018714 -1.0590415
7.019714 -1.0611026000000001
7.020714 -1.0631233
7.021714 -1.0651007000000001
7.022714 -1.0670338
7.023714 -1.0689232
7.024714 -1.0707705
7.025714 -1.0725777
7.026714 -1.0743453
7.027714 -1.076073
7.028714 -1.0777592
7.029714 -1.0794022
7.030715 -1.081001
7.031714 -1.0825559
7.032714 -1.0840687
7.033714 -1.0855416
7.034714 -1.0869768
7.035714 -1.0883755
7.036714 -1.0897373
7.037714 -1.0910605
7.038714 -1.0923424
7.039714 -1.09358
7.040714 -1.094771
7.041714 -1.0959139999999998
7.042714 -1.0970091
7.043715 -1.0980575
7.044714 -1.0990613999999999
7.045714 -1.100023
7.046714 -1.1009441
7.047714 -1.1018257999999999
7.048714 -1.1026681999999999
7.049714 -1.1034708
7.050714 -1.1042326
7.051714 -1.1049521
7.052714 -1.1056287999999999
7.053714 -1.1062622
7.054714 -1.1068523000000001
7.055714 -1.1073992
7.056714 -1.1079024
7.057714 -1.1083608
7.058714 -1.1087726
7.059714 -1.1091356
7.060714 -1.1094484
7.061714 -1.1097108
7.062714 -1.1099241
7.063715 -1.1100911999999998
7.064714 -1.1102157
7.065714 -1.1103009000000001
7.066714 -1.1103484000000001
7.067714 -1.1103572000000002
7.068714 -1.1103244
7.069714 -1.1102458000000002
7.070714 -1.1101171
7.071714 -1.1099357
7.072714 -1.1097012
7.073714 -1.1094154999999999
7.074714 -1.1090813
7.075714 -1.1087013
7.076715 -1.1082764
7.077714 -1.1078054
7.078714 -1.1072859
7.079714 -1.1067156
7.080714 -1.1060934999999998
7.081714 -1.105421
7.082714 -1.1047022
7.083714 -1.1039415000000001
7.084714 -1.1031424
7.085714 -1.1023053
7.086714 -1.1014272
7.087714 -1.1005018
7.088714 -1.0995223
7.089714 -1.0984834
7.090714 -1.0973834999999998
7.091714 -1.0962250999999998
7.092714 -1.0950134
7.093714 -1.0937545
7.094714 -1.0924522
7.095714 -1.0911069
7.096714 -1.0897151
7.097714 -1.0882718
7.098714 -1.0867721000000001
7.099714 -1.0852146
7.100714 -1.0836012000000002
7.101714 -1.0819369
7.102714 -1.0802273
7.103714 -1.0784756
7.104714 -1.0766813
7.105714 -1.074839
7.106714 -1.0729414
7.107714 -1.0709818
7.108714 -1.0689571
7.109715 -1.0668696
7.110714 -1.0647262
7.111714 -1.0625358
7.112714 -1.0603053
7.113714 -1.0580374
7.114714 -1.0557286000000001
7.115714 -1.0533717
7.116714 -1.0509582
7.117714 -1.0484820000000001
7.118714 -1.0459421
7.119714 -1.0433424
7.120714 -1.0406898
7.121714 -1.0379904
7.122715 -1.0352465
7.123714 -1.0324554
7.124714 -1.0296097
7.125714 -1.0267013
7.126714 -1.0237243
7.127714 -1.0206787
7.128714 -1.0175703
7.129714 -1.0144088
7.130714 -1.0112037
7.131714 -1.0079601
7.132714 -1.0046766
7.133714 -1.0013459
7.134714 -0.9979576800000001
7.135714 -0.99450294
7.136714 -0.99097807
7.137714 -0.98738587
7.138714 -0.9837345200000001
7.139714 -0.98003363
7.140714 -0.9762899
7.141714 -0.9725041699999999
7.142715 -0.96867094
7.143714 -0.9647809900000001
7.144714 -0.96082557
7.145714 -0.9568007700000001
7.146714 -0.95270909
7.147714 -0.9485586500000001
7.148714 -0.9443596000000001
7.149714 -0.94011948
7.150714 -0.93583958
7.151714 -0.93151424
7.152714 -0.9271329300000001
7.153714 -0.92268474
7.154714 -0.91816317
7.155715 -0.91356896
7.156714 -0.90890992
7.157714 -0.9041976199999999
7.158714 -0.89944229
7.159714 -0.8946485800000001
7.160714 -0.8898135300000001
7.161714 -0.8849279
7.162714 -0.87998044
7.163714 -0.87496284
7.164714 -0.8698736300000001
7.165714 -0.8647183900000001
7.166714 -0.8595073599999999
7.167714 -0.8542506
7.168715 -0.84895352
7.169714 -0.84361415
7.170714 -0.8382242200000001
7.171714 -0.83277281
7.172714 -0.82725165
7.173714 -0.8216587799999999
7.174714 -0.81599997
7.175714 -0.8102865000000001
7.176714 -0.80453036
7.177714 -0.7987391199999999
7.178714 -0.7929123899999999
7.179714 -0.78704208
7.180714 -0.7811157
7.181714 -0.77512157
7.182714 -0.76905377
7.183714 -0.76291449
7.184714 -0.7567127699999999
7.185714 -0.75046034
7.186714 -0.74416646
7.187714 -0.73783388
7.188715 -0.7314581
7.189714 -0.7250295999999999
7.190714 -0.71853865
7.191714 -0.71198018
7.192714 -0.70535638
7.193714 -0.69867624
7.194714 -0.69195158
7.195714 -0.68519195
7.196714 -0.6784002299999999
7.197714 -0.67157112
7.198714 -0.66469312
7.199714 -0.65775346
7.200714 -0.6507434000000001
7.201715 -0.6436619
7.202714 -0.63651609
7.203714 -0.62931823
7.204714 -0.62208045
7.205714 -0.6148098000000001
7.206714 -0.60750563
7.207714 -0.6001604300000001
7.208714 -0.59276363
7.209714 -0.5853067200000001
7.210714 -0.5777873099999999
7.211714 -0.5702103000000001
7.212714 -0.56258547
7.213714 -0.55492306
7.214714 -0.5472288900000001
7.215714 -0.53950148
7.216714 -0.5317324800000001
7.217714 -0.52391025
7.218714 -0.51602502
7.219714 -0.5080733399999999
7.220714 -0.50005987
7.221714 -0.49199574
7.222714 -0.48389393
7.223714 -0.47576431999999996
7.224714 -0.46760961
7.225714 -0.45942483
7.226714 -0.4511998
7.227714 -0.44292393
7.228714 -0.43459088
7.229714 -0.42620128999999995
7.230714 -0.4177622
7.231714 -0.40928368000000004
7.232714 -0.40077413
7.233714 -0.39223656
7.234715 -0.38366716
7.235714 -0.37505741
7.236714 -0.3663982
7.237714 -0.35768424
7.238714 -0.34891698
7.239714 -0.34010445
7.240714 -0.33125822
7.241714 -0.32238862
7.242714 -0.31350062
7.243714 -0.30459168
7.244714 -0.29565305
7.245714 -0.28667364
7.246714 -0.27764454
7.247715 -0.26856286
7.248714 -0.25943271
7.249714 -0.25026314
7.250714 -0.24106426
7.251714 -0.23184287999999997
7.252714 -0.22260002
7.253714 -0.21333115
7.254714 -0.20402889
7.255714 -0.19468704
7.256714 -0.18530389
7.257714 -0.1758835
7.258714 -0.16643418
7.259714 -0.15696497
7.260714 -0.14748172
7.261714 -0.13798442
7.262714 -0.12846709
7.263714 -0.11892027999999999
7.264714 -0.10933501
7.265714 -0.09970665
7.266714 -0.090036856
7.267715 -0.08033293400000001
7.268714 -0.07060490900000001
7.269714 -0.060861610000000003
7.270714 -0.051107444
7.271714 -0.041341325
7.272714 -0.031557912
7.273714 -0.02175063
7.274714 -0.011915081
7.275714 -0.0020511934
7.276714 0.0078367324
7.277714 0.017742058999999998
7.278714 0.027658913
7.279714 0.037584911
7.280715 0.047522329
7.281714 0.057477137
7.282714 0.067456189
7.283714 0.077464065
7.284714 0.087500707
7.285714 0.097561115
7.286714 0.10763695
7.287714 0.11771963
7.288714 0.12780332
7.289714 0.13788688999999998
7.290714 0.14797371
7.291714 0.15806984999999998
7.292714 0.16818118999999998
7.293715 0.17831083
7.294714 0.18845805
7.295714 0.19861886
7.296714 0.20878809
7.297714 0.21896171
7.298714 0.22913857999999998
7.299714 0.23932061000000002
7.300714 0.24951156000000002
7.301714 0.25971478
7.302714 0.26993122999999997
7.303714 0.28015842999999996
7.304714 0.29039104
7.305714 0.30062257000000003
7.306714 0.31084772
7.307714 0.32106419
7.308714 0.3312733
7.309714 0.3414792
7.310714 0.35168696
7.311714 0.36190037999999997
7.312714 0.37212051
7.313715 0.38234524
7.314714 0.39257034999999996
7.315714 0.40279105
7.316714 0.41300375
7.317714 0.42320698999999995
7.318714 0.43340143999999997
7.319714 0.4435889
7.320714 0.45377105
7.321714 0.46394812
7.322714 0.47411863000000004
7.323714 0.48427987000000006
7.324714 0.49442886
7.325714 0.5045638
7.326715 0.51468471
7.327714 0.52479352
7.328714 0.5348932500000001
7.329714 0.54498669
7.330714 0.55507519
7.331714 0.56515806
7.332714 0.57523237
7.333714 0.5852938599999999
7.334714 0.59533822
7.335714 0.60536196
7.336714 0.6153631500000001
7.337714 0.62534157
7.338714 0.6352982
7.339714 0.6452343
7.340714 0.65515093
7.341714 0.66504828
7.342714 0.6749257399999999
7.343714 0.68478235
7.344714 0.69461712
7.345714 0.7044295300000001
7.346714 0.7142197299999999
7.347714 0.72398824
7.348714 0.7337356500000001
7.349714 0.7434621899999999
7.350714 0.7531670899999999
7.351714 0.7628486999999999
7.352714 0.77250446
7.353714 0.7821315000000001
7.354714 0.79172738
7.355714 0.8012906599999999
7.356714 0.81082117
7.357714 0.82032001
7.358714 0.82978914
7.359715 0.83923042
7.360714 0.84864497
7.361714 0.8580325200000001
7.362714 0.8673915600000001
7.363714 0.8767193200000001
7.364714 0.8860128
7.365714 0.89526949
7.366714 0.904488
7.367714 0.91366833
7.368714 0.9228115
7.369714 0.9319185299999999
7.370714 0.9409898
7.371714 0.95002465
7.372715 0.95902123
7.373714 0.9679772
7.374714 0.97689107
7.375714 0.9857624800000001
7.376714 0.99459272
7.377714 1.0033844
7.378714 1.0121401
7.379714 1.0208613
7.380714 1.0295472
7.381714 1.0381949
7.382714 1.0467997999999998
7.383714 1.0553574
7.384714 1.0638649
7.385714 1.0723215
7.386714 1.0807292
7.387714 1.0890912000000001
7.388714 1.0974108999999999
7.389714 1.1056899
7.390714 1.1139276
7.391714 1.1221213
7.392715 1.1302672999999999
7.393714 1.1383628
7.394714 1.1464067
7.395714 1.1544003
7.396714 1.1623465
7.397714 1.1702482
7.398714 1.1781062
7.399714 1.1859191
7.400714 1.1936827
7.401714 1.2013918000000001
7.402714 1.209042
7.403714 1.2166317
7.404714 1.2241622
7.405715 1.2316382000000001
7.406714 1.2390646
7.407714 1.2464454999999999
7.408714 1.2537819000000001
7.409714 1.2610714
7.410714 1.2683089
7.411714 1.2754889999999999
7.412714 1.2826082
7.413714 1.289666
7.414714 1.2966649000000001
7.415714 1.3036089
7.416714 1.3105017
7.417714 1.3173443999999999
7.418715 1.324135
7.419714 1.330869
7.420714 1.3375414
7.421714 1.344149
7.422714 1.350692
7.423714 1.3571738999999998
7.424714 1.3636003
7.425714 1.3699765
7.426714 1.3763050000000001
7.427714 1.382584
7.428714 1.3888084
7.429714 1.3949711
7.430714 1.4010661
7.431714 1.4070905999999999
7.432714 1.4130458000000001
7.433714 1.4189364
7.434714 1.4247681
7.435714 1.4305447
7.436714 1.4362672
7.437714 1.4419327
7.438715 1.4475364
7.439714 1.4530737999999999
7.440714 1.458543
7.441714 1.4639457
7.442714 1.4692869000000002
7.443714 1.4745723
7.444714 1.4798061
7.445714 1.4849884
7.446714 1.4901157
7.447714 1.4951809999999999
7.448714 1.5001776
7.449714 1.5051009
7.450714 1.5099506
7.451715 1.5147305
7.452714 1.519447
7.453714 1.5241061
7.454714 1.5287112
7.455714 1.5332612
7.456714 1.5377522
7.457714 1.5421783999999998
7.458714 1.5465357000000002
7.459714 1.5508231000000001
7.460714 1.5550433000000001
7.461714 1.5592013
7.462714 1.5633024
7.463714 1.5673492
7.464714 1.5713405
7.465714 1.5752711999999998
7.466714 1.5791350999999998
7.467714 1.5829267
7.468714 1.5866444
7.469714 1.5902907000000002
7.470714 1.5938716
7.471714 1.5973942
7.472714 1.6008638
7.473714 1.6042816000000002
7.474714 1.6076449
7.475714 1.6109483
7.476714 1.6141864
7.477714 1.6173558000000001
7.478714 1.6204573
7.479714 1.6234946
7.480714 1.6264725
7.481714 1.6293955999999998
7.482714 1.632265
7.483714 1.6350778
7.484715 1.6378289000000001
7.485714 1.6405125999999999
7.486714 1.6431254999999998
7.487714 1.6456680000000001
7.488714 1.6481441
7.489714 1.6505601
7.490714 1.6529219000000002
7.491714 1.6552329000000001
7.492714 1.6574923
7.493714 1.6596965000000001
7.494714 1.6618406
7.495714 1.6639205000000001
7.496714 1.6659351
7.497715 1.6678872
7.498714 1.6697815
7.499714 1.6716234
7.500714 1.6734162000000001
7.501714 1.6751599999999998
7.502714 1.6768512999999998
7.503714 1.6784851
7.504714 1.6800567999999998
7.505714 1.6815644
7.506714 1.683009
7.507714 1.684395
7.508714 1.6857271999999999
7.509714 1.6870093999999998
7.510714 1.6882429
7.511714 1.6894257
7.512714 1.6905542
7.513714 1.6916249
7.514714 1.6926358
7.515714 1.6935878000000002
7.516714 1.6944846
7.517715 1.6953316999999999
7.518714 1.6961338
7.519714 1.696893
7.520714 1.6976084999999999
7.521714 1.6982771
7.522714 1.6988946
7.523714 1.6994577
7.524714 1.6999651
7.525714 1.7004186000000001
7.526714 1.7008215
7.527714 1.7011775
7.528714 1.7014891
7.529714 1.7017566000000002
7.530715 1.7019782
7.531714 1.7021511
7.532714 1.7022727000000002
7.533714 1.7023423999999998
7.534714 1.7023617000000002
7.535714 1.7023342000000001
7.536714 1.7022637999999999
7.537714 1.7021537
7.538714 1.7020054
7.539714 1.7018176999999999
7.540714 1.701588
7.541714 1.7013133
7.542714 1.7009916
7.543715 1.7006228
7.544714 1.7002091000000001
7.545714 1.6997537
7.546714 1.6992601
7.547714 1.6987307
7.548714 1.6981663
7.549714 1.6975661999999998
7.550714 1.6969284
7.551714 1.6962513
7.552714 1.6955342000000002
7.553714 1.6947776
7.554714 1.6939834
7.555714 1.6931539
7.556714 1.6922911999999999
7.557714 1.6913958
7.558714 1.6904673
7.559714 1.6895039
7.560714 1.6885036999999998
7.561714 1.6874654
7.562714 1.686389
7.563715 1.6852763
7.564714 1.6841304000000001
7.565714 1.6829547
7.566714 1.6817518999999999
7.567714 1.6805238999999998
7.568714 1.67927
7.569714 1.6779887
7.570714 1.6766778999999998
7.571714 1.6753357
7.572714 1.6739616
7.573714 1.6725564
7.574714 1.6711217999999999
7.575714 1.66966
7.576715 1.6681728999999998
7.577714 1.666661
7.578714 1.6651236
7.579714 1.6635594999999999
7.580714 1.6619675
7.581714 1.6603474999999999
7.582714 1.6587012
7.583714 1.6570311
7.584714 1.6553409000000001
7.585714 1.6536338000000002
7.586714 1.6519116
7.587714 1.6501741
7.588714 1.6484192000000002
7.589714 1.6466431
7.590714 1.6448432999999998
7.591714 1.6430181
7.592714 1.6411683
7.593714 1.6392967
7.594714 1.637407
7.595714 1.6355027000000002
7.596714 1.6335851
7.597714 1.6316541
7.598714 1.629708
7.599714 1.6277445000000001
7.600714 1.6257625000000002
7.601714 1.6237626
7.602714 1.6217473999999998
7.603714 1.619721
7.604714 1.6176868
7.605714 1.6156464999999998
7.606714 1.6135990999999998
7.607714 1.6115412
7.608714 1.6094685000000002
7.609715 1.6073771000000001
7.610714 1.605266
7.611714 1.6031370999999999
7.612714 1.6009953000000001
7.613714 1.5988456000000002
7.614714 1.5966927999999998
7.615714 1.5945382000000001
7.616714 1.5923810999999999
7.617714 1.5902178
7.618714 1.5880445
7.619714 1.5858592
7.620714 1.5836628
7.621714 1.5814589000000001
7.622715 1.5792521
7.623714 1.5770463
7.624714 1.5748431999999999
7.625714 1.5726405999999997
7.626714 1.5704341
7.627714 1.5682187
7.628714 1.5659908
7.629714 1.5637504
7.630714 1.5615012
7.631714 1.5592494000000001
7.632714 1.5570011
7.633714 1.55476
7.634714 1.552526
7.635714 1.5502956
7.636714 1.5480634
7.637714 1.5458249
7.638714 1.5435786999999999
7.639714 1.5413267
7.640714 1.5390743
7.641714 1.5368274
7.642715 1.5345906
7.643714 1.5323644
7.644714 1.5301458000000001
7.645714 1.5279294
7.646714 1.52571
7.647714 1.523485
7.648714 1.5212561
7.649714 1.5190280999999999
7.650714 1.5168076000000001
7.651714 1.5145999
7.652714 1.5124066
7.653714 1.5102248
7.654714 1.5080485
7.655715 1.505871
7.656714 1.5036880000000001
7.657714 1.5014991
7.658714 1.4993084
7.659714 1.4971226
7.660714 1.4949487
7.661714 1.4927901000000001
7.662714 1.4906465
7.663714 1.4885134
7.664714 1.4863849
7.665714 1.4842563
7.666714 1.4821268
7.667714 1.4799994
7.668715 1.4778809
7.669714 1.4757776
7.670714 1.4736935
7.671714 1.4716283000000001
7.672714 1.4695768999999999
7.673714 1.4675319
7.674714 1.4654867
7.675714 1.4634382
7.676714 1.461388
7.677714 1.4593419
7.678714 1.4573070000000001
7.679714 1.4552891000000001
7.680714 1.45329
7.681714 1.4513069
7.682714 1.4493336
7.683714 1.4473637
7.684714 1.4453933
7.685714 1.443423
7.686714 1.4414575
7.687714 1.4395038
7.688715 1.4375681
7.689714 1.4356528
7.690714 1.4337556
7.691714 1.4318702
7.692714 1.4299895999999999
7.693714 1.4281082999999999
7.694714 1.4262254
7.695714 1.4243446
7.696714 1.4224727
7.697714 1.4206165
7.698714 1.4187803
7.699714 1.4169631999999999
7.700714 1.4151603000000001
7.701715 1.4133645000000001
7.702714 1.4115697
7.703714 1.4097732
7.704714 1.4079774
7.705714 1.4061878
7.706714 1.4044113
7.707714 1.4026523000000002
7.708714 1.4009113
7.709714 1.3991844
7.710714 1.3974646
7.711714 1.3957454
7.712714 1.3940233
7.713714 1.3922994
7.714714 1.3905788000000001
7.715714 1.3888681999999999
7.716714 1.3871734
7.717714 1.3854963
7.718714 1.3838341
7.719714 1.3821808999999998
7.720714 1.3805293
7.721714 1.3788749
7.722714 1.3772164
7.723714 1.3755573
7.724714 1.3739035
7.725714 1.3722607
7.726714 1.3706317000000001
7.727714 1.3690153
7.728714 1.3674067
7.729714 1.3657994999999998
7.730714 1.3641883000000001
7.731714 1.3625715999999999
7.732714 1.3609519
7.733714 1.3593349
7.734715 1.3577266
7.735714 1.3561311
7.736714 1.3545486
7.737714 1.3529753
7.738714 1.3514047
7.739714 1.3498306999999998
7.740714 1.3482494
7.741714 1.3466611
7.742714 1.3450692
7.743714 1.3434791
7.744714 1.3418949
7.745714 1.3403180000000001
7.746714 1.3387459000000002
7.747715 1.3371739
7.748714 1.335596
7.749714 1.3340087
7.750714 1.3324113
7.751714 1.3308068
7.752714 1.3292004
7.753714 1.3275972
7.754714 1.3259997000000001
7.755714 1.3244069
7.756714 1.3228148
7.757714 1.3212175
7.758714 1.3196098
7.759714 1.3179891
7.760714 1.3163563
7.761714 1.3147148000000002
7.762714 1.3130693
7.763714 1.3114229
7.764714 1.3097762000000002
7.765714 1.3081267
7.766714 1.3064697
7.767715 1.3048004
7.768714 1.3031156
7.769714 1.3014151999999999
7.770714 1.2997016000000001
7.771714 1.2979790999999998
7.772714 1.2962512000000002
7.773714 1.2945195
7.774714 1.2927826
7.775714 1.2910363
7.776714 1.2892758
7.777714 1.2874965999999999
7.778714 1.2856969
7.779714 1.2838776
7.780715 1.2820420000000001
7.781714 1.2801941000000001
7.782714 1.2783365
7.783714 1.27647
7.784714 1.2745920000000002
7.785714 1.2726983
7.786714 1.2707845
7.787714 1.2688474
7.788714 1.2668861
7.789714 1.2649028999999998
7.790714 1.2629009
7.791714 1.2608835
7.792714 1.2588522
7.793715 1.256806
7.794714 1.2547415
7.795714 1.2526542
7.796714 1.2505402
7.797714 1.2483974
7.798714 1.2462264
7.799714 1.24403
7.800714 1.2418116
7.801714 1.239574
7.802714 1.2373175
7.803714 1.2350393
7.804714 1.2327352999999999
7.805714 1.2304001
7.806714 1.2280303
7.807714 1.2256243
7.808714 1.223184
7.809714 1.220713
7.810714 1.2182157
7.811714 1.2156947
7.812714 1.2131501
7.813715 1.2105793
7.814714 1.2079779000000002
7.815714 1.2053417
7.816714 1.2026683999999999
7.817714 1.1999584
7.818714 1.1972144
7.819714 1.1944404
7.820714 1.1916392
7.821714 1.1888113
7.822714 1.1859532000000002
7.823714 1.1830593
7.824714 1.1801229
7.825714 1.1771392999999999
7.826715 1.174107
7.827714 1.1710281
7.828714 1.1679074
7.829714 1.1647503
7.830714 1.1615601999999998
7.831714 1.1583374
7.832714 1.1550785
7.833714 1.1517782
7.834714 1.1484312
7.835714 1.1450350999999999
7.836714 1.1415908000000001
7.837714 1.1381026
7.838714 1.1345757
7.839714 1.1310138
7.840714 1.1274171
7.841714 1.1237814000000002
7.842714 1.1200995999999999
7.843714 1.1163642
7.844714 1.1125701
7.845714 1.1087169
7.846714 1.1048083
7.847714 1.1008512
7.848714 1.0968518
7.849714 1.0928135
7.850714 1.0887349
7.851714 1.0846104
7.852714 1.0804326
7.853714 1.0761955
7.854714 1.0718969999999999
7.855714 1.0675397999999998
7.856714 1.0631301
7.857714 1.0586746
7.858714 1.0541775
7.859715 1.0496379999999998
7.860714 1.0450503
7.861714 1.040406
7.862714 1.0356973
7.863714 1.0309203
7.864714 1.0260765
7.865714 1.0211727
7.866714 1.0162168
7.867714 1.0112156
7.868714 1.0061706
7.869714 1.0010776000000001
7.870714 0.9959280500000001
7.871714 0.9907130199999999
7.872715 0.9854265500000001
7.873714 0.98006837
7.874714 0.9746436
7.875714 0.9691606300000001
7.876714 0.96362727
7.877714 0.95804697
7.878714 0.9524172200000001
7.879714 0.94673038
7.880714 0.9409771299999999
7.881714 0.9351504
7.882714 0.9292488
7.883714 0.92327707
7.884714 0.9172439600000001
7.885714 0.9111585999999999
7.886714 0.9050260299999999
7.887714 0.89884503
7.888714 0.8926080499999999
7.889714 0.8863042999999999
7.890714 0.8799243700000001
7.891714 0.87346407
7.892715 0.8669259
7.893714 0.8603179799999999
7.894714 0.85365046
7.895714 0.8469307800000001
7.896714 0.84016044
7.897714 0.8333343999999999
7.898714 0.82644327
7.899714 0.81947772
7.900714 0.8124327299999999
7.901714 0.80531007
7.902714 0.79811746
7.903714 0.7908653499999999
7.904714 0.7835620999999999
7.905715 0.77621024
7.906714 0.7688050200000001
7.907714 0.76133609
7.908714 0.75379196
7.909714 0.7461647
7.910714 0.73845321
7.911714 0.73066368
7.912714 0.72280662
7.913714 0.71489234
7.914714 0.70692636
7.915714 0.69890702
7.916714 0.69082631
7.917714 0.68267351
7.918715 0.6744402899999999
7.919714 0.66612433
7.920714 0.65773046
7.921714 0.64926874
7.922714 0.64074988
7.923714 0.63218032
7.924714 0.6235593
7.925714 0.61487914
7.926714 0.60612829
7.927714 0.59729652
7.928714 0.58837919
7.929714 0.57937955
7.930714 0.57030711
7.931714 0.56117377
7.932714 0.55198842
7.933714 0.5427533299999999
7.934714 0.53346315
7.935714 0.52410751
7.936714 0.51467568
7.937714 0.50516156
7.938715 0.49556638000000003
7.939714 0.48589814000000003
7.940714 0.47616823999999996
7.941714 0.46638642
7.942714 0.45655634999999994
7.943714 0.44667413
7.944714 0.43673012
7.945714 0.42671314
7.946714 0.41661561
7.947714 0.40643699
7.948714 0.39618405999999995
7.949714 0.38586806
7.950714 0.37549965
7.951715 0.36508434
7.952714 0.35462009
7.953714 0.34409822
7.954714 0.33350737999999996
7.955714 0.32283857
7.956714 0.31208927
7.957714 0.3012646
7.958714 0.29037523
7.959714 0.27943286
7.960714 0.26844528
7.961714 0.2574133
7.962714 0.24633068
7.963714 0.23518725999999998
7.964714 0.22397379
7.965714 0.21268618
7.966714 0.20132756
7.967714 0.18990686
7.968714 0.1784349
7.969714 0.16691955
7.970714 0.15536222
7.971714 0.14375716000000002
7.972714 0.13209399
7.973714 0.12036232999999999
7.974714 0.1085564
7.975714 0.096677727
7.976714 0.084734603
7.977714 0.07273872599999999
7.978714 0.060700381
7.979714 0.048624372
7.980714 0.036508412000000004
7.981714 0.024344678999999998
7.982714 0.012123743
7.983714 -0.00016086668
7.984715 -0.012509522
7.985714 -0.024916159
7.986714 -0.037370855
7.987714 -0.049864134000000004
7.988714 -0.062391075000000004
7.989714 -0.074953347
7.990714 -0.087558338
7.991714 -0.10021569
7.992714 -0.11293284999999999
7.993714 -0.12571158999999998
7.994714 -0.13854697000000002
7.995714 -0.15142930999999998
7.996714 -0.1643481
7.997715 -0.17729625000000002
7.998714 -0.19027287
7.999714 -0.20328315
8.000714 -0.21633573
8.001715 -0.22943856
8.002714 -0.24259517000000003
8.003715 -0.25580302
8.004714 -0.26905450999999997
8.005714 -0.28234017
8.006714 -0.29565271
8.007714 -0.30898987
8.008715 -0.32235514
8.009714 -0.33575578
8.010715 -0.34919921
8.011714 -0.36268937
8.012714 -0.37622466
8.013714 -0.38979831
8.014714 -0.40340107000000003
8.015715 -0.41702497
8.016714 -0.43066642
8.017715 -0.44432739
8.018714 -0.45801410000000004
8.019714 -0.47173398000000005
8.020715 -0.48549222000000003
8.021714 -0.49928906
8.022715 -0.51311962
8.023714 -0.5269757899999999
8.024714 -0.54084952
8.025714 -0.55473577
8.026714 -0.56863446
8.027715 -0.5825497199999999
8.028714 -0.59648775
8.029715 -0.61045359
8.030714 -0.62444848
8.031714 -0.63846912
8.032714 -0.65250895
8.033714 -0.6665607
8.034715 -0.68061943
8.035714 -0.6946841300000001
8.036715 -0.70875799
8.037714 -0.72284653
8.038714 -0.73695481
8.039714 -0.75108497
8.040714 -0.76523507
8.041715 -0.7793994200000001
8.042714 -0.79357103
8.043715 -0.8077439900000001
8.044714 -0.8219156400000001
8.045714 -0.83608711
8.046714 -0.85026249
8.047714 -0.8644463499999999
8.048715 -0.87864157
8.049714 -0.8928476799999999
8.050714 -0.90706097
8.051714 -0.92127575
8.052714 -0.93548652
8.053715 -0.94968993
8.054714 -0.9638858
8.055715 -0.97807646
8.056714 -0.99226553
8.057714 -1.0064555
8.058714 -1.0206467000000001
8.059714 -1.0348366
8.060715 -1.0490203999999999
8.061714 -1.0631933
8.062715 -1.0773516
8.063714 -1.0914945
8.064714 -1.1056234999999999
8.065714 -1.1197418000000001
8.066714 -1.1338523
8.067715 -1.1479563
8.068714 -1.1620527
8.069715 -1.176138
8.070714 -1.1902076
8.071714 -1.2042571
8.072714 -1.2182837
8.073714 -1.2322869
8.074715 -1.2462677
8.075714 -1.2602277
8.076715 -1.2741684
8.077714 -1.2880894999999999
8.078714 -1.3019894
8.079714 -1.3158654
8.080714 -1.3297145
8.081715 -1.3435348999999999
8.082714 -1.3573258
8.083714 -1.3710881
8.084714 -1.384823
8.085714 -1.398532
8.086715 -1.4122153
8.087714 -1.4258712999999998
8.088715 -1.4394974
8.089714 -1.4530898
8.090714 -1.4666449
8.091714 -1.4801601
8.092714 -1.493634
8.093715 -1.5070669
8.094714 -1.5204602
8.095715 -1.5338155
8.096714 -1.5471341
8.097714 -1.5604163
8.098714 -1.5736612
8.099714 -1.5868673
8.100715 -1.6000325
8.101714 -1.6131550000000001
8.102715 -1.6262336
8.103714 -1.6392676
8.104714 -1.6522572999999998
8.105714 -1.6652027
8.106714 -1.6781028
8.107715 -1.6909556
8.108714 -1.703758
8.109715 -1.7165061
8.110714 -1.7291965
8.111714 -1.7418273000000002
8.112714 -1.7543985000000002
8.113714 -1.7669119
8.114715 -1.7793708
8.115714 -1.791778
8.116714 -1.8041352
8.117714 -1.8164419
8.118714 -1.8286956
8.119715 -1.8408932
8.120714 -1.8530307
8.121715 -1.8651059
8.122714 -1.8771181000000001
8.123714 -1.8890679000000001
8.124714 -1.9009565999999998
8.125714 -1.9127847999999998
8.126715 -1.9245511
8.127714 -1.9362523999999999
8.128715 -1.9478846
8.129714 -1.9594437999999998
8.130714 -1.9709278000000001
8.131714 -1.9823369
8.132714 -1.9936740000000002
8.133715 -2.004943
8.134714 -2.0161474
8.135715 -2.0272881
8.136714 -2.0383632
8.137714 -2.0493682
8.138714 -2.0602979
8.139714 -2.0711474
8.140715 -2.0819152
8.141714 -2.0926023
8.142715 -2.1032117
8.143714 -2.1137472
8.144714 -2.1242110000000003
8.145715 -2.1346021
8.146714 -2.1449175
8.147715 -2.1551525
8.148714 -2.1653028
8.149714 -2.1753668999999998
8.150714 -2.1853456
8.151714 -2.1952424
8.152715 -2.2050609999999997
8.153714 -2.2148032
8.154715 -2.2244680999999997
8.155714 -2.2340512
8.156714 -2.2435460000000003
8.157714 -2.2529459000000003
8.158714 -2.262247
8.159715 -2.2714496
8.160714 -2.2805573
8.161715 -2.2895763
8.162714 -2.2985118
8.163714 -2.3073666
8.164714 -2.3161398
8.165714 -2.3248272
8.166715 -2.3334237
8.167714 -2.341925
8.168715 -2.3503302
8.169714 -2.3586415
8.170714 -2.366863
8.171714 -2.3749985000000002
8.172714 -2.3830488
8.173715 -2.3910111
8.174714 -2.3988789
8.175714 -2.4066446
8.176714 -2.4143030999999997
8.177714 -2.4218524
8.178715 -2.4292955000000003
8.179714 -2.4366386
8.180715 -2.4438888
8.181714 -2.4510507
8.182714 -2.458125
8.183714 -2.465108
8.184714 -2.4719935
8.185715 -2.4787748
8.186714 -2.4854485
8.187715 -2.4920147
8.188714 -2.4984775
8.189714 -2.5048422
8.190714 -2.5111126
8.191714 -2.5172889
8.192715 -2.5233677
8.193714 -2.5293427
8.194715 -2.5352079
8.195714 -2.5409603
8.196714 -2.5466012
8.197714 -2.5521357
8.198714 -2.5575710000000003
8.199715 -2.5629131
8.200714 -2.5681639
8.201715 -2.5733208
8.202714 -2.5783774
8.203714 -2.5833255
8.204714 -2.588159
8.205714 -2.5928764
8.206715 -2.5974803
8.207714 -2.6019765
8.208714 -2.6063712
8.209714 -2.6106685
8.210714 -2.6148683999999998
8.211715 -2.6189668
8.212714 -2.6229581
8.213715 -2.6268376
8.214714 -2.6306042
8.215714 -2.6342606
8.216714 -2.6378121
8.217714 -2.6412649
8.218715 -2.6446221
8.219714 -2.6478827
8.220715 -2.6510412
8.221714 -2.6540896000000003
8.222714 -2.6570208
8.223714 -2.6598314000000003
8.224714 -2.6625224999999997
8.225715 -2.6651004
8.226714 -2.6675731000000003
8.227715 -2.6699474
8.228714 -2.6722265
8.229714 -2.6744090000000003
8.230714 -2.6764899
8.231714 -2.6784638
8.232715 -2.6803266
8.233714 -2.6820781
8.234715 -2.6837217
8.235714 -2.6852626
8.236714 -2.6867053
8.237714 -2.6880505
8.238714 -2.6892951
8.239715 -2.6904328
8.240714 -2.6914569999999998
8.241714 -2.6923633999999996
8.242714 -2.6931522
8.243714 -2.6938284
8.244715 -2.6943995
8.245714 -2.6948737
8.246715 -2.6952561
8.247714 -2.695547
8.248714 -2.6957430000000002
8.249714 -2.6958382
8.250714 -2.6958266
8.251715 -2.6957054
8.252714 -2.6954753
8.253715 -2.6951404
8.254714 -2.6947053
8.255714 -2.6941732
8.256714 -2.693544
8.257714 -2.6928145
8.258715 -2.6919803
8.259714 -2.691037
8.260715 -2.6899837
8.261714 -2.6888227000000002
8.262714 -2.6875604
8.263714 -2.6862036
8.264714 -2.684758
8.265715 -2.6832258
8.266714 -2.6816050000000002
8.267715 -2.6798903999999997
8.268714 -2.6780762
8.269714 -2.676158
8.270715 -2.674135
8.271714 -2.6720097000000003
8.272715 -2.6697868
8.273714 -2.6674712
8.274714 -2.6650654
8.275714 -2.6625691
8.276714 -2.6599798
8.277715 -2.6572943
8.278714 -2.6545102000000003
8.279715 -2.6516275
8.280714 -2.6486494
8.281714 -2.6455808000000003
8.282714 -2.6424265
8.283714 -2.6391892
8.284715 -2.6358686
8.285714 -2.6324617000000003
8.286715 -2.6289638
8.287714 -2.625371
8.288714 -2.6216817999999997
8.289714 -2.6178977999999997
8.290714 -2.614023
8.291715 -2.6100624
8.292714 -2.6060205
8.293715 -2.6018994
8.294714 -2.5976984
8.295714 -2.5934152
8.296714 -2.5890473000000003
8.297714 -2.5845932
8.298715 -2.580053
8.299714 -2.5754289999999997
8.300714 -2.5707241
8.301714 -2.565941
8.302714 -2.561081
8.303715 -2.5561431
8.304714 -2.551125
8.305715 -2.5460241000000003
8.306714 -2.5408393
8.307714 -2.5355713
8.308714 -2.5302231
8.309714 -2.5247985
8.310715 -2.5193021
8.311714 -2.5137369
8.312715 -2.508104
8.313714 -2.5024032000000003
8.314714 -2.4966327
8.315714 -2.4907909
8.316714 -2.4848768
8.317715 -2.4788905
8.318714 -2.4728331999999997
8.319715 -2.4667069
8.320714 -2.4605129
8.321714 -2.4542517999999998
8.322714 -2.4479235
8.323714 -2.4415269
8.324715 -2.4350614999999998
8.325714 -2.4285267999999998
8.326715 -2.4219239
8.327714 -2.4152549
8.328714 -2.408522
8.329714 -2.4017277999999997
8.330714 -2.3948746
8.331715 -2.3879634
8.332714 -2.3809947
8.333714 -2.3739679
8.334714 -2.3668827
8.335714 -2.3597391
8.336715 -2.3525374
8.337714 -2.3452783
8.338715 -2.3379635
8.339714 -2.3305947000000002
8.340714 -2.3231732000000003
8.341714 -2.3156999000000003
8.342714 -2.3081753
8.343715 -2.3005994
8.344714 -2.2929719
8.345715 -2.2852922
8.346714 -2.2775608999999997
8.347714 -2.2697786
8.348714 -2.2619471
8.349714 -2.2540687
8.350715 -2.2461453
8.351714 -2.2381789999999997
8.352715 -2.2301702
8.353714 -2.2221191
8.354714 -2.214025
8.355714 -2.2058871
8.356714 -2.1977058
8.357715 -2.189482
8.358714 -2.1812178
8.359715 -2.1729157999999997
8.360714 -2.1645781
8.361714 -2.1562053000000003
8.362714 -2.1477969
8.363714 -2.1393514999999996
8.364715 -2.1308675
8.365714 -2.1223443
8.366714 -2.1137828
8.367714 -2.1051858
8.368714 -2.0965569
8.369715 -2.0878997
8.370714 -2.0792164
8.371715 -2.0705077999999997
8.372714 -2.0617729000000002
8.373714 -2.0530097
8.374714 -2.0442164
8.375714 -2.0353926
8.376715 -2.0265397000000003
8.377714 -2.0176606
8.378715 -2.008759
8.379714 -1.9998375
8.380714 -1.9908970000000001
8.381714 -1.9819362
8.382714 -1.9729527
8.383715 -1.9639440000000001
8.384714 -1.9549096
8.385715 -1.9458512000000001
8.386714 -1.9367727000000001
8.387714 -1.927679
8.388714 -1.9185742
8.389714 -1.9094603
8.390715 -1.9003361
8.391714 -1.8911984
8.392715 -1.8820430999999997
8.393714 -1.8728675
8.394714 -1.8636718
8.395715 -1.8544589999999999
8.396714 -1.8452336999999999
8.397715 -1.8360013000000002
8.398714 -1.826765
8.399714 -1.8175253999999998
8.400714 -1.8082801
8.401714 -1.7990261
8.402715 -1.7897607999999998
8.403714 -1.7804840999999998
8.404715 -1.771199
8.405714 -1.7619103
8.406714 -1.7526232
8.407714 -1.7433405
8.408714 -1.7340623
8.409715 -1.7247848
8.410714 -1.7155031
8.411715 -1.7062124
8.412714 -1.6969109
8.413714 -1.6876004999999998
8.414714 -1.6782865
8.415714 -1.6689761
8.416715 -1.6596751
8.417714 -1.6503866999999999
8.418715 -1.64111
8.419714 -1.6318412
8.420714 -1.6225766
8.421714 -1.6133130999999998
8.422714 -1.6040512999999998
8.423715 -1.5947947
8.424714 -1.5855482
8.425714 -1.5763159999999998
8.426714 -1.5670994
8.427714 -1.5578961
8.428715 -1.5487007000000002
8.429714 -1.5395074
8.430715 -1.5303126
8.431714 -1.5211165
8.432714 -1.511924
8.433714 -1.5027428
8.434714 -1.493581
8.435715 -1.4844441
8.436714 -1.4753334
8.437715 -1.466246
8.438714 -1.4571769
8.439714 -1.4481211
8.440714 -1.4390763
8.441714 -1.4300439999999999
8.442715 -1.4210286
8.443714 -1.412035
8.444715 -1.4030665
8.445714 -1.3941229
8.446714 -1.3852004
8.447714 -1.3762933
8.448714 -1.3673967
8.449715 -1.3585088
8.450714 -1.3496325
8.451715 -1.3407744
8.452714 -1.3319425
8.453714 -1.3231438
8.454714 -1.3143809
8.455714 -1.3056520999999999
8.456715 -1.2969523
8.457714 -1.2882747
8.458714 -1.2796147
8.459714 -1.2709714
8.460714 -1.2623476999999999
8.461715 -1.2537491
8.462714 -1.245181
8.463715 -1.2366462
8.464714 -1.2281441
8.465714 -1.2196703999999998
8.466714 -1.2112197
8.467714 -1.2027885
8.468715 -1.1943765
8.469714 -1.1859875
8.470715 -1.1776282
8.471714 -1.169305
8.472714 -1.1610222
8.473714 -1.1527794
8.474714 -1.1445722999999999
8.475715 -1.1363939
8.476714 -1.1282383
8.477715 -1.1201022
8.478714 -1.1119874
8.479714 -1.1038993000000001
8.480714 -1.095845
8.481714 -1.0878306
8.482715 -1.0798587
8.483714 -1.071928
8.484715 -1.064034
8.485714 -1.0561719
8.486714 -1.0483386000000001
8.487714 -1.0405345
8.488714 -1.0327631
8.489715 -1.0250294
8.490714 -1.0173377000000001
8.491714 -1.0096889
8.492714 -1.0020801
8.493714 -0.99450527
8.494715 -0.98695764
8.495714 -0.97943256
8.496715 -0.97192926
8.497714 -0.96445139
8.498714 -0.95700566
8.499714 -0.9495995
8.500714 -0.94223795
8.501715 -0.93492242
8.502714 -0.9276504600000001
8.503715 -0.9204170700000001
8.504714 -0.91321748
8.505714 -0.9060490900000001
8.506714 -0.89891264
8.507714 -0.89181168
8.508715 -0.8847504900000001
8.509714 -0.8777321299999999
8.510715 -0.8707566200000001
8.511714 -0.8638207800000001
8.512714 -0.8569194
8.513714 -0.85004726
8.514714 -0.8432016699999999
8.515715 -0.83638346
8.516714 -0.82959691
8.517715 -0.82284799
8.518714 -0.81614219
8.519714 -0.8094822999999999
8.520715 -0.8028673
8.521714 -0.79629319
8.522715 -0.78975428
8.523714 -0.78324582
8.524714 -0.77676559
8.525714 -0.77031488
8.526714 -0.7638975
8.527715 -0.75751804
8.528714 -0.75117983
8.529715 -0.74488353
8.530714 -0.73862686
8.531714 -0.7324058999999999
8.532714 -0.72621666
8.533714 -0.72005712
8.534715 -0.71392809
8.535714 -0.70783286
8.536715 -0.70177577
8.537714 -0.69576022
8.538714 -0.68978695
8.539714 -0.68385354
8.540714 -0.6779550599999999
8.541715 -0.67208586
8.542714 -0.6662416299999999
8.543715 -0.66042109
8.544714 -0.6546263099999999
8.545714 -0.6488618899999999
8.546714 -0.64313305
8.547714 -0.63744364
8.548715 -0.63179471
8.549714 -0.62618437
8.550714 -0.62060873
8.551714 -0.61506364
8.552714 -0.60954648
8.553715 -0.60405727
8.554714 -0.59859827
8.555715 -0.5931729
8.556714 -0.5877838
8.557714 -0.58243144
8.558714 -0.57711327
8.559714 -0.5718245200000001
8.560715 -0.56655989
8.561714 -0.56131547
8.562715 -0.5560903300000001
8.563714 -0.5508868
8.564714 -0.5457096699999999
8.565714 -0.5405641600000001
8.566714 -0.53545372
8.567715 -0.53037875
8.568714 -0.52533639
8.569715 -0.52032145
8.570714 -0.51532877
8.571714 -0.51035504
8.572714 -0.50539998
8.573714 -0.5004664
8.574715 -0.49555850999999995
8.575714 -0.49068006000000003
8.576715 -0.48583234
8.577714 -0.48101339000000004
8.578714 -0.47621853000000003
8.579714 -0.47144229
8.580714 -0.46668053
8.581715 -0.46193232
8.582714 -0.45720022000000005
8.583714 -0.45248922
8.584714 -0.44780453
8.585714 -0.44314931
8.586715 -0.43852301
8.587714 -0.43392138999999996
8.588715 -0.42933812
8.589714 -0.42476715000000004
8.590714 -0.42020525000000003
8.591714 -0.41565318
8.592714 -0.41111506999999997
8.593715 -0.40659667
8.594714 -0.40210248
8.595715 -0.39763367000000005
8.596714 -0.39318710999999995
8.597714 -0.38875653
8.598714 -0.38433494
8.599714 -0.37991735
8.600715 -0.37550284
8.601714 -0.37109475000000003
8.602715 -0.36669914
8.603714 -0.36232197
8.604714 -0.35796638000000003
8.605714 -0.35363114
8.606714 -0.349311
8.607715 -0.34499883
8.608714 -0.34068874
8.609715 -0.33637853
8.610714 -0.3320707
8.611714 -0.32777125
8.612714 -0.32348684
8.613714 -0.31922171
8.614715 -0.3149753
8.615714 -0.31074197
8.616714 -0.30651303999999996
8.617714 -0.30228
8.618714 -0.29803785
8.619715 -0.29378698999999997
8.620714 -0.28953282
8.621715 -0.28528328999999997
8.622714 -0.28104521000000005
8.623714 -0.27682132
8.624714 -0.27260887
8.625714 -0.268401
8.626715 -0.26418959999999997
8.627714 -0.25996903
8.628715 -0.25573852
8.629714 -0.25150247000000003
8.630714 -0.24726836
8.631714 -0.24304308000000002
8.632714 -0.23882947999999998
8.633715 -0.23462446
8.634714 -0.23041985
8.635715 -0.22620524000000003
8.636714 -0.22197230999999998
8.637714 -0.217718
8.638714 -0.21344577
8.639714 -0.2091639
8.640715 -0.20488184
8.641714 -0.20060607
8.642715 -0.19633714
8.643714 -0.19206946
8.644714 -0.1877937
8.645715 -0.18350082
8.646714 -0.17918597
8.647715 -0.17485052
8.648714 -0.17050111
8.649714 -0.16614653000000001
8.650714 -0.16179333999999998
8.651714 -0.15744257
8.652715 -0.15308873
8.653714 -0.14872188
8.654715 -0.14433162
8.655714 -0.13991153
8.656714 -0.13546185000000002
8.657714 -0.1309893
8.658714 -0.12650408999999999
8.659715 -0.12201530999999999
8.660714 -0.11752666999999999
8.661715 -0.1130347
8.662714 -0.10852993
8.663714 -0.10400075
8.664714 -0.099438138
8.665714 -0.094839389
8.666715 -0.090208882
8.667714 -0.085555867
8.668715 -0.08089006900000001
8.669714 -0.07621714
8.670714 -0.071535952
8.671714 -0.066838972
8.672714 -0.062115589
8.673715 -0.057356828
8.674714 -0.052559417
8.675714 -0.047727319000000004
8.676714 -0.042869992
8.677714 -0.037998136
8.678715 -0.033118727
8.679714 -0.028231606
8.680715 -0.023329121
8.681714 -0.018399034
8.682714 -0.013429452000000001
8.683714 -0.008413619800000001
8.684714 -0.0033525029999999997
8.685715 0.0017459863
8.686714 0.006870769
8.687715 0.012012693000000001
8.688714 0.01716869
8.689714 0.022343163000000003
8.690714 0.027546006999999997
8.691714 0.032788163
8.692715 0.038076678
8.693714 0.043411567
8.694715 0.048785827999999996
8.695714 0.054188654999999995
8.696714 0.059610466
8.697714 0.065047428
8.698714 0.070503511
8.699715 0.075989112
8.700714 0.081516767
8.701715 0.087095913
8.702714 0.09272896
8.703714 0.098410388
8.704714 0.10412933999999999
8.705714 0.10987448999999999
8.706715 0.11563910000000001
8.707714 0.12142402
8.708714 0.12723732999999998
8.709714 0.13309075
8.710714 0.13899451999999998
8.711715 0.144953
8.712714 0.15096292
8.713715 0.15701504
8.714714 0.16309859000000002
8.715714 0.16920628999999998
8.716714 0.17533786999999998
8.717714 0.18150037
8.718715 0.18770524
8.719714 0.19396333
8.720715 0.20028020000000002
8.721714 0.20665363
8.722714 0.21307471
8.723714 0.21953175000000003
8.724714 0.22601553
8.725715 0.23252335000000002
8.726714 0.23906038000000002
8.727715 0.24563731
8.728714 0.25226588
8.729714 0.25895378
8.730714 0.26570144
8.731714 0.2725021
8.732715 0.27934498999999996
8.733714 0.28622025
8.734715 0.29312330000000003
8.735714 0.30005686000000004
8.736714 0.30702967
8.737714 0.31405247
8.738714 0.32113313
8.739715 0.32827309
8.740714 0.33546676999999997
8.741714 0.3427041
8.742714 0.34997513999999996
8.743714 0.35727469
8.744715 0.36460473
8.745714 0.37197387
8.746715 0.37939372
8.747714 0.38687403
8.748714 0.39441859999999995
8.749714 0.40202388
8.750714 0.40968051
8.751715 0.41737757
8.752714 0.42510713
8.753715 0.4328676
8.754714 0.44066397999999996
8.755714 0.44850525
8.756714 0.45640008
8.757714 0.46435269
8.758715 0.47236108
8.759714 0.48041791
8.760715 0.4885138
8.761714 0.49664187
8.762714 0.504801
8.763714 0.51299664
8.764714 0.52123857
8.765715 0.52953688
8.766714 0.53789765
8.767715 0.54632039
8.768714 0.55479845
8.769714 0.56332173
8.770715 0.57188096
8.771714 0.58047143
8.772715 0.58909459
8.773714 0.59775696
8.774714 0.6064667800000001
8.775714 0.61523016
8.776714 0.6240481
8.777715 0.63291639
8.778714 0.6418272899999999
8.779715 0.65077343
8.780714 0.6597511
8.781714 0.66876202
8.782714 0.67781266
8.783714 0.6869114
8.784715 0.69606486
8.785714 0.70527489
8.786715 0.71453769
8.787714 0.7238452799999999
8.788714 0.73318877
8.789714 0.74256207
8.790714 0.75196396
8.791715 0.7613984899999999
8.792714 0.77087269
8.793715 0.78039342
8.794714 0.78996429
8.795714 0.7995843
8.796714 0.80924854
8.797714 0.8189504999999999
8.798715 0.82868515
8.799714 0.83845127
8.800714 0.8482517700000001
8.801714 0.8580921199999999
8.802714 0.8679777399999999
8.803715 0.87791132
8.804714 0.88789109
8.805715 0.89791156
8.806714 0.9079652800000001
8.807714 0.91804601
8.808714 0.92815096
8.809714 0.9382816
8.810715 0.9484429799999999
8.811714 0.9586411499999999
8.812715 0.96888058
8.813714 0.9791625700000001
8.814714 0.98948488
8.815714 0.9998429600000001
8.816714 1.0102319
8.817715 1.0206487
8.818714 1.0310932
8.819715 1.0415677
8.820714 1.0520753
8.821714 1.0626182
8.822714 1.0731961
8.823714 1.0838056
8.824715 1.0944419
8.825714 1.1050997
8.826715 1.1157759999999999
8.827714 1.1264706
8.828714 1.137186
8.829714 1.1479264
8.830714 1.1586959000000001
8.831715 1.169497
8.832714 1.1803294
8.833714 1.1911908
8.834714 1.2020779000000001
8.835714 1.2129876
8.836715 1.2239181
8.837714 1.2348691
8.838715 1.2458411
8.839714 1.2568348999999999
8.840714 1.2678502
8.841714 1.2788855
8.842714 1.2899377
8.843715 1.301004
8.844714 1.3120817999999999
8.845715 1.3231700000000002
8.846714 1.3342691
8.847714 1.3453806000000001
8.848714 1.3565064
8.849714 1.3676481
8.850715 1.3788064
8.851714 1.3899807
8.852715 1.4011697
8.853714 1.4123715000000001
8.854714 1.4235843
8.855714 1.4348064
8.856714 1.4460362
8.857715 1.4572729
8.858714 1.4685155
8.859715 1.4797633
8.860714 1.4910157
8.861714 1.5022722
8.862714 1.5135324
8.863714 1.5247956999999999
8.864715 1.5360614
8.865714 1.5473289
8.866714 1.5585976
8.867714 1.5698667999999998
8.868714 1.5811365000000002
8.869715 1.5924066000000001
8.870714 1.6036773
8.871715 1.614948
8.872714 1.6262176
8.873714 1.6374837999999998
8.874714 1.6487436000000002
8.875714 1.6599938
8.876715 1.6712317
8.877714 1.6824562
8.878715 1.6936675
8.879714 1.7048672
8.880714 1.716057
8.881714 1.7272385000000001
8.882714 1.7384110000000002
8.883715 1.7495729000000002
8.884714 1.7607214
8.885715 1.7718535
8.886714 1.7829677
8.887714 1.7940637
8.888714 1.8051424999999999
8.889714 1.8162056999999998
8.890715 1.8272538
8.891714 1.8382857
8.892715 1.8492979999999999
8.893714 1.8602860999999997
8.894714 1.8712455
8.895715 1.8821739
8.896714 1.8930711
8.897715 1.9039397999999998
8.898714 1.9147838
8.899714 1.9256058999999999
8.900714 1.9364073999999998
8.901714 1.9471861
8.902715 1.9579374999999999
8.903714 1.9686561000000002
8.904715 1.9793371
8.905714 1.9899786
8.906714 2.0005816999999997
8.907714 2.0111494
8.908714 2.0216845
8.909715 2.032188
8.910714 2.0426577000000004
8.911715 2.0530889
8.912714 2.0634759
8.913714 2.0738145
8.914714 2.0841036
8.915714 2.0943455
8.916715 2.1045456000000002
8.917714 2.1147085
8.918715 2.1248372
8.919714 2.1349303
8.920714 2.1449825
8.921714 2.1549858
8.922714 2.1649331000000003
8.923715 2.1748202
8.924714 2.1846465999999998
8.925714 2.1944156
8.926714 2.2041321
8.927714 2.2137996
8.928715 2.2234181
8.929714 2.2329843
8.930715 2.242492
8.931714 2.2519352
8.932714 2.2613108
8.933714 2.2706198
8.934714 2.2798672
8.935715 2.2890594
8.936714 2.2982011
8.937715 2.3072928
8.938714 2.3163300000000002
8.939714 2.325304
8.940714 2.3342054
8.941714 2.3430273
8.942715 2.3517672
8.943714 2.3604281
8.944715 2.3690162
8.945714 2.3775376
8.946714 2.3859954
8.947714 2.3943881
8.948714 2.4027096
8.949715 2.4109526
8.950714 2.4191108999999997
8.951715 2.4271833
8.952714 2.4351725
8.953714 2.4430852
8.954714 2.4509279
8.955714 2.4587033000000003
8.956715 2.4664095
8.957714 2.4740383
8.958714 2.48158
8.959714 2.4890259
8.960714 2.4963716000000002
8.961715 2.5036193
8.962714 2.5107754
8.963715 2.5178483000000003
8.964714 2.5248436
8.965714 2.5317624
8.966714 2.5385996
8.967714 2.5453468999999997
8.968715 2.5519956
8.969714 2.5585406
8.970715 2.5649821
8.971714 2.571325
8.972714 2.5775764
8.973714 2.5837414
8.974714 2.5898203
8.975715 2.5958082
8.976714 2.6016958
8.977715 2.6074740999999997
8.978714 2.6131373
8.979714 2.6186854
8.980714 2.6241245
8.981714 2.6294636
8.982715 2.6347106
8.983714 2.6398688999999997
8.984715 2.6449356
8.985714 2.6499026
8.986714 2.6547595999999998
8.987714 2.6594985
8.988714 2.6641163999999997
8.989715 2.6686158
8.990714 2.6730035
8.991714 2.6772862
8.992714 2.6814675
8.993714 2.685545
8.994715 2.6895115
8.995714 2.6933581
8.996715 2.6970775999999996
8.997714 2.7006677999999997
8.998714 2.7041327
8.999714 2.7074805
9.000714 2.7107202
9.001715 2.7138573999999998
9.002714 2.716892
9.003715 2.7198173
9.004714 2.7226232
9.005714 2.7253
9.006714 2.7278425
9.007714 2.7302515
9.008715 2.7325328
9.009714 2.7346946
9.010715 2.7367424000000002
9.011714 2.7386772
9.012714 2.7404936
9.013714 2.7421834
9.014714 2.7437383
9.015715 2.7451536
9.016714 2.7464302
9.017715 2.7475744
9.018714 2.7485948
9.019714 2.7494982
9.020715 2.7502866
9.021714 2.7509561
9.022715 2.7514981
9.023714 2.7519034
9.024714 2.7521657
9.025714 2.752284
9.026714 2.7522631
9.027715 2.7521109
9.028714 2.7518347
9.029715 2.7514376
9.030714 2.7509168
9.031714 2.7502654
9.032714 2.7494747
9.033714 2.748538
9.034715 2.7474536
9.035714 2.7462251
9.036715 2.7448598
9.037714 2.7433647
9.038714 2.7417436
9.039714 2.7399952
9.040714 2.7381132999999998
9.041715 2.7360905
9.042714 2.7339203
9.043715 2.7316006
9.044714 2.7291344
9.045714 2.7265281999999997
9.046714 2.7237894
9.047714 2.7209222
9.048715 2.7179262
9.049714 2.7147959999999998
9.050714 2.7115241
9.051714 2.7081035
9.052714 2.704531
9.053715 2.7008077
9.054714 2.6969391999999996
9.055715 2.6929323000000003
9.056714 2.6887916
9.057714 2.6845183
9.058714 2.6801093000000002
9.059714 2.675559
9.060715 2.670862
9.061714 2.6660154
9.062715 2.6610207
9.063714 2.6558828
9.064714 2.6506077
9.065714 2.6451999
9.066714 2.6396604
9.067715 2.6339861
9.068714 2.6281707
9.069715 2.6222084
9.070714 2.6160954
9.071714 2.6098318
9.072714 2.6034214
9.073714 2.5968693000000003
9.074715 2.5901807
9.075714 2.5833578999999998
9.076715 2.5763996000000002
9.077714 2.569302
9.078714 2.5620606
9.079714 2.5546726
9.080714 2.5471378
9.081715 2.5394592
9.082714 2.5316414999999997
9.083714 2.5236886
9.084714 2.5156021
9.085714 2.5073809999999996
9.086715 2.4990218
9.087714 2.4905203
9.088715 2.4818739
9.089714 2.4730826
9.090714 2.4641493
9.091714 2.4550784
9.092714 2.4458742
9.093715 2.4365390000000002
9.094714 2.4270726
9.095715 2.4174724000000003
9.096714 2.4077348
9.097714 2.3978576
9.098714 2.3878403
9.099714 2.3776843999999997
9.100715 2.3673933000000003
9.101714 2.3569698
9.102715 2.3464153000000003
9.103714 2.3357297999999997
9.104714 2.3249117999999998
9.105714 2.3139587
9.106714 2.3028698
9.107715 2.2916457
9.108714 2.2802891
9.109715 2.2688034999999998
9.110714 2.2571918
9.111714 2.2454552
9.112714 2.2335937
9.113714 2.2216054
9.114715 2.2094879
9.115714 2.1972403000000003
9.116714 2.1848625999999998
9.117714 2.1723567999999998
9.118714 2.1597251
9.119715 2.1469695
9.120714 2.1340912
9.121715 2.1210898
9.122714 2.1079643
9.123714 2.0947139999999997
9.124714 2.0813396
9.125714 2.0678429
9.126715 2.054227
9.127714 2.0404948
9.128715 2.0266481
9.129714 2.0126872000000002
9.130714 1.9986107999999998
9.131714 1.9844171000000002
9.132714 1.9701049000000002
9.133715 1.9556748
9.134714 1.9411285999999999
9.135715 1.9264696000000001
9.136714 1.9117005
9.137714 1.8968232
9.138714 1.8818374999999998
9.139714 1.8667419
9.140715 1.8515347000000002
9.141714 1.8362152999999999
9.142715 1.8207847999999998
9.143714 1.8052461999999998
9.144714 1.7896037999999999
9.145715 1.7738603
9.146714 1.7580172
9.147715 1.7420739
9.148714 1.7260283
9.149714 1.7098783999999998
9.150714 1.6936235000000002
9.151714 1.6772656000000001
9.152715 1.6608089
9.153714 1.6442588
9.154715 1.6276198
9.155714 1.6108943
9.156714 1.5940817
9.157714 1.5771791
9.158714 1.5601832
9.159715 1.5430918999999998
9.160714 1.5259056
9.161715 1.5086275999999998
9.162714 1.4912623999999999
9.163714 1.473814
9.164714 1.4562843
9.165714 1.4386725
9.166715 1.4209753999999999
9.167714 1.4031901
9.168715 1.3853156
9.169714 1.3673542
9.170714 1.3493118
9.171714 1.3311961
9.172714 1.3130142
9.173715 1.2947703
9.174714 1.2764641
9.175714 1.2580921999999999
9.176714 1.2396497
9.177714 1.2211326999999998
9.178715 1.2025408
9.179714 1.183877
9.180715 1.1651468
9.181714 1.1463561
9.182714 1.1275082
9.183714 1.1086029000000002
9.184714 1.0896368
9.185715 1.0706052000000001
9.186714 1.0515055
9.187715 1.0323387
9.188714 1.0131104
9.189714 0.9938290299999999
9.190714 0.97450325
9.191714 0.9551386300000001
9.192715 0.93573602
9.193714 0.91629159
9.194715 0.8967991
9.195714 0.87725306
9.196714 0.85765151
9.197714 0.8379972499999999
9.198714 0.8182971699999999
9.199715 0.7985594699999999
9.200714 0.7787907000000001
9.201715 0.75899311
9.202714 0.73916451
9.203714 0.71930015
9.204714 0.69939564
9.205714 0.67945002
9.206715 0.65946714
9.207714 0.63945493
9.208714 0.6194227800000001
9.209714 0.59937779
9.210714 0.57932213
9.211715 0.5592525
9.212714 0.53916164
9.213715 0.51904195
9.214714 0.49888915
9.215714 0.47870450999999997
9.216714 0.45849471
9.217714 0.43826960000000004
9.218715 0.41803829
9.219714 0.39780601
9.220715 0.37757258
9.221714 0.35733357000000004
9.222714 0.33708315
9.223714 0.31681776
9.224714 0.29653872
9.225715 0.27625251
9.226714 0.25596858
9.227715 0.23569579000000002
9.228714 0.21543887
9.229714 0.19519664
9.230714 0.17496294999999998
9.231714 0.15472967999999998
9.232715 0.1344908
9.233714 0.11424564
9.234715 0.093999767
9.235714 0.073763274
9.236714 0.053547131
9.237714 0.033359145
9.238714 0.013201405999999999
9.239715 -0.0069297857
9.240714 -0.027041411
9.241714 -0.047139835
9.242714 -0.06722724100000001
9.243714 -0.087300054
9.244715 -0.10734998
9.245714 -0.12736722
9.246715 -0.1473444
9.247714 -0.16727942999999998
9.248714 -0.18717592
9.249714 -0.20704102
9.250714 -0.22688154000000002
9.251715 -0.24670019999999998
9.252714 -0.26649351
9.253715 -0.28625231
9.254714 -0.30596504999999996
9.255714 -0.32562187000000004
9.256714 -0.34521818000000004
9.257714 -0.36475598000000004
9.258715 -0.3842422
9.259714 -0.40368517
9.260715 -0.42309049
9.261714 -0.44245818
9.262714 -0.46178238000000005
9.263714 -0.48105367
9.264714 -0.50026285
9.265715 -0.5194047
9.266714 -0.53847968
9.267715 -0.55749309
9.268714 -0.57645193
9.269714 -0.59536095
9.270715 -0.61421958
9.271714 -0.63302121
9.272715 -0.65175518
9.273714 -0.6704105499999999
9.274714 -0.68898015
9.275714 -0.70746299
9.276714 -0.7258640599999999
9.277715 -0.7441916500000001
9.278714 -0.76245321
9.279715 -0.78065167
9.280714 -0.79878392
9.281714 -0.81684189
9.282714 -0.83481567
9.283714 -0.85269744
9.284715 -0.8704844899999999
9.285714 -0.88817971
9.286715 -0.9057898099999999
9.287714 -0.92332149
9.288714 -0.94077773
9.289714 -0.95815603
9.290714 -0.97544855
9.291715 -0.9926451399999999
9.292714 -1.0097369999999999
9.293715 -1.0267201
9.294714 -1.0435965
9.295714 -1.0603725
9.296714 -1.0770557
9.297714 -1.0936508
9.298715 -1.1101576
9.299714 -1.1265696
9.300714 -1.1428775
9.301714 -1.1590718999999998
9.302714 -1.1751471
9.303715 -1.191103
9.304714 -1.2069445
9.305715 -1.2226791000000001
9.306714 -1.2383129
9.307714 -1.2538472999999999
9.308714 -1.2692788
9.309714 -1.2845993999999998
9.310715 -1.2998004
9.311714 -1.3148756
9.312715 -1.3298234
9.313714 -1.3446473
9.314714 -1.3593533
9.315714 -1.3739470999999999
9.316714 -1.3884307
9.317715 -1.4028007
9.318714 -1.4170494
9.319715 -1.4311672
9.320714 -1.4451465000000001
9.321714 -1.458984
9.322714 -1.4726819
9.323714 -1.4862463
9.324715 -1.4996845
9.325714 -1.5130014
9.326715 -1.5261970999999999
9.327714 -1.5392674
9.328714 -1.552205
9.329714 -1.5650028
9.330714 -1.5776571
9.331715 -1.5901681
9.332714 -1.6025402000000002
9.333714 -1.614779
9.334714 -1.626889
9.335714 -1.6388703
9.336715 -1.6507184000000001
9.337714 -1.6624259
9.338715 -1.6739846999999999
9.339714 -1.6853893000000002
9.340714 -1.6966386
9.341714 -1.7077358
9.342714 -1.7186871
9.343715 -1.7294977
9.344714 -1.7401710000000001
9.345715 -1.7507056
9.346714 -1.7610964999999998
9.347714 -1.771337
9.348714 -1.7814212
9.349714 -1.7913466
9.350715 -1.8011145
9.351714 -1.8107293
9.352715 -1.8201961999999998
9.353714 -1.8295184
9.354714 -1.8386954
9.355714 -1.8477238999999999
9.356714 -1.8565973
9.357715 -1.8653097
9.358714 -1.8738571999999998
9.359715 -1.8822401999999998
9.360714 -1.8904625000000002
9.361714 -1.8985294
9.362714 -1.9064458
9.363714 -1.9142138
9.364715 -1.9218316
9.365714 -1.9292941000000001
9.366714 -1.9365955000000001
9.367714 -1.9437309
9.368714 -1.9506985000000001
9.369715 -1.9575002000000001
9.370714 -1.9641403000000002
9.371715 -1.9706236
9.372714 -1.9769529000000001
9.373714 -1.9831275999999998
9.374714 -1.9891439
9.375714 -1.9949963000000002
9.376715 -2.0006798
9.377714 -2.0061915999999997
9.378715 -2.0115322
9.379714 -2.0167056
9.380714 -2.0217173
9.381714 -2.0265713
9.382714 -2.0312695
9.383715 -2.0358101
9.384714 -2.0401888
9.385715 -2.0444004000000002
9.386714 -2.0484412
9.387714 -2.0523103000000003
9.388714 -2.0560103
9.389714 -2.0595457
9.390715 -2.0629214
9.391714 -2.0661404
9.392715 -2.0692024
9.393714 -2.0721043000000003
9.394714 -2.0748409
9.395715 -2.0774078
9.396714 -2.0798026000000003
9.397715 -2.0820266
9.398714 -2.0840837
9.399714 -2.0859793
9.400714 -2.0877177000000002
9.401714 -2.0893006
9.402715 -2.0907259000000002
9.403714 -2.0919891
9.404715 -2.0930851
9.405714 -2.0940100999999998
9.406714 -2.0947631
9.407714 -2.0953473000000002
9.408714 -2.0957675
9.409715 -2.0960294
9.410714 -2.0961363
9.411715 -2.0960882
9.412714 -2.0958824000000003
9.413714 -2.0955141999999998
9.414714 -2.0949796
9.415714 -2.0942776
9.416715 -2.0934105
9.417714 -2.0923833999999997
9.418715 -2.0912027
9.419714 -2.089873
9.420714 -2.0883955
9.421714 -2.0867677000000002
9.422714 -2.0849843
9.423715 -2.0830391
9.424714 -2.0809282
9.425714 -2.0786511
9.426714 -2.0762112
9.427714 -2.0736143
9.428715 -2.0708665
9.429714 -2.0679712
9.430715 -2.0649287999999997
9.431714 -2.0617357999999997
9.432714 -2.0583877
9.433714 -2.0548811000000002
9.434714 -2.0512154000000002
9.435715 -2.0473946
9.436714 -2.0434251
9.437715 -2.0393141
9.438714 -2.0350663
9.439714 -2.0306828
9.440714 -2.0261599
9.441714 -2.0214917
9.442715 -2.0166719
9.443714 -2.0116972
9.444715 -2.0065684
9.445714 -2.0012906
9.446714 -1.9958710000000002
9.447714 -1.9903160999999998
9.448714 -1.9846292
9.449715 -1.9788093999999998
9.450714 -1.9728525000000001
9.451715 -1.9667527
9.452714 -1.9605065000000002
9.453714 -1.9541145999999998
9.454714 -1.9475816
9.455714 -1.940915
9.456715 -1.9341223
9.457714 -1.9272078000000001
9.458714 -1.9201712999999998
9.459714 -1.9130081
9.460714 -1.9057117
9.461715 -1.8982766000000002
9.462714 -1.8907014
9.463715 -1.8829897000000002
9.464714 -1.8751490999999998
9.465714 -1.8671883
9.466714 -1.8591138999999999
9.467714 -1.8509286
9.468715 -1.8426293999999999
9.469714 -1.8342104000000001
9.470715 -1.8256656999999998
9.471714 -1.8169920999999998
9.472714 -1.8081915
9.473714 -1.79927
9.474714 -1.7902358
9.475715 -1.7810961
9.476714 -1.7718541
9.477715 -1.7625079
9.478714 -1.7530518
9.479714 -1.7434794
9.480714 -1.7337872
9.481714 -1.7239761
9.482715 -1.7140523
9.483714 -1.7040253
9.484715 -1.6939042000000002
9.485714 -1.6836947000000002
9.486714 -1.6733969000000002
9.487714 -1.6630061
9.488714 -1.6525150999999998
9.489715 -1.6419182
9.490714 -1.6312133999999998
9.491714 -1.6204044
9.492714 -1.609499
9.493714 -1.5985059
9.494715 -1.5874310999999999
9.495714 -1.5762763
9.496715 -1.5650382
9.497714 -1.5537106
9.498714 -1.5422878
9.499714 -1.5307683
9.500714 -1.5191556
9.501715 -1.5074579
9.502714 -1.4956852
9.503715 -1.4838458
9.504714 -1.471943
9.505714 -1.4599749
9.506714 -1.4479351
9.507714 -1.4358166
9.508715 -1.4236148
9.509714 -1.4113304
9.510715 -1.3989691
9.511714 -1.3865396
9.512714 -1.3740507000000002
9.513714 -1.3615072000000001
9.514714 -1.3489088999999999
9.515715 -1.3362516
9.516714 -1.323529
9.517715 -1.3107368
9.518714 -1.2978752
9.519714 -1.2849499
9.520715 -1.2719700999999999
9.521714 -1.2589453000000002
9.522715 -1.2458817
9.523714 -1.2327807
9.524714 -1.2196383
9.525714 -1.2064476
9.526714 -1.1932023999999999
9.527715 -1.1799001999999998
9.528714 -1.1665441
9.529715 -1.1531415999999999
9.530714 -1.139702
9.531714 -1.1262329999999998
9.532714 -1.1127381
9.533714 -1.0992154
9.534715 -1.0856601000000001
9.535714 -1.0720666
9.536715 -1.0584321
9.537714 -1.0447589
9.538714 -1.0310534999999998
9.539714 -1.0173250999999999
9.540714 -1.0035818
9.541715 -0.9898276100000001
9.542714 -0.97606163
9.543715 -0.96227871
9.544714 -0.9484721300000001
9.545714 -0.93463715
9.546714 -0.92077358
9.547714 -0.90688644
9.548715 -0.89298422
9.549714 -0.87907603
9.550714 -0.8651681200000001
9.551714 -0.85126236
9.552714 -0.8373559500000001
9.553715 -0.82344376
9.554714 -0.80952123
9.555715 -0.7955873400000001
9.556714 -0.78164553
9.557714 -0.76770298
9.558714 -0.75376797
9.559714 -0.73984684
9.560715 -0.72594183
9.561714 -0.7120505
9.562715 -0.6981674600000001
9.563714 -0.68428707
9.564714 -0.67040669
9.565714 -0.65652807
9.566714 -0.64265747
9.567715 -0.62880339
9.568714 -0.61497372
9.569715 -0.6011731
9.570714 -0.58740168
9.571714 -0.57365587
9.572714 -0.55993055
9.573714 -0.54622209
9.574715 -0.53253034
9.575714 -0.51885932
9.576715 -0.50521591
9.577714 -0.49160732999999995
9.578714 -0.47803856
9.579714 -0.46451073000000004
9.580714 -0.45102121999999994
9.581715 -0.43756552
9.582714 -0.4241399
9.583714 -0.41074366
9.584714 -0.39738016
9.585714 -0.3840562
9.586715 -0.37077966
9.587714 -0.35755695
9.588715 -0.34439089
9.589714 -0.3312801
9.590714 -0.31822012
9.591714 -0.30520575
9.592714 -0.29223368
9.593715 -0.27930408
9.594714 -0.26642088999999997
9.595715 -0.25359031
9.596714 -0.24081863999999997
9.597714 -0.22811003
9.598714 -0.2154653
9.599714 -0.20288234
9.600715 -0.19035784
9.601714 -0.17788953000000002
9.602715 -0.16547797
9.603714 -0.15312713
9.604714 -0.14084348
9.605714 -0.12863386999999998
9.606714 -0.11650317
9.607715 -0.10445272
9.608714 -0.092480093
9.609715 -0.080580497
9.610714 -0.068748929
9.611714 -0.05698252399999999
9.612714 -0.045281928
9.613714 -0.033651214
9.614715 -0.022096471
9.615714 -0.010623605
9.616714 0.00076361102
9.617714 0.012064497
9.618714 0.023281088
9.619715 0.034416484
9.620714 0.045472773
9.621715 0.056449481
9.622714 0.06734313800000001
9.623714 0.078148191
9.624714 0.08885889500000001
9.625714 0.09947139799999999
9.626715 0.10998503
9.627714 0.12040234999999999
9.628715 0.13072776
9.629714 0.14096551
9.630714 0.15111753
9.631714 0.16118238
9.632714 0.17115540999999998
9.633715 0.18103038
9.634714 0.1908016
9.635715 0.20046590000000003
9.636714 0.21002344
9.637714 0.21947721999999997
9.638714 0.22883143
9.639714 0.23808929
9.640715 0.24725128999999998
9.641714 0.25631473
9.642715 0.26527469
9.643714 0.27412567
9.644714 0.28286385
9.645715 0.29148827
9.646714 0.30000096
9.647715 0.30840551
9.648714 0.31670523
9.649714 0.32490104999999997
9.650714 0.33299066
9.651714 0.34096888
9.652715 0.34882937999999997
9.653714 0.35656712
9.654715 0.36418007
9.655714 0.37167009
9.656714 0.379042
9.657714 0.38630157
9.658714 0.3934531
9.659715 0.40049761999999994
9.660714 0.40743239000000003
9.661715 0.414252
9.662714 0.42095045
9.663714 0.42752349
9.664714 0.43397006000000005
9.665714 0.4402922
9.666715 0.44649378
9.667714 0.45257811
9.668715 0.45854598
9.669714 0.46439487
9.670714 0.47011961999999996
9.671714 0.47571431
9.672714 0.48117493
9.673715 0.48650103
9.674714 0.49169621999999996
9.675714 0.49676686
9.676714 0.5017195799999999
9.677714 0.5065585499999999
9.678715 0.51128385
9.679714 0.51589124
9.680715 0.52037402
9.681714 0.52472549
9.682714 0.5289415399999999
9.683714 0.53302199
9.684714 0.53697028
9.685715 0.54079164
9.686714 0.5444901999999999
9.687715 0.54806718
9.688714 0.5515200100000001
9.689714 0.55484339
9.690714 0.55803177
9.691714 0.56108199
9.692715 0.56399489
9.693714 0.56677531
9.694715 0.56943009
9.695714 0.57196543
9.696714 0.57438407
9.697714 0.57668393
9.698714 0.57885889
9.699715 0.58090114
9.700714 0.58280425
9.701715 0.58456575
9.702714 0.58618784
9.703714 0.58767647
9.704714 0.58903862
9.705714 0.59027928
9.706715 0.59139947
9.707714 0.59239599
9.708714 0.5932630999999999
9.709714 0.59399554
9.710714 0.59459093
9.711715 0.59505128
9.712714 0.59538209
9.713715 0.59559015
9.714714 0.59568044
9.715714 0.59565376
9.716714 0.59550614
9.717714 0.5952303299999999
9.718715 0.59481887
9.719714 0.5942672
9.720715 0.5935758400000001
9.721714 0.59275012
9.722714 0.59179841
9.723714 0.59072841
9.724714 0.58954461
9.725715 0.58824639
9.726714 0.58682906
9.727715 0.58528613
9.728714 0.58361259
9.729714 0.58180727
9.730714 0.57987347
9.731714 0.57781762
9.732715 0.57564625
9.733714 0.57336306
9.734715 0.57096709
9.735714 0.56845327
9.736714 0.5658145499999999
9.737714 0.56304517
9.738714 0.56014354
9.739715 0.55711321
9.740714 0.5539618900000001
9.741714 0.55069849
9.742714 0.54732962
9.743714 0.54385737
9.744715 0.54027857
9.745714 0.53658681
9.746715 0.53277523
9.747714 0.52883993
9.748714 0.5247816399999999
9.749714 0.52060555
9.750714 0.5163189
9.751715 0.511928
9.752714 0.50743539
9.753715 0.50283913
9.754714 0.49813394
9.755714 0.49331388000000004
9.756714 0.48837555
9.757714 0.48332009
9.758715 0.47815326
9.759714 0.47288332
9.760715 0.46751802000000003
9.761714 0.46206135
9.762714 0.45651234999999996
9.763714 0.45086569
9.764714 0.44511431
9.765715 0.43925261000000004
9.766714 0.43327925
9.767715 0.42719766
9.768714 0.42101494
9.769714 0.41473885
9.770715 0.40837489
9.771714 0.40192427
9.772715 0.39538392
9.773714 0.38874859
9.774714 0.38201364000000004
9.775714 0.37517769
9.776714 0.36824374
9.777715 0.36121821
9.778714 0.35410847
9.779715 0.34691992
9.780714 0.33965388
9.781714 0.33230735
9.782714 0.32487456000000003
9.783714 0.31735001
9.784715 0.30973111000000003
9.785714 0.30201979
9.786715 0.29422205
9.787714 0.28634586
9.788714 0.27839816
9.789714 0.27038249999999997
9.790714 0.26229806
9.791715 0.2541407
9.792714 0.24590532
9.793715 0.23758856
9.794714 0.22919061999999998
9.795714 0.22071543999999998
9.796714 0.21216921000000002
9.797714 0.20355774999999998
9.798715 0.19488439000000002
9.799714 0.18614886
9.800714 0.17734787
9.801714 0.16847722
9.802714 0.15953424
9.803715 0.15051963
9.804714 0.14143781
9.805715 0.13229559000000002
9.806714 0.1230999
9.807714 0.11385534
9.808714 0.10456280000000001
9.809714 0.095219683
9.810715 0.085821521
9.811714 0.076364353
9.812715 0.066846743
9.813714 0.057270645999999995
9.814714 0.047640764
9.815714 0.037962751
9.816714 0.028241140999999997
9.817715 0.018477895
9.818714 0.0086722219
9.819715 -0.001178344
9.820714 -0.011076087
9.821714 -0.021021398
9.822714 -0.031011971000000003
9.823714 -0.041043252
9.824715 -0.051109946999999996
9.825714 -0.061207858000000004
9.826715 -0.071335235
9.827714 -0.081493071
9.828714 -0.091684185
9.829714 -0.10191153
9.830714 -0.11217649
9.831715 -0.12247784
9.832714 -0.13281187
9.833714 -0.14317352
9.834714 -0.15355794
9.835714 -0.16396194
9.836715 -0.17438449
9.837714 -0.18482646
9.838715 -0.19528937000000002
9.839714 -0.20577415999999998
9.840714 -0.21628036999999997
9.841714 -0.22680592
9.842714 -0.23734781000000002
9.843715 -0.24790326000000001
9.844714 -0.25847054
9.845715 -0.26904936
9.846714 -0.27964057
9.847714 -0.29024505
9.848714 -0.30086287
9.849714 -0.31149252
9.850715 -0.32213093
9.851714 -0.33277411
9.852715 -0.34341814
9.853714 -0.35406007
9.854714 -0.36469835
9.855714 -0.37533278000000003
9.856714 -0.38596389000000003
9.857715 -0.39659222000000005
9.858714 -0.40721777000000003
9.859715 -0.41783969
9.860714 -0.42845667
9.861714 -0.43906718
9.862714 -0.44966997
9.863714 -0.46026395000000003
9.864715 -0.47084815
9.865714 -0.48142131
9.866714 -0.49198177
9.867714 -0.50252723
9.868714 -0.51305522
9.869715 -0.52356352
9.870714 -0.53405035
9.871715 -0.5445148799999999
9.872714 -0.5549568199999999
9.873714 -0.56537618
9.874714 -0.57577281
9.875714 -0.5861463
9.876715 -0.59649581
9.877714 -0.60682041
9.878715 -0.6171192
9.879714 -0.62739146
9.880714 -0.63763643
9.881714 -0.64785308
9.882714 -0.65803952
9.883715 -0.6681929799999999
9.884714 -0.6783100799999999
9.885715 -0.68838741
9.886714 -0.69842236
9.887714 -0.70841378
9.888714 -0.71836198
9.889714 -0.7282683600000001
9.890715 -0.73813451
9.891714 -0.74796122
9.892715 -0.75774789
9.893714 -0.7674924599999999
9.894714 -0.77719218
9.895715 -0.78684455
9.896714 -0.7964478800000001
9.897715 -0.80600204
9.898714 -0.81550749
9.899714 -0.8249646100000001
9.900714 -0.83437255
9.901714 -0.8437287099999999
9.902715 -0.8530292700000001
9.903714 -0.8622701300000001
9.904715 -0.87144803
9.905714 -0.88056205
9.906714 -0.8896136699999999
9.907714 -0.89860614
9.908714 -0.90754274
9.909715 -0.9164254199999999
9.910714 -0.92525315
9.911715 -0.93402239
9.912714 -0.9427278299999999
9.913714 -0.9513644499999999
9.914714 -0.95992899
9.915714 -0.9684209699999999
9.916715 -0.97684199
9.917714 -0.98519474
9.918715 -0.99348081
9.919714 -1.0016995
9.920714 -1.0098476
9.921714 -1.0179206
9.922714 -1.0259143
9.923715 -1.033827
9.924714 -1.04166
9.925714 -1.0494172
9.926714 -1.0571034
9.927714 -1.0647218999999999
9.928715 -1.0722726
9.929714 -1.0797515
9.930715 -1.0871517000000002
9.931714 -1.0944662
9.932714 -1.1016896
9.933714 -1.1088206999999999
9.934714 -1.1158619
9.935715 -1.1228179
9.936714 -1.1296931
9.937715 -1.1364892
9.938714 -1.1432044000000001
9.939714 -1.1498339
9.940714 -1.156372
9.941714 -1.1628151
9.942715 -1.1691626
9.943714 -1.1754179999999999
9.944715 -1.1815867
9.945714 -1.1876739
9.946714 -1.1936811
9.947714 -1.1996059
9.948714 -1.2054416000000001
9.949715 -1.2111803
9.950714 -1.2168151
9.951715 -1.2223436
9.952714 -1.227768
9.953714 -1.2330943
9.954714 -1.238329
9.955714 -1.2434762
9.956715 -1.2485359999999999
9.957714 -1.2535037
9.958714 -1.2583721
9.959714 -1.263135
9.960714 -1.267789
9.961715 -1.2723357
9.962714 -1.2767805
9.963715 -1.2811295999999999
9.964714 -1.2853876
9.965714 -1.2895545
9.966714 -1.2936256
9.967714 -1.2975932000000001
9.968715 -1.3014497
9.969714 -1.3051911
9.970715 -1.3088185
9.971714 -1.3123376
9.972714 -1.3157562
9.973714 -1.3190808
9.974714 -1.3223133
9.975715 -1.3254504
9.976714 -1.3284845
9.977715 -1.3314073
9.978714 -1.3342127000000001
9.979714 -1.3368997
9.980714 -1.3394725
9.981714 -1.3419383999999999
9.982715 -1.3443043
9.983714 -1.3465733
9.984715 -1.3487437999999998
9.985714 -1.3508094
9.986714 -1.3527624
9.987714 -1.3545969999999998
9.988714 -1.356312
9.989715 -1.3579116
9.990714 -1.3594036999999999
9.991714 -1.3607960000000001
9.992714 -1.362093
9.993714 -1.3632935000000002
9.994715 -1.3643908
9.995714 -1.3653761
9.996715 -1.3662412000000002
9.997714 -1.3669825
9.998714 -1.3676025
9.999714 -1.3681079
10.00071 -1.3685075
10.00171 -1.3688073
10.00271 -1.3690089
10.00371 -1.3691084
10.00471 -1.3690983
10.00571 -1.3689715
10.00671 -1.3687243999999998
10.00771 -1.3683585
10.00871 -1.3678805
10.00971 -1.3672985
10.01071 -1.3666190999999999
10.01171 -1.3658438
10.01271 -1.3649684
10.01371 -1.3639849000000002
10.01471 -1.3628842
10.01571 -1.361661
10.01671 -1.3603152
10.01771 -1.3588523
10.01871 -1.3572811
10.01971 -1.3556100999999998
10.02071 -1.3538435999999998
10.02171 -1.3519804
10.02271 -1.3500146
10.02371 -1.3479386
10.02471 -1.3457467
10.02571 -1.3434377000000002
10.02671 -1.3410158
10.02771 -1.3384883
10.02871 -1.3358627
10.02971 -1.3331431
10.03071 -1.3303285
10.03171 -1.3274129000000001
10.03271 -1.324388
10.03371 -1.3212471
10.03471 -1.3179877
10.03571 -1.314613
10.03671 -1.3111308
10.03771 -1.3075501
10.03871 -1.3038774
10.03971 -1.3001148
10.04071 -1.2962588000000002
10.04171 -1.2923027
10.04271 -1.28824
10.04371 -1.2840671
10.04471 -1.2797853
10.04571 -1.2754001
10.04671 -1.2709188999999999
10.04771 -1.266348
10.04871 -1.2616891
10.04971 -1.2569395
10.05071 -1.2520926
10.05171 -1.2471417
10.05271 -1.2420826
10.05371 -1.2369160000000001
10.05471 -1.2316474000000002
10.05571 -1.2262849
10.05671 -1.2208360999999999
10.05771 -1.215305
10.05871 -1.209691
10.05971 -1.2039893
10.06071 -1.1981936
10.06171 -1.1922989
10.06271 -1.1863038
10.06371 -1.1802112999999999
10.06471 -1.1740274
10.06571 -1.1677586
10.06671 -1.1614094
10.06771 -1.1549800000000001
10.06871 -1.1484668999999998
10.06971 -1.1418648
10.07071 -1.1351693
10.07171 -1.1283793
10.07271 -1.1214973
10.07371 -1.1145297
10.07471 -1.1074836
10.07571 -1.1003643
10.07671 -1.0931737000000001
10.07771 -1.0859094999999999
10.07871 -1.0785672
10.07971 -1.0711414000000001
10.08071 -1.0636291
10.08171 -1.0560306
10.08271 -1.0483495
10.08371 -1.0405913
10.08471 -1.0327608
10.08571 -1.0248608
10.08671 -1.0168907
10.08771 -1.0088476000000002
10.08871 -1.0007279
10.08971 -0.99252919
10.09071 -0.98425206
10.09171 -0.97589996
10.09271 -0.96747829
10.09371 -0.9589925399999999
10.09471 -0.9504462599999999
10.09571 -0.94184019
10.09671 -0.93317218
10.09771 -0.9244384200000001
10.09871 -0.9156355600000001
10.09971 -0.90676211
10.10071 -0.8978192700000001
10.10171 -0.8888103099999999
10.10271 -0.8797396900000001
10.10371 -0.87061115
10.10471 -0.86142663
10.10571 -0.85218595
10.10671 -0.8428874399999999
10.10771 -0.83352886
10.10871 -0.82410928
10.10971 -0.81462963
10.11071 -0.8050926999999999
10.11171 -0.79550277
10.11271 -0.78586387
10.11371 -0.77617872
10.11471 -0.76644807
10.11571 -0.75667067
10.11671 -0.7468441
10.11771 -0.73696612
10.11871 -0.72703566
10.11971 -0.71705342
10.12071 -0.70702187
10.12171 -0.69694431
10.12271 -0.6868240400000001
10.12371 -0.67666336
10.12471 -0.66646296
10.12571 -0.65622218
10.12671 -0.64593973
10.12771 -0.6356146699999999
10.12871 -0.62524728
10.12971 -0.61483928
10.13071 -0.60439371
10.13171 -0.5939139999999999
10.13271 -0.58340305
10.13371 -0.57286238
10.13471 -0.5622918299999999
10.13571 -0.55168979
10.13671 -0.54105427
10.13771 -0.53038378
10.13871 -0.5196784200000001
10.13971 -0.50894008
10.14071 -0.49817222
10.14171 -0.48737898
10.14271 -0.47656395
10.14371 -0.46572923
10.14471 -0.45487493999999995
10.14571 -0.4439997
10.14671 -0.43310169
10.14771 -0.42217988999999995
10.14871 -0.41123484
10.14971 -0.40026903
10.15071 -0.38928613
10.15171 -0.37828982
10.15271 -0.36728242
10.15371 -0.35626409
10.15471 -0.34523287
10.15571 -0.33418578
10.15671 -0.3231203
10.15771 -0.31203593
10.15871 -0.30093489
10.15971 -0.28982186
10.16071 -0.27870248999999997
10.16171 -0.26758169
10.16271 -0.25646193
10.16371 -0.24534275
10.16471 -0.23422129
10.16571 -0.22309399
10.16671 -0.21195849000000003
10.16771 -0.20081510000000002
10.16871 -0.18966704
10.16971 -0.17851935
10.17071 -0.16737696000000002
10.17171 -0.15624278
10.17271 -0.14511666
10.17371 -0.13399555000000002
10.17471 -0.12287521000000001
10.17571 -0.11175244999999999
10.17671 -0.10062702999999999
10.17771 -0.089502416
10.17871 -0.078384881
10.17971 -0.067281356
10.18071 -0.056196912
10.18171 -0.045132928
10.18271 -0.034086807999999996
10.18371 -0.0230534
10.18471 -0.012027547
10.18571 -0.0010066493
10.18671 0.010007826000000001
10.18771 0.021010637000000002
10.18871 0.031994705000000005
10.18971 0.042953921
10.19071 0.053885521
10.19171 0.064790994
10.19271 0.07567510499999999
10.19371 0.086543371
10.19471 0.097399176
10.19571 0.10824173
10.19671 0.11906589
10.19771 0.12986393
10.19871 0.14062857
10.19971 0.15135583
10.20071 0.16204660999999998
10.20171 0.17270606
10.20271 0.18334113
10.20371 0.19395717
10.20471 0.20455525000000002
10.20571 0.21513123
10.20671 0.22567708999999997
10.20771 0.23618405999999997
10.20871 0.24664602
10.20971 0.25706179
10.21071 0.26743533
10.21171 0.27777352
10.21271 0.28808285
10.21371 0.29836609
10.21471 0.30862081
10.21571 0.31884003
10.21671 0.32901508
10.21771 0.3391393
10.21871 0.34921081
10.21971 0.35923324
10.22071 0.36921399
10.22171 0.37916072
10.22271 0.38907768000000004
10.22371 0.39896335999999993
10.22471 0.40881080000000003
10.22571 0.41861017
10.22671 0.42835288000000005
10.22771 0.43803477
10.22871 0.4476578
10.22971 0.45722891
10.23071 0.46675657
10.23171 0.47624689
10.23271 0.48570041999999997
10.23371 0.49511176
10.23471 0.50447155
10.23571 0.51377034
10.23671 0.52300259
10.23771 0.53216876
10.23871 0.54127476
10.23971 0.55032913
10.24071 0.55933883
10.24171 0.56830584
10.24271 0.57722586
10.24371 0.58609005
10.24471 0.59488853
10.24571 0.6036147900000001
10.24671 0.6122683200000001
10.24771 0.62085469
10.24871 0.62938323
10.24971 0.63786255
10.25071 0.6462967
10.25171 0.6546830299999999
10.25271 0.66301334
10.25371 0.6712770100000001
10.25471 0.67946548
10.25571 0.68757576
10.25671 0.6956112999999999
10.25771 0.70358035
10.25871 0.71149184
10.25971 0.71935127
10.26071 0.72715804
10.26171 0.73490553
10.26271 0.74258386
10.26371 0.75018439
10.26471 0.75770328
10.26571 0.76514324
10.26671 0.7725121899999999
10.26771 0.77981981
10.26871 0.7870729099999999
10.26971 0.79427222
10.27071 0.80141202
10.27171 0.80848215
10.27271 0.8154726600000001
10.27371 0.8223775799999999
10.27471 0.8291975599999999
10.27571 0.8359393999999999
10.27671 0.84261261
10.27771 0.8492253700000001
10.27871 0.85578067
10.27971 0.86227506
10.28071 0.8686997
10.28171 0.87504471
10.28271 0.8813030100000001
10.28371 0.8874734900000001
10.28471 0.89356117
10.28571 0.899575
10.28671 0.90552354
10.28771 0.9114108
10.28871 0.91723464
10.28971 0.92298742
10.29071 0.92865946
10.29171 0.9342431999999999
10.29271 0.9397365200000001
10.29371 0.94514387
10.29471 0.9504742
10.29571 0.9557371
10.29671 0.96093873
10.29771 0.96607897
10.29871 0.97115142
10.29971 0.97614629
10.30071 0.98105455
10.30171 0.98587172
10.30271 0.9905994899999999
10.30371 0.99524464
10.30471 0.9998159499999999
10.30571 1.00432
10.30671 1.0087581
10.30771 1.013126
10.30871 1.0174155
10.30971 1.0216184
10.31071 1.02573
10.31171 1.0297514
10.31271 1.0336891000000001
10.31371 1.0375522
10.31471 1.0413485
10.31571 1.0450807
10.31671 1.048746
10.31771 1.0523364
10.31871 1.055843
10.31971 1.0592593000000001
10.32071 1.0625837
10.32171 1.0658206
10.32271 1.0689779
10.32371 1.0720634999999998
10.32471 1.0750819
10.32571 1.0780324000000001
10.32671 1.0809095
10.32771 1.0837054000000002
10.32871 1.0864139
10.32971 1.0890328
10.33071 1.0915656
10.33171 1.0940191
10.33271 1.0964013
10.33371 1.0987172
10.33471 1.1009673
10.33571 1.1031469999999999
10.33671 1.105249
10.33771 1.1072661
10.33871 1.1091945
10.33971 1.1110355
10.34071 1.1127948
10.34171 1.1144797
10.34271 1.1160964
10.34371 1.1176471000000001
10.34471 1.1191293999999998
10.34571 1.1205375
10.34671 1.1218649
10.34771 1.1231074
10.34871 1.1242649
10.34971 1.1253414
10.35071 1.1263438000000001
10.35171 1.1272784
10.35271 1.1281489
10.35371 1.1289543000000002
10.35471 1.1296901
10.35571 1.1303499
10.35671 1.1309291000000001
10.35771 1.131426
10.35871 1.1318431
10.35971 1.132186
10.36071 1.1324608999999999
10.36171 1.1326719
10.36271 1.1328197
10.36371 1.1329011
10.36471 1.132911
10.36571 1.1328443000000001
10.36671 1.1326987
10.36771 1.1324754
10.36871 1.1321789
10.36971 1.131815
10.37071 1.1313887
10.37171 1.1309023
10.37271 1.1303542
10.37371 1.1297403
10.37471 1.1290555
10.37571 1.1282964
10.37671 1.1274622
10.37771 1.1265554
10.37871 1.1255809
10.37971 1.1245432
10.38071 1.1234454
10.38171 1.1222877
10.38271 1.1210677
10.38371 1.1197818
10.38471 1.1184266999999999
10.38571 1.1170009
10.38671 1.1155061000000002
10.38771 1.1139464
10.38871 1.1123265
10.38971 1.1106505
10.39071 1.1089198999999998
10.39171 1.1071334
10.39271 1.1052872999999999
10.39371 1.1033775
10.39471 1.1014009999999999
10.39571 1.0993571
10.39671 1.0972482000000001
10.39771 1.0950784
10.39871 1.0928523
10.39971 1.0905731
10.40071 1.0882419
10.40171 1.0858571
10.40271 1.0834161
10.40371 1.080916
10.40471 1.0783555
10.40571 1.0757359
10.40671 1.0730604
10.40771 1.0703331999999999
10.40871 1.0675579
10.40971 1.064736
10.41071 1.0618663000000002
10.41171 1.0589457
10.41271 1.0559699
10.41371 1.0529361
10.41471 1.0498433
10.41571 1.0466941
10.41671 1.0434926
10.41771 1.0402440000000002
10.41871 1.0369522
10.41971 1.0336188
10.42071 1.0302425
10.42171 1.0268205000000001
10.42271 1.0233493
10.42371 1.019827
10.42471 1.0162544
10.42571 1.0126346
10.42671 1.0089722
10.42771 1.0052712
10.42871 1.0015336
10.42971 0.9977582800000001
10.43071 0.99394172
10.43171 0.99007934
10.43271 0.9861678800000001
10.43371 0.9822067800000001
10.43471 0.9781987400000001
10.43571 0.97414907
10.43671 0.97006373
10.43771 0.9659470099999999
10.43871 0.9618001100000001
10.43971 0.9576209800000001
10.44071 0.95340535
10.44171 0.9491490199999999
10.44271 0.94484985
10.44371 0.94050895
10.44471 0.9361305300000001
10.44571 0.93172025
10.44671 0.92728287
10.44771 0.9228204400000001
10.44871 0.9183313699999999
10.44971 0.9138111000000001
10.45071 0.90925461
10.45171 0.90465853
10.45271 0.9000229599999999
10.45371 0.8953521000000001
10.45471 0.8906525599999999
10.45571 0.88593075
10.45671 0.8811905999999999
10.45771 0.87643201
10.45871 0.8716509699999999
10.45971 0.8668418000000001
10.46071 0.8619994900000001
10.46171 0.85712243
10.46271 0.85221305
10.46371 0.84727723
10.46471 0.84232166
10.46571 0.8373511
10.46671 0.83236648
10.46771 0.82736462
10.46871 0.8223398599999999
10.46971 0.8172866000000001
10.47071 0.8122025099999999
10.47171 0.8070896399999999
10.47271 0.80195423
10.47371 0.7968040200000001
10.47471 0.79164552
10.47571 0.78648143
10.47671 0.78130951
10.47771 0.77612405
10.47871 0.77091833
10.47971 0.7656880199999999
10.48071 0.76043303
10.48171 0.75515797
10.48271 0.74987006
10.48371 0.74457624
10.48471 0.73927999
10.48571 0.73398016
10.48671 0.7286714900000001
10.48771 0.72334707
10.48871 0.71800184
10.48971 0.712635
10.49071 0.70725083
10.49171 0.70185703
10.49271 0.69646169
10.49371 0.69106994
10.49471 0.68568191
10.49571 0.6802930500000001
10.49671 0.6748962199999999
10.49771 0.6694850999999999
10.49871 0.6640573000000001
10.49971 0.6586155899999999
10.50071 0.65316698
10.50171 0.64771981
10.50271 0.64228014
10.50371 0.6368494100000001
10.50471 0.6314239
10.50571 0.62599671
10.50671 0.62056086
10.50771 0.61511276
10.50871 0.60965396
10.50971 0.6041906300000001
10.51071 0.5987310800000001
10.51171 0.59328219
10.51271 0.5878464800000001
10.51371 0.58242125
10.51471 0.57699997
10.51571 0.57157539
10.51671 0.56614312
10.51771 0.5607037300000001
10.51871 0.55526285
10.51971 0.54982905
10.52071 0.5444100599999999
10.52171 0.53900983
10.52271 0.53362683
10.52371 0.52825501
10.52471 0.52288664
10.52571 0.51751588
10.52671 0.5121415500000001
10.52771 0.50676758
10.52871 0.50140144
10.52971 0.4960509
10.53071 0.49072057
10.53171 0.48541011999999994
10.53271 0.48011466999999997
10.53371 0.47482718
10.53471 0.46954197
10.53571 0.46425755
10.53671 0.45897760000000004
10.53771 0.45370972000000004
10.53871 0.44846223
10.53971 0.44324085999999996
10.54071 0.43804641
10.54171 0.43287454000000003
10.54271 0.42771799
10.54371 0.42256997
10.54471 0.41742706999999996
10.54571 0.41229092
10.54671 0.40716742999999994
10.54771 0.4020642
10.54871 0.3969871
10.54971 0.39193789
10.55071 0.38691363
10.55171 0.38190822
10.55271 0.37691539999999996
10.55371 0.37193182
10.55471 0.36695884
10.55571 0.36200199
10.55671 0.35706877000000004
10.55771 0.35216545
10.55871 0.34729443
10.55971 0.34245325
10.56071 0.33763596
10.56171 0.33283576
10.56271 0.32804817999999997
10.56371 0.32327301
10.56471 0.31851451
10.56571 0.31377942999999997
10.56671 0.30907418
10.56771 0.30440209
10.56871 0.29976214
10.56971 0.29514986
10.57071 0.29055953
10.57171 0.28598702000000004
10.57271 0.28143185
10.57371 0.27689757000000004
10.57471 0.27239018000000004
10.57571 0.26791557
10.57671 0.26347695
10.57771 0.25907354
10.57871 0.25470096
10.57971 0.25035335999999997
10.58071 0.24602611000000002
10.58171 0.24171790999999998
10.58271 0.23743141999999998
10.58371 0.23317209
10.58471 0.22894586
10.58571 0.22475670999999997
10.58671 0.2206051
10.58771 0.21648828000000003
10.58871 0.21240169
10.58971 0.20834142
10.59071 0.20430613999999997
10.59171 0.20029777999999998
10.59271 0.19632061
10.59371 0.19237935
10.59471 0.18847689
10.59571 0.18461306
10.59671 0.18078455
10.59771 0.17698646999999998
10.59871 0.17321446
10.59971 0.16946661000000002
10.60071 0.16574423
10.60171 0.1620512
10.60271 0.15839227
10.60371 0.15477104
10.60471 0.15118868000000002
10.60571 0.14764374
10.60671 0.14413323
10.60771 0.14065435
10.60871 0.13720612
10.60971 0.13378994
10.61071 0.13040901
10.61171 0.12706693
10.61271 0.12376590999999999
10.61371 0.1205058
10.61471 0.11728399
10.61571 0.11409663999999999
10.61671 0.11094029000000001
10.61771 0.10781328999999999
10.61871 0.10471648
10.61971 0.10165263999999999
10.62071 0.09862516299999999
10.62171 0.095636572
10.62271 0.09268751
10.62371 0.089776726
10.62471 0.086901989
10.62571 0.08406142
10.62671 0.081254612
10.62771 0.078482938
10.62871 0.07574897
10.62971 0.073055219
10.63071 0.070402893
10.63171 0.067791279
10.63271 0.06521798799999999
10.63371 0.06268008700000001
10.63471 0.060175452000000004
10.63571 0.05770378
10.63671 0.05526676
10.63771 0.052867305999999996
10.63871 0.050508243
10.63971 0.048191063
10.64071 0.045915335
10.64171 0.043679084
10.64271 0.041479856
10.64371 0.039316044
10.64471 0.03718767
10.64571 0.035096391
10.64671 0.033044584999999994
10.64771 0.031034075
10.64871 0.029065044
10.64971 0.027135777000000003
10.65071 0.025243349999999998
10.65171 0.023385014
10.65271 0.021559592
10.65371 0.019768209
10.65471 0.01801398
10.65571 0.01630075
10.65671 0.014631463
10.65771 0.013006874
10.65871 0.011425241000000001
10.65971 0.009883168999999999
10.66071 0.0083771578
10.66171 0.0069052322999999995
10.66271 0.0054677525999999995
10.66371 0.004067124599999999
10.66471 0.0027064891
10.66571 0.0013879911000000001
10.66671 0.00011154468000000001
10.66771 -0.0011253402
10.66871 -0.0023265087
10.66971 -0.0034953456999999998
10.67071 -0.0046330417
10.67171 -0.0057377893
10.67271 -0.0068053398999999995
10.67371 -0.0078307581
10.67471 -0.0088105444
10.67571 -0.0097442346
10.67671 -0.010634705
10.67771 -0.011486979
10.67871 -0.012306057999999998
10.67971 -0.013094743
10.68071 -0.013852455999999999
10.68171 -0.014575587000000001
10.68271 -0.015259248999999999
10.68371 -0.015899630999999997
10.68471 -0.01649583
10.68571 -0.017050322
10.68671 -0.017567823
10.68771 -0.018053002999999998
10.68871 -0.018508152
10.68971 -0.018931893
10.69071 -0.01931961
10.69171 -0.019665413
10.69271 -0.01996488
10.69371 -0.020217193
10.69471 -0.020425794
10.69571 -0.020597148
10.69671 -0.020738062
10.69771 -0.020852807
10.69871 -0.020941311
10.69971 -0.02099923
10.70071 -0.021019924
10.70171 -0.020997471
10.70271 -0.020929289
10.70371 -0.020817283
10.70471 -0.020666888
10.70571 -0.020484463
10.70671 -0.020274273
10.70771 -0.020036363
10.70871 -0.019766438
10.70971 -0.019457724
10.71071 -0.019104143
10.71171 -0.018703267
10.71271 -0.018257667999999998
10.71371 -0.017774064
10.71471 -0.017260512999999998
10.71571 -0.016722954999999998
10.71671 -0.016162611
10.71771 -0.015575436
10.71871 -0.014953886999999999
10.71971 -0.01429031
10.72071 -0.013580349
10.72171 -0.012824943
10.72271 -0.012029919
10.72371 -0.011203372999999999
10.72471 -0.010352003
10.72571 -0.0094781033
10.72671 -0.0085784894
10.72771 -0.0076459713
10.72871 -0.0066726505
10.72971 -0.0056536137
10.73071 -0.0045892746
10.73171 -0.0034853532
10.73271 -0.0023504106
10.73371 -0.0011920632
10.73471 -1.3577841e-05
10.73571 0.0011876267
10.73671 0.0024188452
10.73771 0.0036887814
10.73871 0.0050035593
10.73971 0.0063638887
10.74071 0.0077646117
10.74171 0.0091968694
10.74271 0.010651987
10.74371 0.012125304
10.74471 0.013618225
10.74571 0.015137576
10.74671 0.016692521000000002
10.74771 0.018290424
10.74871 0.019933471
10.74971 0.021617659
10.75071 0.023334511
10.75171 0.025074833
10.75271 0.026832757000000002
10.75371 0.028608303
10.75471 0.030407247999999998
10.75571 0.032238397
10.75671 0.034109477
10.75771 0.03602349
10.75871 0.037977239
10.75971 0.039962624
10.76071 0.041970221
10.76171 0.043993496
10.76271 0.046031791
10.76371 0.048090680999999996
10.76471 0.05017954399999999
10.76571 0.052307436
10.76671 0.054479064
10.76771 0.056692690000000004
10.76871 0.058940833
10.76971 0.061213592
10.77071 0.063502905
10.77171 0.065806072
10.77271 0.068126753
10.77371 0.070473168
10.77471 0.072854268
10.77571 0.075275591
10.77671 0.07773672699999999
10.77771 0.080231472
10.77871 0.082750607
10.77971 0.085286057
10.78071 0.087834516
10.78171 0.09039893
10.78271 0.092987082
10.78371 0.095608033
10.78471 0.098267954
10.78571 0.10096717
10.78671 0.10369985999999999
10.78771 0.10645646
10.78871 0.10922775
10.78971 0.11200883
10.79071 0.11480112
10.79171 0.11761168
10.79271 0.12044996999999999
10.79371 0.12332374
10.79471 0.12623566
10.79571 0.1291823
10.79671 0.13215584
10.79771 0.13514769
10.79871 0.13815236
10.79971 0.14116985
10.80071 0.14420552
10.80171 0.14726742
10.80271 0.15036245
10.80371 0.15349300999999999
10.80471 0.15665576
10.80571 0.15984281
10.80671 0.1630452
10.80771 0.1662567
10.80871 0.16947659
10.80971 0.17270987000000002
10.81071 0.17596515000000001
10.81171 0.17925081
10.81271 0.18257149
10.81371 0.18592614
10.81471 0.18930864
10.81571 0.19271056
10.81671 0.19612494000000003
10.81771 0.19954910999999997
10.81871 0.20298566999999998
10.81971 0.20644099
10.82071 0.20992202
10.82171 0.21343300999999998
10.82271 0.21697334000000001
10.82371 0.22053788
10.82471 0.22411919
10.82571 0.22771091
10.82671 0.23131061000000003
10.82771 0.23492093000000003
10.82871 0.23854836000000001
10.82971 0.2422004
10.83071 0.24588224
10.83171 0.24959454
10.83271 0.25333310000000003
10.83371 0.25709076000000003
10.83471 0.26086043000000003
10.83571 0.26463801
10.83671 0.26842398
10.83771 0.27222282000000003
10.83871 0.27604084
10.83971 0.2798832
10.84071 0.28375168
10.84171 0.28764401
10.84271 0.29155496000000003
10.84371 0.29547887
10.84471 0.29941227
10.84571 0.30335523
10.84671 0.30731137
10.84771 0.31128593
10.84871 0.31528329
10.84971 0.31930485000000003
10.85071 0.32334828
10.85171 0.32740838
10.85271 0.33147929
10.85371 0.3355569
10.85471 0.33964051
10.85571 0.34373298
10.85671 0.34783934
10.85771 0.35196468
10.85871 0.35611202000000003
10.85971 0.36028129999999997
10.86071 0.36446964
10.86171 0.36867294
10.86271 0.37288775
10.86371 0.37711277
10.86471 0.38134914000000003
10.86571 0.38559965
10.86671 0.38986710999999996
10.86771 0.39415285000000005
10.86871 0.39845589
10.86971 0.40277326
10.87071 0.40710117
10.87171 0.41143657
10.87271 0.4157783
10.87371 0.42012762000000003
10.87471 0.42448751999999995
10.87571 0.42886133
10.87671 0.4332514
10.87771 0.43765827999999996
10.87871 0.44208067
10.87971 0.44651609
10.88071 0.45096208
10.88171 0.45541716000000004
10.88271 0.45988098999999993
10.88371 0.46435441
10.88471 0.46883845
10.88571 0.4733338
10.88671 0.47784024
10.88771 0.48235683
10.88871 0.48688235999999996
10.88971 0.49141585
10.89071 0.49595707
10.89171 0.5005066699999999
10.89271 0.5050655900000001
10.89371 0.5096347999999999
10.89471 0.51421486
10.89571 0.51880558
10.89671 0.52340636
10.89771 0.5280163099999999
10.89871 0.53263465
10.89971 0.5372609500000001
10.90071 0.5418947900000001
10.90171 0.5465358
10.90271 0.55118343
10.90371 0.55583692
10.90471 0.56049577
10.90571 0.56516002
10.90671 0.56983042
10.90771 0.57450831
10.90871 0.57919524
10.90971 0.58389218
10.91071 0.58859903
10.91171 0.59331455
10.91271 0.59803668
10.91371 0.60276343
10.91471 0.60749352
10.91571 0.6122270099999999
10.91671 0.61696493
10.91771 0.62170876
10.91871 0.62645925
10.91971 0.6312158
10.92071 0.63597634
10.92171 0.6407381999999999
10.92271 0.64549907
10.92371 0.65025846
10.92471 0.6550179300000001
10.92571 0.65978076
10.92671 0.66455072
10.92771 0.66933041
10.92871 0.6741201
10.92971 0.67891739
10.93071 0.68371813
10.93171 0.68851816
10.93271 0.69331508
10.93371 0.69810911
10.93471 0.70290314
10.93571 0.70770103
10.93671 0.71250591
10.93771 0.71731838
10.93871 0.72213607
10.93971 0.72695445
10.94071 0.73176874
10.94171 0.73657627
10.94271 0.7413777100000001
10.94371 0.7461769
10.94471 0.75097946
10.94571 0.75579006
10.94671 0.76061031
10.94771 0.76543782
10.94871 0.77026691
10.94971 0.77509098
10.95071 0.77990531
10.95171 0.78470903
10.95271 0.78950562
10.95371 0.794301
10.95471 0.79910122
10.95571 0.80390908
10.95671 0.8087231800000001
10.95771 0.8135379300000001
10.95871 0.81834616
10.95971 0.82314229
10.96071 0.82792472
10.96171 0.83269682
10.96271 0.8374653799999999
10.96371 0.84223747
10.96471 0.84701749
10.96571 0.85180448
10.96671 0.8565927900000001
10.96771 0.8613742000000001
10.96871 0.8661414500000001
10.96971 0.8708914700000001
10.97071 0.87562688
10.97171 0.88035483
10.97271 0.88508362
10.97371 0.8898192100000001
10.97471 0.89456225
10.97571 0.89930752
10.97671 0.90404609
10.97771 0.90876948
10.97871 0.91347285
10.97971 0.9181577700000001
10.98071 0.92283105
10.98171 0.92750173
10.98271 0.9321771600000001
10.98371 0.9368591900000001
10.98471 0.9415435600000001
10.98571 0.9462211300000001
10.98671 0.95088221
10.98771 0.95552057
10.98871 0.96013639
10.98971 0.9647361
10.99071 0.96932938
10.99171 0.97392481
10.99271 0.9785259100000001
10.99371 0.9831293499999999
10.99471 0.98772589
10.99571 0.9923048300000001
10.99671 0.9968583499999999
10.99771 1.001385
10.99871 1.0058907000000001
10.99971 1.0103856
11.00071 1.0148801
11.00171 1.0193797
11.00271 1.0238828
11.00371 1.0283811999999999
11.00471 1.0328636
11.00571 1.0373205
11.00671 1.0417486999999999
11.00771 1.0461521
11.00871 1.0505404
11.00971 1.0549240999999998
11.01071 1.0593097
11.01171 1.0636967000000002
11.01271 1.0680773
11.01371 1.07244
11.01471 1.0767742
11.01571 1.0810751
11.01671 1.0853457
11.01771 1.0895959
11.01871 1.0938377000000001
11.01971 1.0980800000000002
11.02071 1.1023243
11.02171 1.1065645000000002
11.02271 1.1107888
11.02371 1.1149852999999998
11.02471 1.1191466
11.02571 1.1232737
11.02671 1.1273745
11.02771 1.1314609999999998
11.02871 1.1355428
11.02971 1.1396235
11.03071 1.1436986
11.03171 1.1477574000000001
11.03271 1.151788
11.03371 1.1557823999999999
11.03471 1.1597403
11.03571 1.1636693999999999
11.03671 1.1675816
11.03771 1.1714879
11.03871 1.1753934000000001
11.03971 1.1792947999999999
11.04071 1.1831813
11.04171 1.1870397
11.04271 1.1908594
11.04371 1.1946373
11.04471 1.1983788
11.04571 1.2020952999999999
11.04671 1.2057989
11.04771 1.2094970999999999
11.04871 1.2131892
11.04971 1.2168668
11.05071 1.2205176
11.05171 1.2241306
11.05271 1.2277012999999999
11.05371 1.2312334
11.05471 1.2347373
11.05571 1.2382247000000002
11.05671 1.2417037
11.05771 1.2451745
11.05871 1.2486293000000002
11.05971 1.2520554
11.06071 1.2554405
11.06171 1.2587784
11.06271 1.262071
11.06371 1.2653282
11.06471 1.2685631
11.06571 1.2717863
11.06671 1.2750011
11.06771 1.2782026
11.06871 1.2813795
11.06971 1.2845193
11.07071 1.2876134
11.07171 1.2906613
11.07271 1.29367
11.07371 1.296651
11.07471 1.2996145000000001
11.07571 1.3025649000000001
11.07671 1.3054985
11.07771 1.3084048
11.07871 1.3112715000000001
11.07971 1.3140896
11.08071 1.3168572
11.08171 1.3195808999999998
11.08271 1.3222721
11.08371 1.3249428
11.08471 1.3275995
11.08571 1.3302407
11.08671 1.3328575
11.08771 1.3354369
11.08871 1.3379680999999999
11.08971 1.3404466
11.09071 1.3428762
11.09171 1.3452669
11.09271 1.3476302
11.09371 1.3499742000000001
11.09471 1.3522998
11.09571 1.3546004
11.09671 1.3568648
11.09771 1.3590824
11.09871 1.3612477
11.09971 1.3633628
11.10071 1.3654362
11.10171 1.3674787000000002
11.10271 1.3694984000000001
11.10371 1.3714967
11.10471 1.3734679
11.10571 1.3754008
11.10671 1.3772845
11.10771 1.3791118999999998
11.10871 1.3808835
11.10971 1.3826069
11.11071 1.3842934
11.11171 1.3859531
11.11271 1.3875907
11.11371 1.3892037
11.11471 1.3907834000000001
11.11571 1.3923193
11.11671 1.3938033
11.11771 1.3952328999999999
11.11871 1.3966124
11.11971 1.3979499
11.12071 1.3992541
11.12171 1.400529
11.12271 1.4017728999999999
11.12371 1.4029781
11.12471 1.4041348
11.12571 1.4052352000000001
11.12671 1.406277
11.12771 1.4072644
11.12871 1.4082067
11.12971 1.4091139000000001
11.13071 1.4099929
11.13171 1.4108446000000001
11.13271 1.4116636
11.13371 1.4124403
11.13471 1.4131657
11.13571 1.4138344
11.13671 1.4144466
11.13771 1.4150079
11.13871 1.4155259999999998
11.13971 1.416007
11.14071 1.4164526
11.14171 1.4168593999999999
11.14271 1.4172205
11.14371 1.4175283
11.14471 1.4177783
11.14571 1.4179713999999999
11.14671 1.4181129000000001
11.14771 1.4182108
11.14871 1.4182719
11.14971 1.4182993
11.15071 1.4182904
11.15171 1.4182385
11.15271 1.4181352
11.15371 1.4179742
11.15471 1.4177532
11.15571 1.4174750999999999
11.15671 1.4171462
11.15771 1.416773
11.15871 1.41636
11.15971 1.4159076
11.16071 1.4154119
11.16171 1.4148673
11.16271 1.4142683
11.16371 1.4136125
11.16471 1.4129015
11.16571 1.4121397
11.16671 1.4113326000000002
11.16771 1.4104834
11.16871 1.4095924
11.16971 1.4086561
11.17071 1.4076686
11.17171 1.4066241
11.17271 1.4055189
11.17371 1.4043533000000001
11.17471 1.4031313
11.17571 1.4018586
11.17671 1.4005404000000001
11.17771 1.3991795
11.17871 1.3977755
11.17971 1.3963248
11.18071 1.3948227
11.18171 1.3932655999999999
11.18271 1.3916518
11.18371 1.3899826
11.18471 1.3882611
11.18571 1.3864909
11.18671 1.384674
11.18771 1.3828101000000002
11.18871 1.3808962
11.18971 1.3789282999999999
11.19071 1.3769029
11.19171 1.374818
11.19271 1.3726747
11.19371 1.3704758
11.19471 1.3682256
11.19571 1.3659276999999999
11.19671 1.3635835
11.19771 1.3611922
11.19871 1.3587512
11.19971 1.3562569
11.20071 1.3537067
11.20171 1.3510994
11.20271 1.3484358
11.20371 1.3457183
11.20471 1.3429497000000001
11.20571 1.3401321000000002
11.20671 1.3372658000000002
11.20771 1.3343493
11.20871 1.3313803000000002
11.20971 1.3283559
11.21071 1.3252746
11.21171 1.3221365
11.21271 1.3189433
11.21371 1.3156978
11.21471 1.3124026
11.21571 1.3090591
11.21671 1.305667
11.21771 1.3022247
11.21871 1.2987291
11.21971 1.2951778
11.22071 1.2915693000000001
11.22171 1.2879039
11.22271 1.2841835
11.22371 1.2804109
11.22471 1.2765887
11.22571 1.2727181
11.22671 1.2687987
11.22771 1.2648283999999999
11.22871 1.2608045
11.22971 1.2567248
11.23071 1.2525888
11.23171 1.2483977
11.23271 1.2441541
11.23371 1.2398612999999998
11.23471 1.2355215
11.23571 1.2311351
11.23671 1.2267007
11.23771 1.2222149
11.23871 1.2176746999999999
11.23971 1.2130775999999999
11.24071 1.2084235
11.24171 1.203714
11.24271 1.1989524999999999
11.24371 1.194142
11.24471 1.1892847
11.24571 1.1843802
11.24671 1.1794266
11.24771 1.1744206
11.24871 1.1693594
11.24971 1.1642424
11.25071 1.1590713000000001
11.25171 1.1538495
11.25271 1.1485813
11.25371 1.1432697
11.25471 1.1379153
11.25571 1.1325158
11.25671 1.1270672000000002
11.25771 1.1215652
11.25871 1.116007
11.25971 1.1103927
11.26071 1.104725
11.26171 1.099008
11.26271 1.0932462
11.26371 1.0874417
11.26471 1.0815939
11.26571 1.0756998
11.26671 1.0697556000000001
11.26771 1.0637581999999999
11.26871 1.0577072
11.26971 1.0516051
11.27071 1.0454563000000001
11.27171 1.0392656
11.27271 1.0330357000000001
11.27371 1.0267663999999999
11.27471 1.0204541
11.27571 1.0140939999999998
11.27671 1.007681
11.27771 1.0012131
11.27871 0.99469163
11.27971 0.98812077
11.28071 0.98150615
11.28171 0.97485222
11.28271 0.96816076
11.28371 0.9614299099999999
11.28471 0.95465556
11.28571 0.9478331499999999
11.28671 0.94095999
11.28771 0.93403636
11.28871 0.9270657800000001
11.28971 0.92005348
11.29071 0.9130041099999999
11.29171 0.90591973
11.29271 0.8987989300000001
11.29371 0.8916373400000001
11.29471 0.88442946
11.29571 0.87717148
11.29671 0.8698627400000001
11.29771 0.86250659
11.29871 0.8551087199999999
11.29971 0.8476751899999999
11.30071 0.84021017
11.30171 0.83271395
11.30271 0.82518328
11.30371 0.8176130199999999
11.30471 0.8099985299999999
11.30571 0.80233756
11.30671 0.79463162
11.30771 0.78688497
11.30871 0.77910302
11.30971 0.77128955
11.31071 0.76344521
11.31171 0.75556715
11.31271 0.7476501600000001
11.31371 0.73968917
11.31471 0.7316814700000001
11.31571 0.72362833
11.31671 0.71553439
11.31771 0.70740622
11.31871 0.6992496100000001
11.31971 0.69106729
11.32071 0.68285814
11.32171 0.6746179
11.32271 0.66634119
11.32371 0.6580241
11.32471 0.6496659499999999
11.32571 0.64126966
11.32671 0.6328402599999999
11.32771 0.62438291
11.32871 0.6159004299999999
11.32971 0.60739205
11.33071 0.59885397
11.33171 0.5902809099999999
11.33271 0.58166874
11.33371 0.5730164200000001
11.33471 0.56432667
11.33571 0.5556050699999999
11.33671 0.54685785
11.33771 0.5380894500000001
11.33871 0.52930084
11.33971 0.52048936
11.34071 0.5116500900000001
11.34171 0.50277812
11.34271 0.49387082
11.34371 0.484929
11.34471 0.47595659
11.34571 0.46695895
11.34671 0.45794039
11.34771 0.44890245999999995
11.34871 0.43984330000000005
11.34971 0.43075881
11.35071 0.42164433
11.35171 0.41249705999999997
11.35271 0.40331743999999997
11.35371 0.39410908
11.35471 0.38487739
11.35571 0.37562746999999996
11.35671 0.36636202
11.35771 0.35708038999999997
11.35871 0.34777906
11.35971 0.33845333
11.36071 0.32909953
11.36171 0.31971664
11.36271 0.31030695
11.36371 0.300875
11.36471 0.29142585
11.36571 0.28196303
11.36671 0.27248722000000003
11.36771 0.26299625000000004
11.36871 0.25348624
11.36971 0.24395355
11.37071 0.23439645000000003
11.37171 0.22481608000000003
11.37271 0.21521590999999998
11.37371 0.20560038
11.37471 0.19597302
11.37571 0.18633496
11.37671 0.17668464
11.37771 0.16701858
11.37871 0.15733301
11.37971 0.1476257
11.38071 0.13789701000000001
11.38171 0.12814994999999998
11.38271 0.11838911999999999
11.38371 0.10861894999999999
11.38471 0.098842138
11.38571 0.089058775
11.38671 0.079266611
11.38771 0.06946226900000001
11.38871 0.059642823000000005
11.38971 0.049807131
11.39071 0.039956332
11.39171 0.03009332
11.39271 0.020221503
11.39371 0.010343372
11.39471 0.00045951674
11.39571 -0.009431482599999999
11.39671 -0.019332286
11.39771 -0.029245444000000002
11.39871 -0.039172117
11.39971 -0.049111339999999996
11.40071 -0.059060188
11.40171 -0.06901476299999999
11.40271 -0.078971573
11.40371 -0.088928721
11.40471 -0.09888646899999999
11.40571 -0.10884693
11.40671 -0.11881305
11.40771 -0.1287873
11.40871 -0.13877065
11.40971 -0.1487621
11.41071 -0.15875915999999998
11.41171 -0.16875878
11.41271 -0.17875854000000002
11.41371 -0.1887575
11.41471 -0.19875634
11.41571 -0.20875693
11.41671 -0.21876121999999998
11.41771 -0.22877030999999998
11.41871 -0.23878375000000002
11.41971 -0.24879961
11.42071 -0.25881508
11.42171 -0.26882757
11.42271 -0.2788357
11.42371 -0.2888398
11.42471 -0.29884179
11.42571 -0.30884431
11.42671 -0.31884967000000003
11.42771 -0.32885873
11.42871 -0.33887057
11.42971 -0.34888256
11.43071 -0.3588913
11.43171 -0.36889366
11.43271 -0.37888782
11.43371 -0.38887376
11.43471 -0.39885291
11.43571 -0.40882732999999993
11.43671 -0.41879863
11.43771 -0.42876713000000005
11.43871 -0.43873172
11.43971 -0.44869008
11.44071 -0.45863976999999995
11.44171 -0.46857925999999994
11.44271 -0.47850879
11.44371 -0.48843026
11.44471 -0.49834657
11.44571 -0.50826035
11.44671 -0.51817303
11.44771 -0.52808383
11.44871 -0.53798999
11.44971 -0.54788757
11.45071 -0.55777277
11.45171 -0.5676433
11.45271 -0.5774989700000001
11.45371 -0.58734147
11.45471 -0.5971735300000001
11.45571 -0.6069974
11.45671 -0.61681387
11.45771 -0.62662158
11.45871 -0.63641779
11.45971 -0.64619943
11.46071 -0.65596448
11.46171 -0.66571315
11.46271 -0.6754478
11.46371 -0.68517206
11.46471 -0.69488939
11.46571 -0.7046014500000001
11.46671 -0.71430728
11.46771 -0.7240034200000001
11.46871 -0.7336850699999999
11.46971 -0.74334797
11.47071 -0.75298967
11.47171 -0.76261056
11.47271 -0.77221328
11.47371 -0.78180153
11.47471 -0.79137813
11.47571 -0.80094365
11.47671 -0.81049651
11.47771 -0.8200331599999999
11.47871 -0.82955007
11.47971 -0.8390453600000001
11.48071 -0.8485197999999999
11.48171 -0.85797664
11.48271 -0.86742034
11.48371 -0.87685464
11.48471 -0.88628074
11.48571 -0.89569669
11.48671 -0.90509765
11.48771 -0.91447774
11.48871 -0.92383232
11.48971 -0.93315942
11.49071 -0.9424605399999999
11.49171 -0.9517397699999999
11.49271 -0.96100178
11.49371 -0.97024953
11.49471 -0.97948341
11.49571 -0.9887007099999999
11.49671 -0.9978972399999999
11.49771 -1.0070693
11.49871 -1.0162153999999999
11.49971 -1.0253374000000002
11.50071 -1.0344393
11.50171 -1.043526
11.50271 -1.0526005999999999
11.50371 -1.0616632000000001
11.50471 -1.0707103
11.50571 -1.0797358
11.50671 -1.0887338
11.50771 -1.0977005
11.50871 -1.1066358
11.50971 -1.1155433
11.51071 -1.1244288
11.51171 -1.1332972000000001
11.51271 -1.1421512
11.51371 -1.1509897999999998
11.51471 -1.159809
11.51571 -1.1686036
11.51671 -1.1773699
11.51771 -1.1861069
11.51871 -1.194817
11.51971 -1.2035048
11.52071 -1.2121746
11.52171 -1.2208288
11.52271 -1.2294657
11.52371 -1.2380805
11.52471 -1.2466674
11.52571 -1.2552212
11.52671 -1.2637403
11.52771 -1.2722269
11.52871 -1.2806863
11.52971 -1.289125
11.53071 -1.2975476
11.53171 -1.305955
11.53271 -1.3143444
11.53371 -1.3227100999999999
11.53471 -1.3310469
11.53571 -1.3393512
11.53671 -1.3476231
11.53771 -1.3558662000000001
11.53871 -1.3640854
11.53971 -1.3722849000000001
11.54071 -1.3804659000000001
11.54171 -1.3886261
11.54271 -1.3967603
11.54371 -1.4048633
11.54471 -1.4129315
11.54571 -1.4209649
11.54671 -1.4289672
11.54771 -1.4369441
11.54871 -1.444901
11.54971 -1.4528404
11.55071 -1.4607611
11.55171 -1.4686584
11.55271 -1.4765264
11.55371 -1.4843601
11.55471 -1.4921578
11.55571 -1.4999217
11.55671 -1.5076569
11.55771 -1.5153692
11.55871 -1.5230623
11.55971 -1.530737
11.56071 -1.5383903
11.56171 -1.5460174
11.56271 -1.5536137
11.56371 -1.5611767
11.56471 -1.5687075000000001
11.56571 -1.5762094
11.56671 -1.5836871999999997
11.56771 -1.5911440999999997
11.56871 -1.5985807
11.56971 -1.6059938999999999
11.57071 -1.6133785
11.57171 -1.6207295
11.57271 -1.6280435
11.57371 -1.6353209
11.57471 -1.6425654
11.57571 -1.6497830000000002
11.57671 -1.6569787999999999
11.57771 -1.6641557000000002
11.57871 -1.6713135000000001
11.57971 -1.6784487000000001
11.58071 -1.6855566
11.58171 -1.6926328000000002
11.58271 -1.6996755999999997
11.58371 -1.7066861
11.58471 -1.7136676
11.58571 -1.7206239
11.58671 -1.727557
11.58771 -1.7344669
11.58871 -1.7413508000000002
11.58971 -1.748205
11.59071 -1.7550257999999999
11.59171 -1.7618120000000002
11.59271 -1.7685654
11.59371 -1.7752901
11.59471 -1.7819908999999998
11.59571 -1.7886719
11.59671 -1.7953344
11.59771 -1.8019766
11.59871 -1.8085944
11.59971 -1.8151826999999998
11.60071 -1.8217378999999998
11.60171 -1.8282588999999998
11.60271 -1.8347467999999998
11.60371 -1.841205
11.60471 -1.8476370999999998
11.60571 -1.8540457
11.60671 -1.8604308
11.60771 -1.8667908
11.60871 -1.8731231000000002
11.60971 -1.8794252
11.61071 -1.8856966999999998
11.61171 -1.8919392
11.61271 -1.8981555
11.61371 -1.9043494
11.61471 -1.9105227999999999
11.61571 -1.9166755
11.61671 -1.9228049
11.61771 -1.9289067
11.61871 -1.9349768999999999
11.61971 -1.9410126
11.62071 -1.9470133
11.62171 -1.952981
11.62271 -1.9589193
11.62371 -1.9648322999999999
11.62471 -1.9707229
11.62571 -1.9765921
11.62671 -1.9824393
11.62771 -1.9882625
11.62871 -1.9940593999999998
11.62971 -1.9998288
11.63071 -2.0055707999999997
11.63171 -2.0112870000000003
11.63271 -2.0169796
11.63371 -2.0226497
11.63471 -2.0282971
11.63571 -2.0339196999999998
11.63671 -2.0395137
11.63771 -2.0450756
11.63871 -2.0506032
11.63971 -2.0560959
11.64071 -2.0615561000000002
11.64171 -2.0669876
11.64271 -2.0723946
11.64371 -2.0777807
11.64471 -2.0831473
11.64571 -2.0884935000000002
11.64671 -2.0938171
11.64771 -2.099115
11.64871 -2.1043849999999997
11.64971 -2.1096265
11.65071 -2.1148404
11.65171 -2.1200288
11.65271 -2.1251936999999996
11.65371 -2.1303359
11.65471 -2.1354541
11.65571 -2.1405457
11.65671 -2.1456068
11.65771 -2.1506349
11.65871 -2.155629
11.65971 -2.1605911
11.66071 -2.1655252
11.66171 -2.1704357
11.66271 -2.1753263
11.66371 -2.180198
11.66471 -2.1850492999999998
11.66571 -2.1898765
11.66671 -2.1946752
11.66771 -2.1994423
11.66871 -2.2041772
11.66971 -2.2088815
11.67071 -2.2135591
11.67171 -2.218214
11.67271 -2.2228483
11.67371 -2.2274615
11.67471 -2.2320509
11.67571 -2.2366125
11.67671 -2.2411428
11.67771 -2.2456408
11.67871 -2.2501079
11.67971 -2.2545485
11.68071 -2.2589672000000003
11.68171 -2.2633674999999998
11.68271 -2.2677498000000003
11.68371 -2.2721106
11.68471 -2.2764448
11.68571 -2.2807465999999996
11.68671 -2.2850126
11.68771 -2.2892429
11.68871 -2.2934411
11.68971 -2.297613
11.69071 -2.3017640999999998
11.69171 -2.3058973
11.69271 -2.3100117
11.69371 -2.314103
11.69471 -2.3181656
11.69571 -2.3221953
11.69671 -2.326191
11.69771 -2.3301551
11.69871 -2.3340933
11.69971 -2.3380114
11.70071 -2.3419125
11.70171 -2.3457957
11.70271 -2.3496566
11.70371 -2.3534883
11.70471 -2.3572845
11.70571 -2.3610428
11.70671 -2.3647647000000003
11.70771 -2.3684563
11.70871 -2.3721252
11.70971 -2.3757769
11.71071 -2.3794131
11.71171 -2.3830304
11.71271 -2.3866221
11.71371 -2.3901807
11.71471 -2.3937019
11.71571 -2.3971854
11.71671 -2.4006361
11.71771 -2.4040613
11.71871 -2.4074676999999998
11.71971 -2.4108583
11.72071 -2.414231
11.72171 -2.4175793
11.72271 -2.4208955
11.72371 -2.4241740000000003
11.72471 -2.4274133
11.72571 -2.4306178000000003
11.72671 -2.4337955
11.72771 -2.4369542
11.72871 -2.4400980999999997
11.72971 -2.4432262
11.73071 -2.4463318000000003
11.73171 -2.4494056
11.73271 -2.4524396
11.73371 -2.4554309
11.73471 -2.458382
11.73571 -2.461301
11.73671 -2.4641972
11.73771 -2.4670775999999996
11.73871 -2.4699437
11.73971 -2.4727914
11.74071 -2.4756124
11.74171 -2.4783983999999997
11.74271 -2.4811445
11.74371 -2.4838518
11.74471 -2.4865272000000003
11.74571 -2.489179
11.74671 -2.4918143
11.74771 -2.4944348
11.74871 -2.497036
11.74971 -2.4996085
11.75071 -2.5021421
11.75171 -2.5046298
11.75271 -2.5070716
11.75371 -2.5094738
11.75471 -2.5118465999999997
11.75571 -2.5142001
11.75671 -2.5165392
11.75771 -2.5188625
11.75871 -2.5211621
11.75971 -2.5234282
11.76071 -2.5256526
11.76171 -2.5278324000000003
11.76271 -2.5299717
11.76371 -2.5320793
11.76471 -2.5341647
11.76571 -2.5362337
11.76671 -2.5382854
11.76771 -2.5403129
11.76871 -2.5423054
11.76971 -2.5442537
11.77071 -2.546154
11.77171 -2.5480099
11.77271 -2.5498304999999997
11.77371 -2.5516266
11.77471 -2.5534062
11.77571 -2.5551708
11.77671 -2.5569143
11.77771 -2.5586259
11.77871 -2.5602946
11.77971 -2.5619138
11.78071 -2.5634838
11.78171 -2.5650117999999997
11.78271 -2.5665084
11.78371 -2.5679829
11.78471 -2.5694387
11.78571 -2.5708729
11.78671 -2.5722766
11.78771 -2.5736397
11.78871 -2.5749551
11.78971 -2.5762221
11.79071 -2.5774467999999997
11.79171 -2.5786394
11.79271 -2.5798099000000003
11.79371 -2.5809627
11.79471 -2.5820952
11.79571 -2.5831982
11.79671 -2.58426
11.79771 -2.5852708
11.79871 -2.5862277
11.79971 -2.5871348
11.80071 -2.588002
11.80171 -2.5888404
11.80271 -2.5896575
11.80371 -2.5904538
11.80471 -2.5912229
11.80571 -2.5919542
11.80671 -2.5926378999999997
11.80771 -2.5932692
11.80871 -2.5938498
11.80971 -2.5943879
11.81071 -2.5948936
11.81171 -2.5953745
11.81271 -2.595832
11.81371 -2.5962604000000002
11.81471 -2.5966497
11.81571 -2.5969898000000002
11.81671 -2.5972754
11.81771 -2.5975073
11.81871 -2.5976935
11.81971 -2.5978455
11.82071 -2.5979723999999997
11.82171 -2.5980779999999997
11.82271 -2.5981586
11.82371 -2.5982048
11.82471 -2.5982048
11.82571 -2.5981501000000002
11.82671 -2.5980381
11.82771 -2.5978733
11.82871 -2.5976643
11.82971 -2.5974205
11.83071 -2.5971469000000003
11.83171 -2.5968423
11.83271 -2.5965003
11.83371 -2.5961122
11.83471 -2.5956707
11.83571 -2.5951743
11.83671 -2.5946276
11.83771 -2.5940398
11.83871 -2.5934206
11.83971 -2.592776
11.84071 -2.5921054
11.84171 -2.5914015
11.84271 -2.5906535
11.84371 -2.5898509
11.84471 -2.5889876999999997
11.84571 -2.5880647999999997
11.84671 -2.5870888
11.84771 -2.5860688
11.84871 -2.5850125000000004
11.84971 -2.5839228
11.85071 -2.5827972
11.85171 -2.5816286
11.85271 -2.5804097
11.85371 -2.5791358
11.85471 -2.5778076
11.85571 -2.5764307
11.85671 -2.5750134
11.85771 -2.5735623999999997
11.85871 -2.5720797
11.85971 -2.5705613
11.86071 -2.5689991
11.86171 -2.5673831000000003
11.86271 -2.5657063
11.86371 -2.563967
11.86471 -2.562169
11.86571 -2.5603205
11.86671 -2.5584301
11.86771 -2.5565032000000003
11.86871 -2.5545405
11.86971 -2.5525378
11.87071 -2.550488
11.87171 -2.5483849
11.87271 -2.5462257
11.87371 -2.5440119
11.87471 -2.5417487999999997
11.87571 -2.5394421
11.87671 -2.5370954
11.87771 -2.534708
11.87871 -2.5322754
11.87971 -2.5297904
11.88071 -2.5272468
11.88171 -2.5246413
11.88271 -2.5219755
11.88371 -2.5192551
11.88471 -2.5164876
11.88571 -2.5136795
11.88671 -2.5108335999999998
11.88771 -2.5079481
11.88871 -2.5050178
11.88971 -2.5020365
11.89071 -2.4989987
11.89171 -2.4959026
11.89271 -2.4927497
11.89371 -2.4895437
11.89471 -2.4862885
11.89571 -2.4829863
11.89671 -2.4796359
11.89771 -2.4762337999999997
11.89871 -2.4727752
11.89971 -2.4692569
11.90071 -2.4656786
11.90171 -2.4620429
11.90271 -2.4583554
11.90371 -2.4546213
11.90471 -2.4508448
11.90571 -2.4470262
11.90671 -2.4431627000000002
11.90771 -2.4392495
11.90871 -2.4352813
11.90971 -2.4312541
11.91071 -2.4271667
11.91171 -2.4230205000000002
11.91271 -2.4188180999999997
11.91371 -2.4145627
11.91471 -2.4102559
11.91571 -2.4058973
11.91671 -2.4014851
11.91771 -2.3970168
11.91871 -2.3924908
11.91971 -2.387907
11.92071 -2.3832675
11.92171 -2.3785754999999997
11.92271 -2.3738341
11.92371 -2.3690455
11.92471 -2.3642091
11.92571 -2.3593226
11.92671 -2.3543825000000003
11.92771 -2.3493851
11.92871 -2.3443275999999997
11.92971 -2.3392092
11.93071 -2.3340315
11.93171 -2.3287965
11.93271 -2.3235072999999997
11.93371 -2.3181664
11.93471 -2.3127742
11.93571 -2.3073303
11.93671 -2.3018327000000003
11.93771 -2.2962796
11.93871 -2.2906698
11.93971 -2.2850035
11.94071 -2.279282
11.94171 -2.273507
11.94271 -2.2676801
11.94371 -2.2618018
11.94471 -2.2558713
11.94571 -2.2498863
11.94671 -2.243844
11.94771 -2.2377424
11.94871 -2.2315802
11.94971 -2.2253582
11.95071 -2.2190789
11.95171 -2.2127453
11.95271 -2.2063604
11.95371 -2.1999257
11.95471 -2.1934408999999997
11.95571 -2.1869034999999997
11.95671 -2.1803105
11.95771 -2.173659
11.95871 -2.1669475
11.95971 -2.1601768
11.96071 -2.1533496999999997
11.96171 -2.1464694
11.96271 -2.1395391
11.96371 -2.1325592
11.96471 -2.1255284999999997
11.96571 -2.1184439
11.96671 -2.1113025
11.96771 -2.1041023
11.96871 -2.0968437
11.96971 -2.0895292999999997
11.97071 -2.0821627
11.97171 -2.0747472
11.97271 -2.0672841
11.97371 -2.0597719
11.97471 -2.0522067
11.97571 -2.0445837
11.97671 -2.0368991
11.97771 -2.0291518
11.97871 -2.021344
11.97971 -2.0134805
11.98071 -2.0055668
11.98171 -1.9976072
11.98271 -1.9896025000000002
11.98371 -1.9815506
11.98471 -1.9734473999999997
11.98571 -1.9652881
11.98671 -1.9570705000000002
11.98771 -1.9487951
11.98871 -1.9404656999999998
11.98971 -1.9320872
11.99071 -1.9236632
11.99171 -1.9151947999999999
11.99271 -1.9066792
11.99371 -1.8981116
11.99471 -1.8894862
11.99571 -1.8808002000000001
11.99671 -1.8720539
11.99771 -1.8632518
11.99871 -1.8544011
11.99971 -1.8455081000000002
12.00071 -1.8365764999999998
12.00171 -1.8276055999999998
12.00271 -1.8185906000000003
12.00371 -1.8095246999999999
12.00471 -1.8004021
12.00571 -1.7912203000000002
12.00671 -1.7819816
12.00771 -1.7726914999999999
12.00871 -1.7633561
12.00971 -1.7539798999999998
12.01071 -1.7445629
12.01171 -1.7351015
12.01271 -1.7255895
12.01371 -1.7160216
12.01471 -1.706396
12.01571 -1.6967155
12.01671 -1.6869871
12.01771 -1.6772186000000002
12.01871 -1.6674159000000002
12.01971 -1.6575805999999997
12.02071 -1.6477085999999999
12.02171 -1.6377924
12.02271 -1.6278239
12.02371 -1.617798
12.02471 -1.6077147999999999
12.02571 -1.597579
12.02671 -1.5873984
12.02771 -1.5771803000000002
12.02871 -1.5669283999999999
12.02971 -1.5566413
12.03071 -1.5463134
12.03171 -1.5359377
12.03271 -1.5255094
12.03371 -1.5150283
12.03471 -1.5044994
12.03571 -1.4939304
12.03671 -1.4833292
12.03771 -1.4726995999999999
12.03871 -1.4620402
12.03971 -1.4513441999999999
12.04071 -1.440603
12.04171 -1.4298093
12.04271 -1.4189604
12.04371 -1.40806
12.04471 -1.3971160999999999
12.04571 -1.3861379999999999
12.04671 -1.3751321
12.04771 -1.3641001
12.04871 -1.3530377
12.04971 -1.3419376
12.05071 -1.3307923
12.05171 -1.3195986
12.05271 -1.3083585
12.05371 -1.2970787
12.05471 -1.2857680999999999
12.05571 -1.2744332
12.05671 -1.2630756
12.05771 -1.2516912999999998
12.05871 -1.2402722
12.05971 -1.2288098
12.06071 -1.2172995
12.06171 -1.2057419999999999
12.06271 -1.1941437
12.06371 -1.1825141000000001
12.06471 -1.1708615
12.06571 -1.1591901
12.06671 -1.1474976
12.06771 -1.135777
12.06871 -1.1240197
12.06971 -1.1122196
12.07071 -1.1003756999999998
12.07171 -1.0884928
12.07271 -1.0765795999999999
12.07371 -1.0646446
12.07471 -1.0526927
12.07571 -1.0407232
12.07671 -1.02873
12.07771 -1.0167048
12.07871 -1.0046411
12.07971 -0.9925371000000001
12.08071 -0.98039685
12.08171 -0.96822856
12.08271 -0.9560413699999999
12.08371 -0.9438414100000001
12.08471 -0.93162917
12.08571 -0.9193996899999999
12.08671 -0.9071447899999999
12.08771 -0.89485692
12.08871 -0.88253273
12.08971 -0.87017436
12.09071 -0.85778898
12.09171 -0.84538544
12.09271 -0.8329706299999999
12.09371 -0.8205464100000001
12.09471 -0.80810906
12.09571 -0.7956513199999999
12.09671 -0.78316545
12.09771 -0.77064703
12.09871 -0.75809713
12.09971 -0.74552181
12.10071 -0.73292973
12.10171 -0.72032842
12.10271 -0.70772134
12.10371 -0.69510648
12.10471 -0.68247779
12.10571 -0.6698280600000001
12.10671 -0.65715243
12.10771 -0.64445087
12.10871 -0.6317283
12.10971 -0.6189926099999999
12.11071 -0.6062512299999999
12.11171 -0.59350808
12.11271 -0.58076195
12.11371 -0.56800712
12.11471 -0.55523603
12.11571 -0.54244283
12.11671 -0.52962592
12.11771 -0.5167887999999999
12.11871 -0.5039386499999999
12.11971 -0.49108327
12.12071 -0.478228
12.12171 -0.46537369
12.12271 -0.45251674000000003
12.12371 -0.43965098
12.12471 -0.42677093000000005
12.12571 -0.41387435
12.12671 -0.40096333
12.12771 -0.38804368
12.12871 -0.37512219999999996
12.12971 -0.36220397
12.13071 -0.34929003999999997
12.13171 -0.3363773
12.13271 -0.32345999000000003
12.13371 -0.31053247
12.13471 -0.29759186
12.13571 -0.28463954
12.13671 -0.27168066999999996
12.13771 -0.25872218
12.13871 -0.24576995
12.13971 -0.23282655000000002
12.14071 -0.21989050000000002
12.14171 -0.20695714999999998
12.14271 -0.19402103
12.14371 -0.18107831000000002
12.14471 -0.16812847
12.14571 -0.15517456
12.14671 -0.14222165
12.14771 -0.12927472
12.14871 -0.11633653999999999
12.14971 -0.10340672
12.15071 -0.09048223700000001
12.15171 -0.07755917
12.15271 -0.064634858
12.15371 -0.051709439
12.15471 -0.038786139
12.15571 -0.025870156
12.15671 -0.012966656
12.15771 -7.8806784e-05
12.15871 0.012793351
12.15971 0.025652722
12.16071 0.038503786
12.16171 0.051350647
12.16271 0.064195355
12.16371 0.077037205
12.16471 0.089873193
12.16571 0.10269937
12.16671 0.11551249999999999
12.16771 0.12831112
12.16871 0.14109577
12.16971 0.15386826
12.17071 0.16663033
12.17171 0.1793824
12.17271 0.19212313
12.17371 0.20484959
12.17471 0.21755847
12.17571 0.23024713
12.17671 0.24291476999999997
12.17771 0.25556248000000004
12.17871 0.26819278
12.17971 0.28080835
12.18071 0.29341110000000004
12.18171 0.30600124
12.18271 0.3185773
12.18371 0.33113684
12.18471 0.34367715
12.18571 0.35619619
12.18671 0.36869308
12.18771 0.38116782
12.18871 0.39362097
12.18971 0.40605305999999997
12.19071 0.41846405
12.19171 0.43085334
12.19271 0.44321991
12.19371 0.45556286
12.19471 0.46788156
12.19571 0.48017594999999996
12.19671 0.49244635999999997
12.19771 0.5046931600000001
12.19871 0.51691663
12.19971 0.52911662
12.20071 0.54129269
12.20171 0.55344384
12.20271 0.56556892
12.20371 0.5776667
12.20471 0.58973599
12.20571 0.6017758
12.20671 0.6137855400000001
12.20771 0.6257649
12.20871 0.63771424
12.20971 0.6496343800000001
12.21071 0.66152643
12.21171 0.67339139
12.21271 0.68522971
12.21371 0.6970409799999999
12.21471 0.70882388
12.21571 0.72057657
12.21671 0.73229698
12.21771 0.74398359
12.21871 0.75563579
12.21971 0.7672538
12.22071 0.7788382899999999
12.22171 0.79038972
12.22271 0.8019077600000001
12.22371 0.8133911500000001
12.22471 0.8248380399999999
12.22571 0.8362466500000001
12.22671 0.84761623
12.22771 0.85894763
12.22871 0.8702428999999999
12.22971 0.8815046400000001
12.23071 0.8927348999999999
12.23171 0.9039340499999999
12.23271 0.91510061
12.23371 0.92623141
12.23471 0.93732253
12.23571 0.94837109
12.23671 0.95937578
12.23771 0.97033773
12.23871 0.9812594399999999
12.23971 0.99214353
12.24071 1.0029914
12.24171 1.0138026
12.24271 1.0245745
12.24371 1.0353037
12.24471 1.0459875
12.24571 1.0566248
12.24671 1.0672172
12.24771 1.0777679
12.24871 1.0882805
12.24971 1.0987569000000001
12.25071 1.1091962
12.25171 1.1195954
12.25271 1.1299494
12.25371 1.1402537000000001
12.25471 1.1505062
12.25571 1.1607077000000001
12.25671 1.1708619999999998
12.25771 1.1809736
12.25871 1.1910463
12.25971 1.2010809
12.26071 1.2110751
12.26171 1.2210244000000001
12.26271 1.2309241
12.26371 1.2407711
12.26471 1.2505654
12.26571 1.2603102
12.26671 1.2700099
12.26771 1.2796681
12.26871 1.2892864
12.26971 1.2988625
12.27071 1.3083916
12.27171 1.3178682000000002
12.27271 1.3272885
12.27371 1.3366523
12.27471 1.3459628
12.27571 1.3552253
12.27671 1.3644452
12.27771 1.373625
12.27871 1.3827633000000001
12.27971 1.3918553
12.28071 1.4008948
12.28171 1.4098763
12.28271 1.4187981
12.28371 1.4276623
12.28471 1.4364737
12.28571 1.4452381
12.28671 1.4539593
12.28771 1.4626372
12.28871 1.4712682
12.28971 1.4798467
12.29071 1.4883676000000001
12.29171 1.4968287
12.29271 1.505232
12.29371 1.5135822
12.29471 1.5218855
12.29571 1.5301458000000001
12.29671 1.5383633
12.29771 1.5465338
12.29871 1.5546505
12.29971 1.5627069
12.30071 1.570699
12.30171 1.5786277000000002
12.30271 1.5864976
12.30371 1.5943153
12.30471 1.6020868000000001
12.30571 1.6098147
12.30671 1.6174974000000002
12.30771 1.6251292
12.30871 1.6327042
12.30971 1.6402183000000001
12.31071 1.6476711000000002
12.31171 1.6550662
12.31271 1.6624093
12.31371 1.6697057000000002
12.31471 1.6769571
12.31571 1.6841616
12.31671 1.6913133
12.31771 1.6984053
12.31871 1.7054329
12.31971 1.7123949
12.32071 1.7192947
12.32171 1.7261392
12.32271 1.7329350000000001
12.32371 1.7396869
12.32471 1.7463945
12.32571 1.7530534
12.32671 1.7596573
12.32771 1.7662001999999999
12.32871 1.7726792000000002
12.32971 1.7790956
12.33071 1.7854545
12.33171 1.7917618
12.33271 1.7980216
12.33371 1.8042345000000002
12.33471 1.810397
12.33571 1.8165039
12.33671 1.8225497
12.33771 1.8285321
12.33871 1.8344528999999998
12.33971 1.8403171999999999
12.34071 1.8461314999999998
12.34171 1.8519007
12.34271 1.8576261
12.34371 1.8633042999999998
12.34471 1.8689292
12.34571 1.8744936
12.34671 1.8799930999999999
12.34771 1.885427
12.34871 1.8907987000000002
12.34971 1.8961141000000001
12.35071 1.9013787
12.35171 1.9065958
12.35271 1.9117646
12.35371 1.9168817
12.35471 1.9219424999999999
12.35571 1.9269435000000001
12.35671 1.9318847
12.35771 1.9367689000000001
12.35871 1.9416012
12.35971 1.9463860999999998
12.36071 1.9511258
12.36171 1.9558188
12.36271 1.9604601
12.36371 1.9650441
12.36471 1.9695658
12.36571 1.9740237
12.36671 1.9784197
12.36771 1.9827588
12.36871 1.9870466
12.36971 1.9912874
12.37071 1.9954831999999998
12.37171 1.9996321000000001
12.37271 2.0037301
12.37371 2.0077735
12.37471 2.0117598
12.37571 2.0156894000000003
12.37671 2.0195646000000003
12.37771 2.0233884
12.37871 2.0271635
12.37971 2.0308901
12.38071 2.0345662
12.38171 2.0381883
12.38271 2.041753
12.38371 2.0452587
12.38471 2.0487063
12.38571 2.0520994
12.38671 2.0554429
12.38771 2.0587410999999998
12.38871 2.0619964
12.38971 2.0652087
12.39071 2.0683758
12.39171 2.0714937
12.39271 2.0745590000000003
12.39371 2.07757
12.39471 2.0805268
12.39571 2.0834306000000002
12.39671 2.0862836
12.39771 2.0890873
12.39871 2.0918421
12.39971 2.0945473
12.40071 2.0972015
12.40171 2.099804
12.40271 2.1023547
12.40371 2.1048555
12.40471 2.1073086
12.40571 2.1097166
12.40671 2.1120816000000002
12.40771 2.114404
12.40871 2.1166829000000003
12.40971 2.1189161000000003
12.41071 2.1211013000000003
12.41171 2.1232365
12.41271 2.1253204
12.41371 2.1273535
12.41471 2.1293368
12.41571 2.1312727
12.41671 2.1331629000000003
12.41771 2.1350089
12.41871 2.1368118
12.41971 2.1385718000000002
12.42071 2.1402888
12.42171 2.141962
12.42271 2.1435907
12.42371 2.1451747
12.42471 2.1467138
12.42571 2.1482082
12.42671 2.1496584999999997
12.42771 2.1510649
12.42871 2.1524275
12.42971 2.1537457
12.43071 2.1550184
12.43171 2.1562452999999997
12.43271 2.1574263
12.43371 2.1585625
12.43471 2.159656
12.43571 2.1607099
12.43671 2.1617269
12.43771 2.1627088999999997
12.43871 2.1636559
12.43971 2.1645662999999997
12.44071 2.1654370999999997
12.44171 2.1662652000000002
12.44271 2.1670483000000003
12.44371 2.1677859
12.44471 2.1684792
12.44571 2.1691307
12.44671 2.1697434
12.44771 2.1703189000000003
12.44871 2.1708576
12.44971 2.1713581
12.45071 2.1718187
12.45171 2.172238
12.45271 2.1726163
12.45371 2.1729559
12.45471 2.1732606000000003
12.45571 2.1735342
12.45671 2.1737783999999998
12.45771 2.1739926
12.45871 2.1741733
12.45971 2.1743158
12.46071 2.174416
12.46171 2.1744721
12.46271 2.1744855
12.46371 2.1744605
12.46471 2.1744030000000003
12.46571 2.1743173000000002
12.46671 2.1742055
12.46771 2.1740658
12.46871 2.1738941
12.46971 2.1736857
12.47071 2.1734375999999997
12.47171 2.1731501
12.47271 2.1728267999999997
12.47371 2.1724727
12.47471 2.1720923
12.47571 2.1716876
12.47671 2.1712566
12.47771 2.1707941
12.47871 2.1702942999999997
12.47971 2.1697538
12.48071 2.169173
12.48171 2.1685567
12.48271 2.1679126
12.48371 2.1672480000000003
12.48471 2.1665672000000002
12.48571 2.1658692999999998
12.48671 2.1651488
12.48771 2.1643979
12.48871 2.1636102
12.48971 2.1627828
12.49071 2.161918
12.49171 2.1610219
12.49271 2.1601018
12.49371 2.1591624
12.49471 2.1582045
12.49571 2.1572236
12.49671 2.1562131
12.49771 2.1551672
12.49871 2.1540839
12.49971 2.1529665
12.50071 2.151823
12.50171 2.1506626
12.50271 2.1494919
12.50371 2.1483125
12.50471 2.1471197
12.50571 2.1459047
12.50671 2.1446584
12.50771 2.1433754
12.50871 2.1420561
12.50971 2.1407065999999997
12.51071 2.1393361
12.51171 2.1379527
12.51271 2.1365598
12.51371 2.1351548
12.51471 2.1337306
12.51571 2.1322787
12.51671 2.1307936
12.51771 2.1292752000000004
12.51871 2.1277297
12.51971 2.1261668
12.52071 2.1245955
12.52171 2.12302
12.52271 2.1214383
12.52371 2.1198422000000003
12.52471 2.1182217
12.52571 2.1165689000000003
12.52671 2.1148819
12.52771 2.1131657
12.52871 2.1114299
12.52971 2.1096852
12.53071 2.1079384
12.53171 2.1061895
12.53271 2.1044323
12.53371 2.1026568
12.53471 2.1008542
12.53571 2.0990208
12.53671 2.09716
12.53771 2.0952804
12.53871 2.0933928
12.53971 2.0915044000000003
12.54071 2.0896167
12.54171 2.0877235
12.54271 2.0858149999999998
12.54371 2.0838816
12.54471 2.0819183000000003
12.54571 2.0799274
12.54671 2.0779172
12.54771 2.0758995999999996
12.54871 2.0738836
12.54971 2.0718725
12.55071 2.0698618
12.55171 2.0678419999999997
12.55271 2.0658019999999997
12.55371 2.0637346
12.55471 2.0616399
12.55571 2.0595247
12.55671 2.0574002
12.55771 2.0552766
12.55871 2.0531589
12.55971 2.0510448
12.56071 2.0489259
12.56171 2.0467910999999996
12.56271 2.0446328
12.56371 2.0424495
12.56471 2.0402469
12.56571 2.0380359
12.56671 2.0358274
12.56771 2.033627
12.56871 2.0314338000000003
12.56971 2.0292394
12.57071 2.0270323
12.57171 2.0248030999999997
12.57271 2.0225486
12.57371 2.0202735
12.57471 2.0179881
12.57571 2.0157041
12.57671 2.0134296
12.57771 2.0111656
12.57871 2.0089062
12.57971 2.006641
12.58071 2.0043602000000003
12.58171 2.0020587
12.58271 1.999739
12.58371 1.9974094000000002
12.58471 1.9950804999999998
12.58571 1.9927607999999999
12.58671 1.9904524
12.58771 1.9881502
12.58871 1.9858440000000002
12.58971 1.9835239
12.59071 1.9811841000000001
12.59171 1.9788257999999999
12.59271 1.9764571000000002
12.59371 1.9740893
12.59471 1.9717325
12.59571 1.9693908999999998
12.59671 1.9670614999999998
12.59771 1.9647349
12.59871 1.9624004
12.59971 1.9600499
12.60071 1.9576821000000002
12.60171 1.9553023999999999
12.60271 1.9529207
12.60371 1.9505464
12.60471 1.9481845000000002
12.60571 1.9458336999999999
12.60671 1.9434867000000002
12.60771 1.941134
12.60871 1.9387681
12.60971 1.9363875
12.61071 1.9339971
12.61171 1.9316066
12.61271 1.9292259999999999
12.61371 1.9268615
12.61471 1.9245127000000002
12.61571 1.9221731
12.61671 1.9198321
12.61771 1.9174806999999998
12.61871 1.9151146000000001
12.61971 1.9127356000000002
12.62071 1.9103514
12.62171 1.9079715000000002
12.62271 1.9056033
12.62371 1.9032486000000002
12.62471 1.9009035
12.62571 1.8985604999999999
12.62671 1.8962120999999998
12.62771 1.8938541
12.62871 1.8914884
12.62971 1.8891216999999998
12.63071 1.8867627000000002
12.63171 1.8844182
12.63271 1.8820904
12.63371 1.8797755
12.63471 1.8774657000000001
12.63571 1.8751519
12.63671 1.8728284000000002
12.63771 1.8704943000000003
12.63871 1.8681541
12.63971 1.8658156
12.64071 1.8634863000000002
12.64171 1.8611704999999998
12.64271 1.858867
12.64371 1.8565709
12.64471 1.8542757
12.64571 1.8519761
12.64671 1.8496711
12.64771 1.8473642
12.64871 1.8450617999999999
12.64971 1.8427704999999999
12.65071 1.8404945999999998
12.65171 1.8382333000000002
12.65271 1.8359819
12.65371 1.8337336999999998
12.65471 1.8314826999999998
12.65571 1.8292261
12.65671 1.8269654
12.65771 1.824706
12.65871 1.8224539000000002
12.65971 1.8202139
12.66071 1.8179871
12.66171 1.8157709000000002
12.66271 1.8135600000000003
12.66371 1.8113491999999998
12.66471 1.8091355999999998
12.66571 1.8069198000000002
12.66671 1.8047056999999997
12.66771 1.8024987
12.66871 1.8003031999999999
12.66971 1.7981207
12.67071 1.7959496
12.67171 1.7937858000000002
12.67271 1.7916245000000002
12.67371 1.7894628
12.67471 1.7872998
12.67571 1.7851379
12.67671 1.7829807
12.67771 1.7808322
12.67871 1.7786941
12.67971 1.7765659999999999
12.68071 1.7744454
12.68171 1.7723287
12.68271 1.7702134
12.68371 1.7680991
12.68471 1.7659871
12.68571 1.7638803
12.68671 1.7617818
12.68771 1.7596939999999999
12.68871 1.7576173000000002
12.68971 1.7555505
12.69071 1.7534910000000001
12.69171 1.7514360999999998
12.69271 1.749384
12.69371 1.7473341999999998
12.69471 1.7452870999999999
12.69571 1.7432442
12.69671 1.7412067999999998
12.69771 1.7391759999999998
12.69871 1.737152
12.69971 1.7351341999999998
12.70071 1.7331215
12.70171 1.7311130000000001
12.70271 1.7291086
12.70371 1.7271088
12.70471 1.7251149000000001
12.70571 1.7231280000000002
12.70671 1.7211495
12.70771 1.7191799
12.70871 1.7172192999999998
12.70971 1.7152667
12.71071 1.7133204
12.71171 1.7113786
12.71271 1.7094392
12.71371 1.7075013
12.71471 1.7055647
12.71571 1.7036308
12.71671 1.7017012000000002
12.71771 1.6997781
12.71871 1.6978627
12.71971 1.6959555000000002
12.72071 1.694056
12.72171 1.6921625
12.72271 1.6902730000000001
12.72371 1.6883865000000002
12.72471 1.6865029999999999
12.72571 1.6846238
12.72671 1.6827505
12.72771 1.6808849000000001
12.72871 1.6790275000000001
12.72971 1.6771771000000002
12.73071 1.6753310000000001
12.73171 1.6734859000000002
12.73271 1.6716396000000002
12.73371 1.6697918999999999
12.73471 1.6679449
12.73571 1.6661024
12.73671 1.6642682
12.73771 1.6624453000000001
12.73871 1.6606330999999999
12.73971 1.6588291000000002
12.74071 1.6570287
12.74171 1.6552275
12.74271 1.6534232
12.74371 1.6516164
12.74471 1.6498104
12.74571 1.6480096
12.74671 1.6462173
12.74771 1.6444344
12.74871 1.6426581999999998
12.74971 1.6408842
12.75071 1.6391073999999999
12.75171 1.6373254
12.75271 1.6355393
12.75371 1.6337534
12.75471 1.6319739
12.75571 1.6302058000000001
12.75671 1.6284507
12.75771 1.6267060999999998
12.75871 1.6249662000000002
12.75971 1.6232243
12.76071 1.6214751
12.76171 1.6197179
12.76271 1.6179558
12.76371 1.616195
12.76471 1.6144417000000002
12.76571 1.612699
12.76671 1.6109657999999998
12.76771 1.6092366
12.76871 1.6075043
12.76971 1.6057633000000002
12.77071 1.6040117
12.77171 1.6022528
12.77271 1.6004935000000002
12.77371 1.5987415
12.77471 1.5970016
12.77571 1.595274
12.77671 1.5935535
12.77771 1.5918321999999998
12.77871 1.5901027
12.77971 1.5883616999999999
12.78071 1.5866112
12.78171 1.5848581
12.78271 1.5831103999999998
12.78371 1.5813735999999998
12.78471 1.5796488000000002
12.78571 1.5779305000000001
12.78671 1.5762097999999998
12.78771 1.5744777
12.78871 1.5727286999999999
12.78971 1.5709635
12.79071 1.5691886
12.79171 1.5674133
12.79271 1.5656458000000002
12.79371 1.5638895
12.79471 1.5621416000000001
12.79571 1.5603947
12.79671 1.5586400999999999
12.79771 1.5568718000000001
12.79871 1.5550897
12.79971 1.5532993
12.80071 1.5515098999999999
12.80171 1.5497299
12.80271 1.5479627
12.80371 1.5462049
12.80471 1.5444476
12.80571 1.5426795
12.80671 1.5408918
12.80771 1.5390822
12.80871 1.5372551
12.80971 1.5354203
12.81071 1.5335883
12.81171 1.5317657
12.81271 1.5299525
12.81371 1.5281423
12.81471 1.5263250000000002
12.81571 1.5244918
12.81671 1.5226389
12.81771 1.5207698
12.81871 1.518893
12.81971 1.5170186
12.82071 1.5151533
12.82171 1.5132972
12.82271 1.5114433999999999
12.82371 1.5095808
12.82471 1.5076987
12.82571 1.5057921
12.82671 1.5038633
12.82771 1.5019209
12.82871 1.4999769
12.82971 1.4980405
12.83071 1.4961148
12.83171 1.4941951
12.83271 1.4922713
12.83371 1.4903319
12.83471 1.4883695000000001
12.83571 1.4863836
12.83671 1.4843807
12.83771 1.4823711
12.83871 1.480364
12.83971 1.4783631
12.84071 1.476365
12.84171 1.4743598
12.84271 1.4723365
12.84371 1.4702873
12.84471 1.4682115
12.84571 1.4661157
12.84671 1.4640112
12.84771 1.4619094
12.84871 1.4598163000000002
12.84971 1.4577297
12.85071 1.4556408
12.85171 1.4535372
12.85271 1.4514087
12.85371 1.4492512000000002
12.85471 1.4470685
12.85571 1.4448703
12.85671 1.4426674
12.85771 1.4404666
12.85871 1.4382678
12.85971 1.4360642
12.86071 1.433845
12.86171 1.4316006
12.86271 1.4293271
12.86371 1.4270281
12.86471 1.4247130000000001
12.86571 1.422393
12.86671 1.4200765
12.86771 1.4177643
12.86871 1.4154502
12.86971 1.4131229
12.87071 1.410771
12.87171 1.4083879000000001
12.87271 1.4059744
12.87371 1.4035381
12.87471 1.4010899
12.87571 1.3986387
12.87671 1.3961879
12.87771 1.3937332
12.87871 1.3912655
12.87971 1.3887745999999999
12.88071 1.3862537
12.88171 1.3837028
12.88271 1.3811287
12.88371 1.3785417
12.88471 1.3759508999999999
12.88571 1.3733602
12.88671 1.3707667
12.88771 1.3681611999999999
12.88871 1.3655329
12.88971 1.3628734999999998
12.89071 1.3601811
12.89171 1.3574604000000001
12.89271 1.354721
12.89371 1.3519725
12.89471 1.3492202
12.89571 1.3464632
12.89671 1.343694
12.89771 1.3409031
12.89871 1.3380820999999998
12.89971 1.3352283
12.90071 1.3323452
12.90171 1.3294413999999999
12.90271 1.3265261000000002
12.90371 1.3236055
12.90471 1.3206796
12.90571 1.3177421999999999
12.90671 1.3147841
12.90771 1.3117968
12.90871 1.3087761999999998
12.90971 1.3057241000000002
12.91071 1.3026479
12.91171 1.299556
12.91271 1.2964549
12.91371 1.2933458
12.91471 1.2902239
12.91571 1.2870809
12.91671 1.2839084
12.91771 1.2807017
12.91871 1.2774618999999998
12.91971 1.274195
12.92071 1.2709094
12.92171 1.2676119
12.92271 1.2643049
12.92371 1.2609851
12.92471 1.2576452999999999
12.92571 1.2542779
12.92671 1.2508773
12.92771 1.2474433
12.92871 1.24398
12.92971 1.2404947
12.93071 1.2369934
12.93171 1.2334786
12.93271 1.2299482
12.93371 1.2263959
12.93471 1.2228149000000001
12.93571 1.2192002
12.93671 1.2155512
12.93771 1.2118722
12.93871 1.20817
12.93971 1.2044512
12.94071 1.2007192999999998
12.94171 1.1969736
12.94271 1.1932093
12.94371 1.1894200000000001
12.94471 1.1856004999999998
12.94571 1.1817487999999998
12.94671 1.177867
12.94771 1.1739597
12.94871 1.1700314
12.94971 1.166085
12.95071 1.1621192
12.95171 1.1581302999999998
12.95271 1.1541124999999999
12.95371 1.1500617
12.95471 1.1459759
12.95571 1.1418575
12.95671 1.1377111
12.95771 1.1335418
12.95871 1.1293528000000002
12.95971 1.1251445
12.96071 1.1209142
12.96171 1.1166575
12.96271 1.1123705
12.96371 1.1080511
12.96471 1.1037004
12.96571 1.0993214
12.96671 1.0949176999999999
12.96771 1.0904917
12.96871 1.0860438000000001
12.96971 1.0815716
12.97071 1.077072
12.97171 1.0725421000000002
12.97271 1.0679807
12.97371 1.0633887
12.97471 1.0587689
12.97571 1.054124
12.97671 1.0494559
12.97771 1.0447643
12.97871 1.040047
12.97971 1.0353011
12.98071 1.0305236
12.98171 1.0257133
12.98271 1.0208707
12.98371 1.0159979
12.98471 1.0110968999999999
12.98571 1.0061693999999999
12.98671 1.0012157000000002
12.98771 0.9962347300000001
12.98871 0.99122515
12.98971 0.9861859500000001
12.99071 0.9811173200000001
12.99171 0.97602056
12.99271 0.9708972600000001
12.99371 0.9657487299999999
12.99471 0.96057495
12.99571 0.9553746300000001
12.99671 0.95014535
12.99771 0.94488487
12.99871 0.9395916900000001
12.99971 0.93426593
13.00071 0.92890877
13.00171 0.92352219
13.00271 0.91810748
13.00371 0.9126651100000001
13.00471 0.9071943400000001
13.00571 0.90169385
13.00671 0.89616282
13.00771 0.89060143
13.00871 0.88501116
13.00971 0.8793939799999999
13.01071 0.87375166
13.01171 0.8680844700000001
13.01271 0.86239101
13.01371 0.8566684999999999
13.01471 0.85091395
13.01571 0.84512513
13.01671 0.83930176
13.01771 0.8334456
13.01871 0.82755955
13.01971 0.8216464
13.02071 0.81570754
13.02171 0.8097426
13.02271 0.80374964
13.02371 0.7977260300000001
13.02471 0.7916701
13.02571 0.78558214
13.02671 0.77946428
13.02771 0.7733196
13.02871 0.76715047
13.02971 0.7609573700000001
13.03071 0.75473818
13.03171 0.74848905
13.03271 0.74220579
13.03371 0.73588574
13.03471 0.72952909
13.03571 0.72313887
13.03671 0.71671973
13.03771 0.7102761400000001
13.03871 0.70381048
13.03971 0.697322
13.04071 0.69080736
13.04171 0.6842623
13.04271 0.6776835800000001
13.04371 0.6710705299999999
13.04471 0.66442546
13.04571 0.65775244
13.04671 0.65105543
13.04771 0.64433627
13.04871 0.63759349
13.04971 0.6308230100000001
13.05071 0.6240196499999999
13.05171 0.61717965
13.05271 0.61030248
13.05371 0.60339128
13.05471 0.59645157
13.05571 0.58948924
13.05671 0.58250767
13.05771 0.57550655
13.05871 0.56848167
13.05971 0.56142705
13.06071 0.55433735
13.06171 0.54721013
13.06271 0.540047
13.06371 0.53285272
13.06471 0.5256329700000001
13.06571 0.51839179
13.06671 0.51112976
13.06771 0.50384384
13.06871 0.49652876
13.06971 0.4891797
13.07071 0.48179473
13.07171 0.47437609000000003
13.07271 0.46692942000000004
13.07371 0.45946147000000004
13.07471 0.45197727
13.07571 0.44447775
13.07671 0.43695937000000007
13.07771 0.42941537999999996
13.07871 0.42183869999999996
13.07971 0.41422485
13.08071 0.40657385
13.08171 0.39889002
13.08271 0.39118002
13.08371 0.3834499
13.08471 0.37570235
13.08571 0.36793568
13.08671 0.36014477
13.08771 0.35232354
13.08871 0.344468
13.08971 0.3365783
13.09071 0.32865892
13.09171 0.32071680999999996
13.09271 0.31275847
13.09371 0.304787
13.09471 0.29680065
13.09571 0.28879358
13.09671 0.28075827000000003
13.09771 0.27268881
13.09871 0.26458341
13.09971 0.25644526
13.10071 0.24828105
13.10171 0.24009808
13.10271 0.23190107000000001
13.10371 0.22369019999999998
13.10471 0.21546117
13.10571 0.20720726
13.10671 0.19892252
13.10771 0.19060454
13.10871 0.18225572
13.10971 0.17388229
13.11071 0.16549168
13.11171 0.15708928
13.11271 0.1486761
13.11371 0.14024852000000002
13.11471 0.13179986
13.11571 0.1233235
13.11671 0.11481588999999999
13.11771 0.10627824000000001
13.11871 0.09771598299999999
13.11971 0.089136453
13.12071 0.080545654
13.12171 0.071945589
13.12271 0.063333404
13.12371 0.054702611000000005
13.12471 0.046045947
13.12571 0.037358541
13.12671 0.028640026000000002
13.12771 0.019894709
13.12871 0.011129655
13.12971 0.0023516526
13.13071 -0.006435641999999999
13.13171 -0.015233133
13.13271 -0.024045611
13.13371 -0.032879386
13.13471 -0.041739221
13.13571 -0.050625997000000006
13.13671 -0.059536129
13.13771 -0.068462972
13.13871 -0.077399652
13.13971 -0.086341979
13.14071 -0.095290208
13.14171 -0.10424888000000002
13.14271 -0.11322483000000001
13.14371 -0.12222414
13.14471 -0.13124952
13.14571 -0.14029915999999998
13.14671 -0.1493676
13.14771 -0.15844807
13.14871 -0.1675355
13.14971 -0.17662857
13.15071 -0.18573019999999998
13.15171 -0.19484607
13.15271 -0.20398196999999998
13.15371 -0.21314112999999998
13.15471 -0.22232269
13.15571 -0.23152203999999998
13.15671 -0.24073271
13.15771 -0.24994907
13.15871 -0.25916873
13.15971 -0.26839326999999996
13.16071 -0.27762745
13.16171 -0.28687685
13.16271 -0.29614535
13.16371 -0.30543322
13.16471 -0.31473699
13.16571 -0.32405083
13.16671 -0.33336896
13.16771 -0.34268813000000004
13.16871 -0.35200876000000003
13.16971 -0.36133481
13.17071 -0.37067181
13.17171 -0.38002457
13.17271 -0.38939504999999996
13.17371 -0.39878157000000003
13.17471 -0.40817963999999995
13.17571 -0.41758381
13.17671 -0.42699012
13.17771 -0.43639760000000005
13.17871 -0.44580852
13.17971 -0.45522717
13.18071 -0.46465778999999996
13.18171 -0.47410252
13.18271 -0.48356024
13.18371 -0.49302694
13.18471 -0.50249733
13.18571 -0.51196679
13.18671 -0.52143331
13.18771 -0.53089801
13.18871 -0.54036472
13.18971 -0.54983804
13.19071 -0.55932142
13.19171 -0.56881565
13.19271 -0.57831858
13.19371 -0.58782608
13.19471 -0.5973336800000001
13.19571 -0.60683838
13.19671 -0.61633978
13.19771 -0.62584002
13.19871 -0.63534263
13.19971 -0.6448507299999999
13.20071 -0.6543655899999999
13.20171 -0.66388589
13.20271 -0.67340825
13.20371 -0.68292837
13.20471 -0.6924429400000001
13.20571 -0.70195068
13.20671 -0.7114531000000001
13.20771 -0.72095352
13.20871 -0.7304559
13.20971 -0.7399629799999999
13.21071 -0.74947528
13.21171 -0.75899074
13.21271 -0.76850555
13.21371 -0.7780155599999999
13.21471 -0.7875178899999999
13.21571 -0.7970116100000001
13.21671 -0.80649797
13.21771 -0.8159797599999999
13.21871 -0.8254594199999999
13.21971 -0.8349382299999999
13.22071 -0.84441518
13.22171 -0.85388767
13.22271 -0.86335205
13.22371 -0.87280553
13.22471 -0.8822470000000001
13.22571 -0.89167785
13.22671 -0.90110134
13.22771 -0.9105212999999999
13.22871 -0.91994051
13.22971 -0.92935972
13.23071 -0.9387770700000001
13.23171 -0.94818873
13.23271 -0.95759034
13.23371 -0.9669783499999999
13.23471 -0.97635128
13.23571 -0.98571014
13.23671 -0.99505754
13.23771 -1.0043964
13.23871 -1.0137284
13.23971 -1.0230534
13.24071 -1.0323687
13.24171 -1.0416708000000001
13.24271 -1.0509565
13.24371 -1.0602243
13.24471 -1.0694754
13.24571 -1.078713
13.24671 -1.0879412
13.24771 -1.0971632
13.24871 -1.1063797
13.24971 -1.1155887999999998
13.25071 -1.1247862000000002
13.25171 -1.1339667
13.25271 -1.1431265
13.25371 -1.1522641
13.25471 -1.1613811
13.25571 -1.1704812
13.25671 -1.1795682
13.25771 -1.1886445
13.25871 -1.1977095
13.25971 -1.2067602
13.26071 -1.2157918
13.26171 -1.2248001
13.26271 -1.2337829999999999
13.26371 -1.2427417
13.26471 -1.2516797
13.26571 -1.2606017
13.26671 -1.2695114
13.26771 -1.2784094
13.26871 -1.2872929
13.26971 -1.2961571
13.27071 -1.3049967
13.27171 -1.3138079
13.27271 -1.3225906
13.27371 -1.3313477
13.27471 -1.3400845
13.27571 -1.348806
13.27671 -1.3575143
13.27771 -1.3662082
13.27871 -1.3748829
13.27971 -1.3835324
13.28071 -1.3921514
13.28171 -1.400738
13.28271 -1.409294
13.28371 -1.4178241
13.28471 -1.4263336999999998
13.28571 -1.4348262
13.28671 -1.4433017
13.28771 -1.4517562
13.28871 -1.4601837
13.28971 -1.4685783000000001
13.29071 -1.4769371
13.29171 -1.4852613000000001
13.29271 -1.4935558999999998
13.29371 -1.5018270999999999
13.29471 -1.5100801000000001
13.29571 -1.5183164
13.29671 -1.5265330000000001
13.29771 -1.5347237999999999
13.29871 -1.5428819999999999
13.29971 -1.5510027
13.30071 -1.5590853
13.30171 -1.5671332999999998
13.30271 -1.5751525999999998
13.30371 -1.5831487000000002
13.30471 -1.5911241999999999
13.30571 -1.5990773
13.30671 -1.6070021
13.30771 -1.6148912000000002
13.30871 -1.6227385
13.30971 -1.6305422
13.31071 -1.6383054000000001
13.31171 -1.6460343999999998
13.31271 -1.6537366000000002
13.31371 -1.6614165
13.31471 -1.6690744
13.31571 -1.6767062
13.31671 -1.6843048999999999
13.31771 -1.6918641
13.31871 -1.6993806
13.31971 -1.7068559
13.32071 -1.7142955000000002
13.32171 -1.7217062
13.32271 -1.7290927
13.32371 -1.7364554
13.32471 -1.7437896000000002
13.32571 -1.7510872
13.32671 -1.7583402000000001
13.32771 -1.7655434
13.32871 -1.7726967
13.32971 -1.7798048
13.33071 -1.7868752
13.33171 -1.7939150000000001
13.33271 -1.8009281
13.33371 -1.8079128
13.33471 -1.814864
13.33571 -1.8217742
13.33671 -1.8286383
13.33771 -1.8354548
13.33871 -1.8422273999999998
13.33971 -1.8489624999999998
13.34071 -1.8556667
13.34171 -1.8623434
13.34271 -1.8689908000000002
13.34371 -1.8756023
13.34471 -1.8821694
13.34571 -1.8886851
13.34671 -1.8951460999999998
13.34771 -1.9015547000000002
13.34871 -1.907918
13.34971 -1.9142442999999998
13.35071 -1.9205399
13.35171 -1.9268062
13.35271 -1.9330397
13.35371 -1.9392334
13.35471 -1.9453799
13.35571 -1.9514747
13.35671 -1.957518
13.35771 -1.9635145
13.35871 -1.9694707999999999
13.35971 -1.9753929
13.36071 -1.9812822
13.36171 -1.9871354
13.36271 -1.9929454
13.36371 -1.9987043
13.36471 -2.004407
13.36571 -2.0100529999999996
13.36671 -2.0156471
13.36771 -2.0211972
13.36871 -2.0267112
13.36971 -2.0321934
13.37071 -2.0376426999999997
13.37171 -2.0430535
13.37271 -2.0484177
13.37371 -2.053728
13.37471 -2.0589812
13.37571 -2.0641792999999997
13.37671 -2.0693282
13.37771 -2.0744350000000003
13.37871 -2.0795047
13.37971 -2.0845376
13.38071 -2.0895292999999997
13.38171 -2.0944728
13.38271 -2.0993615
13.38371 -2.1041922
13.38471 -2.1089666
13.38571 -2.1136904000000003
13.38671 -2.1183712
13.38771 -2.1230151999999998
13.38871 -2.1276238999999997
13.38971 -2.1321943
13.39071 -2.1367190000000003
13.39171 -2.1411899
13.39271 -2.1456016
13.39371 -2.1499531
13.39471 -2.154248
13.39571 -2.1584932
13.39671 -2.1626953
13.39771 -2.1668585
13.39871 -2.170982
13.39971 -2.1750612
13.40071 -2.1790894
13.40171 -2.1830610999999998
13.40271 -2.1869743
13.40371 -2.1908315000000003
13.40471 -2.1946385999999998
13.40571 -2.198402
13.40671 -2.2021257999999997
13.40771 -2.2058098000000004
13.40871 -2.2094496
13.40971 -2.2130381
13.41071 -2.2165686
13.41171 -2.2200376
13.41271 -2.2234458
13.41371 -2.2267988
13.41471 -2.2301033
13.41571 -2.2333654000000003
13.41671 -2.2365876
13.41771 -2.2397686
13.41871 -2.242903
13.41971 -2.2459848
13.42071 -2.2490095
13.42171 -2.2519764
13.42271 -2.2548880000000002
13.42371 -2.25775
13.42471 -2.2605678
13.42571 -2.2633441
13.42671 -2.2660777
13.42771 -2.268764
13.42871 -2.271397
13.42971 -2.2739714
13.43071 -2.276485
13.43171 -2.27894
13.43271 -2.281341
13.43371 -2.2836942
13.43471 -2.2860044999999998
13.43571 -2.2882730000000002
13.43671 -2.2904975000000003
13.43771 -2.2926729
13.43871 -2.2947935
13.43971 -2.296856
13.44071 -2.2988601
13.44171 -2.3008089999999997
13.44271 -2.3027081000000003
13.44371 -2.3045627
13.44471 -2.3063753
13.44571 -2.3081452
13.44671 -2.3098682999999998
13.44771 -2.3115393
13.44871 -2.3131538
13.44971 -2.3147102
13.45071 -2.3162104
13.45171 -2.317659
13.45271 -2.319061
13.45371 -2.32042
13.45471 -2.3217365
13.45571 -2.3230074
13.45671 -2.3242272
13.45771 -2.3253908
13.45871 -2.3264951999999997
13.45971 -2.3275403
13.46071 -2.3285305
13.46171 -2.3294717
13.46271 -2.3303691
13.46371 -2.3312261000000003
13.46471 -2.332042
13.46571 -2.3328129
13.46671 -2.3335341
13.46771 -2.3342013
13.46871 -2.3348128
13.46971 -2.3353705
13.47071 -2.3358786
13.47171 -2.3363419
13.47271 -2.3367632
13.47371 -2.3371423
13.47471 -2.3374757
13.47571 -2.3377577
13.47671 -2.3379829
13.47771 -2.3381485
13.47871 -2.3382556
13.47971 -2.3383089999999997
13.48071 -2.3383159
13.48171 -2.3382818
13.48271 -2.3382101
13.48371 -2.3381
13.48471 -2.3379467000000003
13.48571 -2.3377448
13.48671 -2.3374896
13.48771 -2.3371795
13.48871 -2.3368169
13.48971 -2.3364063
13.49071 -2.3359528000000003
13.49171 -2.3354592
13.49271 -2.3349249999999997
13.49371 -2.3343459
13.49471 -2.3337159
13.49571 -2.3330301
13.49671 -2.3322865000000004
13.49771 -2.3314874999999997
13.49871 -2.330639
13.49971 -2.3297485
13.50071 -2.3288216
13.50171 -2.3278607
13.50271 -2.3268631
13.50371 -2.3258228
13.50471 -2.3247332999999997
13.50571 -2.3235897
13.50671 -2.322391
13.50771 -2.3211408
13.50871 -2.3198448
13.50971 -2.3185087
13.51071 -2.3171358
13.51171 -2.315725
13.51271 -2.314272
13.51371 -2.3127707
13.51471 -2.3112163000000003
13.51571 -2.3096079
13.51671 -2.3079487
13.51771 -2.3062453
13.51871 -2.3045050000000002
13.51971 -2.3027327
13.52071 -2.3009287
13.52171 -2.2990888000000003
13.52271 -2.2972057
13.52371 -2.2952721
13.52471 -2.2932839
13.52571 -2.291242
13.52671 -2.2891518
13.52771 -2.2870209
13.52871 -2.2848563
13.52971 -2.2826608000000004
13.53071 -2.2804325
13.53171 -2.2781659
13.53271 -2.2758537999999997
13.53371 -2.2734916000000003
13.53471 -2.2710789
13.53571 -2.26862
13.53671 -2.2661219999999997
13.53771 -2.263592
13.53871 -2.2610335
13.53971 -2.2584448
13.54071 -2.2558195999999997
13.54171 -2.2531498
13.54271 -2.2504291
13.54371 -2.2476553999999997
13.54471 -2.2448324
13.54571 -2.2419678
13.54671 -2.2390706
13.54771 -2.2361472
13.54871 -2.2331987
13.54971 -2.2302207000000003
13.55071 -2.2272054
13.55171 -2.2241453
13.55271 -2.2210361
13.55371 -2.2178790999999998
13.55471 -2.2146803999999998
13.55571 -2.211448
13.55671 -2.2081889
13.55771 -2.2049053
13.55871 -2.2015937
13.55971 -2.1982469
13.56071 -2.1948569
13.56171 -2.1914186
13.56271 -2.1879325
13.56371 -2.1844044
13.56471 -2.1808434
13.56571 -2.177258
13.56671 -2.1736519
13.56771 -2.1700234999999997
13.56871 -2.1663655
13.56971 -2.162669
13.57071 -2.1589272
13.57171 -2.155138
13.57271 -2.1513054
13.57371 -2.1474376
13.57471 -2.143544
13.57571 -2.1396298000000002
13.57671 -2.1356957
13.57771 -2.1317365
13.57871 -2.1277435000000002
13.57971 -2.1237092
13.58071 -2.11963
13.58171 -2.1155082
13.58271 -2.1113508999999997
13.58371 -2.1071671
13.58471 -2.1029631
13.58571 -2.0987405
13.58671 -2.0944946
13.58771 -2.0902175
13.58871 -2.0859014
13.58971 -2.0815417
13.59071 -2.0771401
13.59171 -2.0727037999999998
13.59271 -2.0682427999999997
13.59371 -2.0637659
13.59471 -2.059277
13.59571 -2.0547731
13.59671 -2.0502465
13.59771 -2.0456873
13.59871 -2.0410882000000004
13.59971 -2.0364473000000003
13.60071 -2.0317684999999996
13.60171 -2.0270599000000002
13.60271 -2.0223294999999997
13.60371 -2.017582
13.60471 -2.0128166
13.60571 -2.0080274
13.60671 -2.0032065
13.60771 -1.9983480000000002
13.60871 -1.9934505000000002
13.60971 -1.9885194
13.61071 -1.9835631999999999
13.61171 -1.9785922
13.61271 -1.973612
13.61371 -1.968623
13.61471 -1.9636186
13.61571 -1.9585894
13.61671 -1.9535266
13.61771 -1.9484246
13.61871 -1.9432847999999998
13.61971 -1.9381134000000002
13.62071 -1.932919
13.62171 -1.9277085999999999
13.62271 -1.9224849
13.62371 -1.9172449
13.62471 -1.9119821
13.62571 -1.9066897999999999
13.62671 -1.9013641000000001
13.62771 -1.8960066000000002
13.62871 -1.8906236
13.62971 -1.8852232
13.63071 -1.8798124
13.63171 -1.8743934
13.63271 -1.8689628999999999
13.63371 -1.8635135
13.63471 -1.8580366000000001
13.63571 -1.8525260000000001
13.63671 -1.8469807
13.63771 -1.8414050000000002
13.63871 -1.835807
13.63971 -1.8301945
13.64071 -1.8245725000000002
13.64171 -1.818941
13.64271 -1.8132951000000002
13.64371 -1.8076284000000002
13.64471 -1.8019348000000002
13.64571 -1.7962128000000002
13.64671 -1.7904649000000001
13.64771 -1.784697
13.64871 -1.7789158999999999
13.64971 -1.7731255000000001
13.65071 -1.7673253999999998
13.65171 -1.7615112
13.65271 -1.7556762
13.65371 -1.7498149
13.65471 -1.743925
13.65571 -1.7380089
13.65671 -1.7320726000000002
13.65771 -1.7261233
13.65871 -1.7201666
13.65971 -1.7142039000000002
13.66071 -1.7082325999999999
13.66171 -1.7022468
13.66271 -1.69624
13.66371 -1.6902081999999998
13.66471 -1.6841513999999997
13.66571 -1.6780732
13.66671 -1.671979
13.66771 -1.6658736
13.66871 -1.6597589
13.66971 -1.6536335999999998
13.67071 -1.6474938000000001
13.67171 -1.641335
13.67271 -1.6351542000000001
13.67371 -1.6289517
13.67471 -1.6227312
13.67571 -1.6164979
13.67671 -1.6102564
13.67771 -1.604009
13.67871 -1.5977547
13.67971 -1.5914892999999999
13.68071 -1.5852077
13.68171 -1.5789058000000002
13.68271 -1.5725821
13.68371 -1.5662385
13.68471 -1.5598788000000001
13.68571 -1.5535075
13.68671 -1.5471279
13.68771 -1.5407404
13.68871 -1.5343433
13.68971 -1.5279334
13.69071 -1.5215078
13.69171 -1.5150655000000002
13.69271 -1.5086073
13.69371 -1.5021359
13.69471 -1.4956541
13.69571 -1.4891639
13.69671 -1.4826655
13.69771 -1.476157
13.69871 -1.4696354999999999
13.69971 -1.4630985
13.70071 -1.4565447
13.70171 -1.4499753
13.70271 -1.4433925
13.70371 -1.4367995
13.70471 -1.4301987
13.70571 -1.4235915
13.70671 -1.4169771
13.70771 -1.4103538
13.70871 -1.4037197
13.70971 -1.3970728
13.71071 -1.3904125999999999
13.71171 -1.3837395000000001
13.71271 -1.3770544
13.71371 -1.370358
13.71471 -1.3636507
13.71571 -1.3569325
13.71671 -1.3502032000000002
13.71771 -1.3434626
13.71871 -1.3367112
13.71971 -1.3299498
13.72071 -1.3231795
13.72171 -1.3164015
13.72271 -1.3096165
13.72371 -1.3028244
13.72471 -1.296025
13.72571 -1.2892175000000001
13.72671 -1.2824013
13.72771 -1.2755753
13.72871 -1.268739
13.72971 -1.2618913
13.73071 -1.2550314
13.73171 -1.2481586
13.73271 -1.2412726
13.73371 -1.2343741
13.73471 -1.2274645
13.73571 -1.2205462
13.73671 -1.2136215000000001
13.73771 -1.2066923999999999
13.73871 -1.1997594999999999
13.73971 -1.1928222
13.74071 -1.1858788
13.74171 -1.1789276
13.74271 -1.1719672
13.74371 -1.1649974
13.74471 -1.1580187
13.74571 -1.1510322
13.74671 -1.1440383
13.74771 -1.1370364000000002
13.74871 -1.1300242999999999
13.74971 -1.1229997999999999
13.75071 -1.1159607
13.75171 -1.1089068
13.75271 -1.1018397
13.75371 -1.0947634
13.75471 -1.0876819
13.75571 -1.0805989
13.75671 -1.0735152
13.75771 -1.0664297
13.75871 -1.0593389
13.75971 -1.0522391
13.76071 -1.0451275
13.76171 -1.0380038
13.76271 -1.0308699
13.76371 -1.0237291000000002
13.76471 -1.0165841
13.76571 -1.0094361
13.76671 -1.0022835
13.76771 -0.9951224599999999
13.76871 -0.98794885
13.76971 -0.98076016
13.77071 -0.9735566600000001
13.77171 -0.9663417000000001
13.77271 -0.9591205
13.77371 -0.95189782
13.77471 -0.9446759699999999
13.77571 -0.9374535599999999
13.77671 -0.93022613
13.77771 -0.92298789
13.77871 -0.9157340999999999
13.77971 -0.9084633599999999
13.78071 -0.90117818
13.78171 -0.89388387
13.78271 -0.88658631
13.78371 -0.8792892999999999
13.78471 -0.87199314
13.78571 -0.86469408
13.78671 -0.85738646
13.78771 -0.85006533
13.78871 -0.8427285600000001
13.78971 -0.8353781899999999
13.79071 -0.82801953
13.79171 -0.82065864
13.79271 -0.8132996
13.79371 -0.80594234
13.79471 -0.79858238
13.79571 -0.79121273
13.79671 -0.7838266899999999
13.79771 -0.77642095
13.79871 -0.76899705
13.79971 -0.76156091
13.80071 -0.75412029
13.80171 -0.74668163
13.80271 -0.73924726
13.80371 -0.7318143699999999
13.80471 -0.7243765099999999
13.80571 -0.71692648
13.80671 -0.70945956
13.80771 -0.70197564
13.80871 -0.69447923
13.80971 -0.68697752
13.81071 -0.67947675
13.81171 -0.67197937
13.81271 -0.66448278
13.81371 -0.65698032
13.81471 -0.64946408
13.81571 -0.64192852
13.81671 -0.63437312
13.81771 -0.62680272
13.81871 -0.61922558
13.81971 -0.6116497799999999
13.82071 -0.6040798000000001
13.82171 -0.59651453
13.82271 -0.58894772
13.82371 -0.58137067
13.82471 -0.5737762000000001
13.82571 -0.56616166
13.82671 -0.55853021
13.82771 -0.55088932
13.82871 -0.5432473
13.82971 -0.53560967
13.83071 -0.52797669
13.83171 -0.5203431900000001
13.83271 -0.51270099
13.83371 -0.5050425
13.83471 -0.49736425
13.83571 -0.48966855000000004
13.83671 -0.48196226999999997
13.83771 -0.47425395000000004
13.83871 -0.46654982
13.83971 -0.45885085000000003
13.84071 -0.45115221
13.84171 -0.44344529
13.84271 -0.43572146
13.84371 -0.42797597
13.84471 -0.42021009000000004
13.84571 -0.41243061
13.84671 -0.40464712999999997
13.84771 -0.39686783999999997
13.84871 -0.38909604999999997
13.84971 -0.38132893
13.85071 -0.37355886
13.85171 -0.36577682
13.85271 -0.35797649
13.85371 -0.35015689
13.85471 -0.3423227
13.85571 -0.33448192
13.85671 -0.32664211
13.85771 -0.31880694
13.85871 -0.31097429
13.85971 -0.30313725999999996
13.86071 -0.2952873
13.86171 -0.28741817999999997
13.86271 -0.27952904
13.86371 -0.27162493
13.86471 -0.26371491
13.86571 -0.25580814
13.86671 -0.24791008
13.86771 -0.24002015
13.86871 -0.2321319
13.86971 -0.22423586
13.87071 -0.21632363
13.87171 -0.20839118
13.87271 -0.20044047999999998
13.87371 -0.19247828
13.87471 -0.18451285
13.87571 -0.1765502
13.87671 -0.16859142
13.87771 -0.16063235
13.87871 -0.15266569
13.87971 -0.14468452
13.88071 -0.13668573
13.88171 -0.12867162999999998
13.88271 -0.12064916
13.88371 -0.11262691999999999
13.88471 -0.10461145000000001
13.88571 -0.096604251
13.88671 -0.088601094
13.88771 -0.080593739
13.88871 -0.07257345700000001
13.88971 -0.064534665
13.89071 -0.0564772
13.89171 -0.048406189
13.89271 -0.040329702
13.89371 -0.032255164
13.89471 -0.02418621
13.89571 -0.016121288
13.89671 -0.0080546022
13.89771 2.105123e-05
13.89871 0.0081109327
13.89971 0.016215983
13.90071 0.024332452
13.90171 0.032453652
13.90271 0.040573083
13.90371 0.048687423
13.90471 0.056798005
13.90571 0.064910209
13.90671 0.073030987
13.90771 0.08116569400000001
13.90871 0.08931555199999999
13.90971 0.097477005
13.91071 0.10564312000000001
13.91171 0.11380649999999999
13.91271 0.12196235999999999
13.91371 0.13011045999999998
13.91471 0.13825507
13.91571 0.14640308999999999
13.91671 0.15456107
13.91771 0.16273261
13.91871 0.17091712
13.91971 0.17911048
13.92071 0.18730713999999998
13.92171 0.19550275
13.92271 0.20369601
13.92371 0.21188904000000003
13.92471 0.22008605
13.92571 0.228291
13.92671 0.23650548
13.92771 0.24472759
13.92871 0.25295252
13.92971 0.26117442
13.93071 0.26938882999999997
13.93171 0.27759459
13.93271 0.28579435000000003
13.93371 0.29399344
13.93471 0.30219785
13.93571 0.31041184
13.93671 0.31863654
13.93771 0.32686978
13.93871 0.33510735
13.93971 0.34334492
13.94071 0.35157972
13.94171 0.35981147
13.94271 0.36804196
13.94371 0.37627371
13.94471 0.38450849
13.94571 0.39274623000000003
13.94671 0.4009848
13.94771 0.40922108999999995
13.94871 0.41745231
13.94971 0.42567737
13.95071 0.43389737
13.95171 0.44211516999999995
13.95271 0.45033432999999995
13.95371 0.45855758
13.95471 0.46678577
13.95571 0.47501749
13.95671 0.48324986999999997
13.95771 0.49147946000000003
13.95871 0.49970359999999997
13.95971 0.50792098
13.96071 0.5161318899999999
13.96171 0.52433759
13.96271 0.5325394699999999
13.96371 0.5407384599999999
13.96471 0.54893461
13.96571 0.55712746
13.96671 0.56531639
13.96771 0.57350118
13.96871 0.58168215
13.96971 0.58986
13.97071 0.59803538
13.97171 0.60620843
13.97271 0.61437865
13.97371 0.62254486
13.97471 0.6307056600000001
13.97571 0.63885972
13.97671 0.64700614
13.97771 0.65514445
13.97871 0.66327467
13.97971 0.6713968699999999
13.98071 0.6795113
13.98171 0.68761818
13.98271 0.69571803
13.98371 0.70381165
13.98471 0.71190004
13.98571 0.71998406
13.98671 0.7280639799999999
13.98771 0.73613911
13.98871 0.74420767
13.98971 0.75226729
13.99071 0.7603154099999999
13.99171 0.76835044
13.99271 0.77637197
13.99371 0.7843810099999999
13.99471 0.79237921
13.99571 0.80036828
13.99671 0.80834879
13.99771 0.81632016
13.99871 0.82428092
13.99971 0.8322292
14.00071 0.84016426
14.00171 0.84808655
14.00271 0.85599804
14.00371 0.86390125
14.00471 0.87179765
14.00571 0.87968716
14.00671 0.88756727
14.00771 0.89543387
14.00871 0.9032825899999999
14.00971 0.9111107300000001
14.01071 0.9189181
14.01171 0.92670703
14.01271 0.93448162
14.01371 0.94224578
14.01471 0.9500013700000001
14.01571 0.95774746
14.01671 0.9654806
14.01771 0.97319651
14.01871 0.98089166
14.01971 0.98856511
14.02071 0.99621881
14.02171 1.0038567
14.02271 1.0114828
14.02371 1.019099
14.02471 1.0267038
14.02571 1.0342928
14.02671 1.0418603
14.02771 1.0494018
14.02871 1.0569158
14.02971 1.0644047
14.03071 1.0718734
14.03171 1.0793275999999998
14.03271 1.0867708999999999
14.03371 1.0942029
14.03471 1.1016190000000001
14.03571 1.1090125
14.03671 1.116377
14.03771 1.1237093
14.03871 1.1310106
14.03971 1.1382859
14.04071 1.1455417
14.04171 1.1527829
14.04271 1.1600108
14.04371 1.1672219
14.04471 1.1744099
14.04571 1.1815681999999998
14.04671 1.188693
14.04771 1.195785
14.04871 1.2028493
14.04971 1.2098928
14.05071 1.2169211
14.05171 1.2239356
14.05271 1.2309323
14.05371 1.2379033
14.05471 1.2448397999999998
14.05571 1.2517357
14.05671 1.2585903
14.05771 1.2654082
14.05871 1.2721974
14.05971 1.278966
14.06071 1.285718
14.06171 1.2924519
14.06271 1.2991615
14.06371 1.305838
14.06471 1.3124749999999998
14.06571 1.3190705
14.06671 1.3256284
14.06771 1.3321564
14.06871 1.338662
14.06971 1.3451496
14.07071 1.3516175
14.07171 1.3580584999999998
14.07271 1.3644626
14.07371 1.3708213
14.07471 1.3771311
14.07571 1.3833948
14.07671 1.3896206
14.07771 1.395818
14.07871 1.4019937
14.07971 1.4081485
14.08071 1.4142768000000001
14.08171 1.4203692
14.08271 1.4264163
14.08371 1.432413
14.08471 1.4383606
14.08571 1.4442662
14.08671 1.4501389999999998
14.08771 1.4559865
14.08871 1.4618104
14.08971 1.4676061
14.09071 1.473364
14.09171 1.4790742000000001
14.09271 1.48473
14.09371 1.4903319
14.09471 1.4958865
14.09571 1.5014037
14.09671 1.5068923
14.09771 1.5123561
14.09871 1.5177915
14.09971 1.5231892
14.10071 1.5285382
14.10171 1.53383
14.10271 1.5390625
14.10371 1.544241
14.10471 1.5493748
14.10571 1.5544738
14.10671 1.5595432
14.10771 1.5645817
14.10871 1.5695816000000002
14.10971 1.5745325000000001
14.11071 1.5794256999999998
14.11171 1.5842581000000002
14.11271 1.5890341
14.11371 1.5937628
14.11471 1.5984546
14.11571 1.6031157
14.11671 1.6077457
14.11771 1.6123373
14.11871 1.6168794
14.11971 1.6213613000000002
14.12071 1.6257776000000002
14.12171 1.6301303999999999
14.12271 1.6344273
14.12371 1.6386789999999998
14.12471 1.6428933
14.12571 1.6470721000000001
14.12671 1.6512107000000003
14.12771 1.655299
14.12871 1.659327
14.12971 1.6632886999999998
14.13071 1.6671846000000001
14.13171 1.6710216
14.13271 1.6748098999999999
14.13371 1.6785579
14.13471 1.6822690000000002
14.13571 1.6859395
14.13671 1.68956
14.13771 1.6931193
14.13871 1.6966101
14.13971 1.7000305
14.14071 1.703386
14.14171 1.7066861
14.14271 1.7099401
14.14371 1.713153
14.14471 1.7163228
14.14571 1.7194418
14.14671 1.7224997
14.14771 1.725488
14.14871 1.7284034
14.14971 1.7312497
14.15071 1.7340354999999998
14.15171 1.73677
14.15271 1.7394599
14.15371 1.742105
14.15471 1.7446990999999998
14.15571 1.7472326999999999
14.15671 1.749697
14.15771 1.7520875000000002
14.15871 1.7544059
14.15971 1.7566597
14.16071 1.7588576000000002
14.16171 1.7610064
14.16271 1.7631073000000002
14.16371 1.7651552000000001
14.16471 1.7671414
14.16571 1.7690564999999998
14.16671 1.770895
14.16771 1.7726570000000001
14.16871 1.7743486999999998
14.16971 1.7759793
14.17071 1.7775565
14.17171 1.7790843
14.17271 1.7805601
14.17371 1.7819763999999998
14.17471 1.7833248
14.17571 1.7845986
14.17671 1.7857960999999998
14.17771 1.7869211999999999
14.17871 1.7879806000000003
14.17971 1.7889814
14.18071 1.7899271
14.18171 1.790816
14.18271 1.7916417
14.18371 1.7923962000000002
14.18471 1.7930728999999999
14.18571 1.7936694999999998
14.18671 1.7941896
14.18771 1.7946402
14.18871 1.7950296000000001
14.18971 1.7953636
14.19071 1.7956432000000002
14.19171 1.7958638999999998
14.19271 1.7960186999999999
14.19371 1.7961003
14.19471 1.7961042
14.19571 1.7960306
14.19671 1.7958836999999999
14.19771 1.7956691
14.19871 1.7953916
14.19971 1.7950522
14.20071 1.7946483999999998
14.20171 1.7941742999999999
14.20271 1.7936241
14.20371 1.7929941
14.20471 1.7922848000000002
14.20571 1.7915002999999998
14.20671 1.790647
14.20771 1.7897311999999999
14.20871 1.7887553
14.20971 1.7877184000000002
14.21071 1.7866155000000001
14.21171 1.7854406
14.21271 1.7841879
14.21371 1.7828554
14.21471 1.7814443
14.21571 1.7799588000000002
14.21671 1.7784037
14.21771 1.7767822
14.21871 1.7750952
14.21971 1.7733402999999999
14.22071 1.7715132000000002
14.22171 1.7696097000000002
14.22271 1.7676283000000002
14.22371 1.7655693000000001
14.22471 1.7634360000000002
14.22571 1.7612325000000002
14.22671 1.7589618000000002
14.22771 1.7566245
14.22871 1.7542187
14.22971 1.7517408
14.23071 1.7491865999999998
14.23171 1.7465528000000001
14.23271 1.7438387
14.23371 1.7410466
14.23471 1.7381801999999997
14.23571 1.7352438000000001
14.23671 1.7322401
14.23771 1.72917
14.23871 1.7260322000000001
14.23971 1.7228233
14.24071 1.7195398000000002
14.24171 1.7161791999999998
14.24271 1.7127411
14.24371 1.7092265
14.24471 1.7056373999999999
14.24571 1.701976
14.24671 1.6982431999999998
14.24771 1.6944384
14.24871 1.6905595
14.24971 1.6866039
14.25071 1.68257
14.25171 1.6784575
14.25271 1.6742678
14.25371 1.6700040999999999
14.25471 1.6656699000000001
14.25571 1.6612681
14.25671 1.6567998
14.25771 1.6522637999999998
14.25871 1.6476573
14.25971 1.6429764999999998
14.26071 1.6382186
14.26171 1.633382
14.26271 1.6284676000000002
14.26371 1.623478
14.26471 1.6184159999999999
14.26571 1.6132845
14.26671 1.6080843
14.26771 1.6028145
14.26871 1.5974724999999999
14.26971 1.5920553
14.27071 1.5865615
14.27171 1.5809905
14.27271 1.5753446
14.27371 1.5696268999999998
14.27471 1.5638404000000001
14.27571 1.5579865
14.27671 1.5520645
14.27771 1.5460717000000002
14.27871 1.5400043
14.27971 1.5338592
14.28071 1.5276357
14.28171 1.5213355
14.28271 1.5149632
14.28371 1.508524
14.28471 1.5020219
14.28571 1.4954583000000001
14.28671 1.4888314
14.28771 1.4821368
14.28871 1.4753696
14.28971 1.4685257999999999
14.29071 1.4616048
14.29171 1.4546086999999999
14.29271 1.4475418
14.29371 1.4404085
14.29471 1.4332114999999999
14.29571 1.4259501
14.29671 1.4186215
14.29771 1.411221
14.29871 1.4037455
14.29971 1.3961949
14.30071 1.3885723
14.30171 1.3808835
14.30271 1.3731347
14.30371 1.3653299
14.30471 1.3574687
14.30571 1.3495469
14.30671 1.341558
14.30771 1.3334951
14.30871 1.3253549
14.30971 1.3171379
14.31071 1.3088492999999999
14.31171 1.3004957
14.31271 1.2920833
14.31371 1.2836151
14.31471 1.2750894000000002
14.31571 1.2665015
14.31671 1.2578458000000001
14.31771 1.2491187000000001
14.31871 1.2403209
14.31971 1.2314568
14.32071 1.2225336999999998
14.32171 1.2135576000000001
14.32271 1.2045313
14.32371 1.1954523
14.32471 1.1863142
14.32571 1.1771092
14.32671 1.1678314
14.32771 1.1584795
14.32871 1.1490578
14.32971 1.1395743
14.33071 1.1300376
14.33171 1.1204532999999999
14.33271 1.1108221
14.33371 1.1011396
14.33471 1.0913983999999999
14.33571 1.0815918
14.33671 1.0717172000000001
14.33771 1.0617769000000001
14.33871 1.0517777000000001
14.33971 1.0417277
14.34071 1.031633
14.34171 1.0214945
14.34271 1.0113081
14.34371 1.0010661
14.34471 0.9907611599999999
14.34571 0.9803896799999999
14.34671 0.96995356
14.34771 0.9594598799999999
14.34871 0.94891824
14.34971 0.93833627
14.35071 0.9277168699999999
14.35171 0.91705695
14.35271 0.9063486900000001
14.35371 0.89558335
14.35471 0.88475524
14.35571 0.8738641599999999
14.35671 0.86291581
14.35771 0.8519195
14.35871 0.84088407
14.35971 0.82981428
14.36071 0.8187089999999999
14.36171 0.8075621
14.36271 0.79636537
14.36371 0.7851125699999999
14.36471 0.77380268
14.36571 0.7624404
14.36671 0.75103445
14.36771 0.7395936599999999
14.36871 0.7281232599999999
14.36971 0.71662255
14.37071 0.70508509
14.37171 0.69350181
14.37271 0.6818650300000001
14.37371 0.6701721300000001
14.37471 0.6584269
14.37571 0.64663826
14.37671 0.63481657
14.37771 0.6229694499999999
14.37871 0.6110989
14.37971 0.59920074
14.38071 0.58726687
14.38171 0.57528922
14.38271 0.56326347
14.38371 0.5511913
14.38471 0.53907963
14.38571 0.52693766
14.38671 0.5147726699999999
14.38771 0.50258702
14.38871 0.4903771
14.38971 0.47813513999999996
14.39071 0.46585295000000004
14.39171 0.45352578000000004
14.39271 0.44115493000000006
14.39371 0.42874747999999996
14.39471 0.41631358
14.39571 0.40386245
14.39671 0.39139856
14.39771 0.37892009
14.39871 0.36642004
14.39971 0.35388962999999996
14.40071 0.34132237000000004
14.40171 0.32871701
14.40271 0.31607831
14.40371 0.30341486
14.40471 0.29073553
14.40571 0.27804568
14.40671 0.26534505
14.40771 0.2526283
14.40871 0.23988788
14.40971 0.22711774999999998
14.41071 0.21431646000000001
14.41171 0.20148824
14.41271 0.18864138
14.41371 0.17578482
14.41471 0.16292435
14.41571 0.15006028
14.41671 0.13718741
14.41771 0.12429744999999999
14.41871 0.11138282
14.41971 0.098440016
14.42071 0.08547131399999999
14.42171 0.072483812
14.42271 0.059486553000000005
14.42371 0.046486894
14.42471 0.033487735
14.42571 0.020486851
14.42671 0.007478553000000001
14.42771 -0.0055431537
14.42871 -0.018581349
14.42971 -0.031634388
14.43071 -0.044696315
14.43171 -0.057759264
14.43271 -0.070816791
14.43371 -0.08386658200000001
14.43471 -0.096911384
14.43571 -0.10995767
14.43671 -0.12301271999999999
14.43771 -0.13608129
14.43871 -0.14916353
14.43971 -0.16225475
14.44071 -0.17534734999999999
14.44171 -0.18843387
14.44271 -0.2015098
14.44371 -0.21457506999999998
14.44471 -0.22763333
14.44571 -0.24068981999999997
14.44671 -0.25374843
14.44771 -0.26680962
14.44871 -0.27986991
14.44971 -0.29292319
14.45071 -0.30596325999999996
14.45171 -0.31898643
14.45271 -0.33199287
14.45371 -0.34498624
14.45471 -0.3579719
14.45571 -0.37095421
14.45671 -0.38393443
14.45771 -0.39690994
14.45871 -0.4098752
14.45971 -0.42282385
14.46071 -0.43575102000000004
14.46171 -0.44865515
14.46271 -0.46153799999999995
14.46371 -0.47440338000000004
14.46471 -0.48725503000000003
14.46571 -0.5000947
14.46671 -0.51292107
14.46771 -0.52573034
14.46871 -0.53851772
14.46971 -0.5512794
14.47071 -0.56401393
14.47171 -0.57672253
14.47271 -0.58940803
14.47371 -0.6020735
14.47471 -0.6147203
14.47571 -0.62734736
14.47671 -0.63995128
14.47771 -0.65252758
14.47871 -0.6650724
14.47971 -0.67758374
14.48071 -0.69006192
14.48171 -0.70250905
14.48271 -0.71492754
14.48371 -0.72731897
14.48471 -0.73968316
14.48571 -0.75201816
14.48671 -0.76432088
14.48771 -0.77658831
14.48871 -0.7888184899999999
14.48971 -0.8010108
14.49071 -0.8131659600000001
14.49171 -0.82528498
14.49271 -0.83736842
14.49371 -0.84941592
14.49471 -0.8614259799999999
14.49571 -0.87339636
14.49671 -0.8853253
14.49771 -0.8972116699999999
14.49871 -0.9090552999999999
14.49971 -0.92085674
14.50071 -0.93261665
14.50171 -0.94433511
14.50271 -0.9560117499999999
14.50371 -0.9676452699999999
14.50471 -0.97923409
14.50571 -0.99077644
14.50671 -1.0022710000000001
14.50771 -1.0137166
14.50871 -1.0251123
14.50971 -1.0364571
14.51071 -1.0477501
14.51171 -1.0589905
14.51271 -1.0701778
14.51371 -1.081312
14.51471 -1.0923933000000001
14.51571 -1.1034222999999999
14.51671 -1.1143994000000002
14.51771 -1.125324
14.51871 -1.1361949
14.51971 -1.1470105
14.52071 -1.157769
14.52171 -1.1684691
14.52271 -1.1791102
14.52371 -1.1896924999999998
14.52471 -1.2002164
14.52571 -1.210682
14.52671 -1.221088
14.52771 -1.2314327
14.52871 -1.2417135
14.52971 -1.2519284
14.53071 -1.2620768
14.53171 -1.2721593
14.53271 -1.2821781
14.53371 -1.2921353
14.53471 -1.3020322000000002
14.53571 -1.3118682
14.53671 -1.3216407
14.53771 -1.3313456
14.53871 -1.340979
14.53971 -1.3505384
14.54071 -1.3600238
14.54171 -1.3694368000000001
14.54271 -1.3787802
14.54371 -1.3880559000000001
14.54471 -1.397264
14.54571 -1.4064024
14.54671 -1.4154674
14.54771 -1.4244552000000001
14.54871 -1.4333636
14.54971 -1.4421931000000001
14.55071 -1.4509461
14.55171 -1.4596265000000002
14.55271 -1.4682369
14.55371 -1.4767776
14.55471 -1.4852457
14.55571 -1.4936358
14.55671 -1.5019423
14.55771 -1.5101616
14.55871 -1.5182930000000001
14.55971 -1.5263392
14.56071 -1.534305
14.56171 -1.5421953
14.56271 -1.5500121
14.56371 -1.5577539
14.56471 -1.5654162999999999
14.56571 -1.5729936
14.56671 -1.5804809
14.56771 -1.5878766999999998
14.56871 -1.5951829000000002
14.56971 -1.6024041999999998
14.57071 -1.6095447999999999
14.57171 -1.6166067
14.57271 -1.6235876999999999
14.57371 -1.6304824999999998
14.57471 -1.6372841
14.57571 -1.6439872000000002
14.57671 -1.6505899000000002
14.57771 -1.6570947999999999
14.57871 -1.6635081
14.57971 -1.6698362000000002
14.58071 -1.6760837
14.58171 -1.6822508
14.58271 -1.6883328999999998
14.58371 -1.6943230999999999
14.58471 -1.7002149000000002
14.58571 -1.7060043
14.58671 -1.7116927
14.58771 -1.7172844999999999
14.58871 -1.7227860000000002
14.58971 -1.7282017
14.59071 -1.7335318
14.59171 -1.738772
14.59271 -1.7439149
14.59371 -1.748953
14.59471 -1.7538823
14.59571 -1.7587036
14.59671 -1.7634224
14.59771 -1.7680461
14.59871 -1.7725810000000002
14.59971 -1.7770292
14.60071 -1.7813869
14.60171 -1.7856469
14.60271 -1.7898008
14.60371 -1.7938428999999998
14.60471 -1.7977729000000002
14.60571 -1.8015953000000002
14.60671 -1.8053174
14.60771 -1.8089462
14.60871 -1.8124848999999998
14.60971 -1.8159311
14.61071 -1.8192781000000002
14.61171 -1.8225173000000001
14.61271 -1.825642
14.61371 -1.8286509
14.61471 -1.8315481000000002
14.61571 -1.8343407999999999
14.61671 -1.8370365999999998
14.61771 -1.8396396
14.61871 -1.8421486
14.61971 -1.8445570000000002
14.62071 -1.8468561000000001
14.62171 -1.8490389
14.62271 -1.8511027
14.62371 -1.853051
14.62471 -1.8548911000000001
14.62571 -1.8566316
14.62671 -1.8582778000000002
14.62771 -1.8598298999999998
14.62871 -1.8612823
14.62971 -1.8626262
14.63071 -1.8638533
14.63171 -1.8649597
14.63271 -1.8659471
14.63371 -1.8668219
14.63471 -1.8675925
14.63571 -1.8682651000000001
14.63671 -1.8688409
14.63771 -1.8693155
14.63871 -1.8696807
14.63971 -1.8699284999999999
14.64071 -1.870054
14.64171 -1.8700584999999998
14.64271 -1.8699484
14.64371 -1.8697323
14.64471 -1.8694171999999998
14.64571 -1.8690053000000002
14.64671 -1.8684933000000001
14.64771 -1.8678732
14.64871 -1.8671365
14.64971 -1.8662775
14.65071 -1.8652961
14.65171 -1.8641972999999998
14.65271 -1.8629897
14.65371 -1.8616807
14.65471 -1.8602733999999999
14.65571 -1.8587658
14.65671 -1.8571507
14.65771 -1.8554198000000002
14.65871 -1.8535668
14.65971 -1.8515907000000003
14.66071 -1.8494956
14.66171 -1.8472891000000002
14.66271 -1.8449792999999999
14.66371 -1.8425700999999999
14.66471 -1.8400608999999999
14.66571 -1.8374458
14.66671 -1.834717
14.66771 -1.8318687
14.66871 -1.8288988999999998
14.66971 -1.825811
14.67071 -1.8226122
14.67171 -1.8193101999999999
14.67271 -1.8159097
14.67371 -1.8124107
14.67471 -1.8088078
14.67571 -1.805093
14.67671 -1.8012594
14.67771 -1.7973039
14.67871 -1.7932285
14.67971 -1.7890392000000002
14.68071 -1.7847437000000002
14.68171 -1.7803479
14.68271 -1.7758526000000001
14.68371 -1.7712546999999998
14.68471 -1.7665479000000002
14.68571 -1.7617263
14.68671 -1.7567869
14.68771 -1.7517312999999999
14.68871 -1.7465650999999998
14.68971 -1.7412949
14.69071 -1.735926
14.69171 -1.7304597000000002
14.69271 -1.7248927
14.69371 -1.7192189
14.69471 -1.713432
14.69571 -1.7075283
14.69671 -1.7015088
14.69771 -1.6953781
14.69871 -1.6891429
14.69971 -1.6828088
14.70071 -1.676378
14.70171 -1.6698491
14.70271 -1.6632171000000002
14.70371 -1.6564768
14.70471 -1.6496245
14.70571 -1.6426602
14.70671 -1.6355878000000001
14.70771 -1.6284125
14.70871 -1.6211392000000002
14.70971 -1.6137704
14.71071 -1.6063049
14.71171 -1.5987389
14.71271 -1.5910678
14.71371 -1.5832886000000002
14.71471 -1.5754018
14.71571 -1.5674105
14.71671 -1.5593198000000001
14.71771 -1.5511343
14.71871 -1.5428564
14.71971 -1.5344848
14.72071 -1.5260162000000002
14.72171 -1.517446
14.72271 -1.508771
14.72371 -1.4999907
14.72471 -1.4911075
14.72571 -1.4821256999999999
14.72671 -1.4730496
14.72771 -1.4638817
14.72871 -1.454622
14.72971 -1.4452687
14.73071 -1.4358191
14.73171 -1.4262716
14.73271 -1.4166267
14.73371 -1.4068866
14.73471 -1.3970551
14.73571 -1.3871352
14.73671 -1.3771283
14.73771 -1.3670336
14.73871 -1.3568481000000001
14.73971 -1.3465691
14.74071 -1.3361947
14.74171 -1.3257249
14.74271 -1.3151625
14.74371 -1.3045109
14.74471 -1.2937732
14.74571 -1.2829513000000001
14.74671 -1.2720451000000002
14.74771 -1.2610529000000001
14.74871 -1.2499729
14.74971 -1.2388044
14.75071 -1.2275482
14.75171 -1.2162063
14.75271 -1.2047817
14.75371 -1.1932761
14.75471 -1.18169
14.75571 -1.1700221
14.75671 -1.1582704
14.75771 -1.1464334
14.75871 -1.1345114
14.75971 -1.1225064999999999
14.76071 -1.1104224
14.76171 -1.0982627
14.76271 -1.0860299
14.76371 -1.0737241
14.76471 -1.0613439
14.76571 -1.0488867000000002
14.76671 -1.0363506999999998
14.76771 -1.0237359
14.76871 -1.0110439
14.76971 -0.9982776800000001
14.77071 -0.98544024
14.77171 -0.97253304
14.77271 -0.9595555299999999
14.77371 -0.9465058300000001
14.77471 -0.93338192
14.77571 -0.9201829300000001
14.77671 -0.90691075
14.77771 -0.89356918
14.77871 -0.8801633499999999
14.77971 -0.8666975400000001
14.78071 -0.85317343
14.78171 -0.83958972
14.78271 -0.82594296
14.78371 -0.8122288599999999
14.78471 -0.79844492
14.78571 -0.78459131
14.78671 -0.77067125
14.78771 -0.75668949
14.78871 -0.74265045
14.78971 -0.72855623
14.79071 -0.71440609
14.79171 -0.7001970399999999
14.79271 -0.68592569
14.79371 -0.67159045
14.79471 -0.65719299
14.79571 -0.64273817
14.79671 -0.62823226
14.79771 -0.61368071
14.79871 -0.59908573
14.79971 -0.58444552
14.80071 -0.5697551200000001
14.80171 -0.55500884
14.80271 -0.54020304
14.80371 -0.52533806
14.80471 -0.5104186000000001
14.80571 -0.49545183000000004
14.80671 -0.48044467999999996
14.80771 -0.46540117000000003
14.80871 -0.45032090999999996
14.80971 -0.43519973
14.81071 -0.42003207000000004
14.81171 -0.40481403
14.81271 -0.38954553000000003
14.81371 -0.37423098
14.81471 -0.35887754
14.81571 -0.34349218
14.81671 -0.32807861
14.81771 -0.31263565
14.81871 -0.29715786
14.81971 -0.28163812
14.82071 -0.26607111
14.82171 -0.25045623
14.82271 -0.23479836999999998
14.82371 -0.21910635000000003
14.82471 -0.20338958
14.82571 -0.18765431999999999
14.82671 -0.17190138
14.82771 -0.15612619
14.82871 -0.14032129999999998
14.82971 -0.12448012000000001
14.83071 -0.10860035000000001
14.83171 -0.092685409
14.83271 -0.076743279
14.83371 -0.060783227999999995
14.83471 -0.04481189
14.83571 -0.028830495999999997
14.83671 -0.012834571
14.83771 0.0031837477
14.83871 0.019231753
14.83971 0.035312405
14.84071 0.051422417000000005
14.84171 0.067553192
14.84271 0.083694141
14.84371 0.099837082
14.84471 0.11597958
14.84571 0.13212584
14.84671 0.14828462
14.84771 0.16446505
14.84871 0.18067223000000002
14.84971 0.19690462
14.85071 0.21315431
14.85171 0.22941008000000002
14.85271 0.24566199
14.85371 0.26190536999999997
14.85471 0.27814244
14.85571 0.29438082
14.85671 0.31062956
14.85771 0.32689455
14.85871 0.34317535
14.85971 0.35946488
14.86071 0.37575220000000004
14.86171 0.39202725000000005
14.86271 0.40828497
14.86371 0.42452775000000004
14.86471 0.44076396
14.86571 0.45700418
14.86671 0.47325622
14.86771 0.48952112000000003
14.86871 0.5057924
14.86971 0.52205822
14.87071 0.5383062200000001
14.87171 0.55452841
14.87271 0.5707243
14.87371 0.58690044
14.87471 0.60306713
14.87571 0.61923317
14.87671 0.6354015799999999
14.87771 0.65156789
14.87871 0.66772187
14.87971 0.68385173
14.88071 0.6999492199999999
14.88171 0.7160132300000001
14.88271 0.73204995
14.88371 0.7480697199999999
14.88471 0.76408219
14.88571 0.7800912999999999
14.88671 0.79609314
14.88771 0.81207724
14.88871 0.8280304299999999
14.88971 0.84394244
14.89071 0.85980985
14.89171 0.87563749
14.89271 0.8914358000000001
14.89371 0.9072159399999999
14.89471 0.9229845400000001
14.89571 0.9387406500000001
14.89671 0.95447563
14.89771 0.97017717
14.89871 0.985834
14.89971 1.0014409
14.90071 1.0170004
14.90171 1.032521
14.90271 1.0480128
14.90371 1.0634826
14.90471 1.0789297999999998
14.90571 1.0943466000000002
14.90671 1.1097205
14.90771 1.1250398
14.90871 1.1402986
14.90971 1.1554991000000001
14.91071 1.1706506
14.91171 1.1857652
14.91271 1.2008526
14.91371 1.2159155
14.91471 1.230948
14.91571 1.2459388
14.91671 1.2608749000000001
14.91771 1.2757474
14.91871 1.2905547
14.91971 1.3053029
14.92071 1.3200014
14.92171 1.3346588
14.92271 1.3492782
14.92371 1.3638549
14.92471 1.3783791
14.92571 1.3928387
14.92671 1.4072259
14.92771 1.4215396
14.92871 1.4357864
14.92971 1.4499776
14.93071 1.4641242
14.93171 1.4782317999999999
14.93271 1.4922978999999998
14.93371 1.5063133
14.93471 1.5202651
14.93571 1.5341423
14.93671 1.5479398
14.93771 1.5616601
14.93871 1.5753112999999999
14.93971 1.5889026
14.94071 1.6024403
14.94171 1.6159236000000001
14.94271 1.6293455
14.94371 1.6426956
14.94471 1.6559643999999998
14.94571 1.6691471999999998
14.94671 1.6822474
14.94771 1.6952733000000002
14.94871 1.7082351999999998
14.94971 1.7211404
14.95071 1.7339896000000001
14.95171 1.7467763
14.95271 1.7594895999999998
14.95371 1.7721181999999998
14.95471 1.7846544999999998
14.95571 1.7970983
14.95671 1.8094554999999999
14.95771 1.8217355000000002
14.95871 1.8339468
14.95971 1.8460926
14.96071 1.8581696
14.96171 1.8701698999999998
14.96271 1.8820838999999998
14.96371 1.8939046000000002
14.96471 1.9056309
14.96571 1.9172672000000002
14.96671 1.9288211999999998
14.96771 1.9403002999999999
14.96871 1.9517075
14.96971 1.9630397000000002
14.97071 1.9742887
14.97171 1.9854447000000002
14.97271 1.9964997000000002
14.97371 2.0074509000000003
14.97471 2.0183019
14.97571 2.0290605999999998
14.97671 2.0397355999999998
14.97771 2.0503329
14.97871 2.0608531
14.97971 2.0712916000000003
14.98071 2.0816403
14.98171 2.0918911
14.98271 2.1020398
14.98371 2.1120863
14.98471 2.1220356
14.98571 2.1318935
14.98671 2.1416644
14.98771 2.1513483
14.98871 2.1609411
14.98971 2.1704355
14.99071 2.1798242
14.99171 2.1891026
14.99271 2.1982711
14.99371 2.2073347
14.99471 2.2163009000000002
14.99571 2.2251764
14.99671 2.2339640000000003
14.99771 2.2426616
14.99871 2.2512635
14.99971 2.2597624
15.00071 2.2681521
15.00171 2.2764305
15.00271 2.2845993
15.00371 2.2926627
15.00471 2.3006257
15.00571 2.3084911
15.00671 2.3162585
15.00771 2.3239244
15.00871 2.3314832
15.00971 2.3389303999999997
15.01071 2.346264
15.01171 2.3534855
15.01271 2.3605986999999997
15.01371 2.3676084
15.01471 2.3745181
15.01571 2.3813277
15.01671 2.3880346
15.01771 2.3946334
15.01871 2.4011187
15.01971 2.4074873
15.02071 2.4137387
15.02171 2.4198752
15.02271 2.425901
15.02371 2.4318203
15.02471 2.4376353
15.02571 2.4433456
15.02671 2.4489484999999998
15.02771 2.4544401000000002
15.02871 2.4598168
15.02971 2.4650771
15.03071 2.470221
15.03171 2.4752507
15.03271 2.4801686
15.03371 2.4849765
15.03471 2.4896747
15.03571 2.4942613999999996
15.03671 2.4987338
15.03771 2.5030887
15.03871 2.5073245
15.03971 2.5114411
15.04071 2.5154408
15.04171 2.5193268
15.04271 2.5231021
15.04371 2.5267685
15.04471 2.5303258
15.04571 2.5337718
15.04671 2.5371032000000002
15.04771 2.5403161
15.04871 2.5434077
15.04971 2.5463775
15.05071 2.5492268
15.05171 2.551958
15.05271 2.5545742
15.05371 2.5570774000000003
15.05471 2.5594680000000003
15.05571 2.5617445
15.05671 2.5639044
15.05771 2.5659455
15.05871 2.5678668
15.05971 2.5696691
15.06071 2.5713540999999998
15.06171 2.5729246
15.06271 2.5743825
15.06371 2.5757281
15.06471 2.5769593
15.06571 2.5780724
15.06671 2.5790637000000003
15.06771 2.5799306
15.06871 2.5806729
15.06971 2.5812929
15.07071 2.5817946000000003
15.07171 2.5821824
15.07271 2.5824593
15.07371 2.5826262
15.07471 2.5826812
15.07571 2.5826205
15.07671 2.5824403
15.07771 2.582138
15.07871 2.5817133
15.07971 2.5811687
15.08071 2.5805073000000003
15.08171 2.5797321
15.08271 2.5788445
15.08371 2.5778433
15.08471 2.5767254
15.08571 2.5754870999999997
15.08671 2.5741257
15.08771 2.5726415
15.08871 2.5710374000000003
15.08971 2.5693181999999997
15.09071 2.5674889
15.09171 2.5655521
15.09271 2.5635073
15.09371 2.5613507
15.09471 2.5590766
15.09571 2.5566801
15.09671 2.5541587
15.09771 2.5515132
15.09871 2.5487481
15.09971 2.5458692000000003
15.10071 2.5428813000000003
15.10171 2.5397865
15.10271 2.5365835
15.10371 2.5332684000000003
15.10471 2.5298366
15.10571 2.5262852999999996
15.10671 2.5226148
15.10771 2.5188284
15.10871 2.5149314
15.10971 2.5109285
15.11071 2.5068222000000002
15.11171 2.5026102000000003
15.11271 2.4982875
15.11371 2.4938480999999997
15.11471 2.4892876
15.11571 2.4846051
15.11671 2.4798045
15.11771 2.4748929
15.11871 2.4698773
15.11971 2.4647629
15.12071 2.4595501
15.12171 2.4542352
15.12271 2.4488119
15.12371 2.4432741
15.12471 2.4376187000000002
15.12571 2.431847
15.12671 2.4259636
15.12771 2.4199754
15.12871 2.4138873000000003
15.12971 2.4077009
15.13071 2.4014134
15.13171 2.3950189
15.13271 2.3885118
15.13371 2.3818891
15.13471 2.3751529000000002
15.13571 2.368309
15.13671 2.3613654
15.13771 2.3543289
15.13871 2.3472022
15.13971 2.339983
15.14071 2.3326645
15.14171 2.3252387999999997
15.14271 2.3177003000000003
15.14371 2.310048
15.14471 2.3022858
15.14571 2.2944218
15.14671 2.2864634
15.14771 2.278416
15.14871 2.2702798
15.14971 2.2620505
15.15071 2.2537217
15.15171 2.245288
15.15271 2.2367479
15.15371 2.2281049
15.15471 2.2193654
15.15571 2.2105368
15.15671 2.201624
15.15771 2.1926269
15.15871 2.1835405
15.15971 2.1743573
15.16071 2.1650704
15.16171 2.1556767
15.16271 2.1461789
15.16371 2.1365847000000002
15.16471 2.1269035
15.16571 2.117143
15.16671 2.1073069
15.16771 2.097393
15.16871 2.0873947
15.16971 2.0773046
15.17071 2.0671177999999997
15.17171 2.0568341
15.17271 2.0464579
15.17371 2.0359960999999998
15.17471 2.0254556
15.17571 2.0148393
15.17671 2.0041450999999997
15.17771 1.9933678
15.17871 1.9825005999999998
15.17971 1.9715389
15.18071 1.9604836
15.18171 1.9493403
15.18271 1.9381179
15.18371 1.9268253999999998
15.18471 1.9154683
15.18571 1.9040463
15.18671 1.8925548
15.18771 1.8809856999999999
15.18871 1.869332
15.18971 1.8575909000000002
15.19071 1.8457637999999998
15.19171 1.8338572000000002
15.19271 1.8218787
15.19371 1.8098337999999998
15.19471 1.7977241000000002
15.19571 1.7855467
15.19671 1.7732960999999998
15.19771 1.7609671
15.19871 1.7485575999999998
15.19971 1.7360702
15.20071 1.7235114999999999
15.20171 1.7108897
15.20271 1.6982112
15.20371 1.6854784
15.20471 1.6726883000000001
15.20571 1.6598351
15.20671 1.6469114999999999
15.20771 1.6339126999999998
15.20871 1.6208386000000001
15.20971 1.6076939
15.21071 1.5944861000000001
15.21171 1.5812228000000002
15.21271 1.5679082
15.21371 1.5545424
15.21471 1.5411217
15.21571 1.5276407
15.21671 1.5140951
15.21771 1.5004838
15.21871 1.48681
15.21971 1.4730798
15.22071 1.4592994
15.22171 1.4454729
15.22271 1.4316004
15.22371 1.4176782
15.22471 1.4037007000000001
15.22571 1.3896631
15.22671 1.3755636
15.22771 1.3614048
15.22871 1.3471927
15.22971 1.332935
15.23071 1.3186378
15.23171 1.3043041
15.23271 1.2899325
15.23371 1.2755188
15.23471 1.2610579
15.23571 1.2465462999999999
15.23671 1.231984
15.23771 1.2173745999999999
15.23871 1.2027232
15.23971 1.188035
15.24071 1.1733128000000002
15.24171 1.158556
15.24271 1.1437613
15.24371 1.1289244
15.24471 1.1140421
15.24571 1.0991145
15.24671 1.0841452
15.24771 1.0691401
15.24871 1.0541056
15.24971 1.0390464
15.25071 1.0239637
15.25171 1.0088555000000001
15.25271 0.9937174599999999
15.25371 0.9785455700000001
15.25471 0.96333772
15.25571 0.94809495
15.25671 0.93282098
15.25771 0.9175208400000001
15.25871 0.9021988099999999
15.25971 0.88685695
15.26071 0.87149432
15.26171 0.8561078499999999
15.26271 0.84069399
15.26371 0.82525052
15.26471 0.8097778099999999
15.26571 0.7942790200000001
15.26671 0.7787592200000001
15.26771 0.7632233700000001
15.26871 0.7476746599999999
15.26971 0.7321137
15.27071 0.7165386800000001
15.27171 0.70094643
15.27271 0.68533425
15.27371 0.66970135
15.27471 0.6540495900000001
15.27571 0.63838298
15.27671 0.62270621
15.27771 0.60702316
15.27871 0.59133535
15.27971 0.57564187
15.28071 0.55993982
15.28171 0.54422589
15.28271 0.52849795
15.28371 0.51275613
15.28471 0.49700304000000006
15.28571 0.48124287000000004
15.28671 0.46548001
15.28771 0.44971751000000004
15.28871 0.43395622999999994
15.28971 0.41819499
15.29071 0.40243147
15.29171 0.38666369
15.29271 0.37089137
15.29371 0.35511644
15.29471 0.33934258
15.29571 0.32357415
15.29671 0.30781457
15.29771 0.2920652
15.29871 0.27632493999999996
15.29971 0.26059083
15.30071 0.24485943999999998
15.30171 0.22912857
15.30271 0.21339826999999997
15.30371 0.19767117
15.30471 0.18195158
15.30571 0.16624416
15.30671 0.15055226
15.30771 0.13487699
15.30871 0.11921714
15.30971 0.10357016
15.31071 0.08793366100000001
15.31171 0.072306843
15.31271 0.056691200000000004
15.31371 0.041090226
15.31471 0.025508182999999997
15.31571 0.0099485624
15.31671 -0.005587234
15.31771 -0.021100292
15.31871 -0.036593508999999996
15.31971 -0.052070111
15.32071 -0.067531964
15.32171 -0.082978373
15.32271 -0.098405953
15.32371 -0.11380964
15.32471 -0.12918445
15.32571 -0.14452719
15.32671 -0.15983754
15.32771 -0.17511788
15.32871 -0.19037205
15.32971 -0.20560357
15.33071 -0.2208139
15.33171 -0.23600169999999998
15.33271 -0.25116317
15.33371 -0.26629358
15.33471 -0.28138901
15.33571 -0.29644785
15.33671 -0.31147105999999997
15.33771 -0.32646138999999996
15.33871 -0.34142165
15.33971 -0.35635289000000003
15.34071 -0.37125344
15.34171 -0.38611905
15.34271 -0.40094419
15.34371 -0.4157241
15.34471 -0.43045664
15.34571 -0.44514313
15.34671 -0.45978758
15.34771 -0.47439514
15.34871 -0.48896978
15.34971 -0.50351252
15.35071 -0.51802094
15.35171 -0.53248997
15.35271 -0.5469140100000001
15.35371 -0.56128879
15.35471 -0.57561295
15.35571 -0.5898879800000001
15.35671 -0.6041171
15.35771 -0.61830329
15.35871 -0.63244733
15.35971 -0.64654713
15.36071 -0.6605982300000001
15.36171 -0.6745955
15.36271 -0.68853535
15.36371 -0.70241722
15.36471 -0.7162439199999999
15.36571 -0.73002037
15.36671 -0.7437515100000001
15.36771 -0.7574398999999999
15.36871 -0.77108447
15.36971 -0.78468062
15.37071 -0.79822168
15.37171 -0.81170164
15.37271 -0.8251167800000001
15.37371 -0.83846711
15.37471 -0.8517558700000001
15.37571 -0.86498763
15.37671 -0.8781657599999999
15.37771 -0.8912910700000001
15.37871 -0.9043613400000001
15.37971 -0.9173722900000001
15.38071 -0.9303193499999999
15.38171 -0.9432001000000001
15.38271 -0.95601501
15.38371 -0.9687675200000001
15.38471 -0.981462
15.38571 -0.99410182
15.38671 -1.0066871
15.38771 -1.0192142
15.38871 -1.0316771
15.38971 -1.0440691
15.39071 -1.0563853
15.39171 -1.0686243
15.39271 -1.0807887
15.39371 -1.0928833
15.39471 -1.1049134999999999
15.39571 -1.1168825
15.39671 -1.1287902
15.39771 -1.1406338
15.39871 -1.1524081
15.39971 -1.1641091
15.40071 -1.1757345000000001
15.40171 -1.1872855
15.40271 -1.1987652
15.40371 -1.2101769
15.40471 -1.2215223000000002
15.40571 -1.2328003
15.40671 -1.2440065
15.40771 -1.2551352
15.40871 -1.2661817
15.40971 -1.2771434
15.41071 -1.2880218
15.41171 -1.2988213
15.41271 -1.3095475
15.41371 -1.3202044
15.41471 -1.3307936
15.41571 -1.3413128
15.41671 -1.3517573
15.41771 -1.3621216999999999
15.41871 -1.3724016
15.41971 -1.3825959
15.42071 -1.3927060999999998
15.42171 -1.4027356
15.42271 -1.4126875
15.42371 -1.4225626
15.42471 -1.4323599
15.42571 -1.4420757
15.42671 -1.4517062
15.42771 -1.4612489
15.42871 -1.4707038000000001
15.42971 -1.4800737
15.43071 -1.4893626
15.43171 -1.4985744
15.43271 -1.5077106
15.43371 -1.5167698
15.43471 -1.5257481
15.43571 -1.5346399
15.43671 -1.5434407
15.43771 -1.5521479
15.43871 -1.5607621
15.43971 -1.5692858
15.44071 -1.5777227
15.44171 -1.5860752999999999
15.44271 -1.5943447
15.44371 -1.6025293999999999
15.44471 -1.6106268
15.44571 -1.6186345000000002
15.44671 -1.6265512
15.44771 -1.6343771
15.44871 -1.6421145000000001
15.44971 -1.6497657
15.45071 -1.6573324999999999
15.45171 -1.6648144999999999
15.45271 -1.6722096
15.45371 -1.6795141999999998
15.45471 -1.6867248000000001
15.45571 -1.6938393999999999
15.45671 -1.7008578
15.45771 -1.7077819
15.45871 -1.7146143999999999
15.45971 -1.7213580999999998
15.46071 -1.7280145
15.46171 -1.7345833000000002
15.46271 -1.7410625
15.46371 -1.7474499000000001
15.46471 -1.7537428000000002
15.46571 -1.75994
15.46671 -1.7660413
15.46771 -1.7720474
15.46871 -1.7779593999999999
15.46971 -1.7837781000000001
15.47071 -1.7895036999999998
15.47171 -1.7951354
15.47271 -1.8006727
15.47371 -1.8061150000000001
15.47471 -1.8114626000000003
15.47571 -1.8167166
15.47671 -1.8218782
15.47771 -1.8269484999999999
15.47871 -1.8319283
15.47971 -1.836817
15.48071 -1.8416135
15.48171 -1.8463161
15.48271 -1.850923
15.48371 -1.8554320999999998
15.48471 -1.8598422
15.48571 -1.8641528
15.48671 -1.8683637
15.48771 -1.872476
15.48871 -1.8764909
15.48971 -1.8804099
15.49071 -1.8842347
15.49171 -1.8879667
15.49271 -1.8916069
15.49371 -1.8951550000000001
15.49471 -1.8986104
15.49571 -1.9019719000000002
15.49671 -1.9052379000000002
15.49771 -1.9084072
15.49871 -1.9114794000000002
15.49971 -1.9144545999999998
15.50071 -1.9173332
15.50171 -1.9201148000000001
15.50271 -1.9227992999999999
15.50371 -1.9253854000000001
15.50471 -1.9278726
15.50571 -1.9302603
15.50671 -1.9325497
15.50771 -1.9347426
15.50871 -1.9368421
15.50971 -1.9388508
15.51071 -1.9407704000000001
15.51171 -1.9426006999999998
15.51271 -1.9443391
15.51371 -1.9459821
15.51471 -1.9475261000000001
15.51571 -1.9489686999999998
15.51671 -1.95031
15.51771 -1.9515520000000002
15.51871 -1.9526979
15.51971 -1.9537506999999998
15.52071 -1.9547117999999999
15.52171 -1.9555807
15.52271 -1.9563554
15.52371 -1.9570334000000003
15.52471 -1.9576136000000002
15.52571 -1.9580966000000002
15.52671 -1.9584851
15.52771 -1.9587828000000003
15.52871 -1.9589922999999998
15.52971 -1.9591142999999998
15.53071 -1.9591465999999997
15.53171 -1.9590842000000002
15.53271 -1.9589216999999999
15.53371 -1.9586559
15.53471 -1.9582861999999999
15.53571 -1.9578156999999998
15.53671 -1.9572504000000002
15.53771 -1.9565962
15.53871 -1.9558575000000002
15.53971 -1.9550344000000002
15.54071 -1.9541241
15.54171 -1.9531219999999998
15.54271 -1.9520236
15.54371 -1.9508271000000001
15.54471 -1.9495339999999999
15.54571 -1.9481488000000002
15.54671 -1.946676
15.54771 -1.9451188000000001
15.54871 -1.9434769
15.54971 -1.9417459000000001
15.55071 -1.9399199999999999
15.55171 -1.9379937999999999
15.55271 -1.9359655999999998
15.55371 -1.9338381000000002
15.55471 -1.9316178
15.55571 -1.9293129
15.55671 -1.9269299
15.55771 -1.9244704000000001
15.55871 -1.9219317999999999
15.55971 -1.9193076
15.56071 -1.9165900999999999
15.56171 -1.9137749
15.56271 -1.9108618000000002
15.56371 -1.9078551
15.56471 -1.9047618
15.56571 -1.9015882000000002
15.56671 -1.8983373000000001
15.56771 -1.8950071
15.56871 -1.8915916000000002
15.56971 -1.8880837000000001
15.57071 -1.8844787000000003
15.57171 -1.8807771
15.57271 -1.876984
15.57371 -1.8731076
15.57471 -1.8691562
15.57571 -1.8651339999999998
15.57671 -1.8610394
15.57771 -1.8568657
15.57871 -1.8526046
15.57971 -1.8482488
15.58071 -1.8437960999999998
15.58171 -1.8392505
15.58271 -1.8346205
15.58371 -1.8299155
15.58471 -1.8251419000000002
15.58571 -1.8203008999999999
15.58671 -1.8153872000000002
15.58771 -1.8103927
15.58871 -1.8053093999999998
15.58971 -1.8001337
15.59071 -1.7948674000000002
15.59171 -1.7895181
15.59271 -1.7840944
15.59371 -1.7786032999999999
15.59471 -1.773046
15.59571 -1.7674180000000002
15.59671 -1.7617109999999998
15.59771 -1.7559167
15.59871 -1.7500307
15.59971 -1.7440556999999999
15.60071 -1.7379999
15.60171 -1.7318744000000001
15.60271 -1.7256889000000002
15.60371 -1.7194471999999998
15.60471 -1.7131461000000001
15.60571 -1.7067768
15.60671 -1.7003287999999999
15.60771 -1.6937944999999999
15.60871 -1.6871721
15.60971 -1.6804667
15.61071 -1.6736879999999998
15.61171 -1.6668452
15.61271 -1.6599433000000001
15.61371 -1.6529813
15.61471 -1.6459521000000001
15.61571 -1.6388468
15.61671 -1.6316593000000001
15.61771 -1.624389
15.61871 -1.6170423
15.61971 -1.6096302999999998
15.62071 -1.6021639
15.62171 -1.5946493
15.62271 -1.5870856
15.62371 -1.5794650000000001
15.62471 -1.5717757999999997
15.62571 -1.564008
15.62671 -1.5561571
15.62771 -1.5482263
15.62871 -1.5402246
15.62971 -1.5321638
15.63071 -1.5240524
15.63171 -1.5158935
15.63271 -1.5076829
15.63371 -1.4994125
15.63471 -1.491074
15.63571 -1.4826635
15.63671 -1.4741834
15.63771 -1.465642
15.63871 -1.4570497
15.63971 -1.4484143999999999
15.64071 -1.4397377
15.64171 -1.4310139
15.64271 -1.4222323000000001
15.64371 -1.4133818
15.64471 -1.4044558
15.64571 -1.3954548
15.64671 -1.3863870999999999
15.64771 -1.3772652
15.64871 -1.3681007
15.64971 -1.3589003
15.65071 -1.3496634
15.65171 -1.3403827
15.65271 -1.3310491
15.65371 -1.321655
15.65471 -1.3121988
15.65571 -1.3026849
15.65671 -1.2931225
15.65771 -1.2835200999999998
15.65871 -1.2738821
15.65971 -1.2642065
15.66071 -1.2544853999999999
15.66171 -1.2447085
15.66271 -1.2348683
15.66371 -1.2249631
15.66471 -1.2149991
15.66571 -1.2049879
15.66671 -1.194942
15.66771 -1.1848703999999999
15.66871 -1.174775
15.66971 -1.1646505999999999
15.67071 -1.1544879
15.67171 -1.1442769
15.67271 -1.1340124
15.67371 -1.1236951
15.67471 -1.1133316
15.67571 -1.1029305999999999
15.67671 -1.0924992
15.67771 -1.0820393
15.67871 -1.071547
15.67971 -1.0610147
15.68071 -1.0504353
15.68171 -1.0398053
15.68271 -1.0291276999999999
15.68371 -1.0184115
15.68471 -1.0076676999999998
15.68571 -0.9969059400000001
15.68671 -0.9861300700000001
15.68771 -0.9753371599999999
15.68871 -0.96451882
15.68971 -0.95366472
15.69071 -0.9427672300000001
15.69171 -0.93182428
15.69271 -0.9208399799999999
15.69371 -0.90982262
15.69471 -0.89878067
15.69571 -0.88771954
15.69671 -0.87663941
15.69771 -0.86553581
15.69871 -0.8544024100000001
15.69971 -0.84323455
15.70071 -0.83203204
15.70171 -0.8207998200000001
15.70271 -0.80954609
15.70371 -0.79827895
15.70471 -0.78700325
15.70571 -0.77571804
15.70671 -0.76441742
15.70771 -0.7530927199999999
15.70871 -0.74173645
15.70971 -0.73034526
15.71071 -0.71892152
15.71171 -0.70747212
15.71271 -0.69600577
15.71371 -0.68452973
15.71471 -0.67304708
15.71571 -0.6615563799999999
15.71671 -0.65005296
15.71771 -0.63853171
15.71871 -0.62698978
15.71971 -0.61542825
15.72071 -0.60385154
15.72171 -0.59226542
15.72271 -0.58067446
15.72371 -0.56907977
15.72471 -0.55747852
15.72571 -0.54586525
15.72671 -0.53423429
15.72771 -0.52258251
15.72871 -0.51091076
15.72971 -0.49922392
15.73071 -0.48752921000000005
15.73171 -0.47583343
15.73271 -0.46414072
15.73371 -0.45245136
15.73471 -0.44076233
15.73571 -0.42906892
15.73671 -0.41736728
15.73771 -0.40565589
15.73871 -0.39393627
15.73971 -0.38221201
15.74071 -0.37048708
15.74171 -0.35876413
15.74271 -0.34704348
15.74371 -0.33532341
15.74471 -0.32360137
15.74571 -0.31187551
15.74671 -0.30014603
15.74771 -0.28841556
15.74871 -0.27668832
15.74971 -0.2649687
15.75071 -0.25325972
15.75171 -0.24156199999999997
15.75271 -0.22987376
15.75371 -0.21819177
15.75471 -0.20651263
15.75571 -0.19483427
15.75671 -0.18315652
15.75771 -0.17148112
15.75871 -0.15981096
15.75971 -0.14814903
15.76071 -0.13649769
15.76171 -0.1248582
15.76271 -0.11323100999999999
15.76371 -0.10161623
15.76471 -0.090014184
15.76571 -0.078425655
15.76671 -0.066851859
15.76771 -0.055294065
15.76871 -0.043753112999999996
15.76971 -0.032229154
15.77071 -0.020721648000000002
15.77171 -0.0092296046
15.77271 0.0022480093
15.77371 0.013711899999999999
15.77471 0.025162182
15.77571 0.036598346000000004
15.77671 0.048019274
15.77771 0.059423373999999994
15.77871 0.07080869399999999
15.77971 0.08217310500000001
15.78071 0.093514548
15.78171 0.10483137
15.78271 0.11612268
15.78371 0.12738851
15.78471 0.13862989
15.78571 0.14984842999999998
15.78671 0.16104571
15.78771 0.1722226
15.78871 0.18337881
15.78971 0.19451281
15.79071 0.20562236
15.79171 0.21670528
15.79271 0.22776010000000002
15.79371 0.23878657
15.79471 0.24978532
15.79571 0.26075724
15.79671 0.27170249
15.79771 0.28261999
15.79871 0.29350726
15.79971 0.30436134
15.80071 0.31517979
15.80171 0.32596185
15.80271 0.33670890000000003
15.80371 0.34742404
15.80471 0.35811081
15.80571 0.36877149
15.80671 0.37940601
15.80771 0.3900114
15.80871 0.40058275
15.80971 0.41111493000000005
15.81071 0.42160432999999997
15.81171 0.43205023
15.81271 0.44245478000000005
15.81371 0.45282166
15.81471 0.46315430999999996
15.81571 0.47345403999999996
15.81671 0.48371921
15.81771 0.49394583000000003
15.81871 0.50412924
15.81971 0.51426622
15.82071 0.52435668
15.82171 0.53440365
15.82271 0.54441202
15.82371 0.5543862
15.82471 0.56432784
15.82571 0.57423459
15.82671 0.58410079
15.82771 0.59391926
15.82871 0.60368432
15.82971 0.6133940099999999
15.83071 0.6230508
15.83171 0.63266046
15.83271 0.6422293800000001
15.83371 0.6517614199999999
15.83471 0.66125616
15.83571 0.6707089
15.83671 0.6801124199999999
15.83771 0.68946001
15.83871 0.69874837
15.83971 0.70797894
15.84071 0.71715717
15.84171 0.72628967
15.84271 0.7353812000000001
15.84371 0.74443207
15.84471 0.7534378700000001
15.84571 0.76239109
15.84671 0.7712844299999999
15.84771 0.78011407
15.84871 0.7888814399999999
15.84971 0.7975926600000001
15.85071 0.8062560099999999
15.85171 0.81487782
15.85271 0.82345959
15.85371 0.8319967399999999
15.85471 0.84048035
15.85571 0.84890043
15.85671 0.85725011
15.85771 0.8655283600000001
15.85871 0.8737399200000001
15.85971 0.88189328
15.86071 0.88999653
15.86171 0.89805378
15.86271 0.9060630599999999
15.86371 0.91401767
15.86471 0.9219087699999999
15.86571 0.92972992
15.86671 0.93747992
15.86771 0.9451634299999999
15.86871 0.9527890000000001
15.86971 0.9603649400000001
15.87071 0.9678953299999999
15.87171 0.97537767
15.87271 0.9828033899999999
15.87371 0.99016121
15.87471 0.99744173
15.87571 1.0046411
15.87671 1.011763
15.87771 1.0188161
15.87871 1.0258115
15.87971 1.0327566
15.88071 1.0396528999999999
15.88171 1.0464949
15.88271 1.0532727
15.88371 1.0599769
15.88471 1.0666020999999999
15.88571 1.0731498000000002
15.88671 1.0796269
15.88771 1.0860427000000001
15.88871 1.0924039
15.88971 1.0987114
15.89071 1.1049590999999999
15.89171 1.1111364000000001
15.89271 1.1172325
15.89371 1.1232415
15.89471 1.1291646
15.89571 1.1350102
15.89671 1.1407901
15.89771 1.1465148
15.89871 1.1521892
15.89971 1.1578099
15.90071 1.1633676000000002
15.90171 1.1688503
15.90271 1.1742493
15.90371 1.179562
15.90471 1.1847928
15.90571 1.189951
15.90671 1.1950456999999999
15.90771 1.2000815
15.90871 1.2050559
15.90971 1.2099605
15.91071 1.2147847
15.91171 1.2195199
15.91271 1.2241644
15.91371 1.2287239
15.91471 1.2332092
15.91571 1.237632
15.91671 1.2419993
15.91771 1.246311
15.91871 1.2505591
15.91971 1.2547316
15.92071 1.2588173
15.92171 1.2628105
15.92271 1.2667129
15.92371 1.2705330000000001
15.92471 1.2742814999999998
15.92571 1.2779664
15.92671 1.2815895000000002
15.92771 1.2851454
15.92871 1.2886244999999998
15.92971 1.2920169000000001
15.93071 1.2953175000000001
15.93171 1.2985283
15.93271 1.3016573999999999
15.93371 1.3047159
15.93471 1.3077124
15.93571 1.3106492
15.93671 1.3135212
15.93771 1.3163174999999998
15.93871 1.3190266000000002
15.93971 1.3216402999999999
15.94071 1.324158
15.94171 1.3265859
15.94271 1.3289347999999999
15.94371 1.3312147
15.94471 1.3334307
15.94571 1.3355809
15.94671 1.3376576
15.94771 1.3396504999999999
15.94871 1.3415522
15.94971 1.3433608
15.95071 1.3450813000000001
15.95171 1.3467230000000001
15.95271 1.3482951
15.95371 1.3498027
15.95471 1.3512442
15.95571 1.3526118999999999
15.95671 1.3538954
15.95771 1.3550859
15.95871 1.3561803000000001
15.95971 1.3571822
15.96071 1.3581006
15.96171 1.3589458
15.96271 1.3597247
15.96371 1.3604386
15.96471 1.3610819
15.96571 1.3616457
15.96671 1.3621209
15.96771 1.3625029
15.96871 1.3627933
15.96971 1.3629986
15.97071 1.3631275999999999
15.97171 1.3631872
15.97271 1.3631791
15.97371 1.3630993
15.97471 1.3629396999999999
15.97571 1.3626919
15.97671 1.362351
15.97771 1.3619175000000001
15.97871 1.3613977
15.97971 1.3608004
15.98071 1.3601332000000002
15.98171 1.3593994
15.98271 1.3585965
15.98371 1.3577173
15.98471 1.3567533999999999
15.98571 1.3556986
15.98671 1.3545517
15.98771 1.3533165999999999
15.98871 1.3520006
15.98971 1.3506112000000001
15.99071 1.3491524
15.99171 1.3476234999999999
15.99271 1.3460191
15.99371 1.3443323
15.99471 1.3425575
15.99571 1.3406929
[truncated: 740,745 more chars]
