# Supplementary material for: 2D Synthetic dataset of numerical simulations of long-period seismicity in a volcanic edifice and related sensitivity kernels
Source: Data Brief. 2021 Jan 25;34:106673. doi: 10.1016/j.dib.2020.106673 (PMC7841316; doi:10.1016/j.dib.2020.106673)
Supplement: Supplementary Data S1 — Supplementary Raw Research Data. This is open data under the CC BY license http://creativecommons.org/licenses/by/4.0/ [file mmc1.zip › Dataset/OUTPUT_SEISMOGRAMS/9000_3000/disp_Z_hetero_7000_2202_ISO7e-1Hz.semd]

-1.714286 0.0
-1.713286 0.0
-1.712286 0.0
-1.711286 0.0
-1.710286 0.0
-1.709286 0.0
-1.708286 0.0
-1.707286 1.3617777e-28
-1.706286 1.997631e-27
-1.705286 1.5581876e-26
-1.704286 8.583137899999999e-26
-1.703286 3.7430687e-25
-1.702286 1.3741581000000001e-24
-1.701286 4.4114522e-24
-1.700286 1.2705563000000001e-23
-1.699286 3.343691e-23
-1.698286 8.1508412e-23
-1.697286 1.859853e-22
-1.696286 4.0054092999999997e-22
-1.695286 8.1959192999999995e-22
-1.694286 1.6021219e-21
-1.693286 3.0054016e-21
-1.692286 5.4308239e-21
-1.691286 9.4837975e-21
-1.690286 1.6048985e-20
-1.689286 2.6381059000000002e-20
-1.688286 4.2209521e-20
-1.687286 6.5854058e-20
-1.686286 1.0034425e-19
-1.685286 1.4953473e-19
-1.684286 2.1820371999999997e-19
-1.683286 3.1212029e-19
-1.682286 4.3806306e-19
-1.681286 6.0377177e-19
-1.680286 8.1781295e-19
-1.679286 1.0893419e-18
-1.678286 1.4277467e-18
-1.677286 1.8421639e-18
-1.676286 2.3408652000000002e-18
-1.675286 2.9305205999999996e-18
-1.674286 3.6153554e-18
-1.673286 4.3962291e-18
-1.672286 5.2696788e-18
-1.671286 6.2269756e-18
-1.670286 7.253256e-18
-1.669286 8.3267975e-18
-1.668286 9.4185027e-18
-1.667286 1.0491665e-17
-1.666286 1.1502078e-17
-1.665286 1.2398521e-17
-1.664286 1.3123673e-17
-1.663286 1.3615437999999999e-17
-1.662286 1.3808673000000002e-17
-1.661286 1.3637263e-17
-1.660286 1.3036475e-17
-1.659286 1.194547e-17
-1.658286 1.0309871e-17
-1.657286 8.0842339e-18
-1.656286 5.2343041999999996e-18
-1.655286 1.7389109e-18
-1.654286 -2.4086055e-18
-1.653286 -7.1995106e-18
-1.652286 -1.2609398e-17
-1.651286 -1.8598512000000002e-17
-1.650286 -2.5112650000000003e-17
-1.649286 -3.2084558e-17
-1.648286 -3.9435727e-17
-1.647286 -4.7078456999999996e-17
-1.646286 -5.4918036e-17
-1.645286 -6.2854916e-17
-1.644286 -7.0786772e-17
-1.643286 -7.861035000000001e-17
-1.642286 -8.6223022e-17
-1.641286 -9.3524142e-17
-1.640286 -1.0041612000000001e-16
-1.639286 -1.0680542999999999e-16
-1.638286 -1.126036e-16
-1.637286 -1.1772835e-16
-1.636286 -1.2210491e-16
-1.635286 -1.2566788e-16
-1.634286 -1.2836343e-16
-1.633286 -1.3015189999999998e-16
-1.632286 -1.3101083e-16
-1.631286 -1.3093814e-16
-1.630286 -1.2995511000000001e-16
-1.629286 -1.2810888e-16
-1.628286 -1.2547398e-16
-1.627286 -1.2215233e-16
-1.626286 -1.1827122e-16
-1.625286 -1.1397888e-16
-1.624286 -1.0943699e-16
-1.623286 -1.0481021000000001e-16
-1.622286 -1.002526e-16
-1.621286 -9.589107799999999e-17
-1.620286 -9.180677000000001e-17
-1.619286 -8.801499500000001e-17
-1.618286 -8.4445307e-17
-1.617286 -8.0923147e-17
-1.616286 -7.7155055e-17
-1.615286 -7.2719438e-17
-1.614286 -6.706509500000001e-17
-1.613286 -5.9519357e-17
-1.612286 -4.930758e-17
-1.611286 -3.5585162999999996e-17
-1.610286 -1.7482607e-17
-1.609286 5.8367848e-18
-1.608286 3.5107807e-17
-1.607286 7.0885336e-17
-1.606286 1.1346077e-16
-1.605286 1.6277743e-16
-1.604286 2.1835029e-16
-1.603286 2.7919604e-16
-1.602286 3.4377972e-16
-1.601286 4.0998438000000006e-16
-1.600286 4.7510967e-16
-1.599286 5.359040999999999e-16
-1.598286 5.8863488e-16
-1.597286 6.2919712e-16
-1.596286 6.5326221e-16
-1.595286 6.5646228e-16
-1.594286 6.346062700000001e-16
-1.593286 5.8391887e-16
-1.592286 5.0129234e-16
-1.591286 3.8453819e-16
-1.590286 2.326248e-16
-1.589286 4.5884293000000007e-17
-1.588286 -1.7382624e-16
-1.587286 -4.2302587e-16
-1.586286 -6.9658674e-16
-1.585286 -9.8779924e-16
-1.584286 -1.2885327e-15
-1.583286 -1.5894965000000001e-15
-1.582286 -1.8805989e-15
-1.581286 -2.1513975e-15
-1.580286 -2.3916273e-15
-1.579286 -2.5917863e-15
-1.578286 -2.7437531e-15
-1.577286 -2.8414071e-15
-1.576286 -2.8812143e-15
-1.575286 -2.8627436999999998e-15
-1.574286 -2.7890753e-15
-1.573286 -2.6670641e-15
-1.572286 -2.5074266e-15
-1.571286 -2.324627e-15
-1.570286 -2.1365405e-15
-1.569286 -1.9638915e-15
-1.568286 -1.8294696e-15
-1.567286 -1.7571414000000001e-15
-1.566286 -1.7706951e-15
-1.565286 -1.8925581e-15
-1.564286 -2.1424534e-15
-1.563286 -2.536058e-15
-1.562286 -3.0837482e-15
-1.561286 -3.7895076e-15
-1.560286 -4.6500822e-15
-1.559286 -5.6544617e-15
-1.558286 -6.7837512000000004e-15
-1.557286 -8.0114858e-15
-1.556286 -9.304426e-15
-1.555286 -1.0623835e-14
-1.554286 -1.1927224e-14
-1.553286 -1.3170525999999999e-14
-1.552286 -1.4310599e-14
-1.551286 -1.5307984e-14
-1.550286 -1.612976e-14
-1.549286 -1.6752357e-14
-1.548286 -1.716417e-14
-1.547286 -1.7367780999999998e-14
-1.546286 -1.7381643000000002e-14
-1.545286 -1.7241059e-14
-1.544286 -1.6998333e-14
-1.543286 -1.6721987e-14
-1.542286 -1.6495018e-14
-1.541286 -1.6412159e-14
-1.540286 -1.6576238e-14
-1.539286 -1.7093711e-14
-1.538286 -1.8069591e-14
-1.537286 -1.9601954e-14
-1.536286 -2.1776333e-14
-1.535286 -2.4660286999999998e-14
-1.534286 -2.8298489000000004e-14
-1.533286 -3.2708648e-14
-1.532286 -3.7878604000000004e-14
-1.531286 -4.3764837e-14
-1.530286 -5.0292661e-14
-1.529286 -5.7358191e-14
-1.528286 -6.4832188e-14
-1.527286 -7.2565683e-14
-1.526286 -8.0397297e-14
-1.525286 -8.8161894e-14
-1.524286 -9.570027100000001e-14
-1.523286 -1.0286935999999998e-13
-1.522286 -1.0955249e-13
-1.521286 -1.1566903e-13
-1.520286 -1.2118282e-13
-1.519286 -1.2610887e-13
-1.518286 -1.3051771e-13
-1.517286 -1.3453692e-13
-1.516286 -1.3834962e-13
-1.515286 -1.4218953e-13
-1.514286 -1.4633274e-13
-1.513286 -1.510863e-13
-1.512286 -1.5677387e-13
-1.511286 -1.6371906999999999e-13
-1.510286 -1.7222725e-13
-1.509286 -1.8256631e-13
-1.508286 -1.9494768e-13
-1.507286 -2.0950838999999998e-13
-1.506286 -2.2629506e-13
-1.505286 -2.4525106e-13
-1.504286 -2.6620723e-13
-1.503286 -2.8887722e-13
-1.502286 -3.1285761e-13
-1.501286 -3.3763324e-13
-1.500286 -3.6258752999999995e-13
-1.499286 -3.8701765e-13
-1.498286 -4.1015376999999994e-13
-1.497286 -4.3118183e-13
-1.496286 -4.4926844000000004e-13
-1.495286 -4.635872699999999e-13
-1.494286 -4.733453e-13
-1.493286 -4.7780764e-13
-1.492286 -4.7632017e-13
-1.491286 -4.6832846e-13
-1.490286 -4.5339255e-13
-1.489286 -4.3119669000000005e-13
-1.488286 -4.0155396999999997e-13
-1.487286 -3.6440585999999997e-13
-1.486286 -3.1981703e-13
-1.485286 -2.6796605e-13
-1.484286 -2.0913310999999997e-13
-1.483286 -1.4368574e-13
-1.482286 -7.206376300000001e-14
-1.481286 5.2351444e-15
-1.480286 8.766823800000001e-14
-1.479286 1.7465779000000002e-13
-1.478286 2.6559781000000003e-13
-1.477286 3.5985703000000004e-13
-1.476286 4.5677836e-13
-1.475286 5.5567517e-13
-1.474286 6.5582568e-13
-1.473286 7.564665800000001e-13
-1.472286 8.5678789e-13
-1.471286 9.5593064e-13
-1.470286 1.0529902e-12
-1.469286 1.1470265e-12
-1.468286 1.2370837e-12
-1.467286 1.3222196e-12
-1.466286 1.4015481e-12
-1.465286 1.4742913000000001e-12
-1.464286 1.5398444e-12
-1.463286 1.5978484e-12
-1.462286 1.6482714e-12
-1.461286 1.6914929e-12
-1.460286 1.7283877e-12
-1.459286 1.760404e-12
-1.458286 1.7896329e-12
-1.457286 1.8188606000000001e-12
-1.456286 1.8515996e-12
-1.455286 1.8920942e-12
-1.454286 1.9452955e-12
-1.453286 2.0168024e-12
-1.452286 2.1127673e-12
-1.451286 2.239765e-12
-1.450286 2.4046267999999998e-12
-1.449286 2.6142422e-12
-1.448286 2.8753329999999997e-12
-1.447286 3.194205e-12
-1.446286 3.5764875000000004e-12
-1.445286 4.0268668e-12
-1.444286 4.5488244e-12
-1.443286 5.1443912e-12
-1.442286 5.813927100000001e-12
-1.441286 6.5559374e-12
-1.440286 7.366931499999999e-12
-1.439286 8.241336500000001e-12
-1.438286 9.171469500000001e-12
-1.437286 1.0147572e-11
-1.436286 1.1157911e-11
-1.435286 1.2188945e-11
-1.434286 1.3225549e-11
-1.433286 1.4251306e-11
-1.432286 1.5248836e-11
-1.431286 1.6200177e-11
-1.430286 1.7087194e-11
-1.429286 1.7892007999999998e-11
-1.428286 1.8597432e-11
-1.427286 1.9187404e-11
-1.426286 1.9647398000000002e-11
-1.425286 1.9964819e-11
-1.424286 2.0129342e-11
-1.423286 2.0133217e-11
-1.422286 1.9971504e-11
-1.421286 1.9642255e-11
-1.420286 1.914662e-11
-1.419286 1.8488882e-11
-1.418286 1.7676413e-11
-1.417286 1.6719555e-11
-1.416286 1.5631421e-11
-1.415286 1.4427625e-11
-1.414286 1.3125926e-11
-1.413286 1.174581e-11
-1.412286 1.0307997e-11
-1.411286 8.8338875e-12
-1.410286 7.344954700000001e-12
-1.409286 5.8620806e-12
-1.408286 4.4048597e-12
-1.407286 2.990875e-12
-1.406286 1.6349603e-12
-1.405286 3.4846978e-13
-1.404286 -8.614281e-13
-1.403286 -1.9924087e-12
-1.402286 -3.0475768e-12
-1.401286 -4.0359540999999995e-12
-1.400286 -4.9728396e-12
-1.399286 -5.8800159999999995e-12
-1.398286 -6.7857761e-12
-1.397286 -7.7247426e-12
-1.396286 -8.7374633e-12
-1.395286 -9.8697648e-12
-1.394286 -1.1171857e-11
-1.393286 -1.2697184000000002e-11
-1.392286 -1.4501039e-11
-1.391286 -1.6638948999999998e-11
-1.390286 -1.9164870000000002e-11
-1.389286 -2.2129233000000002e-11
-1.388286 -2.5576882e-11
-1.387286 -2.9544975e-11
-1.386286 -3.4060913e-11
-1.385286 -3.9140365000000004e-11
-1.384286 -4.4785486e-11
-1.383286 -5.0983387000000005e-11
-1.382286 -5.7704941999999995e-11
-1.381286 -6.4903996e-11
-1.380286 -7.2517063e-11
-1.379286 -8.0463517e-11
-1.378286 -8.8646348e-11
-1.377286 -9.6953467e-11
-1.376286 -1.0525959e-10
-1.375286 -1.1342866e-10
-1.374286 -1.2131668e-10
-1.373286 -1.2877509e-10
-1.372286 -1.3565436e-10
-1.371286 -1.4180781000000001e-10
-1.370286 -1.4709565e-10
-1.369286 -1.5138881e-10
-1.368286 -1.5457273e-10
-1.367286 -1.5655083999999999e-10
-1.366286 -1.5724753e-10
-1.365286 -1.5661072000000002e-10
-1.364286 -1.5461357e-10
-1.363286 -1.5125569e-10
-1.362286 -1.4656335999999998e-10
-1.361286 -1.4058906e-10
-1.360286 -1.3341009e-10
-1.359286 -1.2512641e-10
-1.358286 -1.1585775000000001e-10
-1.357286 -1.0574002e-10
-1.356286 -9.4921206e-11
-1.355286 -8.3556794e-11
-1.354286 -7.1804926e-11
-1.353286 -5.982144000000001e-11
-1.352286 -4.7754932e-11
-1.351286 -3.574202e-11
-1.350286 -2.3902982e-11
-1.349286 -1.2337851e-11
-1.348286 -1.123173e-12
-1.347286 9.6905062e-12
-1.346286 2.0080349e-11
-1.345286 3.0052049e-11
-1.344286 3.9639754000000005e-11
-1.343286 4.8905097e-11
-1.342286 5.7935341e-11
-1.341286 6.684072799999999e-11
-1.340286 7.575107e-11
-1.339286 8.4811726e-11
-1.338286 9.4179027e-11
-1.337286 1.0401533999999999e-10
-1.336286 1.144839e-10
-1.335286 1.2574348e-10
-1.334286 1.3794317e-10
-1.333286 1.5121728e-10
-1.332286 1.656806e-10
-1.331286 1.8142415e-10
-1.330286 1.9851137e-10
-1.329286 2.1697514000000002e-10
-1.328286 2.3681539e-10
-1.327286 2.5799764e-10
-1.326286 2.8045234999999997e-10
-1.325286 3.0407519e-10
-1.324286 3.287281e-10
-1.323286 3.542414e-10
-1.322286 3.8041652999999996e-10
-1.321286 4.0702971e-10
-1.320286 4.3383616999999997e-10
-1.319286 4.6057494000000003e-10
-1.318286 4.869740899999999e-10
-1.317286 5.1275624e-10
-1.316286 5.376441900000001e-10
-1.315286 5.6136627e-10
-1.314286 5.8366159e-10
-1.313286 6.0428468e-10
-1.312286 6.2300941e-10
-1.311286 6.3963214e-10
-1.310286 6.5397353e-10
-1.309286 6.658793700000001e-10
-1.308286 6.7521995e-10
-1.307286 6.8188805e-10
-1.306286 6.857954699999999e-10
-1.305286 6.868681e-10
-1.304286 6.8503983e-10
-1.303286 6.8024527e-10
-1.302286 6.7241143e-10
-1.301286 6.6144902e-10
-1.300286 6.472432800000001e-10
-1.299286 6.296451599999999e-10
-1.298286 6.0846285e-10
-1.297286 5.834546e-10
-1.296286 5.5432299e-10
-1.295286 5.2071117e-10
-1.294286 4.8220152e-10
-1.293286 4.3831735000000003e-10
-1.292286 3.8852749e-10
-1.291286 3.3225436e-10
-1.290286 2.6888567e-10
-1.289286 1.9778943999999998e-10
-1.288286 1.1833257e-10
-1.287286 2.9902478e-11
-1.286286 -6.80685e-11
-1.285286 -1.7607645e-10
-1.284286 -2.9451767e-10
-1.283286 -4.2365959e-10
-1.282286 -5.6361157e-10
-1.281286 -7.142967599999999e-10
-1.280286 -8.754256e-10
-1.279286 -1.0464719e-09
-1.278286 -1.226653e-09
-1.277286 -1.4149135000000001e-09
-1.276286 -1.6099153000000001e-09
-1.275286 -1.8100329e-09
-1.274286 -2.0133542e-09
-1.273286 -2.2176904e-09
-1.272286 -2.4205898e-09
-1.271286 -2.6193605e-09
-1.270286 -2.8110993999999997e-09
-1.269286 -2.9927276e-09
-1.268286 -3.1610312e-09
-1.267286 -3.3127074e-09
-1.266286 -3.4444156000000002e-09
-1.265286 -3.5528323e-09
-1.264286 -3.6347070999999996e-09
-1.263286 -3.6869215999999996e-09
-1.262286 -3.7065482999999997e-09
-1.261286 -3.6909094e-09
-1.260286 -3.6376336e-09
-1.259286 -3.54471e-09
-1.258286 -3.4105392000000003e-09
-1.257286 -3.2339801000000005e-09
-1.256286 -3.0143908e-09
-1.255286 -2.7516638e-09
-1.254286 -2.4462559e-09
-1.253286 -2.0992092e-09
-1.252286 -1.7121667e-09
-1.251286 -1.2873783e-09
-1.250286 -8.277002299999999e-10
-1.249286 -3.3658525e-10
-1.248286 1.81935e-10
-1.247286 7.2327634e-10
-1.246286 1.2823367e-09
-1.245286 1.8535392000000001e-09
-1.244286 2.4308831e-09
-1.243286 3.0080039e-09
-1.242286 3.5782391000000004e-09
-1.241286 4.134703e-09
-1.240286 4.6703665e-09
-1.239286 5.1781447e-09
-1.238286 5.6509873e-09
-1.237286 6.0819752e-09
-1.236286 6.4644179e-09
-1.235286 6.7919545e-09
-1.234286 7.058655e-09
-1.233286 7.259119e-09
-1.232286 7.388571700000001e-09
-1.231286 7.4429574e-09
-1.230286 7.4190258e-09
-1.229286 7.3144101999999994e-09
-1.228286 7.127696299999999e-09
-1.227286 6.8584811000000004e-09
-1.226286 6.5074188999999995e-09
-1.225286 6.076252e-09
-1.224286 5.5678309000000005e-09
-1.223286 4.986114e-09
-1.222286 4.3361537e-09
-1.221286 3.6240662999999995e-09
-1.220286 2.8569838999999998e-09
-1.219286 2.0429906e-09
-1.218286 1.1910427e-09
-1.217286 3.1087340000000003e-10
-1.216286 -5.8711612e-10
-1.215286 -1.4919791000000002e-09
-1.214286 -2.3923568e-09
-1.213286 -3.2766217e-09
-1.212286 -4.133029e-09
-1.211286 -4.9498748999999995e-09
-1.210286 -5.7156564e-09
-1.209286 -6.4192367000000005e-09
-1.208286 -7.0500077999999994e-09
-1.207286 -7.5980507e-09
-1.206286 -8.054294e-09
-1.205286 -8.4106618e-09
-1.204286 -8.660215599999999e-09
-1.203286 -8.797284399999999e-09
-1.202286 -8.8175828e-09
-1.201286 -8.718311499999999e-09
-1.200286 -8.4982445e-09
-1.199286 -8.1577946e-09
-1.198286 -7.6990608e-09
-1.197286 -7.1258541e-09
-1.196286 -6.4436963e-09
-1.195286 -5.6598004e-09
-1.194286 -4.7830215e-09
-1.193286 -3.8237847e-09
-1.192286 -2.7939852000000003e-09
-1.191286 -1.7068657e-09
-1.190286 -5.768667200000001e-10
-1.189286 5.8054559e-10
-1.188286 1.749074e-09
-1.187286 2.9118045e-09
-1.186286 4.0514377e-09
-1.185286 5.1505352e-09
-1.184286 6.1917763e-09
-1.183286 7.1582205e-09
-1.182286 8.0335752e-09
-1.181286 8.8024581e-09
-1.180286 9.4506562e-09
-1.179286 9.9653723e-09
-1.178286 1.0335453999999999e-08
-1.177286 1.0551608e-08
-1.176286 1.0606579999999999e-08
-1.175286 1.0495319e-08
-1.174286 1.0215098e-08
-1.173286 9.7656071e-09
-1.172286 9.1490079e-09
-1.171286 8.369952e-09
-1.170286 7.4355549e-09
-1.169286 6.3553385e-09
-1.168286 5.1411292e-09
-1.167286 3.8069253e-09
-1.166286 2.3687233e-09
-1.165286 8.4431828e-10
-1.164286 -7.4692813e-10
-1.163286 -2.3843429e-09
-1.162286 -4.0462179e-09
-1.161286 -5.7101032e-09
-1.160286 -7.353112599999999e-09
-1.159286 -8.9522348e-09
-1.158286 -1.0484650999999999e-08
-1.157286 -1.192805e-08
-1.156286 -1.3260935e-08
-1.155286 -1.4462925e-08
-1.154286 -1.5515042e-08
-1.153286 -1.6399976e-08
-1.152286 -1.7102336e-08
-1.151286 -1.7608877e-08
-1.150286 -1.7908691000000003e-08
-1.149286 -1.7993386e-08
-1.148286 -1.7857217000000002e-08
-1.147286 -1.7497195e-08
-1.146286 -1.6913157999999998e-08
-1.145286 -1.6107801e-08
-1.144286 -1.5086677999999998e-08
-1.143286 -1.3858158000000001e-08
-1.142286 -1.2433349000000002e-08
-1.141286 -1.0825976e-08
-1.140286 -9.0522326e-09
-1.139286 -7.1305864e-09
-1.138286 -5.081555e-09
-1.137286 -2.9274506000000005e-09
-1.136286 -6.920933000000001e-10
-1.135286 1.5994999e-09
-1.134286 3.9214465e-09
-1.133286 6.2473464e-09
-1.132286 8.550640800000001e-09
-1.131286 1.0804975e-08
-1.130286 1.2984562e-08
-1.129286 1.5064537e-08
-1.128286 1.7021295000000002e-08
-1.127286 1.8832814e-08
-1.126286 2.0478949e-08
-1.125286 2.1941689e-08
-1.124286 2.3205388e-08
-1.123286 2.4256944000000002e-08
-1.122286 2.5085939e-08
-1.121286 2.5684729e-08
-1.120286 2.6048497e-08
-1.119286 2.6175237e-08
-1.118286 2.6065707999999996e-08
-1.117286 2.572334e-08
-1.116286 2.5154087e-08
-1.115286 2.4366264999999996e-08
-1.114286 2.3370331e-08
-1.113286 2.2178655e-08
-1.112286 2.080526e-08
-1.111286 1.9265556e-08
-1.110286 1.7576057e-08
-1.109286 1.5754106e-08
-1.108286 1.3817596999999999e-08
-1.107286 1.1784712e-08
-1.106286 9.6736723e-09
-1.105286 7.5025083e-09
-1.104286 5.2888562e-09
-1.103286 3.049775e-09
-1.102286 8.015973300000001e-10
-1.101286 -1.4401958e-09
-1.100286 -3.6610697e-09
-1.099286 -5.847503e-09
-1.098286 -7.9870291e-09
-1.097286 -1.0068252e-08
-1.096286 -1.208084e-08
-1.095286 -1.4015503e-08
-1.094286 -1.5863944999999998e-08
-1.093286 -1.7618818e-08
-1.092286 -1.9273646999999998e-08
-1.091286 -2.0822762e-08
-1.090286 -2.2261214e-08
-1.089286 -2.3584693e-08
-1.088286 -2.4789444999999997e-08
-1.087286 -2.5872191e-08
-1.086286 -2.6830035e-08
-1.085286 -2.7660396e-08
-1.084286 -2.836093e-08
-1.083286 -2.8929462e-08
-1.082286 -2.9363917e-08
-1.081286 -2.9662277999999997e-08
-1.080286 -2.9822528e-08
-1.079286 -2.9842612e-08
-1.078286 -2.9720415e-08
-1.077286 -2.9453739e-08
-1.076286 -2.9040298e-08
-1.075286 -2.8477726e-08
-1.074286 -2.7763594e-08
-1.073286 -2.6895453e-08
-1.072286 -2.5870875e-08
-1.071286 -2.4687533000000002e-08
-1.070286 -2.3343269e-08
-1.069286 -2.1836208999999998e-08
-1.068286 -2.0164868e-08
-1.067286 -1.8328282e-08
-1.066286 -1.6326152000000002e-08
-1.065286 -1.4158999000000001e-08
-1.064286 -1.1828329e-08
-1.063286 -9.3367973e-09
-1.062286 -6.6883908e-09
-1.061286 -3.8885936000000004e-09
-1.060286 -9.4455797e-10
-1.059286 2.1347356000000003e-09
-1.058286 5.3383315e-09
-1.057286 8.6531678e-09
-1.056286 1.2063968000000001e-08
-1.055286 1.5553156e-08
-1.054286 1.9100804e-08
-1.053286 2.2684606999999998e-08
-1.052286 2.62799e-08
-1.051286 2.985972e-08
-1.050286 3.3394887e-08
-1.049286 3.6854160999999995e-08
-1.048286 4.0204426e-08
-1.047286 4.3410922e-08
-1.046286 4.6437525999999996e-08
-1.045286 4.9247090000000006e-08
-1.044286 5.1801802e-08
-1.043286 5.4063626e-08
-1.042286 5.5994748e-08
-1.041286 5.7558086e-08
-1.040286 5.8717819e-08
-1.039286 5.9439946999999995e-08
-1.038286 5.9692878e-08
-1.037286 5.944803e-08
-1.036286 5.8680416e-08
-1.035286 5.7369258999999996e-08
-1.034286 5.5498567000000004e-08
-1.033286 5.3057692e-08
-1.032286 5.004184299999999e-08
-1.031286 4.6452561e-08
-1.030286 4.2298115e-08
-1.029286 3.7593836e-08
-1.028286 3.2362357e-08
-1.027286 2.6633751000000002e-08
-1.026286 2.0445567e-08
-1.025286 1.3842749e-08
-1.024286 6.8774236e-09
-1.023286 -3.9143692999999997e-10
-1.022286 -7.8984798e-09
-1.021286 -1.5572571000000002e-08
-1.020286 -2.3337518000000002e-08
-1.019286 -3.1112909e-08
-1.018286 -3.8815076000000005e-08
-1.017286 -4.6358131e-08
-1.016286 -5.3655103e-08
-1.015286 -6.0619126e-08
-1.014286 -6.716469e-08
-1.013286 -7.320887800000001e-08
-1.012286 -7.8672618e-08
-1.011286 -8.348192699999999e-08
-1.010286 -8.7569063e-08
-1.009286 -9.0873631e-08
-1.008286 -9.3343577e-08
-1.007286 -9.493606999999999e-08
-1.006286 -9.561823600000001e-08
-1.005286 -9.536775799999999e-08
-1.004286 -9.417328e-08
-1.003286 -9.2034697e-08
-1.002286 -8.8963181e-08
-1.001286 -8.498109400000001e-08
-1.000286 -8.012172e-08
-0.9992857 -7.4428808e-08
-0.9982857 -6.795596900000001e-08
-0.9972857 -6.076593099999999e-08
-0.9962857 -5.2929694000000007e-08
-0.9952857 -4.452553e-08
-0.9942857 -3.5637959e-08
-0.9932857 -2.6356617e-08
-0.9922857 -1.6775112e-08
-0.9912857 -6.9898566e-09
-0.9902857 2.9010971e-09
-0.9892857 1.2799198e-08
-0.9882857 2.2606492e-08
-0.9872857 3.2226662999999996e-08
-0.9862857 4.1566015e-08
-0.9852857 5.0534354e-08
-0.9842857 5.9045813e-08
-0.9832857 6.7019568e-08
-0.9822857 7.4380485e-08
-0.9812857 8.1059653e-08
-0.9802857 8.699487199999999e-08
-0.9792857 9.2131031e-08
-0.9782857 9.6420427e-08
-0.9772857 9.9823039e-08
-0.9762857 1.0230672e-07
-0.9752857 1.0384733000000001e-07
-0.9742857 1.0442889e-07
-0.9732857 1.0404363000000001e-07
-0.9722857 1.0269202000000001e-07
-0.9712857 1.0038282000000002e-07
-0.9702857 9.713302400000001e-08
-0.9692857 9.29678e-08
-0.9682857 8.7920443e-08
-0.9672857 8.203220900000001e-08
-0.9662857 7.5352141e-08
-0.9652857 6.793683899999999e-08
-0.9642857 5.9850175e-08
-0.9632857 5.1162907e-08
-0.9622857 4.1952256e-08
-0.9612857 3.230137e-08
-0.9602857 2.2298716000000002e-08
-0.9592857 1.2037377000000002e-08
-0.9582857 1.6142635999999999e-09
-0.9572857 -8.8707659e-09
-0.9562857 -1.9315868e-08
-0.9552857 -2.9618247e-08
-0.9542857 -3.9675249e-08
-0.9532857 -4.938551199999999e-08
-0.9522857 -5.8650140000000004e-08
-0.9512857 -6.7373895e-08
-0.9502857 -7.5466366e-08
-0.9492857 -8.2843143e-08
-0.9482857 -8.9426905e-08
-0.9472857 -9.5148434e-08
-0.9462857 -9.994757199999999e-08
-0.9452857 -1.03774e-07
-0.9442857 -1.0658794000000001e-07
-0.9432857 -1.0836065e-07
-0.9422857 -1.0907482e-07
-0.9412857 -1.087247e-07
-0.9402857 -1.0731614000000001e-07
-0.9392857 -1.0486645e-07
-0.9382857 -1.0140395e-07
-0.9372857 -9.696752299999999e-08
-0.9362857 -9.1605895e-08
-0.9352857 -8.5376817e-08
-0.9342857 -7.8346102e-08
-0.9332857 -7.0586581e-08
-0.9322857 -6.2176952e-08
-0.9312857 -5.3200622e-08
-0.9302857 -4.3744455e-08
-0.9292857 -3.3897601e-08
-0.9282857 -2.3750291e-08
-0.9272857 -1.3392719e-08
-0.9262857 -2.9139944000000004e-09
-0.9252857 7.5988098e-09
-0.9242857 1.8061488000000002e-08
-0.9232857 2.8393413e-08
-0.9222857 3.8518094e-08
-0.9212857 4.8363608e-08
-0.9202857 5.786287e-08
-0.9192857 6.6953781e-08
-0.9182857 7.5579248e-08
-0.9172857 8.3687063e-08
-0.9162857 9.1229707e-08
-0.9152857 9.8164077e-08
-0.9142857 1.0445113999999999e-07
-0.9132857 1.1005552999999999e-07
-0.9122857 1.1494525e-07
-0.9112857 1.1909121e-07
-0.9102857 1.2246698000000001e-07
-0.9092857 1.2504848000000002e-07
-0.9082857 1.2681385e-07
-0.9072857 1.2774333000000001e-07
-0.9062857 1.2781932e-07
-0.9052857 1.2702653e-07
-0.9042857 1.2535224e-07
-0.9032857 1.2278668e-07
-0.9022857 1.1932353e-07
-0.9012857 1.1496049e-07
-0.9002857 1.0969996e-07
-0.8992857 1.0354974e-07
-0.8982857 9.6523733e-08
-0.8972857 8.864270399999999e-08
-0.8962857 7.9934936e-08
-0.8952857 7.0436845e-08
-0.8942857 6.0193472e-08
-0.8932857 4.9258847e-08
-0.8922857 3.7696188e-08
-0.8912857 2.5577893e-08
-0.8902857 1.2985328999999999e-08
-0.8892857 8.4017212e-12
-0.8882857 -1.3255125e-08
-0.8872857 -2.6700528e-08
-0.8862857 -4.0217257e-08
-0.8852857 -5.369028e-08
-0.8842857 -6.700161000000001e-08
-0.8832857 -8.0031981e-08
-0.8822857 -9.2662661e-08
-0.8812857 -1.0477733e-07
-0.8802857 -1.16264e-07
-0.8792857 -1.270169e-07
-0.8782857 -1.3693828e-07
-0.8772857 -1.4594017e-07
-0.8762857 -1.5394583e-07
-0.8752857 -1.6089113e-07
-0.8742857 -1.6672557e-07
-0.8732857 -1.7141303e-07
-0.8722857 -1.7493228e-07
-0.8712857 -1.7727704e-07
-0.8702857 -1.7845574999999999e-07
-0.8692857 -1.7849107e-07
-0.8682857 -1.7741891e-07
-0.8672857 -1.7528732e-07
-0.8662857 -1.7215499e-07
-0.8652857 -1.6808959e-07
-0.8642857 -1.6316593e-07
-0.8632857 -1.5746395000000002e-07
-0.8622857 -1.5106675e-07
-0.8612857 -1.4405848e-07
-0.8602857 -1.365224e-07
-0.8592857 -1.2853903e-07
-0.8582857 -1.2018442e-07
-0.8572857 -1.1152865999999999e-07
-0.8562857 -1.0263472e-07
-0.8552857 -9.3557473e-08
-0.8542857 -8.434306000000001e-08
-0.8532857 -7.50286e-08
-0.8522857 -6.5642175e-08
-0.8512857 -5.6203124999999994e-08
-0.8502857 -4.6722637e-08
-0.8492857 -3.7204539e-08
-0.8482857 -2.7646318999999997e-08
-0.8472857 -1.8040275e-08
-0.8462857 -8.3747703e-09
-0.8452857 1.3644801e-09
-0.8442857 1.1193149000000001e-08
-0.8432857 2.1127107e-08
-0.8422857 3.1181363e-08
-0.8412857 4.1369183e-08
-0.8402857 5.1701415000000004e-08
-0.8392857 6.2186056e-08
-0.8382857 7.2828088e-08
-0.8372857 8.3629564e-08
-0.8362857 9.4589958e-08
-0.8352857 1.0570675e-07
-0.8342857 1.1697626999999999e-07
-0.8332857 1.2839462e-07
-0.8322857 1.3995884e-07
-0.8312857 1.5166810999999998e-07
-0.8302857 1.635249e-07
-0.8292857 1.7553622e-07
-0.8282857 1.8771461999999998e-07
-0.8272857 2.0007918e-07
-0.8262857 2.1265616e-07
-0.8252857 2.2547950000000002e-07
-0.8242857 2.3859097e-07
-0.8232857 2.5203999e-07
-0.8222857 2.6588318000000004e-07
-0.8212857 2.8018354e-07
-0.8202857 2.9500926e-07
-0.8192857 3.1043237e-07
-0.8182857 3.2652694e-07
-0.8172857 3.4336722e-07
-0.8162857 3.6102554e-07
-0.8152857 3.7957011000000003e-07
-0.8142857 3.9906282999999997e-07
-0.8132857 4.1955705999999996e-07
-0.8122857 4.4109565e-07
-0.8112857 4.6370903000000004e-07
-0.8102857 4.874135299999999e-07
-0.8092857 5.122101e-07
-0.8082857 5.380834e-07
-0.8072857 5.650012e-07
-0.8062857 5.929142100000001e-07
-0.8052857 6.2175647e-07
-0.8042857 6.5144601e-07
-0.8032857 6.818861e-07
-0.8022857 7.1296675e-07
-0.8012857 7.4456672e-07
-0.8002857 7.7655571e-07
-0.7992857 8.087969399999999e-07
-0.7982857 8.4114955e-07
-0.7972857 8.7347178e-07
-0.7962857 9.0562349e-07
-0.7952857 9.374687699999999e-07
-0.7942857 9.6887884e-07
-0.7932857 9.9973425e-07
-0.7922857 1.0299269e-06
-0.7912857 1.0593621000000001e-06
-0.7902857 1.0879596e-06
-0.7892857 1.1156546e-06
-0.7882857 1.1423984e-06
-0.7872857 1.1681585e-06
-0.7862857 1.1929175e-06
-0.7852857 1.2166733e-06
-0.7842857 1.2394369e-06
-0.7832857 1.2612314e-06
-0.7822857 1.2820895e-06
-0.7812857 1.3020522e-06
-0.7802857 1.3211653e-06
-0.7792857 1.3394781e-06
-0.7782857 1.3570406e-06
-0.7772857 1.373901e-06
-0.7762857 1.3901038e-06
-0.7752857 1.4056878000000002e-06
-0.7742857 1.4206848999999999e-06
-0.7732857 1.4351183e-06
-0.7722857 1.4490021e-06
-0.7712857 1.4623407e-06
-0.7702857 1.4751294e-06
-0.7692857 1.4873544e-06
-0.7682857 1.4989940000000002e-06
-0.7672857 1.5100203999999998e-06
-0.7662857 1.5204010000000001e-06
-0.7652857 1.530101e-06
-0.7642857 1.5390853e-06
-0.7632857 1.5473215999999998e-06
-0.7622857 1.5547821e-06
-0.7612857 1.5614472999999998e-06
-0.7602857 1.5673074000000002e-06
-0.7592857 1.572365e-06
-0.7582857 1.5766371e-06
-0.7572857 1.5801564999999999e-06
-0.7562857 1.5829728999999999e-06
-0.7552857 1.5851535e-06
-0.7542857 1.5867835e-06
-0.7532857 1.5879650000000002e-06
-0.7522857 1.5888160000000002e-06
-0.7512857 1.5894694e-06
-0.7502857 1.5900699000000001e-06
-0.7492857 1.5907727999999999e-06
-0.7482857 1.5917395e-06
-0.7472857 1.5931356e-06
-0.7462857 1.5951262999999999e-06
-0.7452857 1.5978738e-06
-0.7442857 1.6015331e-06
-0.7432857 1.6062492e-06
-0.7422857 1.6121534000000002e-06
-0.7412857 1.619361e-06
-0.7402857 1.6279683e-06
-0.7392857 1.6380518e-06
-0.7382857 1.6496657999999999e-06
-0.7372857 1.6628425000000002e-06
-0.7362857 1.6775918000000002e-06
-0.7352857 1.6939021e-06
-0.7342857 1.7117415e-06
-0.7332857 1.7310597e-06
-0.7322857 1.7517904e-06
-0.7312857 1.773854e-06
-0.7302857 1.7971608e-06
-0.7292857 1.8216147e-06
-0.7282857 1.8471160999999998e-06
-0.7272857 1.8735652999999999e-06
-0.7262857 1.9008665000000001e-06
-0.7252857 1.9289301e-06
-0.7242857 1.9576753e-06
-0.7232857 1.9870328e-06
-0.7222857 2.0169459e-06
-0.7212857 2.0473719000000002e-06
-0.7202857 2.0782821e-06
-0.7192857 2.109662e-06
-0.7182857 2.1415101e-06
-0.7172857 2.1738368e-06
-0.7162857 2.2066622e-06
-0.7152857 2.240014e-06
-0.7142857 2.2739246999999998e-06
-0.7132857 2.3084285000000003e-06
-0.7122857 2.3435586e-06
-0.7112857 2.3793444e-06
-0.7102857 2.415808e-06
-0.7092857 2.4529626e-06
-0.7082857 2.4908099e-06
-0.7072857 2.5293382e-06
-0.7062857 2.5685216e-06
-0.7052857 2.6083194e-06
-0.7042857 2.6486763e-06
-0.7032857 2.6895229e-06
-0.7022857 2.7307772e-06
-0.7012857 2.7723465999999998e-06
-0.7002857 2.8141299e-06
-0.6992857 2.8560205e-06
-0.6982857 2.8979096e-06
-0.6972857 2.9396894e-06
-0.6962857 2.9812561e-06
-0.6952857 3.0225138e-06
-0.6942857 3.0633770999999997e-06
-0.6932857 3.103775e-06
-0.6922857 3.1436517e-06
-0.6912857 3.1829695999999997e-06
-0.6902857 3.2217102e-06
-0.6892857 3.2598749000000003e-06
-0.6882857 3.2974846e-06
-0.6872857 3.3345792e-06
-0.6862857 3.3712158e-06
-0.6852857 3.4074674000000003e-06
-0.6842857 3.4434191e-06
-0.6832857 3.4791658e-06
-0.6822857 3.5148083999999998e-06
-0.6812857 3.5504502e-06
-0.6802857 3.5861923e-06
-0.6792857 3.6221309e-06
-0.6782857 3.6583517999999996e-06
-0.6772857 3.6949288000000003e-06
-0.6762857 3.7319192999999995e-06
-0.6752857 3.7693621e-06
-0.6742857 3.8072751999999998e-06
-0.6732857 3.8456552e-06
-0.6722857 3.8844757e-06
-0.6712857 3.9236884e-06
-0.6702857 3.9632233e-06
-0.6692857 4.0029914e-06
-0.6682857 4.0428858e-06
-0.6672857 4.0827864e-06
-0.6662857 4.1225611e-06
-0.6652857 4.1620726e-06
-0.6642857 4.2011809e-06
-0.6632857 4.2397481e-06
-0.6622857 4.2776435e-06
-0.6612857 4.3147473e-06
-0.6602857 4.3509559e-06
-0.6592857 4.3861842e-06
-0.6582857 4.4203702e-06
-0.6572857 4.4534772e-06
-0.6562857 4.4854964e-06
-0.6552857 4.5164473000000006e-06
-0.6542857 4.5463788999999995e-06
-0.6532857 4.5753694e-06
-0.6522857 4.6035243000000005e-06
-0.6512857 4.6309761e-06
-0.6502857 4.6578801e-06
-0.6492857 4.6844121e-06
-0.6482857 4.7107644e-06
-0.6472857 4.7371422000000005e-06
-0.6462857 4.7637588e-06
-0.6452857 4.7908305e-06
-0.6442857 4.8185729e-06
-0.6432857 4.847196100000001e-06
-0.6422857 4.876900699999999e-06
-0.6412857 4.9078739e-06
-0.6402857 4.9402868e-06
-0.6392857 4.9742905e-06
-0.6382857 5.0100155e-06
-0.6372857 5.0475702e-06
-0.6362857 5.0870401e-06
-0.6352857 5.1284882000000005e-06
-0.6342857 5.1719567e-06
-0.6332857 5.2174681e-06
-0.6322857 5.2650278999999996e-06
-0.6312857 5.3146273e-06
-0.6302857 5.3662468e-06
-0.6292857 5.4198598e-06
-0.6282857 5.4754356000000005e-06
-0.6272857 5.5329433e-06
-0.6262857 5.5923564e-06
-0.6252857 5.6536543e-06
-0.6242857 5.7168258000000005e-06
-0.6232857 5.7818713e-06
-0.6222857 5.8488045e-06
-0.6212857 5.9176520999999996e-06
-0.6202857 5.9884556e-06
-0.6192857 6.0612678e-06
-0.6182857 6.136154000000001e-06
-0.6172857 6.2131889e-06
-0.6162857 6.2924521e-06
-0.6152857 6.374027400000001e-06
-0.6142857 6.4579957e-06
-0.6132857 6.5444333000000005e-06
-0.6122857 6.633406699999999e-06
-0.6112857 6.7249686999999995e-06
-0.6102857 6.819154000000001e-06
-0.6092857 6.915975299999999e-06
-0.6082857 7.0154208e-06
-0.6072857 7.1174519000000005e-06
-0.6062857 7.2220018e-06
-0.6052857 7.328974e-06
-0.6042857 7.4382427e-06
-0.6032857 7.5496558000000005e-06
-0.6022857 7.663035e-06
-0.6012857 7.778181299999999e-06
-0.6002857 7.8948766e-06
-0.5992857 8.012891300000001e-06
-0.5982857 8.1319875e-06
-0.5972857 8.2519271e-06
-0.5962857 8.372476399999999e-06
-0.5952857 8.4934129e-06
-0.5942857 8.6145313e-06
-0.5932857 8.7356504e-06
-0.5922857 8.8566168e-06
-0.5912857 8.9773103e-06
-0.5902857 9.0976471e-06
-0.5892857 9.2175824e-06
-0.5882857 9.3371121e-06
-0.5872857 9.456272899999999e-06
-0.5862857 9.5751403e-06
-0.5852857 9.6938287e-06
-0.5842857 9.8124858e-06
-0.5832857 9.9312892e-06
-0.5822857 1.0050442e-05
-0.5812857 1.0170164e-05
-0.5802857 1.0290689e-05
-0.5792857 1.0412256e-05
-0.5782857 1.0535101e-05
-0.5772857 1.0659451000000001e-05
-0.5762857 1.0785521000000001e-05
-0.5752857 1.0913503e-05
-0.5742857 1.1043561e-05
-0.5732857 1.1175833000000001e-05
-0.5722857 1.1310416999999999e-05
-0.5712857 1.144738e-05
-0.5702857 1.1586749000000001e-05
-0.5692857 1.1728517e-05
-0.5682857 1.1872638e-05
-0.5672857 1.2019036e-05
-0.5662857 1.2167604e-05
-0.5652857 1.2318208e-05
-0.5642857 1.2470696e-05
-0.5632857 1.2624898999999999e-05
-0.5622857 1.2780641999999999e-05
-0.5612857 1.2937743e-05
-0.5602857 1.3096023e-05
-0.5592857 1.3255311000000002e-05
-0.5582857 1.3415448e-05
-0.5572857 1.3576291999999999e-05
-0.5562857 1.373772e-05
-0.5552857 1.3899631e-05
-0.5542857 1.4061949e-05
-0.5532857 1.4224619e-05
-0.5522857 1.4387612e-05
-0.5512857 1.4550919000000002e-05
-0.5502857 1.4714551e-05
-0.5492857 1.4878536e-05
-0.5482857 1.5042913e-05
-0.5472857 1.5207729000000001e-05
-0.5462857 1.5373035000000002e-05
-0.5452857 1.5538882e-05
-0.5442857 1.5705312e-05
-0.5432857 1.5872362e-05
-0.5422857 1.6040055e-05
-0.5412857 1.6208395e-05
-0.5402857 1.6377373e-05
-0.5392857 1.6546957e-05
-0.5382857 1.6717097e-05
-0.5372857 1.6887724e-05
-0.5362857 1.7058753e-05
-0.5352857 1.7230084e-05
-0.5342857 1.7401607999999998e-05
-0.5332857 1.7573208e-05
-0.5322857 1.7744769000000002e-05
-0.5312857 1.7916177e-05
-0.5302857 1.8087331e-05
-0.5292857 1.8258148999999998e-05
-0.5282857 1.8428567e-05
-0.5272857 1.8598551e-05
-0.5262857 1.8768102e-05
-0.5252857 1.8937257e-05
-0.5242857 1.9106095e-05
-0.5232857 1.9274738e-05
-0.5222857 1.9443353e-05
-0.5212857 1.9612153e-05
-0.5202857 1.9781396e-05
-0.5192857 1.9951382e-05
-0.5182857 2.0122449e-05
-0.5172857 2.0294971999999998e-05
-0.5162857 2.0469352e-05
-0.5152857 2.0646013e-05
-0.5142857 2.0825395000000002e-05
-0.5132857 2.1007946000000002e-05
-0.5122857 2.1194114000000003e-05
-0.5112857 2.1384336e-05
-0.5102857 2.1579035e-05
-0.5092857 2.1778609e-05
-0.5082857 2.1983428e-05
-0.5072857 2.2193819000000003e-05
-0.5062857 2.2410075e-05
-0.5052857 2.2632432e-05
-0.5042857 2.2861084e-05
-0.5032857 2.3096171999999998e-05
-0.5022857 2.3337782e-05
-0.5012857 2.358595e-05
-0.5002857 2.3840664e-05
-0.4992857 2.4101863e-05
-0.4982857 2.4369447e-05
-0.4972857 2.4643279000000004e-05
-0.4962857 2.4923187000000003e-05
-0.4952857 2.5208979e-05
-0.4942857 2.5500441e-05
-0.4932857 2.5797351e-05
-0.4922857 2.6099480000000002e-05
-0.4912857 2.6406605000000003e-05
-0.4902857 2.6718504e-05
-0.4892857 2.7034974e-05
-0.4882857 2.735583e-05
-0.4872857 2.7680899999999998e-05
-0.4862857 2.8010040999999997e-05
-0.4852857 2.8343129000000002e-05
-0.4842857 2.8680066e-05
-0.4832857 2.9020777000000002e-05
-0.4822857 2.9365205000000002e-05
-0.4812857 2.9713314000000004e-05
-0.4802857 3.0065081e-05
-0.4792857 3.0420488999999998e-05
-0.4782857 3.0779529e-05
-0.4772857 3.1142192999999996e-05
-0.4762857 3.1508466e-05
-0.4752857 3.1878326e-05
-0.4742857 3.2251739e-05
-0.4732857 3.2628651e-05
-0.4722857 3.3008996e-05
-0.4712857 3.3392686000000005e-05
-0.4702857 3.3779614e-05
-0.4692857 3.4169653000000004e-05
-0.4682857 3.4562666e-05
-0.4672857 3.4958492e-05
-0.4662857 3.535697e-05
-0.4652857 3.575793e-05
-0.4642857 3.6161205e-05
-0.4632857 3.6566638e-05
-0.4622857 3.6974083e-05
-0.4612857 3.7383415e-05
-0.4602857 3.7794544e-05
-0.4592857 3.8207403e-05
-0.4582857 3.8621974e-05
-0.4572857 3.9038272e-05
-0.4562857 3.9456369999999995e-05
-0.4552857 3.9876377e-05
-0.4542857 4.0298463e-05
-0.4532857 4.0722838e-05
-0.4522857 4.1149761000000004e-05
-0.4512857 4.1579530999999995e-05
-0.4502857 4.2012485e-05
-0.4492857 4.2448988e-05
-0.4482857 4.2889431e-05
-0.4472857 4.3334217e-05
-0.4462857 4.3783751e-05
-0.4452857 4.4238433000000003e-05
-0.4442857 4.4698652e-05
-0.4432857 4.5164768e-05
-0.4422857 4.5637111e-05
-0.4412857 4.6115969000000006e-05
-0.4402857 4.6601576e-05
-0.4392857 4.7094122e-05
-0.4382857 4.7593727e-05
-0.4372857 4.8100458e-05
-0.4362857 4.8614310999999996e-05
-0.4352857 4.9135224e-05
-0.4342857 4.9663078e-05
-0.4332857 5.0197696e-05
-0.4322857 5.0738839e-05
-0.4312857 5.1286241e-05
-0.4302857 5.1839584e-05
-0.4292857 5.2398530999999995e-05
-0.4282857 5.2962719000000006e-05
-0.4272857 5.3531772e-05
-0.4262857 5.4105328e-05
-0.4252857 5.4683017e-05
-0.4242857 5.5264490999999994e-05
-0.4232857 5.5849426e-05
-0.4222857 5.643752799999999e-05
-0.4212857 5.7028547e-05
-0.4202857 5.7622259e-05
-0.4192857 5.821849e-05
-0.4182857 5.8817108e-05
-0.4172857 5.9418028e-05
-0.4162857 6.002121e-05
-0.4152857 6.0626650000000003e-05
-0.4142857 6.1234374e-05
-0.4132857 6.1844452e-05
-0.4122857 6.245696800000001e-05
-0.4112857 6.307203100000001e-05
-0.4102857 6.368975999999999e-05
-0.4092857 6.4310285e-05
-0.4082857 6.4933738e-05
-0.4072857 6.556024300000001e-05
-0.4062857 6.618991499999999e-05
-0.4052857 6.6822855e-05
-0.4042857 6.7459143e-05
-0.4032857 6.8098848e-05
-0.4022857 6.8742008e-05
-0.4012857 6.9388648e-05
-0.4002857 7.0038766e-05
-0.3992857 7.0692346e-05
-0.3982857 7.1349359e-05
-0.3972857 7.2009755e-05
-0.3962857 7.2673475e-05
-0.3952857 7.3340465e-05
-0.3942857 7.4010666e-05
-0.3932857 7.468402699999999e-05
-0.3922857 7.5360498e-05
-0.3912857 7.604005e-05
-0.3902857 7.6722665e-05
-0.3892857 7.7408356e-05
-0.3882857 7.8097145e-05
-0.3872857 7.8789088e-05
-0.3862857 7.9484261e-05
-0.3852857 8.0182764e-05
-0.3842857 8.0884718e-05
-0.3832857 8.1590264e-05
-0.3822857 8.2299556e-05
-0.3812857 8.301277e-05
-0.3802857 8.3730083e-05
-0.3792857 8.4451676e-05
-0.3782857 8.5177732e-05
-0.3772857 8.5908425e-05
-0.3762857 8.6643928e-05
-0.3752857 8.738438200000001e-05
-0.3742857 8.8129929e-05
-0.3732857 8.888067099999999e-05
-0.3722857 8.96367e-05
-0.3712857 9.0398072e-05
-0.3702857 9.1164827e-05
-0.3692857 9.193697099999999e-05
-0.3682857 9.2714498e-05
-0.3672857 9.3497368e-05
-0.3662857 9.4285537e-05
-0.3652857 9.5078946e-05
-0.3642857 9.587752199999999e-05
-0.3632857 9.6681208e-05
-0.3622857 9.7489931e-05
-0.3612857 9.8303656e-05
-0.3602857 9.9122349e-05
-0.3592857 9.994601e-05
-0.3582857 0.00010077466
-0.3572857 0.00010160837
-0.3562857 0.00010244725000000001
-0.3552857 0.00010329142
-0.3542857 0.00010414109
-0.3532857 0.00010499649
-0.3522857 0.00010585791
-0.3512857 0.00010672566
-0.3502857 0.00010760009
-0.3492857 0.00010848161
-0.3482857 0.00010937061
-0.3472857 0.00011026756
-0.3462857 0.00011117287
-0.3452857 0.000112087
-0.3442857 0.0001130104
-0.3432857 0.00011394347
-0.3422857 0.00011488661999999999
-0.3412857 0.0001158402
-0.3402857 0.00011680453000000001
-0.3392857 0.00011777985999999999
-0.3382857 0.0001187664
-0.3372857 0.00011976429
-0.3362857 0.00012077359
-0.3352857 0.00012179431000000001
-0.3342857 0.00012282638
-0.3332857 0.00012386969
-0.3322857 0.00012492401
-0.3312857 0.0001259891
-0.3302857 0.00012706464
-0.3292857 0.00012815028
-0.3282857 0.00012924562000000002
-0.3272857 0.00013035022
-0.3262857 0.00013146364
-0.3252857 0.00013258541
-0.3242857 0.00013371507
-0.3232857 0.00013485216000000001
-0.3222857 0.00013599623
-0.3212857 0.00013714686
-0.3202857 0.00013830364
-0.3192857 0.00013946623
-0.3182857 0.00014063428000000002
-0.3172857 0.0001418075
-0.3162857 0.00014298565
-0.3152857 0.00014416851000000001
-0.3142857 0.00014535589
-0.3132857 0.00014654763999999998
-0.3122857 0.00014774365000000002
-0.3112857 0.00014894382
-0.3102857 0.00015014808
-0.3092857 0.00015135637
-0.3082857 0.00015256862
-0.3072857 0.00015378479
-0.3062857 0.00015500481
-0.3052857 0.00015622861
-0.3042857 0.00015745613
-0.3032857 0.00015868728
-0.3022857 0.00015992196
-0.3012857 0.00016116003
-0.3002857 0.00016240137
-0.2992857 0.00016364586
-0.2982857 0.00016489333
-0.2972857 0.00016614365
-0.2962857 0.00016739665
-0.2952857 0.0001686522
-0.2942857 0.00016991016000000002
-0.2932857 0.00017117045000000002
-0.2922857 0.00017243296
-0.2912857 0.00017369766000000002
-0.2902857 0.00017496451
-0.2892857 0.00017623354
-0.2882857 0.00017750481
-0.2872857 0.00017877842
-0.2862857 0.00018005453
-0.2852857 0.00018133333
-0.2842857 0.00018261503
-0.2832857 0.00018389992
-0.2822857 0.00018518829
-0.2812857 0.00018648044999999998
-0.2802857 0.00018777675
-0.2792857 0.00018907755
-0.2782857 0.00019038319999999998
-0.2772857 0.00019169404
-0.2762857 0.0001930104
-0.2752857 0.0001943326
-0.2742857 0.00019566094
-0.2732857 0.00019699564
-0.2722857 0.00019833692
-0.2712857 0.00019968493000000002
-0.2702857 0.00020103976
-0.2692857 0.00020240147
-0.2682857 0.00020377008
-0.2672857 0.00020514552999999997
-0.2662857 0.00020652769
-0.2652857 0.00020791642
-0.2642857 0.00020931153999999999
-0.2632857 0.0002107128
-0.2622857 0.00021211993
-0.2612857 0.00021353264000000002
-0.2602857 0.00021495061
-0.2592857 0.00021637352
-0.2582857 0.00021780104000000003
-0.2572857 0.00021923286
-0.2562857 0.00022066862999999999
-0.2552857 0.00022210806000000003
-0.2542857 0.00022355086
-0.2532857 0.00022499678
-0.2522857 0.00022644556
-0.2512857 0.00022789698
-0.2502857 0.00022935086999999998
-0.2492857 0.00023080706
-0.2482857 0.00023226544
-0.2472857 0.00023372588
-0.2462857 0.0002351883
-0.2452857 0.00023665266
-0.2442857 0.00023811888
-0.2432857 0.00023958691999999998
-0.2422857 0.00024105675
-0.2412857 0.00024252834
-0.2402857 0.00024400165000000002
-0.2392857 0.00024547664
-0.2382857 0.00024695327999999997
-0.2372857 0.0002484315
-0.2362857 0.00024991125
-0.2352857 0.00025139245
-0.2342857 0.00025287502
-0.2332857 0.00025435888
-0.2322857 0.00025584395
-0.2312857 0.00025733013000000003
-0.2302857 0.00025881734
-0.2292857 0.00026030548
-0.2282857 0.0002617945
-0.2272857 0.00026328435
-0.2262857 0.00026477501000000004
-0.2252857 0.00026626647
-0.2242857 0.00026775876
-0.2232857 0.00026925197
-0.2222857 0.00027074617999999997
-0.2212857 0.00027224153
-0.2202857 0.00027373821
-0.2192857 0.00027523645
-0.2182857 0.00027673648
-0.2172857 0.0002782386
-0.2162857 0.00027974311
-0.2152857 0.00028125035000000004
-0.2142857 0.00028276065
-0.2132857 0.00028427437
-0.2122857 0.00028579186
-0.2112857 0.00028731347
-0.2102857 0.00028883949
-0.2092857 0.00029037018999999997
-0.2082857 0.00029190583
-0.2072857 0.00029344658
-0.2062857 0.00029499256
-0.2052857 0.00029654382
-0.2042857 0.00029810035
-0.2032857 0.00029966204
-0.2022857 0.00030122872
-0.2012857 0.00030280009
-0.2002857 0.00030437583999999996
-0.1992857 0.00030595553999999996
-0.1982857 0.00030753868000000004
-0.1972857 0.0003091247
-0.1962857 0.00031071297
-0.1952857 0.00031230279
-0.1942857 0.00031389345
-0.1932857 0.0003154842
-0.1922857 0.00031707430000000003
-0.1912857 0.00031866293
-0.1902857 0.00032024936
-0.1892857 0.00032183284
-0.1882857 0.00032341266
-0.1872857 0.00032498814999999996
-0.1862857 0.00032655869
-0.1852857 0.00032812372
-0.1842857 0.00032968276000000003
-0.1832857 0.00033123536
-0.1822857 0.00033278118
-0.1812857 0.00033431994999999997
-0.1802857 0.00033585145
-0.1792857 0.00033737554
-0.1782857 0.00033889212
-0.1772857 0.00034040117
-0.1762857 0.00034190271
-0.1752857 0.00034339678
-0.1742857 0.00034488348
-0.1732857 0.00034636294
-0.1722857 0.00034783523
-0.1712857 0.00034930049
-0.1702857 0.00035075884
-0.1692857 0.00035221035
-0.1682857 0.00035365513
-0.1672857 0.0003550932
-0.1662857 0.00035652458
-0.1652857 0.00035794926000000003
-0.1642857 0.00035936719000000003
-0.1632857 0.00036077829
-0.1622857 0.00036218246
-0.1612857 0.00036357953
-0.1602857 0.00036496936
-0.1592857 0.00036635172
-0.1582857 0.00036772644
-0.1572857 0.0003690933
-0.1562857 0.00037045206
-0.1552857 0.00037180253
-0.1542857 0.00037314444000000003
-0.1532857 0.0003744776
-0.1522857 0.0003758018
-0.1512857 0.00037711684
-0.1502857 0.00037842253
-0.1492857 0.00037971867999999997
-0.1482857 0.00038100509
-0.1472857 0.00038228163
-0.1462857 0.00038354805999999997
-0.1452857 0.00038480424999999996
-0.1442857 0.00038604998999999996
-0.1432857 0.00038728504
-0.1422857 0.00038850917
-0.1412857 0.00038972207
-0.1402857 0.00039092346999999996
-0.1392857 0.000392113
-0.1382857 0.00039329025
-0.1372857 0.00039445476
-0.1362857 0.00039560605
-0.1352857 0.00039674355
-0.1342857 0.00039786663999999997
-0.1332857 0.00039897467999999996
-0.1322857 0.00040006693999999996
-0.1312857 0.00040114269
-0.1302857 0.00040220111
-0.1292857 0.00040324144
-0.1282857 0.00040426285
-0.1272857 0.00040526451999999994
-0.1262857 0.00040624559000000004
-0.1252857 0.00040720523999999996
-0.1242857 0.00040814266000000003
-0.1232857 0.00040905711
-0.1222857 0.00040994782
-0.1212857 0.00041081412
-0.1202857 0.00041165536
-0.1192857 0.00041247094
-0.1182857 0.00041326039
-0.1172857 0.00041402321999999995
-0.1162857 0.00041475904999999997
-0.1152857 0.00041546755
-0.1142857 0.00041614844
-0.1132857 0.00041680155
-0.1122857 0.00041742669
-0.1112857 0.00041802372999999996
-0.1102857 0.00041859256999999997
-0.1092857 0.00041913312999999994
-0.1082857 0.00041964540000000004
-0.1072857 0.00042012934999999995
-0.1062857 0.00042058487
-0.1052857 0.00042101195999999996
-0.1042857 0.00042141050000000005
-0.1032857 0.0004217804
-0.1022857 0.00042212145999999997
-0.1012857 0.0004224335
-0.1002857 0.00042271626999999996
-9.9285714E-02 0.00042296947
-9.8285712E-02 0.00042319275
-9.7285718E-02 0.00042338565000000003
-9.6285716E-02 0.00042354768
-9.5285714E-02 0.00042367832999999996
-9.4285712E-02 0.00042377706000000005
-9.3285717E-02 0.00042384318
-9.2285715E-02 0.00042387600999999997
-9.1285713E-02 0.00042387486999999997
-9.0285711E-02 0.00042383903999999997
-8.9285716E-02 0.00042376778
-8.8285714E-02 0.00042366028000000004
-8.7285712E-02 0.00042351579999999996
-8.6285718E-02 0.00042333363
-8.5285716E-02 0.00042311298999999996
-8.4285714E-02 0.00042285315
-8.3285712E-02 0.00042255342
-8.2285717E-02 0.00042221313000000003
-8.1285715E-02 0.00042183165
-8.0285713E-02 0.00042140832
-7.9285711E-02 0.00042094262
-7.8285716E-02 0.00042043398
-7.7285714E-02 0.00041988187
-7.6285712E-02 0.00041928583
-7.5285718E-02 0.00041864541
-7.4285716E-02 0.00041796015
-7.3285714E-02 0.00041722959999999996
-7.2285712E-02 0.00041645339
-7.1285717E-02 0.00041563107999999997
-7.0285715E-02 0.00041476219
-6.9285713E-02 0.00041384637000000003
-6.8285711E-02 0.00041288313
-6.7285717E-02 0.000411872
-6.6285715E-02 0.00041081247999999996
-6.5285712E-02 0.00040970407999999994
-6.4285718E-02 0.00040854628999999995
-6.3285716E-02 0.00040733853000000003
-6.2285714E-02 0.0004060802
-6.1285716E-02 0.00040477071
-6.0285714E-02 0.00040340947
-5.9285715E-02 0.00040199579
-5.8285713E-02 0.00040052905
-5.7285715E-02 0.00039900864999999996
-5.6285713E-02 0.00039743391000000004
-5.5285715E-02 0.00039580418
-5.4285713E-02 0.00039411888999999996
-5.3285714E-02 0.00039237743
-5.2285716E-02 0.00039057923000000006
-5.1285714E-02 0.00038872372
-5.0285716E-02 0.00038681042
-4.9285714E-02 0.00038483877
-4.8285715E-02 0.00038280837000000004
-4.7285713E-02 0.00038071876
-4.6285715E-02 0.00037856951
-4.5285713E-02 0.00037636023
-4.4285715E-02 0.00037409052
-4.3285713E-02 0.00037175998
-4.2285714E-02 0.00036936818999999996
-4.1285716E-02 0.00036691476
-4.0285714E-02 0.00036439924
-3.9285716E-02 0.00036182111999999997
-3.8285714E-02 0.0003591799
-3.7285715E-02 0.00035647502
-3.6285713E-02 0.00035370583
-3.5285715E-02 0.00035087164000000004
-3.4285713E-02 0.0003479717
-3.3285715E-02 0.0003450052
-3.2285713E-02 0.00034197124
-3.1285714E-02 0.00033886886
-3.0285714E-02 0.00033569706
-2.9285714E-02 0.00033245477999999996
-2.8285714E-02 0.0003291409
-2.7285714E-02 0.00032575428999999996
-2.6285714E-02 0.00032229373
-2.5285713E-02 0.00031875804
-2.4285715E-02 0.00031514602999999997
-2.3285715E-02 0.00031145648000000003
-2.2285715E-02 0.00030768824
-2.1285715E-02 0.00030384016999999996
-2.0285714E-02 0.00029991115
-1.9285714E-02 0.00029590014
-1.8285714E-02 0.00029180617
-1.7285714E-02 0.00028762829
-1.6285714E-02 0.00028336565
-1.5285715E-02 0.00027901747
-1.4285714E-02 0.00027458302
-1.3285714E-02 0.00027006167
-1.2285714E-02 0.00026545285
-1.1285714E-02 0.00026075604
-1.0285715E-02 0.00025597076
-9.2857145E-03 0.00025109656999999997
-8.2857143E-03 0.0002461331
-7.2857141E-03 0.00024107993999999998
-6.2857145E-03 0.00023593675
-5.2857143E-03 0.00023070310999999998
-4.2857141E-03 0.00022537865000000001
-3.2857142E-03 0.00021996295
-2.2857143E-03 0.00021445552999999998
-1.2857143E-03 0.00020885591
-2.8571428E-04 0.00020316349
7.1428571E-04 0.0001973777
1.7142857E-03 0.00019149782
2.7142856E-03 0.00018552308999999998
3.7142858E-03 0.00017945273
4.7142855E-03 0.00017328583
5.7142857E-03 0.00016702146
6.7142858E-03 0.00016065861
7.7142855E-03 0.00015419623
8.7142857E-03 0.00014763323
9.7142858E-03 0.00014096847
1.0714286E-02 0.00013420081
1.1714286E-02 0.00012732904
1.2714285E-02 0.00012035199
1.3714286E-02 0.00011326846
1.4714286E-02 0.00010607727
1.5714286E-02 9.8777218e-05
1.6714286E-02 9.1367156e-05
1.7714286E-02 8.3845936e-05
1.8714286E-02 7.621242199999999e-05
1.9714287E-02 6.846552199999999e-05
2.0714285E-02 6.0604151000000004e-05
2.1714285E-02 5.2627257e-05
2.2714285E-02 4.4533806e-05
2.3714285E-02 3.6322783000000004e-05
2.4714286E-02 2.7993175e-05
2.5714286E-02 1.9543978e-05
2.6714286E-02 1.097419e-05
2.7714286E-02 2.2827949e-06
2.8714286E-02 -6.5312378e-06
2.9714286E-02 -1.5468956e-05
3.0714286E-02 -2.4531434e-05
3.1714287E-02 -3.3719775e-05
3.2714285E-02 -4.3035115e-05
3.3714287E-02 -5.2478628999999995e-05
3.4714285E-02 -6.2051521e-05
3.5714287E-02 -7.175504499999999e-05
3.6714286E-02 -8.159048e-05
3.7714284E-02 -9.1559139e-05
3.8714286E-02 -0.00010166236999999999
3.9714284E-02 -0.00011190153000000001
4.0714286E-02 -0.00012227802
4.1714285E-02 -0.00013279317999999999
4.2714287E-02 -0.00014344843
4.3714285E-02 -0.00015424512000000002
4.4714287E-02 -0.00016518461
4.5714285E-02 -0.00017626822
4.6714287E-02 -0.00018749722999999999
4.7714286E-02 -0.00019887286
4.8714284E-02 -0.00021039627
4.9714286E-02 -0.00022206862
5.0714284E-02 -0.00023389091000000002
5.1714286E-02 -0.00024586411
5.2714285E-02 -0.00025798915
5.3714287E-02 -0.00027026683
5.4714285E-02 -0.00028269792
5.5714287E-02 -0.0002952831
5.6714285E-02 -0.00030802297999999996
5.7714287E-02 -0.00032091814
5.8714285E-02 -0.00033396907000000003
5.9714288E-02 -0.00034717624999999996
6.0714286E-02 -0.00036054009000000003
6.1714284E-02 -0.00037406103
6.2714286E-02 -0.00038773946
6.3714288E-02 -0.00040157579
6.4714283E-02 -0.00041557040999999997
6.5714285E-02 -0.00042972379
6.6714287E-02 -0.00044403632
6.7714289E-02 -0.00045850852000000003
6.8714283E-02 -0.00047314093000000006
6.9714285E-02 -0.00048793408
7.0714287E-02 -0.00050288863
7.1714282E-02 -0.00051800521
7.2714284E-02 -0.00053328449
7.3714286E-02 -0.00054872726
7.4714288E-02 -0.00056433428
7.5714283E-02 -0.00058010642
7.6714285E-02 -0.0005960444499999999
7.7714287E-02 -0.00061214928
7.8714289E-02 -0.00062842178
7.9714283E-02 -0.0006448628
8.0714285E-02 -0.0006614732200000001
8.1714287E-02 -0.0006782539
8.2714289E-02 -0.0006952057
8.3714284E-02 -0.00071232944
8.4714286E-02 -0.00072962594
8.5714288E-02 -0.00074709596
8.6714283E-02 -0.00076474025
8.7714285E-02 -0.0007825596200000001
8.8714287E-02 -0.0008005547
8.9714289E-02 -0.00081872622
9.0714283E-02 -0.00083707482
9.1714285E-02 -0.00085560123
9.2714287E-02 -0.00087430617
9.3714289E-02 -0.0008931903699999999
9.4714284E-02 -0.0009122545600000001
9.5714286E-02 -0.0009314995600000001
9.6714288E-02 -0.00095092619
9.7714283E-02 -0.0009705354399999999
9.8714285E-02 -0.00099032823
9.9714287E-02 -0.0010103056
0.1007143 -0.0010304689
0.1017143 -0.0010508191000000002
0.1027143 -0.0010713576
0.1037143 -0.0010920857999999999
0.1047143 -0.0011130051
0.1057143 -0.0011341171999999999
0.1067143 -0.0011554235
0.1077143 -0.0011769259
0.1087143 -0.0011986259000000001
0.1097143 -0.0012205252
0.1107143 -0.0012426257
0.1117143 -0.0012649290000000001
0.1127143 -0.0012874368000000001
0.1137143 -0.0013101509
0.1147143 -0.0013330727999999999
0.1157143 -0.001356204
0.1167143 -0.0013795462
0.1177143 -0.0014031007
0.1187143 -0.0014268687
0.1197143 -0.0014508515
0.1207143 -0.0014750503
0.1217143 -0.0014994661000000001
0.1227143 -0.0015240998
0.1237143 -0.0015489521
0.1247143 -0.0015740238999999998
0.1257143 -0.0015993161000000002
0.1267143 -0.0016248287999999999
0.1277143 -0.0016505629999999999
0.1287143 -0.0016765190999999998
0.1297143 -0.0017026976
0.1307143 -0.0017290991
0.1317143 -0.0017557240000000002
0.1327143 -0.0017825729
0.1337143 -0.0018096462000000001
0.1347143 -0.0018369443000000002
0.1357143 -0.001864468
0.1367143 -0.0018922179
0.1377143 -0.0019201946999999999
0.1387143 -0.0019483990000000002
0.1397143 -0.0019768317000000003
0.1407143 -0.0020054935
0.1417143 -0.0020343851999999997
0.1427143 -0.0020635078000000003
0.1437143 -0.0020928621
0.1447143 -0.0021224492000000003
0.1457143 -0.0021522699
0.1467143 -0.0021823253
0.1477143 -0.0022126162
0.1487143 -0.0022431437
0.1497143 -0.0022739088
0.1507143 -0.0023049124000000002
0.1517143 -0.0023361554
0.1527143 -0.0023676386000000002
0.1537143 -0.0023993631000000003
0.1547143 -0.0024313296
0.1557143 -0.0024635392
0.1567143 -0.0024959925
0.1577143 -0.0025286903
0.1587143 -0.0025616335
0.1597143 -0.0025948226000000003
0.1607143 -0.0026282585000000002
0.1617143 -0.002661942
0.1627143 -0.002695874
0.1637143 -0.002730055
0.1647143 -0.0027644857
0.1657143 -0.0027991671
0.1667143 -0.0028340999
0.1677143 -0.002869285
0.1687143 -0.0029047231
0.1697143 -0.0029404151
0.1707143 -0.0029763618
0.1717143 -0.003012564
0.1727143 -0.0030490226
0.1737143 -0.0030857384000000003
0.1747143 -0.0031227121999999998
0.1757143 -0.0031599451
0.1767143 -0.0031974373999999997
0.1777143 -0.0032351902000000003
0.1787143 -0.0032732041000000005
0.1797143 -0.0033114797000000002
0.1807143 -0.0033500178999999997
0.1817143 -0.0033888187000000003
0.1827143 -0.0034278830000000005
0.1837143 -0.0034672114
0.1847143 -0.0035068038
0.1857143 -0.0035466608
0.1867143 -0.0035867826
0.1877143 -0.0036271693
0.1887143 -0.0036678211
0.1897143 -0.0037087381999999997
0.1907143 -0.0037499205
0.1917143 -0.0037913680000000003
0.1927143 -0.0038330807000000002
0.1937143 -0.0038750586000000004
0.1947143 -0.0039173017
0.1957143 -0.0039598101
0.1967143 -0.004002584
0.1977143 -0.0040456230999999995
0.1987143 -0.0040889277
0.1997143 -0.004132498
0.2007143 -0.0041763342
0.2017143 -0.0042204367
0.2027143 -0.0042648058
0.2037143 -0.004309442
0.2047143 -0.0043543452
0.2057143 -0.0043995165
0.2067143 -0.004444956
0.2077143 -0.0044906647
0.2087143 -0.0045366425
0.2097143 -0.0045828907
0.2107143 -0.0046294092
0.2117143 -0.004676199000000001
0.2127143 -0.0047232603000000005
0.2137143 -0.0047705937
0.2147143 -0.0048181992
0.2157143 -0.0048660775
0.2167143 -0.0049142283
0.2177143 -0.004962652
0.2187143 -0.0050113485
0.2197143 -0.0050603179
0.2207143 -0.005109559400000001
0.2217143 -0.005159073
0.2227143 -0.0052088581
0.2237143 -0.0052589140999999996
0.2247143 -0.0053092401
0.2257143 -0.0053598356
0.2267143 -0.0054106997
0.2277143 -0.0054618311
0.2287143 -0.0055132292
0.2297143 -0.0055648932000000005
0.2307143 -0.0056168217
0.2317143 -0.005669014
0.2327143 -0.0057214689
0.2337143 -0.0057741858000000005
0.2347143 -0.0058271635
0.2357143 -0.0058804013
0.2367143 -0.0059338985
0.2377143 -0.0059876544
0.2387143 -0.0060416682
0.2397143 -0.0060959395
0.2407143 -0.0061504681000000005
0.2417143 -0.0062052532
0.2427143 -0.006260294299999999
0.2437143 -0.0063155916
0.2447143 -0.006371145000000001
0.2457143 -0.006426953799999999
0.2467143 -0.0064830179000000005
0.2477143 -0.0065393375
0.2487143 -0.0065959124
0.2497143 -0.0066527426999999995
0.2507143 -0.0067098277000000005
0.2517143 -0.0067671674
0.2527143 -0.0068247617
0.2537143 -0.0068826099
0.2547143 -0.006940712
0.2557143 -0.0069990674000000004
0.2567143 -0.007057676
0.2577143 -0.0071165363
0.2587143 -0.0071756484
0.2597143 -0.0072350114000000005
0.2607143 -0.0072946248
0.2617143 -0.0073544885
0.2627143 -0.007414600300000001
0.2637143 -0.0074749601
0.2647143 -0.0075355674
0.2657143 -0.0075964206
0.2667143 -0.007657519000000001
0.2677143 -0.0077188619
0.2687143 -0.0077804485
0.2697143 -0.0078422774
0.2707143 -0.0079043479
0.2717143 -0.0079666592
0.2727143 -0.008029209899999999
0.2737143 -0.0080919985
0.2747143 -0.008155025
0.2757143 -0.008218288
0.2767143 -0.008281786
0.2777143 -0.0083455183
0.2787143 -0.0084094834
0.2797143 -0.0084736799
0.2807143 -0.008538107100000001
0.2817143 -0.008602762699999999
0.2827143 -0.008667646
0.2837143 -0.008732755699999999
0.2847143 -0.0087980894
0.2857143 -0.008863646499999999
0.2867143 -0.0089294248
0.2877143 -0.008995422099999999
0.2887143 -0.009061637
0.2897143 -0.0091280679
0.2907143 -0.009194712
0.2917143 -0.0092615679
0.2927143 -0.0093286333
0.2937143 -0.0093959068
0.2947143 -0.0094633855
0.2957143 -0.0095310672
0.2967143 -0.0095989504
0.2977143 -0.009667032300000001
0.2987143 -0.0097353113
0.2997143 -0.0098037854
0.3007143 -0.0098724522
0.3017143 -0.0099413097
0.3027143 -0.010010356
0.3037143 -0.010079587999999999
0.3047143 -0.010149005
0.3057143 -0.010218604000000001
0.3067143 -0.010288385
0.3077143 -0.010358345
0.3087143 -0.010428482
0.3097143 -0.010498795
0.3107143 -0.010569282
0.3117143 -0.01063994
0.3127143 -0.010710767999999999
0.3137143 -0.010781766
0.3147143 -0.01085293
0.3157143 -0.010924259
0.3167143 -0.010995751
0.3177143 -0.011067404999999999
0.3187143 -0.011139218000000001
0.3197143 -0.011211189
0.3207143 -0.011283316
0.3217143 -0.011355597
0.3227143 -0.01142803
0.3237143 -0.011500613
0.3247143 -0.011573344
0.3257143 -0.011646221
0.3267143 -0.011719241
0.3277143 -0.011792403
0.3287143 -0.011865704
0.3297143 -0.011939142
0.3307143 -0.012012715
0.3317143 -0.012086421
0.3327143 -0.012160256000000001
0.3337143 -0.012234219999999999
0.3347143 -0.012308307999999999
0.3357143 -0.012382520000000001
0.3367143 -0.012456853
0.3377143 -0.012531303
0.3387143 -0.012605869
0.3397143 -0.012680548
0.3407143 -0.012755336999999999
0.3417143 -0.012830234
0.3427143 -0.012905237000000002
0.3437143 -0.012980342
0.3447143 -0.013055548
0.3457143 -0.013130849
0.3467143 -0.013206246
0.3477143 -0.013281734
0.3487143 -0.013357309
0.3497143 -0.01343297
0.3507143 -0.013508713000000002
0.3517143 -0.013584536
0.3527143 -0.013660433999999999
0.3537143 -0.013736404
0.3547143 -0.013812442
0.3557143 -0.013888546
0.3567143 -0.013964711000000001
0.3577143 -0.014040933000000002
0.3587143 -0.014117209
0.3597143 -0.014193535
0.3607143 -0.014269905999999999
0.3617143 -0.01434632
0.3627143 -0.01442277
0.3637143 -0.014499253
0.3647143 -0.014575766
0.3657143 -0.014652303
0.3667143 -0.014728859
0.3677143 -0.014805431
0.3687143 -0.014882015
0.3697143 -0.014958606000000001
0.3707143 -0.015035199
0.3717143 -0.01511179
0.3727143 -0.015188374999999999
0.3737143 -0.01526495
0.3747143 -0.015341509
0.3757143 -0.015418049999999999
0.3767143 -0.015494566
0.3777143 -0.015571056
0.3787143 -0.015647513
0.3797143 -0.015723934
0.3807143 -0.015800314
0.3817143 -0.015876649
0.3827143 -0.015952934
0.3837143 -0.016029167
0.3847143 -0.016105342
0.3857143 -0.016181456
0.3867143 -0.016257504000000002
0.3877143 -0.016333483
0.3887143 -0.016409387
0.3897143 -0.016485213
0.3907143 -0.016560956999999998
0.3917143 -0.016636615
0.3927143 -0.016712182
0.3937143 -0.016787654
0.3947143 -0.016863027
0.3957143 -0.016938298
0.3967143 -0.017013462
0.3977143 -0.017088513
0.3987143 -0.01716345
0.3997143 -0.017238266
0.4007143 -0.017312955999999997
0.4017143 -0.017387519
0.4027143 -0.017461949
0.4037143 -0.017536241
0.4047143 -0.017610392
0.4057143 -0.017684395000000002
0.4067143 -0.017758249
0.4077143 -0.017831947
0.4087143 -0.017905486
0.4097143 -0.017978861000000002
0.4107143 -0.018052066999999998
0.4117143 -0.018125099
0.4127143 -0.018197953
0.4137143 -0.018270624
0.4147143 -0.018343107
0.4157143 -0.018415398
0.4167143 -0.018487492
0.4177143 -0.018559385
0.4187143 -0.01863107
0.4197143 -0.018702543
0.4207143 -0.0187738
0.4217143 -0.018844835
0.4227143 -0.018915643
0.4237143 -0.018986218
0.4247143 -0.019056558
0.4257143 -0.019126655
0.4267143 -0.019196504
0.4277143 -0.019266101
0.4287143 -0.019335441000000002
0.4297143 -0.019404518
0.4307143 -0.019473326000000003
0.4317143 -0.019541862
0.4327143 -0.019610119000000002
0.4337143 -0.019678092
0.4347143 -0.019745778000000002
0.4357143 -0.019813167
0.4367143 -0.019880258
0.4377143 -0.019947044
0.4387143 -0.020013518
0.4397143 -0.020079677
0.4407143 -0.020145514
0.4417143 -0.020211026
0.4427143 -0.020276205000000002
0.4437143 -0.020341047
0.4447143 -0.020405544999999997
0.4457143 -0.020469695
0.4467143 -0.020533489
0.4477143 -0.020596923
0.4487143 -0.020659992999999998
0.4497143 -0.020722690999999998
0.4507143 -0.020785014
0.4517143 -0.020846954
0.4527143 -0.020908508
0.4537143 -0.020969668
0.4547143 -0.021030429
0.4557143 -0.021090788000000003
0.4567143 -0.021150736
0.4577143 -0.021210269
0.4587143 -0.021269383
0.4597143 -0.021328071
0.4607143 -0.021386328
0.4617143 -0.021444149
0.4627143 -0.021501527
0.4637143 -0.021558459
0.4647143 -0.021614936
0.4657143 -0.021670955000000002
0.4667143 -0.02172651
0.4677143 -0.021781595
0.4687143 -0.021836205
0.4697143 -0.021890334
0.4707143 -0.021943977
0.4717143 -0.021997126
0.4727143 -0.022049778
0.4737143 -0.022101925
0.4747143 -0.022153561
0.4757143 -0.022204682
0.4767143 -0.02225528
0.4777143 -0.02230535
0.4787143 -0.022354885999999997
0.4797143 -0.022403881
0.4807143 -0.022452329
0.4817143 -0.022500225
0.4827143 -0.022547563
0.4837143 -0.022594334
0.4847143 -0.022640535
0.4857143 -0.022686158
0.4867143 -0.022731198
0.4877143 -0.022775648
0.4887143 -0.022819503
0.4897143 -0.022862756999999997
0.4907143 -0.022905404
0.4917143 -0.022947439
0.4927143 -0.022988854
0.4937143 -0.023029644000000002
0.4947143 -0.023069803
0.4957143 -0.023109326
0.4967143 -0.023148206
0.4977143 -0.023186436999999997
0.4987143 -0.023224014
0.4997143 -0.023260931
0.5007143 -0.023297181
0.5017143 -0.023332759
0.5027143 -0.023367658
0.5037143 -0.023401872
0.5047143 -0.023435395
0.5057143 -0.023468221
0.5067143 -0.023500345
0.5077143 -0.023531758
0.5087143 -0.023562457000000002
0.5097143 -0.023592432
0.5107143 -0.02362168
0.5117143 -0.023650193
0.5127143 -0.023677964
0.5137143 -0.023704987
0.5147143 -0.023731256
0.5157143 -0.023756766
0.5167143 -0.023781508
0.5177143 -0.023805477999999998
0.5187143 -0.02382867
0.5197143 -0.023851075
0.5207143 -0.023872689
0.5217143 -0.023893507
0.5227143 -0.023913522
0.5237143 -0.023932727
0.5247143 -0.023951118
0.5257143 -0.023968688000000002
0.5267143 -0.023985433
0.5277143 -0.024001345
0.5287143 -0.024016421
0.5297143 -0.024030654000000002
0.5307143 -0.024044039
0.5317143 -0.024056571
0.5327143 -0.024068245
0.5337143 -0.024079055999999998
0.5347143 -0.024088996999999997
0.5357143 -0.024098065
0.5367143 -0.024106252
0.5377143 -0.024113554
0.5387143 -0.024119965
0.5397143 -0.024125482
0.5407143 -0.024130096
0.5417143 -0.024133804
0.5427143 -0.024136601
0.5437143 -0.02413848
0.5447143 -0.024139436
0.5457143 -0.024139463
0.5467143 -0.024138556999999998
0.5477143 -0.02413671
0.5487143 -0.024133919
0.5497143 -0.024130178
0.5507143 -0.024125482
0.5517143 -0.024119823999999998
0.5527143 -0.024113199999999998
0.5537143 -0.024105605999999998
0.5547143 -0.024097034
0.5557143 -0.024087483
0.5567143 -0.024076944
0.5577143 -0.024065415
0.5587143 -0.024052888
0.5597143 -0.024039362
0.5607143 -0.024024831
0.5617143 -0.024009288
0.5627143 -0.023992731
0.5637143 -0.023975153000000003
0.5647143 -0.023956552
0.5657143 -0.023936921
0.5667143 -0.023916257
0.5677143 -0.023894555
0.5687143 -0.023871809
0.5697143 -0.023848013
0.5707143 -0.023823165
0.5717143 -0.023797256
0.5727143 -0.023770283
0.5737143 -0.023742239999999998
0.5747143 -0.023713121
0.5757143 -0.02368292
0.5767143 -0.023651632
0.5777143 -0.023619251
0.5787143 -0.023585772
0.5797143 -0.023551188
0.5807143 -0.023515493000000002
0.5817143 -0.023478683
0.5827143 -0.02344075
0.5837143 -0.023401690000000003
0.5847143 -0.023361496
0.5857143 -0.023320164
0.5867143 -0.023277688999999997
0.5877143 -0.023234064999999998
0.5887143 -0.023189289000000002
0.5897143 -0.023143354
0.5907143 -0.023096257
0.5917143 -0.023047994
0.5927143 -0.022998561
0.5937143 -0.022947954
0.5947143 -0.022896168
0.5957143 -0.022843201
0.5967143 -0.022789049000000002
0.5977143 -0.022733709
0.5987143 -0.022677179
0.5997143 -0.022619455
0.6007143 -0.022560532999999997
0.6017143 -0.022500410999999998
0.6027143 -0.022439087
0.6037143 -0.022376557000000002
0.6047143 -0.022312817999999998
0.6057143 -0.022247869
0.6067143 -0.022181704
0.6077143 -0.022114321
0.6087143 -0.022045718
0.6097143 -0.021975890999999997
0.6107143 -0.021904836
0.6117143 -0.021832553
0.6127143 -0.021759036000000002
0.6137143 -0.021684284999999998
0.6147143 -0.021608293
0.6157143 -0.021531058999999998
0.6167143 -0.02145258
0.6177143 -0.021372853
0.6187143 -0.021291876
0.6197143 -0.021209646
0.6207143 -0.021126161
0.6217143 -0.021041416
0.6227143 -0.020955411
0.6237143 -0.020868144999999998
0.6247143 -0.020779614000000002
0.6257143 -0.020689817
0.6267143 -0.020598754
0.6277143 -0.020506421
0.6287143 -0.020412817
0.6297143 -0.020317942999999998
0.6307143 -0.020221795
0.6317143 -0.020124373
0.6327143 -0.020025675
0.6337143 -0.019925699999999998
0.6347143 -0.019824447
0.6357143 -0.019721912
0.6367143 -0.019618098
0.6377143 -0.019512999
0.6387143 -0.019406615000000002
0.6397143 -0.019298944
0.6407143 -0.019189983
0.6417143 -0.019079732000000002
0.6427143 -0.018968187
0.6437143 -0.018855346999999998
0.6447143 -0.018741208999999998
0.6457143 -0.018625772
0.6467143 -0.018509032
0.6477143 -0.018390988
0.6487143 -0.018271638
0.6497143 -0.018150978
0.6507143 -0.018029008
0.6517143 -0.017905726
0.6527143 -0.017781129
0.6537143 -0.017655217
0.6547143 -0.017527989
0.6557143 -0.017399443
0.6567143 -0.017269579
0.6577143 -0.017138396
0.6587143 -0.017005895
0.6597143 -0.016872076
0.6607143 -0.016736938
0.6617143 -0.016600481
0.6627143 -0.016462707
0.6637143 -0.016323615
0.6647143 -0.016183208
0.6657143 -0.016041486
0.6667143 -0.015898449
0.6677143 -0.015754098
0.6687143 -0.015608435
0.6697143 -0.015461461
0.6707143 -0.015313176999999999
0.6717143 -0.015163583
0.6727143 -0.015012681
0.6737143 -0.014860471
0.6747143 -0.014706954000000001
0.6757143 -0.014552131999999999
0.6767143 -0.014396004999999998
0.6777143 -0.014238572
0.6787143 -0.014079834
0.6797143 -0.013919792000000002
0.6807143 -0.013758447
0.6817143 -0.013595801000000001
0.6827143 -0.013431851
0.6837143 -0.013266601
0.6847143 -0.013100049999999999
0.6857143 -0.012932201
0.6867143 -0.012763054000000001
0.6877143 -0.012592609
0.6887143 -0.012420869000000001
0.6897143 -0.012247836
0.6907143 -0.012073512
0.6917143 -0.011897899
0.6927143 -0.011720999
0.6937143 -0.011542814
0.6947143 -0.011363347999999999
0.6957143 -0.011182603
0.6967143 -0.011000583000000001
0.6977143 -0.01081729
0.6987143 -0.010632727
0.6997143 -0.010446898
0.7007143 -0.010259805
0.7017143 -0.010071453
0.7027143 -0.0098818426
0.7037143 -0.0096909782
0.7047143 -0.009498863100000001
0.7057143 -0.0093054994
0.7067143 -0.0091108908
0.7077143 -0.008915039500000001
0.7087143 -0.0087179476
0.7097143 -0.008519618900000001
0.7107143 -0.0083200553
0.7117143 -0.008119259299999999
0.7127143 -0.0079172336
0.7137143 -0.0077139804
0.7147143 -0.0075095028
0.7157143 -0.0073038034
0.7167143 -0.007096885400000001
0.7177143 -0.006888751499999999
0.7187143 -0.006679404799999999
0.7197143 -0.0064688495
0.7207143 -0.0062570893
0.7217143 -0.0060441278
0.7227143 -0.0058299698
0.7237143 -0.00561462
0.7247143 -0.0053980832
0.7257143 -0.0051803647000000005
0.7267143 -0.0049614697
0.7277143 -0.0047414043
0.7287143 -0.0045201741
0.7297143 -0.0042977852
0.7307143 -0.0040742438
0.7317143 -0.0038495563999999998
0.7327143 -0.0036237288
0.7337143 -0.0033967677
0.7347143 -0.0031686795000000004
0.7357143 -0.0029394704999999998
0.7367143 -0.0027091468
0.7377143 -0.0024777144
0.7387143 -0.0022451792
0.7397143 -0.0020115471000000003
0.7407143 -0.0017768238000000001
0.7417143 -0.0015410149000000001
0.7427143 -0.0013041258
0.7437143 -0.0010661618
0.7447143 -0.0008271279500000001
0.7457143 -0.0005870294
0.7467143 -0.00034587126
0.7477143 -0.00010365862
0.7487143 0.00013960333
0.7497143 0.00038390939999999996
0.7507143 0.0006292541499999999
0.7517143 0.0008756320300000001
0.7527143 0.0011230373
0.7537143 0.001371464
0.7547143 0.0016209057999999998
0.7557143 0.0018713561
0.7567143 0.0021228081
0.7577143 0.0023752546
0.7587143 0.002628688
0.7597143 0.0028831005999999998
0.7607143 0.0031384843
0.7617143 0.0033948305000000003
0.7627143 0.0036521309
0.7637143 0.0039103765
0.7647143 0.0041695581
0.7657143 0.004429667
0.7667143 0.0046906935
0.7677143 0.0049526286999999995
0.7687143 0.0052154632
0.7697143 0.0054791875
0.7707143 0.0057437923
0.7717143 0.0060092687
0.7727143 0.0062756072999999996
0.7737143 0.0065427993999999995
0.7747143 0.0068108362
0.7757143 0.007079709
0.7767143 0.007349409899999999
0.7777143 0.0076199292
0.7787143 0.0078912599
0.7797143 0.008163393100000001
0.7807143 0.008436320800000001
0.7817143 0.0087100343
0.7827143 0.0089845264
0.7837143 0.009259788199999999
0.7847143 0.0095358111
0.7857143 0.0098125878
0.7867143 0.010090109
0.7877143 0.010368366
0.7887143 0.01064735
0.7897143 0.010927052999999999
0.7907143 0.011207465
0.7917143 0.011488575999999999
0.7927143 0.011770375999999999
0.7937143 0.012052857
0.7947143 0.012336007999999999
0.7957143 0.012619818000000001
0.7967143 0.012904278
0.7977143 0.013189376000000001
0.7987143 0.013475103
0.7997143 0.013761447999999999
0.8007143 0.014048401
0.8017143 0.014335952
0.8027143 0.014624087999999999
0.8037143 0.014912801000000002
0.8047143 0.015202082
0.8057143 0.015491918
0.8067143 0.015782301000000002
0.8077143 0.016073222
0.8087143 0.016364669
0.8097143 0.016656634
0.8107143 0.016949108
0.8117143 0.01724208
0.8127143 0.017535542
0.8137143 0.017829487
0.8147143 0.018123903
0.8157143 0.018418781000000002
0.8167143 0.018714114
0.8177143 0.019009889999999998
0.8187143 0.0193061
0.8197143 0.019602735
0.8207143 0.019899785
0.8217143 0.020197238
0.8227143 0.020495083
0.8237143 0.020793312
0.8247143 0.021091910000000002
0.8257143 0.021390867
0.8267143 0.021690171
0.8277143 0.021989808
0.8287143 0.022289767000000002
0.8297143 0.022590034000000002
0.8307143 0.022890596
0.8317143 0.023191441
0.8327143 0.023492555000000002
0.8337143 0.023793923999999998
0.8347143 0.024095533000000002
0.8357143 0.02439737
0.8367143 0.02469942
0.8377143 0.025001669
0.8387143 0.025304107
0.8397143 0.025606716999999998
0.8407143 0.025909487000000002
0.8417143 0.026212403000000002
0.8427143 0.026515452000000002
0.8437143 0.026818623999999996
0.8447143 0.027121903
0.8457143 0.027425279
0.8467143 0.027728737999999996
0.8477143 0.028032270999999997
0.8487143 0.028335865
0.8497143 0.028639505000000003
0.8507143 0.028943182999999997
0.8517143 0.029246885
0.8527143 0.029550597999999997
0.8537143 0.029854311
0.8547143 0.030158011999999998
0.8557143 0.030461687
0.8567143 0.030765323999999997
0.8577143 0.031068912
0.8587143 0.031372436000000004
0.8597143 0.031675884
0.8607143 0.031979242
0.8617143 0.032282496
0.8627143 0.032585631999999996
0.8637143 0.032888638000000005
0.8647143 0.033191498
0.8657143 0.033494199
0.8667143 0.033796724
0.8677143 0.034099063
0.8687143 0.034401199
0.8697143 0.034703119
0.8707143 0.035004813
0.8717143 0.035306261
0.8727143 0.035607454000000004
0.8737143 0.035908379
0.8747143 0.036209021
0.8757143 0.036509367
0.8767143 0.036809404000000004
0.8777143 0.037109121
0.8787143 0.037408504
0.8797143 0.037707540000000005
0.8807143 0.038006218
0.8817143 0.038304526
0.8827143 0.038602451
0.8837143 0.038899979
0.8847143 0.0391971
0.8857143 0.039493798999999996
0.8867143 0.039790064
0.8877143 0.040085883999999995
0.8887143 0.040381245
0.8897143 0.040676132999999996
0.8907143 0.040970532999999996
0.8917143 0.041264432000000004
0.8927143 0.041557816
0.8937143 0.041850671
0.8947143 0.042142980999999996
0.8957143 0.042434732
0.8967143 0.042725907
0.8977143 0.043016491999999996
0.8987143 0.043306471
0.8997143 0.043595827000000004
0.9007143 0.043884545
0.9017143 0.044172612
0.9027143 0.04446001
0.9037143 0.044746723
0.9047143 0.045032737999999996
0.9057143 0.04531804
0.9067143 0.045602614
0.9077143 0.045886447
0.9087143 0.046169522000000005
0.9097143 0.046451826
0.9107143 0.046733348
0.9117143 0.047014072000000004
0.9127143 0.047293984000000004
0.9137143 0.047573072
0.9147143 0.047851325
0.9157143 0.048128728
0.9167143 0.04840527
0.9177143 0.048680938
0.9187143 0.04895572200000001
0.9197143 0.049229606999999995
0.9207143 0.049502577000000006
0.9217143 0.049774628
0.9227143 0.050045742
0.9237143 0.050315907
0.9247143 0.050585106
0.9257143 0.050853333
0.9267143 0.05112057
0.9277143 0.051386806
0.9287143 0.051652028999999995
0.9297143 0.051916222
0.9307143 0.052179373
0.9317143 0.05244146499999999
0.9327143 0.052702485
0.9337143 0.052962422999999995
0.9347143 0.05322126099999999
0.9357143 0.053478987000000006
0.9367143 0.05373559
0.9377143 0.053991051000000005
0.9387143 0.054245361
0.9397143 0.054498505999999995
0.9407143 0.054750475
0.9417143 0.055001251
0.9427143 0.055250822000000005
0.9437143 0.055499177
0.9447143 0.055746303
0.9457143 0.05599219
0.9467143 0.056236825000000004
0.9477143 0.056480197
0.9487143 0.056722295000000006
0.9497143 0.05696310500000001
0.9507143 0.057202613
0.9517143 0.057440816
0.9527143 0.057677698
0.9537143 0.057913246999999994
0.9547143 0.058147451
0.9557143 0.05838030500000001
0.9567143 0.058611790999999996
0.9577143 0.058841897
0.9587143 0.059070619
0.9597143 0.059297937
0.9607143 0.059523847
0.9617143 0.05974833
0.9627143 0.059971376
0.9637143 0.060192973
0.9647143 0.06041310800000001
0.9657143 0.060631770999999994
0.9667143 0.06084895
0.9677143 0.06106463300000001
0.9687143 0.061278802
0.9697143 0.061491446000000005
0.9707143 0.061702559000000004
0.9717143 0.061912125
0.9727143 0.06212013
0.9737143 0.062326563
0.9747143 0.062531413
0.9757143 0.062734669
0.9767143 0.062936323
0.9777143 0.06313636
0.9787143 0.063334766
0.9797143 0.063531537
0.9807143 0.063726661
0.9817143 0.063920126
0.9827143 0.06411191999999999
0.9837143 0.064302038
0.9847143 0.064490468
0.9857143 0.06467719799999999
0.9867143 0.064862217
0.9877143 0.065045519
0.9887143 0.065227092
0.9897143 0.06540692399999999
0.9907143 0.065585005
0.9917143 0.06576132700000001
0.9927143 0.06593588
0.9937143 0.06610865199999999
0.9947143 0.066279637
0.9957143 0.066448818
0.9967143 0.066616188
0.9977143 0.066781737
0.9987143 0.066945452
0.9997143 0.067107327
1.000714 0.067267346
1.001714 0.067425496
1.002714 0.067581772
1.003714 0.067736162
1.004714 0.06788865399999999
1.005714 0.068039243
1.006714 0.068187917
1.007714 0.068334665
1.008714 0.068479474
1.009714 0.068622339
1.010714 0.068763254
1.011714 0.06890220700000001
1.012714 0.069039187
1.013714 0.069174188
1.014714 0.069307204
1.015714 0.069438224
1.016714 0.069567241
1.017714 0.069694244
1.018714 0.069819228
1.019714 0.069942186
1.020714 0.070063112
1.021714 0.070181995
1.022714 0.070298824
1.023714 0.07041359800000001
1.024714 0.07052630500000001
1.025714 0.070636941
1.026714 0.070745498
1.027714 0.070851966
1.028714 0.070956338
1.029714 0.071058609
1.030714 0.071158767
1.031714 0.071256806
1.032714 0.071352714
1.033714 0.071446493
1.034714 0.071538129
1.035714 0.071627618
1.036714 0.071714947
1.037714 0.071800116
1.038714 0.07188311400000001
1.039714 0.071963941
1.040714 0.072042586
1.041714 0.072119042
1.042714 0.072193303
1.043714 0.07226537
1.044714 0.072335231
1.045714 0.072402885
1.046714 0.072468328
1.047714 0.072531553
1.048714 0.07259255499999999
1.049714 0.072651327
1.050714 0.07270787
1.051714 0.07276217800000001
1.052714 0.072814245
1.053714 0.072864071
1.054714 0.07291164900000001
1.055714 0.072956976
1.056714 0.073000049
1.057714 0.073040865
1.058714 0.073079416
1.059714 0.073115702
1.060714 0.073149719
1.061714 0.073181459
1.062714 0.073210918
1.063714 0.07323809
1.064714 0.073262973
1.065714 0.073285564
1.066714 0.073305855
1.067714 0.073323847
1.068714 0.073339528
1.069714 0.073352898
1.070714 0.07336395799999999
1.071714 0.073372701
1.072714 0.073379121
1.073714 0.073383213
1.074714 0.073384977
1.075714 0.07338441200000001
1.076714 0.073381508
1.077714 0.073376269
1.078714 0.07336869
1.079714 0.073358772
1.080714 0.073346513
1.081714 0.073331909
1.082714 0.073314959
1.083714 0.073295669
1.084714 0.073274033
1.085714 0.073250046
1.086714 0.073223712
1.087714 0.07319503299999999
1.088714 0.07316400899999999
1.089714 0.073130638
1.090714 0.073094922
1.091714 0.07305686
1.092714 0.07301645200000001
1.093714 0.072973699
1.094714 0.0729286
1.095714 0.072881154
1.096714 0.072831364
1.097714 0.072779233
1.098714 0.072724756
1.099714 0.07266794
1.100714 0.072608778
1.101714 0.07254727500000001
1.102714 0.072483439
1.103714 0.072417263
1.104714 0.07234874599999999
1.105714 0.07227789600000001
1.106714 0.072204712
1.107714 0.072129193
1.108714 0.072051346
1.109714 0.071971171
1.110714 0.071888667
1.111714 0.071803835
1.112714 0.071716681
1.113714 0.07162721
1.114714 0.071535417
1.115714 0.071441306
1.116714 0.071344886
1.117714 0.07124615399999999
1.118714 0.071145111
1.119714 0.071041763
1.120714 0.07093611600000001
1.121714 0.07082817
1.122714 0.070717925
1.123714 0.070605386
1.124714 0.07049055400000001
1.125714 0.070373435
1.126714 0.070254033
1.127714 0.07013235
1.128714 0.07000838499999999
1.129714 0.06988215
1.130714 0.06975363899999999
1.131714 0.06962286399999999
1.132714 0.06948982499999999
1.133714 0.069354527
1.134714 0.06921697099999999
1.135714 0.069077162
1.136714 0.068935106
1.137714 0.068790809
1.138714 0.06864427699999999
1.139714 0.06849551000000001
1.140714 0.06834451899999999
1.141714 0.06819130500000001
1.142714 0.06803587900000001
1.143714 0.067878241
1.144714 0.06771840300000001
1.145714 0.06755637
1.146714 0.067392149
1.147714 0.067225745
1.148714 0.06705717
1.149714 0.066886423
1.150714 0.066713523
1.151714 0.066538469
1.152714 0.066361274
1.153714 0.06618194699999999
1.154714 0.066000491
1.155714 0.065816921
1.156714 0.065631239
1.157714 0.06544346100000001
1.158714 0.065253593
1.159714 0.065061642
1.160714 0.064867618
1.161714 0.064671529
1.162714 0.064473384
1.163714 0.06427319
1.164714 0.064070959
1.165714 0.063866703
1.166714 0.063660427
1.167714 0.06345213599999999
1.168714 0.063241849
1.169714 0.063029566
1.170714 0.06281530399999999
1.171714 0.062599068
1.172714 0.062380865
1.173714 0.062160712
1.174714 0.061938615
1.175714 0.061714579000000006
1.176714 0.061488617
1.177714 0.061260739999999994
1.178714 0.061030958999999996
1.179714 0.060799281000000004
1.180714 0.060565717
1.181714 0.060330273000000004
1.182714 0.06009296
1.183714 0.059853790999999996
1.184714 0.059612776
1.185714 0.059369922000000006
1.186714 0.059125241
1.187714 0.058878743000000004
1.188714 0.058630434999999995
1.189714 0.058380328
1.190714 0.058128434
1.191714 0.057874765
1.192714 0.057619327000000005
1.193714 0.057362131000000004
1.194714 0.057103188
1.195714 0.056842511
1.196714 0.056580105
1.197714 0.056315988
1.198714 0.056050165000000006
1.199714 0.05578264200000001
1.200714 0.055513438
1.201714 0.055242563
1.202714 0.054970023
1.203714 0.05469583000000001
1.204714 0.054419995
1.205714 0.054142537000000004
1.206714 0.053863459999999995
1.207714 0.053582777
1.208714 0.053300498999999994
1.209714 0.053016638
1.210714 0.052731204999999996
1.211714 0.052444212000000004
1.212714 0.052155671
1.213714 0.051865599
1.214714 0.051574002
1.215714 0.051280897000000006
1.216714 0.050986296
1.217714 0.050690217
1.218714 0.050392665
1.219714 0.050093659000000006
1.220714 0.049793208
1.221714 0.049491331
1.222714 0.04918804
1.223714 0.048883347
1.224714 0.04857727
1.225714 0.048269822999999996
1.226714 0.04796102
1.227714 0.047650872
1.228714 0.0473394
1.229714 0.047026615
1.230714 0.046712533
1.231714 0.046397166
1.232714 0.046080534
1.233714 0.045762651
1.234714 0.045443529999999996
1.235714 0.045123187
1.236714 0.044801636
1.237714 0.044478892
1.238714 0.044154972
1.239714 0.043829888
1.240714 0.043503658
1.241714 0.043176294999999996
1.242714 0.042847815
1.243714 0.042518231
1.244714 0.042187559
1.245714 0.041855813
1.246714 0.041523008
1.247714 0.041189158000000003
1.248714 0.040854278
1.249714 0.040518382
1.250714 0.040181484999999996
1.251714 0.039843601
1.252714 0.039504745
1.253714 0.039164934
1.254714 0.038824181
1.255714 0.038482502
1.256714 0.038139912
1.257714 0.037796426
1.258714 0.037452059999999995
1.259714 0.037106831
1.260714 0.036760751
1.261714 0.036413839999999996
1.262714 0.03606611
1.263714 0.035717583
1.264714 0.03536827
1.265714 0.035018189
1.266714 0.034667356999999996
1.267714 0.034315791
1.268714 0.033963507000000004
1.269714 0.033610524
1.270714 0.033256854
1.271714 0.032902518
1.272714 0.03254753
1.273714 0.032191907
1.274714 0.031835664
1.275714 0.031478819
1.276714 0.031121389
1.277714 0.030763389
1.278714 0.030404833
1.279714 0.030045738000000002
1.280714 0.029686122
1.281714 0.029325999999999998
1.282714 0.028965388999999998
1.283714 0.028604303999999997
1.284714 0.028242759
1.285714 0.027880771
1.286714 0.027518356
1.287714 0.027155529999999997
1.288714 0.026792308
1.289714 0.026428708
1.290714 0.026064744
1.291714 0.025700434
1.292714 0.025335792000000003
1.293714 0.024970836
1.294714 0.024605583
1.295714 0.024240048
1.296714 0.023874248
1.297714 0.0235082
1.298714 0.023141921
1.299714 0.022775428
1.300714 0.022408736999999998
1.301714 0.022041866
1.302714 0.021674832
1.303714 0.021307651
1.304714 0.020940341
1.305714 0.020572919999999998
1.306714 0.020205403
1.307714 0.019837807
1.308714 0.019470150000000002
1.309714 0.019102448
1.310714 0.018734716
1.311714 0.018366973
1.312714 0.017999235
1.313714 0.017631517
1.314714 0.017263833
1.315714 0.016896203
1.316714 0.016528638999999998
1.317714 0.016161158
1.318714 0.015793776
1.319714 0.015426506999999999
1.320714 0.015059368
1.321714 0.014692373000000002
1.322714 0.014325537
1.323714 0.013958874999999999
1.324714 0.013592403999999999
1.325714 0.013226138
1.326714 0.012860093999999999
1.327714 0.012494285999999999
1.328714 0.01212873
1.329714 0.011763443
1.330714 0.01139844
1.331714 0.011033735999999999
1.332714 0.010669347
1.333714 0.01030529
1.334714 0.0099415804
1.335714 0.0095782343
1.336714 0.0092152673
1.337714 0.0088526955
1.338714 0.0084905347
1.339714 0.0081288003
1.340714 0.0077675082
1.341714 0.007406673799999999
1.342714 0.0070463124
1.343714 0.0066864383999999995
1.344714 0.0063270672
1.345714 0.005968213
1.346714 0.005609889900000001
1.347714 0.0052521125
1.348714 0.004894895
1.349714 0.0045382509
1.350714 0.0041821939
1.351714 0.0038267375
1.352714 0.0034718953
1.353714 0.0031176802000000003
1.354714 0.0027641056
1.355714 0.0024111849
1.356714 0.002058931
1.357714 0.0017073575
1.358714 0.0013564774
1.359714 0.0010063041
1.360714 0.00065685099
1.361714 0.00030813144000000004
1.362714 -3.9840972000000004e-05
1.363714 -0.00038705261
1.364714 -0.00073348974
1.365714 -0.0010791385999999999
1.366714 -0.0014239851999999999
1.367714 -0.0017680157
1.368714 -0.0021112161
1.369714 -0.0024535724
1.370714 -0.0027950709
1.371714 -0.0031356976
1.372714 -0.0034754386
1.373714 -0.0038142804
1.374714 -0.0041522093
1.375714 -0.0044892124
1.376714 -0.0048252761
1.377714 -0.0051603874
1.378714 -0.005494534
1.379714 -0.005827703
1.380714 -0.0061598825
1.381714 -0.00649106
1.382714 -0.0068212241
1.383714 -0.0071503622000000005
1.384714 -0.007478464200000001
1.385714 -0.007805518500000001
1.386714 -0.008131513500000001
1.387714 -0.008456438799999999
1.388714 -0.0087802837
1.389714 -0.0091030372
1.390714 -0.0094246883
1.391714 -0.009745227
1.392714 -0.010064642
1.393714 -0.010382924
1.394714 -0.010700061
1.395714 -0.011016043
1.396714 -0.011330858999999999
1.397714 -0.011644498999999999
1.398714 -0.011956951
1.399714 -0.012268205
1.400714 -0.012578251
1.401714 -0.012887076999999999
1.402714 -0.013194674
1.403714 -0.013501031
1.404714 -0.013806138
1.405714 -0.014109984999999999
1.406714 -0.014412562
1.407714 -0.014713859
1.408714 -0.015013867
1.409714 -0.015312576
1.410714 -0.015609978000000002
1.411714 -0.015906064
1.412714 -0.016200825999999998
1.413714 -0.016494255
1.414714 -0.016786344
1.415714 -0.017077086
1.416714 -0.017366472
1.417714 -0.017654496999999998
1.418714 -0.017941152
1.419714 -0.018226432
1.420714 -0.01851033
1.421714 -0.018792838
1.422714 -0.019073952
1.423714 -0.019353663
1.424714 -0.019631967
1.425714 -0.019908855000000003
1.426714 -0.020184323
1.427714 -0.020458362
1.428714 -0.020730967
1.429714 -0.02100213
1.430714 -0.021271846
1.431714 -0.021540106
1.432714 -0.021806904
1.433714 -0.022072233
1.434714 -0.022336087
1.435714 -0.022598456
1.436714 -0.022859337
1.437714 -0.023118721
1.438714 -0.023376601
1.439714 -0.023632971
1.440714 -0.023887823
1.441714 -0.024141153
1.442714 -0.024392953000000002
1.443714 -0.024643217000000002
1.444714 -0.024891942
1.445714 -0.02513912
1.446714 -0.025384748
1.447714 -0.025628821
1.448714 -0.025871335
1.449714 -0.026112286000000002
1.450714 -0.026351667000000002
1.451714 -0.026589480999999998
1.452714 -0.026825718999999998
1.453714 -0.027060384
1.454714 -0.027293469999999997
1.455714 -0.027524974
1.456714 -0.027754897
1.457714 -0.027983234
1.458714 -0.028209984999999996
1.459714 -0.028435150000000003
1.460714 -0.028658725000000003
1.461714 -0.028880709
1.462714 -0.029101101
1.463714 -0.0293199
1.464714 -0.029537105
1.465714 -0.029752715000000002
1.466714 -0.029966729999999997
1.467714 -0.030179147
1.468714 -0.030389966999999997
1.469714 -0.030599188
1.470714 -0.030806809
1.471714 -0.031012829
1.472714 -0.031217249
1.473714 -0.031420067999999995
1.474714 -0.031621286
1.475714 -0.031820903
1.476714 -0.03201892
1.477714 -0.032215336000000004
1.478714 -0.032410151
1.479714 -0.032603365
1.480714 -0.032794982
1.481714 -0.032984998
1.482714 -0.033173418999999996
1.483714 -0.033360242
1.484714 -0.033545471
1.485714 -0.033729107
1.486714 -0.033911152
1.487714 -0.034091607
1.488714 -0.034270473
1.489714 -0.034447755999999996
1.490714 -0.034623453
1.491714 -0.03479757
1.492714 -0.034970106
1.493714 -0.035141065
1.494714 -0.035310449
1.495714 -0.035478262
1.496714 -0.035644503
1.497714 -0.035809175
1.498714 -0.035972282
1.499714 -0.036133826
1.500714 -0.036293807
1.501714 -0.036452228
1.502714 -0.036609094
1.503714 -0.036764407
1.504714 -0.036918168
1.505714 -0.037070381
1.506714 -0.037221049
1.507714 -0.037370174
1.508714 -0.037517761999999996
1.509714 -0.037663817
1.510714 -0.037808341
1.511714 -0.03795134
1.512714 -0.038092819
1.513714 -0.038232782
1.514714 -0.038371235
1.515714 -0.038508186
1.516714 -0.038643638
1.517714 -0.0387776
1.518714 -0.038910078
1.519714 -0.03904108
1.520714 -0.039170613
1.521714 -0.039298681
1.522714 -0.039425297000000005
1.523714 -0.039550464
1.524714 -0.039674193
1.525714 -0.03979649
1.526714 -0.039917364
1.527714 -0.040036821
1.528714 -0.040154872
1.529714 -0.040271523
1.530714 -0.04038678
1.531714 -0.040500654999999997
1.532714 -0.040613153
1.533714 -0.040724283
1.534714 -0.040834051
1.535714 -0.040942468
1.536714 -0.041049541
1.537714 -0.041155278
1.538714 -0.041259686000000004
1.539714 -0.041362774
1.540714 -0.04146455
1.541714 -0.041565023
1.542714 -0.0416642
1.543714 -0.04176209
1.544714 -0.041858703
1.545714 -0.041954048
1.546714 -0.042048132
1.547714 -0.042140967
1.548714 -0.042232563
1.549714 -0.042322927
1.550714 -0.042412072
1.551714 -0.042500009
1.552714 -0.042586747
1.553714 -0.042672298000000004
1.554714 -0.042756670000000004
1.555714 -0.042839878
1.556714 -0.04292193
1.557714 -0.043002842
1.558714 -0.043082621
1.559714 -0.04316128
1.560714 -0.04323883
1.561714 -0.043315283
1.562714 -0.043390650999999995
1.563714 -0.043464944
1.564714 -0.043538175000000005
1.565714 -0.043610354999999996
1.566714 -0.043681497
1.567714 -0.043751610999999996
1.568714 -0.043820709
1.569714 -0.0438888
1.570714 -0.043955899
1.571714 -0.044022014
1.572714 -0.04408716
1.573714 -0.044151349
1.574714 -0.044214589
1.575714 -0.044276891
1.576714 -0.044338271
1.577714 -0.04439874
1.578714 -0.044458307
1.579714 -0.044516989
1.580714 -0.044574795
1.581714 -0.044631737
1.582714 -0.044687829
1.583714 -0.044743084999999995
1.584714 -0.044797518
1.585714 -0.044851139
1.586714 -0.044903962
1.587714 -0.044956003
1.588714 -0.045007272
1.589714 -0.045057784999999996
1.590714 -0.045107551999999995
1.591714 -0.045156589
1.592714 -0.045204911
1.593714 -0.04525253
1.594714 -0.04529946
1.595714 -0.045345715
1.596714 -0.045391309
1.597714 -0.045436254
1.598714 -0.045480565
1.599714 -0.045524255
1.600714 -0.045567338000000006
1.601714 -0.045609823
1.602714 -0.045651729999999995
1.603714 -0.045693068999999996
1.604714 -0.045733852
1.605714 -0.045774097
1.606714 -0.045813811999999995
1.607714 -0.045853015000000004
1.608714 -0.045891717
1.609714 -0.045929934
1.610714 -0.045967678
1.611714 -0.046004963
1.612714 -0.046041803
1.613714 -0.046078212
1.614714 -0.046114207
1.615714 -0.046149801
1.616714 -0.046185008
1.617714 -0.046219843
1.618714 -0.046254322
1.619714 -0.046288458
1.620714 -0.046322268
1.621714 -0.046355766
1.622714 -0.046388967999999996
1.623714 -0.04642189
1.624714 -0.046454548
1.625714 -0.046486954999999996
1.626714 -0.046519126
1.627714 -0.046551076
1.628714 -0.046582823
1.629714 -0.04661438
1.630714 -0.046645763
1.631714 -0.046676985
1.632714 -0.046708062
1.633714 -0.046739011
1.634714 -0.046769844
1.635714 -0.046800575
1.636714 -0.046831221
1.637714 -0.046861795
1.638714 -0.04689231
1.639714 -0.046922781999999996
1.640714 -0.046953224
1.641714 -0.046983652
1.642714 -0.04701408
1.643714 -0.047044523
1.644714 -0.047074995
1.645714 -0.047105509999999996
1.646714 -0.047136081
1.647714 -0.047166724
1.648714 -0.047197452
1.649714 -0.047228282
1.650714 -0.047259228
1.651714 -0.047290305000000005
1.652714 -0.047321524
1.653714 -0.047352907
1.654714 -0.047384464
1.655714 -0.047416211
1.656714 -0.047448164
1.657714 -0.047480335
1.658714 -0.047512742
1.659714 -0.0475454
1.660714 -0.047578322
1.661714 -0.047611524
1.662714 -0.047645019000000004
1.663714 -0.047678823
1.664714 -0.047712950999999997
1.665714 -0.047747415
1.666714 -0.047782232
1.667714 -0.047817413
1.668714 -0.047852972
1.669714 -0.047888924
1.670714 -0.047925281
1.671714 -0.047962053
1.672714 -0.047999257
1.673714 -0.048036902
1.674714 -0.048075005000000004
1.675714 -0.048113576
1.676714 -0.048152627999999996
1.677714 -0.048192171
1.678714 -0.048232218
1.679714 -0.04827278
1.680714 -0.048313872
1.681714 -0.048355505
1.682714 -0.048397691
1.683714 -0.048440442
1.684714 -0.048483771
1.685714 -0.048527689
1.686714 -0.048572209
1.687714 -0.048617343
1.688714 -0.048663103
1.689714 -0.048709504
1.690714 -0.048756556
1.691714 -0.048804272
1.692714 -0.048852664999999997
1.693714 -0.048901746
1.694714 -0.048951531
1.695714 -0.049002026000000004
1.696714 -0.049053249
1.697714 -0.049105210999999996
1.698714 -0.049157924000000006
1.699714 -0.049211399
1.700714 -0.049265648999999995
1.701714 -0.049320684000000004
1.702714 -0.049376517
1.703714 -0.049433153
1.704714 -0.04949061
1.705714 -0.049548893
1.706714 -0.049608015000000005
1.707714 -0.04966798
1.708714 -0.049728807
1.709714 -0.04979050100000001
1.710714 -0.049853069
1.711714 -0.049916521
1.712714 -0.049980870000000004
1.713714 -0.05004612
1.714714 -0.050112285
1.715714 -0.050179375
1.716714 -0.050247397000000006
1.717714 -0.050316361
1.718714 -0.050386273999999995
1.719714 -0.050457142
1.720714 -0.050528976
1.721714 -0.05060178800000001
1.722714 -0.05067559
1.723714 -0.050750381
1.724714 -0.050826179
1.725714 -0.050902984000000005
1.726714 -0.050980813
1.727714 -0.051059667
1.728714 -0.051139557
1.729714 -0.051220495000000005
1.730714 -0.05130248
1.731714 -0.051385525
1.732714 -0.05146963500000001
1.733714 -0.051554816
1.734714 -0.05164108
1.735714 -0.051728425999999994
1.736714 -0.051816861
1.737714 -0.051906390999999996
1.738714 -0.05199702
1.739714 -0.052088755
1.740714 -0.052181601999999994
1.741714 -0.052275561000000005
1.742714 -0.052370637000000005
1.743714 -0.052466836999999995
1.744714 -0.05256416
1.745714 -0.052662613
1.746714 -0.052762195000000005
1.747714 -0.052862911
1.748714 -0.052964769
1.749714 -0.053067767
1.750714 -0.053171912
1.751714 -0.053277204
1.752714 -0.053383649
1.753714 -0.05349124499999999
1.754714 -0.053600007
1.755714 -0.053709926000000005
1.756714 -0.053821008999999996
1.757714 -0.053933262999999995
1.758714 -0.054046686000000004
1.759714 -0.054161286
1.760714 -0.054277066
1.761714 -0.054394028999999997
1.762714 -0.054512173
1.763714 -0.054631504
1.764714 -0.05475202900000001
1.765714 -0.054873746999999994
1.766714 -0.054996658999999996
1.767714 -0.055120763
1.768714 -0.055246066999999996
1.769714 -0.055372564
1.770714 -0.055500259999999996
1.771714 -0.055629155
1.772714 -0.055759243
1.773714 -0.05589053000000001
1.774714 -0.056023011
1.775714 -0.056156679
1.776714 -0.05629154
1.777714 -0.05642758899999999
1.778714 -0.05656482
1.779714 -0.056703232
1.780714 -0.056842819
1.781714 -0.056983583000000004
1.782714 -0.057125516
1.783714 -0.057268613999999995
1.784714 -0.057412876
1.785714 -0.057558296
1.786714 -0.057704869
1.787714 -0.057852588
1.788714 -0.058001454
1.789714 -0.058151456000000004
1.790714 -0.05830259200000001
1.791714 -0.058454863
1.792714 -0.058608257999999996
1.793714 -0.058762775999999996
1.794714 -0.058918411
1.795714 -0.059075158999999995
1.796714 -0.059233012
1.797714 -0.059391966000000004
1.798714 -0.059552013
1.799714 -0.059713150000000007
1.800714 -0.059875363
1.801714 -0.060038653
1.802714 -0.060203008
1.803714 -0.060368422000000005
1.804714 -0.06053489099999999
1.805714 -0.060702401
1.806714 -0.060870947
1.807714 -0.061040517
1.808714 -0.061211106
1.809714 -0.061382703000000004
1.810714 -0.0615553
1.811714 -0.061728881000000006
1.812714 -0.061903446
1.813714 -0.062078977
1.814714 -0.062255468
1.815714 -0.062432907999999995
1.816714 -0.062611286
1.817714 -0.062790595
1.818714 -0.06297082300000001
1.819714 -0.06315195900000001
1.820714 -0.063333998
1.821714 -0.063516927
1.822714 -0.063700735
1.823714 -0.063885417
1.824714 -0.064070959
1.825714 -0.064257352
1.826714 -0.064444583
1.827714 -0.064632646
1.828714 -0.06482153
1.829714 -0.06501122299999999
1.830714 -0.06520171899999999
1.831714 -0.065393007
1.832714 -0.065585069
1.833714 -0.065777899
1.834714 -0.06597148
1.835714 -0.06616580100000001
1.836714 -0.066360849
1.837714 -0.066556613
1.838714 -0.066753075
1.839714 -0.066950225
1.840714 -0.067148043
1.841714 -0.06734652
1.842714 -0.067545631
1.843714 -0.067745365
1.844714 -0.067945709
1.845714 -0.068146642
1.846714 -0.068348146
1.847714 -0.068550208
1.848714 -0.068752811
1.849714 -0.06895593300000001
1.850714 -0.06915956000000001
1.851714 -0.069363677
1.852714 -0.069568265
1.853714 -0.06977331399999999
1.854714 -0.069978798
1.855714 -0.070184708
1.856714 -0.070391019
1.857714 -0.07059771999999999
1.858714 -0.070804794
1.859714 -0.071012229
1.860714 -0.071220007
1.861714 -0.071428105
1.862714 -0.071636512
1.863714 -0.071845215
1.864714 -0.072054192
1.865714 -0.072263432
1.866714 -0.072472909
1.867714 -0.07268261399999999
1.868714 -0.072892528
1.869714 -0.073102629
1.870714 -0.073312898
1.871714 -0.07352331899999999
1.872714 -0.07373386800000001
1.873714 -0.07394452700000001
1.874714 -0.074155279
1.875714 -0.074366096
1.876714 -0.074576959
1.877714 -0.074787845
1.878714 -0.07499873800000001
1.879714 -0.075209612
1.880714 -0.07542044
1.881714 -0.07563120499999999
1.882714 -0.075841881
1.883714 -0.076052442
1.884714 -0.076262868
1.885714 -0.07647313800000001
1.886714 -0.07668322699999999
1.887714 -0.076893112
1.888714 -0.07710277
1.889714 -0.077312178
1.890714 -0.07752131200000001
1.891714 -0.077730149
1.892714 -0.077938667
1.893714 -0.078146841
1.894714 -0.078354654
1.895714 -0.078562077
1.896714 -0.078769086
1.897714 -0.078975665
1.898714 -0.07918179
1.899714 -0.079387432
1.900714 -0.079592573
1.901714 -0.079797185
1.902714 -0.080001249
1.903714 -0.080204738
1.904714 -0.08040762
1.905714 -0.08060988000000001
1.906714 -0.080811488
1.907714 -0.081012421
1.908714 -0.08121265
1.909714 -0.081412151
1.910714 -0.08161089499999999
1.911714 -0.08180885900000001
1.912714 -0.082006014
1.913714 -0.082202337
1.914714 -0.082397799
1.915714 -0.082592369
1.916714 -0.082786026
1.917714 -0.08297874000000001
1.918714 -0.083170488
1.919714 -0.083361246
1.920714 -0.083550985
1.921714 -0.083739683
1.922714 -0.08392731
1.923714 -0.084113842
1.924714 -0.084299257
1.925714 -0.084483525
1.926714 -0.084666628
1.927714 -0.084848539
1.928714 -0.085029233
1.929714 -0.085208687
1.930714 -0.085386878
1.931714 -0.08556378299999999
1.932714 -0.085739372
1.933714 -0.08591362899999999
1.934714 -0.086086517
1.935714 -0.08625802
1.936714 -0.086428109
1.937714 -0.086596754
1.938714 -0.086763932
1.939714 -0.08692962
1.940714 -0.087093783
1.941714 -0.087256398
1.942714 -0.087417435
1.943714 -0.087576866
1.944714 -0.087734661
1.945714 -0.087890791
1.946714 -0.08804522799999999
1.947714 -0.088197942
1.948714 -0.08834890299999999
1.949714 -0.08849808399999999
1.950714 -0.088645454
1.951714 -0.08879098499999999
1.952714 -0.088934647
1.953714 -0.089076412
1.954714 -0.08921625
1.955714 -0.089354132
1.956714 -0.089490029
1.957714 -0.089623919
1.958714 -0.089755765
1.959714 -0.089885551
1.960714 -0.090013241
1.961714 -0.090138812
1.962714 -0.09026223600000001
1.963714 -0.090383488
1.964714 -0.09050254599999999
1.965714 -0.09061937499999999
1.966714 -0.09073395000000001
1.967714 -0.090846251
1.968714 -0.090956246
1.969714 -0.09106391200000001
1.970714 -0.091169216
1.971714 -0.091272133
1.972714 -0.09137264
1.973714 -0.091470702
1.974714 -0.09156629699999999
1.975714 -0.091659394
1.976714 -0.091749965
1.977714 -0.091837987
1.978714 -0.091923424
1.979714 -0.092006248
1.980714 -0.092086435
1.981714 -0.09216395599999999
1.982714 -0.09223878199999999
1.983714 -0.092310883
1.984714 -0.09238023199999999
1.985714 -0.092446804
1.986714 -0.092510576
1.987714 -0.092571514
1.988714 -0.09262959899999999
1.989714 -0.09268480400000001
1.990714 -0.092737103
1.991714 -0.092786469
1.992714 -0.09283288399999999
1.993714 -0.092876318
1.994714 -0.092916755
1.995714 -0.092954165
1.996714 -0.092988531
1.997714 -0.093019824
1.998714 -0.093048025
1.999714 -0.093073113
2.000714 -0.093095063
2.001714 -0.093113852
2.002714 -0.093129458
2.003714 -0.093141856
2.004714 -0.093151024
2.005714 -0.09315693800000001
2.006714 -0.093159574
2.007714 -0.093158911
2.008714 -0.093154924
2.009714 -0.09314758399999999
2.010714 -0.09313687300000001
2.011714 -0.093122758
2.012714 -0.09310522
2.013714 -0.09308422999999999
2.014714 -0.093059766
2.015714 -0.093031803
2.016714 -0.093000312
2.017714 -0.092965271
2.018714 -0.092926656
2.019714 -0.09288444400000001
2.020714 -0.092838611
2.021714 -0.09278913500000001
2.022714 -0.092735986
2.023714 -0.09267914599999999
2.024714 -0.09261859800000001
2.025714 -0.092554314
2.026714 -0.09248627499999999
2.027714 -0.09241445799999999
2.028714 -0.092338846
2.029714 -0.092259422
2.030714 -0.092176162
2.031714 -0.09208904799999999
2.032714 -0.09199806399999999
2.033714 -0.091903185
2.034714 -0.091804401
2.035714 -0.091701688
2.036714 -0.091595028
2.037714 -0.091484399
2.038714 -0.09136978800000001
2.039714 -0.091251172
2.040714 -0.09112854
2.041714 -0.091001869
2.042714 -0.09087114
2.043714 -0.090736337
2.044714 -0.090597442
2.045714 -0.090454437
2.046714 -0.09030730000000001
2.047714 -0.09015601799999999
2.048714 -0.090000575
2.049714 -0.089840952
2.050714 -0.089677132
2.051714 -0.089509098
2.052714 -0.089336833
2.053714 -0.089160324
2.054714 -0.08897956
2.055714 -0.088794524
2.056714 -0.08860520300000001
2.057714 -0.088411581
2.058714 -0.088213652
2.059714 -0.08801139799999999
2.060714 -0.087804807
2.061714 -0.087593874
2.062714 -0.08737858200000001
2.063714 -0.087158923
2.064714 -0.086934894
2.065714 -0.086706475
2.066714 -0.08647366199999999
2.067714 -0.08623644800000001
2.068714 -0.085994822
2.069714 -0.085748773
2.070714 -0.085498294
2.071714 -0.085243373
2.072714 -0.084984
2.073714 -0.084720168
2.074714 -0.084451865
2.075714 -0.084179087
2.076714 -0.08390182
2.077714 -0.083620055
2.078714 -0.083333784
2.079714 -0.08304299
2.080714 -0.082747673
2.081714 -0.082447822
2.082714 -0.08214342499999999
2.083714 -0.081834476
2.084714 -0.081520964
2.085714 -0.08120288299999999
2.086714 -0.08088022
2.087714 -0.080552971
2.088714 -0.080221135
2.089714 -0.0798847
2.090714 -0.079543662
2.091714 -0.079198013
2.092714 -0.078847754
2.093714 -0.078492874
2.094714 -0.078133377
2.095714 -0.077769253
2.096714 -0.077400508
2.097714 -0.077027135
2.098714 -0.076649128
2.099714 -0.076266495
2.100714 -0.075879233
2.101714 -0.075487338
2.102714 -0.07509081000000001
2.103714 -0.07468965500000001
2.104714 -0.074283866
2.105714 -0.07387345
2.106714 -0.073458406
2.107714 -0.07303873400000001
2.108714 -0.07261443499999999
2.109714 -0.07218550900000001
2.110714 -0.071751961
2.111714 -0.071313785
2.112714 -0.070870988
2.113714 -0.070423575
2.114714 -0.06997154
2.115714 -0.06951489500000001
2.116714 -0.069053634
2.117714 -0.068587763
2.118714 -0.068117288
2.119714 -0.067642215
2.120714 -0.067162543
2.121714 -0.06667827800000001
2.122714 -0.066189421
2.123714 -0.065695983
2.124714 -0.06519797000000001
2.125714 -0.06469538799999999
2.126714 -0.064188242
2.127714 -0.06367653799999999
2.128714 -0.063160289
2.129714 -0.062639499
2.130714 -0.062114181
2.131714 -0.061584346000000005
2.132714 -0.061049998999999994
2.133714 -0.060511153000000005
2.134714 -0.059967820000000005
2.135714 -0.059420009999999995
2.136714 -0.058867736
2.137714 -0.058311009000000004
2.138714 -0.05774984
2.139714 -0.05718424799999999
2.140714 -0.056614238
2.141714 -0.05603982700000001
2.142714 -0.055461028
2.143714 -0.054877856999999995
2.144714 -0.054290326
2.145714 -0.053698446999999996
2.146714 -0.053102238
2.147714 -0.052501715
2.148714 -0.051896891
2.149714 -0.051287777
2.150714 -0.050674396
2.151714 -0.050056761
2.152714 -0.049434887000000004
2.153714 -0.048808791
2.154714 -0.04817849
2.155714 -0.047543999999999996
2.156714 -0.046905343
2.157714 -0.046262532
2.158714 -0.045615589
2.159714 -0.044964533
2.160714 -0.044309383
2.161714 -0.043650158
2.162714 -0.042986879
2.163714 -0.042319568
2.164714 -0.041648248
2.165714 -0.040972937
2.166714 -0.040293662
2.167714 -0.039610444
2.168714 -0.038923306
2.169714 -0.03823227
2.170714 -0.037537364000000004
2.171714 -0.03683861
2.172714 -0.036136035
2.173714 -0.035429662
2.174714 -0.034719519000000004
2.175714 -0.034005631
2.176714 -0.033288024
2.177714 -0.032566726000000004
2.178714 -0.031841762
2.179714 -0.031113162
2.180714 -0.03038095
2.181714 -0.029645156000000002
2.182714 -0.028905805
2.183714 -0.028162926999999997
2.184714 -0.027416549999999998
2.185714 -0.026666701999999997
2.186714 -0.025913409999999998
2.187714 -0.025156704999999998
2.188714 -0.024396616000000003
2.189714 -0.023633172
2.190714 -0.022866400999999998
2.191714 -0.022096332
2.192714 -0.021322997
2.193714 -0.020546425
2.194714 -0.019766647999999998
2.195714 -0.018983695000000002
2.196714 -0.018197598000000002
2.197714 -0.017408388
2.198714 -0.016616097
2.199714 -0.015820758
2.200714 -0.015022403
2.201714 -0.014221066999999999
2.202714 -0.013416781
2.203714 -0.012609581
2.204714 -0.011799501
2.205714 -0.010986577
2.206714 -0.010170842
2.207714 -0.0093523347
2.208714 -0.0085310894
2.209714 -0.007707143200000001
2.210714 -0.0068805333
2.211714 -0.0060512968
2.212714 -0.0052194711
2.213714 -0.0043850945
2.214714 -0.0035482051000000005
2.215714 -0.0027088416000000002
2.216714 -0.0018670427
2.217714 -0.0010228477000000001
2.218714 -0.00017629598999999998
2.219714 0.00067257274
2.220714 0.0015237188
2.221714 0.0023771021
2.222714 0.0032326825
2.223714 0.0040904193
2.224714 0.0049502719999999995
2.225714 0.0058122001
2.226714 0.0066761626
2.227714 0.0075421179999999996
2.228714 0.0084100247
2.229714 0.0092798415
2.230714 0.010151527
2.231714 0.011025037
2.232714 0.011900332
2.233714 0.012777367000000001
2.234714 0.013656101
2.235714 0.01453649
2.236714 0.015418491
2.237714 0.016302058
2.238714 0.017187149
2.239714 0.018073719
2.240714 0.018961722
2.241714 0.019851113
2.242714 0.020741847
2.243714 0.021633878
2.244714 0.022527159
2.245714 0.023421645
2.246714 0.024317289
2.247714 0.025214042
2.248714 0.026111861
2.249714 0.027010694999999998
2.250714 0.027910495
2.251714 0.028811218000000003
2.252714 0.029712811000000002
2.253714 0.030615227000000002
2.254714 0.031518421
2.255714 0.032422342
2.256714 0.033326942000000005
2.257714 0.034232173
2.258714 0.035137986
2.259714 0.036044332000000005
2.260714 0.036951163
2.261714 0.037858431
2.262714 0.038766087
2.263714 0.03967408
2.264714 0.040582364
2.265714 0.041490886
2.266714 0.042399601
2.267714 0.043308458
2.268714 0.044217406
2.269714 0.045126397
2.270714 0.04603538
2.271714 0.046944304
2.272714 0.04785312
2.273714 0.048761777
2.274714 0.04967022100000001
2.275714 0.0505784
2.276714 0.051486265
2.277714 0.052393763
2.278714 0.053300842
2.279714 0.05420745
2.280714 0.055113534
2.281714 0.056019035
2.282714 0.056923908
2.283714 0.057828095
2.284714 0.058731542
2.285714 0.059634190999999996
2.286714 0.060535996
2.287714 0.0614369
2.288714 0.062336843
2.289714 0.06323577799999999
2.290714 0.064133649
2.291714 0.065030402
2.292714 0.065925985
2.293714 0.06682034
2.294714 0.067713414
2.295714 0.068605162
2.296714 0.069495523
2.297714 0.07038444199999999
2.298714 0.07127187
2.299714 0.072157755
2.300714 0.073042046
2.301714 0.073924684
2.302714 0.074805622
2.303714 0.07568480799999999
2.304714 0.07656218399999999
2.305714 0.077437703
2.306714 0.078311306
2.307714 0.079182949
2.308714 0.080052571
2.309714 0.080920121
2.310714 0.081785547
2.311714 0.082648796
2.312714 0.083509815
2.313714 0.084368547
2.314714 0.085224939
2.315714 0.08607893800000001
2.316714 0.086930493
2.317714 0.087779545
2.318714 0.088626047
2.319714 0.08946994200000001
2.320714 0.09031117100000001
2.321714 0.09114968700000001
2.322714 0.091985433
2.323714 0.092818355
2.324714 0.093648402
2.325714 0.09447552099999999
2.326714 0.09529966
2.327714 0.096120767
2.328714 0.096938782
2.329714 0.097753655
2.330714 0.098565337
2.331714 0.099373783
2.332714 0.10017894000000001
2.333714 0.10098073
2.334714 0.10177913
2.335714 0.10257408000000001
2.336714 0.10336551
2.337714 0.1041534
2.338714 0.10493767999999999
2.339714 0.10571828999999999
2.340714 0.10649519
2.341714 0.10726833
2.342714 0.10803763
2.343714 0.10880308000000001
2.344714 0.10956458
2.345714 0.11032212
2.346714 0.11107561999999999
2.347714 0.11182502999999999
2.348714 0.11257031
2.349714 0.11331139
2.350714 0.11404823
2.351714 0.11478076000000001
2.352714 0.11550895
2.353714 0.11623272
2.354714 0.11695204
2.355714 0.11766686000000001
2.356714 0.11837711
2.357714 0.11908274999999999
2.358714 0.11978372000000001
2.359714 0.12047996999999999
2.360714 0.12117147
2.361714 0.12185816000000001
2.362714 0.12253997999999999
2.363714 0.12321689
2.364714 0.12388884
2.365714 0.12455579000000001
2.366714 0.12521769
2.367714 0.1258745
2.368714 0.12652616
2.369714 0.12717263
2.370714 0.12781387
2.371714 0.12844983999999998
2.372714 0.12908048
2.373714 0.12970576
2.374714 0.13032563
2.375714 0.13094004
2.376714 0.13154895
2.377714 0.13215232000000002
2.378714 0.13275011
2.379714 0.13334226999999998
2.380714 0.13392876
2.381714 0.13450953000000002
2.382714 0.13508454
2.383714 0.13565375000000002
2.384714 0.13621709999999998
2.385714 0.13677456000000002
2.386714 0.13732608999999998
2.387714 0.13787163
2.388714 0.13841116
2.389714 0.13894462
2.390714 0.13947197
2.391714 0.13999317
2.392714 0.14050817999999998
2.393714 0.14101695
2.394714 0.14151945
2.395714 0.14201563
2.396714 0.14250546
2.397714 0.14298888999999998
2.398714 0.14346588999999998
2.399714 0.14393641999999998
2.400714 0.14440042
2.401714 0.14485789
2.402714 0.14530877
2.403714 0.14575301999999998
2.404714 0.14619061
2.405714 0.14662150999999998
2.406714 0.14704568
2.407714 0.14746308
2.408714 0.14787368
2.409714 0.14827744
2.410714 0.14867432
2.411714 0.1490643
2.412714 0.14944734
2.413714 0.14982341
2.414714 0.15019247
2.415714 0.1505545
2.416714 0.15090945
2.417714 0.15125729999999998
2.418714 0.15159801
2.419714 0.15193155
2.420714 0.1522579
2.421714 0.15257701999999998
2.422714 0.15288887
2.423714 0.15319344
2.424714 0.15349068
2.425714 0.15378058
2.426714 0.15406308999999999
2.427714 0.15433821
2.428714 0.15460589
2.429714 0.15486612
2.430714 0.15511886
2.431714 0.15536411
2.432714 0.15560181
2.433714 0.15583197000000001
2.434714 0.15605454
2.435714 0.15626951
2.436714 0.15647687
2.437714 0.15667658
2.438714 0.15686863
2.439714 0.15705299
2.440714 0.15722964
2.441714 0.15739856
2.442714 0.15755973
2.443714 0.15771313
2.444714 0.15785875
2.445714 0.15799656
2.446714 0.15812654
2.447714 0.15824866999999998
2.448714 0.15836292999999999
2.449714 0.1584693
2.450714 0.15856776
2.451714 0.1586583
2.452714 0.15874088
2.453714 0.1588155
2.454714 0.15888215
2.455714 0.1589408
2.456714 0.15899143000000002
2.457714 0.15903404
2.458714 0.15906859
2.459714 0.15909509
2.460714 0.15911352
2.461714 0.15912385
2.462714 0.1591261
2.463714 0.15912025000000002
2.464714 0.15910628
2.465714 0.15908418
2.466714 0.15905395
2.467714 0.15901558000000002
2.468714 0.15896907
2.469714 0.15891441
2.470714 0.15885159000000001
2.471714 0.15878062
2.472714 0.15870148
2.473714 0.15861418
2.474714 0.15851872
2.475714 0.15841507999999999
2.476714 0.15830328
2.477714 0.1581833
2.478714 0.15805515
2.479714 0.15791882999999998
2.480714 0.15777433000000002
2.481714 0.15762167000000002
2.482714 0.15746081
2.483714 0.15729179
2.484714 0.1571146
2.485714 0.15692922
2.486714 0.15673566
2.487714 0.15653393999999998
2.488714 0.15632404
2.489714 0.15610597
2.490714 0.15587973000000002
2.491714 0.15564533
2.492714 0.15540277
2.493714 0.15515204
2.494714 0.15489317
2.495714 0.15462615999999998
2.496714 0.15435100999999998
2.497714 0.15406774
2.498714 0.15377635
2.499714 0.15347686
2.500714 0.15316928
2.501714 0.15285362
2.502714 0.15252988
2.503714 0.15219808999999998
2.504714 0.15185826
2.505714 0.1515104
2.506714 0.15115453
2.507714 0.15079066
2.508714 0.15041881999999998
2.509714 0.15003901
2.510714 0.14965126
2.511714 0.14925557
2.512714 0.14885197
2.513714 0.14844047999999999
2.514714 0.1480211
2.515714 0.14759387
2.516714 0.14715879
2.517714 0.14671588
2.518714 0.14626516
2.519714 0.14580666
2.520714 0.14534038000000002
2.521714 0.14486635
2.522714 0.14438458999999998
2.523714 0.14389512
2.524714 0.14339796
2.525714 0.14289312999999998
2.526714 0.14238065
2.527714 0.14186056
2.528714 0.14133286
2.529714 0.14079758
2.530714 0.14025476
2.531714 0.13970442
2.532714 0.13914658
2.533714 0.13858128
2.534714 0.13800854
2.535714 0.13742839
2.536714 0.13684087
2.537714 0.13624601
2.538714 0.13564384000000002
2.539714 0.13503439
2.540714 0.13441771
2.541714 0.13379380999999999
2.542714 0.13316275
2.543714 0.13252455
2.544714 0.13187925
2.545714 0.13122688
2.546714 0.13056748
2.547714 0.12990108
2.548714 0.12922772
2.549714 0.12854745
2.550714 0.12786029999999998
2.551714 0.12716629999999998
2.552714 0.12646548999999999
2.553714 0.12575791
2.554714 0.12504358999999998
2.555714 0.12432259
2.556714 0.12359492999999999
2.557714 0.12286066999999999
2.558714 0.12211984000000001
2.559714 0.12137247000000001
2.560714 0.12061863
2.561714 0.11985832999999999
2.562714 0.11909163
2.563714 0.11831857
2.564714 0.11753920999999999
2.565714 0.11675358
2.566714 0.11596172
2.567714 0.11516369
2.568714 0.11435953
2.569714 0.11354929
2.570714 0.11273302
2.571714 0.11191077
2.572714 0.11108259000000001
2.573714 0.11024853
2.574714 0.10940863999999999
2.575714 0.10856297000000001
2.576714 0.10771155
2.577714 0.10685446
2.578714 0.10599174
2.579714 0.10512342999999999
2.580714 0.10424960999999999
2.581714 0.1033703
2.582714 0.10248557000000001
2.583714 0.10159545
2.584714 0.10070001999999999
2.585714 0.099799316
2.586714 0.09889339600000001
2.587714 0.097982318
2.588714 0.097066123
2.589714 0.096144871
2.590714 0.095218612
2.591714 0.094287406
2.592714 0.093351305
2.593714 0.092410366
2.594714 0.091464649
2.595714 0.090514205
2.596714 0.089559099
2.597714 0.088599382
2.598714 0.08763512
2.599714 0.08666636999999999
2.600714 0.085693196
2.601714 0.084715663
2.602714 0.083733827
2.603714 0.082747755
2.604714 0.08175750799999999
2.605714 0.080763153
2.606714 0.07976475200000001
2.607714 0.078762369
2.608714 0.077756069
2.609714 0.076745922
2.610714 0.075731991
2.611714 0.074714335
2.612714 0.07369302900000001
2.613714 0.072668132
2.614714 0.07163971300000001
2.615714 0.070607831
2.616714 0.069572555
2.617714 0.06853395000000001
2.618714 0.067492086
2.619714 0.066447019
2.620714 0.065398822
2.621714 0.064347556
2.622714 0.06329328799999999
2.623714 0.062236085000000003
2.624714 0.061176012999999994
2.625714 0.060113135
2.626714 0.059047522000000005
2.627714 0.057979237
2.628714 0.056908355
2.629714 0.055834935999999995
2.630714 0.054759055
2.631714 0.053680781
2.632714 0.052600179
2.633714 0.051517325
2.634714 0.050432287
2.635714 0.049345137000000004
2.636714 0.048255944
2.637714 0.04716478
2.638714 0.046071719
2.639714 0.044976833
2.640714 0.043880194
2.641714 0.042781877
2.642714 0.041681953
2.643714 0.040580495
2.644714 0.039477577
2.645714 0.038373269
2.646714 0.037267647
2.647714 0.036160785
2.648714 0.035052752
2.649714 0.033943623
2.650714 0.032833472
2.651714 0.031722369
2.652714 0.030610387
2.653714 0.029497599
2.654714 0.028384078000000004
2.655714 0.027269896
2.656714 0.026155126
2.657714 0.025039844000000002
2.658714 0.02392412
2.659714 0.022808026
2.660714 0.021691638
2.661714 0.020575028999999998
2.662714 0.019458272
2.663714 0.018341445
2.664714 0.01722462
2.665714 0.016107873999999998
2.666714 0.014991283
2.667714 0.013874921
2.668714 0.012758865
2.669714 0.011643192
2.670714 0.010527979
2.671714 0.0094133022
2.672714 0.0082992388
2.673714 0.007185865999999999
2.674714 0.0060732607
2.675714 0.0049614999
2.676714 0.0038506600999999997
2.677714 0.0027408181
2.678714 0.0016320502
2.679714 0.00052443233
2.680714 -0.00058195965
2.681714 -0.0016870503
2.682714 -0.0027907643
2.683714 -0.0038930266
2.684714 -0.0049937629
2.685714 -0.0060928993
2.686714 -0.0071903618
2.687714 -0.008286076600000001
2.688714 -0.0093799703
2.689714 -0.010471969000000001
2.690714 -0.011562002
2.691714 -0.012649993
2.692714 -0.013735871
2.693714 -0.014819563999999999
2.694714 -0.015900999
2.695714 -0.016980102
2.696714 -0.018056801
2.697714 -0.019131023
2.698714 -0.020202695
2.699714 -0.021271744
2.700714 -0.022338096
2.701714 -0.02340168
2.702714 -0.024462421
2.703714 -0.025520247000000003
2.704714 -0.026575083000000003
2.705714 -0.027626858
2.706714 -0.028675498
2.707714 -0.029720931
2.708714 -0.030763083000000004
2.709714 -0.031801884
2.710714 -0.032837258
2.711714 -0.033869134
2.712714 -0.03489744
2.713714 -0.035922104
2.714714 -0.036943055
2.715714 -0.037960221999999995
2.716714 -0.038973536
2.717714 -0.039982924
2.718714 -0.040988319
2.719714 -0.041989647000000005
2.720714 -0.042986844
2.721714 -0.04397984
2.722714 -0.044968567
2.723714 -0.045952955
2.724714 -0.046932936
2.725714 -0.047908447
2.726714 -0.048879418
2.727714 -0.049845781
2.728714 -0.05080747100000001
2.729714 -0.051764422000000004
2.730714 -0.052716566
2.731714 -0.053663837
2.732714 -0.054606171999999994
2.733714 -0.055543508
2.734714 -0.05647577300000001
2.735714 -0.057402905000000004
2.736714 -0.058324839
2.737714 -0.059241510000000004
2.738714 -0.060152856
2.739714 -0.061058812
2.740714 -0.061959313
2.741714 -0.062854303
2.742714 -0.06374371
2.743714 -0.064627477
2.744714 -0.06550554
2.745714 -0.066377834
2.746714 -0.06724430099999999
2.747714 -0.06810488399999999
2.748714 -0.068959518
2.749714 -0.069808145
2.750714 -0.07065070700000001
2.751714 -0.071487145
2.752714 -0.07231739599999999
2.753714 -0.073141407
2.754714 -0.07395912
2.755714 -0.074770476
2.756714 -0.075575418
2.757714 -0.076373894
2.758714 -0.077165844
2.759714 -0.077951216
2.760714 -0.078729953
2.761714 -0.079502002
2.762714 -0.080267305
2.763714 -0.081025815
2.764714 -0.081777474
2.765714 -0.08252222899999999
2.766714 -0.083260029
2.767714 -0.08399082
2.768714 -0.084714551
2.769714 -0.085431174
2.770714 -0.086140638
2.771714 -0.086842891
2.772714 -0.087537884
2.773714 -0.088225567
2.774714 -0.088905892
2.775714 -0.08957881399999999
2.776714 -0.090244279
2.777714 -0.090902246
2.778714 -0.09155266499999999
2.779714 -0.092195492
2.780714 -0.092830684
2.781714 -0.093458197
2.782714 -0.094077986
2.783714 -0.09469001099999999
2.784714 -0.09529422400000001
2.785714 -0.095890585
2.786714 -0.096479052
2.787714 -0.097059587
2.788714 -0.097632152
2.789714 -0.098196708
2.790714 -0.09875320800000001
2.791714 -0.099301618
2.792714 -0.099841901
2.793714 -0.10037402
2.794714 -0.10089794
2.795714 -0.10141362
2.796714 -0.10192103000000001
2.797714 -0.10242013999999999
2.798714 -0.1029109
2.799714 -0.10339329000000001
2.800714 -0.10386728
2.801714 -0.10433281999999999
2.802714 -0.10478989000000001
2.803714 -0.10523845999999999
2.804714 -0.1056785
2.805714 -0.10610997
2.806714 -0.10653285000000001
2.807714 -0.1069471
2.808714 -0.10735269000000001
2.809714 -0.10774961000000001
2.810714 -0.10813782000000001
2.811714 -0.10851729
2.812714 -0.10888798999999999
2.813714 -0.10924991
2.814714 -0.10960302000000001
2.815714 -0.10994729
2.816714 -0.11028269
2.817714 -0.11060921
2.818714 -0.11092682999999999
2.819714 -0.11123552
2.820714 -0.11153525
2.821714 -0.11182601999999998
2.822714 -0.1121078
2.823714 -0.11238058
2.824714 -0.11264433000000001
2.825714 -0.11289903
2.826714 -0.11314468
2.827714 -0.11338125
2.828714 -0.11360872999999999
2.829714 -0.11382712
2.830714 -0.11403637
2.831714 -0.1142365
2.832714 -0.11442748000000001
2.833714 -0.11460930999999999
2.834714 -0.11478198
2.835714 -0.11494546
2.836714 -0.11509976
2.837714 -0.11524485999999999
2.838714 -0.11538076
2.839714 -0.11550746
2.840714 -0.11562492999999999
2.841714 -0.11573319
2.842714 -0.11583221
2.843714 -0.11592200000000001
2.844714 -0.11600256
2.845714 -0.11607387999999999
2.846714 -0.11613596000000001
2.847714 -0.11618880000000001
2.848714 -0.11623238999999999
2.849714 -0.11626673
2.850714 -0.11629183000000001
2.851714 -0.11630768
2.852714 -0.11631428
2.853714 -0.11631164
2.854714 -0.11629977000000001
2.855714 -0.11627865
2.856714 -0.1162483
2.857714 -0.11620872000000002
2.858714 -0.11615990999999999
2.859714 -0.11610187
2.860714 -0.11603462999999999
2.861714 -0.11595818000000001
2.862714 -0.11587254
2.863714 -0.1157777
2.864714 -0.11567369000000001
2.865714 -0.11556050999999999
2.866714 -0.11543816999999999
2.867714 -0.11530669
2.868714 -0.11516607
2.869714 -0.11501634
2.870714 -0.11485751
2.871714 -0.11468959000000001
2.872714 -0.11451261
2.873714 -0.11432657000000002
2.874714 -0.11413150999999999
2.875714 -0.11392742
2.876714 -0.11371434999999999
2.877714 -0.11349229999999999
2.878714 -0.11326129
2.879714 -0.11302135
2.880714 -0.1127725
2.881714 -0.11251475999999999
2.882714 -0.11224814
2.883714 -0.11197267999999999
2.884714 -0.11168841000000002
2.885714 -0.11139533000000001
2.886714 -0.11109348
2.887714 -0.11078288
2.888714 -0.11046357000000001
2.889714 -0.11013553999999999
2.890714 -0.10979886
2.891714 -0.10945352000000001
2.892714 -0.10909957
2.893714 -0.10873703
2.894714 -0.10836594
2.895714 -0.10798631
2.896714 -0.10759818
2.897714 -0.10720157
2.898714 -0.10679653
2.899714 -0.10638308
2.900714 -0.10596125999999999
2.901714 -0.10553111
2.902714 -0.10509265
2.903714 -0.10464593999999999
2.904714 -0.104191
2.905714 -0.10372788000000001
2.906714 -0.10325659999999999
2.907714 -0.10277721
2.908714 -0.10228975
2.909714 -0.10179427
2.910714 -0.10129079
2.911714 -0.10077937999999999
2.912714 -0.10026006
2.913714 -0.09973289
2.914714 -0.09919790299999999
2.915714 -0.09865513999999999
2.916714 -0.098104659
2.917714 -0.09754649900000001
2.918714 -0.096980704
2.919714 -0.096407323
2.920714 -0.095826405
2.921714 -0.095238001
2.922714 -0.09464215299999999
2.923714 -0.094038912
2.924714 -0.093428331
2.925714 -0.092810456
2.926714 -0.09218533500000001
2.927714 -0.091553025
2.928714 -0.090913574
2.929714 -0.090267032
2.930714 -0.089613453
2.931714 -0.08895288900000001
2.932714 -0.088285393
2.933714 -0.087611022
2.934714 -0.08692983
2.935714 -0.086241873
2.936714 -0.085547206
2.937714 -0.08484588500000001
2.938714 -0.08413796300000001
2.939714 -0.08342350500000001
2.940714 -0.082702568
2.941714 -0.08197521099999999
2.942714 -0.081241492
2.943714 -0.080501469
2.944714 -0.079755206
2.945714 -0.07900276099999999
2.946714 -0.078244199
2.947714 -0.077479577
2.948714 -0.07670895999999999
2.949714 -0.075932412
2.950714 -0.07514999600000001
2.951714 -0.074361771
2.952714 -0.073567801
2.953714 -0.07276815
2.954714 -0.071962888
2.955714 -0.071152073
2.956714 -0.070335774
2.957714 -0.06951405100000001
2.958714 -0.06868697800000001
2.959714 -0.06785461400000001
2.960714 -0.06701703
2.961714 -0.066174293
2.962714 -0.065326469
2.963714 -0.064473628
2.964714 -0.06361583900000001
2.965714 -0.062753167
2.966714 -0.061885686999999995
2.967714 -0.061013468
2.968714 -0.060136581
2.969714 -0.059255102
2.970714 -0.058369094
2.971714 -0.057478632999999994
2.972714 -0.056583795
2.973714 -0.05568465
2.974714 -0.054781279
2.975714 -0.053873745
2.976714 -0.052962132
2.977714 -0.052046508000000005
2.978714 -0.051126955
2.979714 -0.050203542999999996
2.980714 -0.049276347
2.981714 -0.048345444
2.982714 -0.047410908
2.983714 -0.046472816
2.984714 -0.045531243
2.985714 -0.044586265
2.986714 -0.043637957
2.987714 -0.042686393
2.988714 -0.041731651
2.989714 -0.040773803
2.990714 -0.039812928000000004
2.991714 -0.038849103
2.992714 -0.037882401
2.993714 -0.0369129
2.994714 -0.035940675
2.995714 -0.034965805
2.996714 -0.033988364
2.997714 -0.033008429
2.998714 -0.032026079
2.999714 -0.031041392
3.000714 -0.030054446
3.001714 -0.02906532
3.002714 -0.028074093
3.003714 -0.027080840999999998
3.004714 -0.026085646999999997
3.005714 -0.025088589999999997
3.006714 -0.02408975
3.007714 -0.023089205
3.008714 -0.02208704
3.009714 -0.021083331
3.010714 -0.020078164
3.011714 -0.019071616
3.012714 -0.01806377
3.013714 -0.017054706
3.014714 -0.016044507
3.015714 -0.015033251999999999
3.016714 -0.014021022000000001
3.017714 -0.013007899
3.018714 -0.011993964
3.019714 -0.010979296999999999
3.020714 -0.0099639794
3.021714 -0.0089480913
3.022714 -0.0079317135
3.023714 -0.0069149267999999995
3.024714 -0.0058978112
3.025714 -0.0048804475
3.026714 -0.0038629161
3.027714 -0.0028452978
3.028714 -0.0018276731
3.029714 -0.00081012286
3.030714 0.00020727202000000002
3.031714 0.0012244303
3.032714 0.0022412711
3.033714 0.0032577125
3.034714 0.0042736734
3.035714 0.0052890715
3.036714 0.006303824899999999
3.037714 0.007317851899999999
3.038714 0.008331069699999999
3.039714 0.009343397
3.040714 0.010354751
3.041714 0.011365049
3.042714 0.012374211
3.043714 0.013382151999999998
3.044714 0.014388791000000001
3.045714 0.015394048
3.046714 0.016397839
3.047714 0.017400084
3.048714 0.018400705
3.049714 0.019399618
3.050714 0.020396746
3.051714 0.021392008
3.052714 0.022385326
3.053714 0.023376622
3.054714 0.024365816
3.055714 0.025352833
3.056714 0.026337593000000003
3.057714 0.027320022000000003
3.058714 0.028300040999999998
3.059714 0.029277575
3.060714 0.03025255
3.061714 0.031224889000000002
3.062714 0.032194515
3.063714 0.033161353000000005
3.064714 0.034125327000000004
3.065714 0.035086364
3.066714 0.036044387
3.067714 0.036999321
3.068714 0.037951092
3.069714 0.038899624
3.070714 0.039844841
3.071714 0.040786667
3.072714 0.04172503
3.073714 0.04265985
3.074714 0.043591057
3.075714 0.044518572
3.076714 0.045442322
3.077714 0.046362233
3.078714 0.04727823
3.079714 0.048190239
3.080714 0.049098185
3.081714 0.050001999000000005
3.082714 0.050901604
3.083714 0.051796931000000004
3.084714 0.05268791
3.085714 0.053574471
3.086714 0.054456538
3.087714 0.055334042
3.088714 0.056206918
3.089714 0.057075091
3.090714 0.057938497
3.091714 0.058797072
3.092714 0.059650745
3.093714 0.060499448
3.094714 0.061343121
3.095714 0.062181696
3.096714 0.063015107
3.097714 0.063843286
3.098714 0.064666173
3.099714 0.065483712
3.100714 0.066295831
3.101714 0.067102467
3.102714 0.067903561
3.103714 0.068699056
3.104714 0.069488882
3.105714 0.070272986
3.106714 0.071051304
3.107714 0.071823772
3.108714 0.072590332
3.109714 0.073350925
3.110714 0.07410549400000001
3.111714 0.074853975
3.112714 0.075596315
3.113714 0.076332456
3.114714 0.077062333
3.115714 0.077785895
3.116714 0.078503089
3.117714 0.079213857
3.118714 0.079918141
3.119714 0.08061589300000001
3.120714 0.081307057
3.121714 0.08199157900000001
3.122714 0.082669407
3.123714 0.08334048899999999
3.124714 0.084004778
3.125714 0.084662222
3.126714 0.085312768
3.127714 0.08595636999999999
3.128714 0.086592982
3.129714 0.08722255599999999
3.130714 0.087845046
3.131714 0.0884604
3.132714 0.089068577
3.133714 0.089669524
3.134714 0.090263202
3.135714 0.09084956300000001
3.136714 0.091428566
3.137714 0.09200016500000001
3.138714 0.09256431899999999
3.139714 0.093120983
3.140714 0.093670108
3.141714 0.09421166
3.142714 0.094745593
3.143714 0.09527186600000001
3.144714 0.095790433
3.145714 0.096301257
3.146714 0.096804299
3.147714 0.097299519
3.148714 0.09778688
3.149714 0.098266336
3.150714 0.098737865
3.151714 0.099201419
3.152714 0.09965696399999999
3.153714 0.10010445999999999
3.154714 0.10054389000000001
3.155714 0.10097519
3.156714 0.10139835
3.157714 0.10181334
3.158714 0.10222011
3.159714 0.10261866000000001
3.160714 0.10300895
3.161714 0.10339094000000001
3.162714 0.10376462
3.163714 0.10412996999999999
3.164714 0.10448694
3.165714 0.10483552
3.166714 0.1051757
3.167714 0.10550744
3.168714 0.10583071
3.169714 0.10614551
3.170714 0.10645181000000001
3.171714 0.10674959
3.172714 0.10703884
3.173714 0.10731952
3.174714 0.10759163
3.175714 0.10785515
3.176714 0.10811005
3.177714 0.10835631999999999
3.178714 0.10859394000000001
3.179714 0.10882289
3.180714 0.10904317
3.181714 0.10925475999999999
3.182714 0.10945761999999999
3.183714 0.10965177
3.184714 0.10983717999999999
3.185714 0.11001384
3.186714 0.11018175
3.187714 0.11034088
3.188714 0.11049123000000001
3.189714 0.11063279
3.190714 0.11076555
3.191714 0.11088949
3.192714 0.11100463
3.193714 0.11111095
3.194714 0.11120844999999999
3.195714 0.11129712
3.196714 0.11137696999999999
3.197714 0.11144799999999999
3.198714 0.11151019
3.199714 0.11156355
3.200714 0.11160809000000001
3.201714 0.11164381
3.202714 0.1116707
3.203714 0.11168877
3.204714 0.11169802
3.205714 0.11169846000000001
3.206714 0.11169011000000001
3.207714 0.11167295
3.208714 0.11164700000000001
3.209714 0.11161225999999999
3.210714 0.11156873999999999
3.211714 0.11151645
3.212714 0.1114554
3.213714 0.11138560000000002
3.214714 0.11130704
3.215714 0.11121975
3.216714 0.11112374000000001
3.217714 0.11101902
3.218714 0.11090559
3.219714 0.11078348999999998
3.220714 0.11065271
3.221714 0.11051326
3.222714 0.11036517
3.223714 0.11020845000000001
3.224714 0.11004312000000001
3.225714 0.1098692
3.226714 0.10968669
3.227714 0.10949562999999998
3.228714 0.10929604
3.229714 0.10908791999999999
3.230714 0.10887132
3.231714 0.10864624
3.232714 0.10841271999999999
3.233714 0.10817078
3.234714 0.10792043999999999
3.235714 0.10766173000000001
3.236714 0.10739467999999999
3.237714 0.10711931000000001
3.238714 0.10683567
3.239714 0.10654376
3.240714 0.10624361
3.241714 0.10593528
3.242714 0.10561876999999999
3.243714 0.10529412
3.244714 0.10496136
3.245714 0.10462052
3.246714 0.10427162000000001
3.247714 0.1039147
3.248714 0.1035498
3.249714 0.10317693
3.250714 0.10279614999999999
3.251714 0.10240746
3.252714 0.10201092
3.253714 0.10160655
3.254714 0.10119438
3.255714 0.10077445
3.256714 0.10034678999999999
3.257714 0.099911448
3.258714 0.09946844099999999
3.259714 0.09901782
3.260714 0.09855962100000001
3.261714 0.098093878
3.262714 0.097620633
3.263714 0.097139925
3.264714 0.09665180100000001
3.265714 0.096156303
3.266714 0.09565347
3.267714 0.09514335
3.268714 0.09462598800000001
3.269714 0.094101438
3.270714 0.09356974
3.271714 0.093030941
3.272714 0.092485093
3.273714 0.091932248
3.274714 0.091372454
3.275714 0.090805761
3.276714 0.090232218
3.277714 0.089651882
3.278714 0.089064799
3.279714 0.088471023
3.280714 0.08787060499999999
3.281714 0.087263598
3.282714 0.086650054
3.283714 0.086030026
3.284714 0.085403566
3.285714 0.08477072699999999
3.286714 0.08413156000000001
3.287714 0.083486119
3.288714 0.082834461
3.289714 0.082176639
3.290714 0.08151270399999999
3.291714 0.080842711
3.292714 0.080166716
3.293714 0.079484773
3.294714 0.078796939
3.295714 0.078103272
3.296714 0.077403832
3.297714 0.07669866900000001
3.298714 0.075987849
3.299714 0.075271423
3.300714 0.074549456
3.301714 0.073822011
3.302714 0.073089148
3.303714 0.072350923
3.304714 0.071607402
3.305714 0.070858648
3.306714 0.07010472499999999
3.307714 0.069345691
3.308714 0.068581617
3.309714 0.06781255900000001
3.310714 0.06703859
3.311714 0.066259771
3.312714 0.065476168
3.313714 0.064687838
3.314714 0.063894852
3.315714 0.063097279
3.316714 0.062295177
3.317714 0.061488611000000006
3.318714 0.060677651
3.319714 0.059862359
3.320714 0.059042801
3.321714 0.058219041
3.322714 0.057391147
3.323714 0.056559185000000005
3.324714 0.055723223999999995
3.325714 0.054883327999999995
3.326714 0.054039567
3.327714 0.05319200600000001
3.328714 0.052340713
3.329714 0.051485759
3.330714 0.050627213000000004
3.331714 0.049765146
3.332714 0.048899627
3.333714 0.048030727
3.334714 0.047158517
3.335714 0.046283068000000004
3.336714 0.045404452
3.337714 0.044522743
3.338714 0.043638016
3.339714 0.04275034
3.340714 0.041859792
3.341714 0.040966441
3.342714 0.040070363
3.343714 0.039171634000000004
3.344714 0.038270322999999995
3.345714 0.037366507
3.346714 0.036460257
3.347714 0.035551650000000004
3.348714 0.034640756
3.349714 0.033727646
3.350714 0.032812398
3.351714 0.03189508
3.352714 0.030975766
3.353714 0.03005453
3.354714 0.029131444000000003
3.355714 0.028206576999999997
3.356714 0.027280004000000004
3.357714 0.026351796
3.358714 0.025422027
3.359714 0.024490769
3.360714 0.023558091
3.361714 0.022624069
3.362714 0.021688774
3.363714 0.02075228
3.364714 0.019814659000000002
3.365714 0.018875985
3.366714 0.01793633
3.367714 0.01699577
3.368714 0.016054377
3.369714 0.015112227
3.370714 0.014169392000000001
3.371714 0.013225948
3.372714 0.012281967999999999
3.373714 0.011337527
3.374714 0.010392700999999999
3.375714 0.0094475618
3.376714 0.0085021857
3.377714 0.0075566459
3.378714 0.0066110166
3.379714 0.0056653709
3.380714 0.004719782
3.381714 0.0037743229999999996
3.382714 0.0028290659000000003
3.383714 0.0018840828
3.384714 0.00093944582
3.385714 -4.774185e-06
3.386714 -0.0009485062
3.387714 -0.0018916797
3.388714 -0.0028342243
3.389714 -0.0037760699000000003
3.390714 -0.004717147
3.391714 -0.0056573859
3.392714 -0.0065967171
3.393714 -0.0075350719
3.394714 -0.0084723804
3.395714 -0.0094085735
3.396714 -0.010343582
3.397714 -0.011277337
3.398714 -0.012209768
3.399714 -0.013140807000000001
3.400714 -0.014070384
3.401714 -0.014998428
3.402714 -0.015924871
3.403714 -0.016849641999999998
3.404714 -0.017772672
3.405714 -0.018693888
3.406714 -0.019613223
3.407714 -0.020530605
3.408714 -0.021445964
3.409714 -0.022359232
3.410714 -0.023270337
3.411714 -0.024179212
3.412714 -0.025085788
3.413714 -0.025989994
3.414714 -0.026891762
3.415714 -0.027791027
3.416714 -0.028687717999999997
3.417714 -0.029581774
3.418714 -0.030473122000000002
3.419714 -0.031361703000000005
3.420714 -0.032247446
3.421714 -0.03313029
3.422714 -0.034010172
3.423714 -0.034887025999999995
3.424714 -0.035760793
3.425714 -0.036631411
3.426714 -0.037498816
3.427714 -0.038362945999999995
3.428714 -0.039223745000000004
3.429714 -0.040081148999999996
3.430714 -0.040935099
3.431714 -0.041785536
3.432714 -0.042632403
3.433714 -0.043475637
3.434714 -0.044315183
3.435714 -0.045150981
3.436714 -0.045982972
3.437714 -0.046811099
3.438714 -0.047635305
3.439714 -0.048455531999999996
3.440714 -0.04927172
3.441714 -0.050083815999999996
3.442714 -0.050891767000000004
3.443714 -0.05169551
3.444714 -0.052494992000000004
3.445714 -0.053290160999999996
3.446714 -0.054080959
3.447714 -0.054867333000000004
3.448714 -0.05564923
3.449714 -0.056426594000000004
3.450714 -0.057199370000000006
3.451714 -0.057967514
3.452714 -0.058730964999999996
3.453714 -0.059489679000000004
3.454714 -0.06024360199999999
3.455714 -0.060992687999999996
3.456714 -0.061736885000000005
3.457714 -0.062476139
3.458714 -0.063210411
3.459714 -0.063939649
3.460714 -0.064663799
3.461714 -0.06538282000000001
3.462714 -0.066096667
3.463714 -0.066805293
3.464714 -0.067508651
3.465714 -0.06820670100000001
3.466714 -0.06889939
3.467714 -0.069586677
3.468714 -0.070268521
3.469714 -0.07094487699999999
3.470714 -0.071615697
3.471714 -0.07228094
3.472714 -0.072940567
3.473714 -0.073594536
3.474714 -0.07424280600000001
3.475714 -0.074885332
3.476714 -0.07552207699999999
3.477714 -0.076153001
3.478714 -0.07677807
3.479714 -0.077397242
3.480714 -0.07801047800000001
3.481714 -0.07861774099999999
3.482714 -0.079218997
3.483714 -0.079814205
3.484714 -0.08040333599999999
3.485714 -0.08098635
3.486714 -0.08156321700000001
3.487714 -0.082133908
3.488714 -0.082698383
3.489714 -0.083256618
3.490714 -0.083808572
3.491714 -0.08435422199999999
3.492714 -0.08489353899999999
3.493714 -0.085426489
3.494714 -0.085953047
3.495714 -0.086473179
3.496714 -0.086986861
3.497714 -0.087494071
3.498714 -0.087994774
3.499714 -0.08848895100000001
3.500714 -0.088976568
3.501714 -0.08945760800000001
3.502714 -0.089932041
3.503714 -0.09039984400000001
3.504714 -0.090860995
3.505714 -0.091315468
3.506714 -0.091763237
3.507714 -0.092204282
3.508714 -0.092638581
3.509714 -0.09306611
3.510714 -0.093486847
3.511714 -0.09390077299999999
3.512714 -0.094307866
3.513714 -0.094708108
3.514714 -0.09510147499999999
3.515714 -0.095487951
3.516714 -0.095867517
3.517714 -0.09624015699999999
3.518714 -0.09660585199999999
3.519714 -0.096964586
3.520714 -0.097316341
3.521714 -0.09766110500000001
3.522714 -0.09799886
3.523714 -0.09832959599999999
3.524714 -0.09865330099999998
3.525714 -0.09896996200000001
3.526714 -0.099279569
3.527714 -0.09958210900000002
3.528714 -0.09987758199999999
3.529714 -0.10016597000000001
3.530714 -0.10044726
3.531714 -0.10072144999999999
3.532714 -0.10098855000000001
3.533714 -0.10124852000000001
3.534714 -0.10150139
3.535714 -0.10174712999999999
3.536714 -0.10198575
3.537714 -0.10221722999999999
3.538714 -0.10244157
3.539714 -0.10265878
3.540714 -0.10286885
3.541714 -0.10307179000000001
3.542714 -0.10326757
3.543714 -0.10345622
3.544714 -0.10363773000000001
3.545714 -0.10381208
3.546714 -0.10397929
3.547714 -0.10413936
3.548714 -0.10429228
3.549714 -0.10443807
3.550714 -0.10457672
3.551714 -0.10470824000000001
3.552714 -0.10483261
3.553714 -0.10494987
3.554714 -0.10506001000000001
3.555714 -0.10516302000000001
3.556714 -0.10525894
3.557714 -0.10534775
3.558714 -0.10542947999999999
3.559714 -0.10550411000000001
3.560714 -0.10557166999999999
3.561714 -0.10563215
3.562714 -0.10568559000000001
3.563714 -0.10573198
3.564714 -0.10577133999999999
3.565714 -0.10580368000000001
3.566714 -0.10582902
3.567714 -0.10584737
3.568714 -0.10585874999999999
3.569714 -0.10586316
3.570714 -0.10586063
3.571714 -0.10585118000000002
3.572714 -0.10583481
3.573714 -0.10581155
3.574714 -0.10578141
3.575714 -0.10574441000000001
3.576714 -0.10570057
3.577714 -0.10564991
3.578714 -0.10559244999999999
3.579714 -0.10552821000000001
3.580714 -0.10545721
3.581714 -0.10537946000000001
3.582714 -0.105295
3.583714 -0.10520384
3.584714 -0.10510599999999999
3.585714 -0.10500151
3.586714 -0.10489037999999999
3.587714 -0.10477265000000001
3.588714 -0.10464833000000001
3.589714 -0.10451745
3.590714 -0.10438004000000001
3.591714 -0.10423610999999999
3.592714 -0.10408571000000001
3.593714 -0.10392884
3.594714 -0.10376554
3.595714 -0.10359584
3.596714 -0.10341977
3.597714 -0.10323736
3.598714 -0.10304863
3.599714 -0.10285361000000001
3.600714 -0.10265234000000001
3.601714 -0.10244484
3.602714 -0.10223115
3.603714 -0.1020113
3.604714 -0.10178532000000001
3.605714 -0.10155323000000001
3.606714 -0.10131508
3.607714 -0.10107089
3.608714 -0.10082069999999999
3.609714 -0.10056454000000001
3.610714 -0.10030244
3.611714 -0.10003445
3.612714 -0.09976059699999999
3.613714 -0.099480909
3.614714 -0.099195424
3.615714 -0.098904176
3.616714 -0.09860719999999999
3.617714 -0.09830453199999999
3.618714 -0.097996206
3.619714 -0.097682269
3.620714 -0.097362744
3.621714 -0.09703767099999999
3.622714 -0.096707093
3.623714 -0.09637104199999999
3.624714 -0.096029561
3.625714 -0.09568269
3.626714 -0.095330464
3.627714 -0.094972923
3.628714 -0.094610109
3.629714 -0.094242062
3.630714 -0.09386882299999999
3.631714 -0.093490438
3.632714 -0.093106943
3.633714 -0.092718384
3.634714 -0.09232480700000001
3.635714 -0.091926253
3.636714 -0.09152276899999999
3.637714 -0.091114396
3.638714 -0.09070118
3.639714 -0.090283167
3.640714 -0.089860405
3.641714 -0.08943293399999999
3.642714 -0.089000806
3.643714 -0.088564062
3.644714 -0.088122755
3.645714 -0.087676925
3.646714 -0.087226619
3.647714 -0.086771883
3.648714 -0.08631277
3.649714 -0.085849321
3.650714 -0.085381581
3.651714 -0.084909599
3.652714 -0.084433419
3.653714 -0.08395309
3.654714 -0.083468657
3.655714 -0.082980166
3.656714 -0.082487671
3.657714 -0.081991212
3.658714 -0.081490842
3.659714 -0.080986606
3.660714 -0.080478552
3.661714 -0.079966726
3.662714 -0.079451175
3.663714 -0.078931951
3.664714 -0.078409107
3.665714 -0.077882688
3.666714 -0.077352748
3.667714 -0.076819333
3.668714 -0.076282496
3.669714 -0.07574228799999999
3.670714 -0.075198762
3.671714 -0.074651965
3.672714 -0.07410195
3.673714 -0.073548773
3.674714 -0.072992482
3.675714 -0.07243313
3.676714 -0.071870768
3.677714 -0.071305456
3.678714 -0.070737238
3.679714 -0.070166169
3.680714 -0.069592299
3.681714 -0.069015683
3.682714 -0.068436371
3.683714 -0.067854417
3.684714 -0.067269866
3.685714 -0.066682778
3.686714 -0.066093204
3.687714 -0.065501191
3.688714 -0.064906792
3.689714 -0.064310059
3.690714 -0.063711044
3.691714 -0.0631098
3.692714 -0.062506378
3.693714 -0.061900832
3.694714 -0.061293207999999995
3.695714 -0.060683565
3.696714 -0.060071953000000004
3.697714 -0.059458421000000004
3.698714 -0.058843027000000006
3.699714 -0.058225821999999997
3.700714 -0.057606859
3.701714 -0.056986191
3.702714 -0.056363869000000004
3.703714 -0.055739953
3.704714 -0.055114494
3.705714 -0.054487545000000005
3.706714 -0.053859159
3.707714 -0.053229386999999996
3.708714 -0.052598288
3.709714 -0.051965914
3.710714 -0.051332318
3.711714 -0.050697551
3.712714 -0.050061668000000004
3.713714 -0.049424719
3.714714 -0.04878676
3.715714 -0.04814784
3.716714 -0.047508016
3.717714 -0.046867335999999996
3.718714 -0.046225853
3.719714 -0.045583615
3.720714 -0.044940677000000005
3.721714 -0.044297086
3.722714 -0.043652894
3.723714 -0.043008151
3.724714 -0.042362907
3.725714 -0.041717212000000004
3.726714 -0.041071116
3.727714 -0.04042467
3.728714 -0.039777925
3.729714 -0.039130927
3.730714 -0.038483727
3.731714 -0.037836377000000004
3.732714 -0.037188927
3.733714 -0.036541425
3.734714 -0.035893923
3.735714 -0.03524647
3.736714 -0.034599117
3.737714 -0.033951912
3.738714 -0.033304907
3.739714 -0.032658153
3.740714 -0.032011702
3.741714 -0.031365603
3.742714 -0.030719905
3.743714 -0.030074658999999997
3.744714 -0.029429916
3.745714 -0.028785726
3.746714 -0.028142135000000002
3.747714 -0.027499197
3.748714 -0.026856957
3.749714 -0.026215464
3.750714 -0.025574769999999997
3.751714 -0.024934919
3.752714 -0.024295959
3.753714 -0.023657936
3.754714 -0.023020899
3.755714 -0.022384891
3.756714 -0.02174996
3.757714 -0.02111615
3.758714 -0.020483506999999998
3.759714 -0.019852076
3.760714 -0.019221901
3.761714 -0.018593026
3.762714 -0.017965495
3.763714 -0.017339352
3.764714 -0.016714641
3.765714 -0.016091406
3.766714 -0.01546969
3.767714 -0.014849537
3.768714 -0.014230992000000001
3.769714 -0.013614097
3.770714 -0.012998896
3.771714 -0.012385430000000001
3.772714 -0.011773747
3.773714 -0.011163886999999999
3.774714 -0.010555893
3.775714 -0.0099498095
3.776714 -0.009345678
3.777714 -0.0087435408
3.778714 -0.0081434395
3.779714 -0.0075454162
3.780714 -0.0069495116
3.781714 -0.0063557665
3.782714 -0.005764220299999999
3.783714 -0.0051749128
3.784714 -0.0045878826999999995
3.785714 -0.0040031686
3.786714 -0.0034208078000000004
3.787714 -0.0028408376000000003
3.788714 -0.0022632945
3.789714 -0.0016882146000000002
3.790714 -0.0011156334
3.791714 -0.000545586
3.792714 2.189298e-05
3.793714 0.00058676937
3.794714 0.0011490094
3.795714 0.0017085795000000002
3.796714 0.0022654462
3.797714 0.0028195765
3.798714 0.0033709377000000003
3.799714 0.0039194969000000005
3.800714 0.0044652217
3.801714 0.0050080798
3.802714 0.0055480385
3.803714 0.0060850656
3.804714 0.0066191293
3.805714 0.0071501971
3.806714 0.0076782373
3.807714 0.008203218
3.808714 0.008725107900000001
3.809714 0.009243875
3.810714 0.0097594886
3.811714 0.010271918
3.812714 0.010781131999999999
3.813714 0.011287100999999999
3.814714 0.011789796
3.815714 0.012289187
3.816714 0.012785244
3.817714 0.013277942
3.818714 0.013767251
3.819714 0.014253145000000002
3.820714 0.014735597999999999
3.821714 0.015214585000000001
3.822714 0.015690079
3.823714 0.016162056999999997
3.824714 0.016630495000000002
3.825714 0.017095369
3.826714 0.017556657
3.827714 0.018014338
3.828714 0.01846839
3.829714 0.018918792
3.830714 0.019365523
3.831714 0.019808563
3.832714 0.020247893
3.833714 0.020683491000000002
3.834714 0.02111534
3.835714 0.021543419
3.836714 0.021967711
3.837714 0.022388197
3.838714 0.022804859
3.839714 0.023217678000000002
3.840714 0.023626637
3.841714 0.024031717
3.842714 0.024432901
3.843714 0.024830171999999998
3.844714 0.025223513
3.845714 0.025612907
3.846714 0.025998338
3.847714 0.026379791000000003
3.848714 0.02675725
3.849714 0.027130701
3.850714 0.027500128
3.851714 0.027865518
3.852714 0.028226856
3.853714 0.028584132
3.854714 0.028937329999999997
3.855714 0.029286442
3.856714 0.029631454
3.857714 0.029972356
3.858714 0.030309136
3.859714 0.030641784999999998
3.860714 0.030970291
3.861714 0.031294647
3.862714 0.031614842
3.863714 0.031930869
3.864714 0.032242719
3.865714 0.032550385
3.866714 0.032853859
3.867714 0.033153134
3.868714 0.033448202999999996
3.869714 0.033739057999999995
3.870714 0.034025693
3.871714 0.034308102
3.872714 0.034586279
3.873714 0.034860219
3.874714 0.035129915
3.875714 0.035395363
3.876714 0.035656558
3.877714 0.035913495
3.878714 0.036166169
3.879714 0.036414576000000004
3.880714 0.036658713
3.881714 0.036898578
3.882714 0.037134168
3.883714 0.037365477
3.884714 0.037592507
3.885714 0.037815256000000005
3.886714 0.038033721
3.887714 0.038247905
3.888714 0.038457807
3.889714 0.038663429
3.890714 0.038864769
3.891714 0.039061831
3.892714 0.039254618
3.893714 0.039443132
3.894714 0.039627377
3.895714 0.039807358
3.896714 0.039983078000000005
3.897714 0.040154543
3.898714 0.040321756
3.899714 0.040484726
3.900714 0.040643456
3.901714 0.040797953
3.902714 0.040948222
3.903714 0.041094271
3.904714 0.041236106
3.905714 0.041373731999999996
3.906714 0.041507155000000004
3.907714 0.041636385000000005
3.908714 0.04176143
3.909714 0.041882292
3.910714 0.041998984
3.911714 0.042111511
3.912714 0.042219882
3.913714 0.042324106
3.914714 0.042424191
3.915714 0.042520143
3.916714 0.042611975
3.917714 0.042699695999999995
3.918714 0.042783315
3.919714 0.042862841
3.920714 0.042938287
3.921714 0.043009663999999996
3.922714 0.043076981
3.923714 0.043140252999999996
3.924714 0.043199491
3.925714 0.043254709
3.926714 0.043305921
3.927714 0.043353136
3.928714 0.043396371999999996
3.929714 0.043435642000000003
3.930714 0.043470963
3.931714 0.043502345
3.932714 0.043529807999999996
3.933714 0.043553367
3.934714 0.043573038
3.935714 0.043588836000000006
3.936714 0.043600777
3.937714 0.04360888
3.938714 0.043613161
3.939714 0.043613638
3.940714 0.043610329
3.941714 0.043603251
3.942714 0.043592424
3.943714 0.043577864
3.944714 0.043559589999999995
3.945714 0.043537619
3.946714 0.043511972999999995
3.947714 0.043482668
3.948714 0.043449724999999995
3.949714 0.043413165
3.950714 0.043373008000000005
3.951714 0.043329270999999996
3.952714 0.043281977
3.953714 0.043231147000000004
3.954714 0.043176801
3.955714 0.043118962999999996
3.956714 0.043057653
3.957714 0.042992894
3.958714 0.04292471
3.959714 0.04285312
3.960714 0.042778152
3.961714 0.042699827
3.962714 0.042618171
3.963714 0.042533205000000004
3.964714 0.042444956
3.965714 0.042353448
3.966714 0.042258707
3.967714 0.042160754999999994
3.968714 0.042059616
3.969714 0.041955319000000005
3.970714 0.041847888
3.971714 0.041737346
3.972714 0.041623722
3.973714 0.041507038999999996
3.974714 0.04138732
3.975714 0.041264592
3.976714 0.041138881
3.977714 0.041010213
3.978714 0.040878612
3.979714 0.040744102
3.980714 0.040606709
3.981714 0.040466461
3.982714 0.04032338
3.983714 0.040177495
3.984714 0.040028825999999997
3.985714 0.039877405
3.986714 0.039723254
3.987714 0.039566398
3.988714 0.039406869
3.989714 0.039244691
3.990714 0.03907989
3.991714 0.038912494
3.992714 0.03874253
3.993714 0.038570029
3.994714 0.038395016
3.995714 0.038217520000000005
3.996714 0.038037571
3.997714 0.037855198
3.998714 0.037670429
3.999714 0.037483298
4.000714 0.037293832
4.001714 0.037102061
4.002714 0.036908017
4.003714 0.036711729
4.004714 0.036513229
4.005714 0.036312549
4.006714 0.036109719
4.007714 0.03590477
4.008714 0.035697734
4.009714 0.035488643
4.010714 0.03527753
4.011714 0.035064425999999996
4.012714 0.03484936
4.013714 0.034632365
4.014714 0.034413472
4.015714 0.034192714
4.016714 0.033970122000000005
4.017715 0.033745726
4.018714 0.033519557
4.019714 0.033291645
4.020714 0.033062024
4.021714 0.032830724
4.022714 0.032597774
4.023714 0.032363206
4.024714 0.032127052
4.025714 0.031889344
4.026714 0.03165011
4.027714 0.031409384
4.028714 0.031167195999999998
4.029714 0.030923577
4.030715 0.030678557000000002
4.031714 0.030432167
4.032714 0.030184441
4.033714 0.029935408
4.034714 0.029685101000000002
4.035714 0.029433551
4.036714 0.029180789999999998
4.037714 0.028926847
4.038714 0.028671755
4.039714 0.028415545
4.040714 0.028158250000000003
4.041714 0.027899901
4.042714 0.027640527999999998
4.043715 0.027380162000000003
4.044714 0.027118835999999997
4.045714 0.026856578
4.046714 0.026593421
4.047714 0.026329396999999997
4.048714 0.026064535
4.049714 0.025798865999999997
4.050714 0.025532421
4.051714 0.02526523
4.052714 0.024997327000000003
4.053714 0.024728735999999998
4.054714 0.024459494
4.055714 0.024189627
4.056714 0.023919166
4.057714 0.023648143
4.058714 0.023376587
4.059714 0.023104527
4.060714 0.022831996
4.061714 0.022559022
4.062714 0.022285637
4.063715 0.02201187
4.064714 0.021737751
4.065714 0.021463311000000002
4.066714 0.021188580000000002
4.067714 0.020913588
4.068714 0.020638366
4.069714 0.020362943
4.070714 0.020087352
4.071714 0.019811621
4.072714 0.019535780000000003
4.073714 0.019259861
4.074714 0.018983895
4.075714 0.01870791
4.076715 0.018431937
4.077714 0.018156007000000002
4.078714 0.017880148000000002
4.079714 0.017604392
4.080714 0.017328767000000002
4.081714 0.017053304000000002
4.082714 0.016778031
4.083714 0.016502977999999998
4.084714 0.016228174
4.085714 0.015953646999999998
4.086714 0.015679427
4.087714 0.015405542000000001
4.088714 0.01513202
4.089714 0.014858887999999999
4.090714 0.014586175
4.091714 0.014313908
4.092714 0.014042115
4.093714 0.013770821999999999
4.094714 0.013500055999999998
4.095714 0.013229845
4.096714 0.012960214
4.097714 0.012691189
4.098714 0.012422797999999999
4.099714 0.012155066
4.100714 0.011888020000000001
4.101714 0.011621683
4.102714 0.011356083
4.103714 0.011091243
4.104714 0.010827189000000001
4.105714 0.010563945
4.106714 0.010301537
4.107714 0.010039989
4.108714 0.0097793243
4.109715 0.0095195675
4.110714 0.0092607421
4.111714 0.0090028712
4.112714 0.0087459783
4.113714 0.0084900865
4.114714 0.0082352191
4.115714 0.0079813988
4.116714 0.0077286473
4.117714 0.0074769872
4.118714 0.0072264411
4.119714 0.006977030699999999
4.120714 0.0067287779999999995
4.121714 0.006481704600000001
4.122715 0.0062358318
4.123714 0.0059911818
4.124714 0.0057477759
4.125714 0.005505635300000001
4.126714 0.0052647811
4.127714 0.005025234700000001
4.128714 0.0047870173
4.129714 0.0045501503
4.130714 0.0043146545
4.131714 0.0040805513000000005
4.132714 0.0038478614
4.133714 0.0036166060000000005
4.134714 0.0033868058
4.135714 0.0031584823
4.136714 0.0029316558000000003
4.137714 0.002706347
4.138714 0.0024825767
4.139714 0.0022603654
4.140714 0.002039733
4.141714 0.0018207
4.142715 0.001603286
4.143714 0.0013875105000000002
4.144714 0.0011733926
4.145714 0.00096095118
4.146714 0.00075020466
4.147714 0.00054117099
4.148714 0.00033386761999999997
4.149714 0.00012831154999999998
4.150714 -7.5480733e-05
4.151714 -0.00027749325
4.152714 -0.00047771055
4.153714 -0.00067611772
4.154714 -0.0008727003700000001
4.155715 -0.0010674446
4.156714 -0.0012603368
4.157714 -0.0014513641
4.158714 -0.0016405138
4.159714 -0.0018277737
4.160714 -0.0020131316
4.161714 -0.002196576
4.162714 -0.0023780953
4.163714 -0.0025576781
4.164714 -0.0027353131
4.165714 -0.0029109895
4.166714 -0.0030846957
4.167714 -0.0032564210000000002
4.168715 -0.0034261542
4.169714 -0.0035938843
4.170714 -0.0037596001
4.171714 -0.0039232906
4.172714 -0.004084944199999999
4.173714 -0.0042445499
4.174714 -0.004402097000000001
4.175714 -0.004557573600000001
4.176714 -0.004710969
4.177714 -0.0048622722
4.178714 -0.0050114719
4.179714 -0.0051585575
4.180714 -0.0053035190000000005
4.181714 -0.0054463453000000005
4.182714 -0.0055870267
4.183714 -0.0057255533
4.184714 -0.005861916
4.185714 -0.0059961054
4.186714 -0.0061281127000000005
4.187714 -0.006257929599999999
4.188715 -0.0063855477
4.189714 -0.0065109598
4.190714 -0.0066341592
4.191714 -0.006755138000000001
4.192714 -0.0068738911
4.193714 -0.0069904119
4.194714 -0.0071046947
4.195714 -0.007216734200000001
4.196714 -0.007326525499999999
4.197714 -0.007434064200000001
4.198714 -0.0075393466
4.199714 -0.007642367600000001
4.200714 -0.0077431236
4.201715 -0.0078416109
4.202714 -0.007937826700000001
4.203714 -0.0080317674
4.204714 -0.0081234299
4.205714 -0.0082128114
4.206714 -0.0082999089
4.207714 -0.0083847197
4.208714 -0.0084672414
4.209714 -0.0085474712
4.210714 -0.0086254076
4.211714 -0.0087010485
4.212714 -0.0087743923
4.213714 -0.0088454377
4.214714 -0.0089141831
4.215714 -0.0089806279
4.216714 -0.009044772000000001
4.217714 -0.0091066147
4.218714 -0.0091661561
4.219714 -0.009223397500000001
4.220714 -0.009278339699999999
4.221714 -0.0093309834
4.222714 -0.0093813309
4.223714 -0.009429385
4.224714 -0.0094751478
4.225714 -0.009518622400000001
4.226714 -0.0095598123
4.227714 -0.0095987205
4.228714 -0.009635352
4.229714 -0.009669710599999999
4.230714 -0.0097018004
4.231714 -0.0097316268
4.232714 -0.0097591939
4.233714 -0.0097845077
4.234715 -0.0098075725
4.235714 -0.0098283934
4.236714 -0.0098469762
4.237714 -0.0098633252
4.238714 -0.0098774464
4.239714 -0.0098893455
4.240714 -0.009899027599999999
4.241714 -0.0099064979
4.242714 -0.009911762
4.243714 -0.0099148252
4.244714 -0.0099156932
4.245714 -0.009914372599999999
4.246714 -0.0099108693
4.247715 -0.0099051889
4.248714 -0.0098973382
4.249714 -0.0098873243
4.250714 -0.0098751545
4.251714 -0.0098608361
4.252714 -0.0098443772
4.253714 -0.009825785699999999
4.254714 -0.009805070999999999
4.255714 -0.009782241200000001
4.256714 -0.0097573065
4.257714 -0.009730277099999999
4.258714 -0.0097011631
4.259714 -0.0096699754
4.260714 -0.009636725
4.261714 -0.009601423500000001
4.262714 -0.0095640826
4.263714 -0.0095247138
4.264714 -0.0094833296
4.265714 -0.0094399424
4.266714 -0.0093945637
4.267715 -0.009347206700000001
4.268714 -0.0092978837
4.269714 -0.0092466078
4.270714 -0.0091933907
4.271714 -0.0091382448
4.272714 -0.0090811831
4.273714 -0.0090222173
4.274714 -0.008961359
4.275714 -0.0088986213
4.276714 -0.0088340152
4.277714 -0.0087675529
4.278714 -0.008699247
4.279714 -0.0086291089
4.280715 -0.0085571512
4.281714 -0.008483385999999999
4.282714 -0.008407826
4.283714 -0.008330484
4.284714 -0.0082513725
4.285714 -0.0081705053
4.286714 -0.0080878963
4.287714 -0.008003559899999999
4.288714 -0.0079175108
4.289714 -0.0078297635
4.290714 -0.007740334
4.291714 -0.0076492383
4.292714 -0.0075564931000000005
4.293715 -0.0074621152
4.294714 -0.0073661213
4.295714 -0.0072685289
4.296714 -0.0071693561000000005
4.297714 -0.0070686212
4.298714 -0.0069663423
4.299714 -0.006862537
4.300714 -0.006757224
4.301714 -0.0066504217
4.302714 -0.0065421481999999994
4.303714 -0.006432420899999999
4.304714 -0.0063212581
4.305714 -0.0062086780000000005
4.306714 -0.0060946975
4.307714 -0.0059793343
4.308714 -0.0058626054
4.309714 -0.0057445279
4.310714 -0.005625118100000001
4.311714 -0.0055043933
4.312714 -0.0053823693
4.313715 -0.0052590629
4.314714 -0.0051344905
4.315714 -0.0050086688
4.316714 -0.0048816139
4.317714 -0.0047533427000000005
4.318714 -0.0046238722
4.319714 -0.0044932192
4.320714 -0.0043614011000000005
4.321714 -0.0042284355
4.322714 -0.0040943407
4.323714 -0.0039591348
4.324714 -0.0038228369000000003
4.325714 -0.0036854660999999997
4.326715 -0.0035470416999999997
4.327714 -0.0034075842
4.328714 -0.0032671134
4.329714 -0.0031256503000000003
4.330714 -0.0029832159
4.331714 -0.0028398314000000003
4.332714 -0.0026955183999999997
4.333714 -0.0025502984
4.334714 -0.0024041934
4.335714 -0.0022572251
4.336714 -0.0021094154
4.337714 -0.0019607862
4.338714 -0.0018113593
4.339714 -0.0016611562
4.340714 -0.0015101984
4.341714 -0.0013585071000000002
4.342714 -0.0012061034
4.343714 -0.001053008
4.344714 -0.00089924142
4.345714 -0.00074482409
4.346714 -0.00058977603
4.347714 -0.00043411715000000003
4.348714 -0.00027786716
4.349714 -0.00012104566
4.350714 3.632789e-05
4.351714 0.00019423407999999998
4.352714 0.00035265346000000003
4.353714 0.00051156662
4.354714 0.00067095398
4.355714 0.00083079585
4.356714 0.0009910725599999999
4.357714 0.001151764
4.358714 0.0013128501
4.359715 0.0014743104
4.360714 0.0016361243999999998
4.361714 0.0017982712999999998
4.362714 0.00196073
4.363714 0.0021234793
4.364714 0.0022864979
4.365714 0.0024497644000000002
4.366714 0.0026132571
4.367714 0.0027769545
4.368714 0.0029408347
4.369714 0.0031048763
4.370714 0.0032690576000000003
4.371714 0.0034333571
4.372715 0.0035977529
4.373714 0.0037622244999999995
4.374714 0.0039267503
4.375714 0.0040913092
4.376714 0.0042558804
4.377714 0.0044204437
4.378714 0.004584978500000001
4.379714 0.0047494645999999995
4.380714 0.004913882
4.381714 0.0050782106
4.382714 0.0052424308000000005
4.383714 0.005406522899999999
4.384714 0.0055704673000000005
4.385714 0.0057342444000000005
4.386714 0.0058978349
4.387714 0.0060612194
4.388714 0.006224377999999999
4.389714 0.006387291800000001
4.390714 0.0065499407
4.391714 0.006712305199999999
4.392715 0.0068743648
4.393714 0.0070360999
4.394714 0.0071974908
4.395714 0.007358517199999999
4.396714 0.007519158000000001
4.397714 0.0076793935
4.398714 0.0078392026
4.399714 0.007998565000000001
4.400714 0.0081574595
4.401714 0.0083158659
4.402714 0.008473762900000001
4.403714 0.0086311302
4.404714 0.0087879474
4.405715 0.0089441943
4.406714 0.0090998496
4.407714 0.0092548944
4.408714 0.0094093077
4.409714 0.009563070500000001
4.410714 0.0097161639
4.411714 0.0098685683
4.412714 0.010020265
4.413714 0.010171235
4.414714 0.010321460000000001
4.415714 0.010470923
4.416714 0.010619606
4.417714 0.01076749
4.418715 0.01091456
4.419714 0.011060796999999999
4.420714 0.011206185
4.421714 0.011350707
4.422714 0.011494345000000001
4.423714 0.011637084
4.424714 0.011778905
4.425714 0.011919793
4.426714 0.012059732
4.427714 0.012198703
4.428714 0.012336692000000002
4.429714 0.012473681
4.430714 0.012609654
4.431714 0.012744594
4.432714 0.012878486000000001
4.433714 0.013011313
4.434714 0.013143057999999999
4.435714 0.013273707999999999
4.436714 0.013403247000000002
4.437714 0.013531656999999999
4.438715 0.013658927000000001
4.439714 0.013785038
4.440714 0.013909978
4.441714 0.014033732
4.442714 0.014156286
4.443714 0.014277627999999999
4.444714 0.014397741
4.445714 0.014516613999999999
4.446714 0.014634233
4.447714 0.014750585
4.448714 0.014865659
4.449714 0.01497944
4.450714 0.015091915999999999
4.451715 0.015203076
4.452714 0.015312906000000001
4.453714 0.015421395
4.454714 0.015528529
4.455714 0.015634298
4.456714 0.015738689
4.457714 0.015841691
4.458714 0.015943289
4.459714 0.016043473
4.460714 0.016142231
4.461714 0.01623955
4.462714 0.01633542
4.463714 0.016429827
4.464714 0.01652276
4.465714 0.016614207
4.466714 0.016704155000000002
4.467714 0.016792596
4.468714 0.016879516
4.469714 0.016964905
4.470714 0.017048752
4.471714 0.017131046
4.472714 0.017211776999999998
4.473714 0.017290935
4.474714 0.017368511
4.475714 0.017444497
4.476714 0.017518882
4.477714 0.017591659
4.478714 0.017662819
4.479714 0.017732355999999998
4.480714 0.017800259
4.481714 0.017866526
4.482714 0.017931146000000002
4.483714 0.017994117
4.484715 0.01805543
4.485714 0.018115081
4.486714 0.018173065
4.487714 0.018229375
4.488714 0.018284009
4.489714 0.01833696
4.490714 0.018388224999999998
4.491714 0.018437799
4.492714 0.018485678000000002
4.493714 0.018531858000000002
4.494714 0.018576336
4.495714 0.018619107000000003
4.496714 0.018660167000000002
4.497715 0.018699512
4.498714 0.018737139
4.499714 0.018773043
4.500714 0.018807221000000002
4.501714 0.018839671
4.502714 0.018870387
4.503714 0.018899367
4.504714 0.018926606999999998
4.505714 0.018952102999999998
4.506714 0.018975853
4.507714 0.018997854
4.508714 0.019018105
4.509714 0.0190366
4.510714 0.019053339
4.511714 0.019068319
4.512714 0.019081538
4.513714 0.019092993
4.514714 0.019102685
4.515714 0.01911061
4.516714 0.019116768
4.517715 0.019121158
4.518714 0.019123781
4.519714 0.019124633
4.520714 0.019123718
4.521714 0.019121033
4.522714 0.019116578999999998
4.523714 0.019110357
4.524714 0.019102366000000003
4.525714 0.01909261
4.526714 0.019081090000000002
4.527714 0.019067804
4.528714 0.019052757
4.529714 0.01903595
4.530715 0.019017384000000002
4.531714 0.018997063999999998
4.532714 0.01897499
4.533714 0.018951166999999998
4.534714 0.018925597
4.535714 0.018898283
4.536714 0.01886923
4.537714 0.018838439000000002
4.538714 0.018805917
4.539714 0.018771668000000002
4.540714 0.018735694
4.541714 0.018698002000000002
4.542714 0.018658595
4.543715 0.01861748
4.544714 0.018574663
4.545714 0.018530147
4.546714 0.01848394
4.547714 0.018436048
4.548714 0.018386477000000002
4.549714 0.018335234000000002
4.550714 0.018282326
4.551714 0.01822776
4.552714 0.018171541
4.553714 0.01811368
4.554714 0.018054183
4.555714 0.017993056
4.556714 0.017930309999999998
4.557714 0.017865949
4.558714 0.017799984
4.559714 0.017732420999999998
4.560714 0.017663267
4.561714 0.017592532
4.562714 0.017520224
4.563715 0.017446349
4.564714 0.017370917
4.565714 0.017293934
4.566714 0.017215409
4.567714 0.017135349
4.568714 0.017053762
4.569714 0.016970657
4.570714 0.016886042
4.571714 0.016799926
4.572714 0.016712315999999998
4.573714 0.016623222
4.574714 0.016532652
4.575714 0.016440616
4.576715 0.016347121
4.577714 0.016252178
4.578714 0.016155797
4.579714 0.016057988
4.580714 0.015958759
4.581714 0.015858123000000002
4.582714 0.015756089
4.583714 0.015652669
4.584714 0.015547873
4.585714 0.015441715
4.586714 0.015334206
4.587714 0.015225355999999999
4.588714 0.015115179
4.589714 0.015003688
4.590714 0.014890895999999999
4.591714 0.014776814999999999
4.592714 0.014661458999999998
4.593714 0.014544842
4.594714 0.014426977
4.595714 0.014307878
4.596714 0.014187558999999999
4.597714 0.014066034
4.598714 0.013943315999999999
4.599714 0.013819421000000002
4.600714 0.013694362000000002
4.601714 0.013568153
4.602714 0.013440810000000001
4.603714 0.013312344
4.604714 0.013182771000000001
4.605714 0.013052102999999999
4.606714 0.012920356000000001
4.607714 0.012787542
4.608714 0.012653676
4.609715 0.012518773
4.610714 0.012382843
4.611714 0.012245904
4.612714 0.012107967
4.613714 0.011969047
4.614714 0.011829158999999999
4.615714 0.011688315999999999
4.616714 0.011546532
4.617714 0.011403823
4.618714 0.011260203
4.619714 0.011115686
4.620714 0.010970289
4.621714 0.010824026
4.622715 0.010676913
4.623714 0.010528967
4.624714 0.010380203
4.625714 0.010230637
4.626714 0.010080285999999999
4.627714 0.0099291654
4.628714 0.0097772936
4.629714 0.0096246869
4.630714 0.0094713621
4.631714 0.0093173359
4.632714 0.009162625800000001
4.633714 0.0090072492
4.634714 0.008851222800000001
4.635714 0.0086945642
4.636714 0.008537290000000001
4.637714 0.008379417
4.638714 0.008220962600000001
4.639714 0.0080619437
4.640714 0.0079023768
4.641714 0.0077422788
4.642715 0.0075816664
4.643714 0.007420556399999999
4.644714 0.007258966099999999
4.645714 0.007096910800000001
4.646714 0.0069344082000000005
4.647714 0.0067714747
4.648714 0.0066081266
4.649714 0.0064443811
4.650714 0.0062802545000000005
4.651714 0.006115764
4.652714 0.0059509261
4.653714 0.005785758199999999
4.654714 0.0056202774
4.655715 0.0054545013
4.656714 0.0052884468
4.657714 0.0051221319
4.658714 0.0049555743000000005
4.659714 0.0047887916
4.660714 0.0046218014
4.661714 0.0044546216999999996
4.662714 0.0042872707
4.663714 0.0041197662000000005
4.664714 0.0039521256
4.665714 0.0037843667
4.666714 0.0036165070999999997
4.667714 0.0034485642000000004
4.668715 0.003280555
4.669714 0.0031124964
4.670714 0.0029444052
4.671714 0.0027762977
4.672714 0.0026081897999999997
4.673714 0.0024400975
4.674714 0.0022720362
4.675714 0.0021040209999999998
4.676714 0.0019360674000000002
4.677714 0.0017681899000000002
4.678714 0.0016004033000000001
4.679714 0.0014327221
4.680714 0.0012651608
4.681714 0.0010977337999999999
4.682714 0.0009304557399999999
4.683714 0.00076334109
4.684714 0.0005964045600000001
4.685714 0.00042966099000000006
4.686714 0.00026312541
4.687714 9.681312999999999e-05
4.688715 -6.926040899999999e-05
4.689714 -0.00023507946
4.690714 -0.00040062805
4.691714 -0.00056588997
4.692714 -0.00073084889
4.693714 -0.0008954882100000001
4.694714 -0.0010597913
4.695714 -0.0012237414000000001
4.696714 -0.0013873217
4.697714 -0.0015505153
4.698714 -0.0017133054000000002
4.699714 -0.0018756755
4.700714 -0.0020376089999999997
4.701715 -0.0021990895999999998
4.702714 -0.0023601013
4.703714 -0.0025206282
4.704714 -0.0026806551
4.705714 -0.0028401666
4.706714 -0.0029991481
4.707714 -0.0031575851999999997
4.708714 -0.0033154636
4.709714 -0.0034727698
4.710714 -0.0036294907
4.711714 -0.0037856134
4.712714 -0.003941125
4.713714 -0.0040960134
4.714714 -0.0042502663000000005
4.715714 -0.0044038715999999995
4.716714 -0.0045568177
4.717714 -0.0047090929
4.718714 -0.0048606853000000005
4.719714 -0.005011583599999999
4.720714 -0.0051617757
4.721714 -0.0053112501
4.722714 -0.0054599945999999995
4.723714 -0.0056079974
4.724714 -0.0057552461
4.725714 -0.0059017279
4.726714 -0.0060474304000000005
4.727714 -0.006192340500000001
4.728714 -0.0063364452
4.729714 -0.0064797307
4.730714 -0.006622184400000001
4.731714 -0.006763792
4.732714 -0.0069045404
4.733714 -0.0070444163
4.734715 -0.007183405299999999
4.735714 -0.0073214948999999994
4.736714 -0.0074586715
4.737714 -0.007594922499999999
4.738714 -0.0077302349
4.739714 -0.0078645971
4.740714 -0.0079979975
4.741714 -0.0081304242
4.742714 -0.008261866599999999
4.743714 -0.0083923136
4.744714 -0.0085217558
4.745714 -0.0086501837
4.746714 -0.0087775887
4.747715 -0.0089039626
4.748714 -0.009029296800000001
4.749714 -0.0091535832
4.750714 -0.0092768147
4.751714 -0.0093989838
4.752714 -0.0095200841
4.753714 -0.0096401083
4.754714 -0.0097590491
4.755714 -0.0098769007
4.756714 -0.0099936551
4.757714 -0.010109305999999998
4.758714 -0.010223847
4.759714 -0.010337270999999999
4.760714 -0.01044957
4.761714 -0.010560737
4.762714 -0.010670764
4.763714 -0.010779644
4.764714 -0.010887369999999999
4.765714 -0.010993933000000001
4.766714 -0.011099325
4.767715 -0.011203539
4.768714 -0.011306567
4.769714 -0.011408402
4.770714 -0.011509036
4.771714 -0.011608462
4.772714 -0.011706672
4.773714 -0.011803661
4.774714 -0.01189942
4.775714 -0.011993944999999999
4.776714 -0.01208723
4.777714 -0.012179269999999999
4.778714 -0.012270059
4.779714 -0.012359594000000002
4.780715 -0.01244787
4.781714 -0.012534883
4.782714 -0.012620632000000001
4.783714 -0.012705111000000002
4.784714 -0.012788321
4.785714 -0.012870257
4.786714 -0.012950917999999999
4.787714 -0.013030303
4.788714 -0.013108409
4.789714 -0.013185236000000001
4.790714 -0.013260782
4.791714 -0.013335045
4.792714 -0.013408024000000001
4.793715 -0.013479717
4.794714 -0.013550123999999998
4.795714 -0.013619241999999998
4.796714 -0.01368707
4.797714 -0.013753606000000002
4.798714 -0.013818849
4.799714 -0.013882797999999998
4.800714 -0.01394545
4.801714 -0.014006802
4.802714 -0.014066854999999998
4.803714 -0.014125607
4.804714 -0.014183056
4.805714 -0.014239202999999999
4.806714 -0.014294047
4.807714 -0.014347586
4.808714 -0.01439982
4.809714 -0.014450752
4.810714 -0.01450038
4.811714 -0.014548704999999999
4.812714 -0.01459573
4.813715 -0.014641455999999999
4.814714 -0.014685885
4.815714 -0.014729018
4.816714 -0.014770859
4.817714 -0.014811409
4.818714 -0.014850673
4.819714 -0.014888651999999999
4.820714 -0.014925349000000001
4.821714 -0.014960767000000002
4.822714 -0.014994908999999999
4.823714 -0.015027776999999999
4.824714 -0.015059374
4.825714 -0.015089701999999998
4.826715 -0.015118763
4.827714 -0.015146558999999999
4.828714 -0.015173091000000001
4.829714 -0.015198364
4.830714 -0.015222376
4.831714 -0.015245129
4.832714 -0.015266627000000001
4.833714 -0.015286868
4.834714 -0.015305856000000001
4.835714 -0.015323592
4.836714 -0.015340077999999998
4.837714 -0.015355315000000001
4.838714 -0.015369306
4.839714 -0.015382055000000002
4.840714 -0.015393563
4.841714 -0.015403835
4.842714 -0.015412872999999999
4.843714 -0.015420683000000001
4.844714 -0.015427271000000001
4.845714 -0.015432641
4.846714 -0.015436798
4.847714 -0.015439750999999998
4.848714 -0.015441506
4.849714 -0.01544207
4.850714 -0.015441452
4.851714 -0.015439659
4.852714 -0.015436700999999999
4.853714 -0.015432584999999999
4.854714 -0.015427322
4.855714 -0.015420918999999998
4.856714 -0.015413387
4.857714 -0.015404735
4.858714 -0.015394972000000002
4.859715 -0.015384106
4.860714 -0.015372147
4.861714 -0.015359103
4.862714 -0.015344982
4.863714 -0.015329792
4.864714 -0.015313542
4.865714 -0.015296238
4.866714 -0.015277887999999998
4.867714 -0.015258498
4.868714 -0.015238074
4.869714 -0.015216623
4.870714 -0.015194152
4.871714 -0.015170666999999999
4.872715 -0.015146172
4.873714 -0.015120674
4.874714 -0.015094181
4.875714 -0.015066698
4.876714 -0.015038232
4.877714 -0.015008789
4.878714 -0.014978378
4.879714 -0.014947007000000002
4.880714 -0.014914683
4.881714 -0.014881413999999999
4.882714 -0.014847210999999999
4.883714 -0.014812083
4.884714 -0.014776041
4.885714 -0.014739094
4.886714 -0.014701253
4.887714 -0.01466253
4.888714 -0.014622936
4.889714 -0.014582483
4.890714 -0.014541183000000001
4.891714 -0.014499048
4.892715 -0.014456089
4.893714 -0.014412320000000001
4.894714 -0.014367752
4.895714 -0.014322398
4.896714 -0.014276269999999999
4.897714 -0.014229377999999999
4.898714 -0.014181735000000001
4.899714 -0.014133353
4.900714 -0.014084241
4.901714 -0.014034413
4.902714 -0.013983878000000002
4.903714 -0.013932648
4.904714 -0.013880733
4.905715 -0.013828144
4.906714 -0.013774891000000001
4.907714 -0.013720985
4.908714 -0.013666435999999999
4.909714 -0.013611255
4.910714 -0.013555452
4.911714 -0.013499039
4.912714 -0.013442026
4.913714 -0.013384424999999998
4.914714 -0.013326247000000001
4.915714 -0.013267501999999999
4.916714 -0.013208204000000001
4.917714 -0.013148366
4.918715 -0.013087997
4.919714 -0.013027112
4.920714 -0.012965723000000002
4.921714 -0.012903841999999999
4.922714 -0.012841482999999999
4.923714 -0.01277866
4.924714 -0.012715381999999999
4.925714 -0.012651665
4.926714 -0.01258752
4.927714 -0.012522961
4.928714 -0.012457998999999999
4.929714 -0.012392647
4.930714 -0.012326916
4.931714 -0.012260816999999999
4.932714 -0.012194362
4.933714 -0.012127561
4.934714 -0.012060424
4.935714 -0.011992962
4.936714 -0.011925185000000001
4.937714 -0.011857101
4.938715 -0.011788719
4.939714 -0.011720049
4.940714 -0.0116511
4.941714 -0.01158188
4.942714 -0.011512398
4.943714 -0.011442664
4.944714 -0.011372686
4.945714 -0.011302473
4.946714 -0.011232034
4.947714 -0.01116138
4.948714 -0.01109052
4.949714 -0.011019465
4.950714 -0.010948224
4.951715 -0.010876808
4.952714 -0.010805229
4.953714 -0.010733498
4.954714 -0.010661627
4.955714 -0.010589626999999999
4.956714 -0.010517511
4.957714 -0.010445290000000001
4.958714 -0.010372977
4.959714 -0.010300584
4.960714 -0.010228124
4.961714 -0.010155608
4.962714 -0.010083048
4.963714 -0.010010457
4.964714 -0.0099378478
4.965714 -0.009865230800000001
4.966714 -0.0097926175
4.967714 -0.0097200194
4.968714 -0.0096474476
4.969714 -0.0095749128
4.970714 -0.0095024254
4.971714 -0.009429996099999999
4.972714 -0.0093576346
4.973714 -0.0092853516
4.974714 -0.0092131559
4.975714 -0.0091410577
4.976714 -0.0090690664
4.977714 -0.0089971916
4.978714 -0.0089254419
4.979714 -0.0088538276
4.980714 -0.0087823573
4.981714 -0.0087110406
4.982714 -0.0086398868
4.983714 -0.0085689047
4.984715 -0.0084981046
4.985714 -0.008427495799999999
4.986714 -0.0083570871
4.987714 -0.0082868886
4.988714 -0.0082169099
4.989714 -0.0081471604
4.990714 -0.0080776495
4.991714 -0.0080083868
4.992714 -0.0079393816
4.993714 -0.0078706435
4.994714 -0.0078021811000000005
4.995714 -0.0077340032
4.996714 -0.0076661177
4.997715 -0.0075985335999999995
4.998714 -0.0075312586
4.999714 -0.007464300100000001
5.000714 -0.0073976662
5.001714 -0.0073313626
5.002714 -0.0072653966
5.003714 -0.007199774000000001
5.004714 -0.0071345014
5.005714 -0.0070695838
5.006714 -0.0070050271
5.007714 -0.0069408365
5.008714 -0.0068770168999999996
5.009714 -0.006813574100000001
5.010714 -0.006750512700000001
5.011714 -0.0066878376
5.012714 -0.0066255547
5.013714 -0.006563669
5.014714 -0.0065021857
5.015714 -0.0064411113
5.016714 -0.0063804516999999995
5.017715 -0.0063202126
5.018714 -0.0062604006
5.019714 -0.0062010222000000005
5.020714 -0.0061420847
5.021714 -0.006083595099999999
5.022714 -0.0060255607
5.023714 -0.0059679885
5.024714 -0.0059108864999999995
5.025714 -0.0058542621
5.026714 -0.0057981222
5.027714 -0.0057424746
5.028714 -0.0056873261
5.029714 -0.005632684
5.030715 -0.0055785546000000005
5.031714 -0.0055249442000000005
5.032714 -0.0054718592
5.033714 -0.0054193046
5.034714 -0.0053672855
5.035714 -0.0053158066
5.036714 -0.0052648719999999994
5.037714 -0.005214485600000001
5.038714 -0.0051646504
5.039714 -0.0051153689
5.040714 -0.0050666436
5.041714 -0.0050184764
5.042714 -0.0049708688
5.043715 -0.0049238221
5.044714 -0.004877337099999999
5.045714 -0.004831414500000001
5.046714 -0.0047860547
5.047714 -0.0047412585
5.048714 -0.0046970257
5.049714 -0.0046533569
5.050714 -0.0046102523
5.051714 -0.0045677123
5.052714 -0.0045257373
5.053714 -0.0044843277
5.054714 -0.004443484100000001
5.055714 -0.0044032073
5.056714 -0.0043634979999999995
5.057714 -0.004324357
5.058714 -0.0042857853
5.059714 -0.0042477841
5.060714 -0.0042103539999999995
5.061714 -0.0041734962000000006
5.062714 -0.0041372114
5.063715 -0.0041015006
5.064714 -0.0040663643
5.065714 -0.0040318024
5.066714 -0.0039978157
5.067714 -0.003964403700000001
5.068714 -0.0039315659000000005
5.069714 -0.0038993017
5.070714 -0.0038676102
5.071714 -0.0038364899
5.072714 -0.0038059388
5.073714 -0.0037759553
5.074714 -0.0037465372
5.075714 -0.0037176822
5.076715 -0.0036893878000000004
5.077714 -0.0036616511
5.078714 -0.0036344692000000005
5.079714 -0.0036078399999999997
5.080714 -0.0035817600000000002
5.081714 -0.0035562272
5.082714 -0.0035312387
5.083714 -0.0035067921999999995
5.084714 -0.0034828856
5.085714 -0.0034595167
5.086714 -0.0034366836000000005
5.087714 -0.0034143854
5.088714 -0.0033926201000000003
5.089714 -0.0033713866000000003
5.090714 -0.003350684
5.091714 -0.0033305113999999997
5.092714 -0.0033108677999999997
5.093714 -0.0032917527
5.094714 -0.0032731652
5.095714 -0.0032551048
5.096714 -0.0032375705
5.097714 -0.0032205611
5.098714 -0.0032040753
5.099714 -0.0031881118
5.100714 -0.0031726689
5.101714 -0.0031577449
5.102714 -0.0031433367
5.103714 -0.0031294418
5.104714 -0.0031160573
5.105714 -0.0031031792000000002
5.106714 -0.0030908034999999998
5.107714 -0.0030789255
5.108714 -0.0030675408000000004
5.109715 -0.0030566435999999997
5.110714 -0.0030462283000000003
5.111714 -0.0030362888
5.112714 -0.0030268186
5.113714 -0.0030178109
5.114714 -0.0030092589
5.115714 -0.0030011555
5.116714 -0.0029934932
5.117714 -0.0029862647
5.118714 -0.0029794624
5.119714 -0.0029730787000000003
5.120714 -0.0029671062000000002
5.121714 -0.0029615376
5.122715 -0.0029563656
5.123714 -0.0029515830000000002
5.124714 -0.0029471828000000003
5.125714 -0.0029431583
5.126714 -0.0029395029
5.127714 -0.0029362101
5.128714 -0.0029332738
5.129714 -0.0029306876999999998
5.130714 -0.002928446
5.131714 -0.0029265428999999997
5.132714 -0.0029249728
5.133714 -0.0029237297
5.134714 -0.0029228082
5.135714 -0.0029222025
5.136714 -0.0029219067
5.137714 -0.0029219151
5.138714 -0.0029222214
5.139714 -0.0029228197
5.140714 -0.0029237035
5.141714 -0.0029248664
5.142715 -0.0029263013999999998
5.143714 -0.0029280016
5.144714 -0.0029299599
5.145714 -0.0029321691
5.146714 -0.0029346214
5.147714 -0.0029373094
5.148714 -0.0029402250000000003
5.149714 -0.0029433605999999997
5.150714 -0.0029467080999999997
5.151714 -0.0029502593
5.152714 -0.0029540062
5.153714 -0.0029579407
5.154714 -0.0029620544999999997
5.155715 -0.0029663397
5.156714 -0.002970788
5.157714 -0.0029753915
5.158714 -0.002980142
5.159714 -0.0029850314999999997
5.160714 -0.0029900517
5.161714 -0.0029951947
5.162714 -0.0030004525
5.163714 -0.0030058169
5.164714 -0.0030112795
5.165714 -0.0030168321
5.166714 -0.0030224663000000002
5.167714 -0.0030281733
5.168715 -0.0030339446
5.169714 -0.003039771
5.170714 -0.0030456435
5.171714 -0.0030515526
5.172714 -0.0030574887000000004
5.173714 -0.0030634419
5.174714 -0.0030694024
5.175714 -0.0030753596
5.176714 -0.0030813033
5.177714 -0.0030872225999999995
5.178714 -0.0030931067000000002
5.179714 -0.0030989446
5.180714 -0.003104725
5.181714 -0.0031104369999999998
5.182714 -0.0031160695999999997
5.183714 -0.0031216117
5.184714 -0.0031270523
5.185714 -0.0031323808999999996
5.186714 -0.0031375867999999998
5.187714 -0.0031426600000000002
5.188715 -0.0031475902
5.189714 -0.0031523679
5.190714 -0.0031569842
5.191714 -0.0031614301000000003
5.192714 -0.0031656979
5.193714 -0.0031697793000000003
5.194714 -0.0031736668
5.195714 -0.0031773539000000003
5.196714 -0.0031808337
5.197714 -0.0031841002
5.198714 -0.0031871473999999997
5.199714 -0.0031899701
5.200714 -0.0031925625
5.201715 -0.0031949199
5.202714 -0.0031970369
5.203714 -0.0031989082
5.204714 -0.003200529
5.205714 -0.0032018939
5.206714 -0.0032029977
5.207714 -0.0032038341
5.208714 -0.0032043976
5.209714 -0.0032046817
5.210714 -0.0032046795
5.211714 -0.0032043841
5.212714 -0.0032037879000000003
5.213714 -0.0032028827
5.214714 -0.0032016607
5.215714 -0.0032001127999999996
5.216714 -0.0031982301000000003
5.217714 -0.0031960033000000003
5.218714 -0.0031934224999999998
5.219714 -0.0031904783
5.220714 -0.0031871600999999997
5.221714 -0.0031834581
5.222714 -0.0031793621
5.223714 -0.0031748616
5.224714 -0.0031699465999999996
5.225714 -0.0031646072
5.226714 -0.0031588333999999995
5.227714 -0.0031526153
5.228714 -0.0031459435999999998
5.229714 -0.0031388092
5.230714 -0.0031312029
5.231714 -0.0031231164
5.232714 -0.0031145417
5.233714 -0.0031054703999999996
5.234715 -0.0030958952
5.235714 -0.0030858085999999996
5.236714 -0.0030752039
5.237714 -0.0030640742
5.238714 -0.0030524129999999995
5.239714 -0.0030402137999999998
5.240714 -0.0030274707
5.241714 -0.0030141775
5.242714 -0.0030003283
5.243714 -0.0029859169
5.244714 -0.0029709377
5.245714 -0.0029553847
5.246714 -0.0029392515
5.247715 -0.0029225323
5.248714 -0.0029052208000000003
5.249714 -0.0028873106
5.250714 -0.0028687955
5.251714 -0.0028496688000000004
5.252714 -0.0028299244
5.253714 -0.0028095557000000003
5.254714 -0.0027885564
5.255714 -0.0027669201
5.256714 -0.0027446407000000003
5.257714 -0.0027217126
5.258714 -0.0026981297
5.259714 -0.0026738870000000002
5.260714 -0.0026489792
5.261714 -0.002623402
5.262714 -0.0025971511
5.263714 -0.0025702226000000002
5.264714 -0.002542613
5.265714 -0.0025143197
5.266714 -0.0024853402
5.267715 -0.0024556719
5.268714 -0.0024253133000000002
5.269714 -0.0023942628
5.270714 -0.0023625191
5.271714 -0.0023300809
5.272714 -0.0022969469
5.273714 -0.002263116
5.274714 -0.0022285871000000002
5.275714 -0.0021933585
5.276714 -0.0021574289
5.277714 -0.0021207961
5.278714 -0.0020834579000000002
5.279714 -0.0020454116000000002
5.280715 -0.002006654
5.281714 -0.0019671817
5.282714 -0.0019269907999999998
5.283714 -0.0018860768
5.284714 -0.0018444350999999998
5.285714 -0.0018020604
5.286714 -0.0017589475
5.287714 -0.0017150905
5.288714 -0.0016704838
5.289714 -0.0016251215
5.290714 -0.0015789978999999998
5.291714 -0.0015321070999999998
5.292714 -0.0014844438
5.293715 -0.0014360025
5.294714 -0.0013867787
5.295714 -0.0013367678
5.296714 -0.0012859659
5.297714 -0.0012343699
5.298714 -0.0011819772
5.299714 -0.0011287859
5.300714 -0.0010747945
5.301714 -0.0010200028000000002
5.302714 -0.00096441072
5.303714 -0.00090801923
5.304714 -0.00085082966
5.305714 -0.000792844
5.306714 -0.00073406477
5.307714 -0.00067449487
5.308714 -0.00061413757
5.309714 -0.00055299633
5.310714 -0.0004910748
5.311714 -0.00042837663999999994
5.312714 -0.00036490553
5.313715 -0.00030066501
5.314714 -0.00023565838000000003
5.315714 -0.00016988872
5.316714 -0.00010335879000000001
5.317714 -3.6070972e-05
5.318714 3.1972709e-05
5.319714 0.00010077063
5.320714 0.00017032151999999998
5.321714 0.00024062449
5.322714 0.00031167897
5.323714 0.00038348462
5.324714 0.00045604129
5.325714 0.0005293489699999999
5.326715 0.00060340772
5.327714 0.0006782175700000001
5.328714 0.0007537783899999999
5.329714 0.0008300899
5.330714 0.00090715157
5.331714 0.00098496248
5.332714 0.0010635214
5.333714 0.0011428267999999998
5.334714 0.0012228766
5.335714 0.0013036682
5.336714 0.0013851986
5.337714 0.0014674646
5.338714 0.0015504624
5.339714 0.0016341877
5.340714 0.0017186363
5.341714 0.0018038036
5.342714 0.0018896844
5.343714 0.0019762740999999997
5.344714 0.0020635678
5.345714 0.0021515605
5.346714 0.0022402472
5.347714 0.0023296234
5.348714 0.0024196845000000002
5.349714 0.0025104261999999997
5.350714 0.0026018446
5.351714 0.0026939359
5.352714 0.0027866963
5.353714 0.0028801227
5.354714 0.0029742119
5.355714 0.0030689606999999997
5.356714 0.0031643667
5.357714 0.0032604265
5.358714 0.0033571373999999998
5.359715 0.0034544966000000002
5.360714 0.0035525009
5.361714 0.0036511465000000002
5.362714 0.0037504298
5.363714 0.0038503462
5.364714 0.003950891200000001
5.365714 0.0040520597
5.366714 0.0041538456999999996
5.367714 0.0042562428
5.368714 0.0043592438
5.369714 0.0044628407
5.370714 0.0045670255
5.371714 0.0046717891
5.372715 0.004777122
5.373714 0.004883014099999999
5.374714 0.0049894551999999995
5.375714 0.0050964343
5.376714 0.0052039402
5.377714 0.005311962
5.378714 0.005420488
5.379714 0.0055295073
5.380714 0.0056390087
5.381714 0.0057489808
5.382714 0.0058594134
5.383714 0.0059702961
5.384714 0.006081619
5.385714 0.006193372200000001
5.386714 0.0063055471
5.387714 0.0064181353
5.388714 0.0065311287
5.389714 0.0066445194999999995
5.390714 0.0067583002
5.391714 0.0068724643
5.392715 0.0069870046
5.393714 0.007101915300000001
5.394714 0.0072171897
5.395714 0.0073328214
5.396714 0.007448803800000001
5.397714 0.0075651304
5.398714 0.0076817937999999995
5.399714 0.0077987868
5.400714 0.0079161015
5.401714 0.008033730400000001
5.402714 0.0081516642
5.403714 0.0082698942
5.404714 0.0083884108
5.405715 0.008507203199999999
5.406714 0.0086262618
5.407714 0.0087455752
5.408714 0.0088651323
5.409714 0.008984922199999999
5.410714 0.009104932500000001
5.411714 0.0092251517
5.412714 0.0093455681
5.413714 0.0094661693
5.414714 0.0095869444
5.415714 0.0097078817
5.416714 0.0098289704
5.417714 0.0099501987
5.418715 0.010071557
5.419714 0.010193034
5.420714 0.010314621000000001
5.421714 0.010436308
5.422714 0.010558085
5.423714 0.010679942999999999
5.424714 0.010801874000000001
5.425714 0.010923869
5.426714 0.011045919
5.427714 0.011168015
5.428714 0.011290149000000001
5.429714 0.011412312
5.430714 0.011534494
5.431714 0.011656686
5.432714 0.011778878000000001
5.433714 0.011901059
5.434714 0.012023219
5.435714 0.012145345
5.436714 0.012267426
5.437714 0.01238945
5.438715 0.012511402000000001
5.439714 0.012633269999999999
5.440714 0.012755039
5.441714 0.012876694000000001
5.442714 0.01299822
5.443714 0.013119602000000001
5.444714 0.013240826
5.445714 0.013361874000000001
5.446714 0.013482734000000001
5.447714 0.013603388000000001
5.448714 0.013723821
5.449714 0.01384402
5.450714 0.01396397
5.451715 0.014083655999999998
5.452714 0.014203068
5.453714 0.014322191000000001
5.454714 0.014441013999999999
5.455714 0.014559524
5.456714 0.014677714
5.457714 0.014795571
5.458714 0.014913086
5.459714 0.015030251
5.460714 0.015147057000000002
5.461714 0.015263494999999998
5.462714 0.015379557999999998
5.463714 0.015495236999999999
5.464714 0.015610525
5.465714 0.015725411999999998
5.466714 0.015839892
5.467714 0.015953956000000002
5.468714 0.016067593
5.469714 0.016180797
5.470714 0.016293555
5.471714 0.01640586
5.472714 0.016517699
5.473714 0.016629061
5.474714 0.016739935
5.475714 0.016850308999999997
5.476714 0.01696017
5.477714 0.017069506
5.478714 0.017178302
5.479714 0.017286546
5.480714 0.017394224
5.481714 0.017501322
5.482714 0.017607826
5.483714 0.017713723
5.484715 0.017818999000000002
5.485714 0.017923641
5.486714 0.018027634
5.487714 0.018130967999999997
5.488714 0.018233627
5.489714 0.018335601
5.490714 0.018436878
5.491714 0.018537445
5.492714 0.018637291
5.493714 0.018736406
5.494714 0.018834777
5.495714 0.018932393999999998
5.496714 0.019029247
5.497715 0.019125325000000002
5.498714 0.019220618000000002
5.499714 0.019315115
5.500714 0.019408808
5.501714 0.019501684000000002
5.502714 0.019593732
5.503714 0.019684943
5.504714 0.019775306
5.505714 0.019864809
5.506714 0.019953442
5.507714 0.020041193
5.508714 0.020128049
5.509714 0.020214000000000003
5.510714 0.020299034
5.511714 0.020383138
5.512714 0.020466302999999998
5.513714 0.020548514
5.514714 0.02062976
5.515714 0.020710031
5.516714 0.020789316
5.517715 0.020867602
5.518714 0.020944879
5.519714 0.021021136
5.520714 0.021096366000000002
5.521714 0.021170557
5.522714 0.021243702
5.523714 0.021315792
5.524714 0.021386819
5.525714 0.021456774
5.526714 0.021525653000000002
5.527714 0.021593446
5.528714 0.021660146999999998
5.529714 0.021725752
5.530715 0.021790253000000002
5.531714 0.021853644
5.532714 0.021915919
5.533714 0.021977072
5.534714 0.022037096
5.535714 0.022095983
5.536714 0.022153728
5.537714 0.022210323
5.538714 0.022265762
5.539714 0.022320033
5.540714 0.02237313
5.541714 0.022425044
5.542714 0.022475766
5.543715 0.022525286000000002
5.544714 0.022573594
5.545714 0.02262068
5.546714 0.022666532
5.547714 0.022711140999999997
5.548714 0.022754495
5.549714 0.022796585
5.550714 0.0228374
5.551714 0.022876931
5.552714 0.022915164
5.553714 0.022952093
5.554714 0.022987707000000003
5.555714 0.023021997000000002
5.556714 0.023054954
5.557714 0.023086569999999997
5.558714 0.023116835999999998
5.559714 0.023145747
5.560714 0.023173293
5.561714 0.023199471
5.562714 0.023224272
5.563715 0.023247692
5.564714 0.023269723
5.565714 0.023290364
5.566714 0.023309607
5.567714 0.023327449
5.568714 0.023343884
5.569714 0.023358909
5.570714 0.023372518
5.571714 0.023384708
5.572714 0.023395474
5.573714 0.023404812
5.574714 0.023412716
5.575714 0.023419183
5.576715 0.023424206
5.577714 0.023427782
5.578714 0.023429905
5.579714 0.023430568
5.580714 0.023429769
5.581714 0.023427501
5.582714 0.023423758
5.583714 0.023418535
5.584714 0.023411828
5.585714 0.023403631
5.586714 0.023393940000000002
5.587714 0.023382749
5.588714 0.023370056
5.589714 0.023355855000000002
5.590714 0.023340143
5.591714 0.023322918
5.592714 0.023304178
5.593714 0.023283919
5.594714 0.02326214
5.595714 0.02323884
5.596714 0.023214017
5.597714 0.023187672
5.598714 0.023159804
5.599714 0.023130413
5.600714 0.023099499
5.601714 0.023067062
5.602714 0.023033102
5.603714 0.02299762
5.604714 0.022960617000000003
5.605714 0.022922091999999998
5.606714 0.022882047
5.607714 0.02284048
5.608714 0.022797391
5.609715 0.022752781
5.610714 0.022706647
5.611714 0.022658988999999997
5.612714 0.022609807
5.613714 0.022559096
5.614714 0.022506857999999998
5.615714 0.022453090000000002
5.616714 0.02239779
5.617714 0.022340954
5.618714 0.022282582000000002
5.619714 0.022222672
5.620714 0.022161222
5.621714 0.022098231
5.622715 0.022033697
5.623714 0.021967617999999998
5.624714 0.021899995
5.625714 0.021830827
5.626714 0.021760115
5.627714 0.021687859
5.628714 0.021614059999999997
5.629714 0.02153872
5.630714 0.021461841000000002
5.631714 0.021383427
5.632714 0.021303479
5.633714 0.021222002
5.634714 0.021139001
5.635714 0.021054481
5.636714 0.020968444
5.637714 0.020880898000000002
5.638714 0.020791846
5.639714 0.020701296
5.640714 0.020609251999999998
5.641714 0.020515719
5.642715 0.020420704
5.643714 0.02032421
5.644714 0.020226244
5.645714 0.020126809
5.646714 0.020025912
5.647714 0.019923555
5.648714 0.019819742
5.649714 0.019714476
5.650714 0.019607763
5.651714 0.019499603
5.652714 0.019389999
5.653714 0.019278956
5.654714 0.019166475999999998
5.655715 0.019052559
5.656714 0.018937211000000002
5.657714 0.018820431000000002
5.658714 0.018702226
5.659714 0.018582598
5.660714 0.018461551
5.661714 0.018339089000000003
5.662714 0.018215216
5.663714 0.018089938
5.664714 0.017963260999999998
5.665714 0.017835191
5.666714 0.017705734
5.667714 0.0175749
5.668715 0.017442692
5.669714 0.017309123
5.670714 0.017174199
5.671714 0.017037931
5.672714 0.016900327
5.673714 0.016761397
5.674714 0.016621149999999998
5.675714 0.016479594
5.676714 0.016336741
5.677714 0.0161926
5.678714 0.01604718
5.679714 0.015900489
5.680714 0.015752537
5.681714 0.015603332
5.682714 0.015452883
5.683714 0.015301198
5.684714 0.015148285000000001
5.685714 0.014994151
5.686714 0.014838803
5.687714 0.014682251
5.688715 0.014524499
5.689714 0.014365556
5.690714 0.014205430000000002
5.691714 0.014044126
5.692714 0.013881654
5.693714 0.013718021
5.694714 0.013553233000000001
5.695714 0.013387300999999999
5.696714 0.013220233
5.697714 0.013052039
5.698714 0.012882729
5.699714 0.012712313000000001
5.700714 0.012540800999999999
5.701715 0.012368205
5.702714 0.012194538
5.703714 0.012019813
5.704714 0.011844041
5.705714 0.011667236
5.706714 0.011489412
5.707714 0.011310581
5.708714 0.011130758
5.709714 0.010949956
5.710714 0.01076819
5.711714 0.010585471
5.712714 0.010401815
5.713714 0.010217232
5.714714 0.010031736999999999
5.715714 0.009845342
5.716714 0.0096580567
5.717714 0.0094698938
5.718714 0.009280863
5.719714 0.0090909758
5.720714 0.0089002409
5.721714 0.0087086686
5.722714 0.0085162676
5.723714 0.0083230472
5.724714 0.0081290164
5.725714 0.0079341837
5.726714 0.0077385586
5.727714 0.00754215
5.728714 0.007344967200000001
5.729714 0.007147020400000001
5.730714 0.006948319099999999
5.731714 0.0067488741
5.732714 0.0065486973000000006
5.733714 0.0063477994000000005
5.734715 0.0061461928
5.735714 0.0059438906000000005
5.736714 0.0057409063
5.737714 0.0055372537
5.738714 0.0053329477
5.739714 0.0051280029
5.740714 0.0049224345
5.741714 0.0047162583
5.742714 0.0045094897
5.743714 0.0043021453
5.744714 0.0040942406
5.745714 0.0038857917
5.746714 0.0036768142
5.747715 0.0034673238000000003
5.748714 0.003257336
5.749714 0.0030468658
5.750714 0.002835928
5.751714 0.0026245369999999997
5.752714 0.0024127068
5.753714 0.0022004511
5.754714 0.0019877834
5.755714 0.0017747167000000002
5.756714 0.0015612637
5.757714 0.0013474373
5.758714 0.0011332500000000001
5.759714 0.00091871452
5.760714 0.0007038434
5.761714 0.00048864954
5.762714 0.00027314593
5.763714 5.7345915000000004e-05
5.764714 -0.0001587368
5.765714 -0.00037508808000000004
5.766714 -0.00059169329
5.767715 -0.00080853733
5.768714 -0.0010256046
5.769714 -0.0012428791000000002
5.770714 -0.0014603441
5.771714 -0.0016779826
5.772714 -0.0018957771
5.773714 -0.0021137101
5.774714 -0.0023317634000000003
5.775714 -0.002549919
5.776714 -0.0027681588
5.777714 -0.0029864648
5.778714 -0.0032048192
5.779714 -0.0034232042
5.780715 -0.003641603
5.781714 -0.0038599985
5.782714 -0.0040783743
5.783714 -0.0042967153
5.784714 -0.004515005999999999
5.785714 -0.004733232
5.786714 -0.0049513796999999995
5.787714 -0.0051694358
5.788714 -0.0053873875
5.789714 -0.0056052228
5.790714 -0.0058229295999999995
5.791714 -0.0060404967
5.792714 -0.0062579129
5.793715 -0.006475166399999999
5.794714 -0.006692246099999999
5.795714 -0.0069091402
5.796714 -0.0071258379
5.797714 -0.0073423266999999995
5.798714 -0.0075585936
5.799714 -0.0077746263
5.800714 -0.0079904108
5.801714 -0.0082059334
5.802714 -0.0084211788
5.803714 -0.008636131
5.804714 -0.0088507739
5.805714 -0.0090650916
5.806714 -0.0092790659
5.807714 -0.0094926785
5.808714 -0.0097059121
5.809714 -0.009918746899999999
5.810714 -0.010131166
5.811714 -0.010343148
5.812714 -0.010554677
5.813715 -0.010765732
5.814714 -0.010976294999999999
5.815714 -0.011186349
5.816714 -0.011395876
5.817714 -0.011604858
5.818714 -0.01181328
5.819714 -0.012021124999999999
5.820714 -0.012228379000000001
5.821714 -0.012435024999999999
5.822714 -0.012641051
5.823714 -0.012846444000000002
5.824714 -0.013051189000000001
5.825714 -0.013255277
5.826715 -0.013458694
5.827714 -0.013661428000000002
5.828714 -0.01386347
5.829714 -0.014064809
5.830714 -0.014265433
5.831714 -0.014465331
5.832714 -0.014664493
5.833714 -0.014862908999999999
5.834714 -0.015060566
5.835714 -0.015257452999999999
5.836714 -0.015453559
5.837714 -0.015648870999999998
5.838714 -0.015843376
5.839714 -0.01603706
5.840714 -0.016229913
5.841714 -0.016421918
5.842714 -0.016613062
5.843714 -0.016803329
5.844714 -0.016992708000000002
5.845714 -0.017181181
5.846714 -0.017368735
5.847714 -0.017555355
5.848714 -0.017741026
5.849714 -0.017925733
5.850714 -0.018109463
5.851714 -0.018292199999999998
5.852714 -0.018473931
5.853714 -0.018654643
5.854714 -0.018834323
5.855714 -0.019012958
5.856714 -0.019190535
5.857714 -0.019367042
5.858714 -0.01954247
5.859715 -0.019716805
5.860714 -0.019890035
5.861714 -0.020062151
5.862714 -0.020233142
5.863714 -0.020402996
5.864714 -0.020571702
5.865714 -0.02073925
5.866714 -0.020905628
5.867714 -0.021070824000000002
5.868714 -0.021234827
5.869714 -0.021397624
5.870714 -0.021559204
5.871714 -0.021719553
5.872715 -0.021878659
5.873714 -0.022036509
5.874714 -0.022193091
5.875714 -0.02234839
5.876714 -0.022502395
5.877714 -0.022655090000000003
5.878714 -0.022806463
5.879714 -0.022956499999999998
5.880714 -0.02310519
5.881714 -0.023252518
5.882714 -0.023398474000000002
5.883714 -0.023543045000000002
5.884714 -0.023686218
5.885714 -0.023827984
5.886714 -0.023968333
5.887714 -0.024107254
5.888714 -0.024244739
5.889714 -0.024380779
5.890714 -0.024515367
5.891714 -0.024648493999999996
5.892715 -0.024780154
5.893714 -0.024910337999999997
5.894714 -0.025039041
5.895714 -0.02516626
5.896714 -0.025291985000000003
5.897714 -0.025416212
5.898714 -0.025538934000000003
5.899714 -0.025660146
5.900714 -0.025779843999999996
5.901714 -0.025898019999999997
5.902714 -0.026014665
5.903714 -0.026129776999999996
5.904714 -0.026243346
5.905715 -0.026355364000000003
5.906714 -0.026465824
5.907714 -0.026574715999999998
5.908714 -0.026682034
5.909714 -0.026787764999999998
5.910714 -0.026891904
5.911714 -0.026994436999999996
5.912714 -0.027095358
5.913714 -0.027194654000000002
5.914714 -0.027292318
5.915714 -0.027388337
5.916714 -0.027482703
5.917714 -0.027575404999999997
5.918715 -0.027666436
5.919714 -0.027755785
5.920714 -0.027843444999999998
5.921714 -0.027929409
5.922714 -0.028013670999999997
5.923714 -0.028096221
5.924714 -0.028177054
5.925714 -0.028256164
5.926714 -0.028333545
5.927714 -0.028409194999999998
5.928714 -0.028483106999999997
5.929714 -0.028555279
5.930714 -0.028625707
5.931714 -0.028694386
5.932714 -0.028761316
5.933714 -0.028826491
5.934714 -0.028889911
5.935714 -0.028951571
5.936714 -0.029011467
5.937714 -0.029069596
5.938715 -0.029125955000000002
5.939714 -0.029180539
5.940714 -0.029233345
5.941714 -0.02928437
5.942714 -0.029333608
5.943714 -0.029381056000000003
5.944714 -0.029426711
5.945714 -0.029470568000000003
5.946714 -0.02951262
5.947714 -0.029552862
5.948714 -0.029591292999999998
5.949714 -0.029627906000000002
5.950714 -0.029662697000000002
5.951715 -0.029695663
5.952714 -0.029726801
5.953714 -0.029756105999999997
5.954714 -0.029783577
5.955714 -0.029809208000000004
5.956714 -0.029833000999999998
5.957714 -0.029854951
5.958714 -0.029875059
5.959714 -0.029893324
5.960714 -0.029909745
5.961714 -0.029924323
5.962714 -0.029937056
5.963714 -0.029947946000000003
5.964714 -0.029956998000000002
5.965714 -0.02996421
5.966714 -0.029969582
5.967714 -0.029973118
5.968714 -0.029974821
5.969714 -0.029974693
5.970714 -0.029972734
5.971714 -0.029968948
5.972714 -0.029963336000000004
5.973714 -0.029955903000000002
5.974714 -0.029946648
5.975714 -0.029935570999999998
5.976714 -0.029922675000000003
5.977714 -0.029907963
5.978714 -0.029891431999999996
5.979714 -0.029873088
5.980714 -0.029852927999999997
5.981714 -0.029830955
5.982714 -0.029807165000000004
5.983714 -0.029781563000000004
5.984715 -0.029754150000000004
5.985714 -0.029724924
5.986714 -0.029693887
5.987714 -0.029661041
5.988714 -0.029626387
5.989714 -0.029589926000000003
5.990714 -0.02955166
5.991714 -0.02951159
5.992714 -0.029469720999999997
5.993714 -0.029426053999999997
5.994714 -0.029380592999999997
5.995714 -0.029333343
5.996714 -0.029284309
5.997715 -0.029233494
5.998714 -0.029180903
5.999714 -0.029126542999999998
6.000714 -0.029070418999999997
6.001714 -0.029012538
6.002714 -0.028952904
6.003714 -0.028891527
6.004714 -0.028828409
6.005714 -0.02876356
6.006714 -0.028696985
6.007714 -0.02862869
6.008714 -0.028558684
6.009714 -0.028486969
6.010714 -0.028413555
6.011714 -0.028338445999999996
6.012714 -0.028261649999999996
6.013714 -0.028183172000000003
6.014714 -0.028103017
6.015714 -0.028021190999999997
6.016714 -0.027937701
6.017715 -0.027852549
6.018714 -0.027765744
6.019714 -0.027677289
6.020714 -0.027587188999999998
6.021714 -0.027495454000000003
6.022714 -0.027402086000000003
6.023714 -0.027307091
6.024714 -0.027210474999999998
6.025714 -0.027112247000000003
6.026714 -0.027012409
6.027714 -0.02691097
6.028714 -0.02680794
6.029714 -0.026703323
6.030715 -0.026597129000000004
6.031714 -0.026489366
6.032714 -0.026380044
6.033714 -0.026269169999999998
6.034714 -0.026156752999999998
6.035714 -0.026042803
6.036714 -0.025927330999999998
6.037714 -0.025810345000000002
6.038714 -0.025691855
6.039714 -0.025571870999999996
6.040714 -0.025450403
6.041714 -0.025327462999999998
6.042714 -0.025203059
6.043715 -0.025077199
6.044714 -0.024949896
6.045714 -0.024821158
6.046714 -0.024690991000000002
6.047714 -0.024559407000000002
6.048714 -0.024426411
6.049714 -0.024292014
6.050714 -0.024156222999999998
6.051714 -0.024019046
6.052714 -0.02388049
6.053714 -0.023740563
6.054714 -0.023599273
6.055714 -0.023456625
6.056714 -0.023312629
6.057714 -0.023167292
6.058714 -0.023020622
6.059714 -0.022872628
6.060714 -0.022723318
6.061714 -0.022572701
6.062714 -0.022420786
6.063715 -0.022267585
6.064714 -0.022113108000000003
6.065714 -0.021957366
6.066714 -0.02180037
6.067714 -0.021642132
6.068714 -0.021482666
6.069714 -0.021321986
6.070714 -0.021160103
6.071714 -0.020997033000000002
6.072714 -0.02083279
6.073714 -0.020667388
6.074714 -0.020500843
6.075714 -0.02033317
6.076715 -0.020164381999999998
6.077714 -0.019994496
6.078714 -0.019823527
6.079714 -0.019651487999999998
6.080714 -0.019478395
6.081714 -0.019304261
6.082714 -0.019129101
6.083714 -0.018952927999999997
6.084714 -0.018775756
6.085714 -0.018597596
6.086714 -0.018418462
6.087714 -0.018238366000000002
6.088714 -0.018057319000000002
6.089714 -0.017875333
6.090714 -0.017692418
6.091714 -0.017508586
6.092714 -0.01732385
6.093714 -0.017138218
6.094714 -0.016951702
6.095714 -0.016764313
6.096714 -0.016576062
6.097714 -0.01638696
6.098714 -0.016197018
6.099714 -0.01600625
6.100714 -0.015814665
6.101714 -0.015622278
6.102714 -0.015429102
6.103714 -0.015235148
6.104714 -0.015040432
6.105714 -0.014844966000000001
6.106714 -0.014648765999999999
6.107714 -0.014451846
6.108714 -0.014254221000000001
6.109715 -0.014055906000000002
6.110714 -0.013856917
6.111714 -0.013657268999999998
6.112714 -0.013456978
6.113714 -0.013256058000000001
6.114714 -0.013054526
6.115714 -0.012852396
6.116714 -0.012649682
6.117714 -0.0124464
6.118714 -0.012242566
6.119714 -0.012038192
6.120714 -0.011833294000000001
6.121714 -0.011627885000000001
6.122715 -0.011421979
6.123714 -0.01121559
6.124714 -0.011008731
6.125714 -0.010801417
6.126714 -0.01059366
6.127714 -0.010385474
6.128714 -0.010176874
6.129714 -0.0099678728
6.130714 -0.009758484500000001
6.131714 -0.0095487238
6.132714 -0.0093386057
6.133714 -0.0091281458
6.134714 -0.0089173584
6.135714 -0.008706259499999999
6.136714 -0.0084948653
6.137714 -0.0082831924
6.138714 -0.0080712569
6.139714 -0.0078590761
6.140714 -0.007646666199999999
6.141714 -0.0074340453
6.142715 -0.00722123
6.143714 -0.0070082373
6.144714 -0.0067950845
6.145714 -0.0065817883
6.146714 -0.006368364800000001
6.147714 -0.0061548308
6.148714 -0.0059412025
6.149714 -0.0057274952
6.150714 -0.005513724
6.151714 -0.0052999032
6.152714 -0.0050860474999999995
6.153714 -0.0048721699999999995
6.154714 -0.0046582845
6.155715 -0.0044444034000000006
6.156714 -0.0042305393
6.157714 -0.0040167048000000006
6.158714 -0.0038029113
6.159714 -0.003589171
6.160714 -0.0033754953999999998
6.161714 -0.0031618962
6.162714 -0.0029483856
6.163714 -0.0027349754000000003
6.164714 -0.0025216776999999998
6.165714 -0.0023085056
6.166714 -0.002095472
6.167714 -0.0018825902
6.168715 -0.0016698745
6.169714 -0.0014573392999999999
6.170714 -0.0012449997
6.171714 -0.0010328711
6.172714 -0.0008209695799999999
6.173714 -0.00060931143
6.174714 -0.0003979133
6.175714 -0.00018679222
6.176714 2.4034724999999997e-05
6.177714 0.00023455027
6.178714 0.00044473726999999996
6.179714 0.00065457862
6.180714 0.00086405744
6.181714 0.0010731572
6.182714 0.0012818616999999998
6.183714 0.0014901552
6.184714 0.0016980226000000002
6.185714 0.0019054492
6.186714 0.0021124211
6.187714 0.0023189246
6.188715 0.002524947
6.189714 0.0027304759000000003
6.190714 0.0029354997
6.191714 0.0031400067999999997
6.192714 0.0033439867999999996
6.193714 0.0035474292
6.194714 0.0037503232
6.195714 0.0039526592
6.196714 0.004154427
6.197714 0.0043556166999999995
6.198714 0.0045562185000000005
6.199714 0.0047562218
6.200714 0.0049556169
6.201715 0.0051543924
6.202714 0.0053525378
6.203714 0.0055500415
6.204714 0.0057468922
6.205714 0.0059430774999999995
6.206714 0.006138585
6.207714 0.0063334024
6.208714 0.006527516200000001
6.209714 0.0067209134
6.210714 0.0069135807
6.211714 0.0071055045
6.212714 0.007296670799999999
6.213714 0.0074870659
6.214714 0.0076766766000000005
6.215714 0.0078654899
6.216714 0.0080534926
6.217714 0.0082406717
6.218714 0.0084270141
6.219714 0.0086125081
6.220714 0.0087971428
6.221714 0.008980905800000001
6.222714 0.009163787
6.223714 0.0093457755
6.224714 0.0095268617
6.225714 0.009707035499999999
6.226714 0.009886288200000001
6.227714 0.01006461
6.228714 0.010241993999999999
6.229714 0.010418429
6.230714 0.010593907999999999
6.231714 0.010768421
6.232714 0.01094196
6.233714 0.011114517
6.234715 0.011286081
6.235714 0.011456644
6.236714 0.011626194
6.237714 0.011794723
6.238714 0.01196222
6.239714 0.012128674
6.240714 0.012294072000000001
6.241714 0.012458404
6.242714 0.012621659000000002
6.243714 0.012783823
6.244714 0.012944885
6.245714 0.013104830999999999
6.246714 0.013263648999999999
6.247715 0.013421327
6.248714 0.013577854
6.249714 0.013733216
6.250714 0.013887401999999998
6.251714 0.014040401
6.252714 0.014192202000000001
6.253714 0.014342795
6.254714 0.014492169000000001
6.255714 0.014640317
6.256714 0.014787228
6.257714 0.014932896
6.258714 0.015077311000000001
6.259714 0.015220468
6.260714 0.015362359
6.261714 0.015502979000000002
6.262714 0.015642322
6.263714 0.015780382000000003
6.264714 0.015917154
6.265714 0.016052634
6.266714 0.016186814
6.267715 0.016319692
6.268714 0.01645126
6.269714 0.016581515
6.270714 0.016710449
6.271714 0.016838059000000002
6.272714 0.016964338
6.273714 0.017089277
6.274714 0.017212874
6.275714 0.01733512
6.276714 0.017456009
6.277714 0.017575533
6.278714 0.017693683999999998
6.279714 0.017810457000000002
6.280715 0.017925845
6.281714 0.018039839000000002
6.282714 0.018152434
6.283714 0.018263623
6.284714 0.018373398000000003
6.285714 0.018481755
6.286714 0.018588686
6.287714 0.018694188
6.288714 0.018798254
6.289714 0.018900882
6.290714 0.019002065999999998
6.291714 0.019101801
6.292714 0.019200087
6.293715 0.019296918
6.294714 0.019392292999999998
6.295714 0.019486208
6.296714 0.01957866
6.297714 0.019669649
6.298714 0.01975917
6.299714 0.019847220000000002
6.300714 0.019933798
6.301714 0.020018901
6.302714 0.020102525
6.303714 0.020184666
6.304714 0.020265322
6.305714 0.020344486000000002
6.306714 0.020422155
6.307714 0.020498324
6.308714 0.020572987
6.309714 0.020646139
6.310714 0.020717774
6.311714 0.020787887
6.312714 0.020856471
6.313715 0.020923521
6.314714 0.020989031
6.315714 0.021052994
6.316714 0.021115405
6.317714 0.021176261
6.318714 0.021235557999999998
6.319714 0.021293289
6.320714 0.021349452
6.321714 0.021404045
6.322714 0.021457065
6.323714 0.021508511
6.324714 0.021558381999999997
6.325714 0.021606678
6.326715 0.0216534
6.327714 0.021698547
6.328714 0.021742123000000002
6.329714 0.021784128
6.330714 0.021824567
6.331714 0.021863441
6.332714 0.021900753000000002
6.333714 0.021936507
6.334714 0.021970706
6.335714 0.022003351
6.336714 0.022034447
6.337714 0.022063997000000002
6.338714 0.022092002
6.339714 0.022118464
6.340714 0.022143387
6.341714 0.022166771999999998
6.342714 0.022188621
6.343714 0.022208934
6.344714 0.022227711
6.345714 0.022244954
6.346714 0.022260661
6.347714 0.022274833
6.348714 0.022287469
6.349714 0.022298568
6.350714 0.02230813
6.351714 0.022316154
6.352714 0.022322639
6.353714 0.022327586
6.354714 0.022330994
6.355714 0.022332862000000002
6.356714 0.022333191
6.357714 0.022331982
6.358714 0.022329236
6.359715 0.022324955
6.360714 0.02231914
6.361714 0.022311792
6.362714 0.022302917
6.363714 0.022292517
6.364714 0.022280596
6.365714 0.022267158999999998
6.366714 0.022252209999999998
6.367714 0.022235754
6.368714 0.022217797
6.369714 0.022198343
6.370714 0.022177398
6.371714 0.022154969
6.372715 0.022131062
6.373714 0.022105681000000002
6.374714 0.022078832
6.375714 0.022050523
6.376714 0.022020757
6.377714 0.021989542
6.378714 0.021956881
6.379714 0.021922782000000002
6.380714 0.021887248
6.381714 0.021850284
6.382714 0.021811895999999997
6.383714 0.021772088000000002
6.384714 0.021730865
6.385714 0.021688234
6.386714 0.021644199
6.387714 0.021598763
6.388714 0.021551934999999998
6.389714 0.021503719
6.390714 0.02145412
6.391714 0.021403145
6.392715 0.0213508
6.393714 0.021297092
6.394714 0.021242027
6.395714 0.021185614
6.396714 0.021127860000000002
6.397714 0.021068772
6.398714 0.021008358
6.399714 0.020946628
6.400714 0.020883587000000002
6.401714 0.020819246
6.402714 0.020753610999999998
6.403714 0.020686693
6.404714 0.020618498
6.405715 0.020549035
6.406714 0.020478311
6.407714 0.020406333
6.408714 0.020333109
6.409714 0.020258647
6.410714 0.020182953
6.411714 0.020106034999999998
6.412714 0.020027897
6.413714 0.019948544999999998
6.414714 0.019867986
6.415714 0.019786224999999998
6.416714 0.019703266
6.417714 0.019619115
6.418715 0.019533777999999998
6.419714 0.019447258
6.420714 0.019359561
6.421714 0.019270692
6.422714 0.019180657
6.423714 0.019089459
6.424714 0.018997105
6.425714 0.018903601
6.426714 0.018808953
6.427714 0.018713168
6.428714 0.018616254000000002
6.429714 0.018518216
6.430714 0.018419065
6.431714 0.018318808
6.432714 0.018217453999999998
6.433714 0.018115013
6.434714 0.018011495
6.435714 0.017906909999999998
6.436714 0.017801268999999998
6.437714 0.017694582
6.438715 0.01758686
6.439714 0.017478115
6.440714 0.017368358
6.441714 0.017257602
6.442714 0.017145858
6.443714 0.017033138
6.444714 0.016919451
6.445714 0.016804811
6.446714 0.016689228
6.447714 0.016572714
6.448714 0.016455278
6.449714 0.016336932999999998
6.450714 0.016217689
6.451715 0.016097556000000002
6.452714 0.015976543
6.453714 0.015854662000000002
6.454714 0.015731923000000002
6.455714 0.015608335
6.456714 0.015483909
6.457714 0.015358653000000002
6.458714 0.015232578
6.459714 0.015105694000000001
6.460714 0.014978011
6.461714 0.014849538
6.462714 0.014720285
6.463714 0.014590263999999999
6.464714 0.014459482999999999
6.465714 0.014327953000000001
6.466714 0.014195683
6.467714 0.014062686000000001
6.468714 0.013928971
6.469714 0.013794549
6.470714 0.013659431999999999
6.471714 0.01352363
6.472714 0.013387155000000001
6.473714 0.013250016
6.474714 0.013112226
6.475714 0.012973795
6.476714 0.012834734
6.477714 0.012695054
6.478714 0.012554767
6.479714 0.012413882000000001
6.480714 0.012272412
6.481714 0.012130365
6.482714 0.011987753
6.483714 0.011844585
6.484715 0.011700873
6.485714 0.011556625000000001
6.486714 0.011411851
6.487714 0.011266561999999999
6.488714 0.011120767
6.489714 0.010974475
6.490714 0.010827697
6.491714 0.010680442
6.492714 0.01053272
6.493714 0.010384540999999999
6.494714 0.010235915
6.495714 0.010086851
6.496714 0.0099373625
6.497715 0.0097874581
6.498714 0.0096371499
6.499714 0.0094864496
6.500714 0.0093353687
6.501714 0.0091839196
6.502714 0.0090321148
6.503714 0.0088799665
6.504714 0.0087274886
6.505714 0.0085746942
6.506714 0.0084215964
6.507714 0.008268209799999999
6.508714 0.0081145474
6.509714 0.0079606238
6.510714 0.007806452
6.511714 0.007652046
6.512714 0.007497420300000001
6.513714 0.007342587899999999
6.514714 0.007187562
6.515714 0.007032356399999999
6.516714 0.006876983400000001
6.517715 0.0067214554000000004
6.518714 0.0065657849
6.519714 0.0064099841
6.520714 0.0062540646
6.521714 0.0060980379
6.522714 0.0059419148
6.523714 0.0057857065000000004
6.524714 0.005629423299999999
6.525714 0.0054730761
6.526714 0.0053166747
6.527714 0.0051602296
6.528714 0.0050037506
6.529714 0.0048472481
6.530715 0.0046907324000000005
6.531714 0.0045342134
6.532714 0.0043777014000000005
6.533714 0.0042212068
6.534714 0.0040647406
6.535714 0.0039083134
6.536714 0.0037519359
6.537714 0.0035956196
6.538714 0.0034393757
6.539714 0.0032832157999999998
6.540714 0.0031271515999999997
6.541714 0.0029711951
6.542714 0.0028153583
6.543715 0.002659653
6.544714 0.0025040916
6.545714 0.002348686
6.546714 0.0021934484
6.547714 0.0020383906
6.548714 0.0018835248
6.549714 0.0017288626999999999
6.550714 0.0015744158999999999
6.551714 0.0014201959
6.552714 0.0012662139999999999
6.553714 0.0011124811
6.554714 0.0009590081399999999
6.555714 0.00080580567
6.556714 0.00065288409
6.557714 0.0005002537400000001
6.558714 0.00034792472
6.559714 0.00019590708999999999
6.560714 4.4210867000000004e-05
6.561714 -0.00010715399
6.562714 -0.00025817747
6.563715 -0.00040884943
6.564714 -0.00055915966
6.565714 -0.00070909778
6.566714 -0.00085865322
6.567714 -0.0010078153
6.568714 -0.0011565729
6.569714 -0.0013049149
6.570714 -0.0014528297
6.571714 -0.0016003058
6.572714 -0.0017473310000000002
6.573714 -0.0018938934
6.574714 -0.0020399808
6.575714 -0.0021855808999999998
6.576715 -0.0023306813
6.577714 -0.0024752699000000003
6.578714 -0.0026193342
6.579714 -0.0027628623
6.580714 -0.0029058421
6.581714 -0.0030482623
6.582714 -0.0031901112
6.583714 -0.003331378
6.584714 -0.003472052
6.585714 -0.0036121232999999997
6.586714 -0.0037515823
6.587714 -0.0038904196
6.588714 -0.0040286268
6.589714 -0.0041661951
6.590714 -0.0043031174
6.591714 -0.0044393862
6.592714 -0.0045749948
6.593714 -0.0047099365
6.594714 -0.0048442052999999995
6.595714 -0.004977795100000001
6.596714 -0.0051107003
6.597714 -0.0052429157
6.598714 -0.0053744356
6.599714 -0.0055052547
6.600714 -0.0056353674
6.601714 -0.0057647685
6.602714 -0.0058934517999999995
6.603714 -0.0060214119
6.604714 -0.0061486426
6.605714 -0.0062751373
6.606714 -0.0064008891
6.607714 -0.0065258908
6.608714 -0.006650135000000001
6.609715 -0.0067736139
6.610714 -0.0068963185
6.611714 -0.0070182417
6.612714 -0.007139374100000001
6.613714 -0.007259706
6.614714 -0.0073792289
6.615714 -0.0074979333
6.616714 -0.0076158102999999994
6.617714 -0.0077328499
6.618714 -0.007849043299999999
6.619714 -0.0079643803
6.620714 -0.0080788523
6.621714 -0.008192450300000001
6.622715 -0.0083051658
6.623714 -0.00841699
6.624714 -0.0085279149
6.625714 -0.0086379318
6.626714 -0.008747033999999999
6.627714 -0.0088552129
6.628714 -0.0089624627
6.629714 -0.0090687754
6.630714 -0.0091741444
6.631714 -0.0092785631
6.632714 -0.0093820257
6.633714 -0.0094845251
6.634714 -0.0095860552
6.635714 -0.0096866097
6.636714 -0.0097861819
6.637714 -0.009884766
6.638714 -0.0099823556
6.639714 -0.010078944000000001
6.640714 -0.010174525
6.641714 -0.010269091000000001
6.642715 -0.010362636
6.643714 -0.010455153
6.644714 -0.010546637
6.645714 -0.01063708
6.646714 -0.010726475999999999
6.647714 -0.010814819
6.648714 -0.010902103
6.649714 -0.010988322
6.650714 -0.011073471
6.651714 -0.011157546
6.652714 -0.01124054
6.653714 -0.011322450999999999
6.654714 -0.011403274000000001
6.655715 -0.011483007
6.656714 -0.011561647000000001
6.657714 -0.011639189
6.658714 -0.011715633999999999
6.659714 -0.01179098
6.660714 -0.011865223000000001
6.661714 -0.011938365999999999
6.662714 -0.012010405
6.663714 -0.012081341
6.664714 -0.012151172
6.665714 -0.012219897
6.666714 -0.012287516
6.667714 -0.012354029
6.668715 -0.012419432
6.669714 -0.012483726999999998
6.670714 -0.012546909
6.671714 -0.012608977
6.672714 -0.012669927999999999
6.673714 -0.012729757999999999
6.674714 -0.012788464999999999
6.675714 -0.012846042
6.676714 -0.012902488
6.677714 -0.012957795
6.678714 -0.013011959
6.679714 -0.013064974000000002
6.680714 -0.013116836
6.681714 -0.013167538
6.682714 -0.013217072
6.683714 -0.013265436
6.684714 -0.013312622
6.685714 -0.013358626
6.686714 -0.013403443
6.687714 -0.013447068
6.688715 -0.013489497000000001
6.689714 -0.013530727
6.690714 -0.013570754999999999
6.691714 -0.013609580000000001
6.692714 -0.013647198999999999
6.693714 -0.013683613
6.694714 -0.01371882
6.695714 -0.013752822
6.696714 -0.013785619
6.697714 -0.013817214
6.698714 -0.013847608
6.699714 -0.013876804
6.700714 -0.013904805000000001
6.701715 -0.013931612
6.702714 -0.013957229
6.703714 -0.013981658999999999
6.704714 -0.014004904
6.705714 -0.014026967999999999
6.706714 -0.014047853
6.707714 -0.014067561
6.708714 -0.014086092000000001
6.709714 -0.014103451
6.710714 -0.014119636999999999
6.711714 -0.014134652
6.712714 -0.014148494999999999
6.713714 -0.014161169
6.714714 -0.014172672
6.715714 -0.014183005
6.716714 -0.014192166999999999
6.717714 -0.014200159
6.718714 -0.014206980000000001
6.719714 -0.014212629
6.720714 -0.014217106
6.721714 -0.014220410999999999
6.722714 -0.014222544
6.723714 -0.014223506
6.724714 -0.014223297999999999
6.725714 -0.01422192
6.726714 -0.014219373
6.727714 -0.014215659999999998
6.728714 -0.014210781999999998
6.729714 -0.014204741
6.730714 -0.014197541000000001
6.731714 -0.014189183
6.732714 -0.014179669999999998
6.733714 -0.014169006000000001
6.734715 -0.014157195000000001
6.735714 -0.014144239
6.736714 -0.014130143
6.737714 -0.014114908
6.738714 -0.014098539
6.739714 -0.014081037
6.740714 -0.014062408
6.741714 -0.014042652000000001
6.742714 -0.014021773
6.743714 -0.013999771999999999
6.744714 -0.013976651999999999
6.745714 -0.013952414000000002
6.746714 -0.013927062
6.747715 -0.013900594999999998
6.748714 -0.013873014999999999
6.749714 -0.013844324
6.750714 -0.013814523
6.751714 -0.013783615
6.752714 -0.013751601
6.753714 -0.013718483000000002
6.754714 -0.013684265000000001
6.755714 -0.013648947
6.756714 -0.013612535
6.757714 -0.013575034
6.758714 -0.013536445999999999
6.759714 -0.013496778
6.760714 -0.013456034
6.761714 -0.013414222
6.762714 -0.013371347
6.763714 -0.013327418
6.764714 -0.013282443
6.765714 -0.013236427999999998
6.766714 -0.013189382999999999
6.767715 -0.013141317999999999
6.768714 -0.01309224
6.769714 -0.013042157999999998
6.770714 -0.012991081
6.771714 -0.012939019000000001
6.772714 -0.012885979
6.773714 -0.012831969
6.774714 -0.012776996
6.775714 -0.012721069
6.776714 -0.012664194
6.777714 -0.012606378
6.778714 -0.012547626000000001
6.779714 -0.012487943999999999
6.780715 -0.012427339
6.781714 -0.012365813000000002
6.782714 -0.012303370999999999
6.783714 -0.012240018
6.784714 -0.012175756000000001
6.785714 -0.012110591
6.786714 -0.012044524999999999
6.787714 -0.011977563
6.788714 -0.011909709
6.789714 -0.011840966
6.790714 -0.01177134
6.791714 -0.011700835
6.792714 -0.011629456
6.793715 -0.011557209
6.794714 -0.011484099999999999
6.795714 -0.011410135
6.796714 -0.011335321
6.797714 -0.011259666
6.798714 -0.011183176999999999
6.799714 -0.011105862
6.800714 -0.011027729
6.801714 -0.010948787
6.802714 -0.010869044
6.803714 -0.010788509
6.804714 -0.010707192
6.805714 -0.010625101
6.806714 -0.010542245
6.807714 -0.010458632
6.808714 -0.010374271999999999
6.809714 -0.010289172
6.810714 -0.010203342
6.811714 -0.010116788
6.812714 -0.010029518
6.813715 -0.0099415403
6.814714 -0.0098528624
6.815714 -0.0097634911
6.816714 -0.0096734329
6.817714 -0.0095826959
6.818714 -0.0094912873
6.819714 -0.0093992137
6.820714 -0.0093064831
6.821714 -0.0092131027
6.822714 -0.009119080600000001
6.823714 -0.0090244248
6.824714 -0.008929144
6.825714 -0.0088332468
6.826715 -0.0087367429
6.827714 -0.0086396416
6.828714 -0.0085419531
6.829714 -0.0084436884
6.830714 -0.0083448576
6.831714 -0.0082454724
6.832714 -0.0081455437
6.833714 -0.008045083100000001
6.834714 -0.0079441023
6.835714 -0.0078426121
6.836714 -0.007740625
6.837714 -0.0076381519
6.838714 -0.0075352029
6.839714 -0.007431789699999999
6.840714 -0.0073279224999999995
6.841714 -0.0072236107
6.842714 -0.0071188639
6.843714 -0.0070136914
6.844714 -0.006908101200000001
6.845714 -0.006802101400000001
6.846714 -0.0066956993
6.847714 -0.006588901999999999
6.848714 -0.0064817163
6.849714 -0.0063741485
6.850714 -0.006266204599999999
6.851714 -0.0061578903
6.852714 -0.0060492119
6.853714 -0.005940175099999999
6.854714 -0.0058307858
6.855714 -0.0057210502
6.856714 -0.0056109748
6.857714 -0.0055005661
6.858714 -0.0053898311
6.859715 -0.0052787771
6.860714 -0.005167412000000001
6.861714 -0.005055744599999999
6.862714 -0.0049437836
6.863714 -0.0048315382
6.864714 -0.0047190183999999994
6.865714 -0.0046062345
6.866714 -0.004493197
6.867714 -0.0043799173
6.868714 -0.0042664065
6.869714 -0.0041526764
6.870714 -0.0040387386
6.871714 -0.003924605
6.872715 -0.0038102872999999995
6.873714 -0.0036957978999999997
6.874714 -0.0035811481
6.875714 -0.0034663495
6.876714 -0.003351413
6.877714 -0.0032363503
6.878714 -0.0031211715
6.879714 -0.0030058873
6.880714 -0.0028905075000000002
6.881714 -0.0027750419
6.882714 -0.0026594997
6.883714 -0.0025438898
6.884714 -0.0024282212
6.885714 -0.0023125021
6.886714 -0.0021967411
6.887714 -0.0020809463
6.888714 -0.0019651256999999997
6.889714 -0.0018492878
6.890714 -0.0017334405
6.891714 -0.0016175924
6.892715 -0.0015017518
6.893714 -0.0013859277
6.894714 -0.0012701289
6.895714 -0.0011543648
6.896714 -0.0010386449
6.897714 -0.00092297896
6.898714 -0.0008073771800000001
6.899714 -0.0006918498899999999
6.900714 -0.0005764076400000001
6.901714 -0.00046106115
6.902714 -0.00034582130999999996
6.903714 -0.00023069897
6.904714 -0.00011570505
6.905715 -8.5039797e-07
6.906714 0.00011385425
6.907714 0.00022839836
6.908714 0.00034277159
6.909714 0.00045696393000000003
6.910714 0.00057096559
6.911714 0.0006847671999999999
6.912714 0.00079835972
6.913714 0.0009117343300000001
6.914714 0.0010248827
6.915714 0.0011377966000000002
6.916714 0.0012504684
6.917714 0.0013628906
6.918715 0.0014750558000000001
6.919714 0.0015869568
6.920714 0.0016985865
6.921714 0.0018099379
6.922714 0.0019210041999999999
6.923714 0.0020317779
6.924714 0.002142252
6.925714 0.0022524189
6.926714 0.0023622712
6.927714 0.0024718009
6.928714 0.0025809999
6.929714 0.0026898599
6.930714 0.0027983719
6.931714 0.0029065272
6.932714 0.0030143163
6.933714 0.0031217299999999996
6.934714 0.0032287582000000005
6.935714 0.0033353913999999998
6.936714 0.0034416189
6.937714 0.003547431
6.938715 0.0036528174
6.939714 0.0037577680000000003
6.940714 0.0038622726
6.941714 0.0039663209000000005
6.942714 0.0040699033
6.943714 0.0041730097999999995
6.944714 0.004275631
6.945714 0.0043777578
6.946714 0.0044793811
6.947714 0.0045804922
6.948714 0.0046810826
6.949714 0.0047811442
6.950714 0.004880669099999999
6.951715 0.0049796501
6.952714 0.0050780796
6.953714 0.0051759504000000005
6.954714 0.005273255399999999
6.955714 0.0053699881
6.956714 0.0054661414
6.957714 0.0055617089
6.958714 0.0056566838
6.959714 0.0057510591
6.960714 0.0058448284
6.961714 0.0059379847
6.962714 0.0060305210000000005
6.963714 0.006122430199999999
6.964714 0.0062137056
6.965714 0.0063043393000000005
6.966714 0.006394324
6.967714 0.0064836524
6.968714 0.0065723165
6.969714 0.006660308300000001
6.970714 0.0067476205
6.971714 0.0068342451000000005
6.972714 0.006920174900000001
6.973714 0.007005402599999999
6.974714 0.0070899201
6.975714 0.0071737202
6.976714 0.0072567963999999995
6.977714 0.007339141300000001
6.978714 0.0074207484
6.979714 0.0075016113
6.980714 0.0075817239
6.981714 0.007661080600000001
6.982714 0.007739675499999999
6.983714 0.0078175035
6.984715 0.0078945588
6.985714 0.007970837
6.986714 0.0080463331
6.987714 0.0081210426
6.988714 0.008194960500000001
6.989714 0.0082680825
6.990714 0.008340404000000001
6.991714 0.0084119216
6.992714 0.0084826301
6.993714 0.0085525251
6.994714 0.0086216016
6.995714 0.0086898559
6.996714 0.0087572829
6.997715 0.0088238776
6.998714 0.0088896355
6.999714 0.0089545509
7.000714 0.009018619299999999
7.001714 0.009081835
7.002714 0.009144192899999999
7.003714 0.0092056871
7.004714 0.009266311800000001
7.005714 0.0093260613
7.006714 0.0093849303
7.007714 0.0094429131
7.008714 0.0095000039
7.009714 0.009556196900000001
7.010714 0.0096114862
7.011714 0.0096658667
7.012714 0.0097193326
7.013714 0.0097718788
7.014714 0.0098235003
7.015714 0.0098741926
7.016714 0.009923951399999999
7.017715 0.009972771699999999
7.018714 0.01002065
7.019714 0.010067582
7.020714 0.010113564
7.021714 0.010158595
7.022714 0.010202669
7.023714 0.010245785
7.024714 0.01028794
7.025714 0.010329132999999999
7.026714 0.010369361
7.027714 0.010408622
7.028714 0.010446915000000001
7.029714 0.010484239
7.030715 0.010520592
7.031714 0.010555972
7.032714 0.01059038
7.033714 0.010623812
7.034714 0.010656269
7.035714 0.010687749
7.036714 0.01071825
7.037714 0.010747772
7.038714 0.010776314
7.039714 0.010803874
7.040714 0.01083045
7.041714 0.010856042
7.042714 0.010880647
7.043715 0.010904264
7.044714 0.010926893
7.045714 0.010948531
7.046714 0.010969176
7.047714 0.010988827
7.048714 0.011007483
7.049714 0.011025141
7.050714 0.011041801
7.051714 0.011057461000000001
7.052714 0.011072119
7.053714 0.011085773
7.054714 0.011098423999999999
7.055714 0.011110069
7.056714 0.011120708
7.057714 0.011130339
7.058714 0.011138962
7.059714 0.011146576
7.060714 0.011153179000000001
7.061714 0.011158771
7.062714 0.011163353
7.063715 0.011166922000000001
7.064714 0.01116948
7.065714 0.011171027
7.066714 0.01117156
7.067714 0.011171081
7.068714 0.01116959
7.069714 0.011167087
7.070714 0.011163572
7.071714 0.011159045
7.072714 0.011153507
7.073714 0.011146956999999999
7.074714 0.011139396
7.075714 0.011130823
7.076715 0.011121240000000001
7.077714 0.011110646
7.078714 0.011099043
7.079714 0.011086429
7.080714 0.011072806000000001
7.081714 0.011058174
7.082714 0.011042535
7.083714 0.011025887
7.084714 0.011008234
7.085714 0.010989574
7.086714 0.010969911
7.087714 0.010949245
7.088714 0.010927578
7.089714 0.010904913
7.090714 0.010881251
7.091714 0.010856595
7.092714 0.010830949
7.093714 0.010804315
7.094714 0.010776697
7.095714 0.010748098
7.096714 0.010718523
7.097714 0.010687976
7.098714 0.010656460999999999
7.099714 0.010623982
7.100714 0.010590543
7.101714 0.010556151
7.102714 0.01052081
7.103714 0.010484523
7.104714 0.010447296
7.105714 0.010409133
7.106714 0.010370037
7.107714 0.010330015
7.108714 0.010289068
7.109715 0.0102472
7.110714 0.010204416
7.111714 0.010160718000000001
7.112714 0.010116107999999999
7.113714 0.010070589
7.114714 0.010024162999999999
7.115714 0.0099768331
7.116714 0.0099286
7.117714 0.0098794655
7.118714 0.0098294317
7.119714 0.0097784992
7.120714 0.0097266697
7.121714 0.0096739452
7.122715 0.0096203265
7.123714 0.009565815699999999
7.124714 0.0095104144
7.125714 0.0094541254
7.126714 0.0093969509
7.127714 0.009338893899999999
7.128714 0.0092799572
7.129714 0.009220145099999999
7.130714 0.0091594615
7.131714 0.0090979105
7.132714 0.0090354981
7.133714 0.0089722285
7.134714 0.0089081084
7.135714 0.0088431443
7.136714 0.0087773427
7.137714 0.008710710200000001
7.138714 0.008643254099999999
7.139714 0.0085749816
7.140714 0.008505900799999999
7.141714 0.0084360188
7.142715 0.0083653431
7.143714 0.0082938815
7.144714 0.008221642199999999
7.145714 0.0081486316
7.146714 0.0080748578
7.147714 0.0080003279
7.148714 0.0079250487
7.149714 0.0078490266
7.150714 0.0077722689
7.151714 0.0076947814
7.152714 0.007616570699999999
7.153714 0.0075376425
7.154714 0.0074580028
7.155715 0.0073776580000000005
7.156714 0.0072966133
7.157714 0.0072148745
7.158714 0.007132446600000001
7.159714 0.0070493363
7.160714 0.0069655493
7.161714 0.006881090699999999
7.162714 0.0067959671000000004
7.163714 0.0067101842
7.164714 0.0066237488
7.165714 0.0065366665
7.166714 0.0064489439
7.167714 0.006360587599999999
7.168715 0.0062716041
7.169714 0.0061820007
7.170714 0.0060917835
7.171714 0.0060009599
7.172714 0.0059095364
7.173714 0.0058175203
7.174714 0.0057249181
7.175714 0.0056317371
7.176714 0.0055379838
7.177714 0.0054436656
7.178714 0.0053487893
7.179714 0.0052533615
7.180714 0.0051573894
7.181714 0.0050608796
7.182714 0.0049638395
7.183714 0.0048662758
7.184714 0.0047681955
7.185714 0.0046696056000000005
7.186714 0.0045705136
7.187714 0.0044709268
7.188715 0.0043708529000000005
7.189714 0.0042702995
7.190714 0.0041692746999999995
7.191714 0.0040677864000000005
7.192714 0.003965843300000001
7.193714 0.0038634541999999997
7.194714 0.0037606277999999997
7.195714 0.0036573732
7.196714 0.0035537002999999996
7.197714 0.0034496185000000004
7.198714 0.0033451379
7.199714 0.0032402684
7.200714 0.0031350206
7.201715 0.0030294044
7.202714 0.0029234307
7.203714 0.0028171096
7.204714 0.0027104517000000002
7.205714 0.0026034673
7.206714 0.0024961664
7.207714 0.0023885592
7.208714 0.0022806553
7.209714 0.0021724642
7.210714 0.0020639949
7.211714 0.0019552564
7.212714 0.001846257
7.213714 0.0017370048
7.214714 0.0016275075
7.215714 0.0015177725
7.216714 0.0014078069
7.217714 0.0012976176
7.218714 0.0011872111
7.219714 0.0010765939
7.220714 0.0009657722300000001
7.221714 0.00085475249
7.222714 0.00074354098
7.223714 0.00063214407
7.224714 0.00052056839
7.225714 0.00040882069
7.226714 0.00029690805
7.227714 0.00018483782
7.228714 7.2617706e-05
7.229714 -3.9744214e-05
7.230714 -0.00015223948
7.231714 -0.00026485924999999997
7.232714 -0.00037759436999999996
7.233714 -0.00049043533
7.234715 -0.00060337229
7.235714 -0.0007163952
7.236714 -0.0008294937300000001
7.237714 -0.00094265752
7.238714 -0.0010558761
7.239714 -0.0011691387000000001
7.240714 -0.001282435
7.241714 -0.0013957546000000001
7.242714 -0.0015090872
7.243714 -0.0016224227
7.244714 -0.0017357512
7.245714 -0.0018490631
7.246714 -0.0019623494
7.247715 -0.002075601
7.248714 -0.0021888092
7.249714 -0.0023019658000000003
7.250714 -0.0024150626
7.251714 -0.0025280917
7.252714 -0.0026410455
7.253714 -0.0027539165
7.254714 -0.0028666973
7.255714 -0.0029793806
7.256714 -0.0030919588999999996
7.257714 -0.0032044252000000004
7.258714 -0.0033167714999999998
7.259714 -0.0034289904000000004
7.260714 -0.0035410736000000003
7.261714 -0.0036530131
7.262714 -0.0037648002
7.263714 -0.0038764265000000003
7.264714 -0.0039878825
7.265714 -0.004099158800000001
7.266714 -0.0042102456
7.267715 -0.004321133
7.268714 -0.0044318105
7.269714 -0.0045422676
7.270714 -0.0046524936
7.271714 -0.0047624781
7.272714 -0.00487221
7.273714 -0.004981679
7.274714 -0.005090874
7.275714 -0.0051997849
7.276714 -0.0053084015000000005
7.277714 -0.005416714
7.278714 -0.0055247128
7.279714 -0.0056323886
7.280715 -0.0057397327
7.281714 -0.0058467365
7.282714 -0.0059533926
7.283714 -0.0060596929
7.284714 -0.0061656305
7.285714 -0.0062711981
7.286714 -0.006376389499999999
7.287714 -0.006481198200000001
7.288714 -0.0065856177
7.289714 -0.0066896428
7.290714 -0.0067932662
7.291714 -0.0068964822
7.292714 -0.006999284999999999
7.293715 -0.0071016671
7.294714 -0.007203622199999999
7.295714 -0.0073051429
7.296714 -0.007406222
7.297714 -0.0075068521
7.298714 -0.0076070246
7.299714 -0.007706730700000001
7.300714 -0.0078059615999999995
7.301714 -0.0079047088
7.302714 -0.0080029618
7.303714 -0.0081007114
7.304714 -0.008197948
7.305714 -0.008294660799999999
7.306714 -0.008390840200000001
7.307714 -0.0084864754
7.308714 -0.008581556899999999
7.309714 -0.008676075200000001
7.310714 -0.008770020199999999
7.311714 -0.0088633824
7.312714 -0.008956153
7.313715 -0.009048323399999999
7.314714 -0.0091398848
7.315714 -0.0092308299
7.316714 -0.009321150700000001
7.317714 -0.0094108407
7.318714 -0.0094998926
7.319714 -0.0095882999
7.320714 -0.0096760567
7.321714 -0.0097631571
7.322714 -0.0098495955
7.323714 -0.009935366
7.324714 -0.010020463
7.325714 -0.010104882
7.326715 -0.010188616000000001
7.327714 -0.01027166
7.328714 -0.010354008999999999
7.329714 -0.010435656
7.330714 -0.010516595
7.331714 -0.01059682
7.332714 -0.010676323
7.333714 -0.010755097
7.334714 -0.010833136
7.335714 -0.010910431
7.336714 -0.010986974
7.337714 -0.011062757
7.338714 -0.011137773
7.339714 -0.011212011
7.340714 -0.011285465
7.341714 -0.011358125
7.342714 -0.011429983
7.343714 -0.011501031
7.344714 -0.01157126
7.345714 -0.011640664
7.346714 -0.011709235
7.347714 -0.011776965
7.348714 -0.01184385
7.349714 -0.011909882
7.350714 -0.011975056
7.351714 -0.012039367
7.352714 -0.01210281
7.353714 -0.012165382
7.354714 -0.012227078
7.355714 -0.012287895000000002
7.356714 -0.012347828
7.357714 -0.012406875999999999
7.358714 -0.012465034
7.359715 -0.012522299999999998
7.360714 -0.012578671
7.361714 -0.012634145
7.362714 -0.012688717
7.363714 -0.012742385
7.364714 -0.012795143
7.365714 -0.012846987
7.366714 -0.012897913
7.367714 -0.012947916
7.368714 -0.012996991000000001
7.369714 -0.013045133
7.370714 -0.013092335
7.371714 -0.013138591
7.372715 -0.013183894
7.373714 -0.013228238
7.374714 -0.013271617000000001
7.375714 -0.013314023
7.376714 -0.013355450999999999
7.377714 -0.013395892
7.378714 -0.013435342000000001
7.379714 -0.013473793999999999
7.380714 -0.013511242
7.381714 -0.013547681999999998
7.382714 -0.013583107
7.383714 -0.013617513000000001
7.384714 -0.013650897
7.385714 -0.013683255
7.386714 -0.013714582000000001
7.387714 -0.013744878
7.388714 -0.013774139
7.389714 -0.013802361999999999
7.390714 -0.013829548
7.391714 -0.013855692999999999
7.392715 -0.013880798
7.393714 -0.013904861
7.394714 -0.013927881
7.395714 -0.013949857
7.396714 -0.013970789
7.397714 -0.013990674
7.398714 -0.014009512
7.399714 -0.0140273
7.400714 -0.014044036
7.401714 -0.014059719000000002
7.402714 -0.014074346000000001
7.403714 -0.014087913999999998
7.404714 -0.014100422000000001
7.405715 -0.014111863999999998
7.406714 -0.014122238
7.407714 -0.014131540000000001
7.408714 -0.014139766
7.409714 -0.014146912000000001
7.410714 -0.014152976
7.411714 -0.014157953
7.412714 -0.014161838000000001
7.413714 -0.014164629
7.414714 -0.014166323
7.415714 -0.014166917
7.416714 -0.014166406999999999
7.417714 -0.014164794
7.418715 -0.014162073999999998
7.419714 -0.014158247
7.420714 -0.014153312000000001
7.421714 -0.014147269
7.422714 -0.014140118
7.423714 -0.01413186
7.424714 -0.014122494999999999
7.425714 -0.014112025
7.426714 -0.014100452
7.427714 -0.014087778
7.428714 -0.014074003
7.429714 -0.014059129
7.430714 -0.014043158000000002
7.431714 -0.014026093000000002
7.432714 -0.014007934000000001
7.433714 -0.013988683
7.434714 -0.013968341
7.435714 -0.013946909
7.436714 -0.013924386999999998
7.437714 -0.013900775
7.438715 -0.013876075
7.439714 -0.013850284
7.440714 -0.013823404
7.441714 -0.013795434
7.442714 -0.013766374
7.443714 -0.013736222
7.444714 -0.013704978999999999
7.445714 -0.013672645
7.446714 -0.013639218
7.447714 -0.013604699
7.448714 -0.013569089
7.449714 -0.013532389
7.450714 -0.013494599000000001
7.451715 -0.013455720999999999
7.452714 -0.013415757
7.453714 -0.013374709
7.454714 -0.01333258
7.455714 -0.013289372
7.456714 -0.013245090999999999
7.457714 -0.013199737999999999
7.458714 -0.01315332
7.459714 -0.01310584
7.460714 -0.013057303999999999
7.461714 -0.013007717
7.462714 -0.012957082
7.463714 -0.012905406999999999
7.464714 -0.012852694
7.465714 -0.012798951000000001
7.466714 -0.01274418
7.467714 -0.012688388
7.468714 -0.012631578999999999
7.469714 -0.012573757000000001
7.470714 -0.012514925
7.471714 -0.012455086
7.472714 -0.012394245
7.473714 -0.012332402
7.474714 -0.012269561
7.475714 -0.012205724000000001
7.476714 -0.012140894
7.477714 -0.012075069
7.478714 -0.012008254000000001
7.479714 -0.011940448000000001
7.480714 -0.011871653000000001
7.481714 -0.01180187
7.482714 -0.011731101
7.483714 -0.011659347
7.484715 -0.01158661
7.485714 -0.011512893
7.486714 -0.011438196
7.487714 -0.011362524
7.488714 -0.01128588
7.489714 -0.011208267
7.490714 -0.01112969
7.491714 -0.011050153
7.492714 -0.010969663000000001
7.493714 -0.010888224
7.494714 -0.010805843
7.495714 -0.010722526
7.496714 -0.010638279
7.497715 -0.010553111
7.498714 -0.010467029000000001
7.499714 -0.010380039
7.500714 -0.01029215
7.501714 -0.010203369
7.502714 -0.010113703
7.503714 -0.010023159
7.504714 -0.0099317454
7.505714 -0.009839468799999999
7.506714 -0.0097463359
7.507714 -0.009652353800000001
7.508714 -0.0095575291
7.509714 -0.0094618677
7.510714 -0.0093653754
7.511714 -0.0092680588
7.512714 -0.0091699236
7.513714 -0.0090709749
7.514714 -0.0089712186
7.515714 -0.0088706598
7.516714 -0.008769304300000001
7.517715 -0.008667157100000001
7.518714 -0.0085642248
7.519714 -0.0084605119
7.520714 -0.0083560248
7.521714 -0.00825077
7.522714 -0.0081447528
7.523714 -0.0080379803
7.524714 -0.007930459099999999
7.525714 -0.0078221958
7.526714 -0.007713197599999999
7.527714 -0.0076034710000000005
7.528714 -0.0074930242
7.529714 -0.007381865
7.530715 -0.0072700008
7.531714 -0.0071574394999999996
7.532714 -0.0070441893
7.533714 -0.006930258
7.534714 -0.0068156536
7.535714 -0.0067003843
7.536714 -0.006584457900000001
7.537714 -0.0064678825
7.538714 -0.0063506661
7.539714 -0.006232815900000001
7.540714 -0.006114340100000001
7.541714 -0.0059952454
7.542714 -0.0058755395000000005
7.543715 -0.0057552301
7.544714 -0.0056343240000000004
7.545714 -0.0055128289999999995
7.546714 -0.0053907519
7.547714 -0.0052681004
7.548714 -0.0051448817
7.549714 -0.0050211034
7.550714 -0.0048967733
7.551714 -0.0047718990000000005
7.552714 -0.0046464887
7.553714 -0.004520551
7.554714 -0.0043940945
7.555714 -0.0042671283
7.556714 -0.0041396612
7.557714 -0.0040117029000000005
7.558714 -0.0038832633
7.559714 -0.0037543523
7.560714 -0.0036249803
7.561714 -0.0034951576
7.562714 -0.0033648949999999997
7.563715 -0.0032342032
7.564714 -0.0031030925999999998
7.565714 -0.0029715742
7.566714 -0.0028396589
7.567714 -0.0027073573
7.568714 -0.0025746798
7.569714 -0.0024416371
7.570714 -0.0023082395
7.571714 -0.0021744971
7.572714 -0.0020404196999999997
7.573714 -0.0019060173
7.574714 -0.0017712993
7.575714 -0.0016362752
7.576715 -0.0015009541
7.577714 -0.0013653451
7.578714 -0.001229457
7.579714 -0.0010932988
7.580714 -0.00095687919
7.581714 -0.00082020697
7.582714 -0.00068329082
7.583714 -0.00054613952
7.584714 -0.00040876198000000004
7.585714 -0.0002711671
7.586714 -0.00013336397
7.587714 4.6381782000000005e-06
7.588714 0.00014282998
7.589714 0.00028120191
7.590714 0.00041974426000000004
7.591714 0.0005584471200000001
7.592714 0.00069730045
7.593714 0.00083629402
7.594714 0.00097541761
7.595714 0.0011146607
7.596714 0.0012540128
7.597714 0.0013934635
7.598714 0.0015330021000000001
7.599714 0.0016726181
7.600714 0.0018123009999999999
7.601714 0.0019520405000000001
7.602714 0.0020918264
7.603714 0.0022316486
7.604714 0.0023714974000000003
7.605714 0.002511363
7.606714 0.002651236
7.607714 0.0027911074
7.608714 0.0029309682
7.609715 0.0030708094999999996
7.610714 0.0032106233
7.611714 0.0033504013
7.612714 0.0034901354
7.613714 0.0036298177000000003
7.614714 0.0037694407999999996
7.615714 0.0039089966
7.616714 0.0040484778
7.617714 0.004187876399999999
7.618714 0.0043271848
7.619714 0.004466395
7.620714 0.0046054985
7.621714 0.0047444875
7.622715 0.0048833535
7.623714 0.0050220874999999995
7.624714 0.0051606803
7.625714 0.0052991221
7.626714 0.0054374035
7.627714 0.0055755139
7.628714 0.0057134432
7.629714 0.0058511803
7.630714 0.0059887145
7.631714 0.006126034000000001
7.632714 0.0062631276
7.633714 0.006399983200000001
7.634714 0.0065365901
7.635714 0.0066729357
7.636714 0.006809008500000001
7.637714 0.006944796
7.638714 0.007080287500000001
7.639714 0.007215471100000001
7.640714 0.0073503360999999994
7.641714 0.007484870700000001
7.642715 0.0076190641
7.643714 0.0077529061
7.644714 0.0078863864
7.645714 0.008019494299999999
7.646714 0.008152220100000001
7.647714 0.0082845545
7.648714 0.008416488
7.649714 0.0085480118
7.650714 0.0086791173
7.651714 0.008809795
7.652714 0.0089400368
7.653714 0.009069834799999999
7.654714 0.0091991802
7.655715 0.0093280643
7.656714 0.0094564799
7.657714 0.0095844189
7.658714 0.0097118726
7.659714 0.009838832899999999
7.660714 0.0099652927
7.661714 0.010091243
7.662714 0.010216676
7.663714 0.010341583
7.664714 0.010465957
7.665714 0.010589789
7.666714 0.010713071
7.667714 0.010835793
7.668715 0.010957949
7.669714 0.011079531
7.670714 0.011200529
7.671714 0.011320936
7.672714 0.011440743
7.673714 0.011559943000000001
7.674714 0.011678527999999999
7.675714 0.011796488
7.676714 0.011913817
7.677714 0.012030508
7.678714 0.012146552
7.679714 0.012261940999999998
7.680714 0.01237667
7.681714 0.01249073
7.682714 0.012604114
7.683714 0.012716814
7.684714 0.012828823
7.685714 0.012940135
7.686714 0.013050743
7.687714 0.013160637
7.688715 0.013269811
7.689714 0.01337826
7.690714 0.013485972999999998
7.691714 0.013592944
7.692714 0.013699164000000002
7.693714 0.013804628000000001
7.694714 0.013909324
7.695714 0.014013248
7.696714 0.014116391
7.697714 0.014218742999999999
7.698714 0.014320298
7.699714 0.014421047
7.700714 0.014520981
7.701715 0.014620093999999998
7.702714 0.014718377
7.703714 0.014815822999999999
7.704714 0.014912424
7.705714 0.015008173
7.706714 0.015103063
7.707714 0.015197087
7.708714 0.01529024
7.709714 0.015382514
7.710714 0.015473903
7.711714 0.015564400999999999
7.712714 0.015654003
7.713714 0.015742703
7.714714 0.015830496
7.715714 0.015917378
7.716714 0.016003345000000002
7.717714 0.016088392
7.718714 0.016172515000000002
7.719714 0.01625571
7.720714 0.016337974
7.721714 0.016419301
7.722714 0.016499689
7.723714 0.016579134000000002
7.724714 0.016657632999999998
7.725714 0.016735183
7.726714 0.01681178
7.727714 0.016887419
7.728714 0.016962098999999998
7.729714 0.017035817
7.730714 0.017108566000000002
7.731714 0.017180345
7.732714 0.01725115
7.733714 0.017320976
7.734715 0.01738982
7.735714 0.017457677999999997
7.736714 0.017524546000000002
7.737714 0.017590419
7.738714 0.017655293000000002
7.739714 0.017719163
7.740714 0.017782026
7.741714 0.017843876
7.742714 0.017904707
7.743714 0.017964517
7.744714 0.018023301000000002
7.745714 0.018081053
7.746714 0.018137771
7.747715 0.018193448
7.748714 0.018248081
7.749714 0.018301667
7.750714 0.018354201
7.751714 0.018405679
7.752714 0.018456098
7.753714 0.018505453999999998
7.754714 0.018553744
7.755714 0.018600967
7.756714 0.018647117
7.757714 0.018692193
7.758714 0.018736192
7.759714 0.018779113
7.760714 0.018820952000000002
7.761714 0.018861709
7.762714 0.018901381
7.763714 0.018939965
7.764714 0.018977461
7.765714 0.019013866
7.766714 0.019049177
7.767715 0.019083396
7.768714 0.019116519000000002
7.769714 0.019148545
7.770714 0.019179472
7.771714 0.019209299
7.772714 0.019238025
7.773714 0.019265649
7.774714 0.01929217
7.775714 0.019317586
7.776714 0.019341898
7.777714 0.019365104
7.778714 0.019387203999999998
7.779714 0.019408197999999998
7.780715 0.019428086
7.781714 0.019446868
7.782714 0.019464544
7.783714 0.019481115
7.784714 0.01949658
7.785714 0.019510943
7.786714 0.019524203
7.787714 0.019536361
7.788714 0.019547419
7.789714 0.01955738
7.790714 0.019566243
7.791714 0.019574012999999998
7.792714 0.019580689
7.793715 0.019586273999999997
7.794714 0.019590771
7.795714 0.01959418
7.796714 0.019596503999999997
7.797714 0.019597744
7.798714 0.019597902
7.799714 0.019596981
7.800714 0.01959498
7.801714 0.019591903
7.802714 0.019587748
7.803714 0.019582517
7.804714 0.01957621
7.805714 0.019568829
7.806714 0.019560373
7.807714 0.019550843
7.808714 0.019540239
7.809714 0.019528561
7.810714 0.019515808
7.811714 0.019501981
7.812714 0.019487078
7.813715 0.019471100999999998
7.814714 0.019454051
7.815714 0.019435927
7.816714 0.019416727999999998
7.817714 0.019396457
7.818714 0.019375115999999998
7.819714 0.019352704000000002
7.820714 0.019329226
7.821714 0.019304681
7.822714 0.019279074
7.823714 0.019252406
7.824714 0.019224682
7.825714 0.019195904
7.826715 0.019166076
7.827714 0.019135202
7.828714 0.019103287
7.829714 0.019070336
7.830714 0.019036353
7.831714 0.019001344
7.832714 0.018965312999999998
7.833714 0.018928265
7.834714 0.018890206
7.835714 0.018851141999999998
7.836714 0.018811076000000003
7.837714 0.018770013000000002
7.838714 0.018727960000000002
7.839714 0.018684921
7.840714 0.018640900000000002
7.841714 0.018595903
7.842714 0.018549933
7.843714 0.018502996
7.844714 0.018455095
7.845714 0.018406234
7.846714 0.018356419
7.847714 0.018305652
7.848714 0.018253936000000002
7.849714 0.018201277
7.850714 0.018147677
7.851714 0.018093141
7.852714 0.018037674
7.853714 0.017981278
7.854714 0.017923959
7.855714 0.017865722
7.856714 0.017806572
7.857714 0.017746513
7.858714 0.017685551
7.859715 0.017623692
7.860714 0.017560941
7.861714 0.017497306
7.862714 0.017432793
7.863714 0.017367408
7.864714 0.017301159
7.865714 0.017234053
7.866714 0.017166096999999998
7.867714 0.017097297
7.868714 0.017027662000000002
7.869714 0.016957198
7.870714 0.016885913000000002
7.871714 0.016813813
7.872715 0.016740903
7.873714 0.016667192
7.874714 0.016592685
7.875714 0.016517389
7.876714 0.016441308
7.877714 0.016364449
7.878714 0.016286816
7.879714 0.016208415
7.880714 0.01612925
7.881714 0.016049326
7.882714 0.015968648999999998
7.883714 0.015887222
7.884714 0.01580505
7.885714 0.01572214
7.886714 0.015638494000000003
7.887714 0.015554117000000001
7.888714 0.015469018000000001
7.889714 0.015383199
7.890714 0.015296668999999999
7.891714 0.015209431999999998
7.892715 0.015121496
7.893714 0.015032868
7.894714 0.014943555
7.895714 0.014853566
7.896714 0.014762908000000002
7.897714 0.014671589
7.898714 0.014579616
7.899714 0.014487001
7.900714 0.014393749
7.901714 0.01429987
7.902714 0.014205374
7.903714 0.014110269
7.904714 0.014014562000000001
7.905715 0.013918264
7.906714 0.01382138
7.907714 0.01372392
7.908714 0.013625891
7.909714 0.013527299999999999
7.910714 0.013428157000000001
7.911714 0.013328466
7.912714 0.013228234
7.913714 0.013127469
7.914714 0.013026176
7.915714 0.012924362000000002
7.916714 0.012822032
7.917714 0.012719192
7.918715 0.012615848
7.919714 0.012512005999999999
7.920714 0.012407672
7.921714 0.012302851000000002
7.922714 0.012197551000000001
7.923714 0.012091775999999999
7.924714 0.011985534999999999
7.925714 0.011878833
7.926714 0.011771677999999999
7.927714 0.011664075999999999
7.928714 0.011556035
7.929714 0.011447564
7.930714 0.01133867
7.931714 0.011229362000000001
7.932714 0.011119647
7.933714 0.011009535
7.934714 0.010899034
7.935714 0.010788153
7.936714 0.010676902
7.937714 0.010565289
7.938715 0.010453322
7.939714 0.01034101
7.940714 0.010228362
7.941714 0.010115386
7.942714 0.010002091000000001
7.943714 0.009888484099999999
7.944714 0.0097745731
7.945714 0.009660366
7.946714 0.0095458701
7.947714 0.0094310933
7.948714 0.0093160423
7.949714 0.0092007242
7.950714 0.0090851456
7.951715 0.0089693145
7.952714 0.0088532375
7.953714 0.0087369226
7.954714 0.0086203763
7.955714 0.0085036067
7.956714 0.0083866209
7.957714 0.008269427800000001
7.958714 0.0081520346
7.959714 0.0080344507
7.960714 0.0079166843
7.961714 0.0077987439
7.962714 0.007680639100000001
7.963714 0.007562379299999999
7.964714 0.007443973999999999
7.965714 0.0073254319
7.966714 0.0072067633
7.967714 0.0070879774
7.968714 0.0069690839
7.969714 0.0068500922
7.970714 0.006731010900000001
7.971714 0.006611848900000001
7.972714 0.0064926155999999995
7.973714 0.0063733183
7.974714 0.006253965699999999
7.975714 0.006134564299999999
7.976714 0.0060151222
7.977714 0.0058956452
7.978714 0.005776139699999999
7.979714 0.0056566118
7.980714 0.0055370663
7.981714 0.005417508099999999
7.982714 0.005297942
7.983714 0.0051783722
7.984715 0.0050588023
7.985714 0.0049392365
7.986714 0.0048196787
7.987714 0.0047001322
7.988714 0.0045806006
7.989714 0.0044610879
7.990714 0.0043415981
7.991714 0.0042221356
7.992714 0.0041027048
7.993714 0.0039833107
7.994714 0.0038639588
7.995714 0.0037446544999999998
7.996714 0.0036254041
7.997715 0.0035062145000000003
7.998714 0.0033870929000000003
7.999714 0.0032680466
8.000714 0.0031490832
8.001715 0.0030302113
8.002714 0.0029114394999999998
8.003715 0.0027927765
8.004714 0.0026742311
8.005714 0.0025558125
8.006714 0.0024375296999999997
8.007714 0.0023193913999999998
8.008715 0.0022014065
8.009714 0.0020835834
8.010715 0.0019659306
8.011714 0.0018484560999999999
8.012714 0.0017311675
8.013714 0.0016140721
8.014714 0.0014971768
8.015715 0.0013804881999999999
8.016714 0.0012640123
8.017715 0.0011477549
8.018714 0.0010317215
8.019714 0.0009159171
8.020715 0.0008003465199999999
8.021714 0.00068501449
8.022715 0.0005699254400000001
8.023714 0.00045508373
8.024714 0.00034049363
8.025714 0.00022615941
8.026714 0.00011208535
8.027715 -1.7242041e-06
8.028714 -0.00011526481999999999
8.029715 -0.00022853195999999998
8.030714 -0.00034152094000000003
8.031714 -0.00045422698000000005
8.032714 -0.00056664512
8.033714 -0.00067877031
8.034715 -0.0007905973699999999
8.035714 -0.00090212106
8.036715 -0.0010133361000000001
8.037714 -0.0011242370000000002
8.038714 -0.0012348186
8.039714 -0.0013450755
8.040714 -0.0014550024
8.041715 -0.0015645944999999998
8.042714 -0.0016738464
8.043715 -0.0017827537
8.044714 -0.0018913117
8.045714 -0.0019995158999999998
8.046714 -0.0021073623
8.047714 -0.0022148470000000003
8.048715 -0.0023219662
8.049714 -0.0024287165
8.050714 -0.0025350946
8.051714 -0.0026410975
8.052714 -0.002746722
8.053715 -0.0028519655000000003
8.054714 -0.0029568249
8.055715 -0.0030612976999999995
8.056714 -0.003165381
8.057714 -0.0032690721
8.058714 -0.0033723682000000002
8.059714 -0.0034752658000000002
8.060715 -0.0035777619
8.061714 -0.0036798526999999998
8.062715 -0.0037815349
8.063714 -0.0038828042
8.064714 -0.0039836566
8.065714 -0.0040840874
8.066714 -0.0041840922000000004
8.067715 -0.0042836662
8.068714 -0.0043828044
8.069715 -0.0044815013
8.070714 -0.0045797521999999995
8.071714 -0.0046775513
8.072714 -0.0047748938
8.073714 -0.0048717742
8.074715 -0.0049681879
8.075714 -0.0050641302
8.076715 -0.0051595962
8.077714 -0.0052545816
8.078714 -0.0053490825
8.079714 -0.0054430951
8.080714 -0.0055366167
8.081715 -0.0056296438
8.082714 -0.005722174
8.083714 -0.0058142054
8.084714 -0.0059057358
8.085714 -0.0059967642
8.086715 -0.0060872891
8.087714 -0.006177309799999999
8.088715 -0.0062668252
8.089714 -0.0063558349
8.090714 -0.0064443382
8.091714 -0.006532335100000001
8.092714 -0.0066198249
8.093715 -0.006706806700000001
8.094714 -0.0067932808
8.095715 -0.0068792461999999995
8.096714 -0.006964702299999999
8.097714 -0.0070496484000000005
8.098714 -0.007134082999999999
8.099714 -0.007218005299999999
8.100715 -0.0073014147
8.101714 -0.0073843089999999995
8.102715 -0.0074666867
8.103714 -0.0075485463
8.104714 -0.0076298864
8.105714 -0.007710705500000001
8.106714 -0.0077910016
8.107715 -0.007870773
8.108714 -0.0079500176
8.109715 -0.0080287347
8.110714 -0.0081069222
8.111714 -0.0081845792
8.112714 -0.008261705099999999
8.113714 -0.0083382984
8.114715 -0.008414359
8.115714 -0.0084898864
8.116714 -0.0085648804
8.117714 -0.0086393411
8.118714 -0.008713268500000001
8.119715 -0.0087866632
8.120714 -0.0088595261
8.121715 -0.008931857900000001
8.122714 -0.009003659899999999
8.123714 -0.009074933
8.124714 -0.009145677900000001
8.125714 -0.009215895299999999
8.126715 -0.0092855866
8.127714 -0.0093547518
8.128715 -0.009423392499999999
8.129714 -0.0094915078
8.130714 -0.0095590985
8.131714 -0.009626164
8.132714 -0.009692704
8.133715 -0.0097587181
8.134714 -0.0098242039
8.135715 -0.0098891607
8.136714 -0.009953587100000001
8.137714 -0.010017481
8.138714 -0.01008084
8.139714 -0.010143662
8.140715 -0.010205944
8.141714 -0.010267685
8.142715 -0.010328882
8.143714 -0.010389532
8.144714 -0.010449634
8.145715 -0.010509187
8.146714 -0.010568187
8.147715 -0.010626634
8.148714 -0.010684527000000001
8.149714 -0.010741866
8.150714 -0.01079865
8.151714 -0.01085488
8.152715 -0.010910556
8.153714 -0.010965678999999999
8.154715 -0.011020249999999999
8.155714 -0.011074272
8.156714 -0.011127745
8.157714 -0.011180672000000001
8.158714 -0.011233056
8.159715 -0.0112849
8.160714 -0.011336205
8.161715 -0.011386973
8.162714 -0.011437209
8.163714 -0.011486913999999999
8.164714 -0.01153609
8.165714 -0.011584742
8.166715 -0.011632868999999999
8.167714 -0.011680476
8.168715 -0.011727563
8.169714 -0.011774132
8.170714 -0.011820184999999999
8.171714 -0.011865724000000001
8.172714 -0.011910750000000001
8.173715 -0.011955263
8.174714 -0.011999266
8.175714 -0.012042760000000001
8.176714 -0.012085745
8.177714 -0.012128222
8.178715 -0.012170192
8.179714 -0.012211656999999999
8.180715 -0.012252618000000002
8.181714 -0.012293077
8.182714 -0.012333033
8.183714 -0.012372488999999999
8.184714 -0.012411447999999999
8.185715 -0.012449908999999999
8.186714 -0.012487874
8.187715 -0.012525349
8.188714 -0.012562331999999999
8.189714 -0.012598827
8.190714 -0.012634834
8.191714 -0.012670358
8.192715 -0.012705399
8.193714 -0.01273996
8.194715 -0.012774044
8.195714 -0.012807651
8.196714 -0.012840785
8.197714 -0.012873444999999999
8.198714 -0.012905634000000001
8.199715 -0.012937354
8.200714 -0.012968606
8.201715 -0.012999389
8.202714 -0.013029704999999999
8.203714 -0.013059555
8.204714 -0.01308894
8.205714 -0.013117858999999999
8.206715 -0.013146314
8.207714 -0.013174304000000001
8.208714 -0.013201831
8.209714 -0.013228894
8.210714 -0.013255495
8.211715 -0.013281635
8.212714 -0.013307314999999998
8.213715 -0.013332536
8.214714 -0.0133573
8.215714 -0.013381609
8.216714 -0.013405466000000001
8.217714 -0.013428873
8.218715 -0.013451833000000002
8.219714 -0.013474348999999998
8.220715 -0.013496424
8.221714 -0.013518062999999999
8.222714 -0.013539269
8.223714 -0.013560048
8.224714 -0.013580403
8.225715 -0.013600339000000001
8.226714 -0.013619861
8.227715 -0.013638969999999999
8.228714 -0.013657674000000002
8.229714 -0.013675976
8.230714 -0.01369388
8.231714 -0.013711391000000002
8.232715 -0.013728511
8.233714 -0.013745243999999998
8.234715 -0.013761593
8.235714 -0.013777561
8.236714 -0.013793151000000002
8.237714 -0.013808363
8.238714 -0.013823202
8.239715 -0.013837668
8.240714 -0.013851763000000001
8.241714 -0.013865488
8.242714 -0.013878845
8.243714 -0.013891835000000002
8.244715 -0.013904457
8.245714 -0.013916712
8.246715 -0.013928601
8.247714 -0.013940127
8.248714 -0.013951286
8.249714 -0.013962082
8.250714 -0.013972516
8.251715 -0.013982588
8.252714 -0.013992298
8.253715 -0.014001648
8.254714 -0.014010638999999998
8.255714 -0.014019274
8.256714 -0.014027553
8.257714 -0.014035479
8.258715 -0.014043054
8.259714 -0.014050278999999999
8.260715 -0.014057156
8.261714 -0.014063688000000001
8.262714 -0.014069876999999998
8.263714 -0.014075726
8.264714 -0.014081236
8.265715 -0.014086411
8.266714 -0.014091253
8.267715 -0.014095762
8.268714 -0.014099943000000002
8.269714 -0.014103796000000002
8.270715 -0.014107324000000001
8.271714 -0.014110528
8.272715 -0.014113411
8.273714 -0.014115973
8.274714 -0.014118217
8.275714 -0.014120144000000001
8.276714 -0.014121755000000001
8.277715 -0.014123051
8.278714 -0.014124037
8.279715 -0.01412471
8.280714 -0.014125075999999999
8.281714 -0.014125134000000001
8.282714 -0.014124887999999999
8.283714 -0.014124337999999998
8.284715 -0.014123487999999998
8.285714 -0.01412234
8.286715 -0.014120895000000001
8.287714 -0.014119157
8.288714 -0.014117129
8.289714 -0.014114812
8.290714 -0.014112209999999998
8.291715 -0.014109326
8.292714 -0.014106160999999999
8.293715 -0.014102719
8.294714 -0.014099003
8.295714 -0.014095013
8.296714 -0.014090753000000001
8.297714 -0.014086226
8.298715 -0.014081432999999999
8.299714 -0.014076375
8.300714 -0.014071053
8.301714 -0.014065468999999999
8.302714 -0.014059625
8.303715 -0.014053521999999999
8.304714 -0.014047159
8.305715 -0.014040536
8.306714 -0.014033654999999999
8.307714 -0.014026515000000002
8.308714 -0.014019117000000001
8.309714 -0.014011460000000002
8.310715 -0.014003544
8.311714 -0.013995368
8.312715 -0.013986934000000001
8.313714 -0.013978242
8.314714 -0.013969291000000002
8.315714 -0.013960082
8.316714 -0.013950614
8.317715 -0.013940889000000001
8.318714 -0.013930908
8.319715 -0.013920672
8.320714 -0.013910182000000002
8.321714 -0.013899439
8.322714 -0.013888445
8.323714 -0.013877203
8.324715 -0.013865714
8.325714 -0.013853979
8.326715 -0.013842003
8.327714 -0.013829787
8.328714 -0.013817332
8.329714 -0.013804641999999999
8.330714 -0.01379172
8.331715 -0.013778567
8.332714 -0.013765186
8.333714 -0.01375158
8.334714 -0.01373775
8.335714 -0.013723697
8.336715 -0.013709424999999999
8.337714 -0.013694934
8.338715 -0.013680225999999998
8.339714 -0.013665302
8.340714 -0.013650164
8.341714 -0.013634811
8.342714 -0.013619245
8.343715 -0.013603465
8.344714 -0.013587472
8.345715 -0.013571267
8.346714 -0.013554849999999998
8.347714 -0.013538220000000002
8.348714 -0.013521377999999999
8.349714 -0.013504323
8.350715 -0.013487056
8.351714 -0.013469576
8.352715 -0.013451884
8.353714 -0.013433977
8.354714 -0.013415859
8.355714 -0.013397528
8.356714 -0.013378984
8.357715 -0.013360227999999998
8.358714 -0.01334126
8.359715 -0.01332208
8.360714 -0.013302689000000001
8.361714 -0.013283086
8.362714 -0.013263272999999999
8.363714 -0.013243249999999998
8.364715 -0.013223017
8.365714 -0.013202574
8.366714 -0.013181924
8.367714 -0.013161065
8.368714 -0.013139999999999999
8.369715 -0.013118728
8.370714 -0.013097249
8.371715 -0.013075565
8.372714 -0.013053676
8.373714 -0.013031582
8.374714 -0.013009284000000001
8.375714 -0.012986784000000001
8.376715 -0.012964081999999998
8.377714 -0.012941177
8.378715 -0.012918071
8.379714 -0.012894765
8.380714 -0.012871258
8.381714 -0.01284755
8.382714 -0.012823642
8.383715 -0.012799536
8.384714 -0.012775230000000002
8.385715 -0.012750726
8.386714 -0.012726022000000002
8.387714 -0.012701121000000001
8.388714 -0.012676022
8.389714 -0.012650725
8.390715 -0.012625230000000001
8.391714 -0.012599537
8.392715 -0.012573645999999999
8.393714 -0.012547559
8.394714 -0.012521274
8.395715 -0.012494792
8.396714 -0.012468114
8.397715 -0.01244124
8.398714 -0.01241417
8.399714 -0.012386906000000001
8.400714 -0.012359447
8.401714 -0.012331794
8.402715 -0.012303948
8.403714 -0.01227591
8.404715 -0.012247680999999998
8.405714 -0.012219261
8.406714 -0.01219065
8.407714 -0.01216185
8.408714 -0.012132862000000001
8.409715 -0.012103686
8.410714 -0.012074323
8.411715 -0.012044773
8.412714 -0.012015037000000001
8.413714 -0.011985115
8.414714 -0.011955008999999999
8.415714 -0.011924718
8.416715 -0.011894241
8.417714 -0.011863581
8.418715 -0.011832734000000001
8.419714 -0.011801703
8.420714 -0.011770486
8.421714 -0.011739083
8.422714 -0.011707493
8.423715 -0.011675715
8.424714 -0.011643750000000001
8.425714 -0.011611594999999999
8.426714 -0.011579249
8.427714 -0.011546713
8.428715 -0.011513983
8.429714 -0.01148106
8.430715 -0.011447943
8.431714 -0.01141463
8.432714 -0.01138112
8.433714 -0.011347413
8.434714 -0.011313507
8.435715 -0.011279401000000001
8.436714 -0.011245096
8.437715 -0.01121059
8.438714 -0.011175884
8.439714 -0.011140978000000001
8.440714 -0.01110587
8.441714 -0.011070563
8.442715 -0.011035056
8.443714 -0.010999349
8.444715 -0.010963443
8.445714 -0.010927339
8.446714 -0.010891037
8.447714 -0.010854538
8.448714 -0.010817844
8.449715 -0.010780953
8.450714 -0.010743868
8.451715 -0.010706589
8.452714 -0.010669116
8.453714 -0.010631449000000001
8.454714 -0.010593588000000001
8.455714 -0.010555534
8.456715 -0.010517287
8.457714 -0.010478845
8.458714 -0.010440208
8.459714 -0.010401375999999999
8.460714 -0.010362347
8.461715 -0.01032312
8.462714 -0.010283694
8.463715 -0.010244069
8.464714 -0.010204242
8.465714 -0.010164214
8.466714 -0.010123982
8.467714 -0.010083545
8.468715 -0.010042903
8.469714 -0.010002054
8.470715 -0.0099609984
8.471714 -0.0099197343
8.472714 -0.0098782613
8.473714 -0.009836579600000001
8.474714 -0.0097946882
8.475715 -0.009752588100000001
8.476714 -0.009710278400000001
8.477715 -0.0096677599
8.478714 -0.0096250325
8.479714 -0.009582097099999999
8.480714 -0.0095389536
8.481714 -0.009495602700000001
8.482715 -0.0094520459
8.483714 -0.009408283199999999
8.484715 -0.0093643146
8.485714 -0.0093201415
8.486714 -0.0092757648
8.487714 -0.0092311842
8.488714 -0.0091864
8.489715 -0.0091414135
8.490714 -0.009096223899999999
8.491714 -0.0090508322
8.492714 -0.0090052381
8.493714 -0.008959441
8.494715 -0.0089134417
8.495714 -0.0088672401
8.496715 -0.0088208362
8.497714 -0.0087742301
8.498714 -0.0087274217
8.499714 -0.008680410999999999
8.500714 -0.0086331987
8.501715 -0.008585785
8.502714 -0.0085381704
8.503715 -0.008490355699999999
8.504714 -0.0084423416
8.505714 -0.008394129
8.506714 -0.0083457198
8.507714 -0.008297115
8.508715 -0.0082483166
8.509714 -0.0081993261
8.510715 -0.0081501457
8.511714 -0.0081007769
8.512714 -0.0080512218
8.513714 -0.008001481900000001
8.514714 -0.0079515594
8.515715 -0.007901455699999999
8.516714 -0.0078511723
8.517715 -0.0078007113
8.518714 -0.0077500728000000005
8.519714 -0.0076992583
8.520715 -0.0076482684
8.521714 -0.0075971031000000005
8.522715 -0.0075457632000000005
8.523714 -0.007494247999999999
8.524714 -0.0074425567
8.525714 -0.0073906893
8.526714 -0.0073386444
8.527715 -0.0072864212000000005
8.528714 -0.007234018300000001
8.529715 -0.0071814349
8.530714 -0.0071286704
8.531714 -0.0070757233000000004
8.532714 -0.0070225928000000005
8.533714 -0.0069692789000000005
8.534715 -0.006915781
8.535714 -0.006862099000000001
8.536715 -0.006808232900000001
8.537714 -0.0067541834
8.538714 -0.0066999513
8.539714 -0.0066455388
8.540714 -0.0065909466000000005
8.541715 -0.0065361775
8.542714 -0.006481233099999999
8.543715 -0.0064261163
8.544714 -0.0063708299000000005
8.545714 -0.006315377699999999
8.546714 -0.0062597624
8.547714 -0.0062039871
8.548715 -0.0061480554
8.549714 -0.0060919705
8.550714 -0.0060357354
8.551714 -0.0059793536
8.552714 -0.005922827800000001
8.553715 -0.0058661604
8.554714 -0.0058093541
8.555715 -0.005752411
8.556714 -0.0056953329
8.557714 -0.0056381213999999995
8.558714 -0.0055807777
8.559714 -0.0055233031
8.560715 -0.0054656983
8.561714 -0.0054079635
8.562715 -0.0053500993
8.563714 -0.0052921059
8.564714 -0.0052339834
8.565714 -0.005175732099999999
8.566714 -0.005117352
8.567715 -0.0050588435
8.568714 -0.0050002069
8.569715 -0.0049414426
8.570714 -0.0048825517
8.571714 -0.0048235353
8.572714 -0.0047643945000000005
8.573714 -0.0047051311
8.574715 -0.0046457469999999996
8.575714 -0.0045862442
8.576715 -0.0045266253
8.577714 -0.0044668929999999996
8.578714 -0.0044070504
8.579714 -0.0043471005
8.580714 -0.0042870466
8.581715 -0.004226891900000001
8.582714 -0.0041666397
8.583714 -0.0041062929
8.584714 -0.0040458552
8.585714 -0.003985329
8.586715 -0.0039247177
8.587714 -0.0038640235
8.588715 -0.0038032484999999997
8.589714 -0.0037423950000000004
8.590714 -0.0036814643000000003
8.591714 -0.0036204576000000003
8.592714 -0.0035593762999999996
8.593715 -0.0034982211
8.594714 -0.0034369925
8.595715 -0.0033756910999999997
8.596714 -0.0033143169
8.597714 -0.0032528699999999997
8.598714 -0.0031913506999999997
8.599714 -0.003129759
8.600715 -0.0030680949000000002
8.601714 -0.0030063587
8.602715 -0.0029445511
8.603714 -0.0028826727
8.604714 -0.0028207247
8.605714 -0.0027587081
8.606714 -0.0026966243
8.607715 -0.0026344755
8.608714 -0.0025722637000000002
8.609715 -0.0025099912999999997
8.610714 -0.0024476611
8.611714 -0.0023852761
8.612714 -0.0023228395
8.613714 -0.0022603546
8.614715 -0.0021978251
8.615714 -0.0021352542
8.616714 -0.0020726457
8.617714 -0.0020100031
8.618714 -0.00194733
8.619715 -0.0018846298000000001
8.620714 -0.0018219056
8.621715 -0.0017591605
8.622714 -0.0016963972
8.623714 -0.0016336184
8.624714 -0.0015708265000000002
8.625714 -0.0015080235
8.626715 -0.0014452115
8.627714 -0.0013823919
8.628715 -0.0013195664
8.629714 -0.0012567363
8.630714 -0.0011939029
8.631714 -0.0011310673
8.632714 -0.0010682305
8.633715 -0.001005394
8.634714 -0.0009425587500000001
8.635715 -0.0008797262100000001
8.636714 -0.0008168977699999999
8.637714 -0.0007540751499999999
8.638714 -0.00069126022
8.639714 -0.0006284550600000001
8.640715 -0.00056566205
8.641714 -0.00050288377
8.642715 -0.00044012303999999995
8.643714 -0.00037738291
8.644714 -0.00031466661
8.645715 -0.00025197753
8.646714 -0.00018931919
8.647715 -0.00012669519
8.648714 -6.4109184e-05
8.649714 -1.5647842000000001e-06
8.650714 6.0934445e-05
8.651714 0.00012338505
8.652715 0.00018578373
8.653714 0.00024812737000000004
8.654715 0.00031041301999999997
8.655714 0.00037263800999999997
8.656714 0.00043479985999999996
8.657714 0.00049689638
8.658714 0.00055892556
8.659715 0.00062088557
8.660714 0.00068277473
8.661715 0.00074459158
8.662714 0.00080633463
8.663714 0.00086800255
8.664714 0.0009295939
8.665714 0.00099110721
8.666715 0.0010525407999999999
8.667714 0.001113893
8.668715 0.0011751617
8.669714 0.0012363445
8.670714 0.0012974390999999999
8.671714 0.0013584425
8.672714 0.0014193515
8.673715 0.0014801627
8.674714 0.0015408721
8.675714 0.0016014757
8.676714 0.0016619693
8.677714 0.0017223483
8.678715 0.0017826078
8.679714 0.0018427430000000002
8.680715 0.001902749
8.681714 0.0019626208000000003
8.682714 0.0020223535
8.683714 0.0020819423
8.684714 0.0021413827
8.685715 0.0022006702999999997
8.686714 0.0022598007
8.687715 0.0023187704
8.688714 0.0023775756
8.689714 0.0024362131
8.690714 0.0024946801
8.691714 0.0025529744
8.692715 0.0026110936
8.693714 0.0026690361
8.694715 0.0027268003
8.695714 0.0027843851
8.696714 0.0028417896999999998
8.697714 0.0028990131000000002
8.698714 0.0029560548
8.699715 0.0030129142000000003
8.700714 0.0030695908
8.701715 0.0031260843
8.702714 0.0031823940000000003
8.703714 0.0032385192999999997
8.704714 0.0032944594
8.705714 0.0033502132
8.706715 0.0034057794
8.707714 0.0034611562999999996
8.708714 0.0035163423
8.709714 0.003571335
8.710714 0.0036261325
8.711715 0.003680732
8.712714 0.0037351307000000004
8.713715 0.0037893256
8.714714 0.0038433136000000003
8.715714 0.0038970912999999998
8.716714 0.0039506554
8.717714 0.0040040024000000006
8.718715 0.0040571289
8.719714 0.004110032
8.720715 0.0041627085
8.721714 0.0042151550999999995
8.722714 0.0042673691
8.723714 0.004319348200000001
8.724714 0.0043710897
8.725715 0.0044225919
8.726714 0.0044738528
8.727715 0.0045248707
8.728714 0.0045756442
8.729714 0.0046261724
8.730714 0.004676454
8.731714 0.004726488300000001
8.732715 0.004776274400000001
8.733714 0.0048258116
8.734715 0.0048750997
8.735714 0.0049241375
8.736714 0.0049729242
8.737714 0.0050214589
8.738714 0.0050697403
8.739715 0.0051177678
8.740714 0.0051655396000000004
8.741714 0.0052130540999999996
8.742714 0.0052603096
8.743714 0.0053073047
8.744715 0.0053540367
8.745714 0.0054005035
8.746715 0.0054467029
8.747714 0.0054926324
8.748714 0.0055382898
8.749714 0.0055836721
8.750714 0.0056287772
8.751715 0.0056736029
8.752714 0.0057181463
8.753715 0.0057624056
8.754714 0.0058063789999999995
8.755714 0.0058500642
8.756714 0.0058934598
8.757714 0.0059365644
8.758715 0.0059793765
8.759714 0.0060218954
8.760715 0.0060641203
8.761714 0.0061060506
8.762714 0.0061476858
8.763714 0.0061890263
8.764714 0.0062300714
8.765715 0.0062708212
8.766714 0.0063112762
8.767715 0.0063514366000000004
8.768714 0.0063913023
8.769714 0.006430873299999999
8.770715 0.006470150399999999
8.771714 0.006509133499999999
8.772715 0.006547822
8.773714 0.0065862157
8.774714 0.0066243148
8.775714 0.0066621185000000005
8.776714 0.006699625399999999
8.777715 0.0067368353
8.778714 0.006773746299999999
8.779715 0.0068103574000000005
8.780714 0.006846667399999999
8.781714 0.006882674599999999
8.782714 0.0069183778
8.783714 0.0069537746
8.784715 0.0069888629
8.785714 0.007023641200000001
8.786715 0.007058107399999999
8.787714 0.007092260099999999
8.788714 0.0071260976
8.789714 0.007159618699999999
8.790714 0.007192821100000001
8.791715 0.0072257039999999995
8.792714 0.0072582669
8.793715 0.0072905081
8.794714 0.007322426999999999
8.795714 0.0073540235
8.796714 0.0073852963
8.797714 0.0074162461
8.798715 0.0074468728
8.799714 0.007477175700000001
8.800714 0.0075071555
8.801714 0.0075368123
8.802714 0.0075661461
8.803715 0.0075951575
8.804714 0.0076238459000000005
8.805715 0.0076522127
8.806714 0.0076802571
8.807714 0.0077079792
8.808714 0.0077353798
8.809714 0.007762458
8.810715 0.0077892139
8.811714 0.0078156474
8.812715 0.0078417586
8.813714 0.0078675468
8.814714 0.007893011200000001
8.815714 0.0079181518
8.816714 0.0079429679
8.817715 0.0079674588
8.818714 0.0079916237
8.819715 0.0080154627
8.820714 0.008038974899999999
8.821714 0.0080621605
8.822714 0.0080850186
8.823714 0.0081075494
8.824715 0.008129752
8.825714 0.0081516271
8.826715 0.0081731749
8.827714 0.0081943945
8.828714 0.0082152874
8.829714 0.0082358529
8.830714 0.0082560924
8.831715 0.008276006
8.832714 0.008295594299999999
8.833714 0.0083148581
8.834714 0.008333798199999999
8.835714 0.0083524152
8.836715 0.0083707098
8.837714 0.0083886836
8.838715 0.0084063366
8.839714 0.0084236694
8.840714 0.008440682699999999
8.841714 0.0084573774
8.842714 0.0084737534
8.843715 0.0084898114
8.844714 0.0085055515
8.845715 0.0085209736
8.846714 0.0085360778
8.847714 0.0085508633
8.848714 0.0085653301
8.849714 0.0085794774
8.850715 0.0085933047
8.851714 0.008606811800000001
8.852715 0.0086199972
8.853714 0.008632860400000001
8.854714 0.0086454005
8.855714 0.0086576169
8.856714 0.0086695087
8.857715 0.0086810753
8.858714 0.008692315899999999
8.859715 0.0087032306
8.860714 0.0087138185
8.861714 0.0087240798
8.862714 0.008734015099999999
8.863714 0.008743623800000001
8.864715 0.0087529064
8.865714 0.0087618639
8.866714 0.0087704975
8.867714 0.0087788074
8.868714 0.008786794899999999
8.869715 0.008794461600000001
8.870714 0.0088018089
8.871715 0.0088088382
8.872714 0.008815551
8.873714 0.0088219487
8.874714 0.0088280329
8.875714 0.0088338056
8.876715 0.0088392684
8.877714 0.0088444227
8.878715 0.0088492699
8.879714 0.0088538123
8.880714 0.0088580506
8.881714 0.0088619869
8.882714 0.0088656219
8.883715 0.0088689572
8.884714 0.008871993500000001
8.885715 0.0088747329
8.886714 0.008877175400000001
8.887714 0.0088793226
8.888714 0.008881175
8.889714 0.0088827335
8.890715 0.0088839995
8.891714 0.008884973099999999
8.892715 0.0088856556
8.893714 0.0088860477
8.894714 0.0088861503
8.895715 0.0088859641
8.896714 0.008885490400000001
8.897715 0.0088847301
8.898714 0.008883684499999999
8.899714 0.0088823552
8.900714 0.0088807428
8.901714 0.0088788489
8.902715 0.0088766748
8.903714 0.0088742228
8.904715 0.0088714936
8.905714 0.0088684901
8.906714 0.008865213
8.907714 0.0088616645
8.908714 0.0088578461
8.909715 0.0088537599
8.910714 0.008849408199999999
8.911715 0.0088447923
8.912714 0.0088399138
8.913714 0.008834774100000001
8.914714 0.008829375300000001
8.915714 0.008823718199999999
8.916715 0.0088178051
8.917714 0.0088116365
8.918715 0.008805214
8.919714 0.0087985383
8.920714 0.008791610200000001
8.921714 0.008784431
8.922714 0.0087770008
8.923715 0.008769321
8.924714 0.0087613924
8.925714 0.0087532157
8.926714 0.008744791600000001
8.927714 0.0087361208
8.928715 0.0087272041
8.929714 0.008718043
8.930715 0.008708638099999999
8.931714 0.0086989909
8.932714 0.008689102800000001
8.933714 0.008678975399999999
8.934714 0.0086686101
8.935715 0.008658009
8.936714 0.0086471737
8.937715 0.0086361062
8.938714 0.008624808800000001
8.939714 0.008613283
8.940714 0.0086015316
8.941714 0.0085895568
8.942715 0.0085773609
8.943714 0.0085649459
8.944715 0.008552314100000001
8.945714 0.0085394677
8.946714 0.0085264088
8.947714 0.0085131396
8.948714 0.0084996624
8.949715 0.0084859785
8.950714 0.008472089399999999
8.951715 0.0084579973
8.952714 0.008443702999999999
8.953714 0.0084292078
8.954714 0.0084145126
8.955714 0.0083996187
8.956715 0.0083845269
8.957714 0.0083692372
8.958714 0.0083537503
8.959714 0.008338067
8.960714 0.0083221872
8.961715 0.008306111
8.962714 0.008289838300000001
8.963715 0.0082733692
8.964714 0.0082567036
8.965714 0.0082398416
8.966714 0.0082227831
8.967714 0.0082055281
8.968715 0.0081880775
8.969714 0.0081704311
8.970715 0.008152589
8.971714 0.0081345526
8.972714 0.008116322
8.973714 0.0080978978
8.974714 0.0080792808
8.975715 0.0080604717
8.976714 0.008041472000000001
8.977715 0.008022283100000001
8.978714 0.0080029058
8.979714 0.0079833415
8.980714 0.0079635916
8.981714 0.0079436577
8.982715 0.0079235404
8.983714 0.007903241200000001
8.984715 0.0078827616
8.985714 0.0078621029
8.986714 0.0078412653
8.987714 0.0078202502
8.988714 0.007799058899999999
8.989715 0.007777691599999999
8.990714 0.0077561497
8.991714 0.0077344332
8.992714 0.007712543400000001
8.993714 0.0076904806
8.994715 0.007668245200000001
8.995714 0.0076458381999999995
8.996715 0.007623260200000001
8.997714 0.0076005119
8.998714 0.0075775941000000005
8.999714 0.007554508199999999
9.000714 0.007531255
9.001715 0.0075078351
9.002714 0.0074842501
9.003715 0.0074605021
9.004714 0.0074365918000000005
9.005714 0.0074125215
9.006714 0.0073882919
9.007714 0.007363905800000001
9.008715 0.0073393639000000005
9.009714 0.0073146693
9.010715 0.0072898227
9.011714 0.0072648261
9.012714 0.007239681899999999
9.013714 0.0072143906
9.014714 0.0071889546
9.015715 0.0071633745
9.016714 0.0071376518
9.017715 0.007111788
9.018714 0.007085783000000001
9.019714 0.0070596383
9.020715 0.007033353199999999
9.021714 0.0070069284
9.022715 0.006980363799999999
9.023714 0.006953659599999999
9.024714 0.006926815
9.025714 0.006899829200000001
9.026714 0.0068727015
9.027715 0.006845431900000001
9.028714 0.006818019
9.029715 0.0067904613
9.030714 0.0067627589
9.031714 0.006734910900000001
9.032714 0.0067069166000000005
9.033714 0.006678775400000001
9.034715 0.0066504864999999995
9.035714 0.0066220498
9.036715 0.0065934654999999995
9.037714 0.0065647335
9.038714 0.0065358544999999995
9.039714 0.006506828499999999
9.040714 0.006477657
9.041715 0.0064483414
9.042714 0.006418883299999999
9.043715 0.006389283999999999
9.044714 0.0063595449
9.045714 0.0063296691
9.046714 0.0062996580000000005
9.047714 0.0062695144000000005
9.048715 0.0062392406
9.049714 0.0062088387
9.050714 0.006178311
9.051714 0.0061476596
9.052714 0.0061168874
9.053715 0.0060859966
9.054714 0.006054989
9.055715 0.0060238668
9.056714 0.0059926318
9.057714 0.0059612859
9.058714 0.0059298301
9.059714 0.0058982663
9.060715 0.0058665955
9.061714 0.005834819200000001
9.062715 0.0058029382
9.063714 0.0057709534
9.064714 0.0057388657
9.065714 0.0057066762
9.066714 0.0056743851
9.067715 0.0056419936
9.068714 0.0056095025
9.069715 0.0055769124
9.070714 0.0055442239999999995
9.071714 0.0055114382
9.072714 0.0054785556
9.073714 0.0054455773
9.074715 0.0054125041
9.075714 0.0053793367
9.076715 0.0053460761
9.077714 0.0053127231
9.078714 0.005279278399999999
9.079714 0.0052457432
9.080714 0.0052121184
9.081715 0.0051784049
9.082714 0.0051446033
9.083714 0.0051107145
9.084714 0.005076738999999999
9.085714 0.0050426774
9.086715 0.0050085302
9.087714 0.0049742983
9.088715 0.0049399816
9.089714 0.0049055805
9.090714 0.0048710954
9.091714 0.0048365262
9.092714 0.004801873
9.093715 0.0047671358
9.094714 0.0047323141
9.095715 0.004697408399999999
9.096714 0.0046624184
9.097714 0.004627343900000001
9.098714 0.004592185
9.099714 0.0045569417
9.100715 0.004521614
9.101714 0.004486201899999999
9.102715 0.0044507062000000005
9.103714 0.0044151271
9.104714 0.0043794655
9.105714 0.0043437223
9.106714 0.0043078991
9.107715 0.0042719970000000005
9.108714 0.0042360178
9.109715 0.0041999632
9.110714 0.0041638355
9.111714 0.0041276373000000005
9.112714 0.004091371
9.113714 0.0040550396
9.114715 0.004018646000000001
9.115714 0.0039821927
9.116714 0.0039456833999999994
9.117714 0.0039091206
9.118714 0.0038725076999999997
9.119715 0.0038358477
9.120714 0.0037991435
9.121715 0.0037623973
9.122714 0.0037256119
9.123714 0.0036887897000000003
9.124714 0.0036519330000000004
9.125714 0.0036150432
9.126715 0.0035781221
9.127714 0.0035411706999999995
9.128715 0.0035041907
9.129714 0.0034671822999999997
9.130714 0.0034301462
9.131714 0.0033930828000000002
9.132714 0.0033559925
9.133715 0.0033188749999999998
9.134714 0.0032817300999999997
9.135715 0.0032445576
9.136714 0.0032073570999999997
9.137714 0.0031701285
9.138714 0.0031328709
9.139714 0.0030955842000000003
9.140715 0.0030582676
9.141714 0.0030209209999999998
9.142715 0.0029835439
9.143714 0.002946136
9.144714 0.002908697
9.145715 0.0028712269
9.146714 0.0028337256
9.147715 0.0027961931
9.148714 0.0027586297
9.149714 0.0027210355
9.150714 0.0026834108
9.151714 0.0026457563
9.152715 0.0026080723
9.153714 0.0025703594
9.154715 0.0025326182
9.155714 0.0024948496999999997
9.156714 0.0024570543
9.157714 0.0024192332
9.158714 0.0023813872999999997
9.159715 0.0023435174
9.160714 0.0023056245
9.161715 0.0022677099
9.162714 0.0022297747
9.163714 0.0021918198
9.164714 0.0021538468
9.165714 0.0021158567
9.166715 0.0020778509
9.167714 0.0020398308999999997
9.168715 0.0020017982
9.169714 0.0019637546
9.170714 0.0019257017
9.171714 0.0018876413
9.172714 0.0018495756999999998
9.173715 0.0018115068000000001
9.174714 0.0017734369999999999
9.175714 0.0017353686000000001
9.176714 0.0016973042999999998
9.177714 0.0016592464999999998
9.178715 0.0016211981000000002
9.179714 0.0015831622
9.180715 0.0015451415
9.181714 0.0015071389
9.182714 0.0014691577
9.183714 0.0014312007000000001
9.184714 0.0013932709
9.185715 0.0013553712999999998
9.186714 0.0013175047
9.187715 0.0012796737999999999
9.188714 0.0012418812
9.189714 0.0012041293999999999
9.190714 0.0011664207
9.191714 0.0011287571
9.192715 0.0010911407
9.193714 0.001053573
9.194715 0.0010160556999999999
9.195714 0.00097859011
9.196714 0.0009411773099999999
9.197714 0.0009038184500000001
9.198714 0.00086651435
9.199715 0.0008292658099999999
9.200714 0.00079207339
9.201715 0.00075493763
9.202714 0.00071785903
9.203714 0.00068083805
9.204714 0.00064387509
9.205714 0.00060697062
9.206715 0.00057012508
9.207714 0.00053333897
9.208714 0.00049661289
9.209714 0.00045994752
9.210714 0.00042334359000000004
9.211715 0.00038680205
9.212714 0.0003503239
9.213715 0.00031391030000000003
9.214714 0.00027756262
9.215714 0.00024128235
9.216714 0.00020507118000000001
9.217714 0.00016893094
9.218715 0.00013286367999999998
9.219714 9.6871577e-05
9.220715 6.0956995e-05
9.221714 2.5122451999999997e-05
9.222714 -1.0629408e-05
9.223714 -4.6295798e-05
9.224714 -8.1873833e-05
9.225715 -0.00011736053
9.226714 -0.00015275282
9.227715 -0.00018804761
9.228714 -0.00022324176999999999
9.229714 -0.00025833212
9.230714 -0.00029331554
9.231714 -0.00032818889
9.232715 -0.00036294907
9.233714 -0.00039759307000000006
9.234715 -0.00043211789000000006
9.235714 -0.00046652062
9.236714 -0.00050079843
9.237714 -0.00053494846
9.238714 -0.00056896797
9.239715 -0.00060285429
9.240714 -0.00063660477
9.241714 -0.00067021679
9.242714 -0.00070368774
9.243714 -0.00073701503
9.244715 -0.00077019613
9.245714 -0.00080322843
9.246715 -0.0008361094800000001
9.247714 -0.0008688367399999999
9.248714 -0.00090140766
9.249714 -0.00093381977
9.250714 -0.00096607064
9.251715 -0.0009981577899999998
9.252714 -0.0010300789
9.253715 -0.0010618315
9.254714 -0.0010934135999999999
9.255714 -0.0011248229
9.256714 -0.0011560575
9.257714 -0.0011871154
9.258715 -0.0012179947999999999
9.259714 -0.001248694
9.260715 -0.0012792115
9.261714 -0.0013095459
9.262714 -0.0013396957
9.263714 -0.0013696598
9.264714 -0.0013994370000000001
9.265715 -0.0014290263
9.266714 -0.0014584263000000002
9.267715 -0.0014876362
9.268714 -0.0015166548
9.269714 -0.0015454809000000002
9.270715 -0.0015741132
9.271714 -0.0016025503999999998
9.272715 -0.0016307911
9.273714 -0.0016588336
9.274714 -0.0016866758000000002
9.275714 -0.0017143158
9.276714 -0.0017417517
9.277715 -0.0017689805000000002
9.278714 -0.0017959999000000003
9.279715 -0.0018228069
9.280714 -0.0018493983999999998
9.281714 -0.0018757709999999998
9.282714 -0.0019019211
9.283714 -0.0019278454
9.284715 -0.0019535397
9.285714 -0.0019790004
9.286715 -0.0020042235
9.287714 -0.0020292046
9.288714 -0.0020539397
9.289714 -0.002078425
9.290714 -0.0021026562999999997
9.291715 -0.0021266296
9.292714 -0.0021503412
9.293715 -0.0021737873
9.294714 -0.0021969643
9.295714 -0.002219869
9.296714 -0.0022424985
9.297714 -0.0022648497
9.298715 -0.0022869201
9.299714 -0.0023087074
9.300714 -0.0023302095000000004
9.301714 -0.0023514247
9.302714 -0.0023723514
9.303715 -0.0023929883999999997
9.304714 -0.0024133346000000003
9.305715 -0.0024333889
9.306714 -0.002453151
9.307714 -0.00247262
9.308714 -0.0024917956
9.309714 -0.0025106774
9.310715 -0.0025292653000000003
9.311714 -0.0025475589
9.312715 -0.0025655578
9.313714 -0.0025832618
9.314714 -0.0026006705
9.315714 -0.0026177833
9.316714 -0.0026345997
9.317715 -0.002651119
9.318714 -0.0026673404
9.319715 -0.0026832631
9.320714 -0.0026988859
9.321714 -0.0027142078
9.322714 -0.0027292273
9.323714 -0.0027439434999999997
9.324715 -0.0027583546
9.325714 -0.0027724591
9.326715 -0.0027862554
9.327714 -0.0027997417
9.328714 -0.0028129165
9.329714 -0.0028257778
9.330714 -0.0028383239999999997
9.331715 -0.0028505528
9.332714 -0.0028624627
9.333714 -0.0028740515
9.334714 -0.002885317
9.335714 -0.0028962575
9.336715 -0.0029068709
9.337714 -0.0029171551
9.338715 -0.0029271079000000003
9.339714 -0.0029367272999999998
9.340714 -0.002946011
9.341714 -0.0029549570000000002
9.342714 -0.0029635632
9.343715 -0.0029718272
9.344714 -0.0029797469
9.345715 -0.0029873201
9.346714 -0.0029945446
9.347714 -0.0030014184
9.348714 -0.0030079393
9.349714 -0.0030141051
9.350715 -0.0030199139
9.351714 -0.0030253635
9.352715 -0.0030304524
9.353714 -0.0030351783
9.354714 -0.0030395393
9.355714 -0.0030435338
9.356714 -0.0030471601
9.357715 -0.0030504165
9.358714 -0.0030533013999999997
9.359715 -0.0030558134000000002
9.360714 -0.0030579515000000003
9.361714 -0.0030597141
9.362714 -0.0030610997999999997
9.363714 -0.0030621079
9.364715 -0.0030627376
9.365714 -0.0030629879
9.366714 -0.0030628576
9.367714 -0.0030623469
9.368714 -0.0030614545
9.369715 -0.0030601800999999996
9.370714 -0.0030585237000000003
9.371715 -0.0030564846
9.372714 -0.0030540625
9.373714 -0.0030512567
9.374714 -0.0030480671
9.375714 -0.0030444933
9.376715 -0.0030405348
9.377714 -0.0030361911
9.378715 -0.0030314615000000002
9.379714 -0.0030263453000000003
9.380714 -0.0030208415
9.381714 -0.0030149493
9.382714 -0.0030086672
9.383715 -0.0030019943
9.384714 -0.0029949289000000003
9.385715 -0.00298747
9.386714 -0.0029796156
9.387714 -0.0029713643
9.388714 -0.0029627145
9.389714 -0.0029536643
9.390715 -0.0029442122
9.391714 -0.0029343568
9.392715 -0.0029240966
9.393714 -0.0029134302
9.394714 -0.0029023566000000002
9.395715 -0.0028908746
9.396714 -0.0028789835
9.397715 -0.0028666827
9.398714 -0.0028539719999999998
9.399714 -0.0028408511
9.400714 -0.0028273202
9.401714 -0.0028133796
9.402715 -0.0027990298
9.403714 -0.0027842713999999998
9.404715 -0.0027691054
9.405714 -0.0027535327
9.406714 -0.0027375543000000002
9.407714 -0.0027211716
9.408714 -0.0027043856
9.409715 -0.0026871974
9.410714 -0.0026696084999999997
9.411715 -0.00265162
9.412714 -0.0026332329
9.413714 -0.0026144484
9.414714 -0.0025952672999999997
9.415714 -0.0025756905
9.416715 -0.0025557187
9.417714 -0.0025353525
9.418715 -0.0025145926
9.419714 -0.0024934394
9.420714 -0.0024718930999999998
9.421714 -0.0024499539000000002
9.422714 -0.002427622
9.423715 -0.0024048973999999997
9.424714 -0.0023817802
9.425714 -0.0023582706
9.426714 -0.0023343686
9.427714 -0.0023100743
9.428715 -0.0022853879
9.429714 -0.0022603099
9.430715 -0.0022348404
9.431714 -0.0022089801999999998
9.432714 -0.0021827298000000003
9.433714 -0.0021560902
9.434714 -0.0021290623
9.435715 -0.0021016474
9.436714 -0.0020738469
9.437715 -0.0020456624
9.438714 -0.0020170955
9.439714 -0.0019881483
9.440714 -0.0019588228
9.441714 -0.001929121
9.442715 -0.0018990455
9.443714 -0.0018685985
9.444715 -0.0018377825
9.445714 -0.0018065997000000001
9.446714 -0.0017750528
9.447714 -0.0017431440999999999
9.448714 -0.0017108761
9.449715 -0.0016782513
9.450714 -0.0016452719
9.451715 -0.0016119402
9.452714 -0.0015782583
9.453714 -0.0015442283
9.454714 -0.0015098522
9.455714 -0.0014751321
9.456715 -0.0014400698
9.457714 -0.0014046670999999999
9.458714 -0.0013689259
9.459714 -0.0013328478
9.460714 -0.0012964346
9.461715 -0.001259688
9.462714 -0.0012226097
9.463715 -0.0011852016
9.464714 -0.0011474653
9.465714 -0.0011094027
9.466714 -0.0010710157
9.467714 -0.0010323061
9.468715 -0.0009932760799999999
9.469714 -0.00095392752
9.470715 -0.00091426255
9.471714 -0.0008742833400000001
9.472714 -0.00083399218
9.473714 -0.00079339143
9.474714 -0.0007524834
9.475715 -0.00071127065
9.476714 -0.00066975567
9.477715 -0.00062794115
9.478714 -0.0005858298199999999
9.479714 -0.00054342449
9.480714 -0.00050072799
9.481714 -0.00045774331999999995
9.482715 -0.00041447347
9.483714 -0.00037092160999999997
9.484715 -0.00032709095
9.485714 -0.00028298475
9.486714 -0.00023860637
9.487714 -0.00019395923
9.488714 -0.00014904679999999998
9.489715 -0.00010387262000000001
9.490714 -5.8440276000000005e-05
9.491714 -1.2753427999999999e-05
9.492714 3.3184263999999995e-05
9.493714 7.9369067e-05
9.494715 0.0001257972
9.495714 0.00017246484
9.496715 0.00021936817
9.497714 0.00026650325
9.498714 0.00031386614
9.499714 0.00036145286
9.500714 0.00040925934000000003
9.501715 0.00045728151999999996
9.502714 0.0005055152500000001
9.503715 0.0005539563099999999
9.504714 0.0006026003999999999
9.505714 0.00065144327
9.506714 0.0007004805400000001
9.507714 0.0007497078100000001
9.508715 0.0007991207
9.509714 0.00084871481
9.510715 0.00089848572
9.511714 0.0009484290800000001
9.512714 0.00099854051
9.513714 0.0010488158
9.514714 0.0010992509
9.515715 0.0011498415
9.516714 0.0012005838
9.517715 0.0012514738
9.518714 0.001302508
9.519714 0.0013536828
9.520715 0.0014049948
9.521714 0.0014564406
9.522715 0.0015080172
9.523714 0.0015597214
9.524714 0.0016115504
9.525714 0.0016635013
9.526714 0.0017155711
9.527715 0.0017677574000000001
9.528714 0.0018200572
9.529715 0.0018724674999999998
9.530714 0.0019249857
9.531714 0.0019776087
9.532714 0.0020303336000000003
9.533714 0.0020831571
9.534715 0.002136076
9.535714 0.0021890868
9.536715 0.0022421856999999996
9.537714 0.0022953689
9.538714 0.0023486326
9.539714 0.0024019722
9.540714 0.0024553836
9.541715 0.0025088621
9.542714 0.0025624027000000003
9.543715 0.0026160005
9.544714 0.0026696505
9.545714 0.0027233472999999998
9.546714 0.0027770853
9.547714 0.0028308592
9.548715 0.0028846631
9.549714 0.0029384912999999998
9.550714 0.0029923383
9.551714 0.0030461981
9.552714 0.0031000647
9.553715 0.0031539323
9.554714 0.0032077951
9.555715 0.0032616473999999996
9.556714 0.0033154836000000003
9.557714 0.0033692980999999998
9.558714 0.0034230848999999997
9.559714 0.0034768389
9.560715 0.0035305551000000004
9.561714 0.0035842283999999998
9.562715 0.0036378536999999997
9.563714 0.0036914262000000003
9.564714 0.0037449415999999997
9.565714 0.0037983951
9.566714 0.0038517828
9.567715 0.0039051007
9.568714 0.0039583447
9.569715 0.0040115112
9.570714 0.0040645965999999995
9.571714 0.0041175972
9.572714 0.0041705098000000005
9.573714 0.0042233311
9.574715 0.0042760581
9.575714 0.0043286876000000005
9.576715 0.0043812164
9.577714 0.0044336419
9.578714 0.0044859611
9.579714 0.0045381708000000005
9.580714 0.0045902685
9.581715 0.0046422512
9.582714 0.0046941157
9.583714 0.0047458594
9.584714 0.0047974794
9.585714 0.0048489728
9.586715 0.004900336700000001
9.587714 0.0049515678
9.588715 0.0050026629
9.589714 0.005053619
9.590714 0.0051044324
9.591714 0.0051551
9.592714 0.0052056181
9.593715 0.005255983
9.594714 0.0053061907
9.595715 0.0053562373
9.596714 0.0054061184
9.597714 0.0054558295
9.598714 0.0055053663999999995
9.599714 0.005554724
9.600715 0.0056038974
9.601714 0.0056528817
9.602715 0.0057016718000000004
9.603714 0.0057502620999999995
9.604714 0.0057986468
9.605714 0.0058468206
9.606714 0.0058947775
9.607715 0.0059425117999999996
9.608714 0.0059900172
9.609715 0.006037288
9.610714 0.006084318
9.611714 0.006131101
9.612714 0.006177630700000001
9.613714 0.0062239014
9.614715 0.0062699073
9.615714 0.0063156418
9.616714 0.0063610998000000005
9.617714 0.0064062748
9.618714 0.0064511616
9.619715 0.0064957545
9.620714 0.0065400483
9.621715 0.0065840381
9.622714 0.006627718499999999
9.623714 0.0066710854
9.624714 0.0067141336
9.625714 0.006756859499999999
9.626715 0.0067992587
9.627714 0.0068413276000000006
9.628715 0.0068830632
9.629714 0.0069244612
9.630714 0.006965519399999999
9.631714 0.007006234199999999
9.632714 0.0070466033999999995
9.633715 0.007086624799999999
9.634714 0.0071262955
9.635715 0.0071656141
9.636714 0.0072045775999999995
9.637714 0.0072431844999999995
9.638714 0.0072814328
9.639714 0.0073193194
9.640715 0.007356843
9.641714 0.0073940013
9.642715 0.0074307914
9.643714 0.007467210500000001
9.644714 0.0075032562999999995
9.645715 0.007538926
9.646714 0.0075742158999999995
9.647715 0.007609123000000001
9.648714 0.0076436438
9.649714 0.007677773800000001
9.650714 0.0077115103
9.651714 0.007744848
9.652715 0.0077777833000000005
9.653714 0.0078103119
9.654715 0.0078424287
9.655714 0.0078741294
9.656714 0.007905409399999999
9.657714 0.0079362646
9.658714 0.0079666897
9.659715 0.007996680499999999
9.660714 0.008026232500000001
9.661715 0.0080553407
9.662714 0.0080840015
9.663714 0.008112210299999999
9.664714 0.008139963
9.665714 0.0081672551
9.666715 0.008194083100000001
9.667714 0.0082204431
9.668715 0.0082463317
9.669714 0.0082717459
9.670714 0.008296681299999999
9.671714 0.0083211358
9.672714 0.008345105700000001
9.673715 0.008368588199999999
9.674714 0.0083915802
9.675714 0.0084140789
9.676714 0.0084360821
9.677714 0.008457587
9.678715 0.0084785912
9.679714 0.008499092699999999
9.680715 0.0085190892
9.681714 0.008538578500000001
9.682714 0.0085575586
9.683714 0.008576027200000001
9.684714 0.0085939828
9.685715 0.0086114233
9.686714 0.0086283464
9.687715 0.0086447508
9.688714 0.0086606349
9.689714 0.0086759974
9.690714 0.008690836
9.691714 0.00870515
9.692715 0.0087189372
9.693714 0.008732196900000001
9.694715 0.0087449276
9.695714 0.0087571279
9.696714 0.0087687964
9.697714 0.0087799323
9.698714 0.0087905348
9.699715 0.0088006025
9.700714 0.008810134
9.701715 0.0088191286
9.702714 0.008827585399999999
9.703714 0.0088355031
9.704714 0.008842880899999999
9.705714 0.0088497174
9.706715 0.008856011799999999
9.707714 0.0088617628
9.708714 0.0088669687
9.709714 0.008871629
9.710714 0.0088757413
9.711715 0.0088793051
9.712714 0.008882318799999999
9.713715 0.008884781
9.714714 0.0088866895
9.715714 0.0088880428
9.716714 0.0088888402
9.717714 0.0088890789
9.718715 0.008888758
9.719714 0.0088878762
9.720715 0.0088864319
9.721714 0.008884422999999999
9.722714 0.0088818488
9.723714 0.0088787077
9.724714 0.008874999199999999
9.725715 0.0088707216
9.726714 0.0088658744
9.727715 0.008860456000000001
9.728714 0.0088544664
9.729714 0.0088479042
9.730714 0.0088407694
9.731714 0.0088330613
9.732715 0.0088247798
9.733714 0.0088159242
9.734715 0.0088064939
9.735714 0.008796489400000001
9.736714 0.0087859102
9.737714 0.008774756100000001
9.738714 0.0087630273
9.739715 0.008750723600000001
9.740714 0.0087378452
9.741714 0.008724392000000001
9.742714 0.0087103639
9.743714 0.0086957611
9.744715 0.0086805841
9.745714 0.0086648324
9.746715 0.0086485066
9.747714 0.0086316068
9.748714 0.0086141328
9.749714 0.008596084799999999
9.750714 0.0085774642
9.751715 0.008558270199999999
9.752714 0.0085385036
9.753715 0.008518165099999999
9.754714 0.0084972555
9.755714 0.0084757754
9.756714 0.008453724900000001
9.757714 0.0084311054
9.758715 0.0084079176
9.759714 0.0083841624
9.760715 0.008359841
9.761714 0.0083349543
9.762714 0.0083095038
9.763714 0.008283490800000001
9.764714 0.0082569168
9.765715 0.0082297833
9.766714 0.0082020924
9.767715 0.008173845
9.768714 0.0081450438
9.769714 0.0081156897
9.770715 0.0080857848
9.771714 0.0080553305
9.772715 0.0080243291
9.773714 0.0079927813
9.774714 0.0079606893
9.775714 0.007928054399999999
9.776714 0.0078948775
9.777715 0.0078611607
9.778714 0.007826904800000001
9.779715 0.007792110400000001
9.780714 0.0077567784
9.781714 0.0077209093
9.782714 0.0076845048
9.783714 0.0076475648
9.784715 0.0076100892000000005
9.785714 0.0075720796
9.786715 0.0075335352
9.787714 0.0074944575
9.788714 0.007454847200000001
9.789714 0.0074147043
9.790714 0.0073740294999999996
9.791715 0.0073328243000000005
9.792714 0.0072910894
9.793715 0.0072488262999999995
9.794714 0.007206036399999999
9.795714 0.0071627219
9.796714 0.007118884199999999
9.797714 0.007074525599999999
9.798715 0.0070296483
9.799714 0.006984255
9.800714 0.0069383488
9.801714 0.006891932599999999
9.802714 0.006845009899999999
9.803715 0.006797583
9.804714 0.0067496563
9.805715 0.0067012326
9.806714 0.0066523156
9.807714 0.006602909
9.808714 0.006553016300000001
9.809714 0.0065026412
9.810715 0.0064517873
9.811714 0.006400457599999999
9.812715 0.006348655700000001
9.813714 0.0062963852999999995
9.814714 0.0062436491
9.815714 0.006190450199999999
9.816714 0.0061367915
9.817715 0.0060826762000000005
9.818714 0.0060281072
9.819715 0.0059730868
9.820714 0.005917617799999999
9.821714 0.0058617024
9.822714 0.0058053432
9.823714 0.0057485428
9.824715 0.0056913032
9.825714 0.005633626599999999
9.826715 0.0055755154
9.827714 0.0055169719
9.828714 0.0054579985
9.829714 0.0053985972
9.830714 0.0053387706
9.831715 0.0052785213
9.832714 0.0052178515000000005
9.833714 0.005156764
9.834714 0.0050952614
9.835714 0.0050333467
9.836715 0.0049710223
9.837714 0.0049082915
9.838715 0.0048451569
9.839714 0.0047816218
9.840714 0.0047176894
9.841714 0.0046533627
9.842714 0.0045886452
9.843715 0.0045235399999999995
9.844714 0.0044580502
9.845715 0.0043921791
9.846714 0.0043259301
9.847714 0.0042593063000000006
9.848714 0.0041923111
9.849714 0.0041249481
9.850715 0.0040572202
9.851714 0.0039891314
9.852715 0.003920685
9.853714 0.0038518843
9.854714 0.0037827333
9.855714 0.0037132351
9.856714 0.0036433943
9.857715 0.0035732144000000005
9.858714 0.0035026995000000003
9.859715 0.0034318535
9.860714 0.0033606811000000004
9.861714 0.0032891865
9.862714 0.0032173746
9.863714 0.0031452499
9.864715 0.0030728173
9.865714 0.0030000817999999998
9.866714 0.0029270484
9.867714 0.0028537224
9.868714 0.0027801092
9.869715 0.0027062139999999998
9.870714 0.0026320424
9.871715 0.0025575995
9.872714 0.0024828909
9.873714 0.0024079218
9.874714 0.0023326976999999997
9.875714 0.0022572238000000003
9.876715 0.0021815053
9.877714 0.0021055471999999998
9.878715 0.0020293544
9.879714 0.0019529317999999998
9.880714 0.0018762841000000002
9.881714 0.0017994158
9.882714 0.0017223312000000002
9.883715 0.0016450345
9.884714 0.0015675298
9.885715 0.0014898207
9.886714 0.0014119111
9.887714 0.0013338045
9.888714 0.0012555043
9.889714 0.0011770138
9.890715 0.0010983362
9.891714 0.0010194745
9.892715 0.0009404318
9.893714 0.0008612111699999999
9.894714 0.00078181565
9.895715 0.00070224824
9.896714 0.00062251211
9.897715 0.0005426104500000001
9.898714 0.00046254668
9.899714 0.0003823242
9.900714 0.00030194672000000004
9.901714 0.00022141808
9.902715 0.00014074233
9.903714 5.9923752e-05
9.904715 -2.1033148e-05
9.905714 -0.00010212366
9.906714 -0.00018334283
9.907714 -0.00026468551000000004
9.908714 -0.00034614641
9.909715 -0.00042771999
9.910714 -0.00050940062
9.911715 -0.00059118252
9.912714 -0.00067305982
9.913714 -0.00075502662
9.914714 -0.00083707691
9.915714 -0.00091920483
9.916715 -0.0010014043000000001
9.917714 -0.0010836697
9.918715 -0.0011659949000000001
9.919714 -0.0012483744000000001
9.920714 -0.0013308026
9.921714 -0.0014132739
9.922714 -0.0014957832
9.923715 -0.0015783251
9.924714 -0.0016608945
9.925714 -0.0017434865999999998
9.926714 -0.0018260966000000001
9.927714 -0.0019087196000000001
9.928715 -0.0019913514
9.929714 -0.0020739872000000003
9.930715 -0.0021566228
9.931714 -0.0022392538
9.932714 -0.0023218759
9.933714 -0.0024044852
9.934714 -0.0024870771
9.935715 -0.0025696479
9.936714 -0.0026521933000000003
9.937715 -0.0027347094000000002
9.938714 -0.002817192
9.939714 -0.002899637
9.940714 -0.0029820403
9.941714 -0.003064398
9.942715 -0.0031467054
9.943714 -0.0032289590000000004
9.944715 -0.0033111543999999994
9.945714 -0.0033932873
9.946714 -0.0034753532
9.947714 -0.0035573481
9.948714 -0.0036392676999999997
9.949715 -0.0037211076999999998
9.950714 -0.0038028636000000003
9.951715 -0.0038845308
9.952714 -0.0039661052
9.953714 -0.0040475825
9.954714 -0.0041289579
9.955714 -0.0042102271
9.956715 -0.0042913856
9.957714 -0.0043724292
9.958714 -0.004453353199999999
9.959714 -0.004534153
9.960714 -0.004614824500000001
9.961715 -0.0046953632
9.962714 -0.004775764300000001
9.963715 -0.0048560236
9.964714 -0.0049361366
9.965714 -0.0050160987
9.966714 -0.0050959054
9.967714 -0.005175552
9.968715 -0.0052550342
9.969714 -0.0053343469
9.970715 -0.0054134856
9.971714 -0.0054924458
9.972714 -0.0055712226
9.973714 -0.0056498113
9.974714 -0.0057282068
9.975715 -0.0058064048000000005
9.976714 -0.0058844002
9.977715 -0.0059621885
9.978714 -0.0060397648
9.979714 -0.006117124599999999
9.980714 -0.0061942636
9.981714 -0.006271177
9.982715 -0.0063478605
9.983714 -0.006424309699999999
9.984715 -0.006500521
9.985714 -0.00657649
9.986714 -0.0066522131
9.987714 -0.0067276866
9.988714 -0.006802906900000001
9.989715 -0.0068778711
9.990714 -0.0069525748
9.991714 -0.0070270158
9.992714 -0.0071011906
9.993714 -0.0071750961
9.994715 -0.0072487295
9.995714 -0.0073220886
9.996715 -0.0073951698
9.997714 -0.0074679701
9.998714 -0.0075404867000000006
9.999714 -0.0076127166
10.00071 -0.0076846569000000005
10.00171 -0.0077563047
10.00271 -0.0078276571
10.00371 -0.0078987105
10.00471 -0.0079694611
10.00571 -0.0080399062
10.00671 -0.0081100414
10.00771 -0.0081798637
10.00871 -0.0082493687
10.00971 -0.0083185529
10.01071 -0.0083874125
10.01171 -0.008455943300000001
10.01271 -0.0085241409
10.01371 -0.0085920015
10.01471 -0.008659521
10.01571 -0.0087266941
10.01671 -0.008793517899999999
10.01771 -0.0088599874
10.01871 -0.008926099
10.01971 -0.0089918482
10.02071 -0.0090572306
10.02171 -0.0091222435
10.02271 -0.009186882399999999
10.02371 -0.009251143600000001
10.02471 -0.0093150244
10.02571 -0.0093785202
10.02671 -0.0094416289
10.02771 -0.009504347
10.02871 -0.009566671399999999
10.02971 -0.0096285999
10.03071 -0.0096901291
10.03171 -0.0097512566
10.03271 -0.0098119803
10.03371 -0.0098722972
10.03471 -0.0099322046
10.03571 -0.009991700099999999
10.03671 -0.010050782
10.03771 -0.010109445
10.03871 -0.010167689
10.03971 -0.010225511
10.04071 -0.010282906000000001
10.04171 -0.010339873
10.04271 -0.010396407
10.04371 -0.010452504999999999
10.04471 -0.010508164
10.04571 -0.01056338
10.04671 -0.010618149
10.04771 -0.010672467
10.04871 -0.01072633
10.04971 -0.010779735
10.05071 -0.010832677
10.05171 -0.010885153
10.05271 -0.010937157999999999
10.05371 -0.010988689000000001
10.05471 -0.011039742
10.05571 -0.011090314
10.05671 -0.011140401999999999
10.05771 -0.011190002
10.05871 -0.011239111999999999
10.05971 -0.011287729
10.06071 -0.011335849
10.06171 -0.011383471000000001
10.06271 -0.011430593
10.06371 -0.011477213
10.06471 -0.011523329
10.06571 -0.011568939
10.06671 -0.011614042
10.06771 -0.011658637
10.06871 -0.011702722
10.06971 -0.011746296
10.07071 -0.011789359000000001
10.07171 -0.011831908
10.07271 -0.011873944
10.07371 -0.011915465
10.07471 -0.011956471
10.07571 -0.011996961
10.07671 -0.012036932
10.07771 -0.012076386
10.07871 -0.012115319
10.07971 -0.012153731999999999
10.08071 -0.012191623
10.08171 -0.012228992
10.08271 -0.012265835999999999
10.08371 -0.012302154
10.08471 -0.012337945999999999
10.08571 -0.012373209999999999
10.08671 -0.012407944
10.08771 -0.012442147
10.08871 -0.012475817000000002
10.08971 -0.012508953
10.09071 -0.012541553999999998
10.09171 -0.012573616999999999
10.09271 -0.012605143000000001
10.09371 -0.012636126000000001
10.09471 -0.012666568999999999
10.09571 -0.012696467000000001
10.09671 -0.01272582
10.09771 -0.012754627000000001
10.09871 -0.012782884999999999
10.09971 -0.012810592
10.10071 -0.012837748
10.10171 -0.012864349
10.10271 -0.012890395
10.10371 -0.012915883
10.10471 -0.012940812
10.10571 -0.012965179
10.10671 -0.012988982999999999
10.10771 -0.013012222
10.10871 -0.013034894
10.10971 -0.013056997
10.11071 -0.013078528
10.11171 -0.013099486
10.11271 -0.013119869
10.11371 -0.013139675
10.11471 -0.013158903000000001
10.11571 -0.013177551000000001
10.11671 -0.013195617
10.11771 -0.013213101
10.11871 -0.013230002
10.11971 -0.013246317
10.12071 -0.013262047999999999
10.12171 -0.013277195
10.12271 -0.013291757
10.12371 -0.013305734000000001
10.12471 -0.013319128
10.12571 -0.013331939000000001
10.12671 -0.013344169
10.12771 -0.013355818
10.12871 -0.013366889
10.12971 -0.013377382000000002
10.13071 -0.013387302000000002
10.13171 -0.013396649
10.13271 -0.013405424999999999
10.13371 -0.013413634
10.13471 -0.013421276999999999
10.13571 -0.013428355000000001
10.13671 -0.013434871
10.13771 -0.013440827
10.13871 -0.013446226
10.13971 -0.013451066999999999
10.14071 -0.013455354
10.14171 -0.013459087
10.14271 -0.013462268000000001
10.14371 -0.013464896999999998
10.14471 -0.013466975
10.14571 -0.013468503
10.14671 -0.01346948
10.14771 -0.013469906
10.14871 -0.013469780999999998
10.14971 -0.013469106
10.15071 -0.013467878999999999
10.15171 -0.013466098999999999
10.15271 -0.013463767000000001
10.15371 -0.013460880000000001
10.15471 -0.013457437999999999
10.15571 -0.013453441
10.15671 -0.013448887000000001
10.15771 -0.013443776999999999
10.15871 -0.013438109
10.15971 -0.013431882
10.16071 -0.013425096
10.16171 -0.013417754
10.16271 -0.013409852000000002
10.16371 -0.013401390999999999
10.16471 -0.013392374
10.16571 -0.013382798000000001
10.16671 -0.013372667000000001
10.16771 -0.013361982
10.16871 -0.013350741999999999
10.16971 -0.013338951
10.17071 -0.013326608999999998
10.17171 -0.013313720000000001
10.17271 -0.013300285
10.17371 -0.013286306
10.17471 -0.013271785
10.17571 -0.013256725
10.17671 -0.013241128
10.17771 -0.013224996000000001
10.17871 -0.013208333
10.17971 -0.013191139000000001
10.18071 -0.013173420000000002
10.18171 -0.013155174000000002
10.18271 -0.013136407
10.18371 -0.013117120000000001
10.18471 -0.013097314999999998
10.18571 -0.013076994
10.18671 -0.01305616
10.18771 -0.013034814999999998
10.18871 -0.013012962999999999
10.18971 -0.012990604
10.19071 -0.01296774
10.19171 -0.012944374
10.19271 -0.012920509000000002
10.19371 -0.012896146
10.19471 -0.012871287
10.19571 -0.012845932999999999
10.19671 -0.012820086999999999
10.19771 -0.012793751
10.19871 -0.012766926000000001
10.19971 -0.012739615
10.20071 -0.01271182
10.20171 -0.012683541
10.20271 -0.012654781
10.20371 -0.012625540000000001
10.20471 -0.012595820999999998
10.20571 -0.012565624
10.20671 -0.012534953
10.20771 -0.012503806999999999
10.20871 -0.012472190000000001
10.20971 -0.012440103
10.21071 -0.012407546
10.21171 -0.012374521999999999
10.21271 -0.012341033
10.21371 -0.012307078999999999
10.21471 -0.012272663000000001
10.21571 -0.012237788
10.21671 -0.012202455
10.21771 -0.012166665
10.21871 -0.012130421
10.21971 -0.012093726
10.22071 -0.012056579999999999
10.22171 -0.012018988000000001
10.22271 -0.011980952
10.22371 -0.011942474
10.22471 -0.011903556
10.22571 -0.011864201999999999
10.22671 -0.011824415
10.22771 -0.011784197
10.22871 -0.011743551999999999
10.22971 -0.011702483
10.23071 -0.011660992
10.23171 -0.011619084
10.23271 -0.011576761999999999
10.23371 -0.011534029999999999
10.23471 -0.01149089
10.23571 -0.011447347
10.23671 -0.011403404
10.23771 -0.011359065000000002
10.23871 -0.011314333999999999
10.23971 -0.011269213
10.24071 -0.011223707999999999
10.24171 -0.011177822
10.24271 -0.011131557
10.24371 -0.011084918999999999
10.24471 -0.011037911000000001
10.24571 -0.010990536
10.24671 -0.010942799
10.24771 -0.010894702
10.24871 -0.010846249
10.24971 -0.010797443
10.25071 -0.010748289000000001
10.25171 -0.010698790000000001
10.25271 -0.010648949
10.25371 -0.010598769999999999
10.25471 -0.010548257
10.25571 -0.010497413
10.25671 -0.010446242000000001
10.25771 -0.010394747000000001
10.25871 -0.010342931999999999
10.25971 -0.010290802
10.26071 -0.01023836
10.26171 -0.010185609
10.26271 -0.010132555
10.26371 -0.010079199
10.26471 -0.010025548
10.26571 -0.0099716039
10.26671 -0.0099173718
10.26771 -0.0098628559
10.26871 -0.00980806
10.26971 -0.0097529875
10.27071 -0.0096976437
10.27171 -0.009642032100000001
10.27271 -0.009586157100000001
10.27371 -0.0095300224
10.27471 -0.0094736322
10.27571 -0.0094169904
10.27671 -0.0093601018
10.27771 -0.0093029696
10.27871 -0.0092455986
10.27971 -0.0091879927
10.28071 -0.0091301554
10.28171 -0.0090720911
10.28271 -0.0090138041
10.28371 -0.0089552981
10.28471 -0.0088965768
10.28571 -0.0088376444
10.28671 -0.0087785047
10.28771 -0.0087191613
10.28871 -0.0086596185
10.28971 -0.008599879900000001
10.29071 -0.0085399493
10.29171 -0.008479830300000001
10.29271 -0.0084195264
10.29371 -0.0083590421
10.29471 -0.008298381
10.29571 -0.0082375467
10.29671 -0.0081765429
10.29771 -0.0081153732
10.29871 -0.008054042
10.29971 -0.0079925536
10.30071 -0.0079309117
10.30171 -0.0078691206
10.30271 -0.007807184
10.30371 -0.007745107
10.30471 -0.0076828946
10.30571 -0.0076205506000000004
10.30671 -0.007558080700000001
10.30771 -0.0074954893
10.30871 -0.0074327813999999996
10.30971 -0.0073699623
10.31071 -0.007307037600000001
10.31171 -0.007244011799999999
10.31271 -0.007180891399999999
10.31371 -0.0071176815
10.31471 -0.007054387200000001
10.31571 -0.0069910143999999995
10.31671 -0.0069275688000000005
10.31771 -0.0068640555
10.31871 -0.0068004803
10.31971 -0.0067368484
10.32071 -0.0066731656
10.32171 -0.006609437000000001
10.32271 -0.0065456676
10.32371 -0.006481862499999999
10.32471 -0.0064180261999999995
10.32571 -0.0063541636
10.32671 -0.0062902800000000005
10.32771 -0.0062263789
10.32871 -0.006162464699999999
10.32971 -0.0060985418
10.33071 -0.0060346138
10.33171 -0.0059706843
10.33271 -0.0059067574
10.33371 -0.0058428363
10.33471 -0.0057789242000000005
10.33571 -0.0057150246
10.33671 -0.0056511406
10.33771 -0.0055872752
10.33871 -0.0055234312
10.33971 -0.0054596119
10.34071 -0.0053958207
10.34171 -0.005332060400000001
10.34271 -0.0052683343
10.34371 -0.005204646
10.34471 -0.0051409985000000005
10.34571 -0.0050773957
10.34671 -0.0050138409
10.34771 -0.0049503382
10.34871 -0.004886891500000001
10.34971 -0.0048235047999999996
10.35071 -0.0047601825
10.35171 -0.0046969292999999995
10.35271 -0.0046337493
10.35371 -0.0045706474
10.35471 -0.0045076285
10.35571 -0.004444697300000001
10.35671 -0.0043818593
10.35771 -0.004319119
10.35871 -0.0042564818
10.35971 -0.0041939526
10.36071 -0.0041315368
10.36171 -0.0040692394
10.36271 -0.0040070656
10.36371 -0.0039450209
10.36471 -0.0038831102
10.36571 -0.0038213388000000004
10.36671 -0.0037597114
10.36771 -0.0036982335999999998
10.36871 -0.0036369103
10.36971 -0.0035757465
10.37071 -0.003514747
10.37171 -0.0034539170999999995
10.37271 -0.0033932617999999997
10.37371 -0.0033327859
10.37471 -0.003272494
10.37571 -0.0032123908999999997
10.37671 -0.0031524810999999995
10.37771 -0.0030927694999999997
10.37871 -0.0030332603
10.37971 -0.002973958
10.38071 -0.0029148667
10.38171 -0.0028559905000000003
10.38271 -0.0027973336
10.38371 -0.0027388993
10.38471 -0.0026806914
10.38571 -0.0026227132999999997
10.38671 -0.0025649682
10.38771 -0.0025074591
10.38871 -0.0024501885
10.38971 -0.0023931594
10.39071 -0.0023363742
10.39171 -0.0022798351
10.39271 -0.0022235441
10.39371 -0.0021675034
10.39471 -0.0021117146
10.39571 -0.0020561798000000003
10.39671 -0.0020009005
10.39771 -0.0019458785
10.39871 -0.0018911154
10.39971 -0.001836613
10.40071 -0.0017823729999999999
10.40171 -0.0017283974000000001
10.40271 -0.0016746881
10.40371 -0.0016212470999999997
10.40471 -0.0015680769
10.40571 -0.0015151801000000001
10.40671 -0.0014625592
10.40771 -0.0014102175
10.40871 -0.0013581579
10.40971 -0.0013063839
10.41071 -0.0012548992
10.41171 -0.0012037078
10.41271 -0.0011528137
10.41371 -0.0011022213
10.41471 -0.0010519349
10.41571 -0.0010019594
10.41671 -0.00095229925
10.41771 -0.00090295935
10.41871 -0.0008539444000000001
10.41971 -0.0008052592399999999
10.42071 -0.00075690855
10.42171 -0.00070889687
10.42271 -0.00066122866
10.42371 -0.0006139082
10.42471 -0.00056693943
10.42571 -0.00052032619
10.42671 -0.00047407198
10.42771 -0.00042818001
10.42871 -0.00038265320999999997
10.42971 -0.00033749427
10.43071 -0.00029270554
10.43171 -0.00024828914
10.43271 -0.00020424693
10.43371 -0.00016058052999999998
10.43471 -0.00011729137
10.43571 -7.4380688e-05
10.43671 -3.1849595e-05
10.43771 1.0300908e-05
10.43871 5.2069896e-05
10.43971 9.345649200000001e-05
10.44071 0.00013445982
10.44171 0.00017507900999999998
10.44271 0.00021531316
10.44371 0.00025516131
10.44471 0.0002946224
10.44571 0.00033369536
10.44671 0.00037237896000000004
10.44771 0.00041067196
10.44871 0.00044857297
10.44971 0.00048608058
10.45071 0.00052319328
10.45171 0.0005599095900000001
10.45271 0.00059622785
10.45371 0.00063214643
10.45471 0.00066766374
10.45571 0.00070277815
10.45671 0.00073748806
10.45771 0.00077179184
10.45871 0.0008056879799999999
10.45971 0.00083917494
10.46071 0.00087225135
10.46171 0.0009049157600000001
10.46271 0.0009371669000000001
10.46371 0.00096900349
10.46471 0.0010004242
10.46571 0.0010314278
10.46671 0.0010620132
10.46771 0.0010921792
10.46871 0.0011219245
10.46971 0.0011512478999999999
10.47071 0.001180148
10.47171 0.0012086237
10.47271 0.0012366733
10.47371 0.0012642954
10.47471 0.0012914883
10.47571 0.0013182502999999999
10.47671 0.0013445794
10.47771 0.0013704737000000001
10.47871 0.0013959311
10.47971 0.0014209493
10.48071 0.001445526
10.48171 0.0014696589
10.48271 0.0014933456
10.48371 0.0015165835000000001
10.48471 0.0015393704
10.48571 0.0015617038999999999
10.48671 0.001583582
10.48771 0.0016050026000000001
10.48871 0.0016259638999999999
10.48971 0.0016464643
10.49071 0.0016665026000000002
10.49171 0.0016860777999999999
10.49271 0.0017051896000000002
10.49371 0.0017238375
10.49471 0.0017420216
10.49571 0.0017597425999999999
10.49671 0.0017770013
10.49771 0.0017937989
10.49871 0.0018101373
10.49971 0.0018260182999999999
10.50071 0.0018414441
10.50171 0.0018564171000000002
10.50271 0.0018709401
10.50371 0.0018850158
10.50471 0.001898647
10.50571 0.0019118364000000002
10.50671 0.001924587
10.50771 0.0019369016000000002
10.50871 0.0019487827
10.50971 0.0019602328
10.51071 0.0019712543
10.51171 0.0019818492
10.51271 0.0019920193
10.51371 0.0020017662
10.51471 0.0020110911
10.51571 0.002019995
10.51671 0.0020284789999999997
10.51771 0.0020365436
10.51871 0.0020441892
10.51971 0.0020514162
10.52071 0.0020582249000000003
10.52171 0.0020646152
10.52271 0.0020705874999999998
10.52371 0.0020761416000000003
10.52471 0.0020812779
10.52571 0.0020859965000000003
10.52671 0.002090298
10.52771 0.002094183
10.52871 0.0020976519999999998
10.52971 0.0021007061
10.53071 0.0021033466
10.53171 0.0021055746
10.53271 0.002107392
10.53371 0.0021088006
10.53471 0.0021098024999999998
10.53571 0.0021104000999999997
10.53671 0.0021105958
10.53771 0.0021103922
10.53871 0.0021097922999999998
10.53971 0.002108799
10.54071 0.0021074151
10.54171 0.0021056438
10.54271 0.0021034880999999997
10.54371 0.002100951
10.54471 0.0020980355
10.54571 0.0020947446
10.54671 0.0020910811
10.54771 0.0020870477
10.54871 0.002082647
10.54971 0.0020778816
10.55071 0.0020727539
10.55171 0.0020672662
10.55271 0.0020614207
10.55371 0.0020552193999999998
10.55471 0.0020486645
10.55571 0.0020417579
10.55671 0.002034502
10.55771 0.0020268986
10.55871 0.0020189498
10.55971 0.0020106578
10.56071 0.0020020248
10.56171 0.0019930534
10.56271 0.001983746
10.56371 0.0019741054
10.56471 0.0019641342
10.56571 0.0019538356
10.56671 0.0019432129
10.56771 0.0019322693000000002
10.56871 0.0019210085
10.56971 0.0019094341
10.57071 0.0018975497
10.57171 0.0018853596
10.57271 0.0018728675
10.57371 0.0018600775
10.57471 0.0018469938000000002
10.57571 0.0018336204
10.57671 0.0018199617000000002
10.57771 0.0018060216
10.57871 0.0017918041999999998
10.57971 0.0017773138000000003
10.58071 0.0017625542
10.58171 0.0017475293
10.58271 0.0017322431
10.58371 0.0017166993
10.58471 0.0017009015
10.58571 0.0016848537
10.58671 0.0016685592
10.58771 0.0016520218
10.58871 0.0016352450999999998
10.58971 0.0016182325
10.59071 0.0016009874999999998
10.59171 0.0015835138
10.59271 0.0015658148
10.59371 0.0015478941
10.59471 0.0015297554000000002
10.59571 0.0015114023
10.59671 0.0014928386
10.59771 0.0014740681
10.59871 0.0014550947000000001
10.59971 0.0014359222
10.60071 0.0014165548
10.60171 0.0013969965
10.60271 0.0013772514
10.60371 0.0013573237
10.60471 0.0013372176
10.60571 0.0013169374
10.60671 0.0012964873
10.60771 0.0012758716
10.60871 0.0012550946
10.60971 0.0012341604
10.61071 0.0012130732
10.61171 0.0011918371
10.61271 0.0011704563
10.61371 0.0011489345999999999
10.61471 0.0011272761
10.61571 0.0011054846
10.61671 0.0010835639
10.61771 0.0010615178
10.61871 0.0010393501000000001
10.61971 0.0010170644
10.62071 0.00099466442
10.62171 0.0009721540700000001
10.62271 0.0009495371199999999
10.62371 0.00092681757
10.62471 0.0009039993500000001
10.62571 0.00088108673
10.62671 0.00085808406
10.62771 0.0008349958999999999
10.62871 0.00081182698
10.62971 0.0007885823800000001
10.63071 0.0007652673
10.63171 0.0007418871499999999
10.63271 0.00071844765
10.63371 0.00069495477
10.63471 0.00067141455
10.63571 0.0006478333
10.63671 0.00062421755
10.63771 0.00060057378
10.63871 0.00057690868
10.63971 0.00055322889
10.64071 0.0005295411
10.64171 0.00050585195
10.64271 0.00048216789
10.64371 0.00045849533
10.64471 0.00043484051
10.64571 0.00041120938000000005
10.64671 0.00038760772000000004
10.64771 0.00036404106
10.64871 0.00034051457
10.64971 0.00031703321
10.65071 0.0002936016
10.65171 0.00027022408999999997
10.65271 0.00024690473
10.65371 0.00022364734000000002
10.65471 0.00020045544999999998
10.65571 0.00017733244
10.65671 0.00015428146000000001
10.65771 0.00013130553000000001
10.65871 0.00010840757
10.65971 8.5590403e-05
10.66071 6.2856844e-05
10.66171 4.020971e-05
10.66271 1.7651861e-05
10.66371 -4.8137458e-06
10.66471 -2.7184049e-05
10.66571 -4.9455826e-05
10.66671 -7.1625703e-05
10.66771 -9.3690096e-05
10.66871 -0.00011564521
10.66971 -0.00013748703
10.67071 -0.00015921132
10.67171 -0.00018081363
10.67271 -0.00020228926999999998
10.67371 -0.00022363333000000003
10.67471 -0.00024484075
10.67571 -0.00026590624
10.67671 -0.00028682437
10.67771 -0.00030758956
10.67871 -0.00032819610000000003
10.67971 -0.00034863817
10.68071 -0.00036890990000000004
10.68171 -0.00038900539
10.68271 -0.00040891864
10.68371 -0.00042864366999999996
10.68471 -0.00044817457
10.68571 -0.00046750533
10.68671 -0.0004866301
10.68771 -0.00050554299
10.68871 -0.00052423825
10.68971 -0.00054271004
10.69071 -0.00056095273
10.69171 -0.00057896068
10.69271 -0.0005967283400000001
10.69371 -0.0006142501200000001
10.69471 -0.00063152061
10.69571 -0.00064853439
10.69671 -0.00066528605
10.69771 -0.0006817703299999999
10.69871 -0.0006979819299999999
10.69971 -0.0007139156399999999
10.70071 -0.00072956636
10.70171 -0.00074492905
10.70271 -0.00075999874
10.70371 -0.00077477061
10.70471 -0.00078923986
10.70571 -0.0008034017800000001
10.70671 -0.00081725202
10.70771 -0.0008307861200000001
10.70871 -0.0008439999900000001
10.70971 -0.0008568896199999999
10.71071 -0.0008694512000000001
10.71171 -0.00088168108
10.71271 -0.00089357582
10.71371 -0.0009051322199999999
10.71471 -0.0009163471999999999
10.71571 -0.00092721793
10.71671 -0.0009377416999999999
10.71771 -0.0009479158500000001
10.71871 -0.00095773812
10.71971 -0.00096720614
10.72071 -0.00097631773
10.72171 -0.00098507071
10.72271 -0.00099346307
10.72371 -0.0010014927000000001
10.72471 -0.0010091575
10.72571 -0.0010164553
10.72671 -0.0010233838000000002
10.72771 -0.0010299408
10.72871 -0.0010361238
10.72971 -0.0010419303
10.73071 -0.0010473575
10.73171 -0.0010524024
10.73271 -0.0010570619
10.73371 -0.0010613328
10.73471 -0.0010652113999999999
10.73571 -0.001068694
10.73671 -0.0010717768
10.73771 -0.0010744555000000002
10.73871 -0.0010767259
10.73971 -0.0010785837
10.74071 -0.001080024
10.74171 -0.0010810424
10.74271 -0.001081634
10.74371 -0.001081794
10.74471 -0.0010815175
10.74571 -0.0010807998
10.74671 -0.0010796361
10.74771 -0.0010780218999999998
10.74871 -0.0010759525
10.74971 -0.0010734237
10.75071 -0.0010704312
10.75171 -0.0010669711000000001
10.75271 -0.0010630398
10.75371 -0.0010586337999999999
10.75471 -0.0010537499
10.75571 -0.0010483852
10.75671 -0.0010425369
10.75771 -0.0010362026
10.75871 -0.0010293799999999999
10.75971 -0.0010220671
10.76071 -0.0010142621
10.76171 -0.0010059633
10.76271 -0.0009971689
10.76371 -0.00098787759
10.76471 -0.00097808788
10.76571 -0.0009677984100000001
10.76671 -0.0009570078
10.76771 -0.0009457146
10.76871 -0.0009339174500000001
10.76971 -0.00092161499
10.77071 -0.00090880558
10.77171 -0.0008954877599999999
10.77271 -0.00088165989
10.77371 -0.0008673204299999999
10.77471 -0.00085246775
10.77571 -0.0008371001099999999
10.77671 -0.00082121596
10.77771 -0.0008048135900000001
10.77871 -0.00078789144
10.77971 -0.00077044797
10.78071 -0.00075248163
10.78171 -0.0007339911
10.78271 -0.00071497507
10.78371 -0.00069543239
10.78471 -0.00067536198
10.78571 -0.00065476293
10.78671 -0.0006336343600000001
10.78771 -0.00061197561
10.78871 -0.00058978603
10.78971 -0.00056706513
10.79071 -0.00054381248
10.79171 -0.00052002765
10.79271 -0.00049571031
10.79371 -0.00047086014
10.79471 -0.00044547678
10.79571 -0.00041955990999999995
10.79671 -0.00039310912
10.79771 -0.00036612398000000003
10.79871 -0.00033860397
10.79971 -0.00031054849
10.80071 -0.00028195689
10.80171 -0.00025282839
10.80271 -0.00022316217
10.80371 -0.00019295732999999999
10.80471 -0.00016221284
10.80571 -0.00013092765
10.80671 -9.9100657e-05
10.80771 -6.673074600000001e-05
10.80871 -3.3816789e-05
10.80971 -3.5769059e-07
10.81071 3.3647589e-05
10.81171 6.8200006e-05
10.81271 0.00010330040999999999
10.81371 0.00013894947
10.81471 0.00017514775999999998
10.81571 0.00021189562
10.81671 0.00024919316
10.81771 0.00028704028
10.81871 0.00032543662
10.81971 0.00036438162
10.82071 0.00040387440000000006
10.82171 0.00044391381
10.82271 0.00048449851
10.82371 0.00052562691
10.82471 0.00056729714
10.82571 0.0006095072000000001
10.82671 0.00065225481
10.82771 0.00069553762
10.82871 0.0007393531200000001
10.82971 0.0007836986699999999
10.83071 0.0008285716799999999
10.83171 0.00087396938
10.83271 0.00091988904
10.83371 0.0009663280299999999
10.83471 0.0010132836
10.83571 0.001060753
10.83671 0.0011087339
10.83771 0.0011572236
10.83871 0.0012062198
10.83971 0.0012557201
10.84071 0.0013057223000000001
10.84171 0.0013562242000000001
10.84271 0.0014072237
10.84371 0.0014587185
10.84471 0.0015107068
10.84571 0.0015631864
10.84671 0.0016161554
10.84771 0.0016696116
10.84871 0.0017235532
10.84971 0.0017779781
10.85071 0.0018328841
10.85171 0.0018882691
10.85271 0.0019441305999999998
10.85371 0.0020004665
10.85471 0.0020572745
10.85571 0.0021145521
10.85671 0.0021722968
10.85771 0.0022305063
10.85871 0.0022891778
10.85971 0.0023483090000000002
10.86071 0.002407897
10.86171 0.0024679395
10.86271 0.0025284337
10.86371 0.0025893769000000003
10.86471 0.0026507667
10.86571 0.0027126003
10.86671 0.0027748753999999997
10.86771 0.0028375895
10.86871 0.0029007399
10.86971 0.0029643244
10.87071 0.0030283407000000003
10.87171 0.0030927862
10.87271 0.0031576589999999997
10.87371 0.0032229564
10.87471 0.0032886765
10.87571 0.0033548167000000003
10.87671 0.003421375
10.87771 0.0034883491
10.87871 0.0035557361
10.87971 0.0036235338
10.88071 0.0036917398
10.88171 0.003760351
10.88271 0.0038293644999999998
10.88371 0.0038987774999999997
10.88471 0.0039685863
10.88571 0.0040387877
10.88671 0.004109377599999999
10.88771 0.004180352
10.88871 0.0042517062
10.88971 0.0043234362
10.89071 0.004395537
10.89171 0.004468003
10.89271 0.0045408291
10.89371 0.00461401
10.89471 0.0046875397
10.89571 0.004761412499999999
10.89671 0.0048356222
10.89771 0.0049101625
10.89871 0.0049850269999999995
10.89971 0.005060209899999999
10.90071 0.0051357045
10.90171 0.0052115047
10.90271 0.0052876043
10.90371 0.0053639971
10.90471 0.0054406773
10.90571 0.0055176388
10.90671 0.0055948756
10.90771 0.0056723824
10.90871 0.0057501537
10.90971 0.0058281843
10.91071 0.0059064689
10.91171 0.0059850023
10.91271 0.0060637802000000005
10.91371 0.006142797100000001
10.91471 0.006222049
10.91571 0.0063015308
10.91671 0.0063812382
10.91771 0.006461166799999999
10.91871 0.006541312200000001
10.91971 0.00662167
10.92071 0.0067022353
10.92171 0.0067830035
10.92271 0.0068639703
10.92371 0.0069451315
10.92471 0.0070264818000000005
10.92571 0.007108016900000001
10.92671 0.0071897317
10.92771 0.007271621099999999
10.92871 0.007353680800000001
10.92971 0.0074359050000000005
10.93071 0.0075182892
10.93171 0.0076008277
10.93271 0.007683514600000001
10.93371 0.0077663448
10.93471 0.0078493133
10.93571 0.0079324142
10.93671 0.0080156409
10.93771 0.0080989885
10.93871 0.008182451
10.93971 0.0082660219
10.94071 0.008349695399999999
10.94171 0.0084334657
10.94271 0.0085173262
10.94371 0.0086012711
10.94471 0.0086852931
10.94571 0.0087693865
10.94671 0.008853544599999999
10.94771 0.0089377609
10.94871 0.009022028100000001
10.94971 0.009106340400000001
10.95071 0.009190690599999999
10.95171 0.0092750714
10.95271 0.0093594761
10.95371 0.0094438983
10.95471 0.00952833
10.95571 0.0096127646
10.95671 0.0096971955
10.95771 0.0097816155
10.95871 0.0098660174
10.95971 0.009950393699999999
10.96071 0.010034738000000001
10.96171 0.010119044
10.96271 0.010203304
10.96371 0.010287511000000001
10.96471 0.01037166
10.96571 0.010455743
10.96671 0.010539754
10.96771 0.010623688
10.96871 0.010707537
10.96971 0.010791297
10.97071 0.010874961
10.97171 0.010958523000000001
10.97271 0.01104198
10.97371 0.011125325
10.97471 0.011208553000000001
10.97571 0.011291659
10.97671 0.011374638000000001
10.97771 0.011457485
10.97871 0.011540195
10.97971 0.011622764
10.98071 0.011705186999999999
10.98171 0.011787458
10.98271 0.011869573
10.98371 0.011951527
10.98471 0.012033315
10.98571 0.012114930999999999
10.98671 0.012196371000000001
10.98771 0.012277628
10.98871 0.012358698999999999
10.98971 0.012439575
10.99071 0.012520254
10.99171 0.012600727
10.99271 0.012680990000000001
10.99371 0.012761036
10.99471 0.012840859
10.99571 0.012920451999999999
10.99671 0.012999809000000001
10.99771 0.013078923999999999
10.99871 0.013157788
10.99971 0.013236396
11.00071 0.013314739999999999
11.00171 0.013392814
11.00271 0.013470609
11.00371 0.013548118
11.00471 0.013625335
11.00571 0.013702252
11.00671 0.013778862000000001
11.00771 0.013855156
11.00871 0.013931128999999999
11.00971 0.014006771
11.01071 0.014082075999999999
11.01171 0.014157037
11.01271 0.014231646
11.01371 0.014305898000000001
11.01471 0.014379784000000001
11.01571 0.014453298
11.01671 0.014526433
11.01771 0.014599184
11.01871 0.014671544000000002
11.01971 0.014743506
11.02071 0.014815065999999998
11.02171 0.014886218
11.02271 0.014956955000000001
11.02371 0.015027272000000001
11.02471 0.015097165
11.02571 0.015166627000000002
11.02671 0.015235653999999998
11.02771 0.015304242
11.02871 0.015372384000000001
11.02971 0.015440077
11.03071 0.015507314
11.03171 0.015574091
11.03271 0.015640404
11.03371 0.015706249
11.03471 0.015771619
11.03571 0.01583651
11.03671 0.015900919
11.03771 0.015964838
11.03871 0.016028264
11.03971 0.016091190999999998
11.04071 0.016153614
11.04171 0.016215528
11.04271 0.016276928
11.04371 0.016337809000000002
11.04471 0.016398165
11.04571 0.016457989
11.04671 0.016517278
11.04771 0.016576024
11.04871 0.016634223
11.04971 0.016691867000000003
11.05071 0.016748953
11.05171 0.016805474
11.05271 0.016861425000000003
11.05371 0.016916798
11.05471 0.016971589
11.05571 0.01702579
11.05671 0.017079397
11.05771 0.017132403
11.05871 0.017184803
11.05971 0.017236591
11.06071 0.017287761
11.06171 0.017338307
11.06271 0.017388225
11.06371 0.017437506
11.06471 0.017486147
11.06571 0.017534143
11.06671 0.017581486
11.06771 0.017628173
11.06871 0.017674196
11.06971 0.017719553
11.07071 0.017764236
11.07171 0.017808241
11.07271 0.017851563
11.07371 0.017894199
11.07471 0.017936142000000002
11.07571 0.017977387
11.07671 0.01801793
11.07771 0.018057766
11.07871 0.018096891
11.07971 0.018135303
11.08071 0.018172993
11.08171 0.018209961
11.08271 0.018246203
11.08371 0.018281712
11.08471 0.018316487
11.08571 0.018350524
11.08671 0.018383820000000002
11.08771 0.018416371
11.08871 0.018448175
11.08971 0.018479227
11.09071 0.018509524
11.09171 0.018539064
11.09271 0.018567844
11.09371 0.01859586
11.09471 0.018623110000000002
11.09571 0.018649592
11.09671 0.018675301
11.09771 0.018700236
11.09871 0.018724392
11.09971 0.018747767999999998
11.10071 0.01877036
11.10171 0.018792164
11.10271 0.018813179
11.10371 0.018833399
11.10471 0.018852821000000002
11.10571 0.018871443
11.10671 0.018889262
11.10771 0.018906273
11.10871 0.018922473999999998
11.10971 0.018937859999999997
11.11071 0.018952427
11.11171 0.018966173
11.11271 0.018979094
11.11371 0.018991187
11.11471 0.019002447
11.11571 0.019012872
11.11671 0.019022459
11.11771 0.019031204
11.11871 0.019039105
11.11971 0.019046158
11.12071 0.019052361
11.12171 0.019057711
11.12271 0.019062204
11.12371 0.019065839
11.12471 0.019068614
11.12571 0.019070525
11.12671 0.019071571
11.12771 0.019071749
11.12871 0.019071058000000002
11.12971 0.019069495000000002
11.13071 0.019067058999999997
11.13171 0.019063747
11.13271 0.019059557
11.13371 0.019054489
11.13471 0.019048539
11.13571 0.019041705
11.13671 0.019033987
11.13771 0.019025381
11.13871 0.019015885
11.13971 0.0190055
11.14071 0.018994221
11.14171 0.018982045000000003
11.14271 0.018968972
11.14371 0.018954999
11.14471 0.018940125
11.14571 0.018924348
11.14671 0.018907666
11.14771 0.018890076999999998
11.14871 0.01887158
11.14971 0.018852174
11.15071 0.018831858
11.15171 0.018810631
11.15271 0.018788493
11.15371 0.018765444
11.15471 0.018741484000000003
11.15571 0.018716614000000003
11.15671 0.018690832
11.15771 0.018664141
11.15871 0.018636542
11.15971 0.018608036
11.16071 0.018578624000000002
11.16171 0.018548306
11.16271 0.018517085000000003
11.16371 0.018484959999999998
11.16471 0.018451935
11.16571 0.018418008
11.16671 0.018383183
11.16771 0.018347458
11.16871 0.018310833999999998
11.16971 0.01827331
11.17071 0.018234889
11.17171 0.018195568
11.17271 0.018155346
11.17371 0.018114224
11.17471 0.018072201
11.17571 0.018029274
11.17671 0.017985444
11.17771 0.017940708
11.17871 0.017895064999999998
11.17971 0.017848513
11.18071 0.017801051999999998
11.18171 0.017752679
11.18271 0.017703392999999998
11.18371 0.017653193
11.18471 0.01760208
11.18571 0.017550051
11.18671 0.017497106000000002
11.18771 0.017443245
11.18871 0.017388469
11.18971 0.017332777
11.19071 0.017276172
11.19171 0.017218654
11.19271 0.017160223999999998
11.19371 0.017100884
11.19471 0.017040636
11.19571 0.016979483
11.19671 0.016917427
11.19771 0.016854469
11.19871 0.016790614000000002
11.19971 0.016725862
11.20071 0.016660216999999998
11.20171 0.016593681
11.20271 0.016526258
11.20371 0.01645795
11.20471 0.016388758
11.20571 0.016318685
11.20671 0.016247733
11.20771 0.016175905
11.20871 0.0161032
11.20971 0.016029623
11.21071 0.015955174
11.21171 0.015879855000000002
11.21271 0.015803667
11.21371 0.015726611
11.21471 0.01564869
11.21571 0.015569906000000001
11.21671 0.015490259000000001
11.21771 0.015409751999999999
11.21871 0.015328385
11.21971 0.015246161999999999
11.22071 0.015163085
11.22171 0.015079157
11.22271 0.014994381
11.22371 0.014908757
11.22471 0.014822290999999998
11.22571 0.014734987000000001
11.22671 0.014646846
11.22771 0.014557873
11.22871 0.014468071
11.22971 0.014377446
11.23071 0.014286001000000001
11.23171 0.014193737000000001
11.23271 0.014100661999999998
11.23371 0.014006776000000002
11.23471 0.013912083999999998
11.23571 0.013816589
11.23671 0.013720297000000001
11.23771 0.013623205999999999
11.23871 0.013525323
11.23971 0.013426648
11.24071 0.013327183999999999
11.24171 0.013226934
11.24271 0.0131259
11.24371 0.013024085
11.24471 0.012921488
11.24571 0.012818112999999999
11.24671 0.012713962
11.24771 0.012609035
11.24871 0.012503336
11.24971 0.012396866999999999
11.25071 0.012289629
11.25171 0.012181627
11.25271 0.012072861
11.25371 0.011963336
11.25471 0.011853056
11.25571 0.011742024
11.25671 0.011630245
11.25771 0.011517723
11.25871 0.011404463
11.25971 0.011290472
11.26071 0.011175754000000001
11.26171 0.011060315999999999
11.26271 0.010944163
11.26371 0.010827303
11.26471 0.010709742
11.26571 0.010591488
11.26671 0.010472546000000001
11.26771 0.010352924
11.26871 0.01023263
11.26971 0.01011167
11.27071 0.0099900499
11.27171 0.0098677774
11.27271 0.0097448581
11.27371 0.0096212993
11.27471 0.0094971059
11.27571 0.0093722847
11.27671 0.0092468406
11.27771 0.0091207789
11.27871 0.0089941044
11.27971 0.008866823199999999
11.28071 0.0087389388
11.28171 0.008610457
11.28271 0.0084813822
11.28371 0.0083517189
11.28471 0.0082214719
11.28571 0.0080906466
11.28671 0.0079592472
11.28771 0.0078272795
11.28871 0.007694747900000001
11.28971 0.007561659
11.29071 0.0074280179
11.29171 0.007293830299999999
11.29271 0.0071591021
11.29371 0.0070238399
11.29471 0.006888050099999999
11.29571 0.0067517394
11.29671 0.0066149143
11.29771 0.0064775805999999995
11.29871 0.0063397456
11.29971 0.0062014165
11.30071 0.0060625989000000005
11.30171 0.0059232996
11.30271 0.0057835245
11.30371 0.0056432797
11.30471 0.0055025714000000005
11.30571 0.0053614047
11.30671 0.0052197855
11.30771 0.0050777187
11.30871 0.0049352097
11.30971 0.004792263299999999
11.31071 0.0046488844
11.31171 0.0045050776
11.31271 0.0043608477
11.31371 0.0042161995
11.31471 0.004071138
11.31571 0.003925668
11.31671 0.0037797949
11.31771 0.0036335241000000004
11.31871 0.0034868615
11.31971 0.0033398132999999997
11.32071 0.0031923861
11.32171 0.0030445866
11.32271 0.0028964221
11.32371 0.0027479004
11.32471 0.0025990294000000002
11.32571 0.0024498176999999998
11.32671 0.0023002738
11.32771 0.0021504071
11.32871 0.0020002266
11.32971 0.0018497420000000001
11.33071 0.0016989628
11.33171 0.0015478987
11.33271 0.0013965593999999998
11.33371 0.0012449545
11.33471 0.0010930932
11.33571 0.0009409849599999999
11.33671 0.00078863868
11.33771 0.00063606294
11.33871 0.00048326605999999997
11.33971 0.00033025585
11.34071 0.00017703979
11.34171 2.3624925e-05
11.34271 -0.00012998213
11.34371 -0.00028377513
11.34471 -0.00043774817000000004
11.34571 -0.00059189574
11.34671 -0.00074621257
11.34771 -0.00090069361
11.34871 -0.0010553339
11.34971 -0.0012101285
11.35071 -0.0013650728
11.35171 -0.0015201617
11.35271 -0.0016753904
11.35371 -0.0018307535
11.35471 -0.0019862458
11.35571 -0.0021418615
11.35671 -0.0022975942999999997
11.35771 -0.002453438
11.35871 -0.0026093858
11.35971 -0.0027654303
11.36071 -0.0029215642
11.36171 -0.0030777795000000003
11.36271 -0.0032340681999999997
11.36371 -0.0033904215999999996
11.36471 -0.0035468311
11.36571 -0.0037032873999999997
11.36671 -0.0038597816000000003
11.36771 -0.0040163046
11.36871 -0.0041728472
11.36971 -0.004329400299999999
11.37071 -0.0044859546
11.37171 -0.0046425012
11.37271 -0.0047990310000000005
11.37371 -0.0049555354
11.37471 -0.0051120060000000005
11.37571 -0.005268434000000001
11.37671 -0.0054248114
11.37771 -0.005581130199999999
11.37871 -0.0057373822
11.37971 -0.0058935599
11.38071 -0.0060496553
11.38171 -0.006205660599999999
11.38271 -0.0063615684
11.38371 -0.0065173714
11.38471 -0.0066730615999999994
11.38571 -0.0068286317
11.38671 -0.0069840731
11.38771 -0.007139378399999999
11.38871 -0.007294539
11.38971 -0.0074495467
11.39071 -0.0076043936
11.39171 -0.0077590703
11.39271 -0.0079135687
11.39371 -0.0080678794
11.39471 -0.0082219936
11.39571 -0.008375902
11.39671 -0.008529594900000001
11.39771 -0.0086830638
11.39871 -0.0088362998
11.39971 -0.0089892928
11.40071 -0.009142034799999999
11.40171 -0.0092945163
11.40271 -0.009446728699999999
11.40371 -0.0095986637
11.40471 -0.0097503129
11.40571 -0.0099016681
11.40671 -0.010052723
11.40771 -0.010203469
11.40871 -0.010353899
11.40971 -0.010504008
11.41071 -0.010653787000000001
11.41171 -0.010803232999999999
11.41271 -0.010952337
11.41371 -0.011101096
11.41471 -0.011249503000000001
11.41571 -0.011397553
11.41671 -0.011545239
11.41771 -0.011692557
11.41871 -0.011839500999999999
11.41971 -0.011986064
11.42071 -0.012132241
11.42171 -0.012278024
11.42271 -0.012423408
11.42371 -0.012568384
11.42471 -0.012712946
11.42571 -0.012857084
11.42671 -0.01300079
11.42771 -0.013144055
11.42871 -0.013286871
11.42971 -0.013429226
11.43071 -0.013571112000000001
11.43171 -0.013712519000000001
11.43271 -0.013853435
11.43371 -0.013993851000000002
11.43471 -0.014133753999999998
11.43571 -0.014273137000000002
11.43671 -0.014411987
11.43771 -0.014550294
11.43871 -0.014688048
11.43971 -0.014825241
11.44071 -0.014961862000000001
11.44171 -0.015097902
11.44271 -0.015233352
11.44371 -0.015368205
11.44471 -0.015502450999999999
11.44571 -0.015636082
11.44671 -0.015769094
11.44771 -0.015901477
11.44871 -0.016033226
11.44971 -0.016164333
11.45071 -0.016294791
11.45171 -0.016424595
11.45271 -0.016553738
11.45371 -0.016682214
11.45471 -0.016810016
11.45571 -0.016937136999999998
11.45671 -0.017063571
11.45771 -0.017189312
11.45871 -0.017314350000000003
11.45971 -0.017438681
11.46071 -0.017562295000000002
11.46171 -0.017685184
11.46271 -0.017807343
11.46371 -0.017928761
11.46471 -0.018049433
11.46571 -0.018169348000000002
11.46671 -0.018288501
11.46771 -0.018406882
11.46871 -0.018524483
11.46971 -0.018641297
11.47071 -0.018757317000000003
11.47171 -0.018872535
11.47271 -0.018986942
11.47371 -0.019100534
11.47471 -0.019213304
11.47571 -0.019325245999999997
11.47671 -0.019436354
11.47771 -0.019546624000000002
11.47871 -0.01965605
11.47971 -0.019764627
11.48071 -0.01987235
11.48171 -0.019979216
11.48271 -0.020085221
11.48371 -0.02019036
11.48471 -0.020294631
11.48571 -0.020398028
11.48671 -0.020500548
11.48771 -0.020602185
11.48871 -0.020702937
11.48971 -0.020802797
11.49071 -0.02090176
11.49171 -0.020999821000000002
11.49271 -0.021096974
11.49371 -0.021193213000000002
11.49471 -0.021288531
11.49571 -0.02138292
11.49671 -0.021476374
11.49771 -0.021568885
11.49871 -0.021660444
11.49971 -0.021751045
11.50071 -0.021840676
11.50171 -0.02192933
11.50271 -0.022017000000000002
11.50371 -0.022103675
11.50471 -0.02218935
11.50571 -0.022274014
11.50671 -0.02235766
11.50771 -0.022440281
11.50871 -0.022521871
11.50971 -0.022602422
11.51071 -0.022681928
11.51171 -0.022760383000000002
11.51271 -0.022837781999999997
11.51371 -0.022914121000000003
11.51471 -0.022989395
11.51571 -0.023063601
11.51671 -0.023136736
11.51771 -0.023208796
11.51871 -0.023279776999999998
11.51971 -0.023349678999999998
11.52071 -0.023418499
11.52171 -0.023486234
11.52271 -0.023552883
11.52371 -0.023618444
11.52471 -0.023682913
11.52571 -0.023746291
11.52671 -0.023808573
11.52771 -0.02386976
11.52871 -0.023929845999999998
11.52971 -0.023988831000000002
11.53071 -0.02404671
11.53171 -0.024103481000000003
11.53271 -0.024159141
11.53371 -0.024213686999999998
11.53471 -0.024267116000000002
11.53571 -0.024319423
11.53671 -0.024370605
11.53771 -0.024420657000000002
11.53871 -0.024469578
11.53971 -0.024517361
11.54071 -0.024564002999999997
11.54171 -0.024609501000000002
11.54271 -0.024653852
11.54371 -0.024697051
11.54471 -0.024739096999999998
11.54571 -0.024779985
11.54671 -0.024819711999999997
11.54771 -0.024858274
11.54871 -0.02489567
11.54971 -0.024931897999999997
11.55071 -0.024966954
11.55171 -0.025000836
11.55271 -0.025033543
11.55371 -0.025065072
11.55471 -0.025095421
11.55571 -0.025124589
11.55671 -0.025152571999999998
11.55771 -0.025179367999999997
11.55871 -0.025204977000000003
11.55971 -0.025229395
11.56071 -0.02525262
11.56171 -0.025274645000000002
11.56271 -0.025295472
11.56371 -0.0253151
11.56471 -0.025333521999999997
11.56571 -0.025350737
11.56671 -0.025366740999999998
11.56771 -0.025381532
11.56871 -0.025395106
11.56971 -0.025407461000000003
11.57071 -0.025418593
11.57171 -0.025428503
11.57271 -0.025437186999999997
11.57371 -0.025444644
11.57471 -0.025450872000000003
11.57571 -0.025455869
11.57671 -0.025459635
11.57771 -0.02546217
11.57871 -0.025463474000000003
11.57971 -0.02546355
11.58071 -0.025462394
11.58171 -0.025460012999999997
11.58271 -0.025456405
11.58371 -0.025451572999999998
11.58471 -0.025445520000000003
11.58571 -0.025438244000000002
11.58671 -0.025429750999999997
11.58771 -0.025420045
11.58871 -0.025409124999999998
11.58971 -0.025396997999999997
11.59071 -0.025383661999999998
11.59171 -0.025369122
11.59271 -0.025353380000000002
11.59371 -0.025336435999999997
11.59471 -0.025318292000000003
11.59571 -0.02529895
11.59671 -0.025278410999999997
11.59771 -0.025256680000000004
11.59871 -0.025233751999999998
11.59971 -0.02520963
11.60071 -0.025184315999999998
11.60171 -0.025157807999999997
11.60271 -0.025130104
11.60371 -0.025101207
11.60471 -0.025071115999999997
11.60571 -0.025039833
11.60671 -0.025007353000000003
11.60771 -0.024973677
11.60871 -0.024938807
11.60971 -0.024902742
11.61071 -0.024865483
11.61171 -0.024827031
11.61271 -0.024787383
11.61371 -0.024746545
11.61471 -0.024704513
11.61571 -0.024661294
11.61671 -0.024616884000000002
11.61771 -0.024571290000000003
11.61871 -0.024524512000000002
11.61971 -0.024476553999999998
11.62071 -0.024427418
11.62171 -0.024377106
11.62271 -0.024325622999999998
11.62371 -0.024272971
11.62471 -0.024219154
11.62571 -0.024164176000000002
11.62671 -0.024108039
11.62771 -0.024050746
11.62871 -0.023992303
11.62971 -0.023932713
11.63071 -0.023871978999999998
11.63171 -0.023810104000000002
11.63271 -0.023747091
11.63371 -0.023682945
11.63471 -0.02361767
11.63571 -0.023551266
11.63671 -0.023483741
11.63771 -0.023415095
11.63871 -0.023345335000000002
11.63971 -0.023274461
11.64071 -0.02320248
11.64171 -0.023129396
11.64271 -0.023055212000000002
11.64371 -0.022979933
11.64471 -0.022903565
11.64571 -0.022826112000000003
11.64671 -0.02274758
11.64771 -0.022667975
11.64871 -0.022587302
11.64971 -0.022505569
11.65071 -0.02242278
11.65171 -0.022338942
11.65271 -0.022254062
11.65371 -0.022168148
11.65471 -0.022081206
11.65571 -0.021993244
11.65671 -0.021904267
11.65771 -0.021814286000000002
11.65871 -0.021723304
11.65971 -0.02163133
11.66071 -0.021538371
11.66171 -0.021444433
11.66271 -0.021349522
11.66371 -0.021253645999999998
11.66471 -0.02115681
11.66571 -0.021059021
11.66671 -0.020960285
11.66771 -0.020860607
11.66871 -0.020759994
11.66971 -0.020658450000000002
11.67071 -0.020555982
11.67171 -0.020452592999999998
11.67271 -0.020348291
11.67371 -0.020243079
11.67471 -0.020136964
11.67571 -0.02002995
11.67671 -0.019922043
11.67771 -0.019813249999999998
11.67871 -0.019703576
11.67971 -0.019593026
11.68071 -0.019481608
11.68171 -0.019369327
11.68271 -0.01925619
11.68371 -0.019142205
11.68471 -0.019027378999999997
11.68571 -0.018911719
11.68671 -0.018795233
11.68771 -0.01867793
11.68871 -0.018559819999999998
11.68971 -0.018440909000000002
11.69071 -0.018321208000000002
11.69171 -0.018200725
11.69271 -0.018079471
11.69371 -0.017957456
11.69471 -0.017834689
11.69571 -0.01771118
11.69671 -0.017586938
11.69771 -0.017461973999999998
11.69871 -0.017336296
11.69971 -0.017209916
11.70071 -0.017082843
11.70171 -0.016955084000000002
11.70271 -0.016826651999999997
11.70371 -0.016697553
11.70471 -0.016567797999999998
11.70571 -0.016437395
11.70671 -0.016306354999999998
11.70771 -0.016174685
11.70871 -0.016042393999999998
11.70971 -0.015909491
11.71071 -0.015775985
11.71171 -0.015641883000000002
11.71271 -0.015507196
11.71371 -0.015371932
11.71471 -0.015236098
11.71571 -0.015099706
11.71671 -0.014962764000000002
11.71771 -0.01482528
11.71871 -0.014687264
11.71971 -0.014548725
11.72071 -0.014409673000000001
11.72171 -0.014270116
11.72271 -0.014130064000000001
11.72371 -0.013989526
11.72471 -0.013848512
11.72571 -0.013707031
11.72671 -0.013565092999999999
11.72771 -0.013422708
11.72871 -0.013279884
11.72971 -0.013136632
11.73071 -0.01299296
11.73171 -0.012848877
11.73271 -0.012704392
11.73371 -0.012559514999999999
11.73471 -0.012414252999999998
11.73571 -0.012268616000000001
11.73671 -0.012122613
11.73771 -0.011976252
11.73871 -0.011829539
11.73971 -0.011682485
11.74071 -0.011535096
11.74171 -0.011387381
11.74271 -0.011239347
11.74371 -0.011091003
11.74471 -0.010942357
11.74571 -0.010793417
11.74671 -0.01064419
11.74771 -0.010494686
11.74871 -0.010344913
11.74971 -0.010194878999999999
11.75071 -0.010044593000000001
11.75171 -0.0098940654
11.75271 -0.0097433047
11.75371 -0.0095923213
11.75471 -0.009441124700000001
11.75571 -0.0092897259
11.75671 -0.0091381356
11.75771 -0.008986364299999999
11.75871 -0.008834423400000001
11.75971 -0.0086823246
11.76071 -0.0085300795
11.76171 -0.0083776999
11.76271 -0.008225198
11.76371 -0.0080725848
11.76471 -0.0079198733
11.76571 -0.007767074599999999
11.76671 -0.0076142009
11.76771 -0.007461263900000001
11.76871 -0.0073082752
11.76971 -0.007155246600000001
11.77071 -0.0070021881
11.77171 -0.0068491114
11.77271 -0.0066960267
11.77371 -0.006542944199999999
11.77471 -0.0063898733000000004
11.77571 -0.0062368243
11.77671 -0.0060838065
11.77771 -0.0059308291
11.77871 -0.0057779009
11.77971 -0.0056250301
11.78071 -0.0054722255
11.78171 -0.0053194952
11.78271 -0.0051668474
11.78371 -0.0050142899
11.78471 -0.0048618309
11.78571 -0.0047094782
11.78671 -0.0045572397
11.78771 -0.0044051234000000005
11.78871 -0.0042531374
11.78971 -0.0041012895999999995
11.79071 -0.003949588800000001
11.79171 -0.0037980432999999997
11.79271 -0.0036466615999999996
11.79371 -0.0034954523
11.79471 -0.0033444244999999997
11.79571 -0.0031935873
11.79671 -0.0030429502999999997
11.79771 -0.0028925226
11.79871 -0.0027423137
11.79971 -0.0025923335
11.80071 -0.0024425915
11.80171 -0.0022930979
11.80271 -0.0021438625
11.80371 -0.0019948951
11.80471 -0.0018462059
11.80571 -0.0016978045
11.80671 -0.0015497008999999999
11.80771 -0.0014019051
11.80871 -0.0012544267
11.80971 -0.0011072751
11.81071 -0.00096046015
11.81171 -0.00081399112
11.81271 -0.00066787734
11.81371 -0.00052212808
11.81471 -0.00037675256
11.81571 -0.00023175987
11.81671 -8.7159054e-05
11.81771 5.704083e-05
11.81871 0.00020083073000000002
11.81971 0.00034420157
11.82071 0.00048714428
11.82171 0.0006296496400000001
11.82271 0.00077170844
11.82371 0.00091331149
11.82471 0.0010544493
11.82571 0.0011951125
11.82671 0.0013352917
11.82771 0.0014749771
11.82871 0.0016141594
11.82971 0.0017528289
11.83071 0.0018909762999999998
11.83171 0.0020285919
11.83271 0.0021656666
11.83371 0.0023021910000000003
11.83471 0.0024381563
11.83571 0.0025735535
11.83671 0.0027083743
11.83771 0.0028426102000000003
11.83871 0.0029762536
11.83971 0.0031092968
11.84071 0.0032417323000000003
11.84171 0.0033735534
11.84271 0.0035047535000000004
11.84371 0.003635326
11.84471 0.0037652651
11.84571 0.0038945654999999997
11.84671 0.0040232211
11.84771 0.0041512269999999995
11.84871 0.0042785781
11.84971 0.0044052693
11.85071 0.0045312961
11.85171 0.0046566536
11.85271 0.0047813366
11.85371 0.0049053403999999995
11.85471 0.0050286602
11.85571 0.0051512907
11.85671 0.0052732266
11.85771 0.0053944626
11.85871 0.0055149929
11.85971 0.0056348112
11.86071 0.0057539113
11.86171 0.0058722871
11.86271 0.0059899314000000006
11.86371 0.0061068371
11.86471 0.0062229977999999995
11.86571 0.0063384054
11.86671 0.0064530518999999995
11.86771 0.0065669301
11.86871 0.0066800327000000005
11.86971 0.006792350900000001
11.87071 0.0069038782000000005
11.87171 0.0070146059
11.87271 0.0071245275
11.87371 0.0072336347999999995
11.87471 0.0073419214
11.87571 0.007449380100000001
11.87671 0.0075560049
11.87771 0.007661788500000001
11.87871 0.007766726000000001
11.87971 0.0078708115
11.88071 0.0079740406
11.88171 0.0080764075
11.88271 0.0081779079
11.88371 0.008278538
11.88471 0.0083782928
11.88571 0.008477169500000001
11.88671 0.0085751635
11.88771 0.008672272100000001
11.88871 0.0087684908
11.88971 0.008863816799999999
11.89071 0.0089582463
11.89171 0.0090517751
11.89271 0.009144400200000001
11.89371 0.0092361181
11.89471 0.0093269242
11.89571 0.009416814999999999
11.89671 0.0095057854
11.89771 0.0095938325
11.89871 0.0096809512
11.89971 0.0097671378
11.90071 0.0098523873
11.90171 0.009936696
11.90271 0.010020059999999999
11.90371 0.010102474
11.90471 0.010183937
11.90571 0.010264443
11.90671 0.01034399
11.90771 0.010422574
11.90871 0.010500194000000001
11.90971 0.010576847
11.91071 0.010652532
11.91171 0.010727246000000001
11.91271 0.01080099
11.91371 0.010873763
11.91471 0.010945564000000001
11.91571 0.011016393999999999
11.91671 0.011086253
11.91771 0.011155142
11.91871 0.011223061
11.91971 0.01129001
11.92071 0.011355992
11.92171 0.011421007
11.92271 0.011485056
11.92371 0.011548139
11.92471 0.011610258
11.92571 0.011671412
11.92671 0.011731601
11.92771 0.011790825
11.92871 0.011849084000000001
11.92971 0.011906376
11.93071 0.0119627
11.93171 0.012018054
11.93271 0.012072436
11.93371 0.012125845
11.93471 0.012178277
11.93571 0.012229729
11.93671 0.012280201
11.93771 0.012329687999999998
11.93871 0.012378186999999999
11.93971 0.012425696000000002
11.94071 0.012472211
11.94171 0.012517731
11.94271 0.012562252
11.94371 0.012605774
11.94471 0.012648295
11.94571 0.012689814
11.94671 0.01273033
11.94771 0.012769843
11.94871 0.012808350999999999
11.94971 0.012845856999999999
11.95071 0.012882362000000001
11.95171 0.012917866
11.95271 0.012952372
11.95371 0.01298588
11.95471 0.013018395
11.95571 0.013049917000000001
11.95671 0.013080452
11.95771 0.013109999
11.95871 0.013138563
11.95971 0.013166147999999999
11.96071 0.013192755
11.96171 0.013218386
11.96271 0.013243046000000001
11.96371 0.013266738
11.96471 0.013289464
11.96571 0.013311225000000001
11.96671 0.013332025
11.96771 0.013351867000000002
11.96871 0.013370752000000001
11.96971 0.013388684999999999
11.97071 0.013405664999999999
11.97171 0.013421697
11.97271 0.013436783
11.97371 0.013450925999999998
11.97471 0.013464129
11.97571 0.013476395
11.97671 0.013487728000000001
11.97771 0.013498131
11.97871 0.013507607
11.97971 0.013516160999999999
11.98071 0.013523796000000001
11.98171 0.013530517999999998
11.98271 0.01353633
11.98371 0.013541237
11.98471 0.013545241000000001
11.98571 0.01354835
11.98671 0.013550566
11.98771 0.013551895
11.98871 0.01355234
11.98971 0.013551905000000001
11.99071 0.013550594
11.99171 0.013548408999999999
11.99271 0.013545355
11.99371 0.013541433
11.99471 0.013536647
11.99571 0.013530998999999998
11.99671 0.01352449
11.99771 0.013517123
11.99871 0.013508897
11.99971 0.013499813
12.00071 0.013489873999999999
12.00171 0.013479080000000001
12.00271 0.013467429
12.00371 0.013454925000000001
12.00471 0.013441568
12.00571 0.013427358
12.00671 0.013412298
12.00771 0.013396388
12.00871 0.013379632
12.00971 0.013362031
12.01071 0.013343588
12.01171 0.013324307999999998
12.01271 0.013304195
12.01371 0.013283252999999998
12.01471 0.013261488
12.01571 0.013238906000000002
12.01671 0.013215515
12.01771 0.013191323
12.01871 0.013166335999999999
12.01971 0.013140563
12.02071 0.013114012999999999
12.02171 0.013086694999999999
12.02271 0.013058617
12.02371 0.013029789
12.02471 0.013000221
12.02571 0.012969923
12.02671 0.012938901000000001
12.02771 0.012907165
12.02871 0.012874723
12.02971 0.012841582
12.03071 0.01280775
12.03171 0.012773234999999999
12.03271 0.012738041
12.03371 0.012702176
12.03471 0.012665645
12.03571 0.012628452
12.03671 0.012590602000000001
12.03771 0.012552101000000001
12.03871 0.01251295
12.03971 0.012473156999999999
12.04071 0.012432723000000001
12.04171 0.012391651
12.04271 0.012349947
12.04371 0.012307614
12.04471 0.012264656999999998
12.04571 0.012221078000000002
12.04671 0.012176883
12.04771 0.012132077
12.04871 0.012086665
12.04971 0.012040651999999999
12.05071 0.011994043999999999
12.05171 0.011946847
12.05271 0.011899068
12.05371 0.011850712000000001
12.05471 0.011801786
12.05571 0.011752298000000001
12.05671 0.011702254
12.05771 0.011651660999999999
12.05871 0.011600526
12.05971 0.011548857000000001
12.06071 0.01149666
12.06171 0.011443942
12.06271 0.01139071
12.06371 0.011336969
12.06471 0.011282727
12.06571 0.011227988999999999
12.06671 0.011172763
12.06771 0.011117052
12.06871 0.011060863
12.06971 0.011004203
12.07071 0.010947075
12.07171 0.010889487
12.07271 0.010831443
12.07371 0.010772949
12.07471 0.010714012
12.07571 0.010654637
12.07671 0.010594831
12.07771 0.010534601000000001
12.07871 0.010473953
12.07971 0.010412894
12.08071 0.010351434
12.08171 0.01028958
12.08271 0.010227341000000001
12.08371 0.010164725
12.08471 0.010101743
12.08571 0.010038403999999999
12.08671 0.0099747165
12.08771 0.0099106925
12.08871 0.009846341
12.08971 0.009781673
12.09071 0.0097166987
12.09171 0.0096514275
12.09271 0.0095858704
12.09371 0.0095200361
12.09471 0.009453934800000001
12.09571 0.0093875751
12.09671 0.0093209652
12.09771 0.0092541137
12.09871 0.0091870279
12.09971 0.009119715799999999
12.10071 0.0090521833
12.10171 0.0089844369
12.10271 0.008916482299999999
12.10371 0.0088483248
12.10471 0.0087799701
12.10571 0.0087114226
12.10671 0.0086426866
12.10771 0.0085737673
12.10871 0.0085046682
12.10971 0.0084353946
12.11071 0.008365949900000001
12.11171 0.0082963386
12.11271 0.0082265658
12.11371 0.0081566366
12.11471 0.008086555300000001
12.11571 0.0080163278
12.11671 0.0079459598
12.11771 0.0078754572
12.11871 0.0078048259
12.11971 0.0077340723
12.12071 0.0076632029999999995
12.12171 0.0075922253
12.12271 0.007521146499999999
12.12371 0.0074499738
12.12471 0.0073787144999999995
12.12571 0.0073073767
12.12671 0.0072359682
12.12771 0.0071644958
12.12871 0.007092968000000001
12.12971 0.007021391500000001
12.13071 0.006949775
12.13171 0.006878125
12.13271 0.006806448800000001
12.13371 0.0067347537
12.13471 0.006663047
12.13571 0.0065913351
12.13671 0.006519624700000001
12.13771 0.0064479224
12.13871 0.0063762344999999995
12.13971 0.006304567100000001
12.14071 0.0062329273
12.14171 0.0061613202
12.14271 0.0060897528
12.14371 0.0060182309
12.14471 0.0059467606
12.14571 0.0058753485
12.14671 0.0058040008
12.14771 0.0057327241
12.14871 0.0056615248
12.14971 0.0055904096
12.15071 0.0055193854
12.15171 0.0054484586
12.15271 0.0053776363
12.15371 0.0053069252
12.15471 0.0052363328
12.15571 0.0051658652000000005
12.15671 0.0050955296
12.15771 0.0050253322000000005
12.15871 0.004955279700000001
12.15971 0.0048853784
12.16071 0.004815634
12.16171 0.0047460522
12.16271 0.0046766381
12.16371 0.0046073968
12.16471 0.0045383327
12.16571 0.0044694498
12.16671 0.004400752
12.16771 0.0043322429999999995
12.16871 0.0042639258
12.16971 0.0041958028
12.17071 0.004127877
12.17171 0.0040601505999999996
12.17271 0.0039926261
12.17371 0.003925305299999999
12.17471 0.0038581908
12.17571 0.0037912847000000005
12.17671 0.0037245893000000005
12.17771 0.0036581073999999996
12.17871 0.0035918416000000003
12.17971 0.0035257952
12.18071 0.0034599713999999998
12.18171 0.0033943743000000005
12.18271 0.0033290081999999997
12.18371 0.0032638774
12.18471 0.0031989872
12.18571 0.0031343424999999998
12.18671 0.0030699492
12.18771 0.0030058132
12.18871 0.0029419409
12.18971 0.0028783386
12.19071 0.0028150131000000004
12.19171 0.0027519711000000002
12.19271 0.0026892196
12.19371 0.0026267653
12.19471 0.0025646152
12.19571 0.0025027759
12.19671 0.0024412542
12.19771 0.0023800563
12.19871 0.0023191884
12.19971 0.0022586564
12.20071 0.0021984661
12.20171 0.0021386226
12.20271 0.0020791310999999997
12.20371 0.0020199961
12.20471 0.001961222
12.20571 0.001902813
12.20671 0.0018447727
12.20771 0.0017871047
12.20871 0.0017298123999999998
12.20971 0.0016728987
12.21071 0.0016163667
12.21171 0.0015602190999999999
12.21271 0.0015044585000000001
12.21371 0.0014490875000000001
12.21471 0.0013941089
12.21571 0.0013395249
12.21671 0.0012853382
12.21771 0.0012315514
12.21871 0.0011781671
12.21971 0.0011251877
12.22071 0.0010726161
12.22171 0.0010204548
12.22271 0.00096870644
12.22371 0.0009173737499999999
12.22471 0.0008664593200000001
12.22571 0.0008159657199999999
12.22671 0.0007658954
12.22771 0.00071625086
12.22871 0.00066703437
12.22971 0.00061824817
12.23071 0.00056989434
12.23171 0.00052197479
12.23271 0.00047449134000000006
12.23371 0.00042744568000000003
12.23471 0.00038083933
12.23571 0.00033467377
12.23671 0.00028895038
12.23771 0.00024367047999999998
12.23871 0.00019883535000000003
12.23971 0.00015444627
12.24071 0.00011050462000000001
12.24171 6.701176899999999e-05
12.24271 2.3969238e-05
12.24371 -1.8621344e-05
12.24471 -6.0758191000000006e-05
12.24571 -0.00010243934000000001
12.24671 -0.00014366268
12.24771 -0.00018442585000000002
12.24871 -0.00022472631999999998
12.24971 -0.00026456137
12.25071 -0.0003039281
12.25171 -0.00034282341
12.25271 -0.0003812441
12.25371 -0.00041918684
12.25471 -0.00045664815
12.25571 -0.0004936246100000001
12.25671 -0.0005301126699999999
12.25771 -0.00056610888
12.25871 -0.00060160978
12.25971 -0.0006366120500000001
12.26071 -0.0006711124600000001
12.26171 -0.00070510796
12.26271 -0.00073859574
12.26371 -0.0007715730999999999
12.26471 -0.0008040377000000001
12.26571 -0.00083598743
12.26671 -0.00086742039
12.26771 -0.0008983350199999999
12.26871 -0.0009287301500000001
12.26971 -0.00095860469
12.27071 -0.0009879580799999998
12.27171 -0.0010167899
12.27271 -0.0010451001
12.27371 -0.0010728888
12.27471 -0.0011001564
12.27571 -0.0011269036999999999
12.27671 -0.0011531313
12.27771 -0.0011788404
12.27871 -0.0012040318999999998
12.27971 -0.0012287073
12.28071 -0.0012528679999999999
12.28171 -0.0012765152
12.28271 -0.0012996505
12.28371 -0.0013222752
12.28471 -0.001344391
12.28571 -0.0013659990000000001
12.28671 -0.0013871007
12.28771 -0.0014076972
12.28871 -0.0014277896999999999
12.28971 -0.0014473794
12.29071 -0.0014664673
12.29171 -0.0014850544
12.29271 -0.0015031414
12.29371 -0.0015207293
12.29471 -0.0015378186
12.29571 -0.0015544100999999998
12.29671 -0.0015705047000000001
12.29771 -0.0015861029
12.29871 -0.0016012054
12.29971 -0.0016158129999999998
12.30071 -0.0016299262000000001
12.30171 -0.0016435457000000002
12.30271 -0.0016566724
12.30371 -0.0016693069
12.30471 -0.00168145
12.30571 -0.0016931024
12.30671 -0.0017042647999999999
12.30771 -0.0017149379000000002
12.30871 -0.0017251225000000001
12.30971 -0.0017348189
12.31071 -0.0017440278
12.31171 -0.0017527494000000002
12.31271 -0.0017609843999999999
12.31371 -0.0017687329
12.31471 -0.0017759949999999998
12.31571 -0.0017827708
12.31671 -0.0017890601000000001
12.31771 -0.0017948628999999998
12.31871 -0.0018001789
12.31971 -0.0018050079
12.32071 -0.0018093494999999998
12.32171 -0.0018132034000000001
12.32271 -0.0018165692
12.32371 -0.0018194467
12.32471 -0.0018218358
12.32571 -0.0018237362
12.32671 -0.0018251481
12.32771 -0.0018260718
12.32871 -0.0018265077
12.32971 -0.0018264562
12.33071 -0.0018259185
12.33171 -0.0018248957
12.33271 -0.0018233893999999998
12.33371 -0.0018214012000000001
12.33471 -0.0018189334
12.33571 -0.0018159882999999998
12.33671 -0.0018125686
12.33771 -0.0018086775999999998
12.33871 -0.0018043183
12.33971 -0.0017994947000000002
12.34071 -0.0017942105999999998
12.34171 -0.00178847
12.34271 -0.0017822773000000002
12.34371 -0.0017756369
12.34471 -0.0017685536
12.34571 -0.001761032
12.34671 -0.001753077
12.34771 -0.0017446933000000002
12.34871 -0.0017358858
12.34971 -0.0017266590000000002
12.35071 -0.0017170173999999999
12.35171 -0.0017069655000000001
12.35271 -0.0016965074
12.35371 -0.0016856471
12.35471 -0.0016743883
12.35571 -0.0016627344
12.35671 -0.0016506887
12.35771 -0.0016382541
12.35871 -0.0016254329
12.35971 -0.0016122278
12.36071 -0.0015986407
12.36171 -0.0015846732
12.36271 -0.0015703272
12.36371 -0.0015556039000000001
12.36471 -0.0015405044999999998
12.36571 -0.0015250301
12.36671 -0.0015091817
12.36771 -0.0014929601
12.36871 -0.0014763663
12.36971 -0.0014594012
12.37071 -0.0014420657
12.37171 -0.0014243608
12.37271 -0.0014062876
12.37371 -0.0013878474
12.37471 -0.0013690415
12.37571 -0.0013498714999999998
12.37671 -0.0013303391
12.37771 -0.0013104462000000001
12.37871 -0.0012901948
12.37971 -0.0012695874000000001
12.38071 -0.0012486264
12.38171 -0.0012273143999999999
12.38271 -0.0012056545
12.38371 -0.0011836496
12.38471 -0.0011613029999999998
12.38571 -0.0011386183
12.38671 -0.0011155988999999999
12.38771 -0.0010922487000000001
12.38871 -0.0010685712
12.38971 -0.0010445707
12.39071 -0.001020251
12.39171 -0.00099561621
12.39271 -0.00097067059
12.39371 -0.00094541811
12.39471 -0.00091986294
12.39571 -0.00089400928
12.39671 -0.0008678611300000001
12.39771 -0.00084142248
12.39871 -0.0008146973399999999
12.39971 -0.00078768962
12.40071 -0.00076040319
12.40171 -0.00073284177
12.40271 -0.0007050090500000001
12.40371 -0.00067690867
12.40471 -0.00064854421
12.40571 -0.0006199192300000001
12.40671 -0.00059103727
12.40771 -0.00056190188
12.40871 -0.00053251661
12.40971 -0.000502885
12.41071 -0.00047301078
12.41171 -0.00044289764000000003
12.41271 -0.00041254934000000006
12.41371 -0.00038196986
12.41471 -0.00035116313
12.41571 -0.00032013329
12.41671 -0.00028888451
12.41771 -0.00025742104
12.41871 -0.00022574723
12.41971 -0.00019386746
12.42071 -0.00016178614
12.42171 -0.00012950765
12.42271 -9.7036343e-05
12.42371 -6.4376525e-05
12.42471 -3.153238e-05
12.42571 1.4920266e-06
12.42671 3.4692778e-05
12.42771 6.806613999999999e-05
12.42871 0.00010160856999999999
12.42971 0.00013531672
12.43071 0.00016918749
12.43171 0.00020321796999999998
12.43271 0.00023740547
12.43371 0.00027174751
12.43471 0.00030624183
12.43571 0.00034088625
12.43671 0.00037567880999999997
12.43771 0.00041061761999999996
12.43871 0.00044570083
12.43971 0.00048092670000000003
12.44071 0.00051629336
12.44171 0.00055179898
12.44271 0.00058744158
12.44371 0.00062321901
12.44471 0.00065912905
12.44571 0.00069516918
12.44671 0.00073133665
12.44771 0.0007676284400000001
12.44871 0.0008040412499999999
12.44971 0.0008405714699999999
12.45071 0.0008772151899999999
12.45171 0.0009139681399999999
12.45271 0.00095082578
12.45371 0.00098778319
12.45471 0.0010248353
12.45571 0.0010619766
12.45671 0.0010992015
12.45771 0.0011365042
12.45871 0.0011738787
12.45971 0.001211319
12.46071 0.0012488188000000001
12.46171 0.0012863720999999999
12.46271 0.0013239727
12.46371 0.0013616146000000001
12.46471 0.0013992918
12.46571 0.0014369985999999999
12.46671 0.0014747294999999999
12.46771 0.0015124791
12.46871 0.0015502425
12.46971 0.0015880146999999998
12.47071 0.0016257914
12.47171 0.0016635685999999998
12.47271 0.0017013422999999999
12.47371 0.0017391088000000001
12.47471 0.0017768648999999998
12.47571 0.0018146075000000002
12.47671 0.0018523338
12.47771 0.0018900412999999997
12.47871 0.0019277272999999998
12.47971 0.0019653897
12.48071 0.0020030262
12.48171 0.0020406345
12.48271 0.0020782127
12.48371 0.0021157583
12.48471 0.0021532693
12.48571 0.0021907435
12.48671 0.0022281786999999997
12.48771 0.0022655724
12.48871 0.0023029223
12.48971 0.0023402255
12.49071 0.0023774797
12.49171 0.0024146821
12.49271 0.0024518296
12.49371 0.0024889196000000002
12.49471 0.0025259489
12.49571 0.0025629146
12.49671 0.0025998137
12.49771 0.0026366428
12.49871 0.0026733989
12.49971 0.0027100787
12.50071 0.0027466789
12.50171 0.0027831964
12.50271 0.0028196277
12.50371 0.0028559696
12.50471 0.0028922188
12.50571 0.0029283719000000002
12.50671 0.0029644256
12.50771 0.0030003763
12.50871 0.0030362206
12.50971 0.0030719548000000003
12.51071 0.0031075753
12.51171 0.0031430784
12.51271 0.0031784598999999997
12.51371 0.0032137163
12.51471 0.0032488430999999996
12.51571 0.0032838361
12.51671 0.0033186912
12.51771 0.0033534034
12.51871 0.0033879685
12.51971 0.0034223812999999996
12.52071 0.0034566372
12.52171 0.0034907313
12.52271 0.003524658
12.52371 0.0035584126
12.52471 0.0035919897
12.52571 0.0036253845
12.52671 0.0036585916000000003
12.52771 0.0036916059
12.52871 0.003724423
12.52971 0.0037570378000000002
12.53071 0.0037894461
12.53171 0.0038216436
12.53271 0.0038536265000000004
12.53371 0.0038853908
12.53471 0.0039169339
12.53571 0.0039482525999999995
12.53671 0.0039793442
12.53771 0.004010207
12.53871 0.0040408388
12.53971 0.004071238400000001
12.54071 0.0041014053
12.54171 0.0041313382
12.54271 0.0041610368
12.54371 0.0041905008
12.54471 0.004219730200000001
12.54571 0.0042487249000000005
12.54671 0.0042774844999999995
12.54771 0.0043060096
12.54871 0.0043343
12.54971 0.0043623557
12.55071 0.004390176
12.55171 0.0044177606
12.55271 0.0044451088
12.55371 0.004472219
12.55471 0.0044990902
12.55571 0.0045257206
12.55671 0.0045521083
12.55771 0.0045782508
12.55871 0.0046041458999999995
12.55971 0.0046297904
12.56071 0.0046551813
12.56171 0.004680315
12.56271 0.0047051883000000004
12.56371 0.0047297974
12.56471 0.0047541387000000004
12.56571 0.004778208700000001
12.56671 0.0048020032
12.56771 0.0048255184
12.56871 0.0048487509
12.56971 0.0048716967
12.57071 0.0048943526000000005
12.57171 0.0049167149
12.57271 0.0049387807
12.57371 0.0049605467
12.57471 0.0049820097
12.57571 0.0050031671
12.57671 0.005024016
12.57771 0.0050445542
12.57871 0.0050647788
12.57971 0.0050846877
12.58071 0.0051042789
12.58171 0.00512355
12.58271 0.0051424991
12.58371 0.0051611241
12.58471 0.0051794235000000004
12.58571 0.0051973951
12.58671 0.0052150372
12.58771 0.0052323481
12.58871 0.0052493261999999995
12.58971 0.0052659696
12.59071 0.0052822772
12.59171 0.0052982472
12.59271 0.0053138785
12.59371 0.005329169999999999
12.59471 0.0053441203000000005
12.59571 0.0053587290000000004
12.59671 0.005372994900000001
12.59771 0.0053869178
12.59871 0.0054004973
12.59971 0.0054137334
12.60071 0.005426626
12.60171 0.0054391759
12.60271 0.0054513839
12.60371 0.0054632503
12.60471 0.0054747768
12.60571 0.0054859643999999996
12.60671 0.0054968146
12.60771 0.0055073291000000005
12.60871 0.0055175096000000005
12.60971 0.005527358
12.61071 0.0055368761
12.61171 0.005546065199999999
12.61271 0.0055549273
12.61371 0.0055634639
12.61471 0.005571675900000001
12.61571 0.005579564800000001
12.61671 0.0055871311
12.61771 0.0055943754
12.61871 0.0056012977
12.61971 0.0056078981
12.62071 0.0056141762
12.62171 0.0056201308
12.62271 0.0056257606
12.62371 0.0056310644
12.62471 0.0056360401
12.62571 0.0056406854
12.62671 0.0056449982
12.62771 0.005648976
12.62871 0.0056526162
12.62971 0.0056559162000000005
12.63071 0.0056588731
12.63171 0.0056614845
12.63271 0.0056637477
12.63371 0.0056656601
12.63471 0.0056672193999999995
12.63571 0.005668423499999999
12.63671 0.0056692708
12.63771 0.0056697594
12.63871 0.0056698882
12.63971 0.0056696565
12.64071 0.0056690631
12.64171 0.0056681081
12.64271 0.0056667912
12.64371 0.0056651126
12.64471 0.0056630728
12.64571 0.0056606728
12.64671 0.0056579134
12.64771 0.0056547957
12.64871 0.005651321
12.64971 0.005647491
12.65071 0.0056433073
12.65171 0.0056387715000000005
12.65271 0.0056338857
12.65371 0.0056286513
12.65471 0.0056230703
12.65571 0.0056171448
12.65671 0.0056108762
12.65771 0.0056042663
12.65871 0.0055973171000000006
12.65971 0.0055900298
12.66071 0.0055824064
12.66171 0.0055744487
12.66271 0.0055661580999999995
12.66371 0.0055575361000000005
12.66471 0.0055485845
12.66571 0.0055393048
12.66671 0.0055296983
12.66771 0.005519767399999999
12.66871 0.0055095134
12.66971 0.0054989385
12.67071 0.0054880446
12.67171 0.0054768334000000005
12.67271 0.0054653075
12.67371 0.0054534692
12.67471 0.0054413205
12.67571 0.0054288645
12.67671 0.0054161032
12.67771 0.0054030392
12.67871 0.0053896746999999995
12.67971 0.0053760126
12.68071 0.0053620552
12.68171 0.0053478048000000005
12.68271 0.0053332635
12.68371 0.0053184333000000006
12.68471 0.005303316000000001
12.68571 0.0052879132
12.68671 0.0052722262
12.68771 0.0052562562
12.68871 0.0052400039
12.68971 0.00522347
12.69071 0.0052066549
12.69171 0.0051895589
12.69271 0.0051721821000000005
12.69371 0.0051545244999999995
12.69471 0.0051365856
12.69571 0.0051183652
12.69671 0.0050998635
12.69771 0.0050810802
12.69871 0.0050620158
12.69971 0.0050426700999999996
12.70071 0.0050230439
12.70171 0.0050031376
12.70271 0.0049829527
12.70371 0.0049624905
12.70471 0.0049417526
12.70571 0.0049207413999999994
12.70671 0.0048994592
12.70771 0.0048779093
12.70871 0.0048560945
12.70971 0.0048340189
12.71071 0.0048116861
12.71171 0.004789100100000001
12.71271 0.0047662652000000005
12.71371 0.0047431862
12.71471 0.0047198679
12.71571 0.0046963145
12.71671 0.0046725312
12.71771 0.0046485230999999995
12.71871 0.0046242945
12.71971 0.0045998502
12.72071 0.0045751945
12.72171 0.0045503319
12.72271 0.0045252666
12.72371 0.0045000026
12.72471 0.0044745437
12.72571 0.0044488934
12.72671 0.004423055
12.72771 0.0043970317999999994
12.72871 0.0043708267
12.72971 0.0043444423
12.73071 0.0043178814
12.73171 0.004291146599999999
12.73271 0.0042642405
12.73371 0.0042371655999999995
12.73471 0.0042099244
12.73571 0.0041825191000000005
12.73671 0.0041549523000000005
12.73771 0.0041272266000000005
12.73871 0.0040993444
12.73971 0.0040713086
12.74071 0.0040431223
12.74171 0.0040147879
12.74271 0.0039863087
12.74371 0.0039576877
12.74471 0.003928928
12.74571 0.0039000330000000002
12.74671 0.0038710059
12.74771 0.0038418497000000003
12.74871 0.0038125676
12.74971 0.0037831629
12.75071 0.0037536385000000003
12.75171 0.0037239974
12.75271 0.0036942422999999996
12.75371 0.003664376
12.75471 0.0036344009
12.75571 0.0036043195
12.75671 0.0035741336999999995
12.75771 0.0035438461000000003
12.75871 0.0035134581
12.75971 0.0034829722000000005
12.76071 0.0034523899
12.76171 0.003421713
12.76271 0.0033909437
12.76371 0.0033600838
12.76471 0.0033291355
12.76571 0.0032981010000000003
12.76671 0.0032669825
12.76771 0.0032357828
12.76871 0.0032045044999999997
12.76971 0.003173151
12.77071 0.0031417258
12.77171 0.0031102329
12.77271 0.0030786763
12.77371 0.0030470605
12.77471 0.0030153899999999997
12.77571 0.0029836703
12.77671 0.0029519066
12.77771 0.0029201043000000003
12.77871 0.0028882694
12.77971 0.0028564078
12.78071 0.0028245257000000003
12.78171 0.0027926291
12.78271 0.0027607244
12.78371 0.0027288175
12.78471 0.0026969146
12.78571 0.0026650217000000003
12.78671 0.0026331447
12.78771 0.0026012889
12.78871 0.0025694597000000003
12.78971 0.0025376619
12.79071 0.0025059004
12.79171 0.0024741792
12.79271 0.0024425024
12.79371 0.0024108735
12.79471 0.0023792956000000002
12.79571 0.0023477716
12.79671 0.0023163038
12.79771 0.0022848944
12.79871 0.0022535451
12.79971 0.0022222573999999998
12.80071 0.0021910324
12.80171 0.0021598715
12.80271 0.0021287755
12.80371 0.0020977452
12.80471 0.0020667814
12.80571 0.002035885
12.80671 0.0020050567
12.80771 0.0019742976
12.80871 0.0019436088999999998
12.80971 0.0019129917000000002
12.81071 0.0018824474000000001
12.81171 0.0018519777
12.81271 0.0018215844
12.81371 0.0017912698
12.81471 0.0017610362
12.81571 0.0017308862999999997
12.81671 0.0017008229
12.81771 0.0016708491
12.81871 0.0016409682
12.81971 0.0016111835
12.82071 0.0015814987000000002
12.82171 0.0015519174
12.82271 0.0015224434
12.82371 0.0014930806
12.82471 0.001463833
12.82571 0.0014347046
12.82671 0.0014056995
12.82771 0.0013768215
12.82871 0.0013480751
12.82971 0.001319464
12.83071 0.0012909924
12.83171 0.0012626646
12.83271 0.0012344844
12.83371 0.0012064560999999999
12.83471 0.0011785836
12.83571 0.001150871
12.83671 0.0011233225
12.83771 0.0010959421
12.83871 0.0010687339
12.83971 0.0010417018
12.84071 0.0010148498
12.84171 0.000988182
12.84271 0.00096170206
12.84371 0.0009354139400000001
12.84471 0.0009093212600000001
12.84571 0.00088342767
12.84671 0.0008577365399999999
12.84771 0.00083225113
12.84871 0.0008069746400000001
12.84971 0.0007819099699999999
12.85071 0.00075705984
12.85171 0.00073242677
12.85271 0.00070801302
12.85371 0.0006838206400000001
12.85471 0.00065985141
12.85571 0.00063610692
12.85671 0.00061258847
12.85771 0.0005892971299999999
12.85871 0.00056623385
12.85971 0.00054339921
12.86071 0.00052079376
12.86171 0.0004984178300000001
12.86271 0.00047627159
12.86371 0.00045435513
12.86471 0.00043266846
12.86571 0.00041121152
12.86671 0.00038998428
12.86771 0.00036898667999999996
12.86871 0.00034821878
12.86971 0.00032768065999999997
12.87071 0.00030737258
12.87171 0.00028729489
12.87271 0.00026744817
12.87371 0.00024783317
12.87471 0.00022845086000000003
12.87571 0.0002093024
12.87671 0.00019038924
12.87771 0.00017171302
12.87871 0.00015327563
12.87971 0.00013507917999999998
12.88071 0.00011712597
12.88171 9.9418492e-05
12.88271 8.1959422e-05
12.88371 6.4751555e-05
12.88471 4.7797801e-05
12.88571 3.1101141e-05
12.88671 1.4664607e-05
12.88771 -1.5087497000000001e-06
12.88871 -1.7415896e-05
12.88971 -3.3053843e-05
12.89071 -4.8419668e-05
12.89171 -6.3510544e-05
12.89271 -7.8323757e-05
12.89371 -9.2856726e-05
12.89471 -0.00010710700999999999
12.89571 -0.00012107232
12.89671 -0.00013475053999999998
12.89771 -0.00014813971999999998
12.89871 -0.00016123807
12.89971 -0.000174044
12.90071 -0.00018655604
12.90171 -0.00019877295
12.90271 -0.00021069366
12.90371 -0.0002223172
12.90471 -0.00023364287000000002
12.90571 -0.00024467006
12.90671 -0.00025539837000000004
12.90771 -0.00026582757
12.90871 -0.00027595756
12.90971 -0.00028578847
12.91071 -0.00029532055
12.91171 -0.00030455418999999996
12.91271 -0.00031349
12.91371 -0.00032212872
12.91471 -0.00033047122000000003
12.91571 -0.0003385185
12.91671 -0.00034627171000000003
12.91771 -0.00035373212
12.91871 -0.00036090105
12.91971 -0.00036777994000000003
12.92071 -0.0003743703
12.92171 -0.00038067367
12.92271 -0.00038669164000000003
12.92371 -0.00039242577
12.92471 -0.00039787765
12.92571 -0.00040304881000000005
12.92671 -0.00040794075
12.92771 -0.00041255497999999997
12.92871 -0.00041689286000000007
12.92971 -0.00042095567
12.93071 -0.00042474467
12.93171 -0.00042826096000000004
12.93271 -0.00043150558
12.93371 -0.00043447939999999996
12.93471 -0.00043718327999999997
12.93571 -0.00043961786
12.93671 -0.00044178378000000004
12.93771 -0.00044368144
12.93871 -0.00044531124999999997
12.93971 -0.00044667348999999996
12.94071 -0.00044776834
12.94171 -0.00044859584999999995
12.94271 -0.00044915596000000003
12.94371 -0.00044944863
12.94471 -0.00044947373999999995
12.94571 -0.00044923103999999997
12.94671 -0.00044872030999999995
12.94771 -0.00044794127999999995
12.94871 -0.00044689368
12.94971 -0.00044557722999999995
12.95071 -0.00044399171
12.95171 -0.00044213692999999995
12.95271 -0.00044001272
12.95371 -0.00043761906
12.95471 -0.00043495606
12.95571 -0.00043202385
12.95671 -0.0004288228
12.95771 -0.00042535338999999996
12.95871 -0.00042161628
12.95971 -0.00041761227000000004
12.96071 -0.00041334242
12.96171 -0.00040880800000000003
12.96271 -0.00040401041999999995
12.96371 -0.00039895131
12.96471 -0.00039363258000000006
12.96571 -0.00038805629000000005
12.96671 -0.0003822247
12.96771 -0.00037614034
12.96871 -0.00036980587
12.96971 -0.00036322417
12.97071 -0.00035639834999999997
12.97171 -0.00034933162
12.97271 -0.0003420274
12.97371 -0.00033448928
12.97471 -0.00032672099
12.97571 -0.00031872639
12.97671 -0.00031050949
12.97771 -0.00030207439
12.97871 -0.00029342525
12.97971 -0.00028456641
12.98071 -0.00027550218
12.98171 -0.00026623695
12.98271 -0.00025677516
12.98371 -0.00024712119
12.98471 -0.00023727946
12.98571 -0.00022725433
12.98671 -0.00021705009
12.98771 -0.00020667096
12.98871 -0.00019612103000000002
12.98971 -0.00018540429
12.99071 -0.0001745246
12.99171 -0.00016348564000000002
12.99271 -0.00015229095
12.99371 -0.00014094391
12.99471 -0.00012944769
12.99571 -0.00011780533
12.99671 -0.00010601966
12.99771 -9.4093394e-05
12.99871 -8.202907200000001e-05
12.99971 -6.9829105e-05
13.00071 -5.7495777e-05
13.00171 -4.5031277e-05
13.00271 -3.2437708e-05
13.00371 -1.9717115e-05
13.00471 -6.8714982000000004e-06
13.00571 6.0971586999999995e-06
13.00671 1.9186872e-05
13.00771 3.2395639e-05
13.00871 4.572141e-05
13.00971 5.9162085e-05
13.01071 7.2715483e-05
13.01171 8.6379333e-05
13.01271 0.00010015127
13.01371 0.0001140288
13.01471 0.00012800931
13.01571 0.00014209005
13.01671 0.00015626813
13.01771 0.00017054052
13.01871 0.00018490402
13.01971 0.0001993553
13.02071 0.00021389087000000002
13.02171 0.00022850707
13.02271 0.00024320009
13.02371 0.00025796601
13.02471 0.00027280075
13.02571 0.00028770007
13.02671 0.00030265965
13.02771 0.00031767502
13.02871 0.00033274164
13.02971 0.00034785483
13.03071 0.00036300987
13.03171 0.00037820193
13.03271 0.00039342617
13.03371 0.00040867761999999994
13.03471 0.00042395131000000006
13.03571 0.00043924219
13.03671 0.00045454526
13.03771 0.00046985538000000003
13.03871 0.00048516749
13.03971 0.0005004764299999999
13.04071 0.00051577704
13.04171 0.00053106414
13.04271 0.00054633256
13.04371 0.0005615771
13.04471 0.00057679249
13.04571 0.00059197355
13.04671 0.00060711504
13.04771 0.0006222117499999999
13.04871 0.00063725847
13.04971 0.0006522500800000001
13.05071 0.00066718148
13.05171 0.0006820477199999999
13.05271 0.00069684384
13.05371 0.00071156505
13.05471 0.0007262067399999999
13.05571 0.00074076443
13.05671 0.00075523385
13.05771 0.00076961096
13.05871 0.00078389185
13.05971 0.0007980728699999999
13.06071 0.0008121506699999999
13.06171 0.0008261221400000001
13.06271 0.0008399843
13.06371 0.0008537344000000001
13.06471 0.00086737
13.06571 0.00088088873
13.06671 0.00089428841
13.06771 0.00090756703
13.06871 0.0009207225000000001
13.06971 0.0009337529300000001
13.07071 0.00094665638
13.07171 0.00095943087
13.07271 0.00097207439
13.07371 0.00098458477
13.07471 0.0009969597200000001
13.07571 0.0010091967
13.07671 0.0010212931
13.07771 0.0010332459
13.07871 0.0010450521
13.07971 0.0010567081
13.08071 0.0010682103
13.08171 0.0010795548
13.08271 0.0010907375
13.08371 0.0011017539000000001
13.08471 0.0011125992
13.08571 0.0011232687
13.08671 0.0011337573
13.08771 0.0011440597
13.08871 0.0011541705
13.08971 0.0011640844
13.09071 0.0011737957
13.09171 0.0011832988
13.09271 0.0011925881
13.09371 0.0012016581
13.09471 0.0012105031
13.09571 0.0012191176
13.09671 0.0012274964
13.09771 0.0012356341
13.09871 0.0012435257
13.09971 0.0012511662
13.10071 0.0012585508
13.10171 0.0012656748
13.10271 0.0012725341000000001
13.10371 0.0012791241
13.10471 0.0012854409
13.10571 0.0012914807
13.10671 0.0012972395
13.10771 0.0013027139
13.10871 0.0013079004
13.10971 0.0013127955
13.11071 0.0013173959000000002
13.11171 0.0013216984
13.11271 0.0013256998
13.11371 0.0013293969
13.11471 0.0013327866
13.11571 0.0013358655999999999
13.11671 0.0013386309
13.11771 0.001341079
13.11871 0.0013432071
13.11971 0.0013450118
13.12071 0.0013464898999999998
13.12171 0.0013476383
13.12271 0.0013484539
13.12371 0.0013489334
13.12471 0.001349074
13.12571 0.0013488727000000001
13.12671 0.0013483264
13.12771 0.0013474325000000001
13.12871 0.0013461882
13.12971 0.0013445909
13.13071 0.0013426381
13.13171 0.0013403274
13.13271 0.0013376566
13.13371 0.0013346234
13.13471 0.0013312258
13.13571 0.0013274615
13.13671 0.0013233284
13.13771 0.0013188247000000001
13.13871 0.0013139481
13.13971 0.0013086966
13.14071 0.0013030679
13.14171 0.0012970598
13.14271 0.0012906698
13.14371 0.0012838957
13.14471 0.0012767347
13.14571 0.001269184
13.14671 0.0012612409
13.14771 0.0012529022999999999
13.14871 0.0012441649
13.14971 0.0012350256
13.15071 0.0012254809
13.15171 0.0012155273
13.15271 0.0012051612
13.15371 0.0011943792
13.15471 0.0011831773
13.15571 0.001171552
13.15671 0.0011594995
13.15771 0.0011470163
13.15871 0.001134099
13.15971 0.0011207439
13.16071 0.0011069477
13.16171 0.0010927075
13.16271 0.0010780202
13.16371 0.001062883
13.16471 0.0010472935
13.16571 0.0010312494999999999
13.16671 0.0010147489
13.16771 0.00099778999
13.16871 0.00098037135
13.16971 0.00096249187
13.17071 0.00094415054
13.17171 0.0009253468299999999
13.17271 0.0009060802799999999
13.17371 0.0008863507
13.17471 0.0008661581899999999
13.17571 0.00084550293
13.17671 0.00082438528
13.17771 0.00080280561
13.17871 0.0007807645500000001
13.17971 0.0007582625599999999
13.18071 0.0007353002699999999
13.18171 0.00071187819
13.18271 0.00068799686
13.18371 0.00066365665
13.18471 0.00063885791
13.18571 0.00061360088
13.18671 0.00058788564
13.18771 0.00056171216
13.18871 0.00053508033
13.18971 0.00050798994
13.19071 0.00048044061999999996
13.19171 0.00045243199999999995
13.19271 0.00042396359000000005
13.19371 0.00039503489
13.19471 0.00036564538
13.19571 0.00033579456
13.19671 0.00030548197
13.19771 0.00027470717000000004
13.19871 0.0002434698
13.19971 0.00021176957000000002
13.20071 0.00017960625999999998
13.20171 0.00014697979
13.20271 0.00011389011999999999
13.20371 8.033735e-05
13.20471 4.632164e-05
13.20571 1.1843237e-05
13.20671 -2.309755e-05
13.20771 -5.8500353e-05
13.20871 -9.4364771e-05
13.20971 -0.00013069035
13.21071 -0.00016747666
13.21171 -0.00020472323
13.21271 -0.00024242962999999998
13.21371 -0.00028059544
13.21471 -0.00031922025
13.21571 -0.00035830369
13.21671 -0.00039784544999999996
13.21771 -0.00043784521
13.21871 -0.00047830267
13.21971 -0.00051921761
13.22071 -0.00056058984
13.22171 -0.0006024191
13.22271 -0.0006447051
13.22371 -0.00068744762
13.22471 -0.0007306462999999999
13.22571 -0.0007743007700000001
13.22671 -0.00081841054
13.22771 -0.00086297505
13.22871 -0.0009079935799999999
13.22971 -0.0009534652200000001
13.23071 -0.0009993889800000001
13.23171 -0.0010457635999999999
13.23271 -0.0010925875
13.23371 -0.0011398593000000001
13.23471 -0.0011875768
13.23571 -0.001235738
13.23671 -0.0012843406
13.23771 -0.0013333818
13.23871 -0.0013828588
13.23971 -0.0014327685
13.24071 -0.0014831076
13.24171 -0.0015338725
13.24271 -0.0015850594000000001
13.24371 -0.0016366646
13.24471 -0.0016886843
13.24571 -0.0017411140999999998
13.24671 -0.0017939501
13.24771 -0.0018471881
13.24871 -0.0019008239
13.24971 -0.0019548535
13.25071 -0.0020092730000000002
13.25171 -0.0020640782
13.25271 -0.0021192653
13.25371 -0.0021748305
13.25471 -0.0022307704
13.25571 -0.0022870814
13.25671 -0.0023437600000000003
13.25771 -0.0024008032
13.25871 -0.0024582077
13.25971 -0.0025159707
13.26071 -0.002574089
13.26171 -0.0026325599000000003
13.26271 -0.0026913805
13.26371 -0.0027505481000000003
13.26471 -0.0028100598
13.26571 -0.0028699129
13.26671 -0.0029301047
13.26771 -0.0029906323
13.26871 -0.003051493
13.26971 -0.0031126841
13.27071 -0.0031742024000000002
13.27171 -0.0032360453999999996
13.27271 -0.0032982101
13.27371 -0.0033606935000000003
13.27471 -0.0034234927
13.27571 -0.0034866047
13.27671 -0.0035500266999999998
13.27771 -0.0036137553000000003
13.27871 -0.0036777881
13.27971 -0.0037421220999999997
13.28071 -0.0038067541
13.28171 -0.0038716815000000003
13.28271 -0.0039369010000000005
13.28371 -0.0040024101
13.28471 -0.0040682051
13.28571 -0.0041342835000000005
13.28671 -0.0042006416999999996
13.28771 -0.0042672767
13.28871 -0.0043341854
13.28971 -0.0044013635
13.29071 -0.004468808
13.29171 -0.0045365152
13.29271 -0.0046044806
13.29371 -0.0046727004
13.29471 -0.0047411697
13.29571 -0.0048098842000000004
13.29671 -0.0048788388
13.29771 -0.004948028399999999
13.29871 -0.005017448
13.29971 -0.005087091300000001
13.30071 -0.0051569528
13.30171 -0.0052270261
13.30271 -0.0052973049999999995
13.30371 -0.0053677828
13.30471 -0.0054384527000000005
13.30571 -0.0055093074
13.30671 -0.0055803404
13.30771 -0.0056515441
13.30871 -0.005722911
13.30971 -0.005794434
13.31071 -0.0058661059
13.31171 -0.0059379196
13.31271 -0.006009867899999999
13.31371 -0.0060819439
13.31471 -0.006154141
13.31571 -0.0062264531
13.31671 -0.0062988736
13.31771 -0.0063713967
13.31871 -0.0064440173
13.31971 -0.0065167304
13.32071 -0.006589531399999999
13.32171 -0.0066624161
13.32271 -0.0067353802
13.32371 -0.0068084198999999995
13.32471 -0.0068815323
13.32571 -0.0069547146
13.32671 -0.0070279646000000005
13.32771 -0.007101278599999999
13.32871 -0.0071746552
13.32971 -0.0072480914
13.33071 -0.0073215851
13.33171 -0.0073951342
13.33271 -0.0074687356
13.33371 -0.0075423864
13.33471 -0.0076160846
13.33571 -0.007689827200000001
13.33671 -0.0077636105
13.33771 -0.007837430900000001
13.33871 -0.0079112848
13.33971 -0.007985167
13.34071 -0.008059074
13.34171 -0.0081329999
13.34271 -0.0082069404
13.34371 -0.008280889599999999
13.34471 -0.008354841
13.34571 -0.0084287894
13.34671 -0.008502728499999999
13.34771 -0.008576651499999999
13.34871 -0.0086505512
13.34971 -0.0087244218
13.35071 -0.008798255999999999
13.35171 -0.008872046599999999
13.35271 -0.0089457862
13.35371 -0.0090194684
13.35471 -0.0090930858
13.35571 -0.0091666312
13.35671 -0.0092400973
13.35771 -0.0093134768
13.35871 -0.0093867631
13.35971 -0.0094599491
13.36071 -0.0095330273
13.36171 -0.0096059914
13.36271 -0.0096788339
13.36371 -0.009751548399999999
13.36471 -0.0098241275
13.36571 -0.009896564
13.36671 -0.009968851400000001
13.36771 -0.010040983
13.36871 -0.010112952
13.36971 -0.010184751
13.37071 -0.010256373
13.37171 -0.010327812
13.37271 -0.010399062
13.37371 -0.010470115
13.37471 -0.010540964
13.37571 -0.010611604
13.37671 -0.010682029000000001
13.37771 -0.010752231
13.37871 -0.010822206
13.37971 -0.010891946
13.38071 -0.010961446
13.38171 -0.011030702
13.38271 -0.011099708
13.38371 -0.01116846
13.38471 -0.011236952
13.38571 -0.011305181000000001
13.38671 -0.011373142
13.38771 -0.011440834
13.38871 -0.011508251
13.38971 -0.011575392
13.39071 -0.011642252
13.39171 -0.01170883
13.39271 -0.011775123
13.39371 -0.011841128999999999
13.39471 -0.011906845
13.39571 -0.011972268999999999
13.39671 -0.012037398
13.39771 -0.01210223
13.39871 -0.01216676
13.39971 -0.012230986999999999
13.40071 -0.012294906
13.40171 -0.012358514000000001
13.40271 -0.012421806
13.40371 -0.012484778
13.40471 -0.012547424
13.40571 -0.012609738
13.40671 -0.012671715000000002
13.40771 -0.012733346
13.40871 -0.012794627
13.40971 -0.012855550000000002
13.41071 -0.012916108
13.41171 -0.012976291999999999
13.41271 -0.013036096
13.41371 -0.01309551
13.41471 -0.013154527999999999
13.41571 -0.013213141999999999
13.41671 -0.013271341999999998
13.41771 -0.013329124
13.41871 -0.013386476999999999
13.41971 -0.013443394999999999
13.42071 -0.013499873
13.42171 -0.013555902
13.42271 -0.013611476999999999
13.42371 -0.013666593000000001
13.42471 -0.013721242
13.42571 -0.013775421
13.42671 -0.013829123
13.42771 -0.013882345
13.42871 -0.013935083
13.42971 -0.013987331
13.43071 -0.014039088000000002
13.43171 -0.014090349
13.43271 -0.014141110000000002
13.43371 -0.014191369999999998
13.43471 -0.014241123999999999
13.43571 -0.014290371000000001
13.43671 -0.014339105
13.43771 -0.014387324
13.43871 -0.014435027
13.43971 -0.014482209000000001
13.44071 -0.014528864999999998
13.44171 -0.014574995
13.44271 -0.014620593
13.44371 -0.014665657
13.44471 -0.014710183
13.44571 -0.014754165999999999
13.44671 -0.014797603999999999
13.44771 -0.014840493000000001
13.44871 -0.014882829
13.44971 -0.014924607000000001
13.45071 -0.014965824
13.45171 -0.015006476
13.45271 -0.01504656
13.45371 -0.015086071000000001
13.45471 -0.015125007000000001
13.45571 -0.015163366
13.45671 -0.015201143
13.45771 -0.015238335
13.45871 -0.01527494
13.45971 -0.015310955000000001
13.46071 -0.015346377
13.46171 -0.015381203000000001
13.46271 -0.01541543
13.46371 -0.015449058
13.46471 -0.015482082
13.46571 -0.015514501
13.46671 -0.01554631
13.46771 -0.015577508
13.46871 -0.01560809
13.46971 -0.015638056
13.47071 -0.015667398000000003
13.47171 -0.015696115
13.47271 -0.015724203
13.47371 -0.015751657
13.47471 -0.015778472999999998
13.47571 -0.015804646
13.47671 -0.015830173
13.47771 -0.015855048
13.47871 -0.015879265
13.47971 -0.015902822
13.48071 -0.015925712
13.48171 -0.015947931000000002
13.48271 -0.015969475
13.48371 -0.01599034
13.48471 -0.016010521
13.48571 -0.016030014
13.48671 -0.016048817
13.48771 -0.016066925
13.48871 -0.016084337
13.48971 -0.016101048
13.49071 -0.016117058
13.49171 -0.016132365
13.49271 -0.016146967999999998
13.49371 -0.016160865
13.49471 -0.016174057000000002
13.49571 -0.016186541000000002
13.49671 -0.016198317
13.49771 -0.016209387
13.49871 -0.016219750999999998
13.49971 -0.016229408
13.50071 -0.016238359
13.50171 -0.016246604999999997
13.50271 -0.016254147
13.50371 -0.016260985
13.50471 -0.016267119
13.50571 -0.01627255
13.50671 -0.016277278
13.50771 -0.016281303
13.50871 -0.016284625
13.50971 -0.016287244
13.51071 -0.016289159
13.51171 -0.01629037
13.51271 -0.016290875
13.51371 -0.016290673
13.51471 -0.016289762
13.51571 -0.016288142000000002
13.51671 -0.016285811
13.51771 -0.016282767
13.51871 -0.016279008
13.51971 -0.016274533
13.52071 -0.016269341
13.52171 -0.016263429
13.52271 -0.016256794
13.52371 -0.016249438
13.52471 -0.016241357999999997
13.52571 -0.016232551
13.52671 -0.016223016
13.52771 -0.016212754000000003
13.52871 -0.016201763
13.52971 -0.016190043
13.53071 -0.016177593
13.53171 -0.01616441
13.53271 -0.016150496
13.53371 -0.016135849
13.53471 -0.016120469000000002
13.53571 -0.016104356
13.53671 -0.016087509
13.53771 -0.016069926999999998
13.53871 -0.016051611
13.53971 -0.01603256
13.54071 -0.016012772
13.54171 -0.015992248
13.54271 -0.015970987
13.54371 -0.015948989
13.54471 -0.015926255
13.54571 -0.015902783
13.54671 -0.015878573
13.54771 -0.015853626
13.54871 -0.015827942
13.54971 -0.015801522
13.55071 -0.015774366
13.55171 -0.015746476000000002
13.55271 -0.015717853
13.55371 -0.015688497000000003
13.55471 -0.015658411
13.55571 -0.015627596
13.55671 -0.015596054
13.55771 -0.015563788
13.55871 -0.015530801
13.55971 -0.015497094
13.56071 -0.01546267
13.56171 -0.015427533
13.56271 -0.015391684000000001
13.56371 -0.015355127000000001
13.56471 -0.015317865
13.56571 -0.015279901
13.56671 -0.015241237999999999
13.56771 -0.015201877999999999
13.56871 -0.015161824999999999
13.56971 -0.015121081
13.57071 -0.015079648999999999
13.57171 -0.01503753
13.57271 -0.014994729
13.57371 -0.014951246000000001
13.57471 -0.014907084000000001
13.57571 -0.014862245
13.57671 -0.014816731
13.57771 -0.014770545
13.57871 -0.014723687
13.57971 -0.014676162
13.58071 -0.014627971
13.58171 -0.014579113999999999
13.58271 -0.014529595999999999
13.58371 -0.014479416
13.58471 -0.014428579
13.58571 -0.014377085999999999
13.58671 -0.014324939000000002
13.58771 -0.01427214
13.58871 -0.014218693999999999
13.58971 -0.0141646
13.59071 -0.014109863000000002
13.59171 -0.014054483999999999
13.59271 -0.013998467
13.59371 -0.013941813
13.59471 -0.013884526999999999
13.59571 -0.01382661
13.59671 -0.013768065999999999
13.59771 -0.013708897999999999
13.59871 -0.013649109
13.59971 -0.013588701
13.60071 -0.013527677
13.60171 -0.013466039999999999
13.60271 -0.013403792
13.60371 -0.013340935
13.60471 -0.013277473000000001
13.60571 -0.013213407
13.60671 -0.01314874
13.60771 -0.013083473000000002
13.60871 -0.013017609
13.60971 -0.012951151000000001
13.61071 -0.012884101
13.61171 -0.012816461000000001
13.61271 -0.012748233999999999
13.61371 -0.012679423
13.61471 -0.012610031
13.61571 -0.012540059000000001
13.61671 -0.012469513
13.61771 -0.012398395999999999
13.61871 -0.012326712
13.61971 -0.012254464999999999
13.62071 -0.012181659000000001
13.62171 -0.012108299000000001
13.62271 -0.01203439
13.62371 -0.011959938
13.62471 -0.011884948000000001
13.62571 -0.011809425
13.62671 -0.011733374999999999
13.62771 -0.011656804
13.62871 -0.011579717
13.62971 -0.011502120999999999
13.63071 -0.011424022
13.63171 -0.011345425000000001
13.63271 -0.011266335
13.63371 -0.011186759000000001
13.63471 -0.011106703
13.63571 -0.01102617
13.63671 -0.010945167
13.63771 -0.010863699
13.63871 -0.01078177
13.63971 -0.010699385
13.64071 -0.010616548
13.64171 -0.010533264
13.64271 -0.010449537
13.64371 -0.010365369
13.64471 -0.010280766
13.64571 -0.01019573
13.64671 -0.010110265
13.64771 -0.010024374
13.64871 -0.0099380602
13.64971 -0.0098513265
13.65071 -0.0097641758
13.65171 -0.009676611100000001
13.65271 -0.009588636
13.65371 -0.0095002528
13.65471 -0.0094114643
13.65571 -0.0093222741
13.65671 -0.0092326853
13.65771 -0.0091427013
13.65871 -0.0090523252
13.65971 -0.0089615613
13.66071 -0.0088704124
13.66171 -0.008778883099999999
13.66271 -0.008686976800000001
13.66371 -0.008594698
13.66471 -0.0085020511
13.66571 -0.008409041
13.66671 -0.0083156723
13.66771 -0.00822195
13.66871 -0.0081278784
13.66971 -0.0080334634
13.67071 -0.00793871
13.67171 -0.0078436242
13.67271 -0.0077482109
13.67371 -0.0076524761
13.67471 -0.0075564253999999996
13.67571 -0.0074600648
13.67671 -0.0073634001000000004
13.67771 -0.0072664378
13.67871 -0.007169183700000001
13.67971 -0.0070716444
13.68071 -0.0069738257
13.68171 -0.0068757341
13.68271 -0.0067773763
13.68371 -0.0066787587
13.68471 -0.0065798871
13.68571 -0.0064807689
13.68671 -0.006381409899999999
13.68771 -0.006281816599999999
13.68871 -0.0061819956
13.68971 -0.0060819526
13.69071 -0.0059816939
13.69171 -0.0058812257
13.69271 -0.005780553700000001
13.69371 -0.0056796838
13.69471 -0.0055786211
13.69571 -0.0054773711
13.69671 -0.0053759388
13.69771 -0.0052743289
13.69871 -0.0051725463
13.69971 -0.0050705956
13.70071 -0.004968480799999999
13.70171 -0.0048662059
13.70271 -0.0047637750000000005
13.70371 -0.004661192
13.70471 -0.0045584609
13.70571 -0.0044555854
13.70671 -0.0043525692
13.70771 -0.004249416099999999
13.70871 -0.0041461299
13.70971 -0.0040427145
13.71071 -0.0039391743
13.71171 -0.0038355134
13.71271 -0.0037317361000000003
13.71371 -0.003627847
13.71471 -0.0035238506999999996
13.71571 -0.0034197521000000003
13.71671 -0.0033155560000000003
13.71771 -0.0032112678999999997
13.71871 -0.0031068928
13.71971 -0.0030024363
13.72071 -0.0028979039
13.72171 -0.0027933014
13.72271 -0.0026886346
13.72371 -0.0025839091999999998
13.72471 -0.0024791312
13.72571 -0.0023743065000000002
13.72671 -0.002269441
13.72771 -0.0021645408
13.72871 -0.0020596117
13.72971 -0.0019546596
13.73071 -0.0018496907000000002
13.73171 -0.0017447104
13.73271 -0.0016397249
13.73371 -0.0015347397
13.73471 -0.0014297607
13.73571 -0.0013247934
13.73671 -0.0012198433
13.73771 -0.0011149162
13.73871 -0.0010100175
13.73971 -0.0009051528700000001
13.74071 -0.00080032778
13.74171 -0.00069554781
13.74271 -0.00059081854
13.74371 -0.00048614552
13.74471 -0.00038153439
13.74571 -0.00027699082
13.74671 -0.00017252056
13.74771 -6.8129413e-05
13.74871 3.6176792e-05
13.74971 0.00014039217
13.75071 0.00024451081
13.75171 0.00034852681
13.75271 0.00045243423
13.75371 0.00055622718
13.75471 0.00065989975
13.75571 0.0007634462200000001
13.75671 0.00086686086
13.75771 0.00097013808
13.75871 0.0010732725999999999
13.75971 0.0011762591
13.76071 0.0012790925999999999
13.76171 0.0013817681
13.76271 0.0014842810999999999
13.76371 0.001586627
13.76471 0.0016888016
13.76571 0.0017908007000000002
13.76671 0.0018926205
13.76771 0.0019942569
13.76871 0.0020957064000000003
13.76971 0.0021969654
13.77071 0.0022980301
13.77171 0.0023988969
13.77271 0.0024995621
13.77371 0.0026000222
13.77471 0.0027002732
13.77571 0.0028003113
13.77671 0.0029001325000000003
13.77771 0.0029997325
13.77871 0.0030991068
13.77971 0.0031982512
13.78071 0.0032971609
13.78171 0.0033958313
13.78271 0.0034942572000000002
13.78371 0.0035924339
13.78471 0.0036903558999999996
13.78571 0.0037880185000000004
13.78671 0.0038854162999999997
13.78771 0.0039825445
13.78871 0.004079398099999999
13.78971 0.0041759715
13.79071 0.00427226
13.79171 0.004368259
13.79271 0.0044639637
13.79371 0.004559369299999999
13.79471 0.0046544716
13.79571 0.004749265999999999
13.79671 0.004843747999999999
13.79771 0.0049379138
13.79871 0.005031759100000001
13.79971 0.0051252795
13.80071 0.0052184714
13.80171 0.0053113308
13.80271 0.0054038541
13.80371 0.0054960368
13.80471 0.0055878754
13.80571 0.0056793659
13.80671 0.0057705045
13.80771 0.005861287
13.80871 0.0059517093
13.80971 0.0060417675
13.81071 0.0061314575
13.81171 0.0062207742
13.81271 0.006309714100000001
13.81371 0.006398272699999999
13.81471 0.0064864464
13.81571 0.0065742301
13.81671 0.0066616194
13.81771 0.0067486108
13.81871 0.0068351997
13.81971 0.006921382
13.82071 0.0070071539
13.82171 0.007092511100000001
13.82271 0.0071774506
13.82371 0.0072619689000000005
13.82471 0.0073460629
13.82571 0.007429729899999999
13.82671 0.0075129668000000005
13.82771 0.0075957716000000005
13.82871 0.0076781427
13.82971 0.0077600773
13.83071 0.007841573800000001
13.83171 0.0079226316
13.83271 0.0080032492
13.83371 0.008083425200000001
13.83471 0.0081631581
13.83571 0.0082424478
13.83671 0.008321293
13.83771 0.0083996922
13.83871 0.008477644599999999
13.83971 0.0085551495
13.84071 0.0086322048
13.84171 0.008708809
13.84271 0.0087849599
13.84371 0.008860655399999999
13.84471 0.008935892400000001
13.84571 0.009010668900000001
13.84671 0.0090849811
13.84771 0.0091588256
13.84871 0.009232199200000001
13.84971 0.009305097799999999
13.85071 0.009377517600000001
13.85171 0.0094494542
13.85271 0.0095209034
13.85371 0.0095918607
13.85471 0.0096623218
13.85571 0.0097322823
13.85671 0.0098017379
13.85771 0.0098706849
13.85871 0.0099391196
13.85971 0.010007038
13.86071 0.010074435999999999
13.86171 0.010141312999999999
13.86271 0.010207663
13.86371 0.010273485
13.86471 0.010338776000000001
13.86571 0.010403534
13.86671 0.010467757
13.86771 0.010531444000000001
13.86871 0.010594594
13.86971 0.010657204
13.87071 0.010719273999999999
13.87171 0.010780801999999999
13.87271 0.010841788
13.87371 0.010902231
13.87471 0.010962129000000001
13.87571 0.011021483
13.87671 0.01108029
13.87771 0.011138551
13.87871 0.011196264000000001
13.87971 0.011253428
13.88071 0.011310043
13.88171 0.011366107
13.88271 0.011421619000000001
13.88371 0.011476578000000001
13.88471 0.011530983
13.88571 0.011584834
13.88671 0.011638127
13.88771 0.011690864
13.88871 0.011743041999999999
13.88971 0.011794661
13.89071 0.011845719999999999
13.89171 0.011896218
13.89271 0.011946155
13.89371 0.011995531
13.89471 0.012044344
13.89571 0.012092594
13.89671 0.012140282
13.89771 0.012187408
13.89871 0.012233971
13.89971 0.012279970999999999
13.90071 0.012325408
13.90171 0.012370283
13.90271 0.012414595
13.90371 0.012458346
13.90471 0.012501533
13.90571 0.012544155000000001
13.90671 0.012586215
13.90771 0.012627708
13.90871 0.012668635
13.90971 0.012708994999999999
13.91071 0.012748786
13.91171 0.012788006000000001
13.91271 0.012826653
13.91371 0.012864724999999999
13.91471 0.01290222
13.91571 0.012939134
13.91671 0.012975464
13.91771 0.013011209000000001
13.91871 0.013046367
13.91971 0.013080933
13.92071 0.013114908000000002
13.92171 0.013148288
13.92271 0.013181072
13.92371 0.01321326
13.92471 0.013244849000000001
13.92571 0.013275839000000001
13.92671 0.013306230999999998
13.92771 0.013336024
13.92871 0.013365219999999999
13.92971 0.013393819000000001
13.93071 0.013421824
13.93171 0.013449235
13.93271 0.013476056
13.93371 0.013502288000000001
13.93471 0.013527936
13.93571 0.013553002
13.93671 0.013577487000000001
13.93771 0.013601396
13.93871 0.01362473
13.93971 0.013647493
13.94071 0.013669688
13.94171 0.013691315999999999
13.94271 0.013712382
13.94371 0.013732885
13.94471 0.01375283
13.94571 0.013772215999999999
13.94671 0.013791047
13.94771 0.013809322
13.94871 0.013827044
13.94971 0.013844212
13.95071 0.013860827000000001
13.95171 0.013876890999999999
13.95271 0.013892403999999999
13.95371 0.013907365999999999
13.95471 0.013921778
13.95571 0.013935640000000001
13.95671 0.013948952
13.95771 0.013961714000000002
13.95871 0.013973927999999998
13.95971 0.013985593999999999
13.96071 0.013996713000000001
13.96171 0.014007287
13.96271 0.014017314000000001
13.96371 0.014026798
13.96471 0.014035737999999999
13.96571 0.014044138
13.96671 0.014051999
13.96771 0.014059321
13.96871 0.014066107999999999
13.96971 0.01407236
13.97071 0.014078079
13.97171 0.014083265999999999
13.97271 0.014087925000000001
13.97371 0.014092054000000001
13.97471 0.014095657
13.97571 0.014098734
13.97671 0.014101286
13.97771 0.014103314999999998
13.97871 0.014104821000000002
13.97971 0.014105804000000001
13.98071 0.014106266999999999
13.98171 0.01410621
13.98271 0.014105633999999999
13.98371 0.014104539999999999
13.98471 0.014102928999999998
13.98571 0.014100801
13.98671 0.014098159
13.98771 0.014095003999999998
13.98871 0.014091337
13.98971 0.014087162
13.99071 0.014082480999999999
13.99171 0.014077296000000001
13.99271 0.01407161
13.99371 0.014065428999999999
13.99471 0.014058754
13.99571 0.014051590999999999
13.99671 0.014043944
13.99771 0.014035818
13.99871 0.014027218
13.99971 0.01401815
14.00071 0.014008617000000001
14.00171 0.013998624999999999
14.00271 0.013988180000000001
14.00371 0.013977286
14.00471 0.013965949
14.00571 0.013954171999999999
14.00671 0.01394196
14.00771 0.013929317
14.00871 0.013916247000000001
14.00971 0.013902753
14.01071 0.013888837
14.01171 0.013874503
14.01271 0.013859752
14.01371 0.013844586
14.01471 0.013829008
14.01571 0.013813018
14.01671 0.013796617
14.01771 0.013779807
14.01871 0.013762586
14.01971 0.013744958
14.02071 0.013726921999999999
14.02171 0.013708479
14.02271 0.013689628
14.02371 0.013670373
14.02471 0.013650714
14.02571 0.013630650999999999
14.02671 0.013610187000000001
14.02771 0.013589322000000001
14.02871 0.01356806
14.02971 0.013546403
14.03071 0.013524351999999998
14.03171 0.013501912999999999
14.03271 0.013479088
14.03371 0.013455881
14.03471 0.013432297000000001
14.03571 0.013408338
14.03671 0.013384011
14.03771 0.013359316999999999
14.03871 0.013334263
14.03971 0.013308854
14.04071 0.013283094
14.04171 0.013256987
14.04271 0.013230539
14.04371 0.013203752999999999
14.04471 0.013176634000000001
14.04571 0.013149185
14.04671 0.013121411
14.04771 0.013093316
14.04871 0.013064903000000001
14.04971 0.013036174999999999
14.05071 0.013007135000000001
14.05171 0.012977787
14.05271 0.012948134
14.05371 0.012918179000000002
14.05471 0.012887924
14.05571 0.012857372
14.05671 0.012826526999999999
14.05771 0.012795391000000001
14.05871 0.012763967999999999
14.05971 0.012732261
14.06071 0.012700273000000002
14.06171 0.012668006999999998
14.06271 0.012635467
14.06371 0.012602659
14.06471 0.012569583
14.06571 0.012536248
14.06671 0.012502655
14.06771 0.012468806999999998
14.06871 0.012434711
14.06971 0.012400369000000001
14.07071 0.012365787
14.07171 0.012330968
14.07271 0.012295917000000002
14.07371 0.012260636000000002
14.07471 0.012225130999999998
14.07571 0.012189403
14.07671 0.012153457000000001
14.07771 0.012117295
14.07871 0.012080921
14.07971 0.012044336
14.08071 0.012007542999999999
14.08171 0.011970546
14.08271 0.011933345
14.08371 0.011895944
14.08471 0.011858343
14.08571 0.011820545
14.08671 0.011782553
14.08771 0.011744367
14.08871 0.01170599
14.08971 0.011667424000000001
14.09071 0.01162867
14.09171 0.011589732
14.09271 0.011550612
14.09371 0.011511311
14.09471 0.011471834
14.09571 0.011432181999999999
14.09671 0.011392359
14.09771 0.011352369
14.09871 0.011312214000000001
14.09971 0.0112719
14.10071 0.011231429000000001
14.10171 0.011190806000000001
14.10271 0.011150034
14.10371 0.011109118999999999
14.10471 0.011068063999999999
14.10571 0.011026874999999998
14.10671 0.010985555
14.10771 0.010944109
14.10871 0.010902542
14.10971 0.010860858
14.11071 0.010819061
14.11171 0.010777156
14.11271 0.010735146000000001
14.11371 0.010693038
14.11471 0.010650833
14.11571 0.010608534999999999
14.11671 0.01056615
14.11771 0.010523679999999999
14.11871 0.01048113
14.11971 0.010438501
14.12071 0.010395798999999999
14.12171 0.010353028
14.12271 0.010310188999999999
14.12371 0.010267287
14.12471 0.010224325999999999
14.12571 0.010181307
14.12671 0.010138236
14.12771 0.010095115
14.12871 0.010051948
14.12971 0.010008738
14.13071 0.0099654892
14.13171 0.0099222045
14.13271 0.0098788871
14.13371 0.0098355405
14.13471 0.0097921678
14.13571 0.0097487718
14.13671 0.0097053555
14.13771 0.0096619216
14.13871 0.0096184733
14.13971 0.0095750125
14.14071 0.0095315423
14.14171 0.0094880648
14.14271 0.0094445815
14.14371 0.0094010946
14.14471 0.0093576062
14.14571 0.0093141185
14.14671 0.0092706323
14.14771 0.009227149700000001
14.14871 0.009183673
14.14971 0.0091402035
14.15071 0.0090967427
14.15171 0.009053292899999999
14.15271 0.009009855399999999
14.15371 0.0089664325
14.15471 0.008923026300000001
14.15571 0.0088796398
14.15671 0.0088362744
14.15771 0.0087929337
14.15871 0.0087496192
14.15971 0.0087063345
14.16071 0.0086630826
14.16171 0.008619867
14.16271 0.00857669
14.16371 0.008533556
14.16471 0.0084904677
14.16571 0.008447429
14.16671 0.0084044441
14.16771 0.008361515900000002
14.16871 0.0083186482
14.16971 0.008275845200000001
14.17071 0.008233110600000001
14.17171 0.0081904473
14.17271 0.0081478596
14.17371 0.008105351299999999
14.17471 0.0080629252
14.17571 0.0080205849
14.17671 0.007978333499999999
14.17771 0.007936174399999999
14.17871 0.0078941106
14.17971 0.007852144299999999
14.18071 0.0078102785
14.18171 0.0077685152
14.18271 0.0077268567000000005
14.18371 0.0076853052
14.18471 0.007643862
14.18571 0.007602529500000001
14.18671 0.007561309
14.18771 0.0075202021
14.18871 0.007479210000000001
14.18971 0.007438333700000001
14.19071 0.0073975745
14.19171 0.0073569339
14.19271 0.0073164127
14.19371 0.0072760122
14.19471 0.0072357325
14.19571 0.0071955757
14.19671 0.007155542700000001
14.19771 0.0071156341000000005
14.19871 0.0070758506
14.19971 0.007036193699999999
14.20071 0.0069966648999999995
14.20171 0.006957264800000001
14.20271 0.0069179951
14.20371 0.0068788562
14.20471 0.0068398491
14.20571 0.0068009751
14.20671 0.006762234999999999
14.20771 0.0067236302000000005
14.20871 0.0066851615
14.20971 0.0066468303
14.21071 0.0066086366
14.21171 0.0065705826
14.21271 0.0065326683
14.21371 0.006494895200000001
14.21471 0.006457264
14.21571 0.0064197759999999994
14.21671 0.0063824322000000005
14.21771 0.0063452346
14.21871 0.0063081839
14.21971 0.006271280999999999
14.22071 0.0062345280000000005
14.22171 0.0061979263
14.22271 0.0061614773999999995
14.22371 0.0061251827000000005
14.22471 0.0060890445
14.22571 0.0060530641
14.22671 0.0060172439
14.22771 0.0059815855
14.22871 0.0059460908
14.22971 0.0059107617
14.23071 0.0058755999
14.23171 0.0058406076
14.23271 0.0058057863
14.23371 0.0057711379
14.23471 0.0057366637
14.23571 0.0057023655
14.23671 0.0056682446
14.23771 0.0056343022
14.23871 0.0056005396
14.23971 0.0055669574
14.24071 0.0055335564
14.24171 0.0055003373
14.24271 0.0054673004
14.24371 0.0054344458
14.24471 0.0054017739
14.24571 0.005369284199999999
14.24671 0.0053369768
14.24771 0.0053048509
14.24871 0.0052729058
14.24971 0.0052411408
14.25071 0.0052095551
14.25171 0.0051781477
14.25271 0.005146917799999999
14.25371 0.0051158639999999995
14.25471 0.0050849856
14.25571 0.0050542810999999995
14.25671 0.0050237497
14.25771 0.0049933904
14.25871 0.0049632020999999995
14.25971 0.0049331844
14.26071 0.0049033362
14.26171 0.0048736568999999995
14.26271 0.0048441456
14.26371 0.0048148024
14.26471 0.0047856265
14.26571 0.004756618
14.26671 0.0047277765
14.26771 0.0046991019000000005
14.26871 0.0046705944
14.26971 0.0046422534
14.27071 0.0046140794
14.27171 0.0045860725
14.27271 0.0045582325
14.27371 0.0045305591
14.27471 0.0045030527
14.27571 0.0044757129
14.27671 0.004448539400000001
14.27771 0.0044215321
14.27871 0.0043946911000000005
14.27971 0.004368016
14.28071 0.0043415063999999995
14.28171 0.004315162
14.28271 0.0042889827
14.28371 0.0042629679
14.28471 0.0042371175
14.28571 0.0042114312
14.28671 0.0041859086000000005
14.28771 0.0041605494
14.28871 0.004135353400000001
14.28971 0.0041103209000000005
14.29071 0.0040854513
14.29171 0.0040607447000000005
14.29271 0.0040362011
14.29371 0.0040118201
14.29471 0.0039876017
14.29571 0.0039635459
14.29671 0.0039396527
14.29771 0.003915922200000001
14.29871 0.0038923539
14.29971 0.0038689479
14.30071 0.0038457038
14.30171 0.0038226211
14.30271 0.0037997000999999996
14.30371 0.0037769398
14.30471 0.0037543399
14.30571 0.0037318998
14.30671 0.0037096186000000002
14.30771 0.0036874961
14.30871 0.003665531
14.30971 0.0036437228
14.31071 0.0036220703
14.31171 0.0036005724
14.31271 0.0035792276
14.31371 0.0035580353
14.31471 0.0035369936
14.31571 0.0035161011000000002
14.31671 0.0034953565999999996
14.31771 0.0034747579999999997
14.31871 0.0034543038
14.31971 0.0034339922
14.32071 0.0034138214999999998
14.32171 0.0033937896999999997
14.32271 0.0033738947
14.32371 0.0033541346
14.32471 0.0033345077
14.32571 0.0033150118000000004
14.32671 0.0032956454000000004
14.32771 0.0032764063
14.32871 0.0032572927
14.32971 0.0032383031999999997
14.33071 0.0032194359
14.33171 0.0032006893999999998
14.33271 0.0031820622
14.33371 0.0031635533
14.33471 0.0031451611
14.33571 0.0031268846
14.33671 0.0031087231
14.33771 0.0030906751
14.33871 0.0030727402
14.33971 0.0030549173999999996
14.34071 0.0030372057
14.34171 0.0030196044
14.34271 0.0030021127
14.34371 0.0029847297
14.34471 0.0029674543999999997
14.34571 0.002950286
14.34671 0.0029332234
14.34771 0.0029162655
14.34871 0.0028994111
14.34971 0.0028826587
14.35071 0.0028660072
14.35171 0.0028494551
14.35271 0.0028330007000000003
14.35371 0.0028166425
14.35471 0.0028003788000000003
14.35571 0.0027842076
14.35671 0.0027681272
14.35771 0.0027521357
14.35871 0.0027362312
14.35971 0.0027204116
14.36071 0.002704675
14.36171 0.0026890193
14.36271 0.0026734424
14.36371 0.0026579424
14.36471 0.0026425174
14.36571 0.0026271651
14.36671 0.0026118838
14.36771 0.0025966716000000003
14.36871 0.0025815263
14.36971 0.0025664463
14.37071 0.0025514299000000003
14.37171 0.0025364749
14.37271 0.0025215799000000002
14.37371 0.0025067429
14.37471 0.0024919625999999997
14.37571 0.0024772368999999997
14.37671 0.0024625641999999996
14.37771 0.002447943
14.37871 0.0024333713
14.37971 0.0024188474
14.38071 0.0024043697
14.38171 0.0023899362
14.38271 0.0023755449
14.38371 0.0023611939
14.38471 0.0023468812
14.38571 0.0023326045
14.38671 0.0023183617
14.38771 0.0023041503
14.38871 0.0022899681
14.38971 0.0022758128
14.39071 0.0022616818
14.39171 0.0022475726
14.39271 0.0022334827
14.39371 0.0022194097
14.39471 0.0022053513
14.39571 0.0021913051
14.39671 0.0021772687000000002
14.39771 0.0021632401
14.39871 0.0021492169
14.39971 0.0021351974
14.40071 0.0021211796
14.40171 0.0021071617
14.40271 0.002093142
14.40371 0.0020791191
14.40471 0.0020650916
14.40571 0.0020510579
14.40671 0.0020370169
14.40771 0.0020229674
14.40871 0.0020089081
14.40971 0.001994838
14.41071 0.001980756
14.41171 0.0019666608
14.41271 0.0019525515999999998
14.41371 0.0019384272
14.41471 0.0019242863
14.41571 0.0019101282
14.41671 0.0018959513999999998
14.41771 0.0018817549000000001
14.41871 0.0018675375
14.41971 0.0018532979
14.42071 0.001839035
14.42171 0.0018247475999999998
14.42271 0.0018104343
14.42371 0.0017960939999999998
14.42471 0.0017817252
14.42571 0.0017673265999999998
14.42671 0.0017528972
14.42771 0.0017384353
14.42871 0.0017239397
14.42971 0.0017094091
14.43071 0.0016948420999999998
14.43171 0.0016802371
14.43271 0.0016655925999999998
14.43371 0.0016509071
14.43471 0.0016361793
14.43571 0.0016214073000000002
14.43671 0.0016065895
14.43771 0.0015917241
14.43871 0.0015768095
14.43971 0.001561844
14.44071 0.0015468254999999999
14.44171 0.0015317523999999999
14.44271 0.0015166227
14.44371 0.0015014344
14.44471 0.0014861857
14.44571 0.0014708747
14.44671 0.0014554992
14.44771 0.0014400574
14.44871 0.0014245475
14.44971 0.0014089673
14.45071 0.001393315
14.45171 0.0013775887000000001
14.45271 0.0013617866
14.45371 0.0013459068
14.45471 0.0013299477
14.45571 0.0013139077
14.45671 0.0012977852
14.45771 0.0012815787
14.45871 0.001265287
14.45971 0.0012489089
14.46071 0.0012324435
14.46171 0.0012158899
14.46271 0.0011992474
14.46371 0.0011825157
14.46471 0.0011656944
14.46571 0.0011487835
14.46671 0.0011317830000000001
14.46771 0.0011146933
14.46871 0.0010975146
14.46971 0.0010802477000000001
14.47071 0.0010628932
14.47171 0.0010454518
14.47271 0.0010279243
14.47371 0.0010103115
14.47471 0.00099261415
14.47571 0.00097483307
14.47671 0.0009569689600000001
14.47771 0.00093902227
14.47871 0.0009209934400000001
14.47971 0.0009028827700000001
14.48071 0.00088469023
14.48171 0.0008664157599999999
14.48271 0.0008480589699999999
14.48371 0.00082961933
14.48471 0.0008110961100000001
14.48571 0.0007924882999999999
14.48671 0.00077379482
14.48771 0.00075501443
14.48871 0.00073614574
14.48971 0.0007171872299999999
14.49071 0.00069813732
[truncated: 194,140 more chars]
