# Supplementary material for: 2D Synthetic dataset of numerical simulations of long-period seismicity in a volcanic edifice and related sensitivity kernels
Source: Data Brief. 2021 Jan 25;34:106673. doi: 10.1016/j.dib.2020.106673 (PMC7841316; doi:10.1016/j.dib.2020.106673)
Supplement: Supplementary Data S1 — Supplementary Raw Research Data. This is open data under the CC BY license http://creativecommons.org/licenses/by/4.0/ [file mmc1.zip › Dataset/OUTPUT_SEISMOGRAMS/9000_3000/disp_Z_hetero_7000_2202_SVF1e0Hz.semd]

-1.200000 0.0
-1.199000 0.0
-1.198000 0.0
-1.197000 0.0
-1.196000 0.0
-1.195000 0.0
-1.194000 0.0
-1.193000 0.0
-1.192000 0.0
-1.191000 0.0
-1.190000 0.0
-1.189000 0.0
-1.188000 0.0
-1.187000 0.0
-1.186000 0.0
-1.185000 0.0
-1.184000 0.0
-1.183000 0.0
-1.182000 0.0
-1.181000 0.0
-1.180000 0.0
-1.179000 0.0
-1.178000 0.0
-1.177000 0.0
-1.176000 0.0
-1.175000 0.0
-1.174000 0.0
-1.173000 0.0
-1.172000 0.0
-1.171000 0.0
-1.170000 0.0
-1.169000 0.0
-1.168000 0.0
-1.167000 0.0
-1.166000 0.0
-1.165000 0.0
-1.164000 0.0
-1.163000 0.0
-1.162000 0.0
-1.161000 0.0
-1.160000 0.0
-1.159000 0.0
-1.158000 0.0
-1.157000 0.0
-1.156000 0.0
-1.155000 0.0
-1.154000 0.0
-1.153000 0.0
-1.152000 0.0
-1.151000 0.0
-1.150000 0.0
-1.149000 0.0
-1.148000 0.0
-1.147000 0.0
-1.146000 0.0
-1.145000 0.0
-1.144000 0.0
-1.143000 0.0
-1.142000 0.0
-1.141000 0.0
-1.140000 0.0
-1.139000 0.0
-1.138000 0.0
-1.137000 0.0
-1.136000 0.0
-1.135000 0.0
-1.134000 0.0
-1.133000 0.0
-1.132000 0.0
-1.131000 0.0
-1.130000 0.0
-1.129000 0.0
-1.128000 0.0
-1.127000 1.2747196e-36
-1.126000 2.6528553e-36
-1.125000 3.6898237e-36
-1.124000 3.6054019e-36
-1.123000 0.0
-1.122000 -6.756929999999999e-36
-1.121000 -2.0529244e-35
-1.120000 -4.4951744e-35
-1.119000 -8.436729699999999e-35
-1.118000 -1.4304676e-34
-1.117000 -2.2397036e-34
-1.116000 -3.2654044e-34
-1.115000 -4.4297558e-34
-1.114000 -5.5323167e-34
-1.113000 -6.1838759e-34
-1.112000 -5.7291951e-34
-1.111000 -3.1695345999999998e-34
-1.110000 2.894991e-34
-1.109000 1.4269738999999999e-33
-1.108000 3.3068501e-33
-1.107000 6.1451992e-33
-1.106000 1.0112628e-32
-1.105000 1.5252226e-32
-1.104000 2.1359042e-32
-1.103000 2.7818359e-32
-1.102000 3.3407593000000003e-32
-1.101000 3.6078805e-32
-1.100000 3.2756261e-32
-1.099000 1.9206239e-32
-1.098000 -9.9371299e-33
-1.097000 -6.0878751e-32
-1.096000 -1.3996809e-31
-1.095000 -2.5245925e-31
-1.094000 -4.0059551e-31
-1.093000 -5.8093849e-31
-1.092000 -7.8096472e-31
-1.091000 -9.7511665e-31
-1.090000 -1.1207318e-30
-1.089000 -1.1545775e-30
-1.088000 -9.9107016e-31
-1.087000 -5.2362359e-31
-1.086000 3.6912586999999998e-31
-1.085000 1.8103096e-30
-1.084000 3.9032375e-30
-1.083000 6.699949299999999e-30
-1.082000 1.0159686000000001e-29
-1.081000 1.4098759e-29
-1.080000 1.8135709e-29
-1.079000 2.1638688000000002e-29
-1.078000 2.3685499e-29
-1.077000 2.3050283e-29
-1.076000 1.8233903e-29
-1.075000 7.5567753e-30
-1.074000 -1.0667619e-29
-1.073000 -3.7864187e-29
-1.072000 -7.482639399999999e-29
-1.071000 -1.2125213e-28
-1.070000 -1.7521059000000002e-28
-1.069000 -2.3258892e-28
-1.068000 -2.8659376e-28
-1.067000 -3.2741054e-28
-1.066000 -3.4214713e-28
-1.065000 -3.1520552e-28
-1.064000 -2.2922605999999998e-28
-1.063000 -6.6731991e-29
-1.062000 1.8744373e-28
-1.061000 5.4294207e-28
-1.060000 9.9997315e-28
-1.059000 1.5449635e-27
-1.058000 2.1461603e-27
-1.057000 2.7497696e-27
-1.056000 3.2773773e-27
-1.055000 3.6255303e-27
-1.054000 3.6684295000000004e-27
-1.053000 3.2646547000000004e-27
-1.052000 2.2686851e-27
-1.051000 5.4765894e-28
-1.050000 -1.9966826e-27
-1.049000 -5.4015979e-27
-1.048000 -9.6140696e-27
-1.047000 -1.4461176e-26
-1.046000 -1.962363e-26
-1.045000 -2.4616921e-26
-1.044000 -2.8785207e-26
-1.043000 -3.1313396e-26
-1.042000 -3.1262694e-26
-1.041000 -2.7633876e-26
-1.040000 -1.9460803e-26
-1.039000 -5.9339724999999994e-27
-1.038000 1.3449774e-26
-1.037000 3.8719611e-26
-1.036000 6.9258372e-26
-1.035000 1.0364373e-25
-1.034000 1.395256e-25
-1.033000 1.7356606000000001e-25
-1.032000 2.0146919999999998e-25
-1.031000 2.1812734e-25
-1.030000 2.1790489e-25
-1.029000 1.9507267e-25
-1.028000 1.4439214e-25
-1.027000 6.1832525e-26
-1.026000 -5.4617178e-26
-1.025000 -2.041005e-25
-1.024000 -3.8209167e-25
-1.023000 -5.7974043e-25
-1.022000 -7.8347716e-25
-1.021000 -9.7499672e-25
-1.020000 -1.1317324e-24
-1.019000 -1.2279085e-24
-1.018000 -1.2362242e-24
-1.017000 -1.1301645e-24
-1.016000 -8.8687179e-25
-1.015000 -4.9042697e-25
-1.014000 6.4687437e-26
-1.013000 7.702518000000001e-25
-1.012000 1.6014761e-24
-1.011000 2.5150847e-24
-1.010000 3.4487443e-24
-1.009000 4.3222262e-24
-1.008000 5.0406116e-24
-1.007000 5.4997127e-24
-1.006000 5.5937024e-24
-1.005000 5.224717e-24
-1.004000 4.3139521e-24
-1.003000 2.8135062999999997e-24
-1.002000 7.1799131e-25
-1.001000 -1.9252654e-24
-1.000000 -5.0087287000000004e-24
-0.9990000 -8.3611928e-24
-0.9980000 -1.1749565e-23
-0.9970000 -1.4886885e-23
-0.9960000 -1.7447142e-23
-0.9950000 -1.9087013000000002e-23
-0.9940000 -1.9473924e-23
-0.9930000 -1.8319158e-23
-0.9920000 -1.5414014e-23
-0.9910000 -1.0666217e-23
-0.9900000 -4.133258e-24
-0.9890000 3.9512086e-24
-0.9880000 1.3161907999999999e-23
-0.9870000 2.2881367e-23
-0.9860000 3.231761e-23
-0.9850000 4.0542646e-23
-0.9840000 4.6552827000000003e-23
-0.9830000 4.9350481999999997e-23
-0.9820000 4.8043912e-23
-0.9810000 4.1960532000000006e-23
-0.9800000 3.0765348999999996e-23
-0.9790000 1.4574462e-23
-0.9780000 -5.9488155e-24
-0.9770000 -2.9529014e-23
-0.9760000 -5.425928299999999e-23
-0.9750000 -7.764144600000001e-23
-0.9740000 -9.6696874e-23
-0.9730000 -1.0815553e-22
-0.9720000 -1.0872492e-22
-0.9710000 -9.543293099999999e-23
-0.9700000 -6.6029704e-23
-0.9690000 -1.9423821e-23
-0.9680000 4.3882286e-23
-0.9670000 1.2140178e-22
-0.9660000 2.0836938000000002e-22
-0.9650000 2.9759943e-22
-0.9640000 3.7955130999999996e-22
-0.9630000 4.4265146999999995e-22
-0.9620000 4.7390839e-22
-0.9610000 4.5983818e-22
-0.9600000 3.8769110000000003e-22
-0.9590000 2.4693843e-22
-0.9580000 3.0943229e-23
-0.9570000 -2.6130006e-22
-0.9560000 -6.235056e-22
-0.9550000 -1.0406958e-21
-0.9540000 -1.4882587e-21
-0.9530000 -1.9316686e-21
-0.9520000 -2.3270605e-21
-0.9510000 -2.622818e-21
-0.9500000 -2.7622782e-21
-0.9490000 -2.6875784e-21
-0.9480000 -2.3445741e-21
-0.9470000 -1.6886435000000001e-21
-0.9460000 -6.910743400000001e-22
-0.9450000 6.5439408e-22
-0.9440000 2.3254046e-21
-0.9430000 4.2658171e-21
-0.9420000 6.3822123e-21
-0.9410000 8.5427432e-21
-0.9400000 1.0578955e-20
-0.9390000 1.2291088999999999e-20
-0.9380000 1.3457188000000001e-20
-0.9370000 1.3846102e-20
-0.9360000 1.3234153e-20
-0.9350000 1.1424919e-20
-0.9340000 8.271182599999999e-21
-0.9330000 3.6977568e-21
-0.9320000 -2.2764659e-21
-0.9310000 -9.5191315e-21
-0.9300000 -1.7769821e-20
-0.9290000 -2.6632346e-20
-0.9280000 -3.5575963000000004e-20
-0.9270000 -4.3947252000000003e-20
-0.9260000 -5.0993867e-20
-0.9250000 -5.5900774e-20
-0.9240000 -5.783864e-20
-0.9230000 -5.6023145e-20
-0.9220000 -4.9782803e-20
-0.9210000 -3.8631879e-20
-0.9200000 -2.2343853e-20
-0.9190000 -1.0200024e-21
-0.9180000 2.4852948e-20
-0.9170000 5.4362543e-20
-0.9160000 8.615391000000001e-20
-0.9150000 1.1844239e-19
-0.9140000 1.4905997e-19
-0.9130000 1.7553832999999997e-19
-0.9120000 1.9522909999999998e-19
-0.9110000 2.0545928e-19
-0.9100000 2.0371679e-19
-0.9090000 1.8785797e-19
-0.9080000 1.5632587e-19
-0.9070000 1.0836549000000001e-19
-0.9060000 4.4219832e-20
-0.9050000 -3.4710589000000004e-20
-0.9040000 -1.2576235e-19
-0.9030000 -2.2497455e-19
-0.9020000 -3.2713928999999996e-19
-0.9010000 -4.2594773e-19
-0.9000000 -5.1423694e-19
-0.8990000 -5.8433678e-19
-0.8980000 -6.2850823e-19
-0.8970000 -6.3945751e-19
-0.8960000 -6.1090188000000005e-19
-0.8950000 -5.381564e-19
-0.8940000 -4.1870392000000004e-19
-0.8930000 -2.5270743e-19
-0.8920000 -4.3420146000000006e-20
-0.8910000 2.0254921e-19
-0.8900000 4.751558900000001e-19
-0.8890000 7.610557600000001e-19
-0.8880000 1.0439818999999999e-18
-0.8870000 1.3053704000000001e-18
-0.8860000 1.5252303e-18
-0.8850000 1.6832328999999999e-18
-0.8840000 1.7599827e-18
-0.8830000 1.7384078e-18
-0.8820000 1.6051991e-18
-0.8810000 1.3522073e-18
-0.8800000 9.7770527e-19
-0.8790000 4.874109299999999e-19
-0.8780000 -1.0482425000000001e-19
-0.8770000 -7.7675265e-19
-0.8760000 -1.4979675e-18
-0.8750000 -2.2306910999999998e-18
-0.8740000 -2.9311360999999995e-18
-0.8730000 -3.5514331e-18
-0.8720000 -4.0420707e-18
-0.8710000 -4.3547692e-18
-0.8700000 -4.4456551e-18
-0.8690000 -4.278583e-18
-0.8680000 -3.8284139e-18
-0.8670000 -3.0840369e-18
-0.8660000 -2.0509171000000002e-18
-0.8650000 -7.529471300000001e-19
-0.8640000 7.6659795e-19
-0.8630000 2.4451779000000002e-18
-0.8620000 4.202303e-18
-0.8610000 5.9421204e-18
-0.8600000 7.5572694e-18
-0.8590000 8.933928e-18
-0.8580000 9.9578917e-18
-0.8570000 1.0521439e-17
-0.8560000 1.0530670000000001e-17
-0.8550000 9.912908599999999e-18
-0.8540000 8.6237644e-18
-0.8530000 6.6533471000000005e-18
-0.8520000 4.0311849000000005e-18
-0.8510000 8.293761100000001e-19
-0.8500000 -2.8364133e-18
-0.8490000 -6.8084312e-18
-0.8480000 -1.0891001e-17
-0.8470000 -1.4857437e-17
-0.8460000 -1.8459624e-17
-0.8450000 -2.1440004e-17
-0.8440000 -2.3545557e-17
-0.8430000 -2.4543157e-17
-0.8420000 -2.4235609e-17
-0.8410000 -2.2477457000000002e-17
-0.8400000 -1.9189661e-17
-0.8390000 -1.4372135e-17
-0.8380000 -8.1131942e-18
-0.8370000 -5.9500935e-19
-0.8360000 7.905694000000001e-18
-0.8350000 1.7022269e-17
-0.8340000 2.6308454000000002e-17
-0.8330000 3.5254391e-17
-0.8320000 4.3308119e-17
-0.8310000 4.9901909e-17
-0.8300000 5.4482535e-17
-0.8290000 5.6544206e-17
-0.8280000 5.5662607e-17
-0.8270000 5.1528322e-17
-0.8260000 4.3977621e-17
-0.8250000 3.3018716e-17
-0.8240000 1.8851401000000002e-17
-0.8230000 1.8783486e-18
-0.8220000 -1.7293586e-17
-0.8210000 -3.786321e-17
-0.8200000 -5.885673400000001e-17
-0.8190000 -7.9161567e-17
-0.8180000 -9.7571661e-17
-0.8170000 -1.1284325e-16
-0.8160000 -1.2375906999999998e-16
-0.8150000 -1.2919862e-16
-0.8140000 -1.2821101e-16
-0.8130000 -1.2008702999999999e-16
-0.8120000 -1.044261e-16
-0.8110000 -8.1193955e-17
-0.8100000 -5.0766716e-17
-0.8090000 -1.3957459e-17
-0.8080000 2.7978337e-17
-0.8070000 7.3361092e-17
-0.8060000 1.2013091e-16
-0.8050000 1.6591737e-16
-0.8040000 2.0813419e-16
-0.8030000 2.4409674e-16
-0.8020000 2.7115775e-16
-0.8010000 2.8685639e-16
-0.8000000 2.890733e-16
-0.7990000 2.7618378e-16
-0.7980000 2.472004e-16
-0.7970000 2.0189579999999998e-16
-0.7960000 1.4089653e-16
-0.7950000 6.5739786e-17
-0.7940000 -2.1114129e-17
-0.7930000 -1.1631908e-16
-0.7920000 -2.1573294e-16
-0.7910000 -3.1456051e-16
-0.7900000 -4.0754664e-16
-0.7890000 -4.8921389e-16
-0.7880000 -5.5413557e-16
-0.7870000 -5.9723255e-16
-0.7860000 -6.1407916e-16
-0.7850000 -6.0120219e-16
-0.7840000 -5.5635572e-16
-0.7830000 -4.7875419e-16
-0.7820000 -3.6924709999999996e-16
-0.7810000 -2.3042086e-16
-0.7800000 -6.6615574e-17
-0.7790000 1.1615073000000002e-16
-0.7780000 3.1035411e-16
-0.7770000 5.0723104e-16
-0.7760000 6.971318600000001e-16
-0.7750000 8.6994841e-16
-0.7740000 1.0155990000000002e-15
-0.7730000 1.1245474e-15
-0.7720000 1.1883316e-15
-0.7710000 1.2000739e-15
-0.7700000 1.1549448e-15
-0.7690000 1.0505525e-15
-0.7680000 8.8723368e-16
-0.7670000 6.6822367e-16
-0.7660000 3.9969209999999996e-16
-0.7650000 9.063266e-17
-0.7640000 -2.4739345000000003e-16
-0.7630000 -6.0065522e-16
-0.7620000 -9.5377763e-16
-0.7610000 -1.2903748e-15
-0.7600000 -1.5937643e-15
-0.7590000 -1.8477306e-15
-0.7580000 -2.0373032e-15
-0.7570000 -2.1495122e-15
-0.7560000 -2.1740848e-15
-0.7550000 -2.104049e-15
-0.7540000 -1.9362134e-15
-0.7530000 -1.6714976e-15
-0.7520000 -1.3150944e-15
-0.7510000 -8.7645345e-16
-0.7500000 -3.6908145e-16
-0.7490000 1.8983511999999999e-16
-0.7480000 7.799736600000001e-16
-0.7470000 1.3785663999999999e-15
-0.7460000 1.9612131e-15
-0.7450000 2.5027873e-15
-0.7440000 2.9784013999999998e-15
-0.7430000 3.3643983e-15
-0.7420000 3.6393317000000004e-15
-0.7410000 3.7849012e-15
-0.7400000 3.786811e-15
-0.7390000 3.6355164e-15
-0.7380000 3.3268354000000003e-15
-0.7370000 2.8623998999999998e-15
-0.7360000 2.249925e-15
-0.7350000 1.5032820999999999e-15
-0.7340000 6.4236476e-16
-0.7330000 -3.0726149e-16
-0.7320000 -1.3149237e-15
-0.7310000 -2.3456194e-15
-0.7300000 -3.3609966000000002e-15
-0.7290000 -4.3205222e-15
-0.7280000 -5.182812e-15
-0.7270000 -5.9070966e-15
-0.7260000 -6.4547835000000005e-15
-0.7250000 -6.7910693999999994e-15
-0.7240000 -6.8865518999999995e-15
-0.7230000 -6.7187824999999994e-15
-0.7220000 -6.2736925e-15
-0.7210000 -5.546833e-15
-0.7200000 -4.5443519e-15
-0.7190000 -3.2836512999999998e-15
-0.7180000 -1.7936591000000002e-15
-0.7170000 -1.1467031e-16
-0.7160000 1.7022834000000001e-15
-0.7150000 3.5965545000000004e-15
-0.7140000 5.4994910999999996e-15
-0.7130000 7.3365209e-15
-0.7120000 9.0296617e-15
-0.7110000 1.0500388999999999e-14
-0.7100000 1.1672773999999998e-14
-0.7090000 1.2476779e-14
-0.7080000 1.2851578000000002e-14
-0.7070000 1.2748764000000001e-14
-0.7060000 1.2135303000000001e-14
-0.7050000 1.0996071e-14
-0.7040000 9.3358416e-15
-0.7030000 7.180602700000001e-15
-0.7020000 4.578083e-15
-0.7010000 1.5974222e-15
-0.7000000 -1.6720713e-15
-0.6990000 -5.1230769e-15
-0.6980000 -8.6333052e-15
-0.6970000 -1.2069359e-14
-0.6960000 -1.5291301e-14
-0.6950000 -1.8157775999999998e-14
-0.6940000 -2.0531532e-14
-0.6930000 -2.2285106000000003e-14
-0.6920000 -2.3306485e-14
-0.6910000 -2.3504488999999997e-14
-0.6900000 -2.281367e-14
-0.6890000 -2.1198482e-14
-0.6880000 -1.8656547e-14
-0.6870000 -1.5220818999999998e-14
-0.6860000 -1.0960532e-14
-0.6850000 -5.9808090000000004e-15
-0.6840000 -4.2089766e-16
-0.6830000 5.5489711e-15
-0.6820000 1.1732060999999999e-14
-0.6810000 1.7910845e-14
-0.6800000 2.3853792e-14
-0.6790000 2.9323066e-14
-0.6780000 3.4082872e-14
-0.6770000 3.7908216e-14
-0.6760000 4.0593768000000004e-14
-0.6750000 4.1962547e-14
-0.6740000 4.1874085000000005e-14
-0.6730000 4.0231804e-14
-0.6720000 3.6989267e-14
-0.6710000 3.2155062e-14
-0.6700000 2.579606e-14
-0.6690000 1.8038841999999998e-14
-0.6680000 9.069135399999999e-15
-0.6670000 -8.7083606e-16
-0.6660000 -1.1487135000000002e-14
-0.6650000 -2.2441016e-14
-0.6640000 -3.3357849e-14
-0.6630000 -4.383792e-14
-0.6620000 -5.3468859999999995e-14
-0.6610000 -6.1839424e-14
-0.6600000 -6.8554246e-14
-0.6590000 -7.324911699999999e-14
-0.6580000 -7.5606362e-14
-0.6570000 -7.5369754e-14
-0.6560000 -7.2358404e-14
-0.6550000 -6.6479069e-14
-0.6540000 -5.7736312e-14
-0.6530000 -4.6239951999999996e-14
-0.6520000 -3.2209288e-14
-0.6510000 -1.5973668e-14
-0.6500000 2.0309642e-15
-0.6490000 2.1269778e-14
-0.6480000 4.1121135999999997e-14
-0.6470000 6.0892982e-14
-0.6460000 7.9843316e-14
-0.6450000 9.720434700000001e-14
-0.6440000 1.1220973e-13
-0.6430000 1.2412403e-13
-0.6420000 1.3227358000000001e-13
-0.6410000 1.3607742e-13
-0.6400000 1.350773e-13
-0.6390000 1.2896512e-13
-0.6380000 1.1760681e-13
-0.6370000 1.0106096999999999e-13
-0.6360000 7.959128100000001e-14
-0.6350000 5.3671502e-14
-0.6340000 2.3982264e-14
-0.6330000 -8.6009287e-15
-0.6320000 -4.3028652000000004e-14
-0.6310000 -7.8107296e-14
-0.6300000 -1.1253697000000001e-13
-0.6290000 -1.4495654e-13
-0.6280000 -1.7399435e-13
-0.6270000 -1.9832288e-13
-0.6260000 -2.1671507e-13
-0.6250000 -2.2810019e-13
-0.6240000 -2.3161650000000003e-13
-0.6230000 -2.2665846e-13
-0.6220000 -2.1291594000000001e-13
-0.6210000 -1.9040337000000001e-13
-0.6200000 -1.5947697e-13
-0.6190000 -1.2083868e-13
-0.6180000 -7.5526148e-14
-0.6170000 -2.4888398e-14
-0.6160000 2.9452206e-14
-0.6150000 8.5650733e-14
-0.6140000 1.417014e-13
-0.6130000 1.9550804000000002e-13
-0.6120000 2.4496065999999996e-13
-0.6110000 2.8801505e-13
-0.6100000 3.2277228e-13
-0.6090000 3.4755505e-13
-0.6080000 3.6097766e-13
-0.6070000 3.6200692999999997e-13
-0.6060000 3.5001172e-13
-0.6050000 3.2479902e-13
-0.6040000 2.8663561e-13
-0.6030000 2.3625411e-13
-0.6020000 1.7484376e-13
-0.6010000 1.040259e-13
-0.6000000 2.5815402e-14
-0.5990000 -5.7430914e-14
-0.5980000 -1.4307727e-13
-0.5970000 -2.2828139000000003e-13
-0.5960000 -3.100749e-13
-0.5950000 -3.8544937000000004e-13
-0.5940000 -4.5144667e-13
-0.5930000 -5.0525134e-13
-0.5920000 -5.442836799999999e-13
-0.5910000 -5.6629154e-13
-0.5900000 -5.6943907e-13
-0.5890000 -5.5239093e-13
-0.5880000 -5.143891299999999e-13
-0.5870000 -4.553210399999999e-13
-0.5860000 -3.7577503e-13
-0.5850000 -2.7708160999999997e-13
-0.5840000 -1.613362e-13
-0.5830000 -3.1400618e-14
-0.5820000 1.0912019e-13
-0.5810000 2.5592935e-13
-0.5800000 4.0411942e-13
-0.5790000 5.4828612e-13
-0.5780000 6.826745e-13
-0.5770000 8.0135695e-13
-0.5760000 8.984404800000001e-13
-0.5750000 9.682985e-13
-0.5740000 1.005821e-12
-0.5730000 1.0066738e-12
-0.5720000 9.6755743e-13
-0.5710000 8.8645344e-13
-0.5700000 7.628438e-13
-0.5690000 5.9789227e-13
-0.5680000 3.9457175e-13
-0.5670000 1.5772702e-13
-0.5660000 -1.0593904e-13
-0.5650000 -3.8796323999999997e-13
-0.5640000 -6.7830907e-13
-0.5630000 -9.6564382e-13
-0.5620000 -1.2377022e-12
-0.5610000 -1.4817281000000001e-12
-0.5600000 -1.6849828000000002e-12
-0.5590000 -1.8352994999999998e-12
-0.5580000 -1.9216664e-12
-0.5570000 -1.9348108e-12
-0.5560000 -1.867759e-12
-0.5550000 -1.7163425000000002e-12
-0.5540000 -1.4796253e-12
-0.5530000 -1.1602226000000002e-12
-0.5520000 -7.6449204e-13
-0.5510000 -3.0257423e-13
-0.5500000 2.117273e-13
-0.5490000 7.612356200000001e-13
-0.5480000 1.3258586000000002e-12
-0.5470000 1.8832087e-12
-0.5460000 2.4093679e-12
-0.5450000 2.8797778999999997e-12
-0.5440000 3.2702224e-12
-0.5430000 3.5578728e-12
-0.5420000 3.72235e-12
-0.5410000 3.7467676e-12
-0.5400000 3.6187067e-12
-0.5390000 3.3310801e-12
-0.5380000 2.8828441e-12
-0.5370000 2.2795169e-12
-0.5360000 1.5334691e-12
-0.5350000 6.6395944e-13
-0.5340000 -3.0310574e-13
-0.5330000 -1.3357010999999999e-12
-0.5320000 -2.3965012e-12
-0.5310000 -3.4439807e-12
-0.5300000 -4.433778e-12
-0.5290000 -5.3202895e-12
-0.5280000 -6.0584553e-12
-0.5270000 -6.6056813e-12
-0.5260000 -6.9238369999999996e-12
-0.5250000 -6.981252999999999e-12
-0.5240000 -6.754643900000001e-12
-0.5230000 -6.2308618e-12
-0.5220000 -5.4083996e-12
-0.5210000 -4.2985475e-12
-0.5200000 -2.926119e-12
-0.5190000 -1.3296624e-12
-0.5180000 4.389085e-13
-0.5170000 2.3153195e-12
-0.5160000 4.224608e-12
-0.5150000 6.0834699e-12
-0.5140000 7.8032578e-12
-0.5130000 9.2935737e-12
-0.5120000 1.0466363e-11
-0.5110000 1.1240383e-11
-0.5100000 1.1545875e-11
-0.5090000 1.132924e-11
-0.5080000 1.0557489e-11
-0.5070000 9.222217599999999e-12
-0.5060000 7.3428331e-12
-0.5050000 4.9687769e-12
-0.5040000 2.1804841e-12
-0.5030000 -9.1113928e-13
-0.5020000 -4.166900299999999e-12
-0.5010000 -7.423278800000001e-12
-0.5000000 -1.0498204e-11
-0.4990000 -1.3198592e-11
-0.4980000 -1.5329491e-11
-0.4970000 -1.6704569000000002e-11
-0.4960000 -1.7157567e-11
-0.4950000 -1.6554241e-11
-0.4940000 -1.4804201e-11
-0.4930000 -1.1871999e-11
-0.4920000 -7.7867536e-12
-0.4910000 -2.6495584e-12
-0.4900000 3.3620329999999997e-12
-0.4890000 9.99313e-12
-0.4880000 1.6914797e-11
-0.4870000 2.3731944e-11
-0.4860000 2.9996069e-11
-0.4850000 3.5222819999999995e-11
-0.4840000 3.8914179e-11
-0.4830000 4.0584677e-11
-0.4820000 3.9790849000000005e-11
-0.4810000 3.6162744999999996e-11
-0.4800000 2.9436145999999996e-11
-0.4790000 1.9483788e-11
-0.4780000 6.3437984e-12
-0.4770000 -9.7566141e-12
-0.4760000 -2.8384188e-11
-0.4750000 -4.889124e-11
-0.4740000 -7.041760300000001e-11
-0.4730000 -9.1904284e-11
-0.4720000 -1.121198e-10
-0.4710000 -1.2969969999999998e-10
-0.4700000 -1.4319908000000002e-10
-0.4690000 -1.5115717e-10
-0.4680000 -1.5217248e-10
-0.4670000 -1.4498606e-10
-0.4660000 -1.2856976999999999e-10
-0.4650000 -1.0221563000000001e-10
-0.4640000 -6.562210099999999e-11
-0.4630000 -1.8972046e-11
-0.4620000 3.7002338e-11
-0.4610000 1.0097304e-10
-0.4600000 1.7099303e-10
-0.4590000 2.4450071e-10
-0.4580000 3.1835578e-10
-0.4570000 3.8890900000000005e-10
-0.4560000 4.5210728e-10
-0.4550000 5.0363346e-10
-0.4540000 5.3907924e-10
-0.4530000 5.541467e-10
-0.4520000 5.448733e-10
-0.4510000 5.0787217e-10
-0.4500000 4.4057826e-10
-0.4490000 3.4148968e-10
-0.4480000 2.103919e-10
-0.4470000 4.8551955999999995e-11
-0.4460000 -1.4113045e-10
-0.4450000 -3.5402757e-10
-0.4440000 -5.8375587e-10
-0.4430000 -8.2222579e-10
-0.4420000 -1.0597772000000002e-09
-0.4410000 -1.2854042e-09
-0.4400000 -1.4870726e-09
-0.4390000 -1.6521246e-09
-0.4380000 -1.7677657999999999e-09
-0.4370000 -1.8216213000000002e-09
-0.4360000 -1.8023461e-09
-0.4350000 -1.7002675e-09
-0.4340000 -1.5080368000000001e-09
-0.4330000 -1.2212607e-09
-0.4320000 -8.390844400000001e-10
-0.4310000 -3.6469282e-10
-0.4300000 1.9430076000000002e-10
-0.4290000 8.2560807e-10
-0.4280000 1.5121904999999999e-09
-0.4270000 2.2323780000000003e-09
-0.4260000 2.9601977e-09
-0.4250000 3.6659273e-09
-0.4240000 4.3168708e-09
-0.4230000 4.8783533e-09
-0.4220000 5.3149159e-09
-0.4210000 5.5916861000000006e-09
-0.4200000 5.6758822999999995e-09
-0.4190000 5.538411399999999e-09
-0.4180000 5.1554983e-09
-0.4170000 4.5102897e-09
-0.4160000 3.5943606e-09
-0.4150000 2.4090526e-09
-0.4140000 9.6657621e-10
-0.4130000 -7.0919759e-10
-0.4120000 -2.5823161e-09
-0.4110000 -4.6047516e-09
-0.4100000 -6.7168791e-09
-0.4090000 -8.8484546e-09
-0.4080000 -1.0920107e-08
-0.4070000 -1.2845340000000001e-08
-0.4060000 -1.4533010000000002e-08
-0.4050000 -1.5890242e-08
-0.4040000 -1.6825717e-08
-0.4030000 -1.7253224e-08
-0.4020000 -1.7095392999999998e-08
-0.4010000 -1.6287477e-08
-0.4000000 -1.4781037999999999e-08
-0.3990000 -1.254741e-08
-0.3980000 -9.5807855e-09
-0.3970000 -5.9007667e-09
-0.3960000 -1.5542657000000001e-09
-0.3950000 3.3833891e-09
-0.3940000 8.808243e-09
-0.3930000 1.4588486e-08
-0.3920000 2.0566254000000002e-08
-0.3910000 2.6560495000000003e-08
-0.3900000 3.2370874999999996e-08
-0.3890000 3.7782671e-08
-0.3880000 4.2572584e-08
-0.3870000 4.6515314000000004e-08
-0.3860000 4.9390747e-08
-0.3850000 5.0991582999999994e-08
-0.3840000 5.113112700000001e-08
-0.3830000 4.965105e-08
-0.3820000 4.6428839000000003e-08
-0.3810000 4.1384682e-08
-0.3800000 3.4487507e-08
-0.3790000 2.575995e-08
-0.3780000 1.5282005000000002e-08
-0.3770000 3.1931749e-09
-0.3760000 -1.0307057000000001e-08
-0.3750000 -2.4960534e-08
-0.3740000 -4.0453579e-08
-0.3730000 -5.6422016999999996e-08
-0.3720000 -7.2457979e-08
-0.3710000 -8.8118424e-08
-0.3700000 -1.0293517999999999e-07
-0.3690000 -1.164263e-07
-0.3680000 -1.2810841e-07
-0.3670000 -1.3750985e-07
-0.3660000 -1.4418409e-07
-0.3650000 -1.4772324e-07
-0.3640000 -1.4777112e-07
-0.3630000 -1.4403553e-07
-0.3620000 -1.3629943e-07
-0.3610000 -1.244306e-07
-0.3600000 -1.0838949e-07
-0.3590000 -8.8234953e-08
-0.3580000 -6.4127775e-08
-0.3570000 -3.6331654e-08
-0.3560000 -5.2117147e-09
-0.3550000 2.8769534000000003e-08
-0.3540000 6.5058725e-08
-0.3530000 1.0302051e-07
-0.3520000 1.4194857999999998e-07
-0.3510000 1.8107854999999999e-07
-0.3500000 2.1960249e-07
-0.3490000 2.5668463e-07
-0.3480000 2.9147789e-07
-0.3470000 3.2314087e-07
-0.3460000 3.508549e-07
-0.3450000 3.7384056000000004e-07
-0.3440000 3.9137359999999997e-07
-0.3430000 4.0279969999999995e-07
-0.3420000 4.0754767999999997e-07
-0.3410000 4.0514121e-07
-0.3400000 3.9520849000000003e-07
-0.3390000 3.7748999000000004e-07
-0.3380000 3.5184413e-07
-0.3370000 3.1825071e-07
-0.3360000 2.768126e-07
-0.3350000 2.2775521e-07
-0.3340000 1.7142457e-07
-0.3330000 1.0828365e-07
-0.3320000 3.8907583e-08
-0.3310000 -3.6022119e-08
-0.3300000 -1.1572402999999999e-07
-0.3290000 -1.9932362000000002e-07
-0.3280000 -2.858602e-07
-0.3270000 -3.7429370999999996e-07
-0.3260000 -4.6351105000000005e-07
-0.3250000 -5.5233218e-07
-0.3240000 -6.3951502e-07
-0.3230000 -7.2376012e-07
-0.3220000 -8.037141599999999e-07
-0.3210000 -8.779729799999999e-07
-0.3200000 -9.4508392e-07
-0.3190000 -1.0035473e-06
-0.3180000 -1.0518181e-06
-0.3170000 -1.088307e-06
-0.3160000 -1.1113821e-06
-0.3150000 -1.1193698e-06
-0.3140000 -1.1105579e-06
-0.3130000 -1.083198e-06
-0.3120000 -1.0355096e-06
-0.3110000 -9.6568575e-07
-0.3100000 -8.718986400000001e-07
-0.3090000 -7.5230817e-07
-0.3080000 -6.050707e-07
-0.3070000 -4.283498e-07
-0.3060000 -2.2032811e-07
-0.3050000 2.0779864e-08
-0.3040000 2.9671385e-07
-0.3030000 6.0915335e-07
-0.3020000 9.5970298e-07
-0.3010000 1.3498777e-06
-0.3000000 1.7810887e-06
-0.2990000 2.2546295e-06
-0.2980000 2.7716641e-06
-0.2970000 3.333216e-06
-0.2960000 3.9401588e-06
-0.2950000 4.5932104e-06
-0.2940000 5.2929284e-06
-0.2930000 6.0397085e-06
-0.2920000 6.8337862000000005e-06
-0.2910000 7.67524e-06
-0.2900000 8.5639996e-06
-0.2890000 9.4998548e-06
-0.2880000 1.0482469e-05
-0.2870000 1.1511395e-05
-0.2860000 1.2586088e-05
-0.2850000 1.3705927000000001e-05
-0.2840000 1.487024e-05
-0.2830000 1.6078313e-05
-0.2820000 1.7329423e-05
-0.2810000 1.862285e-05
-0.2800000 1.9957909e-05
-0.2790000 2.1333957999999998e-05
-0.2780000 2.2750419e-05
-0.2770000 2.4206797999999998e-05
-0.2760000 2.5702693e-05
-0.2750000 2.7237806000000002e-05
-0.2740000 2.8811954e-05
-0.2730000 3.0425068e-05
-0.2720000 3.2077196e-05
-0.2710000 3.3768498e-05
-0.2700000 3.5499244e-05
-0.2690000 3.7269797e-05
-0.2680000 3.9080612e-05
-0.2670000 4.0932213e-05
-0.2660000 4.2825172e-05
-0.2650000 4.4760105e-05
-0.2640000 4.6737637e-05
-0.2630000 4.875838e-05
-0.2620000 5.082293300000001e-05
-0.2610000 5.2931836e-05
-0.2600000 5.5085559e-05
-0.2590000 5.7284489999999996e-05
-0.2580000 5.9528912e-05
-0.2570000 6.1818992e-05
-0.2560000 6.415476700000001e-05
-0.2550000 6.6536148e-05
-0.2540000 6.8962902e-05
-0.2530000 7.1434658e-05
-0.2520000 7.3950912e-05
-0.2510000 7.6511037e-05
-0.2500000 7.911429e-05
-0.2490000 8.1759822e-05
-0.2480000 8.4446719e-05
-0.2470000 8.717399299999999e-05
-0.2460000 8.9940619e-05
-0.2450000 9.2745569e-05
-0.2440000 9.558782499999999e-05
-0.2430000 9.846639800000001e-05
-0.2420000 0.00010138037000000001
-0.2410000 0.00010432892999999999
-0.2400000 0.00010731137
-0.2390000 0.00011032712
-0.2380000 0.00011337578
-0.2370000 0.00011645710000000001
-0.2360000 0.00011957105
-0.2350000 0.0001227178
-0.2340000 0.00012589771
-0.2330000 0.00012911137
-0.2320000 0.00013235957
-0.2310000 0.00013564335
-0.2300000 0.0001389639
-0.2290000 0.00014232265
-0.2280000 0.00014572121
-0.2270000 0.00014916135000000001
-0.2260000 0.00015264501
-0.2250000 0.00015617428
-0.2240000 0.00015975138
-0.2230000 0.00016337863
-0.2220000 0.00016705844000000002
-0.2210000 0.00017079334
-0.2200000 0.00017458589000000002
-0.2190000 0.00017843872
-0.2180000 0.00018235452
-0.2170000 0.00018633598
-0.2160000 0.00019038583
-0.2150000 0.00019450685999999998
-0.2140000 0.00019870178999999998
-0.2130000 0.00020297343000000003
-0.2120000 0.00020732457
-0.2110000 0.00021175797
-0.2100000 0.00021627641000000002
-0.2090000 0.00022088265999999998
-0.2080000 0.00022557949000000002
-0.2070000 0.00023036964
-0.2060000 0.00023525581
-0.2050000 0.00024024068
-0.2040000 0.0002453269
-0.2030000 0.00025051702
-0.2020000 0.00025581355
-0.2010000 0.00026121891
-0.2000000 0.0002667354
-0.1990000 0.00027236524
-0.1980000 0.00027811047
-0.1970000 0.00028397299
-0.1960000 0.00028995455
-0.1950000 0.00029605671000000004
-0.1940000 0.00030228084
-0.1930000 0.00030862811
-0.1920000 0.00031509951
-0.1910000 0.0003216958
-0.1900000 0.00032841754
-0.1890000 0.0003352651
-0.1880000 0.0003422387
-0.1870000 0.00034933839
-0.1860000 0.0003565641
-0.1850000 0.00036391566
-0.1840000 0.00037139282
-0.1830000 0.00037899531
-0.1820000 0.00038672288000000005
-0.1810000 0.00039457535999999995
-0.1800000 0.00040255263
-0.1790000 0.00041065477
-0.1780000 0.00041888205999999996
-0.1770000 0.000427235
-0.1760000 0.00043571439999999994
-0.1750000 0.00044432136000000004
-0.1740000 0.00045305732999999996
-0.1730000 0.00046192417
-0.1720000 0.00047092412
-0.1710000 0.00048005986000000005
-0.1700000 0.00048933452
-0.1690000 0.00049875157
-0.1680000 0.00050831495
-0.1670000 0.00051802895
-0.1660000 0.00052789828
-0.1650000 0.00053792796
-0.1640000 0.00054812331
-0.1630000 0.00055848996
-0.1620000 0.0005690336400000001
-0.1610000 0.00057976035
-0.1600000 0.00059067615
-0.1590000 0.0006017871799999999
-0.1580000 0.00061309952
-0.1570000 0.00062461927
-0.1560000 0.00063635239
-0.1550000 0.00064830469
-0.1540000 0.00066048183
-0.1530000 0.0006728892500000001
-0.1520000 0.00068553213
-0.1510000 0.0006984154
-0.1500000 0.00071154363
-0.1490000 0.0007249212599999999
-0.1480000 0.00073855226
-0.1470000 0.00075244047
-0.1460000 0.0007665893499999999
-0.1450000 0.0007810022
-0.1440000 0.00079568199
-0.1430000 0.0008106316299999999
-0.1420000 0.0008258536600000001
-0.1410000 0.0008413507200000001
-0.1400000 0.00085712518
-0.1390000 0.0008731794
-0.1380000 0.00088951574
-0.1370000 0.00090613648
-0.1360000 0.0009230440799999999
-0.1350000 0.0009402409900000001
-0.1340000 0.0009577297500000001
-0.1330000 0.00097551301
-0.1320000 0.0009935935899999999
-0.1310000 0.0010119745
-0.1300000 0.0010306589000000001
-0.1290000 0.0010496499
-0.1280000 0.0010689512
-0.1270000 0.0010885664
-0.1260000 0.0011084993
-0.1250000 0.001128754
-0.1240000 0.0011493347000000001
-0.1230000 0.0011702457
-0.1220000 0.0011914917
-0.1210000 0.0012130774
-0.1200000 0.0012350077
-0.1190000 0.0012572877
-0.1180000 0.0012799226
-0.1170000 0.0013029181
-0.1160000 0.0013262798000000001
-0.1150000 0.0013500137
-0.1140000 0.001374126
-0.1130000 0.001398623
-0.1120000 0.0014235116000000001
-0.1110000 0.0014487988
-0.1100000 0.0014744916999999999
-0.1090000 0.0015005983
-0.1080000 0.0015271266000000002
-0.1070000 0.0015540849
-0.1060000 0.0015814821
-0.1050000 0.0016093274
-0.1040000 0.0016376302999999998
-0.1030000 0.0016664009
-0.1020000 0.0016956495999999998
-0.1010000 0.0017253868999999999
-0.1000000 0.0017556242000000002
-9.8999999E-02 0.0017863724
-9.7999997E-02 0.0018176434
-9.7000003E-02 0.0018494487
-9.6000001E-02 0.0018818004
-9.4999999E-02 0.0019147104
-9.3999997E-02 0.0019481909
-9.3000002E-02 0.0019822541
-9.2000000E-02 0.0020169116
-9.0999998E-02 0.0020521757
-9.0000004E-02 0.0020880578
-8.9000002E-02 0.0021245696
-8.8000000E-02 0.0021617221
-8.6999997E-02 0.0021995264
-8.6000003E-02 0.0022379929
-8.5000001E-02 0.0022771321
-8.3999999E-02 0.0023169536000000003
-8.2999997E-02 0.0023574672
-8.2000002E-02 0.002398682
-8.1000000E-02 0.002440607
-7.9999998E-02 0.0024832507
-7.9000004E-02 0.0025266218
-7.8000002E-02 0.0025707284
-7.7000000E-02 0.0026155789000000002
-7.5999998E-02 0.0026611815
-7.5000003E-02 0.0027075444
-7.4000001E-02 0.0027546763000000003
-7.2999999E-02 0.0028025855
-7.1999997E-02 0.0028512812
-7.1000002E-02 0.0029007724
-7.0000000E-02 0.0029510688999999997
-6.8999998E-02 0.0030021807
-6.8000004E-02 0.0030541184999999995
-6.7000002E-02 0.0031068936
-6.6000000E-02 0.0031605176999999996
-6.4999998E-02 0.0032150034000000003
-6.4000003E-02 0.0032703636000000003
-6.3000001E-02 0.0033266118
-6.1999999E-02 0.0033837619
-6.1000001E-02 0.0034418288000000003
-5.9999999E-02 0.0035008274
-5.9000000E-02 0.0035607729
-5.7999998E-02 0.0036216814
-5.7000000E-02 0.0036835692000000003
-5.6000002E-02 0.0037464524
-5.5000000E-02 0.0038103477
-5.4000001E-02 0.0038752713999999997
-5.2999999E-02 0.0039412404
-5.2000001E-02 0.0040082712
-5.0999999E-02 0.0040763804
-5.0000001E-02 0.0041455838
-4.8999999E-02 0.0042158979000000004
-4.8000000E-02 0.0042873387
-4.6999998E-02 0.0043599219
-4.6000000E-02 0.004433663
-4.5000002E-02 0.0045085773
-4.4000000E-02 0.0045846798
-4.3000001E-02 0.0046619858
-4.1999999E-02 0.0047405098
-4.1000001E-02 0.0048202663
-3.9999999E-02 0.0049012702
-3.9000001E-02 0.0049835358
-3.7999999E-02 0.005067078
-3.7000000E-02 0.0051519117
-3.5999998E-02 0.0052380516999999994
-3.5000000E-02 0.0053255131
-3.4000002E-02 0.005414311099999999
-3.3000000E-02 0.005504461699999999
-3.2000002E-02 0.0055959805
-3.0999999E-02 0.0056888839
-2.9999999E-02 0.0057831887000000005
-2.8999999E-02 0.0058789119
-2.8000001E-02 0.0059760707
-2.7000001E-02 0.0060746828
-2.6000001E-02 0.0061747662
-2.5000000E-02 0.006276339299999999
-2.4000000E-02 0.006379420700000001
-2.3000000E-02 0.0064840293
-2.2000000E-02 0.0065901841
-2.1000000E-02 0.0066979046
-2.0000000E-02 0.0068072106
-1.8999999E-02 0.0069181217
-1.7999999E-02 0.007030657399999999
-1.7000001E-02 0.0071448376
-1.6000001E-02 0.0072606825
-1.5000000E-02 0.007378212499999999
-1.4000000E-02 0.0074974472
-1.3000000E-02 0.0076184071
-1.2000000E-02 0.007741113199999999
-1.1000000E-02 0.007865585199999999
-9.9999998E-03 0.0079918442
-8.9999996E-03 0.008119911200000001
-8.0000004E-03 0.0082498074
-7.0000002E-03 0.0083815547
-6.0000001E-03 0.008515174
-4.9999999E-03 0.008650688
-4.0000002E-03 0.0087881192
-3.0000000E-03 0.0089274909
-2.0000001E-03 0.0090688263
-1.0000000E-03 0.0092121496
0.0000000E+00 0.0093574861
1.0000000E-03 0.009504860600000001
2.0000001E-03 0.0096542994
3.0000000E-03 0.009805828400000001
4.0000002E-03 0.0099594756
4.9999999E-03 0.010115268
6.0000001E-03 0.010273235
7.0000002E-03 0.010433402999999999
8.0000004E-03 0.010595803999999999
8.9999996E-03 0.010760466
9.9999998E-03 0.010927418999999999
1.1000000E-02 0.011096695
1.2000000E-02 0.011268321999999999
1.3000000E-02 0.011442332999999999
1.4000000E-02 0.011618758
1.5000000E-02 0.011797628000000001
1.6000001E-02 0.011978974
1.7000001E-02 0.012162827
1.7999999E-02 0.012349217000000001
1.8999999E-02 0.012538175
2.0000000E-02 0.012729732
2.1000000E-02 0.012923917000000002
2.2000000E-02 0.013120761
2.3000000E-02 0.013320294
2.4000000E-02 0.013522545
2.5000000E-02 0.013727543
2.6000001E-02 0.013935320000000001
2.7000001E-02 0.014145904
2.8000001E-02 0.014359324000000001
2.8999999E-02 0.014575610000000001
2.9999999E-02 0.014794794000000002
3.0999999E-02 0.015016904
3.2000002E-02 0.015241971
3.3000000E-02 0.015470028000000002
3.4000002E-02 0.015701105
3.5000000E-02 0.015935233
3.5999998E-02 0.016172449
3.7000000E-02 0.016412782
3.7999999E-02 0.016656271
3.9000001E-02 0.016902947
3.9999999E-02 0.01715285
4.1000001E-02 0.017406016
4.1999999E-02 0.017662482
4.3000001E-02 0.017922287000000002
4.4000000E-02 0.018185472
4.5000002E-02 0.018452074
4.6000000E-02 0.018722138
4.6999998E-02 0.018995702
4.8000000E-02 0.01927281
4.8999999E-02 0.019553503
5.0000001E-02 0.019837824
5.0999999E-02 0.020125817
5.2000001E-02 0.020417523
5.2999999E-02 0.020712985
5.4000001E-02 0.021012248
5.5000000E-02 0.021315353
5.6000002E-02 0.021622343
5.7000000E-02 0.021933261000000003
5.7999998E-02 0.022248148
5.9000000E-02 0.022567048
5.9999999E-02 0.022890001
6.1000001E-02 0.02321705
6.1999999E-02 0.023548235
6.3000001E-02 0.023883599
6.4000003E-02 0.024223181
6.4999998E-02 0.024567024
6.6000000E-02 0.024915166
6.7000002E-02 0.025267655
6.8000004E-02 0.025624528999999997
6.8999998E-02 0.025985829
7.0000000E-02 0.026351602999999998
7.1000002E-02 0.026721891
7.1999997E-02 0.027096737
7.2999999E-02 0.027476187
7.4000001E-02 0.027860287999999997
7.5000003E-02 0.028249086000000003
7.5999998E-02 0.028642628000000003
7.7000000E-02 0.029040959999999998
7.8000002E-02 0.029444132999999997
7.9000004E-02 0.029852194999999998
7.9999998E-02 0.030265195999999998
8.1000000E-02 0.030683188
8.2000002E-02 0.031106221
8.2999997E-02 0.031534344000000006
8.3999999E-02 0.03196761
8.5000001E-02 0.032406067000000004
8.6000003E-02 0.03284977
8.6999997E-02 0.033298766
8.8000000E-02 0.033753108999999996
8.9000002E-02 0.034212845
9.0000004E-02 0.034678022999999995
9.0999998E-02 0.035148693
9.2000000E-02 0.035624899
9.3000002E-02 0.036106689000000004
9.3999997E-02 0.036594112
9.4999999E-02 0.037087208999999996
9.6000001E-02 0.037586028
9.7000003E-02 0.038090610000000004
9.7999997E-02 0.038601001
9.8999999E-02 0.039117242
0.1000000 0.039639376
0.1010000 0.040167445
0.1020000 0.040701492
0.1030000 0.041241557
0.1040000 0.041787684000000005
0.1050000 0.042339915000000006
0.1060000 0.042898295
0.1070000 0.043462866
0.1080000 0.044033670999999996
0.1090000 0.044610756
0.1100000 0.045194164999999994
0.1110000 0.045783949000000004
0.1120000 0.046380149
0.1130000 0.046982817
0.1140000 0.047592001
0.1150000 0.048207751
0.1160000 0.048830116
0.1170000 0.049459148
0.1180000 0.050094898
0.1190000 0.050737418000000006
0.1200000 0.051386759000000004
0.1210000 0.052042975000000005
0.1220000 0.052706111
0.1230000 0.053376227000000005
0.1240000 0.054053374
0.1250000 0.054737605
0.1260000 0.055428967
0.1270000 0.056127517
0.1280000 0.056833302
0.1290000 0.057546381
0.1300000 0.05826680000000001
0.1310000 0.058994611
0.1320000 0.059729867000000006
0.1330000 0.060472620000000005
0.1340000 0.061222917
0.1350000 0.061980814999999995
0.1360000 0.062746363
0.1370000 0.063519611
0.1380000 0.064300612
0.1390000 0.065089413
0.1400000 0.065886072
0.1410000 0.06669064200000001
0.1420000 0.067503174
0.1430000 0.068323722
0.1440000 0.06915233700000001
0.1450000 0.069989078
0.1460000 0.070833991
0.1470000 0.071687135
0.1480000 0.072548562
0.1490000 0.07341832400000001
0.1500000 0.074296474
0.1510000 0.07518307
0.1520000 0.076078158
0.1530000 0.076981797
0.1540000 0.077894033
0.1550000 0.078814919
0.1560000 0.079744501
0.1570000 0.080682832
0.1580000 0.081629958
0.1590000 0.082585932
0.1600000 0.083550793
0.1610000 0.084524584
0.1620000 0.085507357
0.1630000 0.086499145
0.1640000 0.087499997
0.1650000 0.088509952
0.1660000 0.089529052
0.1670000 0.09055733099999999
0.1680000 0.09159483
0.1690000 0.09264159
0.1700000 0.093697652
0.1710000 0.09476304399999999
0.1720000 0.095837814
0.1730000 0.096921989
0.1740000 0.098015612
0.1750000 0.099118717
0.1760000 0.10023135000000001
0.1770000 0.10135353
0.1780000 0.10248531999999999
0.1790000 0.10362674
0.1800000 0.10477783
0.1810000 0.10593861999999998
0.1820000 0.10710915000000001
0.1830000 0.10828947000000001
0.1840000 0.10947960999999999
0.1850000 0.11067959999999999
0.1860000 0.11188947
0.1870000 0.11310925
0.1880000 0.114339
0.1890000 0.11557873
0.1900000 0.11682848
0.1910000 0.11808827999999999
0.1920000 0.11935815
0.1930000 0.12063811999999999
0.1940000 0.12192824000000001
0.1950000 0.12322851000000001
0.1960000 0.12453895999999999
0.1970000 0.12585961
0.1980000 0.12719048
0.1990000 0.12853160000000002
0.2000000 0.12988298
0.2010000 0.13124463
0.2020000 0.13261657000000002
0.2030000 0.13399882
0.2040000 0.13539138
0.2050000 0.13679425
0.2060000 0.13820747
0.2070000 0.13963101
0.2080000 0.14106488
0.2090000 0.14250911
0.2100000 0.14396367
0.2110000 0.14542858
0.2120000 0.14690383999999998
0.2130000 0.14838944
0.2140000 0.14988537999999998
0.2150000 0.15139165000000002
0.2160000 0.15290825
0.2170000 0.15443518
0.2180000 0.15597242
0.2190000 0.15751998
0.2200000 0.15907782
0.2210000 0.16064596
0.2220000 0.16222437
0.2230000 0.16381304
0.2240000 0.16541196000000002
0.2250000 0.16702111
0.2260000 0.16864047000000001
0.2270000 0.17027003
0.2280000 0.17190976
0.2290000 0.17355966
0.2300000 0.17521969
0.2310000 0.17688985000000002
0.2320000 0.17857008
0.2330000 0.18026038
0.2340000 0.18196073000000001
0.2350000 0.1836711
0.2360000 0.18539145
0.2370000 0.18712175
0.2380000 0.18886199
0.2390000 0.19061211
0.2400000 0.19237209
0.2410000 0.1941419
0.2420000 0.19592148999999998
0.2430000 0.19771084
0.2440000 0.19950988
0.2450000 0.20131858
0.2460000 0.20313689
0.2470000 0.20496477000000002
0.2480000 0.20680218
0.2490000 0.20864906
0.2500000 0.21050535
0.2510000 0.21237098
0.2520000 0.21424589000000002
0.2530000 0.21613003000000003
0.2540000 0.21802333999999998
0.2550000 0.21992573
0.2560000 0.22183709999999998
0.2570000 0.22375742
0.2580000 0.22568658
0.2590000 0.2276245
0.2600000 0.22957108
0.2610000 0.23152623
0.2620000 0.23348988
0.2630000 0.23546191
0.2640000 0.23744222999999998
0.2650000 0.23943072
0.2660000 0.24142729000000002
0.2670000 0.24343182
0.2680000 0.24544419999999997
0.2690000 0.24746431
0.2700000 0.24949203
0.2710000 0.25152725
0.2720000 0.25356985
0.2730000 0.25561971
0.2740000 0.25767671999999997
0.2750000 0.25974074
0.2760000 0.26181162999999996
0.2770000 0.26388927
0.2780000 0.26597353
0.2790000 0.26806425
0.2800000 0.27016131
0.2810000 0.27226456
0.2820000 0.27437387
0.2830000 0.27648909
0.2840000 0.27861006
0.2850000 0.28073664
0.2860000 0.28286867000000004
0.2870000 0.28500597
0.2880000 0.28714838
0.2890000 0.28929575
0.2900000 0.29144790000000004
0.2910000 0.29360463
0.2920000 0.29576579000000003
0.2930000 0.29793119
0.2940000 0.30010063000000003
0.2950000 0.30227392000000003
0.2960000 0.30445086
0.2970000 0.30663125
0.2980000 0.3088149
0.2990000 0.31100158
0.3000000 0.31319109
0.3010000 0.31538322
0.3020000 0.31757774
0.3030000 0.31977443
0.3040000 0.32197307
0.3050000 0.32417343
0.3060000 0.32637527
0.3070000 0.32857835999999996
0.3080000 0.33078245
0.3090000 0.33298731000000004
0.3100000 0.3351927
0.3110000 0.33739838
0.3120000 0.33960408000000003
0.3130000 0.34180954
0.3140000 0.34401449
0.3150000 0.3462187
0.3160000 0.34842188
0.3170000 0.35062379
0.3180000 0.35282411
0.3190000 0.35502259
0.3200000 0.35721895000000004
0.3210000 0.35941289
0.3220000 0.36160413
0.3230000 0.36379236000000004
0.3240000 0.36597728999999996
0.3250000 0.36815861
0.3260000 0.37033602
0.3270000 0.37250922
0.3280000 0.37467785
0.3290000 0.37684161
0.3300000 0.37900019
0.3310000 0.38115324
0.3320000 0.38330043
0.3330000 0.3854414
0.3340000 0.38757583
0.3350000 0.38970334
0.3360000 0.39182361
0.3370000 0.39393627
0.3380000 0.39604096999999994
0.3390000 0.39813728
0.3400000 0.40022489
0.3410000 0.40230337000000005
0.3420000 0.40437238999999997
0.3430000 0.40643155000000003
0.3440000 0.40848040999999996
0.3450000 0.41051861
0.3460000 0.41254577
0.3470000 0.41456143
0.3480000 0.41656521999999996
0.3490000 0.41855671
0.3500000 0.42053545000000003
0.3510000 0.42250105
0.3520000 0.42445306
0.3530000 0.42639105
0.3540000 0.42831455
0.3550000 0.43022316000000005
0.3560000 0.43211639999999996
0.3570000 0.43399381000000004
0.3580000 0.43585496
0.3590000 0.43769935
0.3600000 0.43952656
0.3610000 0.44133606999999997
0.3620000 0.44312743000000004
0.3630000 0.44490015
0.3640000 0.44665379000000005
0.3650000 0.44838786
0.3660000 0.45010186999999996
0.3670000 0.45179529
0.3680000 0.45346767000000004
0.3690000 0.45511848
0.3700000 0.45674723
0.3710000 0.45835343
0.3720000 0.45993654000000006
0.3730000 0.46149609
0.3740000 0.46303151
0.3750000 0.4645423
0.3760000 0.46602795
0.3770000 0.46748794
0.3780000 0.46892171000000005
0.3790000 0.47032869999999993
0.3800000 0.47170836
0.3810000 0.47306018000000005
0.3820000 0.47438354000000005
0.3830000 0.47567794
0.3840000 0.47694277
0.3850000 0.47817747
0.3860000 0.47938144
0.3870000 0.48055407000000006
0.3880000 0.4816948
0.3890000 0.48280301999999997
0.3900000 0.48387813999999996
0.3910000 0.48491955000000003
0.3920000 0.48592662999999997
0.3930000 0.48689875
0.3940000 0.48783533
0.3950000 0.48873568999999994
0.3960000 0.48959926000000004
0.3970000 0.49042534
0.3980000 0.49121338000000003
0.3990000 0.49196268
0.4000000 0.49267262
0.4010000 0.49334257
0.4020000 0.49397186000000004
0.4030000 0.4945599
0.4040000 0.49510603
0.4050000 0.49560955000000007
0.4060000 0.49606985000000003
0.4070000 0.49648625
0.4080000 0.49685808
0.4090000 0.49718469
0.4100000 0.49746544000000004
0.4110000 0.49769962
0.4120000 0.49788658999999996
0.4130000 0.49802563000000005
0.4140000 0.49811606
0.4150000 0.49815722999999995
0.4160000 0.49814838000000006
0.4170000 0.49808882000000004
0.4180000 0.49797790000000003
0.4190000 0.49781486999999996
0.4200000 0.49759899
0.4210000 0.49732956
0.4220000 0.49700587999999996
0.4230000 0.49662715999999996
0.4240000 0.4961927
0.4250000 0.49570175
0.4260000 0.49515357
0.4270000 0.49454737000000004
0.4280000 0.49388241
0.4290000 0.49315792999999997
0.4300000 0.4923732
0.4310000 0.49152742
0.4320000 0.49061985
0.4330000 0.48964974
0.4340000 0.48861629
0.4350000 0.48751873
0.4360000 0.48635629999999996
0.4370000 0.48512826000000003
0.4380000 0.48383381
0.4390000 0.48247217000000003
0.4400000 0.48104263999999997
0.4410000 0.47954442
0.4420000 0.47797672
0.4430000 0.47633881
0.4440000 0.47462992
0.4450000 0.47284933
0.4460000 0.47099623
0.4470000 0.46906988000000005
0.4480000 0.46706954
0.4490000 0.46499441
0.4500000 0.46284376000000005
0.4510000 0.46061678
0.4520000 0.45831273
0.4530000 0.45593088
0.4540000 0.45347041
0.4550000 0.45093056000000004
0.4560000 0.44831055999999997
0.4570000 0.44560963000000003
0.4580000 0.44282698
0.4590000 0.43996186000000004
0.4600000 0.43701347999999995
0.4610000 0.43398105000000003
0.4620000 0.43086377000000003
0.4630000 0.42766089999999995
0.4640000 0.42437161
0.4650000 0.42099515
0.4660000 0.41753071999999997
0.4670000 0.41397754000000003
0.4680000 0.41033481
0.4690000 0.40660175
0.4700000 0.40277755
0.4710000 0.39886148
0.4720000 0.39485274000000004
0.4730000 0.39075054
0.4740000 0.38655414
0.4750000 0.38226277000000003
0.4760000 0.37787564
0.4770000 0.37339196999999996
0.4780000 0.368811
0.4790000 0.36413196999999997
0.4800000 0.35935412
0.4810000 0.35447669
0.4820000 0.34949894000000004
0.4830000 0.34442008
0.4840000 0.33923939
0.4850000 0.33395612
0.4860000 0.32856948999999996
0.4870000 0.32307878
0.4880000 0.31748326
0.4890000 0.31178216
0.4900000 0.30597479
0.4910000 0.30006038
0.4920000 0.29403821
0.4930000 0.28790755
0.4940000 0.28166769
0.4950000 0.27531788
0.4960000 0.26885746
0.4970000 0.26228568
0.4980000 0.25560185
0.4990000 0.24880527
0.5000000 0.24189525
0.5010000 0.23487107999999998
0.5020000 0.22773209
0.5030000 0.2204776
0.5040000 0.21310692999999997
0.5050000 0.20561942
0.5060000 0.19801441
0.5070000 0.19029124
0.5080000 0.18244926
0.5090000 0.17448782
0.5100000 0.16640629999999998
0.5110000 0.15820405
0.5120000 0.14988044
0.5130000 0.14143487
0.5140000 0.13286673000000002
0.5150000 0.12417539000000001
0.5160000 0.11536028
0.5170000 0.10642080000000001
0.5180000 0.09735635799999999
0.5190000 0.088166381
0.5200000 0.07885030900000001
0.5210000 0.069407572
0.5220000 0.059837621
0.5230000 0.05013991600000001
0.5240000 0.04031393
0.5250000 0.030359137
0.5260000 0.020275018000000002
0.5270000 0.010061068999999999
0.5280000 -0.00028320621
0.5290000 -0.010758291
0.5300000 -0.021364659
0.5310000 -0.032102776
0.5320000 -0.042973095
0.5330000 -0.053976063
0.5340000 -0.065112114
0.5350000 -0.076381676
0.5360000 -0.087785162
0.5370000 -0.09932296800000001
0.5380000 -0.1109955
0.5390000 -0.12280315
0.5400000 -0.13474626
0.5410000 -0.14682523
0.5420000 -0.1590404
0.5430000 -0.17139211000000001
0.5440000 -0.18388069
0.5450000 -0.19650648
0.5460000 -0.20926979
0.5470000 -0.22217093999999998
0.5480000 -0.2352102
0.5490000 -0.24838785
0.5500000 -0.26170418
0.5510000 -0.27515942
0.5520000 -0.28875384
0.5530000 -0.30248766
0.5540000 -0.31636111
0.5550000 -0.33037439
0.5560000 -0.3445277
0.5570000 -0.35882124
0.5580000 -0.37325516
0.5590000 -0.38782961
0.5600000 -0.40254471999999997
0.5610000 -0.41740062
0.5620000 -0.43239743
0.5630000 -0.44753524
0.5640000 -0.46281414
0.5650000 -0.47823414
0.5660000 -0.49379533
0.5670000 -0.50949771
0.5680000 -0.52534132
0.5690000 -0.54132612
0.5700000 -0.5574521100000001
0.5710000 -0.57371929
0.5720000 -0.5901275699999999
0.5730000 -0.60667684
0.5740000 -0.6233670299999999
0.5750000 -0.6401980300000001
0.5760000 -0.65716975
0.5770000 -0.67428201
0.5780000 -0.69153463
0.5790000 -0.70892745
0.5800000 -0.72646029
0.5810000 -0.7441329299999999
0.5820000 -0.76194508
0.5830000 -0.77989656
0.5840000 -0.7979870800000001
0.5850000 -0.8162163199999999
0.5860000 -0.83458396
0.5870000 -0.85308971
0.5880000 -0.8717332
0.5890000 -0.8905141599999999
0.5900000 -0.90943212
0.5910000 -0.92848679
0.5920000 -0.94767762
0.5930000 -0.96700434
0.5940000 -0.98646637
0.5950000 -1.0060634000000002
0.5960000 -1.0257947
0.5970000 -1.04566
0.5980000 -1.0656588
0.5990000 -1.0857904
0.6000000 -1.1060544
0.6010000 -1.1264501999999998
0.6020000 -1.1469772
0.6030000 -1.1676347999999999
0.6040000 -1.1884223
0.6050000 -1.2093391
0.6060000 -1.2303846
0.6070000 -1.251558
0.6080000 -1.2728588
0.6090000 -1.294286
0.6100000 -1.315839
0.6110000 -1.3375171
0.6120000 -1.3593194
0.6130000 -1.3812451
0.6140000 -1.4032934000000001
0.6150000 -1.4254632999999999
0.6160000 -1.4477541
0.6170000 -1.4701648
0.6180000 -1.4926944
0.6190000 -1.515342
0.6200000 -1.5381067
0.6210000 -1.5609873
0.6220000 -1.583983
0.6230000 -1.6070925
0.6240000 -1.6303148
0.6250000 -1.6536489
0.6260000 -1.6770937
0.6270000 -1.7006479
0.6280000 -1.7243106000000001
0.6290000 -1.7480803999999999
0.6300000 -1.7719561000000001
0.6310000 -1.7959367
0.6320000 -1.8200208999999998
0.6330000 -1.8442074
0.6340000 -1.8684948
0.6350000 -1.892882
0.6360000 -1.9173676
0.6370000 -1.9419504
0.6380000 -1.966629
0.6390000 -1.9914020000000001
0.6400000 -2.0162679
0.6410000 -2.0412255
0.6420000 -2.0662732
0.6430000 -2.0914098
0.6440000 -2.1166336
0.6450000 -2.141943
0.6460000 -2.1673367999999997
0.6470000 -2.1928133
0.6480000 -2.2183709
0.6490000 -2.244008
0.6500000 -2.2697229
0.6510000 -2.295514
0.6520000 -2.3213798
0.6530000 -2.3473185
0.6540000 -2.3733282
0.6550000 -2.3994073
0.6560000 -2.425554
0.6570000 -2.4517665
0.6580000 -2.4780428
0.6590000 -2.5043812
0.6600000 -2.5307797
0.6610000 -2.5572365
0.6620000 -2.5837498
0.6630000 -2.6103174
0.6640000 -2.6369376
0.6650000 -2.6636083
0.6660000 -2.6903274
0.6670000 -2.7170928
0.6680000 -2.7439025999999997
0.6690000 -2.7707549
0.6700000 -2.7976474000000002
0.6710000 -2.8245781
0.6720000 -2.8515449
0.6730000 -2.8785456000000003
0.6740000 -2.9055782
0.6750000 -2.9326404
0.6760000 -2.9597301
0.6770000 -2.9868452
0.6780000 -3.0139834
0.6790000 -3.0411424
0.6800000 -3.0683203
0.6810000 -3.0955145
0.6820000 -3.1227227
0.6830000 -3.1499427000000004
0.6840000 -3.1771723
0.6850000 -3.2044089999999996
0.6860000 -3.2316502
0.6870000 -3.2588939999999997
0.6880000 -3.2861374
0.6890000 -3.3133782
0.6900000 -3.3406142
0.6910000 -3.3678424
0.6920000 -3.3950604
0.6930000 -3.4222659
0.6940000 -3.4494564
0.6950000 -3.476629
0.6960000 -3.5037812
0.6970000 -3.5309102
0.6980000 -3.5580135999999998
0.6990000 -3.5850885999999997
0.7000000 -3.6121327
0.7010000 -3.6391430000000002
0.7020000 -3.666117
0.7030000 -3.6930520000000002
0.7040000 -3.7199453
0.7050000 -3.7467938
0.7060000 -3.773595
0.7070000 -3.8003463
0.7080000 -3.8270447
0.7090000 -3.8536875999999998
0.7100000 -3.8802721
0.7110000 -3.9067954
0.7120000 -3.9332546
0.7130000 -3.9596472
0.7140000 -3.9859701
0.7150000 -4.0122204
0.7160000 -4.0383954
0.7170000 -4.0644921
0.7180000 -4.0905077
0.7190000 -4.1164394
0.7200000 -4.1422844
0.7210000 -4.1680392
0.7220000 -4.1937012000000005
0.7230000 -4.2192675
0.7240000 -4.2447351
0.7250000 -4.2701009999999995
0.7260000 -4.2953618
0.7270000 -4.3205149
0.7280000 -4.3455571
0.7290000 -4.3704852
0.7300000 -4.395296399999999
0.7310000 -4.4199873
0.7320000 -4.444554800000001
0.7330000 -4.4689961
0.7340000 -4.4933077
0.7350000 -4.5174867
0.7360000 -4.5415297
0.7370000 -4.5654338
0.7380000 -4.5891959
0.7390000 -4.6128127999999995
0.7400000 -4.636280999999999
0.7410000 -4.6595976
0.7420000 -4.6827596
0.7430000 -4.7057636
0.7440000 -4.7286067
0.7450000 -4.7512855
0.7460000 -4.7737970999999995
0.7470000 -4.796138
0.7480000 -4.8183054
0.7490000 -4.8402961
0.7500000 -4.8621066
0.7510000 -4.8837341
0.7520000 -4.9051754
0.7530000 -4.9264271
0.7540000 -4.9474858
0.7550000 -4.9683489
0.7560000 -4.9890127
0.7570000 -5.0094742
0.7580000 -5.0297305
0.7590000 -5.0497781
0.7600000 -5.0696138
0.7610000 -5.0892346
0.7620000 -5.108637
0.7630000 -5.1278181
0.7640000 -5.1467746000000005
0.7650000 -5.1655035
0.7660000 -5.1840015
0.7670000 -5.2022655
0.7680000 -5.2202921
0.7690000 -5.2380785
0.7700000 -5.2556213
0.7710000 -5.2729178
0.7720000 -5.289964400000001
0.7730000 -5.3067584
0.7740000 -5.3232964
0.7750000 -5.3395752
0.7760000 -5.3555921
0.7770000 -5.371343700000001
0.7780000 -5.3868271000000005
0.7790000 -5.402039
0.7800000 -5.4169767
0.7810000 -5.4316368
0.7820000 -5.4460163999999995
0.7830000 -5.4601125
0.7840000 -5.4739222
0.7850000 -5.487442
0.7860000 -5.5006694000000005
0.7870000 -5.5136009999999995
0.7880000 -5.5262338
0.7890000 -5.5385649
0.7900000 -5.5505913
0.7910000 -5.5623099
0.7920000 -5.5737175
0.7930000 -5.5848113999999995
0.7940000 -5.5955887
0.7950000 -5.6060463
0.7960000 -5.616181
0.7970000 -5.62599
0.7980000 -5.6354709000000005
0.7990000 -5.6446202
0.8000000 -5.6534354
0.8010000 -5.6619134
0.8020000 -5.6700513
0.8030000 -5.6778468
0.8040000 -5.685296699999999
0.8050000 -5.6923985
0.8060000 -5.699149500000001
0.8070000 -5.705546999999999
0.8080000 -5.7115883
0.8090000 -5.7172708000000005
0.8100000 -5.722592
0.8110000 -5.7275493
0.8120000 -5.7321399
0.8130000 -5.7363614
0.8140000 -5.7402115
0.8150000 -5.7436875999999994
0.8160000 -5.7467874000000005
0.8170000 -5.7495087
0.8180000 -5.7518486
0.8190000 -5.7538051
0.8200000 -5.7553757
0.8210000 -5.7565580999999995
0.8220000 -5.7573501
0.8230000 -5.7577491
0.8240000 -5.7577532
0.8250000 -5.7573598
0.8260000 -5.7565669999999995
0.8270000 -5.7553723
0.8280000 -5.753773799999999
0.8290000 -5.7517692
0.8300000 -5.749356
0.8310000 -5.7465326
0.8320000 -5.7432968
0.8330000 -5.7396464
0.8340000 -5.735579100000001
0.8350000 -5.7310935
0.8360000 -5.726187299999999
0.8370000 -5.7208586
0.8380000 -5.7151057
0.8390000 -5.7089265000000005
0.8400000 -5.7023194
0.8410000 -5.6952823
0.8420000 -5.687813500000001
0.8430000 -5.6799114
0.8440000 -5.6715745
0.8450000 -5.6628011
0.8460000 -5.6535892
0.8470000 -5.6439376999999995
0.8480000 -5.6338452
0.8490000 -5.6233097
0.8500000 -5.6123301
0.8510000 -5.600905
0.8520000 -5.5890333
0.8530000 -5.5767134
0.8540000 -5.5639438
0.8550000 -5.5507235
0.8560000 -5.5370513
0.8570000 -5.522926200000001
0.8580000 -5.5083469
0.8590000 -5.4933123
0.8600000 -5.4778218
0.8610000 -5.4618739
0.8620000 -5.4454677
0.8630000 -5.4286025
0.8640000 -5.4112773
0.8650000 -5.3934917
0.8660000 -5.3752445
0.8670000 -5.3565349
0.8680000 -5.3373624
0.8690000 -5.3177264
0.8700000 -5.297626200000001
0.8710000 -5.2770611
0.8720000 -5.2560307
0.8730000 -5.2345347
0.8740000 -5.2125726
0.8750000 -5.1901437
0.8760000 -5.1672481
0.8770000 -5.1438853
0.8780000 -5.120055
0.8790000 -5.0957571999999995
0.8800000 -5.0709914000000005
0.8810000 -5.0457582
0.8820000 -5.0200567000000005
0.8830000 -4.9938872000000005
0.8840000 -4.9672499000000006
0.8850000 -4.9401447
0.8860000 -4.9125716
0.8870000 -4.8845306
0.8880000 -4.8560221
0.8890000 -4.8270463999999995
0.8900000 -4.7976036
0.8910000 -4.7676943
0.8920000 -4.737318699999999
0.8930000 -4.706477
0.8940000 -4.67517
0.8950000 -4.6433982
0.8960000 -4.6111617
0.8970000 -4.5784619
0.8980000 -4.5452986
0.8990000 -4.511673
0.9000000 -4.4775859
0.9010000 -4.4430382999999996
0.9020000 -4.4080306
0.9030000 -4.372564000000001
0.9040000 -4.3366395
0.9050000 -4.300258299999999
0.9060000 -4.2634210999999995
0.9070000 -4.2261295
0.9080000 -4.188384500000001
0.9090000 -4.1501872
0.9100000 -4.1115388
0.9110000 -4.0724412
0.9120000 -4.0328953
0.9130000 -3.9929025
0.9140000 -3.9524644999999996
0.9150000 -3.9115827999999997
0.9160000 -3.8702589
0.9170000 -3.8284946
0.9180000 -3.7862916
0.9190000 -3.7436514999999995
0.9200000 -3.700576
0.9210000 -3.6570671999999997
0.9220000 -3.6131267
0.9230000 -3.5687565999999995
0.9240000 -3.5239588000000004
0.9250000 -3.4787356999999997
0.9260000 -3.4330885999999996
0.9270000 -3.3870202000000003
0.9280000 -3.3405326
0.9290000 -3.2936278999999997
0.9300000 -3.2463081
0.9310000 -3.198576
0.9320000 -3.1504337000000002
0.9330000 -3.1018838
0.9340000 -3.0529287
0.9350000 -3.0035708000000003
0.9360000 -2.9538129
0.9370000 -2.9036573999999997
0.9380000 -2.8531073
0.9390000 -2.802165
0.9400000 -2.7508334999999997
0.9410000 -2.6991155
0.9420000 -2.6470138
0.9430000 -2.5945313000000003
0.9440000 -2.5416713
0.9450000 -2.4884364999999997
0.9460000 -2.4348302
0.9470000 -2.3808553999999997
0.9480000 -2.3265151
0.9490000 -2.2718128
0.9500000 -2.2167517
0.9510000 -2.161335
0.9520000 -2.1055663
0.9530000 -2.0494486999999997
0.9540000 -1.9929858000000003
0.9550000 -1.9361811
0.9560000 -1.8790380999999998
0.9570000 -1.8215602000000002
0.9580000 -1.7637514
0.9590000 -1.7056149999999999
0.9600000 -1.6471550000000001
0.9610000 -1.5883748999999998
0.9620000 -1.5292785999999998
0.9630000 -1.4698699000000002
0.9640000 -1.4101528
0.9650000 -1.350131
0.9660000 -1.2898087
0.9670000 -1.2291897
0.9680000 -1.1682781999999998
0.9690000 -1.1070783
0.9700000 -1.0455942
0.9710000 -0.98382989
0.9720000 -0.9217896499999999
0.9730000 -0.85947774
0.9740000 -0.79689845
0.9750000 -0.73405611
0.9760000 -0.6709551
0.9770000 -0.60759983
0.9780000 -0.54399478
0.9790000 -0.48014447
0.9800000 -0.41605341
0.9810000 -0.35172619
0.9820000 -0.28716747
0.9830000 -0.22238188
0.9840000 -0.15737416
0.9850000 -0.092149049
0.9860000 -0.026711333
0.9870000 0.038934160999999995
0.9880000 0.10478257
0.9890000 0.17082897
0.9900000 0.23706842
0.9910000 0.30349592999999997
0.9920000 0.37010652
0.9930000 0.43689511
0.9940000 0.50385664
0.9950000 0.570986
0.9960000 0.6382780600000001
0.9970000 0.70572766
0.9980000 0.77332957
0.9990000 0.8410785299999999
1.000000 0.90896934
1.001000 0.97699668
1.002000 1.0451552
1.003000 1.1134397
1.004000 1.1818446999999999
1.005000 1.2503647999999998
1.006000 1.3189946
1.007000 1.3877287999999999
1.008000 1.4565616
1.009000 1.5254878
1.010000 1.5945017
1.011000 1.6635980000000001
1.012000 1.7327711
1.013000 1.8020153
1.014000 1.8713251
1.015000 1.9406949999999998
1.016000 2.0101191000000003
1.017000 2.0795920999999997
1.018000 2.1491081
1.019000 2.2186615
1.020000 2.2882465
1.021000 2.3578575
1.022000 2.4274888000000003
1.023000 2.4971345
1.024000 2.5667888999999997
1.025000 2.6364460999999997
1.026000 2.7061002
1.027000 2.7757457
1.028000 2.8453765
1.029000 2.9149868999999997
1.030000 2.9845709
1.031000 3.0541224
1.032000 3.1236357999999997
1.033000 3.193105
1.034000 3.2625239
1.035000 3.3318866000000003
1.036000 3.4011873999999995
1.037000 3.4704200999999997
1.038000 3.5395786
1.039000 3.608657
1.040000 3.6776491
1.041000 3.7465487
1.042000 3.8153499
1.043000 3.8840469000000004
1.044000 3.9526331999999997
1.045000 4.0211029
1.046000 4.0894501
1.047000 4.1576684
1.048000 4.2257518
1.049000 4.293694299999999
1.050000 4.3614898
1.051000 4.4291321
1.052000 4.496615
1.053000 4.5639325
1.054000 4.6310782
1.055000 4.6980467
1.056000 4.764831399999999
1.057000 4.831426199999999
1.058000 4.8978254
1.059000 4.9640227
1.060000 5.0300121
1.061000 5.0957877
1.062000 5.1613431
1.063000 5.2266728
1.064000 5.2917704
1.065000 5.3566299
1.066000 5.4212455
1.067000 5.485611
1.068000 5.5497207
1.069000 5.6135684
1.070000 5.677148
1.071000 5.7404537
1.072000 5.8034793
1.073000 5.8662191
1.074000 5.9286673
1.075000 5.9908174
1.076000 6.0526639
1.077000 6.1142005
1.078000 6.1754216
1.079000 6.2363211000000005
1.080000 6.2968932
1.081000 6.3571319
1.082000 6.4170316000000005
1.083000 6.476586300000001
1.084000 6.5357901
1.085000 6.5946370000000005
1.086000 6.653121100000001
1.087000 6.7112371
1.088000 6.7689784
1.089000 6.8263397
1.090000 6.883315
1.091000 6.939899200000001
1.092000 6.9960862
1.093000 7.051870200000001
1.094000 7.107245900000001
1.095000 7.1622074
1.096000 7.216748600000001
1.097000 7.270864400000001
1.098000 7.324549599999999
1.099000 7.377798100000001
1.100000 7.4306048
1.101000 7.4829638
1.102000 7.5348705
1.103000 7.586319
1.104000 7.637303300000001
1.105000 7.687819
1.106000 7.7378608
1.107000 7.787422800000001
1.108000 7.8365006
1.109000 7.885088
1.110000 7.933180800000001
1.111000 7.9807729
1.112000 8.0278598
1.113000 8.0744363
1.114000 8.1204973
1.115000 8.166038200000001
1.116000 8.2110539
1.117000 8.2555391
1.118000 8.2994893
1.119000 8.3428994
1.120000 8.3857648
1.121000 8.4280804
1.122000 8.4698416
1.123000 8.5110433
1.124000 8.551681799999999
1.125000 8.591751799999999
1.126000 8.6312488
1.127000 8.670167600000001
1.128000 8.7085046
1.129000 8.7462544
1.130000 8.7834135
1.131000 8.8199764
1.132000 8.8559397
1.133000 8.8912986
1.134000 8.926048100000001
1.135000 8.9601845
1.136000 8.9937039
1.137000 9.0266012
1.138000 9.0588734
1.139000 9.0905152
1.140000 9.1215231
1.141000 9.1518931
1.142000 9.1816209
1.143000 9.2107028
1.144000 9.2391349
1.145000 9.2669137
1.146000 9.2940353
1.147000 9.320496
1.148000 9.3462922
1.149000 9.37142
1.150000 9.3958765
1.151000 9.4196573
1.152000 9.4427601
1.153000 9.4651803
1.154000 9.4869159
1.155000 9.5079623
1.156000 9.5283173
1.157000 9.5479771
1.158000 9.5669396
1.159000 9.585201
1.160000 9.6027583
1.161000 9.6196078
1.162000 9.6357472
1.163000 9.6511737
1.164000 9.6658848
1.165000 9.679877000000001
1.166000 9.693148
1.167000 9.7056948
1.168000 9.7175144
1.169000 9.7286046
1.170000 9.7389624
1.171000 9.748585499999999
1.172000 9.7574711
1.173000 9.7656175
1.174000 9.7730219
1.175000 9.7796813
1.176000 9.785594
1.177000 9.790758
1.178000 9.795171
1.179000 9.7988315
1.180000 9.8017372
1.181000 9.803886
1.182000 9.8052755
1.183000 9.805905099999999
1.184000 9.8057725
1.185000 9.8048761
1.186000 9.8032147
1.187000 9.8007858
1.188000 9.7975887
1.189000 9.793622000000001
1.190000 9.7888842
1.191000 9.7833738
1.192000 9.77709
1.193000 9.7700313
1.194000 9.7621962
1.195000 9.7535841
1.196000 9.7441941
1.197000 9.7340249
1.198000 9.7230755
1.199000 9.7113453
1.200000 9.6988328
1.201000 9.685538000000001
1.202000 9.6714593
1.203000 9.6565969
1.204000 9.6409492
1.205000 9.624516199999999
1.206000 9.607297200000001
1.207000 9.5892914
1.208000 9.570498800000001
1.209000 9.5509194
1.210000 9.5305525
1.211000 9.509398
1.212000 9.4874553
1.213000 9.4647251
1.214000 9.4412073
1.215000 9.4169021
1.216000 9.3918093
1.217000 9.3659289
1.218000 9.3392618
1.219000 9.3118079
1.220000 9.283568
1.221000 9.254542
1.222000 9.224731499999999
1.223000 9.1941364
1.224000 9.1627575
1.225000 9.1305956
1.226000 9.0976514
1.227000 9.063925600000001
1.228000 9.029418999999999
1.229000 8.994133
1.230000 8.958067699999999
1.231000 8.921224599999999
1.232000 8.8836052
1.233000 8.845210100000001
1.234000 8.806040900000001
1.235000 8.7660983
1.236000 8.7253839
1.237000 8.683899
1.238000 8.6416453
1.239000 8.5986242
1.240000 8.554836400000001
1.241000 8.5102841
1.242000 8.4649689
1.243000 8.4188931
1.244000 8.372058
1.245000 8.3244652
1.246000 8.2761161
1.247000 8.2270138
1.248000 8.1771597
1.249000 8.1265554
1.250000 8.0752037
1.251000 8.0231071
1.252000 7.9702668
1.253000 7.916685900000001
1.254000 7.862366699999999
1.255000 7.8073114
1.256000 7.751523000000001
1.257000 7.6950036
1.258000 7.6377562999999995
1.259000 7.579783399999999
1.260000 7.5210869
1.261000 7.4616708
1.262000 7.4015372
1.263000 7.340689
1.264000 7.279129300000001
1.265000 7.216861099999999
1.266000 7.1538873
1.267000 7.090210900000001
1.268000 7.0258348999999995
1.269000 6.960763
1.270000 6.894998300000001
1.271000 6.8285435
1.272000 6.7614019
1.273000 6.693577
1.274000 6.6250727
1.275000 6.5558917999999995
1.276000 6.486038099999999
1.277000 6.4155154
1.278000 6.3443273
1.279000 6.2724769
1.280000 6.1999686
1.281000 6.1268061
1.282000 6.0529932
1.283000 5.978534
1.284000 5.9034321
1.285000 5.827691799999999
1.286000 5.7513174
1.287000 5.6743125999999995
1.288000 5.5966821
1.289000 5.5184297
1.290000 5.439559699999999
1.291000 5.3600766
1.292000 5.2799847
1.293000 5.1992882
1.294000 5.1179916
1.295000 5.0360993
1.296000 4.9536161000000005
1.297000 4.8705462
1.298000 4.786894500000001
1.299000 4.702664899999999
1.300000 4.6178628
1.301000 4.5324925
1.302000 4.4465587
1.303000 4.3600664
1.304000 4.2730201
1.305000 4.1854246999999996
1.306000 4.0972851
1.307000 4.0086064
1.308000 3.9193936
1.309000 3.8296512999999996
1.310000 3.7393849
1.311000 3.6485996
1.312000 3.5573005999999996
1.313000 3.465493
1.314000 3.3731822
1.315000 3.2803737
1.316000 3.1870726
1.317000 3.0932847
1.318000 2.9990153
1.319000 2.90427
1.320000 2.8090544
1.321000 2.713374
1.322000 2.6172347
1.323000 2.5206421
1.324000 2.4236018
1.325000 2.3261197
1.326000 2.2282016000000002
1.327000 2.1298531
1.328000 2.0310802
1.329000 1.9318887999999999
1.330000 1.8322846
1.331000 1.7322735999999999
1.332000 1.6318617
1.333000 1.5310548
1.334000 1.4298589000000002
1.335000 1.3282800000000001
1.336000 1.2263241
1.337000 1.1239972
1.338000 1.0213054
1.339000 0.91825472
1.340000 0.8148513700000001
1.341000 0.71110148
1.342000 0.6070112299999999
1.343000 0.50258688
1.344000 0.39783465000000007
1.345000 0.29276088
1.346000 0.18737188
1.347000 0.081674044
1.348000 -0.024326227000000002
1.349000 -0.1306225
1.350000 -0.2372083
1.351000 -0.34407713
1.352000 -0.45122243
1.353000 -0.5586376900000001
1.354000 -0.66631627
1.355000 -0.7742515799999999
1.356000 -0.88243699
1.357000 -0.99086585
1.358000 -1.0995314
1.359000 -1.2084269
1.360000 -1.3175456
1.361000 -1.4268808
1.362000 -1.5364258
1.363000 -1.6461736
1.364000 -1.7561172999999999
1.365000 -1.8662503000000001
1.366000 -1.9765656
1.367000 -2.0870565
1.368000 -2.1977158
1.369000 -2.3085369
1.370000 -2.4195127
1.371000 -2.5306363
1.372000 -2.6419006
1.373000 -2.7532986999999998
1.374000 -2.8648237
1.375000 -2.9764686
1.376000 -3.0882262000000003
1.377000 -3.2000896
1.378000 -3.3120517
1.379000 -3.4241054
1.380000 -3.5362436999999995
1.381000 -3.6484595
1.382000 -3.7607454
1.383000 -3.8730945
1.384000 -3.9854996
1.385000 -4.0979534
1.386000 -4.2104490000000006
1.387000 -4.322979200000001
1.388000 -4.435537
1.389000 -4.5481149
1.390000 -4.6607062
1.391000 -4.7733035
1.392000 -4.8858996
1.393000 -4.9984872
1.394000 -5.1110595000000005
1.395000 -5.2236091
1.396000 -5.3361289
1.397000 -5.4486118
1.398000 -5.5610504
1.399000 -5.673437600000001
1.400000 -5.785766199999999
1.401000 -5.898029
1.402000 -6.0102187
1.403000 -6.1223283
1.404000 -6.2343501
1.405000 -6.3462771
1.406000 -6.4581022
1.407000 -6.5698177
1.408000 -6.681416199999999
1.409000 -6.7928903
1.410000 -6.9042325
1.411000 -7.0154354
1.412000 -7.1264915
1.413000 -7.2373942
1.414000 -7.3481351
1.415000 -7.458706900000001
1.416000 -7.569102900000001
1.417000 -7.6793149000000005
1.418000 -7.7893361
1.419000 -7.8991584
1.420000 -8.0087751
1.421000 -8.118178700000001
1.422000 -8.2273617
1.423000 -8.3363168
1.424000 -8.4450372
1.425000 -8.5535146
1.426000 -8.661742499999999
1.427000 -8.7697141
1.428000 -8.8774212
1.429000 -8.984857100000001
1.430000 -9.092015
1.431000 -9.1988869
1.432000 -9.305466
1.433000 -9.4117455
1.434000 -9.5177174
1.435000 -9.623374799999999
1.436000 -9.7287111
1.437000 -9.833718099999999
1.438000 -9.9383891
1.439000 -10.04272
1.440000 -10.14669
1.441000 -10.25031
1.442000 -10.35357
1.443000 -10.45645
1.444000 -10.55895
1.445000 -10.661059999999999
1.446000 -10.76278
1.447000 -10.8641
1.448000 -10.96501
1.449000 -11.06551
1.450000 -11.16558
1.451000 -11.26522
1.452000 -11.36443
1.453000 -11.463189999999999
1.454000 -11.561499999999999
1.455000 -11.65935
1.456000 -11.75674
1.457000 -11.85365
1.458000 -11.95008
1.459000 -12.04603
1.460000 -12.141490000000001
1.461000 -12.23644
1.462000 -12.33089
1.463000 -12.42483
1.464000 -12.51824
1.465000 -12.611130000000001
1.466000 -12.70349
1.467000 -12.795300000000001
1.468000 -12.88656
1.469000 -12.977279999999999
1.470000 -13.06743
1.471000 -13.15701
1.472000 -13.24601
1.473000 -13.33444
1.474000 -13.42228
1.475000 -13.50952
1.476000 -13.59616
1.477000 -13.6822
1.478000 -13.76761
1.479000 -13.85241
1.480000 -13.936580000000001
1.481000 -14.020109999999999
1.482000 -14.102999999999998
1.483000 -14.18525
1.484000 -14.26683
1.485000 -14.347760000000001
1.486000 -14.42802
1.487000 -14.507610000000001
1.488000 -14.58651
1.489000 -14.66473
1.490000 -14.742259999999998
1.491000 -14.81909
1.492000 -14.89521
1.493000 -14.97062
1.494000 -15.04532
1.495000 -15.11929
1.496000 -15.192530000000001
1.497000 -15.26503
1.498000 -15.3368
1.499000 -15.40781
1.500000 -15.478069999999999
1.501000 -15.54757
1.502000 -15.61631
1.503000 -15.68427
1.504000 -15.75145
1.505000 -15.81785
1.506000 -15.88346
1.507000 -15.94827
1.508000 -16.01228
1.509000 -16.07548
1.510000 -16.137870000000003
1.511000 -16.199440000000003
1.512000 -16.26018
1.513000 -16.3201
1.514000 -16.379170000000002
1.515000 -16.4374
1.516000 -16.494790000000002
1.517000 -16.55132
1.518000 -16.60699
1.519000 -16.6618
1.520000 -16.71573
1.521000 -16.76879
1.522000 -16.82097
1.523000 -16.87227
1.524000 -16.92267
1.525000 -16.97218
1.526000 -17.020789999999998
1.527000 -17.06849
1.528000 -17.11528
1.529000 -17.16115
1.530000 -17.2061
1.531000 -17.25012
1.532000 -17.293210000000002
1.533000 -17.33537
1.534000 -17.37658
1.535000 -17.41685
1.536000 -17.45617
1.537000 -17.49453
1.538000 -17.531930000000003
1.539000 -17.56836
1.540000 -17.60382
1.541000 -17.638309999999997
1.542000 -17.67182
1.543000 -17.70434
1.544000 -17.735870000000002
1.545000 -17.76641
1.546000 -17.795949999999998
1.547000 -17.82449
1.548000 -17.85201
1.549000 -17.87853
1.550000 -17.904030000000002
1.551000 -17.92851
1.552000 -17.95197
1.553000 -17.97439
1.554000 -17.99578
1.555000 -18.01614
1.556000 -18.03545
1.557000 -18.053720000000002
1.558000 -18.07094
1.559000 -18.08711
1.560000 -18.10222
1.561000 -18.11627
1.562000 -18.12925
1.563000 -18.141170000000002
1.564000 -18.15202
1.565000 -18.16179
1.566000 -18.17048
1.567000 -18.17809
1.568000 -18.184620000000002
1.569000 -18.19006
1.570000 -18.194399999999998
1.571000 -18.19764
1.572000 -18.19979
1.573000 -18.20084
1.574000 -18.20077
1.575000 -18.1996
1.576000 -18.19732
1.577000 -18.19392
1.578000 -18.1894
1.579000 -18.18376
1.580000 -18.177
1.581000 -18.16911
1.582000 -18.16009
1.583000 -18.14994
1.584000 -18.138650000000002
1.585000 -18.12622
1.586000 -18.11265
1.587000 -18.09794
1.588000 -18.08209
1.589000 -18.065080000000002
1.590000 -18.04693
1.591000 -18.02762
1.592000 -18.00716
1.593000 -17.98554
1.594000 -17.96276
1.595000 -17.93881
1.596000 -17.91371
1.597000 -17.887430000000002
1.598000 -17.85999
1.599000 -17.83138
1.600000 -17.80159
1.601000 -17.77064
1.602000 -17.7385
1.603000 -17.70519
1.604000 -17.6707
1.605000 -17.63503
1.606000 -17.59818
1.607000 -17.56014
1.608000 -17.52091
1.609000 -17.4805
1.610000 -17.4389
1.611000 -17.39611
1.612000 -17.35213
1.613000 -17.30695
1.614000 -17.26058
1.615000 -17.21302
1.616000 -17.16425
1.617000 -17.1143
1.618000 -17.063139999999997
1.619000 -17.01079
1.620000 -16.957230000000003
1.621000 -16.90248
1.622000 -16.84652
1.623000 -16.78937
1.624000 -16.731009999999998
1.625000 -16.67145
1.626000 -16.61069
1.627000 -16.54872
1.628000 -16.48555
1.629000 -16.42118
1.630000 -16.355610000000002
1.631000 -16.28883
1.632000 -16.22084
1.633000 -16.15165
1.634000 -16.08126
1.635000 -16.00967
1.636000 -15.93687
1.637000 -15.862860000000001
1.638000 -15.78766
1.639000 -15.71125
1.640000 -15.633630000000002
1.641000 -15.55482
1.642000 -15.4748
1.643000 -15.393580000000002
1.644000 -15.311150000000001
1.645000 -15.22753
1.646000 -15.142710000000001
1.647000 -15.05669
1.648000 -14.969479999999999
1.649000 -14.881059999999998
1.650000 -14.79146
1.651000 -14.700650000000001
1.652000 -14.60866
1.653000 -14.51547
1.654000 -14.42109
1.655000 -14.32553
1.656000 -14.228779999999999
1.657000 -14.13084
1.658000 -14.03172
1.659000 -13.93141
1.660000 -13.82993
1.661000 -13.727269999999999
1.662000 -13.62343
1.663000 -13.51842
1.664000 -13.41223
1.665000 -13.304879999999999
1.666000 -13.19635
1.667000 -13.08666
1.668000 -12.97581
1.669000 -12.86379
1.670000 -12.750619999999998
1.671000 -12.63628
1.672000 -12.520790000000002
1.673000 -12.40415
1.674000 -12.28636
1.675000 -12.16742
1.676000 -12.04734
1.677000 -11.92611
1.678000 -11.80375
1.679000 -11.68024
1.680000 -11.55561
1.681000 -11.429839999999999
1.682000 -11.302950000000001
1.683000 -11.17493
1.684000 -11.0458
1.685000 -10.91554
1.686000 -10.78417
1.687000 -10.6517
1.688000 -10.51811
1.689000 -10.38343
1.690000 -10.247639999999999
1.691000 -10.11076
1.692000 -9.9727966
1.693000 -9.8337427
1.694000 -9.6936069
1.695000 -9.5523939
1.696000 -9.4101071
1.697000 -9.266752
1.698000 -9.1223329
1.699000 -8.9768544
1.700000 -8.8303201
1.701000 -8.6827353
1.702000 -8.5341044
1.703000 -8.3844326
1.704000 -8.233724500000001
1.705000 -8.0819845
1.706000 -7.9292171
1.707000 -7.775428099999999
1.708000 -7.620622200000001
1.709000 -7.4648038
1.710000 -7.3079787
1.711000 -7.1501516
1.712000 -6.991328300000001
1.713000 -6.8315141
1.714000 -6.6707142
1.715000 -6.5089345000000005
1.716000 -6.346180299999999
1.717000 -6.1824575
1.718000 -6.0177717
1.719000 -5.8521293000000005
1.720000 -5.6855362
1.721000 -5.5179983
1.722000 -5.349522100000001
1.723000 -5.1801138
1.724000 -5.0097797
1.725000 -4.8385261999999996
1.726000 -4.6663601
1.727000 -4.493288
1.728000 -4.3193165
1.729000 -4.1444525
1.730000 -3.9687026
1.731000 -3.7920735999999997
1.732000 -3.6145723999999997
1.733000 -3.4362059
1.734000 -3.2569810999999995
1.735000 -3.076905
1.736000 -2.8959848
1.737000 -2.7142277
1.738000 -2.5316408
1.739000 -2.3482313
1.740000 -2.1640067999999997
1.741000 -1.9789746000000001
1.742000 -1.7931422
1.743000 -1.6065171
1.744000 -1.4191072
1.745000 -1.2309201
1.746000 -1.0419638
1.747000 -0.8522462999999999
1.748000 -0.6617757
1.749000 -0.47056017999999994
1.750000 -0.27860812999999995
1.751000 -0.08592799400000001
1.752000 0.10747167
1.753000 0.3015822
1.754000 0.49639484
1.755000 0.69190077
1.756000 0.88809105
1.757000 1.0849566
1.758000 1.2824885
1.759000 1.4806774
1.760000 1.6795143
1.761000 1.87899
1.762000 2.0790951
1.763000 2.2798205
1.764000 2.4811566
1.765000 2.6830941
1.766000 2.8856238
1.767000 3.0887362
1.768000 3.2924216
1.769000 3.4966711
1.770000 3.7014745000000002
1.771000 3.9068226
1.772000 4.112706
1.773000 4.3191146
1.774000 4.5260392000000005
1.775000 4.733469700000001
1.776000 4.9413963999999995
1.777000 5.1498093
1.778000 5.3586982
1.779000 5.5680532
1.780000 5.7778638
1.781000 5.9881199
1.782000 6.1988108
1.783000 6.4099260000000005
1.784000 6.6214547
1.785000 6.833386399999999
1.786000 7.045710099999999
1.787000 7.258414500000001
1.788000 7.471488399999999
1.789000 7.6849207
1.790000 7.8987002
1.791000 8.112815
1.792000 8.327254700000001
1.793000 8.542006500000001
1.794000 8.7570593
1.795000 8.9724019
1.796000 9.188022499999999
1.797000 9.403909
1.798000 9.6200496
1.799000 9.8364331
1.800000 10.053049999999999
1.801000 10.26988
1.802000 10.48692
1.803000 10.70416
1.804000 10.92158
1.805000 11.13917
1.806000 11.35693
1.807000 11.57483
1.808000 11.79287
1.809000 12.01103
1.810000 12.2293
1.811000 12.44768
1.812000 12.66614
1.813000 12.884680000000001
1.814000 13.10328
1.815000 13.321939999999998
1.816000 13.54063
1.817000 13.759350000000001
1.818000 13.97808
1.819000 14.196810000000001
1.820000 14.415539999999998
1.821000 14.63423
1.822000 14.852889999999999
1.823000 15.07149
1.824000 15.290029999999998
1.825000 15.50849
1.826000 15.72686
1.827000 15.945129999999999
1.828000 16.16328
1.829000 16.38129
1.830000 16.599159999999998
1.831000 16.81688
1.832000 17.03442
1.833000 17.25177
1.834000 17.46893
1.835000 17.68587
1.836000 17.90259
1.837000 18.11907
1.838000 18.3353
1.839000 18.55126
1.840000 18.766939999999998
1.841000 18.98233
1.842000 19.19742
1.843000 19.41218
1.844000 19.62661
1.845000 19.8407
1.846000 20.05442
1.847000 20.26777
1.848000 20.48073
1.849000 20.69329
1.850000 20.90543
1.851000 21.11714
1.852000 21.3284
1.853000 21.53921
1.854000 21.74955
1.855000 21.959400000000002
1.856000 22.16874
1.857000 22.37757
1.858000 22.58587
1.859000 22.79363
1.860000 23.00083
1.861000 23.207449999999998
1.862000 23.41349
1.863000 23.61892
1.864000 23.823739999999997
1.865000 24.02793
1.866000 24.231469999999998
1.867000 24.43435
1.868000 24.63657
1.869000 24.838089999999998
1.870000 25.038909999999998
1.871000 25.23901
1.872000 25.43839
1.873000 25.63702
1.874000 25.834889999999998
1.875000 26.03199
1.876000 26.228299999999997
1.877000 26.423809999999996
1.878000 26.61851
1.879000 26.81238
1.880000 27.00541
1.881000 27.19758
1.882000 27.38888
1.883000 27.57929
1.884000 27.7688
1.885000 27.95739
1.886000 28.14506
1.887000 28.331780000000002
1.888000 28.517540000000004
1.889000 28.702329999999996
1.890000 28.886129999999998
1.891000 29.068929999999998
1.892000 29.25071
1.893000 29.431469999999997
1.894000 29.611169999999998
1.895000 29.78982
1.896000 29.967389999999998
1.897000 30.14388
1.898000 30.319259999999996
1.899000 30.493530000000003
1.900000 30.66667
1.901000 30.83866
1.902000 31.00949
1.903000 31.17915
1.904000 31.34763
1.905000 31.51491
1.906000 31.680970000000002
1.907000 31.845810000000004
1.908000 32.0094
1.909000 32.171749999999996
1.910000 32.33282
1.911000 32.49261
1.912000 32.65111
1.913000 32.8083
1.914000 32.96416
1.915000 33.118700000000004
1.916000 33.271879999999996
1.917000 33.423700000000004
1.918000 33.57415
1.919000 33.7232
1.920000 33.870850000000004
1.921000 34.01709
1.922000 34.1619
1.923000 34.30526
1.924000 34.44717
1.925000 34.587610000000005
1.926000 34.72656
1.927000 34.864020000000004
1.928000 34.999970000000005
1.929000 35.1344
1.930000 35.2673
1.931000 35.39864
1.932000 35.52843
1.933000 35.65664
1.934000 35.78327
1.935000 35.9083
1.936000 36.03172
1.937000 36.15352
1.938000 36.273680000000006
1.939000 36.3922
1.940000 36.50905
1.941000 36.62424
1.942000 36.737750000000005
1.943000 36.84956
1.944000 36.95967
1.945000 37.06806
1.946000 37.17473
1.947000 37.27965
1.948000 37.38282
1.949000 37.484230000000004
1.950000 37.58386
1.951000 37.68171
1.952000 37.77777
1.953000 37.87201
1.954000 37.964439999999996
1.955000 38.05504
1.956000 38.1438
1.957000 38.23071
1.958000 38.31575
1.959000 38.39892
1.960000 38.48021
1.961000 38.55961
1.962000 38.63711
1.963000 38.71269
1.964000 38.786350000000006
1.965000 38.85807
1.966000 38.927859999999995
1.967000 38.995689999999996
1.968000 39.06156
1.969000 39.12545
1.970000 39.18737
1.971000 39.2473
1.972000 39.30523
1.973000 39.36115
1.974000 39.41505
1.975000 39.46693
1.976000 39.516780000000004
1.977000 39.56458
1.978000 39.61033
1.979000 39.65403
1.980000 39.69565
1.981000 39.7352
1.982000 39.77267
1.983000 39.80804
1.984000 39.84132
1.985000 39.87249
1.986000 39.901540000000004
1.987000 39.92847
1.988000 39.95327
1.989000 39.97594
1.990000 39.99645
1.991000 40.01482
1.992000 40.03103
1.993000 40.04508
1.994000 40.056960000000004
1.995000 40.066649999999996
1.996000 40.074169999999995
1.997000 40.07949
1.998000 40.082620000000006
1.999000 40.08355
2.000000 40.082269999999994
2.001000 40.078770000000006
2.002000 40.07306
2.003000 40.065129999999996
2.004000 40.05497
2.005000 40.04258
2.006000 40.02796
2.007000 40.011089999999996
2.008000 39.99197
2.009000 39.97061
2.010000 39.94699
2.011000 39.92111
2.012000 39.89297
2.013000 39.86256
2.014000 39.82988
2.015000 39.79493
2.016000 39.7577
2.017000 39.71819
2.018000 39.6764
2.019000 39.63232
2.020000 39.58595
2.021000 39.537290000000006
2.022000 39.486329999999995
2.023000 39.43307
2.024000 39.37752
2.025000 39.31966
2.026000 39.25951
2.027000 39.19704
2.028000 39.132270000000005
2.029000 39.06519
2.030000 38.99579
2.031000 38.92409
2.032000 38.85008
2.033000 38.77376
2.034000 38.69512
2.035000 38.614169999999994
2.036000 38.53091
2.037000 38.44533
2.038000 38.35744
2.039000 38.26724
2.040000 38.17472
2.041000 38.0799
2.042000 37.98276
2.043000 37.883309999999994
2.044000 37.78155
2.045000 37.677490000000006
2.046000 37.57112
2.047000 37.46244
2.048000 37.351459999999996
2.049000 37.23818
2.050000 37.1226
2.051000 37.00472
2.052000 36.88455
2.053000 36.76209
2.054000 36.63733
2.055000 36.51029
2.056000 36.38096
2.057000 36.24935
2.058000 36.11546
2.059000 35.979299999999995
2.060000 35.84087
2.061000 35.70017
2.062000 35.55721
2.063000 35.412
2.064000 35.26452
2.065000 35.11481
2.066000 34.96284
2.067000 34.808640000000004
2.068000 34.6522
2.069000 34.49353
2.070000 34.33264
2.071000 34.169529999999995
2.072000 34.00421
2.073000 33.836670000000005
2.074000 33.666940000000004
2.075000 33.49501
2.076000 33.32089
2.077000 33.14459
2.078000 32.96612
2.079000 32.78547
2.080000 32.60266
2.081000 32.41769
2.082000 32.230579999999996
2.083000 32.04132
2.084000 31.849929999999997
2.085000 31.65642
2.086000 31.46079
2.087000 31.263039999999997
2.088000 31.063200000000002
2.089000 30.86126
2.090000 30.65724
2.091000 30.45115
2.092000 30.24299
2.093000 30.03277
2.094000 29.82051
2.095000 29.60621
2.096000 29.389870000000002
2.097000 29.17152
2.098000 28.951169999999998
2.099000 28.72881
2.100000 28.504469999999998
2.101000 28.278150000000004
2.102000 28.04986
2.103000 27.81961
2.104000 27.58742
2.105000 27.35329
2.106000 27.11723
2.107000 26.87926
2.108000 26.639390000000002
2.109000 26.39762
2.110000 26.153979999999997
2.111000 25.90847
2.112000 25.661099999999998
2.113000 25.41189
2.114000 25.16084
2.115000 24.90798
2.116000 24.6533
2.117000 24.39683
2.118000 24.13858
2.119000 23.87856
2.120000 23.616789999999998
2.121000 23.35328
2.122000 23.08803
2.123000 22.82108
2.124000 22.55242
2.125000 22.28208
2.126000 22.010070000000002
2.127000 21.7364
2.128000 21.46109
2.129000 21.18416
2.130000 20.90561
2.131000 20.62546
2.132000 20.343729999999997
2.133000 20.06044
2.134000 19.77559
2.135000 19.48921
2.136000 19.20131
2.137000 18.9119
2.138000 18.621
2.139000 18.32863
2.140000 18.0348
2.141000 17.73952
2.142000 17.44282
2.143000 17.1447
2.144000 16.84519
2.145000 16.54431
2.146000 16.24206
2.147000 15.93846
2.148000 15.63353
2.149000 15.3273
2.150000 15.019759999999998
2.151000 14.71095
2.152000 14.400879999999999
2.153000 14.089570000000002
2.154000 13.777030000000002
2.155000 13.46328
2.156000 13.14835
2.157000 12.83225
2.158000 12.514990000000001
2.159000 12.1966
2.160000 11.8771
2.161000 11.5565
2.162000 11.23483
2.163000 10.912090000000001
2.164000 10.58832
2.165000 10.26353
2.166000 9.9377386
2.167000 9.6109666
2.168000 9.283232700000001
2.169000 8.9545563
2.170000 8.624956000000001
2.171000 8.294452
2.172000 7.963062799999999
2.173000 7.630808699999999
2.174000 7.2977080999999995
2.175000 6.963781300000001
2.176000 6.6290475
2.177000 6.293526300000001
2.178000 5.9572373
2.179000 5.6202002
2.180000 5.2824352
2.181000 4.9439624
2.182000 4.6048019
2.183000 4.2649742
2.184000 3.9244998000000004
2.185000 3.5833992
2.186000 3.2416932000000003
2.187000 2.8994031
2.188000 2.5565498
2.189000 2.2131544
2.190000 1.8692384
2.191000 1.5248230999999999
2.192000 1.1799300000000001
2.193000 0.8345807000000001
2.194000 0.48879664
2.195000 0.14259957
2.196000 -0.20398889
2.197000 -0.55094706
2.198000 -0.89825327
2.199000 -1.2458859
2.200000 -1.5938232
2.201000 -1.9420435999999999
2.202000 -2.2905254999999998
2.203000 -2.6392473
2.204000 -2.9881873999999997
2.205000 -3.3373239999999997
2.206000 -3.6866359
2.207000 -4.036101
2.208000 -4.3856978
2.209000 -4.735405
2.210000 -5.0852004
2.211000 -5.4350626
2.212000 -5.7849694
2.213000 -6.134899
2.214000 -6.4848296
2.215000 -6.8347387
2.216000 -7.1846038
2.217000 -7.5344034
2.218000 -7.8841142
2.219000 -8.2337141
2.220000 -8.5831799
2.221000 -8.9324899
2.222000 -9.2816204
2.223000 -9.630548999999998
2.224000 -9.979252500000001
2.225000 -10.32771
2.226000 -10.67589
2.227000 -11.02378
2.228000 -11.37136
2.229000 -11.718589999999999
2.230000 -12.06546
2.231000 -12.411940000000001
2.232000 -12.75802
2.233000 -13.103670000000001
2.234000 -13.448860000000002
2.235000 -13.793569999999999
2.236000 -14.13779
2.237000 -14.481489999999999
2.238000 -14.82464
2.239000 -15.167230000000002
2.240000 -15.509229999999999
2.241000 -15.850610000000001
2.242000 -16.19137
2.243000 -16.531470000000002
2.244000 -16.8709
2.245000 -17.20963
2.246000 -17.54764
2.247000 -17.884900000000002
2.248000 -18.2214
2.249000 -18.557109999999998
2.250000 -18.89201
2.251000 -19.22608
2.252000 -19.559289999999997
2.253000 -19.89163
2.254000 -20.22306
2.255000 -20.55357
2.256000 -20.88314
2.257000 -21.21173
2.258000 -21.53933
2.259000 -21.86592
2.260000 -22.19148
2.261000 -22.51597
2.262000 -22.839380000000002
2.263000 -23.16168
2.264000 -23.48286
2.265000 -23.802880000000002
2.266000 -24.12174
2.267000 -24.4394
2.268000 -24.755840000000003
2.269000 -25.07105
2.270000 -25.385
2.271000 -25.69766
2.272000 -26.00903
2.273000 -26.31907
2.274000 -26.627760000000002
2.275000 -26.93509
2.276000 -27.241039999999998
2.277000 -27.54557
2.278000 -27.848679999999998
2.279000 -28.15033
2.280000 -28.45052
2.281000 -28.749219999999998
2.282000 -29.0464
2.283000 -29.342049999999997
2.284000 -29.63615
2.285000 -29.92867
2.286000 -30.219600000000003
2.287000 -30.50891
2.288000 -30.796590000000002
2.289000 -31.08261
2.290000 -31.36694
2.291000 -31.64958
2.292000 -31.930500000000002
2.293000 -32.20969
2.294000 -32.48711
2.295000 -32.762750000000004
2.296000 -33.03658
2.297000 -33.3086
2.298000 -33.57878
2.299000 -33.84709
2.300000 -34.11353
2.301000 -34.37806
2.302000 -34.64068
2.303000 -34.90136
2.304000 -35.16008
2.305000 -35.41682
2.306000 -35.67157
2.307000 -35.92431
2.308000 -36.17501
2.309000 -36.42367
2.310000 -36.67026
2.311000 -36.91476
2.312000 -37.15715
2.313000 -37.39743
2.314000 -37.63556
2.315000 -37.871539999999996
2.316000 -38.10534
2.317000 -38.33696
2.318000 -38.56636
2.319000 -38.79353
2.320000 -39.01846
2.321000 -39.24112
2.322000 -39.46151
2.323000 -39.6796
2.324000 -39.89538
2.325000 -40.10883
2.326000 -40.31993
2.327000 -40.52867
2.328000 -40.73502
2.329000 -40.93899
2.330000 -41.140539999999994
2.331000 -41.33966
2.332000 -41.53633
2.333000 -41.73055
2.334000 -41.9223
2.335000 -42.111549999999994
2.336000 -42.2983
2.337000 -42.482530000000004
2.338000 -42.664229999999996
2.339000 -42.843379999999996
2.340000 -43.01997
2.341000 -43.193979999999996
2.342000 -43.3654
2.343000 -43.534220000000005
2.344000 -43.70042
2.345000 -43.86399
2.346000 -44.02491
2.347000 -44.18318
2.348000 -44.33878
2.349000 -44.4917
2.350000 -44.64192
2.351000 -44.78944
2.352000 -44.93423
2.353000 -45.0763
2.354000 -45.21562
2.355000 -45.35218
2.356000 -45.48598
2.357000 -45.61699
2.358000 -45.74521
2.359000 -45.87063
2.360000 -45.99324
2.361000 -46.11302
2.362000 -46.22996
2.363000 -46.34406
2.364000 -46.4553
2.365000 -46.56367
2.366000 -46.66917
2.367000 -46.771770000000004
2.368000 -46.87148
2.369000 -46.96829
2.370000 -47.06218
2.371000 -47.15314
2.372000 -47.24117
2.373000 -47.32626
2.374000 -47.4084
2.375000 -47.487590000000004
2.376000 -47.563810000000004
2.377000 -47.63706
2.378000 -47.70733
2.379000 -47.77462
2.380000 -47.83891
2.381000 -47.9002
2.382000 -47.95849
2.383000 -48.01377
2.384000 -48.06603
2.385000 -48.11526
2.386000 -48.16146
2.387000 -48.20463
2.388000 -48.244749999999996
2.389000 -48.281819999999996
2.390000 -48.31584
2.391000 -48.34681
2.392000 -48.3747
2.393000 -48.39953
2.394000 -48.42129
2.395000 -48.43996
2.396000 -48.45556
2.397000 -48.468070000000004
2.398000 -48.47749
2.399000 -48.48381
2.400000 -48.48704
2.401000 -48.48717
2.402000 -48.4842
2.403000 -48.47813
2.404000 -48.46895
2.405000 -48.45666
2.406000 -48.44126
2.407000 -48.42276
2.408000 -48.40114
2.409000 -48.376419999999996
2.410000 -48.348580000000005
2.411000 -48.31764
2.412000 -48.28358
2.413000 -48.24641
2.414000 -48.20613
2.415000 -48.16274
2.416000 -48.11624
2.417000 -48.06664
2.418000 -48.01393
2.419000 -47.95811
2.420000 -47.899190000000004
2.421000 -47.83717
2.422000 -47.77205
2.423000 -47.70383
2.424000 -47.63252
2.425000 -47.55811
2.426000 -47.48062
2.427000 -47.40004
2.428000 -47.31638
2.429000 -47.22964
2.430000 -47.13982
2.431000 -47.046929999999996
2.432000 -46.95097
2.433000 -46.85194
2.434000 -46.74986
2.435000 -46.64473
2.436000 -46.536539999999995
2.437000 -46.425309999999996
2.438000 -46.31104
2.439000 -46.19374
2.440000 -46.073409999999996
2.441000 -45.95007
2.442000 -45.82371
2.443000 -45.69434
2.444000 -45.561980000000005
2.445000 -45.42663
2.446000 -45.288289999999996
2.447000 -45.14698
2.448000 -45.002700000000004
2.449000 -44.85547
2.450000 -44.705279999999995
2.451000 -44.55216
2.452000 -44.39611
2.453000 -44.23713
2.454000 -44.07524
2.455000 -43.91046
2.456000 -43.742779999999996
2.457000 -43.57221
2.458000 -43.398779999999995
2.459000 -43.22249
2.460000 -43.043350000000004
2.461000 -42.86136
2.462000 -42.67655
2.463000 -42.48892
2.464000 -42.29848
2.465000 -42.10525
2.466000 -41.90924
2.467000 -41.71046
2.468000 -41.508919999999996
2.469000 -41.30464
2.470000 -41.09763
2.471000 -40.8879
2.472000 -40.67546
2.473000 -40.46033
2.474000 -40.24253
2.475000 -40.022059999999996
2.476000 -39.79895
2.477000 -39.5732
2.478000 -39.34484
2.479000 -39.11387
2.480000 -38.880320000000005
2.481000 -38.6442
2.482000 -38.40553
2.483000 -38.16431
2.484000 -37.92058
2.485000 -37.67434
2.486000 -37.42561
2.487000 -37.17441
2.488000 -36.92076
2.489000 -36.66467
2.490000 -36.40616
2.491000 -36.145250000000004
2.492000 -35.88196
2.493000 -35.6163
2.494000 -35.3483
2.495000 -35.077960000000004
2.496000 -34.80532
2.497000 -34.53038
2.498000 -34.25317
2.499000 -33.973710000000004
2.500000 -33.69202
2.501000 -33.40811
2.502000 -33.122
2.503000 -32.83372
2.504000 -32.54329
2.505000 -32.25072
2.506000 -31.95604
2.507000 -31.65927
2.508000 -31.36043
2.509000 -31.059540000000002
2.510000 -30.75662
2.511000 -30.45169
2.512000 -30.14479
2.513000 -29.835919999999998
2.514000 -29.525109999999998
2.515000 -29.21239
2.516000 -28.89777
2.517000 -28.58128
2.518000 -28.262939999999997
2.519000 -27.94278
2.520000 -27.620810000000002
2.521000 -27.29707
2.522000 -26.97157
2.523000 -26.64434
2.524000 -26.31541
2.525000 -25.984790000000004
2.526000 -25.65251
2.527000 -25.318600000000004
2.528000 -24.983069999999998
2.529000 -24.64596
2.530000 -24.307290000000002
2.531000 -23.96708
2.532000 -23.62536
2.533000 -23.282149999999998
2.534000 -22.93748
2.535000 -22.591369999999998
2.536000 -22.243859999999998
2.537000 -21.89496
2.538000 -21.5447
2.539000 -21.19311
2.540000 -20.840220000000002
2.541000 -20.48604
2.542000 -20.130609999999997
2.543000 -19.77396
2.544000 -19.41611
2.545000 -19.05709
2.546000 -18.69692
2.547000 -18.33564
2.548000 -17.97326
2.549000 -17.609830000000002
2.550000 -17.24536
2.551000 -16.87989
2.552000 -16.51344
2.553000 -16.14604
2.554000 -15.77771
2.555000 -15.40849
2.556000 -15.038409999999999
2.557000 -14.667489999999999
2.558000 -14.29576
2.559000 -13.923250000000001
2.560000 -13.54998
2.561000 -13.17599
2.562000 -12.801309999999999
2.563000 -12.42595
2.564000 -12.04996
2.565000 -11.67336
2.566000 -11.29617
2.567000 -10.91844
2.568000 -10.540180000000001
2.569000 -10.16142
2.570000 -9.782196599999999
2.571000 -9.4025366
2.572000 -9.0224691
2.573000 -8.6420223
2.574000 -8.2612269
2.575000 -7.8801118
2.576000 -7.4987061
2.577000 -7.117040500000001
2.578000 -6.7351438
2.579000 -6.353046
2.580000 -5.9707768
2.581000 -5.5883665
2.582000 -5.2058447
2.583000 -4.823241400000001
2.584000 -4.4405866000000005
2.585000 -4.0579103
2.586000 -3.6752421
2.587000 -3.2926124000000003
2.588000 -2.9100511
2.589000 -2.5275882
2.590000 -2.1452539
2.591000 -1.7630778
2.592000 -1.3810902999999999
2.593000 -0.9993210400000001
2.594000 -0.61780023
2.595000 -0.2365578
2.596000 0.14437627
2.597000 0.52497196
2.598000 0.90519935
2.599000 1.2850285
2.600000 1.6644293000000001
2.601000 2.0433722000000003
2.602000 2.4218271
2.603000 2.7997641
2.604000 3.1771532999999996
2.605000 3.5539649
2.606000 3.9301690000000002
2.607000 4.3057360000000005
2.608000 4.6806358
2.609000 5.054839299999999
2.610000 5.4283164
2.611000 5.8010377
2.612000 6.1729737
2.613000 6.5440952999999995
2.614000 6.914372
2.615000 7.283775500000001
2.616000 7.652276
2.617000 8.0198444
2.618000 8.3864518
2.619000 8.752069599999999
2.620000 9.1166683
2.621000 9.480218599999999
2.622000 9.8426923
2.623000 10.20406
2.624000 10.5643
2.625000 10.92337
2.626000 11.28125
2.627000 11.63791
2.628000 11.99333
2.629000 12.347470000000001
2.630000 12.7003
2.631000 13.0518
2.632000 13.401950000000001
2.633000 13.75071
2.634000 14.09805
2.635000 14.44395
2.636000 14.78838
2.637000 15.13132
2.638000 15.472730000000002
2.639000 15.81258
2.640000 16.15086
2.641000 16.48753
2.642000 16.82257
2.643000 17.15595
2.644000 17.48764
2.645000 17.81762
2.646000 18.14586
2.647000 18.47233
2.648000 18.79702
2.649000 19.119880000000002
2.650000 19.4409
2.651000 19.76006
2.652000 20.07732
2.653000 20.392660000000003
2.654000 20.70605
2.655000 21.01748
2.656000 21.326909999999998
2.657000 21.63433
2.658000 21.939700000000002
2.659000 22.243009999999998
2.660000 22.544230000000002
2.661000 22.84334
2.662000 23.14031
2.663000 23.43512
2.664000 23.72774
2.665000 24.01817
2.666000 24.306359999999998
2.667000 24.59231
2.668000 24.875980000000002
2.669000 25.15735
2.670000 25.43641
2.671000 25.71313
2.672000 25.98749
2.673000 26.25947
2.674000 26.52904
2.675000 26.796189999999996
2.676000 27.060889999999997
2.677000 27.32312
2.678000 27.58287
2.679000 27.840110000000003
2.680000 28.094829999999998
2.681000 28.347
2.682000 28.5966
2.683000 28.843619999999998
2.684000 29.088029999999996
2.685000 29.32982
2.686000 29.56896
2.687000 29.80545
2.688000 30.039260000000002
2.689000 30.270370000000003
2.690000 30.498769999999997
2.691000 30.724439999999998
2.692000 30.947360000000003
2.693000 31.16752
2.694000 31.38489
2.695000 31.59947
2.696000 31.811230000000002
2.697000 32.02017
2.698000 32.22626
2.699000 32.42949
2.700000 32.62984
2.701000 32.82731
2.702000 33.02186
2.703000 33.21351
2.704000 33.40221
2.705000 33.58797
2.706000 33.77078
2.707000 33.950599999999994
2.708000 34.127449999999996
2.709000 34.30129
2.710000 34.472120000000004
2.711000 34.63993
2.712000 34.8047
2.713000 34.966429999999995
2.714000 35.125099999999996
2.715000 35.280699999999996
2.716000 35.43322
2.717000 35.58265
2.718000 35.72898
2.719000 35.8722
2.720000 36.0123
2.721000 36.14928
2.722000 36.28311
2.723000 36.41379
2.724000 36.54132
2.725000 36.66569
2.726000 36.78688
2.727000 36.904900000000005
2.728000 37.01973
2.729000 37.131370000000004
2.730000 37.2398
2.731000 37.34503
2.732000 37.44705
2.733000 37.545849999999994
2.734000 37.64143
2.735000 37.73378
2.736000 37.82289
2.737000 37.908770000000004
2.738000 37.9914
2.739000 38.07079
2.740000 38.14692
2.741000 38.219809999999995
2.742000 38.28943
2.743000 38.35579
2.744000 38.4189
2.745000 38.47873
2.746000 38.5353
2.747000 38.5886
2.748000 38.63862
2.749000 38.68538
2.750000 38.72886
2.751000 38.76907
2.752000 38.806000000000004
2.753000 38.839659999999995
2.754000 38.87005
2.755000 38.89716
2.756000 38.92101
2.757000 38.941579999999995
2.758000 38.95888
2.759000 38.97292
2.760000 38.983689999999996
2.761000 38.991209999999995
2.762000 38.99546
2.763000 38.99646
2.764000 38.9942
2.765000 38.9887
2.766000 38.979960000000005
2.767000 38.96797
2.768000 38.95275
2.769000 38.9343
2.770000 38.91263
2.771000 38.88773
2.772000 38.85962
2.773000 38.8283
2.774000 38.79378
2.775000 38.75606
2.776000 38.71516
2.777000 38.67107
2.778000 38.62381
2.779000 38.57338
2.780000 38.51979
2.781000 38.46306
2.782000 38.40318
2.783000 38.34017
2.784000 38.274029999999996
2.785000 38.20478
2.786000 38.13243
2.787000 38.05698
2.788000 37.978460000000005
2.789000 37.89685
2.790000 37.81219
2.791000 37.72447
2.792000 37.63371
2.793000 37.53993
2.794000 37.443130000000004
2.795000 37.343320000000006
2.796000 37.24052
2.797000 37.13475
2.798000 37.02601
2.799000 36.914320000000004
2.800000 36.79968
2.801000 36.68213
2.802000 36.56166
2.803000 36.43829
2.804000 36.31204
2.805000 36.18292
2.806000 36.05095
2.807000 35.91614
2.808000 35.7785
2.809000 35.638059999999996
2.810000 35.49483
2.811000 35.348819999999996
2.812000 35.20006
2.813000 35.04855
2.814000 34.89431
2.815000 34.73737
2.816000 34.57774
2.817000 34.41543
2.818000 34.25047
2.819000 34.08287
2.820000 33.91265
2.821000 33.73984
2.822000 33.56444
2.823000 33.38648
2.824000 33.205980000000004
2.825000 33.02295
2.826000 32.83743
2.827000 32.64942
2.828000 32.45894
2.829000 32.26603
2.830000 32.07069
2.831000 31.87295
2.832000 31.67282
2.833000 31.470340000000004
2.834000 31.265520000000002
2.835000 31.058380000000003
2.836000 30.848940000000002
2.837000 30.63723
2.838000 30.423260000000003
2.839000 30.20707
2.840000 29.98866
2.841000 29.76807
2.842000 29.545320000000004
2.843000 29.320420000000002
2.844000 29.09341
2.845000 28.8643
2.846000 28.63312
2.847000 28.39989
2.848000 28.164640000000002
2.849000 27.927390000000003
2.850000 27.68816
2.851000 27.44698
2.852000 27.203870000000002
2.853000 26.95885
2.854000 26.71196
2.855000 26.46322
2.856000 26.212639999999997
2.857000 25.96027
2.858000 25.70612
2.859000 25.450210000000002
2.860000 25.19259
2.861000 24.93325
2.862000 24.672250000000002
2.863000 24.40959
2.864000 24.145310000000002
2.865000 23.87943
2.866000 23.61198
2.867000 23.34298
2.868000 23.07246
2.869000 22.80045
2.870000 22.52697
2.871000 22.25205
2.872000 21.97571
2.873000 21.69799
2.874000 21.4189
2.875000 21.13847
2.876000 20.85674
2.877000 20.57373
2.878000 20.289460000000002
2.879000 20.003960000000003
2.880000 19.71727
2.881000 19.4294
2.882000 19.14038
2.883000 18.85025
2.884000 18.55903
2.885000 18.266740000000002
2.886000 17.97343
2.887000 17.679100000000002
2.888000 17.3838
2.889000 17.08755
2.890000 16.79038
2.891000 16.49231
2.892000 16.193379999999998
2.893000 15.893609999999999
2.894000 15.593029999999999
2.895000 15.291669999999998
2.896000 14.98955
2.897000 14.68671
2.898000 14.383180000000001
2.899000 14.078969999999998
2.900000 13.77412
2.901000 13.46866
2.902000 13.162609999999999
2.903000 12.856010000000001
2.904000 12.54888
2.905000 12.241240000000001
2.906000 11.93313
2.907000 11.624569999999999
2.908000 11.3156
2.909000 11.00623
2.910000 10.69651
2.911000 10.38644
2.912000 10.07608
2.913000 9.7654283
2.914000 9.4545312
2.915000 9.143412099999999
2.916000 8.8320985
2.917000 8.5206188
2.918000 8.2090005
2.919000 7.897271999999999
2.920000 7.5854614
2.921000 7.2735965
2.922000 6.9617048
2.923000 6.6498145
2.924000 6.3379534
2.925000 6.0261492
2.926000 5.7144295
2.927000 5.4028217000000005
2.928000 5.0913531
2.929000 4.7800511
2.930000 4.468942800000001
2.931000 4.158055
2.932000 3.8474146
2.933000 3.5370484
2.934000 3.2269828
2.935000 2.9172445000000002
2.936000 2.6078599000000002
2.937000 2.298855
2.938000 1.9902565
2.939000 1.6820901999999998
2.940000 1.3743823
2.941000 1.0671589000000001
2.942000 0.76044579
2.943000 0.45426898000000004
2.944000 0.14865429
2.945000 -0.15637247
2.946000 -0.46078553
2.947000 -0.76455921
2.948000 -1.0676678
2.949000 -1.3700860000000001
2.950000 -1.6717881
2.951000 -1.9727487
2.952000 -2.2729425
2.953000 -2.5723442
2.954000 -2.8709291
2.955000 -3.168672
2.956000 -3.4655482
2.957000 -3.7615333
2.958000 -4.0566027
2.959000 -4.3507323
2.960000 -4.6438980999999995
2.961000 -4.9360763
2.962000 -5.2272435
2.963000 -5.5173765999999995
2.964000 -5.806452
2.965000 -6.0944468
2.966000 -6.381338100000001
2.967000 -6.6671036
2.968000 -6.9517218000000005
2.969000 -7.235169399999999
2.970000 -7.517424999999999
2.971000 -7.7984661
2.972000 -8.0782719
2.973000 -8.356819999999999
2.974000 -8.6340897
2.975000 -8.910059200000001
2.976000 -9.1847077
2.977000 -9.4580144
2.978000 -9.7299576
2.979000 -10.00052
2.980000 -10.26967
2.981000 -10.5374
2.982000 -10.803690000000001
2.983000 -11.06851
2.984000 -11.33184
2.985000 -11.59367
2.986000 -11.85397
2.987000 -12.112729999999999
2.988000 -12.369919999999999
2.989000 -12.62553
2.990000 -12.87954
2.991000 -13.13192
2.992000 -13.38267
2.993000 -13.631760000000002
2.994000 -13.879169999999998
2.995000 -14.12489
2.996000 -14.368900000000002
2.997000 -14.611189999999999
2.998000 -14.85173
2.999000 -15.0905
3.000000 -15.327499999999999
3.001000 -15.56271
3.002000 -15.796109999999999
3.003000 -16.02768
3.004000 -16.25741
3.005000 -16.48528
3.006000 -16.71129
3.007000 -16.93541
3.008000 -17.15762
3.009000 -17.37793
3.010000 -17.5963
3.011000 -17.81273
3.012000 -18.0272
3.013000 -18.2397
3.014000 -18.45022
3.015000 -18.658739999999998
3.016000 -18.86524
3.017000 -19.06973
3.018000 -19.27217
3.019000 -19.47256
3.020000 -19.67089
3.021000 -19.86714
3.022000 -20.06131
3.023000 -20.25338
3.024000 -20.44334
3.025000 -20.631169999999997
3.026000 -20.816879999999998
3.027000 -21.00044
3.028000 -21.181839999999998
3.029000 -21.36109
3.030000 -21.53816
3.031000 -21.71305
3.032000 -21.88575
3.033000 -22.05624
3.034000 -22.22453
3.035000 -22.3906
3.036000 -22.55444
3.037000 -22.71605
3.038000 -22.87542
3.039000 -23.03254
3.040000 -23.18741
3.041000 -23.34001
3.042000 -23.49034
3.043000 -23.6384
3.044000 -23.78417
3.045000 -23.92765
3.046000 -24.06883
3.047000 -24.20772
3.048000 -24.3443
3.049000 -24.478559999999998
3.050000 -24.6105
3.051000 -24.74013
3.052000 -24.867420000000003
3.053000 -24.99238
3.054000 -25.115
3.055000 -25.23527
3.056000 -25.353209999999997
3.057000 -25.468790000000002
3.058000 -25.58202
3.059000 -25.6929
3.060000 -25.801410000000004
3.061000 -25.907570000000003
3.062000 -26.01136
3.063000 -26.112790000000004
3.064000 -26.21185
3.065000 -26.30854
3.066000 -26.40286
3.067000 -26.49481
3.068000 -26.584390000000003
3.069000 -26.67161
3.070000 -26.756449999999997
3.071000 -26.838919999999998
3.072000 -26.91902
3.073000 -26.99676
3.074000 -27.072119999999998
3.075000 -27.14512
3.076000 -27.21575
3.077000 -27.284019999999998
3.078000 -27.34992
3.079000 -27.41347
3.080000 -27.47465
3.081000 -27.533479999999997
3.082000 -27.58995
3.083000 -27.64407
3.084000 -27.69584
3.085000 -27.74526
3.086000 -27.79233
3.087000 -27.837070000000004
3.088000 -27.87946
3.089000 -27.91952
3.090000 -27.957250000000002
3.091000 -27.99266
3.092000 -28.02574
3.093000 -28.0565
3.094000 -28.08495
3.095000 -28.11109
3.096000 -28.134930000000004
3.097000 -28.15647
3.098000 -28.17572
3.099000 -28.19269
3.100000 -28.207379999999997
3.101000 -28.21979
3.102000 -28.22994
3.103000 -28.23784
3.104000 -28.243479999999998
3.105000 -28.24688
3.106000 -28.248050000000003
3.107000 -28.24699
3.108000 -28.24371
3.109000 -28.238210000000002
3.110000 -28.23052
3.111000 -28.220630000000003
3.112000 -28.20855
3.113000 -28.1943
3.114000 -28.17788
3.115000 -28.159299999999998
3.116000 -28.13857
3.117000 -28.1157
3.118000 -28.090690000000002
3.119000 -28.06356
3.120000 -28.03432
3.121000 -28.002969999999998
3.122000 -27.96953
3.123000 -27.934009999999997
3.124000 -27.89642
3.125000 -27.85676
3.126000 -27.815050000000003
3.127000 -27.7713
3.128000 -27.72552
3.129000 -27.67773
3.130000 -27.62793
3.131000 -27.57614
3.132000 -27.522360000000003
3.133000 -27.466620000000002
3.134000 -27.40892
3.135000 -27.349279999999997
3.136000 -27.287709999999997
3.137000 -27.22422
3.138000 -27.158830000000002
3.139000 -27.091549999999998
3.140000 -27.02239
3.141000 -26.95136
3.142000 -26.87849
3.143000 -26.80377
3.144000 -26.727240000000002
3.145000 -26.648889999999998
3.146000 -26.568740000000002
3.147000 -26.48682
3.148000 -26.40312
3.149000 -26.31767
3.150000 -26.23048
3.151000 -26.141550000000002
3.152000 -26.050919999999998
3.153000 -25.958589999999997
3.154000 -25.864569999999997
3.155000 -25.76888
3.156000 -25.671529999999997
3.157000 -25.57254
3.158000 -25.471929999999997
3.159000 -25.36971
3.160000 -25.265890000000002
3.161000 -25.160500000000003
3.162000 -25.05354
3.163000 -24.945030000000003
3.164000 -24.83499
3.165000 -24.72343
3.166000 -24.610380000000003
3.167000 -24.495839999999998
3.168000 -24.37984
3.169000 -24.26239
3.170000 -24.1435
3.171000 -24.0232
3.172000 -23.901500000000002
3.173000 -23.77841
3.174000 -23.653959999999998
3.175000 -23.52817
3.176000 -23.401040000000002
3.177000 -23.27259
3.178000 -23.14285
3.179000 -23.01182
3.180000 -22.87953
3.181000 -22.74599
3.182000 -22.611220000000003
3.183000 -22.47523
3.184000 -22.338050000000003
3.185000 -22.19968
3.186000 -22.06015
3.187000 -21.91947
3.188000 -21.777659999999997
3.189000 -21.63474
3.190000 -21.49072
3.191000 -21.34562
3.192000 -21.199460000000002
3.193000 -21.05226
3.194000 -20.904030000000002
3.195000 -20.75479
3.196000 -20.60455
3.197000 -20.45335
3.198000 -20.30119
3.199000 -20.14809
3.200000 -19.99407
3.201000 -19.83914
3.202000 -19.683339999999998
3.203000 -19.52666
3.204000 -19.36914
3.205000 -19.21079
3.206000 -19.05162
3.207000 -18.891659999999998
3.208000 -18.73093
3.209000 -18.56943
3.210000 -18.40719
3.211000 -18.24423
3.212000 -18.08057
3.213000 -17.91621
3.214000 -17.751179999999998
3.215000 -17.5855
3.216000 -17.41919
3.217000 -17.25225
3.218000 -17.08472
3.219000 -16.916600000000003
3.220000 -16.747909999999997
3.221000 -16.578670000000002
3.222000 -16.408900000000003
3.223000 -16.23861
3.224000 -16.067819999999998
3.225000 -15.896550000000001
3.226000 -15.724820000000001
3.227000 -15.55264
3.228000 -15.380040000000001
3.229000 -15.207010000000002
3.230000 -15.0336
3.231000 -14.8598
3.232000 -14.68564
3.233000 -14.511140000000001
3.234000 -14.33631
3.235000 -14.16117
3.236000 -13.985729999999998
3.237000 -13.810020000000002
3.238000 -13.63405
3.239000 -13.457830000000001
3.240000 -13.281390000000002
3.241000 -13.104740000000001
3.242000 -12.92789
3.243000 -12.75087
3.244000 -12.573680000000001
3.245000 -12.39635
3.246000 -12.21889
3.247000 -12.041319999999999
3.248000 -11.86365
3.249000 -11.68589
3.250000 -11.50807
3.251000 -11.3302
3.252000 -11.152289999999999
3.253000 -10.97437
3.254000 -10.796429999999999
3.255000 -10.61851
3.256000 -10.44061
3.257000 -10.26276
3.258000 -10.08495
3.259000 -9.9072218
3.260000 -9.7295754
3.261000 -9.552028799999999
3.262000 -9.3745969
3.263000 -9.1972947
3.264000 -9.0201363
3.265000 -8.8431358
3.266000 -8.6663082
3.267000 -8.4896684
3.268000 -8.313229699999999
3.269000 -8.137006300000001
3.270000 -7.9610124
3.271000 -7.7852622
3.272000 -7.609769
3.273000 -7.4345469
3.274000 -7.2596088000000005
3.275000 -7.084968699999999
3.276000 -6.910639300000001
3.277000 -6.736633899999999
3.278000 -6.5629653999999995
3.279000 -6.3896462000000005
3.280000 -6.2166892
3.281000 -6.0441066
3.282000 -5.871911
3.283000 -5.700114
3.284000 -5.5287283
3.285000 -5.357765
3.286000 -5.1872365
3.287000 -5.0171539
3.288000 -4.8475292
3.289000 -4.6783734
3.290000 -4.5096979
3.291000 -4.341514
3.292000 -4.1738328
3.293000 -4.0066652000000005
3.294000 -3.8400225000000003
3.295000 -3.6739151999999997
3.296000 -3.508354
3.297000 -3.3433497
3.298000 -3.1789128
3.299000 -3.0150535
3.300000 -2.851782
3.301000 -2.6891086
3.302000 -2.5270432
3.303000 -2.3655956999999996
3.304000 -2.2047756
3.305000 -2.0445926
3.306000 -1.8850559
3.307000 -1.7261745
3.308000 -1.5679576000000002
3.309000 -1.4104139
3.310000 -1.2535521
3.311000 -1.0973806
3.312000 -0.9419078900000001
3.313000 -0.7871420100000001
3.314000 -0.63309097
3.315000 -0.47976254
3.316000 -0.32716447
3.317000 -0.17530435
3.318000 -0.024189604
3.319000 0.1261725
3.320000 0.27577479
3.321000 0.42461026
3.322000 0.57267207
3.323000 0.71995342
3.324000 0.86644758
3.325000 1.0121480999999999
3.326000 1.1570486
3.327000 1.3011428999999999
3.328000 1.4444246
3.329000 1.5868878
3.330000 1.7285267
3.331000 1.8693354
3.332000 2.0093082
3.333000 2.1484395
3.334000 2.2867242
3.335000 2.4241569000000003
3.336000 2.5607323
3.337000 2.6964458000000002
3.338000 2.8312923
3.339000 2.9652676
3.340000 3.0983668
3.341000 3.2305859
3.342000 3.3619206
3.343000 3.4923673
3.344000 3.6219216999999997
3.345000 3.7505805000000003
3.346000 3.8783405
3.347000 4.0051986
3.348000 4.1311514
3.349000 4.256195900000001
3.350000 4.3803293
3.351000 4.5035493
3.352000 4.6258532
3.353000 4.7472388
3.354000 4.8677035
3.355000 4.9872454
3.356000 5.1058623999999995
3.357000 5.223552499999999
3.358000 5.3403143
3.359000 5.4561455
3.360000 5.571045
3.361000 5.6850109
3.362000 5.798042199999999
3.363000 5.9101373
3.364000 6.0212955
3.365000 6.131516
3.366000 6.2407978
3.367000 6.3491397
3.368000 6.4565413000000005
3.369000 6.563002599999999
3.370000 6.6685229999999995
3.371000 6.7731023
3.372000 6.876740600000001
3.373000 6.979437900000001
3.374000 7.0811942000000005
3.375000 7.1820095
3.376000 7.281884600000001
3.377000 7.3808193
3.378000 7.4788153
3.379000 7.5758725
3.380000 7.671992499999999
3.381000 7.767175099999999
3.382000 7.861422699999999
3.383000 7.9547353
3.384000 8.047115100000001
3.385000 8.1385627
3.386000 8.2290798
3.387000 8.3186679
3.388000 8.4073283
3.389000 8.4950633
3.390000 8.5818745
3.391000 8.6677633
3.392000 8.752732700000001
3.393000 8.8367842
3.394000 8.919920000000001
3.395000 9.0021424
3.396000 9.0834543
3.397000 9.163858
3.398000 9.2433557
3.399000 9.321950399999999
3.400000 9.3996458
3.401000 9.4764441
3.402000 9.552348400000001
3.403000 9.6273616
3.404000 9.7014874
3.405000 9.7747289
3.406000 9.8470896
3.407000 9.9185728
3.408000 9.9891827
3.409000 10.05892
3.410000 10.1278
3.411000 10.19581
3.412000 10.26296
3.413000 10.32926
3.414000 10.39471
3.415000 10.45932
3.416000 10.52308
3.417000 10.586
3.418000 10.648100000000001
3.419000 10.70936
3.420000 10.7698
3.421000 10.82943
3.422000 10.88824
3.423000 10.94623
3.424000 11.00343
3.425000 11.05982
3.426000 11.11542
3.427000 11.17022
3.428000 11.22424
3.429000 11.277479999999999
3.430000 11.329930000000001
3.431000 11.38162
3.432000 11.43254
3.433000 11.4827
3.434000 11.5321
3.435000 11.58074
3.436000 11.628639999999999
3.437000 11.6758
3.438000 11.72222
3.439000 11.767909999999999
3.440000 11.81288
3.441000 11.85712
3.442000 11.90065
3.443000 11.94346
3.444000 11.98558
3.445000 12.02699
3.446000 12.06771
3.447000 12.10774
3.448000 12.14709
3.449000 12.18576
3.450000 12.22376
3.451000 12.26109
3.452000 12.29776
3.453000 12.33377
3.454000 12.369140000000002
3.455000 12.40386
3.456000 12.43794
3.457000 12.47139
3.458000 12.50422
3.459000 12.53641
3.460000 12.567999999999998
3.461000 12.598970000000001
3.462000 12.62933
3.463000 12.6591
3.464000 12.688260000000001
3.465000 12.71684
3.466000 12.744839999999998
3.467000 12.77226
3.468000 12.7991
3.469000 12.825380000000001
3.470000 12.851090000000001
3.471000 12.87625
3.472000 12.90086
3.473000 12.92492
3.474000 12.94844
3.475000 12.97142
3.476000 12.993879999999999
3.477000 13.01581
3.478000 13.03722
3.479000 13.058110000000001
3.480000 13.078500000000002
3.481000 13.09838
3.482000 13.11777
3.483000 13.13666
3.484000 13.155069999999998
3.485000 13.17299
3.486000 13.190430000000001
3.487000 13.2074
3.488000 13.2239
3.489000 13.23993
3.490000 13.255510000000001
3.491000 13.27063
3.492000 13.2853
3.493000 13.29953
3.494000 13.313310000000001
3.495000 13.32666
3.496000 13.339580000000002
3.497000 13.352059999999998
3.498000 13.36413
3.499000 13.375770000000001
3.500000 13.38701
3.501000 13.39782
3.502000 13.40824
3.503000 13.41825
3.504000 13.42787
3.505000 13.43709
3.506000 13.445920000000001
3.507000 13.454369999999999
3.508000 13.46243
3.509000 13.47012
3.510000 13.47744
3.511000 13.484380000000002
3.512000 13.49096
3.513000 13.49718
3.514000 13.503039999999999
3.515000 13.50854
3.516000 13.51369
3.517000 13.51848
3.518000 13.52294
3.519000 13.527040000000001
3.520000 13.530809999999999
3.521000 13.53424
3.522000 13.53733
3.523000 13.54009
3.524000 13.54252
3.525000 13.544619999999998
3.526000 13.5464
3.527000 13.54785
3.528000 13.54898
3.529000 13.54979
3.530000 13.55028
3.531000 13.550460000000001
3.532000 13.550329999999999
3.533000 13.54988
3.534000 13.549130000000002
3.535000 13.548070000000001
3.536000 13.546700000000001
3.537000 13.545029999999999
3.538000 13.54306
3.539000 13.54079
3.540000 13.53822
3.541000 13.535359999999999
3.542000 13.5322
3.543000 13.52875
3.544000 13.525
3.545000 13.52096
3.546000 13.516639999999999
3.547000 13.51202
3.548000 13.50712
3.549000 13.50192
3.550000 13.496440000000002
3.551000 13.49068
3.552000 13.48462
3.553000 13.478280000000002
3.554000 13.471649999999999
3.555000 13.46474
3.556000 13.457540000000002
3.557000 13.45005
3.558000 13.44228
3.559000 13.434209999999998
3.560000 13.42586
3.561000 13.417219999999999
3.562000 13.408290000000001
3.563000 13.399069999999998
3.564000 13.38956
3.565000 13.379750000000001
3.566000 13.36966
3.567000 13.35927
3.568000 13.348579999999998
3.569000 13.3376
3.570000 13.32633
3.571000 13.31476
3.572000 13.302890000000001
3.573000 13.29072
3.574000 13.27825
3.575000 13.265479999999998
3.576000 13.252410000000001
3.577000 13.23903
3.578000 13.225349999999999
3.579000 13.211359999999999
3.580000 13.19707
3.581000 13.182459999999999
3.582000 13.167539999999999
3.583000 13.1523
3.584000 13.13675
3.585000 13.120879999999998
3.586000 13.10469
3.587000 13.088169999999998
3.588000 13.07133
3.589000 13.05415
3.590000 13.03665
3.591000 13.0188
3.592000 13.00063
3.593000 12.982099999999999
3.594000 12.96324
3.595000 12.94402
3.596000 12.924459999999998
3.597000 12.90454
3.598000 12.88427
3.599000 12.86363
3.600000 12.84263
3.601000 12.821270000000002
3.602000 12.79953
3.603000 12.777420000000001
3.604000 12.754940000000001
3.605000 12.73207
3.606000 12.708820000000001
3.607000 12.685179999999999
3.608000 12.661159999999999
3.609000 12.63674
3.610000 12.611919999999998
3.611000 12.58671
3.612000 12.56109
3.613000 12.535060000000001
3.614000 12.50862
3.615000 12.481770000000001
3.616000 12.45449
3.617000 12.4268
3.618000 12.398670000000001
3.619000 12.37012
3.620000 12.34113
3.621000 12.31169
3.622000 12.28182
3.623000 12.25149
3.624000 12.22071
3.625000 12.18947
3.626000 12.15777
3.627000 12.1256
3.628000 12.09296
3.629000 12.05984
3.630000 12.02625
3.631000 11.99216
3.632000 11.95759
3.633000 11.92252
3.634000 11.88695
3.635000 11.850869999999999
3.636000 11.81429
3.637000 11.7772
3.638000 11.73959
3.639000 11.701459999999999
3.640000 11.66281
3.641000 11.62363
3.642000 11.58391
3.643000 11.54366
3.644000 11.50286
3.645000 11.46153
3.646000 11.419640000000001
3.647000 11.3772
3.648000 11.3342
3.649000 11.29064
3.650000 11.24651
3.651000 11.20181
3.652000 11.15653
3.653000 11.11067
3.654000 11.06423
3.655000 11.0172
3.656000 10.969579999999999
3.657000 10.92136
3.658000 10.87254
3.659000 10.82311
3.660000 10.77307
3.661000 10.72241
3.662000 10.67114
3.663000 10.619240000000001
3.664000 10.56671
3.665000 10.51355
3.666000 10.45975
3.667000 10.40531
3.668000 10.35023
3.669000 10.2945
3.670000 10.23812
3.671000 10.181080000000001
3.672000 10.12338
3.673000 10.065019999999999
3.674000 10.006
3.675000 9.9463038
3.676000 9.8859385
3.677000 9.8248981
3.678000 9.7631805
3.679000 9.700781899999999
3.680000 9.6376993
3.681000 9.5739298
3.682000 9.5094703
3.683000 9.4443187
3.684000 9.3784712
3.685000 9.3119256
3.686000 9.2446789
3.687000 9.1767281
3.688000 9.1080703
3.689000 9.0387024
3.690000 8.9686222
3.691000 8.8978268
3.692000 8.8263139
3.693000 8.7540813
3.694000 8.6811259
3.695000 8.6074457
3.696000 8.5330382
3.697000 8.4579013
3.698000 8.3820336
3.699000 8.3054334
3.700000 8.2280986
3.701000 8.1500284
3.702000 8.0712214
3.703000 7.991676
3.704000 7.911391600000001
3.705000 7.8303672
3.706000 7.748601600000001
3.707000 7.666094599999999
3.708000 7.5828463
3.709000 7.4988559
3.710000 7.4141227
3.711000 7.328646599999999
3.712000 7.2424278
3.713000 7.1554668
3.714000 7.0677631000000005
3.715000 6.9793165
3.716000 6.890127799999999
3.717000 6.8001978
3.718000 6.7095257
3.719000 6.6181131
3.720000 6.5259605999999994
3.721000 6.4330682
3.722000 6.3394368000000005
3.723000 6.2450677
3.724000 6.1499618
3.725000 6.0541201000000004
3.726000 5.9575442
3.727000 5.8602352
3.728000 5.7621945
3.729000 5.663424
3.730000 5.5639252
3.731000 5.4637004000000005
3.732000 5.3627517
3.733000 5.2610814999999995
3.734000 5.1586919
3.735000 5.055585499999999
3.736000 4.9517654
3.737000 4.8472349
3.738000 4.7419965
3.739000 4.6360541
3.740000 4.529411
3.741000 4.4220712
3.742000 4.3140382
3.743000 4.2053163
3.744000 4.0959094
3.745000 3.9858218
3.746000 3.8750581
3.747000 3.7636228000000003
3.748000 3.6515201999999998
3.749000 3.5387553
3.750000 3.4253332999999997
3.751000 3.3112586
3.752000 3.1965367000000002
3.753000 3.0811727
3.754000 2.9651718000000002
3.755000 2.8485395000000002
3.756000 2.7312813
3.757000 2.6134027
3.758000 2.4949096
3.759000 2.3758078
3.760000 2.2561036
3.761000 2.1358032
3.762000 2.0149129
3.763000 1.8934395
3.764000 1.7713896999999998
3.765000 1.6487705
3.766000 1.5255891000000001
3.767000 1.4018529
3.768000 1.2775694
3.769000 1.1527463999999998
3.770000 1.0273918
3.771000 0.90151364
3.772000 0.77512017
3.773000 0.64821984
3.774000 0.5208211
3.775000 0.39293258000000003
3.776000 0.26456311
3.777000 0.13572159
3.778000 0.0064171109
3.779000 -0.12334117
3.780000 -0.25354393000000003
3.781000 -0.38418171
3.782000 -0.51524499
3.783000 -0.64672409
3.784000 -0.77860914
3.785000 -0.91089029
3.786000 -1.0435575000000001
3.787000 -1.1766004
3.788000 -1.310009
3.789000 -1.4437725000000001
3.790000 -1.5778805999999999
3.791000 -1.7123224
3.792000 -1.8470874000000002
3.793000 -1.9821643999999998
3.794000 -2.1175424
3.795000 -2.2532102
3.796000 -2.3891564
3.797000 -2.5253696
3.798000 -2.6618382
3.799000 -2.7985504000000003
3.800000 -2.9354943000000002
3.801000 -3.0726576
3.802000 -3.2100283
3.803000 -3.3475939
3.804000 -3.4853421000000004
3.805000 -3.6232602000000003
3.806000 -3.7613351
3.807000 -3.8995538000000005
3.808000 -4.037903200000001
3.809000 -4.1763701
3.810000 -4.3149408000000005
3.811000 -4.4536017
3.812000 -4.5923393
3.813000 -4.7311399
3.814000 -4.8699897
3.815000 -5.0088748
3.816000 -5.1477812
3.817000 -5.2866947
3.818000 -5.4256011
3.819000 -5.5644859
3.820000 -5.7033353
3.821000 -5.8421344
3.822000 -5.9808686
3.823000 -6.1195239
3.824000 -6.258085400000001
3.825000 -6.3965380000000005
3.826000 -6.5348676999999995
3.827000 -6.673058900000001
3.828000 -6.8110965
3.829000 -6.9489658
3.830000 -7.086651
3.831000 -7.2241373
3.832000 -7.3614091
3.833000 -7.498450600000001
3.834000 -7.635247000000001
3.835000 -7.771781799999999
3.836000 -7.9080403
3.837000 -8.0440059
3.838000 -8.179663099999999
3.839000 -8.3149962
3.840000 -8.4499888
3.841000 -8.584625299999999
3.842000 -8.71889
3.843000 -8.852766500000001
3.844000 -8.9862384
3.845000 -9.1192901
3.846000 -9.251905200000001
3.847000 -9.3840681
3.848000 -9.5157616
3.849000 -9.6469693
3.850000 -9.7776756
3.851000 -9.9078633
3.852000 -10.03752
3.853000 -10.16662
3.854000 -10.29515
3.855000 -10.4231
3.856000 -10.55044
3.857000 -10.67717
3.858000 -10.80326
3.859000 -10.9287
3.860000 -11.05347
3.861000 -11.17756
3.862000 -11.300939999999999
3.863000 -11.42361
3.864000 -11.54554
3.865000 -11.66671
3.866000 -11.78712
3.867000 -11.906740000000001
3.868000 -12.02555
3.869000 -12.14355
3.870000 -12.26071
3.871000 -12.37702
3.872000 -12.49246
3.873000 -12.607009999999999
3.874000 -12.72065
3.875000 -12.83338
3.876000 -12.945170000000001
3.877000 -13.05601
3.878000 -13.16588
3.879000 -13.274759999999999
3.880000 -13.382640000000002
3.881000 -13.4895
3.882000 -13.59533
3.883000 -13.7001
3.884000 -13.80381
3.885000 -13.90644
3.886000 -14.00796
3.887000 -14.10837
3.888000 -14.20765
3.889000 -14.305780000000002
3.890000 -14.40274
3.891000 -14.49853
3.892000 -14.59312
3.893000 -14.686499999999999
3.894000 -14.778659999999999
3.895000 -14.86957
3.896000 -14.95922
3.897000 -15.0476
3.898000 -15.1347
3.899000 -15.22048
3.900000 -15.30495
3.901000 -15.388089999999998
3.902000 -15.46987
3.903000 -15.5503
3.904000 -15.62934
3.905000 -15.706990000000001
3.906000 -15.783230000000001
3.907000 -15.858050000000002
3.908000 -15.931429999999999
3.909000 -16.00337
3.910000 -16.07384
3.911000 -16.14283
3.912000 -16.21033
3.913000 -16.27632
3.914000 -16.3408
3.915000 -16.40374
3.916000 -16.46514
3.917000 -16.52498
3.918000 -16.58325
3.919000 -16.63993
3.920000 -16.69502
3.921000 -16.74849
3.922000 -16.80035
3.923000 -16.85057
3.924000 -16.899140000000003
3.925000 -16.94606
3.926000 -16.991310000000002
3.927000 -17.034869999999998
3.928000 -17.07674
3.929000 -17.11691
3.930000 -17.15536
3.931000 -17.19209
3.932000 -17.22708
3.933000 -17.26032
3.934000 -17.291809999999998
3.935000 -17.32153
3.936000 -17.34948
3.937000 -17.37563
3.938000 -17.4
3.939000 -17.42255
3.940000 -17.44329
3.941000 -17.46221
3.942000 -17.479300000000002
3.943000 -17.49455
3.944000 -17.50795
3.945000 -17.5195
3.946000 -17.52918
3.947000 -17.53698
3.948000 -17.54291
3.949000 -17.54696
3.950000 -17.5491
3.951000 -17.54935
3.952000 -17.5477
3.953000 -17.54412
3.954000 -17.538629999999998
3.955000 -17.53121
3.956000 -17.52186
3.957000 -17.51057
3.958000 -17.49734
3.959000 -17.48216
3.960000 -17.465030000000002
3.961000 -17.44594
3.962000 -17.42488
3.963000 -17.40186
3.964000 -17.37687
3.965000 -17.349899999999998
3.966000 -17.32095
3.967000 -17.29003
3.968000 -17.25712
3.969000 -17.22222
3.970000 -17.18534
3.971000 -17.14647
3.972000 -17.105600000000003
3.973000 -17.06274
3.974000 -17.017889999999998
3.975000 -16.971040000000002
3.976000 -16.9222
3.977000 -16.87135
3.978000 -16.81852
3.979000 -16.76368
3.980000 -16.70685
3.981000 -16.64803
3.982000 -16.58721
3.983000 -16.52439
3.984000 -16.45958
3.985000 -16.392789999999998
3.986000 -16.323999999999998
3.987000 -16.25322
3.988000 -16.18046
3.989000 -16.10572
3.990000 -16.029
3.991000 -15.9503
3.992000 -15.869620000000001
3.993000 -15.78697
3.994000 -15.70236
3.995000 -15.615789999999999
3.996000 -15.52725
3.997000 -15.43677
3.998000 -15.344330000000001
3.999000 -15.249950000000002
4.000000 -15.153630000000001
4.001000 -15.05538
4.002000 -14.9552
4.003000 -14.85311
4.004000 -14.7491
4.005000 -14.643180000000001
4.006000 -14.53537
4.007000 -14.425669999999998
4.008000 -14.31408
4.009000 -14.20062
4.010000 -14.08529
4.011000 -13.96811
4.012000 -13.84907
4.013000 -13.7282
4.014000 -13.605500000000001
4.015000 -13.48098
4.016000 -13.354650000000001
4.017000 -13.22652
4.018000 -13.0966
4.019000 -12.964899999999998
4.020000 -12.83143
4.021000 -12.696209999999999
4.022000 -12.559249999999999
4.023000 -12.42055
4.024000 -12.28013
4.025000 -12.138
4.026000 -11.99417
4.027000 -11.848659999999999
4.028000 -11.70148
4.029000 -11.55264
4.030000 -11.40216
4.031000 -11.25005
4.032000 -11.09632
4.033000 -10.940990000000001
4.034000 -10.78407
4.035000 -10.62558
4.036000 -10.465530000000001
4.037000 -10.30393
4.038000 -10.14081
4.039000 -9.9761829
4.040000 -9.8100573
4.041000 -9.6424535
4.042000 -9.473387899999999
4.043000 -9.302877599999999
4.044000 -9.1309398
4.045000 -8.9575917
4.046000 -8.782850999999999
4.047000 -8.6067349
4.048000 -8.4292628
4.049000 -8.2504518
4.050000 -8.0703206
4.051000 -7.8888886000000005
4.052000 -7.7061735
4.053000 -7.522195600000001
4.054000 -7.336973400000001
4.055000 -7.1505263
4.056000 -6.9628738
4.057000 -6.7740358
4.058000 -6.5840326000000005
4.059000 -6.3928842999999995
4.060000 -6.2006112
4.061000 -6.007233599999999
4.062000 -5.8127727
4.063000 -5.6172494
4.064000 -5.4206848
4.065000 -5.2231006
4.066000 -5.0245184
4.067000 -4.8249599
4.068000 -4.6244472000000005
4.069000 -4.423002899999999
4.070000 -4.2206491999999995
4.071000 -4.0174089
4.072000 -3.8133051
4.073000 -3.6083605
4.074000 -3.4025989
4.075000 -3.1960435
4.076000 -2.9887177
4.077000 -2.7806455
4.078000 -2.5718508
4.079000 -2.3623576
4.080000 -2.1521901999999997
4.081000 -1.9413728000000001
4.082000 -1.72993
4.083000 -1.5178863
4.084000 -1.3052664
4.085000 -1.092095
4.086000 -0.8783970999999999
4.087000 -0.6641977
4.088000 -0.44952189000000004
4.089000 -0.23439478000000002
4.090000 -0.018841661000000003
4.091000 0.19711205
4.092000 0.41344091
4.093000 0.6301194
4.094000 0.84712189
4.095000 1.0644225
4.096000 1.2819954999999998
4.097000 1.4998148
4.098000 1.7178545
4.099000 1.9360881
4.100000 2.1544896000000002
4.101000 2.3730325
4.102000 2.5916902
4.103000 2.8104361
4.104000 3.0292436
4.105000 3.2480858
4.106000 3.4669358
4.107000 3.6857664999999997
4.108000 3.9045509
4.109000 4.1232619
4.110000 4.3418724
4.111000 4.5603551
4.112000 4.7786824
4.113000 4.9968276
4.114000 5.2147631
4.115000 5.4324616
4.116000 5.649896
4.117000 5.8670387
4.118000 6.0838625
4.119000 6.3003406
4.120000 6.516445399999999
4.121000 6.7321494
4.122000 6.9474257999999995
4.123000 7.1622468999999995
4.124000 7.3765859
4.125000 7.5904161
4.126000 7.8037098
4.127000 8.0164403
4.128000 8.2285807
4.129000 8.4401034
4.130000 8.6509824
4.131000 8.8611893
4.132000 9.0706982
4.133000 9.2794821
4.134000 9.4875135
4.135000 9.694765499999999
4.136000 9.9012122
4.137000 10.10683
4.138000 10.31158
4.139000 10.51545
4.140000 10.7184
4.141000 10.92042
4.142000 11.121459999999999
4.143000 11.32152
4.144000 11.52056
4.145000 11.71855
4.146000 11.91546
4.147000 12.11129
4.148000 12.30598
4.149000 12.49953
4.150000 12.6919
4.151000 12.88307
4.152000 13.073009999999998
4.153000 13.261700000000001
4.154000 13.44912
4.155000 13.635230000000002
4.156000 13.82001
4.157000 14.003440000000001
4.158000 14.185500000000001
4.159000 14.36615
4.160000 14.54538
4.161000 14.723149999999999
4.162000 14.89945
4.163000 15.07426
4.164000 15.24754
4.165000 15.41927
4.166000 15.58944
4.167000 15.75802
4.168000 15.92497
4.169000 16.09029
4.170000 16.25395
4.171000 16.41592
4.172000 16.57619
4.173000 16.73473
4.174000 16.89151
4.175000 17.04652
4.176000 17.19974
4.177000 17.35114
4.178000 17.5007
4.179000 17.6484
4.180000 17.79422
4.181000 17.93815
4.182000 18.08015
4.183000 18.220200000000002
4.184000 18.3583
4.185000 18.49442
4.186000 18.628529999999998
4.187000 18.76063
4.188000 18.89068
4.189000 19.01868
4.190000 19.14461
4.191000 19.268440000000002
4.192000 19.39016
4.193000 19.50975
4.194000 19.62719
4.195000 19.74247
4.196000 19.85557
4.197000 19.96647
4.198000 20.07515
4.199000 20.1816
4.200000 20.28581
4.201000 20.38775
4.202000 20.48742
4.203000 20.58479
4.204000 20.67986
4.205000 20.7726
4.206000 20.863010000000003
4.207000 20.95106
4.208000 21.03675
4.209000 21.12006
4.210000 21.20098
4.211000 21.279500000000002
4.212000 21.3556
4.213000 21.42927
4.214000 21.5005
4.215000 21.56928
4.216000 21.63559
4.217000 21.69943
4.218000 21.76079
4.219000 21.81965
4.220000 21.87601
4.221000 21.929850000000002
4.222000 21.98117
4.223000 22.02995
4.224000 22.0762
4.225000 22.11989
4.226000 22.16103
4.227000 22.19961
4.228000 22.23561
4.229000 22.26903
4.230000 22.29987
4.231000 22.328110000000002
4.232000 22.35376
4.233000 22.3768
4.234000 22.39724
4.235000 22.41506
4.236000 22.43026
4.237000 22.44284
4.238000 22.45279
4.239000 22.46011
4.240000 22.46479
4.241000 22.466839999999998
4.242000 22.46625
4.243000 22.46301
4.244000 22.45713
4.245000 22.44861
4.246000 22.43744
4.247000 22.42362
4.248000 22.40715
4.249000 22.38803
4.250000 22.36626
4.251000 22.34185
4.252000 22.314790000000002
4.253000 22.285079999999997
4.254000 22.25273
4.255000 22.21774
4.256000 22.18011
4.257000 22.13984
4.258000 22.09693
4.259000 22.051399999999997
4.260000 22.003239999999998
4.261000 21.95246
4.262000 21.89905
4.263000 21.84304
4.264000 21.784419999999997
4.265000 21.72319
4.266000 21.65937
4.267000 21.59296
4.268000 21.52396
4.269000 21.452389999999998
4.270000 21.378249999999998
4.271000 21.30154
4.272000 21.222279999999998
4.273000 21.14048
4.274000 21.05613
4.275000 20.969260000000002
4.276000 20.87987
4.277000 20.78797
4.278000 20.69357
4.279000 20.59668
4.280000 20.49731
4.281000 20.39547
4.282000 20.29118
4.283000 20.184440000000002
4.284000 20.07527
4.285000 19.96368
4.286000 19.84968
4.287000 19.73329
4.288000 19.61452
4.289000 19.49337
4.290000 19.369880000000002
4.291000 19.244040000000002
4.292000 19.11588
4.293000 18.985409999999998
4.294000 18.85264
4.295000 18.7176
4.296000 18.580289999999998
4.297000 18.440739999999998
4.298000 18.29895
4.299000 18.15495
4.300000 18.00876
4.301000 17.86038
4.302000 17.70984
4.303000 17.55716
4.304000 17.40236
4.305000 17.24545
4.306000 17.08645
4.307000 16.92538
4.308000 16.76227
4.309000 16.59712
4.310000 16.42997
4.311000 16.260830000000002
4.312000 16.08972
4.313000 15.91667
4.314000 15.74169
4.315000 15.564810000000001
4.316000 15.386040000000001
4.317000 15.20542
4.318000 15.02296
4.319000 14.83869
4.320000 14.652619999999999
4.321000 14.464789999999999
4.322000 14.27521
4.323000 14.08391
4.324000 13.890910000000002
4.325000 13.696240000000001
4.326000 13.499920000000001
4.327000 13.301969999999999
4.328000 13.10242
4.329000 12.901299999999999
4.330000 12.69862
4.331000 12.49442
4.332000 12.28871
4.333000 12.08153
4.334000 11.8729
4.335000 11.662849999999999
4.336000 11.4514
4.337000 11.238570000000001
4.338000 11.02441
4.339000 10.80892
4.340000 10.59215
4.341000 10.37411
4.342000 10.15484
4.343000 9.9343546
4.344000 9.7126946
4.345000 9.4898842
4.346000 9.2659511
4.347000 9.0409242
4.348000 8.8148318
4.349000 8.5877031
4.350000 8.3595671
4.351000 8.1304535
4.352000 7.900390799999999
4.353000 7.6694086
4.354000 7.4375369
4.355000 7.2048046
4.356000 6.971242299999999
4.357000 6.7368790999999995
4.358000 6.501744700000001
4.359000 6.265869
4.360000 6.0292825
4.361000 5.792014999999999
4.362000 5.5540968
4.363000 5.3155579
4.364000 5.0764289
4.365000 4.83674
4.366000 4.5965217
4.367000 4.3558042
4.368000 4.114618500000001
4.369000 3.8729955000000005
4.370000 3.6309652
4.371000 3.3885591
4.372000 3.1458079999999997
4.373000 2.902743
4.374000 2.6593955
4.375000 2.4157965999999997
4.376000 2.1719774000000003
4.377000 1.9279696
4.378000 1.6838044
4.379000 1.4395135
4.380000 1.1951282
4.381000 0.95068011
4.382000 0.70620081
4.383000 0.46172184000000005
4.384000 0.21727464999999999
4.385000 -0.027109272
4.386000 -0.27139848
4.387000 -0.5155616
4.388000 -0.7595673199999999
4.389000 -1.0033844
4.390000 -1.2469816999999999
4.391000 -1.4903279999999999
4.392000 -1.7333923000000002
4.393000 -1.9761436000000001
4.394000 -2.2185508
4.395000 -2.4605833
4.396000 -2.7022101
4.397000 -2.9434005
4.398000 -3.1841237000000002
4.399000 -3.4243494
4.400000 -3.6640469
4.401000 -3.9031852
4.402000 -4.1417342
4.403000 -4.3796629
4.404000 -4.6169411
4.405000 -4.8535384
4.406000 -5.0894246
4.407000 -5.3245686
4.408000 -5.5589408
4.409000 -5.7925105
4.410000 -6.0252479999999995
4.411000 -6.2571228
4.412000 -6.4881049
4.413000 -6.7181647
4.414000 -6.947273
4.415000 -7.1753994
4.416000 -7.4025147
4.417000 -7.628589900000001
4.418000 -7.853595200000001
4.419000 -8.0775023
4.420000 -8.3002821
4.421000 -8.5219063
4.422000 -8.742346600000001
4.423000 -8.9615755
4.424000 -9.179564599999999
4.425000 -9.3962863
4.426000 -9.6117139
4.427000 -9.8258197
4.428000 -10.03858
4.429000 -10.24996
4.430000 -10.45994
4.431000 -10.66849
4.432000 -10.87559
4.433000 -11.08121
4.434000 -11.28532
4.435000 -11.4879
4.436000 -11.688930000000001
4.437000 -11.88837
4.438000 -12.08621
4.439000 -12.28242
4.440000 -12.47697
4.441000 -12.669839999999999
4.442000 -12.86101
4.443000 -13.05045
4.444000 -13.238140000000001
4.445000 -13.424050000000001
4.446000 -13.60816
4.447000 -13.790450000000002
4.448000 -13.970889999999999
4.449000 -14.14946
4.450000 -14.32614
4.451000 -14.500910000000001
4.452000 -14.673739999999999
4.453000 -14.84461
4.454000 -15.013499999999999
4.455000 -15.18039
4.456000 -15.34526
4.457000 -15.508099999999999
4.458000 -15.668869999999998
4.459000 -15.827559999999998
4.460000 -15.98415
4.461000 -16.13862
4.462000 -16.29096
4.463000 -16.44114
4.464000 -16.58915
4.465000 -16.73497
4.466000 -16.878580000000003
4.467000 -17.01997
4.468000 -17.15912
4.469000 -17.29601
4.470000 -17.43063
4.471000 -17.56296
4.472000 -17.69299
4.473000 -17.820700000000002
4.474000 -17.94607
4.475000 -18.06909
4.476000 -18.18975
4.477000 -18.308040000000002
4.478000 -18.42393
4.479000 -18.537419999999997
4.480000 -18.648490000000002
4.481000 -18.75712
4.482000 -18.86332
4.483000 -18.96705
4.484000 -19.06832
4.485000 -19.16711
4.486000 -19.26341
4.487000 -19.3572
4.488000 -19.44848
4.489000 -19.53725
4.490000 -19.623479999999997
4.491000 -19.707169999999998
4.492000 -19.78831
4.493000 -19.86689
4.494000 -19.94291
4.495000 -20.01635
4.496000 -20.08721
4.497000 -20.15549
4.498000 -20.22118
4.499000 -20.28427
4.500000 -20.34475
4.501000 -20.40263
4.502000 -20.45789
4.503000 -20.51053
4.504000 -20.56056
4.505000 -20.60795
4.506000 -20.65272
4.507000 -20.694860000000002
4.508000 -20.73436
4.509000 -20.77122
4.510000 -20.80545
4.511000 -20.837030000000002
4.512000 -20.86597
4.513000 -20.89226
4.514000 -20.91591
4.515000 -20.93691
4.516000 -20.955270000000002
4.517000 -20.97097
4.518000 -20.98404
4.519000 -20.99445
4.520000 -21.00223
4.521000 -21.00736
4.522000 -21.00985
4.523000 -21.009710000000002
4.524000 -21.006929999999997
4.525000 -21.001520000000003
4.526000 -20.99348
4.527000 -20.98283
4.528000 -20.96955
4.529000 -20.95367
4.530000 -20.93517
4.531000 -20.91408
4.532000 -20.89039
4.533000 -20.86412
4.534000 -20.835259999999998
4.535000 -20.80383
4.536000 -20.76983
4.537000 -20.73328
4.538000 -20.69418
4.539000 -20.65253
4.540000 -20.60836
4.541000 -20.56166
4.542000 -20.51244
4.543000 -20.46072
4.544000 -20.40651
4.545000 -20.349819999999998
4.546000 -20.29065
4.547000 -20.229020000000002
4.548000 -20.16494
4.549000 -20.09842
4.550000 -20.02947
4.551000 -19.95811
4.552000 -19.88435
4.553000 -19.80819
4.554000 -19.72966
4.555000 -19.64877
4.556000 -19.56553
4.557000 -19.47996
4.558000 -19.39208
4.559000 -19.30189
4.560000 -19.20941
4.561000 -19.11466
4.562000 -19.01766
4.563000 -18.91842
4.564000 -18.816959999999998
4.565000 -18.7133
4.566000 -18.60745
4.567000 -18.49944
4.568000 -18.38927
4.569000 -18.276980000000002
4.570000 -18.16257
4.571000 -18.04607
4.572000 -17.92749
4.573000 -17.80686
4.574000 -17.6842
4.575000 -17.55952
4.576000 -17.43284
4.577000 -17.30419
4.578000 -17.17358
4.579000 -17.04104
4.580000 -16.906579999999998
4.581000 -16.77024
4.582000 -16.63202
4.583000 -16.49195
4.584000 -16.35006
4.585000 -16.20636
4.586000 -16.06088
4.587000 -15.913630000000001
4.588000 -15.76466
4.589000 -15.613959999999999
4.590000 -15.46158
4.591000 -15.30753
4.592000 -15.15184
4.593000 -14.994530000000001
4.594000 -14.83563
4.595000 -14.675160000000002
4.596000 -14.51315
4.597000 -14.34962
4.598000 -14.1846
4.599000 -14.01811
4.600000 -13.850180000000002
4.601000 -13.68084
4.602000 -13.510110000000001
4.603000 -13.33802
4.604000 -13.16459
4.605000 -12.98986
4.606000 -12.813849999999999
4.607000 -12.63658
4.608000 -12.45808
4.609000 -12.27838
4.610000 -12.0975
4.611000 -11.91548
4.612000 -11.732330000000001
4.613000 -11.5481
4.614000 -11.36279
4.615000 -11.17645
4.616000 -10.9891
4.617000 -10.80076
4.618000 -10.611460000000001
4.619000 -10.42124
4.620000 -10.23012
4.621000 -10.03813
4.622000 -9.8452874
4.623000 -9.6516334
4.624000 -9.4571926
4.625000 -9.2619933
4.626000 -9.0660647
4.627000 -8.869435600000001
4.628000 -8.6721353
4.629000 -8.474192
4.630000 -8.2756363
4.631000 -8.0764964
4.632000 -7.876802199999999
4.633000 -7.6765835000000004
4.634000 -7.4758694
4.635000 -7.2746888
4.636000 -7.0730723
4.637000 -6.8710484
4.638000 -6.6686466
4.639000 -6.465897
4.640000 -6.262828400000001
4.641000 -6.0594708
4.642000 -5.8558531
4.643000 -5.652004499999999
4.644000 -5.4479539
4.645000 -5.2437305
4.646000 -5.0393634
4.647000 -4.8348811
4.648000 -4.6303130999999995
4.649000 -4.4256877
4.650000 -4.2210344
4.651000 -4.0163815
4.652000 -3.8117579999999998
4.653000 -3.6071926
4.654000 -3.4027141
4.655000 -3.198351
4.656000 -2.994132
4.657000 -2.790086
4.658000 -2.5862414
4.659000 -2.3826269
4.660000 -2.1792712
4.661000 -1.9762026
4.662000 -1.7734496
4.663000 -1.5710406
4.664000 -1.3690038999999998
4.665000 -1.1673676
4.666000 -0.96615972
4.667000 -0.76540825
4.668000 -0.56514093
4.669000 -0.36538546
4.670000 -0.16616936999999998
4.671000 0.032480006
4.672000 0.23053547000000002
4.673000 0.42797000999999996
4.674000 0.6247568400000001
4.675000 0.82086921
4.676000 1.0162807
4.677000 1.2109649999999998
4.678000 1.4048959
4.679000 1.5980475
4.680000 1.7903939
4.681000 1.9819096
4.682000 2.1725689999999998
4.683000 2.3623468
4.684000 2.5512179
4.685000 2.7391573
4.686000 2.9261405000000003
4.687000 3.1121425
4.688000 3.2971390000000005
4.689000 3.4811057
4.690000 3.6640186
4.691000 3.8458537
4.692000 4.0265873
4.693000 4.206195800000001
4.694000 4.3846563
4.695000 4.5619451
4.696000 4.7380395
4.697000 4.9129173
4.698000 5.0865557
4.699000 5.2589323
4.700000 5.4300256
4.701000 5.5998139
4.702000 5.768276
4.703000 5.9353907
4.704000 6.1011367
4.705000 6.265494200000001
4.706000 6.428442199999999
4.707000 6.5899611
4.708000 6.750030799999999
4.709000 6.9086328
4.710000 7.0657469
4.711000 7.2213545
4.712000 7.375437
4.713000 7.527976499999999
4.714000 7.6789543
4.715000 7.8283526000000005
4.716000 7.976154200000001
4.717000 8.122341299999999
4.718000 8.2668975
4.719000 8.4098056
4.720000 8.5510492
4.721000 8.690612
4.722000 8.8284776
4.723000 8.964631
4.724000 9.0990558
4.725000 9.231737299999999
4.726000 9.3626603
4.727000 9.4918109
4.728000 9.6191742
4.729000 9.7447366
4.730000 9.868483999999999
4.731000 9.9904031
4.732000 10.110479999999999
4.733000 10.228710000000001
4.734000 10.34506
4.735000 10.45954
4.736000 10.57214
4.737000 10.682830000000001
4.738000 10.791599999999999
4.739000 10.89846
4.740000 11.00338
4.741000 11.10637
4.742000 11.20739
4.743000 11.30646
4.744000 11.40356
4.745000 11.49868
4.746000 11.591809999999999
4.747000 11.68295
4.748000 11.77209
4.749000 11.859210000000001
4.750000 11.94432
4.751000 12.02741
4.752000 12.10847
4.753000 12.187489999999999
4.754000 12.26447
4.755000 12.339400000000001
4.756000 12.412289999999999
4.757000 12.48311
4.758000 12.55188
4.759000 12.618579999999998
4.760000 12.68322
4.761000 12.745780000000002
4.762000 12.80627
4.763000 12.86467
4.764000 12.921009999999999
4.765000 12.975249999999999
4.766000 13.027420000000001
4.767000 13.0775
4.768000 13.1255
4.769000 13.17141
4.770000 13.21524
4.771000 13.256979999999999
4.772000 13.29663
4.773000 13.3342
4.774000 13.36969
4.775000 13.40309
4.776000 13.43441
4.777000 13.463659999999999
4.778000 13.49083
4.779000 13.51593
4.780000 13.53896
4.781000 13.55992
4.782000 13.578809999999999
4.783000 13.595650000000001
4.784000 13.610430000000001
4.785000 13.62316
4.786000 13.63385
4.787000 13.642499999999998
4.788000 13.64911
4.789000 13.65369
4.790000 13.65625
4.791000 13.656789999999999
4.792000 13.655320000000001
4.793000 13.65186
4.794000 13.64639
4.795000 13.63894
4.796000 13.62951
4.797000 13.61811
4.798000 13.60475
4.799000 13.58943
4.800000 13.57218
4.801000 13.552990000000001
4.802000 13.53188
4.803000 13.50885
4.804000 13.483929999999999
4.805000 13.45712
4.806000 13.428429999999999
4.807000 13.397870000000001
4.808000 13.36546
4.809000 13.3312
4.810000 13.295119999999999
4.811000 13.25721
4.812000 13.217509999999999
4.813000 13.17601
4.814000 13.13273
4.815000 13.087689999999998
4.816000 13.04089
4.817000 12.99236
4.818000 12.942110000000001
4.819000 12.89015
4.820000 12.836490000000001
4.821000 12.78115
4.822000 12.724150000000002
4.823000 12.6655
4.824000 12.60521
4.825000 12.54331
4.826000 12.479809999999999
4.827000 12.41471
4.828000 12.34805
4.829000 12.27984
4.830000 12.21009
4.831000 12.13882
4.832000 12.06605
4.833000 11.9918
4.834000 11.91609
4.835000 11.83892
4.836000 11.76033
4.837000 11.68033
4.838000 11.59894
4.839000 11.51618
4.840000 11.43206
4.841000 11.34662
4.842000 11.25986
4.843000 11.17181
4.844000 11.08248
4.845000 10.99191
4.846000 10.9001
4.847000 10.807070000000001
4.848000 10.712860000000001
4.849000 10.617469999999999
4.850000 10.52094
4.851000 10.42327
4.852000 10.32449
4.853000 10.22463
4.854000 10.12369
4.855000 10.02171
4.856000 9.9187054
4.857000 9.8146945
4.858000 9.7097009
4.859000 9.603745499999999
4.860000 9.496850499999999
4.861000 9.3890376
4.862000 9.280329199999999
4.863000 9.1707468
4.864000 9.0603128
4.865000 8.9490496
4.866000 8.8369802
4.867000 8.724127
4.868000 8.6105131
4.869000 8.4961616
4.870000 8.3810948
4.871000 8.265336600000001
4.872000 8.1489101
4.873000 8.0318384
4.874000 7.914144500000001
4.875000 7.7958517
4.876000 7.6769829
4.877000 7.5575612
4.878000 7.437610599999999
4.879000 7.317154100000001
4.880000 7.1962148
4.881000 7.074814999999999
4.882000 6.952978699999999
4.883000 6.8307281
4.884000 6.708087
4.885000 6.5850779
4.886000 6.461723900000001
4.887000 6.338047199999999
4.888000 6.2140714
4.889000 6.0898192
4.890000 5.9653133
4.891000 5.8405768
4.892000 5.7156324000000005
4.893000 5.5905033
4.894000 5.465212500000001
4.895000 5.3397827
4.896000 5.214237
4.897000 5.0885987
4.898000 4.9628906
4.899000 4.8371356
4.900000 4.7113568
4.901000 4.5855775
4.902000 4.4598203000000005
4.903000 4.3341085
4.904000 4.2084645
4.905000 4.0829115
4.906000 3.9574716000000003
4.907000 3.8321677999999997
4.908000 3.7070222
4.909000 3.5820570000000003
4.910000 3.4572940000000005
4.911000 3.3327553
4.912000 3.2084629000000002
4.913000 3.0844377
4.914000 2.9607011
4.915000 2.8372742
4.916000 2.714178
4.917000 2.591433
4.918000 2.4690598
4.919000 2.3470789
4.920000 2.2255104
4.921000 2.1043746
4.922000 1.9836914
4.923000 1.8634805
4.924000 1.7437622
4.925000 1.6245559
4.926000 1.5058814999999999
4.927000 1.3877586000000002
4.928000 1.2702067
4.929000 1.1532455000000001
4.930000 1.0368942
4.931000 0.9211724600000001
4.932000 0.80609936
4.933000 0.69169411
4.934000 0.5779757600000001
4.935000 0.46496311999999995
4.936000 0.35267496
4.937000 0.24112975
4.938000 0.13034581
4.939000 0.020341208
4.940000 -0.088866241
4.941000 -0.19725899000000002
4.942000 -0.30481976
4.943000 -0.41153155999999996
4.944000 -0.51737772
4.945000 -0.6223418700000001
4.946000 -0.72640795
4.947000 -0.82956022
4.948000 -0.93178311
4.949000 -1.0330616000000001
4.950000 -1.1333806
4.951000 -1.2327258
4.952000 -1.3310826
4.953000 -1.428437
4.954000 -1.5247751999999999
4.955000 -1.6200833000000001
4.956000 -1.714348
4.957000 -1.8075561
4.958000 -1.8996945
4.959000 -1.9907502000000001
4.960000 -2.0807105999999997
4.961000 -2.1695629000000003
4.962000 -2.2572948
4.963000 -2.3438939999999997
4.964000 -2.4293484
4.965000 -2.513646
4.966000 -2.5967751
4.967000 -2.678724
4.968000 -2.7594814
4.969000 -2.8390362999999996
4.970000 -2.9173777000000003
4.971000 -2.9944949
4.972000 -3.0703777000000003
4.973000 -3.1450159999999996
4.974000 -3.2184000999999998
4.975000 -3.2905209999999996
4.976000 -3.3613693
4.977000 -3.4309365
4.978000 -3.499214
4.979000 -3.5661940000000003
4.980000 -3.631869
4.981000 -3.6962319
4.982000 -3.7592757
4.983000 -3.8209940999999996
4.984000 -3.8813807
4.985000 -3.9404295
4.986000 -3.9981354
4.987000 -4.0544927
4.988000 -4.1094966
4.989000 -4.1631423000000005
4.990000 -4.215425300000001
4.991000 -4.2663414
4.992000 -4.3158866
4.993000 -4.3640569
4.994000 -4.410848400000001
4.995000 -4.4562577999999995
4.996000 -4.5002822
4.997000 -4.5429178
4.998000 -4.5841619
4.999000 -4.6240121
5.000000 -4.6624657
5.001000 -4.6995204
5.002000 -4.735174000000001
5.003000 -4.7694251
5.004000 -4.8022721
5.005000 -4.8337139
5.006000 -4.8637494000000006
5.007000 -4.8923783
5.008000 -4.9196005000000005
5.009000 -4.945416
5.010000 -4.9698252
5.011000 -4.9928289
5.012000 -5.0144281
5.013000 -5.0346244
5.014000 -5.05342
5.015000 -5.0708167
5.016000 -5.0868176
5.017000 -5.1014248
5.018000 -5.1146422
5.019000 -5.1264729
5.020000 -5.1369205000000004
5.021000 -5.1459893999999995
5.022000 -5.1536836
5.023000 -5.1600076
5.024000 -5.164966
5.025000 -5.1685639
5.026000 -5.1708061
5.027000 -5.1716983
5.028000 -5.1712461
5.029000 -5.1694546
5.030000 -5.1663302
5.031000 -5.1618785
5.032000 -5.1561058
5.033000 -5.1490188
5.034000 -5.1406241999999995
5.035000 -5.1309288
5.036000 -5.1199395
5.037000 -5.1076636
5.038000 -5.0941091
5.039000 -5.0792836
5.040000 -5.0631952
5.041000 -5.0458528000000005
5.042000 -5.0272647
5.043000 -5.0074402
5.044000 -4.986389
5.045000 -4.9641203
5.046000 -4.9406443
5.047000 -4.9159713
5.048000 -4.8901118
5.049000 -4.8630767
5.050000 -4.834877
5.051000 -4.8055239
5.052000 -4.775029
5.053000 -4.7434039
5.054000 -4.7106609
5.055000 -4.676811799999999
5.056000 -4.6418685
5.057000 -4.6058439
5.058000 -4.5687504
5.059000 -4.5306005
5.060000 -4.491406700000001
5.061000 -4.4511821
5.062000 -4.4099394
5.063000 -4.3676913
5.064000 -4.3244511
5.065000 -4.280232300000001
5.066000 -4.235047799999999
5.067000 -4.1889112
5.068000 -4.1418362
5.069000 -4.0938365999999995
5.070000 -4.0449262
5.071000 -3.9951187
5.072000 -3.9444286
5.073000 -3.8928706
5.074000 -3.8404595
5.075000 -3.7872098
5.076000 -3.7331369000000003
5.077000 -3.6782562999999997
5.078000 -3.6225833
5.079000 -3.5661336
5.080000 -3.5089236
5.081000 -3.4509689000000003
5.082000 -3.3922862
5.083000 -3.3328920999999996
5.084000 -3.2728028
5.085000 -3.2120353999999995
5.086000 -3.1506068999999997
5.087000 -3.0885339000000003
5.088000 -3.0258337
5.089000 -2.9625235
5.090000 -2.8986202999999997
5.091000 -2.8341412999999998
5.092000 -2.7691035999999998
5.093000 -2.7035245999999997
5.094000 -2.6374213
5.095000 -2.5708111
5.096000 -2.5037112
5.097000 -2.4361387000000003
5.098000 -2.3681107999999997
5.099000 -2.2996448
5.100000 -2.2307578
5.101000 -2.1614673
5.102000 -2.0917904000000003
5.103000 -2.0217443
5.104000 -1.9513465
5.105000 -1.8806146
5.106000 -1.8095659
5.107000 -1.738218
5.108000 -1.6665887000000001
5.109000 -1.5946956
5.110000 -1.5225566
5.111000 -1.4501896
5.112000 -1.3776126
5.113000 -1.3048437
5.114000 -1.2319012
5.115000 -1.1588029999999998
5.116000 -1.0855677
5.117000 -1.0122132000000001
5.118000 -0.93875816
5.119000 -0.86522065
5.120000 -0.7916189699999999
5.121000 -0.71797138
5.122000 -0.6442960799999999
5.123000 -0.57061114
5.124000 -0.49693459
5.125000 -0.42328434000000004
5.126000 -0.34967829
5.127000 -0.27613415999999996
5.128000 -0.2026696
5.129000 -0.12930215
5.130000 -0.056049251
5.131000 0.017071764
5.132000 0.090043648
5.133000 0.16284925
5.134000 0.23547148
5.135000 0.30789333
5.136000 0.38009789
5.137000 0.45206821999999997
5.138000 0.52378755
5.139000 0.59523904
5.140000 0.66640596
5.141000 0.73727164
5.142000 0.80781942
5.143000 0.8780325800000001
5.144000 0.9478946199999999
5.145000 1.0173891
5.146000 1.0864994
5.147000 1.1552094000000002
5.148000 1.2235027
5.149000 1.291363
5.150000 1.3587744000000002
5.151000 1.4257208000000001
5.152000 1.4921863
5.153000 1.5581553
5.154000 1.6236123000000002
5.155000 1.6885417
5.156000 1.7529285
5.157000 1.8167574
5.158000 1.8800138000000002
5.159000 1.9426826000000001
5.160000 2.0047497
5.161000 2.0662004
5.162000 2.1270206
5.163000 2.1871962
5.164000 2.2467133
5.165000 2.3055583
5.166000 2.3637177
5.167000 2.4211781
5.168000 2.4779262
5.169000 2.533949
5.170000 2.5892336
5.171000 2.643767
5.172000 2.6975367
5.173000 2.7505303
5.174000 2.8027352
5.175000 2.8541394
5.176000 2.9047305
5.177000 2.9544968000000003
5.178000 3.0034266
5.179000 3.0515084000000003
5.180000 3.0987306
5.181000 3.1450818999999997
5.182000 3.1905517000000003
5.183000 3.2351289
5.184000 3.2788031
5.185000 3.3215638
5.186000 3.3634014
5.187000 3.4043055000000004
5.188000 3.4442671000000002
5.189000 3.4832764000000003
5.190000 3.5213243
5.191000 3.5584021
5.192000 3.5945017000000004
5.193000 3.6296139999999997
5.194000 3.6637317000000005
5.195000 3.6968465999999998
5.196000 3.7289510999999997
5.197000 3.7600379000000004
5.198000 3.7900999
5.199000 3.8191304
5.200000 3.8471222
5.201000 3.8740695
5.202000 3.8999654
5.203000 3.9248038
5.204000 3.9485786000000003
5.205000 3.9712842999999998
5.206000 3.9929152
5.207000 4.0134661000000005
5.208000 4.0329315
5.209000 4.051306100000001
5.210000 4.0685855
5.211000 4.0847648
5.212000 4.0998396
5.213000 4.1138053
5.214000 4.1266583
5.215000 4.1383947999999995
5.216000 4.1490112
5.217000 4.158504300000001
5.218000 4.1668709
5.219000 4.1741088
5.220000 4.180214899999999
5.221000 4.185187399999999
5.222000 4.1890245
5.223000 4.1917242
5.224000 4.1932851
5.225000 4.1937064
5.226000 4.1929871
5.227000 4.1911267
5.228000 4.1881245
5.229000 4.1839808
5.230000 4.1786958
5.231000 4.1722693
5.232000 4.1647023999999995
5.233000 4.1559957
5.234000 4.1461505
5.235000 4.135168
5.236000 4.1230492
5.237000 4.1097965
5.238000 4.0954113
5.239000 4.0798958
5.240000 4.0632524000000005
5.241000 4.0454835000000005
5.242000 4.0265922000000005
5.243000 4.0065814
5.244000 3.9854541
5.245000 3.9632137999999997
5.246000 3.9398644
5.247000 3.9154096999999997
5.248000 3.8898543
5.249000 3.8632020000000002
5.250000 3.8354578999999998
5.251000 3.8066268
5.252000 3.7767142
5.253000 3.7457249999999997
5.254000 3.7136655
5.255000 3.6805414
5.256000 3.6463588
5.257000 3.6111239000000004
5.258000 3.5748437
5.259000 3.5375248999999998
5.260000 3.4991744999999996
5.261000 3.4597997
5.262000 3.4194078
5.263000 3.3780068000000005
5.264000 3.3356041000000003
5.265000 3.2922074
5.266000 3.2478251
5.267000 3.2024652000000002
5.268000 3.1561359999999996
5.269000 3.1088459999999998
5.270000 3.0606039000000003
5.271000 3.0114183
5.272000 2.9612982999999997
5.273000 2.9102528
5.274000 2.8582912
5.275000 2.8054226
5.276000 2.7516568
5.277000 2.6970036
5.278000 2.6414732
5.279000 2.5850755999999997
5.280000 2.5278214
5.281000 2.4697213
5.282000 2.410786
5.283000 2.351027
5.284000 2.2904556
5.285000 2.2290833
5.286000 2.1669221999999997
5.287000 2.1039841999999997
5.288000 2.0402815000000003
5.289000 1.9758267
5.290000 1.9106323
5.291000 1.844711
5.292000 1.778076
5.293000 1.7107403
5.294000 1.6427169
5.295000 1.574019
5.296000 1.50466
5.297000 1.4346533
5.298000 1.3640124
5.299000 1.2927507
5.300000 1.2208817
5.301000 1.1484189
5.302000 1.0753759999999999
5.303000 1.0017667
5.304000 0.92760455
5.305000 0.8529032599999999
5.306000 0.7776767
5.307000 0.70193871
5.308000 0.6257032
5.309000 0.54898425
5.310000 0.47179596
5.311000 0.39415262
5.312000 0.3160686
5.313000 0.23755843000000001
5.314000 0.15863681999999998
5.315000 0.079318578
5.316000 -0.00038131118
5.317000 -0.080447702
5.318000 -0.16086530000000002
5.319000 -0.24161867
5.320000 -0.32269223999999996
5.321000 -0.40407027
5.322000 -0.48573697
5.323000 -0.56767641
5.324000 -0.6498725599999999
5.325000 -0.73230932
5.326000 -0.81497058
5.327000 -0.8978402200000001
5.328000 -0.98090209
5.329000 -1.06414
5.330000 -1.1475379
5.331000 -1.2310796000000002
5.332000 -1.3147492
5.333000 -1.3985307
5.334000 -1.4824081
5.335000 -1.5663657000000002
5.336000 -1.6503876000000002
5.337000 -1.7344583
5.338000 -1.8185619
5.339000 -1.9026831000000002
5.340000 -1.9868061
5.341000 -2.0709155
5.342000 -2.1549957
5.343000 -2.2390312
5.344000 -2.3230065
5.345000 -2.4069059999999998
5.346000 -2.4907142
5.347000 -2.5744155
5.348000 -2.6579941
5.349000 -2.7414342
5.350000 -2.8247204000000004
5.351000 -2.9078366
5.352000 -2.990767
5.353000 -3.0734958
5.354000 -3.1560071
5.355000 -3.238285
5.356000 -3.3203136
5.357000 -3.4020773999999996
5.358000 -3.4835603
5.359000 -3.5647471
5.360000 -3.6456216
5.361000 -3.7261687
5.362000 -3.8063727
5.363000 -3.8862187
5.364000 -3.9656911000000004
5.365000 -4.0447753
5.366000 -4.1234564
5.367000 -4.2017199
5.368000 -4.2795513
5.369000 -4.3569364
5.370000 -4.433861
5.371000 -4.510311
5.372000 -4.5862723
5.373000 -4.6617314
5.374000 -4.7366746
5.375000 -4.8110884
5.376000 -4.884959
5.377000 -4.9582730999999995
5.378000 -5.0310172
5.379000 -5.1031783
5.380000 -5.174742999999999
5.381000 -5.2456982
5.382000 -5.3160305999999995
5.383000 -5.3857270999999995
5.384000 -5.4547742
5.385000 -5.523159
5.386000 -5.5908687
5.387000 -5.6578904
5.388000 -5.7242109999999995
5.389000 -5.7898179
5.390000 -5.8546983
5.391000 -5.9188396
5.392000 -5.9822299
5.393000 -6.0448565
5.394000 -6.1067078
5.395000 -6.1677724000000005
5.396000 -6.228038300000001
5.397000 -6.2874943000000005
5.398000 -6.3461296
5.399000 -6.4039335
5.400000 -6.4608954
5.401000 -6.517004999999999
5.402000 -6.5722525
5.403000 -6.626628299999999
5.404000 -6.6801228
5.405000 -6.7327268
5.406000 -6.7844309
5.407000 -6.8352267
5.408000 -6.8851054
5.409000 -6.9340579
5.410000 -6.982076900000001
5.411000 -7.0291534
5.412000 -7.0752792
5.413000 -7.1204461
5.414000 -7.1646459
5.415000 -7.2078705
5.416000 -7.2501123
5.417000 -7.2913639
5.418000 -7.3316172
5.419000 -7.3708646
5.420000 -7.4090986999999995
5.421000 -7.446312900000001
5.422000 -7.4824988999999995
5.423000 -7.51765
5.424000 -7.5517602
5.425000 -7.5848222000000005
5.426000 -7.6168291
5.427000 -7.647775900000001
5.428000 -7.6776557
5.429000 -7.706463299999999
5.430000 -7.7341937
5.431000 -7.7608414
5.432000 -7.7864021
5.433000 -7.8108713
5.434000 -7.834245300000001
5.435000 -7.8565195
5.436000 -7.877690299999999
5.437000 -7.897755500000001
5.438000 -7.916711299999999
5.439000 -7.9345547000000005
5.440000 -7.951283500000001
5.441000 -7.9668954
5.442000 -7.9813883
5.443000 -7.9947606
5.444000 -8.0070101
5.445000 -8.018135299999999
5.446000 -8.028134000000001
5.447000 -8.0370054
5.448000 -8.044748
5.449000 -8.0513611
5.450000 -8.056843299999999
5.451000 -8.061193699999999
5.452000 -8.064410800000001
5.453000 -8.0664948
5.454000 -8.0674447
5.455000 -8.067260699999999
5.456000 -8.0659419
5.457000 -8.0634885
5.458000 -8.059901
5.459000 -8.055179599999999
5.460000 -8.0493249
5.461000 -8.042337700000001
5.462000 -8.0342188
5.463000 -8.0249704
5.464000 -8.014594
5.465000 -8.0030918
5.466000 -7.9904668
5.467000 -7.976720499999999
5.468000 -7.9618566
5.469000 -7.945878100000001
5.470000 -7.9287887
5.471000 -7.9105913999999995
5.472000 -7.8912906000000005
5.473000 -7.870890899999999
5.474000 -7.8493968
5.475000 -7.8268118
5.476000 -7.803141299999999
5.477000 -7.7783905
5.478000 -7.752563799999999
5.479000 -7.7256672
5.480000 -7.697705200000001
5.481000 -7.668682899999999
5.482000 -7.6386064000000005
5.483000 -7.6074809
5.484000 -7.5753123
5.485000 -7.542106499999999
5.486000 -7.5078689
5.487000 -7.472606
5.488000 -7.4363239
5.489000 -7.3990285
5.490000 -7.3607266000000005
5.491000 -7.3214248
5.492000 -7.281130600000001
5.493000 -7.2398499
5.494000 -7.197590900000001
5.495000 -7.1543604
5.496000 -7.110166499999999
5.497000 -7.0650167999999995
5.498000 -7.01892
5.499000 -6.9718845
5.500000 -6.9239184
5.501000 -6.875031400000001
5.502000 -6.8252325
5.503000 -6.7745306
5.504000 -6.7229353000000005
5.505000 -6.670456399999999
5.506000 -6.617103500000001
5.507000 -6.5628871
5.508000 -6.507816900000001
5.509000 -6.451903300000001
5.510000 -6.3951567
5.511000 -6.3375868
5.512000 -6.2792048000000005
5.513000 -6.2200207
5.514000 -6.1600454
5.515000 -6.0992893
5.516000 -6.0377631
5.517000 -5.9754778
5.518000 -5.9124436000000005
5.519000 -5.8486715
5.520000 -5.784172600000001
5.521000 -5.7189575999999995
5.522000 -5.6530379
5.523000 -5.5864245
5.524000 -5.5191286
5.525000 -5.4511617999999995
5.526000 -5.3825356
5.527000 -5.3132616
5.528000 -5.2433517
5.529000 -5.1728178
5.530000 -5.1016718
5.531000 -5.0299264
5.532000 -4.957594299999999
5.533000 -4.8846878
5.534000 -4.8112199
5.535000 -4.7372036
5.536000 -4.6626516
5.537000 -4.5875773
5.538000 -4.5119941
5.539000 -4.4359151
5.540000 -4.3593537
5.541000 -4.2823236
5.542000 -4.2048380000000005
5.543000 -4.1269101
5.544000 -4.0485539
5.545000 -3.9697826
5.546000 -3.8906097
5.547000 -3.8110483
5.548000 -3.7311122
5.549000 -3.6508143
5.550000 -3.5701681
5.551000 -3.489187
5.552000 -3.407884
5.553000 -3.3262722
5.554000 -3.2443649999999997
5.555000 -3.1621758
5.556000 -3.0797176
5.557000 -2.9970037
5.558000 -2.9140474
5.559000 -2.8308623
5.560000 -2.7474614
5.561000 -2.6638584
5.562000 -2.580067
5.563000 -2.4961006
5.564000 -2.4119731
5.565000 -2.3276983
5.566000 -2.2432898999999997
5.567000 -2.1587617999999997
5.568000 -2.0741278
5.569000 -1.9894022
5.570000 -1.9045988
5.571000 -1.8197317000000002
5.572000 -1.734815
5.573000 -1.6498625
5.574000 -1.5648882999999998
5.575000 -1.4799061
5.576000 -1.3949299
5.577000 -1.3099735
5.578000 -1.2250504
5.579000 -1.1401744
5.580000 -1.0553587
5.581000 -0.9706168399999999
5.582000 -0.88596204
5.583000 -0.8014073599999999
5.584000 -0.71696592
5.585000 -0.63265059
5.586000 -0.5484741599999999
5.587000 -0.4644494
5.588000 -0.38058893
5.589000 -0.29690529
5.590000 -0.21341098000000003
5.591000 -0.13011845
5.592000 -0.047040088
5.593000 0.035811779999999994
5.594000 0.11842484
5.595000 0.20078680999999998
5.596000 0.28288546000000003
5.597000 0.36470855
5.598000 0.44624390999999997
5.599000 0.52747936
5.600000 0.60840282
5.601000 0.6890021700000001
5.602000 0.76926542
5.603000 0.84918058
5.604000 0.92873573
5.605000 1.0079192000000001
5.606000 1.0867191
5.607000 1.1651240999999999
5.608000 1.2431226
5.609000 1.3207031
5.610000 1.3978546
5.611000 1.474566
5.612000 1.5508263
5.613000 1.6266249
5.614000 1.7019512
5.615000 1.7767947
5.616000 1.8511452000000002
5.617000 1.9249925
5.618000 1.9983266999999998
5.619000 2.0711381
5.620000 2.1434167
5.621000 2.2151532
5.622000 2.2863381
5.623000 2.3569619
5.624000 2.4270156000000003
5.625000 2.4964903
5.626000 2.5653766
5.627000 2.6336659
5.628000 2.7013492
5.629000 2.768418
5.630000 2.8348638
5.631000 2.9006779
5.632000 2.9658523999999997
5.633000 3.0303789
5.634000 3.0942496
5.635000 3.1574565999999997
5.636000 3.2199919
5.637000 3.2818485
5.638000 3.3430185000000003
5.639000 3.4034953
5.640000 3.4632716
5.641000 3.5223405999999997
5.642000 3.5806958
5.643000 3.6383308000000003
5.644000 3.6952395
5.645000 3.7514157999999997
5.646000 3.806854
5.647000 3.8615483999999998
5.648000 3.9154936
5.649000 3.968684
5.650000 4.0211144999999995
5.651000 4.0727802
5.652000 4.1236766000000005
5.653000 4.1737985
5.654000 4.2231414
5.655000 4.2717013999999995
5.656000 4.3194737
5.657000 4.3664541
5.658000 4.4126388
5.659000 4.458023600000001
5.660000 4.5026049
5.661000 4.5463789
5.662000 4.589341999999999
5.663000 4.6314910000000005
5.664000 4.6728224
5.665000 4.713333
5.666000 4.75302
5.667000 4.7918804
5.668000 4.8299119
5.669000 4.8671115
5.670000 4.9034774
5.671000 4.9390073999999995
5.672000 4.9736994999999995
5.673000 5.007552400000001
5.674000 5.0405644
5.675000 5.0727345
5.676000 5.1040616
5.677000 5.1345445000000005
5.678000 5.1641832999999995
5.679000 5.1929772
5.680000 5.2209262
5.681000 5.2480299
5.682000 5.2742887000000005
5.683000 5.299703
5.684000 5.3242732
5.685000 5.3479999
5.686000 5.370884
5.687000 5.3929266
5.688000 5.4141283
5.689000 5.4344907
5.690000 5.454015
5.691000 5.4727025
5.692000 5.4905545
5.693000 5.5075731
5.694000 5.5237599
5.695000 5.5391166
5.696000 5.5536453
5.697000 5.5673484
5.698000 5.580227799999999
5.699000 5.5922866
5.700000 5.6035269
5.701000 5.6139521
5.702000 5.6235649
5.703000 5.6323681
5.704000 5.6403656
5.705000 5.647560599999999
5.706000 5.6539569
5.707000 5.6595583
5.708000 5.6643691
5.709000 5.6683931
5.710000 5.6716349
5.711000 5.6740988
5.712000 5.6757897
5.713000 5.6767121
5.714000 5.6768708
5.715000 5.676271
5.716000 5.674918
5.717000 5.6728169
5.718000 5.669973
5.719000 5.6663919
5.720000 5.6620792
5.721000 5.6570403
5.722000 5.6512814
5.723000 5.644807999999999
5.724000 5.637626
5.725000 5.6297413999999995
5.726000 5.6211602
5.727000 5.6118887
5.728000 5.6019331999999995
5.729000 5.5913005
5.730000 5.579996899999999
5.731000 5.568029
5.732000 5.5554036
5.733000 5.5421274
5.734000 5.5282079
5.735000 5.513652
5.736000 5.4984674
5.737000 5.482661
5.738000 5.466241
5.739000 5.449215000000001
5.740000 5.431591
5.741000 5.4133765
5.742000 5.3945802
5.743000 5.375210200000001
5.744000 5.3552747
5.745000 5.3347822
5.746000 5.3137414000000005
5.747000 5.292160399999999
5.748000 5.2700479
5.749000 5.2474126000000005
5.750000 5.2242629
5.751000 5.2006073
5.752000 5.1764544
5.753000 5.1518127
5.754000 5.1266909
5.755000 5.1010974000000004
5.756000 5.0750408
5.757000 5.0485294
5.758000 5.0215717
5.759000 4.9941767
5.760000 4.9663525
5.761000 4.938107700000001
5.762000 4.9094509
5.763000 4.8803907
5.764000 4.8509359000000005
5.765000 4.8210952
5.766000 4.7908779
5.767000 4.760292499999999
5.768000 4.7293488
5.769000 4.6980552
5.770000 4.6664216000000005
5.771000 4.6344575
5.772000 4.6021722
5.773000 4.5695752
5.774000 4.536676399999999
5.775000 4.503485599999999
5.776000 4.4700123000000005
5.777000 4.4362668
5.778000 4.402259
5.779000 4.3679986
5.780000 4.3334953
5.781000 4.2987592999999995
5.782000 4.2638
5.783000 4.2286277
5.784000 4.1932516
5.785000 4.1576813999999995
5.786000 4.1219263999999995
5.787000 4.0859964
5.788000 4.0499002
5.789000 4.0136471
5.790000 3.9772462
5.791000 3.9407067
5.792000 3.9040376
5.793000 3.8672473
5.794000 3.8303450000000003
5.795000 3.7933391
5.796000 3.7562385
5.797000 3.7190523000000004
5.798000 3.6817886
5.799000 3.6444566999999997
5.800000 3.6070649
5.801000 3.5696223
5.802000 3.5321377000000003
5.803000 3.49462
5.804000 3.4570776
5.805000 3.4195200000000003
5.806000 3.3819556
5.807000 3.3443939
5.808000 3.3068437
5.809000 3.2693136
5.810000 3.231813
5.811000 3.1943504
5.812000 3.1569347
5.813000 3.1195749
5.814000 3.0822793
5.815000 3.0450564
5.816000 3.0079147
5.817000 2.9708622
5.818000 2.9339071000000003
5.819000 2.8970573
5.820000 2.8603205
5.821000 2.8237043
5.822000 2.787216
5.823000 2.7508630999999997
5.824000 2.7146526
5.825000 2.6785914
5.826000 2.6426865
5.827000 2.6069446
5.828000 2.5713723
5.829000 2.5359763
5.830000 2.5007631999999997
5.831000 2.4657394999999998
5.832000 2.4309115
5.833000 2.3962859
5.834000 2.3618691000000003
5.835000 2.3276674
5.836000 2.2936873
5.837000 2.2599353
5.838000 2.2264175
5.839000 2.1931404000000003
5.840000 2.1601105
5.841000 2.1273339
5.842000 2.0948168
5.843000 2.0625653
5.844000 2.0305853
5.845000 1.9988829
5.846000 1.9674638000000002
5.847000 1.9363333999999999
5.848000 1.9054972
5.849000 1.8749604
5.850000 1.844728
5.851000 1.8148048
5.852000 1.7851953999999999
5.853000 1.7559042
5.854000 1.7269354000000001
5.855000 1.698293
5.856000 1.6699806000000001
5.857000 1.642002
5.858000 1.6143607
5.859000 1.5870598999999999
5.860000 1.5601028
5.861000 1.5334923
5.862000 1.5072314999999998
5.863000 1.4813231
5.864000 1.4557700999999998
5.865000 1.4305750000000002
5.866000 1.4057405
5.867000 1.3812694
5.868000 1.357164
5.869000 1.3334271
5.870000 1.3100611
5.871000 1.2870684000000001
5.872000 1.2644514
5.873000 1.2422126
5.874000 1.2203540000000002
5.875000 1.1988779
5.876000 1.1777864
5.877000 1.1570814
5.878000 1.1367647
5.879000 1.1168379000000002
5.880000 1.0973026000000001
5.881000 1.0781599
5.882000 1.0594111
5.883000 1.041057
5.884000 1.0230982
5.885000 1.0055353
5.886000 0.9883685
5.887000 0.9715978999999999
5.888000 0.9552232900000001
5.889000 0.9392444
5.890000 0.92366068
5.891000 0.9084713600000001
5.892000 0.8936756299999999
5.893000 0.87927254
5.894000 0.8652608799999999
5.895000 0.8516395499999999
5.896000 0.83840722
5.897000 0.82556242
5.898000 0.81310384
5.899000 0.80102989
5.900000 0.7893391
5.901000 0.77802981
5.902000 0.76710051
5.903000 0.7565495600000001
5.904000 0.7463753200000001
5.905000 0.73657604
5.906000 0.72714998
5.907000 0.71809534
5.908000 0.70941024
5.909000 0.7010927
5.910000 0.6931406400000001
5.911000 0.68555186
5.912000 0.678324
5.913000 0.67145461
5.914000 0.66494104
5.915000 0.65878048
5.916000 0.6529699499999999
5.917000 0.64750626
5.918000 0.6423860299999999
5.919000 0.63760574
5.920000 0.63316165
5.921000 0.62904982
5.922000 0.62526618
5.923000 0.62180646
5.924000 0.61866627
5.925000 0.6158411
5.926000 0.6133263
5.927000 0.61111711
5.928000 0.60920869
5.929000 0.6075962
5.930000 0.6062746499999999
5.931000 0.60523907
5.932000 0.60448446
5.933000 0.60400581
5.934000 0.60379803
5.935000 0.60385615
5.936000 0.60417508
5.937000 0.6047498
5.938000 0.60557527
5.939000 0.60664648
5.940000 0.6079583000000001
5.941000 0.60950564
5.942000 0.6112834
5.943000 0.6132863900000001
5.944000 0.6155093700000001
5.945000 0.61794701
5.946000 0.62059397
5.947000 0.62344475
5.948000 0.6264937100000001
5.949000 0.62973518
5.950000 0.63316333
5.951000 0.63677216
5.952000 0.64055566
5.953000 0.6445075899999999
5.954000 0.64862166
5.955000 0.6528914
5.956000 0.65731029
5.957000 0.6618717199999999
5.958000 0.6665689899999999
5.959000 0.67139533
5.960000 0.67634392
5.961000 0.68140784
5.962000 0.68658027
5.963000 0.6918543
5.964000 0.6972231
5.965000 0.70267976
5.966000 0.7082174999999999
5.967000 0.71382951
5.968000 0.71950899
5.969000 0.72524925
5.970000 0.73104361
5.971000 0.73688542
5.972000 0.74276808
5.973000 0.74868496
5.974000 0.75462954
5.975000 0.7605952699999999
5.976000 0.76657552
5.977000 0.7725637900000001
5.978000 0.7785534000000001
5.979000 0.78453775
5.980000 0.79051023
5.981000 0.79646409
5.982000 0.8023925100000001
5.983000 0.80828881
5.984000 0.81414599
5.985000 0.81995726
5.986000 0.8257156200000001
5.987000 0.83141401
5.988000 0.8370455400000001
5.989000 0.84260311
5.990000 0.84807966
5.991000 0.85346811
5.992000 0.85876146
5.993000 0.86395284
5.994000 0.86903516
5.995000 0.87400163
5.996000 0.87884534
5.997000 0.8835597000000001
5.998000 0.8881378900000001
5.999000 0.8925735
6.000000 0.8968600099999999
6.001000 0.90099098
6.002000 0.90496019
6.003000 0.90876147
6.004000 0.9123886899999999
6.005000 0.9158358
6.006000 0.91909692
6.007000 0.92216618
6.008000 0.9250377299999999
6.009000 0.92770578
6.010000 0.93016466
6.011000 0.9324085899999999
6.012000 0.9344318
6.013000 0.9362286900000001
6.014000 0.9377935000000001
6.015000 0.93912063
6.016000 0.94020432
6.017000 0.94103888
6.018000 0.94161863
6.019000 0.9419379800000001
6.020000 0.9419912500000001
6.021000 0.94177276
6.022000 0.94127702
6.023000 0.94049852
6.024000 0.9394317900000001
6.025000 0.9380714
6.026000 0.93641216
6.027000 0.93444893
6.028000 0.93217669
6.029000 0.9295905
6.030000 0.92668571
6.031000 0.9234575599999999
6.032000 0.91990177
6.033000 0.91601396
6.034000 0.91179004
6.035000 0.9072260000000001
6.036000 0.9023179299999999
6.037000 0.8970622899999999
6.038000 0.8914553599999999
6.039000 0.88549377
6.040000 0.8791741900000001
6.041000 0.8724933500000001
6.042000 0.86544808
6.043000 0.8580354
6.044000 0.85025225
6.045000 0.8420956300000001
6.046000 0.83356276
6.047000 0.82465075
6.048000 0.8153568
6.049000 0.8056782199999999
6.050000 0.7956122
6.051000 0.7851562499999999
6.052000 0.77430774
6.053000 0.7630642
6.054000 0.75142314
6.055000 0.73938225
6.056000 0.72693927
6.057000 0.7140920000000001
6.058000 0.70083844
6.059000 0.68717664
6.060000 0.67310482
6.061000 0.6586213599999999
6.062000 0.64372472
6.063000 0.6284135399999999
6.064000 0.61268662
6.065000 0.59654294
6.066000 0.57998155
6.067000 0.56300182
6.068000 0.5456031299999999
6.069000 0.5277850700000001
6.070000 0.5095473500000001
6.071000 0.49088988000000006
6.072000 0.47181263
6.073000 0.45231576
6.074000 0.43239952
6.075000 0.41206423000000003
6.076000 0.39131041
6.077000 0.37013864999999996
6.078000 0.34854958999999996
6.079000 0.326544
6.080000 0.30412271
6.081000 0.28128668
6.082000 0.25803694
6.083000 0.23437459
6.084000 0.21030083
6.085000 0.18581699999999998
6.086000 0.16092448
6.087000 0.13562482
6.088000 0.10991961
6.089000 0.083810644
6.090000 0.057299784
6.091000 0.030389061000000002
6.092000 0.0030806379
6.093000 -0.024623176000000004
6.094000 -0.052719924
6.095000 -0.081206992
6.096000 -0.11008161999999999
6.097000 -0.13934089
6.098000 -0.16898173
6.099000 -0.19900093000000002
6.100000 -0.22939516
6.101000 -0.26016093
6.102000 -0.29129463
6.103000 -0.32279254
6.104000 -0.35465085
6.105000 -0.38686561999999997
6.106000 -0.41943286
6.107000 -0.45234840000000004
6.108000 -0.48560816999999995
6.109000 -0.5192078600000001
6.110000 -0.55314321
6.111000 -0.58740987
6.112000 -0.6220033899999999
6.113000 -0.65691927
6.114000 -0.69215298
6.115000 -0.72769988
6.116000 -0.76355534
6.117000 -0.79971449
6.118000 -0.83617251
6.119000 -0.87292446
6.120000 -0.90996521
6.121000 -0.94728963
6.122000 -0.9848923399999999
6.123000 -1.0227679
6.124000 -1.0609107
6.125000 -1.099315
6.126000 -1.137975
6.127000 -1.1768845
6.128000 -1.2160374
6.129000 -1.2554274
6.130000 -1.295048
6.131000 -1.3348926
6.132000 -1.3749545
6.133000 -1.4152267
6.134000 -1.4557024
6.135000 -1.4963747
6.136000 -1.5372363
6.137000 -1.57828
6.138000 -1.6194986000000002
6.139000 -1.6608848999999999
6.140000 -1.7024318
6.141000 -1.7441317
6.142000 -1.7859776
6.143000 -1.827962
6.144000 -1.8700776999999997
6.145000 -1.9123172000000002
6.146000 -1.9546735999999998
6.147000 -1.9971394999999998
6.148000 -2.0397076
6.149000 -2.0823708
6.150000 -2.1251217
6.151000 -2.1679528
6.152000 -2.2108572
6.153000 -2.2538270999999996
6.154000 -2.2968553
6.155000 -2.3399342
6.156000 -2.3830563
6.157000 -2.4262137999999998
6.158000 -2.4693988
6.159000 -2.5126036000000003
6.160000 -2.5558199999999998
6.161000 -2.5990399
6.162000 -2.6422551
6.163000 -2.6854573
6.164000 -2.7286379
6.165000 -2.7717883
6.166000 -2.8148999
6.167000 -2.8579641
6.168000 -2.9009718
6.169000 -2.9439146
6.170000 -2.9867833
6.171000 -3.0295692
6.172000 -3.0722635
6.173000 -3.1148572999999997
6.174000 -3.1573419
6.175000 -3.1997085000000003
6.176000 -3.2419484
6.177000 -3.2840528
6.178000 -3.3260132999999996
6.179000 -3.3678215
6.180000 -3.4094688
6.181000 -3.4509469
6.182000 -3.4922473000000003
6.183000 -3.5333618999999996
6.184000 -3.5742823
6.185000 -3.6150005
6.186000 -3.6555082000000003
6.187000 -3.6957975
6.188000 -3.7358601
6.189000 -3.7756875
6.190000 -3.8152721
6.191000 -3.8546052
6.192000 -3.8936786000000003
6.193000 -3.9324841999999998
6.194000 -3.9710137999999997
6.195000 -4.0092587
6.196000 -4.0472109
6.197000 -4.084862
6.198000 -4.1222036
6.199000 -4.1592274
6.200000 -4.195924799999999
6.201000 -4.2322878
6.202000 -4.268308
6.203000 -4.303976899999999
6.204000 -4.339286700000001
6.205000 -4.3742292
6.206000 -4.4087961
6.207000 -4.4429794000000005
6.208000 -4.4767715
6.209000 -4.5101646
6.210000 -4.5431513
6.211000 -4.5757238
6.212000 -4.6078749000000006
6.213000 -4.6395972
6.214000 -4.6708833
6.215000 -4.7017265
6.216000 -4.7321193
6.217000 -4.762055
6.218000 -4.7915265
6.219000 -4.8205271000000005
6.220000 -4.8490498
6.221000 -4.8770882
6.222000 -4.9046349000000005
6.223000 -4.9316835
6.224000 -4.9582273
6.225000 -4.984259600000001
6.226000 -5.009773399999999
6.227000 -5.0347622
6.228000 -5.0592195
6.229000 -5.0831385
6.230000 -5.1065128
6.231000 -5.1293358
6.232000 -5.1516015
6.233000 -5.173303199999999
6.234000 -5.1944345
6.235000 -5.2149899
6.236000 -5.2349631
6.237000 -5.2543484000000005
6.238000 -5.2731398
6.239000 -5.2913323
6.240000 -5.3089205
6.241000 -5.3258996000000005
6.242000 -5.3422645
6.243000 -5.358010500000001
6.244000 -5.373133
6.245000 -5.3876277
6.246000 -5.4014906
6.247000 -5.4147173
6.248000 -5.4273039
6.249000 -5.4392472
6.250000 -5.450543
6.251000 -5.461188
6.252000 -5.4711785
6.253000 -5.480511099999999
6.254000 -5.4891825
6.255000 -5.4971892
6.256000 -5.5045281
6.257000 -5.511196
6.258000 -5.5171892
6.259000 -5.5225048
6.260000 -5.5271398
6.261000 -5.5310909
6.262000 -5.5343546
6.263000 -5.5369284
6.264000 -5.5388089
6.265000 -5.5399936
6.266000 -5.5404793
6.267000 -5.5402637
6.268000 -5.5393439
6.269000 -5.5377174
6.270000 -5.5353824000000005
6.271000 -5.532337
6.272000 -5.5285793
6.273000 -5.5241074
6.274000 -5.5189203
6.275000 -5.5130169
6.276000 -5.5063963000000005
6.277000 -5.4990578
6.278000 -5.4910012
6.279000 -5.4822258999999995
6.280000 -5.472732000000001
6.281000 -5.4625195
6.282000 -5.4515891
6.283000 -5.4399408000000005
6.284000 -5.4275755000000006
6.285000 -5.4144938
6.286000 -5.4006964
6.287000 -5.3861845
6.288000 -5.3709593
6.289000 -5.3550214
6.290000 -5.3383723000000005
6.291000 -5.3210132
6.292000 -5.3029452
6.293000 -5.2841693
6.294000 -5.2646872
6.295000 -5.2445002
6.296000 -5.2236103
6.297000 -5.202018499999999
6.298000 -5.1797267
6.299000 -5.1567364
6.300000 -5.1330499000000005
6.301000 -5.108669
6.302000 -5.083596
6.303000 -5.0578333
6.304000 -5.0313834
6.305000 -5.0042488
6.306000 -4.9764324
6.307000 -4.9479373
6.308000 -4.9187671
6.309000 -4.888925
6.310000 -4.8584148
6.311000 -4.827240499999999
6.312000 -4.7954056000000005
6.313000 -4.7629151
6.314000 -4.7297731
6.315000 -4.695984
6.316000 -4.6615522
6.317000 -4.6264831
6.318000 -4.590781
6.319000 -4.5544513
6.320000 -4.517499
6.321000 -4.4799291
6.322000 -4.4417463
6.323000 -4.4029564
6.324000 -4.3635644000000005
6.325000 -4.3235753
6.326000 -4.2829946
6.327000 -4.241827499999999
6.328000 -4.2000793000000005
6.329000 -4.1577555
6.330000 -4.1148618
6.331000 -4.0714037
6.332000 -4.0273867999999995
6.333000 -3.9828170000000003
6.334000 -3.9377004
6.335000 -3.8920429
6.336000 -3.8458511
6.337000 -3.7991311
6.338000 -3.7518896
6.339000 -3.7041333
6.340000 -3.6558691
6.341000 -3.6071042999999996
6.342000 -3.557846
6.343000 -3.5081018
6.344000 -3.4578792999999997
6.345000 -3.4071863000000002
6.346000 -3.3560306
6.347000 -3.3044204
6.348000 -3.2523636000000002
6.349000 -3.1998683
6.350000 -3.1469431
6.351000 -3.093596
6.352000 -3.0398354
6.353000 -2.9856697000000003
6.354000 -2.9311072
6.355000 -2.8761562
6.356000 -2.8208252
6.357000 -2.7651223999999996
6.358000 -2.7090564
6.359000 -2.6526354
6.360000 -2.5958677999999997
6.361000 -2.5387617000000002
6.362000 -2.4813256999999997
6.363000 -2.4235681
6.364000 -2.3654971000000002
6.365000 -2.3071215
6.366000 -2.2484494
6.367000 -2.1894898
6.368000 -2.1302512
6.369000 -2.0707421
6.370000 -2.0109717
6.371000 -1.9509486999999999
6.372000 -1.8906824
6.373000 -1.830182
6.374000 -1.7694568000000002
6.375000 -1.7085161000000002
6.376000 -1.6473696
6.377000 -1.5860271
6.378000 -1.5244982
6.379000 -1.4627929
6.380000 -1.4009209
6.381000 -1.3388924
6.382000 -1.2767173
6.383000 -1.2144056
6.384000 -1.1519672
6.385000 -1.0894122
6.386000 -1.0267504
6.387000 -0.9639916000000001
6.388000 -0.90114567
6.389000 -0.8382223499999999
6.390000 -0.7752312299999999
6.391000 -0.71218191
6.392000 -0.64908382
6.393000 -0.5859464400000001
6.394000 -0.52277911
6.395000 -0.45959115999999994
6.396000 -0.39639189
6.397000 -0.33319056999999996
6.398000 -0.26999644
6.399000 -0.20681877999999998
6.400000 -0.14366687
6.401000 -0.08055002
6.402000 -0.017477588
6.403000 0.045541022
6.404000 0.10849636
6.405000 0.1713789
6.406000 0.23417908
6.407000 0.29688728999999997
6.408000 0.35949381999999996
6.409000 0.42198896
6.410000 0.48436299000000005
6.411000 0.5466060699999999
6.412000 0.60870843
6.413000 0.6706602899999999
6.414000 0.73245186
6.415000 0.7940734700000001
6.416000 0.85551534
6.417000 0.9167678699999999
6.418000 0.9778215499999999
6.419000 1.0386669
6.420000 1.0992945
6.421000 1.1596952
6.422000 1.2198597
6.423000 1.2797792000000001
6.424000 1.3394447
6.425000 1.3988474000000002
6.426000 1.4579788
6.427000 1.5168302
6.428000 1.5753931999999997
6.429000 1.6336595999999999
6.430000 1.691621
6.431000 1.7492694999999998
6.432000 1.8065969000000002
6.433000 1.8635951000000002
6.434000 1.9202563999999998
6.435000 1.9765727
6.436000 2.0325361
6.437000 2.0881385999999997
6.438000 2.1433726
6.439000 2.1982301
6.440000 2.2527033
6.441000 2.3067845
6.442000 2.3604658
6.443000 2.4137393
6.444000 2.4665974
6.445000 2.5190325
6.446000 2.5710369
6.447000 2.6226029
6.448000 2.6737234
6.449000 2.7243908
6.450000 2.7745981
6.451000 2.824338
6.452000 2.8736034
6.453000 2.922388
6.454000 2.9706847
6.455000 3.0184872
6.456000 3.0657891
6.457000 3.1125842
6.458000 3.1588666
6.459000 3.2046299
6.460000 3.2498688
6.461000 3.2945773999999997
6.462000 3.3387504999999997
6.463000 3.3823822000000003
6.464000 3.4254674
6.465000 3.4680009
6.466000 3.5099774999999998
6.467000 3.5513918999999996
6.468000 3.5922389
6.469000 3.6325138
6.470000 3.6722116
6.471000 3.7113272000000004
6.472000 3.7498556
6.473000 3.7877925
6.474000 3.8251329
6.475000 3.8618721000000003
6.476000 3.8980059
6.477000 3.9335296
6.478000 3.9684389
6.479000 4.0027298
6.480000 4.0363979
6.481000 4.0694397
6.482000 4.1018512
6.483000 4.133629099999999
6.484000 4.1647699000000005
6.485000 4.1952699
6.486000 4.225126700000001
6.487000 4.2543374
6.488000 4.2828992
6.489000 4.3108094
6.490000 4.3380659
6.491000 4.3646667
6.492000 4.3906095999999994
6.493000 4.4158932
6.494000 4.4405155
6.495000 4.4644754
6.496000 4.4877712
6.497000 4.510401900000001
6.498000 4.5323662
6.499000 4.553663
6.500000 4.5742914
6.501000 4.5942504
6.502000 4.6135392
6.503000 4.6321567
6.504000 4.6501026
6.505000 4.6673756
6.506000 4.6839755
6.507000 4.6999015
6.508000 4.7151532000000005
6.509000 4.7297299
6.510000 4.7436312
6.511000 4.7568567
6.512000 4.7694065
6.513000 4.7812805
6.514000 4.7924787
6.515000 4.8030010999999995
6.516000 4.8128482
6.517000 4.8220206
6.518000 4.8305191
6.519000 4.8383445
6.520000 4.8454978
6.521000 4.8519805
6.522000 4.8577942
6.523000 4.8629403
6.524000 4.867420699999999
6.525000 4.871237300000001
6.526000 4.8743922
6.527000 4.8768878
6.528000 4.8787266
6.529000 4.8799112
6.530000 4.880444
6.531000 4.8803277
6.532000 4.8795652
6.533000 4.8781596
6.534000 4.8761137
6.535000 4.8734304
6.536000 4.870113
6.537000 4.8661646
6.538000 4.8615884
6.539000 4.8563879
6.540000 4.850566
6.541000 4.8441265
6.542000 4.8370726
6.543000 4.8294082000000005
6.544000 4.821137
6.545000 4.812262199999999
6.546000 4.8027880000000005
6.547000 4.7927186
6.548000 4.7820576
6.549000 4.7708094
6.550000 4.7589783
6.551000 4.7465682000000005
6.552000 4.7335841
6.553000 4.7200307
6.554000 4.7059126
6.555000 4.6912346000000005
6.556000 4.6760019
6.557000 4.6602193
6.558000 4.6438925
6.559000 4.6270261999999995
6.560000 4.6096265
6.561000 4.5916986
6.562000 4.5732479999999995
6.563000 4.5542803
6.564000 4.5348011
6.565000 4.5148164
6.566000 4.4943321
6.567000 4.4733539
6.568000 4.4518876999999994
6.569000 4.429939
6.570000 4.4075143
6.571000 4.3846194
6.572000 4.3612603
6.573000 4.3374429999999995
6.574000 4.3131734999999995
6.575000 4.2884581
6.576000 4.2633031
6.577000 4.2377148
6.578000 4.2116992
6.579000 4.1852631
6.580000 4.1584126999999995
6.581000 4.1311542999999995
6.582000 4.1034952
6.583000 4.0754419
6.584000 4.0470012
6.585000 4.0181801
6.586000 3.9889857
6.587000 3.9594248
6.588000 3.9295048
6.589000 3.8992329999999997
6.590000 3.8686164
6.591000 3.8376626
6.592000 3.8063787000000002
6.593000 3.7747721999999997
6.594000 3.7428502000000003
6.595000 3.7106201
6.596000 3.6780894
6.597000 3.6452651000000005
6.598000 3.6121543
6.599000 3.5787646
6.600000 3.5451028000000004
6.601000 3.5111763
6.602000 3.4769922
6.603000 3.4425575
6.604000 3.4078791999999996
6.605000 3.3729642999999996
6.606000 3.3378198999999995
6.607000 3.3024531
6.608000 3.2668709999999996
6.609000 3.2310806
6.610000 3.1950895
6.611000 3.1589042
6.612000 3.1225326
6.613000 3.0859815
6.614000 3.0492585
6.615000 3.0123708999999996
6.616000 2.9753262
6.617000 2.938132
6.618000 2.9007956000000004
6.619000 2.8633248
6.620000 2.8257269000000003
6.621000 2.7880097
6.622000 2.7501807
6.623000 2.7122473
6.624000 2.6742173
6.625000 2.6360981
6.626000 2.5978973
6.627000 2.559622
6.628000 2.5212798000000003
6.629000 2.4828779
6.630000 2.4444232
6.631000 2.405923
6.632000 2.3673843999999997
6.633000 2.328814
6.634000 2.2902187
6.635000 2.2516053
6.636000 2.2129803999999997
6.637000 2.1743504000000002
6.638000 2.135722
6.639000 2.0971015
6.640000 2.0584954
6.641000 2.0199100000000003
6.642000 1.9813515
6.643000 1.9428262000000003
6.644000 1.9043405999999998
6.645000 1.8659009
6.646000 1.8275131999999998
6.647000 1.7891839
6.648000 1.7509194
6.649000 1.7127259
6.650000 1.6746098
6.651000 1.6365774
6.652000 1.5986349
6.653000 1.5607889
6.654000 1.5230454
6.655000 1.4854106
6.656000 1.4478909
6.657000 1.4104923
6.658000 1.3732209
6.659000 1.3360825
6.660000 1.2990831
6.661000 1.2622284
6.662000 1.2255239
6.663000 1.1889752
6.664000 1.1525876
6.665000 1.1163661999999999
6.666000 1.0803162
6.667000 1.0444425
6.668000 1.0087498
6.669000 0.97324308
6.670000 0.9379266799999999
6.671000 0.9028052
6.672000 0.86788302
6.673000 0.83316443
6.674000 0.7986537199999999
6.675000 0.76435511
6.676000 0.7302727600000001
6.677000 0.6964108
6.678000 0.66277324
6.679000 0.62936419
6.680000 0.59618759
6.681000 0.56324741
6.682000 0.53054756
6.683000 0.49809190000000003
6.684000 0.46588419999999997
6.685000 0.43392829
6.686000 0.40222784
6.687000 0.37078648
6.688000 0.33960773
6.689000 0.30869504
6.690000 0.27805173
6.691000 0.24768107
6.692000 0.21758617000000002
6.693000 0.18777006
6.694000 0.15823561
6.695000 0.12898558
6.696000 0.10002261999999999
6.697000 0.07134924499999999
6.698000 0.042967833
6.699000 0.014880652999999999
6.700000 -0.012910151
6.701000 -0.040402543
6.702000 -0.067594607
6.703000 -0.09448451499999999
6.704000 -0.12107054
6.705000 -0.14735104000000002
6.706000 -0.17332444
6.707000 -0.19898924999999998
6.708000 -0.22434404
6.709000 -0.24938742000000003
6.710000 -0.27411808
6.711000 -0.29853472999999997
6.712000 -0.3226361
6.713000 -0.34642098
6.714000 -0.36988819
6.715000 -0.39303661
6.716000 -0.41586510000000004
6.717000 -0.43837265
6.718000 -0.46055823999999995
6.719000 -0.48242095
6.720000 -0.5039599300000001
6.721000 -0.5251743799999999
6.722000 -0.54606362
6.723000 -0.56662709
6.724000 -0.5868643100000001
6.725000 -0.60677496
6.726000 -0.62635881
6.727000 -0.64561586
6.728000 -0.66454615
6.729000 -0.68314997
6.730000 -0.7014276899999999
6.731000 -0.71937991
6.732000 -0.73700729
6.733000 -0.75431066
6.734000 -0.771291
6.735000 -0.78794938
6.736000 -0.80428701
6.737000 -0.8203052000000001
6.738000 -0.8360053399999999
6.739000 -0.85138883
6.740000 -0.86645726
6.741000 -0.8812121100000001
6.742000 -0.89565497
6.743000 -0.90978742
6.744000 -0.9236111300000001
6.745000 -0.93712769
6.746000 -0.95033878
6.747000 -0.9632460799999999
6.748000 -0.9758512500000001
6.749000 -0.98815598
6.750000 -1.000162
6.751000 -1.0118711
6.752000 -1.023285
6.753000 -1.0344054999999999
6.754000 -1.0452346
6.755000 -1.0557741
6.756000 -1.0660261
6.757000 -1.0759926
6.758000 -1.0856759
6.759000 -1.0950781
6.760000 -1.1042017
6.761000 -1.1130491
6.762000 -1.121623
6.763000 -1.1299259000000001
6.764000 -1.1379607
6.765000 -1.1457304
6.766000 -1.1532377
6.767000 -1.160486
6.768000 -1.1674784
6.769000 -1.1742181
6.770000 -1.1807084
6.771000 -1.1869528
6.772000 -1.1929547
6.773000 -1.1987177
6.774000 -1.2042450999999998
6.775000 -1.2095406
6.776000 -1.2146078
6.777000 -1.2194502
6.778000 -1.2240714
6.779000 -1.228475
6.780000 -1.2326646
6.781000 -1.2366435
6.782000 -1.2404156
6.783000 -1.2439841
6.784000 -1.2473527
6.785000 -1.2505248
6.786000 -1.2535040000000002
6.787000 -1.2562937
6.788000 -1.2588975
6.789000 -1.2613188
6.790000 -1.2635614
6.791000 -1.2656285999999999
6.792000 -1.2675242999999998
6.793000 -1.2692521
6.794000 -1.2708157
6.795000 -1.272219
6.796000 -1.2734659000000002
6.797000 -1.2745601
6.798000 -1.2755058
6.799000 -1.2763068
6.800000 -1.2769673000000001
6.801000 -1.2774914
6.802000 -1.2778831
6.803000 -1.2781465
6.804000 -1.2782859
6.805000 -1.2783052
6.806000 -1.2782087
6.807000 -1.2780002000000001
6.808000 -1.277684
6.809000 -1.277264
6.810000 -1.2767442
6.811000 -1.2761284
6.812000 -1.2754204999999998
6.813000 -1.2746244
6.814000 -1.2737439
6.815000 -1.2727828
6.816000 -1.2717447
6.817000 -1.2706335
6.818000 -1.2694527
6.819000 -1.2682063000000001
6.820000 -1.2668977
6.821000 -1.2655309
6.822000 -1.2641095999999998
6.823000 -1.2626373
6.824000 -1.2611181
6.825000 -1.2595555
6.826000 -1.2579533999999999
6.827000 -1.2563156
6.828000 -1.2546458999999999
6.829000 -1.2529482
6.830000 -1.2512263
6.831000 -1.249484
6.832000 -1.247725
6.833000 -1.2459532
6.834000 -1.2441723999999998
6.835000 -1.2423862
6.836000 -1.2405983
6.837000 -1.2388124
6.838000 -1.2370321
6.839000 -1.2352607999999998
6.840000 -1.233502
6.841000 -1.2317590999999999
6.842000 -1.2300353
6.843000 -1.2283339
6.844000 -1.226658
6.845000 -1.2250107
6.846000 -1.2233948
6.847000 -1.2218134
6.848000 -1.2202693
6.849000 -1.2187651000000002
6.850000 -1.2173037
6.851000 -1.2158876
6.852000 -1.2145194
6.853000 -1.2132018
6.854000 -1.2119371
6.855000 -1.2107280999999999
6.856000 -1.2095771
6.857000 -1.2084865
6.858000 -1.2074589
6.859000 -1.2064967
6.860000 -1.2056025
6.861000 -1.2047786
6.862000 -1.2040275
6.863000 -1.2033517
6.864000 -1.2027536
6.865000 -1.2022355
6.866000 -1.2017999
6.867000 -1.2014491
6.868000 -1.2011852
6.869000 -1.2010106
6.870000 -1.2009272
6.871000 -1.2009372
6.872000 -1.2010424
6.873000 -1.2012447000000002
6.874000 -1.2015457
6.875000 -1.201947
6.876000 -1.2024501
6.877000 -1.2030564000000001
6.878000 -1.203767
6.879000 -1.2045831
6.880000 -1.2055058
6.881000 -1.2065359
6.882000 -1.2076742999999999
6.883000 -1.2089216999999999
6.884000 -1.2102787
6.885000 -1.211746
6.886000 -1.2133242
6.887000 -1.2150136
6.888000 -1.2168148
6.889000 -1.2187280999999999
6.890000 -1.2207539
6.891000 -1.2228925
6.892000 -1.2251441
6.893000 -1.2275091
6.894000 -1.2299877000000001
6.895000 -1.2325799
6.896000 -1.2352861
6.897000 -1.2381062
6.898000 -1.2410403
6.899000 -1.2440883999999999
6.900000 -1.2472505
6.901000 -1.2505263
6.902000 -1.2539159
6.903000 -1.2574187000000001
6.904000 -1.2610347
6.905000 -1.2647633
6.906000 -1.2686042
6.907000 -1.2725567
6.908000 -1.2766203999999999
6.909000 -1.2807943
6.910000 -1.2850777
6.911000 -1.2894698
6.912000 -1.2939695
6.913000 -1.2985758
6.914000 -1.3032876
6.915000 -1.3081034999999999
6.916000 -1.3130222
6.917000 -1.3180425
6.918000 -1.3231628
6.919000 -1.3283814999999999
6.920000 -1.3336971
6.921000 -1.339108
6.922000 -1.3446125
6.923000 -1.3502088
6.924000 -1.3558952000000002
6.925000 -1.3616698
6.926000 -1.3675308000000002
6.927000 -1.3734763
6.928000 -1.3795043
6.929000 -1.385613
6.930000 -1.3918003
6.931000 -1.3980641999999999
6.932000 -1.4044025999999998
6.933000 -1.4108133999999999
6.934000 -1.4172942
6.935000 -1.4238431
6.936000 -1.4304576
6.937000 -1.4371352
6.938000 -1.4438736
6.939000 -1.4506702999999999
6.940000 -1.4575226000000001
6.941000 -1.4644279
6.942000 -1.4713835
6.943000 -1.4783865
6.944000 -1.4854341
6.945000 -1.4925234
6.946000 -1.4996515
6.947000 -1.5068154
6.948000 -1.514012
6.949000 -1.5212383
6.950000 -1.5284913
6.951000 -1.5357677
6.952000 -1.5430645
6.953000 -1.5503787
6.954000 -1.5577069000000001
6.955000 -1.5650462
6.956000 -1.5723932999999999
6.957000 -1.5797449000000001
6.958000 -1.5870981
6.959000 -1.5944494
6.960000 -1.6017956999999998
6.961000 -1.6091336
6.962000 -1.6164596999999998
6.963000 -1.6237709999999999
6.964000 -1.6310638
6.965000 -1.6383348
6.966000 -1.6455805000000001
6.967000 -1.6527973
6.968000 -1.6599815
6.969000 -1.6671298
6.970000 -1.6742382
6.971000 -1.6813031999999999
6.972000 -1.6883209
6.973000 -1.6952876
6.974000 -1.7021993
6.975000 -1.7090522000000001
6.976000 -1.7158422999999998
6.977000 -1.7225655
6.978000 -1.7292181
6.979000 -1.7357958
6.980000 -1.742295
6.981000 -1.7487111999999998
6.982000 -1.7550407000000001
6.983000 -1.7612794
6.984000 -1.7674234
6.985000 -1.7734687999999998
6.986000 -1.7794115
6.987000 -1.7852478
6.988000 -1.7909737
6.989000 -1.7965855
6.990000 -1.8020794
6.991000 -1.8074515999999998
6.992000 -1.8126987
6.993000 -1.8178169000000002
6.994000 -1.8228023999999998
6.995000 -1.827652
6.996000 -1.8323619
6.997000 -1.8369285
6.998000 -1.8413484
6.999000 -1.845618
7.000000 -1.8497336999999998
7.001000 -1.853692
7.002000 -1.8574893
7.003000 -1.8611223
7.004000 -1.8645871
7.005000 -1.8678803000000002
7.006000 -1.8709982
7.007000 -1.8739371
7.008000 -1.8766936
7.009000 -1.879264
7.010000 -1.8816447
7.011000 -1.8838322
7.012000 -1.885823
7.013000 -1.8876134999999998
7.014000 -1.8892003000000002
7.015000 -1.8905802
7.016000 -1.8917496999999999
7.017000 -1.8927056000000002
7.018000 -1.8934447
7.019000 -1.8939636999999998
7.020000 -1.8942595999999998
7.021000 -1.8943295
7.022000 -1.8941702
7.023000 -1.8937791
7.024000 -1.8931529999999999
7.025000 -1.8922895
7.026000 -1.8911855000000002
7.027000 -1.8898385
7.028000 -1.8882455
7.029000 -1.8864041000000003
7.030000 -1.8843114
7.031000 -1.8819651
7.032000 -1.8793623999999998
7.033000 -1.8765008
7.034000 -1.8733777
7.035000 -1.8699907000000002
7.036000 -1.8663371000000002
7.037000 -1.8624146000000001
7.038000 -1.8582206000000001
7.039000 -1.8537529000000001
7.040000 -1.8490091
7.041000 -1.8439868000000001
7.042000 -1.8386841
7.043000 -1.8330986
7.044000 -1.8272281000000001
7.045000 -1.8210707
7.046000 -1.8146244999999999
7.047000 -1.8078877
7.048000 -1.8008584
7.049000 -1.7935351
7.050000 -1.7859163
7.051000 -1.7780003999999998
7.052000 -1.7697861
7.053000 -1.7612724
7.054000 -1.7524578
7.055000 -1.7433416
7.056000 -1.7339228000000002
7.057000 -1.7242003
7.058000 -1.7141735000000002
7.059000 -1.7038418
7.060000 -1.6932044
7.061000 -1.6822608
7.062000 -1.6710104
7.063000 -1.6594527000000001
7.064000 -1.6475871
7.065000 -1.6354132000000001
7.066000 -1.6229307
7.067000 -1.610139
7.068000 -1.5970377
7.069000 -1.5836264999999998
7.070000 -1.5699049
7.071000 -1.5558726
7.072000 -1.5415293
7.073000 -1.5268748
7.074000 -1.5119089000000001
7.075000 -1.4966315
7.076000 -1.4810425999999999
7.077000 -1.4651423000000001
7.078000 -1.4489309000000001
7.079000 -1.4324086
7.080000 -1.4155759
7.081000 -1.3984333
7.082000 -1.3809817
7.083000 -1.3632218
7.084000 -1.3451548
7.085000 -1.3267817
7.086000 -1.3081038
7.087000 -1.2891226
7.088000 -1.2698396
7.089000 -1.2502563
7.090000 -1.2303745
7.091000 -1.2101960999999999
7.092000 -1.189723
7.093000 -1.168957
7.094000 -1.1479002
7.095000 -1.1265548
7.096000 -1.1049227
7.097000 -1.0830061
7.098000 -1.0608071000000001
7.099000 -1.0383279
7.100000 -1.0155707
7.101000 -0.9925375700000001
7.102000 -0.96923076
7.103000 -0.94565246
7.104000 -0.92180502
7.105000 -0.8976905599999999
7.106000 -0.87331142
7.107000 -0.8486699300000001
7.108000 -0.82376841
7.109000 -0.79860939
7.110000 -0.77319527
7.111000 -0.74752867
7.112000 -0.72161225
7.113000 -0.69544879
7.114000 -0.66904114
7.115000 -0.64239232
7.116000 -0.6155054099999999
7.117000 -0.58838367
7.118000 -0.56103044
7.119000 -0.53344928
7.120000 -0.50564376
7.121000 -0.47761765
7.122000 -0.44937483
7.123000 -0.42091929000000006
7.124000 -0.39225514
7.125000 -0.36338656
7.126000 -0.33431782
7.127000 -0.30505324
7.128000 -0.27559721
7.129000 -0.24595416999999997
7.130000 -0.21612853999999998
7.131000 -0.18612479
7.132000 -0.15594739999999999
7.133000 -0.12560083
7.134000 -0.095089513
7.135000 -0.064417889
7.136000 -0.033590375
7.137000 -0.0026113756
7.138000 0.028514719
7.139000 0.059783529
7.140000 0.09119065900000001
7.141000 0.12273171
7.142000 0.15440227
7.143000 0.18619788
7.144000 0.21811402
7.145000 0.25014617
7.146000 0.28228969
7.147000 0.31453988
7.148000 0.34689198
7.149000 0.37934112000000003
7.150000 0.41188234
7.151000 0.44451063
7.152000 0.47722082
7.153000 0.5100077
7.154000 0.54286597
7.155000 0.57579027
7.156000 0.6087751100000001
7.157000 0.64181504
7.158000 0.67490446
7.159000 0.70803775
7.160000 0.74120932
7.161000 0.77441353
7.162000 0.80764471
7.163000 0.8408973
7.164000 0.8741655399999999
7.165000 0.9074438400000001
7.166000 0.9407266
7.167000 0.97400816
7.168000 1.007283
7.169000 1.0405457
7.170000 1.0737905
7.171000 1.1070122
7.172000 1.1402052
7.173000 1.173364
7.174000 1.2064831999999999
7.175000 1.2395575
7.176000 1.2725813000000001
7.177000 1.3055493
7.178000 1.338456
7.179000 1.3712959
7.180000 1.4040637
7.181000 1.4367537
7.182000 1.4693603
7.183000 1.501878
7.184000 1.5343010000000001
7.185000 1.5666237
7.186000 1.5988404
7.187000 1.6309453
7.188000 1.6629325000000001
7.189000 1.6947962
7.190000 1.7265307
7.191000 1.7581299000000001
7.192000 1.7895879
7.193000 1.8208992
7.194000 1.8520577
7.195000 1.8830577000000002
7.196000 1.9138934
7.197000 1.9445593
7.198000 1.9750496
7.199000 2.0053592
7.200000 2.0354822
7.201000 2.0654136
7.202000 2.0951482
7.203000 2.1246806
7.204000 2.1540059
7.205000 2.183119
7.206000 2.2120152
7.207000 2.2406893
7.208000 2.2691367000000002
7.209000 2.2973526
7.210000 2.3253322
7.211000 2.3530709
7.212000 2.3805637
7.213000 2.407806
7.214000 2.4347931
7.215000 2.4615202
7.216000 2.4879824
7.217000 2.5141751
7.218000 2.5400935
7.219000 2.5657326
7.220000 2.5910877
7.221000 2.6161538
7.222000 2.6409265
7.223000 2.6654007
7.224000 2.6895717
7.225000 2.7134348
7.226000 2.7369855
7.227000 2.7602189999999998
7.228000 2.7831308999999997
7.229000 2.8057167
7.230000 2.8279722
7.231000 2.8498931
7.232000 2.8714752
7.233000 2.8927146
7.234000 2.9136073
7.235000 2.9341497000000003
7.236000 2.9543377
7.237000 2.9741682
7.238000 2.9936375
7.239000 3.0127423
7.240000 3.0314794
7.241000 3.0498454
7.242000 3.0678375
7.243000 3.0854527
7.244000 3.1026879
7.245000 3.1195405999999997
7.246000 3.1360079
7.247000 3.1520866
7.248000 3.1677745
7.249000 3.1830691
7.250000 3.1979673
7.251000 3.2124664999999997
7.252000 3.2265645000000003
7.253000 3.2402585999999998
7.254000 3.2535464
7.255000 3.2664250999999997
7.256000 3.2788924999999995
7.257000 3.290946
7.258000 3.3025830999999997
7.259000 3.3138018
7.260000 3.3245996
7.261000 3.3349741
7.262000 3.3449236
7.263000 3.3544457999999997
7.264000 3.3635384999999998
7.265000 3.3722002
7.266000 3.3804293999999997
7.267000 3.3882242
7.268000 3.3955831
7.269000 3.4025047
7.270000 3.4089882
7.271000 3.4150321
7.272000 3.4206357
7.273000 3.4257982
7.274000 3.4305185000000002
7.275000 3.4347966
7.276000 3.4386318
7.277000 3.4420237
7.278000 3.4449718999999996
7.279000 3.4474763999999998
7.280000 3.4495369
7.281000 3.4511532999999996
7.282000 3.4523256
7.283000 3.4530539
7.284000 3.4533385
7.285000 3.4531794
7.286000 3.4525770999999996
7.287000 3.4515314
7.288000 3.4500431
7.289000 3.4481123
7.290000 3.4457397
7.291000 3.4429255999999997
7.292000 3.4396704
7.293000 3.4359749
7.294000 3.4318402
7.295000 3.4272667
7.296000 3.4222554
7.297000 3.4168076
7.298000 3.4109239
7.299000 3.4046054
7.300000 3.3978537
7.301000 3.3906698
7.302000 3.3830553
7.303000 3.3750121
7.304000 3.3665415
7.305000 3.3576451
7.306000 3.3483248
7.307000 3.3385827999999997
7.308000 3.328421
7.309000 3.3178415
7.310000 3.3068467
7.311000 3.2954387
7.312000 3.2836203
7.313000 3.2713938999999996
7.314000 3.2587618
7.315000 3.2457266
7.316000 3.2322913
7.317000 3.2184586
7.318000 3.2042313000000004
7.319000 3.1896122
7.320000 3.1746041000000003
7.321000 3.1592100999999997
7.322000 3.1434327
7.323000 3.1272754
7.324000 3.1107411000000003
7.325000 3.0938329
7.326000 3.0765541
7.327000 3.0589078
7.328000 3.0408972999999997
7.329000 3.0225258
7.330000 3.0037969
7.331000 2.9847141
7.332000 2.9652812
7.333000 2.9455015
7.334000 2.9253792
7.335000 2.9049179
7.336000 2.8841216
7.337000 2.8629944000000003
7.338000 2.8415404
7.339000 2.8197639
7.340000 2.7976692
7.341000 2.7752604
7.342000 2.7525423
7.343000 2.7295191
7.344000 2.7061954
7.345000 2.6825756
7.346000 2.6586642
7.347000 2.6344659
7.348000 2.6099851
7.349000 2.5852267
7.350000 2.5601949999999998
7.351000 2.5348945
7.352000 2.50933
7.353000 2.4835061
7.354000 2.4574276
7.355000 2.4310989000000003
7.356000 2.4045249
7.357000 2.3777103
7.358000 2.3506597
7.359000 2.3233781
7.360000 2.2958701
7.361000 2.2681409
7.362000 2.2401955
7.363000 2.2120388
7.364000 2.1836758
7.365000 2.1551117
7.366000 2.1263517
7.367000 2.097401
7.368000 2.0682648
7.369000 2.0389483999999998
7.370000 2.0094573000000002
7.371000 1.9797968
7.372000 1.9499723
7.373000 1.9199893
7.374000 1.8898534000000002
7.375000 1.8595699
7.376000 1.8291444000000001
7.377000 1.7985824000000001
7.378000 1.7678896
7.379000 1.7370713999999998
7.380000 1.7061334000000001
7.381000 1.6750813
7.382000 1.6439205
7.383000 1.6126565999999998
7.384000 1.581295
7.385000 1.5498412
7.386000 1.5183006000000001
7.387000 1.4866787
7.388000 1.4549809
7.389000 1.4232122999999999
7.390000 1.3913785
7.391000 1.3594846
7.392000 1.327536
7.393000 1.2955378
7.394000 1.2634953
7.395000 1.2314136
7.396000 1.1992981
7.397000 1.1671538000000001
7.398000 1.1349859
7.399000 1.1027996
7.400000 1.0706002
7.401000 1.0383927
7.402000 1.0061825
7.403000 0.9739745399999999
7.404000 0.9417742499999999
7.405000 0.90958672
7.406000 0.87741707
7.407000 0.8452706000000001
7.408000 0.8131523599999999
7.409000 0.78106751
7.410000 0.74902112
7.411000 0.71701827
7.412000 0.6850639399999999
7.413000 0.65316311
7.414000 0.62132077
7.415000 0.5895418099999999
7.416000 0.55783112
7.417000 0.52619348
7.418000 0.49463375
7.419000 0.46315673
7.420000 0.43176711
7.421000 0.40046964000000007
7.422000 0.36926905
7.423000 0.33817
7.424000 0.30717712
7.425000 0.27629505
7.426000 0.24552837000000002
7.427000 0.21488161
7.428000 0.18435929
7.429000 0.15396584000000002
7.430000 0.12370569
7.431000 0.09358319200000001
7.432000 0.063602615
7.433000 0.03376817
7.434000 0.0040839972
7.435000 -0.025445849
7.436000 -0.054817379
7.437000 -0.08402668799999999
7.438000 -0.11306994999999999
7.439000 -0.14194342000000001
7.440000 -0.17064342
7.441000 -0.19916634
7.442000 -0.22750865
7.443000 -0.25566688
7.444000 -0.28363762
7.445000 -0.31141753
7.446000 -0.33900333
7.447000 -0.3663918
7.448000 -0.39357976
7.449000 -0.42056409
7.450000 -0.44734171
7.451000 -0.47390959000000005
7.452000 -0.50026476
7.453000 -0.52640433
7.454000 -0.55232542
7.455000 -0.57802522
7.456000 -0.60350094
7.457000 -0.62874984
7.458000 -0.65376931
7.459000 -0.6785566500000001
7.460000 -0.70310929
7.461000 -0.72742472
7.462000 -0.75150048
7.463000 -0.7753341
7.464000 -0.7989231499999999
7.465000 -0.82226535
7.466000 -0.8453584300000001
7.467000 -0.86820014
7.468000 -0.8907883400000001
7.469000 -0.9131209899999999
7.470000 -0.93519604
7.471000 -0.95701162
7.472000 -0.97856587
7.473000 -0.9998571100000001
7.474000 -1.0208837
7.475000 -1.0416441
7.476000 -1.0621369
7.477000 -1.0823608
7.478000 -1.1023147
7.479000 -1.1219974000000001
7.480000 -1.1414077999999999
7.481000 -1.1605452
7.482000 -1.1794087
7.483000 -1.1979975
7.484000 -1.216311
7.485000 -1.2343486000000001
7.486000 -1.2521097
7.487000 -1.269594
7.488000 -1.2868009999999999
7.489000 -1.3037303
7.490000 -1.3203816
7.491000 -1.3367545
7.492000 -1.352849
7.493000 -1.3686647
7.494000 -1.3842016000000001
7.495000 -1.3994594
7.496000 -1.4144382
7.497000 -1.4291381
7.498000 -1.4435588
7.499000 -1.4577007
7.500000 -1.4715639
7.501000 -1.4851485
7.502000 -1.4984549999999999
7.503000 -1.5114836
7.504000 -1.5242349
7.505000 -1.5367093
7.506000 -1.5489073
7.507000 -1.5608296000000002
7.508000 -1.5724768999999998
7.509000 -1.5838499999999998
7.510000 -1.5949498999999998
7.511000 -1.6057773000000002
7.512000 -1.6163332
7.513000 -1.626619
7.514000 -1.6366355
7.515000 -1.646384
7.516000 -1.6558656
7.517000 -1.6650818
7.518000 -1.6740340999999999
7.519000 -1.6827239
7.520000 -1.6911525
7.521000 -1.6993217
7.522000 -1.7072331
7.523000 -1.7148885999999999
7.524000 -1.7222896
7.525000 -1.7294383
7.526000 -1.7363362
7.527000 -1.7429853
7.528000 -1.7493876
7.529000 -1.7555451
7.530000 -1.7614599000000002
7.531000 -1.7671339000000001
7.532000 -1.7725693
7.533000 -1.7777683
7.534000 -1.7827332
7.535000 -1.7874662
7.536000 -1.7919695
7.537000 -1.7962456000000002
7.538000 -1.8002968000000001
7.539000 -1.8041257000000002
7.540000 -1.8077347000000001
7.541000 -1.8111266000000001
7.542000 -1.8143039
7.543000 -1.8172694
7.544000 -1.820026
7.545000 -1.8225761
7.546000 -1.8249228999999998
7.547000 -1.8270689999999998
7.548000 -1.8290175
7.549000 -1.8307712
7.550000 -1.8323328
7.551000 -1.8337054
7.552000 -1.8348919000000001
7.553000 -1.8358951
7.554000 -1.8367181
7.555000 -1.8373637000000003
7.556000 -1.8378345
7.557000 -1.8381337000000002
7.558000 -1.8382641000000002
7.559000 -1.8382285000000003
7.560000 -1.8380297
7.561000 -1.8376706
7.562000 -1.8371541000000002
7.563000 -1.8364832000000002
7.564000 -1.8356608
7.565000 -1.8346898
7.566000 -1.8335734
7.567000 -1.8323144
7.568000 -1.8309161
7.569000 -1.8293817
7.570000 -1.8277143999999999
7.571000 -1.8259174999999999
7.572000 -1.8239945
7.573000 -1.8219488
7.574000 -1.8197835999999998
7.575000 -1.8175026
7.576000 -1.8151095
7.577000 -1.8126076000000002
7.578000 -1.8100007000000002
7.579000 -1.8072922000000002
7.580000 -1.8044859
7.581000 -1.8015854000000002
7.582000 -1.7985942000000001
7.583000 -1.7955158
7.584000 -1.7923540000000002
7.585000 -1.789112
7.586000 -1.7857934999999998
7.587000 -1.7824018000000001
7.588000 -1.7789403
7.589000 -1.7754123
7.590000 -1.7718211000000001
7.591000 -1.7681697
7.592000 -1.7644615999999997
7.593000 -1.7606996
7.594000 -1.7568868000000002
7.595000 -1.7530260999999998
7.596000 -1.7491204999999999
7.597000 -1.7451729999999999
7.598000 -1.7411862999999999
7.599000 -1.7371634
7.600000 -1.7331069000000001
7.601000 -1.7290197
7.602000 -1.7249048
7.603000 -1.7207648999999998
7.604000 -1.7166028
7.605000 -1.7124213
7.606000 -1.7082235000000001
7.607000 -1.7040119999999999
7.608000 -1.69979
7.609000 -1.6955604999999998
7.610000 -1.6913263
7.611000 -1.6870904999999998
7.612000 -1.6828561
7.613000 -1.6786262
7.614000 -1.6744037999999999
7.615000 -1.6701918
7.616000 -1.6659932
7.617000 -1.6618112
7.618000 -1.6576486000000001
7.619000 -1.6535081
7.620000 -1.6493928000000002
7.621000 -1.6453052
7.622000 -1.6412482
7.623000 -1.6372240999999998
7.624000 -1.6332356
7.625000 -1.6292851000000002
7.626000 -1.6253751
7.627000 -1.6215074999999999
7.628000 -1.6176848000000001
7.629000 -1.6139088
7.630000 -1.6101817
7.631000 -1.6065053999999999
7.632000 -1.6028818
7.633000 -1.5993127999999999
7.634000 -1.5958
7.635000 -1.5923453
7.636000 -1.5889505000000002
7.637000 -1.5856171
7.638000 -1.5823469
7.639000 -1.5791414
7.640000 -1.5760025
7.641000 -1.5729316
7.642000 -1.5699303000000002
7.643000 -1.5670003
7.644000 -1.5641432
7.645000 -1.5613605
7.646000 -1.5586538
7.647000 -1.5560245
7.648000 -1.5534742000000001
7.649000 -1.5510042
7.650000 -1.5486161
7.651000 -1.5463111999999999
7.652000 -1.5440907
7.653000 -1.541956
7.654000 -1.5399082
7.655000 -1.5379484
7.656000 -1.5360777
7.657000 -1.5342971
7.658000 -1.5326075
7.659000 -1.5310097
7.660000 -1.5295045
7.661000 -1.5280924
7.662000 -1.5267741
7.663000 -1.5255501
7.664000 -1.5244206
7.665000 -1.5233863
7.666000 -1.5224473
7.667000 -1.5216037999999998
7.668000 -1.520856
7.669000 -1.5202041
7.670000 -1.5196482
7.671000 -1.5191882
7.672000 -1.5188241999999998
7.673000 -1.5185563
7.674000 -1.5183843000000001
7.675000 -1.5183082
7.676000 -1.5183278999999998
7.677000 -1.5184435
7.678000 -1.5186547
7.679000 -1.5189615
7.680000 -1.5193637
7.681000 -1.519861
7.682000 -1.5204533
7.683000 -1.5211403000000001
7.684000 -1.5219217
7.685000 -1.5227971999999999
7.686000 -1.5237661
7.687000 -1.5248279999999999
7.688000 -1.5259821999999998
7.689000 -1.527228
7.690000 -1.5285647
7.691000 -1.5299912
7.692000 -1.5315066
7.693000 -1.5331099000000001
7.694000 -1.5347998
7.695000 -1.536575
7.696000 -1.5384343
7.697000 -1.5403761999999999
7.698000 -1.5423992
7.699000 -1.5445018
7.700000 -1.5466826
7.701000 -1.5489399
7.702000 -1.5512723000000002
7.703000 -1.5536780000000001
7.704000 -1.5561555
7.705000 -1.5587033
7.706000 -1.5613197
7.707000 -1.5640033000000002
7.708000 -1.5667526
7.709000 -1.5695660999999999
7.710000 -1.5724421999999998
7.711000 -1.5753796
7.712000 -1.5783766000000001
7.713000 -1.5814319000000001
7.714000 -1.584544
7.715000 -1.5877113000000003
7.716000 -1.5909323
7.717000 -1.5942056
7.718000 -1.5975293000000002
7.719000 -1.6009019999999998
7.720000 -1.6043218000000001
7.721000 -1.6077871000000001
7.722000 -1.6112957
7.723000 -1.6148459
7.724000 -1.6184356
7.725000 -1.6220625
7.726000 -1.6257243000000001
7.727000 -1.6294189000000001
7.728000 -1.6331436000000001
7.729000 -1.6368958999999998
7.730000 -1.6406733999999998
7.731000 -1.6444732
7.732000 -1.6482925
7.733000 -1.6521287999999998
7.734000 -1.6559793
7.735000 -1.6598411
7.736000 -1.6637113
7.737000 -1.6675873
7.738000 -1.6714662000000002
7.739000 -1.6753454
7.740000 -1.6792221
7.741000 -1.6830936
7.742000 -1.6869575
7.743000 -1.6908111
7.744000 -1.6946520999999999
7.745000 -1.6984777999999998
7.746000 -1.7022859000000001
7.747000 -1.7060742
7.748000 -1.7098403000000002
7.749000 -1.7135819
7.750000 -1.7172968
7.751000 -1.7209826000000001
7.752000 -1.7246369000000001
7.753000 -1.7282575000000002
7.754000 -1.7318422
7.755000 -1.7353883
7.756000 -1.7388932
7.757000 -1.7423548
7.758000 -1.7457700999999999
7.759000 -1.7491367
7.760000 -1.7524516
7.761000 -1.7557124
7.762000 -1.7589159
7.763000 -1.7620595
7.764000 -1.7651402999999999
7.765000 -1.7681552
7.766000 -1.7711014
7.767000 -1.773976
7.768000 -1.7767761
7.769000 -1.7794987000000002
7.770000 -1.7821409
7.771000 -1.7846999999999997
7.772000 -1.787173
7.773000 -1.7895574
7.774000 -1.7918503
7.775000 -1.7940492999999997
7.776000 -1.7961517
7.777000 -1.7981552
7.778000 -1.8000571
7.779000 -1.8018551
7.780000 -1.8035470000000002
7.781000 -1.8051304000000001
7.782000 -1.806603
7.783000 -1.8079627
7.784000 -1.8092074
7.785000 -1.8103348
7.786000 -1.8113431
7.787000 -1.8122299000000002
7.788000 -1.8129929999999999
7.789000 -1.8136306000000002
7.790000 -1.8141403999999999
7.791000 -1.8145204000000001
7.792000 -1.8147685
7.793000 -1.8148825
7.794000 -1.8148602999999999
7.795000 -1.8146999000000001
7.796000 -1.8143991000000002
7.797000 -1.8139558
7.798000 -1.8133678
7.799000 -1.8126331
7.800000 -1.8117497
7.801000 -1.8107155
7.802000 -1.8095284999999999
7.803000 -1.8081868
7.804000 -1.8066885000000001
7.805000 -1.8050319
7.806000 -1.8032152
7.807000 -1.8012367
7.808000 -1.7990948999999998
7.809000 -1.7967879999999998
7.810000 -1.7943148
7.811000 -1.7916739000000002
7.812000 -1.7888639000000002
7.813000 -1.7858835
7.814000 -1.7827315
7.815000 -1.7794067
7.816000 -1.7759079
7.817000 -1.7722339999999999
7.818000 -1.7683839
7.819000 -1.7643563000000002
7.820000 -1.7601503
7.821000 -1.7557645
7.822000 -1.7511979
7.823000 -1.7464494000000002
7.824000 -1.7415177
7.825000 -1.7364017999999999
7.826000 -1.7311002999999998
7.827000 -1.7256121999999998
7.828000 -1.7199364000000001
7.829000 -1.7140716
7.830000 -1.7080168999999998
7.831000 -1.7017713
7.832000 -1.6953335999999999
7.833000 -1.6887031000000001
7.834000 -1.681879
7.835000 -1.6748603000000002
7.836000 -1.6676465
7.837000 -1.6602371
7.838000 -1.6526315
7.839000 -1.6448295000000002
7.840000 -1.6368307
7.841000 -1.6286351000000001
7.842000 -1.6202425999999999
7.843000 -1.6116533
7.844000 -1.6028676
7.845000 -1.5938856000000001
7.846000 -1.5847078
7.847000 -1.5753343999999998
7.848000 -1.5657661
7.849000 -1.5560036
7.850000 -1.5460473000000001
7.851000 -1.5358979
7.852000 -1.5255562
7.853000 -1.5150229
7.854000 -1.5042985
7.855000 -1.4933839
7.856000 -1.4822797
7.857000 -1.4709866999999999
7.858000 -1.4595054
7.859000 -1.4478366
7.860000 -1.4359808
7.861000 -1.4239386
7.862000 -1.4117106000000001
7.863000 -1.3992974999999999
7.864000 -1.3866997
7.865000 -1.373918
7.866000 -1.3609529
7.867000 -1.347805
7.868000 -1.334475
7.869000 -1.3209636
7.870000 -1.3072718
7.871000 -1.2934003
7.872000 -1.2793502
7.873000 -1.2651226
7.874000 -1.2507185
7.875000 -1.2361393
7.876000 -1.2213863999999999
7.877000 -1.2064613
7.878000 -1.1913656
7.879000 -1.1761011
7.880000 -1.1606694000000002
7.881000 -1.1450726
7.882000 -1.1293125
7.883000 -1.1133913
7.884000 -1.097311
7.885000 -1.0810737000000001
7.886000 -1.0646814
7.887000 -1.0481366
7.888000 -1.0314412
7.889000 -1.0145975999999999
7.890000 -0.9976079699999999
7.891000 -0.9804744299999999
7.892000 -0.96319923
7.893000 -0.94578452
7.894000 -0.92823254
7.895000 -0.9105454199999999
7.896000 -0.8927253099999999
7.897000 -0.87477444
7.898000 -0.8566949500000001
7.899000 -0.83848909
7.900000 -0.8201590700000001
7.901000 -0.80170715
7.902000 -0.78313556
7.903000 -0.7644466600000001
7.904000 -0.74564284
7.905000 -0.72672646
7.906000 -0.70770001
7.907000 -0.6885659399999999
7.908000 -0.66932682
7.909000 -0.64998521
7.910000 -0.63054371
7.911000 -0.61100502
7.912000 -0.5913718600000001
7.913000 -0.57164696
7.914000 -0.55183312
7.915000 -0.53193313
7.916000 -0.51194984
7.917000 -0.49188612000000004
7.918000 -0.47174482999999995
7.919000 -0.45152878999999996
7.920000 -0.43124096
7.921000 -0.4108842
7.922000 -0.39046138999999996
7.923000 -0.36997541
7.924000 -0.34942913000000003
7.925000 -0.32882544
7.926000 -0.30816717
7.927000 -0.28745716
7.928000 -0.26669828
7.929000 -0.24589337000000003
7.930000 -0.22504528
7.931000 -0.20415684999999997
7.932000 -0.18323098
7.933000 -0.16227055
7.934000 -0.14127848
7.935000 -0.12025771
7.936000 -0.09921123300000001
7.937000 -0.078142062
7.938000 -0.057053252
7.939000 -0.035947905
7.940000 -0.014829156999999999
7.941000 0.0062998195000000005
7.942000 0.027435817
7.943000 0.048575606
7.944000 0.069715932
7.945000 0.090853538
7.946000 0.11198515
7.947000 0.13310750999999998
7.948000 0.15421738000000002
7.949000 0.17531153
7.950000 0.19638678
7.951000 0.21743997999999998
7.952000 0.23846801
7.953000 0.25946782
7.954000 0.28043638
7.955000 0.30137075
7.956000 0.32226796999999996
7.957000 0.34312522
7.958000 0.36393965
7.959000 0.38470847
7.960000 0.40542892999999997
7.961000 0.42609832999999997
7.962000 0.44671394999999997
7.963000 0.46727308
7.964000 0.48777307000000003
7.965000 0.50821123
7.966000 0.52858489
7.967000 0.5488914
7.968000 0.56912801
7.969000 0.58929208
7.970000 0.60938089
7.971000 0.62939171
7.972000 0.64932182
7.973000 0.66916849
7.974000 0.68892897
7.975000 0.70860051
7.976000 0.7281803499999999
7.977000 0.74766581
7.978000 0.76705413
7.979000 0.7863425599999999
7.980000 0.80552846
7.981000 0.82460912
7.982000 0.8435819299999999
7.983000 0.8624441899999999
7.984000 0.8811933900000001
7.985000 0.8998270100000001
7.986000 0.91834255
7.987000 0.93673756
7.988000 0.95500974
7.989000 0.97315675
7.990000 0.99117626
7.991000 1.0090662
7.992000 1.0268244
7.993000 1.0444487
7.994000 1.0619372
7.995000 1.0792879
7.996000 1.0964990000000001
7.997000 1.1135684
7.998000 1.1304946
7.999000 1.1472756
8.000000 1.1639096999999998
8.001000 1.1803951
8.002000 1.1967302000000002
8.003000 1.2129134
8.004000 1.2289427
8.005000 1.2448166999999999
8.006000 1.2605336
8.007000 1.2760919000000002
8.008000 1.2914896
8.009000 1.3067254
8.010000 1.3217974000000001
8.011000 1.3367043
8.012000 1.3514442
8.013000 1.3660158
8.014000 1.3804174
8.015000 1.3946475999999999
8.016000 1.408705
8.017000 1.4225882
8.018000 1.4362959
8.019000 1.4498267
8.020000 1.4631796000000001
8.021000 1.4763533
8.022000 1.4893468
8.023000 1.502159
8.024000 1.5147890000000002
8.025000 1.5272359
8.026000 1.5394989
8.027000 1.5515772
8.028000 1.5634698999999999
8.029000 1.5751764000000001
8.030000 1.5866961
8.031000 1.5980285
8.032000 1.6091727
8.033000 1.6201284
8.034000 1.6308952
8.035000 1.6414723999999998
8.036000 1.6518598
8.037000 1.6620571000000002
8.038000 1.6720636
8.039000 1.6818792999999999
8.040000 1.6915038
8.041000 1.700937
8.042000 1.7101787
8.043000 1.7192287
8.044000 1.7280869
8.045000 1.7367532
8.046000 1.7452276999999998
8.047000 1.7535103
8.048000 1.7616011
8.049000 1.7695002000000002
8.050000 1.7772079
8.051000 1.7847244000000002
8.052000 1.7920498
8.053000 1.7991845999999998
8.054000 1.8061291
8.055000 1.8128836999999998
8.056000 1.8194487
8.057000 1.8258249
8.058000 1.8320125999999999
8.059000 1.8380126
8.060000 1.8438254
8.061000 1.8494515
8.062000 1.8548917000000003
8.063000 1.8601467999999999
8.064000 1.8652173
8.065000 1.8701041000000003
8.066000 1.8748078000000001
8.067000 1.8793293999999998
8.068000 1.8836696
8.069000 1.887829
8.070000 1.8918086
8.071000 1.8956088999999998
8.072000 1.899231
8.073000 1.9026755999999998
8.074000 1.9059435999999998
8.075000 1.9090358000000003
8.076000 1.9119530999999998
8.077000 1.9146966
8.078000 1.9172669999999998
8.079000 1.9196655999999999
8.080000 1.9218931000000001
8.081000 1.9239509
8.082000 1.9258402000000001
8.083000 1.9275622
8.084000 1.9291185
8.085000 1.9305103000000001
8.086000 1.931739
8.087000 1.9328064999999999
8.088000 1.9337142000000003
8.089000 1.9344639000000001
8.090000 1.9350574999999999
8.091000 1.9354967
8.092000 1.9357834
8.093000 1.9359195999999999
8.094000 1.9359069
8.095000 1.9357475999999998
8.096000 1.9354434999999999
8.097000 1.9349964000000002
8.098000 1.9344086
8.099000 1.9336817999999998
8.100000 1.9328176999999997
8.101000 1.9318183999999998
8.102000 1.9306857
8.103000 1.9294214
8.104000 1.928027
8.105000 1.9265043999999998
8.106000 1.9248554000000002
8.107000 1.9230814999999999
8.108000 1.9211842
8.109000 1.9191653
8.110000 1.9170264
8.111000 1.914769
8.112000 1.9123949000000002
8.113000 1.9099057
8.114000 1.9073027999999999
8.115000 1.9045882
8.116000 1.9017632999999998
8.117000 1.8988302
8.118000 1.8957904
8.119000 1.8926458
8.120000 1.8893984999999998
8.121000 1.8860504
8.122000 1.8826033999999998
8.123000 1.8790597
8.124000 1.8754214000000002
8.125000 1.8716907
8.126000 1.8678699
8.127000 1.8639611
8.128000 1.8599667
8.129000 1.8558888
8.130000 1.8517299
8.131000 1.8474922
8.132000 1.8431781
8.133000 1.8387898999999999
8.134000 1.83433
8.135000 1.8298005999999998
8.136000 1.8252036999999999
8.137000 1.8205417000000002
8.138000 1.8158168
8.139000 1.8110309000000002
8.140000 1.8061863
8.141000 1.801285
8.142000 1.7963288000000002
8.143000 1.7913198000000001
8.144000 1.7862597
8.145000 1.7811504999999999
8.146000 1.7759942
8.147000 1.7707923
8.148000 1.7655469
8.149000 1.7602598
8.150000 1.7549328999999998
8.151000 1.7495677
8.152000 1.7441664
8.153000 1.7387306000000002
8.154000 1.7332622999999998
8.155000 1.7277634
8.156000 1.7222358
8.157000 1.7166812
8.158000 1.7111016
8.159000 1.7054992000000002
8.160000 1.6998755
8.161000 1.6942326
8.162000 1.6885724000000002
8.163000 1.6828968999999998
8.164000 1.6772078
8.165000 1.6715069999999999
8.166000 1.6657963000000002
8.167000 1.6600775
8.168000 1.6543522000000002
8.169000 1.6486224
8.170000 1.6428897000000002
8.171000 1.6371556999999999
8.172000 1.6314222
8.173000 1.6256903999999999
8.174000 1.6199622
8.175000 1.6142390999999998
8.176000 1.6085223999999998
8.177000 1.6028138
8.178000 1.5971148000000002
8.179000 1.5914269
8.180000 1.5857514
8.181000 1.5800897
8.182000 1.5744432999999998
8.183000 1.5688136
8.184000 1.563202
8.185000 1.5576098999999999
8.186000 1.5520384999999999
8.187000 1.5464894
8.188000 1.5409635
8.189000 1.5354625
8.190000 1.5299873
8.191000 1.5245393
8.192000 1.5191196
8.193000 1.5137292
8.194000 1.5083694
8.195000 1.5030409999999998
8.196000 1.4977452
8.197000 1.4924829000000002
8.198000 1.4872547999999999
8.199000 1.4820619
8.200000 1.4769050000000001
8.201000 1.4717849
8.202000 1.4667021
8.203000 1.4616574
8.204000 1.4566514
8.205000 1.4516845
8.206000 1.4467575
8.207000 1.4418706
8.208000 1.4370246
8.209000 1.4322197
8.210000 1.4274565
8.211000 1.4227352
8.212000 1.4180564999999998
8.213000 1.4134206999999999
8.214000 1.4088282
8.215000 1.4042796
8.216000 1.399775
8.217000 1.3953152
8.218000 1.3909006
8.219000 1.3865315
8.220000 1.3822086
8.221000 1.3779322999999999
8.222000 1.3737029
8.223000 1.3695211
8.224000 1.3653873
8.225000 1.361302
8.226000 1.3572656
8.227000 1.3532783
8.228000 1.3493407000000002
8.229000 1.3454529
8.230000 1.3416152000000001
8.231000 1.3378279
8.232000 1.3340911
8.233000 1.3304048000000002
8.234000 1.326769
8.235000 1.3231837
8.236000 1.3196489
8.237000 1.3161642
8.238000 1.3127295
8.239000 1.3093445000000001
8.240000 1.3060089000000001
8.241000 1.3027222999999999
8.242000 1.2994843
8.243000 1.2962943
8.244000 1.2931519
8.245000 1.2900567
8.246000 1.2870078999999999
8.247000 1.284005
8.248000 1.2810474
8.249000 1.2781345
8.250000 1.2752657
8.251000 1.2724402
8.252000 1.2696574999999999
8.253000 1.2669169
8.254000 1.2642178
8.255000 1.2615593
8.256000 1.2589409
8.257000 1.2563618
8.258000 1.2538213
8.259000 1.2513189
8.260000 1.2488536
8.261000 1.2464248
8.262000 1.2440318000000001
8.263000 1.2416738999999999
8.264000 1.2393503
8.265000 1.2370601
8.266000 1.2348028
8.267000 1.2325774
8.268000 1.2303832000000001
8.269000 1.2282194
8.270000 1.2260851
8.271000 1.2239794
8.272000 1.2219015999999998
8.273000 1.2198506
8.274000 1.2178257
8.275000 1.215826
8.276000 1.2138505000000002
8.277000 1.2118983
8.278000 1.2099685
8.279000 1.2080601
8.280000 1.2061722000000001
8.281000 1.2043036999999999
8.282000 1.2024537
8.283000 1.2006211
8.284000 1.1988050000000001
8.285000 1.1970043
8.286000 1.1952179
8.287000 1.1934448
8.288000 1.1916838
8.289000 1.1899336
8.290000 1.1881933
8.291000 1.1864616
8.292000 1.1847371
8.293000 1.1830188
8.294000 1.1813053
8.295000 1.1795952
8.296000 1.1778872
8.297000 1.1761799
8.298000 1.174472
8.299000 1.1727621000000001
8.300000 1.1710487
8.301000 1.1693304999999998
8.302000 1.1676061999999998
8.303000 1.1658743
8.304000 1.1641335
8.305000 1.1623825
8.306000 1.16062
8.307000 1.1588447
8.308000 1.1570554
8.309000 1.155251
8.310000 1.1534302
8.311000 1.1515921
8.312000 1.1497354
8.313000 1.1478591
8.314000 1.1459621999999998
8.315000 1.1440435
8.316000 1.1421023000000001
8.317000 1.1401373
8.318000 1.1381476
8.319000 1.1361322
8.320000 1.1340899999999998
8.321000 1.1320201
8.322000 1.1299211999999998
8.323000 1.1277924
8.324000 1.1256326
8.325000 1.1234404999999998
8.326000 1.1212151
8.327000 1.1189552
8.328000 1.1166595
8.329000 1.1143267000000001
8.330000 1.1119557
8.331000 1.109545
8.332000 1.1070936
8.333000 1.1046
8.334000 1.102063
8.335000 1.0994813
8.336000 1.0968537999999999
8.337000 1.094179
8.338000 1.0914559000000001
8.339000 1.0886834
8.340000 1.0858603
8.341000 1.0829855
8.342000 1.080058
8.343000 1.077077
8.344000 1.0740413
8.345000 1.0709504
8.346000 1.0678032
8.347000 1.0645991000000001
8.348000 1.0613374
8.349000 1.0580175
8.350000 1.0546385
8.351000 1.0512001
8.352000 1.0477016000000001
8.353000 1.0441423
8.354000 1.0405218
8.355000 1.0368395000000001
8.356000 1.0330948
8.357000 1.0292871000000001
8.358000 1.0254159
8.359000 1.0214805
8.360000 1.0174803
8.361000 1.0134147
8.362000 1.0092830000000002
8.363000 1.0050847
8.364000 1.0008191
8.365000 0.99648554
8.366000 0.99208336
8.367000 0.9876119900000001
8.368000 0.98307077
8.369000 0.97845923
8.370000 0.97377682
8.371000 0.96902298
8.372000 0.9641973300000001
8.373000 0.9592995
8.374000 0.95432904
8.375000 0.9492856500000001
8.376000 0.9441690500000001
8.377000 0.9389790699999999
8.378000 0.93371542
8.379000 0.92837801
8.380000 0.9229667500000001
8.381000 0.9174815399999999
8.382000 0.91192219
8.383000 0.90628881
8.384000 0.9005812
8.385000 0.89479946
8.386000 0.88894349
8.387000 0.8830131999999999
8.388000 0.87700859
8.389000 0.8709296599999999
8.390000 0.86477632
8.391000 0.85854856
8.392000 0.8522462999999999
8.393000 0.84586944
8.394000 0.83941799
8.395000 0.8328918399999999
8.396000 0.8262909
8.397000 0.8196151800000001
8.398000 0.81286468
8.399000 0.80603948
8.400000 0.79913959
8.401000 0.7921651
8.402000 0.7851162
8.403000 0.7779931200000001
8.404000 0.77079618
8.405000 0.7635257200000001
8.406000 0.7561822
8.407000 0.74876612
8.408000 0.7412781
8.409000 0.73371883
8.410000 0.72608902
8.411000 0.71838945
8.412000 0.71062096
8.413000 0.7027844400000001
8.414000 0.69488082
8.415000 0.6869110700000001
8.416000 0.67887609
8.417000 0.67077684
8.418000 0.66261427
8.419000 0.65438924
8.420000 0.64610266
8.421000 0.63775531
8.422000 0.62934794
8.423000 0.62088128
8.424000 0.612356
8.425000 0.6037727500000001
8.426000 0.59513203
8.427000 0.58643436
8.428000 0.5776802999999999
8.429000 0.56887027
8.430000 0.56000473
8.431000 0.55108415
8.432000 0.54210904
8.433000 0.53307996
8.434000 0.5239974199999999
8.435000 0.51486208
8.436000 0.50567463
8.437000 0.49643585999999995
8.438000 0.48714662
8.439000 0.47780783000000004
8.440000 0.46842056
8.441000 0.45898598999999995
8.442000 0.44950525999999996
8.443000 0.43997969
8.444000 0.43041068
8.445000 0.42079967
8.446000 0.41114808999999997
8.447000 0.40145749
8.448000 0.39172940999999994
8.449000 0.38196542
8.450000 0.37216707
8.451000 0.36233589
8.452000 0.35247342
8.453000 0.34258112
8.454000 0.33266041
8.455000 0.32271268000000003
8.456000 0.31273924
8.457000 0.30274133000000003
8.458000 0.29272016
8.459000 0.28267682
8.460000 0.27261237
8.461000 0.26252782
8.462000 0.25242413
8.463000 0.24230224
8.464000 0.23216305
8.465000 0.22200744
8.466000 0.21183633
8.467000 0.20165062
8.468000 0.19145127
8.469000 0.18123928
8.470000 0.17101571
8.471000 0.1607817
8.472000 0.15053845
8.473000 0.14028725
8.474000 0.13002949
8.475000 0.11976662999999999
8.476000 0.10950023
8.477000 0.09923192
8.478000 0.088963407
8.479000 0.078696443
8.480000 0.068432826
8.481000 0.058174378000000006
8.482000 0.047922942999999996
8.483000 0.037680354
8.484000 0.02744841
8.485000 0.017228877
8.486000 0.007023464399999999
8.487000 -0.0031661875
8.488000 -0.013338520000000001
8.489000 -0.02349206
8.490000 -0.033625425
8.491000 -0.043737327
8.492000 -0.053826562
8.493000 -0.06389201700000001
8.494000 -0.07393264699999999
8.495000 -0.08394747899999999
8.496000 -0.093935581
8.497000 -0.10389606
8.498000 -0.11382806
8.499000 -0.12373071000000001
8.500000 -0.13360314
8.501000 -0.14344443
8.502000 -0.15325367
8.503000 -0.16302987000000002
8.504000 -0.17277197
8.505000 -0.18247887
8.506000 -0.1921494
8.507000 -0.20178230000000003
8.508000 -0.21137625000000002
8.509000 -0.22092988
8.510000 -0.23044173
8.511000 -0.23991033
8.512000 -0.24933412000000002
8.513000 -0.25871159
8.514000 -0.26804112999999996
8.515000 -0.27732118
8.516000 -0.28655017
8.517000 -0.29572661
8.518000 -0.30484898
8.519000 -0.31391587000000004
8.520000 -0.32292593
8.521000 -0.33187789
8.522000 -0.34077053
8.523000 -0.34960278
8.524000 -0.3583736
8.525000 -0.36708207
8.526000 -0.37572735
8.527000 -0.3843087
8.528000 -0.39282544
8.529000 -0.40127691
8.530000 -0.40966258
8.531000 -0.4179819
8.532000 -0.42623435
8.533000 -0.43441947
8.534000 -0.44253669
8.535000 -0.45058546000000005
8.536000 -0.45856521000000006
8.537000 -0.46647531000000003
8.538000 -0.47431504
8.539000 -0.48208367
8.540000 -0.48978035
8.541000 -0.49740421
8.542000 -0.50495425
8.543000 -0.51242947
8.544000 -0.51982882
8.545000 -0.52715121
8.546000 -0.5343955
8.547000 -0.54156063
8.548000 -0.54864543
8.549000 -0.55564889
8.550000 -0.56256996
8.551000 -0.5694077399999999
8.552000 -0.57616131
8.553000 -0.58282991
8.554000 -0.58941287
8.555000 -0.59590964
8.556000 -0.60231974
8.557000 -0.6086429099999999
8.558000 -0.61487891
8.559000 -0.6210275900000001
8.560000 -0.62708897
8.561000 -0.6330630700000001
8.562000 -0.6389501
8.563000 -0.64475019
8.564000 -0.65046363
8.565000 -0.65609058
8.566000 -0.6616313500000001
8.567000 -0.6670861
8.568000 -0.67245504
8.569000 -0.67773829
8.570000 -0.68293591
8.571000 -0.68804794
8.572000 -0.6930742400000001
8.573000 -0.69801463
8.574000 -0.70286887
8.575000 -0.70763663
8.576000 -0.71231746
8.577000 -0.71691088
8.578000 -0.72141634
8.579000 -0.72583323
8.580000 -0.7301609
8.581000 -0.73439875
8.582000 -0.73854611
8.583000 -0.74260244
8.584000 -0.74656722
8.585000 -0.75043994
8.586000 -0.75422022
8.587000 -0.7579078
8.588000 -0.76150247
8.589000 -0.76500424
8.590000 -0.7684132100000001
8.591000 -0.7717296
8.592000 -0.77495375
8.593000 -0.7780862000000001
8.594000 -0.7811275799999999
8.595000 -0.78407861
8.596000 -0.7869401
8.597000 -0.78971293
8.598000 -0.7923981199999999
8.599000 -0.79499669
8.600000 -0.79750959
8.601000 -0.7999378300000001
8.602000 -0.80228243
8.603000 -0.80454433
8.604000 -0.80672447
8.605000 -0.8088235699999999
8.606000 -0.8108424
8.607000 -0.8127816
8.608000 -0.81464173
8.609000 -0.81642317
8.610000 -0.81812637
8.611000 -0.8197516199999999
8.612000 -0.8212991100000001
8.613000 -0.82276911
8.614000 -0.8241617099999999
8.615000 -0.8254770200000001
8.616000 -0.8267151199999999
8.617000 -0.8278762000000001
8.618000 -0.8289604399999999
8.619000 -0.82996804
8.620000 -0.8308993699999999
8.621000 -0.83175469
8.622000 -0.8325344
8.623000 -0.83323913
8.624000 -0.83386945
8.625000 -0.8344261000000001
8.626000 -0.83490992
8.627000 -0.83532175
8.628000 -0.83566261
8.629000 -0.8359335400000001
8.630000 -0.8361357300000001
8.631000 -0.8362703000000001
8.632000 -0.83633848
8.633000 -0.8363413599999999
8.634000 -0.83628036
8.635000 -0.83615659
8.636000 -0.8359711599999999
8.637000 -0.83572539
8.638000 -0.83542028
8.639000 -0.83505688
8.640000 -0.8346361999999999
8.641000 -0.8341590899999999
8.642000 -0.8336264600000001
8.643000 -0.83303917
8.644000 -0.83239796
8.645000 -0.83170347
8.646000 -0.8309564599999999
8.647000 -0.83015747
8.648000 -0.8293071799999999
8.649000 -0.8284062099999999
8.650000 -0.8274551499999999
8.651000 -0.82645472
8.652000 -0.8254056799999999
8.653000 -0.82430877
8.654000 -0.82316473
8.655000 -0.8219745
8.656000 -0.8207390999999999
8.657000 -0.81945946
8.658000 -0.8181368
8.659000 -0.81677223
8.660000 -0.81536705
8.661000 -0.81392247
8.662000 -0.8124398999999999
8.663000 -0.8109206299999999
8.664000 -0.8093660699999999
8.665000 -0.80777751
8.666000 -0.80615645
8.667000 -0.8045040999999999
8.668000 -0.80282176
8.669000 -0.80111073
8.670000 -0.79937214
8.671000 -0.797607
8.672000 -0.7958164400000001
8.673000 -0.79400139
8.674000 -0.7921627699999999
8.675000 -0.7903013400000001
8.676000 -0.7884178299999999
8.677000 -0.786513
8.678000 -0.78458739
8.679000 -0.78264168
8.680000 -0.78067644
8.681000 -0.7786923099999999
8.682000 -0.77668983
8.683000 -0.7746696
8.684000 -0.77263229
8.685000 -0.77057853
8.686000 -0.76850913
8.687000 -0.76642483
8.688000 -0.76432647
8.689000 -0.76221498
8.690000 -0.76009133
8.691000 -0.75795655
8.692000 -0.7558118100000001
8.693000 -0.75365822
8.694000 -0.7514969899999999
8.695000 -0.74932938
8.696000 -0.74715661
8.697000 -0.74498001
8.698000 -0.74280086
8.699000 -0.7406204000000001
8.700000 -0.73843985
8.701000 -0.73626041
8.702000 -0.73408326
8.703000 -0.73190946
8.704000 -0.72974004
8.705000 -0.7275759199999999
8.706000 -0.7254179599999999
8.707000 -0.72326693
8.708000 -0.72112349
8.709000 -0.71898829
8.710000 -0.7168618499999999
8.711000 -0.71474467
8.712000 -0.71263718
8.713000 -0.71053975
8.714000 -0.70845271
8.715000 -0.70637641
8.716000 -0.7043112100000001
8.717000 -0.70225736
8.718000 -0.7002153
8.719000 -0.69818539
8.720000 -0.696168
8.721000 -0.6941636999999999
8.722000 -0.69217295
8.723000 -0.69019636
8.724000 -0.68823453
8.725000 -0.6862881599999999
8.726000 -0.68435799
8.727000 -0.6824448200000001
8.728000 -0.68054944
8.729000 -0.67867269
8.730000 -0.6768154000000001
8.731000 -0.6749784099999999
8.732000 -0.67316261
8.733000 -0.67136879
8.734000 -0.6695977399999999
8.735000 -0.66785021
8.736000 -0.6661268899999999
8.737000 -0.66442844
8.738000 -0.6627554499999999
8.739000 -0.66110841
8.740000 -0.6594877699999999
8.741000 -0.6578939500000001
8.742000 -0.65632723
8.743000 -0.65478785
8.744000 -0.65327599
8.745000 -0.65179174
8.746000 -0.65033524
8.747000 -0.6489064999999999
8.748000 -0.64750547
8.749000 -0.64613214
8.750000 -0.64478647
8.751000 -0.6434684199999999
8.752000 -0.64217788
8.753000 -0.64091482
8.754000 -0.63967919
8.755000 -0.63847089
8.756000 -0.63728997
8.757000 -0.63613644
8.758000 -0.63501028
8.759000 -0.6339116
8.760000 -0.63284049
8.761000 -0.63179699
8.762000 -0.63078129
8.763000 -0.62979348
8.764000 -0.6288337500000001
8.765000 -0.6279022000000001
8.766000 -0.626999
8.767000 -0.6261243
8.768000 -0.6252782
8.769000 -0.62446077
8.770000 -0.62367213
8.771000 -0.62291226
8.772000 -0.62218118
8.773000 -0.62147882
8.774000 -0.62080515
8.775000 -0.62016002
8.776000 -0.61954334
8.777000 -0.61895489
8.778000 -0.61839446
8.779000 -0.61786189
8.780000 -0.61735688
8.781000 -0.6168792000000001
8.782000 -0.61642863
8.783000 -0.61600488
8.784000 -0.61560771
8.785000 -0.61523686
8.786000 -0.61489213
8.787000 -0.61457334
8.788000 -0.61428025
8.789000 -0.61401264
8.790000 -0.61377035
8.791000 -0.61355317
8.792000 -0.61336095
8.793000 -0.61319345
8.794000 -0.61305049
8.795000 -0.61293179
8.796000 -0.61283712
8.797000 -0.6127662
8.798000 -0.61271871
8.799000 -0.61269426
8.800000 -0.61269244
8.801000 -0.61271279
8.802000 -0.61275479
8.803000 -0.61281794
8.804000 -0.61290162
8.805000 -0.61300523
8.806000 -0.61312807
8.807000 -0.61326944
8.808000 -0.6134287
8.809000 -0.6136050399999999
8.810000 -0.61379774
8.811000 -0.61400603
8.812000 -0.61422922
8.813000 -0.61446652
8.814000 -0.61471723
8.815000 -0.6149806499999999
8.816000 -0.61525609
8.817000 -0.61554289
8.818000 -0.61584045
8.819000 -0.6161481600000001
8.820000 -0.6164654599999999
8.821000 -0.61679184
8.822000 -0.61712684
8.823000 -0.61746994
8.824000 -0.61782072
8.825000 -0.6181787200000001
8.826000 -0.61854357
8.827000 -0.61891489
8.828000 -0.61929221
8.829000 -0.61967517
8.830000 -0.62006335
8.831000 -0.62045627
8.832000 -0.62085353
8.833000 -0.6212546
8.834000 -0.62165898
8.835000 -0.62206606
8.836000 -0.62247529
8.837000 -0.62288605
8.838000 -0.62329764
8.839000 -0.62370934
8.840000 -0.62412042
8.841000 -0.6245301600000001
8.842000 -0.6249377
8.843000 -0.62534227
8.844000 -0.6257430700000001
8.845000 -0.62613925
8.846000 -0.6265300300000001
8.847000 -0.62691458
8.848000 -0.62729218
8.849000 -0.62766201
8.850000 -0.62802341
8.851000 -0.6283756300000001
8.852000 -0.62871804
8.853000 -0.6290500099999999
8.854000 -0.62937089
8.855000 -0.6296801399999999
8.856000 -0.62997718
8.857000 -0.63026147
8.858000 -0.63053248
8.859000 -0.63078967
8.860000 -0.63103247
8.861000 -0.63126036
8.862000 -0.63147275
8.863000 -0.6316690699999999
8.864000 -0.63184868
8.865000 -0.63201096
8.866000 -0.63215527
8.867000 -0.6322809500000001
8.868000 -0.63238726
8.869000 -0.63247355
8.870000 -0.63253907
8.871000 -0.63258307
8.872000 -0.63260486
8.873000 -0.6326037
8.874000 -0.63257893
8.875000 -0.63252985
8.876000 -0.6324558499999999
8.877000 -0.63235629
8.878000 -0.63223056
8.879000 -0.63207815
8.880000 -0.6318985
8.881000 -0.63169114
8.882000 -0.6314556100000001
8.883000 -0.63119149
8.884000 -0.6308983100000001
8.885000 -0.6305757000000001
8.886000 -0.63022329
8.887000 -0.6298407
8.888000 -0.62942756
8.889000 -0.62898346
8.890000 -0.6285080200000001
8.891000 -0.62800078
8.892000 -0.6274613600000001
8.893000 -0.62688924
8.894000 -0.6262839800000001
8.895000 -0.62564504
8.896000 -0.62497188
8.897000 -0.62426399
8.898000 -0.6235207
8.899000 -0.62274146
8.900000 -0.6219256200000001
8.901000 -0.62107258
8.902000 -0.62018172
8.903000 -0.6192523999999999
8.904000 -0.61828401
8.905000 -0.61727599
8.906000 -0.6162277899999999
8.907000 -0.61513893
8.908000 -0.6140089599999999
8.909000 -0.61283745
8.910000 -0.61162403
8.911000 -0.61036851
8.912000 -0.60907062
8.913000 -0.60773026
8.914000 -0.60634734
8.915000 -0.6049218599999999
8.916000 -0.60345391
8.917000 -0.60194354
8.918000 -0.60039088
8.919000 -0.59879613
8.920000 -0.59715942
8.921000 -0.5954809
8.922000 -0.5937608
8.923000 -0.59199915
8.924000 -0.59019611
8.925000 -0.5883517199999999
8.926000 -0.58646593
8.927000 -0.5845386499999999
8.928000 -0.58256974
8.929000 -0.58055902
8.930000 -0.5785062
8.931000 -0.57641095
8.932000 -0.5742728699999999
8.933000 -0.57209157
8.934000 -0.5698666
8.935000 -0.56759743
8.936000 -0.56528365
8.937000 -0.5629248499999999
8.938000 -0.5605205400000001
8.939000 -0.55807042
8.940000 -0.55557415
8.941000 -0.5530315
8.942000 -0.5504422800000001
8.943000 -0.5478064500000001
8.944000 -0.54512401
8.945000 -0.54239505
8.946000 -0.53961975
8.947000 -0.53679841
8.948000 -0.5339313299999999
8.949000 -0.53101899
8.950000 -0.5280618100000001
8.951000 -0.52506034
8.952000 -0.52201515
8.953000 -0.51892679
8.954000 -0.5157958699999999
8.955000 -0.51262295
8.956000 -0.50940863
8.957000 -0.50615347
8.958000 -0.5028579400000001
8.959000 -0.4995225
8.960000 -0.49614762
8.961000 -0.49273362
8.962000 -0.48928078999999997
8.963000 -0.48578935999999995
8.964000 -0.4822595
8.965000 -0.47869137
8.966000 -0.47508501
8.967000 -0.47144047
8.968000 -0.46775769
8.969000 -0.46403669
8.970000 -0.46027739999999995
8.971000 -0.4564798
8.972000 -0.45264386999999995
8.973000 -0.44876961
8.974000 -0.44485708
8.975000 -0.44090641
8.976000 -0.43691774000000005
8.977000 -0.43289131
8.978000 -0.42882742999999995
8.979000 -0.42472648999999996
8.980000 -0.42058900000000005
8.981000 -0.41641546
8.982000 -0.41220654000000007
8.983000 -0.40796287
8.984000 -0.40368521999999996
8.985000 -0.39937439999999996
8.986000 -0.39503118
8.987000 -0.39065638999999996
8.988000 -0.38625081
8.989000 -0.38181527
8.990000 -0.37735051
8.991000 -0.37285725000000003
8.992000 -0.36833616999999996
8.993000 -0.36378784999999997
8.994000 -0.35921284000000003
8.995000 -0.35461159000000003
8.996000 -0.34998450000000003
8.997000 -0.34533192
8.998000 -0.3406541
8.999000 -0.33595129
9.000000 -0.33122371
9.001000 -0.32647154
9.002000 -0.32169498
9.003000 -0.31689422
9.004000 -0.31206948
9.005000 -0.30722106
9.006000 -0.30234925999999995
9.007000 -0.29745451
9.008000 -0.29253724
9.009000 -0.28759802
9.010000 -0.2826375
9.011000 -0.27765636
9.012000 -0.27265542
9.013000 -0.26763554
9.014000 -0.26259767
9.015000 -0.25754278
9.016000 -0.25247189
9.017000 -0.24738605000000002
9.018000 -0.24228634000000002
9.019000 -0.2371738
9.020000 -0.23204945
9.021000 -0.22691429999999999
9.022000 -0.22176933
9.023000 -0.21661539
9.024000 -0.2114533
9.025000 -0.20628381
9.026000 -0.20110758
9.027000 -0.19592518999999997
9.028000 -0.19073712
9.029000 -0.18554378
9.030000 -0.18034551000000001
9.031000 -0.17514259
9.032000 -0.16993526
9.033000 -0.16472373
9.034000 -0.15950815999999998
9.035000 -0.15428875
9.036000 -0.14906569
9.037000 -0.1438392
9.038000 -0.13860957
9.039000 -0.13337715
9.040000 -0.12814238
9.041000 -0.12290579
9.042000 -0.11766801
9.043000 -0.11242977
9.044000 -0.10719192
9.045000 -0.10195542
9.046000 -0.096721324
9.047000 -0.091490778
9.048000 -0.08626500499999999
9.049000 -0.081045297
9.050000 -0.075832981
9.051000 -0.07062940899999999
9.052000 -0.065435929
9.053000 -0.06025387
9.054000 -0.055084506
9.055000 -0.049929047
9.056000 -0.044788618
9.057000 -0.039664228
9.058000 -0.034556777
9.059000 -0.029467029
9.060000 -0.024395621
9.061000 -0.01934305
9.062000 -0.014309687
9.063000 -0.0092957744
9.064000 -0.0043014496999999995
9.065000 0.0006732455400000001
9.066000 0.0056283465
9.067000 0.010563939999999999
9.068000 0.015480144
9.069000 0.020377085
9.070000 0.025254869000000003
9.071000 0.030113565000000002
9.072000 0.034953182
9.073000 0.039773647
9.074000 0.044574795
9.075000 0.049356354000000005
9.076000 0.054117938000000004
9.077000 0.058859039999999994
9.078000 0.063579041
9.079000 0.06827720200000001
9.080000 0.072952686
9.081000 0.077604555
9.082000 0.08223180199999999
9.083000 0.08683334999999999
9.084000 0.091408088
9.085000 0.09595488699999999
9.086000 0.10047260000000001
9.087000 0.10496011999999999
9.088000 0.10941637
9.089000 0.11384032999999999
9.090000 0.11823104
9.091000 0.12258764
9.092000 0.12690936
9.093000 0.13119553
9.094000 0.13544559
9.095000 0.1396591
9.096000 0.14383567
9.097000 0.14797506
9.098000 0.15207708
9.099000 0.15614163
9.100000 0.16016866999999999
9.101000 0.16415818999999998
9.102000 0.16811020000000002
9.103000 0.17202472
9.104000 0.17590177999999998
9.105000 0.17974135
9.106000 0.18354336
9.107000 0.18730771
9.108000 0.1910342
9.109000 0.19472256999999998
9.110000 0.19837244999999998
9.111000 0.20198345
9.112000 0.20555505
9.113000 0.20908667
9.114000 0.21257768000000002
9.115000 0.21602737000000002
9.116000 0.21943499
9.117000 0.22279979
9.118000 0.22612098
9.119000 0.22939780999999998
9.120000 0.23262952
9.121000 0.23581544000000002
9.122000 0.2389549
9.123000 0.24204736
9.124000 0.24509231999999997
9.125000 0.24808939
9.126000 0.25103826
9.127000 0.25393871999999995
9.128000 0.25679064
9.129000 0.25959399
9.130000 0.26234880000000005
9.131000 0.26505517
9.132000 0.26771324
9.133000 0.2703232
9.134000 0.27288524000000003
9.135000 0.27539956000000004
9.136000 0.27786633
9.137000 0.28028567
9.138000 0.28265771
9.139000 0.28498245
9.140000 0.28725987999999997
9.141000 0.28948988999999997
9.142000 0.29167228
9.143000 0.29380678000000005
9.144000 0.29589306
9.145000 0.29793072000000004
9.146000 0.29991928
9.147000 0.30185825
9.148000 0.30374704
9.149000 0.30558512
9.150000 0.30737190999999997
9.151000 0.30910687
9.152000 0.31078947
9.153000 0.31241924000000004
9.154000 0.31399573000000003
9.155000 0.31551865
9.156000 0.31698772
9.157000 0.31840277
9.158000 0.31976372000000003
9.159000 0.32107059000000004
9.160000 0.3223235
9.161000 0.32352265
9.162000 0.32466834
9.163000 0.32576092
9.164000 0.32680081
9.165000 0.3277885
9.166000 0.32872448000000004
9.167000 0.32960925999999996
9.168000 0.33044335
9.169000 0.33122725
9.170000 0.33196141
9.171000 0.33264621
9.172000 0.33328199999999997
9.173000 0.33386904
9.174000 0.33440751
9.175000 0.33489745
9.176000 0.33533887
9.177000 0.33573166
9.178000 0.33607562
9.179000 0.33637045
9.180000 0.33661581
9.181000 0.3368113
9.182000 0.33695642
9.183000 0.33705072
9.184000 0.3370937
9.185000 0.33708488999999997
9.186000 0.33702385
9.187000 0.33691018
9.188000 0.33674354
9.189000 0.3365237
9.190000 0.3362505
9.191000 0.33592388
9.192000 0.33554393
9.193000 0.33511079
9.194000 0.33462475999999997
9.195000 0.3340862
9.196000 0.3334956
9.197000 0.33285352
9.198000 0.33216057
9.199000 0.33141745
9.200000 0.33062485
9.201000 0.32978348999999996
9.202000 0.3288941
9.203000 0.32795736999999997
9.204000 0.32697394
9.205000 0.32594444
9.206000 0.32486939
9.207000 0.32374924
9.208000 0.32258437
9.209000 0.32137507
9.210000 0.32012153
9.211000 0.31882385
9.212000 0.31748209
9.213000 0.31609619
9.214000 0.31466605000000003
9.215000 0.31319153
9.216000 0.31167243
9.217000 0.31010855000000004
9.218000 0.30849967
9.219000 0.30684557
9.220000 0.30514605
9.221000 0.30340096
9.222000 0.30161017
9.223000 0.2997736
9.224000 0.29789126
9.225000 0.29596321
9.226000 0.29398957
9.227000 0.29197054
9.228000 0.28990638
9.229000 0.28779740000000004
9.230000 0.28564396999999997
9.231000 0.28344656
9.232000 0.28120561
9.233000 0.27892163
9.234000 0.27659517
9.235000 0.27422674
9.236000 0.2718169
9.237000 0.26936615
9.238000 0.26687500000000003
9.239000 0.26434395
9.240000 0.2617734
9.241000 0.25916377
9.242000 0.25651539
9.243000 0.25382857000000003
9.244000 0.25110357
9.245000 0.24834059
9.246000 0.2455398
9.247000 0.24270134000000002
9.248000 0.2398253
9.249000 0.23691178999999998
9.250000 0.2339609
9.251000 0.23097272000000002
9.252000 0.22794737
9.253000 0.224885
9.254000 0.22178576
9.255000 0.21864991000000003
9.256000 0.21547768
9.257000 0.21226939
9.258000 0.20902542999999998
9.259000 0.2057462
9.260000 0.20243218000000002
9.261000 0.19908384
9.262000 0.19570174999999998
9.263000 0.19228642
9.264000 0.18883843
9.265000 0.18535835
9.266000 0.1818467
9.267000 0.17830401999999998
9.268000 0.17473078
9.269000 0.17112744
9.270000 0.16749437
9.271000 0.16383193
9.272000 0.16014039
9.273000 0.15641998999999998
9.274000 0.15267089
9.275000 0.14889323
9.276000 0.14508708
9.277000 0.14125247999999999
9.278000 0.13738949
9.279000 0.13349811
9.280000 0.12957836
9.281000 0.12563027
9.282000 0.12165389
9.283000 0.11764931
9.284000 0.11361665
9.285000 0.10955606
9.286000 0.10546776
9.287000 0.10135204
9.288000 0.097209221
9.289000 0.093039684
9.290000 0.08884386600000001
9.291000 0.08462225699999999
9.292000 0.080375379
9.293000 0.076103798
9.294000 0.071808102
9.295000 0.067488902
9.296000 0.063146808
9.297000 0.058782432
9.298000 0.054396369
9.299000 0.049989199
9.300000 0.045561459
9.301000 0.041113648
9.302000 0.036646222
9.303000 0.032159575
9.304000 0.027654045999999998
9.305000 0.023129914
9.306000 0.018587396
9.307000 0.014026646
9.308000 0.009447766199999999
9.309000 0.004850806
9.310000 0.00023577292999999998
9.311000 -0.0043973588999999995
9.312000 -0.0090486385
9.313000 -0.013718127
9.314000 -0.018405881000000002
9.315000 -0.023111947
9.316000 -0.027836341
9.317000 -0.032579049
9.318000 -0.037340002
9.319000 -0.042119075
9.320000 -0.046916088
9.321000 -0.051730783999999995
9.322000 -0.056562846
9.323000 -0.061411888000000005
9.324000 -0.066277455
9.325000 -0.07115904
9.326000 -0.076056091
9.327000 -0.080968009
9.328000 -0.08589417
9.329000 -0.090833945
9.330000 -0.09578669000000001
9.331000 -0.10075178
9.332000 -0.10572862
9.333000 -0.11071663
9.334000 -0.11571528
9.335000 -0.1207241
9.336000 -0.12574265
9.337000 -0.13077055
9.338000 -0.13580751000000002
9.339000 -0.14085324
9.340000 -0.14590751
9.341000 -0.15097016
9.342000 -0.15604101
9.343000 -0.16111994999999998
9.344000 -0.16620684
9.345000 -0.17130157000000001
9.346000 -0.17640401
9.347000 -0.181514
9.348000 -0.18663139
9.349000 -0.19175595
9.350000 -0.19688748
9.351000 -0.20202568
9.352000 -0.20717024
9.353000 -0.21232083
9.354000 -0.21747702
9.355000 -0.22263844
9.356000 -0.22780460000000002
9.357000 -0.23297505
9.358000 -0.23814929
9.359000 -0.24332685999999998
9.360000 -0.24850724999999999
9.361000 -0.25368999
9.362000 -0.25887461
9.363000 -0.26406068
9.364000 -0.2692478
9.365000 -0.27443559
9.366000 -0.27962374
9.367000 -0.28481195
9.368000 -0.28999997
9.369000 -0.29518763000000003
9.370000 -0.30037474
9.371000 -0.30556123
9.372000 -0.310747
9.373000 -0.315932
9.374000 -0.32111623
9.375000 -0.32629967
9.376000 -0.33148229
9.377000 -0.33666408
9.378000 -0.341845
9.379000 -0.34702497
9.380000 -0.35220387000000003
9.381000 -0.35738153
9.382000 -0.36255773
9.383000 -0.36773216000000003
9.384000 -0.37290445
9.385000 -0.37807417
9.386000 -0.38324082
9.387000 -0.38840382
9.388000 -0.39356253
9.389000 -0.39871624
9.390000 -0.40386426
9.391000 -0.40900586
9.392000 -0.41414024
9.393000 -0.41926671000000004
9.394000 -0.42438451
9.395000 -0.42949299999999996
9.396000 -0.43459148
9.397000 -0.43967944
9.398000 -0.4447564
9.399000 -0.44982191
9.400000 -0.45487569
9.401000 -0.45991745
9.402000 -0.46494709999999995
9.403000 -0.46996451
9.404000 -0.47496967
9.405000 -0.47996263
9.406000 -0.48494344
9.407000 -0.48991223
9.408000 -0.4948691
9.409000 -0.49981410000000004
9.410000 -0.50474731
9.411000 -0.50966879
9.412000 -0.51457845
9.413000 -0.5194761800000001
9.414000 -0.5243618
9.415000 -0.52923509
9.416000 -0.53409566
9.417000 -0.5389431
9.418000 -0.5437769
9.419000 -0.54859649
9.420000 -0.55340119
9.421000 -0.55819033
9.422000 -0.5629631199999999
9.423000 -0.56771878
9.424000 -0.57245656
9.425000 -0.57717562
9.426000 -0.58187516
9.427000 -0.58655445
9.428000 -0.59121279
9.429000 -0.59584947
9.430000 -0.60046385
9.431000 -0.60505541
9.432000 -0.60962369
9.433000 -0.6141683099999999
9.434000 -0.61868895
9.435000 -0.62318537
9.436000 -0.62765745
9.437000 -0.6321050699999999
9.438000 -0.63652825
9.439000 -0.6409270699999999
9.440000 -0.6453015799999999
9.441000 -0.64965198
9.442000 -0.65397834
9.443000 -0.65828087
9.444000 -0.66255969
9.445000 -0.6668149
9.446000 -0.67104655
9.447000 -0.6752546899999999
9.448000 -0.67943917
9.449000 -0.6835998999999999
9.450000 -0.6877366
9.451000 -0.69184895
9.452000 -0.69593647
9.453000 -0.69999867
9.454000 -0.7040349300000001
9.455000 -0.7080446
9.456000 -0.71202694
9.457000 -0.7159811399999999
9.458000 -0.71990639
9.459000 -0.72380188
9.460000 -0.72766682
9.461000 -0.73150042
9.462000 -0.7353019399999999
9.463000 -0.73907073
9.464000 -0.74280617
9.465000 -0.74650776
9.466000 -0.7501750300000001
9.467000 -0.7538076
9.468000 -0.75740525
9.469000 -0.76096775
9.470000 -0.76449499
9.471000 -0.7679869
9.472000 -0.7714434099999999
9.473000 -0.77486457
9.474000 -0.7782504
9.475000 -0.7816009199999999
9.476000 -0.78491606
9.477000 -0.7881959
9.478000 -0.7914402500000001
9.479000 -0.7946491199999999
9.480000 -0.79782233
9.481000 -0.80095958
9.482000 -0.8040606
9.483000 -0.80712512
9.484000 -0.8101526600000001
9.485000 -0.8131427700000001
9.486000 -0.81609497
9.487000 -0.8190088
9.488000 -0.8218836
9.489000 -0.8247188299999999
9.490000 -0.8275139100000001
9.491000 -0.8302682100000001
9.492000 -0.8329812400000001
9.493000 -0.83565246
9.494000 -0.8382814000000001
9.495000 -0.8408674999999999
9.496000 -0.84341047
9.497000 -0.8459098599999999
9.498000 -0.84836548
9.499000 -0.8507771399999999
9.500000 -0.8531445599999999
9.501000 -0.85546775
9.502000 -0.8577466
9.503000 -0.8599812199999999
9.504000 -0.86217159
9.505000 -0.8643178300000001
9.506000 -0.86642001
9.507000 -0.86847832
9.508000 -0.87049287
9.509000 -0.8724636399999999
9.510000 -0.8743908300000001
9.511000 -0.87627433
9.512000 -0.87811416
9.513000 -0.8799101199999999
9.514000 -0.88166203
9.515000 -0.88336961
9.516000 -0.88503249
9.517000 -0.8866502
9.518000 -0.88822208
9.519000 -0.88974759
9.520000 -0.8912259699999999
9.521000 -0.8926565799999999
9.522000 -0.89403857
9.523000 -0.8953711
9.524000 -0.89665353
9.525000 -0.8978850199999999
9.526000 -0.89906491
9.527000 -0.90019256
9.528000 -0.9012674
9.529000 -0.90228897
9.530000 -0.9032569799999999
9.531000 -0.90417108
9.532000 -0.90503125
9.533000 -0.9058373
9.534000 -0.90658944
9.535000 -0.90728775
9.536000 -0.9079324999999999
9.537000 -0.9085238900000001
9.538000 -0.9090622899999999
9.539000 -0.90954816
9.540000 -0.90998178
9.541000 -0.9103635299999999
9.542000 -0.9106936899999999
9.543000 -0.9109726199999999
9.544000 -0.9112006100000001
9.545000 -0.91137774
9.546000 -0.91150412
9.547000 -0.9115798399999999
9.548000 -0.9116048
9.549000 -0.91157882
9.550000 -0.9115017
9.551000 -0.91137327
9.552000 -0.91119306
9.553000 -0.9109607000000001
9.554000 -0.9106758100000001
9.555000 -0.9103378299999999
9.556000 -0.9099463
9.557000 -0.90950076
9.558000 -0.9090007299999999
9.559000 -0.90844566
9.560000 -0.9078351800000001
9.561000 -0.90716891
9.562000 -0.9064465799999999
9.563000 -0.9056679
9.564000 -0.9048325899999999
9.565000 -0.90394067
9.566000 -0.9029920199999999
9.567000 -0.9019867500000001
9.568000 -0.9009249500000001
9.569000 -0.8998068
9.570000 -0.8986325
9.571000 -0.89740241
9.572000 -0.8961169
9.573000 -0.89477627
9.574000 -0.89338087
9.575000 -0.89193098
9.576000 -0.89042708
9.577000 -0.8888694500000001
9.578000 -0.88725826
9.579000 -0.8855938000000001
9.580000 -0.88387616
9.581000 -0.88210544
9.582000 -0.88028163
9.583000 -0.8784046400000001
9.584000 -0.8764742900000001
9.585000 -0.87449048
9.586000 -0.87245293
9.587000 -0.87036127
9.588000 -0.86821532
9.589000 -0.8660147
9.590000 -0.86375922
9.591000 -0.8614486100000001
9.592000 -0.85908258
9.593000 -0.85666105
9.594000 -0.85418392
9.595000 -0.8516511900000001
9.596000 -0.84906286
9.597000 -0.8464192
9.598000 -0.84372032
9.599000 -0.84096659
9.600000 -0.83815837
9.601000 -0.83529605
9.602000 -0.83238008
9.603000 -0.82941102
9.604000 -0.82638925
9.605000 -0.82331533
9.606000 -0.82018971
9.607000 -0.8170129700000001
9.608000 -0.8137853800000001
9.609000 -0.8105073100000001
9.610000 -0.80717914
9.611000 -0.8038011399999999
9.612000 -0.80037341
9.613000 -0.79689613
9.614000 -0.7933693900000001
9.615000 -0.7897932099999999
9.616000 -0.7861675699999999
9.617000 -0.78249238
9.618000 -0.7787676099999999
9.619000 -0.77499314
9.620000 -0.77116895
9.621000 -0.76729492
9.622000 -0.76337098
9.623000 -0.7593971199999999
9.624000 -0.7553733
9.625000 -0.7512996
9.626000 -0.74717617
9.627000 -0.74300314
9.628000 -0.73878076
9.629000 -0.73450929
9.630000 -0.7301891199999999
9.631000 -0.7258207099999999
9.632000 -0.72140452
9.633000 -0.71694111
9.634000 -0.71243104
9.635000 -0.7078749599999999
9.636000 -0.70327348
9.637000 -0.6986273000000001
9.638000 -0.69393711
9.639000 -0.6892035200000001
9.640000 -0.68442719
9.641000 -0.6796086699999999
9.642000 -0.67474851
9.643000 -0.6698472
9.644000 -0.66490509
9.645000 -0.6599225599999999
9.646000 -0.65489984
9.647000 -0.64983708
9.648000 -0.64473441
9.649000 -0.63959188
9.650000 -0.6344093900000001
9.651000 -0.62918696
9.652000 -0.62392438
9.653000 -0.61862157
9.654000 -0.61327843
9.655000 -0.60789478
9.656000 -0.6024705699999999
9.657000 -0.5970058
9.658000 -0.59150048
9.659000 -0.58595468
9.660000 -0.5803685599999999
9.661000 -0.5747424400000001
9.662000 -0.56907665
9.663000 -0.56337165
9.664000 -0.55762799
9.665000 -0.5518463
9.666000 -0.54602721
9.667000 -0.54017152
9.668000 -0.53428002
9.669000 -0.5283535500000001
9.670000 -0.5223929399999999
9.671000 -0.5163990900000001
9.672000 -0.51037278
9.673000 -0.50431485
9.674000 -0.4982261
9.675000 -0.49210725999999994
9.676000 -0.48595903999999995
9.677000 -0.47978205
9.678000 -0.47357683
9.679000 -0.46734385999999994
9.680000 -0.46108360000000004
9.681000 -0.45479643000000003
9.682000 -0.44848262
9.683000 -0.44214246
9.684000 -0.43577616999999996
9.685000 -0.4293839
9.686000 -0.42296586999999997
9.687000 -0.41652224
9.688000 -0.41005313
9.689000 -0.40355874
9.690000 -0.39703925
9.691000 -0.39049485
9.692000 -0.38392583
9.693000 -0.37733251
9.694000 -0.37071523
9.695000 -0.36407438999999997
9.696000 -0.35741047
9.697000 -0.35072402
9.698000 -0.34401562999999996
9.699000 -0.33728594
9.700000 -0.33053562999999997
9.701000 -0.32376542
9.702000 -0.31697608
9.703000 -0.31016839
9.704000 -0.30334315
9.705000 -0.29650114
9.706000 -0.28964313999999997
9.707000 -0.28276988
9.708000 -0.27588212
9.709000 -0.26898051
9.710000 -0.26206567000000003
9.711000 -0.25513817
9.712000 -0.24819854
9.713000 -0.24124722
9.714000 -0.2342846
9.715000 -0.22731104000000002
9.716000 -0.22032682
9.717000 -0.21333224
9.718000 -0.20632751
9.719000 -0.19931288
9.720000 -0.19228857000000002
9.721000 -0.18525481
9.722000 -0.17821188
9.723000 -0.17116006
9.724000 -0.16409969
9.725000 -0.15703116
9.726000 -0.1499549
9.727000 -0.1428714
9.728000 -0.13578122
9.729000 -0.12868496000000001
9.730000 -0.12158327000000001
9.731000 -0.11447683000000002
9.732000 -0.10736638
9.733000 -0.10025266000000001
9.734000 -0.093136413
9.735000 -0.086018391
9.736000 -0.07889932000000001
9.737000 -0.07177990599999999
9.738000 -0.064660812
9.739000 -0.057542662
9.740000 -0.050426018
9.741000 -0.043311386
9.742000 -0.036199209999999996
9.743000 -0.029089874999999998
9.744000 -0.021983699
9.745000 -0.014880949000000001
9.746000 -0.007781841100000001
9.747000 -0.00068655313
9.748000 0.006404770799999999
9.749000 0.013492005000000001
9.750000 0.02057503
9.751000 0.027653722999999998
9.752000 0.034727945
9.753000 0.041797524
9.754000 0.048862251999999995
9.755000 0.055921875
9.756000 0.062976067
9.757000 0.070024456
9.758000 0.07706658799999999
9.759000 0.084101944
9.760000 0.091129937
9.761000 0.098149909
9.762000 0.10516114
9.763000 0.11216285999999999
9.764000 0.11915424
9.765000 0.12613443000000002
9.766000 0.13310255
9.767000 0.14005771
9.768000 0.14699902
9.769000 0.15392561
9.770000 0.16083664
9.771000 0.16773131
9.772000 0.17460888000000002
9.773000 0.18146869
9.774000 0.18831014000000001
9.775000 0.19513270000000002
9.776000 0.20193593
9.777000 0.20871949
9.778000 0.21548313
9.779000 0.22222663
9.780000 0.22894987
9.781000 0.23565278
9.782000 0.24233537
9.783000 0.24899761
9.784000 0.25563955
9.785000 0.26226120999999997
9.786000 0.26886261
9.787000 0.27544373
9.788000 0.28200452
9.789000 0.28854484999999996
9.790000 0.29506455000000004
9.791000 0.30156339
9.792000 0.30804102
9.793000 0.31449704
9.794000 0.32093097
9.795000 0.32734226
9.796000 0.33373031999999997
9.797000 0.34009446
9.798000 0.346434
9.799000 0.3527482
9.800000 0.35903635
9.801000 0.36529768
9.802000 0.37153148999999996
9.803000 0.37773708
9.804000 0.38391381999999996
9.805000 0.39006113000000003
9.806000 0.39617848
9.807000 0.40226537
9.808000 0.40832143
9.809000 0.4143463
9.810000 0.42033972999999997
9.811000 0.42630155
9.812000 0.43223159999999994
9.813000 0.43812976000000003
9.814000 0.44399597999999996
9.815000 0.4498302
9.816000 0.45563239
9.817000 0.46140254
9.818000 0.4671406
9.819000 0.47284649
9.820000 0.4785201
9.821000 0.48416136
9.822000 0.48977006
9.823000 0.49534597999999996
9.824000 0.50088889
9.825000 0.50639841
9.826000 0.51187417
9.827000 0.51731579
9.828000 0.52272277
9.829000 0.52809464
9.830000 0.5334308799999999
9.831000 0.53873099
9.832000 0.54399436
9.833000 0.5492205299999999
9.834000 0.5544089200000001
9.835000 0.55955905
9.836000 0.5646704699999999
9.837000 0.56974278
9.838000 0.5747755999999999
9.839000 0.57976861
9.840000 0.58472161
9.841000 0.58963443
9.842000 0.5945069199999999
9.843000 0.59933905
9.844000 0.60413084
9.845000 0.60888235
9.846000 0.61359368
9.847000 0.6182649600000001
9.848000 0.6228963399999999
9.849000 0.62748794
9.850000 0.63203997
9.851000 0.63655246
9.852000 0.64102556
9.853000 0.64545926
9.854000 0.6498535599999999
9.855000 0.65420838
9.856000 0.65852357
9.857000 0.6627989
9.858000 0.66703409
9.859000 0.67122872
9.860000 0.67538242
9.861000 0.67949472
9.862000 0.6835651100000001
9.863000 0.68759308
9.864000 0.6915780699999999
9.865000 0.69551957
9.866000 0.69941706
9.867000 0.70327013
9.868000 0.70707831
9.869000 0.7108412700000001
9.870000 0.71455874
9.871000 0.7182304700000001
9.872000 0.72185639
9.873000 0.7254364400000001
9.874000 0.7289707200000001
9.875000 0.7324593100000001
9.876000 0.73590237
9.877000 0.7393002
9.878000 0.74265306
9.879000 0.7459612600000001
9.880000 0.74922517
9.881000 0.75244517
9.882000 0.75562154
9.883000 0.7587546
9.884000 0.76184468
9.885000 0.7648919700000001
9.886000 0.7678966500000001
9.887000 0.77085886
9.888000 0.7737786
9.889000 0.77665588
9.890000 0.77949064
9.891000 0.78228265
9.892000 0.7850317299999999
9.893000 0.7877375900000001
9.894000 0.79039987
9.895000 0.7930182900000001
9.896000 0.79559237
9.897000 0.7981217500000001
9.898000 0.8006059600000001
9.899000 0.80304453
9.900000 0.8054371899999999
9.901000 0.80778347
9.902000 0.81008309
9.903000 0.81233578
9.904000 0.8145413400000001
9.905000 0.81669958
9.906000 0.8188104300000001
9.907000 0.82087386
9.908000 0.8228899
9.909000 0.82485871
9.910000 0.8267804999999999
9.911000 0.82865553
9.912000 0.8304840900000001
9.913000 0.83226645
9.914000 0.83400309
9.915000 0.8356943699999999
9.916000 0.8373405800000001
9.917000 0.83894217
9.918000 0.8404995300000001
9.919000 0.8420129300000001
9.920000 0.8434827400000001
9.921000 0.84490906
9.922000 0.8462921700000001
9.923000 0.84763216
9.924000 0.8489291200000001
9.925000 0.8501830499999999
9.926000 0.85139386
9.927000 0.8525615599999999
9.928000 0.8536859399999999
9.929000 0.85476683
9.930000 0.8558040499999999
9.931000 0.85679749
9.932000 0.85774688
9.933000 0.8586521300000001
9.934000 0.85951313
9.935000 0.86032981
9.936000 0.86110206
9.937000 0.86182989
9.938000 0.86251339
9.939000 0.86315265
9.940000 0.86374786
9.941000 0.8642992
9.942000 0.86480696
9.943000 0.8652714100000001
9.944000 0.86569292
9.945000 0.86607179
9.946000 0.8664082700000001
9.947000 0.86670276
9.948000 0.86695561
9.949000 0.86716712
9.950000 0.86733764
9.951000 0.86746737
9.952000 0.8675565
9.953000 0.86760521
9.954000 0.8676136799999999
9.955000 0.86758211
9.956000 0.8675104899999999
9.957000 0.86739892
9.958000 0.8672473999999999
9.959000 0.8670559200000001
9.960000 0.86682448
9.961000 0.8665531900000001
9.962000 0.86624194
9.963000 0.8658907400000001
9.964000 0.86549968
9.965000 0.86506866
9.966000 0.86459788
9.967000 0.86408742
9.968000 0.86353738
9.969000 0.8629479400000001
9.970000 0.8623192999999999
9.971000 0.86165182
9.972000 0.86094569
9.973000 0.8602012900000001
9.974000 0.85941888
9.975000 0.85859895
9.976000 0.8577418499999999
9.977000 0.8568480599999999
9.978000 0.8559180399999999
9.979000 0.85495226
9.980000 0.85395109
9.981000 0.8529149
9.982000 0.85184416
9.983000 0.85073914
9.984000 0.84960014
9.985000 0.84842741
9.986000 0.8472212599999999
9.987000 0.84598176
9.988000 0.84470902
9.989000 0.84340302
9.990000 0.84206387
9.991000 0.84069148
9.992000 0.83928583
9.993000 0.83784685
9.994000 0.8363744200000001
9.995000 0.83486848
9.996000 0.833329
9.997000 0.8317559999999999
9.998000 0.8301494600000001
9.999000 0.8285094999999999
10.00000 0.82683619
10.00100 0.82512982
10.00200 0.82339067
10.00300 0.8216190199999999
10.00400 0.81981532
10.00500 0.81798006
10.00600 0.8161137799999999
10.00700 0.81421705
10.00800 0.81229042
10.00900 0.81033455
10.01000 0.80835
10.01100 0.8063374099999999
10.01200 0.80429735
10.01300 0.8022303700000001
10.01400 0.80013694
10.01500 0.79801762
10.01600 0.79587279
10.01700 0.79370271
10.01800 0.79150777
10.01900 0.7892880600000001
10.02000 0.78704385
10.02100 0.78477524
10.02200 0.78248223
10.02300 0.78016487
10.02400 0.77782315
10.02500 0.77545703
10.02600 0.77306647
10.02700 0.77065141
10.02800 0.76821181
10.02900 0.76574762
10.03000 0.7632588499999999
10.03100 0.76074549
10.03200 0.7582076400000001
10.03300 0.7556453799999999
10.03400 0.75305887
10.03500 0.75044828
10.03600 0.74781394
10.03700 0.74515613
10.03800 0.74247522
10.03900 0.73977169
10.04000 0.73704598
10.04100 0.73429863
10.04200 0.73153023
10.04300 0.72874133
10.04400 0.72593261
10.04500 0.72310469
10.04600 0.7202582
10.04700 0.7173937699999999
10.04800 0.71451198
10.04900 0.71161343
10.05000 0.7086986200000001
10.05100 0.70576807
10.05200 0.70282221
10.05300 0.69986139
10.05400 0.69688596
10.05500 0.69389623
10.05600 0.69089239
10.05700 0.68787462
10.05800 0.68484307
10.05900 0.68179788
10.06000 0.67873918
10.06100 0.67566708
10.06200 0.6725817000000001
10.06300 0.66948319
10.06400 0.66637173
10.06500 0.66324756
10.06600 0.66011087
10.06700 0.65696198
10.06800 0.65380121
10.06900 0.65062894
10.07000 0.64744558
10.07100 0.6442515600000001
10.07200 0.64104735
10.07300 0.6378334
10.07400 0.63461014
10.07500 0.63137808
10.07600 0.62813764
10.07700 0.6248891799999999
10.07800 0.62163314
10.07900 0.61836988
10.08000 0.61509963
10.08100 0.61182273
10.08200 0.60853935
10.08300 0.60524968
10.08400 0.60195387
10.08500 0.59865201
10.08600 0.59534423
10.08700 0.59203058
10.08800 0.58871116
10.08900 0.58538602
10.09000 0.5820551900000001
10.09100 0.57871882
10.09200 0.575377
10.09300 0.57202987
10.09400 0.56867758
10.09500 0.5653203499999999
10.09600 0.56195841
10.09700 0.5585920999999999
10.09800 0.55522174
10.09900 0.55184769
10.10000 0.5484703900000001
10.10100 0.5450903
10.10200 0.54170792
10.10300 0.53832377
10.10400 0.53493846
10.10500 0.53155259
10.10600 0.52816677
10.10700 0.5247816399999999
10.10800 0.52139782
10.10900 0.51801596
10.11000 0.51463665
10.11100 0.5112604700000001
10.11200 0.50788801
10.11300 0.5045197
10.11400 0.50115604
10.11500 0.49779741
10.11600 0.49444418
10.11700 0.49109658999999994
10.11800 0.48775486999999995
10.11900 0.48441919
10.12000 0.48108962000000005
10.12100 0.47776625
10.12200 0.47444906
10.12300 0.47113812
10.12400 0.46783336
10.12500 0.46453476000000005
10.12600 0.46124234999999997
10.12700 0.45795613
10.12800 0.45467620000000003
10.12900 0.4514026
10.13000 0.44813552
10.13100 0.44487514999999994
10.13200 0.44162176000000003
10.13300 0.43837562999999996
10.13400 0.43513718999999995
10.13500 0.4319068
10.13600 0.42868489
10.13700 0.42547197000000003
10.13800 0.42226855
10.13900 0.41907509
10.14000 0.41589211
10.14100 0.41272007
10.14200 0.40955944000000005
10.14300 0.40641067999999997
10.14400 0.40327413
10.14500 0.40015015
10.14600 0.39703906999999994
10.14700 0.39394111
10.14800 0.39085653
10.14900 0.38778549
10.15000 0.38472814
10.15100 0.38168461
10.15200 0.37865497
10.15300 0.37563932
10.15400 0.37263772
10.15500 0.36965024
10.15600 0.36667695
10.15700 0.36371793
10.15800 0.36077327
10.15900 0.35784309999999997
10.16000 0.35492755
10.16100 0.3520268
10.16200 0.34914105
10.16300 0.34627051
10.16400 0.34341544
10.16500 0.34057617
10.16600 0.337753
10.16700 0.33494628
10.16800 0.33215638
10.16900 0.32938372
10.17000 0.32662868
10.17100 0.32389171
10.17200 0.32117323
10.17300 0.31847362
10.17400 0.31579335000000003
10.17500 0.31313275
10.17600 0.31049221
10.17700 0.30787204999999995
10.17800 0.30527256999999997
10.17900 0.30269402
10.18000 0.30013658
10.18100 0.2976004
10.18200 0.2950856
10.18300 0.29259224
10.18400 0.29012032
10.18500 0.28766987
10.18600 0.28524084
10.18700 0.28283319
10.18800 0.28044685999999996
10.18900 0.27808186
10.19000 0.27573816
10.19100 0.2734158
10.19200 0.27111485
10.19300 0.26883543
10.19400 0.26657775
10.19500 0.26434201
10.19600 0.26212853999999997
10.19700 0.25993767
10.19800 0.25776983
10.19900 0.25562546
10.20000 0.25350503
10.20100 0.25140904000000003
10.20200 0.24933801
10.20300 0.24729243
10.20400 0.24527279
10.20500 0.24327951999999997
10.20600 0.24131301
10.20700 0.2393736
10.20800 0.23746157999999998
10.20900 0.23557714000000002
10.21000 0.23372043
10.21100 0.23189152
10.21200 0.23009041
10.21300 0.22831701000000001
10.21400 0.2265712
10.21500 0.22485282
10.21600 0.22316163000000003
10.21700 0.22149743
10.21800 0.21985993
10.21900 0.21824888
10.22000 0.21666402
10.22100 0.21510512999999998
10.22200 0.21357200999999998
10.22300 0.21206445999999998
10.22400 0.21058237
10.22500 0.20912566999999999
10.22600 0.20769432
10.22700 0.20628834999999998
10.22800 0.20490787
10.22900 0.20355303
10.23000 0.20222405
10.23100 0.20092119999999997
10.23200 0.19964478
10.23300 0.19839515
10.23400 0.19717272
10.23500 0.19597791
10.23600 0.19481115999999998
10.23700 0.19367289000000001
10.23800 0.19256356
10.23900 0.19148357
10.24000 0.1904333
10.24100 0.18941311000000002
10.24200 0.18842326
10.24300 0.187464
10.24400 0.18653547999999998
10.24500 0.18563779
10.24600 0.18477095000000002
10.24700 0.18393489000000002
10.24800 0.18312947000000002
10.24900 0.1823545
10.25000 0.18160972
10.25100 0.18089481999999998
10.25200 0.18020949
10.25300 0.17955336
10.25400 0.17892609
10.25500 0.17832734
10.25600 0.17775679
10.25700 0.17721417
10.25800 0.17669925
10.25900 0.17621189
10.26000 0.17575198
10.26100 0.17531952
10.26200 0.17491456
10.26300 0.17453722000000002
10.26400 0.17418769
10.26500 0.17386623999999998
10.26600 0.17357314000000001
10.26700 0.17330872
10.26800 0.17307335999999998
10.26900 0.17286738000000001
10.27000 0.17269115
10.27100 0.17254499
10.27200 0.17242921
10.27300 0.17234404
10.27400 0.17228970999999998
10.27500 0.17226634000000002
10.27600 0.17227401
10.27700 0.17231274
10.27800 0.17238249
10.27900 0.17248312999999998
10.28000 0.17261449
10.28100 0.17277636
10.28200 0.17296846
10.28300 0.17319053
10.28400 0.17344223
10.28500 0.17372322999999998
10.28600 0.17403321
10.28700 0.17437185
10.28800 0.17473885
10.28900 0.17513393000000002
10.29000 0.17555683
10.29100 0.17600737
10.29200 0.17648537
10.29300 0.17699072000000002
10.29400 0.17752334
10.29500 0.17808322000000001
10.29600 0.17867038
10.29700 0.1792849
10.29800 0.1799269
10.29900 0.18059651
10.30000 0.1812939
10.30100 0.18201924
10.30200 0.18277274000000002
10.30300 0.18355458
10.30400 0.18436492
10.30500 0.18520392
10.30600 0.1860717
10.30700 0.18696832000000002
10.30800 0.18789379
10.30900 0.18884811
10.31000 0.18983117
10.31100 0.19084282
10.31200 0.19188283
10.31300 0.19295097
10.31400 0.1940469
10.31500 0.19517026
10.31600 0.19632066
10.31700 0.19749769
10.31800 0.19870091
10.31900 0.19992987999999998
10.32000 0.20118420999999997
10.32100 0.2024635
10.32200 0.20376740000000002
10.32300 0.20509560000000002
10.32400 0.20644786
10.32500 0.20782396000000003
10.32600 0.20922380000000002
10.32700 0.21064730999999998
10.32800 0.21209446999999998
10.32900 0.21356529999999999
10.33000 0.21505994
10.33100 0.21657848
10.33200 0.2181211
10.33300 0.21968796
10.33400 0.22127922
10.33500 0.22289502
10.33600 0.22453549
10.33700 0.22620074
10.33800 0.22789082000000002
10.33900 0.22960568
10.34000 0.23134528
10.34100 0.23310946
10.34200 0.23489804000000003
10.34300 0.23671074
10.34400 0.23854722
10.34500 0.24040709000000002
10.34600 0.24228992000000002
10.34700 0.24419522
10.34800 0.24612248
10.34900 0.24807117999999997
10.35000 0.25004079
10.35100 0.25203079
10.35200 0.25404065
10.35300 0.25606991
10.35400 0.25811815
10.35500 0.26018494
10.35600 0.26226995999999997
10.35700 0.26437291
10.35800 0.2664936
10.35900 0.26863187
10.36000 0.27078763
10.36100 0.27296086999999997
10.36200 0.27515159
10.36300 0.27735992
10.36400 0.27958595
10.36500 0.28182985
10.36600 0.2840918
10.36700 0.28637198
10.36800 0.2886706
10.36900 0.29098783
10.37000 0.29332382
10.37100 0.29567869
10.37200 0.29805256
10.37300 0.30044542999999996
10.37400 0.30285728
10.37500 0.30528803
10.37600 0.30773752
10.37700 0.31020555
10.37800 0.31269183
10.37900 0.31519602
10.38000 0.31771772
10.38100 0.32025648
10.38200 0.32281184
10.38300 0.32538327
10.38400 0.32797025
10.38500 0.33057223
10.38600 0.33318868
10.38700 0.33581909
10.38800 0.33846295
10.38900 0.3411198
10.39000 0.34378921
10.39100 0.34647081
10.39200 0.34916423999999996
10.39300 0.35186925
10.39400 0.35458555999999997
10.39500 0.35731301
10.39600 0.36005143
10.39700 0.36280069
10.39800 0.36556071
10.39900 0.36833142
10.40000 0.37111272
10.40100 0.37390457
10.40200 0.3767069
10.40300 0.37951961
10.40400 0.38234259
10.40500 0.38517569
10.40600 0.38801879
10.40700 0.39087165999999995
10.40800 0.39373408000000004
10.40900 0.39660581
10.41000 0.39948653
10.41100 0.40237596000000003
10.41200 0.40527377
10.41300 0.40817959
10.41400 0.4110931
10.41500 0.41401391
10.41600 0.41694171
10.41700 0.41987611999999996
10.41800 0.42281686
10.41900 0.42576357
10.42000 0.428716
10.42100 0.43167393
10.42200 0.43463707
10.42300 0.43760524
10.42400 0.4405783
10.42500 0.44355606999999997
10.42600 0.44653844000000004
10.42700 0.44952528999999997
10.42800 0.45251655
10.42900 0.45551215
10.43000 0.45851199000000004
10.43100 0.46151597000000005
10.43200 0.464524
10.43300 0.46753599
10.43400 0.47055179999999996
10.43500 0.47357129000000003
10.43600 0.47659432
10.43700 0.47962065
10.43800 0.48265005
10.43900 0.48568225
10.44000 0.48871697000000003
10.44100 0.49175387
10.44200 0.49479264
10.44300 0.49783285000000005
10.44400 0.50087408
10.44500 0.50391597
10.44600 0.50695804
10.44700 0.50999993
10.44800 0.51304116
10.44900 0.5160813200000001
10.45000 0.51912009
10.45100 0.52215704
10.45200 0.5251918
10.45300 0.52822409
10.45400 0.53125364
10.45500 0.5342802
10.45600 0.53730356
10.45700 0.54032351
10.45800 0.54333992
10.45900 0.5463527
10.46000 0.54936176
10.46100 0.55236705
10.46200 0.55536847
10.46300 0.55836593
10.46400 0.56135943
10.46500 0.5643488799999999
10.46600 0.56733419
10.46700 0.57031526
10.46800 0.5732919599999999
10.46900 0.57626409
10.47000 0.5792314199999999
10.47100 0.58219372
10.47200 0.58515072
10.47300 0.58810208
10.47400 0.59104743
10.47500 0.59398641
10.47600 0.5969185800000001
10.47700 0.5998434500000001
10.47800 0.60276059
10.47900 0.60566952
10.48000 0.6085697600000001
10.48100 0.61146077
10.48200 0.61434214
10.48300 0.61721341
10.48400 0.6200741
10.48500 0.6229238100000001
10.48600 0.62576216
10.48700 0.62858877
10.48800 0.63140332
10.48900 0.63420548
10.49000 0.63699502
10.49100 0.6397717199999999
10.49200 0.64253532
10.49300 0.64528566
10.49400 0.64802254
10.49500 0.65074582
10.49600 0.6534553599999999
10.49700 0.65615103
10.49800 0.65883263
10.49900 0.66150012
10.50000 0.6641533199999999
10.50100 0.66679209
10.50200 0.66941632
10.50300 0.67202584
10.50400 0.6746205
10.50500 0.67720013
10.50600 0.67976457
10.50700 0.6823136900000001
10.50800 0.68484726
10.50900 0.68736514
10.51000 0.68986709
10.51100 0.69235298
10.51200 0.69482257
10.51300 0.69727567
10.51400 0.6997121000000001
10.51500 0.70213168
10.51600 0.70453417
10.51700 0.70691938
10.51800 0.7092871199999999
10.51900 0.71163718
10.52000 0.71396935
10.52100 0.7162834499999999
10.52200 0.71857926
10.52300 0.7208565299999999
10.52400 0.72311503
10.52500 0.7253545800000001
10.52600 0.7275749
10.52700 0.72977571
10.52800 0.7319567299999999
10.52900 0.73411767
10.53000 0.73625823
10.53100 0.73837806
10.53200 0.74047679
10.53300 0.74255406
10.53400 0.74460944
10.53500 0.74664252
10.53600 0.7486529199999999
10.53700 0.75064013
10.53800 0.75260377
10.53900 0.7545433500000001
10.54000 0.75645847
10.54100 0.75834868
10.54200 0.76021357
10.54300 0.76205279
10.54400 0.76386598
10.54500 0.76565281
10.54600 0.76741306
10.54700 0.76914649
10.54800 0.77085295
10.54900 0.77253226
10.55000 0.77418434
10.55100 0.7758091699999999
10.55200 0.7774067100000001
10.55300 0.77897697
10.55400 0.78051994
10.55500 0.78203566
10.55600 0.7835241999999999
10.55700 0.7849855299999999
10.55800 0.7864195900000001
10.55900 0.78782635
10.56000 0.7892057299999999
10.56100 0.79055764
10.56200 0.79188189
10.56300 0.79317819
10.56400 0.79444628
10.56500 0.79568578
10.56600 0.79689631
10.56700 0.79807742
10.56800 0.7992286200000001
10.56900 0.8003493800000001
10.57000 0.8014391200000001
10.57100 0.80249729
10.57200 0.80352323
10.57300 0.80451649
10.57400 0.8054764000000001
10.57500 0.8064024200000001
10.57600 0.80729406
10.57700 0.80815088
10.57800 0.8089723999999999
10.57900 0.80975825
10.58000 0.81050815
10.58100 0.81122182
10.58200 0.81189908
10.58300 0.81253974
10.58400 0.81314379
10.58500 0.81371116
10.58600 0.8142419200000001
10.58700 0.81473617
10.58800 0.8151940099999999
10.58900 0.8156155199999999
10.59000 0.8160008999999999
10.59100 0.81635024
10.59200 0.81666363
10.59300 0.81694117
10.59400 0.81718294
10.59500 0.81738895
10.59600 0.8175591899999999
10.59700 0.81769358
10.59800 0.8177918399999999
10.59900 0.81785386
10.60000 0.81787929
10.60100 0.8178677400000001
10.60200 0.8178188499999999
10.60300 0.81773223
10.60400 0.8176073400000001
10.60500 0.8174436199999999
10.60600 0.81724059
10.60700 0.8169977
10.60800 0.81671448
10.60900 0.8163903800000001
10.61000 0.8160250299999999
10.61100 0.81561804
10.61200 0.81516905
10.61300 0.8146778699999999
10.61400 0.81414431
10.61500 0.8135682
10.61600 0.81294943
10.61700 0.81228809
10.61800 0.81158411
10.61900 0.8108376500000001
10.62000 0.81004882
10.62100 0.80921771
10.62200 0.80834441
10.62300 0.8074290099999999
10.62400 0.8064716099999999
10.62500 0.80547221
10.62600 0.8044308099999999
10.62700 0.8033473
10.62800 0.80222161
10.62900 0.8010535500000001
10.63000 0.7998428300000001
10.63100 0.79858918
10.63200 0.79729212
10.63300 0.79595121
10.63400 0.79456605
10.63500 0.7931361
10.63600 0.7916607900000001
10.63700 0.79013947
10.63800 0.78857178
10.63900 0.78695705
10.64000 0.7852947299999999
10.64100 0.78358445
10.64200 0.78182574
10.64300 0.78001823
10.64400 0.77816164
10.64500 0.77625574
10.64600 0.77430033
10.64700 0.77229538
10.64800 0.77024088
10.64900 0.76813689
10.65000 0.7659835700000001
10.65100 0.7637810899999999
10.65200 0.7615297600000001
10.65300 0.75922981
10.65400 0.75688157
10.65500 0.7544853699999999
10.65600 0.75204154
10.65700 0.74955034
10.65800 0.74701207
10.65900 0.7444269
10.66000 0.74179494
10.66100 0.73911627
10.66200 0.73639085
10.66300 0.73361858
10.66400 0.7307991899999999
10.66500 0.72793243
10.66600 0.72501786
10.66700 0.72205504
10.66800 0.71904343
10.66900 0.71598245
10.67000 0.71287146
10.67100 0.70970985
10.67200 0.70649697
10.67300 0.70323222
10.67400 0.69991504
10.67500 0.69654491
10.67600 0.69312137
10.67700 0.68964413
10.67800 0.6861129300000001
10.67900 0.68252757
10.68000 0.67888806
10.68100 0.6751944799999999
10.68200 0.67144693
10.68300 0.66764574
10.68400 0.66379118
10.68500 0.65988367
10.68600 0.6559236900000001
10.68700 0.65191169
10.68800 0.64784815
10.68900 0.64373356
10.69000 0.63956841
10.69100 0.6353531499999999
10.69200 0.63108816
10.69300 0.62677371
10.69400 0.6224100899999999
10.69500 0.61799744
10.69600 0.61353585
10.69700 0.60902527
10.69800 0.6044656500000001
10.69900 0.5998567699999999
10.70000 0.59519834
10.70100 0.59049004
10.70200 0.58573144
10.70300 0.58092214
10.70400 0.5760616199999999
10.70500 0.5711494
10.70600 0.56618499
10.70700 0.5611678600000001
10.70800 0.5560975499999999
10.70900 0.55097365
10.71000 0.54579577
10.71100 0.5405637
10.71200 0.53527718
10.71300 0.5299361
10.71400 0.5245404300000001
10.71500 0.51909029
10.71600 0.5135858400000001
10.71700 0.5080273399999999
10.71800 0.50241519
10.71900 0.49674981
10.72000 0.49103172
10.72100 0.48526148
10.72200 0.47943969000000003
10.72300 0.47356691
10.72400 0.46764375
10.72500 0.46167075999999996
10.72600 0.4556485
10.72700 0.44957738999999997
10.72800 0.44345781
10.72900 0.43729008
10.73000 0.43107439000000003
10.73100 0.42481082
10.73200 0.41849944
10.73300 0.41214008999999996
10.73400 0.40573264000000003
10.73500 0.3992768
10.73600 0.3927723
10.73700 0.38621877
10.73800 0.37961581
10.73900 0.37296305
10.74000 0.36626009000000004
10.74100 0.35950658
10.74200 0.35270222
10.74300 0.34584675
10.74400 0.33893999999999996
10.74500 0.33198188
10.74600 0.32497242
10.74700 0.31791168999999997
10.74800 0.31079988000000003
10.74900 0.30363726
10.75000 0.29642421
10.75100 0.28916118
10.75200 0.28184867
10.75300 0.27448721
10.75400 0.26707742
10.75500 0.25961993
10.75600 0.25211535
10.75700 0.24456433
10.75800 0.23696746000000002
10.75900 0.22932533
10.76000 0.22163845
10.76100 0.21390733
10.76200 0.20613237
10.76300 0.19831396999999998
10.76400 0.19045237
10.76500 0.18254783
10.76600 0.17460049
10.76700 0.16661045
10.76800 0.15857775
10.76900 0.15050237
10.77000 0.14238425
10.77100 0.13422333
10.77200 0.1260195
10.77300 0.11777268999999999
10.77400 0.10948282000000001
10.77500 0.10114985
10.77600 0.09277376799999999
10.77700 0.08435463
10.77800 0.075892557
10.77900 0.067387742
10.78000 0.058840460000000004
10.78100 0.050251064
10.78200 0.041619991
10.78300 0.032947757
10.78400 0.024234944
10.78500 0.015482201999999999
10.78600 0.006690227
10.78700 -0.002140246
10.78800 -0.011008466
10.78900 -0.019913682
10.79000 -0.028855156
10.79100 -0.037832183
10.79200 -0.046844108
10.79300 -0.055890338000000005
10.79400 -0.06497035500000001
10.79500 -0.074083719
10.79600 -0.083230087
10.79700 -0.09240919
10.79800 -0.10162087
10.79900 -0.11086500999999999
10.80000 -0.1201416
10.80100 -0.12945068
10.80200 -0.13879234000000001
10.80300 -0.14816668
10.80400 -0.15757383
10.80500 -0.16701393
10.80600 -0.17648705
10.80700 -0.18599326
10.80800 -0.19553255
10.80900 -0.20510489
10.81000 -0.21471010999999998
10.81100 -0.22434799
10.81200 -0.23401822000000003
10.81300 -0.24372037
10.81400 -0.25345392
10.81500 -0.26321828
10.81600 -0.27301277
10.81700 -0.28283659
10.81800 -0.29268893
10.81900 -0.30256891999999996
10.82000 -0.31247559999999996
10.82100 -0.32240804
10.82200 -0.33236525
10.82300 -0.34234626
10.82400 -0.35235013000000004
10.82500 -0.36237590999999997
10.82600 -0.37242274
10.82700 -0.38248976
10.82800 -0.39257621
10.82900 -0.40268139
10.83000 -0.41280463
10.83100 -0.42294543
10.83200 -0.43310327
10.83300 -0.44327778999999995
10.83400 -0.45346864
10.83500 -0.46367561
10.83600 -0.47389851
10.83700 -0.48413713999999997
10.83800 -0.49439141999999997
10.83900 -0.50466126
10.84000 -0.51494655
10.84100 -0.52524721
10.84200 -0.53556315
10.84300 -0.54589421
10.84400 -0.55624023
10.84500 -0.56660092
10.84600 -0.5769759400000001
10.84700 -0.58736498
10.84800 -0.5977675299999999
10.84900 -0.6081830699999999
10.85000 -0.61861095
10.85100 -0.62905056
10.85200 -0.63950112
10.85300 -0.64996183
10.85400 -0.6604319
10.85500 -0.67091044
10.85600 -0.68139657
10.85700 -0.6918894600000001
10.85800 -0.70238821
10.85900 -0.71289199
10.86000 -0.72340001
10.86100 -0.7339114800000001
10.86200 -0.74442565
10.86300 -0.75494186
10.86400 -0.7654594699999999
10.86500 -0.77597797
10.86600 -0.7864967900000001
10.86700 -0.7970154300000001
10.86800 -0.8075335100000001
10.86900 -0.81805065
10.87000 -0.8285665
10.87100 -0.83908057
10.87200 -0.84959259
10.87300 -0.8601022899999999
10.87400 -0.87060919
10.87500 -0.8811130199999999
10.87600 -0.8916133099999999
10.87700 -0.90210959
10.87800 -0.9126015
10.87900 -0.92308857
10.88000 -0.93357014
10.88100 -0.94404574
10.88200 -0.95451484
10.88300 -0.96497666
10.88400 -0.97543066
10.88500 -0.9858761
10.88600 -0.9963122200000001
10.88700 -1.0067382999999999
10.88800 -1.0171536
10.88900 -1.0275574
10.89000 -1.037949
10.89100 -1.0483276
10.89200 -1.0586925
10.89300 -1.0690429
10.89400 -1.0793782
10.89500 -1.0896977
10.89600 -1.1000006999999998
10.89700 -1.1102866
10.89800 -1.1205547999999999
10.89900 -1.1308046999999999
10.90000 -1.1410357
10.90100 -1.1512474
10.90200 -1.1614393
10.90300 -1.1716107
10.90400 -1.1817613
10.90500 -1.1918905
10.90600 -1.201998
10.90700 -1.2120831
10.90800 -1.2221455
10.90900 -1.2321845999999999
10.91000 -1.2421998
10.91100 -1.2521907
10.91200 -1.2621566
10.91300 -1.2720969
10.91400 -1.2820109
10.91500 -1.2918981
10.91600 -1.3017577
10.91700 -1.311589
10.91800 -1.3213914
10.91900 -1.331164
10.92000 -1.3409062
10.92100 -1.3506172
10.92200 -1.3602963
10.92300 -1.3699426000000001
10.92400 -1.3795557
10.92500 -1.3891346
10.92600 -1.3986787999999999
10.92700 -1.4081876
10.92800 -1.4176604000000002
10.92900 -1.4270967
10.93000 -1.4364958
10.93100 -1.4458571999999998
10.93200 -1.4551806
10.93300 -1.4644654
10.93400 -1.473711
10.93500 -1.4829169999999998
10.93600 -1.4920831
10.93700 -1.5012088
10.93800 -1.5102937
10.93900 -1.5193374000000002
10.94000 -1.5283394000000001
10.94100 -1.5372992
10.94200 -1.5462167
10.94300 -1.5550911
10.94400 -1.5639220999999999
10.94500 -1.5727092000000003
10.94600 -1.5814518999999998
10.94700 -1.5901497
10.94800 -1.5988019999999998
10.94900 -1.6074086
10.95000 -1.6159685
10.95100 -1.6244816
10.95200 -1.6329468999999999
10.95300 -1.641364
10.95400 -1.6497323000000002
10.95500 -1.6580511
10.95600 -1.6663197
10.95700 -1.6745375
10.95800 -1.6827041
10.95900 -1.6908185999999998
10.96000 -1.6988805
10.96100 -1.7068889
10.96200 -1.7148435
10.96300 -1.7227435
10.96400 -1.7305885
10.96500 -1.7383775000000001
10.96600 -1.7461102
10.96700 -1.7537862000000002
10.96800 -1.7614048
10.96900 -1.7689654999999997
10.97000 -1.7764676
10.97100 -1.7839109999999998
10.97200 -1.791295
10.97300 -1.7986193000000001
10.97400 -1.8058836000000003
10.97500 -1.8130874000000001
10.97600 -1.8202304999999999
10.97700 -1.8273124000000003
10.97800 -1.8343329
10.97900 -1.8412916000000001
10.98000 -1.848188
10.98100 -1.8550220999999998
10.98200 -1.8617934999999999
10.98300 -1.8685019
10.98400 -1.8751469
10.98500 -1.8817281000000001
10.98600 -1.8882455
10.98700 -1.8946986999999997
10.98800 -1.9010872
10.98900 -1.9074105000000001
10.99000 -1.9136684000000002
10.99100 -1.9198606
10.99200 -1.9259864000000002
10.99300 -1.9320457999999998
10.99400 -1.9380378999999999
10.99500 -1.9439624999999998
10.99600 -1.9498189999999997
10.99700 -1.9556068
10.99800 -1.9613255
10.99900 -1.9669744999999998
11.00000 -1.9725531
11.00100 -1.978061
11.00200 -1.9834975000000001
11.00300 -1.9888621
11.00400 -1.9941541999999999
11.00500 -1.9993733999999999
11.00600 -2.0045189000000003
11.00700 -2.0095905000000003
11.00800 -2.0145877999999997
11.00900 -2.0195102
11.01000 -2.0243576
11.01100 -2.0291295000000003
11.01200 -2.0338256
11.01300 -2.0384457
11.01400 -2.0429896
11.01500 -2.0474572
11.01600 -2.0518484
11.01700 -2.056163
11.01800 -2.0604009
11.01900 -2.064562
11.02000 -2.0686464
11.02100 -2.0726541000000003
11.02200 -2.0765848
11.02300 -2.0804385
11.02400 -2.0842152
11.02500 -2.0879146
11.02600 -2.0915367000000002
11.02700 -2.0950813
11.02800 -2.0985481999999998
11.02900 -2.1019371
11.03000 -2.1052478
11.03100 -2.1084798
11.03200 -2.1116329
11.03300 -2.1147066999999997
11.03400 -2.1177007000000003
11.03500 -2.1206145999999997
11.03600 -2.1234481
11.03700 -2.1262005
11.03800 -2.1288713
11.03900 -2.1314602
11.04000 -2.1339668
11.04100 -2.1363907
11.04200 -2.1387314
11.04300 -2.1409887999999997
11.04400 -2.1431623
11.04500 -2.1452518
11.04600 -2.1472571
11.04700 -2.1491783
11.04800 -2.1510148
11.04900 -2.152767
11.05000 -2.1544347
11.05100 -2.1560177
11.05200 -2.1575164
11.05300 -2.1589309
11.05400 -2.1602612
11.05500 -2.1615077
11.05600 -2.1626703000000003
11.05700 -2.1637494
11.05800 -2.164745
11.05900 -2.1656571
11.06000 -2.166486
11.06100 -2.1672318
11.06200 -2.1678945
11.06300 -2.1684740000000002
11.06400 -2.1689704
11.06500 -2.1693835000000004
11.06600 -2.1697134
11.06700 -2.1699596000000003
11.06800 -2.170122
11.06900 -2.1702005
11.07000 -2.1701945
11.07100 -2.1701040000000003
11.07200 -2.1699284999999997
11.07300 -2.1696679
11.07400 -2.1693217000000002
11.07500 -2.1688897
11.07600 -2.1683717000000002
11.07700 -2.1677673
11.07800 -2.1670764
11.07900 -2.166299
11.08000 -2.1654347
11.08100 -2.1644838
11.08200 -2.1634461000000003
11.08300 -2.1623218
11.08400 -2.1611109
11.08500 -2.1598136
11.08600 -2.15843
11.08700 -2.1569606
11.08800 -2.1554053
11.08900 -2.1537645000000003
11.09000 -2.1520386
11.09100 -2.1502277
11.09200 -2.1483321
11.09300 -2.1463519
11.09400 -2.1442873000000002
11.09500 -2.1421386
11.09600 -2.1399057999999997
11.09700 -2.1375891
11.09800 -2.1351885
11.09900 -2.1327039
11.10000 -2.1301353
11.10100 -2.1274827
11.10200 -2.124746
11.10300 -2.121925
11.10400 -2.1190194
11.10500 -2.1160293
11.10600 -2.1129545
11.10700 -2.1097946999999997
11.10800 -2.10655
11.10900 -2.1032203
11.11000 -2.0998055
11.11100 -2.0963056
11.11200 -2.0927208
11.11300 -2.0890512
11.11400 -2.0852969999999997
11.11500 -2.0814585
11.11600 -2.0775359
11.11700 -2.0735297
11.11800 -2.0694405
11.11900 -2.0652685
11.12000 -2.0610144
11.12100 -2.0566788
11.12200 -2.0522621
11.12300 -2.0477649
11.12400 -2.0431878
11.12500 -2.0385312
11.12600 -2.0337956
11.12700 -2.0289814
11.12800 -2.024089
11.12900 -2.0191185000000003
11.13000 -2.0140704
11.13100 -2.0089444000000003
11.13200 -2.0037407
11.13300 -1.9984594000000002
11.13400 -1.9931002999999998
11.13500 -1.9876633000000001
11.13600 -1.9821479999999998
11.13700 -1.9765545
11.13800 -1.9708822000000001
11.13900 -1.9651311
11.14000 -1.9593007999999998
11.14100 -1.953391
11.14200 -1.9474017
11.14300 -1.9413328
11.14400 -1.9351842000000001
11.14500 -1.9289559
11.14600 -1.9226480000000001
11.14700 -1.9162608
11.14800 -1.9097945
11.14900 -1.9032495
11.15000 -1.8966265
11.15100 -1.8899257999999999
11.15200 -1.8831482
11.15300 -1.8762942
11.15400 -1.8693648
11.15500 -1.8623607
11.15600 -1.8552827
11.15700 -1.8481313999999998
11.15800 -1.8409079
11.15900 -1.8336127
11.16000 -1.8262464999999999
11.16100 -1.8188098
11.16200 -1.8113036
11.16300 -1.803728
11.16400 -1.7960835000000002
11.16500 -1.7883705
11.16600 -1.7805891
11.16700 -1.7727394
11.16800 -1.7648214
11.16900 -1.7568354000000002
11.17000 -1.7487811
11.17100 -1.7406584999999999
11.17200 -1.7324675
11.17300 -1.724208
11.17400 -1.7158797
11.17500 -1.7074824999999998
11.17600 -1.6990163999999999
11.17700 -1.6904814000000001
11.17800 -1.6818772999999998
11.17900 -1.6732042999999999
11.18000 -1.6644625
11.18100 -1.6556524
11.18200 -1.6467741
11.18300 -1.6378279999999998
11.18400 -1.6288146
11.18500 -1.6197346000000001
11.18600 -1.6105886999999999
11.18700 -1.6013772999999998
11.18800 -1.5921015
11.18900 -1.582762
11.19000 -1.5733595999999999
11.19100 -1.5638949
11.19200 -1.5543690000000001
11.19300 -1.5447825
11.19400 -1.5351363
11.19500 -1.5254307999999999
11.19600 -1.5156669
11.19700 -1.5058449
11.19800 -1.4959655
11.19900 -1.4860289
11.20000 -1.4760354999999998
11.20100 -1.4659856
11.20200 -1.4558793
11.20300 -1.4457167
11.20400 -1.4354979
11.20500 -1.4252229
11.20600 -1.4148917
11.20700 -1.4045044
11.20800 -1.394061
11.20900 -1.3835615
11.21000 -1.373006
11.21100 -1.3623947
11.21200 -1.3517276999999999
11.21300 -1.3410053
11.21400 -1.3302278
11.21500 -1.3193956
11.21600 -1.3085091
11.21700 -1.2975691
11.21800 -1.286576
11.21900 -1.2755306
11.22000 -1.2644334
11.22100 -1.2532853
11.22200 -1.2420868999999999
11.22300 -1.2308392
11.22400 -1.2195427
11.22500 -1.2081982999999998
11.22600 -1.1968066
11.22700 -1.1853684
11.22800 -1.1738841999999998
11.22900 -1.1623547
11.23000 -1.1507805
11.23100 -1.1391617
11.23200 -1.1274991
11.23300 -1.1157927
11.23400 -1.1040428999999998
11.23500 -1.0922497999999998
11.23600 -1.0804137
11.23700 -1.0685347
11.23800 -1.0566128
11.23900 -1.0446483
11.24000 -1.0326412
11.24100 -1.0205913
11.24200 -1.0084990999999999
11.24300 -0.99636456
11.24400 -0.98418789
11.24500 -0.9719693999999999
11.24600 -0.9597092899999999
11.24700 -0.9474080100000001
11.24800 -0.9350660300000001
11.24900 -0.92268391
11.25000 -0.9102621999999999
11.25100 -0.8978015699999999
11.25200 -0.8853028500000001
11.25300 -0.87276679
11.25400 -0.8601943000000001
11.25500 -0.84758624
11.25600 -0.83494354
11.25700 -0.82226712
11.25800 -0.8095579199999999
11.25900 -0.79681678
11.26000 -0.78404462
11.26100 -0.7712421500000001
11.26200 -0.75841015
11.26300 -0.74554929
11.26400 -0.73266015
11.26500 -0.71974318
11.26600 -0.7067988199999999
11.26700 -0.69382736
11.26800 -0.6808290300000001
11.26900 -0.66780401
11.27000 -0.6547524100000001
11.27100 -0.64167432
11.27200 -0.62856972
11.27300 -0.61543868
11.27400 -0.60228119
11.27500 -0.58909734
11.27600 -0.5758871799999999
11.27700 -0.56265085
11.27800 -0.5493885399999999
11.27900 -0.5361005200000001
11.28000 -0.52278712
11.28100 -0.50944882
11.28200 -0.49608606000000005
11.28300 -0.48269951
11.28400 -0.46928977000000005
11.28500 -0.45585762999999996
11.28600 -0.44240393
11.28700 -0.42892946
11.28800 -0.41543515000000003
11.28900 -0.40192194000000003
11.29000 -0.38839076
11.29100 -0.3748425
11.29200 -0.36127812
11.29300 -0.3476985
11.29400 -0.33410449999999997
11.29500 -0.3204969
11.29600 -0.30687645
11.29700 -0.29324384
11.29800 -0.27959966
11.29900 -0.26594445
11.30000 -0.25227868
11.30100 -0.23860272
11.30200 -0.22491689
11.30300 -0.21122145
11.30400 -0.19751659
11.30500 -0.18380246
11.30600 -0.17007915
11.30700 -0.15634676
11.30800 -0.14260533
11.30900 -0.12885495
11.31000 -0.1150957
11.31100 -0.10132768999999998
11.31200 -0.087551068
11.31300 -0.07376605600000001
11.31400 -0.05997293
11.31500 -0.046172040000000004
11.31600 -0.03236382
11.31700 -0.018548792
11.31800 -0.0047275655
11.31900 0.0090991707
11.32000 0.022930646000000002
11.32100 0.036766019000000004
11.32200 0.05060438999999999
11.32300 0.064444804
11.32400 0.078286283
11.32500 0.092127826
11.32600 0.10596843
11.32700 0.11980713000000001
11.32800 0.13364296
11.32900 0.14747502
11.33000 0.16130247
11.33100 0.17512452
11.33200 0.18894047
11.33300 0.20274969
11.33400 0.21655161
11.33500 0.23034575999999998
11.33600 0.24413173
11.33700 0.25790918
11.33800 0.27167783
11.33900 0.28543739999999995
11.34000 0.29918768
11.34100 0.31292847999999995
11.34200 0.3266596
11.34300 0.34038085
11.34400 0.35409198999999997
11.34500 0.36779279
11.34600 0.38148295
11.34700 0.39516217
11.34800 0.40883012
11.34900 0.42248633999999996
11.35000 0.4361304
11.35100 0.44976178999999994
11.35200 0.46337992
11.35300 0.47698421
11.35400 0.49057407000000003
11.35500 0.5041488000000001
11.35600 0.5177076899999999
11.35700 0.53125001
11.35800 0.544775
11.35900 0.55828192
11.36000 0.57176999
11.36100 0.58523845
11.36200 0.59868656
11.36300 0.61211353
11.36400 0.62551866
11.36500 0.6389012599999999
11.36600 0.65226061
11.36700 0.66559608
11.36800 0.6789071
11.36900 0.6921930700000001
11.37000 0.70545343
11.37100 0.71868771
11.37200 0.7318954
11.37300 0.74507613
11.37400 0.7582294300000001
11.37500 0.77135493
11.37600 0.7844522600000001
11.37700 0.79752095
11.37800 0.81056068
11.37900 0.82357097
11.38000 0.83655147
11.38100 0.8495017
11.38200 0.8624210999999999
11.38300 0.8753092
11.38400 0.8881653700000001
11.38500 0.90098903
11.38600 0.91377944
11.38700 0.9265358600000001
11.38800 0.9392576300000001
11.38900 0.95194392
11.39000 0.96459389
11.39100 0.97720688
11.39200 0.9897819699999999
11.39300 1.0023183999999998
11.39400 1.0148155
11.39500 1.0272724
11.39600 1.0396885
11.39700 1.0520631
11.39800 1.0643955
11.39900 1.0766854
11.40000 1.0889321
11.40100 1.1011351
11.40200 1.1132941
11.40300 1.1254086
11.40400 1.1374785
11.40500 1.1495032
11.40600 1.1614826
11.40700 1.1734162
11.40800 1.1853038
11.40900 1.1971452
11.41000 1.2089401
11.41100 1.2206879
11.41200 1.2323886
11.41300 1.2440415999999999
11.41400 1.2556466
11.41500 1.2672031000000001
11.41600 1.2787107
11.41700 1.2901688999999998
11.41800 1.3015769
11.41900 1.3129343999999998
11.42000 1.3242406
11.42100 1.3354948
11.42200 1.3466964
11.42300 1.3578445
11.42400 1.3689384
11.42500 1.3799774
11.42600 1.3909605
11.42700 1.4018869999999999
11.42800 1.4127560000000001
11.42900 1.4235666
11.43000 1.4343181
11.43100 1.4450096000000001
11.43200 1.4556403
11.43300 1.4662095
11.43400 1.4767166
11.43500 1.4871608
11.43600 1.4975416
11.43700 1.5078582999999999
11.43800 1.5181105000000001
11.43900 1.5282977
11.44000 1.5384195999999999
11.44100 1.5484759000000001
11.44200 1.5584662
11.44300 1.5683902
11.44400 1.5782478999999998
11.44500 1.5880389000000001
11.44600 1.597763
11.44700 1.6074202999999998
11.44800 1.6170103000000002
11.44900 1.6265327
11.45000 1.6359875
11.45100 1.6453741000000002
11.45200 1.6546924
11.45300 1.6639419
11.45400 1.6731223
11.45500 1.6822331
11.45600 1.6912738
11.45700 1.7002439
11.45800 1.7091429000000002
11.45900 1.7179700999999998
11.46000 1.726725
11.46100 1.7354067
11.46200 1.744015
11.46300 1.7525489
11.46400 1.7610079
11.46500 1.7693913
11.46600 1.7776983
11.46700 1.7859284
11.46800 1.7940810000000003
11.46900 1.8021554
11.47000 1.810151
11.47100 1.8180671999999998
11.47200 1.8259034
11.47300 1.8336589
11.47400 1.8413333
11.47500 1.848926
11.47600 1.8564365999999999
11.47700 1.8638644
11.47800 1.8712092
11.47900 1.8784703999999999
11.48000 1.8856475000000001
11.48100 1.8927402999999998
11.48200 1.8997485
11.48300 1.9066716000000001
11.48400 1.9135092999999999
11.48500 1.9202616
11.48600 1.926928
11.48700 1.9335086000000001
11.48800 1.9400027
11.48900 1.9464104
11.49000 1.9527314
11.49100 1.9589655000000001
11.49200 1.9651124
11.49300 1.971172
11.49400 1.9771438
11.49500 1.9830275000000002
11.49600 1.988823
11.49700 1.9945297000000002
11.49800 2.0001477
11.49900 2.0056762
11.50000 2.0111149
11.50100 2.0164637
11.50200 2.0217219
11.50300 2.0268891
11.50400 2.031965
11.50500 2.0369492
11.50600 2.0418413
11.50700 2.0466408
11.50800 2.0513473
11.50900 2.0559605000000003
11.51000 2.0604799
11.51100 2.0649051000000003
11.51200 2.069236
11.51300 2.0734718
11.51400 2.0776125
11.51500 2.0816575999999998
11.51600 2.0856068
11.51700 2.0894596
11.51800 2.093216
11.51900 2.0968756
11.52000 2.1004381
11.52100 2.1039031
11.52200 2.1072706
11.52300 2.1105403
11.52400 2.1137118
11.52500 2.1167852000000003
11.52600 2.1197603999999997
11.52700 2.1226371
11.52800 2.1254154
11.52900 2.128095
11.53000 2.1306761
11.53100 2.1331584
11.53200 2.135542
11.53300 2.1378268
11.53400 2.1400126
11.53500 2.1420995
11.53600 2.1440873
11.53700 2.145976
11.53800 2.1477654999999998
11.53900 2.1494554
11.54000 2.1510458
11.54100 2.1525364000000002
11.54200 2.1539273000000003
11.54300 2.1552181
11.54400 2.1564087
11.54500 2.1574988999999998
11.54600 2.1584885000000003
11.54700 2.1593776
11.54800 2.1601658
11.54900 2.1608531
11.55000 2.1614395
11.55100 2.1619249
11.55200 2.1623092
11.55300 2.1625923
11.55400 2.1627745
11.55500 2.1628555
11.55600 2.1628356
11.55700 2.1627145
11.55800 2.1624925
11.55900 2.1621695
11.56000 2.1617457
11.56100 2.161221
11.56200 2.1605955
11.56300 2.1598691
11.56400 2.1590419
11.56500 2.1581139
11.56600 2.1570852
11.56700 2.1559557
11.56800 2.1547252
11.56900 2.153394
11.57000 2.1519618
11.57100 2.1504287
11.57200 2.1487946
11.57300 2.1470593
11.57400 2.1452229
11.57500 2.1432854
11.57600 2.1412468000000002
11.57700 2.139107
11.57800 2.1368658
11.57900 2.1345235000000002
11.58000 2.1320801
11.58100 2.1295356
11.58200 2.12689
11.58300 2.1241438
11.58400 2.1212967
11.58500 2.1183493
11.58600 2.1153016
11.58700 2.1121539
11.58800 2.1089067999999997
11.58900 2.1055603
11.59000 2.1021152
11.59100 2.0985717
11.59200 2.0949304
11.59300 2.0911917
11.59400 2.0873562
11.59500 2.0834241
11.59600 2.0793959
11.59700 2.0752722
11.59800 2.0710534999999997
11.59900 2.06674
11.60000 2.0623319
11.60100 2.0578297
11.60200 2.0532336
11.60300 2.0485436999999997
11.60400 2.0437602
11.60500 2.0388832
11.60600 2.0339129000000002
11.60700 2.0288493
11.60800 2.0236926
11.60900 2.0184427
11.61000 2.0130998
11.61100 2.0076636
11.61200 2.0021345
11.61300 1.9965126999999998
11.61400 1.9907981000000001
11.61500 1.9849911000000002
11.61600 1.9790919
11.61700 1.9731008
11.61800 1.9670178999999999
11.61900 1.960844
11.62000 1.9545792
11.62100 1.9482242
11.62200 1.9417794
11.62300 1.9352457
11.62400 1.9286234
11.62500 1.9219132
11.62600 1.9151159
11.62700 1.9082321
11.62800 1.9012626000000001
11.62900 1.8942082
11.63000 1.8870696
11.63100 1.8798476000000002
11.63200 1.8725427
11.63300 1.8651556
11.63400 1.8576872000000002
11.63500 1.8501378999999998
11.63600 1.8425082999999998
11.63700 1.834799
11.63800 1.8270104999999999
11.63900 1.8191433
11.64000 1.8111978
11.64100 1.8031742
11.64200 1.7950730000000001
11.64300 1.7868945
11.64400 1.7786389
11.64500 1.7703064000000002
11.64600 1.7618975
11.64700 1.7534121999999999
11.64800 1.7448509
11.64900 1.7362140000000001
11.65000 1.7275018999999998
11.65100 1.7187147999999999
11.65200 1.7098532999999998
11.65300 1.7009178
11.65400 1.6919088999999998
11.65500 1.6828271999999997
11.65600 1.6736734999999998
11.65700 1.6644483
11.65800 1.6551526
11.65900 1.6457871999999998
11.66000 1.6363529
11.66100 1.6268505
11.66200 1.6172808
11.66300 1.6076447
11.66400 1.5979433
11.66500 1.5881775
11.66600 1.5783479
11.66700 1.5684554
11.66800 1.5585007
11.66900 1.5484846
11.67000 1.5384078
11.67100 1.528271
11.67200 1.5180748000000002
11.67300 1.5078197
11.67400 1.4975064
11.67500 1.4871353
11.67600 1.476707
11.67700 1.466222
11.67800 1.4556807999999999
11.67900 1.4450839
11.68000 1.4344317
11.68100 1.4237248
11.68200 1.4129638999999998
11.68300 1.4021493
11.68400 1.3912818
11.68500 1.3803621
11.68600 1.3693906
11.68700 1.3583683
11.68800 1.3472959
11.68900 1.3361741999999999
11.69000 1.3250039
11.69100 1.313786
11.69200 1.3025214999999999
11.69300 1.2912111
11.69400 1.279856
11.69500 1.268457
11.69600 1.257015
11.69700 1.2455312
11.69800 1.2340063000000001
11.69900 1.2224414
11.70000 1.2108373000000001
11.70100 1.199195
11.70200 1.1875152
11.70300 1.1757986999999999
11.70400 1.1640462
11.70500 1.1522585
11.70600 1.1404362
11.70700 1.1285798999999999
11.70800 1.1166901999999999
11.70900 1.1047677
11.71000 1.092813
11.71100 1.0808265
11.71200 1.0688088
11.71300 1.0567604
11.71400 1.0446819
11.71500 1.0325739
11.71600 1.0204371
11.71700 1.0082722
11.71800 0.99607985
11.71900 0.9838609
11.72000 0.9716162500000001
11.72100 0.95934682
11.72200 0.94705364
11.72300 0.9347377299999999
11.72400 0.92240013
11.72500 0.91004195
11.72600 0.89766439
11.72700 0.88526858
11.72800 0.8728556300000001
11.72900 0.86042676
11.73000 0.84798299
11.73100 0.83552543
11.73200 0.8230551100000001
11.73300 0.81057297
11.73400 0.7980799300000001
11.73500 0.78557683
11.73600 0.77306442
11.73700 0.76054339
11.73800 0.7480144
11.73900 0.73547806
11.74000 0.72293482
11.74100 0.7103851999999999
11.74200 0.69782962
11.74300 0.68526855
11.74400 0.67270235
11.74500 0.6601314500000001
11.74600 0.6475563200000001
11.74700 0.6349773599999999
11.74800 0.6223951
11.74900 0.6098100900000001
11.75000 0.5972228900000001
11.75100 0.5846342099999999
11.75200 0.57204473
11.75300 0.5594553
11.75400 0.54686675
11.75500 0.53428002
11.75600 0.52169608
11.75700 0.5091160100000001
11.75800 0.49654091999999994
11.75900 0.48397193
11.76000 0.47141020000000006
11.76100 0.45885695000000004
11.76200 0.44631334000000006
11.76300 0.43378053
11.76400 0.42125968999999996
11.76500 0.40875197999999996
11.76600 0.39625842999999994
11.76700 0.38378011
11.76800 0.37131796
11.76900 0.35887291
11.77000 0.34644578
11.77100 0.33403732999999997
11.77200 0.32164822000000004
11.77300 0.30927907
11.77400 0.29693041
11.77500 0.28460273
11.77600 0.27229644000000003
11.77700 0.26001192
11.77800 0.24774954999999999
11.77900 0.23550964
11.78000 0.22329253
11.78100 0.21109852999999998
11.78200 0.19892803
11.78300 0.18678141
11.78400 0.17465911
11.78500 0.16256161
11.78600 0.15048947
11.78700 0.1384433
11.78800 0.1264238
11.78900 0.11443172
11.79000 0.10246787
11.79100 0.09053314
11.79200 0.07862846300000001
11.79300 0.066754827
11.79400 0.054913247
11.79500 0.043104761
11.79600 0.031330428
11.79700 0.019591302
11.79800 0.007888426600000002
11.79900 -0.0037771744000000005
11.80000 -0.015404509999999998
11.80100 -0.026992633000000002
11.80200 -0.03854064
11.80300 -0.05004768
11.80400 -0.061512953999999995
11.80500 -0.07293572400000001
11.80600 -0.08431530999999999
11.80700 -0.095651078
11.80800 -0.10694244
11.80900 -0.11818886
11.81000 -0.12938983
11.81100 -0.14054489
11.81200 -0.15165356
11.81300 -0.16271543
11.81400 -0.17373005
11.81500 -0.18469701
11.81600 -0.19561586
11.81700 -0.20648614
11.81800 -0.21730741
11.81900 -0.22807915
11.82000 -0.23880089
11.82100 -0.24947205
11.82200 -0.26009209
11.82300 -0.27066041
11.82400 -0.28117641
11.82500 -0.29163944999999997
11.82600 -0.30204886999999997
11.82700 -0.31240399
11.82800 -0.32270413
11.82900 -0.33294859
11.83000 -0.34313668
11.83100 -0.3532677
11.83200 -0.36334093
11.83300 -0.37335572
11.83400 -0.38331139
11.83500 -0.39320732
11.83600 -0.40304284
11.83700 -0.41281738999999995
11.83800 -0.42253039
11.83900 -0.43218131000000004
11.84000 -0.44176965
11.84100 -0.45129494
11.84200 -0.46075676
11.84300 -0.47015469
11.84400 -0.47948831000000003
11.84500 -0.48875725000000003
11.84600 -0.49796114
11.84700 -0.5070996
11.84800 -0.51617231
11.84900 -0.52517885
11.85000 -0.53411885
11.85100 -0.54299184
11.85200 -0.5517974
11.85300 -0.56053502
11.85400 -0.56920419
11.85500 -0.5778044
11.85600 -0.58633499
11.85700 -0.5947954
11.85800 -0.6031849899999999
11.85900 -0.6115031
11.86000 -0.6197490299999999
11.86100 -0.6279221300000001
11.86200 -0.63602175
11.86300 -0.64404719
11.86400 -0.65199789
11.86500 -0.6598732
11.86600 -0.6676726
11.86700 -0.6753956
11.86800 -0.6830417099999999
11.86900 -0.69061052
11.87000 -0.69810171
11.87100 -0.70551494
11.87200 -0.7128499899999999
11.87300 -0.72010662
11.87400 -0.72728465
11.87500 -0.73438394
11.87600 -0.74140434
11.87700 -0.7483457699999999
11.87800 -0.75520813
11.87900 -0.76199137
11.88000 -0.76869535
11.88100 -0.7753199900000001
11.88200 -0.78186514
11.88300 -0.7883306600000001
11.88400 -0.7947163700000001
11.88500 -0.8010220700000001
11.88600 -0.8072475000000001
11.88700 -0.81339246
11.88800 -0.8194566699999999
11.88900 -0.8254397700000001
11.89000 -0.83134137
11.89100 -0.83716111
11.89200 -0.84289853
11.89300 -0.8485531399999999
11.89400 -0.85412459
11.89500 -0.85961232
11.89600 -0.8650157599999999
11.89700 -0.87033445
11.89800 -0.87556783
11.89900 -0.8807154399999999
11.90000 -0.88577671
11.90100 -0.89075118
11.90200 -0.89563848
11.90300 -0.90043806
11.90400 -0.90514962
11.90500 -0.90977279
11.90600 -0.91430731
11.90700 -0.91875289
11.90800 -0.9231094299999999
11.90900 -0.92737675
11.91000 -0.9315548499999999
11.91100 -0.9356437299999999
11.91200 -0.9396433799999999
11.91300 -0.9435539099999999
11.91400 -0.94737532
11.91500 -0.95110778
11.91600 -0.9547513900000001
11.91700 -0.9583063399999999
11.91800 -0.96177263
11.91900 -0.96515035
11.92000 -0.9684396
11.92100 -0.97164027
11.92200 -0.97475247
11.92300 -0.9777761100000001
11.92400 -0.98071098
11.92500 -0.9835571099999999
11.92600 -0.9863141900000001
11.92700 -0.98898215
11.92800 -0.9915607099999999
11.92900 -0.9940495699999999
11.93000 -0.99644857
11.93100 -0.9987575000000001
11.93200 -1.0009761000000001
11.93300 -1.0031040999999998
11.93400 -1.0051413
11.93500 -1.0070874
11.93600 -1.0089425
11.93700 -1.0107064000000001
11.93800 -1.0123787
11.93900 -1.0139597
11.94000 -1.0154490999999999
11.94100 -1.016847
11.94200 -1.0181532
11.94300 -1.019368
11.94400 -1.0204913
11.94500 -1.0215231
11.94600 -1.0224637
11.94700 -1.0233129
11.94800 -1.024071
11.94900 -1.0247381
11.95000 -1.0253144
11.95100 -1.0258
11.95200 -1.0261951
11.95300 -1.0264997
11.95400 -1.0267142
11.95500 -1.0268385999999998
11.95600 -1.0268731999999998
11.95700 -1.0268180999999998
11.95800 -1.0266734
11.95900 -1.0264394
11.96000 -1.026116
11.96100 -1.0257034999999999
11.96200 -1.0252020000000002
11.96300 -1.0246115
11.96400 -1.023932
11.96500 -1.0231636
11.96600 -1.0223065
11.96700 -1.0213603999999998
11.96800 -1.0203256
11.96900 -1.0192022
11.97000 -1.0179901
11.97100 -1.0166893
11.97200 -1.0153
11.97300 -1.0138223
11.97400 -1.0122563
11.97500 -1.0106022
11.97600 -1.0088601000000001
11.97700 -1.0070302999999998
11.97800 -1.005113
11.97900 -1.0031085
11.98000 -1.0010171
11.98100 -0.99883899
11.98200 -0.99657457
11.98300 -0.9942240999999999
11.98400 -0.9917878499999999
11.98500 -0.9892662099999999
11.98600 -0.98665943
11.98700 -0.9839679100000001
11.98800 -0.98119183
11.98900 -0.97833155
11.99000 -0.97538726
11.99100 -0.9723592499999999
11.99200 -0.9692477999999999
11.99300 -0.9660531800000001
11.99400 -0.96277567
11.99500 -0.95941555
11.99600 -0.95597301
11.99700 -0.9524484200000001
11.99800 -0.94884215
11.99900 -0.9451544799999999
12.00000 -0.9413857899999999
12.00100 -0.9375364500000001
12.00200 -0.93360683
12.00300 -0.9295973000000001
12.00400 -0.92550833
12.00500 -0.9213403800000001
12.00600 -0.91709392
12.00700 -0.9127693299999999
12.00800 -0.9083672399999999
12.00900 -0.90388805
12.01000 -0.8993323
12.01100 -0.89470046
12.01200 -0.88999309
12.01300 -0.88521065
12.01400 -0.8803538
12.01500 -0.87542301
12.01600 -0.8704187299999999
12.01700 -0.86534163
12.01800 -0.86019216
12.01900 -0.8549709799999999
12.02000 -0.8496785499999999
12.02100 -0.84431535
12.02200 -0.83888201
12.02300 -0.83337901
12.02400 -0.82780682
12.02500 -0.82216598
12.02600 -0.81645688
12.02700 -0.81067998
12.02800 -0.8048357399999999
12.02900 -0.7989245500000001
12.03000 -0.79294676
12.03100 -0.7869028499999999
12.03200 -0.78079305
12.03300 -0.77461777
12.03400 -0.7683773500000001
12.03500 -0.76207216
12.03600 -0.75570256
12.03700 -0.74926899
12.03800 -0.7427718
12.03900 -0.73621152
12.04000 -0.72958861
12.04100 -0.7229036200000001
12.04200 -0.71615712
12.04300 -0.70934971
12.04400 -0.70248204
12.04500 -0.6955548699999999
12.04600 -0.6885689199999999
12.04700 -0.681525
12.04800 -0.67442395
12.04900 -0.66726655
12.05000 -0.6600536899999999
12.05100 -0.6527862
12.05200 -0.64546503
12.05300 -0.63809101
12.05400 -0.63066506
12.05500 -0.62318803
12.05600 -0.6156608
12.05700 -0.6080842599999999
12.05800 -0.60045919
12.05900 -0.5927864500000001
12.06000 -0.5850668499999999
12.06100 -0.57730116
12.06200 -0.56949011
12.06300 -0.56163445
12.06400 -0.55373488
12.06500 -0.5457921
12.06600 -0.5378068
12.06700 -0.52977959
12.06800 -0.52171107
12.06900 -0.5136018600000001
12.07000 -0.50545256
12.07100 -0.49726372
12.07200 -0.48903585
12.07300 -0.48076957
12.07400 -0.47246539000000004
12.07500 -0.46412391
12.07600 -0.45574563999999995
12.07700 -0.44733118
12.07800 -0.43888110999999996
12.07900 -0.43039606
12.08000 -0.42187669000000005
12.08100 -0.41332371
12.08200 -0.40473784
12.08300 -0.39611985
12.08400 -0.38747054000000003
12.08500 -0.37879078
12.08600 -0.37008142
12.08700 -0.3613434
12.08800 -0.35257766
12.08900 -0.34378516
12.09000 -0.33496687999999997
12.09100 -0.32612381
12.09200 -0.31725694
12.09300 -0.30836727999999997
12.09400 -0.29945583000000003
12.09500 -0.29052356
12.09600 -0.28157143
12.09700 -0.27260041999999995
12.09800 -0.26361144
12.09900 -0.25460541
12.10000 -0.24558323999999998
12.10100 -0.23654583
12.10200 -0.22749403
12.10300 -0.21842869
12.10400 -0.2093507
12.10500 -0.2002609
12.10600 -0.19116013
12.10700 -0.18204924
12.10800 -0.17292907999999999
12.10900 -0.16380049000000002
12.11000 -0.15466432
12.11100 -0.14552142
12.11200 -0.13637263000000002
12.11300 -0.1272188
12.11400 -0.11806079
12.11500 -0.10889946
12.11600 -0.099735637
12.11700 -0.090570189
12.11800 -0.081403973
12.11900 -0.072237838
12.12000 -0.063072646
12.12100 -0.053909252
12.12200 -0.044748519
12.12300 -0.035591313
12.12400 -0.026438502
12.12500 -0.017290963
12.12600 -0.0081495717
12.12700 0.00098478677
12.12800 0.010111225
12.12900 0.019228853
12.13000 0.028336779000000003
12.13100 0.037434109
12.13200 0.046519953
12.13300 0.055593421000000004
12.13400 0.06465362399999999
12.13500 0.07369967599999999
12.13600 0.082730706
12.13700 0.091745832
12.13800 0.10074419000000001
12.13900 0.10972491000000001
12.14000 0.11868713
12.14100 0.12762999
12.14200 0.13655262
12.14300 0.14545415
12.14400 0.15433369
12.14500 0.16319037
12.14600 0.17202329
12.14700 0.18083153999999999
12.14800 0.18961421
12.14900 0.19837040000000003
12.15000 0.20709918000000002
12.15100 0.21579959
12.15200 0.22447071999999998
12.15300 0.23311162
12.15400 0.2417214
12.15500 0.25029911
12.15600 0.25884386
12.15700 0.26735475
12.15800 0.2758309
12.15900 0.28427148
12.16000 0.29267564
12.16100 0.30104257
12.16200 0.30937148
12.16300 0.31766163
12.16400 0.32591226
12.16500 0.33412265999999996
12.16600 0.34229213
12.16700 0.35041997
12.16800 0.35850551999999997
12.16900 0.3665481
12.17000 0.37454707000000004
12.17100 0.38250175000000003
12.17200 0.39041149
12.17300 0.39827563
12.17400 0.40609352
12.17500 0.41386448
12.17600 0.4215878
12.17700 0.42926283000000004
12.17800 0.43688887000000004
12.17900 0.44446518
12.18000 0.45199100999999997
12.18100 0.45946562
12.18200 0.46688826000000005
12.18300 0.47425814
12.18400 0.48157442000000006
12.18500 0.48883632
12.18600 0.49604298999999996
12.18700 0.5031935900000001
12.18800 0.51028724
12.18900 0.5173231
12.19000 0.52430024
12.19100 0.53121787
12.19200 0.53807506
12.19300 0.5448709700000001
12.19400 0.55160476
12.19500 0.55827559
12.19600 0.5648827200000001
12.19700 0.5714253100000001
12.19800 0.5779026500000001
12.19900 0.58431407
12.20000 0.59065884
12.20100 0.59693637
12.20200 0.60314606
12.20300 0.60928739
12.20400 0.6153598
12.20500 0.62136282
12.20600 0.62729605
12.20700 0.633159
12.20800 0.6389513099999999
12.20900 0.64467257
12.21000 0.65032234
12.21100 0.65590031
12.21200 0.66140606
12.21300 0.66683921
12.21400 0.67219939
12.21500 0.6774861400000001
12.21600 0.68269907
12.21700 0.68783779
12.21800 0.69290176
12.21900 0.69789058
12.22000 0.70280372
12.22100 0.7076406900000001
12.22200 0.71240095
12.22300 0.7170840199999999
12.22400 0.72168931
12.22500 0.72621629
12.22600 0.73066442
12.22700 0.73503312
12.22800 0.73932186
12.22900 0.74353004
12.23000 0.74765715
12.23100 0.75170267
12.23200 0.75566606
12.23300 0.75954678
12.23400 0.76334435
12.23500 0.76705832
12.23600 0.77068824
12.23700 0.77423365
12.23800 0.7776942099999999
12.23900 0.7810695599999999
12.24000 0.78435931
12.24100 0.78756316
12.24200 0.7906808499999999
12.24300 0.7937122099999999
12.24400 0.7966569600000001
12.24500 0.79951491
12.24600 0.8022858799999999
12.24700 0.80496967
12.24800 0.8075662000000001
12.24900 0.81007527
12.25000 0.8124968
12.25100 0.8148307
12.25200 0.81707677
12.25300 0.8192349200000001
12.25400 0.82130507
12.25500 0.8232871100000001
12.25600 0.82518095
12.25700 0.82698641
12.25800 0.8287034000000001
12.25900 0.8303318199999999
12.26000 0.83187157
12.26100 0.8333224800000001
12.26200 0.83468454
12.26300 0.8359576599999999
12.26400 0.83714174
12.26500 0.83823679
12.26600 0.8392427100000001
12.26700 0.8401594099999999
12.26800 0.84098699
12.26900 0.84172534
12.27000 0.84237447
12.27100 0.8429343799999999
12.27200 0.8434050699999999
12.27300 0.8437866299999999
12.27400 0.8440789799999999
12.27500 0.8442820999999999
12.27600 0.844396
12.27700 0.8444205899999999
12.27800 0.84435595
12.27900 0.844202
12.28000 0.84395865
12.28100 0.84362589
12.28200 0.8432035299999999
12.28300 0.8426916799999999
12.28400 0.84209014
12.28500 0.84139891
12.28600 0.8406179
12.28700 0.83974712
12.28800 0.8387864599999999
12.28900 0.8377360199999999
12.29000 0.83659571
12.29100 0.83536562
12.29200 0.83404575
12.29300 0.8326361900000001
12.29400 0.83113713
12.29500 0.82954867
12.29600 0.82787089
12.29700 0.8261040799999999
12.29800 0.82424851
12.29900 0.82230438
12.30000 0.82027204
12.30100 0.8181516999999999
12.30200 0.8159438099999999
12.30300 0.8136486599999999
12.30400 0.8112667100000001
12.30500 0.8087982400000001
12.30600 0.80624381
12.30700 0.8036036999999999
12.30800 0.8008784600000001
12.30900 0.79806847
12.31000 0.7951741999999999
12.31100 0.79219602
12.31200 0.7891343900000001
12.31300 0.78598978
12.31400 0.7827625600000001
12.31500 0.77945311
12.31600 0.77606183
12.31700 0.77258907
12.31800 0.76903515
12.31900 0.76540038
12.32000 0.76168505
12.32100 0.7578895
12.32200 0.75401394
12.32300 0.75005861
12.32400 0.74602379
12.32500 0.74190977
12.32600 0.73771672
12.32700 0.73344498
12.32800 0.72909477
12.32900 0.7246664300000001
12.33000 0.72016027
12.33100 0.71557662
12.33200 0.71091587
12.33300 0.70617837
12.33400 0.7013646
12.33500 0.69647501
12.33600 0.6915100900000001
12.33700 0.68647033
12.33800 0.6813562900000001
12.33900 0.67616855
12.34000 0.67090765
12.34100 0.66557419
12.34200 0.6601688
12.34300 0.65469206
12.34400 0.64914459
12.34500 0.643527
12.34600 0.63783992
12.34700 0.6320839699999999
12.34800 0.62625976
12.34900 0.6203678899999999
12.35000 0.61440896
12.35100 0.6083836300000001
12.35200 0.60229246
12.35300 0.59613604
12.35400 0.58991495
12.35500 0.58362978
12.35600 0.57728114
12.35700 0.5708695899999999
12.35800 0.56439568
12.35900 0.5578600300000001
12.36000 0.5512632
12.36100 0.54460573
12.36200 0.53788819
12.36300 0.53111115
12.36400 0.52427519
12.36500 0.5173808400000001
12.36600 0.51042871
12.36700 0.50341929
12.36800 0.49635325999999996
12.36900 0.48923111
12.37000 0.48205345
12.37100 0.47482093999999997
12.37200 0.46753413
12.37300 0.46019368000000005
12.37400 0.45280019
12.37500 0.44535431000000003
12.37600 0.43785674
12.37700 0.4303081
12.37800 0.42270911
12.37900 0.41506048
12.38000 0.40736291999999996
12.38100 0.39961711
12.38200 0.3918238
12.38300 0.38398369
12.38400 0.37609751
12.38500 0.36816599
12.38600 0.36018986999999997
12.38700 0.35216985
12.38800 0.34410669
12.38900 0.33600109
12.39000 0.32785377
12.39100 0.31966541000000004
12.39200 0.31143676
12.39300 0.3031685
12.39400 0.29486135999999996
12.39500 0.28651603
12.39600 0.27813322
12.39700 0.26971363
12.39800 0.26125796
12.39900 0.25276693
12.40000 0.24424122999999998
12.40100 0.23568159
12.40200 0.22708871
12.40300 0.21846329
12.40400 0.20980603999999997
12.40500 0.20111767000000003
12.40600 0.19239887
12.40700 0.18365033
12.40800 0.17487273
12.40900 0.16606676
12.41000 0.15723307
12.41100 0.14837233
12.41200 0.13948518
12.41300 0.13057227000000002
12.41400 0.12163423999999999
12.41500 0.11267172
12.41600 0.10368533
12.41700 0.09467571500000001
12.41800 0.085643504
12.41900 0.076589338
12.42000 0.067513855
12.42100 0.058417715
12.42200 0.049301580000000005
12.42300 0.040166126999999996
12.42400 0.031012049
12.42500 0.021840052999999998
12.42600 0.012650857
12.42700 0.0034451978999999995
12.42800 -0.0057761776
12.42900 -0.015012508
12.43000 -0.024263022
12.43100 -0.033526943
12.43200 -0.042803481
12.43300 -0.052091846
12.43400 -0.061391235999999995
12.43500 -0.07070085300000001
12.43600 -0.08001989899999999
12.43700 -0.08934757800000001
12.43800 -0.098683103
12.43900 -0.10802568
12.44000 -0.11737453
12.44100 -0.12672888
12.44200 -0.13608797
12.44300 -0.14545106
12.44400 -0.15481741000000002
12.44500 -0.16418629
12.44600 -0.17355700000000002
12.44700 -0.18292884
12.44800 -0.19230115
12.44900 -0.20167325
12.45000 -0.21104448999999997
12.45100 -0.22041427
12.45200 -0.22978198
12.45300 -0.23914701000000002
12.45400 -0.24850881
12.45500 -0.25786678
12.45600 -0.26722036
12.45700 -0.27656902
12.45800 -0.28591221
12.45900 -0.29524937
12.46000 -0.30457997
12.46100 -0.31390344
12.46200 -0.32321924999999996
12.46300 -0.33252679
12.46400 -0.34182551
12.46500 -0.3511148
12.46600 -0.36039404
12.46700 -0.36966261
12.46800 -0.37891986
12.46900 -0.38816514
12.47000 -0.39739781
12.47100 -0.40661721
12.47200 -0.41582262999999997
12.47300 -0.42501339000000005
12.47400 -0.43418882000000003
12.47500 -0.44334829
12.47600 -0.45249104
12.47700 -0.46161646
12.47800 -0.47072386
12.47900 -0.47981264
12.48000 -0.48888209000000005
12.48100 -0.49793156999999993
12.48200 -0.5069604600000001
12.48300 -0.51596812
12.48400 -0.5249538899999999
12.48500 -0.53391713
12.48600 -0.5428572199999999
12.48700 -0.55177351
12.48800 -0.5606654099999999
12.48900 -0.5695323
12.49000 -0.5783735299999999
12.49100 -0.58718845
12.49200 -0.5959765100000001
12.49300 -0.60473708
12.49400 -0.61346954
12.49500 -0.62217335
12.49600 -0.63084792
12.49700 -0.63949274
12.49800 -0.64810724
12.49900 -0.65669096
12.50000 -0.66524339
12.50100 -0.67376411
12.50200 -0.68225265
12.50300 -0.69070864
12.50400 -0.69913166
12.50500 -0.70752129
12.50600 -0.71587716
12.50700 -0.72419895
12.50800 -0.73248628
12.50900 -0.74073877
12.51000 -0.74895606
12.51100 -0.75713778
12.51200 -0.76528355
12.51300 -0.7733929900000001
12.51400 -0.78146569
12.51500 -0.78950133
12.51600 -0.79749944
12.51700 -0.80545954
12.51800 -0.81338119
12.51900 -0.821264
12.52000 -0.82910741
12.52100 -0.8369110500000001
12.52200 -0.84467437
12.52300 -0.8523968
12.52400 -0.86007798
12.52500 -0.86771734
12.52600 -0.87531433
12.52700 -0.88286847
12.52800 -0.89037921
12.52900 -0.89784618
12.53000 -0.90526883
12.53100 -0.9126465800000001
12.53200 -0.91997907
12.53300 -0.92726573
12.53400 -0.9345062100000001
12.53500 -0.94170012
12.53600 -0.9488468999999999
12.53700 -0.9559462799999999
12.53800 -0.96299788
12.53900 -0.9700013299999999
12.54000 -0.97695626
12.54100 -0.98386239
12.54200 -0.9907194399999999
12.54300 -0.9975271299999999
12.54400 -1.0042852
12.54500 -1.0109933
12.54600 -1.0176512
12.54700 -1.0242588000000001
12.54800 -1.0308157
12.54900 -1.0373215999999998
12.55000 -1.0437763
12.55100 -1.0501795
12.55200 -1.0565309999999999
12.55300 -1.0628304
12.55400 -1.0690774
12.55500 -1.0752717999999999
12.55600 -1.0814132
12.55700 -1.0875013
12.55800 -1.0935356999999999
12.55900 -1.0995161
12.56000 -1.1054421
12.56100 -1.1113134
12.56200 -1.1171297
12.56300 -1.1228907
12.56400 -1.1285961
12.56500 -1.1342456
12.56600 -1.1398388000000002
12.56700 -1.1453756000000002
12.56800 -1.1508557000000001
12.56900 -1.1562789
12.57000 -1.1616449
12.57100 -1.1669535
12.57200 -1.1722046
12.57300 -1.1773979
12.57400 -1.1825333
12.57500 -1.1876105
12.57600 -1.1926294
12.57700 -1.1975898
12.57800 -1.2024916
12.57900 -1.2073345
12.58000 -1.2121182
12.58100 -1.2168427000000002
12.58200 -1.2215078000000001
12.58300 -1.2261133
12.58400 -1.2306589
12.58500 -1.2351445
12.58600 -1.2395699
12.58700 -1.2439348
12.58800 -1.2482392
12.58900 -1.2524828
12.59000 -1.2566656
12.59100 -1.2607872
12.59200 -1.2648477999999999
12.59300 -1.268847
12.59400 -1.2727848
12.59500 -1.2766611
12.59600 -1.2804758
12.59700 -1.2842288
12.59800 -1.2879201
12.59900 -1.2915497
12.60000 -1.2951175000000001
12.60100 -1.2986233999999999
12.60200 -1.3020677
12.60300 -1.30545
12.60400 -1.3087707
12.60500 -1.3120295
12.60600 -1.3152265
12.60700 -1.3183619
12.60800 -1.3214355
12.60900 -1.3244475
12.61000 -1.3273979
12.61100 -1.3302865000000001
12.61200 -1.3331134
12.61300 -1.3358787
12.61400 -1.3385822
12.61500 -1.3412239
12.61600 -1.3438037
12.61700 -1.3463215000000002
12.61800 -1.3487772
12.61900 -1.3511708
12.62000 -1.3535021
12.62100 -1.3557709
12.62200 -1.3579770999999998
12.62300 -1.3601205
12.62400 -1.3622012
12.62500 -1.3642189
12.62600 -1.3661736
12.62700 -1.3680651
12.62800 -1.3698935
12.62900 -1.3716587
12.63000 -1.3733608
12.63100 -1.3749997
12.63200 -1.3765757
12.63300 -1.3780888
12.63400 -1.3795392
12.63500 -1.3809269000000002
12.63600 -1.3822523999999998
12.63700 -1.3835157
12.63800 -1.3847171999999999
12.63900 -1.3858572
12.64000 -1.3869357
12.64100 -1.3879532
12.64200 -1.3889098
12.64300 -1.3898057
12.64400 -1.3906413
12.64500 -1.3914167
12.64600 -1.392132
12.64700 -1.3927874999999998
12.64800 -1.3933833
12.64900 -1.3939194
12.65000 -1.3943961
12.65100 -1.3948133
12.65200 -1.3951711
12.65300 -1.3954696
12.65400 -1.3957088
12.65500 -1.3958886
12.65600 -1.3960091000000001
12.65700 -1.3960704000000002
12.65800 -1.3960725999999999
12.65900 -1.3960155
12.66000 -1.3958993
12.66100 -1.3957242
12.66200 -1.3954901
12.66300 -1.3951973
12.66400 -1.3948459
12.66500 -1.394436
12.66600 -1.3939679999999999
12.66700 -1.3934419
12.66800 -1.3928582999999999
12.66900 -1.3922173
12.67000 -1.3915192
12.67100 -1.3907645
12.67200 -1.3899534999999998
12.67300 -1.3890865000000001
12.67400 -1.3881640000000002
12.67500 -1.3871862000000001
12.67600 -1.3861536
12.67700 -1.3850666
12.67800 -1.3839254
12.67900 -1.3827304
12.68000 -1.3814819
12.68100 -1.3801802
12.68200 -1.3788255
12.68300 -1.3774181
12.68400 -1.3759581
12.68500 -1.3744459
12.68600 -1.3728814
12.68700 -1.3712649000000001
12.68800 -1.3695966
12.68900 -1.3678767
12.69000 -1.3661052
12.69100 -1.3642824
12.69200 -1.3624085
12.69300 -1.3604837
12.69400 -1.3585081
12.69500 -1.3564822
12.69600 -1.3544063
12.69700 -1.3522807
12.69800 -1.3501056
12.69900 -1.3478816
12.70000 -1.3456091
12.70100 -1.3432885
12.70200 -1.3409202
12.70300 -1.3385047
12.70400 -1.3360426
12.70500 -1.3335343
12.70600 -1.3309802000000002
12.70700 -1.3283809
12.70800 -1.3257367
12.70900 -1.3230481
12.71000 -1.3203155
12.71100 -1.3175393
12.71200 -1.3147198
12.71300 -1.3118573
12.71400 -1.3089521
12.71500 -1.3060045
12.71600 -1.3030148
12.71700 -1.2999832
12.71800 -1.2969099
12.71900 -1.2937950999999999
12.72000 -1.2906391
12.72100 -1.2874421
12.72200 -1.2842042
12.72300 -1.2809258000000001
12.72400 -1.2776071
12.72500 -1.2742485
12.72600 -1.2708502
12.72700 -1.2674126000000001
12.72800 -1.2639361
12.72900 -1.2604211
12.73000 -1.2568682
12.73100 -1.2532779
12.73200 -1.2496507000000001
12.73300 -1.245987
12.73400 -1.2422877
12.73500 -1.2385533
12.73600 -1.2347844000000001
12.73700 -1.2309818
12.73800 -1.2271458000000002
12.73900 -1.2232774
12.74000 -1.219377
12.74100 -1.2154453
12.74200 -1.2114828
12.74300 -1.20749
12.74400 -1.2034675
12.74500 -1.1994157
12.74600 -1.195335
12.74700 -1.1912258
12.74800 -1.1870885
12.74900 -1.1829234
12.75000 -1.1787307
12.75100 -1.1745105
12.75200 -1.1702633
12.75300 -1.1659893
12.75400 -1.1616887
12.75500 -1.1573615000000002
12.75600 -1.1530083
12.75700 -1.148629
12.75800 -1.1442241
12.75900 -1.1397939
12.76000 -1.1353387
12.76100 -1.1308589
12.76200 -1.1263549
12.76300 -1.1218272
12.76400 -1.1172763
12.76500 -1.1127028
12.76600 -1.1081072
12.76700 -1.1034901
12.76800 -1.0988522
12.76900 -1.0941942
12.77000 -1.0895167000000001
12.77100 -1.0848204
12.77200 -1.0801059
12.77300 -1.075374
12.77400 -1.0706251
12.77500 -1.0658601
12.77600 -1.0610795
12.77700 -1.0562837
12.77800 -1.0514734
12.77900 -1.0466491
12.78000 -1.0418112
12.78100 -1.0369602
12.78200 -1.0320963
12.78300 -1.0272201
12.78400 -1.0223318000000001
12.78500 -1.0174315
12.78600 -1.0125197000000001
12.78700 -1.0075966
12.78800 -1.0026623000000001
12.78900 -0.9977171199999999
12.79000 -0.9927612699999999
12.79100 -0.9877949
12.79200 -0.98281829
12.79300 -0.9778317099999999
12.79400 -0.97283544
12.79500 -0.9678297699999999
12.79600 -0.96281506
12.79700 -0.9577916900000001
12.79800 -0.95276004
12.79900 -0.9477204600000001
12.80000 -0.94267344
12.80100 -0.9376194299999999
12.80200 -0.93255891
12.80300 -0.92749242
12.80400 -0.9224204300000001
12.80500 -0.91734342
12.80600 -0.9122620300000001
12.80700 -0.9071766400000001
12.80800 -0.9020878
12.80900 -0.89699589
12.81000 -0.89190146
12.81100 -0.88680498
12.81200 -0.8817068299999999
12.81300 -0.87660737
12.81400 -0.8715069900000001
12.81500 -0.86640604
12.81600 -0.8613049100000001
12.81700 -0.85620396
12.81800 -0.8511034799999999
12.81900 -0.84600374
12.82000 -0.84090512
12.82100 -0.8358078999999999
12.82200 -0.83071245
12.82300 -0.82561905
12.82400 -0.82052797
12.82500 -0.8154396899999999
12.82600 -0.8103544799999999
12.82700 -0.80527263
12.82800 -0.8001945899999999
12.82900 -0.7951207499999999
12.83000 -0.79005146
12.83100 -0.78498712
12.83200 -0.77992803
12.83300 -0.77487468
12.83400 -0.76982738
12.83500 -0.76478655
12.83600 -0.75975251
12.83700 -0.75472561
12.83800 -0.7497062
12.83900 -0.74469456
12.84000 -0.73969099
12.84100 -0.73469575
12.84200 -0.72970907
12.84300 -0.7247312
12.84400 -0.7197622699999999
12.84500 -0.71480246
12.84600 -0.70985192
12.84700 -0.70491079
12.84800 -0.69997916
12.84900 -0.69505707
12.85000 -0.69014463
12.85100 -0.68524191
12.85200 -0.68034898
12.85300 -0.67546591
12.85400 -0.67059281
12.85500 -0.66572973
12.85600 -0.66087684
12.85700 -0.65603424
12.85800 -0.65120216
12.85900 -0.64638075
12.86000 -0.64157029
12.86100 -0.6367710000000001
12.86200 -0.63198316
12.86300 -0.6272071
12.86400 -0.62244316
12.86500 -0.61769169
12.86600 -0.61295303
12.86700 -0.6082275899999999
12.86800 -0.6035157
12.86900 -0.59881774
12.87000 -0.59413402
12.87100 -0.58946488
12.87200 -0.58481065
12.87300 -0.58017154
12.87400 -0.57554781
12.87500 -0.57093962
12.87600 -0.56634718
12.87700 -0.56177056
12.87800 -0.55720988
12.87900 -0.55266512
12.88000 -0.54813633
12.88100 -0.54362351
12.88200 -0.53912657
12.88300 -0.53464551
12.88400 -0.5301802
12.88500 -0.52573057
12.88600 -0.52129659
12.88700 -0.51687812
12.88800 -0.5124751000000001
12.88900 -0.50808745
12.89000 -0.50371508
12.89100 -0.49935798
12.89200 -0.49501611
12.89300 -0.49068946
12.89400 -0.486378
12.89500 -0.48208176
12.89600 -0.4778008
12.89700 -0.47353515
12.89800 -0.46928483
12.89900 -0.46504997
12.90000 -0.46083061
12.90100 -0.45662680999999994
12.90200 -0.4524387
12.90300 -0.44826628
12.90400 -0.44410969
12.90500 -0.43996898
12.90600 -0.43584419999999996
12.90700 -0.43173539
12.90800 -0.4276426
12.90900 -0.42356583000000003
12.91000 -0.41950503
12.91100 -0.41546025
12.91200 -0.4114314
12.91300 -0.40741842
12.91400 -0.40342128
12.91500 -0.39943987999999997
12.91600 -0.39547412000000004
12.91700 -0.39152391
12.91800 -0.38758912
12.91900 -0.38366965
12.92000 -0.37976538
12.92100 -0.3758762
12.92200 -0.37200199
12.92300 -0.36814266
12.92400 -0.36429809
12.92500 -0.36046819
12.92600 -0.35665287
12.92700 -0.35285202
12.92800 -0.34906557
12.92900 -0.34529341
12.93000 -0.34153545
12.93100 -0.33779158
12.93200 -0.33406168
12.93300 -0.33034560999999996
12.93400 -0.32664323
12.93500 -0.32295438
12.93600 -0.31927887
12.93700 -0.31561648999999997
12.93800 -0.31196703
12.93900 -0.30833024000000003
12.94000 -0.30470588
12.94100 -0.30109368
12.94200 -0.29749332
12.94300 -0.29390457000000003
12.94400 -0.29032712
12.94500 -0.28676069
12.94600 -0.28320502000000003
12.94700 -0.27965982
12.94800 -0.27612486999999997
12.94900 -0.27259993
12.95000 -0.26908482
12.95100 -0.26557934
12.95200 -0.26208332
12.95300 -0.25859666000000003
12.95400 -0.25511922
12.95500 -0.2516509
12.95600 -0.24819164999999999
12.95700 -0.24474140000000003
12.95800 -0.24130009000000002
12.95900 -0.23786768
12.96000 -0.23444411
12.96100 -0.23102935
12.96200 -0.22762334
12.96300 -0.22422599
12.96400 -0.22083721
12.96500 -0.21745691
12.96600 -0.21408491
12.96700 -0.21072106999999998
12.96800 -0.20736519
12.96900 -0.20401701
12.97000 -0.20067631
12.97100 -0.19734278
12.97200 -0.1940161
12.97300 -0.19069591
12.97400 -0.18738185999999998
12.97500 -0.18407354
12.97600 -0.18077057
12.97700 -0.17747253999999998
12.97800 -0.17417901
12.97900 -0.17088959
12.98000 -0.16760386
12.98100 -0.16432143999999999
12.98200 -0.16104195000000002
12.98300 -0.15776504
12.98400 -0.1544904
12.98500 -0.15121772
12.98600 -0.14794674000000002
12.98700 -0.14467723999999998
12.98800 -0.141409
12.98900 -0.13814187
12.99000 -0.1348757
12.99100 -0.13161035000000001
12.99200 -0.12834573999999999
12.99300 -0.12508178
12.99400 -0.12181837999999999
12.99500 -0.11855545
12.99600 -0.11529292999999999
12.99700 -0.11203071
12.99800 -0.1087687
12.99900 -0.10550676
13.00000 -0.10224476999999998
13.00100 -0.098982546
13.00200 -0.09571990799999999
13.00300 -0.09245663500000001
13.00400 -0.089192495
13.00500 -0.08592722600000001
13.00600 -0.082660554
13.00700 -0.079392182
13.00800 -0.076121814
13.00900 -0.07284913999999999
13.01000 -0.06957384800000001
13.01100 -0.066295633
13.01200 -0.063014188
13.01300 -0.05972922099999999
13.01400 -0.056440459000000005
13.01500 -0.053147634
13.01600 -0.04985049600000001
13.01700 -0.046548818
13.01800 -0.043242383999999995
13.01900 -0.039930997
13.02000 -0.036614467
13.02100 -0.03329262
13.02200 -0.029965283000000002
13.02300 -0.026632292
13.02400 -0.023293478
13.02500 -0.019948665
13.02600 -0.016597667
13.02700 -0.01324029
13.02800 -0.0098763179
13.02900 -0.0065055174
13.03000 -0.0031276344
13.03100 0.00025760685
13.03200 0.0036505036
13.03300 0.007051375
13.03400 0.010460558
13.03500 0.013878405
13.03600 0.017305283
13.03700 0.020741568000000002
13.03800 0.024187636
13.03900 0.027643866000000003
13.04000 0.031110623999999996
13.04100 0.034588264
13.04200 0.038077123000000004
13.04300 0.041577517
13.04400 0.045089723000000005
13.04500 0.048613991
13.04600 0.052150531
13.04700 0.055699516000000004
13.04800 0.059261068
13.04900 0.062835275
13.05000 0.066422176
13.05100 0.070021773
13.05200 0.07363402399999999
13.05300 0.07725886
13.05400 0.080896175
13.05500 0.084545847
13.05600 0.088207738
13.05700 0.091881695
13.05800 0.095567561
13.05900 0.099265203
13.06000 0.10297449
13.06100 0.10669531
13.06200 0.11042758999999999
13.06300 0.11417131
13.06400 0.11792646
13.06500 0.12169309
13.06600 0.1254713
13.06700 0.12926124
13.06800 0.13306310000000002
13.06900 0.13687711
13.07000 0.14070355
13.07100 0.14454273
13.07200 0.14839498
13.07300 0.15226066
13.07400 0.15614011
13.07500 0.16003367
13.07600 0.16394171
13.07700 0.16786453
13.07800 0.1718024
13.07900 0.17575559
13.08000 0.17972428
13.08100 0.18370862
13.08200 0.18770868000000002
13.08300 0.19172451
13.08400 0.19575607
13.08500 0.19980327
13.08600 0.203866
13.08700 0.20794406999999998
13.08800 0.21203728
13.08900 0.21614537
13.09000 0.22026810000000002
13.09100 0.22440517999999998
13.09200 0.22855634000000002
13.09300 0.23272135
13.09400 0.23689993999999998
13.09500 0.24109192000000002
13.09600 0.24529709
13.09700 0.24951536000000002
13.09800 0.25374661
13.09900 0.25799084
13.10000 0.26224803
13.10100 0.26651826
13.10200 0.27080161999999997
13.10300 0.27509828000000003
13.10400 0.27940844000000004
13.10500 0.28373231
13.10600 0.28807016
13.10700 0.29242223
13.10800 0.2967888
13.10900 0.30117014
13.11000 0.30556652
13.11100 0.30997815
13.11200 0.31440521
13.11300 0.31884788000000003
13.11400 0.32330628
13.11500 0.32778045
13.11600 0.3322704
13.11700 0.33677607
13.11800 0.34129734
13.11900 0.34583401999999996
13.12000 0.35038588000000004
13.12100 0.35495264
13.12200 0.35953396
13.12300 0.36412948
13.12400 0.36873878
13.12500 0.37336147
13.12600 0.37799713
13.12700 0.38264534
13.12800 0.38730567
13.12900 0.39197779
13.13000 0.39666136999999996
13.13100 0.40135607
13.13200 0.40606167000000004
13.13300 0.41077798
13.13400 0.41550490999999995
13.13500 0.42024232000000006
13.13600 0.4249902
13.13700 0.42974856000000006
13.13800 0.43451749
13.13900 0.43929703999999997
13.14000 0.44408734
13.14100 0.44888854
13.14200 0.45370073
13.14300 0.458524
13.14400 0.46335841
13.14500 0.46820403
13.14600 0.47306088
13.14700 0.47792894999999996
13.14800 0.48280809999999996
13.14900 0.4876982
13.15000 0.492599
13.15100 0.49751027999999997
13.15200 0.5024317199999999
13.15300 0.50736293
13.15400 0.51230355
13.15500 0.51725321
13.15600 0.52221138
13.15700 0.52717766
13.15800 0.53215162
13.15900 0.5371328
13.16000 0.54212078
13.16100 0.54711518
13.16200 0.55211568
13.16300 0.55712196
13.16400 0.56213378
13.16500 0.5671509100000001
13.16600 0.5721732
13.16700 0.57720058
13.16800 0.58223293
13.16900 0.58727022
13.17000 0.5923124999999999
13.17100 0.5973598
13.17200 0.60241218
13.17300 0.60746968
13.17400 0.61253239
13.17500 0.61760033
13.17600 0.62267352
13.17700 0.62775197
13.17800 0.6328356
13.17900 0.63792435
13.18000 0.64301803
13.18100 0.64811641
13.18200 0.65321922
13.18300 0.65832613
13.18400 0.66343672
13.18500 0.66855056
13.18600 0.6736671599999999
13.18700 0.67878594
13.18800 0.6839063000000001
13.18900 0.68902769
13.19000 0.69414955
13.19100 0.69927122
13.19200 0.7043921399999999
13.19300 0.70951176
13.19400 0.71462956
13.19500 0.7197450799999999
13.19600 0.7248579500000001
13.19700 0.72996779
13.19800 0.73507437
13.19900 0.74017751
13.20000 0.74527701
13.20100 0.75037288
13.20200 0.75546508
13.20300 0.7605536399999999
13.20400 0.7656386599999999
13.20500 0.77072023
13.20600 0.77579846
13.20700 0.78087347
13.20800 0.7859454499999999
13.20900 0.79101436
13.21000 0.7960803799999999
13.21100 0.80114342
13.21200 0.80620348
13.21300 0.81126047
13.21400 0.81631411
13.21500 0.8213642099999999
13.21600 0.82641048
13.21700 0.8314525700000001
13.21800 0.83648991
13.21900 0.84152203
13.22000 0.84654847
13.22100 0.85156858
13.22200 0.8565817
13.22300 0.8615872800000001
13.22400 0.8665846700000001
13.22500 0.8715732
13.22600 0.87655233
13.22700 0.8815214
13.22800 0.8864799499999999
13.22900 0.8914274200000001
13.23000 0.8963633299999999
13.23100 0.9012873299999999
13.23200 0.9061990299999999
13.23300 0.91109825
13.23400 0.91598472
13.23500 0.92085823
13.23600 0.92571871
13.23700 0.93056615
13.23800 0.93540046
13.23900 0.94022173
13.24000 0.94502997
13.24100 0.9498252500000001
13.24200 0.95460769
13.24300 0.95937727
13.24400 0.964134
13.24500 0.9688779700000001
13.24600 0.9736091800000001
13.24700 0.97832754
13.24800 0.98303296
13.24900 0.98772533
13.25000 0.99240439
13.25100 0.9970700399999999
13.25200 1.0017219000000002
13.25300 1.0063596
13.25400 1.0109829000000001
13.25500 1.0155912
13.25600 1.0201843
13.25700 1.0247614
13.25800 1.0293223
13.25900 1.0338664
13.26000 1.0383933
13.26100 1.0429025
13.26200 1.0473935
13.26300 1.0518660000000002
13.26400 1.0563196000000001
13.26500 1.060754
13.26600 1.0651688
13.26700 1.0695638
13.26800 1.0739388
13.26900 1.0782936
13.27000 1.0826278
13.27100 1.0869416
13.27200 1.0912347
13.27300 1.0955069
13.27400 1.0997582000000001
13.27500 1.1039884999999998
13.27600 1.1081975000000002
13.27700 1.1123851
13.27800 1.1165512
13.27900 1.1206954999999998
13.28000 1.1248177
13.28100 1.1289177
13.28200 1.1329951
13.28300 1.1370497
13.28400 1.1410811
13.28500 1.145089
13.28600 1.149073
13.28700 1.1530327999999999
13.28800 1.156968
13.28900 1.1608782
13.29000 1.1647631999999999
13.29100 1.1686227
13.29200 1.1724564
13.29300 1.176264
13.29400 1.1800453
13.29500 1.1838001
13.29600 1.1875283
13.29700 1.1912297
13.29800 1.1949044
13.29900 1.1985521000000001
13.30000 1.2021729
13.30100 1.2057666999999999
13.30200 1.2093335
13.30300 1.2128735
13.30400 1.2163865
13.30500 1.2198728
13.30600 1.2233321
13.30700 1.2267645
13.30800 1.2301701
13.30900 1.2335486999999998
13.31000 1.2369001
13.31100 1.2402244
13.31200 1.2435213
13.31300 1.2467905
13.31400 1.2500319
13.31500 1.2532450000000002
13.31600 1.2564297
13.31700 1.2595854
13.31800 1.2627117
13.31900 1.2658083
13.32000 1.2688746000000002
13.32100 1.27191
13.32200 1.2749142999999998
13.32300 1.2778869
13.32400 1.2808273000000001
13.32500 1.2837351000000001
13.32600 1.28661
13.32700 1.2894516999999999
13.32800 1.2922597
13.32900 1.2950339
13.33000 1.2977743
13.33100 1.3004804
13.33200 1.3031525
13.33300 1.3057903
13.33400 1.3083941
13.33500 1.3109638
13.33600 1.3134995999999999
13.33700 1.3160016
13.33800 1.3184699
13.33900 1.3209047999999999
13.34000 1.3233063
13.34100 1.3256745
13.34200 1.3280097
13.34300 1.330312
13.34400 1.3325812
13.34500 1.3348176
13.34600 1.337021
13.34700 1.3391915
13.34800 1.3413289
13.34900 1.3434329999999999
13.35000 1.3455038000000001
13.35100 1.3475411
13.35200 1.3495446
13.35300 1.3515142
13.35400 1.3534496
13.35500 1.3553505000000001
13.35600 1.3572168
13.35700 1.3590480999999999
13.35800 1.3608444000000002
13.35900 1.3626053
13.36000 1.3643307
13.36100 1.3660204
13.36200 1.3676742
13.36300 1.3692920000000002
13.36400 1.3708738
13.36500 1.3724193
13.36600 1.3739285
13.36700 1.3754013
13.36800 1.3768377
13.36900 1.3782375
13.37000 1.3796009
13.37100 1.3809276000000001
13.37200 1.3822176
13.37300 1.3834709
13.37400 1.3846874
13.37500 1.3858669000000001
13.37600 1.3870095
13.37700 1.3881149000000002
13.37800 1.3891831000000001
13.37900 1.3902139
13.38000 1.3912071
13.38100 1.3921627
13.38200 1.3930803999999999
13.38300 1.3939601
13.38400 1.3948017
13.38500 1.3956049
13.38600 1.3963695
13.38700 1.3970954
13.38800 1.3977826
13.38900 1.3984308
13.39000 1.3990399
13.39100 1.39961
13.39200 1.4001409
13.39300 1.4006325
13.39400 1.401085
13.39500 1.4014984
13.39600 1.4018726000000001
13.39700 1.4022077000000002
13.39800 1.4025037
13.39900 1.4027609
13.40000 1.4029791999999999
13.40100 1.4031587
13.40200 1.4032996
13.40300 1.4034019
13.40400 1.4034655
13.40500 1.4034905
13.40600 1.4034771
13.40700 1.4034252
13.40800 1.4033346
13.40900 1.4032054999999999
13.41000 1.4030376
13.41100 1.402831
13.41200 1.4025855
13.41300 1.4023011
13.41400 1.4019776
13.41500 1.401615
13.41600 1.4012131
13.41700 1.4007719
13.41800 1.4002914
13.41900 1.3997713
13.42000 1.3992119
13.42100 1.3986129
13.42200 1.3979746
13.42300 1.397297
13.42400 1.3965801
13.42500 1.3958241
13.42600 1.395029
13.42700 1.3941951
13.42800 1.3933226
13.42900 1.3924113999999999
13.43000 1.391462
13.43100 1.3904741999999999
13.43200 1.3894484
13.43300 1.3883848
13.43400 1.3872834
13.43500 1.3861443
13.43600 1.3849677
13.43700 1.3837536
13.43800 1.3825021
13.43900 1.3812132
13.44000 1.3798869999999999
13.44100 1.3785235
13.44200 1.3771225
13.44300 1.375684
13.44400 1.3742082
13.44500 1.3726947
13.44600 1.3711437
13.44700 1.3695549
13.44800 1.3679284999999999
13.44900 1.3662641999999998
13.45000 1.3645621000000001
13.45100 1.3628221
13.45200 1.3610443
13.45300 1.3592286
13.45400 1.3573751
13.45500 1.3554838
13.45600 1.3535548
13.45700 1.3515882
13.45800 1.3495841
13.45900 1.3475426000000001
13.46000 1.345464
13.46100 1.3433483
13.46200 1.3411958
13.46300 1.3390065
13.46400 1.3367807
13.46500 1.3345185000000002
13.46600 1.3322201
13.46700 1.3298856
13.46800 1.3275152000000001
13.46900 1.3251089
13.47000 1.322667
13.47100 1.3201895
13.47200 1.3176765
13.47300 1.3151281000000001
13.47400 1.3125441999999998
13.47500 1.309925
13.47600 1.3072706
13.47700 1.3045809
13.47800 1.3018562
13.47900 1.2990964
13.48000 1.2963017000000001
13.48100 1.2934721
13.48200 1.2906077999999999
13.48300 1.2877091
13.48400 1.2847761
13.48500 1.281809
13.48600 1.2788081
13.48700 1.2757736
13.48800 1.2727059
13.48900 1.2696054
13.49000 1.2664722
13.49100 1.2633068
13.49200 1.2601096
13.49300 1.2568808
13.49400 1.2536208
13.49500 1.2503299
13.49600 1.2470082
13.49700 1.2436561000000002
13.49800 1.2402738
13.49900 1.2368614999999998
13.50000 1.2334190999999999
13.50100 1.229947
13.50200 1.226445
13.50300 1.2229132
13.50400 1.2193518
13.50500 1.2157605
13.50600 1.2121393
13.50700 1.2084884
13.50800 1.2048075
13.50900 1.2010966
13.51000 1.1973559
13.51100 1.1935852
13.51200 1.1897847
13.51300 1.1859545
13.51400 1.1820946
13.51500 1.1782054
13.51600 1.174287
13.51700 1.1703398
13.51800 1.1663641
13.51900 1.1623602
13.52000 1.1583287
13.52100 1.15427
13.52200 1.1501847
13.52300 1.1460732
13.52400 1.1419361
13.52500 1.1377741000000001
13.52600 1.1335874
13.52700 1.1293768
13.52800 1.1251426
13.52900 1.1208854000000001
13.53000 1.1166055
13.53100 1.1123031
13.53200 1.1079787
13.53300 1.1036325
13.53400 1.0992646
13.53500 1.0948750999999999
13.53600 1.090464
13.53700 1.0860313
13.53800 1.0815769
13.53900 1.0771006
13.54000 1.0726024
13.54100 1.0680821999999999
13.54200 1.0635396
13.54300 1.0589747999999999
13.54400 1.0543874
13.54500 1.0497777
13.54600 1.0451454
13.54700 1.0404906
13.54800 1.0358135
13.54900 1.0311143
13.55000 1.0263931
13.55100 1.0216503
13.55200 1.0168865
13.55300 1.0121021
13.55400 1.0072976
13.55500 1.0024738
13.55600 0.99763107
13.55700 0.99277031
13.55800 0.98789223
13.55900 0.98299747
13.56000 0.9780867000000001
13.56100 0.97316066
13.56200 0.9682199
13.56300 0.96326498
13.56400 0.9582963800000001
13.56500 0.95331455
13.56600 0.9483198599999999
13.56700 0.94331261
13.56800 0.93829306
13.56900 0.93326122
13.57000 0.9282172700000001
13.57100 0.92316121
13.57200 0.91809295
13.57300 0.91301249
13.57400 0.9079197400000001
13.57500 0.9028146000000001
13.57600 0.8976970799999999
13.57700 0.8925670800000001
13.57800 0.8874245
13.57900 0.8822694400000001
13.58000 0.8771019999999999
13.58100 0.87192226
13.58200 0.86673051
13.58300 0.86152703
13.58400 0.85631208
13.58500 0.85108615
13.58600 0.8458497
13.58700 0.84060328
13.58800 0.83534755
13.58900 0.83008306
13.59000 0.82481056
13.59100 0.81953071
13.59200 0.8142441499999999
13.59300 0.80895163
13.59400 0.8036538
13.59500 0.7983513200000001
13.59600 0.7930447300000001
13.59700 0.78773452
13.59800 0.78242123
13.59900 0.7771051999999999
13.60000 0.77178674
13.60100 0.76646605
13.60200 0.7611433
13.60300 0.7558186100000001
13.60400 0.75049195
13.60500 0.74516335
13.60600 0.73983269
13.60700 0.73449989
13.60800 0.72916481
13.60900 0.7238274
13.61000 0.71848747
13.61100 0.71314503
13.61200 0.70780003
13.61300 0.70245257
13.61400 0.69710268
13.61500 0.6917506
13.61600 0.68639657
13.61700 0.6810409
13.61800 0.67568403
13.61900 0.67032645
13.62000 0.66496874
13.62100 0.65961145
13.62200 0.6542552699999999
13.62300 0.64890082
13.62400 0.64354879
13.62500 0.63819988
13.62600 0.6328546899999999
13.62700 0.62751384
13.62800 0.62217787
13.62900 0.61684726
13.63000 0.6115224699999999
13.63100 0.6062037800000001
13.63200 0.6008914700000001
13.63300 0.59558568
13.63400 0.5902865
13.63500 0.58499393
13.63600 0.57970793
13.63700 0.5744284
13.63800 0.56915516
13.63900 0.5638880199999999
13.64000 0.5586267899999999
13.64100 0.55337125
13.64200 0.5481211899999999
13.64300 0.54287645
13.64400 0.53763692
13.64500 0.53240256
13.64600 0.52717333
13.64700 0.52194931
13.64800 0.51673064
13.64900 0.5115175599999999
13.65000 0.50631035
13.65100 0.5011094300000001
13.65200 0.49591525000000003
13.65300 0.49072839
13.65400 0.4855494
13.65500 0.48037893
13.65600 0.47521768
13.65700 0.4700663
13.65800 0.4649255
13.65900 0.45979596
13.66000 0.45467833999999996
13.66100 0.44957325000000004
13.66200 0.44448124000000006
13.66300 0.43940279
13.66400 0.4343383
13.66500 0.42928806999999997
13.66600 0.42425225999999994
13.66700 0.41923103999999994
13.66800 0.41422439
13.66900 0.40923226999999995
13.67000 0.40425449
13.67100 0.39929082
13.67200 0.39434102
13.67300 0.38940476
13.67400 0.38448169
13.67500 0.37957147999999996
13.67600 0.3746738
13.67700 0.36978836000000004
13.67800 0.36491493
13.67900 0.36005334
13.68000 0.3552035
13.68100 0.35036539
13.68200 0.34553914
13.68300 0.3407249
13.68400 0.33592298
13.68500 0.33113372
13.68600 0.32635759999999997
13.68700 0.32159511
13.68800 0.31684686
13.68900 0.31211341
13.69000 0.30739542999999997
13.69100 0.30269348
13.69200 0.29800821
13.69300 0.29334016
13.69400 0.28868988
13.69500 0.28405780999999997
13.69600 0.27944434
13.69700 0.27484975
13.69800 0.27027428
13.69900 0.26571804
13.70000 0.26118108
13.70100 0.25666335
13.70200 0.25216474
13.70300 0.24768505
13.70400 0.24322404
13.70500 0.23878142
13.70600 0.23435687000000002
13.70700 0.22995004
13.70800 0.22556058
13.70900 0.22118816
13.71000 0.21683242999999996
13.71100 0.21249314000000002
13.71200 0.20817001000000002
13.71300 0.20386286
13.71400 0.19957153
13.71500 0.19529592
13.71600 0.19103603
13.71700 0.18679188
13.71800 0.18256355999999999
13.71900 0.17835123
13.72000 0.1741551
13.72100 0.16997542
13.72200 0.16581245
13.72300 0.16166653
13.72400 0.15753796
13.72500 0.15342707
13.72600 0.14933418
13.72700 0.14525956
13.72800 0.14120347
13.72900 0.13716614000000002
13.73000 0.13314772
13.73100 0.12914829
13.73200 0.1251679
13.73300 0.12120652000000001
13.73400 0.11726405999999999
13.73500 0.11334035
13.73600 0.10943519
13.73700 0.10554831999999999
13.73800 0.10167946000000001
13.73900 0.09782827699999999
13.74000 0.093994453
13.74100 0.090177666
13.74200 0.086377613
13.74300 0.082594028
13.74400 0.078826689
13.74500 0.07507541400000001
13.74600 0.07134009499999999
13.74700 0.06762069
13.74800 0.06391722100000001
13.74900 0.060229789000000006
13.75000 0.056558545
13.75100 0.052903697
13.75200 0.04926549699999999
13.75300 0.045644236000000005
13.75400 0.042040220999999996
13.75500 0.038453768
13.75600 0.034885180999999994
13.75700 0.031334747
13.75800 0.027802711999999997
13.75900 0.024289273
13.76000 0.020794572
13.76100 0.017318687
13.76200 0.013861616999999998
13.76300 0.010423294999999999
13.76400 0.0070035785
13.76500 0.0036022535
13.76600 0.00021903807
13.76700 -0.0031464071000000004
13.76800 -0.006494471700000001
13.76900 -0.0098255892
13.77000 -0.013140219
13.77100 -0.01643884
13.77200 -0.019721936
13.77300 -0.022989982
13.77400 -0.026243439
13.77500 -0.029482748
13.77600 -0.032708302
13.77700 -0.035920457
13.77800 -0.039119518
13.77900 -0.042305732
13.78000 -0.045479293
13.78100 -0.04864033
13.78200 -0.05178891
13.78300 -0.054925052
13.78400 -0.058048719
13.78500 -0.061159820000000004
13.78600 -0.064258225
13.78700 -0.067343767
13.78800 -0.070416258
13.78900 -0.073475495
13.79000 -0.07652127
13.79100 -0.079553382
13.79200 -0.08257165300000001
13.79300 -0.085575925
13.79400 -0.088566099
13.79500 -0.09154211100000001
13.79600 -0.094503956
13.79700 -0.09745169699999999
13.79800 -0.10038546
13.79900 -0.10330542999999999
13.80000 -0.10621188
13.80100 -0.10910511
13.80200 -0.11198549999999999
13.80300 -0.11485345000000001
13.80400 -0.11770942
13.80500 -0.12055387
13.80600 -0.12338728
13.80700 -0.12621013
13.80800 -0.12902287
13.80900 -0.13182592
13.81000 -0.13461965
13.81100 -0.1374044
13.81200 -0.14018044
13.81300 -0.14294797
13.81400 -0.14570713
13.81500 -0.14845798
13.81600 -0.15120053
13.81700 -0.15393475
13.81800 -0.15666052
13.81900 -0.15937772
13.82000 -0.16208618
13.82100 -0.16478573000000002
13.82200 -0.16747618
13.82300 -0.17015736
13.82400 -0.17282912
13.82500 -0.17549134
13.82600 -0.17814393
13.82700 -0.18078686
13.82800 -0.18342015
13.82900 -0.18604386
13.83000 -0.18865811000000002
13.83100 -0.19126305
13.83200 -0.1938589
13.83300 -0.19644592
13.83400 -0.1990244
13.83500 -0.20159467
13.83600 -0.20415704
13.83700 -0.20671189
13.83800 -0.20925956999999998
13.83900 -0.21180042999999998
13.84000 -0.21433481
13.84100 -0.21686307000000002
13.84200 -0.21938550999999998
13.84300 -0.22190246000000002
13.84400 -0.22441417
13.84500 -0.22692089
13.84600 -0.22942284
13.84700 -0.23192023
13.84800 -0.23441322
13.84900 -0.23690197
13.85000 -0.2393866
13.85100 -0.24186723999999998
13.85200 -0.24434398000000002
13.85300 -0.24681692000000002
13.85400 -0.24928614
13.85500 -0.25175172
13.85600 -0.25421379
13.85700 -0.25667243
13.85800 -0.25912779
13.85900 -0.26158001000000003
13.86000 -0.26402923
13.86100 -0.26647565
13.86200 -0.26891946
13.86300 -0.2713609
13.86400 -0.2738002
13.86500 -0.27623761
13.86600 -0.27867341
13.86700 -0.28110787
13.86800 -0.28354125
13.86900 -0.28597382000000005
13.87000 -0.2884058
13.87100 -0.29083742
13.87200 -0.29326887
13.87300 -0.29570027
13.87400 -0.29813175
13.87500 -0.30056331000000003
13.87600 -0.302995
13.87700 -0.30542675
13.87800 -0.30785848
13.87900 -0.31029005000000004
13.88000 -0.31272126
13.88100 -0.31515192
13.88200 -0.31758181
13.88300 -0.32001070000000004
13.88400 -0.32243836000000003
13.88500 -0.32486455
13.88600 -0.3272891
13.88700 -0.32971185000000003
13.88800 -0.33213268
13.88900 -0.33455153
13.89000 -0.33696843
13.89100 -0.33938342
13.89200 -0.34179662
13.89300 -0.34420823
13.89400 -0.34661849
13.89500 -0.34902771
13.89600 -0.35143623
13.89700 -0.35384444000000004
13.89800 -0.35625275
13.89900 -0.35866154
13.90000 -0.36107129000000004
13.90100 -0.3634824
13.90200 -0.36589524
13.90300 -0.36831021
13.90400 -0.37072762
13.90500 -0.37314778
13.90600 -0.37557092
13.90700 -0.3779972
13.90800 -0.38042676
13.90900 -0.3828597
13.91000 -0.38529602
13.91100 -0.38773569
13.91200 -0.39017866
13.91300 -0.39262483
13.91400 -0.39507402
13.91500 -0.3975261
13.91600 -0.39998088
13.91700 -0.40243817000000004
13.91800 -0.4048978
13.91900 -0.40735961
13.92000 -0.40982342
13.92100 -0.4122891
13.92200 -0.4147565
13.92300 -0.41722558
13.92400 -0.41969623
13.92500 -0.42216848
13.92600 -0.42464230000000003
13.92700 -0.42711779999999994
13.92800 -0.42959497999999996
13.92900 -0.43207397999999997
13.93000 -0.43455493
13.93100 -0.43703793
13.93200 -0.43952315999999997
13.93300 -0.44201081999999997
13.93400 -0.44450102999999996
13.93500 -0.44699395
13.93600 -0.44948975999999996
13.93700 -0.45198859
13.93800 -0.45449059
13.93900 -0.4569958
13.94000 -0.45950430999999997
13.94100 -0.46201617999999994
13.94200 -0.46453141
13.94300 -0.46704994
13.94400 -0.46957177
13.94500 -0.47209677
13.94600 -0.47462485000000004
13.94700 -0.47715589999999997
13.94800 -0.4796898
13.94900 -0.48222639999999994
13.95000 -0.48476555
13.95100 -0.48730718
13.95200 -0.48985113
13.95300 -0.49239731999999997
13.95400 -0.4949457
13.95500 -0.49749622000000004
13.95600 -0.50004893
13.95700 -0.50260383
13.95800 -0.50516096
13.95900 -0.50772047
13.96000 -0.51028244
13.96100 -0.5128469800000001
13.96200 -0.51541426
13.96300 -0.51798443
13.96400 -0.52055758
13.96500 -0.5231338999999999
13.96600 -0.5257134299999999
13.96700 -0.52829627
13.96800 -0.5308824600000001
13.96900 -0.5334720000000001
13.97000 -0.5360648
13.97100 -0.53866082
13.97200 -0.5412598599999999
13.97300 -0.54386174
13.97400 -0.54646623
13.97500 -0.5490731000000001
13.97600 -0.55168201
13.97700 -0.5542927
13.97800 -0.55690478
13.97900 -0.55951797
13.98000 -0.56213196
13.98100 -0.56474647
13.98200 -0.56736125
13.98300 -0.56997607
13.98400 -0.57259076
13.98500 -0.57520512
13.98600 -0.57781916
13.98700 -0.58043278
13.98800 -0.58304602
13.98900 -0.58565894
13.99000 -0.58827163
13.99100 -0.59088427
13.99200 -0.593497
13.99300 -0.59611001
13.99400 -0.59872358
13.99500 -0.6013378500000001
13.99600 -0.6039531
13.99700 -0.60656951
13.99800 -0.60918727
13.99900 -0.61180652
14.00000 -0.61442736
14.00100 -0.61704982
14.00200 -0.61967396
14.00300 -0.6222997299999999
14.00400 -0.62492699
14.00500 -0.62755561
14.00600 -0.63018538
14.00700 -0.63281599
14.00800 -0.6354471199999999
14.00900 -0.63807843
14.01000 -0.64070947
14.01100 -0.6433398499999999
14.01200 -0.64596906
14.01300 -0.6485966999999999
14.01400 -0.65122223
14.01500 -0.6538453
14.01600 -0.65646544
14.01700 -0.65908232
14.01800 -0.66169556
14.01900 -0.66430494
14.02000 -0.66691022
14.02100 -0.66951127
14.02200 -0.67210803
14.02300 -0.6747005
14.02400 -0.6772887400000001
14.02500 -0.67987288
14.02600 -0.68245311
14.02700 -0.68502966
14.02800 -0.6876027699999999
14.02900 -0.69017271
14.03000 -0.69273976
14.03100 -0.69530415
14.03200 -0.69786622
14.03300 -0.70042615
14.03400 -0.70298412
14.03500 -0.70554032
14.03600 -0.70809475
14.03700 -0.7106475099999999
14.03800 -0.71319849
14.03900 -0.71574757
14.04000 -0.7182946
14.04100 -0.7208393399999999
14.04200 -0.7233815299999999
14.04300 -0.72592082
14.04400 -0.72845691
14.04500 -0.73098936
14.04600 -0.73351786
14.04700 -0.7360419699999999
14.04800 -0.7385613400000001
14.04900 -0.74107563
14.05000 -0.74358457
14.05100 -0.74608787
14.05200 -0.7485852599999999
14.05300 -0.7510765899999999
14.05400 -0.75356169
14.05500 -0.75604049
14.05600 -0.75851292
14.05700 -0.76097893
14.05800 -0.76343855
14.05900 -0.7658917900000001
14.06000 -0.76833866
14.06100 -0.77077923
14.06200 -0.77321352
14.06300 -0.7756415299999999
14.06400 -0.77806325
14.06500 -0.78047863
14.06600 -0.7828875399999999
14.06700 -0.78528998
14.06800 -0.78768572
14.06900 -0.79007447
14.07000 -0.7924560500000001
14.07100 -0.79483017
14.07200 -0.79719648
14.07300 -0.79955468
14.07400 -0.80190431
14.07500 -0.80424491
14.07600 -0.8065762000000001
14.07700 -0.80889771
14.07800 -0.81120906
14.07900 -0.8135099
14.08000 -0.81579993
14.08100 -0.81807896
14.08200 -0.82034674
14.08300 -0.82260305
14.08400 -0.8248479099999999
14.08500 -0.8270813199999999
14.08600 -0.8293033599999999
14.08700 -0.8315141300000001
14.08800 -0.83371392
14.08900 -0.83590299
14.09000 -0.83808154
14.09100 -0.8402500300000001
14.09200 -0.8424088399999999
14.09300 -0.84455833
14.09400 -0.84669888
14.09500 -0.84883077
14.09600 -0.8509543700000001
14.09700 -0.85306987
14.09800 -0.8551775500000001
14.09900 -0.8572774
14.10000 -0.8593695199999999
14.10100 -0.86145382
14.10200 -0.8635302100000001
14.10300 -0.8655984
14.10400 -0.86765802
14.10500 -0.86970869
14.10600 -0.8717499700000001
14.10700 -0.8737813699999999
14.10800 -0.8758022400000001
14.10900 -0.87781204
14.11000 -0.87981019
14.11100 -0.88179614
14.11200 -0.8837693400000001
14.11300 -0.88572931
14.11400 -0.88767558
14.11500 -0.8896078
14.11600 -0.89152567
14.11700 -0.89342911
14.11800 -0.89531792
14.11900 -0.89719212
14.12000 -0.89905178
14.12100 -0.9008970999999999
14.12200 -0.90272836
14.12300 -0.9045457499999999
14.12400 -0.9063496299999999
14.12500 -0.90814037
14.12600 -0.9099183599999999
14.12700 -0.91168396
14.12800 -0.91343746
14.12900 -0.91517922
14.13000 -0.9169095199999999
14.13100 -0.91862855
14.13200 -0.92033641
14.13300 -0.92203319
14.13400 -0.92371888
14.13500 -0.92539331
14.13600 -0.92705628
14.13700 -0.9287074200000001
14.13800 -0.93034646
14.13900 -0.93197301
14.14000 -0.9335865299999999
14.14100 -0.9351865399999999
14.14200 -0.9367724900000001
14.14300 -0.93834382
14.14400 -0.93990006
14.14500 -0.94144065
14.14600 -0.9429651299999999
14.14700 -0.94447304
14.14800 -0.94596408
14.14900 -0.94743799
14.15000 -0.94889458
14.15100 -0.95033385
14.15200 -0.9517557
14.15300 -0.95316023
14.15400 -0.95454762
14.15500 -0.9559182499999999
14.15600 -0.95727239
14.15700 -0.9586104200000001
14.15800 -0.9599328
14.15900 -0.9612400999999999
14.16000 -0.96253268
14.16100 -0.96381111
14.16200 -0.9650757500000001
14.16300 -0.96632708
14.16400 -0.96756537
14.16500 -0.96879089
14.16600 -0.9700038500000001
14.16700 -0.9712044099999999
14.16800 -0.9723925
14.16900 -0.9735680199999999
14.17000 -0.97473087
14.17100 -0.9758806800000001
14.17200 -0.97701726
14.17300 -0.97814007
14.17400 -0.97924881
14.17500 -0.98034292
14.17600 -0.98142205
14.17700 -0.9824856200000001
14.17800 -0.98353326
14.17900 -0.9845645199999999
14.18000 -0.9855790999999999
14.18100 -0.98657673
14.18200 -0.98755732
14.18300 -0.98852068
14.18400 -0.98946672
14.18500 -0.9903956199999999
14.18600 -0.9913074799999999
14.18700 -0.99220248
14.18800 -0.9930809
14.18900 -0.99394312
14.19000 -0.9947895099999999
14.19100 -0.99562043
14.19200 -0.99643636
14.19300 -0.9972376700000001
14.19400 -0.99802474
14.19500 -0.99879783
14.19600 -0.99955732
14.19700 -1.0003035
14.19800 -1.0010365
14.19900 -1.0017565000000002
14.20000 -1.0024633
14.20100 -1.0031572
14.20200 -1.0038378000000001
14.20300 -1.004505
14.20400 -1.0051585
14.20500 -1.0057979
14.20600 -1.0064229
14.20700 -1.0070331
14.20800 -1.0076282
14.20900 -1.0082075
14.21000 -1.0087709
14.21100 -1.0093178
14.21200 -1.0098479
14.21300 -1.0103609
14.21400 -1.0108568
14.21500 -1.0113353
14.21600 -1.0117964
14.21700 -1.0122402000000001
14.21800 -1.0126668
14.21900 -1.0130765
14.22000 -1.0134696
14.22100 -1.0138464999999999
14.22200 -1.0142077
14.22300 -1.0145537
14.22400 -1.0148849999999998
14.22500 -1.0152023
14.22600 -1.0155062
14.22700 -1.0157972
14.22800 -1.0160756
14.22900 -1.0163421000000001
14.23000 -1.0165967999999999
14.23100 -1.0168401
14.23200 -1.0170721
14.23300 -1.0172931
14.23400 -1.0175026999999999
14.23500 -1.017701
14.23600 -1.0178877
14.23700 -1.0180625
14.23800 -1.0182251
14.23900 -1.0183750999999999
14.24000 -1.0185119
14.24100 -1.0186351
14.24200 -1.0187442999999998
14.24300 -1.0188390999999999
14.24400 -1.0189191
14.24500 -1.0189841
14.24600 -1.0190336
14.24700 -1.0190675999999999
14.24800 -1.0190861
14.24900 -1.0190891
14.25000 -1.0190768
14.25100 -1.0190493999999999
14.25200 -1.0190073
14.25300 -1.0189510000000002
14.25400 -1.0188809
14.25500 -1.0187975
14.25600 -1.0187015000000001
14.25700 -1.0185936
14.25800 -1.0184742
14.25900 -1.0183441
14.26000 -1.0182037
14.26100 -1.0180537
14.26200 -1.0178943
14.26300 -1.0177261
14.26400 -1.0175494
14.26500 -1.0173641
14.26600 -1.0171705
14.26700 -1.0169686
14.26800 -1.0167581
14.26900 -1.0165389
14.27000 -1.0163106
14.27100 -1.0160728
14.27200 -1.0158251999999999
14.27300 -1.015567
14.27400 -1.0152979
14.27500 -1.0150172000000002
14.27600 -1.0147244999999998
14.27700 -1.0144191
14.27800 -1.0141007
14.27900 -1.0137688
14.28000 -1.0134232
14.28100 -1.0130636
14.28200 -1.0126899999999999
14.28300 -1.0123023
14.28400 -1.0119007
14.28500 -1.0114854
14.28600 -1.0110568
14.28700 -1.0106153
14.28800 -1.0101615
14.28900 -1.0096958
14.29000 -1.0092189999999999
14.29100 -1.0087319000000001
14.29200 -1.0082349000000002
14.29300 -1.0077289
14.29400 -1.0072145
14.29500 -1.0066922
14.29600 -1.0061624999999998
14.29700 -1.0056261
14.29800 -1.0050831
14.29900 -1.0045338
14.30000 -1.0039785
14.30100 -1.0034171
14.30200 -1.0028496
14.30300 -1.002276
14.30400 -1.0016962
14.30500 -1.0011097
14.30600 -1.0005165
14.30700 -0.99991616
14.30800 -0.99930838
14.30900 -0.99869287
14.31000 -0.9980693500000001
14.31100 -0.9974375400000001
14.31200 -0.9967973499999999
14.31300 -0.9961484899999999
14.31400 -0.99549098
14.31500 -0.99482471
14.31600 -0.9941497800000001
14.31700 -0.99346638
14.31800 -0.99277459
14.31900 -0.9920746100000001
14.32000 -0.9913668
14.32100 -0.99065145
14.32200 -0.98992903
14.32300 -0.9891998000000001
14.32400 -0.98846415
14.32500 -0.98772245
14.32600 -0.9869751499999999
14.32700 -0.98622246
14.32800 -0.98546473
14.32900 -0.9847022599999999
14.33000 -0.98393513
14.33100 -0.98316353
14.33200 -0.9823874599999999
14.33300 -0.9816069199999999
14.33400 -0.98082172
14.33500 -0.98003186
14.33600 -0.97923707
14.33700 -0.9784370699999999
14.33800 -0.9776316599999999
14.33900 -0.97682048
14.34000 -0.97600315
14.34100 -0.97517939
14.34200 -0.97434893
14.34300 -0.9735114899999999
14.34400 -0.97266687
14.34500 -0.97181499
14.34600 -0.97095566
14.34700 -0.9700888799999999
14.34800 -0.96921483
14.34900 -0.9683336100000001
14.35000 -0.9674455000000001
14.35100 -0.96655078
14.35200 -0.96564982
14.35300 -0.96474309
14.35400 -0.9638310400000001
14.35500 -0.96291415
14.35600 -0.96199289
14.35700 -0.9610678100000001
14.35800 -0.96013928
14.35900 -0.95920777
14.36000 -0.95827356
14.36100 -0.9573369300000001
14.36200 -0.95639816
14.36300 -0.9554572399999999
14.36400 -0.9545142799999999
14.36500 -0.95356917
14.36600 -0.95262183
14.36700 -0.95167197
14.36800 -0.9507193199999999
14.36900 -0.9497636
14.37000 -0.94880434
14.37100 -0.9478411600000001
14.37200 -0.9468736099999999
14.37300 -0.94590131
14.37400 -0.9449238000000001
14.37500 -0.94394078
14.37600 -0.94295191
14.37700 -0.94195679
14.37800 -0.94095524
14.37900 -0.93994709
14.38000 -0.93893223
14.38100 -0.9379106599999999
14.38200 -0.93688238
14.38300 -0.93584741
14.38400 -0.934806
14.38500 -0.93375826
14.38600 -0.93270447
14.38700 -0.9316450000000001
14.38800 -0.93058003
14.38900 -0.92950994
14.39000 -0.9284351
14.39100 -0.92735589
14.39200 -0.9262724800000001
14.39300 -0.92518525
14.39400 -0.9240944900000001
14.39500 -0.9230003699999999
14.39600 -0.92190308
14.39700 -0.9208027299999999
14.39800 -0.91969939
14.39900 -0.9185929799999999
14.40000 -0.9174834
14.40100 -0.9163705600000001
14.40200 -0.91525428
14.40300 -0.9141342699999999
14.40400 -0.9130102600000001
14.40500 -0.91188196
14.40600 -0.9107490100000001
14.40700 -0.90961102
14.40800 -0.90846773
14.40900 -0.9073188500000001
14.41000 -0.90616411
14.41100 -0.9050032100000001
14.41200 -0.9038359899999999
14.41300 -0.90266233
14.41400 -0.90148216
14.41500 -0.90029538
14.41600 -0.89910198
14.41700 -0.89790216
14.41800 -0.8966959099999999
14.41900 -0.8954834199999999
14.42000 -0.8942648799999999
14.42100 -0.89304047
14.42200 -0.89181038
14.42300 -0.8905747
14.42400 -0.8893336199999999
14.42500 -0.88808723
14.42600 -0.88683562
14.42700 -0.8855788
14.42800 -0.88431686
14.42900 -0.8830496099999999
14.43000 -0.8817770500000001
14.43100 -0.880499
14.43200 -0.87921526
14.43300 -0.87792566
14.43400 -0.8766299099999999
14.43500 -0.87532783
14.43600 -0.8740190400000001
14.43700 -0.8727033599999999
14.43800 -0.8713806
14.43900 -0.8700504899999999
14.44000 -0.86871274
14.44100 -0.86736716
14.44200 -0.86601367
14.44300 -0.86465199
14.44400 -0.8632821
14.44500 -0.8619038399999999
14.44600 -0.8605171
14.44700 -0.8591218899999999
14.44800 -0.8577180999999999
14.44900 -0.8563056600000001
14.45000 -0.8548845500000001
14.45100 -0.8534546900000001
14.45200 -0.85201599
14.45300 -0.85056834
14.45400 -0.8491116599999999
14.45500 -0.84764585
14.45600 -0.84617073
14.45700 -0.8446861999999999
14.45800 -0.8431919899999999
14.45900 -0.84168781
14.46000 -0.84017338
14.46100 -0.83864843
14.46200 -0.83711259
14.46300 -0.8355655700000001
14.46400 -0.83400691
14.46500 -0.8324362300000001
14.46600 -0.83085308
14.46700 -0.8292570699999999
14.46800 -0.82764784
14.46900 -0.82602492
14.47000 -0.82438802
14.47100 -0.8227367899999999
14.47200 -0.8210709300000001
14.47300 -0.81939017
14.47400 -0.8176943299999999
14.47500 -0.81598321
14.47600 -0.81425682
14.47700 -0.8125150600000001
14.47800 -0.8107579300000001
14.47900 -0.8089855300000001
14.48000 -0.80719804
14.48100 -0.8053955600000001
14.48200 -0.80357827
14.48300 -0.80174645
14.48400 -0.7999002
14.48500 -0.79803979
14.48600 -0.79616541
14.48700 -0.7942771499999999
14.48800 -0.7923751099999999
14.48900 -0.79045938
14.49000 -0.78852987
14.49100 -0.78658657
14.49200 -0.7846293000000001
14.49300 -0.7826578799999999
14.49400 -0.78067193
14.49500 -0.77867112
14.49600 -0.77665509
14.49700 -0.77462336
14.49800 -0.77257548
14.49900 -0.77051092
14.50000 -0.7684291799999999
14.50100 -0.7663297
14.50200 -0.76421201
14.50300 -0.76207565
14.50400 -0.7599202
14.50500 -0.7577452299999999
14.50600 -0.75555043
14.50700 -0.75333547
14.50800 -0.75110011
14.50900 -0.74884417
14.51000 -0.74656745
14.51100 -0.7442698799999999
14.51200 -0.7419514
14.51300 -0.73961196
14.51400 -0.73725153
14.51500 -0.73487004
14.51600 -0.73246756
14.51700 -0.73004398
14.51800 -0.7275993
14.51900 -0.72513344
14.52000 -0.72264629
14.52100 -0.72013773
14.52200 -0.71760761
14.52300 -0.71505564
14.52400 -0.71248161
14.52500 -0.70988522
14.52600 -0.7072661499999999
14.52700 -0.70462399
14.52800 -0.70195836
14.52900 -0.69926884
14.53000 -0.69655501
14.53100 -0.6938164600000001
14.53200 -0.6910527599999999
14.53300 -0.68826345
14.53400 -0.6854482000000001
14.53500 -0.68260659
14.53600 -0.67973835
14.53700 -0.6768432
14.53800 -0.67392085
14.53900 -0.67097116
14.54000 -0.667994
14.54100 -0.66498923
14.54200 -0.66195684
14.54300 -0.6588968
14.54400 -0.65580914
14.54500 -0.65269396
14.54600 -0.6495512999999999
14.54700 -0.64638122
14.54800 -0.64318385
14.54900 -0.63995919
14.55000 -0.6367073400000001
14.55100 -0.63342829
14.55200 -0.630122
14.55300 -0.6267884300000001
14.55400 -0.62342738
14.55500 -0.62003867
14.55600 -0.61662206
14.55700 -0.61317724
14.55800 -0.6097038699999999
14.55900 -0.6062015
14.56000 -0.6026696899999999
14.56100 -0.59910803
14.56200 -0.59551597
14.56300 -0.59189308
14.56400 -0.5882388900000001
14.56500 -0.58455295
14.56600 -0.5808348799999999
14.56700 -0.57708435
14.56800 -0.5733010799999999
14.56900 -0.56948485
14.57000 -0.56563551
14.57100 -0.56175301
14.57200 -0.5578373600000001
14.57300 -0.55388859
14.57400 -0.54990686
14.57500 -0.54589235
14.57600 -0.5418452899999999
14.57700 -0.5377658599999999
14.57800 -0.5336543499999999
14.57900 -0.52951099
14.58000 -0.52533597
14.58100 -0.52112946
14.58200 -0.51689162
14.58300 -0.51262248
14.58400 -0.50832205
14.58500 -0.50399019
14.58600 -0.49962675999999995
14.58700 -0.49523152
14.58800 -0.49080416000000004
14.58900 -0.48634419
14.59000 -0.48185121000000003
14.59100 -0.47732471
14.59200 -0.47276407
14.59300 -0.46816873
14.59400 -0.4635381
14.59500 -0.45887157
14.59600 -0.45416857999999993
14.59700 -0.44942860999999995
14.59800 -0.44465116000000005
14.59900 -0.43983581000000005
14.60000 -0.43498226
14.60100 -0.43009021000000003
14.60200 -0.42515956
14.60300 -0.42019021
14.60400 -0.41518216
14.60500 -0.41013559999999993
14.60600 -0.40505067000000006
14.60700 -0.3999277
14.60800 -0.39476701
14.60900 -0.389569
14.61000 -0.38433413
14.61100 -0.37906284
14.61200 -0.3737556
14.61300 -0.36841289
14.61400 -0.3630351
14.61500 -0.35762265
14.61600 -0.35217588
14.61700 -0.34669505
14.61800 -0.34118033999999997
14.61900 -0.33563184999999995
14.62000 -0.33004959
14.62100 -0.32443351000000004
14.62200 -0.31878341
14.62300 -0.31309908
14.62400 -0.3073802
14.62500 -0.30162638999999997
14.62600 -0.29583725
14.62700 -0.29001231
14.62800 -0.2841511
14.62900 -0.27825318
14.63000 -0.27231812
14.63100 -0.2663455
14.63200 -0.260335
14.63300 -0.25428634
14.63400 -0.24819934999999999
14.63500 -0.24207395
14.63600 -0.23591011
14.63700 -0.22970794000000003
14.63800 -0.22346765999999998
14.63900 -0.21718954999999998
14.64000 -0.21087397
14.64100 -0.20452139
14.64200 -0.19813229000000002
14.64300 -0.19170719
14.64400 -0.18524665
14.64500 -0.17875122000000002
14.64600 -0.17222143
14.64700 -0.16565777
14.64800 -0.15906068
14.64900 -0.15243053
14.65000 -0.14576763
14.65100 -0.13907218
14.65200 -0.1323443
14.65300 -0.12558404
14.65400 -0.11879134
14.65500 -0.11196605999999999
14.65600 -0.10510799
14.65700 -0.098216895
14.65800 -0.09129245899999999
14.65900 -0.084334373
14.66000 -0.077342312
14.66100 -0.07031596600000001
14.66200 -0.063255063
14.66300 -0.056159368
14.66400 -0.049028726
14.66500 -0.041863049
14.66600 -0.034662335999999995
14.66700 -0.027426684
14.66800 -0.020156281
14.66900 -0.012851415000000001
14.67000 -0.0055124648
14.67100 0.0018601006
14.67200 0.0092657407
14.67300 0.016703848
14.67400 0.024173767000000002
14.67500 0.03167481
14.67600 0.039206279
14.67700 0.046767475
14.67800 0.054357725
14.67900 0.061976386
14.68000 0.069622882
14.68100 0.0772967
14.68200 0.084997411
14.68300 0.09272467599999999
14.68400 0.10047825
14.68500 0.10825800000000001
14.68600 0.11606386
14.68700 0.1238959
14.68800 0.13175424
14.68900 0.13963910000000002
14.69000 0.14755073
14.69100 0.15548945
14.69200 0.16345559
14.69300 0.17144948000000002
14.69400 0.17947142
14.69500 0.18752169999999999
14.69600 0.19560049000000002
14.69700 0.20370792999999998
14.69800 0.21184405999999997
14.69900 0.22000875
14.70000 0.22820180999999998
14.70100 0.23642285000000002
14.70200 0.24467141
14.70300 0.25294689
14.70400 0.26124853
14.70500 0.26957549000000003
14.70600 0.27792682
14.70700 0.2863015
14.70800 0.29469850000000003
14.70900 0.30311667
14.71000 0.31155497
14.71100 0.32001229
14.71200 0.3284876
14.71300 0.33697993
14.71400 0.34548845
14.71500 0.3540124
14.71600 0.36255117
14.71700 0.37110425
14.71800 0.37967130000000004
14.71900 0.38825208
14.72000 0.39684651
14.72100 0.40545464000000003
14.72200 0.41407659
14.72300 0.42271256
14.72400 0.43136286999999995
14.72500 0.44002779999999997
14.72600 0.44870772
14.72700 0.45740297
14.72800 0.46611381999999996
14.72900 0.4748405
14.73000 0.48358315
14.73100 0.49234182
14.73200 0.50111641
14.73300 0.5099067500000001
14.73400 0.5187124900000001
14.73500 0.52753319
14.73600 0.53636823
14.73700 0.54521682
14.73800 0.5540781699999999
14.73900 0.56295129
14.74000 0.57183513
14.74100 0.58072861
14.74200 0.58963052
14.74300 0.5985396900000001
14.74400 0.60745496
14.74500 0.61637512
14.74600 0.6252991
14.74700 0.63422583
14.74800 0.64315433
14.74900 0.6520837500000001
14.75000 0.66101332
14.75100 0.66994233
14.75200 0.67887031
14.75300 0.68779681
14.75400 0.69672153
14.75500 0.7056443
14.75600 0.71456502
14.75700 0.72348365
14.75800 0.7324002199999999
14.75900 0.74131479
14.76000 0.75022746
14.76100 0.75913831
14.76200 0.76804738
14.76300 0.77695474
14.76400 0.7858602299999999
14.76500 0.79476377
14.76600 0.80366516
14.76700 0.81256405
14.76800 0.8214599499999999
14.76900 0.83035221
14.77000 0.83924029
14.77100 0.84812334
14.77200 0.8570005199999999
14.77300 0.8658709
14.77400 0.87473355
14.77500 0.88358736
14.77600 0.89243129
14.77700 0.90126432
14.77800 0.91008544
14.77900 0.9188936999999999
14.78000 0.92768818
14.78100 0.9364680400000001
14.78200 0.94523262
14.78300 0.95398119
14.78400 0.9627132700000001
14.78500 0.9714284
14.78600 0.9801262099999999
14.78700 0.98880641
14.78800 0.99746883
14.78900 1.0061133999999998
14.79000 1.0147399
14.79100 1.0233482999999999
14.79200 1.0319386
14.79300 1.0405106000000002
14.79400 1.0490641
14.79500 1.0575989
14.79600 1.0661148
14.79700 1.0746115
14.79800 1.0830884
14.79900 1.0915449000000002
14.80000 1.0999804
14.80100 1.1083942
14.80200 1.1167853
14.80300 1.1251528
14.80400 1.1334956999999999
14.80500 1.1418127999999999
14.80600 1.1501031
14.80700 1.1583654
14.80800 1.1665986
14.80900 1.1748015
14.81000 1.182973
14.81100 1.1911121
14.81200 1.1992178
14.81300 1.2072892
14.81400 1.2153256
14.81500 1.2233262
14.81600 1.2312905
14.81700 1.2392181
14.81800 1.2471086
14.81900 1.2549619
14.82000 1.2627777999999998
14.82100 1.2705562
14.82200 1.2782972
14.82300 1.2860009000000001
14.82400 1.2936674000000001
14.82500 1.3012967
14.82600 1.3088889
14.82700 1.3164442
14.82800 1.3239624
14.82900 1.3314434
14.83000 1.3388870000000002
14.83100 1.3462929000000001
14.83200 1.3536606
14.83300 1.3609895
14.83400 1.368279
14.83500 1.3755281
14.83600 1.382736
14.83700 1.3899016
14.83800 1.3970237
14.83900 1.4041012
14.84000 1.4111329000000001
14.84100 1.4181173999999999
14.84200 1.4250536
14.84300 1.4319401
14.84400 1.4387759
14.84500 1.4455600000000002
14.84600 1.4522912000000001
14.84700 1.4589688
14.84800 1.465592
14.84900 1.4721602
14.85000 1.4786729
14.85100 1.4851296999999999
14.85200 1.4915304
14.85300 1.4978749
14.85400 1.5041631
14.85500 1.5103951
14.85600 1.5165710000000001
14.85700 1.5226909
14.85800 1.528755
14.85900 1.5347635
14.86000 1.5407166
14.86100 1.5466141
14.86200 1.5524562
14.86300 1.5582426999999999
14.86400 1.5639737
14.86500 1.5696485999999998
14.86600 1.5752673
14.86700 1.5808292000000002
14.86800 1.5863334999999998
14.86900 1.5917795
14.87000 1.5971664
14.87100 1.6024934000000002
14.87200 1.6077593000000001
14.87300 1.6129632
14.87400 1.6181039000000002
14.87500 1.6231803
14.87600 1.6281914000000002
14.87700 1.633136
14.87800 1.6380131
14.87900 1.6428219000000002
14.88000 1.6475613999999998
14.88100 1.6522309
14.88200 1.6568298
14.88300 1.6613573
14.88400 1.6658131
14.88500 1.670197
14.88600 1.6745086999999999
14.88700 1.6787479
14.88800 1.6829147999999998
14.88900 1.6870093
14.89000 1.6910314999999998
14.89100 1.6949814
14.89200 1.6988594
14.89300 1.7026653999999999
14.89400 1.7063996000000001
14.89500 1.7100621
14.89600 1.7136529
14.89700 1.7171717999999998
14.89800 1.7206188
14.89900 1.7239938
14.90000 1.7272961999999998
14.90100 1.7305260999999998
14.90200 1.7336827
14.90300 1.7367655
14.90400 1.7397743
14.90500 1.7427081
14.90600 1.7455667000000001
14.90700 1.7483491
14.90800 1.751055
14.90900 1.7536836
14.91000 1.7562343
14.91100 1.7587068000000001
14.91200 1.7611004
14.91300 1.7634150000000002
14.91400 1.76565
14.91500 1.7678052
14.91600 1.7698806
14.91700 1.7718758000000001
14.91800 1.773791
14.91900 1.7756261
14.92000 1.7773811
14.92100 1.7790561999999999
14.92200 1.7806513
14.92300 1.7821668
14.92400 1.7836027
14.92500 1.7849589
14.92600 1.7862355
14.92700 1.7874326999999999
14.92800 1.7885502000000002
14.92900 1.7895879
14.93000 1.7905457
14.93100 1.7914231999999999
14.93200 1.79222
14.93300 1.7929357
14.93400 1.7935697
14.93500 1.7941216
14.93600 1.7945908
14.93700 1.7949765999999998
14.93800 1.7952783
14.93900 1.7954953
14.94000 1.7956272
14.94100 1.7956732
14.94200 1.7956328000000001
14.94300 1.7955054000000001
14.94400 1.7952908
14.94500 1.7949887000000002
14.94600 1.7945989999999998
14.94700 1.7941216
14.94800 1.7935565
14.94900 1.7929038000000002
14.95000 1.7921638
14.95100 1.7913367999999998
14.95200 1.7904231
14.95300 1.7894233
14.95400 1.7883376999999998
14.95500 1.787167
14.95600 1.7859118
14.95700 1.7845724
14.95800 1.7831493
14.95900 1.7816432
14.96000 1.7800542
14.96100 1.7783824
14.96200 1.7766284
14.96300 1.7747920000000001
14.96400 1.7728733
14.96500 1.7708721
14.96600 1.7687880999999999
14.96700 1.7666213
14.96800 1.7643711
14.96900 1.7620372
14.97000 1.7596189000000002
14.97100 1.7571158999999998
14.97200 1.7545277000000001
14.97300 1.7518537
14.97400 1.7490934999999999
14.97500 1.7462465999999999
14.97600 1.7433127
14.97700 1.7402915
14.97800 1.7371827999999998
14.97900 1.7339861
14.98000 1.7307017
14.98100 1.7273296
14.98200 1.7238699
14.98300 1.7203229
14.98400 1.7166888000000002
14.98500 1.712968
14.98600 1.7091611
14.98700 1.7052686000000001
14.98800 1.7012909
14.98900 1.6972287
14.99000 1.6930824
14.99100 1.6888527
14.99200 1.6845402999999999
14.99300 1.6801456
14.99400 1.6756693
14.99500 1.6711116000000001
14.99600 1.6664729999999999
14.99700 1.661754
14.99800 1.6569549
14.99900 1.6520759
15.00000 1.6471171999999998
15.00100 1.6420789000000002
15.00200 1.6369611
15.00300 1.6317639
15.00400 1.6264873999999998
15.00500 1.6211316
15.00600 1.6156964
15.00700 1.6101819
15.00800 1.604588
15.00900 1.5989151
15.01000 1.5931631000000002
15.01100 1.5873321999999999
15.01200 1.5814228
15.01300 1.5754350000000001
15.01400 1.5693690999999999
15.01500 1.5632257
15.01600 1.557005
15.01700 1.5507076
15.01800 1.5443339
15.01900 1.5378845
15.02000 1.5313598
15.02100 1.5247604
15.02200 1.5180866
15.02300 1.511339
15.02400 1.5045179
15.02500 1.4976238
15.02600 1.4906569
15.02700 1.4836175999999999
15.02800 1.4765061
15.02900 1.4693226
15.03000 1.4620672
15.03100 1.45474
15.03200 1.4473411999999999
15.03300 1.4398709
15.03400 1.432329
15.03500 1.4247159
15.03600 1.4170315
15.03700 1.4092761
15.03800 1.4014499
15.03900 1.3935530999999999
15.04000 1.3855862
15.04100 1.3775496
15.04200 1.3694436
15.04300 1.3612689
15.04400 1.3530262
15.04500 1.3447160999999999
15.04600 1.3363394
15.04700 1.3278969
15.04800 1.3193893
15.04900 1.3108176
15.05000 1.3021826
15.05100 1.2934851
15.05200 1.2847261
15.05300 1.2759061999999999
15.05400 1.2670264
15.05500 1.2580872
15.05600 1.2490892999999998
15.05700 1.2400334000000002
15.05800 1.2309198000000001
15.05900 1.2217492
15.06000 1.2125217000000001
15.06100 1.2032378
15.06200 1.1938974
15.06300 1.184501
15.06400 1.1750486
15.06500 1.1655400999999999
15.06600 1.1559758
15.06700 1.1463556
15.06800 1.1366796000000001
15.06900 1.1269478
15.07000 1.1171605
15.07100 1.1073176
15.07200 1.0974195
15.07300 1.0874665000000001
15.07400 1.0774591
15.07500 1.0673977
15.07600 1.0572827
15.07700 1.0471151
15.07800 1.0368955
15.07900 1.0266248
15.08000 1.0163039
15.08100 1.0059337
15.08200 0.9955152899999999
15.08300 0.9850496400000001
15.08400 0.9745378000000001
15.08500 0.9639808
15.08600 0.95337955
15.08700 0.9427351900000001
15.08800 0.93204845
15.08900 0.92132026
15.09000 0.9105513799999999
15.09100 0.89974245
15.09200 0.88889413
15.09300 0.87800678
15.09400 0.8670809700000001
15.09500 0.85611697
15.09600 0.8451151699999999
15.09700 0.8340757299999999
15.09800 0.82299886
15.09900 0.81188483
15.10000 0.80073383
15.10100 0.7895459400000001
15.10200 0.7783215
15.10300 0.76706079
15.10400 0.7557640800000001
15.10500 0.7444317899999999
15.10600 0.73306439
15.10700 0.72166244
15.10800 0.7102266
15.10900 0.6987575
15.11000 0.68725594
15.11100 0.67572277
15.11200 0.66415886
15.11300 0.6525652
15.11400 0.64094272
15.11500 0.62929248
15.11600 0.61761546
15.11700 0.60591265
15.11800 0.5941850599999999
15.11900 0.58243363
15.12000 0.5706592899999999
15.12100 0.5588628800000001
15.12200 0.5470451900000001
15.12300 0.53520696
15.12400 0.52334885
15.12500 0.51147141
15.12600 0.49957520999999994
15.12700 0.48766065999999997
15.12800 0.47572819
15.12900 0.46377815
15.13000 0.45181088999999997
15.13100 0.43982672999999994
15.13200 0.42782589
15.13300 0.41580875
15.13400 0.4037756
15.13500 0.3917268
15.13600 0.37966277000000004
15.13700 0.36758396
15.13800 0.35549088
15.13900 0.34338413
15.14000 0.33126434
15.14100 0.31913226
15.14200 0.30698865000000003
15.14300 0.2948344
15.14400 0.28267039
15.14500 0.27049756999999996
15.14600 0.25831689
15.14700 0.24612937000000001
15.14800 0.23393598
15.14900 0.22173768
15.15000 0.20953539999999998
15.15100 0.19732999999999998
15.15200 0.18512230999999998
15.15300 0.17291306
15.15400 0.16070295
15.15500 0.14849253
15.15600 0.13628231
15.15700 0.12407269
15.15800 0.11186402000000001
15.15900 0.09965656799999999
15.16000 0.087450555
15.16100 0.07524615500000001
15.16200 0.06304351799999999
15.16300 0.050842784999999995
15.16400 0.038644116
15.16500 0.026447690000000003
15.16600 0.014253738
15.16700 0.0020625506
15.16800 -0.010125506
15.16900 -0.022309979
15.17000 -0.034490323999999996
15.17100 -0.0466659
15.17200 -0.05883596
15.17300 -0.070999673
15.17400 -0.083156105
15.17500 -0.09530424700000001
15.17600 -0.10744303
15.17700 -0.11957132
15.17800 -0.13168794
15.17900 -0.14379172
15.18000 -0.15588149
15.18100 -0.16795606000000002
15.18200 -0.18001434
15.18300 -0.19205525
15.18400 -0.20407778
15.18500 -0.21608106000000002
15.18600 -0.22806425
15.18700 -0.24002667
15.18800 -0.25196772
15.18900 -0.26388691999999997
15.19000 -0.27578391999999996
15.19100 -0.28765841999999997
15.19200 -0.29951027
15.19300 -0.31133937
15.19400 -0.3231457
15.19500 -0.33492930000000004
15.19600 -0.34669023
15.19700 -0.35842853
15.19800 -0.37014429
15.19900 -0.38183751
15.20000 -0.39350814
15.20100 -0.40515615
15.20200 -0.41678128999999997
15.20300 -0.42838329
15.20400 -0.43996177
15.20500 -0.45151617
15.20600 -0.4630459
15.20700 -0.47455016000000005
15.20800 -0.4860281
15.20900 -0.49747875999999996
15.21000 -0.50890106
15.21100 -0.52029388
15.21200 -0.53165606
15.21300 -0.54298639
15.21400 -0.55428362
15.21500 -0.56554656
15.21600 -0.57677412
15.21700 -0.5879651300000001
15.21800 -0.5991186
15.21900 -0.61023356
15.22000 -0.62130918
15.22100 -0.63234479
15.22200 -0.64333975
15.22300 -0.65429355
15.22400 -0.66520586
15.22500 -0.67607639
15.22600 -0.68690493
15.22700 -0.69769137
15.22800 -0.70843566
15.22900 -0.71913777
15.23000 -0.72979769
15.23100 -0.7404154199999999
15.23200 -0.75099096
15.23300 -0.7615242200000001
15.23400 -0.77201505
15.23500 -0.78246333
15.23600 -0.79286871
15.23700 -0.80323089
15.23800 -0.8135493800000001
15.23900 -0.8238237400000001
15.24000 -0.83405329
15.24100 -0.8442373
15.24200 -0.8543751199999999
15.24300 -0.8644659100000001
15.24400 -0.8745088200000001
15.24500 -0.88450294
15.24600 -0.89444742
15.24700 -0.9043413199999999
15.24800 -0.91418382
15.24900 -0.92397416
15.25000 -0.93371151
15.25100 -0.94339512
15.25200 -0.9530244400000001
15.25300 -0.96259881
15.25400 -0.97211786
15.25500 -0.98158112
15.25600 -0.99098841
15.25700 -1.0003394
15.25800 -1.0096338999999999
15.25900 -1.0188719000000002
15.26000 -1.0280534
15.26100 -1.0371783
15.26200 -1.0462467
15.26300 -1.0552584
15.26400 -1.0642136
15.26500 -1.0731122
15.26600 -1.0819542
15.26700 -1.0907392999999999
15.26800 -1.0994673
15.26900 -1.1081379
15.27000 -1.1167507
15.27100 -1.1253051
15.27200 -1.1338007
15.27300 -1.1422366
15.27400 -1.1506122
15.27500 -1.1589265
15.27600 -1.1671789
15.27700 -1.1753684
15.27800 -1.183494
15.27900 -1.1915548999999999
15.28000 -1.1995501
15.28100 -1.2074789000000001
15.28200 -1.2153405000000002
15.28300 -1.2231341999999998
15.28400 -1.2308592999999999
15.28500 -1.2385155
15.28600 -1.2461023
15.28700 -1.2536196
15.28800 -1.2610671
15.28900 -1.2684448
15.29000 -1.2757526
15.29100 -1.2829906
15.29200 -1.2901589999999998
15.29300 -1.2972579
15.29400 -1.3042876
15.29500 -1.3112483
15.29600 -1.3181399999999999
15.29700 -1.3249628
15.29800 -1.331717
15.29900 -1.3384023
15.30000 -1.3450187
15.30100 -1.3515659
15.30200 -1.3580436
15.30300 -1.3644514
15.30400 -1.3707886
15.30500 -1.3770546
15.30600 -1.3832487
15.30700 -1.38937
15.30800 -1.3954177
15.30900 -1.4013907
15.31000 -1.4072881000000002
15.31100 -1.4131089
15.31200 -1.418852
15.31300 -1.4245165
15.31400 -1.4301014
15.31500 -1.4356058999999999
15.31600 -1.4410292
15.31700 -1.4463707
15.31800 -1.4516297
15.31900 -1.4568059
15.32000 -1.4618988
15.32100 -1.4669084000000001
15.32200 -1.4718345000000002
15.32300 -1.4766772
15.32400 -1.4814367
15.32500 -1.486113
15.32600 -1.4907068
15.32700 -1.4952182
15.32800 -1.4996477
15.32900 -1.5039959
15.33000 -1.5082631000000002
15.33100 -1.5124498
15.33200 -1.5165563
15.33300 -1.5205829
15.33400 -1.52453
15.33500 -1.5283976
15.33600 -1.5321856999999999
15.33700 -1.5358943
15.33800 -1.5395232
15.33900 -1.5430719000000002
15.34000 -1.5465401
15.34100 -1.5499272
15.34200 -1.5532327000000001
15.34300 -1.5564556999999999
15.34400 -1.5595957
15.34500 -1.5626516
15.34600 -1.5656229000000002
15.34700 -1.5685087
15.34800 -1.5713082999999999
15.34900 -1.5740205999999999
15.35000 -1.5766455
15.35100 -1.579182
15.35200 -1.5816297
15.35300 -1.5839884
15.35400 -1.5862575
15.35500 -1.5884369999999999
15.35600 -1.5905264999999997
15.35700 -1.5925262
15.35800 -1.5944360000000002
15.35900 -1.5962560000000001
15.36000 -1.5979862
15.36100 -1.599627
15.36200 -1.6011784000000002
15.36300 -1.6026407
15.36400 -1.6040143
15.36500 -1.6052989
15.36600 -1.6064949
15.36700 -1.6076025
15.36800 -1.6086215000000001
15.36900 -1.6095521000000002
15.37000 -1.6103942
15.37100 -1.6111476
15.37200 -1.6118122
15.37300 -1.6123878
15.37400 -1.6128740999999998
15.37500 -1.6132708999999998
15.37600 -1.6135778
15.37700 -1.6137945
15.37800 -1.6139207
15.37900 -1.6139561
15.38000 -1.6139004
15.38100 -1.6137533
15.38200 -1.6135145
15.38300 -1.6131837
15.38400 -1.6127609
15.38500 -1.612246
15.38600 -1.611639
15.38700 -1.6109399
15.38800 -1.6101489
15.38900 -1.6092658
15.39000 -1.6082910999999998
15.39100 -1.6072249
15.39200 -1.6060675
15.39300 -1.6048189000000002
15.39400 -1.6034797
15.39500 -1.6020499000000001
15.39600 -1.6005298000000001
15.39700 -1.5989197
15.39800 -1.5972197000000001
15.39900 -1.5954297
15.40000 -1.5935499
15.40100 -1.5915802
15.40200 -1.5895205
15.40300 -1.5873706
15.40400 -1.5851302
15.40500 -1.5827991
15.40600 -1.5803768999999999
15.40700 -1.5778631
15.40800 -1.5752574
15.40900 -1.5725593999999998
15.41000 -1.5697686
15.41100 -1.5668847
15.41200 -1.5639070000000002
15.41300 -1.5608357
15.41400 -1.5576703
15.41500 -1.5544109000000002
15.41600 -1.5510573
15.41700 -1.5476095
15.41800 -1.5440679000000002
15.41900 -1.5404326
15.42000 -1.5367039
15.42100 -1.5328823
15.42200 -1.5289683
15.42300 -1.5249625
15.42400 -1.5208655
15.42500 -1.5166779
15.42600 -1.5124004
15.42700 -1.5080336
15.42800 -1.5035782
15.42900 -1.4990347
15.43000 -1.4944037000000001
15.43100 -1.4896857
15.43200 -1.4848808999999998
15.43300 -1.4799897
15.43400 -1.4750123
15.43500 -1.4699489
15.43600 -1.4647995
15.43700 -1.4595642
15.43800 -1.4542427
15.43900 -1.448835
15.44000 -1.4433407
15.44100 -1.4377598
15.44200 -1.4320918
15.44300 -1.4263365000000001
15.44400 -1.4204937000000002
15.44500 -1.4145629
15.44600 -1.4085441
15.44700 -1.402437
15.44800 -1.3962415000000001
15.44900 -1.3899575000000002
15.45000 -1.383585
15.45100 -1.3771242
15.45200 -1.3705752
15.45300 -1.3639383
15.45400 -1.3572138
15.45500 -1.3504022
15.45600 -1.343504
15.45700 -1.3365198
15.45800 -1.3294502
15.45900 -1.3222960000000001
15.46000 -1.3150578
15.46100 -1.3077365
15.46200 -1.3003328
15.46300 -1.2928474
15.46400 -1.285281
15.46500 -1.2776344
15.46600 -1.2699082000000002
15.46700 -1.2621031
15.46800 -1.2542196
15.46900 -1.2462582
15.47000 -1.2382192
15.47100 -1.2301031
15.47200 -1.2219100999999999
15.47300 -1.2136406
15.47400 -1.2052948
15.47500 -1.1968726
15.47600 -1.1883745
15.47700 -1.1798004
15.47800 -1.1711504
15.47900 -1.1624249
15.48000 -1.1536238
15.48100 -1.1447474
15.48200 -1.135796
15.48300 -1.1267698
15.48400 -1.1176692
15.48500 -1.1084946
15.48600 -1.0992464
15.48700 -1.089925
15.48800 -1.0805311
15.48900 -1.0710651
15.49000 -1.0615278000000001
15.49100 -1.0519197
15.49200 -1.0422415
15.49300 -1.0324936999999998
15.49400 -1.0226771000000001
15.49500 -1.0127923
15.49600 -1.0028398
15.49700 -0.9928203199999999
15.49800 -0.98273437
15.49900 -0.9725824900000001
15.50000 -0.9623652300000001
15.50100 -0.95208306
15.50200 -0.9417364399999999
15.50300 -0.93132593
15.50400 -0.9208519000000001
15.50500 -0.91031482
15.50600 -0.89971516
15.50700 -0.8890533799999999
15.50800 -0.8783299499999999
15.50900 -0.86754533
15.51000 -0.85670007
15.51100 -0.84579475
15.51200 -0.8348299199999999
15.51300 -0.82380613
15.51400 -0.81272414
15.51500 -0.80158459
15.51600 -0.79038814
15.51700 -0.77913553
15.51800 -0.7678275
15.51900 -0.7564649
15.52000 -0.74504847
15.52100 -0.73357904
15.52200 -0.72205742
15.52300 -0.71048443
15.52400 -0.69886092
15.52500 -0.68718763
15.52600 -0.6754654
15.52700 -0.66369493
15.52800 -0.65187695
15.52900 -0.64001218
15.53000 -0.6281012699999999
15.53100 -0.61614481
15.53200 -0.6041434099999999
15.53300 -0.59209755
15.53400 -0.58000772
15.53500 -0.5678744099999999
15.53600 -0.55569806
15.53700 -0.54347906
15.53800 -0.53121783
15.53900 -0.51891478
15.54000 -0.50657028
15.54100 -0.49418481000000003
15.54200 -0.48175882999999997
15.54300 -0.46929279
15.54400 -0.45678732
15.54500 -0.44424301000000005
15.54600 -0.43166055999999997
15.54700 -0.41904077
15.54800 -0.40638441999999997
15.54900 -0.39369239999999994
15.55000 -0.38096572
15.55100 -0.36820536
15.55200 -0.35541242
15.55300 -0.34258801
15.55400 -0.32973326999999997
15.55500 -0.31684936999999996
15.55600 -0.30393747
15.55700 -0.29099875
15.55800 -0.27803432
15.55900 -0.26504528
15.56000 -0.25203272
15.56100 -0.23899765
15.56200 -0.22594102
15.56300 -0.21286375999999999
15.56400 -0.19976671
15.56500 -0.18665068
15.56600 -0.17351641
15.56700 -0.16036461000000002
15.56800 -0.14719594
15.56900 -0.13401104
15.57000 -0.12081051999999999
15.57100 -0.10759499
15.57200 -0.09436502000000001
15.57300 -0.08112121700000001
15.57400 -0.067864178
15.57500 -0.054594531
15.57600 -0.041312919
15.57700 -0.028020015
15.57800 -0.014716521
15.57900 -0.0014031697
15.58000 0.011919269
15.58100 0.025249989
15.58200 0.038588158
15.58300 0.051932916
15.58400 0.06528336700000001
15.58500 0.078638602
15.58600 0.09199768500000001
15.58700 0.10535967
15.58800 0.1187236
15.58900 0.13208851
15.59000 0.14545344000000002
15.59100 0.15881741
15.59200 0.17217949000000002
15.59300 0.18553873999999998
15.59400 0.19889423
15.59500 0.21224504
15.59600 0.22559031000000002
15.59700 0.23892918
15.59800 0.25226083
15.59900 0.26558442000000004
15.60000 0.27889919
15.60100 0.29220434
15.60200 0.30549914
15.60300 0.31878280000000003
15.60400 0.33205459000000004
15.60500 0.34531374
15.60600 0.35855949
15.60700 0.37179107
15.60800 0.38500766
15.60900 0.39820843
15.61000 0.41139252000000004
15.61100 0.42455899999999996
15.61200 0.43770694
15.61300 0.45083538
15.61400 0.46394332
15.61500 0.47702971
15.61600 0.49009356
15.61700 0.5031338
15.61800 0.51614936
15.61900 0.5291391599999999
15.62000 0.5421022400000001
15.62100 0.5550375700000001
15.62200 0.5679442100000001
15.62300 0.58082128
15.62400 0.5936679
15.62500 0.60648327
15.62600 0.61926669
15.62700 0.63201748
15.62800 0.64473501
15.62900 0.6574187
15.63000 0.67006806
15.63100 0.6826825400000001
15.63200 0.69526173
15.63300 0.70780516
15.63400 0.72031231
15.63500 0.73278272
15.63600 0.74521592
15.63700 0.75761131
15.63800 0.76996833
15.63900 0.78228628
15.64000 0.7945644700000001
15.64100 0.80680205
15.64200 0.8189981799999999
15.64300 0.8311520299999999
15.64400 0.84326258
15.64500 0.8553286999999999
15.64600 0.86734938
15.64700 0.87932358
15.64800 0.89125
15.64900 0.90312762
15.65000 0.91495523
15.65100 0.92673162
15.65200 0.93845567
15.65300 0.9501263500000001
15.65400 0.9617425500000001
15.65500 0.9733032399999999
15.65600 0.9848075
15.65700 0.9962543799999999
15.65800 1.0076431000000001
15.65900 1.0189728
15.66000 1.0302428000000001
15.66100 1.0414526
15.66200 1.0526016
15.66300 1.0636894
15.66400 1.0747154
15.66500 1.0856793999999999
15.66600 1.096581
15.66700 1.1074198
15.66800 1.1181957
15.66900 1.1289083
15.67000 1.1395575
15.67100 1.1501427
15.67200 1.1606637
15.67300 1.1711203
15.67400 1.1815118
15.67500 1.1918378
15.67600 1.2020977
15.67700 1.212291
15.67800 1.2224168
15.67900 1.2324744
15.68000 1.2424629
15.68100 1.2523815
15.68200 1.2622292
15.68300 1.2720049
15.68400 1.2817078000000002
15.68500 1.2913368
15.68600 1.3008907
15.68700 1.3103688
15.68800 1.3197699999999999
15.68900 1.3290934
15.69000 1.3383383
15.69100 1.3475039
15.69200 1.3565896
15.69300 1.3655948
15.69400 1.3745189
15.69500 1.3833616
15.69600 1.3921225000000002
15.69700 1.4008015
15.69800 1.4093982
15.69900 1.4179123999999999
15.70000 1.4263442
15.70100 1.4346932
15.70200 1.4429592999999998
15.70300 1.4511425
15.70400 1.4592424
15.70500 1.4672589
15.70600 1.4751919
15.70700 1.4830408
15.70800 1.4908054
15.70900 1.4984853
15.71000 1.5060799
15.71100 1.5135889
15.71200 1.5210115
15.71300 1.5283474
15.71400 1.5355957
15.71500 1.5427559
15.71600 1.5498273
15.71700 1.5568094
15.71800 1.5637014
15.71900 1.5705029
15.72000 1.577213
15.72100 1.5838314
15.72200 1.5903573
15.72300 1.5967904000000002
15.72400 1.6031303000000001
15.72500 1.6093764
15.72600 1.6155286000000002
15.72700 1.6215863000000001
15.72800 1.6275495000000002
15.72900 1.633418
15.73000 1.6391914
15.73100 1.6448699
15.73200 1.650453
15.73300 1.6559409
15.73400 1.6613334
15.73500 1.6666304
15.73600 1.6718319
15.73700 1.6769375999999998
15.73800 1.6819475000000002
15.73900 1.6868614
15.74000 1.6916791
15.74100 1.6964001999999998
15.74200 1.7010244
15.74300 1.7055515
15.74400 1.7099809000000001
15.74500 1.7143123
15.74600 1.7185450000000002
15.74700 1.7226785000000002
15.74800 1.7267127
15.74900 1.7306466
15.75000 1.7344799000000002
15.75100 1.7382121000000001
15.75200 1.7418427
15.75300 1.7453713
15.75400 1.7487977
15.75500 1.7521216
15.75600 1.7553429999999999
15.75700 1.7584616000000002
15.75800 1.7614778000000002
15.75900 1.7643914
15.76000 1.7672027
15.76100 1.7699118999999999
15.76200 1.7725194
15.76300 1.7750256
15.76400 1.7774307999999999
15.76500 1.7797355000000001
15.76600 1.7819399
15.76700 1.7840445
15.76800 1.7860496
15.76900 1.7879557000000001
15.77000 1.7897627999999999
15.77100 1.7914710999999999
15.77200 1.7930806000000001
15.77300 1.7945914
15.77400 1.7960032000000001
15.77500 1.797316
15.77600 1.7985296000000002
15.77700 1.7996434
15.77800 1.8006571999999998
15.77900 1.8015706999999999
15.78000 1.8023832
15.78100 1.8030943000000001
15.78200 1.8037036
15.78300 1.8042105999999998
15.78400 1.804615
15.78500 1.8049162
15.78600 1.805114
15.78700 1.8052081000000002
15.78800 1.8051982000000002
15.78900 1.8050844
15.79000 1.8048665
15.79100 1.8045446
15.79200 1.8041189999999998
15.79300 1.80359
15.79400 1.8029578000000002
15.79500 1.8022228
15.79600 1.8013854999999999
15.79700 1.8004464000000002
15.79800 1.7994061
15.79900 1.7982652
15.80000 1.7970243000000001
15.80100 1.7956842000000002
15.80200 1.7942453
15.80300 1.7927082
15.80400 1.7910736
15.80500 1.7893416999999998
15.80600 1.7875129
15.80700 1.7855877
15.80800 1.7835661999999999
15.80900 1.7814485000000002
15.81000 1.7792348
15.81100 1.7769249
15.81200 1.7745187999999998
15.81300 1.7720163
15.81400 1.7694172000000001
15.81500 1.7667212
15.81600 1.7639279
15.81700 1.7610373
15.81800 1.7580491
15.81900 1.7549628000000002
15.82000 1.7517786
15.82100 1.7484963
15.82200 1.7451158000000002
15.82300 1.7416371
15.82400 1.7380605
15.82500 1.734386
15.82600 1.7306142
15.82700 1.7267453
15.82800 1.7227799
15.82900 1.7187186
15.83000 1.7145619
15.83100 1.7103104
15.83200 1.7059648
15.83300 1.701526
15.83400 1.6969945
15.83500 1.6923711000000001
15.83600 1.6876562000000002
15.83700 1.6828505
15.83800 1.6779547999999997
15.83900 1.6729692
15.84000 1.6678944000000002
15.84100 1.6627308
15.84200 1.6574785
15.84300 1.6521378999999998
15.84400 1.6467093
15.84500 1.6411927
15.84600 1.6355883000000002
15.84700 1.6298963
15.84800 1.6241164999999997
15.84900 1.6182492
15.85000 1.6122943
15.85100 1.606252
15.85200 1.6001225000000001
15.85300 1.5939056999999999
15.85400 1.5876017999999998
15.85500 1.5812112
15.85600 1.5747339999999999
15.85700 1.5681707999999999
15.85800 1.5615218
15.85900 1.5547876
15.86000 1.5479687
15.86100 1.5410655
15.86200 1.5340789000000001
15.86300 1.5270094
15.86400 1.5198578
15.86500 1.5126248
15.86600 1.5053111
15.86700 1.4979175
15.86800 1.4904446999999998
15.86900 1.4828932
15.87000 1.4752639
15.87100 1.4675573000000002
15.87200 1.4597737
15.87300 1.4519139
15.87400 1.4439781
15.87500 1.4359667
15.87600 1.4278799
15.87700 1.419718
15.87800 1.411481
15.87900 1.4031691000000002
15.88000 1.3947825
15.88100 1.3863211
15.88200 1.3777849
15.88300 1.3691742
15.88400 1.360489
15.88500 1.3517293
15.88600 1.3428954
15.88700 1.3339876
15.88800 1.3250062
15.88900 1.3159517
15.89000 1.3068246000000001
15.89100 1.2976253
15.89200 1.2883547
15.89300 1.2790134
15.89400 1.2696023
15.89500 1.2601223
15.89600 1.2505743
15.89700 1.2409592
15.89800 1.231278
15.89900 1.2215316
15.90000 1.2117210999999999
15.90100 1.2018473
15.90200 1.1919111
15.90300 1.1819134
15.90400 1.1718548
15.90500 1.1617362
15.90600 1.1515581000000001
15.90700 1.1413210999999999
15.90800 1.1310255999999999
15.90900 1.1206721
15.91000 1.1102607
15.91100 1.0997919
15.91200 1.0892658
15.91300 1.0786826
15.91400 1.0680424000000002
15.91500 1.0573453
15.91600 1.0465915
15.91700 1.0357811
15.91800 1.0249143
15.91900 1.0139911
15.92000 1.0030120999999999
15.92100 0.9919771900000001
15.92200 0.9808870000000001
15.92300 0.96974187
15.92400 0.9585423399999999
15.92500 0.9472889800000001
15.92600 0.93598245
15.92700 0.9246234799999999
15.92800 0.91321282
15.92900 0.90175141
15.93000 0.89024007
15.93100 0.8786797500000001
15.93200 0.8670714700000001
15.93300 0.85541615
15.93400 0.84371483
15.93500 0.83196843
15.93600 0.82017798
15.93700 0.80834432
15.93800 0.7964682799999999
15.93900 0.7845506999999999
15.94000 0.7725922900000001
15.94100 0.76059373
15.94200 0.7485556
15.94300 0.7364784400000001
15.94400 0.72436268
15.94500 0.71220878
15.94600 0.70001702
15.94700 0.68778777
15.94800 0.67552133
15.94900 0.6632179
15.95000 0.65087774
15.95100 0.63850116
15.95200 0.6260884
15.95300 0.6136397800000001
15.95400 0.60115568
15.95500 0.58863647
15.95600 0.57608262
15.95700 0.56349463
15.95800 0.55087307
15.95900 0.53821853
15.96000 0.52553178
15.96100 0.5128135
15.96200 0.50006444
15.96300 0.48728543
15.96400 0.47447736999999995
15.96500 0.46164109000000003
15.96600 0.44877748
15.96700 0.43588737
15.96800 0.42297165000000003
15.96900 0.4100312
15.97000 0.39706682000000004
15.97100 0.38407928999999996
15.97200 0.37106939
15.97300 0.35803786000000004
15.97400 0.34498537
15.97500 0.33191261
15.97600 0.31882019
15.97700 0.30570868
15.97800 0.29257867
15.97900 0.27943070000000003
15.98000 0.26626526
15.98100 0.2530829
15.98200 0.23988411
15.98300 0.22666939
15.98400 0.21343925
15.98500 0.20019424000000002
15.98600 0.18693487
15.98700 0.17366173000000001
15.98800 0.16037541
15.98900 0.14707653
15.99000 0.13376574
15.99100 0.12044371999999999
15.99200 0.10711118000000001
15.99300 0.093768851
15.99400 0.080417498
15.99500 0.067057897
15.99600 0.05369084500000001
15.99700 0.040317143
15.99800 0.0269376
15.99900 0.013553019
16.00000 0.00016419815
16.00100 -0.013228082
16.00200 -0.026623064
16.00300 -0.040020007999999996
16.00400 -0.053418212
16.00500 -0.066816999
16.00600 -0.080215721
16.00700 -0.09361378000000001
16.00800 -0.10701059000000002
16.00900 -0.12040562
16.01000 -0.13379833
16.01100 -0.14718821999999998
16.01200 -0.16057480999999998
16.01300 -0.17395761
16.01400 -0.18733613
16.01500 -0.20070986
16.01600 -0.21407832
16.01700 -0.22744093999999998
16.01800 -0.24079715
16.01900 -0.25414636
16.02000 -0.26748793
16.02100 -0.28082113999999997
16.02200 -0.29414527
16.02300 -0.30745955
16.02400 -0.32076314
16.02500 -0.33405521
16.02600 -0.34733487
16.02700 -0.36060121
16.02800 -0.37385332
16.02900 -0.38709028
16.03000 -0.40031117
16.03100 -0.41351505000000005
16.03200 -0.42670099000000006
16.03300 -0.43986816999999995
16.03400 -0.4530157
16.03500 -0.46614278000000003
16.03600 -0.47924868
16.03700 -0.49233264
16.03800 -0.50539398
16.03900 -0.51843207
16.04000 -0.53144628
16.04100 -0.54443609
16.04200 -0.55740094
16.04300 -0.57034036
16.04400 -0.5832538899999999
16.04500 -0.59614107
16.04600 -0.60900147
16.04700 -0.62183468
16.04800 -0.63464027
16.04900 -0.6474177799999999
16.05000 -0.66016675
16.05100 -0.67288675
16.05200 -0.68557723
16.05300 -0.69823773
16.05400 -0.7108676199999999
16.05500 -0.72346632
16.05600 -0.73603317
16.05700 -0.7485675199999999
16.05800 -0.7610686099999999
16.05900 -0.77353572
16.06000 -0.78596799
16.06100 -0.7983646400000001
16.06200 -0.81072478
16.06300 -0.82304757
16.06400 -0.8353321800000001
16.06500 -0.8475776799999999
16.06600 -0.8597831199999999
16.06700 -0.8719475900000001
16.06800 -0.8840702500000001
16.06900 -0.8961503399999999
16.07000 -0.90818694
16.07100 -0.92017921
16.07200 -0.9321264900000001
16.07300 -0.94402796
16.07400 -0.9558830399999999
16.07500 -0.9676910000000001
16.07600 -0.97945128
16.07700 -0.9911632199999999
16.07800 -1.0028264
16.07900 -1.0144401
16.08000 -1.026004
16.08100 -1.0375175
16.08200 -1.0489801
16.08300 -1.0603913
16.08400 -1.0717507
16.08500 -1.0830576
16.08600 -1.0943114999999999
16.08700 -1.1055118
16.08800 -1.1166581
16.08900 -1.1277496999999999
16.09000 -1.1387859
16.09100 -1.1497662
16.09200 -1.16069
16.09300 -1.1715565000000001
16.09400 -1.1823649999999999
16.09500 -1.1931148
16.09600 -1.2038054
16.09700 -1.214436
16.09800 -1.2250058
16.09900 -1.2355144
16.10000 -1.2459609999999999
16.10100 -1.2563449
16.10200 -1.2666657
16.10300 -1.2769226
16.10400 -1.2871151
16.10500 -1.2972427
16.10600 -1.3073048
16.10700 -1.3173008
16.10800 -1.3272304000000001
16.10900 -1.3370929
16.11000 -1.3468878
16.11100 -1.3566148
16.11200 -1.3662731
16.11300 -1.3758625
16.11400 -1.3853822999999998
16.11500 -1.394832
16.11600 -1.4042112
16.11700 -1.4135191999999999
16.11800 -1.4227556000000001
16.11900 -1.4319198
16.12000 -1.4410113
16.12100 -1.4500294
16.12200 -1.4589735
16.12300 -1.4678432
16.12400 -1.4766377000000002
16.12500 -1.4853566
16.12600 -1.4939991
16.12700 -1.5025646
16.12800 -1.5110527
16.12900 -1.5194627
16.13000 -1.5277939
16.13100 -1.5360458000000001
16.13200 -1.5442179
16.13300 -1.5523096
16.13400 -1.5603204000000002
16.13500 -1.5682498
16.13600 -1.5760975
16.13700 -1.5838629
16.13800 -1.5915454999999998
16.13900 -1.5991451
16.14000 -1.6066615
16.14100 -1.614094
16.14200 -1.6214425000000001
16.14300 -1.6287066
16.14400 -1.635886
16.14500 -1.6429804
16.14600 -1.6499896
16.14700 -1.6569132
16.14800 -1.6637507999999999
16.14900 -1.6705021
16.15000 -1.6771669
16.15100 -1.6837445999999998
16.15200 -1.6902348
16.15300 -1.6966371
16.15400 -1.7029511000000002
16.15500 -1.7091762
16.15600 -1.7153122
16.15700 -1.7213583000000001
16.15800 -1.7273140999999999
16.15900 -1.733179
16.16000 -1.7389526999999998
16.16100 -1.7446344999999999
16.16200 -1.7502241
16.16300 -1.7557211
16.16400 -1.7611252000000002
16.16500 -1.7664358000000002
16.16600 -1.7716527
16.16700 -1.7767755
16.16800 -1.7818039
16.16900 -1.7867377
16.17000 -1.7915766999999998
16.17100 -1.7963205999999998
16.17200 -1.8009694
16.17300 -1.8055229
16.17400 -1.8099809000000002
16.17500 -1.8143432000000002
16.17600 -1.8186098000000002
16.17700 -1.8227804
16.17800 -1.8268550000000001
16.17900 -1.8308332
16.18000 -1.8347149999999999
16.18100 -1.8385001
16.18200 -1.8421883000000001
16.18300 -1.8457795
16.18400 -1.8492732
16.18500 -1.8526695999999998
16.18600 -1.8559681000000001
16.18700 -1.8591685
16.18800 -1.8622706
16.18900 -1.8652741000000002
16.19000 -1.8681789
16.19100 -1.8709845999999999
16.19200 -1.8736908
16.19300 -1.8762976
16.19400 -1.8788045
16.19500 -1.8812114000000002
16.19600 -1.8835180999999999
16.19700 -1.8857246
16.19800 -1.8878305000000002
16.19900 -1.8898359
16.20000 -1.8917403999999998
16.20100 -1.8935442
16.20200 -1.895247
16.20300 -1.8968489000000002
16.20400 -1.89835
16.20500 -1.8997502
16.20600 -1.9010494
16.20700 -1.9022477999999998
16.20800 -1.9033454
16.20900 -1.9043423
16.21000 -1.9052383999999998
16.21100 -1.9060338
16.21200 -1.9067285999999999
16.21300 -1.9073227000000001
16.21400 -1.9078163
16.21500 -1.9082095000000001
16.21600 -1.9085022
16.21700 -1.9086942
16.21800 -1.9087857
16.21900 -1.9087764999999999
16.22000 -1.9086668000000002
16.22100 -1.9084565000000002
16.22200 -1.9081457
16.22300 -1.9077340000000003
16.22400 -1.9072217999999999
16.22500 -1.9066087999999999
16.22600 -1.9058952
16.22700 -1.905081
16.22800 -1.9041664999999999
16.22900 -1.9031514999999999
16.23000 -1.9020362
16.23100 -1.9008208
16.23200 -1.8995056
16.23300 -1.8980905
16.23400 -1.8965760000000003
16.23500 -1.8949624000000003
16.23600 -1.8932497
16.23700 -1.8914383
16.23800 -1.8895282999999998
16.23900 -1.88752
16.24000 -1.8854138
16.24100 -1.8832095
16.24200 -1.8809076
16.24300 -1.8785084
16.24400 -1.8760117
16.24500 -1.8734176000000002
16.24600 -1.8707261999999998
16.24700 -1.8679379
16.24800 -1.8650524000000002
16.24900 -1.8620700000000001
16.25000 -1.8589905
16.25100 -1.8558141
16.25200 -1.8525407
16.25300 -1.8491704000000002
16.25400 -1.8457035
16.25500 -1.8421397999999998
16.25600 -1.8384797000000002
16.25700 -1.8347232000000002
16.25800 -1.8308705
16.25900 -1.8269218999999999
16.26000 -1.8228777000000003
16.26100 -1.8187383000000001
16.26200 -1.8145040000000001
16.26300 -1.8101751999999998
16.26400 -1.8057523
16.26500 -1.801236
16.26600 -1.7966267
16.26700 -1.7919247999999999
16.26800 -1.7871311
16.26900 -1.7822461
16.27000 -1.7772704
16.27100 -1.7722046000000002
16.27200 -1.7670493999999999
16.27300 -1.7618053000000002
16.27400 -1.7564729000000001
16.27500 -1.751053
16.27600 -1.7455459
16.27700 -1.7399522
16.27800 -1.7342724
16.27900 -1.7285069
16.28000 -1.7226562
16.28100 -1.7167205
16.28200 -1.7107002
16.28300 -1.7045956000000002
16.28400 -1.698407
16.28500 -1.6921342999999998
16.28600 -1.6857780999999998
16.28700 -1.6793383
16.28800 -1.6728152
16.28900 -1.6662089000000002
16.29000 -1.6595195999999999
16.29100 -1.6527474
16.29200 -1.6458927
16.29300 -1.6389556
16.29400 -1.6319363999999998
16.29500 -1.6248354999999999
16.29600 -1.6176533
16.29700 -1.6103901
16.29800 -1.6030464000000002
16.29900 -1.5956229
16.30000 -1.5881199
16.30100 -1.5805383999999998
16.30200 -1.5728787000000002
16.30300 -1.5651416
16.30400 -1.5573278
16.30500 -1.549438
16.30600 -1.5414729
16.30700 -1.5334330999999999
16.30800 -1.5253196
16.30900 -1.5171328
16.31000 -1.5088734
16.31100 -1.5005422
16.31200 -1.4921396
16.31300 -1.4836662999999999
16.31400 -1.4751229
16.31500 -1.46651
16.31600 -1.4578280000000001
16.31700 -1.4490774
16.31800 -1.4402587999999998
16.31900 -1.4313726
16.32000 -1.4224192
16.32100 -1.4133993
16.32200 -1.4043132
16.32300 -1.3951613999999999
16.32400 -1.3859445
16.32500 -1.376663
16.32600 -1.3673172
16.32700 -1.3579079
16.32800 -1.3484356
16.32900 -1.3389009
16.33000 -1.3293044
16.33100 -1.3196466
16.33200 -1.3099285
16.33300 -1.3001504000000002
16.33400 -1.2903132
16.33500 -1.2804176
16.33600 -1.2704642
16.33700 -1.2604537
16.33800 -1.250387
16.33900 -1.2402646
16.34000 -1.2300873
16.34100 -1.2198558
16.34200 -1.2095707
16.34300 -1.1992328
16.34400 -1.1888425
16.34500 -1.1784006
16.34600 -1.1679076
16.34700 -1.1573641000000001
16.34800 -1.1467705
16.34900 -1.1361275
16.35000 -1.1254354
16.35100 -1.1146949
16.35200 -1.1039062
16.35300 -1.0930699
16.35400 -1.0821865
16.35500 -1.0712563
16.35600 -1.0602799
16.35700 -1.0492578000000001
16.35800 -1.0381905
16.35900 -1.0270786
16.36000 -1.0159228
16.36100 -1.0047237
16.36200 -0.99348202
16.36300 -0.98219849
16.36400 -0.9708739799999999
16.36500 -0.9595092399999999
16.36600 -0.94810519
16.36700 -0.9366626899999999
16.36800 -0.92518264
16.36900 -0.91366591
16.37000 -0.90211332
16.37100 -0.8905257999999999
16.37200 -0.8789042
16.37300 -0.8672493499999999
16.37400 -0.8555619999999999
16.37500 -0.8438428899999999
16.37600 -0.83209258
16.37700 -0.82031181
16.37800 -0.80850106
16.37900 -0.7966608700000001
16.38000 -0.78479173
16.38100 -0.77289403
16.38200 -0.7609681699999999
16.38300 -0.74901446
16.38400 -0.73703327
16.38500 -0.7250249400000001
16.38600 -0.71298978
16.38700 -0.70092813
16.38800 -0.68884031
16.38900 -0.67672669
16.39000 -0.66458764
16.39100 -0.65242364
16.39200 -0.64023514
16.39300 -0.62802266
16.39400 -0.61578681
16.39500 -0.6035281800000001
16.39600 -0.5912474400000001
16.39700 -0.57894532
16.39800 -0.56662257
16.39900 -0.55427998
16.40000 -0.5419183999999999
16.40100 -0.5295387
16.40200 -0.5171417700000001
16.40300 -0.5047285
16.40400 -0.49229986
16.40500 -0.47985669
16.40600 -0.46739993
16.40700 -0.45493045000000004
16.40800 -0.4424491
16.40900 -0.42995666
16.41000 -0.41745393999999997
16.41100 -0.40494166000000004
16.41200 -0.3924205
16.41300 -0.37989104
16.41400 -0.36735387999999997
16.41500 -0.35480952
16.41600 -0.34225842
16.41700 -0.329701
16.41800 -0.31713764
16.41900 -0.3045687
16.42000 -0.29199449
16.42100 -0.27941535
16.42200 -0.26683158
16.42300 -0.25424346999999997
16.42400 -0.24165139000000002
16.42500 -0.22905568999999998
16.42600 -0.21645675999999997
16.42700 -0.20385503000000002
16.42800 -0.19125099
16.42900 -0.17864514
16.43000 -0.16603806
16.43100 -0.15343035
16.43200 -0.14082267
16.43300 -0.12821569000000002
16.43400 -0.11561014
16.43500 -0.10300673
16.43600 -0.090406253
16.43700 -0.077809446
16.43800 -0.065217068
16.43900 -0.052629854000000004
16.44000 -0.040048527
16.44100 -0.027473774000000003
16.44200 -0.014906252999999998
16.44300 -0.0023465753
16.44400 0.010204687
16.44500 0.022747008
16.44600 0.035279908
16.44700 0.047802951
16.44800 0.060315744
16.44900 0.07281792899999999
16.45000 0.085309177
16.45100 0.09778918499999999
16.45200 0.11025766000000001
16.45300 0.12271432
16.45400 0.1351589
16.45500 0.14759109
16.45600 0.1600106
16.45700 0.17241711
16.45800 0.18481027
16.45900 0.19718967
16.46000 0.20955494
16.46100 0.22190558
16.46200 0.23424113000000002
16.46300 0.24656104
16.46400 0.25886474
16.46500 0.27115166
16.46600 0.28342113
16.46700 0.29567254
16.46800 0.30790521000000004
16.46900 0.32011842999999995
16.47000 0.33231156
16.47100 0.3444839
16.47200 0.35663478
16.47300 0.36876355
16.47400 0.38086958
16.47500 0.39295228
16.47600 0.40501108999999996
16.47700 0.4170455
16.47800 0.42905499999999996
16.47900 0.44103917000000004
16.48000 0.45299763000000004
16.48100 0.46493006
16.48200 0.47683613
16.48300 0.48871557
16.48400 0.5005681399999999
16.48500 0.51239366
16.48600 0.52419188
16.48700 0.53596268
16.48800 0.54770582
16.48900 0.55942116
16.49000 0.57110852
16.49100 0.5827676
16.49200 0.59439819
16.49300 0.606
16.49400 0.61757267
16.49500 0.62911585
16.49600 0.6406291399999999
16.49700 0.65211202
16.49800 0.66356403
16.49900 0.6749846
16.50000 0.6863731399999999
16.50100 0.69772904
16.50200 0.70905169
16.50300 0.7203404299999999
16.50400 0.73159467
16.50500 0.74281376
16.50600 0.75399713
16.50700 0.76514417
16.50800 0.77625439
16.50900 0.78732725
16.51000 0.79836231
16.51100 0.80935918
16.51200 0.82031759
16.51300 0.83123716
16.51400 0.8421176100000001
16.51500 0.8529588600000001
16.51600 0.86376071
16.51700 0.8745229800000001
16.51800 0.8852455800000001
16.51900 0.8959284099999999
16.52000 0.9065712800000001
16.52100 0.9171742
16.52200 0.92773698
16.52300 0.93825953
16.52400 0.9487416599999999
16.52500 0.95918318
16.52600 0.96958373
16.52700 0.97994311
16.52800 0.9902608599999999
16.52900 1.0005366
16.53000 1.0107700000000002
16.53100 1.0209604
16.53200 1.0311074999999998
16.53300 1.0412105
16.53400 1.051269
16.53500 1.0612823
16.53600 1.0712499
16.53700 1.0811711
16.53800 1.0910453
16.53900 1.1008721000000001
16.54000 1.1106506999999999
16.54100 1.1203808000000002
16.54200 1.1300618
16.54300 1.1396933
16.54400 1.149275
16.54500 1.1588064
16.54600 1.1682873
16.54700 1.1777175
16.54800 1.1870967
16.54900 1.1964249
16.55000 1.205702
16.55100 1.2149279000000002
16.55200 1.2241025
16.55300 1.2332259
16.55400 1.242298
16.55500 1.2513188
16.55600 1.2602883
16.55700 1.2692066
16.55800 1.2780734
16.55900 1.2868889
16.56000 1.2956526
16.56100 1.3043646
16.56200 1.3130245
16.56300 1.321632
16.56400 1.3301869
16.56500 1.3386887
16.56600 1.3471369
16.56700 1.3555309999999998
16.56800 1.3638704
16.56900 1.3721547
16.57000 1.3803832
16.57100 1.3885554
16.57200 1.3966707
16.57300 1.4047284
16.57400 1.4127281
16.57500 1.4206692
16.57600 1.4285511
[truncated: 334,226 more chars]
