# Supplementary material for: 2D Synthetic dataset of numerical simulations of long-period seismicity in a volcanic edifice and related sensitivity kernels
Source: Data Brief. 2021 Jan 25;34:106673. doi: 10.1016/j.dib.2020.106673 (PMC7841316; doi:10.1016/j.dib.2020.106673)
Supplement: Supplementary Data S1 — Supplementary Raw Research Data. This is open data under the CC BY license http://creativecommons.org/licenses/by/4.0/ [file mmc1.zip › Dataset/OUTPUT_SEISMOGRAMS/9000_3000/disp_Z_hetero_7000_2202_SVF7e-1Hz.semd]

-1.714286 0.0
-1.713286 0.0
-1.712286 0.0
-1.711286 0.0
-1.710286 0.0
-1.709286 0.0
-1.708286 0.0
-1.707286 0.0
-1.706286 0.0
-1.705286 -1.7895051e-32
-1.704286 -2.7966538999999996e-31
-1.703286 -2.2366091e-30
-1.702286 -1.2136798999999999e-29
-1.701286 -4.9961905e-29
-1.700286 -1.6521479000000001e-28
-1.699286 -4.5294799e-28
-1.698286 -1.0455012000000001e-27
-1.697286 -2.0334644000000002e-27
-1.696286 -3.2659532e-27
-1.695286 -4.0325064e-27
-1.694286 -2.7644699000000004e-27
-1.693286 2.9147737e-27
-1.692286 1.5337775e-26
-1.691286 3.4837978e-26
-1.690286 5.6995966e-26
-1.689286 7.0400222e-26
-1.688286 5.7188968e-26
-1.687286 -1.3045699e-27
-1.686286 -1.1316876e-25
-1.685286 -2.6174796e-25
-1.684286 -3.9595983e-25
-1.683286 -4.3479039e-25
-1.682286 -2.9317326e-25
-1.681286 7.2495797e-26
-1.680286 6.1440181e-25
-1.679286 1.1658504e-24
-1.678286 1.4647717e-24
-1.677286 1.2415923999999999e-24
-1.676286 3.5429676999999996e-25
-1.675286 -1.081294e-24
-1.674286 -2.6379755e-24
-1.673286 -3.6594157000000004e-24
-1.672286 -3.4860978e-24
-1.671286 -1.75867e-24
-1.670286 1.3302487e-24
-1.669286 4.9764403e-24
-1.668286 7.975333199999999e-24
-1.667286 9.1604396e-24
-1.666286 7.8946389e-24
-1.665286 4.3726119e-24
-1.664286 -4.564003299999999e-25
-1.663286 -5.3661012e-24
-1.662286 -9.5293935e-24
-1.661286 -1.3031762e-23
-1.660286 -1.6868873e-23
-1.659286 -2.228816e-23
-1.658286 -2.9678557e-23
-1.657286 -3.7525652e-23
-1.656286 -4.2050354000000005e-23
-1.655286 -3.7937595e-23
-1.654286 -2.0090909e-23
-1.653286 1.4176646e-23
-1.652286 6.3413457e-23
-1.651286 1.2155681e-22
-1.650286 1.7899211e-22
-1.649286 2.247122e-22
-1.648286 2.4860715e-22
-1.647286 2.4286208999999996e-22
-1.646286 2.0195877000000001e-22
-1.645286 1.2163756000000001e-22
-1.644286 -2.0687503e-24
-1.643286 -1.7243326e-22
-1.642286 -3.8956013999999996e-22
-1.641286 -6.4629674e-22
-1.640286 -9.2419331e-22
-1.639286 -1.1917301000000001e-21
-1.638286 -1.4065636e-21
-1.637286 -1.5221065999999999e-21
-1.636286 -1.4969653e-21
-1.635286 -1.3044558e-21
-1.634286 -9.3927877e-22
-1.633286 -4.1964967000000003e-22
-1.632286 2.1485368e-22
-1.631286 9.0761169e-22
-1.630286 1.5886054e-21
-1.629286 2.1753518e-21
-1.628286 2.5711205e-21
-1.627286 2.6626513999999997e-21
-1.626286 2.3209463e-21
-1.625286 1.4085803e-21
-1.624286 -2.0500038e-22
-1.623286 -2.6209875e-21
-1.622286 -5.8844694000000004e-21
-1.621286 -9.957193599999999e-21
-1.620286 -1.4693122999999998e-20
-1.619286 -1.9818956000000002e-20
-1.618286 -2.4921757000000002e-20
-1.617286 -2.9446648e-20
-1.616286 -3.2709876e-20
-1.615286 -3.3934797e-20
-1.614286 -3.2318753e-20
-1.613286 -2.7134813e-20
-1.612286 -1.7866638000000002e-20
-1.611286 -4.3639829e-21
-1.610286 1.3001703e-20
-1.609286 3.3208187000000004e-20
-1.608286 5.450603199999999e-20
-1.607286 7.4415433e-20
-1.606286 8.9805056e-20
-1.605286 9.7047986e-20
-1.604286 9.2241786e-20
-1.603286 7.1464331e-20
-1.602286 3.1038528999999996e-20
-1.601286 -3.2227328e-20
-1.600286 -1.2085168e-19
-1.599286 -2.3657093000000003e-19
-1.598286 -3.8033324e-19
-1.597286 -5.5239804e-19
-1.596286 -7.525437200000001e-19
-1.595286 -9.8036598e-19
-1.594286 -1.2356254e-18
-1.593286 -1.5186029999999998e-18
-1.592286 -1.8304064e-18
-1.591286 -2.1731776e-18
-1.590286 -2.5501604999999998e-18
-1.589286 -2.9656095e-18
-1.588286 -3.4245258e-18
-1.587286 -3.9322544e-18
-1.586286 -4.4939841e-18
-1.585286 -5.114197e-18
-1.584286 -5.7961483e-18
-1.583286 -6.5414613000000005e-18
-1.582286 -7.3498901e-18
-1.581286 -8.219337e-18
-1.580286 -9.1461302e-18
-1.579286 -1.0125503e-17
-1.578286 -1.1152243999999998e-17
-1.577286 -1.2221339999999999e-17
-1.576286 -1.3328403999999999e-17
-1.575286 -1.446977e-17
-1.574286 -1.564193e-17
-1.573286 -1.6840343e-17
-1.572286 -1.8057527e-17
-1.571286 -1.9280584e-17
-1.570286 -2.0488298e-17
-1.569286 -2.1648121e-17
-1.568286 -2.2713340000000003e-17
-1.567286 -2.3620732e-17
-1.566286 -2.4288846000000002e-17
-1.565286 -2.4616962e-17
-1.564286 -2.4484587e-17
-1.563286 -2.3751176000000003e-17
-1.562286 -2.2255576e-17
-1.561286 -1.9814565e-17
-1.560286 -1.6220024000000002e-17
-1.559286 -1.1234138000000001e-17
-1.558286 -4.5825719e-18
-1.557286 4.0549075e-18
-1.556286 1.5055607e-17
-1.555286 2.8866763e-17
-1.554286 4.6019418e-17
-1.553286 6.714260200000001e-17
-1.552286 9.297742700000001e-17
-1.551286 1.2439112e-16
-1.550286 1.623908e-16
-1.549286 2.0813738e-16
-1.548286 2.6296101e-16
-1.547286 3.2837772e-16
-1.546286 4.0610891e-16
-1.545286 4.9810256e-16
-1.544286 6.065565700000001e-16
-1.543286 7.339410600000001e-16
-1.542286 8.8301886e-16
-1.541286 1.0568607e-15
-1.540286 1.2588529e-15
-1.539286 1.4926934e-15
-1.538286 1.762377e-15
-1.537286 2.0721688e-15
-1.536286 2.4265724e-15
-1.535286 2.8302891e-15
-1.534286 3.2881869e-15
-1.533286 3.8052743e-15
-1.532286 4.3866983e-15
-1.531286 5.0377655e-15
-1.530286 5.764001e-15
-1.529286 6.5712412e-15
-1.528286 7.465761e-15
-1.527286 8.4544317e-15
-1.526286 9.5449125e-15
-1.525286 1.0745838e-14
-1.524286 1.2067013999999999e-14
-1.523286 1.3519579e-14
-1.522286 1.5116142e-14
-1.521286 1.6870848e-14
-1.520286 1.8799354e-14
-1.519286 2.0918702e-14
-1.518286 2.3247099999999997e-14
-1.517286 2.5803511e-14
-1.516286 2.8607156e-14
-1.515286 3.1676819e-14
-1.514286 3.5030024e-14
-1.513286 3.868211e-14
-1.512286 4.2645189e-14
-1.511286 4.6927033e-14
-1.510286 5.1529932e-14
-1.509286 5.6449658e-14
-1.508286 6.1674512e-14
-1.507286 6.7184525e-14
-1.506286 7.295096099999999e-14
-1.505286 7.893601700000001e-14
-1.504286 8.509291899999999e-14
-1.503286 9.136632099999999e-14
-1.502286 9.7693011e-14
-1.501286 1.0400287000000001e-13
-1.500286 1.1021997000000001e-13
-1.499286 1.1626381e-13
-1.498286 1.2205033e-13
-1.497286 1.2749297e-13
-1.496286 1.3250313e-13
-1.495286 1.3699022e-13
-1.494286 1.4086108e-13
-1.493286 1.4401889e-13
-1.492286 1.4636107e-13
-1.491286 1.4777678999999999e-13
-1.490286 1.4814381e-13
-1.489286 1.4732483e-13
-1.488286 1.4516369000000001e-13
-1.487286 1.4148159999999998e-13
-1.486286 1.3607376e-13
-1.485286 1.2870672999999998e-13
-1.484286 1.1911686e-13
-1.483286 1.0701023e-13
-1.482286 9.2064276e-14
-1.481286 7.393165099999999e-14
-1.480286 5.2246231e-14
-1.479286 2.663151e-14
-1.478286 -3.2888139e-15
-1.477286 -3.7878146e-14
-1.476286 -7.7472799e-14
-1.475286 -1.2236685e-13
-1.474286 -1.7279668e-13
-1.473286 -2.2892668e-13
-1.472286 -2.9083588e-13
-1.471286 -3.5850774999999997e-13
-1.470286 -4.3182391999999997e-13
-1.469286 -5.105616e-13
-1.468286 -5.9439656e-13
-1.467286 -6.8291104e-13
-1.466286 -7.756070600000001e-13
-1.465286 -8.719240299999999e-13
-1.464286 -9.712601500000001e-13
-1.463286 -1.0729963e-12
-1.462286 -1.17652e-12
-1.461286 -1.2812481e-12
-1.460286 -1.3866487e-12
-1.459286 -1.4922540000000001e-12
-1.458286 -1.5976697999999999e-12
-1.457286 -1.7025745e-12
-1.456286 -1.8067115000000001e-12
-1.455286 -1.9098707000000002e-12
-1.454286 -2.011863e-12
-1.453286 -2.1124858e-12
-1.452286 -2.2114841e-12
-1.451286 -2.3085085e-12
-1.450286 -2.4030720999999998e-12
-1.449286 -2.4945090000000003e-12
-1.448286 -2.5819379e-12
-1.447286 -2.6642339e-12
-1.446286 -2.7400072e-12
-1.445286 -2.8075944e-12
-1.444286 -2.8650564000000003e-12
-1.443286 -2.9101924e-12
-1.442286 -2.9405582e-12
-1.441286 -2.9534951e-12
-1.440286 -2.9461656e-12
-1.439286 -2.9155918000000003e-12
-1.438286 -2.8586976e-12
-1.437286 -2.7723487e-12
-1.436286 -2.6533951e-12
-1.435286 -2.4987113e-12
-1.434286 -2.3052356e-12
-1.433286 -2.0700066e-12
-1.432286 -1.7901990999999999e-12
-1.431286 -1.4631602999999998e-12
-1.430286 -1.0864455e-12
-1.429286 -6.5785445e-13
-1.428286 -1.7546755e-13
-1.427286 3.6231661e-13
-1.426286 9.5674506e-13
-1.425286 1.6086743000000001e-12
-1.424286 2.3185348e-12
-1.423286 3.0862990999999998e-12
-1.422286 3.9114467e-12
-1.421286 4.7929275000000004e-12
-1.420286 5.729122799999999e-12
-1.419286 6.717788500000001e-12
-1.418286 7.7559954e-12
-1.417286 8.8400438e-12
-1.416286 9.9653602e-12
-1.415286 1.1126371e-11
-1.414286 1.2316359e-11
-1.413286 1.3527325e-11
-1.412286 1.4749827e-11
-1.411286 1.5972883999999998e-11
-1.410286 1.7183892e-11
-1.409286 1.8368645e-11
-1.408286 1.951146e-11
-1.407286 2.0595434e-11
-1.406286 2.1602867e-11
-1.405286 2.2515856e-11
-1.404286 2.3317035999999998e-11
-1.403286 2.3990529e-11
-1.402286 2.4522929e-11
-1.401286 2.4904383999999997e-11
-1.400286 2.5129618999999998e-11
-1.399286 2.5198845e-11
-1.398286 2.5118403e-11
-1.397286 2.4901060999999998e-11
-1.396286 2.4565818e-11
-1.395286 2.4137186e-11
-1.394286 2.3643855e-11
-1.393286 2.3116730000000003e-11
-1.392286 2.2586346e-11
-1.391286 2.2079822e-11
-1.390286 2.1617402e-11
-1.389286 2.1208839000000002e-11
-1.388286 2.0849856e-11
-1.387286 2.0518893e-11
-1.386286 2.0174502e-11
-1.385286 1.9753569e-11
-1.384286 1.9170661e-11
-1.383286 1.8318613000000002e-11
-1.382286 1.7070499e-11
-1.381286 1.5282957000000002e-11
-1.380286 1.2800842999999999e-11
-1.379286 9.4629654e-12
-1.378286 5.1087068e-12
-1.377286 -4.1480566999999996e-13
-1.376286 -7.2453735e-12
-1.375286 -1.5498522e-11
-1.374286 -2.5260843e-11
-1.373286 -3.6584088e-11
-1.372286 -4.9480271e-11
-1.371286 -6.39178e-11
-1.370286 -7.9818617e-11
-1.369286 -9.705635799999999e-11
-1.368286 -1.1545516e-10
-1.367286 -1.3478901000000002e-10
-1.366286 -1.5478132999999999e-10
-1.365286 -1.7510494e-10
-1.364286 -1.9538172999999998e-10
-1.363286 -2.1518291e-10
-1.362286 -2.3402948e-10
-1.361286 -2.5139387e-10
-1.360286 -2.6670289e-10
-1.359286 -2.7934345e-10
-1.358286 -2.8867118999999997e-10
-1.357286 -2.9402325e-10
-1.356286 -2.9473579e-10
-1.355286 -2.9016674e-10
-1.354286 -2.7972347e-10
-1.353286 -2.628953e-10
-1.352286 -2.3928946999999997e-10
-1.351286 -2.0866939e-10
-1.350286 -1.709925e-10
-1.349286 -1.2644582e-10
-1.348286 -7.547559e-11
-1.347286 -1.8808341e-11
-1.346286 4.2539691e-11
-1.345286 1.0726755e-10
-1.344286 1.7381071e-10
-1.343286 2.4037961e-10
-1.342286 3.0501540999999997e-10
-1.341286 3.656618e-10
-1.340286 4.2024999000000003e-10
-1.339286 4.6679344e-10
-1.338286 5.034872300000001e-10
-1.337286 5.2880621e-10
-1.336286 5.4159589e-10
-1.335286 5.4115002e-10
-1.334286 5.2726864e-10
-1.333286 5.0029191e-10
-1.332286 4.6110632999999996e-10
-1.331286 4.1112166e-10
-1.330286 3.5221862e-10
-1.329286 2.8666998999999996e-10
-1.328286 2.17039e-10
-1.327286 1.4606155e-10
-1.326286 7.6519509e-11
-1.325286 1.1113442e-11
-1.324286 -4.7656952000000005e-11
-1.323286 -9.759679999999999e-11
-1.322286 -1.368977e-10
-1.321286 -1.6419235e-10
-1.320286 -1.7857944e-10
-1.319286 -1.7961907000000001e-10
-1.318286 -1.6730133e-10
-1.317286 -1.41993e-10
-1.316286 -1.0436965000000002e-10
-1.315286 -5.5341175e-11
-1.314286 4.0198049e-12
-1.313286 7.253865999999999e-11
-1.312286 1.4898114e-10
-1.311286 2.3207234999999998e-10
-1.310286 3.2049021e-10
-1.309286 4.1283413e-10
-1.308286 5.075731099999999e-10
-1.307286 6.0298064e-10
-1.306286 6.9706584e-10
-1.305286 7.8751224e-10
-1.304286 8.7163618e-10
-1.303286 9.4637553e-10
-1.302286 1.0083178e-09
-1.301286 1.0537739e-09
-1.300286 1.0788979e-09
-1.299286 1.0798513e-09
-1.298286 1.053004e-09
-1.297286 9.9515752e-10
-1.296286 9.0377853e-10
-1.295286 7.772205599999999e-10
-1.294286 6.1491741e-10
-1.293286 4.1752886e-10
-1.292286 1.8702513e-10
-1.291286 -7.330332099999999e-11
-1.290286 -3.5891314e-10
-1.289286 -6.6415354e-10
-1.288286 -9.8248172e-10
-1.287286 -1.3067315e-09
-1.286286 -1.6294196999999998e-09
-1.285286 -1.9430652e-09
-1.284286 -2.2404958e-09
-1.283286 -2.5151234e-09
-1.282286 -2.7611607e-09
-1.281286 -2.9737723e-09
-1.280286 -3.1491480000000002e-09
-1.279286 -3.2845025e-09
-1.278286 -3.3780014e-09
-1.277286 -3.4286379e-09
-1.276286 -3.4360834000000002e-09
-1.275286 -3.4005167000000004e-09
-1.274286 -3.3224822e-09
-1.273286 -3.2027839e-09
-1.272286 -3.0424295e-09
-1.271286 -2.8426476e-09
-1.270286 -2.6049602e-09
-1.269286 -2.3313141e-09
-1.268286 -2.0242416999999997e-09
-1.267286 -1.6870255000000001e-09
-1.266286 -1.323838e-09
-1.265286 -9.3981671e-10
-1.264286 -5.4104898e-10
-1.263286 -1.3444122e-10
-1.262286 2.7253724e-10
-1.261286 6.7223224e-10
-1.260286 1.0572891e-09
-1.259286 1.4212034e-09
-1.258286 1.7588939e-09
-1.257286 2.0672349e-09
-1.256286 2.3454889e-09
-1.255286 2.5955699e-09
-1.254286 2.8220936e-09
-1.253286 3.0321654999999997e-09
-1.252286 3.2349012e-09
-1.251286 3.4406814e-09
-1.250286 3.6601808e-09
-1.249286 3.9032378e-09
-1.248286 4.1776554e-09
-1.247286 4.4880318000000004e-09
-1.246286 4.8347496e-09
-1.245286 5.2132233e-09
-1.244286 5.6135173e-09
-1.243286 6.0204002000000005e-09
-1.242286 6.4138826e-09
-1.241286 6.7702365e-09
-1.240286 7.0634484e-09
-1.239286 7.2670231000000006e-09
-1.238286 7.3559922e-09
-1.237286 7.3089763e-09
-1.236286 7.1101146e-09
-1.235286 6.750677799999999e-09
-1.234286 6.230190700000001e-09
-1.233286 5.556943100000001e-09
-1.232286 4.7477889999999995e-09
-1.231286 3.8272073e-09
-1.230286 2.8256632999999998e-09
-1.229286 1.7773781e-09
-1.228286 7.1767614e-10
-1.227286 -3.1986943e-10
-1.226286 -1.3062339e-09
-1.225286 -2.2194225999999998e-09
-1.224286 -3.0463788e-09
-1.223286 -3.784105e-09
-1.222286 -4.439845e-09
-1.221286 -5.0302564e-09
-1.220286 -5.5795854e-09
-1.219286 -6.1169701e-09
-1.218286 -6.6730649000000004e-09
-1.217286 -7.2762865e-09
-1.216286 -7.949007400000001e-09
-1.215286 -8.7040652e-09
-1.214286 -9.5419561e-09
-1.213286 -1.0449014e-08
-1.212286 -1.1396822e-08
-1.211286 -1.2343009e-08
-1.210286 -1.3233428000000001e-08
-1.209286 -1.4005654999999999e-08
-1.208286 -1.4593499e-08
-1.207286 -1.4932258e-08
-1.206286 -1.4964248e-08
-1.205286 -1.4644118999999999e-08
-1.204286 -1.3943495e-08
-1.203286 -1.2854481e-08
-1.202286 -1.1391662e-08
-1.201286 -9.5923505e-09
-1.200286 -7.5149879e-09
-1.199286 -5.2357549e-09
-1.198286 -2.8436187e-09
-1.197286 -4.3418533e-10
-1.196286 1.8971215000000002e-09
-1.195286 4.0620167e-09
-1.194286 5.985795900000001e-09
-1.193286 7.612716e-09
-1.192286 8.909795800000001e-09
-1.191286 9.8686719e-09
-1.190286 1.0505313e-08
-1.189286 1.0857559e-08
-1.188286 1.0980717999999999e-08
-1.187286 1.0941551e-08
-1.186286 1.0811239e-08
-1.185286 1.0657912e-08
-1.184286 1.0539516e-08
-1.183286 1.0497656e-08
-1.182286 1.0553047e-08
-1.181286 1.0703087e-08
-1.180286 1.0921784e-08
-1.179286 1.1162159e-08
-1.178286 1.1360941000000001e-08
-1.177286 1.1445159e-08
-1.176286 1.1340048e-08
-1.175286 1.0977538e-08
-1.174286 1.0304511e-08
-1.173286 9.289973699999999e-09
-1.172286 7.93045e-09
-1.171286 6.2529502e-09
-1.170286 4.3151403e-09
-1.169286 2.2025572e-09
-1.168286 2.3038144e-11
-1.167286 -2.1012586000000002e-09
-1.166286 -4.0435603e-09
-1.165286 -5.683105e-09
-1.164286 -6.915689499999999e-09
-1.163286 -7.6631625e-09
-1.162286 -7.880977799999999e-09
-1.161286 -7.5629898e-09
-1.160286 -6.7429951e-09
-1.159286 -5.4927587e-09
-1.158286 -3.9166333e-09
-1.157286 -2.1431497e-09
-1.156286 -3.1430188000000004e-10
-1.155286 1.4265332e-09
-1.154286 2.9469524e-09
-1.153286 4.1370019e-09
-1.152286 4.9186762e-09
-1.151286 5.2525061e-09
-1.150286 5.1405533e-09
-1.149286 4.625483e-09
-1.148286 3.7857158e-09
-1.147286 2.7271011999999998e-09
-1.146286 1.5718446e-09
-1.145286 4.4574943000000003e-10
-1.144286 -5.3498846e-10
-1.143286 -1.276128e-09
-1.142286 -1.7156072e-09
-1.141286 -1.8305693999999998e-09
-1.140286 -1.6404074e-09
-1.139286 -1.2054129e-09
-1.138286 -6.210706400000001e-10
-1.137286 -8.4597673e-12
-1.136286 4.983551800000001e-10
-1.135286 7.6672895e-10
-1.134286 6.8020602e-10
-1.133286 1.5214616e-10
-1.132286 -8.6324602e-10
-1.131286 -2.3637045e-09
-1.130286 -4.2963667e-09
-1.129286 -6.5603634000000005e-09
-1.128286 -9.0144114e-09
-1.127286 -1.1488831e-08
-1.126286 -1.380089e-08
-1.125286 -1.5772027000000003e-08
-1.124286 -1.7245246000000002e-08
-1.123286 -1.8100901e-08
-1.122286 -1.8269222e-08
-1.121286 -1.7738157e-08
-1.120286 -1.6555603e-08
-1.119286 -1.4825610000000001e-08
-1.118286 -1.2698738000000001e-08
-1.117286 -1.0357440000000001e-08
-1.116286 -7.997742099999999e-09
-1.115286 -5.8090917e-09
-1.114286 -3.9543775e-09
-1.113286 -2.5522211e-09
-1.112286 -1.6634942000000001e-09
-1.111286 -1.2836285e-09
-1.110286 -1.3417441e-09
-1.109286 -1.7069559e-09
-1.108286 -2.2014616e-09
-1.107286 -2.6193285e-09
-1.106286 -2.749208e-09
-1.105286 -2.3987605e-09
-1.104286 -1.4182729e-09
-1.103286 2.7905436e-10
-1.102286 2.7024547999999998e-09
-1.101286 5.7764057e-09
-1.100286 9.3420147e-09
-1.099286 1.3167289e-08
-1.098286 1.6965706999999997e-08
-1.097286 2.0421585e-08
-1.096286 2.3220029e-08
-1.095286 2.5078639000000003e-08
-1.094286 2.5777849000000002e-08
-1.093286 2.5186764e-08
-1.092286 2.3281695e-08
-1.091286 2.015511e-08
-1.090286 1.6013676e-08
-1.089286 1.1165015000000001e-08
-1.088286 5.9939054e-09
-1.087286 9.2978741e-10
-1.086286 -3.591694e-09
-1.085286 -7.1696371e-09
-1.084286 -9.4774529e-09
-1.083286 -1.0297152e-08
-1.082286 -9.5448253e-09
-1.081286 -7.2844411e-09
-1.080286 -3.7281307e-09
-1.079286 7.776388e-10
-1.078286 5.7792915999999995e-09
-1.077286 1.0754728e-08
-1.076286 1.5160054e-08
-1.075286 1.8480343999999998e-08
-1.074286 2.0279767e-08
-1.073286 2.0246298e-08
-1.072286 1.8226584e-08
-1.071286 1.4247258e-08
-1.070286 8.520188e-09
-1.069286 1.4305436e-09
-1.068286 -6.4918376e-09
-1.067286 -1.4615753e-08
-1.066286 -2.2263022e-08
-1.065286 -2.8769293e-08
-1.064286 -3.3545827e-08
-1.063286 -3.6136499e-08
-1.062286 -3.6264455e-08
-1.061286 -3.3863801e-08
-1.060286 -2.9092787000000003e-08
-1.059286 -2.2326634999999998e-08
-1.058286 -1.4129974e-08
-1.057286 -5.2107249e-09
-1.056286 3.6408501e-09
-1.055286 1.1622815e-08
-1.054286 1.7995701000000002e-08
-1.053286 2.2153325e-08
-1.052286 2.368363e-08
-1.051286 2.2413546e-08
-1.050286 1.8433199e-08
-1.049286 1.2096565000000001e-08
-1.048286 3.9976973e-09
-1.047286 -5.076051e-09
-1.046286 -1.4210257e-08
-1.045286 -2.2443637e-08
-1.044286 -2.8855268e-08
-1.043286 -3.2651087e-08
-1.042286 -3.324164e-08
-1.041286 -3.0303732000000005e-08
-1.040286 -2.3819821e-08
-1.039286 -1.4090853e-08
-1.038286 -1.7206037000000002e-09
-1.037286 1.2427842e-08
-1.036286 2.7300384e-08
-1.035286 4.1739343e-08
-1.034286 5.4582666e-08
-1.033286 6.4766131e-08
-1.032286 7.1419348e-08
-1.031286 7.3946632e-08
-1.030286 7.208521e-08
-1.029286 6.5934541e-08
-1.028286 5.5953786e-08
-1.027286 4.2926737e-08
-1.026286 2.7896779e-08
-1.025286 1.2077135e-08
-1.024286 -3.2559025000000003e-09
-1.023286 -1.6877295e-08
-1.022286 -2.7724825000000002e-08
-1.021286 -3.4997674e-08
-1.020286 -3.8232556e-08
-1.019286 -3.7350187000000004e-08
-1.018286 -3.2667000000000004e-08
-1.017286 -2.4870639000000002e-08
-1.016286 -1.4960640000000002e-08
-1.015286 -4.1592327e-09
-1.014286 6.2000564e-09
-1.013286 1.4796143000000002e-08
-1.012286 2.0445172e-08
-1.011286 2.2214951e-08
-1.010286 1.951825e-08
-1.009286 1.2175978e-08
-1.008286 4.4394401000000005e-10
-1.007286 -1.4999824e-08
-1.006286 -3.3106651e-08
-1.005286 -5.2543503e-08
-1.004286 -7.180649399999999e-08
-1.003286 -8.9351676e-08
-1.002286 -1.0373107000000001e-07
-1.001286 -1.1372180999999999e-07
-1.000286 -1.1843634e-07
-0.9992857 -1.1740344999999999e-07
-0.9982857 -1.1061240999999999e-07
-0.9972857 -9.851599499999999e-08
-0.9962857 -8.199178e-08
-0.9952857 -6.2265154e-08
-0.9942857 -4.0800785000000003e-08
-0.9932857 -1.9172568e-08
-0.9922857 1.0761152e-09
-0.9912857 1.8568908e-08
-0.9902857 3.2217165e-08
-0.9892857 4.1313786e-08
-0.9882857 4.5591267e-08
-0.9872857 4.5238982e-08
-0.9862857 4.0877846e-08
-0.9852857 3.3495151e-08
-0.9842857 2.4345489999999998e-08
-0.9832857 1.4827329999999999e-08
-0.9822857 6.3469396e-09
-0.9812857 1.8240739000000002e-10
-0.9802857 -2.6394598e-09
-0.9792857 -1.4416078e-09
-0.9782857 4.0384068e-09
-0.9772857 1.3623304e-08
-0.9762857 2.6712928999999996e-08
-0.9752857 4.2341267e-08
-0.9742857 5.9268151e-08
-0.9732857 7.609674e-08
-0.9722857 9.1405639e-08
-0.9712857 1.0388289e-07
-0.9702857 1.1244945000000001e-07
-0.9692857 1.1636013e-07
-0.9682857 1.1527271e-07
-0.9672857 1.0927861999999999e-07
-0.9662857 9.8892805e-08
-0.9652857 8.500341e-08
-0.9642857 6.8786582e-08
-0.9632857 5.159444499999999e-08
-0.9622857 3.4827166e-08
-0.9612857 1.9801148e-08
-0.9602857 7.626097e-09
-0.9592857 -8.9757238e-10
-0.9582857 -5.3511067e-09
-0.9572857 -5.7330533e-09
-0.9562857 -2.4545284e-09
-0.9552857 3.7047573e-09
-0.9542857 1.1675891999999998e-08
-0.9532857 2.0207428999999998e-08
-0.9522857 2.7989272e-08
-0.9512857 3.3781689e-08
-0.9502857 3.6537115e-08
-0.9492857 3.5502962e-08
-0.9482857 3.0295588e-08
-0.9472857 2.0938344e-08
-0.9462857 7.859861400000001e-09
-0.9452857 -8.1471115e-09
-0.9442857 -2.6002353e-08
-0.9432857 -4.4443044e-08
-0.9422857 -6.214662699999999e-08
-0.9412857 -7.785978e-08
-0.9402857 -9.052079600000001e-08
-0.9392857 -9.936357300000001e-08
-0.9382857 -1.0399276e-07
-0.9372857 -1.0442249000000001e-07
-0.9362857 -1.0107479e-07
-0.9352857 -9.473717399999999e-08
-0.9342857 -8.6483581e-08
-0.9332857 -7.7565787e-08
-0.9322857 -6.9285833e-08
-0.9312857 -6.2861832e-08
-0.9302857 -5.9300376e-08
-0.9292857 -5.9288158000000005e-08
-0.9282857 -6.3113936e-08
-0.9272857 -7.0628992e-08
-0.9262857 -8.125064e-08
-0.9252857 -9.4009178e-08
-0.9242857 -1.0763442e-07
-0.9232857 -1.2067397e-07
-0.9222857 -1.3163203e-07
-0.9212857 -1.391156e-07
-0.9202857 -1.4197361e-07
-0.9192857 -1.3941504e-07
-0.9182857 -1.3109414e-07
-0.9172857 -1.1715358e-07
-0.9162857 -9.822053200000001e-08
-0.9152857 -7.5354978e-08
-0.9142857 -4.9954657e-08
-0.9132857 -2.3625020999999998e-08
-0.9122857 1.9735422e-09
-0.9112857 2.5286603000000003e-08
-0.9102857 4.5018866e-08
-0.9092857 6.0264332e-08
-0.9082857 7.060007600000001e-08
-0.9072857 7.6133511e-08
-0.9062857 7.7497553e-08
-0.9052857 7.5793055e-08
-0.9042857 7.2483031e-08
-0.9032857 6.9248202e-08
-0.9022857 6.7817207e-08
-0.9012857 6.978774199999999e-08
-0.9002857 7.6456047e-08
-0.8992857 8.8671576e-08
-0.8982857 1.0673206e-07
-0.8972857 1.3032954e-07
-0.8962857 1.5855428e-07
-0.8952857 1.8995705e-07
-0.8942857 2.2266518e-07
-0.8932857 2.5454168e-07
-0.8922857 2.8337364e-07
-0.8912857 3.0707121e-07
-0.8902857 3.2385907e-07
-0.8892857 3.3244099e-07
-0.8882857 3.3212191e-07
-0.8872857 3.2287448e-07
-0.8862857 3.0534328e-07
-0.8852857 2.80785e-07
-0.8842857 2.5094991e-07
-0.8832857 2.1791497000000003e-07
-0.8822857 1.8388392e-07
-0.8812857 1.5097322e-07
-0.8802857 1.2100447e-07
-0.8792857 9.532304899999999e-08
-0.8782857 7.4661188e-08
-0.8772857 5.9059019e-08
-0.8762857 4.7851972e-08
-0.8752857 3.9727002e-08
-0.8742857 3.2843048e-08
-0.8732857 2.5005352999999998e-08
-0.8722857 1.3877939e-08
-0.8712857 -2.7852914e-09
-0.8702857 -2.6912308000000002e-08
-0.8692857 -5.9908906e-08
-0.8682857 -1.0249854e-07
-0.8672857 -1.5462098e-07
-0.8662857 -2.1540072e-07
-0.8652857 -2.8318794000000003e-07
-0.8642857 -3.5567027e-07
-0.8632857 -4.3004422e-07
-0.8622857 -5.0323199e-07
-0.8612857 -5.7212484e-07
-0.8602857 -6.3382894e-07
-0.8592857 -6.8589294e-07
-0.8582857 -7.2649593e-07
-0.8572857 -7.5457773e-07
-0.8562857 -7.699006800000001e-07
-0.8552857 -7.7303461e-07
-0.8542857 -7.6526874e-07
-0.8532857 -7.4845579e-07
-0.8522857 -7.2480431e-07
-0.8512857 -6.966356399999999e-07
-0.8502857 -6.661294200000001e-07
-0.8492857 -6.3507932e-07
-0.8482857 -6.0468195e-07
-0.8472857 -5.753777e-07
-0.8462857 -5.4675819e-07
-0.8452857 -5.175488e-07
-0.8442857 -4.856671499999999e-07
-0.8432857 -4.4835358e-07
-0.8422857 -4.0236072e-07
-0.8412857 -3.4418584e-07
-0.8402857 -2.7032419e-07
-0.8392857 -1.7752147999999999e-07
-0.8382857 -6.3001998e-08
-0.8372857 7.5347745e-08
-0.8362857 2.3885573999999996e-07
-0.8352857 4.2801388999999996e-07
-0.8342857 6.4250183e-07
-0.8332857 8.8128438e-07
-0.8322857 1.1427724e-06
-0.8312857 1.425032e-06
-0.8302857 1.7260227e-06
-0.8292857 2.043841e-06
-0.8282857 2.3769506999999997e-06
-0.8272857 2.7243738e-06
-0.8262857 3.085826e-06
-0.8252857 3.4617909e-06
-0.8242857 3.8535102e-06
-0.8232857 4.262915e-06
-0.8222857 4.6924768e-06
-0.8212857 5.1450193e-06
-0.8202857 5.6234878e-06
-0.8192857 6.1307083999999996e-06
-0.8182857 6.6691562e-06
-0.8172857 7.2407573e-06
-0.8162857 7.846733000000001e-06
-0.8152857 8.487514e-06
-0.8142857 9.1627243e-06
-0.8132857 9.8712363e-06
-0.8122857 1.0611291e-05
-0.8112857 1.1380679e-05
-0.8102857 1.2176957000000001e-05
-0.8092857 1.299768e-05
-0.8082857 1.3840639e-05
-0.8072857 1.4704074000000001e-05
-0.8062857 1.5586824e-05
-0.8052857 1.6488438e-05
-0.8042857 1.7409215e-05
-0.8032857 1.8350163e-05
-0.8022857 1.9312893e-05
-0.8012857 2.0299458e-05
-0.8002857 2.1312156999999998e-05
-0.7992857 2.2353288000000002e-05
-0.7982857 2.3424936999999998e-05
-0.7972857 2.4528748000000002e-05
-0.7962857 2.5665756e-05
-0.7952857 2.683627e-05
-0.7942857 2.8039833000000002e-05
-0.7932857 2.9275219e-05
-0.7922857 3.0540554e-05
-0.7912857 3.1833437e-05
-0.7902857 3.3151161e-05
-0.7892857 3.4490920999999996e-05
-0.7882857 3.5850047e-05
-0.7872857 3.7226229000000006e-05
-0.7862857 3.8617685e-05
-0.7852857 4.0023295e-05
-0.7842857 4.1442675e-05
-0.7832857 4.2876167e-05
-0.7822857 4.4324753e-05
-0.7812857 4.5789943e-05
-0.7802857 4.7273571e-05
-0.7792857 4.8777571e-05
-0.7782857 5.0303781999999995e-05
-0.7772857 5.1853697999999996e-05
-0.7762857 5.3428317e-05
-0.7752857 5.5027976000000003e-05
-0.7742857 5.665233399999999e-05
-0.7732857 5.8300321e-05
-0.7722857 5.997024500000001e-05
-0.7712857 6.1659887e-05
-0.7702857 6.3366741e-05
-0.7692857 6.5088153e-05
-0.7682857 6.682160999999999e-05
-0.7672857 6.856492400000001e-05
-0.7662857 7.0316423e-05
-0.7652857 7.2075113e-05
-0.7642857 7.3840727e-05
-0.7632857 7.5613752e-05
-0.7622857 7.7395367e-05
-0.7612857 7.9187265e-05
-0.7602857 8.0991532e-05
-0.7592857 8.281040200000001e-05
-0.7582857 8.4646064e-05
-0.7572857 8.6500427e-05
-0.7562857 8.8374958e-05
-0.7552857 9.0270498e-05
-0.7542857 9.218721900000001e-05
-0.7532857 9.4124584e-05
-0.7522857 9.6081442e-05
-0.7512857 9.8056114e-05
-0.7502857 0.00010004658
-0.7492857 0.00010205063999999999
-0.7482857 0.00010406621
-0.7472857 0.00010609152
-0.7462857 0.00010812527
-0.7452857 0.00011016673
-0.7442857 0.00011221592
-0.7432857 0.0001142736
-0.7422857 0.00011634121
-0.7412857 0.00011842073
-0.7402857 0.00012051463
-0.7392857 0.00012262553
-0.7382857 0.0001247561
-0.7372857 0.00012690881
-0.7362857 0.00012908578
-0.7352857 0.0001312886
-0.7342857 0.00013351819
-0.7332857 0.00013577484
-0.7322857 0.00013805811
-0.7312857 0.00014036707
-0.7302857 0.00014270024000000002
-0.7292857 0.00014505594
-0.7282857 0.00014743226
-0.7272857 0.00014982749
-0.7262857 0.00015224006
-0.7252857 0.00015466877
-0.7242857 0.00015711297
-0.7232857 0.00015957247000000002
-0.7222857 0.00016204767999999998
-0.7212857 0.00016453955
-0.7202857 0.00016704945
-0.7192857 0.00016957912
-0.7182857 0.00017213047
-0.7172857 0.00017470550999999998
-0.7162857 0.00017730616
-0.7152857 0.00017993415999999999
-0.7142857 0.00018259091
-0.7132857 0.00018527746
-0.7122857 0.00018799452
-0.7112857 0.00019074253
-0.7102857 0.00019352153000000002
-0.7092857 0.00019633135
-0.7082857 0.00019917170000000002
-0.7072857 0.00020204211
-0.7062857 0.00020494217000000003
-0.7052857 0.00020787145
-0.7042857 0.00021082976
-0.7032857 0.00021381718
-0.7022857 0.00021683399999999998
-0.7012857 0.00021988069
-0.7002857 0.00022295794
-0.6992857 0.00022606653000000002
-0.6982857 0.00022920735
-0.6972857 0.00023238126
-0.6962857 0.00023558919
-0.6952857 0.00023883188
-0.6942857 0.00024211004000000003
-0.6932857 0.00024542423
-0.6922857 0.00024877490000000004
-0.6912857 0.00025216234
-0.6902857 0.00025558659
-0.6892857 0.00025904769
-0.6882857 0.00026254558999999996
-0.6872857 0.00026608009
-0.6862857 0.00026965113
-0.6852857 0.00027325852
-0.6842857 0.00027690221
-0.6832857 0.00028058221
-0.6822857 0.00028429863
-0.6812857 0.0002880515
-0.6802857 0.00029184105
-0.6792857 0.00029566734
-0.6782857 0.00029953054999999997
-0.6772857 0.00030343092
-0.6762857 0.0003073688
-0.6752857 0.00031134464
-0.6742857 0.0003153589
-0.6732857 0.0003194122
-0.6722857 0.0003235052
-0.6712857 0.00032763867000000003
-0.6702857 0.00033181341
-0.6692857 0.00033603035
-0.6682857 0.00034029059999999997
-0.6672857 0.00034459540000000003
-0.6662857 0.00034894599
-0.6652857 0.00035334369
-0.6642857 0.0003577896
-0.6632857 0.00036228464
-0.6622857 0.00036682943
-0.6612857 0.0003714244
-0.6602857 0.00037606967
-0.6592857 0.0003807651
-0.6582857 0.00038551042999999995
-0.6572857 0.0003903051
-0.6562857 0.00039514838999999996
-0.6552857 0.00040003952
-0.6542857 0.00040497785
-0.6532857 0.00040996269000000005
-0.6522857 0.00041499379
-0.6512857 0.00042007108999999996
-0.6502857 0.00042519528
-0.6492857 0.00043036766
-0.6482857 0.00043559006999999996
-0.6472857 0.00044086464
-0.6462857 0.00044619387
-0.6452857 0.00045158049
-0.6442857 0.00045702713999999997
-0.6432857 0.00046253645000000004
-0.6422857 0.00046811097
-0.6412857 0.00047375269999999994
-0.6402857 0.00047946342
-0.6392857 0.00048524407
-0.6382857 0.00049109503
-0.6372857 0.0004970158400000001
-0.6362857 0.00050300541
-0.6352857 0.00050906206
-0.6342857 0.00051518414
-0.6332857 0.00052136988
-0.6322857 0.00052761798
-0.6312857 0.0005339273699999999
-0.6302857 0.0005402979199999999
-0.6292857 0.00054672969
-0.6282857 0.0005532237500000001
-0.6272857 0.00055978189
-0.6262857 0.00056640661
-0.6252857 0.00057310112
-0.6242857 0.0005798694
-0.6232857 0.00058671558
-0.6222857 0.00059364384
-0.6212857 0.0006006579
-0.6202857 0.00060776115
-0.6192857 0.00061495607
-0.6182857 0.00062224417
-0.6172857 0.0006296263600000001
-0.6162857 0.0006371026299999999
-0.6152857 0.00064467249
-0.6142857 0.00065233494
-0.6132857 0.0006600886500000001
-0.6122857 0.00066793259
-0.6112857 0.00067586552
-0.6102857 0.00068388704
-0.6092857 0.00069199746
-0.6082857 0.00070019805
-0.6072857 0.0007084910999999999
-0.6062857 0.00071688019
-0.6052857 0.00072536977
-0.6042857 0.00073396513
-0.6032857 0.0007426718200000001
-0.6022857 0.0007514956
-0.6012857 0.00076044194
-0.6002857 0.0007695157399999999
-0.5992857 0.00077872119
-0.5982857 0.0007880615199999999
-0.5972857 0.0007975389999999999
-0.5962857 0.00080715454
-0.5952857 0.0008169083199999999
-0.5942857 0.00082679917
-0.5932857 0.00083682517
-0.5922857 0.00084698386
-0.5912857 0.0008572726099999999
-0.5902857 0.00086768941
-0.5892857 0.000878233
-0.5882857 0.00088890274
-0.5872857 0.0008996994400000001
-0.5862857 0.0009106248400000001
-0.5852857 0.00092168193
-0.5842857 0.0009328747199999999
-0.5832857 0.0009442077500000001
-0.5822857 0.00095568666
-0.5812857 0.00096731737
-0.5802857 0.00097910579
-0.5792857 0.00099105773
-0.5782857 0.0010031782999999999
-0.5772857 0.0010154719
-0.5762857 0.0010279417
-0.5752857 0.0010405893
-0.5742857 0.001053416
-0.5732857 0.001066422
-0.5722857 0.001079607
-0.5712857 0.0010929705
-0.5702857 0.0011065112
-0.5692857 0.0011202282
-0.5682857 0.0011341205
-0.5672857 0.0011481879
-0.5662857 0.0011624309
-0.5652857 0.0011768504999999999
-0.5642857 0.001191449
-0.5632857 0.0012062288
-0.5622857 0.0012211931
-0.5612857 0.0012363455
-0.5602857 0.0012516893
-0.5592857 0.0012672277
-0.5582857 0.0012829634
-0.5572857 0.0012988984
-0.5562857 0.0013150342
-0.5552857 0.0013313717
-0.5542857 0.0013479116
-0.5532857 0.0013646533
-0.5522857 0.0013815959
-0.5512857 0.001398738
-0.5502857 0.0014160777
-0.5492857 0.0014336139
-0.5482857 0.0014513458
-0.5472857 0.0014692735
-0.5462857 0.0014873975999999999
-0.5452857 0.0015057197
-0.5442857 0.0015242413
-0.5432857 0.0015429649999999999
-0.5422857 0.0015618934
-0.5412857 0.0015810295999999998
-0.5402857 0.0016003763
-0.5392857 0.0016199372
-0.5382857 0.0016397151
-0.5372857 0.0016597116000000001
-0.5362857 0.0016799289000000001
-0.5352857 0.0017003676
-0.5342857 0.0017210274
-0.5332857 0.0017419077
-0.5322857 0.0017630076
-0.5312857 0.0017843255
-0.5302857 0.0018058600999999999
-0.5292857 0.0018276101
-0.5282857 0.0018495748000000002
-0.5272857 0.0018717542999999999
-0.5262857 0.0018941484000000001
-0.5252857 0.0019167582999999998
-0.5242857 0.0019395857
-0.5232857 0.0019626326
-0.5222857 0.0019859028
-0.5212857 0.0020093999
-0.5202857 0.0020331283
-0.5192857 0.0020570917
-0.5182857 0.0020812931
-0.5172857 0.0021057365
-0.5162857 0.0021304244
-0.5152857 0.0021553591
-0.5142857 0.0021805432
-0.5132857 0.0022059786999999997
-0.5122857 0.0022316671999999997
-0.5112857 0.0022576099999999997
-0.5102857 0.0022838084999999998
-0.5092857 0.0023102639
-0.5082857 0.0023369776
-0.5072857 0.0023639512
-0.5062857 0.0023911876
-0.5052857 0.0024186906
-0.5042857 0.0024464631
-0.5032857 0.0024745101
-0.5022857 0.0025028361
-0.5012857 0.0025314459
-0.5002857 0.0025603453
-0.4992857 0.0025895388
-0.4982857 0.0026190321
-0.4972857 0.0026488291
-0.4962857 0.0026789356
-0.4952857 0.002709356
-0.4942857 0.0027400944
-0.4932857 0.0027711541
-0.4922857 0.0028025395
-0.4912857 0.0028342534000000003
-0.4902857 0.0028662995
-0.4892857 0.0028986813
-0.4882857 0.0029314029
-0.4872857 0.0029644685
-0.4862857 0.0029978830000000002
-0.4852857 0.0030316522
-0.4842857 0.0030657829000000003
-0.4832857 0.0031002812
-0.4822857 0.0031351537
-0.4812857 0.0031704065
-0.4802857 0.003206047
-0.4792857 0.003242083
-0.4782857 0.003278521
-0.4772857 0.0033153683
-0.4762857 0.0033526306999999995
-0.4752857 0.0033903147
-0.4742857 0.0034284264999999998
-0.4732857 0.0034669705
-0.4722857 0.0035059489000000004
-0.4712857 0.0035453671000000003
-0.4702857 0.0035852292
-0.4692857 0.0036255387000000004
-0.4682857 0.0036663004999999997
-0.4672857 0.003707518
-0.4662857 0.0037491944
-0.4652857 0.0037913331
-0.4642857 0.0038339382
-0.4632857 0.0038770126
-0.4622857 0.0039205614000000005
-0.4612857 0.0039645884999999995
-0.4602857 0.004009099899999999
-0.4592857 0.0040541003
-0.4582857 0.0040995939
-0.4572857 0.0041455842
-0.4562857 0.0041920764000000004
-0.4552857 0.0042390748
-0.4542857 0.0042865846
-0.4532857 0.0043346114
-0.4522857 0.0043831591
-0.4512857 0.0044322336
-0.4502857 0.0044818389
-0.4492857 0.0045319797
-0.4482857 0.0045826608
-0.4472857 0.0046338857
-0.4462857 0.0046856588999999995
-0.4452857 0.0047379865
-0.4442857 0.0047908728
-0.4432857 0.004844322
-0.4422857 0.0048983384
-0.4412857 0.0049529262
-0.4402857 0.0050080889
-0.4392857 0.0050638278
-0.4382857 0.0051201456
-0.4372857 0.0051770458
-0.4362857 0.005234531299999999
-0.4352857 0.005292603999999999
-0.4342857 0.0053512674999999996
-0.4332857 0.0054105247
-0.4322857 0.0054703782
-0.4312857 0.0055308312
-0.4302857 0.0055918856
-0.4292857 0.005653546
-0.4282857 0.0057158159
-0.4272857 0.0057786994
-0.4262857 0.0058422021999999995
-0.4252857 0.0059063284
-0.4242857 0.0059710841
-0.4232857 0.0060364728
-0.4222857 0.0061024988
-0.4212857 0.0061691651
-0.4202857 0.006236477200000001
-0.4192857 0.0063044354
-0.4182857 0.006373042599999999
-0.4172857 0.0064423031
-0.4162857 0.0065122185
-0.4152857 0.0065827931
-0.4142857 0.0066540298999999995
-0.4132857 0.0067259331
-0.4122857 0.0067985063999999994
-0.4112857 0.0068717549
-0.4102857 0.0069456844
-0.4092857 0.0070203008
-0.4082857 0.0070956128000000005
-0.4072857 0.0071716277
-0.4062857 0.0072483554999999995
-0.4052857 0.0073258036999999995
-0.4042857 0.007403983899999999
-0.4032857 0.007482902600000001
-0.4022857 0.007562567
-0.4012857 0.0076429867
-0.4002857 0.007724166100000001
-0.3992857 0.0078061115
-0.3982857 0.0078888253
-0.3972857 0.0079723119
-0.3962857 0.008056572599999999
-0.3952857 0.0081416089
-0.3942857 0.0082274208
-0.3932857 0.008314009
-0.3922857 0.0084013744
-0.3912857 0.0084895153
-0.3902857 0.0085784348
-0.3892857 0.0086681357
-0.3882857 0.008758622399999999
-0.3872857 0.008849903
-0.3862857 0.008941982400000001
-0.3852857 0.0090348709
-0.3842857 0.0091285772
-0.3832857 0.0092231116
-0.3822857 0.0093184863
-0.3812857 0.009414713
-0.3802857 0.0095118048
-0.3792857 0.009609771999999999
-0.3782857 0.0097086267
-0.3772857 0.0098083787
-0.3762857 0.0099090379
-0.3752857 0.010010612
-0.3742857 0.01011311
-0.3732857 0.01021654
-0.3722857 0.010320905
-0.3712857 0.010426211999999999
-0.3702857 0.010532464
-0.3692857 0.010639667
-0.3682857 0.010747828
-0.3672857 0.01085695
-0.3662857 0.010967041
-0.3652857 0.011078105
-0.3642857 0.011190148
-0.3632857 0.011303177
-0.3622857 0.011417195
-0.3612857 0.011532211
-0.3602857 0.011648233
-0.3592857 0.01176527
-0.3582857 0.01188333
-0.3572857 0.012002419
-0.3562857 0.012122546
-0.3552857 0.012243717999999999
-0.3542857 0.012365945
-0.3532857 0.012489231
-0.3522857 0.012613586
-0.3512857 0.012739022
-0.3502857 0.012865548
-0.3492857 0.012993172
-0.3482857 0.013121904
-0.3472857 0.013251754000000001
-0.3462857 0.01338273
-0.3452857 0.013514841
-0.3442857 0.013648097
-0.3432857 0.013782517999999999
-0.3422857 0.013918105000000002
-0.3412857 0.014054869999999999
-0.3402857 0.014192821
-0.3392857 0.01433196
-0.3382857 0.014472293
-0.3372857 0.014613821
-0.3362857 0.01475655
-0.3352857 0.014900486000000001
-0.3342857 0.015045634
-0.3332857 0.015191997
-0.3322857 0.015339578
-0.3312857 0.015488373000000001
-0.3302857 0.015638385
-0.3292857 0.015789614
-0.3282857 0.015942070000000003
-0.3272857 0.016095756
-0.3262857 0.016250675
-0.3252857 0.016406838
-0.3242857 0.016564249
-0.3232857 0.016722914999999998
-0.3222857 0.016882847
-0.3212857 0.017044053
-0.3202857 0.017206542999999998
-0.3192857 0.017370329
-0.3182857 0.017535422999999998
-0.3172857 0.017701839
-0.3162857 0.017869585
-0.3152857 0.018038673
-0.3142857 0.01820911
-0.3132857 0.018380907
-0.3122857 0.018554067
-0.3112857 0.018728602
-0.3102857 0.018904518
-0.3092857 0.019081825
-0.3082857 0.019260526
-0.3072857 0.019440625
-0.3062857 0.019622126
-0.3052857 0.019805026
-0.3042857 0.01998933
-0.3032857 0.020175043
-0.3022857 0.02036217
-0.3012857 0.020550724
-0.3002857 0.020740708
-0.2992857 0.020932127999999998
-0.2982857 0.021124985
-0.2972857 0.021319283
-0.2962857 0.021515036
-0.2952857 0.021712251999999998
-0.2942857 0.021910947
-0.2932857 0.022111132000000002
-0.2922857 0.022312817000000002
-0.2912857 0.022516017
-0.2902857 0.022720736
-0.2892857 0.022926982
-0.2882857 0.023134761
-0.2872857 0.023344088
-0.2862857 0.023554964
-0.2852857 0.023767398999999998
-0.2842857 0.023981399
-0.2832857 0.024196971
-0.2822857 0.024414124
-0.2812857 0.024632852999999996
-0.2802857 0.024853161000000002
-0.2792857 0.025075040000000003
-0.2782857 0.025298508
-0.2772857 0.025523576
-0.2762857 0.025750254
-0.2752857 0.025978545
-0.2742857 0.026208462000000002
-0.2732857 0.026440006000000002
-0.2722857 0.026673189
-0.2712857 0.026908016
-0.2702857 0.027144499000000002
-0.2692857 0.027382659
-0.2682857 0.027622512000000002
-0.2672857 0.027864083
-0.2662857 0.028107385
-0.2652857 0.028352422
-0.2642857 0.028599205000000003
-0.2632857 0.028847728
-0.2622857 0.029098001
-0.2612857 0.029350026
-0.2602857 0.029603802000000002
-0.2592857 0.029859351000000003
-0.2582857 0.030116679
-0.2572857 0.030375786999999998
-0.2562857 0.030636674
-0.2552857 0.030899341999999996
-0.2542857 0.031163787999999998
-0.2532857 0.031430012
-0.2522857 0.031698027000000004
-0.2512857 0.031967851000000005
-0.2502857 0.032239506
-0.2492857 0.032512998
-0.2482857 0.032788343000000005
-0.2472857 0.033065557
-0.2462857 0.033344636999999996
-0.2452857 0.033625588
-0.2442857 0.033908404
-0.2432857 0.034193113
-0.2422857 0.034479712
-0.2412857 0.034768227
-0.2402857 0.035058658
-0.2392857 0.035351017
-0.2382857 0.035645295
-0.2372857 0.035941476
-0.2362857 0.036239562999999995
-0.2352857 0.036539556
-0.2342857 0.036841465000000004
-0.2332857 0.037145305999999996
-0.2322857 0.037451094
-0.2312857 0.037758835
-0.2302857 0.038068529
-0.2292857 0.038380167
-0.2282857 0.038693754999999996
-0.2272857 0.039009296
-0.2262857 0.039326801
-0.2252857 0.039646283
-0.2242857 0.039967758
-0.2232857 0.040291229
-0.2222857 0.040616709
-0.2212857 0.0409442
-0.2202857 0.041273699
-0.2192857 0.041605199999999995
-0.2182857 0.041938712999999996
-0.2172857 0.042274251
-0.2162857 0.042611815000000004
-0.2152857 0.042951421000000004
-0.2142857 0.04329308
-0.2132857 0.043636782
-0.2122857 0.043982526
-0.2112857 0.044330306
-0.2102857 0.044680122
-0.2092857 0.045031987
-0.2082857 0.045385916
-0.2072857 0.045741910999999996
-0.2062857 0.046099978
-0.2052857 0.046460118
-0.2042857 0.046822324
-0.2032857 0.047186587
-0.2022857 0.047552906
-0.2012857 0.047921285
-0.2002857 0.048291721
-0.1992857 0.048664218
-0.1982857 0.049038779
-0.1972857 0.0494154
-0.1962857 0.049794087
-0.1952857 0.050174805999999995
-0.1942857 0.050557562
-0.1932857 0.050942361
-0.1922857 0.051329209
-0.1912857 0.051718124000000004
-0.1902857 0.052109122
-0.1892857 0.05250221
-0.1882857 0.052897399000000005
-0.1872857 0.053294678
-0.1862857 0.053694069999999997
-0.1852857 0.054095556999999996
-0.1842857 0.05449914
-0.1832857 0.054904836
-0.1822857 0.055312651000000004
-0.1812857 0.05572259
-0.1802857 0.056134646999999996
-0.1792857 0.056548788999999995
-0.1782857 0.05696502
-0.1772857 0.057383312
-0.1762857 0.057803670999999994
-0.1752857 0.058226084000000004
-0.1742857 0.058650569
-0.1732857 0.059077109
-0.1722857 0.059505698
-0.1712857 0.059936346999999994
-0.1702857 0.060369057000000004
-0.1692857 0.060803821999999993
-0.1682857 0.061240635
-0.1672857 0.061679503000000004
-0.1662857 0.062120408999999994
-0.1652857 0.062563369
-0.1642857 0.06300839
-0.1632857 0.063455472
-0.1622857 0.06390462499999999
-0.1612857 0.064355857
-0.1602857 0.06480914900000001
-0.1592857 0.065264507
-0.1582857 0.065721909
-0.1572857 0.066181348
-0.1562857 0.06664283
-0.1552857 0.067106338
-0.1542857 0.067571859
-0.1532857 0.06803939499999999
-0.1522857 0.068508927
-0.1512857 0.06898042
-0.1502857 0.069453864
-0.1492857 0.06992923399999999
-0.1482857 0.07040652
-0.1472857 0.070885732
-0.1462857 0.071366865
-0.1452857 0.071849924
-0.1442857 0.072334911
-0.1432857 0.07282179999999999
-0.1422857 0.07331059300000001
-0.1412857 0.073801255
-0.1402857 0.07429379
-0.1392857 0.0747882
-0.1382857 0.07528450199999999
-0.1372857 0.07578267799999999
-0.1362857 0.07628272900000001
-0.1352857 0.07678465300000001
-0.1342857 0.077288412
-0.1332857 0.07779399199999999
-0.1322857 0.078301359
-0.1312857 0.078810519
-0.1302857 0.079321465
-0.1292857 0.079834223
-0.1282857 0.080348813
-0.1272857 0.080865208
-0.1262857 0.081383385
-0.1252857 0.08190333000000001
-0.1242857 0.082424987
-0.1232857 0.082948321
-0.1222857 0.083473348
-0.1212857 0.084000052
-0.1202857 0.084528432
-0.1192857 0.085058477
-0.1182857 0.085590163
-0.1172857 0.086123426
-0.1162857 0.08665825
-0.1152857 0.087194605
-0.1142857 0.08773249600000001
-0.1132857 0.08827191799999999
-0.1122857 0.0888129
-0.1112857 0.089355424
-0.1102857 0.08989947400000001
-0.1092857 0.090445025
-0.1082857 0.090992043
-0.1072857 0.091540505
-0.1062857 0.092090375
-0.1052857 0.092641637
-0.1042857 0.093194289
-0.1032857 0.093748316
-0.1022857 0.094303681
-0.1012857 0.09486036099999999
-0.1002857 0.095418311
-9.9285714E-02 0.095977489
-9.8285712E-02 0.09653786
-9.7285718E-02 0.097099418
-9.6285716E-02 0.097662152
-9.5285714E-02 0.09822605599999999
-9.4285712E-02 0.09879111300000001
-9.3285717E-02 0.099357311
-9.2285715E-02 0.09992459100000001
-9.1285713E-02 0.10049294
-9.0285711E-02 0.10106229
-8.9285716E-02 0.10163261
-8.8285714E-02 0.10220386000000001
-8.7285712E-02 0.10277607
-8.6285718E-02 0.10334918
-8.5285716E-02 0.1039232
-8.4285714E-02 0.10449808000000001
-8.3285712E-02 0.10507379
-8.2285717E-02 0.10565029000000001
-8.1285715E-02 0.10622753
-8.0285713E-02 0.10680549
-7.9285711E-02 0.10738416
-7.8285716E-02 0.1079635
-7.7285714E-02 0.10854349
-7.6285712E-02 0.10912407
-7.5285718E-02 0.10970515000000002
-7.4285716E-02 0.11028671000000001
-7.3285714E-02 0.11086868000000001
-7.2285712E-02 0.11145101
-7.1285717E-02 0.11203372
-7.0285715E-02 0.11261678
-6.9285713E-02 0.11320014
-6.8285711E-02 0.11378379999999999
-6.7285717E-02 0.11436771999999999
-6.6285715E-02 0.11495183999999999
-6.5285712E-02 0.11553615
-6.4285718E-02 0.11612059999999999
-6.3285716E-02 0.11670522000000001
-6.2285714E-02 0.11728994
-6.1285716E-02 0.11787473000000001
-6.0285714E-02 0.11845953
-5.9285715E-02 0.11904427999999999
-5.8285713E-02 0.11962894
-5.7285715E-02 0.12021343
-5.6285713E-02 0.12079772999999999
-5.5285715E-02 0.12138176
-5.4285713E-02 0.12196558999999998
-5.3285714E-02 0.12254912000000001
-5.2285716E-02 0.12313231999999999
-5.1285714E-02 0.12371515999999999
-5.0285716E-02 0.12429754
-4.9285714E-02 0.12487939
-4.8285715E-02 0.12546068999999999
-4.7285713E-02 0.12604141000000002
-4.6285715E-02 0.12662151
-4.5285713E-02 0.12720096
-4.4285715E-02 0.12777966000000002
-4.3285713E-02 0.12835753
-4.2285714E-02 0.12893449
-4.1285716E-02 0.12951048999999998
-4.0285714E-02 0.13008545999999999
-3.9285716E-02 0.13065937
-3.8285714E-02 0.13123219
-3.7285715E-02 0.13180387999999998
-3.6285713E-02 0.13237437999999999
-3.5285715E-02 0.13294368
-3.4285713E-02 0.13351173
-3.3285715E-02 0.13407845
-3.2285713E-02 0.13464378000000002
-3.1285714E-02 0.13520764999999998
-3.0285714E-02 0.13577
-2.9285714E-02 0.13633079
-2.8285714E-02 0.13688997
-2.7285714E-02 0.13744753999999998
-2.6285714E-02 0.13800346
-2.5285713E-02 0.13855768
-2.4285715E-02 0.13911013
-2.3285715E-02 0.13966067999999998
-2.2285715E-02 0.14020927
-2.1285715E-02 0.14075582
-2.0285714E-02 0.14130025
-1.9285714E-02 0.14184254
-1.8285714E-02 0.14238262000000002
-1.7285714E-02 0.14292041
-1.6285714E-02 0.14345585
-1.5285715E-02 0.14398884
-1.4285714E-02 0.14451926
-1.3285714E-02 0.14504705
-1.2285714E-02 0.14557217
-1.1285714E-02 0.14609454
-1.0285715E-02 0.14661406999999999
-9.2857145E-03 0.14713077
-8.2857143E-03 0.14764456
-7.2857141E-03 0.14815542
-6.2857145E-03 0.14866329
-5.2857143E-03 0.14916807
-4.2857141E-03 0.14966971
-3.2857142E-03 0.15016814
-2.2857143E-03 0.15066327
-1.2857143E-03 0.15115504000000002
-2.8571428E-04 0.15164340999999998
7.1428571E-04 0.15212831000000002
1.7142857E-03 0.15260963
2.7142856E-03 0.15308728
3.7142858E-03 0.15356115
4.7142855E-03 0.1540311
5.7142857E-03 0.15449706000000002
6.7142858E-03 0.15495883000000002
7.7142855E-03 0.1554164
8.7142857E-03 0.15586964
9.7142858E-03 0.15631849
1.0714286E-02 0.15676287
1.1714286E-02 0.15720275
1.2714285E-02 0.15763798
1.3714286E-02 0.15806848
1.4714286E-02 0.15849411
1.5714286E-02 0.15891481
1.6714286E-02 0.15933049
1.7714286E-02 0.15974113
1.8714286E-02 0.16014664
1.9714287E-02 0.160547
2.0714285E-02 0.16094212
2.1714285E-02 0.16133185
2.2714285E-02 0.16171603
2.3714285E-02 0.16209456
2.4714286E-02 0.16246737
2.5714286E-02 0.16283438
2.6714286E-02 0.1631956
2.7714286E-02 0.16355092
2.8714286E-02 0.16390027000000001
2.9714286E-02 0.16424351
3.0714286E-02 0.1645805
3.1714287E-02 0.16491105
3.2714285E-02 0.16523509
3.3714287E-02 0.16555249
3.4714285E-02 0.16586318
3.5714287E-02 0.16616711
3.6714286E-02 0.16646413
3.7714284E-02 0.16675417
3.8714286E-02 0.16703706
3.9714284E-02 0.16731267
4.0714286E-02 0.1675808
4.1714285E-02 0.16784132
4.2714287E-02 0.16809418
4.3714285E-02 0.16833929
4.4714287E-02 0.16857664
4.5714285E-02 0.16880617
4.6714287E-02 0.16902779
4.7714286E-02 0.16924134
4.8714284E-02 0.16944664999999998
4.9714286E-02 0.16964355
5.0714284E-02 0.16983191
5.1714286E-02 0.17001161
5.2714285E-02 0.17018255000000002
5.3714287E-02 0.17034467
5.4714285E-02 0.17049795
5.5714287E-02 0.17064228
5.6714285E-02 0.17077757999999998
5.7714287E-02 0.17090369
5.8714285E-02 0.17102044
5.9714288E-02 0.17112768
6.0714286E-02 0.17122532000000001
6.1714284E-02 0.17131321
6.2714286E-02 0.17139122
6.3714288E-02 0.17145926
6.4714283E-02 0.17151721
6.5714285E-02 0.17156487
6.6714287E-02 0.17160209
6.7714289E-02 0.17162869
6.8714283E-02 0.17164445
6.9714285E-02 0.17164927
7.0714287E-02 0.17164302
7.1714282E-02 0.17162565999999999
7.2714284E-02 0.17159708999999998
7.3714286E-02 0.17155724
7.4714288E-02 0.17150595000000002
7.5714283E-02 0.17144302
7.6714285E-02 0.17136828
7.7714287E-02 0.17128163
7.8714289E-02 0.17118292000000002
7.9714283E-02 0.17107209
8.0714285E-02 0.17094904
8.1714287E-02 0.17081363
8.2714289E-02 0.17066569
8.3714284E-02 0.17050501
8.4714286E-02 0.17033145
8.5714288E-02 0.17014479999999998
8.6714283E-02 0.16994497
8.7714285E-02 0.16973190999999999
8.8714287E-02 0.16950553000000002
8.9714289E-02 0.16926572
9.0714283E-02 0.16901232
9.1714285E-02 0.16874511
9.2714287E-02 0.16846388
9.3714289E-02 0.16816841
9.4714284E-02 0.16785857
9.5714286E-02 0.16753416999999998
9.6714288E-02 0.16719518
9.7714283E-02 0.16684156
9.8714285E-02 0.16647313
9.9714287E-02 0.16608968999999998
0.1007143 0.16569108
0.1017143 0.16527706
0.1027143 0.16484745
0.1037143 0.16440208
0.1047143 0.16394089
0.1057143 0.16346379
0.1067143 0.16297073
0.1077143 0.16246154
0.1087143 0.16193602999999998
0.1097143 0.16139393000000002
0.1107143 0.16083502
0.1117143 0.16025914
0.1127143 0.15966616
0.1137143 0.15905601
0.1147143 0.15842854
0.1157143 0.15778363
0.1167143 0.1571211
0.1177143 0.15644070999999998
0.1187143 0.15574226
0.1197143 0.15502553
0.1207143 0.15429037
0.1217143 0.15353662999999998
0.1227143 0.15276421
0.1237143 0.15197301
0.1247143 0.15116286
0.1257143 0.15033353
0.1267143 0.14948482000000002
0.1277143 0.14861652
0.1287143 0.14772845
0.1297143 0.14682038
0.1307143 0.14589214
0.1317143 0.14494361
0.1327143 0.14397474
0.1337143 0.14298538
0.1347143 0.14197535
0.1357143 0.14094448
0.1367143 0.13989258999999998
0.1377143 0.13881947
0.1387143 0.137725
0.1397143 0.13660893999999998
0.1407143 0.13547114
0.1417143 0.13431135
0.1427143 0.13312936
0.1437143 0.13192504
0.1447143 0.13069824000000002
0.1457143 0.12944875
0.1467143 0.1281764
0.1477143 0.12688101000000002
0.1487143 0.12556235
0.1497143 0.12422022
0.1507143 0.12285446
0.1517143 0.12146494000000001
0.1527143 0.12005157999999999
0.1537143 0.11861419000000001
0.1547143 0.11715255000000001
0.1557143 0.11566638000000001
0.1567143 0.11415542
0.1577143 0.11261942999999999
0.1587143 0.11105814
0.1597143 0.10947139
0.1607143 0.1078591
0.1617143 0.10622117
0.1627143 0.10455744
0.1637143 0.10286777
0.1647143 0.10115194999999999
0.1657143 0.099409698
0.1667143 0.097640726
0.1677143 0.095844851
0.1687143 0.09402189200000001
0.1697143 0.09217172
0.1707143 0.090294238
0.1717143 0.088389288
0.1727143 0.08645657200000001
0.1737143 0.084495847
0.1747143 0.082506833
0.1757143 0.08048928600000001
0.1767143 0.078443083
0.1777143 0.07636807899999999
0.1787143 0.074264238
0.1797143 0.072131527
0.1807143 0.069969764
0.1817143 0.067778671
0.1827143 0.065557903
0.1837143 0.06330722800000001
0.1847143 0.061026424999999995
0.1857143 0.058715348
0.1867143 0.056373887000000004
0.1877143 0.054001855
0.1887143 0.051599112
0.1897143 0.049165467000000004
0.1907143 0.046700715999999996
0.1917143 0.044204656
0.1927143 0.041677049
0.1937143 0.039117737
0.1947143 0.036526565
0.1957143 0.03390339
0.1967143 0.031248084000000002
0.1977143 0.028560488000000002
0.1987143 0.02584043
0.1997143 0.023087639
0.2007143 0.020301857
0.2017143 0.017482799
0.2027143 0.014630235
0.2037143 0.011743921
0.2047143 0.008823644700000001
0.2057143 0.005869201399999999
0.2067143 0.0028803789999999998
0.2077143 -0.00014300698
0.2087143 -0.0032010521
0.2097143 -0.0062938881000000006
0.2107143 -0.009421593899999999
0.2117143 -0.012584314000000001
0.2127143 -0.015782271
0.2137143 -0.019015669000000002
0.2147143 -0.022284767
0.2157143 -0.02558975
0.2167143 -0.028930826
0.2177143 -0.032308197
0.2187143 -0.035722004
0.2197143 -0.039172443
0.2207143 -0.042659754
0.2217143 -0.046184109
0.2227143 -0.04974567
0.2237143 -0.053344562000000005
0.2247143 -0.056980905000000005
0.2257143 -0.060654856
0.2267143 -0.064366584
0.2277143 -0.068116264
0.2287143 -0.071904075
0.2297143 -0.07573020999999999
0.2307143 -0.07959482600000001
0.2317143 -0.083498104
0.2327143 -0.087440223
0.2337143 -0.091421435
0.2347143 -0.09544191399999999
0.2357143 -0.09950192199999999
0.2367143 -0.10360163
0.2377143 -0.10774119
0.2387143 -0.11192072
0.2397143 -0.11614029000000001
0.2407143 -0.12040003
0.2417143 -0.12470011
0.2427143 -0.12904071
0.2437143 -0.13342216
0.2447143 -0.13784466
0.2457143 -0.14230836000000002
0.2467143 -0.14681334999999998
0.2477143 -0.1513598
0.2487143 -0.15594776000000002
0.2497143 -0.16057754
0.2507143 -0.16524948
0.2517143 -0.16996375000000002
0.2527143 -0.17472054
0.2537143 -0.17951982
0.2547143 -0.18436158
0.2557143 -0.18924583
0.2567143 -0.19417261
0.2577143 -0.19914214
0.2587143 -0.20415471
0.2597143 -0.20921065
0.2607143 -0.21431022
0.2617143 -0.21945359
0.2627143 -0.22464092
0.2637143 -0.22987217999999998
0.2647143 -0.23514749
0.2657143 -0.24046705
0.2667143 -0.24583098
0.2677143 -0.25123956
0.2687143 -0.25669304
0.2697143 -0.26219164
0.2707143 -0.26773529
0.2717143 -0.27332399
0.2727143 -0.27895760999999997
0.2737143 -0.28463625
0.2747143 -0.29036009
0.2757143 -0.29612940000000004
0.2767143 -0.30194456000000003
0.2777143 -0.30780586
0.2787143 -0.31371340000000003
0.2797143 -0.31966718
0.2807143 -0.32566725
0.2817143 -0.33171361
0.2827143 -0.33780632
0.2837143 -0.3439456
0.2847143 -0.35013151000000003
0.2857143 -0.3563643
0.2867143 -0.36264402
0.2877143 -0.36897075
0.2887143 -0.37534437000000004
0.2897143 -0.38176484
0.2907143 -0.38823229
0.2917143 -0.39474693999999994
0.2927143 -0.40130899
0.2937143 -0.40791868
0.2947143 -0.41457633
0.2957143 -0.42128204
0.2967143 -0.42803603999999995
0.2977143 -0.43483832999999994
0.2987143 -0.44168881000000004
0.2997143 -0.44858739999999997
0.3007143 -0.45553408999999995
0.3017143 -0.46252910999999997
0.3027143 -0.46957266000000003
0.3037143 -0.476665
0.3047143 -0.48380615
0.3057143 -0.49099606
0.3067143 -0.49823471
0.3077143 -0.50552208
0.3087143 -0.5128581999999999
0.3097143 -0.52024298
0.3107143 -0.52767694
0.3117143 -0.5351602599999999
0.3127143 -0.54269321
0.3137143 -0.55027567
0.3147143 -0.55790748
0.3157143 -0.56558847
0.3167143 -0.5733184100000001
0.3177143 -0.58109732
0.3187143 -0.58892546
0.3197143 -0.59680319
0.3207143 -0.60473084
0.3217143 -0.61270837
0.3227143 -0.6207357600000001
0.3237143 -0.62881256
0.3247143 -0.63693845
0.3257143 -0.64511355
0.3267143 -0.6533380099999999
0.3277143 -0.6616123500000001
0.3287143 -0.66993693
0.3297143 -0.67831199
0.3307143 -0.6867374300000001
0.3317143 -0.6952129300000001
0.3327143 -0.7037380200000001
0.3337143 -0.71231229
0.3347143 -0.72093573
0.3357143 -0.7296085800000001
0.3367143 -0.7383312599999999
0.3377143 -0.74710404
0.3387143 -0.75592706
0.3397143 -0.76480014
0.3407143 -0.7737229600000001
0.3417143 -0.7826955099999999
0.3427143 -0.7917176
0.3437143 -0.80078961
0.3447143 -0.80991155
0.3457143 -0.81908368
0.3467143 -0.82830591
0.3477143 -0.83757807
0.3487143 -0.8468997699999999
0.3497143 -0.85627055
0.3507143 -0.8656904099999999
0.3517143 -0.8751588899999999
0.3527143 -0.88467663
0.3537143 -0.89424374
0.3547143 -0.9038604800000001
0.3557143 -0.9135268599999999
0.3567143 -0.9232427
0.3577143 -0.93300762
0.3587143 -0.94282124
0.3597143 -0.95268358
0.3607143 -0.96259434
0.3617143 -0.9725540899999999
0.3627143 -0.98256301
0.3637143 -0.9926211100000001
0.3647143 -1.0027279999999998
0.3657143 -1.0128834999999998
0.3667143 -1.0230873999999999
0.3677143 -1.0333391
0.3687143 -1.0436385
0.3697143 -1.0539857
0.3707143 -1.0643807
0.3717143 -1.0748236
0.3727143 -1.0853147
0.3737143 -1.0958534
0.3747143 -1.1064397
0.3757143 -1.1170731999999999
0.3767143 -1.1277536
0.3777143 -1.1384809
0.3787143 -1.1492548999999999
0.3797143 -1.1600758
0.3807143 -1.1709435000000001
0.3817143 -1.1818579
0.3827143 -1.1928189
0.3837143 -1.2038257
0.3847143 -1.2148781000000002
0.3857143 -1.2259758
0.3867143 -1.2371185999999998
0.3877143 -1.2483065999999998
0.3887143 -1.2595399
0.3897143 -1.2708184
0.3907143 -1.2821422
0.3917143 -1.2935109
0.3927143 -1.304924
0.3937143 -1.3163812000000001
0.3947143 -1.3278824999999999
0.3957143 -1.3394278000000002
0.3967143 -1.3510173
0.3977143 -1.3626506
0.3987143 -1.3743276
0.3997143 -1.3860474
0.4007143 -1.39781
0.4017143 -1.4096146999999999
0.4027143 -1.4214612999999998
0.4037143 -1.4333501
0.4047143 -1.4452809
0.4057143 -1.4572538
0.4067143 -1.4692686
0.4077143 -1.481325
0.4087143 -1.4934226
0.4097143 -1.5055605
0.4107143 -1.5177386
0.4117143 -1.5299568
0.4127143 -1.5422145999999999
0.4137143 -1.5545122
0.4147143 -1.5668496
0.4157143 -1.5792262000000001
0.4167143 -1.5916411
0.4177143 -1.6040941999999998
0.4187143 -1.6165845
0.4197143 -1.6291125
0.4207143 -1.6416780999999998
0.4217143 -1.6542811000000002
0.4227143 -1.6669217
0.4237143 -1.6795995000000001
0.4247143 -1.6923134999999998
0.4257143 -1.7050633
0.4267143 -1.7178480999999999
0.4277143 -1.7306678
0.4287143 -1.7435227000000002
0.4297143 -1.7564122000000002
0.4307143 -1.7693363
0.4317143 -1.7822951
0.4327143 -1.795288
0.4337143 -1.8083137999999999
0.4347143 -1.8213717
0.4357143 -1.8344617
0.4367143 -1.8475840000000001
0.4377143 -1.8607387
0.4387143 -1.8739253
0.4397143 -1.8871436
0.4407143 -1.9003927999999999
0.4417143 -1.9136720999999999
0.4427143 -1.9269805
0.4437143 -1.9403176000000002
0.4447143 -1.9536838
0.4457143 -1.967079
0.4467143 -1.9805027
0.4477143 -1.9939549
0.4487143 -2.0074347
0.4497143 -2.0209413
0.4507143 -2.0344735999999997
0.4517143 -2.0480316
0.4527143 -2.0616155000000003
0.4537143 -2.0752251
0.4547143 -2.0888599
0.4557143 -2.1025196
0.4567143 -2.1162033
0.4577143 -2.1299101
0.4587143 -2.1436397
0.4597143 -2.1573914
0.4607143 -2.1711650999999996
0.4617143 -2.1849608
0.4627143 -2.1987779
0.4637143 -2.2126161
0.4647143 -2.2264747000000003
0.4657143 -2.2403529
0.4667143 -2.2542501
0.4677143 -2.2681657
0.4687143 -2.2820994
0.4697143 -2.2960508
0.4707143 -2.3100195
0.4717143 -2.3240052
0.4727143 -2.3380071
0.4737143 -2.3520242000000002
0.4747143 -2.3660555
0.4757143 -2.3801006
0.4767143 -2.3941589999999997
0.4777143 -2.4082307000000003
0.4787143 -2.4223156
0.4797143 -2.4364132
0.4807143 -2.450523
0.4817143 -2.4646439
0.4827143 -2.478775
0.4837143 -2.4929155
0.4847143 -2.5070649
0.4857143 -2.5212232
0.4867143 -2.5353898999999998
0.4877143 -2.5495647999999997
0.4887143 -2.5637468
0.4897143 -2.577935
0.4907143 -2.5921289
0.4917143 -2.6063267000000003
0.4927143 -2.6205288
0.4937143 -2.6347347
0.4947143 -2.6489444
0.4957143 -2.6631581
0.4967143 -2.6773749
0.4977143 -2.691594
0.4987143 -2.7058134000000003
0.4997143 -2.7200326
0.5007143 -2.7342509
0.5017143 -2.7484681
0.5027143 -2.7626837
0.5037143 -2.7768977
0.5047143 -2.7911097
0.5057143 -2.8053181
0.5067143 -2.8195219000000002
0.5077143 -2.8337197
0.5087143 -2.8479107
0.5097143 -2.8620945
0.5107143 -2.8762713
0.5117143 -2.8904412
0.5127143 -2.904604
0.5137143 -2.9187588
0.5147143 -2.9329039000000003
0.5157143 -2.9470382
0.5167143 -2.9611606
0.5177143 -2.9752701999999998
0.5187143 -2.989367
0.5197143 -3.003451
0.5207143 -3.0175215
0.5217143 -3.0315776999999997
0.5227143 -3.0456191
0.5237143 -3.0596441
0.5247143 -3.0736515
0.5257143 -3.0876407
0.5267143 -3.101611
0.5277143 -3.1155625
0.5287143 -3.1294956999999997
0.5297143 -3.1434093000000005
0.5307143 -3.1573024
0.5317143 -3.1711742000000003
0.5327143 -3.1850234
0.5337143 -3.1988483
0.5347143 -3.2126486
0.5357143 -3.2264233000000004
0.5367143 -3.2401722
0.5377143 -3.2538947
0.5387143 -3.2675902999999997
0.5397143 -3.2812580000000002
0.5407143 -3.2948971
0.5417143 -3.3085071
0.5427143 -3.3220857
0.5437143 -3.3356339
0.5447143 -3.3491489
0.5457143 -3.3626310999999998
0.5467143 -3.3760804999999996
0.5477143 -3.3894964
0.5487143 -3.4028780000000003
0.5497143 -3.4162249
0.5507143 -3.4295346999999996
0.5517143 -3.4428060000000005
0.5527143 -3.4560379
0.5537143 -3.4692306
0.5547143 -3.4823827
0.5557143 -3.4954946000000002
0.5567143 -3.5085659
0.5577143 -3.5215959
0.5587143 -3.5345823
0.5597143 -3.547525
0.5607143 -3.5604227
0.5617143 -3.5732746000000004
0.5627143 -3.5860807
0.5637143 -3.5988398
0.5647143 -3.6115522999999996
0.5657143 -3.6242165
0.5667143 -3.6368313999999997
0.5677143 -3.6493957
0.5687143 -3.6619081999999996
0.5697143 -3.6743678
0.5707143 -3.6867741
0.5717143 -3.6991265
0.5727143 -3.7114244
0.5737143 -3.7236679
0.5747143 -3.7358567000000003
0.5757143 -3.7479885
0.5767143 -3.7600625
0.5777143 -3.7720773
0.5787143 -3.7840322000000004
0.5797143 -3.7959263
0.5807143 -3.8077589
0.5817143 -3.8195292999999997
0.5827143 -3.8312379
0.5837143 -3.8428836
0.5847143 -3.8544655
0.5857143 -3.8659803999999998
0.5867143 -3.8774278000000004
0.5877143 -3.8888067
0.5887143 -3.9001171
0.5897143 -3.9113592
0.5907143 -3.9225344000000004
0.5917143 -3.9336409000000003
0.5927143 -3.9446764
0.5937143 -3.9556395
0.5947143 -3.9665282000000004
0.5957143 -3.9773412
0.5967143 -3.9880781999999995
0.5977143 -3.9987396
0.5987143 -4.0093254
0.5997143 -4.0198355999999995
0.6007143 -4.0302675
0.6017143 -4.0406208
0.6027143 -4.050893
0.6037143 -4.0610828
0.6047143 -4.0711898
0.6057143 -4.081215
0.6067143 -4.0911589
0.6077143 -4.1010194
0.6087143 -4.1107971
0.6097143 -4.1204888
0.6107143 -4.130093
0.6117143 -4.139607
0.6127143 -4.1490316
0.6137143 -4.1583661
0.6147143 -4.1676112000000005
0.6157143 -4.1767661
0.6167143 -4.1858303999999995
0.6177143 -4.1948028
0.6187143 -4.2036815999999995
0.6197143 -4.2124651
0.6207143 -4.2211529
0.6217143 -4.2297442
0.6227143 -4.23824
0.6237143 -4.2466391
0.6247143 -4.2549415999999995
0.6257143 -4.2631462
0.6267143 -4.2712506
0.6277143 -4.279254
0.6287143 -4.2871539
0.6297143 -4.2949501
0.6307143 -4.3026421
0.6317143 -4.3102305
0.6327143 -4.3177161
0.6337143 -4.3250971
0.6347143 -4.3323722
0.6357143 -4.33954
0.6367143 -4.346600199999999
0.6377143 -4.3535501
0.6387143 -4.360390499999999
0.6397143 -4.367120900000001
0.6407143 -4.3737415
0.6417143 -4.380251100000001
0.6427143 -4.3866478
0.6437143 -4.3929309
0.6447143 -4.3990981
0.6457143 -4.4051487
0.6467143 -4.4110823
0.6477143 -4.4168998
0.6487143 -4.4226006
0.6497143 -4.4281837
0.6507143 -4.433648300000001
0.6517143 -4.4389941
0.6527143 -4.4442195
0.6537143 -4.4493228
0.6547143 -4.4543035
0.6557143 -4.4591620999999995
0.6567143 -4.463898
0.6577143 -4.468510299999999
0.6587143 -4.4729982
0.6597143 -4.4773608
0.6607143 -4.4815968999999996
0.6617143 -4.485704699999999
0.6627143 -4.4896856
0.6637143 -4.4935379
0.6647143 -4.4972617
0.6657143 -4.500856300000001
0.6667143 -4.5043223
0.6677143 -4.5076579
0.6687143 -4.510862
0.6697143 -4.5139328
0.6707143 -4.5168702
0.6717143 -4.5196727
0.6727143 -4.5223415000000005
0.6737143 -4.5248751
0.6747143 -4.5272734
0.6757143 -4.5295365
0.6767143 -4.5316624999999995
0.6777143 -4.5336515
0.6787143 -4.5355026
0.6797143 -4.5372136
0.6807143 -4.5387845
0.6817143 -4.5402154
0.6827143 -4.5415059
0.6837143 -4.5426559
0.6847143 -4.5436651
0.6857143 -4.5445319
0.6867143 -4.5452554
0.6877143 -4.5458343
0.6887143 -4.5462682999999995
0.6897143 -4.5465566
0.6907143 -4.5467
0.6917143 -4.5466986
0.6927143 -4.5465518000000005
0.6937143 -4.546259
0.6947143 -4.545819
0.6957143 -4.5452312
0.6967143 -4.5444943
0.6977143 -4.5436081
0.6987143 -4.5425721
0.6997143 -4.5413863
0.7007143 -4.540051500000001
0.7017143 -4.5385670000000005
0.7027143 -4.5369323
0.7037143 -4.5351457
0.7047143 -4.5332056000000005
0.7057143 -4.5311105
0.7067143 -4.5288611
0.7077143 -4.5264583
0.7087143 -4.5239024
0.7097143 -4.5211937
0.7107143 -4.5183316
0.7117143 -4.5153134
0.7127143 -4.512139400000001
0.7137143 -4.5088075
0.7147143 -4.5053184
0.7157143 -4.5016713
0.7167143 -4.4978678
0.7177143 -4.4939093
0.7187143 -4.4897944
0.7197143 -4.4855222
0.7207143 -4.4810906
0.7217143 -4.4764988
0.7227143 -4.4717461
0.7237143 -4.4668328
0.7247143 -4.461759
0.7257143 -4.4565264
0.7267143 -4.4511359
0.7277143 -4.445586700000001
0.7287143 -4.4398777
0.7297143 -4.434007
0.7307143 -4.4279728
0.7317143 -4.4217765
0.7327143 -4.4154178
0.7337143 -4.408898199999999
0.7347143 -4.4022188
0.7357143 -4.3953788000000005
0.7367143 -4.388376699999999
0.7377143 -4.3812118
0.7387143 -4.373880799999999
0.7397143 -4.3663852
0.7407143 -4.3587249
0.7417143 -4.3509021
0.7427143 -4.3429166
0.7437143 -4.3347698
0.7447143 -4.3264616
0.7457143 -4.3179903
0.7467143 -4.3093551
0.7477143 -4.3005552
0.7487143 -4.2915896
0.7497143 -4.2824596
0.7507143 -4.2731661
0.7517143 -4.263709899999999
0.7527143 -4.2540912
0.7537143 -4.2443097
0.7547143 -4.2343635
0.7557143 -4.2242512
0.7567143 -4.2139724
0.7577143 -4.2035282
0.7587143 -4.1929197
0.7597143 -4.1821484
0.7607143 -4.171215
0.7617143 -4.1601207
0.7627143 -4.1488632999999995
0.7637143 -4.1374414999999996
0.7647143 -4.1258536
0.7657143 -4.1141
0.7667143 -4.102182
0.7677143 -4.0901005
0.7687143 -4.0778577
0.7697143 -4.065455099999999
0.7707143 -4.0528901
0.7717143 -4.0401619
0.7727143 -4.0272702
0.7737143 -4.0142138
0.7747143 -4.0009942
0.7757143 -3.9876133
0.7767143 -3.9740734
0.7777143 -3.9603751
0.7787143 -3.9465182000000003
0.7797143 -3.9325014
0.7807143 -3.9183225000000004
0.7817143 -3.9039802
0.7827143 -3.8894754
0.7837143 -3.8748097
0.7847143 -3.8599851999999997
0.7857143 -3.8450047
0.7867143 -3.8298685
0.7877143 -3.8145758
0.7887143 -3.7991248
0.7897143 -3.7835147
0.7907143 -3.7677452000000002
0.7917143 -3.7518177
0.7927143 -3.7357341
0.7937143 -3.7194956
0.7947143 -3.703104
0.7957143 -3.6865592000000005
0.7967143 -3.6698601999999996
0.7977143 -3.6530069999999997
0.7987143 -3.6359988000000003
0.7997143 -3.6188352999999998
0.8007143 -3.6015183
0.8017143 -3.5840493
0.8027143 -3.5664305
0.8037143 -3.5486630999999997
0.8047143 -3.5307473999999996
0.8057143 -3.5126828
0.8067143 -3.4944687
0.8077143 -3.4761049
0.8087143 -3.4575913
0.8097143 -3.4389295
0.8107143 -3.4201216
0.8117143 -3.4011684
0.8127143 -3.3820715000000003
0.8137143 -3.3628311
0.8147143 -3.3434466000000005
0.8157143 -3.3239175000000003
0.8167143 -3.3042442
0.8177143 -3.2844286
0.8187143 -3.2644723
0.8197143 -3.2443773
0.8207143 -3.2241445
0.8217143 -3.2037734999999996
0.8227143 -3.1832643000000003
0.8237143 -3.1626161
0.8247143 -3.1418305
0.8257143 -3.120907
0.8267143 -3.0998485
0.8277143 -3.0786568
0.8287143 -3.0573333000000003
0.8297143 -3.0358789
0.8307143 -3.0142937
0.8317143 -2.9925784
0.8327143 -2.9707329000000002
0.8337143 -2.9487582
0.8347143 -2.9266562
0.8357143 -2.9044284
0.8367143 -2.8820762
0.8377143 -2.8596004
0.8387143 -2.8370013
0.8397143 -2.8142788
0.8407143 -2.7914323000000003
0.8417143 -2.7684631
0.8427143 -2.7453722
0.8437143 -2.7221628
0.8447143 -2.698837
0.8457143 -2.675396
0.8467143 -2.6518403999999998
0.8477143 -2.6281714000000003
0.8487143 -2.6043888
0.8497143 -2.5804935
0.8507143 -2.5564868
0.8517143 -2.5323702
0.8527143 -2.5081455999999998
0.8537143 -2.4838148
0.8547143 -2.459378
0.8557143 -2.4348347
0.8567143 -2.4101859
0.8577143 -2.3854321
0.8587143 -2.3605747
0.8597143 -2.3356156
0.8607143 -2.3105571
0.8617143 -2.2854015
0.8627143 -2.2601498
0.8637143 -2.2348030000000003
0.8647143 -2.2093622
0.8657143 -2.1838287000000003
0.8667143 -2.1582035
0.8677143 -2.1324879
0.8687143 -2.1066831
0.8697143 -2.0807911
0.8707143 -2.0548126
0.8717143 -2.0287491
0.8727143 -2.0026017
0.8737143 -1.9763714000000001
0.8747143 -1.9500593
0.8757143 -1.9236673
0.8767143 -1.8971973999999998
0.8777143 -1.8706516999999998
0.8787143 -1.8440323
0.8797143 -1.8173398
0.8807143 -1.7905748999999997
0.8817143 -1.7637388999999999
0.8827143 -1.7368326
0.8837143 -1.7098573999999997
0.8847143 -1.6828158999999998
0.8857143 -1.6557088000000002
0.8867143 -1.6285379999999998
0.8877143 -1.6013045
0.8887143 -1.5740098
0.8897143 -1.5466561
0.8907143 -1.5192445
0.8917143 -1.4917771
0.8927143 -1.4642556
0.8937143 -1.4366818
0.8947143 -1.4090574
0.8957143 -1.3813834
0.8967143 -1.3536611
0.8977143 -1.3258919
0.8987143 -1.298078
0.8997143 -1.2702214
0.9007143 -1.242324
0.9017143 -1.2143872
0.9027143 -1.1864128999999999
0.9037143 -1.1584020000000002
0.9047143 -1.1303554
0.9057143 -1.1022747
0.9067143 -1.0741619
0.9077143 -1.046019
0.9087143 -1.0178489000000002
0.9097143 -0.98965345
0.9107143 -0.96143493
0.9117143 -0.9331943500000001
0.9127143 -0.9049329
0.9137143 -0.8766516999999999
0.9147143 -0.8483517899999999
0.9157143 -0.8200343699999999
0.9167143 -0.7917019500000001
0.9177143 -0.76335724
0.9187143 -0.73500299
0.9197143 -0.70664138
0.9207143 -0.67827408
0.9217143 -0.64990162
0.9227143 -0.6215244099999999
0.9237143 -0.59314365
0.9247143 -0.56476174
0.9257143 -0.53638173
0.9267143 -0.50800699
0.9277143 -0.47964016
0.9287143 -0.45128264
0.9297143 -0.42293621
0.9307143 -0.39460068
0.9317143 -0.36627697
0.9327143 -0.3379666
0.9337143 -0.30967165
0.9347143 -0.28139504
0.9357143 -0.25313986
0.9367143 -0.22490863
0.9377143 -0.19670324000000003
0.9387143 -0.16852430999999998
0.9397143 -0.14037214
0.9407143 -0.11224869999999999
0.9417143 -0.084156048
0.9427143 -0.056097069
0.9437143 -0.02807549
0.9447143 -9.4980442e-05
0.9457143 0.027842406000000004
0.9467143 0.055735854999999994
0.9477143 0.083585188
0.9487143 0.11139053
0.9497143 0.13915055999999998
0.9507143 0.16686303
0.9517143 0.19452447
0.9527143 0.22213138000000002
0.9537143 0.24968053
0.9547143 0.27716968
0.9557143 0.30459749999999997
0.9567143 0.33196355
0.9577143 0.35926728
0.9587143 0.38650665
0.9597143 0.41367924000000006
0.9607143 0.44078184000000004
0.9617143 0.46781055
0.9627143 0.49476279
0.9637143 0.5216377799999999
0.9647143 0.54843621
0.9657143 0.57515842
0.9667143 0.60180305
0.9677143 0.62836739
0.9687143 0.6548468
0.9697143 0.6812356900000001
0.9707143 0.70753028
0.9717143 0.73372908
0.9727143 0.75983214
0.9737143 0.78584012
0.9747143 0.81175305
0.9757143 0.83756931
0.9767143 0.8632849899999999
0.9777143 0.88889487
0.9787143 0.9143957899999999
0.9797143 0.9397856899999999
0.9807143 0.96506458
0.9817143 0.9902332
0.9827143 1.0152929
0.9837143 1.0402424000000001
0.9847143 1.0650770999999999
0.9857143 1.0897917
0.9867143 1.1143801
0.9877143 1.1388387999999998
0.9887143 1.163167
0.9897143 1.1873662999999999
0.9907143 1.2114385
0.9917143 1.2353836
0.9927143 1.2591992
0.9937143 1.2828798000000001
0.9947143 1.3064197
0.9957143 1.3298149000000001
0.9967143 1.3530629
0.9977143 1.3761647
0.9987143 1.399122
0.9997143 1.4219355
1.000714 1.4446036
1.001714 1.4671223
1.002714 1.4894855
1.003714 1.5116878
1.004714 1.5337261
1.005714 1.5556009000000002
1.006714 1.577314
1.007714 1.5988667
1.008714 1.6202601
1.009714 1.6414908999999998
1.010714 1.662554
1.011714 1.6834426999999998
1.012714 1.7041521
1.013714 1.7246800999999998
1.014714 1.7450277
1.015714 1.7651971
1.016714 1.7851896999999999
1.017714 1.8050047
1.018714 1.8246366
1.019714 1.8440804000000002
1.020714 1.8633305999999998
1.021714 1.8823855
1.022714 1.9012444
1.023714 1.9199099000000002
1.024714 1.9383839999999999
1.025714 1.9566664
1.026714 1.9747537999999998
1.027714 1.9926405
1.028714 2.0103198
1.029714 2.0277869
1.030714 2.0450396
1.031714 2.0620797
1.032714 2.0789098
1.033714 2.0955322
1.034714 2.1119464
1.035714 2.1281481
1.036714 2.1441318000000003
1.037714 2.1598924
1.038714 2.1754267
1.039714 2.1907343999999997
1.040714 2.2058169999999997
1.041714 2.2206772
1.042714 2.2353146
1.043714 2.2497261
1.044714 2.2639062
1.045714 2.2778487
1.046714 2.2915496
1.047714 2.3050059000000003
1.048714 2.3182202
1.049714 2.3311954
1.050714 2.3439338
1.051714 2.3564350000000003
1.052714 2.3686962
1.053714 2.3807114
1.054714 2.3924749
1.055714 2.403984
1.056714 2.4152368
1.057714 2.4262354
1.058714 2.4369817
1.059714 2.4474762
1.060714 2.4577172000000003
1.061714 2.4677002999999997
1.062714 2.4774205
1.063714 2.4868740000000003
1.064714 2.4960598000000003
1.065714 2.5049791
1.066714 2.5136339
1.067714 2.5220269
1.068714 2.5301572
1.069714 2.5380222
1.070714 2.545616
1.071714 2.552934
1.072714 2.559972
1.073714 2.5667288999999998
1.074714 2.5732061
1.075714 2.5794056999999997
1.076714 2.5853284
1.077714 2.5909722
1.078714 2.596334
1.079714 2.6014103
1.080714 2.6061982
1.081714 2.6106979999999997
1.082714 2.6149113
1.083714 2.6188402
1.084714 2.6224848
1.085714 2.6258437
1.086714 2.6289126
1.087714 2.6316866
1.088714 2.634163
1.089714 2.6363395
1.090714 2.6382167
1.091714 2.6397964
1.092714 2.6410799
1.093714 2.642067
1.094714 2.6427554
1.095714 2.6431421
1.096714 2.6432246
1.097714 2.6430022
1.098714 2.6424753
1.099714 2.6416454
1.100714 2.6405139
1.101714 2.6390798
1.102714 2.6373398999999997
1.103714 2.6352899
1.104714 2.632926
1.105714 2.6302468
1.106714 2.6272532
1.107714 2.6239472999999998
1.108714 2.6203325
1.109714 2.616409
1.110714 2.6121754
1.111714 2.6076283
1.112714 2.6027642
1.113714 2.5975802999999997
1.114714 2.5920764999999997
1.115714 2.5862553999999998
1.116714 2.5801191
1.117714 2.5736691
1.118714 2.5669044
1.119714 2.5598210999999997
1.120714 2.5524158000000003
1.121714 2.5446847000000004
1.122714 2.5366275000000003
1.123714 2.5282456
1.124714 2.5195437000000003
1.125714 2.5105249
1.126714 2.5011902999999998
1.127714 2.4915379
1.128714 2.4815636
1.129714 2.4712626
1.130714 2.4606323
1.131714 2.4496732
1.132714 2.4383882
1.133714 2.4267813
1.134714 2.4148544000000003
1.135714 2.4026077
1.136714 2.3900373
1.137714 2.3771388
1.138714 2.36391
1.139714 2.3503507
1.140714 2.3364639
1.141714 2.3222541
1.142714 2.3077255
1.143714 2.2928784
1.144714 2.2777099
1.145714 2.2622155
1.146714 2.2463903
1.147714 2.2302328
1.148714 2.2137439
1.149714 2.1969287
1.150714 2.179792
1.151714 2.1623371
1.152714 2.1445636
1.153714 2.1264676
1.154714 2.1080446999999998
1.155714 2.089292
1.156714 2.0702092
1.157714 2.0508004
1.158714 2.0310717
1.159714 2.0110272
1.160714 1.9906674999999998
1.161714 1.9699903
1.162714 1.9489909
1.163714 1.9276651999999999
1.164714 1.906012
1.165714 1.8840336999999998
1.166714 1.8617364
1.167714 1.8391255
1.168714 1.8162046
1.169714 1.7929725
1.170714 1.7694257000000002
1.171714 1.7455587000000001
1.172714 1.7213682000000001
1.173714 1.6968549999999998
1.174714 1.6720237
1.175714 1.6468808000000001
1.176714 1.621432
1.177714 1.5956791000000001
1.178714 1.5696201
1.179714 1.5432507
1.180714 1.5165661000000001
1.181714 1.4895657
1.182714 1.4622527
1.183714 1.4346335
1.184714 1.4067147
1.185714 1.3785003
1.186714 1.3499896
1.187714 1.3211784
1.188714 1.2920612999999999
1.189714 1.2626352
1.190714 1.2329012000000001
1.191714 1.2028647
1.192714 1.1725334
1.193714 1.1419144
1.194714 1.1110101000000001
1.195714 1.0798194
1.196714 1.0483374
1.197714 1.0165604
1.198714 0.98448684
1.199714 0.9521202200000001
1.200714 0.9194671200000001
1.201714 0.88653443
1.202714 0.85332654
1.203714 0.8198433600000001
1.204714 0.7860810500000001
1.205714 0.75203478
1.206714 0.71770181
1.207714 0.6830838
1.208714 0.64818682
1.209714 0.61301948
1.210714 0.57758917
1.211714 0.5418995400000001
1.212714 0.50594932
1.213714 0.46973433000000003
1.214714 0.43325014
1.215714 0.39649508000000006
1.216714 0.35947221
1.217714 0.32218802
1.218714 0.28464992
1.219714 0.24686323
1.220714 0.20882925
1.221714 0.17054547
1.222714 0.13200802
1.223714 0.093214831
1.224714 0.054167729
1.225714 0.014872834000000001
1.226714 -0.024661349000000003
1.227714 -0.064427161
1.228714 -0.10442056999999999
1.229714 -0.1446422
1.230714 -0.185096
1.231714 -0.22578624
1.232714 -0.26671427999999997
1.233714 -0.30787736
1.234714 -0.34926867
1.235714 -0.39088018
1.236714 -0.43270532
1.237714 -0.47474136
1.238714 -0.51698922
1.239714 -0.55945166
1.240714 -0.6021305
1.241714 -0.64502419
1.242714 -0.6881268700000001
1.243714 -0.73143034
1.244714 -0.77492716
1.245714 -0.81861336
1.246714 -0.86248871
1.247714 -0.9065574999999999
1.248714 -0.9508231699999999
1.249714 -0.9952872999999999
1.250714 -1.0399463
1.251714 -1.0847935
1.252714 -1.1298202
1.253714 -1.1750191
1.254714 -1.2203868999999998
1.255714 -1.2659238
1.256714 -1.3116322
1.257714 -1.3575134
1.258714 -1.4035653000000001
1.259714 -1.4497829
1.260714 -1.4961583
1.261714 -1.5426838999999999
1.262714 -1.5893551999999997
1.263714 -1.6361712000000002
1.264714 -1.6831344000000001
1.265714 -1.730247
1.266714 -1.7775096000000001
1.267714 -1.8249191000000002
1.268714 -1.8724688999999999
1.269714 -1.9201506
1.270714 -1.9679558
1.271714 -2.0158798
1.272714 -2.0639214999999997
1.273714 -2.1120831
1.274714 -2.1603664
1.275714 -2.2087708
1.276714 -2.2572925
1.277714 -2.3059232
1.278714 -2.3546556
1.279714 -2.4034834000000003
1.280714 -2.4524046
1.281714 -2.5014201
1.282714 -2.5505312
1.283714 -2.5997376
1.284714 -2.649036
1.285714 -2.6984201999999997
1.286714 -2.7478818
1.287714 -2.7974136
1.288714 -2.8470103
1.289714 -2.8966708
1.290714 -2.946396
1.291714 -2.9961868999999997
1.292714 -3.0460427
1.293714 -3.0959583999999998
1.294714 -3.1459282999999996
1.295714 -3.1959459000000003
1.296714 -3.2460049
1.297714 -3.2961018
1.298714 -3.3462349000000002
1.299714 -3.3964049000000003
1.300714 -3.4466088
1.301714 -3.4968428000000005
1.302714 -3.5471015
1.303714 -3.5973769000000004
1.304714 -3.6476634
1.305714 -3.6979575000000002
1.306714 -3.7482585999999998
1.307714 -3.7985664000000003
1.308714 -3.8488794
1.309714 -3.8991947
1.310714 -3.9495073
1.311714 -3.9998129000000002
1.312714 -4.0501043
1.313714 -4.1003767
1.314714 -4.1506276
1.315714 -4.2008548999999995
1.316714 -4.2510562
1.317714 -4.3012273
1.318714 -4.351363
1.319714 -4.4014577
1.320714 -4.4515051
1.321714 -4.5015007
1.322714 -4.5514423
1.323714 -4.6013288
1.324714 -4.651157899999999
1.325714 -4.7009282
1.326714 -4.7506336000000005
1.327714 -4.8002683
1.328714 -4.8498284
1.329714 -4.8993077000000005
1.330714 -4.9487028
1.331714 -4.9980111
1.332714 -5.0472297
1.333714 -5.0963543
1.334714 -5.1453803
1.335714 -5.1943026
1.336714 -5.2431181
1.337714 -5.2918222
1.338714 -5.3404111
1.339714 -5.388882
1.340714 -5.4372314
1.341714 -5.4854564
1.342714 -5.5335522
1.343714 -5.5815138
1.344714 -5.6293365
1.345714 -5.677015
1.346714 -5.7245441
1.347714 -5.7719201
1.348714 -5.8191407
1.349714 -5.8662035
1.350714 -5.9131045
1.351714 -5.9598401
1.352714 -6.0064051
1.353714 -6.0527932
1.354714 -6.0990002
1.355714 -6.1450213
1.356714 -6.1908558000000005
1.357714 -6.2364995
1.358714 -6.2819488
1.359714 -6.3272014
1.360714 -6.3722491
1.361714 -6.4170882
1.362714 -6.4617105
1.363714 -6.506112999999999
1.364714 -6.5502897
1.365714 -6.5942399
1.366714 -6.6379622
1.367714 -6.6814526999999995
1.368714 -6.7247093
1.369714 -6.7677245
1.370714 -6.8104945
1.371714 -6.8530127
1.372714 -6.8952747
1.373714 -6.937276600000001
1.374714 -6.9790184
1.375714 -7.0204943
1.376714 -7.0617028
1.377714 -7.1026370000000005
1.378714 -7.1432903
1.379714 -7.183656099999999
1.380714 -7.223729
1.381714 -7.263505500000001
1.382714 -7.3029861
1.383714 -7.342170200000001
1.384714 -7.3810562
1.385714 -7.4196391
1.386714 -7.457912
1.387714 -7.4958667000000005
1.388714 -7.5334974
1.389714 -7.5707987
1.390714 -7.607768500000001
1.391714 -7.644408900000001
1.392714 -7.6807164
1.393714 -7.7166893
1.394714 -7.7523178999999995
1.395714 -7.7875957
1.396714 -7.8225143
1.397714 -7.857069399999999
1.398714 -7.8912601
1.399714 -7.9250856999999995
1.400714 -7.958546299999999
1.401714 -7.9916388000000005
1.402714 -8.0243558
1.403714 -8.0566913
1.404714 -8.088638600000001
1.405714 -8.1201911
1.406714 -8.1513442
1.407714 -8.1820987
1.408714 -8.2124554
1.409714 -8.2424119
1.410714 -8.2719617
1.411714 -8.3011001
1.412714 -8.3298191
1.413714 -8.3581112
1.414714 -8.3859742
1.415714 -8.4134094
1.416714 -8.4404141
1.417714 -8.4669888
1.418714 -8.4931277
1.419714 -8.518824
1.420714 -8.544070300000001
1.421714 -8.5688561
1.422714 -8.5931785
1.423714 -8.6170346
1.424714 -8.6404257
1.425714 -8.6633556
1.426714 -8.685823500000001
1.427714 -8.7078266
1.428714 -8.7293543
1.429714 -8.750397
1.430714 -8.7709449
1.431714 -8.7909967
1.432714 -8.810551499999999
1.433714 -8.8296108
1.434714 -8.8481769
1.435714 -8.8662438
1.436714 -8.8838086
1.437714 -8.9008592
1.438714 -8.917388299999999
1.439714 -8.9333884
1.440714 -8.9488611
1.441714 -8.9638099
1.442714 -8.9782387
1.443714 -8.9921489
1.444714 -9.005534599999999
1.445714 -9.0183862
1.446714 -9.0306886
1.447714 -9.0424322
1.448714 -9.053613200000001
1.449714 -9.064236300000001
1.450714 -9.074305
1.451714 -9.083825299999999
1.452714 -9.0927936
1.453714 -9.1012031
1.454714 -9.1090418
1.455714 -9.1162995
1.456714 -9.12297
1.457714 -9.1290548
1.458714 -9.1345601
1.459714 -9.1394909
1.460714 -9.143851
1.461714 -9.1476336
1.462714 -9.1508247
1.463714 -9.15341
1.464714 -9.1553785
1.465714 -9.156726299999999
1.466714 -9.157461699999999
1.467714 -9.1575913
1.468714 -9.1571227
1.469714 -9.156058
1.470714 -9.1543876
1.471714 -9.152097300000001
1.472714 -9.1491729
1.473714 -9.1456085
1.474714 -9.1414049
1.475714 -9.136571
1.476714 -9.1311149
1.477714 -9.1250382
1.478714 -9.1183342
1.479714 -9.1109917
1.480714 -9.1029964
1.481714 -9.0943389
1.482714 -9.085016
1.483714 -9.0750366
1.484714 -9.0644121
1.485714 -9.0531461
1.486714 -9.0412401
1.487714 -9.0286843
1.488714 -9.0154625
1.489714 -9.001562
1.490714 -8.9869767
1.491714 -8.971709
1.492714 -8.955770000000001
1.493714 -8.9391649
1.494714 -8.9218989
1.495714 -8.903968299999999
1.496714 -8.885361999999999
1.497714 -8.866068
1.498714 -8.846077300000001
1.499714 -8.8253856
1.500714 -8.8040002
1.501714 -8.7819301
1.502714 -8.7591812
1.503714 -8.7357551
1.504714 -8.711643500000001
1.505714 -8.686832299999999
1.506714 -8.6613104
1.507714 -8.6350694
1.508714 -8.608112499999999
1.509714 -8.58045
1.510714 -8.5520901
1.511714 -8.523041000000001
1.512714 -8.493299
1.513714 -8.462856
1.514714 -8.4316976
1.515714 -8.3998151
1.516714 -8.3672069
1.517714 -8.3338797
1.518714 -8.2998425
1.519714 -8.2651027
1.520714 -8.229657999999999
1.521714 -8.1935003
1.522714 -8.156616999999999
1.523714 -8.118997499999999
1.524714 -8.080632999999999
1.525714 -8.0415286
1.526714 -8.001697100000001
1.527714 -7.9611503
1.528714 -7.9198964
1.529714 -7.877931
1.530714 -7.8352459
1.531714 -7.7918291
1.532714 -7.747670299999999
1.533714 -7.7027701
1.534714 -7.6571293
1.535714 -7.610758400000001
1.536714 -7.563664
1.537714 -7.515848399999999
1.538714 -7.4673072
1.539714 -7.4180305
1.540714 -7.3680103
1.541714 -7.3172405
1.542714 -7.2657235
1.543714 -7.2134718
1.544714 -7.1604952
1.545714 -7.1068034
1.546714 -7.052394700000001
1.547714 -6.997259
1.548714 -6.941385599999999
1.549714 -6.884762599999999
1.550714 -6.827387999999999
1.551714 -6.7692652
1.552714 -6.7104042
1.553714 -6.6508129
1.554714 -6.590496699999999
1.555714 -6.5294541
1.556714 -6.4676754
1.557714 -6.4051554
1.558714 -6.341889500000001
1.559714 -6.2778816
1.560714 -6.2131416
1.561714 -6.1476812
1.562714 -6.0815059
1.563714 -6.0146138
1.564714 -5.9469976
1.565714 -5.8786448
1.566714 -5.8095481
1.567714 -5.739705600000001
1.568714 -5.6691229000000005
1.569714 -5.5978119
1.570714 -5.5257831
1.571714 -5.4530438
1.572714 -5.3795934
1.573714 -5.3054236
1.574714 -5.2305266
1.575714 -5.1548954
1.576714 -5.0785333
1.577714 -5.0014496
1.578714 -4.923657
1.579714 -4.8451617
1.580714 -4.7659639
1.581714 -4.6860568
1.582714 -4.6054296
1.583714 -4.5240749
1.584714 -4.4419948
1.585714 -4.3591976
1.586714 -4.275696
1.587714 -4.1915052
1.588714 -4.1066304
1.589714 -4.0210698
1.590714 -3.9348151999999996
1.591714 -3.8478578999999997
1.592714 -3.7601940000000003
1.593714 -3.6718260000000003
1.594714 -3.5827614
1.595714 -3.4930106000000003
1.596714 -3.4025811000000004
1.597714 -3.3114742
1.598714 -3.2196857000000003
1.599714 -3.127211
1.600714 -3.0340478
1.601714 -2.9401995
1.602714 -2.8456748
1.603714 -2.7504839
1.604714 -2.6546357
1.605714 -2.5581348999999998
1.606714 -2.4609782
1.607714 -2.3631594999999996
1.608714 -2.2646725
1.609714 -2.1655167
1.610714 -2.0656949
1.611714 -1.9652167000000003
1.612714 -1.8640925999999998
1.613714 -1.7623296
1.614714 -1.6599323999999998
1.615714 -1.5568986999999999
1.616714 -1.4532262
1.617714 -1.3489151
1.618714 -1.2439705
1.619714 -1.1384005000000001
1.620714 -1.0322152
1.621714 -0.92542078
1.622714 -0.81801824
1.623714 -0.71000275
1.624714 -0.60136924
1.625714 -0.49211563999999997
1.626714 -0.38224468
1.627714 -0.27176433
1.628714 -0.16068643
1.629714 -0.049021695000000004
1.630714 0.063223665
1.631714 0.17604838
1.632714 0.28945351999999996
1.633714 0.40343944000000004
1.634714 0.51800394
1.635714 0.63314009
1.636714 0.7488395600000001
1.637714 0.8650934299999999
1.638714 0.9818973
1.639714 1.0992513000000002
1.640714 1.2171591000000002
1.641714 1.3356246
1.642714 1.4546471
1.643714 1.5742204999999998
1.644714 1.6943334
1.645714 1.8149734
1.646714 1.9361300000000001
1.647714 2.0577982
1.648714 2.1799777
1.649714 2.3026695
1.650714 2.4258737
1.651714 2.5495874
1.652714 2.6738023
1.653714 2.798509
1.654714 2.9237007999999998
1.655714 3.0493727
1.656714 3.1755257
1.657714 3.3021621000000003
1.658714 3.429281
1.659714 3.5568781
1.660714 3.6849417000000004
1.661714 3.8134594
1.662714 3.9424174
1.663714 4.0718067
1.664714 4.2016245
1.665714 4.3318737
1.666714 4.4625565
1.667714 4.5936752
1.668714 4.7252241999999995
1.669714 4.8571941
1.670714 4.989573
1.671714 5.1223502
1.672714 5.2555211
1.673714 5.3890858
1.674714 5.5230461
1.675714 5.657401699999999
1.676714 5.7921477
1.677714 5.9272707
1.678714 6.0627539
1.679714 6.1985817
1.680714 6.334746600000001
1.681714 6.4712472
1.682714 6.608090499999999
1.683714 6.7452833000000005
1.684714 6.8828247
1.685714 7.020709699999999
1.686714 7.1589231
1.687714 7.2974480999999995
1.688714 7.4362703
1.689714 7.5753838
1.690714 7.7147901
1.691714 7.8544906999999995
1.692714 7.9944864
1.693714 8.1347696
1.694714 8.2753263
1.695714 8.4161401
1.696714 8.5571989
1.697714 8.698494700000001
1.698714 8.8400297
1.699714 8.981809
1.700714 9.1238387
1.701714 9.2661165
1.702714 9.4086334
1.703714 9.551374599999999
1.704714 9.6943215
1.705714 9.837457500000001
1.706714 9.9807777
1.707714 10.124279999999999
1.708714 10.26797
1.709714 10.41184
1.710714 10.55589
1.711714 10.70011
1.712714 10.844479999999999
1.713714 10.98899
1.714714 11.13362
1.715714 11.27839
1.716714 11.42329
1.717714 11.56833
1.718714 11.7135
1.719714 11.8588
1.720714 12.004199999999999
1.721714 12.1497
1.722714 12.295259999999999
1.723714 12.44088
1.724714 12.58658
1.725714 12.73233
1.726714 12.87816
1.727714 13.02406
1.728714 13.17002
1.729714 13.31601
1.730714 13.462019999999999
1.731714 13.608039999999999
1.732714 13.754079999999998
1.733714 13.90014
1.734714 14.04621
1.735714 14.1923
1.736714 14.33838
1.737714 14.484449999999999
1.738714 14.630480000000002
1.739714 14.77646
1.740714 14.922379999999999
1.741714 15.068249999999999
1.742714 15.214059999999998
1.743714 15.35982
1.744714 15.505540000000002
1.745714 15.65118
1.746714 15.796740000000002
1.747714 15.942210000000001
1.748714 16.08756
1.749714 16.23279
1.750714 16.37791
1.751714 16.52292
1.752714 16.66782
1.753714 16.8126
1.754714 16.95722
1.755714 17.10169
1.756714 17.24598
1.757714 17.39009
1.758714 17.53401
1.759714 17.67776
1.760714 17.82133
1.761714 17.96471
1.762714 18.10791
1.763714 18.250890000000002
1.764714 18.39365
1.765714 18.53616
1.766714 18.678420000000003
1.767714 18.820439999999998
1.768714 18.96221
1.769714 19.10374
1.770714 19.24502
1.771714 19.386020000000002
1.772714 19.52674
1.773714 19.66716
1.774714 19.80726
1.775714 19.94706
1.776714 20.08654
1.777714 20.22572
1.778714 20.36458
1.779714 20.50312
1.780714 20.64132
1.781714 20.77916
1.782714 20.916619999999998
1.783714 21.05371
1.784714 21.19042
1.785714 21.32675
1.786714 21.462709999999998
1.787714 21.59828
1.788714 21.733459999999997
1.789714 21.86822
1.790714 22.002550000000003
1.791714 22.13645
1.792714 22.26989
1.793714 22.4029
1.794714 22.53546
1.795714 22.66757
1.796714 22.799220000000002
1.797714 22.930400000000002
1.798714 23.0611
1.799714 23.191290000000002
1.800714 23.32097
1.801714 23.45014
1.802714 23.57881
1.803714 23.70696
1.804714 23.834600000000002
1.805714 23.96171
1.806714 24.08828
1.807714 24.2143
1.808714 24.339740000000003
1.809714 24.46461
1.810714 24.5889
1.811714 24.712609999999998
1.812714 24.83575
1.813714 24.958289999999998
1.814714 25.080239999999996
1.815714 25.20157
1.816714 25.322280000000003
1.817714 25.44235
1.818714 25.561790000000002
1.819714 25.68059
1.820714 25.79875
1.821714 25.91626
1.822714 26.033119999999997
1.823714 26.149309999999996
1.824714 26.26481
1.825714 26.37962
1.826714 26.49373
1.827714 26.60714
1.828714 26.71984
1.829714 26.83184
1.830714 26.94313
1.831714 27.053690000000003
1.832714 27.163510000000002
1.833714 27.27259
1.834714 27.380910000000004
1.835714 27.488459999999996
1.836714 27.59526
1.837714 27.70128
1.838714 27.806540000000002
1.839714 27.911019999999997
1.840714 28.014709999999997
1.841714 28.117589999999996
1.842714 28.21966
1.843714 28.32093
1.844714 28.42136
1.845714 28.520970000000002
1.846714 28.61976
1.847714 28.71771
1.848714 28.81481
1.849714 28.91107
1.850714 29.00645
1.851714 29.100959999999997
1.852714 29.194599999999998
1.853714 29.28735
1.854714 29.37922
1.855714 29.47021
1.856714 29.5603
1.857714 29.64948
1.858714 29.737740000000002
1.859714 29.82508
1.860714 29.911500000000004
1.861714 29.99698
1.862714 30.08153
1.863714 30.16514
1.864714 30.2478
1.865714 30.3295
1.866714 30.41022
1.867714 30.48998
1.868714 30.56877
1.869714 30.64657
1.870714 30.723390000000002
1.871714 30.79922
1.872714 30.874059999999997
1.873714 30.9479
1.874714 31.02073
1.875714 31.092540000000003
1.876714 31.16332
1.877714 31.23308
1.878714 31.30179
1.879714 31.36948
1.880714 31.43611
1.881714 31.5017
1.882714 31.56622
1.883714 31.62968
1.884714 31.69208
1.885714 31.7534
1.886714 31.81366
1.887714 31.87283
1.888714 31.93092
1.889714 31.98792
1.890714 32.043820000000004
1.891714 32.09862
1.892714 32.1523
1.893714 32.20488
1.894714 32.25633
1.895714 32.30665
1.896714 32.35584
1.897714 32.403890000000004
1.898714 32.450810000000004
1.899714 32.49658
1.900714 32.54121
1.901714 32.58469
1.902714 32.62702
1.903714 32.6682
1.904714 32.70822
1.905714 32.74707
1.906714 32.78475
1.907714 32.82125
1.908714 32.85656
1.909714 32.89068
1.910714 32.9236
1.911714 32.95533
1.912714 32.98585
1.913714 33.01517
1.914714 33.04328
1.915714 33.07019
1.916714 33.09587
1.917714 33.12035
1.918714 33.14362
1.919714 33.165670000000006
1.920714 33.186510000000006
1.921714 33.20612
1.922714 33.22449
1.923714 33.24162
1.924714 33.257490000000004
1.925714 33.27212
1.926714 33.28549
1.927714 33.29761
1.928714 33.30848
1.929714 33.31809
1.930714 33.326440000000005
1.931714 33.33353
1.932714 33.33934
1.933714 33.34388
1.934714 33.347159999999995
1.935714 33.34917
1.936714 33.3499
1.937714 33.34937
1.938714 33.34756
1.939714 33.34447
1.940714 33.34008
1.941714 33.33439
1.942714 33.327400000000004
1.943714 33.31911
1.944714 33.309529999999995
1.945714 33.29865
1.946714 33.28649
1.947714 33.273039999999995
1.948714 33.25827
1.949714 33.24221
1.950714 33.22483
1.951714 33.20615
1.952714 33.18615
1.953714 33.16485
1.954714 33.14226
1.955714 33.11835
1.956714 33.09314
1.957714 33.06659
1.958714 33.03872
1.959714 33.009519999999995
1.960714 32.97898
1.961714 32.947120000000005
1.962714 32.91395
1.963714 32.87948
1.964714 32.843689999999995
1.965714 32.8066
1.966714 32.76818
1.967714 32.728429999999996
1.968714 32.687349999999995
1.969714 32.64495
1.970714 32.60122
1.971714 32.55617
1.972714 32.50979
1.973714 32.462089999999996
1.974714 32.41306
1.975714 32.36269
1.976714 32.310990000000004
1.977714 32.25795
1.978714 32.20359
1.979714 32.14791
1.980714 32.09094
1.981714 32.03264
1.982714 31.97304
1.983714 31.91211
1.984714 31.849850000000004
1.985714 31.78626
1.986714 31.721349999999997
1.987714 31.655109999999997
1.988714 31.587539999999997
1.989714 31.51867
1.990714 31.44848
1.991714 31.37698
1.992714 31.304159999999996
1.993714 31.230019999999996
1.994714 31.154559999999996
1.995714 31.07781
1.996714 30.99975
1.997714 30.920399999999997
1.998714 30.83977
1.999714 30.757839999999998
2.000714 30.6746
2.001714 30.59006
2.002714 30.504209999999997
2.003714 30.41705
2.004714 30.3286
2.005714 30.23885
2.006714 30.147810000000003
2.007714 30.055500000000002
2.008714 29.961910000000003
2.009714 29.86704
2.010714 29.7709
2.011714 29.673470000000002
2.012714 29.57476
2.013714 29.474790000000002
2.014714 29.373569999999997
2.015714 29.2711
2.016714 29.16737
2.017714 29.062379999999997
2.018714 28.956120000000002
2.019714 28.84859
2.020714 28.73979
2.021714 28.629739999999998
2.022714 28.51845
2.023714 28.40594
2.024714 28.29221
2.025714 28.17727
2.026714 28.0611
2.027714 27.94371
2.028714 27.825090000000003
2.029714 27.705239999999996
2.030714 27.584189999999996
2.031714 27.461930000000002
2.032714 27.338479999999997
2.033714 27.21384
2.034714 27.088
2.035714 26.96095
2.036714 26.83269
2.037714 26.70324
2.038714 26.57262
2.039714 26.44082
2.040714 26.30789
2.041714 26.173809999999996
2.042714 26.03859
2.043714 25.90223
2.044714 25.7647
2.045714 25.62601
2.046714 25.48616
2.047714 25.34517
2.048714 25.203049999999998
2.049714 25.059829999999998
2.050714 24.915509999999998
2.051714 24.77008
2.052714 24.62354
2.053714 24.47588
2.054714 24.327109999999998
2.055714 24.17725
2.056714 24.026310000000002
2.057714 23.874319999999997
2.058714 23.72127
2.059714 23.56718
2.060714 23.41203
2.061714 23.25582
2.062714 23.09853
2.063714 22.94017
2.064714 22.78077
2.065714 22.62034
2.066714 22.4589
2.067714 22.29648
2.068714 22.13307
2.069714 21.96865
2.070714 21.803230000000003
2.071714 21.6368
2.072714 21.469379999999997
2.073714 21.30098
2.074714 21.13163
2.075714 20.96133
2.076714 20.79009
2.077714 20.617910000000002
2.078714 20.444770000000002
2.079714 20.27068
2.080714 20.09563
2.081714 19.91966
2.082714 19.74277
2.083714 19.56501
2.084714 19.38638
2.085714 19.206889999999998
2.086714 19.02653
2.087714 18.845290000000002
2.088714 18.66317
2.089714 18.48017
2.090714 18.29631
2.091714 18.1116
2.092714 17.92607
2.093714 17.73973
2.094714 17.552580000000003
2.095714 17.364630000000002
2.096714 17.17585
2.097714 16.98626
2.098714 16.795869999999997
2.099714 16.60471
2.100714 16.41279
2.101714 16.22014
2.102714 16.026770000000003
2.103714 15.832669999999998
2.104714 15.63784
2.105714 15.44226
2.106714 15.24593
2.107714 15.04886
2.108714 14.85109
2.109714 14.65263
2.110714 14.45351
2.111714 14.25374
2.112714 14.05332
2.113714 13.85225
2.114714 13.650509999999999
2.115714 13.44811
2.116714 13.245090000000001
2.117714 13.04145
2.118714 12.83723
2.119714 12.63243
2.120714 12.427059999999999
2.121714 12.22111
2.122714 12.014560000000001
2.123714 11.80742
2.124714 11.5997
2.125714 11.39143
2.126714 11.18262
2.127714 10.973320000000001
2.128714 10.76352
2.129714 10.55325
2.130714 10.34249
2.131714 10.131229999999999
2.132714 9.9194795
2.133714 9.707246
2.134714 9.4945513
2.135714 9.2814177
2.136714 9.067864
2.137714 8.8538997
2.138714 8.6395234
2.139714 8.4247306
2.140714 8.2095213
2.141714 7.9939051999999995
2.142714 7.777901700000001
2.143714 7.5615391
2.144714 7.344842
2.145714 7.1278258999999995
2.146714 6.9105007
2.147714 6.6928588
2.148714 6.474894300000001
2.149714 6.256602
2.150714 6.0379896
2.151714 5.8190751999999994
2.152714 5.5998836
2.153714 5.3804405
2.154714 5.160762
2.155714 4.940856200000001
2.156714 4.7207213999999995
2.157714 4.500354799999999
2.158714 4.2797614
2.159714 4.0589545
2.160714 3.8379584
2.161714 3.6167983
2.162714 3.3954959
2.163714 3.1740613
2.164714 2.9524943
2.165714 2.7307864
2.166714 2.5089314000000003
2.167714 2.2869326
2.168714 2.064806
2.169714 1.8425778
2.170714 1.6202760999999999
2.171714 1.3979251
2.172714 1.1755361
2.173714 0.95310975
2.174714 0.73063993
2.175714 0.50812392
2.176714 0.28556776
2.177714 0.062990381
2.178714 -0.15958329
2.179714 -0.38212794
2.180714 -0.60462761
2.181714 -0.82707787
2.182714 -1.0494836
2.183714 -1.2718505
2.184714 -1.4941772
2.185714 -1.716448
2.186714 -1.9386373
2.187714 -2.1607144
2.188714 -2.3826536
2.189714 -2.6044415
2.190714 -2.8260766999999998
2.191714 -3.0475659
2.192714 -3.2689147000000003
2.193714 -3.4901202
2.194714 -3.7111677000000003
2.195714 -3.9320349999999995
2.196714 -4.152694299999999
2.197714 -4.3731279999999995
2.198714 -4.5933262
2.199714 -4.8132885
2.200714 -5.0330184
2.201714 -5.2525151999999995
2.202714 -5.4717686
2.203714 -5.690759
2.204714 -5.9094584999999995
2.205714 -6.1278433
2.206714 -6.345896400000001
2.207714 -6.563615100000001
2.208714 -6.781002899999999
2.209714 -6.998065100000001
2.210714 -7.2148025
2.211714 -7.4312024
2.212714 -7.6472439
2.213714 -7.8629024
2.214714 -8.0781542
2.215714 -8.292984200000001
2.216714 -8.5073873
2.217714 -8.7213665
2.218714 -8.934921
2.219714 -9.1480464
2.220714 -9.3607277
2.221714 -9.5729411
2.222714 -9.7846642
2.223714 -9.995881500000001
2.224714 -10.20658
2.225714 -10.41677
2.226714 -10.62645
2.227714 -10.83562
2.228714 -11.044279999999999
2.229714 -11.25241
2.230714 -11.45998
2.231714 -11.666970000000001
2.232714 -11.87335
2.233714 -12.079139999999999
2.234714 -12.28432
2.235714 -12.48889
2.236714 -12.69286
2.237714 -12.896199999999999
2.238714 -13.09891
2.239714 -13.30096
2.240714 -13.502339999999998
2.241714 -13.703019999999999
2.242714 -13.90302
2.243714 -14.10234
2.244714 -14.300959999999998
2.245714 -14.498890000000001
2.246714 -14.696100000000001
2.247714 -14.89259
2.248714 -15.08833
2.249714 -15.2833
2.250714 -15.47749
2.251714 -15.67091
2.252714 -15.86356
2.253714 -16.05543
2.254714 -16.24651
2.255714 -16.436790000000002
2.256714 -16.626250000000002
2.257714 -16.81488
2.258714 -17.002670000000002
2.259714 -17.1896
2.260714 -17.37568
2.261714 -17.5609
2.262714 -17.745250000000002
2.263714 -17.92873
2.264714 -18.11133
2.265714 -18.293010000000002
2.266714 -18.47378
2.267714 -18.65362
2.268714 -18.83253
2.269714 -19.0105
2.270714 -19.18754
2.271714 -19.36363
2.272714 -19.53877
2.273714 -19.71294
2.274714 -19.88612
2.275714 -20.05831
2.276714 -20.2295
2.277714 -20.39968
2.278714 -20.56885
2.279714 -20.737
2.280714 -20.904120000000002
2.281714 -21.07021
2.282714 -21.23525
2.283714 -21.39924
2.284714 -21.56216
2.285714 -21.724
2.286714 -21.88477
2.287714 -22.044449999999998
2.288714 -22.203049999999998
2.289714 -22.36054
2.290714 -22.51693
2.291714 -22.67219
2.292714 -22.82633
2.293714 -22.97933
2.294714 -23.13118
2.295714 -23.28188
2.296714 -23.43143
2.297714 -23.579829999999998
2.298714 -23.72706
2.299714 -23.87312
2.300714 -24.018
2.301714 -24.1617
2.302714 -24.304190000000002
2.303714 -24.44548
2.304714 -24.58556
2.305714 -24.72442
2.306714 -24.86205
2.307714 -24.99845
2.308714 -25.13362
2.309714 -25.26754
2.310714 -25.4002
2.311714 -25.53161
2.312714 -25.66176
2.313714 -25.79065
2.314714 -25.91826
2.315714 -26.04459
2.316714 -26.16964
2.317714 -26.29341
2.318714 -26.41588
2.319714 -26.53704
2.320714 -26.65689
2.321714 -26.77542
2.322714 -26.89262
2.323714 -27.008490000000002
2.324714 -27.123029999999996
2.325714 -27.236240000000002
2.326714 -27.3481
2.327714 -27.458640000000003
2.328714 -27.567819999999998
2.329714 -27.67565
2.330714 -27.78211
2.331714 -27.88721
2.332714 -27.99094
2.333714 -28.0933
2.334714 -28.19428
2.335714 -28.293889999999998
2.336714 -28.3921
2.337714 -28.48892
2.338714 -28.58432
2.339714 -28.67831
2.340714 -28.77088
2.341714 -28.86205
2.342714 -28.95182
2.343714 -29.04019
2.344714 -29.12715
2.345714 -29.212680000000002
2.346714 -29.29678
2.347714 -29.37943
2.348714 -29.460639999999998
2.349714 -29.540399999999998
2.350714 -29.61873
2.351714 -29.69561
2.352714 -29.77106
2.353714 -29.84506
2.354714 -29.9176
2.355714 -29.988680000000002
2.356714 -30.05829
2.357714 -30.12643
2.358714 -30.19312
2.359714 -30.25836
2.360714 -30.322139999999997
2.361714 -30.384470000000004
2.362714 -30.44532
2.363714 -30.50469
2.364714 -30.56256
2.365714 -30.61892
2.366714 -30.67379
2.367714 -30.727169999999997
2.368714 -30.779079999999997
2.369714 -30.82951
2.370714 -30.87846
2.371714 -30.92594
2.372714 -30.971919999999997
2.373714 -31.0164
2.374714 -31.059369999999998
2.375714 -31.10085
2.376714 -31.140849999999997
2.377714 -31.17935
2.378714 -31.21638
2.379714 -31.2519
2.380714 -31.28591
2.381714 -31.3184
2.382714 -31.34937
2.383714 -31.37882
2.384714 -31.40677
2.385714 -31.43324
2.386714 -31.458219999999997
2.387714 -31.481720000000003
2.388714 -31.50374
2.389714 -31.524259999999998
2.390714 -31.54327
2.391714 -31.56076
2.392714 -31.576739999999997
2.393714 -31.591219999999996
2.394714 -31.60419
2.395714 -31.61568
2.396714 -31.62567
2.397714 -31.63416
2.398714 -31.64114
2.399714 -31.646609999999995
2.400714 -31.65058
2.401714 -31.65305
2.402714 -31.65404
2.403714 -31.65356
2.404714 -31.65162
2.405714 -31.6482
2.406714 -31.643310000000003
2.407714 -31.63691
2.408714 -31.62902
2.409714 -31.619619999999998
2.410714 -31.60873
2.411714 -31.59636
2.412714 -31.58253
2.413714 -31.567230000000002
2.414714 -31.550470000000004
2.415714 -31.53224
2.416714 -31.51254
2.417714 -31.491380000000003
2.418714 -31.46875
2.419714 -31.444670000000002
2.420714 -31.419150000000002
2.421714 -31.3922
2.422714 -31.363809999999997
2.423714 -31.33397
2.424714 -31.30268
2.425714 -31.269930000000002
2.426714 -31.23572
2.427714 -31.20006
2.428714 -31.16298
2.429714 -31.12447
2.430714 -31.08456
2.431714 -31.04325
2.432714 -31.000539999999997
2.433714 -30.95642
2.434714 -30.910890000000002
2.435714 -30.863960000000002
2.436714 -30.81562
2.437714 -30.765890000000002
2.438714 -30.71478
2.439714 -30.6623
2.440714 -30.60843
2.441714 -30.55318
2.442714 -30.49654
2.443714 -30.438520000000004
2.444714 -30.37913
2.445714 -30.31838
2.446714 -30.256280000000004
2.447714 -30.19286
2.448714 -30.128120000000003
2.449714 -30.062050000000003
2.450714 -29.99466
2.451714 -29.92593
2.452714 -29.85587
2.453714 -29.78449
2.454714 -29.71179
2.455714 -29.637790000000003
2.456714 -29.562490000000004
2.457714 -29.485909999999997
2.458714 -29.408060000000003
2.459714 -29.328920000000004
2.460714 -29.24849
2.461714 -29.16678
2.462714 -29.08381
2.463714 -28.999589999999998
2.464714 -28.91414
2.465714 -28.82746
2.466714 -28.739559999999997
2.467714 -28.650419999999997
2.468714 -28.56006
2.469714 -28.46847
2.470714 -28.37564
2.471714 -28.28161
2.472714 -28.18639
2.473714 -28.089979999999997
2.474714 -27.992420000000003
2.475714 -27.89368
2.476714 -27.79378
2.477714 -27.692719999999998
2.478714 -27.590510000000002
2.479714 -27.48714
2.480714 -27.382630000000002
2.481714 -27.277
2.482714 -27.17024
2.483714 -27.06238
2.484714 -26.95342
2.485714 -26.84335
2.486714 -26.73219
2.487714 -26.619920000000004
2.488714 -26.50656
2.489714 -26.39213
2.490714 -26.27665
2.491714 -26.16012
2.492714 -26.042579999999997
2.493714 -25.92402
2.494714 -25.80444
2.495714 -25.68383
2.496714 -25.5622
2.497714 -25.43955
2.498714 -25.315910000000002
2.499714 -25.19128
2.500714 -25.06568
2.501714 -24.93912
2.502714 -24.81161
2.503714 -24.68315
2.504714 -24.55373
2.505714 -24.42336
2.506714 -24.29207
2.507714 -24.15986
2.508714 -24.02676
2.509714 -23.89278
2.510714 -23.757929999999998
2.511714 -23.62222
2.512714 -23.48564
2.513714 -23.34818
2.514714 -23.209850000000003
2.515714 -23.07067
2.516714 -22.93065
2.517714 -22.78981
2.518714 -22.64817
2.519714 -22.50574
2.520714 -22.36253
2.521714 -22.21852
2.522714 -22.07373
2.523714 -21.928169999999998
2.524714 -21.78185
2.525714 -21.634800000000002
2.526714 -21.48702
2.527714 -21.33853
2.528714 -21.18934
2.529714 -21.039450000000002
2.530714 -20.88885
2.531714 -20.73755
2.532714 -20.585539999999998
2.533714 -20.43287
2.534714 -20.279539999999997
2.535714 -20.125580000000003
2.536714 -19.971
2.537714 -19.815820000000002
2.538714 -19.66003
2.539714 -19.503619999999998
2.540714 -19.34662
2.541714 -19.18901
2.542714 -19.03083
2.543714 -18.87209
2.544714 -18.712809999999998
2.545714 -18.553
2.546714 -18.39266
2.547714 -18.2318
2.548714 -18.07041
2.549714 -17.9085
2.550714 -17.74609
2.551714 -17.583209999999998
2.552714 -17.41987
2.553714 -17.25609
2.554714 -17.091890000000003
2.555714 -16.92727
2.556714 -16.76221
2.557714 -16.59673
2.558714 -16.430819999999997
2.559714 -16.2645
2.560714 -16.0978
2.561714 -15.93073
2.562714 -15.76332
2.563714 -15.59556
2.564714 -15.42747
2.565714 -15.259039999999999
2.566714 -15.09027
2.567714 -14.92118
2.568714 -14.751790000000002
2.569714 -14.58213
2.570714 -14.41221
2.571714 -14.24206
2.572714 -14.07166
2.573714 -13.90101
2.574714 -13.730120000000001
2.575714 -13.558980000000002
2.576714 -13.38761
2.577714 -13.216040000000001
2.578714 -13.04429
2.579714 -12.87238
2.580714 -12.700330000000001
2.581714 -12.528120000000001
2.582714 -12.355770000000001
2.583714 -12.18327
2.584714 -12.010629999999999
2.585714 -11.83787
2.586714 -11.66501
2.587714 -11.49207
2.588714 -11.31907
2.589714 -11.14601
2.590714 -10.97289
2.591714 -10.79972
2.592714 -10.62648
2.593714 -10.45321
2.594714 -10.279910000000001
2.595714 -10.10661
2.596714 -9.9333391
2.597714 -9.7601116
2.598714 -9.5869295
2.599714 -9.413789999999999
2.600714 -9.240686100000001
2.601714 -9.0676226
2.602714 -8.8946104
2.603714 -8.7216735
2.604714 -8.5488357
2.605714 -8.3761148
2.606714 -8.2035244
2.607714 -8.031065799999999
2.608714 -7.858733099999999
2.609714 -7.6865248
2.610714 -7.5144507
2.611714 -7.3425323
2.612714 -7.1707971
2.613714 -6.999269900000001
2.614714 -6.827969100000001
2.615714 -6.6568955999999995
2.616714 -6.4860456
2.617714 -6.3154109
2.618714 -6.14499
2.619714 -5.9747916
2.620714 -5.8048371
2.621714 -5.6351539
2.622714 -5.4657668
2.623714 -5.2966919
2.624714 -5.127932100000001
2.625714 -4.9594853
2.626714 -4.7913461999999996
2.627714 -4.6235178
2.628714 -4.4560138
2.629714 -4.2888585
2.630714 -4.1220777
2.631714 -3.9556902
2.632714 -3.7897043
2.633714 -3.6241166
2.634714 -3.4589193999999996
2.635714 -3.2941073000000003
2.636714 -3.1296868
2.637714 -2.9656772
2.638714 -2.8021054
2.639714 -2.6389986
2.640714 -2.4763745999999998
2.641714 -2.3142394
2.642714 -2.1525893000000003
2.643714 -1.991416
2.644714 -1.8307189000000001
2.645714 -1.6705066000000002
2.646714 -1.5107985000000002
2.647714 -1.3516191
2.648714 -1.1929907
2.649714 -1.0349252
2.650714 -0.87742358
2.651714 -0.72047939
2.652714 -0.56408755
2.653714 -0.40825065000000005
2.654714 -0.25298218
2.655714 -0.098305335
2.656714 0.055754831
2.657714 0.20917875
2.658714 0.36195803
2.659714 0.51409509
2.660714 0.66559827
2.661714 0.8164729900000001
2.662714 0.9667160899999999
2.663714 1.1163127
2.664714 1.2652398
2.665714 1.4134736
2.666714 1.5609968
2.667714 1.7078023000000002
2.668714 1.8538929999999998
2.669714 1.9992751999999998
2.670714 2.1439511
2.671714 2.2879139
2.672714 2.431147
2.673714 2.5736297
2.674714 2.7153419000000003
2.675714 2.8562715
2.676714 2.9964173
2.677714 3.1357855
2.678714 3.2743830000000003
2.679714 3.4122106
2.680714 3.5492595000000002
2.681714 3.6855105
2.682714 3.8209409
2.683714 3.9555304
2.684714 4.089269
2.685714 4.2221576
2.686714 4.3542031
2.687714 4.4854127
2.688714 4.6157874
2.689714 4.745316900000001
2.690714 4.8739828
2.691714 5.0017651
2.692714 5.128647
2.693714 5.2546214
2.694714 5.3796891
2.695714 5.5038556000000005
2.696714 5.627124800000001
2.697714 5.749492
2.698714 5.8709454
2.699714 5.991466
2.700714 6.1110351
2.701714 6.2296413
2.702714 6.3472821999999995
2.703714 6.463962800000001
2.704714 6.5796956
2.705714 6.694484500000001
2.706714 6.8083264
2.707714 6.921208600000001
2.708714 7.0331119
2.709714 7.1440174999999995
2.710714 7.2539113
2.711714 7.3627896999999995
2.712714 7.4706569
2.713714 7.5775206
2.714714 7.6833859
2.715714 7.7882491
2.716714 7.892096
2.717714 7.9949118
2.718714 8.096683
2.719714 8.1974
2.720714 8.297064899999999
2.721714 8.3956875
2.722714 8.4932759
2.723714 8.5898325
2.724714 8.6853482
2.725714 8.7798081
2.726714 8.8731907
2.727714 8.965476599999999
2.728714 9.056662
2.729714 9.1467477
2.730714 9.2357457
2.731714 9.3236662
2.732714 9.4105124
2.733714 9.4962798
2.734714 9.580952700000001
2.735714 9.6645147
2.736714 9.7469546
2.737714 9.8282717
2.738714 9.908472
2.739714 9.9875636
2.740714 10.06556
2.741714 10.14245
2.742714 10.21823
2.743714 10.29288
2.744714 10.36639
2.745714 10.438740000000001
2.746714 10.50994
2.747714 10.58
2.748714 10.64892
2.749714 10.71673
2.750714 10.78341
2.751714 10.84896
2.752714 10.913359999999999
2.753714 10.97659
2.754714 11.03864
2.755714 11.09952
2.756714 11.159239999999999
2.757714 11.21781
2.758714 11.27524
2.759714 11.331520000000001
2.760714 11.38665
2.761714 11.44061
2.762714 11.49339
2.763714 11.54498
2.764714 11.5954
2.765714 11.644649999999999
2.766714 11.69276
2.767714 11.73971
2.768714 11.78551
2.769714 11.83014
2.770714 11.87358
2.771714 11.91581
2.772714 11.95685
2.773714 11.9967
2.774714 12.03538
2.775714 12.07291
2.776714 12.109300000000001
2.777714 12.144530000000001
2.778714 12.17858
2.779714 12.21146
2.780714 12.24314
2.781714 12.27363
2.782714 12.30295
2.783714 12.331100000000001
2.784714 12.3581
2.785714 12.38394
2.786714 12.408610000000001
2.787714 12.4321
2.788714 12.45438
2.789714 12.47547
2.790714 12.49537
2.791714 12.51411
2.792714 12.531709999999999
2.793714 12.54818
2.794714 12.56351
2.795714 12.577679999999999
2.796714 12.590689999999999
2.797714 12.60252
2.798714 12.61316
2.799714 12.622639999999999
2.800714 12.63096
2.801714 12.638160000000001
2.802714 12.64422
2.803714 12.649140000000001
2.804714 12.65291
2.805714 12.65551
2.806714 12.65695
2.807714 12.65723
2.808714 12.65638
2.809714 12.65442
2.810714 12.65136
2.811714 12.6472
2.812714 12.64192
2.813714 12.63551
2.814714 12.62794
2.815714 12.61923
2.816714 12.60937
2.817714 12.598400000000002
2.818714 12.58633
2.819714 12.57318
2.820714 12.55895
2.821714 12.54362
2.822714 12.52719
2.823714 12.50964
2.824714 12.49098
2.825714 12.47124
2.826714 12.450429999999999
2.827714 12.42857
2.828714 12.405660000000001
2.829714 12.3817
2.830714 12.35666
2.831714 12.33052
2.832714 12.30329
2.833714 12.27497
2.834714 12.2456
2.835714 12.21519
2.836714 12.183779999999999
2.837714 12.151349999999999
2.838714 12.117899999999999
2.839714 12.08343
2.840714 12.0479
2.841714 12.011339999999999
2.842714 11.973749999999999
2.843714 11.93516
2.844714 11.89559
2.845714 11.85503
2.846714 11.813500000000001
2.847714 11.77096
2.848714 11.727419999999999
2.849714 11.68286
2.850714 11.6373
2.851714 11.590770000000001
2.852714 11.54329
2.853714 11.49488
2.854714 11.44555
2.855714 11.39529
2.856714 11.3441
2.857714 11.29194
2.858714 11.23883
2.859714 11.18477
2.860714 11.12979
2.861714 11.0739
2.862714 11.01713
2.863714 10.95947
2.864714 10.90091
2.865714 10.841439999999999
2.866714 10.78107
2.867714 10.71979
2.868714 10.65764
2.869714 10.594629999999999
2.870714 10.53079
2.871714 10.46613
2.872714 10.40065
2.873714 10.33432
2.874714 10.26714
2.875714 10.1991
2.876714 10.13022
2.877714 10.06052
2.878714 9.9900074
2.879714 9.9187218
2.880714 9.8466627
2.881714 9.7738251
2.882714 9.7002015
2.883714 9.6257888
2.884714 9.5505923
2.885714 9.4746321
2.886714 9.3979284
2.887714 9.3205012
2.888714 9.242361
2.889714 9.1635033
2.890714 9.083917699999999
2.891714 9.003592300000001
2.892714 8.9225262
2.893714 8.840729999999999
2.894714 8.7582275
2.895714 8.6750433
2.896714 8.5911989
2.897714 8.5067064
2.898714 8.4215626
2.899714 8.335762500000001
2.900714 8.2493022
2.901714 8.162187
2.902714 8.0744311
2.903714 7.986050799999999
2.904714 7.897064800000001
2.905714 7.807482
2.906714 7.7173032
2.907714 7.6265246
2.908714 7.535138
2.909714 7.4431472
2.910714 7.350561
2.911714 7.2574027
2.912714 7.1636938
2.913714 7.069455099999999
2.914714 6.974696399999999
2.915714 6.879419100000001
2.916714 6.783618
2.917714 6.687290999999999
2.918714 6.5904401
2.919714 6.4930737
2.920714 6.3952081
2.921714 6.2968604
2.922714 6.1980441
2.923714 6.0987655
2.924714 5.9990257
2.925714 5.8988251
2.926714 5.7981681
2.927714 5.6970648
2.928714 5.5955324
2.929714 5.493588
2.930714 5.3912487
2.931714 5.2885246
2.932714 5.1854182
2.933714 5.0819247999999995
2.934714 4.9780417
2.935714 4.8737701
2.936714 4.7691189000000005
2.937714 4.6641037
2.938714 4.5587402
2.939714 4.4530436
2.940714 4.3470249
2.941714 4.2406898
2.942714 4.1340429
2.943714 4.0270895
2.944714 3.9198384
2.945714 3.8123004000000003
2.946714 3.7044894000000004
2.947714 3.5964172000000003
2.948714 3.4880914
2.949714 3.3795141
2.950714 3.2706859999999995
2.951714 3.1616084000000004
2.952714 3.0522868
2.953714 2.9427318000000002
2.954714 2.8329579000000003
2.955714 2.722981
2.956714 2.612816
2.957714 2.5024755
2.958714 2.3919677
2.959714 2.2812985
2.960714 2.1704741
2.961714 2.0595003
2.962714 1.9483838
2.963714 1.8371309999999998
2.964714 1.7257486
2.965714 1.6142417
2.966714 1.5026172
2.967714 1.3908806
2.968714 1.2790399
2.969714 1.1671045999999998
2.970714 1.055086
2.971714 0.94299624
2.972714 0.8308474
2.973714 0.71865185
2.974714 0.60642087
2.975714 0.49416423
2.976714 0.38188968
2.977714 0.26960231
2.978714 0.15730602999999999
2.979714 0.045003623
2.980714 -0.067301543
2.981714 -0.17960472
2.982714 -0.29189888999999997
2.983714 -0.40417379
2.984714 -0.51641739
2.985714 -0.62861638
2.986714 -0.74075791
2.987714 -0.85283108
2.988714 -0.9648265300000001
2.989714 -1.0767374
2.990714 -1.1885583
2.991714 -1.3002825
2.992714 -1.4119023
2.993714 -1.5234098999999999
2.994714 -1.6347975000000001
2.995714 -1.7460603000000001
2.996714 -1.8571943
2.997714 -1.9681971999999999
2.998714 -2.0790648
2.999714 -2.1897893
3.000714 -2.3003589
3.001714 -2.4107575
3.002714 -2.5209686
3.003714 -2.6309768
3.004714 -2.7407713
3.005714 -2.8503479
3.006714 -2.9597066
3.007714 -3.0688491
3.008714 -3.1777736
3.009714 -3.2864731000000003
3.010714 -3.3949382999999997
3.011714 -3.503155
3.012714 -3.6111139
3.013714 -3.7188093999999996
3.014714 -3.8262378
3.015714 -3.9333988
3.016714 -4.0402867
3.017714 -4.1468910999999995
3.018714 -4.253196
3.019714 -4.3591831
3.020714 -4.4648368000000005
3.021714 -4.570146299999999
3.022714 -4.6751115
3.023714 -4.779736300000001
3.024714 -4.8840255
3.025714 -4.9879808
3.026714 -5.0915956
3.027714 -5.1948573
3.028714 -5.2977495
3.029714 -5.4002576
3.030714 -5.5023726
3.031714 -5.6040924
3.032714 -5.7054177
3.033714 -5.8063477
3.034714 -5.9068773
3.035714 -6.0069945
3.036714 -6.1066829
3.037714 -6.2059253000000005
3.038714 -6.3047104
3.039714 -6.4030379
3.040714 -6.5009125
3.041714 -6.5983407
3.042714 -6.6953234
3.043714 -6.7918546
3.044714 -6.887921700000001
3.045714 -6.9835037
3.046714 -7.078582
3.047714 -7.1731508
3.048714 -7.2672083999999995
3.049714 -7.3607616
3.050714 -7.453814100000001
3.051714 -7.546366
3.052714 -7.6384068
3.053714 -7.7299178
3.054714 -7.8208812000000005
3.055714 -7.9112849999999995
3.056714 -8.0011226
3.057714 -8.0904007
3.058714 -8.1791252
3.059714 -8.2673021
3.060714 -8.3549276
3.061714 -8.4419861
3.062714 -8.5284583
3.063714 -8.6143292
3.064714 -8.6995892
3.065714 -8.7842405
3.066714 -8.868292
3.067714 -8.9517541
3.068714 -9.0346292
3.069714 -9.1169082
3.070714 -9.198573999999999
3.071714 -9.2796057
3.072714 -9.3599848
3.073714 -9.4397068
3.074714 -9.518776800000001
3.075714 -9.5972031
3.076714 -9.6749954
3.077714 -9.7521514
3.078714 -9.828659100000001
3.079714 -9.904499399999999
3.080714 -9.9796578
3.081714 -10.05412
3.082714 -10.127899999999999
3.083714 -10.201
3.084714 -10.27342
3.085714 -10.34518
3.086714 -10.416269999999999
3.087714 -10.48666
3.088714 -10.55635
3.089714 -10.62531
3.090714 -10.693529999999999
3.091714 -10.76103
3.092714 -10.82781
3.093714 -10.89388
3.094714 -10.959249999999999
3.095714 -11.02391
3.096714 -11.08783
3.097714 -11.15102
3.098714 -11.21344
3.099714 -11.275110000000002
3.100714 -11.33602
3.101714 -11.396199999999999
3.102714 -11.45565
3.103714 -11.51435
3.104714 -11.57231
3.105714 -11.6295
3.106714 -11.6859
3.107714 -11.74152
3.108714 -11.79635
3.109714 -11.85041
3.110714 -11.90372
3.111714 -11.95627
3.112714 -12.00805
3.113714 -12.05907
3.114714 -12.10929
3.115714 -12.1587
3.116714 -12.2073
3.117714 -12.255099999999999
3.118714 -12.302100000000001
3.119714 -12.34833
3.120714 -12.39377
3.121714 -12.43842
3.122714 -12.48226
3.123714 -12.52528
3.124714 -12.56748
3.125714 -12.608849999999999
3.126714 -12.6494
3.127714 -12.68916
3.128714 -12.728130000000002
3.129714 -12.7663
3.130714 -12.80365
3.131714 -12.84018
3.132714 -12.87587
3.133714 -12.91071
3.134714 -12.944720000000002
3.135714 -12.9779
3.136714 -13.01028
3.137714 -13.04185
3.138714 -13.072600000000001
3.139714 -13.102530000000002
3.140714 -13.131609999999998
3.141714 -13.15985
3.142714 -13.18725
3.143714 -13.21381
3.144714 -13.23955
3.145714 -13.264470000000001
3.146714 -13.288559999999999
3.147714 -13.311829999999999
3.148714 -13.33424
3.149714 -13.3558
3.150714 -13.37651
3.151714 -13.39637
3.152714 -13.415389999999999
3.153714 -13.433600000000002
3.154714 -13.450980000000001
3.155714 -13.46754
3.156714 -13.48327
3.157714 -13.49815
3.158714 -13.512179999999999
3.159714 -13.525360000000001
3.160714 -13.5377
3.161714 -13.5492
3.162714 -13.55988
3.163714 -13.569719999999998
3.164714 -13.57874
3.165714 -13.58691
3.166714 -13.59423
3.167714 -13.60071
3.168714 -13.60635
3.169714 -13.61116
3.170714 -13.615160000000001
3.171714 -13.618340000000002
3.172714 -13.6207
3.173714 -13.622229999999998
3.174714 -13.622919999999999
3.175714 -13.622770000000001
3.176714 -13.62177
3.177714 -13.61994
3.178714 -13.61729
3.179714 -13.613819999999999
3.180714 -13.60953
3.181714 -13.604420000000001
3.182714 -13.598479999999999
3.183714 -13.591719999999999
3.184714 -13.58413
3.185714 -13.57573
3.186714 -13.566529999999998
3.187714 -13.55654
3.188714 -13.545750000000002
3.189714 -13.53415
3.190714 -13.52174
3.191714 -13.508510000000001
3.192714 -13.49446
3.193714 -13.4796
3.194714 -13.46394
3.195714 -13.44749
3.196714 -13.43025
3.197714 -13.41223
3.198714 -13.39342
3.199714 -13.37381
3.200714 -13.353409999999998
3.201714 -13.33222
3.202714 -13.31026
3.203714 -13.28753
3.204714 -13.26404
3.205714 -13.23977
3.206714 -13.214739999999999
3.207714 -13.188910000000002
3.208714 -13.162299999999998
3.209714 -13.13491
3.210714 -13.106760000000001
3.211714 -13.07786
3.212714 -13.048219999999999
3.213714 -13.01784
3.214714 -12.986719999999998
3.215714 -12.95484
3.216714 -12.922220000000001
3.217714 -12.88885
3.218714 -12.854740000000001
3.219714 -12.8199
3.220714 -12.78434
3.221714 -12.74806
3.222714 -12.71106
3.223714 -12.67333
3.224714 -12.63486
3.225714 -12.59566
3.226714 -12.555740000000002
3.227714 -12.51512
3.228714 -12.47381
3.229714 -12.43182
3.230714 -12.38915
3.231714 -12.34579
3.232714 -12.30174
3.233714 -12.25699
3.234714 -12.21153
3.235714 -12.1654
3.236714 -12.11858
3.237714 -12.071110000000001
3.238714 -12.02299
3.239714 -11.9742
3.240714 -11.92474
3.241714 -11.87462
3.242714 -11.823830000000001
3.243714 -11.7724
3.244714 -11.720329999999999
3.245714 -11.66766
3.246714 -11.614370000000001
3.247714 -11.56048
3.248714 -11.50596
3.249714 -11.4508
3.250714 -11.39501
3.251714 -11.33859
3.252714 -11.28154
3.253714 -11.2239
3.254714 -11.165659999999999
3.255714 -11.10684
3.256714 -11.04744
3.257714 -10.98745
3.258714 -10.92687
3.259714 -10.86569
3.260714 -10.80395
3.261714 -10.74165
3.262714 -10.67881
3.263714 -10.61544
3.264714 -10.551530000000001
3.265714 -10.48707
3.266714 -10.42204
3.267714 -10.35645
3.268714 -10.2903
3.269714 -10.22362
3.270714 -10.156410000000001
3.271714 -10.088700000000001
3.272714 -10.0205
3.273714 -9.951809
3.274714 -9.882617
3.275714 -9.8129198
3.276714 -9.7427189
3.277714 -9.6720271
3.278714 -9.600859100000001
3.279714 -9.529230700000001
3.280714 -9.4571494
3.281714 -9.3846083
3.282714 -9.3115978
3.283714 -9.2381075
3.284714 -9.1641344
3.285714 -9.0896875
3.286714 -9.014788999999999
3.287714 -8.939462200000001
3.288714 -8.8637277
3.289714 -8.7875992
3.290714 -8.7110721
3.291714 -8.6341351
3.292714 -8.556780999999999
3.293714 -8.4790073
3.294714 -8.4008232
3.295714 -8.322244900000001
3.296714 -8.2432874
3.297714 -8.1639633
3.298714 -8.0842704
3.299714 -8.004201199999999
3.300714 -7.9237498
3.301714 -7.8429139999999995
3.302714 -7.7617057
3.303714 -7.6801442
3.304714 -7.5982525999999995
3.305714 -7.5160533
3.306714 -7.433555999999999
3.307714 -7.3507555
3.308714 -7.2676428
3.309714 -7.184203
3.310714 -7.1004301000000005
3.311714 -7.0163324
3.312714 -6.931924100000001
3.313714 -6.8472244
3.314714 -6.762246800000001
3.315714 -6.6769972
3.316714 -6.5914765
3.317714 -6.505675599999999
3.318714 -6.4195937999999995
3.319714 -6.3332386000000005
3.320714 -6.2466256
3.321714 -6.1597779
3.322714 -6.0727134000000005
3.323714 -5.9854414
3.324714 -5.8979574999999995
3.325714 -5.8102507
3.326714 -5.7223093
3.327714 -5.6341268
3.328714 -5.5457115
3.329714 -5.4570805
3.330714 -5.3682566000000005
3.331714 -5.2792605
3.332714 -5.1901019999999995
3.333714 -5.1007833
3.334714 -5.0112966000000005
3.335714 -4.9216382
3.336714 -4.8318073
3.337714 -4.7418147
3.338714 -4.6516765
3.339714 -4.561409
3.340714 -4.47102
3.341714 -4.3805081
3.342714 -4.2898655
3.343714 -4.1990834999999995
3.344714 -4.1081592
3.345714 -4.017101599999999
3.346714 -3.9259288000000003
3.347714 -3.8346658999999996
3.348714 -3.7433322999999996
3.349714 -3.6519416
3.350714 -3.5604950000000004
3.351714 -3.4689843999999996
3.352714 -3.3774011
3.353714 -3.2857399000000003
3.354714 -3.1940054000000004
3.355714 -3.1022083
3.356714 -3.0103641
3.357714 -2.9184848
3.358714 -2.8265759
3.359714 -2.7346363
3.360714 -2.6426628
3.361714 -2.550656
3.362714 -2.458624
3.363714 -2.3665834
3.364714 -2.2745545999999996
3.365714 -2.1825558
3.366714 -2.0905979
3.367714 -1.9986806
3.368714 -1.9067965
3.369714 -1.8149335
3.370714 -1.7230839000000002
3.371714 -1.6312482
3.372714 -1.5394358000000001
3.373714 -1.4476622
3.374714 -1.3559431
3.375714 -1.2642899
3.376714 -1.1727083
3.377714 -1.0811992
3.378714 -0.9897648400000001
3.379714 -0.8984101
3.380714 -0.80714552
3.381714 -0.71598506
3.382714 -0.62494134
3.383714 -0.53402255
3.384714 -0.44322927
3.385714 -0.35255603
3.386714 -0.26199345
3.387714 -0.17153496
3.388714 -0.081180577
3.389714 0.009060637199999999
3.390714 0.099172874
3.391714 0.18913813000000002
3.392714 0.27894122
3.393714 0.36857217000000003
3.394714 0.45802835
3.395714 0.54731052
3.396714 0.63641905
3.397714 0.72535137
3.398714 0.8141011
3.399714 0.90265907
3.400714 0.99101719
3.401714 1.0791706
3.402714 1.1671198
3.403714 1.2548685
3.404714 1.3424195
3.405714 1.4297714
3.406714 1.5169168
3.407714 1.6038427000000002
3.408714 1.6905317
3.409714 1.7769685
3.410714 1.8631426999999998
3.411714 1.9490501
3.412714 2.0346938
3.413714 2.1200798
3.414714 2.2052117
3.415714 2.2900887
3.416714 2.3747046000000003
3.417714 2.4590494
3.418714 2.5431139
3.419714 2.6268917999999997
3.420714 2.7103791
3.421714 2.7935766
3.422714 2.8764841999999997
3.423714 2.9590975
3.424714 3.0414087999999997
3.425714 3.123405
3.426714 3.2050736000000004
3.427714 3.2864038
3.428714 3.3673916
3.429714 3.4480404
3.430714 3.5283566000000004
3.431714 3.6083464000000003
3.432714 3.6880116999999997
3.433714 3.7673466
3.434714 3.8463388000000003
3.435714 3.9249748
3.436714 4.0032423999999995
3.437714 4.0811348999999995
3.438714 4.1586522
3.439714 4.2357974
3.440714 4.3125741
3.441714 4.3889809
3.442714 4.4650108
3.443714 4.5406531999999995
3.444714 4.6158969
3.445714 4.6907336
3.446714 4.7651645
3.447714 4.8391934
3.448714 4.9128248999999995
3.449714 4.9860634
3.450714 5.0589032
3.451714 5.1313341
3.452714 5.2033401999999995
3.453714 5.2749086
3.454714 5.3460304
3.455714 5.4167051
3.456714 5.4869387
3.457714 5.556741
3.458714 5.6261171
3.459714 5.695064400000001
3.460714 5.7635739
3.461714 5.8316313
3.462714 5.8992237
3.463714 5.9663434
3.464714 6.0329914
3.465714 6.099172299999999
3.466714 6.1648935
3.467714 6.230156099999999
3.468714 6.2949538
3.469714 6.3592732
3.470714 6.4231016
3.471714 6.4864277999999995
3.472714 6.5492533
3.473714 6.611586399999999
3.474714 6.6734366000000005
3.475714 6.7348152
3.476714 6.795720800000001
3.477714 6.8561426999999995
3.478714 6.9160633
3.479714 6.9754653
3.480714 7.0343383
3.481714 7.09268
3.482714 7.1504988
3.483714 7.2078064
3.484714 7.264609599999999
3.485714 7.3209047
3.486714 7.376682
3.487714 7.4319266
3.488714 7.4866265
3.489714 7.5407796
3.490714 7.5943954
3.491714 7.6474831
3.492714 7.7000535999999995
3.493714 7.7521108000000005
3.494714 7.8036435
3.495714 7.8546345
3.496714 7.9050675
3.497714 7.9549283
3.498714 8.0042146
3.499714 8.0529392
3.500714 8.1011139
3.501714 8.1487492
3.502714 8.1958503
3.503714 8.2424082
3.504714 8.2884088
3.505714 8.3338335
3.506714 8.3786778
3.507714 8.4229432
3.508714 8.4666401
3.509714 8.509781199999999
3.510714 8.5523732
3.511714 8.5944124
3.512714 8.6358815
3.513714 8.6767651
3.514714 8.7170489
3.515714 8.7567329
3.516714 8.7958269
3.517714 8.8343441
3.518714 8.8723034
3.519714 8.909706
3.520714 8.946546900000001
3.521714 8.9828089
3.522714 9.0184748
3.523714 9.053532
3.524714 9.087979
3.525714 9.1218285
3.526714 9.1550946
3.527714 9.1877885
3.528714 9.2199124
3.529714 9.2514589
3.530714 9.2824124
3.531714 9.3127578
3.532714 9.3424894
3.533714 9.371615199999999
3.534714 9.4001465
3.535714 9.4281033
3.536714 9.4554946
3.537714 9.4823129
3.538714 9.5085435
3.539714 9.5341638
3.540714 9.5591597
3.541714 9.5835291
3.542714 9.607282999999999
3.543714 9.630438700000001
3.544714 9.6530162
3.545714 9.675023000000001
3.546714 9.6964501
3.547714 9.7172856
3.548714 9.737512500000001
3.549714 9.7571239
3.550714 9.7761229
3.551714 9.7945236
3.552714 9.8123401
3.553714 9.8295815
3.554714 9.846247700000001
3.555714 9.8623239
3.556714 9.8777927
3.557714 9.8926403
3.558714 9.9068634
3.559714 9.920472700000001
3.560714 9.933487300000001
3.561714 9.9459276
3.562714 9.957803799999999
3.563714 9.9691153
3.564714 9.9798463
3.565714 9.989980599999999
3.566714 9.9995077
3.567714 10.00842
3.568714 10.01674
3.569714 10.024479999999999
3.570714 10.03164
3.571714 10.03824
3.572714 10.04425
3.573714 10.04968
3.574714 10.054499999999999
3.575714 10.05871
3.576714 10.06233
3.577714 10.06536
3.578714 10.06783
3.579714 10.06976
3.580714 10.07114
3.581714 10.07196
3.582714 10.07219
3.583714 10.07184
3.584714 10.07088
3.585714 10.06934
3.586714 10.06723
3.587714 10.06456
3.588714 10.061340000000001
3.589714 10.05757
3.590714 10.053239999999999
3.591714 10.04834
3.592714 10.04285
3.593714 10.0368
3.594714 10.03019
3.595714 10.02304
3.596714 10.01536
3.597714 10.00717
3.598714 9.998434
3.599714 9.9891484
3.600714 9.9792965
3.601714 9.9688753
3.602714 9.957891700000001
3.603714 9.9463627
3.604714 9.934306099999999
3.605714 9.9217348
3.606714 9.9086516
3.607714 9.8950461
3.608714 9.8809078
3.609714 9.8662287
3.610714 9.8510139
3.611714 9.835273
3.612714 9.8190218
3.613714 9.8022737
3.614714 9.785031499999999
3.615714 9.767288
3.616714 9.749031800000001
3.617714 9.7302511
3.618714 9.7109422
3.619714 9.6911117
3.620714 9.6707784
3.621714 9.6499592
3.622714 9.6286692
3.623714 9.6069083
3.624714 9.5846705
3.625714 9.561944
3.626714 9.5387183
3.627714 9.5149942
3.628714 9.490779
3.629714 9.4660901
3.630714 9.4409384
3.631714 9.4153307
3.632714 9.3892656
3.633714 9.362735599999999
3.634714 9.3357347
3.635714 9.3082637
3.636714 9.2803299
3.637714 9.2519492
3.638714 9.2231326
3.639714 9.1938905
3.640714 9.1642253
3.641714 9.134131700000001
3.642714 9.103596999999999
3.643714 9.072615200000001
3.644714 9.0411857
3.645714 9.0093143
3.646714 8.9770153
3.647714 8.9442998
3.648714 8.9111768
3.649714 8.8776506
3.650714 8.843719199999999
3.651714 8.809384000000001
3.652714 8.7746441
3.653714 8.739505
3.654714 8.7039746
3.655714 8.6680628
3.656714 8.631774
3.657714 8.595107500000001
3.658714 8.5580587
3.659714 8.5206248
3.660714 8.482799700000001
3.661714 8.4445886
3.662714 8.4059969
3.663714 8.3670363
3.664714 8.3277203
3.665714 8.288058600000001
3.666714 8.248058
3.667714 8.207718999999999
3.668714 8.1670441
3.669714 8.1260316
3.670714 8.0846868
3.671714 8.043012
3.672714 8.0010116
3.673714 7.9586849
3.674714 7.9160333
3.675714 7.8730553
3.676714 7.8297533
3.677714 7.7861302
3.678714 7.7421926
3.679714 7.6979503000000005
3.680714 7.6534122
3.681714 7.6085858
3.682714 7.56348
3.683714 7.518097
3.684714 7.4724398999999995
3.685714 7.4265108
3.686714 7.3803134
3.687714 7.3338486
3.688714 7.2871163
3.689714 7.2401173
3.690714 7.1928501
3.691714 7.145318400000001
3.692714 7.0975281
3.693714 7.0494875
3.694714 7.0012063
3.695714 6.9526955
3.696714 6.9039606000000004
3.697714 6.855008
3.698714 6.8058385999999995
3.699714 6.756454000000001
3.700714 6.706854700000001
3.701714 6.6570424
3.702714 6.6070229
3.703714 6.556798499999999
3.704714 6.506374500000001
3.705714 6.4557530000000005
3.706714 6.404931799999999
3.707714 6.3539125
3.708714 6.3026994
3.709714 6.251299400000001
3.710714 6.199726500000001
3.711714 6.1479967
3.712714 6.0961198
3.713714 6.0441017
3.714714 5.991940199999999
3.715714 5.9396297
3.716714 5.8871649
3.717714 5.8345448
3.718714 5.7817739
3.719714 5.7288617
3.720714 5.675819499999999
3.721714 5.6226559
3.722714 5.5693741999999995
3.723714 5.515974
3.724714 5.4624546
3.725714 5.4088194
3.726714 5.3550765
3.727714 5.3012397
3.728714 5.2473225
3.729714 5.1933348
3.730714 5.1392796999999995
3.731714 5.0851494
3.732714 5.0309349
3.733714 4.9766283
3.734714 4.9222294
3.735714 4.8677467000000005
3.736714 4.813197300000001
3.737714 4.7585979
3.738714 4.7039617
3.739714 4.6492942
3.740714 4.5945928
3.741714 4.5398515
3.742714 4.4850688
3.743714 4.430248199999999
3.744714 4.3754011
3.745714 4.3205418
3.746714 4.2656808999999996
3.747714 4.2108212
3.748714 4.155957
3.749714 4.1010778
3.750714 4.0461771
3.751714 3.9912548
3.752714 3.9363239
3.753714 3.8814053
3.754714 3.826521
3.755714 3.7716866000000002
3.756714 3.7169046999999997
3.757714 3.6621697
3.758714 3.6074683000000003
3.759714 3.5527915
3.760714 3.4981396
3.761714 3.4435213
3.762714 3.3889532
3.763714 3.3344496
3.764714 3.2800172
3.765714 3.2256531999999996
3.766714 3.1713504000000006
3.767714 3.1171031
3.768714 3.0629120999999997
3.769714 3.0087901
3.770714 2.9547585
3.771714 2.9008381
3.772714 2.8470427
3.773714 2.7933735
3.774714 2.7398188
3.775714 2.686362
3.776714 2.6329905
3.777714 2.5797022999999997
3.778714 2.5265086
3.779714 2.4734294
3.780714 2.4204833
3.781714 2.3676826
3.782714 2.3150284
3.783714 2.2625139
3.784714 2.2101309
3.785714 2.1578785
3.786714 2.1057658
3.787714 2.0538109999999996
3.788714 2.0020328
3.789714 1.9504431999999998
3.790714 1.899041
3.791714 1.8478149999999998
3.792714 1.7967474
3.793714 1.7458268
3.794714 1.6950527
3.795714 1.6444394
3.796714 1.5940096000000001
3.797714 1.5437852
3.798714 1.4937799
3.799714 1.4439951
3.800714 1.3944212
3.801714 1.3450465
3.802714 1.295865
3.803714 1.2468812
3.804714 1.198109
3.805714 1.149565
3.806714 1.1012611
3.807714 1.0531983999999999
3.808714 1.0053679
3.809714 0.9577568599999999
3.810714 0.9103567300000001
3.811714 0.8631703399999999
3.812714 0.8162124999999999
3.813714 0.76950598
3.814714 0.7230719099999999
3.815714 0.67692157
3.816714 0.63105281
3.817714 0.5854534899999999
3.818714 0.5401084700000001
3.819714 0.49500847000000003
3.820714 0.45015532999999996
3.821714 0.40556137000000003
3.822714 0.36124336
3.823714 0.31721457000000003
3.824714 0.27347945
3.825714 0.2300333
3.826714 0.18686724
3.827714 0.14397549
3.828714 0.10136119
3.829714 0.059037404999999994
3.830714 0.017022577
3.831714 -0.024667237
3.832714 -0.066025282
3.833714 -0.10705666
3.834714 -0.1477753
3.835714 -0.18819639
3.836714 -0.22832849
3.837714 -0.26816861
3.838714 -0.30770313
3.839714 -0.34691396
3.840714 -0.38578594
3.841714 -0.42431229000000004
3.842714 -0.46249563
3.843714 -0.50034369
3.844714 -0.53786258
3.845714 -0.57505155
3.846714 -0.6119019800000001
3.847714 -0.64840089
3.848714 -0.68453737
3.849714 -0.72030844
3.850714 -0.75572045
3.851714 -0.7907858999999999
3.852714 -0.82551697
3.853714 -0.85991807
3.854714 -0.89398278
3.855714 -0.9276960000000001
3.856714 -0.96103987
3.857714 -0.9940000299999999
3.858714 -1.0265722
3.859714 -1.0587605
3.860714 -1.0905743
3.861714 -1.1220212999999999
3.862714 -1.1531031
3.863714 -1.1838138
3.864714 -1.2141436
3.865714 -1.2440846
3.866714 -1.2736349
3.867714 -1.3027997
3.868714 -1.3315879
3.869714 -1.3600068
3.870714 -1.3880563000000001
3.871714 -1.4157272
3.872714 -1.4430046
3.873714 -1.4698736000000001
3.874714 -1.4963255
3.875714 -1.5223607000000001
3.876714 -1.547988
3.877714 -1.5732191999999998
3.878714 -1.5980626000000002
3.879714 -1.6225196000000002
3.880714 -1.6465846
3.881714 -1.6702477
3.882714 -1.6935012999999999
3.883714 -1.7163438999999998
3.884714 -1.7387794
3.885714 -1.7608145
3.886714 -1.7824533999999999
3.887714 -1.803693
3.888714 -1.8245237
3.889714 -1.8449329
3.890714 -1.8649107000000003
3.891714 -1.8844541
3.892714 -1.903569
3.893714 -1.9222675000000002
3.894714 -1.9405622
3.895714 -1.9584592
3.896714 -1.9759564
3.897714 -1.9930445
3.898714 -2.0097118000000003
3.899714 -2.0259508999999998
3.900714 -2.0417612000000003
3.901714 -2.0571478
3.902714 -2.0721182000000002
3.903714 -2.0866768
3.904714 -2.1008214
3.905714 -2.1145446
3.906714 -2.1278353
3.907714 -2.1406883000000003
3.908714 -2.1531049
3.909714 -2.1650953
3.910714 -2.1766726
3.911714 -2.1878471999999998
3.912714 -2.1986209
3.913714 -2.2089867
3.914714 -2.2189314
3.915714 -2.2284409000000003
3.916714 -2.2375096
3.917714 -2.2461396000000002
3.918714 -2.254341
3.919714 -2.2621255
3.920714 -2.2695003
3.921714 -2.2764645999999997
3.922714 -2.283011
3.923714 -2.2891304000000003
3.924714 -2.2948185
3.925714 -2.300079
3.926714 -2.3049222
3.927714 -2.3093611
3.928714 -2.3134038
3.929714 -2.3170479
3.930714 -2.3202825
3.931714 -2.3230918
3.932714 -2.3254631000000003
3.933714 -2.3273924
3.934714 -2.3288884999999997
3.935714 -2.3299672
3.936714 -2.3306459000000004
3.937714 -2.3309348
3.938714 -2.3308335
3.939714 -2.3303332
3.940714 -2.3294223
3.941714 -2.3280945
3.942714 -2.326352
3.943714 -2.3242046999999997
3.944714 -2.3216655
3.945714 -2.3187416
3.946714 -2.31543
3.947714 -2.3117179
3.948714 -2.3075894
3.949714 -2.3030324
3.950714 -2.2980478
3.951714 -2.2926487
3.952714 -2.2868564
3.953714 -2.2806922
3.954714 -2.2741675
3.955714 -2.2672808
3.956714 -2.2600187000000003
3.957714 -2.2523657999999998
3.958714 -2.2443121
3.959714 -2.2358583000000003
3.960714 -2.2270163999999997
3.961714 -2.2178005
3.962714 -2.2082219
3.963714 -2.1982804000000002
3.964714 -2.187966
3.965714 -2.1772645
3.966714 -2.1661658
3.967714 -2.1546723
3.968714 -2.1427989000000003
3.969714 -2.1305696999999997
3.970714 -2.1180062
3.971714 -2.1051189000000003
3.972714 -2.0919032
3.973714 -2.0783426
3.974714 -2.0644166
3.975714 -2.0501114
3.976714 -2.0354284
3.977714 -2.0203805
3.978714 -2.0049881
3.979714 -1.9892670000000001
3.980714 -1.9732233
3.981714 -1.9568497
3.982714 -1.9401331000000002
3.983714 -1.9230634
3.984714 -1.9056403999999998
3.985714 -1.8878788
3.986714 -1.8698001
3.987714 -1.8514248
3.988714 -1.8327618
3.989714 -1.8138051
3.990714 -1.7945359
3.991714 -1.774933
3.992714 -1.7549830999999998
3.993714 -1.7346889
3.994714 -1.7140678999999999
3.995714 -1.6931460999999999
3.996714 -1.6719455
3.997714 -1.6504766
3.998714 -1.6287353
3.999714 -1.6067076
4.000714 -1.5843803
4.001714 -1.5617494
4.002714 -1.5388234
4.003714 -1.5156208
4.004714 -1.4921601
4.005714 -1.4684506
4.006714 -1.4444873
4.007714 -1.4202539
4.008714 -1.3957313
4.009714 -1.3709088
4.010714 -1.3457913
4.011714 -1.3203987000000001
4.012714 -1.2947594
4.013714 -1.2688985
4.014714 -1.242828
4.015714 -1.2165432999999999
4.016714 -1.1900291
4.017715 -1.1632676
4.018714 -1.1362501
4.019714 -1.1089807999999999
4.020714 -1.0814756
4.021714 -1.0537535
4.022714 -1.0258276
4.023714 -0.9976992400000001
4.024714 -0.9693581600000001
4.025714 -0.94079059
4.026714 -0.9119885
4.027714 -0.88295713
4.028714 -0.85371537
4.029714 -0.82428921
4.030715 -0.7947016499999999
4.031714 -0.76496247
4.032714 -0.73506604
4.033714 -0.70499461
4.034714 -0.6747283500000001
4.035714 -0.64425562
4.036714 -0.61357869
4.037714 -0.58271326
4.038714 -0.55168113
4.039714 -0.52050082
4.040714 -0.48918035
4.041714 -0.45771644999999994
4.042714 -0.42609991999999997
4.043715 -0.39432379000000006
4.044714 -0.36239033
4.045714 -0.33031262
4.046714 -0.29811014
4.047714 -0.26580037
4.048714 -0.23339067
4.049714 -0.20087501000000002
4.050714 -0.16823724
4.051714 -0.13545959
4.052714 -0.1025319
4.053714 -0.069457694
4.054714 -0.036253873
4.055714 -0.0029444761999999998
4.056714 0.030448436000000002
4.057714 0.06391213400000001
4.058714 0.097445474
4.059714 0.13105569
4.060714 0.1647513
4.061714 0.1985353
4.062714 0.23240205000000003
4.063715 0.26633947
4.064714 0.30033507
4.065714 0.33438217000000003
4.066714 0.3684832
4.067714 0.40264782
4.068714 0.4368871
4.069714 0.4712062
4.070714 0.50559952
4.071714 0.54005082
4.072714 0.5745375500000001
4.073714 0.60903886
4.074714 0.64354204
4.075714 0.67804544
4.076715 0.7125561100000001
4.077714 0.74708425
4.078714 0.78163715
4.079714 0.8162151100000001
4.080714 0.85081141
4.081714 0.8854160999999999
4.082714 0.92002088
4.083714 0.95462156
4.084714 0.98921992
4.085714 1.0238186999999999
4.086714 1.0584187999999999
4.087714 1.0930149999999998
4.088714 1.1275955
4.089714 1.1621449000000001
4.090714 1.1966485
4.091714 1.2310969999999999
4.092714 1.2654893
4.093714 1.2998309
4.094714 1.33413
4.095714 1.3683936
4.096714 1.4026229
4.097714 1.4368129
4.098714 1.4709535
4.099714 1.5050336
4.100714 1.5390432
4.101714 1.5729765999999998
4.102714 1.6068315
4.103714 1.6406065
4.104714 1.6743001
4.105714 1.7079085
4.106714 1.7414262999999999
4.107714 1.7748475
4.108714 1.8081676000000002
4.109715 1.8413844
4.110714 1.8744984999999998
4.111714 1.9075122
4.112714 1.9404274999999997
4.113714 1.973244
4.114714 2.0059576
4.115714 2.0385600999999998
4.116714 2.0710407
4.117714 2.1033887
4.118714 2.1355947
4.119714 2.1676531
4.120714 2.1995628
4.121714 2.2313251999999997
4.122715 2.2629445
4.123714 2.2944231999999998
4.124714 2.3257617
4.125714 2.3569571000000002
4.126714 2.3880029
4.127714 2.4188923
4.128714 2.4496181
4.129714 2.4801759
4.130714 2.5105627
4.131714 2.5407773000000002
4.132714 2.5708169
4.133714 2.6006777
4.134714 2.6303520000000002
4.135714 2.6598321
4.136714 2.6891107
4.137714 2.7181853
4.138714 2.7470578
4.139714 2.7757351999999997
4.140714 2.8042249000000004
4.141714 2.8325308000000002
4.142715 2.8606499
4.143714 2.8885724
4.144714 2.9162835
4.145714 2.9437693
4.146714 2.9710192
4.147714 2.9980319
4.148714 3.0248106
4.149714 3.0513622000000002
4.150714 3.0776914
4.151714 3.1037974999999998
4.152714 3.1296734
4.153714 3.1553082000000003
4.154714 3.1806941999999996
4.155715 3.2058291000000003
4.156714 3.2307174
4.157714 3.2553672999999996
4.158714 3.2797847
4.159714 3.3039697
4.160714 3.3279110000000003
4.161714 3.3515904
4.162714 3.3749900999999998
4.163714 3.3980973
4.164714 3.4209125
4.165714 3.4434456000000004
4.166714 3.4657136
4.167714 3.4877285000000002
4.168715 3.5094947000000003
4.169714 3.531003
4.170714 3.5522383
4.171714 3.5731845
4.172714 3.5938315
4.173714 3.6141813000000003
4.174714 3.6342426999999997
4.175714 3.6540258999999997
4.176714 3.6735348
4.177714 3.6927626
4.178714 3.7116919
4.179714 3.730303
4.180714 3.7485827
4.181714 3.7665314999999997
4.182714 3.784164
4.183714 3.8015008000000003
4.184714 3.8185604
4.185714 3.835348
4.186714 3.8518541
4.187714 3.8680561000000004
4.188715 3.8839292
4.189714 3.8994592000000003
4.190714 3.9146461
4.191714 3.9295018
4.192714 3.9440446
4.193714 3.9582859999999997
4.194714 3.9722253
4.195714 3.9858483
4.196714 3.9991334000000003
4.197714 4.0120654
4.198714 4.0246401
4.199714 4.0368702
4.200714 4.0487766
4.201715 4.0603793999999995
4.202714 4.071685700000001
4.203714 4.0826857
4.204714 4.0933557
4.205714 4.1036677
4.206714 4.1136038
4.207714 4.1231643
4.208714 4.1323662
4.209714 4.1412331
4.210714 4.1497871
4.211714 4.1580338
4.212714 4.1659612
4.213714 4.1735467
4.214714 4.180767400000001
4.215714 4.187613
4.216714 4.1940897999999995
4.217714 4.2002171
4.218714 4.206017
4.219714 4.2115003
4.220714 4.2166598
4.221714 4.2214732999999995
4.222714 4.225914599999999
4.223714 4.2299657999999996
4.224714 4.2336274
4.225714 4.2369187
4.226714 4.2398676
4.227714 4.242501
4.228714 4.2448297
4.229714 4.2468425
4.230714 4.2485137
4.231714 4.2498130000000005
4.232714 4.2507246
4.233714 4.2512491
4.234715 4.2514045
4.235714 4.2512152
4.236714 4.2506981999999995
4.237714 4.249854
4.238714 4.2486664
4.239714 4.2471107
4.240714 4.2451676
4.241714 4.2428348
4.242714 4.2401314
4.243714 4.2370863000000005
4.244714 4.233728
4.245714 4.2300697
4.246714 4.2261019
4.247715 4.2217962
4.248714 4.2171214
4.249714 4.2120561
4.250714 4.2065988999999995
4.251714 4.200768500000001
4.252714 4.1945934
4.253714 4.1880976
4.254714 4.1812886
4.255714 4.1741546
4.256714 4.1666735
4.257714 4.1588239
4.258714 4.1505978
4.259714 4.1420076
4.260714 4.1330788
4.261714 4.123839
4.262714 4.1143026
4.263714 4.1044623
4.264714 4.0942941
4.265714 4.0837679
4.266714 4.0728617
4.267715 4.0615745
4.268714 4.0499244
4.269714 4.0379439
4.270714 4.0256612
4.271714 4.0130891
4.272714 4.000219700000001
4.273714 3.9870318
4.274714 3.9734997
4.275714 3.9596114
4.276714 3.9453741
4.277714 3.9308079000000005
4.278714 3.9159391
4.279714 3.9007854
4.280715 3.8853444
4.281714 3.869598
4.282714 3.8535211
4.283714 3.837093
4.284714 3.8203117
4.285714 3.8031951
4.286714 3.7857733999999996
4.287714 3.7680775
4.288714 3.7501211999999997
4.289714 3.7318997
4.290714 3.7133917000000003
4.291714 3.6945712
4.292714 3.6754220999999996
4.293715 3.6559448000000003
4.294714 3.6361564
4.295714 3.6160818999999997
4.296714 3.5957426
4.297714 3.5751428
4.298714 3.5542723
4.299714 3.5331108
4.300714 3.5116403999999997
4.301714 3.4898572000000003
4.302714 3.4677744
4.303714 3.4454178000000004
4.304714 3.4228142000000004
4.305714 3.3999793
4.306714 3.3769112
4.307714 3.353592
4.308714 3.3299985999999997
4.309714 3.3061135999999998
4.310714 3.2819357
4.311714 3.2574803
4.312714 3.2327715
4.313715 3.2078318
4.314714 3.182672
4.315714 3.1572875
4.316714 3.1316623000000003
4.317714 3.1057792
4.318714 3.0796301
4.319714 3.0532224
4.320714 3.0265749
4.321714 2.9997094
4.322714 2.9726414
4.323714 2.9453720999999997
4.324714 2.9178899
4.325714 2.8901763000000003
4.326715 2.8622188
4.327714 2.8340165
4.328714 2.8055828000000003
4.329714 2.7769405000000003
4.330714 2.7481114
4.331714 2.7191088
4.332714 2.6899315
4.333714 2.6605671
4.334714 2.6309997000000003
4.335714 2.6012186
4.336714 2.571225
4.337714 2.5410304000000004
4.338714 2.5106523
4.339714 2.4801053
4.340714 2.4493959
4.341714 2.4185192
4.342714 2.3874655000000002
4.343714 2.3562263999999997
4.344714 2.3248008000000002
4.345714 2.2931995
4.346714 2.2614395
4.347714 2.2295393
4.348714 2.1975109
4.349714 2.165355
4.350714 2.1330625
4.351714 2.1006199999999997
4.352714 2.0680171
4.353714 2.0352522
4.354714 2.0023331
4.355714 1.9692736
4.356714 1.9360891000000002
4.357714 1.9027882999999999
4.358714 1.8693749
4.359715 1.8358452
4.360714 1.8021945000000001
4.361714 1.7684227000000001
4.362714 1.7345347
4.363714 1.7005408
4.364714 1.6664533
4.365714 1.6322803000000001
4.366714 1.5980234
4.367714 1.5636781
4.368714 1.5292369
4.369714 1.4946938
4.370714 1.4600478
4.371714 1.4253049
4.372715 1.3904765
4.373714 1.3555749000000001
4.374714 1.3206107
4.375714 1.2855893
4.376714 1.2505122
4.377714 1.2153771
4.378714 1.1801823
4.379714 1.144928
4.380714 1.1096177
4.381714 1.0742570999999999
4.382714 1.0388524
4.383714 1.0034075
4.384714 0.9679243000000001
4.385714 0.93240328
4.386714 0.89684473
4.387714 0.86125061
4.388714 0.82562584
4.389714 0.78997761
4.390714 0.75431438
4.391714 0.71864408
4.392715 0.682972
4.393714 0.64730053
4.394714 0.61162887
4.395714 0.57595451
4.396714 0.54027475
4.397714 0.5045881999999999
4.398714 0.46889619
4.399714 0.43320274
4.400714 0.39751496999999997
4.401714 0.36184108000000004
4.402714 0.3261894
4.403714 0.29056658999999996
4.404714 0.25497715
4.405715 0.21942339000000002
4.406714 0.18390636
4.407714 0.14842734000000002
4.408714 0.11298867000000001
4.409714 0.077594456
4.410714 0.042248529
4.411714 0.006953920099999999
4.412714 -0.028288728000000003
4.413714 -0.063481281
4.414714 -0.09862646700000001
4.415714 -0.13372522
4.416714 -0.16877442
4.417714 -0.20376565
4.418715 -0.23868614999999999
4.419714 -0.27352245999999997
4.420714 -0.30826400000000004
4.421714 -0.34290622000000004
4.422714 -0.37745105
4.423714 -0.41190484000000005
4.424714 -0.44627427000000003
4.425714 -0.48056273000000005
4.426714 -0.51476783
4.427714 -0.54888269
4.428714 -0.58289892
4.429714 -0.61681033
4.430714 -0.6506145
4.431714 -0.68431292
4.432714 -0.71790791
4.433714 -0.75139855
4.434714 -0.7847779399999999
4.435714 -0.81803324
4.436714 -0.8511505100000001
4.437714 -0.8841182100000001
4.438715 -0.9169332699999999
4.439714 -0.94960118
4.440714 -0.98213395
4.441714 -1.0145437
4.442714 -1.0468365
4.443714 -1.0790092
4.444714 -1.11105
4.445714 -1.1429429
4.446714 -1.1746742
4.447714 -1.2062373
4.448714 -1.2376329
4.449714 -1.2688663
4.450714 -1.2999424000000002
4.451715 -1.3308594
4.452714 -1.3616088
4.453714 -1.3921784
4.454714 -1.4225582
4.455714 -1.4527447
4.456714 -1.4827449
4.457714 -1.5125721
4.458714 -1.5422399999999998
4.459714 -1.5717555
4.460714 -1.6011126
4.461714 -1.6302957999999999
4.462714 -1.6592829
4.463714 -1.6880560999999998
4.464714 -1.7166052
4.465714 -1.7449327000000001
4.466714 -1.7730488
4.467714 -1.8009644000000002
4.468714 -1.8286854000000001
4.469714 -1.8562078
4.470714 -1.8835209
4.471714 -1.9106131
4.472714 -1.9374782
4.473714 -1.9641196
4.474714 -1.9905480999999998
4.475714 -2.0167764
4.476714 -2.0428114
4.477714 -2.0686476
4.478714 -2.0942681000000003
4.479714 -2.1196501
4.480714 -2.1447748
4.481714 -2.1696337999999997
4.482714 -2.1942329
4.483714 -2.2185873
4.484715 -2.2427136
4.485714 -2.2666227
4.486714 -2.2903127999999997
4.487714 -2.3137715
4.488714 -2.3369836
4.489714 -2.3599364
4.490714 -2.3826278999999997
4.491714 -2.4050656999999998
4.492714 -2.4272611
4.493714 -2.4492223
4.494714 -2.4709467
4.495714 -2.4924215
4.496714 -2.5136281
4.497715 -2.5345499
4.498714 -2.5551818
4.499714 -2.5755314
4.500714 -2.5956156
4.501714 -2.6154531000000003
4.502714 -2.6350545
4.503714 -2.654417
4.504714 -2.6735267
4.505714 -2.6923633999999996
4.506714 -2.7109101
4.507714 -2.7291609
4.508714 -2.7471215
4.509714 -2.7648048000000003
4.510714 -2.7822237
4.511714 -2.7993813
4.512714 -2.8162718
4.513714 -2.8328819000000003
4.514714 -2.8491987
4.515714 -2.8652173
4.516714 -2.8809438
4.517715 -2.8963931
4.518714 -2.9115807
4.519714 -2.9265149
4.520714 -2.941191
4.521714 -2.9555921
4.522714 -2.9696966000000002
4.523714 -2.9834864999999997
4.524714 -2.9969552999999998
4.525714 -3.0101098
4.526714 -3.0229658
4.527714 -3.0355391999999997
4.528714 -3.0478392
4.529714 -3.0598647999999997
4.530715 -3.0716056
4.531714 -3.0830501
4.532714 -3.0941922
4.533714 -3.1050339
4.534714 -3.1155862
4.535714 -3.1258605000000004
4.536714 -3.1358632999999996
4.537714 -3.1455896999999995
4.538714 -3.1550257999999998
4.539714 -3.1641539000000005
4.540714 -3.1729601000000005
4.541714 -3.1814403999999996
4.542714 -3.1896044
4.543715 -3.1974684000000004
4.544714 -3.2050490000000003
4.545714 -3.2123568999999996
4.546714 -3.2193903
4.547714 -3.2261397999999994
4.548714 -3.2325926999999997
4.549714 -3.2387387
4.550714 -3.244577
4.551714 -3.2501138999999997
4.552714 -3.2553591
4.553714 -3.2603177999999997
4.554714 -3.2649896999999997
4.555714 -3.2693662
4.556714 -3.2734368
4.557714 -3.2771926
4.558714 -3.2806336999999997
4.559714 -3.2837696
4.560714 -3.2866146
4.561714 -3.2891836
4.562714 -3.2914825000000003
4.563715 -3.2935098000000003
4.564714 -3.2952543
4.565714 -3.296702
4.566714 -3.2978441999999997
4.567714 -3.2986779
4.568714 -3.2992109999999997
4.569714 -3.299452
4.570714 -3.2994098999999997
4.571714 -3.2990869
4.572714 -3.2984797
4.573714 -3.2975808000000004
4.574714 -3.2963865
4.575714 -3.2948982
4.576715 -3.293122
4.577714 -3.291069
4.578714 -3.2887477
4.579714 -3.2861602
4.580714 -3.2832999000000003
4.581714 -3.2801579999999997
4.582714 -3.2767233
4.583714 -3.2729901
4.584714 -3.2689612
4.585714 -3.2646455
4.586714 -3.2600529000000003
4.587714 -3.2551932999999997
4.588714 -3.2500695000000004
4.589714 -3.2446798
4.590714 -3.2390196
4.591714 -3.2330856
4.592714 -3.2268796
4.593714 -3.2204051
4.594714 -3.2136694
4.595714 -3.2066755000000002
4.596714 -3.1994235000000004
4.597714 -3.1919077
4.598714 -3.1841215
4.599714 -3.1760585
4.600714 -3.167722
4.601714 -3.1591165999999995
4.602714 -3.1502545
4.603714 -3.141145
4.604714 -3.1317953000000003
4.605714 -3.1222046999999997
4.606714 -3.1123689999999997
4.607714 -3.1022819
4.608714 -3.0919401
4.609715 -3.0813443
4.610714 -3.0704983
4.611714 -3.0594071
4.612714 -3.0480742000000003
4.613714 -3.0364992
4.614714 -3.0246781
4.615714 -3.0126093
4.616714 -3.0002939
4.617714 -2.9877389
4.618714 -2.9749556999999998
4.619714 -2.9619556
4.620714 -2.9487463
4.621714 -2.9353287
4.622715 -2.9216962
4.623714 -2.9078397999999996
4.624714 -2.8937513000000004
4.625714 -2.8794274
4.626714 -2.8648713999999997
4.627714 -2.8500902000000004
4.628714 -2.8350904999999997
4.629714 -2.819876
4.630714 -2.8044468
4.631714 -2.7888009
4.632714 -2.7729383
4.633714 -2.7568638
4.634714 -2.7405877
4.635714 -2.7241226
4.636714 -2.7074797
4.637714 -2.6906624
4.638714 -2.6736656
4.639714 -2.6564782
4.640714 -2.6390875
4.641714 -2.6214861999999997
4.642715 -2.6036743
4.643714 -2.5856605
4.644714 -2.567457
4.645714 -2.5490744
4.646714 -2.5305184
4.647714 -2.5117891
4.648714 -2.4928825000000003
4.649714 -2.4737978000000003
4.650714 -2.4545383
4.651714 -2.4351144000000002
4.652714 -2.4155386
4.653714 -2.3958189
4.654714 -2.3759574
4.655715 -2.355944
4.656714 -2.3357652
4.657714 -2.3154078
4.658714 -2.2948658
4.659714 -2.2741456
4.660714 -2.2532612
4.661714 -2.232231
4.662714 -2.2110689
4.663714 -2.18978
4.664714 -2.1683604
4.665714 -2.1468025
4.666714 -2.1251004
4.667714 -2.1032558999999997
4.668715 -2.0812785
4.669714 -2.0591809999999997
4.670714 -2.0369731
4.671714 -2.0146564
4.672714 -1.9922227000000001
4.673714 -1.9696590999999999
4.674714 -1.9469542
4.675714 -1.9241052
4.676714 -1.9011213999999999
4.677714 -1.8780211000000002
4.678714 -1.8548248
4.679714 -1.8315465999999998
4.680714 -1.8081902
4.681714 -1.7847463000000001
4.682714 -1.7612012
4.683714 -1.7375436000000002
4.684714 -1.713771
4.685714 -1.6898913000000002
4.686714 -1.6659191
4.687714 -1.6418677
4.688715 -1.6177436
4.689714 -1.5935424999999999
4.690714 -1.5692528000000001
4.691714 -1.5448643
4.692714 -1.5203749
4.693714 -1.4957943
4.694714 -1.4711419
4.695714 -1.4464385
4.696714 -1.4216975
4.697714 -1.3969195
4.698714 -1.3720922
4.699714 -1.3471978
4.700714 -1.3222216
4.701715 -1.2971601
4.702714 -1.2720228
4.703714 -1.2468276
4.704714 -1.2215926
4.705714 -1.1963287
4.706714 -1.1710349
4.707714 -1.1457009
4.708714 -1.1203155
4.709714 -1.0948738
4.710714 -1.0693823999999998
4.711714 -1.0438575
4.712714 -1.0183176999999999
4.713714 -0.9927748700000001
4.714714 -0.9672286
4.715714 -0.94166603
4.716714 -0.91606863
4.717714 -0.89042215
4.718714 -0.86472407
4.719714 -0.8389865
4.720714 -0.81323087
4.721714 -0.7874788699999999
4.722714 -0.7617441899999999
4.723714 -0.73602665
4.724714 -0.7103154
4.725714 -0.68459604
4.726714 -0.65885941
4.727714 -0.63310722
4.728714 -0.60735205
4.729714 -0.58161058
4.730714 -0.55589508
4.731714 -0.53020688
4.732714 -0.50453595
4.733714 -0.4788667
4.734715 -0.45318715000000004
4.735714 -0.42749695
4.736714 -0.40180902
4.737714 -0.37614598
4.738714 -0.35053024
4.739714 -0.32497491
4.740714 -0.29947895
4.741714 -0.27402872
4.742714 -0.24860587
4.743714 -0.22319679
4.744714 -0.19779943
4.745714 -0.17242351
4.746714 -0.14708569999999999
4.747715 -0.12180031999999999
4.748714 -0.096572924
4.749714 -0.071398274
4.750714 -0.046265142999999995
4.751714 -0.021164303000000002
4.752714 0.0039043235999999997
4.753714 0.028928914
4.754714 0.053889578
4.755714 0.078766467
4.756714 0.10354866
4.757714 0.12823921000000002
4.758714 0.15285311000000001
4.759714 0.17741004
4.760714 0.20192476999999998
4.761714 0.22640079000000002
4.762714 0.25082864
4.763714 0.27519104
4.764714 0.29947129
4.765714 0.32366088
4.766714 0.34776146
4.767715 0.37178183
4.768714 0.39573074
4.769714 0.41961023
4.770714 0.44341273999999997
4.771714 0.46712322999999994
4.772714 0.49072611
4.773714 0.514213
4.774714 0.53758663
4.775714 0.56086043
4.776714 0.58405111
4.777714 0.60717086
4.778714 0.63022138
4.779714 0.65319254
4.780715 0.67606717
4.781714 0.69882865
4.782714 0.72146733
4.783714 0.74398373
4.784714 0.766386
4.785714 0.78868419
4.786714 0.8108833799999999
4.787714 0.83298087
4.788714 0.8549669799999999
4.789714 0.87683052
4.790714 0.89856395
4.791714 0.92016775
4.792714 0.94164954
4.793715 0.9630202299999999
4.794714 0.98428754
4.795714 1.0054515
4.796714 1.0265031
4.797714 1.0474286
4.798714 1.0682151000000002
4.799714 1.0888558
4.800714 1.1093525
4.801714 1.1297139
4.802714 1.1499505
4.803714 1.1700688000000001
4.804714 1.1900690999999999
4.805714 1.209945
4.806714 1.2296868
4.807714 1.2492864
4.808714 1.2687408
4.809714 1.2880515000000001
4.810714 1.3072229
4.811714 1.3262583
4.812714 1.3451571
4.813715 1.3639134000000002
4.814714 1.3825196
4.815714 1.4009686000000001
4.816714 1.4192586
4.817714 1.4373924
4.818714 1.4553779
4.819714 1.4732235
4.820714 1.4909346
4.821714 1.5085111
4.822714 1.5259477000000001
4.823714 1.5432366
4.824714 1.5603700999999999
4.825714 1.5773428999999999
4.826715 1.5941542
4.827714 1.6108055
4.828714 1.6272984000000001
4.829714 1.6436342
4.830714 1.6598117
4.831714 1.6758287
4.832714 1.6916845
4.833714 1.7073806
4.834714 1.7229189999999999
4.835714 1.7383026
4.836714 1.7535336
4.837714 1.7686116000000003
4.838714 1.7835337999999998
4.839714 1.7982952
4.840714 1.8128904000000001
4.841714 1.8273147
4.842714 1.841565
4.843714 1.8556409999999999
4.844714 1.8695430999999998
4.845714 1.883273
4.846714 1.8968322999999998
4.847714 1.9102234
4.848714 1.9234501000000002
4.849714 1.9365161999999998
4.850714 1.9494247
4.851714 1.9621762
4.852714 1.974768
4.853714 1.9871957999999998
4.854714 1.9994523
4.855714 2.0115325
4.856714 2.0234331
4.857714 2.0351537
4.858714 2.0466967
4.859715 2.0580648999999998
4.860714 2.0692606
4.861714 2.0802829
4.862714 2.091131
4.863714 2.1018045
4.864714 2.112305
4.865714 2.1226373
4.866714 2.1328073
4.867714 2.1428188
4.868714 2.1526711
4.869714 2.162358
4.870714 2.1718686000000003
4.871714 2.1811919
4.872715 2.1903213
4.873714 2.1992568
4.874714 2.2080062000000003
4.875714 2.2165796
4.876714 2.2249866
4.877714 2.2332311000000002
4.878714 2.2413111999999997
4.879714 2.2492219
4.880714 2.2569567
4.881714 2.2645148
4.882714 2.2719
4.883714 2.2791201
4.884714 2.2861816
4.885714 2.2930851
4.886714 2.2998233999999997
4.887714 2.3063838
4.888714 2.3127535
4.889714 2.3189262
4.890714 2.3249033999999997
4.891714 2.3306971
4.892715 2.3363231
4.893714 2.3417948
4.894714 2.3471164
4.895714 2.3522822
4.896714 2.3572799
4.897714 2.3620971
4.898714 2.3667276
4.899714 2.3711748
4.900714 2.3754494
4.901714 2.3795634999999997
4.902714 2.3835225
4.903714 2.387324
4.904714 2.3909558
4.905715 2.3944044
4.906714 2.3976610999999997
4.907714 2.4007286999999997
4.908714 2.4036206
4.909714 2.4063556999999998
4.910714 2.4089497
4.911714 2.4114060999999998
4.912714 2.4137163999999998
4.913714 2.4158619
4.914714 2.4178249999999997
4.915714 2.4195956
4.916714 2.4211783000000002
4.917714 2.4225871999999997
4.918715 2.4238409
4.919714 2.424952
4.920714 2.4259209999999998
4.921714 2.4267368
4.922714 2.4273837
4.923714 2.427849
4.924714 2.4281319
4.925714 2.4282442
4.926714 2.4282051
4.927714 2.4280312
4.928714 2.4277277
4.929714 2.4272855
4.930714 2.426685
4.931714 2.4259051
4.932714 2.4249349
4.933714 2.4237782
4.934714 2.422454
4.935714 2.4209863
4.936714 2.419393
4.937714 2.4176782
4.938715 2.4158306
4.939714 2.4138303
4.940714 2.4116598
4.941714 2.4093131
4.942714 2.406799
4.943714 2.404137
4.944714 2.4013465000000003
4.945714 2.3984371
4.946714 2.3954019
4.947714 2.3922222
4.948714 2.3888759
4.949714 2.3853505
4.950714 2.3816485
4.951715 2.3777887
4.952714 2.3737974
4.953714 2.369695
4.954714 2.3654869
4.955714 2.361162
4.956714 2.3566969
4.957714 2.3520697
4.958714 2.34727
4.959714 2.3423053
4.960714 2.3371967000000002
4.961714 2.331968
4.962714 2.3266343
4.963714 2.3211947
4.964714 2.3156323999999997
4.965714 2.3099253
4.966714 2.3040572
4.967714 2.2980278
4.968714 2.2918522
4.969714 2.2855554
4.970714 2.2791583
4.971714 2.2726680999999997
4.972714 2.2660732
4.973714 2.25935
4.974714 2.2524744
4.975714 2.245434
4.976714 2.2382351000000003
4.977714 2.2309002
4.978714 2.2234567
4.979714 2.2159247
4.980714 2.2083076
4.981714 2.2005919
4.982714 2.1927540999999997
4.983714 2.1847747
4.984715 2.1766478
4.985714 2.1683844
4.986714 2.1600066
4.987714 2.1515355
4.988714 2.1429803
4.989714 2.1343337
4.990714 2.1255748000000003
4.991714 2.1166809
4.992714 2.1076384999999997
4.993714 2.0984526999999997
4.994714 2.0891441
4.995714 2.0797409
4.996714 2.0702649
4.997715 2.0607222000000003
4.998714 2.0511003
4.999714 2.0413764
5.000714 2.0315273
5.001714 2.0215426
5.002714 2.0114284
5.003714 2.0012045
5.004714 1.9908927
5.005714 1.9805064000000001
5.006714 1.9700438
5.007714 1.9594895
5.008714 1.9488225000000001
5.009714 1.9380294
5.010714 1.9271118999999999
5.011714 1.9160872
5.012714 1.9049798999999998
5.013714 1.8938107
5.014714 1.8825866
5.015714 1.8712969
5.016714 1.8599197
5.017715 1.8484324
5.018714 1.8368217999999998
5.019714 1.8250924000000002
5.020714 1.813262
5.021714 1.8013535
5.022714 1.789384
5.023714 1.7773567000000001
5.024714 1.7652615999999999
5.025714 1.7530805999999999
5.026714 1.7407994999999998
5.027714 1.7284153
5.028714 1.7159387000000001
5.029714 1.7033884
5.030715 1.6907819000000002
5.031714 1.6781263000000002
5.032714 1.6654143
5.033714 1.6526267000000001
5.034714 1.6397434999999998
5.035714 1.6267523
5.036714 1.6136557
5.037714 1.60047
5.038714 1.5872171000000002
5.039714 1.5739162000000002
5.040714 1.5605746
5.041714 1.5471858
5.042714 1.5337347
5.043715 1.520206
5.044714 1.5065931
5.045714 1.4929005
5.046714 1.4791417
5.047714 1.4653315
5.048714 1.451478
5.049714 1.4375781
5.050714 1.4236194
5.051714 1.4095862000000001
5.052714 1.3954681
5.053714 1.3812661
5.054714 1.3669921999999999
5.055714 1.3526652000000001
5.056714 1.3383017000000001
5.057714 1.323909
5.058714 1.309483
5.059714 1.2950106
5.060714 1.2804768
5.061714 1.2658722
5.062714 1.2511972999999998
5.063715 1.2364609
5.064714 1.2216759000000001
5.065714 1.2068526
5.066714 1.1919936
5.067714 1.1770938
5.068714 1.1621433
5.069714 1.1471341
5.070714 1.1320645
5.071714 1.116941
5.072714 1.1017755
5.073714 1.0865794
5.074714 1.0713591999999998
5.075714 1.0561128
5.076715 1.040831
5.077714 1.0255019
5.078714 1.0101168
5.079714 0.9946744000000001
5.080714 0.97918082
5.081714 0.96364729
5.082714 0.9480851699999999
5.083714 0.9325017200000001
5.084714 0.9168976900000001
5.085714 0.90126805
5.086714 0.8856060000000001
5.087714 0.86990595
5.088714 0.85416641
5.089714 0.8383907399999999
5.090714 0.8225842400000001
5.091714 0.80675138
5.092714 0.7908930999999999
5.093714 0.77500623
5.094714 0.75908527
5.095714 0.74312515
5.096714 0.72712484
5.097714 0.71108863
5.098714 0.69502559
5.099714 0.6789462199999999
5.100714 0.66285962
5.101714 0.64676967
5.102714 0.63067456
5.103714 0.61456789
5.104714 0.59844106
5.105714 0.5822864799999999
5.106714 0.56610005
5.107714 0.549882
5.108714 0.53363573
5.109715 0.51736664
5.110714 0.50107893
5.111714 0.48477490999999995
5.112714 0.46845437
5.113714 0.45211673999999996
5.114714 0.43576253
5.115714 0.41939481
5.116714 0.40301927
5.117714 0.38664271
5.118714 0.37027014999999996
5.119714 0.35390253
5.120714 0.33753528
5.121714 0.32115947
5.122715 0.30476479
5.123714 0.28834315
5.124714 0.27189194
5.125714 0.25541549999999996
5.126714 0.23892333
5.127714 0.22242706999999998
5.128714 0.20593596
5.129714 0.18945388999999999
5.130714 0.17297921
5.131714 0.15650704
5.132714 0.14003236
5.133714 0.12355337000000001
5.134714 0.1070722
5.135714 0.090593542
5.136714 0.074121566
5.137714 0.057656416999999995
5.138714 0.041192760999999994
5.139714 0.024721501000000003
5.140714 0.0082340026
5.141714 -0.0082733946
5.142715 -0.024796152
5.143714 -0.041322361
5.144714 -0.057836545999999996
5.145714 -0.074325409
5.146714 -0.090783002
5.147714 -0.10721295
5.148714 -0.12362619999999999
5.149714 -0.14003590999999999
5.150714 -0.15645145000000002
5.151714 -0.17287453
5.152714 -0.18929946
5.153714 -0.20571689
5.154714 -0.22211955000000003
5.155715 -0.23850629
5.156714 -0.2548822
5.157714 -0.27125559
5.158714 -0.28763209
5.159714 -0.30400974
5.160714 -0.3203782
5.161714 -0.33672149
5.162714 -0.35302553000000003
5.163714 -0.3692843
5.164714 -0.38550338
5.165714 -0.40169805
5.166714 -0.41788681
5.167714 -0.43408331
5.168715 -0.45029088
5.169714 -0.46650147999999997
5.170714 -0.48270007000000004
5.171714 -0.49887192
5.172714 -0.51500946
5.173714 -0.53111482
5.174714 -0.54719709
5.175714 -0.5632657099999999
5.176714 -0.57932409
5.177714 -0.59536616
5.178714 -0.61137853
5.179714 -0.62734704
5.180714 -0.6432646
5.181714 -0.6591355
5.182714 -0.67497496
5.183714 -0.69080209
5.184714 -0.7066315999999999
5.185714 -0.7224662700000001
5.186714 -0.73829568
5.187714 -0.75410064
5.188715 -0.76986193
5.189714 -0.78556864
5.190714 -0.80122259
5.191714 -0.8168359300000001
5.192714 -0.8324239400000001
5.193714 -0.84799659
5.194714 -0.86355368
5.195714 -0.87908441
5.196714 -0.8945746299999999
5.197714 -0.91001354
5.198714 -0.92540113
5.199714 -0.94074784
5.200714 -0.95607024
5.201715 -0.97138183
5.202714 -0.98668523
5.203714 -1.0019693
5.204714 -1.0172142
5.205714 -1.0323993
5.206714 -1.0475134000000001
5.207714 -1.0625592
5.208714 -1.0775524
5.209714 -1.0925133
5.210714 -1.1074568
5.211714 -1.1223868
5.212714 -1.1372934
5.213714 -1.1521596
5.214714 -1.1669703
5.215714 -1.1817193
5.216714 -1.1964131
5.217714 -1.2110652
5.218714 -1.225689
5.219714 -1.2402883999999998
5.220714 -1.2548551
5.221714 -1.2693713
5.222714 -1.2838188000000001
5.223714 -1.2981872
5.224714 -1.3124807
5.225714 -1.3267159
5.226714 -1.3409152
5.227714 -1.3550947
5.228714 -1.369259
5.229714 -1.3833975
5.230714 -1.3974910999999999
5.231714 -1.4115202
5.232714 -1.4254747
5.233714 -1.4393575
5.234715 -1.4531806
5.235714 -1.4669580999999998
5.236714 -1.4806977000000001
5.237714 -1.494395
5.238714 -1.5080366
5.239714 -1.5216067
5.240714 -1.5350951
5.241714 -1.5485047
5.242714 -1.5618497
5.243714 -1.5751498
5.244714 -1.5884202
5.245714 -1.6016643000000002
5.246714 -1.6148719999999999
5.247715 -1.6280234
5.248714 -1.6410988000000002
5.249714 -1.6540869999999999
5.250714 -1.6669911999999998
5.251714 -1.6798239
5.252714 -1.6926014999999999
5.253714 -1.7053340000000001
5.254714 -1.7180204000000001
5.255714 -1.7306500999999999
5.256714 -1.7432084
5.257714 -1.7556841
5.258714 -1.768077
5.259714 -1.7803973000000002
5.260714 -1.7926597999999998
5.261714 -1.8048771000000001
5.262714 -1.8170515000000003
5.263714 -1.8291732
5.264714 -1.8412244000000002
5.265714 -1.8531881000000001
5.266714 -1.8650558000000002
5.267715 -1.8768307000000002
5.268714 -1.8885268
5.269714 -1.9001602999999998
5.270714 -1.9117426
5.271714 -1.9232741000000002
5.272714 -1.9347455
5.273714 -1.9461427
5.274714 -1.9574542
5.275714 -1.9686766000000002
5.276714 -1.9798173
5.277714 -1.9908876999999998
5.278714 -2.0018978
5.279714 -2.0128498
5.280715 -2.0237368
5.281714 -2.0345444
5.282714 -2.0452594
5.283714 -2.0558763
5.284714 -2.0663988
5.285714 -2.0768389000000003
5.286714 -2.0872114
5.287714 -2.0975245
5.288714 -2.107778
5.289714 -2.1179624
5.290714 -2.1280633
5.291714 -2.1380696
5.292714 -2.1479772
5.293715 -2.1577911000000003
5.294714 -2.1675209
5.295714 -2.1771755
5.296714 -2.1867575
5.297714 -2.196262
5.298714 -2.2056796
5.299714 -2.2150008
5.300714 -2.224222
5.301714 -2.2333479
5.302714 -2.2423889
5.303714 -2.2513561
5.304714 -2.2602549
5.305714 -2.2690833
5.306714 -2.2778314
5.307714 -2.2864874
5.308714 -2.295042
5.309714 -2.3034932
5.310714 -2.3118461999999997
5.311714 -2.3201095
5.312714 -2.3282904
5.313715 -2.3363899
5.314714 -2.3444041999999996
5.315714 -2.3523237999999997
5.316714 -2.3601424
5.317714 -2.3678573000000003
5.318714 -2.3754728999999997
5.319714 -2.3829957
5.320714 -2.3904329
5.321714 -2.3977861
5.322714 -2.4050504
5.323714 -2.4122175
5.324714 -2.4192778
5.325714 -2.4262272
5.326715 -2.4330674
5.327714 -2.4398064
5.328714 -2.4464535
5.329714 -2.4530141
5.330714 -2.4594886
5.331714 -2.4658717
5.332714 -2.4721565
5.333714 -2.4783375
5.334714 -2.4844142
5.335714 -2.4903907
5.336714 -2.4962729
5.337714 -2.5020644
5.338714 -2.507763
5.339714 -2.513361
5.340714 -2.5188493999999997
5.341714 -2.5242211
5.342714 -2.5294745
5.343714 -2.5346152
5.344714 -2.5396518
5.345714 -2.5445931
5.346714 -2.5494421
5.347714 -2.5541961
5.348714 -2.5588474999999997
5.349714 -2.5633894
5.350714 -2.5678175000000003
5.351714 -2.5721334
5.352714 -2.5763431999999997
5.353714 -2.5804535
5.354714 -2.5844678
5.355714 -2.5883831
5.356714 -2.5921907
5.357714 -2.5958806
5.358714 -2.5994474
5.359715 -2.6028927
5.360714 -2.6062239000000003
5.361714 -2.6094517
5.362714 -2.6125841
5.363714 -2.6156222
5.364714 -2.6185595999999998
5.365714 -2.6213858
5.366714 -2.6240926
5.367714 -2.6266762999999997
5.368714 -2.6291415
5.369714 -2.631497
5.370714 -2.6337519
5.371714 -2.6359081
5.372715 -2.6379617
5.373714 -2.6399024
5.374714 -2.6417192
5.375714 -2.6434066
5.376714 -2.6449671
5.377714 -2.6464093
5.378714 -2.6477456
5.379714 -2.6489824
5.380714 -2.6501205
5.381714 -2.6511511000000003
5.382714 -2.6520625
5.383714 -2.6528452000000002
5.384714 -2.6534978000000002
5.385714 -2.6540278
5.386714 -2.6544472
5.387714 -2.6547678
5.388714 -2.6549935000000002
5.389714 -2.6551185
5.390714 -2.6551310000000004
5.391714 -2.6550185
5.392715 -2.6547732
5.393714 -2.6543967000000004
5.394714 -2.653899
5.395714 -2.6532914
5.396714 -2.6525819999999998
5.397714 -2.6517698999999997
5.398714 -2.6508469
5.399714 -2.6497997
5.400714 -2.6486191999999997
5.401714 -2.647304
5.402714 -2.6458628
5.403714 -2.6443101
5.404714 -2.6426593
5.405715 -2.6409153
5.406714 -2.6390729000000004
5.407714 -2.6371183
5.408714 -2.6350372
5.409714 -2.6328195
5.410714 -2.630466
5.411714 -2.6279869000000002
5.412714 -2.6253954
5.413714 -2.6227009999999997
5.414714 -2.6199046999999998
5.415714 -2.6169989
5.416714 -2.6139716
5.417714 -2.6108114000000002
5.418715 -2.6075168
5.419714 -2.6040959999999997
5.420714 -2.6005641
5.421714 -2.5969338
5.422714 -2.5932111
5.423714 -2.5893899
5.424714 -2.5854559999999998
5.425714 -2.5813924
5.426714 -2.5771882
5.427714 -2.5728446
5.428714 -2.5683721999999998
5.429714 -2.5637861
5.430714 -2.5590997
5.431714 -2.5543166
5.432714 -2.5494298
5.433714 -2.5444275
5.434714 -2.5392985
5.435714 -2.5340393
5.436714 -2.5286561
5.437714 -2.5231618
5.438715 -2.5175683
5.439714 -2.5118809
5.440714 -2.5060949999999997
5.441714 -2.5001968999999997
5.442714 -2.4941707
5.443714 -2.4880065
5.444714 -2.4817048
5.445714 -2.4752768
5.446714 -2.4687383
5.447714 -2.4621032
5.448714 -2.4553774
5.449714 -2.4485551
5.450714 -2.4416249
5.451715 -2.4345741
5.452714 -2.4273966000000002
5.453714 -2.420095
5.454714 -2.4126794
5.455714 -2.4051609000000003
5.456714 -2.3975462
5.457714 -2.389833
5.458714 -2.3820112
5.459714 -2.3740681
5.460714 -2.3659961
5.461714 -2.357796
5.462714 -2.3494773
5.463714 -2.3410555
5.464714 -2.3325434
5.465714 -2.323946
5.466714 -2.3152592
5.467714 -2.3064708
5.468714 -2.2975683
5.469714 -2.2885435999999997
5.470714 -2.2793973
5.471714 -2.2701373
5.472714 -2.2607746
5.473714 -2.2513164
5.474714 -2.241764
5.475714 -2.2321115999999996
5.476714 -2.2223512000000003
5.477714 -2.212476
5.478714 -2.2024859
5.479714 -2.1923874999999997
5.480714 -2.1821922000000002
5.481714 -2.1719083
5.482714 -2.1615393
5.483714 -2.1510817
5.484715 -2.1405259
5.485714 -2.1298621
5.486714 -2.1190841
5.487714 -2.1081923999999996
5.488714 -2.0971946000000004
5.489714 -2.0861004
5.490714 -2.0749182
5.491714 -2.0636516
5.492714 -2.0522991
5.493714 -2.0408552
5.494714 -2.0293143
5.495714 -2.0176739
5.496714 -2.0059347
5.497715 -1.9941016999999999
5.498714 -1.9821783999999998
5.499714 -1.9701669000000002
5.500714 -1.9580654999999998
5.501714 -1.9458698
5.502714 -1.9335752000000002
5.503714 -1.9211804
5.504714 -1.9086881
5.505714 -1.8961048
5.506714 -1.8834384
5.507714 -1.8706961000000002
5.508714 -1.8578816000000002
5.509714 -1.8449947000000002
5.510714 -1.8320317999999998
5.511714 -1.8189875000000002
5.512714 -1.8058572
5.513714 -1.7926373
5.514714 -1.7793272
5.515714 -1.7659271
5.516714 -1.7524387999999997
5.517715 -1.7388629
5.518714 -1.7252021
5.519714 -1.7114582
5.520714 -1.6976343
5.521714 -1.6837345
5.522714 -1.6697628
5.523714 -1.6557236999999998
5.524714 -1.6416188000000003
5.525714 -1.6274488999999999
5.526714 -1.6132133
5.527714 -1.5989101
5.528714 -1.5845365999999999
5.529714 -1.5700901
5.530715 -1.5555670000000001
5.531714 -1.5409643000000002
5.532714 -1.5262802
5.533714 -1.5115162
5.534714 -1.4966762
5.535714 -1.4817668000000002
5.536714 -1.4667958
5.537714 -1.4517696
5.538714 -1.4366919
5.539714 -1.421562
5.540714 -1.4063765000000001
5.541714 -1.3911307
5.542714 -1.3758212
5.543715 -1.3604471999999999
5.544714 -1.3450105
5.545714 -1.3295137000000001
5.546714 -1.3139591000000002
5.547714 -1.2983461
5.548714 -1.2826722000000002
5.549714 -1.2669347
5.550714 -1.2511333
5.551714 -1.2352719
5.552714 -1.2193591
5.553714 -1.2034054
5.554714 -1.1874189
5.555714 -1.171402
5.556714 -1.1553498
5.557714 -1.1392522999999999
5.558714 -1.1230983
5.559714 -1.1068812000000001
5.560714 -1.0906011
5.561714 -1.0742658999999999
5.562714 -1.0578861
5.563715 -1.0414716
5.564714 -1.0250254
5.565714 -1.008545
5.566714 -0.99202441
5.567714 -0.97545832
5.568714 -0.95884735
5.569714 -0.94219875
5.570714 -0.92552351
5.571714 -0.90883141
5.572714 -0.89212451
5.573714 -0.87539665
5.574714 -0.8586340600000001
5.575714 -0.84182201
5.576715 -0.8249523099999999
5.577714 -0.80802701
5.578714 -0.7910590599999999
5.579714 -0.7740668
5.580714 -0.75706611
5.581714 -0.74006431
5.582714 -0.72305757
5.583714 -0.70603481
5.584714 -0.6889842
5.585714 -0.67190025
5.586714 -0.65478724
5.587714 -0.63765654
5.588714 -0.62052049
5.589714 -0.60338485
5.590714 -0.58624474
5.591714 -0.56908634
5.592714 -0.5518931
5.593714 -0.5346552
5.594714 -0.51737535
5.595714 -0.50006951
5.596714 -0.48276051
5.597714 -0.46546835999999997
5.598714 -0.44820182999999997
5.599714 -0.43095509000000004
5.600714 -0.41371137
5.601714 -0.39645205
5.602714 -0.3791658
5.603714 -0.36185419
5.604714 -0.3445304
5.605714 -0.32721199
5.606714 -0.30991118
5.607714 -0.29262835000000004
5.608714 -0.27535181
5.609715 -0.25806461999999997
5.610714 -0.24075448
5.611714 -0.22342177
5.612714 -0.20608165999999997
5.613714 -0.18875831
5.614714 -0.17147387
5.615714 -0.15423829
5.616714 -0.13704448
5.617714 -0.11987161
5.618714 -0.10269516
5.619714 -0.085498689
5.620714 -0.068281457
5.621714 -0.051058253000000005
5.622715 -0.033851762
5.623714 -0.016681064
5.624714 0.00044754315
5.625714 0.017542869
5.626714 0.034622537
5.627714 0.051702425
5.628714 0.06878642
5.629714 0.085862685
5.630714 0.10290814
5.631714 0.11989956
5.632714 0.13682516
5.633714 0.15369126
5.634714 0.17051976000000002
5.635714 0.18733818
5.636714 0.20416611999999998
5.637714 0.22100604
5.638714 0.23784195
5.639714 0.25464708
5.640714 0.27139664
5.641714 0.28807907
5.642715 0.30470041
5.643714 0.32127926
5.644714 0.33783545
5.645714 0.3543783
5.646714 0.3709005
5.647714 0.38738132
5.648714 0.40379702
5.649714 0.4201333
5.650714 0.43639359
5.651714 0.45259827999999996
5.652714 0.46877506999999996
5.653714 0.48494543999999995
5.654714 0.5011141299999999
5.655715 0.51726573
5.656714 0.53337179
5.657714 0.54940428
5.658714 0.5653478200000001
5.659714 0.5812060099999999
5.660714 0.59699817
5.661714 0.61274748
5.662714 0.62846867
5.663714 0.6441595
5.664714 0.659802
5.665714 0.67537185
5.666714 0.69085136
5.667714 0.70623909
5.668715 0.7215512000000001
5.669714 0.73681367
5.670714 0.75204875
5.671714 0.76726321
5.672714 0.78244451
5.673714 0.7975655599999999
5.674714 0.81259804
5.675714 0.8275244399999999
5.676714 0.8423468999999999
5.677714 0.85708462
5.678714 0.8717631
5.679714 0.88640125
5.680714 0.9010016
5.681714 0.9155488599999999
5.682714 0.93001844
5.683714 0.94438838
5.684714 0.95865112
5.685714 0.97281681
5.686714 0.9869074400000001
5.687714 1.0009451
5.688715 1.0149394
5.689714 1.0288823
5.690714 1.0427507
5.691714 1.0565181
5.692714 1.0701679
5.693714 1.0837005
5.694714 1.097134
5.695714 1.1104951
5.696714 1.1238047
5.697714 1.1370687000000002
5.698714 1.1502746
5.699714 1.1633978
5.700714 1.1764134000000002
5.701715 1.1893083
5.702714 1.2020866
5.703714 1.2147664
5.704714 1.227369
5.705714 1.2399075000000002
5.706714 1.2523794
5.707714 1.2647681
5.708714 1.2770512
5.709714 1.289212
5.710714 1.3012492
5.711714 1.3131774
5.712714 1.32502
5.713714 1.3367976
5.714714 1.3485171
5.715714 1.3601678000000001
5.716714 1.3717262
5.717714 1.3831665
5.718714 1.3944725
5.719714 1.4056439
5.720714 1.4166956
5.721714 1.4276488999999999
5.722714 1.4385202
5.723714 1.4493132
5.724714 1.460018
5.725714 1.4706166999999999
5.726714 1.4810939
5.727714 1.4914446
5.728714 1.5016777000000001
5.729714 1.511811
5.730714 1.5218620999999999
5.731714 1.5318381
5.732714 1.5417314999999998
5.733714 1.551523
5.734715 1.5611892
5.735714 1.5707143
5.736714 1.580096
5.737714 1.5893469
5.738714 1.5984859
5.739714 1.6075319000000001
5.740714 1.6164925
5.741714 1.6253630000000001
5.742714 1.6341284
5.743714 1.6427728999999998
5.744714 1.6512878000000002
5.745714 1.6596746
5.746714 1.6679442999999998
5.747715 1.6761103999999998
5.748714 1.6841801
5.749714 1.6921511
5.750714 1.7000105
5.751714 1.7077414
5.752714 1.7153307999999998
5.753714 1.722776
5.754714 1.7300858999999997
5.755714 1.737278
5.756714 1.7443685
5.757714 1.7513676999999999
5.758714 1.7582733
5.759714 1.7650740000000003
5.760714 1.7717543999999998
5.761714 1.7783022
5.762714 1.7847134
5.763714 1.7909937
5.764714 1.7971521000000001
5.765714 1.8031974999999998
5.766714 1.8091323
5.767715 1.8149508
5.768714 1.8206427
5.769714 1.8261986000000001
5.770714 1.8316142
5.771714 1.8368943
5.772714 1.8420500999999998
5.773714 1.8470939
5.774714 1.8520346
5.775714 1.8568724
5.776714 1.8616000000000001
5.777714 1.866205
5.778714 1.8706763000000002
5.779714 1.8750075000000002
5.780715 1.8792005
5.781714 1.8832628
5.782714 1.8872020999999999
5.783714 1.8910246
5.784714 1.8947303
5.785714 1.898315
5.786714 1.9017715000000002
5.787714 1.9050948
5.788714 1.9082839
5.789714 1.9113421
5.790714 1.9142767
5.791714 1.917094
5.792714 1.9197971
5.793715 1.9223845
5.794714 1.9248502
5.795714 1.9271867000000003
5.796714 1.9293881999999998
5.797714 1.9314524
5.798714 1.9333825999999998
5.799714 1.9351842000000001
5.800714 1.9368641
5.801714 1.9384259000000001
5.802714 1.9398693000000002
5.803714 1.9411900999999998
5.804714 1.9423822
5.805714 1.9434403999999998
5.806714 1.9443624
5.807714 1.945151
5.808714 1.9458111
5.809714 1.9463500000000002
5.810714 1.9467723
5.811714 1.9470794
5.812714 1.9472683000000002
5.813715 1.9473342
5.814714 1.9472713
5.815714 1.9470775
5.816714 1.9467533
5.817714 1.9463031
5.818714 1.9457315999999998
5.819714 1.9450421
5.820714 1.9442337
5.821714 1.9433012
5.822714 1.9422377000000002
5.823714 1.9410366
5.824714 1.9396963999999999
5.825714 1.9382209000000001
5.826715 1.9366184000000002
5.827714 1.9348988
5.828714 1.9330699
5.829714 1.9311331
5.830714 1.9290838000000001
5.831714 1.9269142
5.832714 1.9246165
5.833714 1.9221863
5.834714 1.9196257
5.835714 1.9169418
5.836714 1.9141426
5.837714 1.9112322000000002
5.838714 1.9082099000000001
5.839714 1.9050683999999998
5.840714 1.9017993
5.841714 1.8983960000000002
5.842714 1.8948588999999998
5.843714 1.8911948
5.844714 1.8874156999999998
5.845714 1.8835319
5.846714 1.8795479
5.847714 1.8754601
5.848714 1.8712581999999998
5.849714 1.8669308999999998
5.850714 1.8624697
5.851714 1.8578747
5.852714 1.8531542
5.853714 1.8483207000000001
5.854714 1.8433848
5.855714 1.8383496999999998
5.856714 1.8332107
5.857714 1.8279573
5.858714 1.8225787
5.859715 1.8170704999999998
5.860714 1.8114371
5.861714 1.8056896999999998
5.862714 1.7998417999999998
5.863714 1.793902
5.864714 1.7878694
5.865714 1.7817342999999999
5.866714 1.7754824999999999
5.867714 1.7691032999999998
5.868714 1.7625943000000002
5.869714 1.7559642
5.870714 1.7492277999999999
5.871714 1.7423986999999999
5.872715 1.7354842
5.873714 1.7284809
5.874714 1.7213764
5.875714 1.7141555999999998
5.876714 1.7068097
5.877714 1.6993402000000002
5.878714 1.6917578999999998
5.879714 1.6840797
5.880714 1.6763184
5.881714 1.6684774
5.882714 1.6605489000000002
5.883714 1.6525179
5.884714 1.6443710999999999
5.885714 1.6361028
5.886714 1.6277194
5.887714 1.6192358
5.888714 1.6106680000000002
5.889714 1.6020250999999999
5.890714 1.5933057000000002
5.891714 1.5844977
5.892715 1.5755842999999998
5.893714 1.5665535000000002
5.894714 1.5574048999999999
5.895714 1.5481500000000001
5.896714 1.538807
5.897714 1.529393
5.898714 1.5199151
5.899714 1.5103679
5.900714 1.5007363
5.901714 1.4910031000000001
5.902714 1.4811585
5.903714 1.4712045
5.904714 1.4611539
5.905715 1.451024
5.906714 1.4408275
5.907714 1.4305656999999998
5.908714 1.4202286
5.909714 1.4098001
5.910714 1.3992673
5.911714 1.3886277
5.912714 1.3778917
5.913714 1.3670783
5.914714 1.3562067
5.915714 1.3452872
5.916714 1.3343161
5.917714 1.3232782
5.918715 1.3121545000000001
5.919714 1.3009312
5.920714 1.2896065
5.921714 1.2781913
5.922714 1.2667034000000001
5.923714 1.2551577
5.924714 1.2435603
5.925714 1.2319042
5.926714 1.220175
5.927714 1.2083589000000001
5.928714 1.1964509
5.929714 1.1844587
5.930714 1.1723993
5.931714 1.1602922999999998
5.932714 1.1481497
5.933714 1.1359697
5.934714 1.123739
5.935714 1.1114385
5.936714 1.0990526
5.937714 1.0865773
5.938715 1.0740222000000001
5.939714 1.0614047
5.940714 1.048742
5.941714 1.0360423
5.942714 1.0233023
5.943714 1.0105084
5.944714 0.9976457799999999
5.945714 0.98470654
5.946714 0.9716943800000001
5.947714 0.95862383
5.948714 0.94551258
5.949714 0.9323734800000001
5.950714 0.9192084899999999
5.951715 0.90600764
5.952714 0.89275381
5.953714 0.8794330100000001
5.954714 0.8660401200000001
5.955714 0.8525828799999999
5.956714 0.83907805
5.957714 0.82554286
5.958714 0.81198737
5.959714 0.79840962
5.960714 0.7847980600000001
5.961714 0.7711371899999999
5.962714 0.75741666
5.963714 0.7436364400000001
5.964714 0.72980714
5.965714 0.7159448199999999
5.966714 0.70206299
5.967714 0.68816622
5.968714 0.67424825
5.969714 0.6602958800000001
5.970714 0.6462960999999999
5.971714 0.6322435599999999
5.972714 0.61814371
5.973714 0.6040105100000001
5.974714 0.5898600900000001
5.975714 0.57570273
5.976714 0.5615385199999999
5.977714 0.54735811
5.978714 0.53314753
5.979714 0.51889573
5.980714 0.5046005800000001
5.981714 0.49026953
5.982714 0.47591655
5.983714 0.46155476000000006
5.984715 0.44719088000000007
5.985714 0.43282206
5.986714 0.41843872000000004
5.987714 0.4040299
5.988714 0.38958983
5.989714 0.37512125
5.990714 0.36063459999999997
5.991714 0.34614296
5.992714 0.33165565999999996
5.993714 0.31717394
5.994714 0.30269069
5.995714 0.28819416
5.996714 0.27367412
5.997715 0.25912689
5.998714 0.24455725000000003
5.999714 0.22997626000000002
6.000714 0.2153958
6.001714 0.20082352999999997
6.002714 0.18625977999999999
6.003714 0.1716988
6.004714 0.15713280999999998
6.005714 0.14255686
6.006714 0.12797222
6.007714 0.11338628999999999
6.008714 0.09880922700000001
6.009714 0.08424909900000001
6.010714 0.069708121
6.011714 0.055181899
6.012714 0.040661794
6.013714 0.026139451
6.014714 0.011611003
6.015714 -0.0029210381
6.016714 -0.01744904
6.017715 -0.031963755999999996
6.018714 -0.046458429999999995
6.019714 -0.060931308
6.020714 -0.075385545
6.021714 -0.089826615
6.022714 -0.10425873999999999
6.023714 -0.11868242
6.024714 -0.13309391
6.025714 -0.14748712
6.026714 -0.16185660000000002
6.027714 -0.17620015
6.028714 -0.19051963
6.029714 -0.20481944
6.030715 -0.219104
6.031714 -0.233375
6.032714 -0.24763008
6.033714 -0.26186346
6.034714 -0.27606806
6.035714 -0.29023825
6.036714 -0.30437144
6.037714 -0.31846859
6.038714 -0.33253271
6.039714 -0.3465672
6.040714 -0.36057387
6.041714 -0.37455263
6.042714 -0.38850176999999997
6.043715 -0.40241918
6.044714 -0.41630366
6.045714 -0.43015507999999997
6.046714 -0.4439739
6.047714 -0.45776046000000004
6.048714 -0.47151349
6.049714 -0.48523052000000005
6.050714 -0.49890758999999996
6.051714 -0.51254085
6.052714 -0.52612731
6.053714 -0.53966562
6.054714 -0.55315592
6.055714 -0.5665997
6.056714 -0.5799988300000001
6.057714 -0.5933553
6.058714 -0.60667079
6.059714 -0.61994628
6.060714 -0.63318182
6.061714 -0.6463764200000001
6.062714 -0.65952777
6.063715 -0.67263222
6.064714 -0.68568573
6.065714 -0.69868453
6.066714 -0.7116258599999999
6.067714 -0.7245087100000001
6.068714 -0.73733358
6.069714 -0.7501017799999999
6.070714 -0.7628142800000001
6.071714 -0.77547156
6.072714 -0.78807315
6.073714 -0.8006187200000001
6.074714 -0.8131083100000001
6.075714 -0.8255430500000001
6.076715 -0.8379247
6.077714 -0.8502544799999999
6.078714 -0.8625316399999999
6.079714 -0.8747529199999999
6.080714 -0.88691255
6.081714 -0.89900391
6.082714 -0.9110221599999999
6.083714 -0.92296554
6.084714 -0.9348360800000001
6.085714 -0.94663901
6.086714 -0.9583795399999999
6.087714 -0.9700610300000001
6.088714 -0.9816834700000001
6.089714 -0.99324342
6.090714 -1.0047358
6.091714 -1.0161567999999999
6.092714 -1.0275051
6.093714 -1.0387821
6.094714 -1.0499902
6.095714 -1.0611311
6.096714 -1.0722028
6.097714 -1.0832009
6.098714 -1.0941188
6.099714 -1.1049522
6.100714 -1.1157007
6.101714 -1.1263693
6.102714 -1.1369658
6.103714 -1.1474977000000002
6.104714 -1.1579689
6.105714 -1.1683772000000001
6.106714 -1.1787153
6.107714 -1.1889734
6.108714 -1.199143
6.109715 -1.2092202
6.110714 -1.2192068
6.111714 -1.2291073
6.112714 -1.2389271
6.113714 -1.2486678
6.114714 -1.2583271
6.115714 -1.2679001
6.116714 -1.2773827
6.117714 -1.2867742999999998
6.118714 -1.2960793
6.119714 -1.3053056
6.120714 -1.3144611
6.121714 -1.3235494
6.122715 -1.332567
6.123714 -1.3415043
6.124714 -1.3503496
6.125714 -1.3590924
6.126714 -1.3677287999999999
6.127714 -1.3762621
6.128714 -1.3847002000000002
6.129714 -1.3930516
6.130714 -1.4013214
6.131714 -1.4095092999999999
6.132714 -1.41761
6.133714 -1.4256176
6.134714 -1.4335282
6.135714 -1.4413431
6.136714 -1.449068
6.137714 -1.4567093999999998
6.138714 -1.4642705
6.139714 -1.4717489000000001
6.140714 -1.4791357
6.141714 -1.4864205
6.142715 -1.4935942
6.143714 -1.5006546
6.144714 -1.5076065
6.145714 -1.5144601
6.146714 -1.5212259000000001
6.147714 -1.5279106
6.148714 -1.5345136000000001
6.149714 -1.5410285
6.150714 -1.5474466
6.151714 -1.5537608
6.152714 -1.5599694000000002
6.153714 -1.5660757
6.154714 -1.5720852
6.155715 -1.5780028000000001
6.156714 -1.5838286
6.157714 -1.5895572
6.158714 -1.595181
6.159714 -1.6006935
6.160714 -1.6060933
6.161714 -1.6113851
6.162714 -1.6165782
6.163714 -1.6216818000000002
6.164714 -1.6267013000000001
6.165714 -1.6316351999999998
6.166714 -1.6364764
6.167714 -1.641215
6.168715 -1.6458423999999998
6.169714 -1.6503558000000003
6.170714 -1.6547579
6.171714 -1.6590550999999998
6.172714 -1.6632536
6.173714 -1.6673562999999998
6.174714 -1.6713616
6.175714 -1.6752642000000002
6.176714 -1.6790589000000002
6.177714 -1.6827445
6.178714 -1.6863232
6.179714 -1.6898008
6.180714 -1.6931837
6.181714 -1.696475
6.182714 -1.6996738
6.183714 -1.7027738000000001
6.184714 -1.705767
6.185714 -1.7086469
6.186714 -1.7114114
6.187714 -1.7140638
6.188715 -1.71661
6.189714 -1.7190568
6.190714 -1.7214082
6.191714 -1.7236639000000002
6.192714 -1.7258204999999998
6.193714 -1.7278733000000002
6.194714 -1.7298196
6.195714 -1.7316597
6.196714 -1.7333958
6.197714 -1.7350323
6.198714 -1.7365715
6.199714 -1.738013
6.200714 -1.7393535000000002
6.201715 -1.7405881
6.202714 -1.7417133000000002
6.203714 -1.7427284
6.204714 -1.7436367000000002
6.205714 -1.7444424
6.206714 -1.7451505999999999
6.207714 -1.7457632
6.208714 -1.7462795999999998
6.209714 -1.7466974
6.210714 -1.7470131
6.211714 -1.7472247
6.212714 -1.7473312
6.213714 -1.7473343999999997
6.214714 -1.7472355
6.215714 -1.7470363999999998
6.216714 -1.7467367
6.217714 -1.7463355999999999
6.218714 -1.7458318
6.219714 -1.7452247
6.220714 -1.7445162
6.221714 -1.7437074000000001
6.222714 -1.7428013
6.223714 -1.7417978
6.224714 -1.7406974
6.225714 -1.7394988
6.226714 -1.7382015000000002
6.227714 -1.736805
6.228714 -1.7353099
6.229714 -1.7337168
6.230714 -1.732026
6.231714 -1.7302373
6.232714 -1.7283492
6.233714 -1.7263599
6.234715 -1.7242698
6.235714 -1.7220803999999998
6.236714 -1.7197946
6.237714 -1.7174155
6.238714 -1.7149447000000002
6.239714 -1.7123823999999999
6.240714 -1.7097267999999999
6.241714 -1.7069751000000002
6.242714 -1.7041266
6.243714 -1.7011823
6.244714 -1.698146
6.245714 -1.6950212
6.246714 -1.691811
6.247715 -1.6885133
6.248714 -1.6851244
6.249714 -1.681638
6.250714 -1.6780494
6.251714 -1.6743583999999998
6.252714 -1.6705686000000002
6.253714 -1.6666863
6.254714 -1.6627185
6.255714 -1.6586678000000001
6.256714 -1.6545337
6.257714 -1.6503118
6.258714 -1.6459974
6.259714 -1.641589
6.260714 -1.6370893000000002
6.261714 -1.6325057
6.262714 -1.6278449
6.263714 -1.623111
6.264714 -1.6183014999999998
6.265714 -1.6134081000000002
6.266714 -1.6084201999999999
6.267715 -1.6033296
6.268714 -1.5981352
6.269714 -1.5928432
6.270714 -1.5874656
6.271714 -1.5820134
6.272714 -1.5764927000000002
6.273714 -1.5709028
6.274714 -1.565236
6.275714 -1.5594846
6.276714 -1.5536442
6.277714 -1.5477174999999999
6.278714 -1.5417133
6.279714 -1.5356418
6.280715 -1.5295092
6.281714 -1.5233132999999999
6.282714 -1.5170434
6.283714 -1.5106851
6.284714 -1.5042274
6.285714 -1.4976679
6.286714 -1.4910151999999999
6.287714 -1.4842854
6.288714 -1.4774944
6.289714 -1.4706519
6.290714 -1.463756
6.291714 -1.4567965999999999
6.292714 -1.44976
6.293715 -1.4426375
6.294714 -1.4354301
6.295714 -1.4281482
6.296714 -1.4208058000000001
6.297714 -1.4134130999999999
6.298714 -1.4059705
6.299714 -1.3984669
6.300714 -1.390886
6.301714 -1.3832139
6.302714 -1.3754467
6.303714 -1.3675941
6.304714 -1.359675
6.305714 -1.3517091
6.306714 -1.3437077
6.307714 -1.3356689
6.308714 -1.3275788
6.309714 -1.3194188
6.310714 -1.3111752
6.311714 -1.3028471
6.312714 -1.294446
6.313715 -1.2859903000000001
6.314714 -1.2774955
6.315714 -1.2689663
6.316714 -1.2603936
6.317714 -1.2517599000000001
6.318714 -1.2430482
6.319714 -1.234252
6.320714 -1.2253800000000001
6.321714 -1.216452
6.322714 -1.2074905
6.323714 -1.1985093
6.324714 -1.1895072
6.325714 -1.1804679
6.326715 -1.1713694000000001
6.327714 -1.1621939
6.328714 -1.1529373
6.329714 -1.1436116
6.330714 -1.1342385
6.331714 -1.1248381
6.332714 -1.1154192
6.333714 -1.1059744
6.334714 -1.096485
6.335714 -1.0869306
6.336714 -1.0773006999999999
6.337714 -1.0676014
6.338714 -1.0578527
6.339714 -1.0480794999999998
6.340714 -1.038299
6.341714 -1.0285123
6.342714 -1.0187041000000001
6.343714 -1.0088498
6.344714 -0.99892886
6.345714 -0.98893475
6.346714 -0.97887879
6.347714 -0.96878419
6.348714 -0.95867496
6.349714 -0.9485634
6.350714 -0.93844384
6.351714 -0.9282968
6.352714 -0.9180991
6.353714 -0.9078363
6.354714 -0.89751128
6.355714 -0.88714333
6.356714 -0.8767588999999999
6.357714 -0.86637847
6.358714 -0.8560066999999999
6.359715 -0.8456296300000001
6.360714 -0.8352223799999999
6.361714 -0.82476195
6.362714 -0.81423894
6.363714 -0.80366256
6.364714 -0.79305666
6.365714 -0.78244675
6.366714 -0.77184825
6.367714 -0.76125823
6.368714 -0.7506575
6.369714 -0.74002072
6.370714 -0.72933016
6.371714 -0.7185849400000001
6.372715 -0.70780227
6.373714 -0.6970091700000001
6.374714 -0.68622902
6.375714 -0.67546982
6.376714 -0.6647206800000001
6.377714 -0.6539576699999999
6.378714 -0.6431561899999999
6.379714 -0.63230447
6.380714 -0.6214094800000001
6.381714 -0.61049392
6.382714 -0.59958501
6.383714 -0.58870069
6.384714 -0.57784095
6.385714 -0.56698811
6.386714 -0.5561159
6.387714 -0.54520341
6.388714 -0.5342456
6.389714 -0.5232565100000001
6.390714 -0.51226178
6.391714 -0.50128601
6.392715 -0.49034059
6.393714 -0.47941798999999996
6.394714 -0.46849651
6.395714 -0.45755194000000005
6.396714 -0.44657033999999995
6.397714 -0.43555605000000003
6.398714 -0.42452998000000003
6.399714 -0.41351927999999993
6.400714 -0.40254402
6.401714 -0.39160712999999997
6.402714 -0.38069335
6.403714 -0.36977698999999997
6.404714 -0.35883530999999996
6.405715 -0.34785992
6.406714 -0.33686126
6.407714 -0.32586302
6.408714 -0.3148905
6.409714 -0.30395798
6.410714 -0.29306209
6.411714 -0.28218438
6.412714 -0.27130158
6.413714 -0.26039821
6.414714 -0.2494751
6.415714 -0.23854924
6.416714 -0.22764541
6.417714 -0.21678349
6.418715 -0.20596855
6.419714 -0.19518813000000002
6.420714 -0.18441858
6.421714 -0.1736371
6.422714 -0.16283330000000001
6.423714 -0.15201439
6.424714 -0.14120160999999998
6.425714 -0.13041975
6.426714 -0.11968516000000001
6.427714 -0.10899832
6.428714 -0.09834460199999999
6.429714 -0.08770275200000001
6.430714 -0.077056338
6.431714 -0.066402653
6.432714 -0.05575415
6.433714 -0.045132055
6.434714 -0.034555545
6.435714 -0.02403196
6.436714 -0.013553267
6.437714 -0.0031004190999999997
6.438715 0.007346677
6.439714 0.017798685999999998
6.440714 0.028251227999999996
6.441714 0.038686903999999994
6.442714 0.049083842999999995
6.443714 0.059426325999999995
6.444714 0.069712213
6.445714 0.07995337400000001
6.446714 0.090169261
6.447714 0.10037679
6.448714 0.11058188
6.449714 0.12077678
6.450714 0.13094425
6.451715 0.14106645
6.452714 0.15113372
6.453714 0.16114879000000001
6.454714 0.17112457
6.455714 0.18107665
6.456714 0.19101473
6.457714 0.20093708000000002
6.458714 0.21083133999999998
6.459714 0.22068038
6.460714 0.23047104
6.461714 0.24020064000000002
6.462714 0.24987800999999998
6.463714 0.25951895
6.464714 0.2691383
6.465714 0.27874266000000003
6.466714 0.28832736000000003
6.467714 0.29787903
6.468714 0.30738215
6.469714 0.31682635
6.470714 0.32621082
6.471714 0.33554351
6.472714 0.34483629
6.473714 0.35409846
6.474714 0.36333194
6.475714 0.37253068
6.476714 0.38168416
6.477714 0.39078319000000006
6.478714 0.39982474
6.479714 0.40881322
6.480714 0.41775815000000005
6.481714 0.42666895000000005
6.482714 0.43554958000000005
6.483714 0.44439659000000004
6.484715 0.45319999999999994
6.485714 0.46194806
6.486714 0.47063199000000006
6.487714 0.47924961
6.488714 0.48780567
6.489714 0.49630878
6.490714 0.50476762
6.491714 0.51318659
6.492714 0.5215650399999999
6.493714 0.52989861
6.494714 0.53818179
6.495714 0.54641096
6.496714 0.55458588
6.497715 0.56270887
6.498714 0.57078279
6.499714 0.57880864
6.500714 0.58678435
6.501714 0.59470534
6.502714 0.60256626
6.503714 0.61036334
6.504714 0.6180959300000001
6.505714 0.62576686
6.506714 0.63338107
6.507714 0.6409439299999999
6.508714 0.64845975
6.509714 0.65593002
6.510714 0.66335406
6.511714 0.67072897
6.512714 0.6780507499999999
6.513714 0.6853147399999999
6.514714 0.69251675
6.515714 0.6996536200000001
6.516714 0.7067236600000001
6.517715 0.71372674
6.518714 0.72066449
6.519714 0.72753956
6.520714 0.73435456
6.521714 0.74111167
6.522714 0.7478115599999999
6.523714 0.75445427
6.524714 0.76103988
6.525714 0.76756952
6.526714 0.77404506
6.527714 0.7804689
6.528714 0.78684194
6.529714 0.79316236
6.530715 0.79942439
6.531714 0.80562029
6.532714 0.81174243
6.533714 0.81778672
6.534714 0.82375417
6.535714 0.82965139
6.536714 0.83548706
6.537714 0.8412691800000001
6.538714 0.847001
6.539714 0.85268002
6.540714 0.85829953
6.541714 0.86385245
6.542714 0.8693347699999999
6.543715 0.87474827
6.544714 0.88009909
6.545714 0.88539459
6.546714 0.8906381200000001
6.547714 0.8958272600000001
6.548714 0.9009530800000001
6.549714 0.90600504
6.550714 0.91097644
6.551714 0.91586737
6.552714 0.92068668
6.553714 0.9254474199999999
6.554714 0.9301611200000001
6.555714 0.93483161
6.556714 0.93945321
6.557714 0.9440130600000001
6.558714 0.94849672
6.559714 0.95289564
6.560714 0.95721129
6.561714 0.9614537500000001
6.562714 0.96563697
6.563715 0.96977092
6.564714 0.9738569100000001
6.565714 0.977886
6.566714 0.98184468
6.567714 0.98572131
6.568714 0.9895131899999999
6.569714 0.9932287999999999
6.570714 0.9968834899999999
6.571714 1.0004923000000001
6.572714 1.0040613999999999
6.573714 1.0075844
6.574714 1.0110456
6.575714 1.0144257
6.576715 1.0177131000000001
6.577714 1.0209084
6.578714 1.0240255
6.579714 1.0270839999999999
6.580714 1.0301002
6.581714 1.0330787
6.582714 1.03601
6.583714 1.0388766
6.584714 1.0416611
6.585714 1.0443559
6.586714 1.0469671999999999
6.587714 1.0495121
6.588714 1.0520089
6.589714 1.0544679
6.590714 1.0568848
6.591714 1.0592420999999999
6.592714 1.0615185
6.593714 1.0636986
6.594714 1.0657819000000002
6.595714 1.0677834000000002
6.596714 1.0697266
6.597714 1.0716321
6.598714 1.0735078
6.599714 1.0753452000000001
6.600714 1.0771233
6.601714 1.0788205
6.602714 1.0804249
6.603714 1.0819408000000001
6.604714 1.0833862
6.605714 1.0847833
6.606714 1.0861466
6.607714 1.0874749
6.608714 1.0887518
6.609715 1.0899531
6.610714 1.0910599
6.611714 1.0920683
6.612714 1.092992
6.613714 1.0938552000000001
6.614714 1.094682
6.615714 1.0954833000000002
6.616714 1.0962517999999999
6.617714 1.0969658
6.618714 1.0976006
6.619714 1.0981408
6.620714 1.0985883
6.621714 1.0989615
6.622715 1.0992851
6.623714 1.0995779
6.624714 1.0998422
6.625714 1.100063
6.626714 1.1002153000000001
6.627714 1.1002771999999998
6.628714 1.1002413
6.629714 1.1001195
6.630714 1.0999369
6.631714 1.0997198
6.632714 1.0994823
6.633714 1.0992195999999999
6.634714 1.0989107999999999
6.635714 1.0985295000000002
6.636714 1.0980571
6.637714 1.0974922999999999
6.638714 1.0968518
6.639714 1.0961604999999999
6.640714 1.0954395000000001
6.641714 1.0946938
6.642715 1.0939106
6.643714 1.0930654
6.644714 1.0921347
6.645714 1.0911091
6.646714 1.0899982000000001
6.647714 1.0888267
6.648714 1.0876226
6.649714 1.0864027
6.650714 1.0851655
6.651714 1.0838915
6.652714 1.0825533999999999
6.653714 1.0811302999999999
6.654714 1.0796173
6.655715 1.078028
6.656714 1.0763864
6.657714 1.0747144
6.658714 1.07302
6.659714 1.0712928
6.660714 1.0695104
6.661714 1.0676494
6.662714 1.0656989000000001
6.663714 1.0636663
6.664714 1.0615746000000001
6.665714 1.0594512
6.666714 1.0573147999999999
6.667714 1.0551664
6.668715 1.0529886
6.669714 1.0507552
6.670714 1.0484437
6.671714 1.046047
6.672714 1.0435757
6.673714 1.0410526
6.674714 1.0385
6.675714 1.0359284
6.676714 1.0333309000000002
6.677714 1.0306879999999998
6.678714 1.0279777
6.679714 1.0251871
6.680714 1.0223215
6.681714 1.0193999
6.682714 1.0164475
6.683714 1.0134826
6.684714 1.0105077
6.685714 1.0075077
6.686714 1.0044583
6.687714 1.0013379
6.688715 0.99813771
6.689714 0.9948660600000001
6.690714 0.99154385
6.691714 0.98819314
6.692714 0.98482622
6.693714 0.98143956
6.694714 0.97801676
6.695714 0.9745370600000001
6.696714 0.9709876
6.697714 0.96736997
6.698714 0.9637001900000001
6.699714 0.96000051
6.700714 0.9562877900000001
6.701715 0.9525657599999999
6.702714 0.9488224999999999
6.703714 0.94503686
6.704714 0.94118919
6.705714 0.93727084
6.706714 0.9332886
6.707714 0.92926081
6.708714 0.92520798
6.709714 0.92114229
6.710714 0.91706216
6.711714 0.91295373
6.712714 0.9087986299999999
6.713714 0.90458384
6.714714 0.90030897
6.715714 0.89598605
6.716714 0.8916331499999999
6.717714 0.8872652400000001
6.718714 0.88288691
6.719714 0.87848948
6.720714 0.87405583
6.721714 0.8695696500000001
6.722714 0.8650236800000001
6.723714 0.86042359
6.724714 0.85578514
6.725714 0.8511266700000001
6.726714 0.84645934
6.727714 0.8417828900000001
6.728714 0.83708595
6.729714 0.8323526899999999
6.730714 0.8275710000000001
6.731714 0.8227386499999999
6.732714 0.81786411
6.733714 0.81296144
6.734715 0.8080426599999999
6.735714 0.80311093
6.736714 0.79815984
6.737714 0.79317661
6.738714 0.78814887
6.739714 0.78307195
6.740714 0.77795126
6.741714 0.77280053
6.742714 0.76763453
6.743714 0.76246276
6.744714 0.75728502
6.745714 0.75209211
6.746714 0.74687125
6.747715 0.74161254
6.748714 0.7363139200000001
6.749714 0.73098117
6.750714 0.72562452
6.751714 0.72025275
6.752714 0.71486831
6.753714 0.7094665
6.754714 0.7040382399999999
6.755714 0.6985758
6.756714 0.69307722
6.757714 0.6875483299999999
6.758714 0.68199984
6.759714 0.67644268
6.760714 0.67088245
6.761714 0.66531715
6.762714 0.65973829
6.763714 0.65413532
6.764714 0.64850096
6.765714 0.6428341399999999
6.766714 0.63714008
6.767715 0.6314269699999999
6.768714 0.62570116
6.769714 0.61996439
6.770714 0.61421357
6.771714 0.60844361
6.772714 0.60265097
6.773714 0.59683681
6.774714 0.59100715
6.775714 0.5851699499999999
6.776714 0.57933112
6.777714 0.57349135
6.778714 0.56764525
6.779714 0.5617840199999999
6.780715 0.55589951
6.781714 0.54998775
6.782714 0.54405075
6.783714 0.5380948099999999
6.784714 0.53212745
6.785714 0.52615372
6.786714 0.5201744399999999
6.787714 0.51418711
6.788714 0.50818869
6.789714 0.50217835
6.790714 0.49615911999999995
6.791714 0.49013663
6.792714 0.48411577
6.793715 0.47809788999999997
6.794714 0.47207889
6.795714 0.46605077
6.796714 0.46000471
6.797714 0.45393574999999997
6.798714 0.44784457
6.799714 0.44173757
6.800714 0.43562404
6.801714 0.42951172000000004
6.802714 0.42340425000000004
6.803714 0.41730022000000005
6.804714 0.41119535
6.805714 0.40508625000000004
6.806714 0.39897254
6.807714 0.39285766
6.808714 0.38674662
6.809714 0.38064248
6.810714 0.37454348
6.811714 0.36844288
6.812714 0.36233150999999997
6.813715 0.35620201
6.814714 0.35005265
6.815714 0.34388884
6.816714 0.33772113
6.817714 0.33156073
6.818714 0.32541505
6.819714 0.31928497
6.820714 0.3131655
6.821714 0.30704923
6.822714 0.30093084000000003
6.823714 0.29481
6.824714 0.28869122999999997
6.825714 0.28258096
6.826715 0.27648318
6.827714 0.27039655999999995
6.828714 0.26431445
6.829714 0.25822807
6.830714 0.25213127999999996
6.831714 0.24602436000000003
6.832714 0.23991487
6.833714 0.23381449
6.834714 0.22773400000000002
6.835714 0.22167812999999997
6.836714 0.21564361999999998
6.837714 0.20962092
6.838714 0.20359911
6.839714 0.19757135000000003
6.840714 0.19153799999999999
6.841714 0.18550623000000002
6.842714 0.1794859
6.843714 0.17348442
6.844714 0.16750294999999998
6.845714 0.16153631999999998
6.846714 0.15557634
6.847714 0.14961703999999998
6.848714 0.14365853
6.849714 0.13770788
6.850714 0.13177582000000002
6.851714 0.12587139
6.852714 0.119997
6.853714 0.11414678
6.854714 0.10830909
6.855714 0.10247205
6.856714 0.09662942599999999
6.857714 0.090783823
6.858714 0.084945548
6.859715 0.07912785500000001
6.860714 0.07334078
6.861714 0.06758684799999999
6.862714 0.061860639999999995
6.863714 0.056152343
6.864714 0.050453364
6.865714 0.044760929
6.866714 0.039079256
6.867714 0.033416844
6.868714 0.027781224
6.869714 0.022174281
6.870714 0.016590545
6.871714 0.011019652
6.872715 0.0054517503000000005
6.873714 -0.00011693689
6.874714 -0.0056812769
6.875714 -0.011228714
6.876714 -0.016744455
6.877714 -0.022217831
6.878714 -0.027646709
6.879714 -0.033037865
6.880714 -0.038403177000000004
6.881714 -0.043753694999999995
6.882714 -0.049094576
6.883714 -0.0544234
6.884714 -0.059732475
6.885714 -0.065013755
6.886714 -0.070263603
6.887714 -0.075484795
6.888714 -0.080684712
6.889714 -0.085870724
6.890714 -0.091045286
6.891714 -0.096203416
6.892715 -0.10133417000000002
6.893714 -0.10642532999999998
6.894714 -0.11146907
6.895714 -0.11646586
6.896714 -0.12142435
6.897714 -0.12635759
6.898714 -0.13127713
6.899714 -0.1361882
6.900714 -0.14108790000000002
6.901714 -0.14596753
6.902714 -0.15081719000000002
6.903714 -0.15563058000000002
6.904714 -0.16040725
6.905715 -0.16515148000000002
6.906714 -0.16986863
6.907714 -0.17456085
6.908714 -0.17922506
6.909714 -0.18385374000000002
6.910714 -0.18843884
6.911714 -0.19297599
6.912714 -0.19746745999999998
6.913714 -0.20192172
6.914714 -0.20634991
6.915714 -0.21076091
6.916714 -0.2151574
6.917714 -0.21953498999999999
6.918715 -0.22388431
6.919714 -0.22819535999999999
6.920714 -0.23246165
6.921714 -0.23668221999999997
6.922714 -0.24086079
6.923714 -0.24500254
6.924714 -0.24911091000000002
6.925714 -0.25318551
6.926714 -0.25722287
6.927714 -0.26121892
6.928714 -0.26517208000000003
6.929714 -0.26908498000000003
6.930714 -0.27296366
6.931714 -0.27681487
6.932714 -0.28064269999999997
6.933714 -0.28444612
6.934714 -0.28821907
6.935714 -0.29195289
6.936714 -0.29563976000000003
6.937714 -0.29927555
6.938715 -0.30286089000000005
6.939714 -0.30639982
6.940714 -0.30989721
6.941714 -0.31335615
6.942714 -0.31677699
6.943714 -0.32015799
6.944714 -0.32349732
6.945714 -0.32679478
6.946714 -0.33005257
6.947714 -0.33327404
6.948714 -0.33646181999999997
6.949714 -0.33961553
6.950714 -0.34273162
6.951715 -0.34580431
6.952714 -0.34882820000000003
6.953714 -0.3518004
6.954714 -0.35472179
6.955714 -0.35759623
6.956714 -0.36042838
6.957714 -0.36322149
6.958714 -0.36597606
6.959714 -0.36869005
6.960714 -0.37136072999999997
6.961714 -0.37398634000000003
6.962714 -0.3765672
6.963714 -0.37910515
6.964714 -0.38160151
6.965714 -0.38405557
6.966714 -0.38646364
6.967714 -0.38882033
6.968714 -0.39112084
6.969714 -0.39336364999999995
6.970714 -0.39555165
6.971714 -0.39769135999999994
6.972714 -0.3997901
6.973714 -0.40185293000000005
6.974714 -0.40388028
6.975714 -0.40586847
6.976714 -0.40781167
6.977714 -0.40970491
6.978714 -0.41154656
6.979714 -0.41333842000000004
6.980714 -0.41508385999999997
6.981714 -0.41678473000000005
6.982714 -0.41843918
6.983714 -0.42004143
6.984715 -0.42158458
6.985714 -0.42306417999999996
6.986714 -0.42448136999999997
6.987714 -0.42584342999999997
6.988714 -0.42716111
6.989714 -0.42844424000000003
6.990714 -0.42969706
6.991714 -0.43091644
6.992714 -0.43209335
6.993714 -0.43321708000000003
6.994714 -0.43428028
6.995714 -0.43528163999999997
6.996714 -0.436226
6.997715 -0.43712029999999996
6.998714 -0.43796916
6.999714 -0.43877153999999996
7.000714 -0.43952079
7.001714 -0.44020828999999995
7.002714 -0.44082873999999994
7.003714 -0.44138404
7.004714 -0.44188378000000006
7.005714 -0.44234153
7.006714 -0.44276868
7.007714 -0.44316881999999996
7.008714 -0.44353558
7.009714 -0.44385548999999996
7.010714 -0.44411374
7.011714 -0.44430097999999996
7.012714 -0.4444174
7.013714 -0.44447169999999997
7.014714 -0.44447575000000006
7.015714 -0.4444384
7.016714 -0.44436045
7.017715 -0.44423420999999996
7.018714 -0.44404841
7.019714 -0.44379458
7.020714 -0.44347266999999996
7.021714 -0.44309199
7.022714 -0.44266725999999995
7.023714 -0.44221104999999994
7.024714 -0.44172713999999996
7.025714 -0.4412076
7.026714 -0.44063628
7.027714 -0.43999581000000004
7.028714 -0.43927622
7.029714 -0.43847957000000004
7.030715 -0.43761865000000005
7.031714 -0.43671085000000004
7.032714 -0.43576908999999997
7.033714 -0.43479605000000004
7.034714 -0.43378272
7.035714 -0.43271420999999993
7.036714 -0.4315773
7.037714 -0.43036812
7.038714 -0.42909430000000004
7.039714 -0.42777094000000004
7.040714 -0.42641251
7.041714 -0.42502466000000005
7.042714 -0.42360076
7.043715 -0.42212437999999997
7.044714 -0.42057741000000004
7.045714 -0.4189495
7.046714 -0.41724355
7.047714 -0.41547469
7.048714 -0.41366345
7.049714 -0.41182572
7.050714 -0.40996508
7.051714 -0.408071
7.052714 -0.40612463
7.053714 -0.4041079
7.054714 -0.40201298
7.055714 -0.39984579000000003
7.056714 -0.39762259
7.057714 -0.3953611
7.058714 -0.39307131
7.059714 -0.39074983999999996
7.060714 -0.38838179
7.061714 -0.38594857
7.062714 -0.38343803000000004
7.063715 -0.38085119
7.064714 -0.37820227
7.065714 -0.37551194
7.066714 -0.37279674
7.067714 -0.37006061
7.068714 -0.36729239
7.069714 -0.36447116
7.070714 -0.36157651
7.071714 -0.35859877
7.072714 -0.35554381999999995
7.073714 -0.35243046
7.074714 -0.34928101
7.075714 -0.34611055
7.076715 -0.34292003
7.077714 -0.3396963
7.078714 -0.33641956
7.079714 -0.33307393999999996
7.080714 -0.3296556
7.081714 -0.32617461
7.082714 -0.32264916
7.083714 -0.31909553999999996
7.084714 -0.31551879
7.085714 -0.31190948
7.086714 -0.30824784
7.087714 -0.3045138
7.088714 -0.30069752
7.089714 -0.29680517
7.090714 -0.29285687
7.091714 -0.28887759
7.092714 -0.28488570999999996
7.093714 -0.28088458
7.094714 -0.27686164
7.095714 -0.27279491
7.096714 -0.26866409
7.097714 -0.26446006
7.098714 -0.26018838
7.099714 -0.2558653
7.100714 -0.25150834
7.101714 -0.24712662999999999
7.102714 -0.24271593
7.103714 -0.23826119
7.104714 -0.23374504000000002
7.105714 -0.229158
7.106714 -0.22450474
7.107714 -0.21980318999999998
7.108714 -0.21507686
7.109715 -0.21034358
7.110714 -0.20560705999999998
7.111714 -0.20085471
7.112714 -0.19606347
7.113714 -0.1912105
7.114714 -0.18628346
7.115714 -0.18128541
7.116714 -0.17623233
7.117714 -0.17114453
7.118714 -0.16603636
7.119714 -0.16090987
7.120714 -0.15575509999999998
7.121714 -0.15055664
7.122715 -0.14530316000000001
7.123714 -0.13999442
7.124714 -0.13464222
7.125714 -0.12926466
7.126714 -0.12387683
7.127714 -0.11848246000000001
7.128714 -0.11307128999999999
7.129714 -0.10762324000000001
7.130714 -0.10211769
7.131714 -0.096543238
7.132714 -0.090903137
7.133714 -0.085213897
7.134714 -0.079497573
7.135714 -0.07377191200000001
7.136714 -0.068042881
7.137714 -0.062303245
7.138714 -0.056537532
7.139714 -0.050730532
7.140714 -0.0448751
7.141714 -0.038975253
7.142715 -0.033043104000000004
7.143714 -0.027091624
7.144714 -0.021127137
7.145714 -0.015145516999999999
7.146714 -0.0091341601
7.147714 -0.0030787087
7.148714 0.0030289062
7.149714 0.0091852336
7.150714 0.015375742999999999
7.151714 0.021580658
7.152714 0.027783567000000002
7.153714 0.033978597
7.154714 0.040172788
7.155715 0.046382513
7.156714 0.05262593000000001
7.157714 0.058915187
7.158714 0.065251801
7.159714 0.071627431
7.160714 0.078028976
7.161714 0.084445439
7.162714 0.090872834
7.163714 0.097314845
7.164714 0.10377913
7.165714 0.11027153
7.166714 0.11679128999999999
7.167714 0.12333002
7.168715 0.12987490000000002
7.169714 0.13641474
7.170714 0.14294569000000001
7.171714 0.14947378
7.172714 0.15601307
7.173714 0.16257983
7.174714 0.16918586
7.175714 0.17583369
7.176714 0.18251585
7.177714 0.18921833000000002
7.178714 0.19592647
7.179714 0.20263039
7.180714 0.20932771999999997
7.181714 0.21602267000000003
7.182714 0.22272224999999998
7.183714 0.22943174
7.184714 0.23615202
7.185714 0.24287961
7.186714 0.24960950999999998
7.187714 0.25633888
7.188715 0.26306985
7.189714 0.26980937
7.190714 0.27656654999999997
7.191714 0.28334825999999996
7.192714 0.29015527
7.193714 0.296981
7.194714 0.30381281000000004
7.195714 0.31063643
7.196714 0.31744058
7.197714 0.32422065
7.198714 0.33097982000000004
7.199714 0.33772683000000003
7.200714 0.34447236
7.201715 0.35122475000000003
7.202714 0.35798759
7.203714 0.36475947
7.204714 0.37153584
7.205714 0.37831187
7.206714 0.3850847
7.207714 0.39185425
7.208714 0.39862216999999994
7.209714 0.40538898
7.210714 0.41215257
7.211714 0.41890685000000005
7.212714 0.42564357
7.213714 0.43235468000000005
7.214714 0.43903627
7.215714 0.44569047
7.216714 0.45232553999999997
7.217714 0.45895320000000006
7.218714 0.46558478
7.219714 0.4722266
7.220714 0.47887797
7.221714 0.48553124
7.222714 0.49217464000000005
7.223714 0.49879625
7.224714 0.50538857
7.225714 0.51194951
7.226714 0.51848204
7.227714 0.52499119
7.228714 0.5314806
7.229714 0.53795013
7.230714 0.5443963199999999
7.231714 0.55081476
7.232714 0.55720331
7.233714 0.56356504
7.234715 0.56990804
7.235714 0.57624239
7.236714 0.58257552
7.237714 0.58890777
7.238714 0.59523098
7.239714 0.60153054
7.240714 0.6077903299999999
7.241714 0.61399899
7.242714 0.6201540600000001
7.243714 0.62626256
7.244714 0.63233711
7.245714 0.63839005
7.246714 0.6444281
7.247715 0.6504498400000001
7.248714 0.65644705
7.249714 0.66241007
7.250714 0.6683328199999999
7.251714 0.67421622
7.252714 0.68006711
7.253714 0.68589365
7.254714 0.6916998
7.255714 0.6974810300000001
7.256714 0.70322501
7.257714 0.70891585
7.258714 0.71454174
7.259714 0.7201005699999999
7.260714 0.72560203
7.261714 0.73106391
7.262714 0.73650447
7.263714 0.74193468
7.264714 0.74735321
7.265714 0.75274762
7.266714 0.75809974
7.267715 0.76339436
7.268714 0.76862522
7.269714 0.77379672
7.270714 0.7789196
7.271714 0.78400383
7.272714 0.7890515
7.273714 0.79405522
7.274714 0.79900129
7.275714 0.80387648
7.276714 0.8086769799999999
7.277714 0.8134109900000001
7.278714 0.81809666
7.279714 0.82275411
7.280715 0.82739647
7.281714 0.83202217
7.282714 0.83661564
7.283714 0.84115323
7.284714 0.8456138
7.285714 0.8499870099999999
7.286714 0.85427687
7.287714 0.85849874
7.288714 0.86266994
7.289714 0.86680101
7.290714 0.87089026
7.291714 0.8749254999999999
7.292714 0.8788914400000001
7.293715 0.8827786900000001
7.294714 0.88659041
7.295714 0.8903411199999999
7.296714 0.89405011
7.297714 0.89773098
7.298714 0.9013832499999999
7.299714 0.90499129
7.300714 0.9085295700000001
7.301714 0.9119738800000001
7.302714 0.91531221
7.303714 0.9185494900000001
7.304714 0.92170499
7.305714 0.9248022899999999
7.306714 0.9278586099999999
7.307714 0.93087647
7.308714 0.9338437600000001
7.309714 0.9367415699999999
7.310714 0.9395538800000001
7.311714 0.94227754
7.312714 0.94492212
7.313715 0.94750561
7.314714 0.95004374
7.315714 0.95253978
7.316714 0.95498152
7.317714 0.95734596
7.318714 0.9596094499999999
7.319714 0.9617597800000001
7.320714 0.9638018899999999
7.321714 0.9657562700000001
7.322714 0.9676490899999999
7.323714 0.96950037
7.324714 0.97131431
7.325714 0.9730779599999999
7.326715 0.9747676599999999
7.327714 0.9763613299999999
7.328714 0.97784856
7.329714 0.97923512
7.330714 0.98053841
7.331714 0.98177725
7.332714 0.98296115
7.333714 0.9840843300000001
7.334714 0.98512834
7.335714 0.98607186
7.336714 0.9869021400000001
7.337714 0.98762242
7.338714 0.98825144
7.339714 0.9888147899999999
7.340714 0.9893327000000001
7.341714 0.9898096300000001
7.342714 0.9902316099999999
7.343714 0.9905728500000001
7.344714 0.99080754
7.345714 0.99092191
7.346714 0.9909194
7.347714 0.9908184400000001
7.348714 0.99064149
7.349714 0.9904035400000001
7.350714 0.99010533
7.351714 0.9897325199999999
7.352714 0.9892649
7.353714 0.9886872
7.354714 0.9879980199999999
7.355714 0.98721087
7.356714 0.9863473500000001
7.357714 0.9854257099999999
7.358714 0.9844509899999999
7.359715 0.98341079
7.360714 0.9822810100000001
7.361714 0.9810363900000001
7.362714 0.9796635200000001
7.363714 0.97816614
7.364714 0.9765639899999999
7.365714 0.97488239
7.366714 0.97314073
7.367714 0.9713433699999999
7.368714 0.96947849
7.369714 0.96752513
7.370714 0.96546467
7.371714 0.9632895699999999
7.372715 0.96100727
7.373714 0.95863519
7.374714 0.9561901899999999
7.375714 0.9536790700000001
7.376714 0.9510938099999999
7.377714 0.9484152299999999
7.378714 0.94562238
7.379714 0.94270343
7.380714 0.9396627499999999
7.381714 0.9365191700000001
7.382714 0.93329772
7.383714 0.9300173300000001
7.384714 0.9266825399999999
7.385714 0.9232813499999999
7.386714 0.9197914999999999
7.387714 0.9161913799999999
7.388714 0.9124699000000001
7.389714 0.9086309000000001
7.390714 0.90468926
7.391714 0.90066269
7.392715 0.89656161
7.393714 0.89238407
7.394714 0.88811731
7.395714 0.88374531
7.396714 0.8792586599999999
7.397714 0.8746600699999999
7.398714 0.86996472
7.399714 0.86519262
7.400714 0.8603592400000001
7.401714 0.8554671
7.402714 0.85050408
7.403714 0.8454491399999999
7.404714 0.84028123
7.405715 0.83498899
7.406714 0.8295757699999999
7.407714 0.8240563799999999
7.408714 0.81844945
7.409714 0.8127681899999999
7.410714 0.8070153199999999
7.411714 0.8011823499999999
7.412714 0.79525588
7.413714 0.7892258500000001
7.414714 0.7830913199999999
7.415714 0.7768616100000001
7.416714 0.7705504999999999
7.417714 0.76416922
7.418715 0.75771953
7.419714 0.75119203
7.420714 0.74457014
7.421714 0.73783798
7.422714 0.73098829
7.423714 0.72402568
7.424714 0.7169648500000001
7.425714 0.70982361
7.426714 0.70261494
7.427714 0.69534164
7.428714 0.68799607
7.429714 0.68056523
7.430714 0.67303763
7.431714 0.66540902
7.432714 0.65768384
7.433714 0.64987182
7.434714 0.64198221
7.435714 0.63401838
7.436714 0.62597604
7.437714 0.61784554
7.438715 0.60961801
7.439714 0.60129017
7.440714 0.59286733
7.441714 0.58436124
7.442714 0.57578478
7.443714 0.56714579
7.444714 0.5584436
7.445714 0.5496691899999999
7.446714 0.54080985
7.447714 0.53185495
7.448714 0.5228003
7.449714 0.51364978
7.450714 0.50441246
7.451715 0.49509788000000005
7.452714 0.48571192
7.453714 0.47625504
7.454714 0.46672365
7.455714 0.45711393
7.456714 0.44742506000000004
7.457714 0.43766066000000003
7.458714 0.42782724
7.459714 0.41793049
7.460714 0.407972
7.461714 0.3979471
7.462714 0.38784696
7.463714 0.37766185
7.464714 0.36738587
7.465714 0.35701927
7.466714 0.34656853
7.467714 0.33604349
7.468714 0.32545344
7.469714 0.31480403
7.470714 0.30409631
7.471714 0.29332819
7.472714 0.28249719
7.473714 0.27160218
7.474714 0.26064431
7.475714 0.24962546
7.476714 0.23854611999999997
7.477714 0.22740365999999998
7.478714 0.21619268
7.479714 0.20490705999999997
7.480714 0.19354292
7.481714 0.18210122
7.482714 0.17058803
7.483714 0.15901254
7.484715 0.14738386
7.485714 0.13570781999999998
7.486714 0.12398571
7.487714 0.11221492000000001
7.488714 0.1003914
7.489714 0.088512147
7.490714 0.076576555
7.491714 0.06458581199999999
7.492714 0.05254107499999999
7.493714 0.040441667
7.494714 0.028284540000000004
7.495714 0.016065646
7.496714 0.0037826005
7.497715 -0.0085630338
7.498714 -0.020964869
7.499714 -0.033413331
7.500714 -0.045898985
7.501714 -0.058416149
7.502714 -0.070964865
7.503714 -0.083550264
7.504714 -0.09617976
7.505714 -0.10885928
7.506714 -0.12159066999999998
7.507714 -0.1343714
7.508714 -0.14719654999999998
7.509714 -0.16006208
7.510714 -0.17296697
7.511714 -0.18591364999999999
7.512714 -0.19890568000000003
7.513714 -0.21194445
7.514714 -0.22502687999999998
7.515714 -0.23814513999999998
7.516714 -0.25128943
7.517715 -0.26445203
7.518714 -0.27763096
7.519714 -0.29083109
7.520714 -0.30406183
7.521714 -0.31733273
7.522714 -0.3306489
7.523714 -0.34400837
7.524714 -0.35740301999999996
7.525714 -0.3708225
7.526714 -0.38425894
7.527714 -0.39771022
7.528714 -0.41117989
7.529714 -0.42467411
7.530715 -0.43819742000000006
7.531714 -0.45174896
7.532714 -0.46532238
7.533714 -0.47890875
7.534714 -0.49250117
7.535714 -0.50609871
7.536714 -0.5197073299999999
7.537714 -0.5333371
7.538714 -0.54699685
7.539714 -0.56068907
7.540714 -0.57440777
7.541714 -0.58814054
7.542714 -0.60187359
7.543715 -0.6155977
7.544714 -0.62931208
7.545714 -0.6430239
7.546714 -0.65674437
7.547714 -0.6704823599999999
7.548714 -0.6842401300000001
7.549714 -0.69801225
7.550714 -0.71178861
7.551714 -0.72555989
7.552714 -0.73932223
7.553714 -0.75307875
7.554714 -0.76683732
7.555714 -0.7806050600000001
7.556714 -0.7943827699999999
7.557714 -0.80816364
7.558714 -0.82193436
7.559714 -0.83568152
7.560714 -0.8493975699999999
7.561714 -0.8630842
7.562714 -0.8767527500000001
7.563715 -0.89041786
7.564714 -0.9040920100000001
7.565714 -0.91777863
7.566714 -0.9314711200000001
7.567714 -0.9451567200000001
7.568714 -0.95882202
7.569714 -0.9724587200000001
7.570714 -0.98606665
7.571714 -0.99965204
7.572714 -1.0132222
7.573714 -1.0267793
7.574714 -1.040319
7.575714 -1.0538302
7.576715 -1.0673015
7.577714 -1.0807268
7.578714 -1.094109
7.579714 -1.1074598
7.580714 -1.1207945000000001
7.581714 -1.1341245999999998
7.582714 -1.1474524
7.583714 -1.1607696
7.584714 -1.1740604
7.585714 -1.1873086
7.586714 -1.2005039
7.587714 -1.2136455000000002
7.588714 -1.2267405
7.589714 -1.2397989
7.590714 -1.252827
7.591714 -1.2658242
7.592714 -1.2787829
7.593714 -1.2916933
7.594714 -1.3045492
7.595714 -1.3173513
7.596714 -1.3301086
7.597714 -1.3428324999999999
7.598714 -1.3555317
7.599714 -1.3682066
7.600714 -1.3808472999999999
7.601714 -1.393438
7.602714 -1.405963
7.603714 -1.4184127
7.604714 -1.4307877
7.605714 -1.4430971000000001
7.606714 -1.4553530000000001
7.607714 -1.4675649000000002
7.608714 -1.4797347
7.609715 -1.4918568
7.610714 -1.5039217
7.611714 -1.5159212
7.612714 -1.5278526000000001
7.613714 -1.5397199000000001
7.614714 -1.5515307
7.615714 -1.5632909000000001
7.616714 -1.5750004000000002
7.617714 -1.5866516000000002
7.618714 -1.5982321000000002
7.619714 -1.6097298
7.620714 -1.6211392000000002
7.621714 -1.6324621000000001
7.622715 -1.6437087
7.623714 -1.6548915000000002
7.624714 -1.6660193
7.625714 -1.677094
7.626714 -1.6881095
7.627714 -1.6990554000000002
7.628714 -1.7099212999999998
7.629714 -1.7207012000000002
7.630714 -1.7313953
7.631714 -1.742008
7.632714 -1.7525431
7.633714 -1.7630018
7.634714 -1.7733801
7.635714 -1.7836712000000001
7.636714 -1.7938684999999999
7.637714 -1.8039694
7.638714 -1.8139771999999998
7.639714 -1.8238998999999998
7.640714 -1.8337468
7.641714 -1.843524
7.642715 -1.8532313000000002
7.643714 -1.8628623
7.644714 -1.8724065
7.645714 -1.8818538999999999
7.646714 -1.8911985999999998
7.647714 -1.9004397
7.648714 -1.9095797
7.649714 -1.9186235999999999
7.650714 -1.9275736
7.651714 -1.9364295999999999
7.652714 -1.9451896
7.653714 -1.9538505000000002
7.654714 -1.9624119999999998
7.655715 -1.9708751
7.656714 -1.9792443
7.657714 -1.9875230000000002
7.658714 -1.9957116000000001
7.659714 -2.0038066
7.660714 -2.0118017
7.661714 -2.0196896
7.662714 -2.027463
7.663714 -2.0351196
7.664714 -2.0426599
7.665714 -2.050087
7.666714 -2.0574056
7.667714 -2.0646187
7.668715 -2.0717284
7.669714 -2.0787351
7.670714 -2.0856388
7.671714 -2.0924391
7.672714 -2.0991359000000003
7.673714 -2.1057276
7.674714 -2.1122122
7.675714 -2.1185849
7.676714 -2.1248402
7.677714 -2.1309732
7.678714 -2.1369806000000002
7.679714 -2.1428617
7.680714 -2.1486187
7.681714 -2.1542553
7.682714 -2.159775
7.683714 -2.1651808000000003
7.684714 -2.1704741
7.685714 -2.1756556
7.686714 -2.1807257
7.687714 -2.1856856000000002
7.688715 -2.190535
7.689714 -2.1952722000000002
7.690714 -2.1998934
7.691714 -2.2043914
7.692714 -2.2087591
7.693714 -2.2129899
7.694714 -2.2170819
7.695714 -2.2210370999999998
7.696714 -2.2248615999999997
7.697714 -2.2285627
7.698714 -2.2321457
7.699714 -2.2356127999999997
7.700714 -2.2389628000000004
7.701715 -2.2421917
7.702714 -2.2452967
7.703714 -2.2482770999999997
7.704714 -2.2511338999999997
7.705714 -2.2538685999999997
7.706714 -2.2564819
7.707714 -2.2589698
7.708714 -2.2613247999999997
7.709714 -2.2635385
7.710714 -2.2656055
7.711714 -2.2675259
7.712714 -2.2693062
7.713714 -2.2709573
7.714714 -2.2724897
7.715714 -2.2739092
7.716714 -2.2752149
7.717714 -2.2763988
7.718714 -2.2774508
7.719714 -2.2783628
7.720714 -2.279132
7.721714 -2.2797622
7.722714 -2.2802597000000002
7.723714 -2.2806303999999997
7.724714 -2.2808744
7.725714 -2.2809861000000002
7.726714 -2.2809576000000003
7.727714 -2.2807823000000003
7.728714 -2.2804603
7.729714 -2.2799987
7.730714 -2.2794101
7.731714 -2.2787056999999997
7.732714 -2.27789
7.733714 -2.2769582
7.734715 -2.275897
7.735714 -2.2746908
7.736714 -2.2733282
7.737714 -2.2718076
7.738714 -2.2701373
7.739714 -2.2683313
7.740714 -2.2664022
7.741714 -2.2643553
7.742714 -2.2621876999999997
7.743714 -2.2598898
7.744714 -2.2574514
7.745714 -2.2548684999999997
7.746714 -2.2521451000000003
7.747715 -2.2492923
7.748714 -2.2463212
7.749714 -2.2432358999999997
7.750714 -2.2400301000000002
7.751714 -2.2366886999999998
7.752714 -2.2331944
7.753714 -2.229535
7.754714 -2.2257105
7.755714 -2.2217343
7.756714 -2.2176264000000003
7.757714 -2.2134054
7.758714 -2.2090809
7.759714 -2.2046492
7.760714 -2.2000963
7.761714 -2.1954065
7.762714 -2.1905693999999998
7.763714 -2.1855852
7.764714 -2.1804633
7.765714 -2.1752162
7.766714 -2.1698521
7.767715 -2.1643689
7.768714 -2.1587549
7.769714 -2.1529933000000003
7.770714 -2.1470737
7.771714 -2.140997
7.772714 -2.1347778
7.773714 -2.1284375
7.774714 -2.1219971
7.775714 -2.1154651
7.776714 -2.108836
7.777714 -2.1020904
7.778714 -2.0952064999999997
7.779714 -2.0881677
7.780715 -2.0809716
7.781714 -2.0736288
7.782714 -2.0661563000000003
7.783714 -2.0585697
7.784714 -2.0508736
7.785714 -2.0430619
7.786714 -2.0351207
7.787714 -2.027039
7.788714 -2.0188151000000003
7.789714 -2.0104593
7.790714 -2.0019911
7.791714 -1.9934285
7.792714 -1.9847797
7.793715 -1.9760367
7.794714 -1.9671792000000001
7.795714 -1.9581834
7.796714 -1.9490318
7.797714 -1.9397223000000001
7.798714 -1.9302677000000001
7.799714 -1.9206906
7.800714 -1.9110126
7.801714 -1.9012449
7.802714 -1.8913849999999999
7.803714 -1.8814184
7.804714 -1.8713297
7.805714 -1.8611103
7.806714 -1.8507637000000001
7.807714 -1.8403035
7.808714 -1.8297456
7.809714 -1.8190986999999998
7.810714 -1.8083589
7.811714 -1.7975097999999998
7.812714 -1.7865306
7.813715 -1.7754069000000001
7.814714 -1.7641375000000001
7.815714 -1.7527377
7.816714 -1.7412324
7.817714 -1.7296456000000002
7.818714 -1.7179901000000002
7.819714 -1.7062631000000001
7.820714 -1.6944481
7.821714 -1.6825242
7.822714 -1.6704759
7.823714 -1.6583005000000002
7.824714 -1.6460083
7.825714 -1.6336153999999998
7.826715 -1.6211353000000002
7.827714 -1.6085715999999999
7.828714 -1.5959154999999998
7.829714 -1.583153
7.830714 -1.5702721
7.831714 -1.5572712
7.832714 -1.5441618000000001
7.833714 -1.5309641
7.834714 -1.5176982
7.835714 -1.5043743
7.836714 -1.490988
7.837714 -1.4775214
7.838714 -1.4639517
7.839714 -1.4502616
7.840714 -1.4364465
7.841714 -1.4225168
7.842714 -1.4084919
7.843714 -1.3943918
7.844714 -1.3802281
7.845714 -1.3660007
7.846714 -1.3516999
7.847714 -1.3373141
7.848714 -1.3228368000000001
7.849714 -1.3082715999999999
7.850714 -1.2936296999999999
7.851714 -1.2789246
7.852714 -1.2641632999999999
7.853714 -1.249342
7.854714 -1.2344465
7.855714 -1.2194577
7.856714 -1.2043609
7.857714 -1.1891535
7.858714 -1.1738465999999999
7.859715 -1.1584614
7.860714 -1.143021
7.861714 -1.1275412
7.862714 -1.1120257
7.863714 -1.0964667000000001
7.864714 -1.0808502
7.865714 -1.0651634
7.866714 -1.0494008000000001
7.867714 -1.0335653
7.868714 -1.0176651
7.869714 -1.0017076999999999
7.870714 -0.98569468
7.871714 -0.96962005
7.872715 -0.9534733400000001
7.873714 -0.9372457900000001
7.874714 -0.9209363700000001
7.875714 -0.90455478
7.876714 -0.8881189899999999
7.877714 -0.87164892
7.878714 -0.85515948
7.879714 -0.83865467
7.880714 -0.82212649
7.881714 -0.8055595699999999
7.882714 -0.7889371399999999
7.883714 -0.7722483
7.884714 -0.75549097
7.885714 -0.73867138
7.886714 -0.72179986
7.887714 -0.70488504
7.888714 -0.68793055
7.889714 -0.6709348900000001
7.890714 -0.65389392
7.891714 -0.6368057300000001
7.892715 -0.61967392
7.893714 -0.6025077799999999
7.894714 -0.58531994
7.895714 -0.56812055
7.896714 -0.55091335
7.897714 -0.5336930999999999
7.898714 -0.51644738
7.899714 -0.49916161000000003
7.900714 -0.48182472000000004
7.901714 -0.46443362
7.902714 -0.44699427999999997
7.903714 -0.42951908
7.904714 -0.41202214
7.905715 -0.39451401999999997
7.906714 -0.37699905
7.907714 -0.35947519
7.908714 -0.34193709
7.909714 -0.32437998
7.910714 -0.30680278
7.911714 -0.28920905
7.912714 -0.27160475
7.913714 -0.2539949
7.914714 -0.23638033
7.915714 -0.21875643
7.916714 -0.20111492
7.917714 -0.18344759
7.918715 -0.1657506
7.919714 -0.14802732999999998
7.920714 -0.13028814
7.921714 -0.11254714
7.922714 -0.09481727
7.923714 -0.077105622
7.924714 -0.05941119699999999
7.925714 -0.041726022
7.926714 -0.024039265
7.927714 -0.0063421729
7.928714 0.011368022
7.929714 0.02908711
7.930714 0.046806294
7.931714 0.064516347
7.932714 0.082211877
7.933714 0.09989342699999999
7.934714 0.11756634
7.935714 0.13523699
7.936714 0.15290831
7.937714 0.17057686
7.938715 0.18823313
7.939714 0.20586515
7.940714 0.22346391000000002
7.941714 0.24102768000000002
7.942714 0.25856344
7.943714 0.2760838
7.944714 0.29360137000000003
7.945714 0.31112269
7.946714 0.32864443
7.947714 0.34615435
7.948714 0.36363604
7.949714 0.38107596
7.950714 0.39846874
7.951715 0.415819
7.952714 0.43313783
7.953714 0.45043677000000004
7.954714 0.4677217
7.955714 0.4849894
7.956714 0.5022292
7.957714 0.51942854
7.958714 0.53657978
7.959714 0.55368426
7.960714 0.57075191
7.961714 0.58779591
7.962714 0.6048253299999999
7.963714 0.6218391
7.964714 0.63882456
7.965714 0.65576225
7.966714 0.67263399
7.967714 0.68943095
7.968714 0.70615774
7.969714 0.72283014
7.970714 0.73946798
7.971714 0.7560853799999999
7.972714 0.77268453
7.973714 0.78925518
7.974714 0.80577992
7.975714 0.822243
7.976714 0.8386378200000001
7.977714 0.85496958
7.978714 0.8712511500000001
7.979714 0.88749537
7.980714 0.90370579
7.981714 0.9198736399999999
7.982714 0.9359798399999999
7.983714 0.95200436
7.984715 0.96793557
7.985714 0.9837764299999999
7.986714 0.9995446499999999
7.987714 1.0152644
7.988714 1.0309551
7.989714 1.0466228
7.990714 1.0622566999999998
7.991714 1.0778345
7.992714 1.0933334
7.993714 1.10874
7.994714 1.1240554
7.995714 1.1392938
7.996714 1.1544727
7.997715 1.1696034
7.998714 1.1846839
7.999714 1.1996982
8.000714 1.2146257
8.001715 1.2294511
8.002714 1.2441738
8.003715 1.2588082
8.004714 1.2733789
8.005714 1.2879075
8.006714 1.3024022
8.007714 1.316853
8.008715 1.3312352
8.009714 1.3455216
8.010715 1.3596934
8.011714 1.3737496999999999
8.012714 1.3877061
8.013714 1.4015865
8.014714 1.4154099
8.015715 1.429181
8.016714 1.4428877999999998
8.017715 1.4565084000000001
8.018714 1.4700227
8.019714 1.4834231
8.020715 1.4967192
8.021714 1.5099325000000001
8.022715 1.5230856
8.023714 1.5361893999999998
8.024714 1.5492365
8.025714 1.5622039
8.026714 1.5750632
8.027715 1.5877934
8.028714 1.6003927
8.029715 1.6128777
8.030714 1.6252752
8.031714 1.63761
8.032714 1.649892
8.033714 1.6621113
8.034715 1.6742447
8.035714 1.6862663
8.036715 1.6981614999999999
8.037714 1.7099336
8.038714 1.7216011999999998
8.039714 1.7331885000000002
8.040714 1.7447105
8.041715 1.7561654
8.042714 1.7675348
8.043715 1.778792
8.044714 1.7899163
8.045714 1.8009041
8.046714 1.8117702999999998
8.047714 1.8225422000000002
8.048715 1.8332463
8.049714 1.8438942999999999
8.050714 1.8544786
8.051714 1.8649744
8.052714 1.8753529000000002
8.053715 1.8855939
8.054714 1.8956961
8.055715 1.9056762
8.056714 1.915559
8.057714 1.9253649000000002
8.058714 1.9350988999999998
8.059714 1.9447481
8.060715 1.9542897
8.061714 1.963702
8.062715 1.9729773999999998
8.063714 1.9821255999999998
8.064714 1.9911706000000002
8.065714 2.000137
8.066714 2.0090377
8.067715 2.0178674
8.068714 2.0266032
8.069715 2.0352162
8.070714 2.0436853
8.071714 2.0520071
8.072714 2.0601965
8.073714 2.0682806
8.074715 2.0762829
8.075714 2.0842139
8.076715 2.0920653000000002
8.077714 2.0998158
8.078714 2.1074424
8.079714 2.1149319
8.080714 2.1222886
8.081715 2.1295303000000003
8.082714 2.1366794000000002
8.083714 2.143749
8.084714 2.1507381
8.085714 2.1576283000000003
8.086715 2.1643955
8.087714 2.1710208
8.088715 2.1774998
8.089714 2.1838463999999997
8.090714 2.1900857
8.091714 2.1962419
8.092714 2.2023272
8.093715 2.2083357
8.094714 2.2142479
8.095715 2.2200402
8.096714 2.2256957
8.097714 2.2312138
8.098714 2.2366079
8.099714 2.2418978
8.100715 2.2471001
8.101714 2.2522181
8.102715 2.2572409
8.103714 2.262149
8.104714 2.2669258
8.105714 2.2715662
8.106714 2.2760794
8.107715 2.2804856
8.108714 2.2848048999999997
8.109715 2.2890478
8.110714 2.2932092
8.111714 2.297272
8.112714 2.3012137
8.113714 2.305018
8.114715 2.3086824
8.115714 2.3122190000000002
8.116714 2.3156472
8.117714 2.3189854
8.118714 2.3222408999999997
8.119715 2.3254094999999997
8.120714 2.3284765
8.121715 2.3314266999999997
8.122714 2.3342519999999998
8.123714 2.3369560000000003
8.124714 2.3395512
8.125714 2.3420524
8.126715 2.3444684000000002
8.127714 2.3467969
8.128715 2.3490243
8.129714 2.351135
8.130714 2.3531165
8.131714 2.3549672
8.132714 2.3566984
8.133715 2.358328
8.134714 2.3598732
8.135715 2.3613425
8.136714 2.3627328
8.137714 2.3640316
8.138714 2.3652229
8.139714 2.3662962
8.140715 2.3672493
8.141714 2.368089
8.142715 2.3688255
8.143714 2.369467
8.144714 2.3700145999999997
8.145715 2.3704639
8.146714 2.3708055
8.147715 2.3710333
8.148714 2.3711488
8.149714 2.3711607
8.150714 2.3710823
8.151714 2.3709258
8.152715 2.3706969
8.153714 2.3703916
8.154715 2.369999
8.155714 2.3695044
8.156714 2.3688971999999997
8.157714 2.3681737000000003
8.158714 2.3673374000000003
8.159715 2.3663973
8.160714 2.3653613
8.161715 2.364235
8.162714 2.3630194
8.163714 2.3617124
8.164714 2.3603115
8.165714 2.3588182
8.166715 2.3572367
8.167714 2.3555733
8.168715 2.3538323
8.169714 2.3520147000000002
8.170714 2.3501163
8.171714 2.3481283
8.172714 2.3460412
8.173715 2.3438489
8.174714 2.34155
8.175714 2.3391485
8.176714 2.336652
8.177714 2.3340691000000002
8.178715 2.3314064
8.179714 2.328667
8.180715 2.3258517999999997
8.181714 2.3229605
8.182714 2.3199916000000003
8.183714 2.3169452
8.184714 2.3138205
8.185715 2.3106162
8.186714 2.3073301
8.187715 2.3039585000000002
8.188714 2.3004983
8.189714 2.2969482
8.190714 2.2933096
8.191714 2.2895849999999998
8.192715 2.2857784999999997
8.193714 2.2818949
8.194715 2.2779381
8.195714 2.2739111
8.196714 2.2698155
8.197714 2.2656525
8.198714 2.2614216
8.199715 2.2571206
8.200714 2.2527471
8.201715 2.2482973
8.202714 2.2437666
8.203714 2.2391525999999997
8.204714 2.2344556
8.205714 2.2296785999999997
8.206715 2.2248277
8.207714 2.21991
8.208714 2.2149306
8.209714 2.2098918
8.210714 2.2047928000000003
8.211715 2.1996308
8.212714 2.1944030999999997
8.213715 2.1891081999999997
8.214714 2.1837465
8.215714 2.1783203
8.216714 2.1728311
8.217714 2.1672776000000002
8.218715 2.1616568999999997
8.219714 2.155965
8.220715 2.1502003
8.221714 2.1443645
8.222714 2.1384645
8.223714 2.1325096
8.224714 2.1265091
8.225715 2.1204673
8.226714 2.114382
8.227715 2.1082461
8.228714 2.1020496
8.229714 2.0957846
8.230714 2.0894481
8.231714 2.0830439
8.232715 2.0765789
8.233714 2.0700606
8.234715 2.0634936
8.235714 2.0568771
8.236714 2.0502077
8.237714 2.0434825
8.238714 2.0367023
8.239715 2.0298727
8.240714 2.0230027
8.241714 2.0161007
8.242714 2.0091692
8.243714 2.0022035000000002
8.244715 1.9951921000000001
8.245714 1.9881221
8.246715 1.9809837000000001
8.247714 1.9737761
8.248714 1.9665072
8.249714 1.9591898
8.250714 1.9518377
8.251715 1.9444587
8.252714 1.9370532
8.253715 1.9296147
8.254714 1.9221367
8.255714 1.9146143
8.256714 1.9070489
8.257714 1.8994473
8.258715 1.8918166
8.259714 1.8841594
8.260715 1.8764713999999998
8.261714 1.8687418
8.262714 1.8609585000000002
8.263714 1.8531142
8.264714 1.8452107999999998
8.265715 1.8372599
8.266714 1.8292791999999998
8.267715 1.8212847
8.268714 1.8132854
8.269714 1.8052797999999999
8.270715 1.7972576
8.271714 1.7892057
8.272715 1.7811151
8.273714 1.7729835999999999
8.274714 1.7648164000000002
8.275714 1.7566221
8.276714 1.7484063
8.277715 1.7401684
8.278714 1.7319012000000003
8.279715 1.7235948
8.280714 1.7152432
8.281714 1.7068487
8.282714 1.6984232
8.283714 1.6899832
8.284715 1.6815430999999998
8.285714 1.6731098
8.286715 1.6646789
8.287714 1.6562363
8.288714 1.6477656999999999
8.289714 1.6392553
8.290714 1.6307041000000002
8.291715 1.6221197
8.292714 1.6135151
8.293715 1.6049003
8.294714 1.5962802000000003
8.295714 1.5876507000000002
8.296714 1.5790031999999998
8.297714 1.5703313
8.298715 1.5616343
8.299714 1.5529203
8.300714 1.5442015
8.301714 1.5354889
8.302714 1.5267863
8.303715 1.5180867
8.304714 1.509376
8.305715 1.5006389
8.306714 1.4918663
8.307714 1.4830592999999999
8.308714 1.4742293
8.309714 1.4653926
8.310715 1.456563
8.311714 1.4477464
8.312715 1.4389392
8.313714 1.4301314
8.314714 1.4213125
8.315714 1.4124784
8.316714 1.4036319
8.317715 1.3947817
8.318714 1.3859356999999999
8.319715 1.3770973
8.320714 1.3682613
8.321714 1.3594172
8.322714 1.3505539
8.323714 1.341667
8.324715 1.3327617
8.325714 1.3238519
8.326715 1.3149545
8.327714 1.3060817
8.328714 1.2972373000000001
8.329714 1.2884137
8.330714 1.2795975
8.331715 1.2707754999999998
8.332714 1.2619399999999998
8.333714 1.2530919
8.334714 1.2442385
8.335714 1.2353882
8.336715 1.2265460000000001
8.337714 1.2177103
8.338715 1.2088751
8.339714 1.2000346
8.340714 1.1911877
8.341714 1.1823415
8.342714 1.1735084999999998
8.343715 1.164702
8.344714 1.1559293
8.345715 1.1471886
8.346714 1.138469
8.347714 1.1297552
8.348714 1.1210335
8.349714 1.1122981
8.350715 1.1035521
8.351714 1.094805
8.352715 1.0860681
8.353714 1.0773488
8.354714 1.0686479
8.355714 1.059962
8.356714 1.0512872
8.357715 1.0426227
8.358714 1.0339737
8.359715 1.0253485999999998
8.360714 1.0167548
8.361714 1.008194
8.362714 0.9996597700000001
8.363714 0.9911391900000001
8.364715 0.98261805
8.365714 0.97408723
8.366714 0.9655464399999999
8.367714 0.95700426
8.368714 0.9484742799999999
8.369715 0.93996953
8.370714 0.9314972899999999
8.371715 0.9230577400000001
8.372714 0.91464566
8.373714 0.9062551
8.374714 0.8978831600000001
8.375714 0.8895320800000001
8.376715 0.88120643
8.377714 0.87290965
8.378715 0.8646401600000001
8.379714 0.85639013
8.380714 0.8481479199999999
8.381714 0.8399039500000001
8.382714 0.83165513
8.383715 0.8234074299999999
8.384714 0.8151740799999999
8.385715 0.80697089
8.386714 0.7988096199999999
8.387714 0.7906931500000001
8.388714 0.78261653
8.389714 0.77456967
8.390715 0.7665428799999999
8.391714 0.75853164
8.392715 0.75053736
8.393714 0.742565
8.394714 0.73461854
8.395715 0.72669727
8.396714 0.71879537
8.397715 0.71090455
8.398714 0.7030194200000001
8.399714 0.69514164
8.400714 0.68728114
8.401714 0.6794528999999999
8.402715 0.67167073
8.403714 0.66394131
8.404715 0.6562610600000001
8.405714 0.64861779
8.406714 0.6409960299999999
8.407714 0.63338401
8.408714 0.62577818
8.409715 0.61818333
8.410714 0.61060912
8.411715 0.60306406
8.412714 0.59555084
8.413714 0.5880658000000001
8.414714 0.5806020000000001
8.415714 0.5731548599999999
8.416715 0.56572645
8.417714 0.55832653
8.418715 0.5509682
8.419714 0.54366183
8.420714 0.53640897
8.421714 0.5292003
8.422714 0.52201888
8.423715 0.5148470900000001
8.424714 0.50767446
8.425714 0.50050202
8.426714 0.4933415
8.427714 0.48620915000000003
8.428715 0.47911880999999995
8.429714 0.47207549
8.430715 0.46507511
8.431714 0.45810788999999996
8.432714 0.45116534
8.433714 0.44424579999999997
8.434714 0.43735546000000003
8.435715 0.43050479
8.436714 0.42370176000000004
8.437715 0.41694576
8.438714 0.41022561
8.439714 0.40352386
8.440714 0.39682412
8.441714 0.39011943
8.442715 0.38341589000000004
8.443714 0.37673099
8.444715 0.37008622
8.445714 0.36349771999999997
8.446714 0.35696994
8.447714 0.35049489
8.448714 0.34405707999999996
8.449715 0.33764204
8.450714 0.33124324
8.451715 0.3248645
8.452714 0.31851621
8.453714 0.31220814999999996
8.454714 0.30594247
8.455714 0.29971108
8.456715 0.29349921
8.457714 0.28729287000000003
8.458714 0.28108715
8.459714 0.27489022
8.460714 0.26872107
8.461715 0.26260144
8.462714 0.25654619
8.463715 0.25055644
8.464714 0.24461919000000001
8.465714 0.23871347999999998
8.466714 0.23282013999999998
8.467714 0.22693016
8.468715 0.22104775999999998
8.469714 0.21518675999999998
8.470715 0.20936218
8.471714 0.20358206
8.472714 0.19784321
8.473714 0.19213344999999998
8.474714 0.18643941
8.475715 0.1807546
8.476714 0.17508449
8.477715 0.16944497
8.478714 0.16385489
8.479714 0.15832649999999998
8.480714 0.15285863
8.481714 0.14743620999999998
8.482715 0.14203679
8.483714 0.1366405
8.484715 0.13123933
8.485714 0.12584028
8.486714 0.12046155
8.487714 0.11512343
8.488714 0.10983853
8.489715 0.10460637999999998
8.490714 0.099414762
8.491714 0.09424698100000001
8.492714 0.089091255
8.493714 0.083946931
8.494715 0.078824611
8.495714 0.07373991499999999
8.496715 0.068704452
8.497714 0.06371861699999999
8.498714 0.05877025
8.499714 0.053840131000000006
8.500714 0.048911425999999994
8.501715 0.043978557
8.502714 0.039050714
8.503715 0.034148167
8.504714 0.029293066000000003
8.505714 0.024499279000000002
8.506714 0.01976612
8.507714 0.015079175000000002
8.508715 0.010417590000000001
8.509714 0.005764078
8.510715 0.0011126747
8.511714 -0.0035295307
8.512714 -0.0081473641
8.513714 -0.012726474
8.514714 -0.017261256
8.515715 -0.021757786
8.516714 -0.026230176
8.517715 -0.030692425000000002
8.518714 -0.035149981999999996
8.519714 -0.039595796
8.520715 -0.044012893
8.521714 -0.048382417000000004
8.522715 -0.05269316
8.523714 -0.056947727
8.524714 -0.061162141999999996
8.525714 -0.06535904199999999
8.526714 -0.06955759
8.527715 -0.0737653
8.528714 -0.077975215
8.529715 -0.082170055
8.530714 -0.086330803
8.531714 -0.090445566
8.532714 -0.094514166
8.533714 -0.09854646600000001
8.534715 -0.10255575
8.535714 -0.10655064
8.536715 -0.11053011
8.537714 -0.11448411
8.538714 -0.11839952000000001
8.539714 -0.12226813
8.540714 -0.12609254
8.541715 -0.12988664
8.542714 -0.13367014
8.543715 -0.13745974
8.544714 -0.14126126
8.545714 -0.1450666
8.546714 -0.14885707
8.547714 -0.15261136
8.548715 -0.15631448
8.549714 -0.15996341
8.550714 -0.1635669
8.551714 -0.16714013
8.552714 -0.17069672
8.553715 -0.17424284
8.554714 -0.17777545
8.555715 -0.18128604
8.556714 -0.18476694000000002
8.557714 -0.18821707000000001
8.558714 -0.1916438
8.559714 -0.1950597
8.560715 -0.19847609000000002
8.561714 -0.20189648000000002
8.562715 -0.2053133
8.563714 -0.20871015999999998
8.564714 -0.21206818
8.565714 -0.21537398
8.566714 -0.21862511
8.567715 -0.22183093
8.568714 -0.22500805
8.569715 -0.22817336
8.570714 -0.23133724
8.571714 -0.23450078
8.572714 -0.23765714999999998
8.573714 -0.24079673000000001
8.574715 -0.24391264
8.575714 -0.24700421
8.576715 -0.25007657
8.577714 -0.25313643
8.578714 -0.2561874
8.579714 -0.25922633
8.580714 -0.26224379
8.581715 -0.26522798
8.582714 -0.26817007000000004
8.583714 -0.27106912
8.584714 -0.27393319
8.585714 -0.27677666
8.586715 -0.2796147
8.587714 -0.28245738000000004
8.588715 -0.28530601
8.589714 -0.28815353
8.590714 -0.29098794
8.591714 -0.29379784000000003
8.592714 -0.29657674
8.593715 -0.29932482
8.594714 -0.30204719
8.595715 -0.3047504
8.596714 -0.30743848
8.597714 -0.31011123
8.598714 -0.31276485
8.599714 -0.31539493
8.600715 -0.31799979
8.601714 -0.3205827
8.602715 -0.32315128
8.603714 -0.32571452
8.604714 -0.3282788
8.605714 -0.33084464
8.606714 -0.33340589
8.607715 -0.33595143
8.608714 -0.33846949
8.609715 -0.34095205
8.610714 -0.34339768
8.611714 -0.34581181
8.612714 -0.34820423
8.613714 -0.35058537
8.614715 -0.35296243
8.615714 -0.35533744
8.616714 -0.35770782
8.617714 -0.36006879999999997
8.618714 -0.36241603
8.619715 -0.3647482
8.620714 -0.36706675
8.621715 -0.36937473
8.622714 -0.37167384
8.623714 -0.37396238
8.624714 -0.37623509
8.625714 -0.37848442
8.626715 -0.38070416
8.627714 -0.38289246
8.628715 -0.38505369
8.629714 -0.38719769
8.630714 -0.38933668
8.631714 -0.39148065
8.632714 -0.39363391999999997
8.633715 -0.39579333
8.634714 -0.39794981
8.635715 -0.40009199
8.636714 -0.40221079000000004
8.637714 -0.40430222000000005
8.638714 -0.40636836000000004
8.639714 -0.40841536
8.640715 -0.4104496
8.641714 -0.41247443
8.642715 -0.41448893000000003
8.643714 -0.41648922
8.644714 -0.41847164
8.645715 -0.42043612
8.646714 -0.4223879
8.647715 -0.42433593999999997
8.648714 -0.42628972
8.649714 -0.42825383000000006
8.650714 -0.43022516
8.651714 -0.43219328
8.652715 -0.43414337999999997
8.653714 -0.43606241
8.654715 -0.43794428999999996
8.655714 -0.43979236
8.656714 -0.4416177
8.657714 -0.44343476000000004
8.658714 -0.44525466
8.659715 -0.44708153999999994
8.660714 -0.44891168
8.661715 -0.45073674999999996
8.662714 -0.45254910000000004
8.663714 -0.45434604
8.664714 -0.45613162
8.665714 -0.45791389
8.666715 -0.4596998
8.667714 -0.46149021999999995
8.668715 -0.46327771
8.669714 -0.46504913000000003
8.670714 -0.46679107
8.671714 -0.46849684
8.672714 -0.47017038
8.673715 -0.47182553
8.674714 -0.47348052999999996
8.675714 -0.47515049
8.676714 -0.47684093
8.677714 -0.47854580999999996
8.678715 -0.48025069
8.679714 -0.48193982999999996
8.680715 -0.48360368000000004
8.681714 -0.48524234
8.682714 -0.48686466
8.683714 -0.48848264999999996
8.684714 -0.49010436
8.685715 -0.49172905
8.686714 -0.49334755
8.687715 -0.49494737999999994
8.688714 -0.49651981999999995
8.689714 -0.49806582
8.690714 -0.49959705000000004
8.691714 -0.50113108
8.692715 -0.5026834099999999
8.693714 -0.50425953
8.694715 -0.50585191
8.695714 -0.50744265
8.696714 -0.5090117
8.697714 -0.51054559
8.698714 -0.51204399
8.699715 -0.5135190700000001
8.700714 -0.5149894399999999
8.701715 -0.5164710299999999
8.702714 -0.51796967
8.703714 -0.5194793
8.704714 -0.52098553
8.705714 -0.5224744299999999
8.706715 -0.52394019
8.707714 -0.5253882599999999
8.708714 -0.5268327899999999
8.709714 -0.5282882600000001
8.710714 -0.52976166
8.711715 -0.53124712
8.712714 -0.53272811
8.713715 -0.53418484
8.714714 -0.53560412
8.715714 -0.5369867199999999
8.716714 -0.5383476100000001
8.717714 -0.53971009
8.718715 -0.54109506
8.719714 -0.54251184
8.720715 -0.54395436
8.721714 -0.54540448
8.722714 -0.5468411400000001
8.723714 -0.54825065
8.724714 -0.5496321200000001
8.725715 -0.55099675
8.726714 -0.5523605699999999
8.727715 -0.55373497
8.728714 -0.55512032
8.729714 -0.55650501
8.730714 -0.55787223
8.731714 -0.5592098
8.732715 -0.56051789
8.733714 -0.5618107
8.734715 -0.56311097
8.735714 -0.5644397800000001
8.736714 -0.56580603
8.737714 -0.56720194
8.738714 -0.56860596
8.739715 -0.56999228
8.740714 -0.57134205
8.741714 -0.57265158
8.742714 -0.57393233
8.743714 -0.57520461
8.744715 -0.5764868599999999
8.745714 -0.57778689
8.746715 -0.5790995
8.747714 -0.58041094
8.748714 -0.58170781
8.749714 -0.58298628
8.750714 -0.58425507
8.751715 -0.5855319999999999
8.752714 -0.5868344999999999
8.753715 -0.5881700200000001
8.754714 -0.58953036
8.755714 -0.59089386
8.756714 -0.5922344
8.757714 -0.59353285
8.758715 -0.59478572
8.759714 -0.59600635
8.760715 -0.59721866
8.761714 -0.59844633
8.762714 -0.59970235
8.763714 -0.60098469
8.764714 -0.60227946
8.765715 -0.60356967
8.766714 -0.60484475
8.767715 -0.60610604
8.768714 -0.60736551
8.769714 -0.60863765
8.770715 -0.60993093
8.771714 -0.61124098
8.772715 -0.61255177
8.773714 -0.61384216
8.774714 -0.61509693
8.775714 -0.6163144500000001
8.776714 -0.61750868
8.777715 -0.61870399
8.778714 -0.6199241200000001
8.779715 -0.62118219
8.780714 -0.6224755200000001
8.781714 -0.62378775
8.782714 -0.6250971
8.783714 -0.62638693
8.784715 -0.62765223
8.785714 -0.62890081
8.786715 -0.63014668
8.787714 -0.63140173
8.788714 -0.63266843
8.789714 -0.6339385599999999
8.790714 -0.63519799
8.791715 -0.63643502
8.792714 -0.6376482099999999
8.793715 -0.63884887
8.794714 -0.64005684
8.795714 -0.64129164
8.796714 -0.64256322
8.797714 -0.64386697
8.798715 -0.64518549
8.799714 -0.6464961499999999
8.800714 -0.6477809999999999
8.801714 -0.64903419
8.802714 -0.65026307
8.803715 -0.6514837499999999
8.804714 -0.6527124900000001
8.805715 -0.6539580899999999
8.806714 -0.65521896
8.807714 -0.65648528
8.808714 -0.65774657
8.809714 -0.65899775
8.810715 -0.66024316
8.811714 -0.66149416
8.812715 -0.6627629
8.813714 -0.66405525
8.814714 -0.665366
8.815714 -0.66668019
8.816714 -0.66797896
8.817715 -0.66924822
8.818714 -0.6704849199999999
8.819715 -0.67169853
8.820714 -0.67290678
8.821714 -0.67412816
8.822714 -0.67537446
8.823714 -0.67664674
8.824715 -0.6779368499999999
8.825714 -0.67923302
8.826715 -0.68052569
8.827714 -0.68181232
8.828714 -0.68309694
8.829714 -0.68438621
8.830714 -0.6856840599999999
8.831715 -0.68698786
8.832714 -0.68828873
8.833714 -0.6895754
8.834714 -0.69084009
8.835714 -0.6920834100000001
8.836715 -0.69331517
8.837714 -0.69455099
8.838715 -0.69580623
8.839714 -0.6970902
8.840714 -0.69840234
8.841714 -0.69973338
8.842714 -0.70107006
8.843715 -0.70240027
8.844714 -0.70371772
8.845715 -0.70502227
8.846714 -0.70631839
8.847714 -0.70761074
8.848714 -0.70890156
8.849714 -0.7101891100000001
8.850715 -0.71147019
8.851714 -0.71274289
8.852715 -0.71400963
8.853714 -0.71527762
8.854714 -0.71655712
8.855714 -0.71785664
8.856714 -0.71918005
8.857715 -0.72052432
8.858714 -0.72188037
8.859715 -0.72323652
8.860714 -0.7245824700000001
8.861714 -0.72591254
8.862714 -0.72722659
8.863714 -0.72852876
8.864715 -0.72982516
8.865714 -0.7311207200000001
8.866714 -0.73241876
8.867714 -0.7337205099999999
8.868714 -0.73502678
8.869715 -0.73633902
8.870714 -0.73765959
8.871715 -0.73899096
8.872714 -0.74033411
8.873714 -0.7416877399999999
8.874714 -0.74304771
8.875714 -0.74440781
8.876715 -0.7457621400000001
8.877714 -0.74710632
8.878715 -0.7484390399999999
8.879714 -0.74976208
8.880714 -0.7510792900000001
8.881714 -0.7523953
8.882714 -0.75371489
8.883715 -0.75504174
8.884714 -0.75637829
8.885715 -0.7577256299999999
8.886714 -0.75908345
8.887714 -0.76044993
8.888714 -0.76182159
8.889714 -0.76319394
8.890715 -0.76456247
8.891714 -0.76592406
8.892715 -0.76727769
8.893714 -0.76862462
8.894714 -0.76996777
8.895715 -0.7713103699999999
8.896714 -0.77265482
8.897715 -0.77400226
8.898714 -0.77535282
8.899714 -0.77670687
8.900714 -0.77806534
8.901714 -0.77943043
8.902715 -0.78080399
8.903714 -0.78218635
8.904715 -0.78357458
8.905714 -0.78496328
8.906714 -0.78634601
8.907714 -0.78771729
8.908714 -0.78907562
8.909715 -0.79042483
8.910714 -0.7917718
8.911715 -0.7931247400000001
8.912714 -0.7944893099999999
8.913714 -0.7958659
8.914714 -0.79725059
8.915714 -0.79863677
8.916715 -0.8000184800000001
8.917714 -0.8013938599999999
8.918715 -0.8027649499999999
8.919714 -0.80413669
8.920714 -0.8055131
8.921714 -0.80689434
8.922714 -0.80827642
8.923715 -0.8096524500000001
8.924714 -0.81101684
8.925714 -0.8123685599999999
8.926714 -0.81371302
8.927714 -0.81506008
8.928715 -0.8164202799999999
8.929714 -0.8177995699999999
8.930715 -0.81919646
8.931714 -0.82060192
8.932714 -0.82200374
8.933714 -0.82339142
8.934714 -0.82476102
8.935715 -0.82611656
8.936714 -0.8274674399999999
8.937715 -0.8288233500000001
8.938714 -0.8301886700000001
8.939714 -0.83156107
8.940714 -0.8329329099999999
8.941714 -0.8342959000000001
8.942715 -0.83564632
8.943714 -0.83698742
8.944715 -0.8383289
8.945714 -0.83968146
8.946714 -0.8410517100000001
8.947714 -0.84243752
8.948714 -0.84382799
8.949715 -0.84520848
8.950714 -0.8465670999999999
8.951715 -0.8479001899999999
8.952714 -0.84921448
8.953714 -0.85052401
8.954714 -0.8518428499999999
8.955714 -0.85317958
8.956715 -0.85453242
8.957714 -0.85589131
8.958714 -0.8572435899999999
8.959714 -0.8585806899999999
8.960714 -0.85990261
8.961715 -0.86121745
8.962714 -0.86253714
8.963715 -0.86386967
8.964714 -0.86521488
8.965714 -0.86656297
8.966714 -0.86789951
8.967714 -0.8692122099999999
8.968715 -0.8704978
8.969714 -0.8717641200000001
8.970715 -0.87302709
8.971714 -0.87430272
8.972714 -0.8755996800000001
8.973714 -0.8769153599999999
8.974714 -0.8782369999999999
8.975715 -0.8795482099999999
8.976714 -0.88083707
8.977715 -0.88210125
8.978714 -0.88334912
8.979714 -0.88459495
8.980714 -0.8858505600000001
8.981714 -0.8871194000000001
8.982715 -0.8883949400000001
8.983714 -0.88966386
8.984715 -0.89091389
8.985714 -0.89214016
8.986714 -0.8933487299999999
8.987714 -0.89455387
8.988714 -0.8957700799999999
8.989715 -0.8970052
8.990714 -0.89825559
8.991714 -0.89950729
8.992714 -0.9007426000000001
8.993714 -0.90194857
8.994715 -0.9031233399999999
8.995714 -0.90427697
8.996715 -0.9054261299999999
8.997714 -0.90658618
8.998714 -0.90776347
8.999714 -0.90895323
9.000714 -0.9101423399999999
9.001715 -0.9113164599999999
9.002714 -0.91246748
9.003715 -0.9135981099999999
9.004714 -0.9147191400000001
9.005714 -0.91584362
9.006714 -0.9169790000000001
9.007714 -0.91812219
9.008715 -0.91926092
9.009714 -0.92037953
9.010715 -0.92146704
9.011714 -0.92252372
9.012714 -0.92356121
9.013714 -0.92459768
9.014714 -0.9256493299999999
9.015715 -0.92672287
9.016714 -0.92781233
9.017715 -0.92890235
9.018714 -0.9299761599999999
9.019714 -0.9310225
9.020715 -0.93204072
9.021714 -0.9330399300000001
9.022715 -0.93403263
9.023714 -0.93502756
9.024714 -0.93602454
9.025714 -0.9370148199999999
9.026714 -0.93798665
9.027715 -0.93893176
9.028714 -0.93985228
9.029715 -0.9407593900000001
9.030714 -0.94166975
9.031714 -0.94259735
9.032714 -0.943546
9.033714 -0.9445074899999999
9.034715 -0.9454649900000001
9.035714 -0.94640013
9.036715 -0.9473010900000001
9.037714 -0.94816722
9.038714 -0.94900774
9.039714 -0.94983615
9.040714 -0.95066279
9.041715 -0.95149055
9.042714 -0.9523141199999999
9.043715 -0.95312428
9.044714 -0.9539146000000001
9.045714 -0.95468611
9.046714 -0.9554476500000001
9.047714 -0.95621236
9.048715 -0.9569892700000001
9.049714 -0.95777912
9.050714 -0.95857196
9.051714 -0.95935138
9.052714 -0.96010137
9.053715 -0.9608130899999999
9.054714 -0.96148839
9.055715 -0.9621387299999999
9.056714 -0.9627785499999999
9.057714 -0.96341921
9.058714 -0.9640636899999999
9.059714 -0.96470742
9.060715 -0.96534155
9.061714 -0.9659593
9.062715 -0.96655991
9.063714 -0.9671488799999999
9.064714 -0.9677344900000001
9.065714 -0.9683224400000001
9.066714 -0.9689112200000001
9.067715 -0.9694913399999999
9.068714 -0.97004957
9.069715 -0.97057475
9.070714 -0.97106313
9.071714 -0.9715209699999999
9.072714 -0.9719611100000001
9.073714 -0.9723979
9.074715 -0.9728401
9.075714 -0.97328834
9.076715 -0.9737351
9.077714 -0.97416993
9.078714 -0.9745853000000001
9.079714 -0.9749794399999999
9.080714 -0.9753569999999999
9.081715 -0.97572505
9.082714 -0.97608771
9.083714 -0.9764430100000001
9.084714 -0.9767834099999999
9.085714 -0.9770990300000001
9.086715 -0.97738346
9.087714 -0.97763836
9.088715 -0.97787222
9.089714 -0.9780982500000001
9.090714 -0.97832698
9.091714 -0.97856186
9.092714 -0.97879758
9.093715 -0.9790224000000001
9.094714 -0.9792241300000001
9.095715 -0.9793960500000001
9.096714 -0.9795390100000001
9.097714 -0.97966045
9.098714 -0.97976923
9.099714 -0.9798706500000001
9.100715 -0.9799636
9.101714 -0.9800416399999999
9.102715 -0.98009733
9.103714 -0.98012723
9.104714 -0.98013571
9.105714 -0.98013263
9.106714 -0.98012928
9.107715 -0.9801315099999999
9.108714 -0.98013654
9.109715 -0.98013319
9.110714 -0.98010618
9.111714 -0.98004341
9.112714 -0.97994125
9.113714 -0.9798057400000001
9.114715 -0.97964955
9.115714 -0.9794852700000001
9.116714 -0.9793195899999999
9.117714 -0.97915018
9.118714 -0.9789687599999999
9.119715 -0.97876657
9.120714 -0.9785397899999999
9.121715 -0.9782924300000001
9.122714 -0.97803436
9.123714 -0.97777536
9.124714 -0.97751925
9.125714 -0.9772592199999999
9.126715 -0.9769808499999999
9.127714 -0.9766681100000001
9.128715 -0.97631095
9.129714 -0.9759106700000001
9.130714 -0.9754803
9.131714 -0.9750382
9.132714 -0.9746004799999999
9.133715 -0.97417366
9.134714 -0.97375195
9.135715 -0.97332206
9.136714 -0.9728702699999999
9.137714 -0.97238915
9.138714 -0.97188158
9.139714 -0.97135799
9.140715 -0.97082928
9.141714 -0.97029908
9.142715 -0.9697604000000001
9.143714 -0.9691979700000001
9.144714 -0.96859606
9.145715 -0.9679465599999999
9.146714 -0.9672546799999999
9.147715 -0.9665377399999999
9.148714 -0.96581792
9.149714 -0.96511254
9.150714 -0.96442606
9.151714 -0.96374806
9.152715 -0.9630587899999999
9.153714 -0.96233916
9.154715 -0.9615792
9.155714 -0.9607825400000001
9.156714 -0.95996307
9.157714 -0.95913624
9.158714 -0.95831053
9.159715 -0.9574816599999999
9.160714 -0.95663564
9.161715 -0.9557562900000001
9.162714 -0.95483502
9.163714 -0.9538772500000001
9.164714 -0.95290067
9.165714 -0.95192809
9.166715 -0.95097572
9.167714 -0.95004467
9.168715 -0.94911978
9.169714 -0.94817644
9.170714 -0.94719091
9.171714 -0.9461521199999999
9.172714 -0.9450660099999999
9.173715 -0.9439514899999999
9.174714 -0.9428305600000001
9.175714 -0.94171688
9.176714 -0.94060991
9.177714 -0.93949586
9.178715 -0.93835676
9.179714 -0.9371806899999999
9.180715 -0.9359699699999999
9.181714 -0.93474044
9.182714 -0.9335135099999999
9.183714 -0.9323053099999999
9.184714 -0.93111666
9.185715 -0.92993136
9.186714 -0.9287237199999999
9.187715 -0.9274694099999999
9.188714 -0.92615858
9.189714 -0.92479941
9.190714 -0.9234153700000001
9.191714 -0.9220331
9.192715 -0.9206702000000001
9.193714 -0.9193271399999999
9.194715 -0.91798799
9.195714 -0.9166295600000001
9.196714 -0.9152338799999999
9.197714 -0.91379732
9.198714 -0.91233216
9.199715 -0.91085956
9.200714 -0.90939719
9.201715 -0.90794899
9.202714 -0.90650236
9.203714 -0.90503367
9.204714 -0.9035206400000001
9.205714 -0.90195443
9.206715 -0.90034474
9.207714 -0.89871669
9.208714 -0.8970989800000001
9.209714 -0.8955105200000001
9.210714 -0.8939513899999999
9.211715 -0.89240307
9.212714 -0.8908378
9.213715 -0.88923238
9.214714 -0.88757863
9.215714 -0.88588716
9.216714 -0.88417986
9.217714 -0.88247862
9.218715 -0.88079339
9.219714 -0.87911673
9.220715 -0.87742843
9.221714 -0.8757072499999999
9.222714 -0.8739424900000001
9.223714 -0.87214122
9.224714 -0.87032495
9.225715 -0.86852042
9.226714 -0.8667452299999999
9.227715 -0.86499825
9.228714 -0.86326003
9.229714 -0.86150141
9.230714 -0.85969707
9.231714 -0.85783731
9.232715 -0.85593266
9.233714 -0.85400809
9.234715 -0.8520899300000001
9.235714 -0.85019385
9.236714 -0.84831817
9.237714 -0.84644565
9.238714 -0.8445543200000001
9.239715 -0.8426299300000001
9.240714 -0.8406736
9.241714 -0.8387013299999999
9.242714 -0.83673531
9.243714 -0.83479183
9.244715 -0.83287125
9.245714 -0.8309571099999999
9.246715 -0.82902266
9.247714 -0.82704443
9.248714 -0.8250135900000001
9.249714 -0.8229402800000001
9.250714 -0.8208498399999999
9.251715 -0.8187706600000001
9.252714 -0.8167209099999999
9.253715 -0.8147016199999999
9.254714 -0.81269685
9.255714 -0.81068287
9.256714 -0.8086413100000001
9.257714 -0.8065667000000001
9.258715 -0.8044695500000001
9.259714 -0.80236858
9.260715 -0.80028055
9.261714 -0.7982101300000001
9.262714 -0.7961469699999999
9.263714 -0.79407087
9.264714 -0.79196207
9.265715 -0.78981277
9.266714 -0.78763133
9.267715 -0.7854398300000001
9.268714 -0.78326352
9.269714 -0.78111971
9.270715 -0.77900956
9.271714 -0.77691809
9.272715 -0.7748215
9.273714 -0.77269911
9.274714 -0.77054193
9.275714 -0.76835654
9.276714 -0.76615964
9.277715 -0.7639691700000001
9.278714 -0.76179449
9.279715 -0.75963205
9.280714 -0.75746826
9.281714 -0.7552872900000001
9.282714 -0.75308033
9.283714 -0.7508514
9.284715 -0.74861567
9.285714 -0.7463926
9.286715 -0.74419621
9.287714 -0.74202791
9.288714 -0.73987572
9.289714 -0.7377197
9.290714 -0.73554153
9.291715 -0.73333252
9.292714 -0.7310976299999999
9.293715 -0.72885193
9.294714 -0.72661331
9.295714 -0.72439369
9.296714 -0.72219432
9.297714 -0.72000613
9.298715 -0.7178158
9.299714 -0.71561285
9.300714 -0.71339551
9.301714 -0.71117119
9.302714 -0.70895213
9.303715 -0.7067486199999999
9.304714 -0.70456332
9.305715 -0.70238975
9.306714 -0.70021492
9.307714 -0.69802618
9.308714 -0.69581713
9.309714 -0.69359127
9.310715 -0.6913602799999999
9.311714 -0.6891387
9.312715 -0.68693762
9.313714 -0.6847600899999999
9.314714 -0.68260031
9.315714 -0.6804476
9.316714 -0.67829126
9.317715 -0.67612571
9.318714 -0.67395219
9.319715 -0.67177713
9.320714 -0.66960831
9.321714 -0.66745034
9.322714 -0.66530281
9.323714 -0.66316081
9.324715 -0.66101789
9.325714 -0.65887016
9.326715 -0.65671857
9.327714 -0.65456876
9.328714 -0.65242881
9.329714 -0.65030558
9.330714 -0.64820191
9.331715 -0.64611542
9.332714 -0.6440395
9.333714 -0.6419663800000001
9.334714 -0.63988972
9.335714 -0.63780728
9.336715 -0.63572098
9.337714 -0.63363556
9.338715 -0.63155657
9.339714 -0.62948824
9.340714 -0.62743225
9.341714 -0.62538781
9.342714 -0.62335278
9.343715 -0.62132482
9.344714 -0.6193030199999999
9.345715 -0.6172878700000001
9.346714 -0.61528147
9.347714 -0.61328616
9.348714 -0.6113037
9.349714 -0.60933391
9.350715 -0.60737473
9.351714 -0.60542217
9.352715 -0.60347216
9.353714 -0.60152202
9.354714 -0.59957188
9.355714 -0.59762532
9.356714 -0.59568835
9.357715 -0.59376745
9.358714 -0.59186672
9.359715 -0.58998629
9.360714 -0.58812215
9.361714 -0.58626793
9.362714 -0.58441744
9.363714 -0.58256788
9.364715 -0.58072112
9.365714 -0.5788831999999999
9.366714 -0.57706106
9.367714 -0.5752590999999999
9.368714 -0.57347664
9.369715 -0.57170787
9.370714 -0.56994436
9.371715 -0.56817955
9.372714 -0.5664121799999999
9.373714 -0.56464747
9.374714 -0.56289528
9.375714 -0.5611652
9.376715 -0.55946205
9.377714 -0.5577830100000001
9.378715 -0.5561188300000001
9.379714 -0.5544585599999999
9.380714 -0.5527948500000001
9.381714 -0.55112867
9.382714 -0.54946896
9.383715 -0.54782885
9.384714 -0.5462188699999999
9.385715 -0.54464163
9.386714 -0.54308991
9.387714 -0.5415496
9.388714 -0.54000639
9.389714 -0.53845318
9.390715 -0.53689335
9.391714 -0.53533982
9.392715 -0.53380812
9.393714 -0.5323092899999999
9.394714 -0.5308439
9.395715 -0.52940203
9.396714 -0.52796835
9.397715 -0.52653044
9.398714 -0.52508567
9.399714 -0.5236432400000001
9.400714 -0.52221967
9.401714 -0.52083042
9.402715 -0.51948163
9.403714 -0.51816585
9.404715 -0.51686522
9.405714 -0.5155595500000001
9.406714 -0.51423633
9.407714 -0.51289722
9.408714 -0.51155784
9.409715 -0.5102401599999999
9.410714 -0.50896229
9.411715 -0.50772955
9.412714 -0.50653229
9.413714 -0.50535151
9.414714 -0.50416845
9.415714 -0.5029748199999999
9.416715 -0.50177695
9.417714 -0.50059273
9.418715 -0.49944161000000004
9.419714 -0.49833395
9.420714 -0.49726465
9.421714 -0.49621467
9.422714 -0.49515999999999993
9.423715 -0.49408395000000005
9.424714 -0.49298583
9.425714 -0.49188244
9.426714 -0.49080024
9.427714 -0.48976317
9.428715 -0.48878076000000004
9.429714 -0.48784423
9.430715 -0.48693074
9.431714 -0.48601492
9.432714 -0.48508183000000005
9.433714 -0.48413398
9.434714 -0.48318957
9.435715 -0.48227208000000005
9.436714 -0.48139789
9.437715 -0.48056697
9.438714 -0.4797623
9.439714 -0.47895893999999994
9.440714 -0.47813691
9.441714 -0.4772923
9.442715 -0.47644069000000006
9.443714 -0.47560991
9.444715 -0.47482718
9.445714 -0.47410503
9.446714 -0.47343513
9.447714 -0.47279168
9.448714 -0.47214394000000004
9.449715 -0.47147068999999997
9.450714 -0.4707702
9.451715 -0.47006034
9.452714 -0.46936856
9.453714 -0.46871769999999996
9.454714 -0.46811425
9.455714 -0.46754554000000004
9.456715 -0.46698664999999995
9.457714 -0.46641431000000005
9.458714 -0.46582031
9.459714 -0.46521602
9.460714 -0.46462812
9.461715 -0.46408478999999997
9.462714 -0.4636012
9.463715 -0.46317097999999995
9.464714 -0.46276831999999996
9.465714 -0.46236021
9.466714 -0.46192174999999996
9.467714 -0.46144840000000004
9.468715 -0.46095764
9.469714 -0.46048034000000004
9.470715 -0.46004484999999995
9.471714 -0.45966366
9.472714 -0.45932791999999995
9.473714 -0.45901272000000004
9.474714 -0.45869057
9.475715 -0.45834626
9.476714 -0.45798467
9.477715 -0.45762802
9.478714 -0.45730346000000005
9.479714 -0.45702853
9.480714 -0.45680045
9.481714 -0.45659682
9.482715 -0.45638568999999996
9.483714 -0.45614187
9.484715 -0.45585953999999995
9.485714 -0.45555587999999997
9.486714 -0.45526326
9.487714 -0.45501399
9.488714 -0.45482493
9.489715 -0.45469012
9.490714 -0.45458455999999997
9.491714 -0.45447708000000003
9.492714 -0.45434618
9.493714 -0.45418958
9.494715 -0.45402469
9.495714 -0.45387759
9.496715 -0.45376881
9.497714 -0.45370148
9.498714 -0.45365904999999995
9.499714 -0.45361398
9.500714 -0.45354203
9.501715 -0.45343568
9.502714 -0.45330902
9.503715 -0.45319195
9.504714 -0.45311591
9.505714 -0.45309844
9.506714 -0.45313472
9.507714 -0.45319959000000004
9.508715 -0.45325951999999997
9.509714 -0.45328825
9.510715 -0.45327866
9.511714 -0.45324452
9.512714 -0.4532123
9.513714 -0.45320708000000004
9.514714 -0.45323954
9.515715 -0.45330133000000006
9.516714 -0.45337099999999997
9.517715 -0.45342613
9.518714 -0.45345662999999997
9.519714 -0.45347107
9.520715 -0.45349333000000003
9.521714 -0.45355014
9.522715 -0.45365756
9.523714 -0.45381137
9.524714 -0.45398795
9.525714 -0.45415456000000004
9.526714 -0.45428397
9.527715 -0.45436667
9.528714 -0.45441464
9.529715 -0.45445445
9.530714 -0.45451433
9.531714 -0.45461063
9.532714 -0.45474176
9.533714 -0.45489062999999996
9.534715 -0.45503545999999995
9.535714 -0.45516207
9.536715 -0.45527141
9.537714 -0.45537902
9.538714 -0.45550573
9.539714 -0.45566587
9.540714 -0.45585786
9.541715 -0.45606368
9.542714 -0.45625623
9.543715 -0.45641232
9.544714 -0.45652352
9.545714 -0.45660045
9.546714 -0.45666816
9.547714 -0.45675448999999996
9.548715 -0.45687770000000005
9.549714 -0.45703901
9.550714 -0.45722345999999997
9.551714 -0.45740842
9.552714 -0.45757508
9.553715 -0.45771701
9.554714 -0.45784186
9.555715 -0.45796535
9.556714 -0.45810132000000003
9.557714 -0.45825318000000004
9.558714 -0.45841103000000005
9.559714 -0.45855669
9.560715 -0.45867292000000004
9.561714 -0.45875297
9.562715 -0.45880512
9.563714 -0.45884955000000005
9.564714 -0.45890970999999997
9.565714 -0.45900148999999996
9.566714 -0.45912629000000005
9.567715 -0.45927060000000003
9.568714 -0.45941272
9.569715 -0.45953252999999994
9.570714 -0.45962012
9.571714 -0.45967889
9.572714 -0.45972178
9.573714 -0.45976392
9.574715 -0.45981379
9.575714 -0.45986958
9.576715 -0.45992108
9.577714 -0.45995558999999997
9.578714 -0.45996574
9.579714 -0.45995413999999996
9.580714 -0.4599324
9.581715 -0.45991545
9.582714 -0.459914
9.583714 -0.45992838999999996
9.584714 -0.45994781
9.585714 -0.45995461
9.586715 -0.45993216000000003
9.587714 -0.45987195
9.588715 -0.45977659
9.589714 -0.45965826000000004
9.590714 -0.45953280999999996
9.591714 -0.45941215999999996
9.592714 -0.45930006999999995
9.593715 -0.45919172
9.594714 -0.45907726
9.595715 -0.45894771
9.596714 -0.45879939999999997
9.597714 -0.4586352
9.598714 -0.45846212
9.599714 -0.45828619
9.600715 -0.45810835000000005
9.601714 -0.45792293
9.602715 -0.45771967
9.603714 -0.45748805
9.604714 -0.45722261999999997
9.605714 -0.45692557
9.606714 -0.45660585000000004
9.607715 -0.45627578999999996
9.608714 -0.45594554
9.609715 -0.45561944
9.610714 -0.45529441000000004
9.611714 -0.45496193
9.612714 -0.45461193999999994
9.613714 -0.45423685
9.614715 -0.453834
9.615714 -0.45340555
9.616714 -0.45295613999999995
9.617714 -0.45249015000000004
9.618714 -0.45200908
9.619715 -0.45151156000000003
9.620714 -0.45099462999999995
9.621715 -0.450456
9.622714 -0.44989608999999997
9.623714 -0.44931872
9.624714 -0.44872942000000005
9.625714 -0.44813337999999997
9.626715 -0.44753258
9.627714 -0.44692470999999995
9.628715 -0.44630319
9.629714 -0.44565923
9.630714 -0.44498489999999996
9.631714 -0.44427519
9.632714 -0.44352971
9.633715 -0.44275223999999996
9.634714 -0.44194906999999994
9.635715 -0.44112671
9.636714 -0.44028968999999996
9.637714 -0.43943957000000006
9.638714 -0.43857525999999997
9.639714 -0.437694
9.640715 -0.43679308
9.641714 -0.43587098
9.642715 -0.43492788
9.643714 -0.43396447
9.644714 -0.43298146
9.645715 -0.43197745
9.646714 -0.4309494
9.647715 -0.42989263000000005
9.648714 -0.42880317
9.649714 -0.42767915999999995
9.650714 -0.42652274
9.651714 -0.4253394
9.652715 -0.42413659000000004
9.653714 -0.42292103000000003
9.654715 -0.42169588
9.655714 -0.42045927
9.656714 -0.41920509999999994
9.657714 -0.41792528
9.658714 -0.41661286000000003
9.659715 -0.41526416
9.660714 -0.41388031000000003
9.661715 -0.41246545
9.662714 -0.41102441
9.663714 -0.40956009000000004
9.664714 -0.40807188
9.665714 -0.40655639000000005
9.666715 -0.40500965
9.667714 -0.40342998999999996
9.668715 -0.40181954
9.669714 -0.40018437000000007
9.670714 -0.39853114
9.671714 -0.39686416
9.672714 -0.39518289
9.673715 -0.39348095
9.674714 -0.39174873000000004
9.675714 -0.38997724
9.676714 -0.38816212
9.677714 -0.38630557
9.678715 -0.38441528999999997
9.679714 -0.38250086
9.680715 -0.38056944
9.681714 -0.37862256
9.682714 -0.37665581000000004
9.683714 -0.37466143
9.684714 -0.37263238
9.685715 -0.37056601
9.686714 -0.36846518
9.687715 -0.36633617999999996
9.688714 -0.36418489
9.689714 -0.36201302
9.690714 -0.35981636
9.691714 -0.35758635
9.692715 -0.35531411
9.693714 -0.35299512
9.694715 -0.3506321
9.695714 -0.34823441
9.696714 -0.34581407
9.697714 -0.34338045
9.698714 -0.34093615
9.699715 -0.33847587
9.700714 -0.33598901
9.701715 -0.33346498
9.702714 -0.33089789000000003
9.703714 -0.3282889
9.704714 -0.32564504
9.705714 -0.32297466
9.706715 -0.32028265
9.707714 -0.31756761
9.708714 -0.31482256
9.709714 -0.31203865
9.710714 -0.30921027
9.711715 -0.30633872
9.712714 -0.30343197
9.713715 -0.30050143
9.714714 -0.29755642
9.715714 -0.29459937999999997
9.716714 -0.29162455000000004
9.717714 -0.28862034000000003
9.718715 -0.28557472
9.719714 -0.28248078000000004
9.720715 -0.27933951999999995
9.721714 -0.27615901
9.722714 -0.27294981
9.723714 -0.26971966
9.724714 -0.26646974
9.725715 -0.26319448
9.726714 -0.25988512
9.727715 -0.25653481
9.728714 -0.25314267
9.729714 -0.24971473
9.730714 -0.24626076000000002
9.731714 -0.24278949000000002
9.732715 -0.23930347999999999
9.733714 -0.23579756000000002
9.734715 -0.23226080999999998
9.735714 -0.22868200000000002
9.736714 -0.22505447
9.737714 -0.22137959000000001
9.738714 -0.21766585
9.739715 -0.21392466
9.740714 -0.21016474000000002
9.741714 -0.2063883
9.742714 -0.2025903
9.743714 -0.19876184000000002
9.744715 -0.194895
9.745714 -0.19098733
9.746715 -0.1870429
9.747714 -0.18307008
9.748714 -0.17907672
9.749714 -0.17506575
9.750714 -0.17103313
9.751715 -0.16696976
9.752714 -0.16286587
9.753715 -0.15871605
9.754714 -0.15452201
9.755714 -0.15029189999999998
9.756714 -0.14603634000000001
9.757714 -0.14176342
9.758715 -0.13747498
9.759714 -0.13316614
9.760715 -0.1288283
9.761714 -0.12445379000000001
9.762714 -0.12003976
9.763714 -0.11558955
9.764714 -0.11111044
9.765715 -0.10660953000000001
9.766714 -0.10208979000000001
9.767715 -0.097548292
9.768714 -0.09297778
9.769714 -0.08837057400000001
9.770715 -0.08372273300000001
9.771714 -0.079036364
9.772715 -0.074318686
9.773714 -0.069578545
9.774714 -0.064822083
9.775714 -0.06004984
9.776714 -0.055256765
9.777715 -0.050435058000000005
9.778714 -0.045578336
9.779715 -0.040684853
9.780714 -0.035758200000000004
9.781714 -0.03080515
9.782714 -0.025831927999999997
9.783714 -0.020840867
9.784715 -0.015829329
9.785714 -0.010791314
9.786715 -0.005720921
9.787714 -0.0006157155
9.788714 0.0045218334
9.789714 0.009685564099999999
9.790714 0.014868872
9.791715 0.020068191
9.792714 0.025284811
9.793715 0.030524132000000002
9.794714 0.035792656
9.795714 0.041094422
9.796714 0.046428779
9.797714 0.051790644999999996
9.798715 0.057173141999999996
9.799714 0.062571128
9.800714 0.067983713
9.801714 0.073414494
9.802714 0.078869367
9.803715 0.084353168
9.804714 0.089867006
9.805715 0.095407758
9.806714 0.10096987
9.807714 0.10654861
9.808714 0.11214286000000001
9.809714 0.11775572
9.810715 0.12339285
9.811714 0.12905921
9.812715 0.13475594000000002
9.813714 0.14047925
9.814714 0.14622189
9.815714 0.15197666
9.816714 0.15773969000000002
9.817715 0.16351228
9.818714 0.16930011
9.819715 0.17510990999999998
9.820714 0.18094596
9.821714 0.18680787000000001
9.822714 0.19269101
9.823714 0.19858936
9.824715 0.20449897
9.825714 0.21042044
9.826715 0.21635876
9.827714 0.22232038999999998
9.828714 0.22830953999999998
9.829714 0.23432532
9.830714 0.24036155
9.831715 0.24640942000000002
9.832714 0.25246183
9.833714 0.25851684999999996
9.834714 0.26457882
9.835714 0.27065603
9.836715 0.27675657
9.837714 0.2828839
9.838715 0.28903526
9.839714 0.29520313
9.840714 0.30137908
9.841714 0.30755834
9.842714 0.31374227000000005
9.843715 0.31993729
9.844714 0.32615124
9.845715 0.33238865
9.846714 0.33864777
9.847714 0.34492093
9.848714 0.35119819999999996
9.849714 0.35747243
9.850715 0.36374304999999996
9.851714 0.37001658
9.852715 0.37630354000000005
9.853714 0.38261290000000003
9.854714 0.38894722
9.855714 0.3953014
9.856714 0.40166471000000004
9.857715 0.40802644000000005
9.858714 0.41438113000000004
9.859715 0.42073131
9.860714 0.42708623
9.861714 0.4334568
9.862714 0.43984977999999997
9.863714 0.44626407
9.864715 0.45269141
9.865714 0.45912028000000005
9.866714 0.46554212
9.867714 0.47195549
9.868714 0.47836709
9.869715 0.48478767
9.870714 0.49122591
9.871715 0.4976836
9.872714 0.5041535899999999
9.873714 0.51062298
9.874714 0.51707956
9.875714 0.52351779
9.876715 0.52994215
9.877714 0.53636511
9.878715 0.54280106
9.879714 0.5492596399999999
9.880714 0.5557407200000001
9.881714 0.5622348699999999
9.882714 0.56872806
9.883715 0.57520871
9.884714 0.58167321
9.885715 0.58812695
9.886714 0.59458097
9.887714 0.6010450900000001
9.888714 0.60752206
9.889714 0.61400575
9.890715 0.62048351
9.891714 0.6269434899999999
9.892715 0.63338079
9.893714 0.63980105
9.894714 0.64621847
9.895715 0.65264916
9.896714 0.6591033199999999
9.897715 0.66557988
9.898714 0.67206668
9.899714 0.67854594
9.900714 0.68500186
9.901714 0.69142771
9.902715 0.6978278
9.903714 0.7042144
9.904715 0.7106001500000001
9.905714 0.71699168
9.906714 0.72338628
9.907714 0.7297738899999999
9.908714 0.7361436699999999
9.909715 0.74249073
9.910714 0.74881995
9.911715 0.75514447
9.912714 0.76147965
9.913714 0.76783453
9.914714 0.77420683
9.915714 0.78058247
9.916715 0.78694122
9.917714 0.7932653700000001
9.918715 0.79954695
9.919714 0.80579091
9.920714 0.81201186
9.921714 0.81822649
9.922714 0.82444558
9.923715 0.8306699799999999
9.924714 0.8368914
9.925714 0.8430980100000001
9.926714 0.84928218
9.927714 0.8554450200000001
9.928715 0.8615954800000001
9.929714 0.8677460300000001
9.930715 0.8739039299999999
9.931714 0.88006724
9.932714 0.8862230000000001
9.933714 0.89235269
9.934714 0.89844009
9.935715 0.90447869
9.936714 0.9104752
9.937715 0.9164460899999999
9.938714 0.9224105599999999
9.939714 0.92838164
9.940714 0.93436157
9.941714 0.94034206
9.942715 0.9463087699999999
9.943714 0.95224977
9.944715 0.9581607799999999
9.945714 0.9640466400000001
9.946714 0.96991686
9.947714 0.97577963
9.948714 0.9816359699999999
9.949715 0.9874771299999999
9.950714 0.99328896
9.951715 0.99905878
9.952714 1.0047818
9.953714 1.0104640999999999
9.954714 1.016121
9.955714 1.0217698000000002
9.956715 1.0274226
9.957714 1.0330802000000001
9.958714 1.0387327
9.959714 1.0443641
9.960714 1.04996
9.961715 1.0555139999999998
9.962714 1.0610292000000001
9.963715 1.0665157
9.964714 1.0719846
9.965714 1.0774418
9.966714 1.0828849999999999
9.967714 1.0883055000000001
9.968715 1.0936935
9.969714 1.0990440000000001
9.970715 1.1043594
9.971714 1.1096497
9.972714 1.1149266
9.973714 1.1201978
9.974714 1.1254623
9.975715 1.1307102
9.976714 1.1359265
9.977715 1.1410978999999999
9.978714 1.146218
9.979714 1.1512902
9.980714 1.1563254
9.981714 1.1613365
9.982715 1.1663333
9.983714 1.1713172
9.984715 1.1762838
9.985714 1.1812238
9.986714 1.18613
9.987714 1.1910001
9.988714 1.1958372
9.989715 1.2006479
9.990714 1.2054375000000002
9.991714 1.210206
9.992714 1.2149481
9.993714 1.2196544999999999
9.994715 1.2243167
9.995714 1.2289315
9.996715 1.2335023
9.997714 1.2380389
9.998714 1.2425532
9.999714 1.2470535
10.00071 1.2515422999999999
10.00171 1.2560147000000002
10.00271 1.2604616000000002
10.00371 1.2648728999999999
10.00471 1.2692418
10.00571 1.2735667000000002
10.00671 1.2778501
10.00771 1.2820964000000001
10.00871 1.2863088
10.00971 1.2904877000000001
10.01071 1.2946311
10.01171 1.2987362
10.01271 1.302802
10.01371 1.3068309
10.01471 1.3108284
10.01571 1.3148009999999999
10.01671 1.3187536
10.01771 1.3226873000000001
10.01871 1.3265986
10.01971 1.33048
10.02071 1.3343231
10.02171 1.338121
10.02271 1.3418704
10.02371 1.3455724
10.02471 1.3492315
10.02571 1.3528532
10.02671 1.3564428
10.02771 1.3600038
10.02871 1.3635367
10.02971 1.3670404
10.03071 1.3705129999999999
10.03171 1.3739522
10.03271 1.3773572
10.03371 1.380728
10.03471 1.3840646
10.03571 1.3873658
10.03671 1.3906295000000002
10.03771 1.3938519999999999
10.03871 1.3970293
10.03971 1.4001591
10.04071 1.4032414
10.04171 1.4062796
10.04271 1.4092797000000001
10.04371 1.4122493999999999
10.04471 1.4151949000000001
10.04571 1.4181191
10.04671 1.4210209
10.04771 1.423895
10.04871 1.4267335
10.04971 1.4295297
10.05071 1.4322797
10.05171 1.4349834000000001
10.05271 1.4376445999999998
10.05371 1.4402673
10.05471 1.4428546
10.05571 1.4454062
10.05671 1.4479192
10.05771 1.45039
10.05871 1.4528170999999999
10.05971 1.4552029
10.06071 1.4575529999999999
10.06171 1.459875
10.06271 1.4621738
10.06371 1.4644495
10.06471 1.4666958
10.06571 1.4689024
10.06671 1.4710591
10.06771 1.4731605
10.06871 1.4752082999999998
10.06971 1.4772109
10.07071 1.4791796
10.07171 1.4811237
10.07271 1.4830463999999999
10.07371 1.4849435
10.07471 1.4868064
10.07571 1.4886266000000001
10.07671 1.4904003000000001
10.07771 1.4921305
10.07871 1.4938252
10.07971 1.4954926
10.08071 1.4971362
10.08171 1.4987515999999999
10.08271 1.500328
10.08371 1.5018531
10.08471 1.5033196
10.08571 1.5047283
10.08671 1.5060904
10.08771 1.5074212999999999
10.08871 1.5087348
10.08971 1.5100363
10.09071 1.5113204
10.09171 1.5125736
10.09271 1.5137806999999999
10.09371 1.5149325
10.09471 1.5160295000000001
10.09571 1.5170818000000001
10.09671 1.5181029000000001
10.09771 1.5191028
10.09871 1.520082
10.09971 1.5210317
10.10071 1.5219382
10.10171 1.522791
10.10271 1.5235885
10.10371 1.5243408
10.10471 1.5250651
10.10571 1.5257777
10.10671 1.5264852
10.10771 1.5271815
10.10871 1.5278489
10.10971 1.5284668
10.11071 1.5290206
10.11171 1.5295086
10.11271 1.5299424000000001
10.11371 1.5303404
10.11471 1.5307191
10.11571 1.5310848
10.11671 1.531431
10.11771 1.5317429
10.11871 1.5320056
10.11971 1.5322139000000001
10.12071 1.5323752
10.12171 1.5325063
10.12271 1.5326262
10.12371 1.532745
10.12471 1.5328581000000001
10.12571 1.5329475000000001
10.12671 1.5329897000000001
10.12771 1.5329674
10.12871 1.5328767
10.12971 1.5327296000000001
10.13071 1.5325488
10.13171 1.5323554
10.13271 1.5321604
10.13371 1.5319585
10.13471 1.5317326
10.13571 1.5314627
10.13671 1.5311365000000001
10.13771 1.5307567
10.13871 1.5303384999999998
10.13971 1.5299027
10.14071 1.5294629
10.14171 1.5290191
10.14271 1.5285556
10.14371 1.5280493
10.14471 1.5274801
10.14571 1.5268432
10.14671 1.5261502999999998
10.14771 1.5254261
10.14871 1.5246956
10.14971 1.5239728
10.15071 1.5232542999999998
10.15171 1.5225211
10.15271 1.521749
10.15371 1.5209205
10.15471 1.5200335
10.15571 1.5191019
10.15671 1.5181481000000001
10.15771 1.5171908
10.15871 1.5162345000000002
10.15971 1.5152676999999999
10.16071 1.5142681
10.16171 1.5132146000000002
10.16271 1.5120985999999998
10.16371 1.5109291
10.16471 1.5097289999999999
10.16571 1.5085239000000001
10.16671 1.5073296
10.16771 1.5061440000000001
10.16871 1.5049481
10.16971 1.5037155
10.17071 1.5024254000000001
10.17171 1.5010729
10.17271 1.4996711
10.17371 1.498245
10.17471 1.4968179
10.17571 1.4954004
10.17671 1.493985
10.17771 1.4925511
10.17871 1.4910754
10.17971 1.4895448
10.18071 1.4879632
10.18171 1.4863495
10.18271 1.4847279999999998
10.18371 1.4831158
10.18471 1.4815129
10.18571 1.479903
10.18671 1.4782599
10.18771 1.4765626
10.18871 1.4748044999999999
10.18971 1.4729983
10.19071 1.4711694000000002
10.19171 1.469344
10.19271 1.4675363000000001
10.19371 1.465742
10.19471 1.4639406000000001
10.19571 1.4621066999999999
10.19671 1.4602219
10.19771 1.458284
10.19871 1.4563077
10.19971 1.4543163
10.20071 1.4523286
10.20171 1.45035
10.20271 1.4483688
10.20371 1.4463637999999999
10.20471 1.4443148
10.20571 1.4422144
10.20671 1.4400732
10.20771 1.4379145
10.20871 1.4357636999999999
10.20971 1.4336362
10.21071 1.4315286999999999
10.21171 1.4294213999999998
10.21271 1.4272869000000001
10.21371 1.4251037
10.21471 1.4228653
10.21571 1.420583
10.21671 1.4182796
10.21771 1.415977
10.21871 1.4136856999999998
10.21971 1.4114011
10.22071 1.4091058
10.22171 1.4067815
10.22271 1.4044182
10.22371 1.4020217
10.22471 1.3996094000000001
10.22571 1.3972037
10.22671 1.3948181
10.22771 1.3924512
10.22871 1.3900856
10.22971 1.3876959
10.23071 1.3852606
10.23171 1.3827718
10.23271 1.3802392
10.23371 1.3776852
10.23471 1.3751337000000001
10.23571 1.3725994
10.23671 1.3700819
10.23771 1.3675675
10.23871 1.3650374
10.23971 1.3624785
10.24071 1.3598895999999998
10.24171 1.3572828000000001
10.24271 1.3546753999999999
10.24371 1.3520807
10.24471 1.3495006
10.24571 1.3469233
10.24671 1.3443287
10.24771 1.3416991
10.24871 1.3390273
10.24971 1.3363213
10.25071 1.3336008
10.25171 1.3308875
10.25271 1.3281958999999999
10.25371 1.3255267
10.25471 1.3228673
10.25571 1.3201984
10.25671 1.3175037
10.25771 1.3147773999999999
10.25871 1.3120264
10.25971 1.3092651
10.26071 1.3065078
10.26171 1.303761
10.26271 1.3010202
10.26371 1.2982732000000001
10.26471 1.2955065
10.26571 1.2927139
10.26671 1.2898998
10.26771 1.287078
10.26871 1.2842651
10.26971 1.2814727
10.27071 1.2787011
10.27171 1.2759397000000001
10.27271 1.2731715
10.27371 1.2703811
10.27471 1.2675617
10.27571 1.2647178000000001
10.27671 1.2618626000000002
10.27771 1.2590108
10.27871 1.2561725
10.27971 1.253348
10.28071 1.2505302
10.28171 1.2477079
10.28271 1.2448725
10.28371 1.2420228
10.28471 1.2391644
10.28571 1.2363072
10.28671 1.2334589
10.28771 1.230621
10.28871 1.2277868
10.28971 1.2249457
10.29071 1.2220874
10.29171 1.2192083
10.29271 1.2163126
10.29371 1.2134117
10.29471 1.2105193
10.29571 1.2076456
10.29671 1.204793
10.29771 1.2019563
10.29871 1.1991253
10.29971 1.1962896
10.30071 1.1934431
10.30171 1.1905858
10.30271 1.1877222
10.30371 1.1848583
10.30471 1.1819975999999999
10.30571 1.1791402
10.30671 1.1762824
10.30771 1.1734201999999998
10.30871 1.1705519
10.30971 1.1676799999999998
10.31071 1.1648108000000001
10.31171 1.1619521000000002
10.31271 1.1591095
10.31371 1.1562838
10.31471 1.1534703
10.31571 1.1506608
10.31671 1.1478459
10.31771 1.1450188
10.31871 1.1421779
10.31971 1.1393259
10.32071 1.1364693000000001
10.32171 1.1336153999999998
10.32271 1.1307701
10.32371 1.1279364
10.32471 1.1251153999999999
10.32571 1.1223059
10.32671 1.1195061
10.32771 1.1167153
10.32871 1.1139332
10.32971 1.1111599
10.33071 1.1083943
10.33171 1.1056336
10.33271 1.1028733000000002
10.33371 1.1001087999999999
10.33471 1.0973357
10.33571 1.0945525
10.33671 1.0917611
10.33771 1.0889671
10.33871 1.0861779999999999
10.33971 1.0834018
10.34071 1.080644
10.34171 1.0779067
10.34271 1.0751878
10.34371 1.0724817
10.34471 1.0697817
10.34571 1.0670817000000001
10.34671 1.0643785
10.34771 1.0616718
10.34871 1.0589636
10.34971 1.0562571
10.35071 1.0535539999999999
10.35171 1.0508548
10.35271 1.0481589
10.35371 1.0454659
10.35471 1.0427772
10.35571 1.0400967
10.35671 1.0374297
10.35771 1.0347812
10.35871 1.0321531
10.35971 1.0295429
10.36071 1.0269433
10.36171 1.0243446
10.36271 1.0217378
10.36371 1.0191187000000002
10.36471 1.0164894
10.36571 1.013857
10.36671 1.0112306999999998
10.36771 1.0086182000000001
10.36871 1.0060227
10.36971 1.0034425
10.37071 1.0008728999999998
10.37171 0.9983089800000001
10.37271 0.9957484900000001
10.37371 0.99319359
10.37471 0.99064875
10.37571 0.9881177
10.37671 0.9856007099999999
10.37771 0.98309256
10.37871 0.9805850700000001
10.37971 0.97807012
10.38071 0.9755441
10.38171 0.97301006
10.38271 0.9704778900000001
10.38371 0.96795978
10.38471 0.9654657000000001
10.38571 0.9629989999999999
10.38671 0.96055521
10.38771 0.9581239
10.38871 0.95569408
10.38971 0.9532581999999999
10.39071 0.95081581
10.39171 0.94837192
10.39271 0.94593391
10.39371 0.94350679
10.39471 0.9410900099999999
10.39571 0.9386782499999999
10.39671 0.9362641700000001
10.39771 0.93384348
10.39871 0.9314185
10.39971 0.92899799
10.40071 0.9265943400000001
10.40171 0.9242168599999999
10.40271 0.92186844
10.40371 0.9195421800000001
10.40471 0.91722524
10.40571 0.91490336
10.40671 0.91256741
10.40771 0.9102168500000001
10.40871 0.9078587399999999
10.40971 0.9055048200000001
10.41071 0.90316478
10.41171 0.9008420600000001
10.41271 0.89853276
10.41371 0.8962291299999999
10.41471 0.8939242000000001
10.41571 0.89161647
10.41671 0.88931089
10.41771 0.88701695
10.41871 0.8847428500000001
10.41971 0.8824906299999999
10.42071 0.88025425
10.42171 0.8780209299999999
10.42271 0.87577691
10.42371 0.87351399
10.42471 0.8712332700000001
10.42571 0.8689447299999999
10.42671 0.86666252
10.42771 0.86439932
10.42871 0.86216014
10.42971 0.85994145
10.43071 0.85773347
10.43171 0.85552605
10.43271 0.85331351
10.43371 0.85109742
10.43471 0.84888441
10.43571 0.84668221
10.43671 0.8444939699999999
10.43771 0.8423158
10.43871 0.8401378100000001
10.43971 0.83794948
10.44071 0.83574457
10.44171 0.83352523
10.44271 0.8313017
10.44371 0.82908822
10.44471 0.82689654
10.44571 0.82473084
10.44671 0.82258582
10.44771 0.82044965
10.44871 0.81830919
10.44971 0.81615662
10.45071 0.8139913000000001
10.45171 0.8118192700000001
10.45271 0.80964873
10.45371 0.80748517
10.45471 0.80532795
10.45571 0.80317147
10.45671 0.8010080100000001
10.45771 0.7988336500000001
10.45871 0.7966511900000001
10.45971 0.7944695700000001
10.46071 0.79230024
10.46171 0.79015195
10.46271 0.78802565
10.46371 0.78591397
10.46471 0.78380425
10.46571 0.78168344
10.46671 0.77954363
10.46771 0.77738487
10.46871 0.77521414
10.46971 0.7730405800000001
10.47071 0.7708714799999999
10.47171 0.76870881
10.47271 0.7665494
10.47371 0.7643878500000001
10.47471 0.76222094
10.47571 0.76005002
10.47671 0.75788111
10.47771 0.75572152
10.47871 0.75357542
10.47971 0.75144093
10.48071 0.74930955
10.48171 0.7471696
10.48271 0.7450108000000001
10.48371 0.74282889
10.48471 0.74062692
10.48571 0.73841396
10.48671 0.73620058
10.48771 0.73399441
10.48871 0.73179761
10.48971 0.72960728
10.49071 0.72741797
10.49171 0.72522578
10.49271 0.72303033
10.49371 0.7208343100000001
10.49471 0.71864091
10.49571 0.7164505800000001
10.49671 0.71425913
10.49771 0.71205823
10.49871 0.70983893
10.49971 0.70759547
10.50071 0.7053284400000001
10.50171 0.70304484
10.50271 0.7007555599999999
10.50371 0.69847051
10.50471 0.69619538
10.50571 0.69392947
10.50671 0.69166753
10.50771 0.68940287
10.50871 0.68713091
10.50971 0.68485048
10.51071 0.68256315
10.51171 0.68027065
10.51271 0.67797201
10.51371 0.6756627900000001
10.51471 0.6733363
10.51571 0.67098704
10.51671 0.66861385
10.51771 0.66622207
10.51871 0.6638214
10.51971 0.66142259
10.52071 0.65903268
10.52171 0.6566525
10.52271 0.65427632
10.52371 0.6518948800000001
10.52471 0.64949985
10.52571 0.64708679
10.52671 0.64465627
10.52771 0.64221174
10.52871 0.6397563
10.52971 0.63728979
10.53071 0.63480828
10.53171 0.63230628
10.53271 0.6297804899999999
10.53371 0.62723276
10.53471 0.62467074
10.53571 0.62210509
10.53671 0.61954525
10.53771 0.61699459
10.53871 0.61444892
10.53971 0.6118977400000001
10.54071 0.60932906
10.54171 0.6067344
10.54271 0.60411231
10.54371 0.6014676800000001
10.54471 0.59880842
10.54571 0.5961405599999999
10.54671 0.59346501
10.54771 0.59077707
10.54871 0.58806953
10.54971 0.5853375
10.55071 0.58258208
10.55171 0.57981065
10.55271 0.57703354
10.55371 0.57425885
10.55471 0.5714871899999999
10.55571 0.5687110599999999
10.55671 0.56591704
10.55771 0.56309244
10.55871 0.56023067
10.55971 0.55733444
10.56071 0.5544143300000001
10.56171 0.55148317
10.56271 0.54855016
10.56371 0.54561612
10.56471 0.54267384
10.56571 0.53971214
10.56671 0.53672232
10.56771 0.53370292
10.56871 0.53066043
10.56971 0.52760574
10.57071 0.5245477000000001
10.57171 0.52148774
10.57271 0.5184181
10.57371 0.51532532
10.57471 0.51219668
10.57571 0.50902665
10.57671 0.5058202900000001
10.57771 0.50259107
10.57871 0.49935435
10.57971 0.49611986999999996
10.58071 0.49288683
10.58171 0.48964429
10.58271 0.48637628
10.58371 0.48307003
10.58471 0.47972156
10.58571 0.47633769
10.58671 0.47293194
10.58771 0.46951705999999993
10.58871 0.46609836
10.58971 0.46267048
10.59071 0.45922087
10.59171 0.45573617999999994
10.59271 0.4522102
10.59371 0.44864737
10.59471 0.44506127
10.59571 0.44146744
10.59671 0.43787551
10.59771 0.43428358999999994
10.59871 0.43067858
10.59971 0.42704175999999994
10.60071 0.42335801
10.60171 0.41962285000000005
10.60271 0.41584442
10.60371 0.41203951000000005
10.60471 0.40822499
10.60571 0.40440974
10.60671 0.40059038
10.60771 0.39675389000000005
10.60871 0.39288461999999996
10.60971 0.38897258
10.61071 0.38501897
10.61171 0.38103515000000004
10.61271 0.37703619
10.61371 0.37303254999999996
10.61471 0.36902362
10.61571 0.36499724
10.61671 0.3609353
10.61771 0.35682265
10.61871 0.35265493
10.61971 0.34844115999999997
10.62071 0.3441998
10.62171 0.33994997
10.62271 0.33570239
10.62371 0.33145442
10.62471 0.32719183
10.62571 0.32289601
10.62671 0.31855339
10.62771 0.31416167
10.62871 0.3097303
10.62971 0.30527476
10.63071 0.30080799
10.63171 0.29633318
10.63271 0.29184173
10.63371 0.28731767
10.63471 0.28274611
10.63571 0.27812129999999996
10.63671 0.27345010999999997
10.63771 0.26874912
10.63871 0.26403677000000003
10.63971 0.25932407
10.64071 0.25460904
10.64171 0.24987776
10.64271 0.24511092
10.64371 0.24029308
10.64471 0.23542011999999998
10.64571 0.23050053999999998
10.64671 0.2255508
10.64771 0.22058641
10.64871 0.21561452
10.64971 0.21063003
10.65071 0.20561884000000002
10.65171 0.20056527999999998
10.65271 0.19546042
10.65371 0.19030685
10.65471 0.1851172
10.65571 0.1799078
10.65671 0.17469004999999999
10.65771 0.16946464
10.65871 0.16422087000000002
10.65971 0.15894204
10.66071 0.15361385
10.66171 0.14823150000000002
10.66271 0.14280219
10.66371 0.1373415
10.66471 0.13186554
10.66571 0.12638307000000001
10.66671 0.12089112
10.66771 0.11537664
10.66871 0.10982291999999999
10.66971 0.10421767
10.67071 0.098558748
10.67171 0.09285478700000001
10.67271 0.087120273
10.67371 0.081368047
10.67471 0.075602875
10.67571 0.06981956
10.67671 0.064006128
10.67771 0.058150699
10.67871 0.05224793
10.67971 0.046302166
10.68071 0.040325409
10.68171 0.034331213
10.68271 0.028327844
10.68371 0.022313798
10.68471 0.016278061
10.68571 0.010205083
10.68671 0.0040818126
10.68771 -0.0020964413
10.68871 -0.008324306
10.68971 -0.01458926
10.69071 -0.020877764
10.69171 -0.027181447
10.69271 -0.033500337
10.69371 -0.039841994
10.69471 -0.046216854
10.69571 -0.052632514
10.69671 -0.059089932
10.69771 -0.06558325300000001
10.69871 -0.07210327300000001
10.69971 -0.078642718
10.70071 -0.085200439
10.70171 -0.091782515
10.70271 -0.09839962000000001
10.70371 -0.10506203
10.70471 -0.11177451000000001
10.70571 -0.11853389
10.70671 -0.12533031
10.70771 -0.13215122
10.70871 -0.13898666
10.70971 -0.14583329
10.71071 -0.15269517999999999
10.71171 -0.15958145
10.71271 -0.1665018
10.71371 -0.17346232
10.71471 -0.18046336
10.71571 -0.18750038
10.71671 -0.19456679
10.71771 -0.2016579
10.71871 -0.20877332
10.71971 -0.21591713
10.72071 -0.22309544
10.72171 -0.23031309
10.72271 -0.23757089
10.72371 -0.2448645
10.72471 -0.25218625
10.72571 -0.25952805
10.72671 -0.26688508
10.72771 -0.27425787
10.72871 -0.2816523
10.72971 -0.28907729
10.73071 -0.29654116
10.73171 -0.30404818
10.73271 -0.31159699
10.73371 -0.31918136
10.73471 -0.32679259
10.73571 -0.33442338
10.73671 -0.34207036
10.73771 -0.34973512
10.73871 -0.35742281
10.73971 -0.36513943000000004
10.74071 -0.37288871
10.74171 -0.38067028
10.74271 -0.38848016
10.74371 -0.39631287
10.74471 -0.40416471000000004
10.74571 -0.41203634
10.74671 -0.41993284
10.74771 -0.42786235
10.74871 -0.43583219
10.74971 -0.44384496
10.75071 -0.45189656999999994
10.75171 -0.45997747
10.75271 -0.46807588000000006
10.75371 -0.47618267000000003
10.75471 -0.48429552000000003
10.75571 -0.49241954000000004
10.75671 -0.50056544
10.75771 -0.5087441300000001
10.75871 -0.51696231
10.75971 -0.52521909
10.76071 -0.53350707
10.76171 -0.5418157699999999
10.76271 -0.5501373700000001
10.76371 -0.55847033
10.76471 -0.56682015
10.76571 -0.57519628
10.76671 -0.5836064
10.76771 -0.59205191
10.76871 -0.60052597
10.76971 -0.60901642
10.77071 -0.6175112
10.77171 -0.6260048100000001
10.77271 -0.63450211
10.77371 -0.64301696
10.77471 -0.65156622
10.77571 -0.66016275
10.77671 -0.66880877
10.77771 -0.67749494
10.77871 -0.68620443
10.77971 -0.69492059
10.78071 -0.70363441
10.78171 -0.71234796
10.78271 -0.72107245
10.78371 -0.7298215299999999
10.78471 -0.73860344
10.78571 -0.74741603
10.78671 -0.7562478499999999
10.78771 -0.76508382
10.78871 -0.77391379
10.78971 -0.7827388100000001
10.79071 -0.7915721299999999
10.79171 -0.8004333799999999
10.79271 -0.80933953
10.79371 -0.8182958699999999
10.79471 -0.8272929099999999
10.79571 -0.8363096999999999
10.79671 -0.84532378
10.79771 -0.85431989
10.79871 -0.8632986800000001
10.79971 -0.87227412
10.80071 -0.8812671500000001
10.80171 -0.89029465
10.80271 -0.89936145
10.80371 -0.90845758
10.80471 -0.91756508
10.80571 -0.92666727
10.80671 -0.93575846
10.80771 -0.94484771
10.80871 -0.95395455
10.80971 -0.96309846
10.81071 -0.9722880999999999
10.81171 -0.9815153700000001
10.81271 -0.9907574400000001
10.81371 -0.9999873100000001
10.81471 -1.0091856
10.81571 -1.0183507
10.81671 -1.0274987
10.81771 -1.0366561
10.81871 -1.0458473
10.81971 -1.0550828
10.82071 -1.0643542000000001
10.82171 -1.0736403
10.82271 -1.082918
10.82371 -1.0921739
10.82471 -1.1014123
10.82571 -1.1106515000000001
10.82671 -1.1199147
10.82771 -1.1292159
10.82871 -1.1385522000000001
10.82971 -1.147904
10.83071 -1.1572433
10.83171 -1.1665482
10.83271 -1.1758143
10.83371 -1.1850573
10.83471 -1.1943059
10.83571 -1.2035881
10.83671 -1.2129175
10.83771 -1.2222863
10.83871 -1.2316695
10.83971 -1.2410366000000002
10.84071 -1.2503663
10.84171 -1.2596566999999999
10.84271 -1.2689251000000001
10.84371 -1.2781979
10.84471 -1.2874965999999999
10.84571 -1.2968255
10.84671 -1.3061705
10.84771 -1.315505
10.84871 -1.3248052
10.84971 -1.3340629
10.85071 -1.3432902
10.85171 -1.3525154
10.85271 -1.3617679
10.85371 -1.3710636
10.85471 -1.3803964
10.85571 -1.3897394
10.85671 -1.3990584
10.85771 -1.4083273
10.85871 -1.4175404
10.85971 -1.4267144
10.86071 -1.4358796
10.86171 -1.4450641
10.86271 -1.4542806
10.86371 -1.4635192
10.86471 -1.4727548
10.86571 -1.4819594
10.86671 -1.4911184
10.86771 -1.5002375000000001
10.86871 -1.5093395
10.86971 -1.5184529
10.87071 -1.5275949
10.87171 -1.5367621
10.87271 -1.5459304
10.87371 -1.5550657
10.87471 -1.5641404
10.87571 -1.5731471000000001
10.87671 -1.5821021000000002
10.87771 -1.5910381
10.87871 -1.5999884999999998
10.87971 -1.6089712999999999
10.88071 -1.6179811
10.88171 -1.6269926000000001
10.88271 -1.6359743
10.88371 -1.6449045
10.88471 -1.653781
10.88571 -1.6626216
10.88671 -1.6714528
10.88771 -1.6802955000000002
10.88871 -1.6891519000000002
10.88971 -1.6980031999999998
10.89071 -1.7068197999999999
10.89171 -1.7155752
10.89271 -1.7242599
10.89371 -1.7328881
10.89471 -1.7414913
10.89571 -1.7501023
10.89671 -1.758741
10.89771 -1.7674032999999998
10.89871 -1.7760638
10.89971 -1.7846884
10.90071 -1.7932496999999998
10.90171 -1.8017404000000001
10.90271 -1.8101741
10.90371 -1.818577
10.90471 -1.8269746
10.90571 -1.8353758000000002
10.90671 -1.8437708000000002
10.90771 -1.8521342
10.90871 -1.860442
10.90971 -1.8686833
10.91071 -1.8768663
10.91171 -1.8850163
10.91271 -1.8931627
10.91371 -1.9013236999999998
10.91471 -1.9094963999999999
10.91571 -1.9176576
10.91671 -1.9257735000000002
10.91771 -1.9338166
10.91871 -1.9417767999999997
10.91971 -1.9496663
10.92071 -1.9575112
10.92171 -1.9653391
10.92271 -1.9731652
10.92371 -1.9809855
10.92471 -1.9887798
10.92571 -1.9965232999999998
10.92671 -2.004201
10.92771 -2.0118138
10.92871 -2.0193795
10.92971 -2.0269221
10.93071 -2.034458
10.93171 -2.0419878999999996
10.93271 -2.0494934
10.93371 -2.056947
10.93471 -2.0643249
10.93571 -2.0716181000000002
10.93671 -2.0788362
10.93771 -2.0860039
10.93871 -2.093148
10.93971 -2.1002848000000003
10.94071 -2.1074127000000002
10.94171 -2.1145139
10.94271 -2.1215636
10.94371 -2.1285426
10.94471 -2.1354459
10.94571 -2.1422844
10.94671 -2.1490773
10.94771 -2.1558419
10.94871 -2.1625841
10.94971 -2.1692939
10.95071 -2.1759524999999997
10.95171 -2.182541
10.95271 -2.1890502
10.95371 -2.195487
10.95471 -2.2018695
10.95571 -2.2082197000000003
10.95671 -2.2145506
10.95771 -2.2208609
10.95871 -2.2271352
10.95971 -2.2333501
10.96071 -2.2394864
10.96171 -2.2455368
10.96271 -2.2515074999999998
10.96371 -2.2574167999999997
10.96471 -2.2632822
10.96571 -2.2691144
10.96671 -2.2749117
10.96771 -2.2806624
10.96871 -2.2863518
10.96971 -2.2919704999999997
10.97071 -2.2975184
10.97171 -2.3030056
10.97271 -2.3084454
10.97371 -2.3138468999999997
10.97471 -2.3192091
10.97571 -2.3245202
10.97671 -2.3297634
10.97771 -2.3349233000000003
10.97871 -2.339994
10.97971 -2.3449801
10.98071 -2.3498962000000003
10.98171 -2.3547594000000003
10.98271 -2.3595812
10.98371 -2.3643639000000003
10.98471 -2.3691002
10.98571 -2.3737781
10.98671 -2.3783863
10.98771 -2.3829198
10.98871 -2.3873806
10.98971 -2.391775
10.99071 -2.3961091
10.99171 -2.4003852
10.99271 -2.4045989
10.99371 -2.4087419999999997
10.99471 -2.4128061
10.99571 -2.4167877
10.99671 -2.4206897
10.99771 -2.4245223
10.99871 -2.4282964000000002
10.99971 -2.4320201999999997
11.00071 -2.4356958
11.00171 -2.4393184
11.00271 -2.4428779
11.00371 -2.4463638999999997
11.00471 -2.4497686
11.00571 -2.4530893000000003
11.00671 -2.4563286
11.00771 -2.4594914
11.00871 -2.4625827
11.00971 -2.465605
11.01071 -2.4685584
11.01171 -2.4714414000000002
11.01271 -2.4742516
11.01371 -2.4769889
11.01471 -2.4796546999999998
11.01571 -2.4822518
11.01671 -2.4847828
11.01771 -2.4872487
11.01871 -2.4896472999999997
11.01971 -2.4919740999999997
11.02071 -2.4942229
11.02171 -2.4963884
11.02271 -2.4984675000000003
11.02371 -2.5004596
11.02471 -2.5023687999999997
11.02571 -2.5042009
11.02671 -2.5059622
11.02771 -2.5076576999999998
11.02871 -2.5092892
11.02971 -2.5108552
11.03071 -2.5123509
11.03171 -2.5137704
11.03271 -2.5151078
11.03371 -2.516361
11.03471 -2.5175301
11.03571 -2.5186175
11.03671 -2.5196264999999998
11.03771 -2.5205579
11.03871 -2.5214111
11.03971 -2.5221834
11.04071 -2.5228718
11.04171 -2.5234761000000003
11.04271 -2.5239991
11.04371 -2.5244471
11.04471 -2.5248261000000003
11.04571 -2.5251403
11.04671 -2.5253883
11.04771 -2.5255625999999998
11.04871 -2.5256533
11.04971 -2.5256502
11.05071 -2.5255473
11.05171 -2.5253469
11.05271 -2.5250573
11.05371 -2.5246887
11.05471 -2.5242500000000003
11.05571 -2.5237442999999997
11.05671 -2.523168
11.05771 -2.5225138
11.05871 -2.5217747
11.05971 -2.5209483
11.06071 -2.5200369
11.06171 -2.5190478
11.06271 -2.5179869
11.06371 -2.5168551
11.06471 -2.5156465999999997
11.06571 -2.5143504
11.06671 -2.5129544
11.06771 -2.5114527
11.06871 -2.5098485999999998
11.06971 -2.5081538
11.07071 -2.5063844
11.07171 -2.5045538
11.07271 -2.5026672
11.07371 -2.5007189999999997
11.07471 -2.4986965999999997
11.07571 -2.4965859999999997
11.07671 -2.4943786
11.07771 -2.4920741
11.07871 -2.4896801
11.07971 -2.4872063
11.08071 -2.4846591
11.08171 -2.4820363000000003
11.08271 -2.4793282
11.08371 -2.4765233
11.08471 -2.4736146
11.08571 -2.4706038
11.08671 -2.4675038
11.08771 -2.4643321
11.08871 -2.4611039000000003
11.08971 -2.4578251
11.09071 -2.4544884
11.09171 -2.4510769000000003
11.09271 -2.4475716000000003
11.09371 -2.4439598
11.09471 -2.4402399000000004
11.09571 -2.4364213
11.09671 -2.432519
11.09771 -2.4285443
11.09871 -2.4245005
11.09971 -2.4203807
11.10071 -2.4161726000000003
11.10171 -2.4118664
11.10271 -2.4074614000000003
11.10371 -2.4029676
11.10471 -2.3984019
11.10571 -2.3937797
11.10671 -2.3891076
11.10771 -2.3843786
11.10871 -2.3795744
11.10971 -2.3746736
11.11071 -2.3696622
11.11171 -2.3645381
11.11271 -2.3593131
11.11371 -2.3540063
11.11471 -2.3486327
11.11571 -2.3431996
11.11671 -2.3377003
11.11771 -2.3321219
11.11871 -2.3264503
11.11971 -2.3206804
11.12071 -2.3148185000000003
11.12171 -2.30888
11.12271 -2.3028798
11.12371 -2.296827
11.12471 -2.2907162
11.12571 -2.2845311
11.12671 -2.2782523
11.12771 -2.2718649
11.12871 -2.2653682
11.12971 -2.2587745
11.13071 -2.2521038
11.13171 -2.245375
11.13271 -2.2385962
11.13371 -2.2317618
11.13471 -2.2248568
11.13571 -2.2178641
11.13671 -2.2107742999999997
11.13771 -2.2035901
11.13871 -2.1963244
11.13971 -2.1889942
11.14071 -2.1816095
11.14171 -2.1741694
11.14271 -2.1666605
11.14371 -2.159065
11.14471 -2.1513693
11.14571 -2.1435712
11.14671 -2.1356825
11.14771 -2.1277223000000003
11.14871 -2.1197086
11.14971 -2.1116491
11.15071 -2.1035383000000003
11.15171 -2.0953594
11.15271 -2.0870948
11.15371 -2.0787328
11.15471 -2.0702755
11.15571 -2.0617355
11.15671 -2.0531302
11.15771 -2.0444728
11.15871 -2.0357661
11.15971 -2.0270003
11.16071 -2.0181602
11.16171 -2.0092325
11.16271 -2.0002149
11.16371 -1.9911159
11.16471 -1.981952
11.16571 -1.9727386999999998
11.16671 -1.9634822
11.16771 -1.954177
11.16871 -1.9448074999999998
11.16971 -1.9353552
11.17071 -1.9258093
11.17171 -1.9161716
11.17271 -1.9064546000000002
11.17371 -1.8966762000000001
11.17471 -1.8868504000000001
11.17571 -1.8769812000000001
11.17671 -1.8670609
11.17771 -1.8570758
11.17871 -1.8470133
11.17971 -1.8368685999999999
11.18071 -1.8266472999999999
11.18171 -1.8163627000000002
11.18271 -1.8060280000000002
11.18371 -1.7956503
11.18471 -1.7852247
11.18571 -1.7747387
11.18671 -1.7641783000000002
11.18771 -1.7535353
11.18871 -1.7428124
11.18971 -1.7320229
11.19071 -1.7211839999999998
11.19171 -1.7103081999999998
11.19271 -1.6993998
11.19371 -1.6884515
11.19471 -1.677449
11.19571 -1.6663784000000001
11.19671 -1.6552333
11.19771 -1.644017
11.19871 -1.6327398
11.19971 -1.6214134000000002
11.20071 -1.6100436
11.20171 -1.5986277
11.20271 -1.5871564
11.20371 -1.5756189999999999
11.20471 -1.5640099
11.20571 -1.5523335
11.20671 -1.5406022
11.20771 -1.5288308000000002
11.20871 -1.5170303
11.20971 -1.5052021
11.21071 -1.4933383
11.21171 -1.4814254
11.21271 -1.4694509999999998
11.21371 -1.4574099
11.21471 -1.4453061
11.21571 -1.4331498999999999
11.21671 -1.4209520999999998
11.21771 -1.4087192
11.21871 -1.3964496
11.21971 -1.3841362
11.22071 -1.3717708
11.22171 -1.3593496
11.22271 -1.3468759000000001
11.22371 -1.3343594
11.22471 -1.3218109
11.22571 -1.3092369
11.22671 -1.2966363
11.22771 -1.2840001
11.22871 -1.2713159
11.22971 -1.2585746
11.23071 -1.2457741
11.23171 -1.2329203
11.23271 -1.2200247
11.23371 -1.2070979000000002
11.23471 -1.1941458999999999
11.23571 -1.1811671
11.23671 -1.168155
11.23771 -1.155103
11.23871 -1.1420078999999999
11.23971 -1.1288729000000002
11.24071 -1.115706
11.24171 -1.1025152999999999
11.24271 -1.0893045000000001
11.24371 -1.0760710999999998
11.24471 -1.0628068
11.24571 -1.0495024
11.24671 -1.0361523
11.24771 -1.0227581
11.24871 -1.0093281
11.24971 -0.9958728199999999
11.25071 -0.9824009599999999
11.25171 -0.9689149399999999
11.25271 -0.9554099300000001
11.25371 -0.94187744
11.25471 -0.92830928
11.25571 -0.91470275
11.25671 -0.9010614800000001
11.25771 -0.88739358
11.25871 -0.87370686
11.25971 -0.86000478
11.26071 -0.84628481
11.26171 -0.83254045
11.26271 -0.8187652599999999
11.26371 -0.80495747
11.26471 -0.79112202
11.26571 -0.7772686
11.26671 -0.76340782
11.26771 -0.74954568
11.26871 -0.73568062
11.26971 -0.72180443
11.27071 -0.70790634
11.27171 -0.69397823
11.27271 -0.68001873
11.27371 -0.66603371
11.27471 -0.65203314
11.27571 -0.63802572
11.27671 -0.62401472
11.27771 -0.60999691
11.27871 -0.59596496
11.27971 -0.58191214
11.28071 -0.56783711
11.28171 -0.5537448
11.28271 -0.5396448100000001
11.28371 -0.5255463499999999
11.28471 -0.5114532500000001
11.28571 -0.49736178
11.28671 -0.48326221
11.28771 -0.46914397
11.28871 -0.45500104
11.28971 -0.44083558000000006
11.29071 -0.4266574
11.29171 -0.4124796
11.29271 -0.39831256
11.29371 -0.38415939
11.29471 -0.37001541
11.29571 -0.35587104999999997
11.29671 -0.34171753
11.29771 -0.32755153000000004
11.29871 -0.31337715
11.29971 -0.29920314000000003
11.30071 -0.28503818999999997
11.30171 -0.27088565000000003
11.30271 -0.25674161
11.30371 -0.24259656000000002
11.30471 -0.22844072
11.30571 -0.21426947999999998
11.30671 -0.20008693
11.30771 -0.18590441
11.30871 -0.17173586
11.30971 -0.15759141999999998
11.31071 -0.14347278
11.31171 -0.12937278
11.31271 -0.1152791
11.31371 -0.1011807
11.31471 -0.087073242
11.31571 -0.072961109
11.31671 -0.05885482
11.31771 -0.044765556000000005
11.31871 -0.030699579
11.31971 -0.016655399
11.32071 -0.0026252828
11.32171 0.011399743
11.32271 0.025424283
11.32371 0.039445143
11.32471 0.053452206
11.32571 0.067433168
11.32671 0.081379805
11.32771 0.095292326
11.32871 0.10917989
11.32971 0.12305629
11.33071 0.13693349
11.33171 0.15081567999999998
11.33271 0.16469726
11.33371 0.17856554
11.33471 0.19240659000000002
11.33571 0.20621156
11.33671 0.21998020999999998
11.33771 0.23371988999999999
11.33871 0.2474407
11.33971 0.26114963
11.34071 0.27484656
11.34171 0.2885242
11.34271 0.30217213
11.34371 0.31578257000000004
11.34471 0.32935506
11.34571 0.34289677
11.34671 0.35641915
11.34771 0.36993197
11.34871 0.38343768
11.34971 0.39692944999999996
11.35071 0.41039344
11.35171 0.42381515
11.35271 0.43718554000000004
11.35371 0.45050485
11.35471 0.46378183
11.35571 0.47702938000000006
11.35671 0.49025802999999996
11.35771 0.5034715399999999
11.35871 0.51666559
11.35971 0.5298309999999999
11.36071 0.54295897
11.36171 0.55604572
11.36271 0.56909425
11.36371 0.58211186
11.36471 0.59510535
11.36571 0.60807634
11.36671 0.6210188799999999
11.36771 0.63392143
11.36871 0.6467716299999999
11.36971 0.65956227
11.37071 0.67229453
11.37171 0.68497797
11.37271 0.6976261699999999
11.37371 0.7102509
11.37471 0.7228570999999999
11.37571 0.73544122
11.37671 0.7479935
11.37771 0.76050311
11.37871 0.77296258
11.37971 0.78537054
11.38071 0.79773078
11.38171 0.81004901
11.38271 0.8223284000000001
11.38371 0.83456747
11.38471 0.8467597
11.38571 0.8588972500000001
11.38671 0.87097529
11.38771 0.88299522
11.38871 0.8949645799999999
11.38971 0.9068941699999999
11.39071 0.91879396
11.39171 0.9306676700000001
11.39271 0.9425118600000001
11.39371 0.9543168399999999
11.39471 0.9660709599999999
11.39571 0.97776484
11.39671 0.98939482
11.39771 1.0009633
11.39871 1.0124763
11.39971 1.0239398
11.40071 1.0353569
11.40171 1.0467265
11.40271 1.0580448
11.40371 1.0693076
11.40471 1.0805138
11.40571 1.0916658
11.40671 1.1027688
11.40771 1.113828
11.40871 1.1248457
11.40971 1.1358199
11.41071 1.1467435
11.41171 1.157608
11.41271 1.1684055
11.41371 1.1791329
11.41471 1.1897914
11.41571 1.2003872
11.41671 1.2109277999999999
11.41771 1.2214197
11.41871 1.2318656000000001
11.41971 1.2422643
11.42071 1.252611
11.42171 1.2629004
11.42271 1.2731289
11.42371 1.2832955
11.42471 1.2934009
11.42571 1.3034473
11.42671 1.3134356
11.42771 1.3233651000000002
11.42871 1.333233
11.42971 1.3430351
11.43071 1.3527689
11.43171 1.3624338999999999
11.43271 1.3720334
11.43371 1.381573
11.43471 1.3910593
11.43571 1.4004968
11.43671 1.4098855000000001
11.43771 1.4192206
11.43871 1.4284948
11.43971 1.4376992
11.44071 1.4468277999999999
11.44171 1.4558787
11.44271 1.4648550999999999
11.44371 1.4737629
11.44471 1.4826087
11.44571 1.4913964
11.44671 1.5001261
11.44771 1.5087945
11.44871 1.5173975
11.44971 1.5259329
11.45071 1.5344019
11.45171 1.5428083000000001
11.45271 1.5511574000000001
11.45371 1.5594522
11.45471 1.5676903999999998
11.45571 1.5758649999999998
11.45671 1.5839657
11.45771 1.5919829
11.45871 1.5999132999999999
11.45971 1.6077599000000002
11.46071 1.6155321
11.46171 1.623242
11.46271 1.6309001
11.46371 1.6385090000000002
11.46471 1.6460631
11.46571 1.6535534
11.46671 1.6609692999999999
11.46771 1.6683059
11.46871 1.6755642000000002
11.46971 1.6827512999999998
11.47071 1.6898751
11.47171 1.6969387999999999
11.47271 1.70394
11.47371 1.7108692
11.47471 1.7177156999999998
11.47571 1.724473
11.47671 1.7311431
11.47771 1.7377382000000001
11.47871 1.7442738999999998
11.47971 1.7507637
11.48071 1.757212
11.48171 1.7636124
11.48271 1.7699494999999998
11.48371 1.7762057000000002
11.48471 1.7823691999999998
11.48571 1.7884396
11.48671 1.7944254
11.48771 1.8003402000000002
11.48871 1.8061949000000002
11.48971 1.8119916
11.49071 1.8177228
11.49171 1.8233763
11.49271 1.8289419000000002
11.49371 1.8344184
11.49471 1.8398158000000002
11.49571 1.845151
11.49671 1.8504395999999999
11.49771 1.8556893
11.49871 1.8608926000000001
11.49971 1.8660320000000001
11.50071 1.871085
11.50171 1.8760359
11.50271 1.8808823
11.50371 1.8856358
11.50471 1.8903158999999998
11.50571 1.8949411999999999
11.50671 1.8995195999999999
11.50771 1.904046
11.50871 1.9085055
11.50971 1.9128822
11.51071 1.9171681
11.51171 1.9213684000000002
11.51271 1.9254992
11.51371 1.9295779999999998
11.51471 1.9336152999999998
11.51571 1.9376071000000001
11.51671 1.9415345
11.51771 1.9453742
11.51871 1.9491064999999999
11.51971 1.9527281
11.52071 1.9562524000000001
11.52171 1.959704
11.52271 1.9631075000000002
11.52371 1.9664750000000002
11.52471 1.9698031
11.52571 1.9730735999999998
11.52671 1.9762641
11.52771 1.9793591999999998
11.52871 1.9823587999999999
11.52971 1.9852775999999999
11.53071 1.9881360000000001
11.53171 1.9909503
11.53271 1.9937215000000001
11.53371 1.9964347
11.53471 1.9990671000000002
11.53571 2.0015985
11.53671 2.0040223
11.53771 2.0063516
11.53871 2.0086115
11.53971 2.0108299
11.54071 2.0130217
11.54171 2.0151839000000002
11.54271 2.0172942
11.54371 2.0193243
11.54471 2.0212518
11.54571 2.0230710999999997
11.54671 2.0247949000000003
11.54771 2.0264488000000003
11.54871 2.0280549
11.54971 2.0296233
11.55071 2.0311452
11.55171 2.0325992
11.55271 2.0339631000000002
11.55371 2.0352265000000003
11.55471 2.0363981
11.55571 2.0375021
11.55671 2.0385662
11.55771 2.0396072000000003
11.55871 2.0406228
11.55971 2.0415904
11.56071 2.0424781
11.56171 2.0432595
11.56271 2.0439258
11.56371 2.0444907
11.56471 2.0449826
11.56571 2.0454309999999998
11.56671 2.0458527
11.56771 2.0462435
11.56871 2.0465827
11.56971 2.0468444999999997
11.57071 2.0470127000000002
11.57171 2.0470886
11.57271 2.0470912
11.57371 2.047047
11.57471 2.0469751
11.57571 2.0468759999999997
11.57671 2.0467304
11.57771 2.0465074
11.57871 2.0461807
11.57971 2.0457403999999997
11.58071 2.0452002
11.58171 2.0445911
11.58271 2.0439468
11.58371 2.0432878000000003
11.58471 2.0426136
11.58571 2.0419024
11.58671 2.0411243999999997
11.58771 2.0402564
11.58871 2.0392924999999997
11.58971 2.0382479
11.59071 2.0371477999999996
11.59171 2.0360144
11.59271 2.0348543
11.59371 2.0336548
11.59471 2.0323891
11.59571 2.031032
11.59671 2.0295720999999998
11.59771 2.0280195
11.59871 2.0264026
11.59971 2.024754
11.60071 2.0230954999999997
11.60171 2.0214267
11.60271 2.0197269
11.60371 2.0179637
11.60471 2.0161094
11.60571 2.0141553
11.60671 2.0121127
11.60771 2.0100086999999998
11.60871 2.0078711
11.60971 2.005714
11.61071 2.0035320999999997
11.61171 2.0013038
11.61271 1.9990033
11.61371 1.9966156999999998
11.61471 1.9941462
11.61571 1.9916158
11.61671 1.9890537
11.61771 1.9864801
11.61871 1.9838966
11.61971 1.9812841
11.62071 1.9786118
11.62171 1.9758521
11.62271 1.9729940000000001
11.62371 1.9700490000000002
11.62471 1.9670438
11.62571 1.9640088
11.62671 1.9609623
11.62771 1.9579038
11.62871 1.9548135000000002
11.62971 1.9516654000000002
11.63071 1.9484403000000001
11.63171 1.9451349999999998
11.63271 1.9417654999999998
11.63371 1.9383564999999998
11.63471 1.9349294
11.63571 1.9314898
11.63671 1.9280255
11.63771 1.9245114
11.63871 1.9209246999999998
11.63971 1.9172549
11.64071 1.9135111999999999
11.64171 1.9097175000000002
11.64271 1.9059023000000002
11.64371 1.9020837
11.64471 1.8982617
11.64571 1.8944180000000002
11.64671 1.8905252000000001
11.64771 1.8865606
11.64871 1.8825169999999998
11.64971 1.8784041
11.65071 1.8742450000000002
11.65171 1.8700622
11.65271 1.8658673000000001
11.65371 1.8616549999999998
11.65471 1.8574079000000001
11.65571 1.8531062
11.65671 1.8487384999999998
11.65771 1.8443091000000003
11.65871 1.8398360999999999
11.65971 1.8353421
11.66071 1.8308433
11.66171 1.8263396
11.66271 1.8218162999999998
11.66371 1.8172496999999999
11.66471 1.8126184
11.66571 1.8079148999999999
11.66671 1.8031485
11.66771 1.7983400999999999
11.66871 1.7935132999999999
11.66971 1.7886825
11.67071 1.7838482
11.67171 1.7789967
11.67271 1.7741094999999998
11.67371 1.7691724
11.67471 1.7641829000000002
11.67571 1.7591510000000001
11.67671 1.7540926
11.67771 1.7490199000000002
11.67871 1.7439357999999998
11.67971 1.7388305
11.68071 1.7336867999999999
11.68171 1.7284896
11.68271 1.7232331
11.68371 1.7179247000000002
11.68471 1.7125826
11.68571 1.7072272
11.68671 1.7018723999999998
11.68771 1.6965194
11.68871 1.6911576000000001
11.68971 1.6857701999999999
11.69071 1.6803425
11.69171 1.6748687000000002
11.69271 1.6693546
11.69371 1.6638112999999999
11.69471 1.6582519
11.69571 1.6526820000000002
11.69671 1.6470997
11.69771 1.6414957000000001
11.69871 1.6358599000000003
11.69971 1.6301872
11.70071 1.6244808
11.70171 1.6187508
11.70271 1.6130096999999999
11.70371 1.6072651
11.70471 1.6015166
11.70571 1.595756
11.70671 1.5899697000000002
11.70771 1.5841463999999998
11.70871 1.5782808999999998
11.70971 1.5723775999999998
11.71071 1.5664469
11.71171 1.560502
11.71271 1.5545514
11.71371 1.5485982
11.71471 1.5426395000000002
11.71571 1.5366689
11.71671 1.5306813000000001
11.71771 1.5246743
11.71871 1.5186503
11.71971 1.5126126
11.72071 1.5065644
11.72171 1.5005051999999999
11.72271 1.4944311
11.72371 1.4883367
11.72471 1.4822175
11.72571 1.4760725000000001
11.72671 1.4699057999999998
11.72771 1.463725
11.72871 1.4575391
11.72971 1.4513547999999998
11.73071 1.4451754
11.73171 1.4389991
11.73271 1.4328205999999999
11.73371 1.4266332
11.73471 1.4204303999999999
11.73571 1.4142081000000002
11.73671 1.4079648
11.73771 1.4017009
11.73871 1.3954182000000002
11.73971 1.3891202
11.74071 1.3828106
11.74171 1.376493
11.74271 1.3701714
11.74371 1.3638493999999999
11.74471 1.3575299
11.74571 1.3512149
11.74671 1.3449052
11.74771 1.3386009
11.74871 1.3323003999999998
11.74971 1.3260001000000001
11.75071 1.3196955
11.75171 1.3133801
11.75271 1.3070479
11.75371 1.3006951
11.75471 1.2943211
11.75571 1.2879306
11.75671 1.2815313
11.75771 1.2751339000000002
11.75871 1.2687472
11.75971 1.2623768
11.76071 1.2560227
11.76171 1.2496806
11.76271 1.2433439
11.76371 1.237006
11.76471 1.2306636
11.76571 1.2243163
11.76671 1.2179657
11.76771 1.2116129999999998
11.76871 1.2052573
11.76971 1.1988950999999999
11.77071 1.1925227999999999
11.77171 1.1861394
11.77271 1.1797495
11.77371 1.1733626000000001
11.77471 1.1669915
11.77571 1.1606471999999999
11.77671 1.1543345
11.77771 1.1480499
11.77871 1.1417823
11.77971 1.1355174000000001
11.78071 1.129243
11.78171 1.1229533999999999
11.78271 1.1166511000000001
11.78371 1.1103441
11.78471 1.1040412
11.78571 1.0977473999999998
11.78671 1.0914622
11.78771 1.0851812
11.78871 1.0789002
11.78971 1.0726199
11.79071 1.0663472
11.79171 1.0600942
11.79271 1.0538726999999999
11.79371 1.0476877
11.79471 1.0415344
11.79571 1.0353983
11.79671 1.0292622
11.79771 1.0231114
11.79871 1.0169412
11.79971 1.0107579
11.80071 1.0045764000000001
11.80171 0.99841179
11.80271 0.9922742800000001
11.80371 0.9861640600000001
11.80471 0.9800735899999999
11.80571 0.97399289
11.80671 0.96791629
11.80771 0.96184602
11.80871 0.95579168
11.80971 0.949765
11.81071 0.94377268
11.81171 0.9378115600000001
11.81271 0.9318687000000001
11.81371 0.9259262100000001
11.81471 0.91997022
11.81571 0.9139970900000001
11.81671 0.90801623
11.81771 0.90204589
11.81871 0.89610573
11.81971 0.89020794
11.82071 0.8843521599999999
11.82171 0.87852674
11.82271 0.87271594
11.82371 0.86690774
11.82471 0.8610995499999999
11.82571 0.8552991799999999
11.82671 0.84951995
11.82771 0.8437722
11.82871 0.83805732
11.82971 0.83236601
11.83071 0.82668299
11.83171 0.82099475
11.83271 0.81529776
11.83371 0.80960141
11.83471 0.80392482
11.83571 0.79828789
11.83671 0.79270238
11.83771 0.7871660399999999
11.83871 0.78166407
11.83971 0.7761756
11.84071 0.77068424
11.84171 0.76518496
11.84271 0.75968564
11.84371 0.7542021999999999
11.84471 0.74875015
11.84571 0.7433358999999999
11.84671 0.7379545399999999
11.84771 0.7325929600000001
11.84871 0.72723799
11.84971 0.72188447
11.85071 0.7165393299999999
11.85171 0.71121883
11.85271 0.70594102
11.85371 0.7007156999999999
11.85471 0.69553931
11.85571 0.69039534
11.85671 0.68526166
11.85771 0.68012052
11.85871 0.67496686
11.85971 0.66981008
11.86071 0.66466941
11.86171 0.6595640899999999
11.86271 0.6545048200000001
11.86371 0.6494894600000001
11.86471 0.64450586
11.86571 0.63953935
11.86671 0.63458174
11.86771 0.62963548
11.86871 0.62471284
11.86971 0.61982879
11.87071 0.61499188
11.87171 0.61019892
11.87271 0.60543483
11.87371 0.60067978
11.87471 0.59591816
11.87571 0.59114657
11.87671 0.58637611
11.87771 0.5816270600000001
11.87871 0.57691978
11.87971 0.57226559
11.88071 0.5676623000000001
11.88171 0.5630964900000001
11.88271 0.55855098
11.88371 0.554014
11.88471 0.54948442
11.88571 0.54497127
11.88671 0.54048803
11.88771 0.5360441300000001
11.88871 0.53163934
11.88971 0.52726329
11.89071 0.5229007499999999
11.89171 0.51854034
11.89271 0.5141811
11.89371 0.5098341000000001
11.89471 0.50551817
11.89571 0.50125103
11.89671 0.49704104
11.89771 0.49288305
11.89871 0.48876144000000005
11.89971 0.48465705000000003
11.90071 0.48055639000000006
11.90171 0.47645671000000006
11.90271 0.47236661999999996
11.90371 0.46829977
11.90471 0.46426747
11.90571 0.46027279
11.90671 0.45630955
11.90771 0.45236660999999995
11.90871 0.44843508
11.90971 0.4445144
11.91071 0.4406136
11.91171 0.43674706999999996
11.91271 0.43292786
11.91371 0.42915973
11.91471 0.42543527999999997
11.91571 0.42173835
11.91671 0.41805147000000004
11.91771 0.41436399
11.91871 0.41067647
11.91971 0.40699993
11.92071 0.40335022
11.92171 0.39974004
11.92271 0.39617363
11.92371 0.39264569
11.92471 0.38914543
11.92571 0.38566345
11.92671 0.38219695
11.92771 0.3787511
11.92871 0.37533555
11.92971 0.37195811
11.93071 0.36861942999999997
11.93171 0.3653113
11.93271 0.36201992
11.93371 0.35873267
11.93471 0.35544464
11.93571 0.35216156
11.93671 0.34889767000000005
11.93771 0.34566955
11.93871 0.34248852
11.93971 0.33935599
11.94071 0.33626377
11.94171 0.33319867000000003
11.94271 0.33014936
11.94371 0.32711155
11.94471 0.32408885
11.94571 0.32108927000000004
11.94671 0.31811956
11.94771 0.31518047
11.94871 0.31226575
11.94971 0.30936559
11.95071 0.30647255
11.95171 0.30358669
11.95271 0.300717
11.95371 0.29787808
11.95471 0.29508318
11.95571 0.2923381
11.95671 0.28963776
11.95771 0.28696817
11.95871 0.28431278
11.95971 0.28165951
11.96071 0.27900541
11.96171 0.27635668
11.96271 0.27372439000000004
11.96371 0.27111794
11.96471 0.26854046
11.96571 0.26598815
11.96671 0.26345399999999997
11.96771 0.26093328
11.96871 0.25842814000000003
11.96971 0.25594798
11.97071 0.25350528
11.97171 0.25110911
11.97271 0.24875932999999997
11.97371 0.24644525
11.97471 0.24414926
11.97571 0.24185393
11.97671 0.23954948
11.97771 0.23723761999999998
11.97871 0.23493008
11.97971 0.23264228
11.98071 0.23038619999999999
11.98171 0.22816514000000002
11.98271 0.22597373
11.98371 0.22380254
11.98471 0.22164441000000001
11.98571 0.21949941
11.98671 0.21737504
11.98771 0.21528185
11.98871 0.21322660999999998
11.98971 0.21120703
11.99071 0.20921098
11.99171 0.20722125000000002
11.99271 0.20522315
11.99371 0.20321192999999999
11.99471 0.20119532
11.99571 0.19919043000000003
11.99671 0.19721604999999998
11.99771 0.1952843
11.99871 0.19339561
11.99971 0.19153948
12.00071 0.1897007
12.00171 0.18786731
12.00271 0.18603645
12.00371 0.18421474000000002
12.00471 0.18241353000000002
12.00571 0.18064117
12.00671 0.17889718
12.00771 0.17717135
12.00871 0.17544832
12.00971 0.17371572000000002
12.01071 0.17197124
12.01171 0.17022516000000001
12.01271 0.16849621
12.01371 0.16680309999999998
12.01471 0.16515566
12.01571 0.16354997999999998
12.01671 0.16197031
12.01771 0.16039659
12.01871 0.15881393
12.01971 0.15721943
12.02071 0.1556225
12.02171 0.1540393
12.02271 0.15248366000000002
12.02371 0.15095974
12.02471 0.14946007
12.02571 0.14797004
12.02671 0.14647639
12.02771 0.14497503
12.02871 0.14347408
12.02971 0.14199005
12.03071 0.14053941
12.03171 0.13912939
12.03271 0.13775332999999998
12.03371 0.13639269
12.03471 0.13502543
12.03571 0.1336362
12.03671 0.13222356999999998
12.03771 0.13080048
12.03871 0.12938774
12.03971 0.12800385
12.04071 0.1266563
12.04171 0.12533863
12.04271 0.12403465
12.04371 0.12272765
12.04471 0.12140933
12.04571 0.12008408
12.04671 0.11876632999999999
12.04771 0.11747229999999999
12.04871 0.11621069999999999
12.04971 0.11497703
12.05071 0.11375499
12.05171 0.11252428
12.05271 0.11127076999999999
12.05371 0.10999392999999999
12.05471 0.1087078
12.05571 0.10743434999999998
12.05671 0.10619311
12.05771 0.10499174
12.05871 0.10382242
12.05971 0.10266586
12.06071 0.10150088
12.06171 0.10031445
12.06271 0.099107495
12.06371 0.09789333
12.06471 0.096689834
12.06571 0.09550954
12.06671 0.09435286
12.06771 0.093207858
12.06871 0.09205680100000001
12.06971 0.09088590199999999
12.07071 0.089693267
12.07171 0.088490674
12.07271 0.087298203
12.07371 0.086134346
12.07471 0.085006643
12.07571 0.083907496
12.07671 0.082817476
12.07771 0.081714365
12.07871 0.080583524
12.07971 0.079424452
12.08071 0.078250223
12.08171 0.07708036
12.08271 0.075930712
12.08371 0.074805663
12.08471 0.073696394
12.08571 0.072586001
12.08671 0.071458699
12.08771 0.070308259
12.08871 0.069141266
12.08971 0.067973562
12.09071 0.066821888
12.09171 0.065694767
12.09271 0.064587669
12.09371 0.06348476700000001
12.09471 0.06236654
12.09571 0.061219349
12.09671 0.060042128
12.09771 0.058846921
12.09871 0.05765290099999999
12.09971 0.05647699
12.10071 0.055325771
12.10171 0.054192572
12.10271 0.053061167
12.10371 0.051914067999999994
12.10471 0.050741149000000006
12.10571 0.04954420699999999
12.10671 0.048335432
12.10771 0.047130627
12.10871 0.045940766
12.10971 0.044766269
12.11071 0.043596837
12.11171 0.042416874
12.11271 0.041213588
12.11371 0.039983587
12.11471 0.038734643
12.11571 0.037481694
12.11671 0.03623917
12.11771 0.035013517
12.11871 0.033799684
12.11971 0.032583278
12.12071 0.031347317
12.12171 0.030080238000000002
12.12271 0.028781156
12.12371 0.027459921
12.12471 0.026132126000000002
12.12571 0.024811635000000002
12.12671 0.023504368
12.12771 0.022206227000000002
12.12871 0.02090601
12.12971 0.019591677000000002
12.13071 0.018256587
12.13171 0.016902573
12.13271 0.015538398
12.13371 0.014174484
12.13471 0.012816758000000001
12.13571 0.011462814
12.13671 0.010102316
12.13771 0.008721479399999999
12.13871 0.0073094758
12.13971 0.0058635465000000005
12.14071 0.0043904547
12.14171 0.0029035155
12.14271 0.0014168094
12.14371 -6.0749915e-05
12.14471 -0.0015287851
12.14571 -0.0029947852
12.14671 -0.0044700071
12.14771 -0.0059641312
12.14871 -0.007481171599999999
12.14971 -0.0090185444
12.15071 -0.010569554
12.15171 -0.012127725
12.15271 -0.013690769
12.15371 -0.01526214
12.15471 -0.01684944
12.15571 -0.018460481
12.15671 -0.020099034
12.15771 -0.021762338000000003
12.15871 -0.023441666
12.15971 -0.025125704000000002
12.16071 -0.026805261999999996
12.16171 -0.028477149
12.16271 -0.030145566999999998
12.16371 -0.031820382
12.16471 -0.033513142
12.16571 -0.035232687
12.16671 -0.036982140999999996
12.16771 -0.038758604
12.16871 -0.040555382
12.16971 -0.042365593
12.17071 -0.044185459
12.17171 -0.046015688
12.17271 -0.047860458
12.17371 -0.049724604
12.17471 -0.051610434000000004
12.17571 -0.053515867
12.17671 -0.055434782
12.17771 -0.057359558000000005
12.17871 -0.059284794
12.17971 -0.061210273999999995
12.18071 -0.063141895
12.18171 -0.06508986700000001
12.18271 -0.067064911
12.18371 -0.069073954
12.18471 -0.071117323
12.18571 -0.073188561
12.18671 -0.075277168
12.18771 -0.07737296399999999
12.18871 -0.07947021500000001
12.18971 -0.081569707
12.19071 -0.08367777900000001
12.19171 -0.0858029
12.19271 -0.08795143799999999
12.19371 -0.09012460900000001
12.19471 -0.092318287
12.19571 -0.094525603
12.19671 -0.096741249
12.19771 -0.09896511899999999
12.19871 -0.10120333
12.19971 -0.10346604999999999
12.20071 -0.10576274
12.20171 -0.10809717
12.20271 -0.11046471000000001
12.20371 -0.11285342999999999
12.20471 -0.11524872000000001
12.20571 -0.11763955
12.20671 -0.12002333999999999
12.20771 -0.12240728
12.20871 -0.12480511000000001
12.20971 -0.12723092
12.21071 -0.12969308
12.21171 -0.13219073
12.21271 -0.13471507000000002
12.21371 -0.1372544
12.21471 -0.13980054
12.21571 -0.14235324
12.21671 -0.14492038000000002
12.21771 -0.14751356
12.21871 -0.15014154
12.21971 -0.15280474
12.22071 -0.15549375999999998
12.22171 -0.15819321
12.22271 -0.16088906
12.22371 -0.16357589
12.22471 -0.16626042000000002
12.22571 -0.16895927
12.22671 -0.17169203
12.22771 -0.17447217
12.22871 -0.17730102
12.22971 -0.1801672
12.23071 -0.18305205
12.23171 -0.18593844
12.23271 -0.18881877
12.23371 -0.1916979
12.23471 -0.19458984999999998
12.23571 -0.19751003
12.23671 -0.20046663
12.23771 -0.20345623999999998
12.23871 -0.20646567
12.23971 -0.20947917000000002
12.24071 -0.2124876
12.24171 -0.21549438
12.24271 -0.21851533
12.24371 -0.22157175
12.24471 -0.22467989
12.24571 -0.22784276
12.24671 -0.23104742
12.24771 -0.23427024
12.24871 -0.23748749000000002
12.24971 -0.24068586000000003
12.25071 -0.24386849
12.25171 -0.24705272999999997
12.25271 -0.25026152999999995
12.25371 -0.25351229000000003
12.25471 -0.25680885
12.25571 -0.26014072
12.25671 -0.26348976
12.25771 -0.26684063
12.25871 -0.27018986
12.25971 -0.27354816
12.26071 -0.27693505
12.26171 -0.28036823
12.26271 -0.28385324
12.26371 -0.28737879
12.26471 -0.29092061
12.26571 -0.29445223
12.26671 -0.29795754
12.26771 -0.30143878
12.26871 -0.30491597
12.26971 -0.30841795
12.27071 -0.31196931
12.27171 -0.3155794
12.27271 -0.31923896
12.27371 -0.32292607
12.27471 -0.32661768999999996
12.27571 -0.33030139999999997
12.27671 -0.33398131000000003
12.27771 -0.33767456
12.27871 -0.3414013
12.27971 -0.34517283
12.28071 -0.34898389
12.28171 -0.35281450999999997
12.28271 -0.35663948
12.28371 -0.36044125
12.28471 -0.36422
12.28571 -0.36799493
12.28671 -0.37179599
12.28771 -0.3756504
12.28871 -0.37956998999999997
12.28971 -0.38354557
12.29071 -0.38755164
12.29171 -0.3915587
12.29271 -0.39554723
12.29371 -0.39951596
12.29471 -0.40348153999999997
12.29571 -0.40746862
12.29671 -0.4114965
12.29771 -0.41556898999999997
12.29871 -0.41967248999999995
12.29971 -0.42378375999999995
12.30071 -0.42788261
12.30171 -0.43196352
12.30271 -0.43603959000000003
12.30371 -0.44013667
12.30471 -0.44428068
12.30571 -0.44848421
12.30671 -0.45273905
12.30771 -0.45701973
12.30871 -0.46129464
12.30971 -0.46554114999999996
12.31071 -0.46975617000000003
12.31171 -0.47395686
12.31271 -0.47817254
12.31371 -0.48242998
12.31471 -0.48674089
12.31571 -0.49109724
12.31671 -0.49547669
12.31771 -0.4998547
12.31871 -0.50421772
12.31971 -0.5085701100000001
12.32071 -0.51293159
12.32171 -0.51732585
12.32271 -0.52176784
12.32371 -0.5262543
12.32471 -0.53076465
12.32571 -0.53527025
12.32671 -0.5397485599999999
12.32771 -0.54419478
12.32871 -0.54862467
12.32971 -0.55306731
12.33071 -0.55755186
12.33171 -0.56209308
12.33271 -0.56668543
12.33371 -0.57130586
12.33471 -0.57592541
12.33571 -0.58052344
12.33671 -0.58509684
12.33771 -0.58966037
12.33871 -0.5942382399999999
12.33971 -0.59885057
12.34071 -0.60350327
12.34171 -0.60818461
12.34271 -0.61287233
12.34371 -0.61754538
12.34471 -0.62219612
12.34571 -0.6268347599999999
12.34671 -0.63148523
12.34771 -0.63617346
12.34871 -0.6409143100000001
12.34971 -0.6457034
12.35071 -0.65051876
12.35171 -0.65533035
12.35271 -0.66011408
12.35371 -0.66486234
12.35471 -0.6695869400000001
12.35571 -0.67431261
12.35671 -0.6790645399999999
12.35771 -0.68385643
12.35871 -0.6886849199999999
12.35971 -0.69353259
12.36071 -0.69837822
12.36171 -0.7032081
12.36271 -0.70802392
12.36371 -0.71284091
12.36471 -0.71768006
12.36571 -0.7225561
12.36671 -0.72746859
12.36771 -0.73240129
12.36871 -0.73732897
12.36971 -0.74222926
12.37071 -0.7470937000000001
12.37171 -0.75193197
12.37271 -0.75676781
12.37371 -0.76162815
12.37471 -0.76653096
12.37571 -0.77147777
12.37671 -0.7764541500000001
12.37771 -0.78143738
12.37871 -0.7864075700000001
12.37971 -0.79135727
12.38071 -0.79629319
12.38171 -0.8012312500000001
12.38271 -0.8061869100000001
12.38371 -0.81116604
12.38471 -0.8161608100000001
12.38571 -0.82115335
12.38671 -0.8261253099999999
12.38771 -0.8310671900000001
12.38871 -0.83598411
12.38971 -0.8408946900000001
12.39071 -0.84582297
12.39171 -0.8507872
12.39271 -0.85579231
12.39371 -0.86082723
12.39471 -0.8658708100000001
12.39571 -0.87090125
12.39671 -0.8759060900000001
12.39771 -0.8808868900000001
12.39871 -0.88585708
12.39971 -0.8908337900000001
12.40071 -0.8958293100000001
12.40171 -0.90084467
12.40271 -0.90586934
12.40371 -0.91088722
12.40471 -0.91588581
12.40571 -0.92086205
12.40671 -0.9258255400000001
12.40771 -0.9307928400000001
12.40871 -0.9357797899999999
12.40971 -0.9407930999999999
12.41071 -0.94582709
12.41171 -0.95086526
12.41271 -0.95588807
12.41371 -0.9608819100000001
12.41471 -0.9658451199999999
12.41571 -0.9707886699999999
12.41671 -0.9757305500000001
12.41771 -0.98068733
12.41871 -0.9856669199999999
12.41971 -0.9906650499999999
12.42071 -0.9956684
12.42171 -1.0006614
12.42271 -1.0056341
12.42371 -1.0105866
12.42471 -1.0155284
12.42571 -1.0204731
12.42671 -1.025431
12.42771 -1.0304029
12.42871 -1.0353799000000001
12.42971 -1.040347
12.43071 -1.0452904
12.43171 -1.0502045999999998
12.43271 -1.0550953
12.43371 -1.0599764
12.43471 -1.0648645
12.43571 -1.0697702999999998
12.43671 -1.074694
12.43771 -1.079625
12.43871 -1.0845467
12.43971 -1.0894441
12.44071 -1.0943108
12.44171 -1.099151
12.44271 -1.103977
12.44371 -1.1088031
12.44471 -1.1136384
12.44571 -1.1184824
12.44671 -1.1233257
12.44771 -1.1281559
12.44871 -1.1329633000000001
12.44971 -1.1377467
12.45071 -1.1425143
12.45171 -1.14728
12.45271 -1.1520559
12.45371 -1.1568466
12.45471 -1.1616457
12.45571 -1.1664382
12.45671 -1.1712072
12.45771 -1.1759413
12.45871 -1.1806395
12.45971 -1.1853118
12.46071 -1.189974
12.46171 -1.1946404000000002
12.46271 -1.1993172
12.46371 -1.2039992
12.46471 -1.208674
12.46571 -1.2133273
12.46671 -1.2179509
12.46771 -1.2225464
12.46871 -1.2271241
12.46971 -1.2316983
12.47071 -1.2362788
12.47171 -1.2408660999999999
12.47271 -1.2454499
12.47371 -1.2500149999999999
12.47471 -1.2545476
12.47571 -1.2590428
12.47671 -1.2635075
12.47771 -1.2679572000000001
12.47871 -1.2724092
12.47971 -1.2768742
12.48071 -1.2813507
12.48171 -1.2858264
12.48271 -1.2902834
12.48371 -1.2947066
12.48471 -1.2990907
12.48571 -1.3034420999999998
12.48671 -1.3077755
12.48771 -1.3121052
12.48871 -1.3164380999999998
12.48971 -1.3207698
12.49071 -1.3250867
12.49171 -1.3293734
12.49271 -1.3336206
12.49371 -1.3378308
12.49471 -1.3420178
12.49571 -1.3461998
12.49671 -1.3503915
12.49771 -1.3545958
12.49871 -1.3588026
12.49971 -1.3629930000000001
12.50071 -1.3671485
12.50171 -1.3712587999999999
12.50271 -1.3753277
12.50371 -1.3793699
12.50471 -1.3834033000000001
12.50571 -1.3874406000000001
12.50671 -1.3914819999999999
12.50771 -1.395516
12.50871 -1.3995251
12.50971 -1.4034954
12.51071 -1.4074233999999999
12.51171 -1.4113186999999998
12.51271 -1.4151987
12.51371 -1.4190797
12.51471 -1.4229687
12.51571 -1.4268587
12.51671 -1.4307321
12.51771 -1.4345688
12.51871 -1.438356
12.51971 -1.4420948
12.52071 -1.4457996
12.52171 -1.4494909
12.52271 -1.4531855
12.52371 -1.4568881
12.52471 -1.4605895
12.52571 -1.4642714
12.52671 -1.4679156
12.52771 -1.4715137
12.52871 -1.4750712
12.52971 -1.4786035
12.53071 -1.482129
12.53171 -1.4856584000000002
12.53271 -1.4891891000000002
12.53371 -1.4927062
12.53471 -1.4961897
12.53571 -1.4996251
12.53671 -1.50301
12.53771 -1.5063566000000002
12.53871 -1.5096855
12.53971 -1.513015
12.54071 -1.5163521
12.54171 -1.5196892
12.54271 -1.5230074
12.54371 -1.5262854
12.54471 -1.5295109
12.54571 -1.5326854
12.54671 -1.5358236
12.54771 -1.5389453000000002
12.54871 -1.5420658999999999
12.54971 -1.5451878000000001
12.55071 -1.5483004999999999
12.55171 -1.5513854
12.55271 -1.5544267
12.55371 -1.5574202000000001
12.55471 -1.5603748
12.55571 -1.5633089
12.55671 -1.5662411
12.55771 -1.5691794
12.55871 -1.5721176
12.55971 -1.5750367
12.56071 -1.5779151000000002
12.56171 -1.5807375
12.56271 -1.5835037
12.56371 -1.5862268999999998
12.56471 -1.5889278
12.56571 -1.5916234
12.56671 -1.5943201
12.56771 -1.5970094000000001
12.56871 -1.5996744999999999
12.56971 -1.6022984
12.57071 -1.6048735
12.57171 -1.6074048
12.57271 -1.6099088000000001
12.57371 -1.6124026999999999
12.57471 -1.6148966
12.57571 -1.6173876999999999
12.57671 -1.61986
12.57771 -1.6222938999999998
12.57871 -1.6246751
12.57971 -1.6270015
12.58071 -1.6292855
12.58171 -1.6315471000000001
12.58271 -1.6338038999999998
12.58371 -1.6360626999999999
12.58471 -1.6383167
12.58571 -1.6405482
12.58671 -1.6427384999999999
12.58771 -1.6448777
12.58871 -1.646968
12.58971 -1.6490230000000001
12.59071 -1.6510595
12.59171 -1.6530892
12.59271 -1.6551122
12.59371 -1.6571173000000001
12.59471 -1.659088
12.59571 -1.661011
12.59671 -1.6628844999999999
12.59771 -1.6647179
12.59871 -1.6665283999999998
12.59971 -1.6683314
12.60071 -1.670132
12.60171 -1.6719241
12.60271 -1.6736908000000001
12.60371 -1.6754143
12.60471 -1.6770844999999999
12.60571 -1.6787028
12.60671 -1.6802821
12.60771 -1.6818396999999998
12.60871 -1.6833888000000001
12.60971 -1.6849326000000002
12.61071 -1.6864626
12.61171 -1.6879641
12.61271 -1.6894242
12.61371 -1.6908392
12.61471 -1.6922148000000001
12.61571 -1.6935643
12.61671 -1.6948991
12.61771 -1.6962236
12.61871 -1.6975319
12.61971 -1.6988102
12.62071 -1.7000437
12.62171 -1.7012251999999999
12.62271 -1.702358
12.62371 -1.7034548999999999
12.62471 -1.7045332
12.62571 -1.7056054
12.62671 -1.7066734000000001
12.62771 -1.7077297000000002
12.62871 -1.7087596
12.62971 -1.7097495
12.63071 -1.7106948
12.63171 -1.7115977
12.63271 -1.7124690000000002
12.63371 -1.7133178
12.63471 -1.7141486000000001
12.63571 -1.7149576999999998
12.63671 -1.7157359
12.63771 -1.7164735
12.63871 -1.7171664
12.63971 -1.7178197999999998
12.64071 -1.7184451
12.64171 -1.7190564
12.64271 -1.719662
12.64371 -1.720261
12.64471 -1.7208429
12.64571 -1.7213923999999998
12.64671 -1.7218968000000001
12.64771 -1.7223513
12.64871 -1.7227592
12.64971 -1.7231305999999997
12.65071 -1.7234761
12.65171 -1.7238019
12.65271 -1.7241073999999998
12.65371 -1.7243868
12.65471 -1.7246345
12.65571 -1.7248481999999998
12.65671 -1.7250326
12.65771 -1.7251965
12.65871 -1.7253481000000002
12.65971 -1.72549
12.66071 -1.7256171
12.66171 -1.7257167
12.66271 -1.7257754
12.66371 -1.7257826
12.66471 -1.7257364000000002
12.66571 -1.7256446
12.66671 -1.7255190999999999
12.66771 -1.7253719
12.66871 -1.7252099
12.66971 -1.7250321999999998
12.67071 -1.724834
12.67171 -1.7246095
12.67271 -1.7243562000000001
12.67371 -1.7240765000000002
12.67471 -1.7237757999999999
12.67571 -1.7234580999999998
12.67671 -1.7231224
12.67771 -1.7227618
12.67871 -1.7223644999999999
12.67971 -1.7219201
12.68071 -1.7214235000000002
12.68171 -1.720879
12.68271 -1.7202977000000002
12.68371 -1.7196936999999999
12.68471 -1.7190779999999999
12.68571 -1.7184541000000002
12.68671 -1.7178185
12.68771 -1.7171623
12.68871 -1.7164769
12.68971 -1.7157581000000002
12.69071 -1.7150069000000001
12.69171 -1.7142279
12.69271 -1.7134245
12.69371 -1.7125966
12.69471 -1.7117379
12.69571 -1.7108399
12.69671 -1.7098967
12.69771 -1.7089079999999999
12.69871 -1.7078825999999998
12.69971 -1.7068336
12.70071 -1.7057745
12.70171 -1.7047128000000003
12.70271 -1.7036470000000001
12.70371 -1.7025671999999998
12.70471 -1.7014602
12.70571 -1.7003149
12.70671 -1.6991257999999998
12.70771 -1.6978963999999999
12.70871 -1.6966335
12.70971 -1.6953436999999998
12.71071 -1.6940296000000001
12.71171 -1.6926872
12.71271 -1.6913101
12.71371 -1.6898939000000002
12.71471 -1.6884407000000001
12.71571 -1.6869588000000002
12.71671 -1.6854607000000001
12.71771 -1.6839571000000002
12.71871 -1.6824516
12.71971 -1.6809378
12.72071 -1.679402
12.72171 -1.6778285
12.72271 -1.6762057000000001
12.72371 -1.6745317999999998
12.72471 -1.6728137
12.72571 -1.6710640999999997
12.72671 -1.6692935999999998
12.72771 -1.6675087000000002
12.72871 -1.6657062
12.72971 -1.6638797
12.73071 -1.6620228000000001
12.73171 -1.6601343000000002
12.73271 -1.6582198
12.73371 -1.6562892
12.73471 -1.6543504
12.73571 -1.6524047
12.73671 -1.6504439999999998
12.73771 -1.6484534
12.73871 -1.646417
12.73971 -1.6443257999999998
12.74071 -1.6421801999999999
12.74171 -1.6399913
12.74271 -1.6377762
12.74371 -1.6355486999999997
12.74471 -1.6333159
12.74571 -1.6310740000000001
12.74671 -1.6288133
12.74771 -1.626524
12.74871 -1.6242006999999998
12.74971 -1.6218465000000002
12.75071 -1.6194697
12.75171 -1.6170780999999999
12.75271 -1.6146748999999998
12.75371 -1.6122539000000002
12.75471 -1.6098032000000002
12.75571 -1.6073097
12.75671 -1.604766
12.75771 -1.6021751000000002
12.75871 -1.5995494999999997
12.75971 -1.5969058
12.76071 -1.5942577
12.76171 -1.5916105
12.76271 -1.5889591
12.76371 -1.5862897
12.76471 -1.5835879000000002
12.76571 -1.5808452000000002
12.76671 -1.5780615000000002
12.76771 -1.5752438
12.76871 -1.5724025999999998
12.76971 -1.5695438
12.77071 -1.5666666999999999
12.77171 -1.5637634
12.77271 -1.5608237
12.77371 -1.5578415
12.77471 -1.554819
12.77571 -1.5517672999999998
12.77671 -1.5487015
12.77771 -1.5456342
12.77871 -1.5425694
12.77971 -1.5395005
12.78071 -1.536413
12.78171 -1.5332907999999998
12.78271 -1.5301236
12.78371 -1.5269104
12.78471 -1.5236592
12.78571 -1.5203817
12.78671 -1.5170879
12.78771 -1.5137802
12.78871 -1.5104537
12.78971 -1.5070999999999999
12.79071 -1.5037118999999999
12.79171 -1.5002888
12.79271 -1.4968375
12.79371 -1.4933689
12.79471 -1.4898932
12.79571 -1.4864135
12.79671 -1.4829241
12.79771 -1.4794121
12.79871 -1.4758633
12.79971 -1.4722679
12.80071 -1.4686253999999999
12.80171 -1.4649442000000001
12.80271 -1.4612373
12.80371 -1.4575166
12.80471 -1.4537876
12.80571 -1.4500484
12.80671 -1.4462913000000002
12.80771 -1.4425078
12.80871 -1.4386937
12.80971 -1.4348507
12.81071 -1.4309857000000001
12.81171 -1.427106
12.81271 -1.4232151
12.81371 -1.4193098
12.81471 -1.4153813
12.81571 -1.4114181
12.81671 -1.4074128
12.81771 -1.4033643
12.81871 -1.3992791
12.81971 -1.3951687000000002
12.82071 -1.3910442
12.82171 -1.3869120000000001
12.82271 -1.3827712
12.82371 -1.3786147
12.82471 -1.3744333
12.82571 -1.37022
12.82671 -1.3659729
12.82771 -1.3616951
12.82871 -1.3573932
12.82971 -1.3530727
12.83071 -1.348735
12.83171 -1.3443772
12.83271 -1.3399933
12.83371 -1.3355784000000002
12.83471 -1.3311313
12.83571 -1.3266555
12.83671 -1.3221581
12.83771 -1.3176472
12.83871 -1.3131274
12.83971 -1.3085984
12.84071 -1.3040539
12.84171 -1.2994847
12.84271 -1.2948822
12.84371 -1.2902411
12.84471 -1.2855617
12.84571 -1.2808487
12.84671 -1.276109
12.84771 -1.2713486
12.84871 -1.2665704999999998
12.84971 -1.2617737
12.85071 -1.2569556000000002
12.85171 -1.2521134999999999
12.85271 -1.2472466
12.85371 -1.2423569
12.85471 -1.2374486
12.85571 -1.2325249
12.85671 -1.2275868
12.85771 -1.2226320000000002
12.85871 -1.2176543
12.85971 -1.2126466
12.86071 -1.2076034
12.86171 -1.2025228000000001
12.86271 -1.1974076999999999
12.86371 -1.1922648
12.86471 -1.1871022
12.86571 -1.1819266
12.86671 -1.1767405
12.86771 -1.1715423
12.86871 -1.1663267
12.86971 -1.1610875999999999
12.87071 -1.1558202
12.87171 -1.1505233
12.87271 -1.1451983000000001
12.87371 -1.1398488
12.87471 -1.1344771999999999
12.87571 -1.1290832000000002
12.87671 -1.1236641
12.87771 -1.1182145
12.87871 -1.1127304
12.87971 -1.1072116
12.88071 -1.1016622999999999
12.88171 -1.0960910000000001
12.88271 -1.0905068
12.88371 -1.0849157999999999
12.88471 -1.0793184
12.88571 -1.0737086
12.88671 -1.0680766
12.88771 -1.0624127
12.88871 -1.0567115999999999
12.88971 -1.0509743
12.89071 -1.0452075
12.89171 -1.0394195
12.89271 -1.033617
12.89371 -1.0278005
12.89471 -1.0219654
12.89571 -1.0161035
12.89671 -1.0102083
12.89771 -1.0042786
12.89871 -0.99831931
12.89971 -0.9923400400000001
12.90071 -0.9863492999999999
12.90171 -0.9803508400000001
12.90271 -0.9743401800000001
12.90371 -0.9683064200000001
12.90471 -0.9622371799999999
12.90571 -0.9561236900000001
12.90671 -0.94996616
12.90771 -0.94377361
12.90871 -0.9375601100000001
12.90971 -0.93133822
12.91071 -0.9251130700000001
12.91171 -0.91888085
12.91271 -0.91262953
12.91371 -0.90634646
12.91471 -0.9000239
12.91571 -0.8936633399999999
12.91671 -0.8872747400000001
12.91771 -0.8808708700000001
12.91871 -0.8744605799999999
12.91971 -0.8680440500000001
12.92071 -0.8616111200000001
12.92171 -0.8551468099999999
12.92271 -0.8486385500000001
12.92371 -0.84208259
12.92471 -0.8354872500000001
12.92571 -0.82886806
12.92671 -0.82224142
12.92771 -0.81561599
12.92871 -0.8089884199999999
12.92971 -0.80234427
12.93071 -0.79566576
12.93171 -0.78893956
12.93271 -0.78216428
12.93371 -0.77535082
12.93471 -0.76851714
12.93571 -0.7616791900000001
12.93671 -0.75484272
12.93771 -0.7480005700000001
12.93871 -0.7411359799999999
12.93971 -0.7342318999999999
12.94071 -0.7272793
12.94171 -0.7202826
12.94271 -0.71325745
12.94371 -0.70622289
12.94471 -0.6991915900000001
12.94571 -0.6921625699999999
12.94671 -0.68512126
12.94771 -0.67804647
12.94871 -0.6709208200000001
12.94971 -0.66373972
12.95071 -0.6565139200000001
12.95171 -0.64926432
12.95271 -0.64201197
12.95371 -0.63476758
12.95471 -0.62752618
12.95571 -0.62026959
12.95671 -0.61297575
12.95771 -0.6056296600000001
12.95871 -0.59823138
12.95971 -0.59079546
12.96071 -0.5833439499999999
12.96171 -0.57589444
12.96271 -0.56845108
12.96371 -0.56100199
12.96471 -0.55352538
12.96571 -0.54600053
12.96671 -0.53841886
12.96771 -0.53078877
12.96871 -0.52313157
12.96971 -0.51547163
12.97071 -0.50782361
12.97171 -0.500185
12.97271 -0.4925373
12.97371 -0.48485515
12.97471 -0.47711856
12.97571 -0.46932357
12.97671 -0.46148342
12.97771 -0.45362236
12.97871 -0.44576274
12.97971 -0.43791393
12.98071 -0.43006735
12.98171 -0.42220084
12.98271 -0.41429
12.98371 -0.40632105
12.98471 -0.39829792999999997
12.98571 -0.39024069
12.98671 -0.38217545999999997
12.98771 -0.37412117
12.98871 -0.36607992
12.98971 -0.3580359
12.99071 -0.34996348
12.99171 -0.3418402
12.99271 -0.33365847
12.99371 -0.32542956
12.99471 -0.31717798999999997
12.99571 -0.30892917
12.99671 -0.30069624
12.99771 -0.29247331
12.99871 -0.28423795
12.99971 -0.27596235999999996
13.00071 -0.26762728
13.00171 -0.2592315
13.00271 -0.25079241
13.00371 -0.24233724
13.00471 -0.23388939000000003
13.00571 -0.22545683
13.00671 -0.21702854
13.00771 -0.20858058999999998
13.00871 -0.20008874
13.00971 -0.1915414
13.01071 -0.18294565000000002
13.01171 -0.17432382000000002
13.01271 -0.16570196
13.01371 -0.15709618
13.01471 -0.14850389
13.01571 -0.13990459
13.01671 -0.13126978
13.01771 -0.12257702
13.01871 -0.1138212
13.01971 -0.10501726
13.02071 -0.096192857
13.02171 -0.087374996
13.02271 -0.078576978
13.02371 -0.069792429
13.02471 -0.060999225000000004
13.02571 -0.052171183
13.02671 -0.043291473000000004
13.02771 -0.034361045
13.02871 -0.025397621000000002
13.02971 -0.016426135
13.03071 -0.0074652788
13.03171 0.0014825648
13.03271 0.010432944
13.03371 0.019411597
13.03471 0.028441311
13.03571 0.037529922
13.03671 0.046665754
13.03771 0.055822822999999994
13.03871 0.064973166
13.03971 0.074100256
13.04071 0.08320673399999999
13.04171 0.092312775
13.04271 0.10144584999999999
13.04371 0.11062727
13.04471 0.11986208999999999
13.04571 0.1291374
13.04671 0.13842976
13.04771 0.14771758999999998
13.04871 0.15699235
13.04971 0.16626259999999998
13.05071 0.17554921
13.05171 0.18487395
13.05271 0.19424765
13.05371 0.203664
13.05471 0.21310210999999998
13.05571 0.22253673999999998
13.05671 0.23195068000000002
13.05771 0.24134368
13.05871 0.25073274
13.05971 0.26014396
13.06071 0.26960014
13.06171 0.27910999
13.06271 0.28866425
13.06371 0.29824083
13.06471 0.30781575
13.06571 0.31737478
13.06671 0.3269196
13.06771 0.33646589
13.06871 0.34603437000000004
13.06971 0.35563954000000003
13.07071 0.36528211
13.07171 0.37494860999999996
13.07271 0.38461874
13.07371 0.39427602
13.07471 0.40391674
13.07571 0.41355244
13.07671 0.42320467000000006
13.07771 0.43289429
13.07871 0.44263136
13.07971 0.45240981999999996
13.08071 0.46221022000000006
13.08171 0.47200904
13.08271 0.48178923
13.08371 0.49154771999999997
13.08471 0.5012960599999999
13.08571 0.51105376
13.08671 0.5208385200000001
13.08771 0.53065717
13.08871 0.54050363
13.08971 0.55036247
13.09071 0.56021754
13.09171 0.57006059
13.09271 0.57989578
13.09371 0.5897372
13.09471 0.59960145
13.09571 0.60949852
13.09671 0.6194265600000001
13.09771 0.62937168
13.09871 0.63931453
13.09971 0.64923898
13.10071 0.65914015
13.10171 0.66902624
13.10271 0.67891465
13.10371 0.68882387
13.10471 0.69876513
13.10571 0.7087376000000001
13.10671 0.71872999
13.10771 0.72872601
13.10871 0.73871305
13.10971 0.74868719
13.11071 0.7586543400000001
13.11171 0.76862578
13.11271 0.77861147
13.11371 0.7886141500000001
13.11471 0.79862718
13.11571 0.8086379600000001
13.11671 0.8186333800000001
13.11771 0.82860803
13.11871 0.8385662
13.11971 0.84852139
13.12071 0.8584898000000001
13.12171 0.86848419
13.12271 0.87850746
13.12371 0.88855252
13.12471 0.8986044699999999
13.12571 0.9086482200000001
13.12671 0.9186741
13.12771 0.92868097
13.12871 0.9386757399999999
13.12971 0.94866836
13.13071 0.9586661099999999
13.13171 0.9686703799999999
13.13271 0.97867558
13.13371 0.98867295
13.13471 0.99865571
13.13571 1.0086233
13.13671 1.0185818
13.13771 1.0285425000000001
13.13871 1.0385163
13.13971 1.0485086
13.14071 1.058516
13.14171 1.0685277
13.14271 1.0785287
13.14371 1.0885064
13.14471 1.0984553
13.14571 1.1083779999999999
13.14671 1.1182839
13.14771 1.1281847
13.14871 1.1380887
13.14971 1.1479978
13.15071 1.1579074
13.15171 1.1678102
13.15271 1.1777002
13.15371 1.1875758
13.15471 1.1974415
13.15571 1.207305
13.15671 1.2171735
13.15771 1.2270484
13.15871 1.236924
13.15971 1.2467886
13.16071 1.2566289
13.16171 1.2664354
13.16271 1.2762066
13.16371 1.2859494
13.16471 1.2956767
13.16571 1.3054009
13.16671 1.3151296
13.16771 1.3248621
13.16871 1.3345909
13.16971 1.3443047
13.17071 1.3539949
13.17171 1.3636591
13.17271 1.3733017
13.17371 1.3829322
13.17471 1.3925581
13.17571 1.4021815
13.17671 1.4117966
13.17771 1.4213922
13.17871 1.4309566
13.17971 1.440484
13.18071 1.449977
13.18171 1.4594472
13.18271 1.4689090999999999
13.18371 1.4783735
13.18471 1.4878429
13.18571 1.4973093
13.18671 1.5067575999999998
13.18771 1.5161727
13.18871 1.5255451999999998
13.18971 1.5348764000000001
13.19071 1.5441761
13.19171 1.5534573
13.19271 1.5627294999999999
13.19371 1.5719933
13.19471 1.5812403999999998
13.19571 1.5904582999999999
13.19671 1.5996369
13.19771 1.6087733
13.19871 1.6178761
13.19971 1.6269598
13.20071 1.6360385000000002
13.20171 1.6451186
13.20271 1.6541944999999998
13.20371 1.6632503
13.20471 1.6722679
13.20571 1.6812343
13.20671 1.6901478
13.20771 1.6990189
13.20871 1.7078646
13.20971 1.7166998
13.21071 1.7255306000000001
13.21171 1.7343501000000001
13.21271 1.7431428999999998
13.21371 1.7518934
13.21471 1.7605922999999999
13.21571 1.7692421999999999
13.21671 1.7778564000000001
13.21771 1.7864498999999998
13.21871 1.7950328000000002
13.21971 1.8036040999999998
13.22071 1.8121503
13.22171 1.8206533
13.22271 1.8290982
13.22371 1.8374819
13.22471 1.8458147
13.22571 1.8541154
13.22671 1.862403
13.22771 1.8706875
13.22871 1.8789643000000003
13.22971 1.8872174
13.23071 1.895426
13.23171 1.9035755
13.23271 1.9116636
13.23371 1.9197012999999998
13.23471 1.9277053
13.23571 1.9356903
13.23671 1.9436602
13.23771 1.9516056
13.23871 1.9595094
13.23971 1.9673545000000001
13.24071 1.9751344
13.24171 1.9828564
13.24271 1.9905374999999998
13.24371 1.9981974999999998
13.24471 2.0058468
13.24571 2.0134827
13.24671 2.0210877
13.24771 2.0286398
13.24871 2.0361206
13.24971 2.0435261
13.25071 2.0508664
13.25171 2.0581614000000004
13.25271 2.0654301999999998
13.25371 2.0726824
13.25471 2.0799138
13.25571 2.0871084
13.25671 2.0942487
13.25771 2.1013251
13.25871 2.1083393999999998
13.25971 2.1153066000000003
13.26071 2.1222441
13.26171 2.1291632000000003
13.26271 2.1360626000000003
13.26371 2.1429267
13.26471 2.1497324
13.26571 2.1564614
13.26671 2.1631073
13.26771 2.1696791
13.26871 2.1761972000000003
13.26971 2.1826822
13.27071 2.1891464
13.27171 2.1955874
13.27271 2.20199
13.27371 2.2083351
13.27471 2.2146091
13.27571 2.2208110999999997
13.27671 2.2269526
13.27771 2.2330513
13.27871 2.2391208
13.27971 2.2451635000000003
13.28071 2.2511685
13.28171 2.2571171000000003
13.28271 2.2629913000000004
13.28371 2.2687850999999997
13.28471 2.274506
13.28571 2.2801717999999997
13.28671 2.2858024
13.28771 2.2914097
13.28871 2.2969911
13.28971 2.3025312
13.29071 2.3080099
13.29171 2.3134107
13.29271 2.3187298
13.29371 2.3239772999999997
13.29471 2.3291698
13.29571 2.3343228000000003
13.29671 2.3394423
13.29771 2.3445209
13.29871 2.3495434
13.29971 2.3544939
13.30071 2.3593646
13.30171 2.3641597
13.30271 2.3688952
13.30371 2.3735881
13.30471 2.3782486
13.30571 2.382875
13.30671 2.3874541999999996
13.30771 2.3919675000000002
13.30871 2.3963999
13.30971 2.4007484
13.31071 2.4050225000000003
13.31171 2.4092391
13.31271 2.4134148
13.31371 2.4175573
13.31471 2.4216607000000003
13.31571 2.4257109999999997
13.31671 2.4296921
13.31771 2.4335942999999998
13.31871 2.4374192999999997
13.31971 2.4411781
13.32071 2.4448847
13.32171 2.4485482
13.32271 2.4521673
13.32371 2.4557307
13.32471 2.459223
13.32571 2.4626322
13.32671 2.4659572
13.32771 2.4692075
13.32871 2.4723995
13.32971 2.4755474
13.33071 2.4786582
13.33171 2.4817264
13.33271 2.4847390000000003
13.33371 2.4876809
13.33471 2.4905437999999998
13.33571 2.4933278999999997
13.33671 2.4960427
13.33771 2.4987008
13.33871 2.5013112
13.33971 2.5038728
13.34071 2.5063782999999997
13.34171 2.5088144
13.34271 2.5111729
13.34371 2.5134528
13.34471 2.5156619
13.34571 2.5178125
13.34671 2.5199156
13.34771 2.5219744
13.34871 2.5239829
13.34971 2.5259281000000002
13.35071 2.5277966999999997
13.35171 2.5295822
13.35271 2.5312867
13.35371 2.5329208
13.35471 2.5344964
13.35571 2.5360221
13.35671 2.5374983
13.35771 2.5389172
13.35871 2.5402693
13.35971 2.5415465000000004
13.36071 2.542749
13.36171 2.5438837999999997
13.36271 2.5449602000000002
13.36371 2.5459858
13.36471 2.5469609
13.36571 2.547879
13.36671 2.5487283
13.36771 2.5494995
13.36871 2.550189
13.36971 2.550802
13.37071 2.5513491
13.37171 2.5518422999999997
13.37271 2.5522869
13.37371 2.5526814
13.37471 2.5530167
13.37571 2.5532829
13.37671 2.553473
13.37771 2.5535875999999997
13.37871 2.5536334000000003
13.37971 2.5536193
13.38071 2.553552
13.38171 2.5534309
13.38271 2.5532501
13.38371 2.5529992000000004
13.38471 2.5526717
13.38571 2.5522683
13.38671 2.5517957
13.38771 2.5512656000000002
13.38871 2.5506869
13.38971 2.550062
13.39071 2.5493857
13.39171 2.5486462000000003
13.39271 2.5478326
13.39371 2.5469387
13.39471 2.5459677
13.39571 2.5449289
13.39671 2.5438327
13.39771 2.5426861
13.39871 2.5414886
13.39971 2.5402332
13.40071 2.5389111
13.40171 2.5375161
13.40271 2.5360499
13.40371 2.5345201
13.40471 2.5329368000000003
13.40571 2.5313065999999997
13.40671 2.5296289
13.40771 2.527895
13.40871 2.5260918
13.40971 2.524209
13.41071 2.5222432
13.41171 2.5202008
13.41271 2.5180945
13.41371 2.5159381
13.41471 2.5137397999999997
13.41571 2.5114981000000003
13.41671 2.509206
13.41771 2.5068528999999997
13.41871 2.5044318
13.41971 2.5019435
13.42071 2.4993949
13.42171 2.4967954
13.42271 2.4941502
13.42371 2.491457
13.42471 2.4887061
13.42571 2.4858845
13.42671 2.4829824
13.42771 2.4799991
13.42871 2.476944
13.42971 2.4738327
13.43071 2.4706797999999996
13.43171 2.4674933
13.43271 2.4642712
13.43371 2.4610035
13.43471 2.4576776000000002
13.43571 2.454285
13.43671 2.4508245
13.43771 2.4473034
13.43871 2.4437306
13.43971 2.440113
13.44071 2.436449
13.44171 2.4327304
13.44271 2.4289453
13.44371 2.4250858
13.44471 2.421152
13.44571 2.4171541000000003
13.44671 2.4131078
13.44771 2.4090286
13.44871 2.4049236
13.44971 2.4007885
13.45071 2.3966108999999998
13.45171 2.3923764
13.45271 2.3880742
13.45371 2.3837036
13.45471 2.3792725
13.45571 2.3747917
13.45671 2.3702698
13.45771 2.3657085
13.45871 2.3611013
13.45971 2.3564372000000002
13.46071 2.3517087
13.46171 2.3469161
13.46271 2.3420673
13.46371 2.3371771
13.46471 2.332258
13.46571 2.3273156999999998
13.46671 2.3223447
13.46771 2.3173315
13.46871 2.3122614
13.46971 2.3071235
13.47071 2.3019178
13.47171 2.296653
13.47271 2.2913426
13.47371 2.2859978
13.47471 2.2806227
13.47571 2.2752129
13.47671 2.2697581000000002
13.47771 2.2642507999999997
13.47871 2.2586884
13.47971 2.2530774
13.48071 2.2474285
13.48171 2.2417527
13.48271 2.2360545
13.48371 2.2303291
13.48471 2.2245643999999998
13.48571 2.218746
13.48671 2.2128657
13.48771 2.2069238
13.48871 2.2009296000000003
13.48971 2.1948973
13.49071 2.1888394
13.49171 2.1827601
13.49271 2.1766562
13.49371 2.1705179
13.49471 2.1643356999999996
13.49571 2.158105
13.49671 2.1518281
13.49771 2.1455133
13.49871 2.1391701
13.49971 2.1328025
13.50071 2.1264086
13.50171 2.1199798
13.50271 2.1135068
13.50371 2.1069827
13.50471 2.1004086
13.50571 2.0937932999999997
13.50671 2.0871485
13.50771 2.0804849
13.50871 2.0738071000000002
13.50971 2.0671120000000003
13.51071 2.0603908
13.51171 2.053633
13.51271 2.0468325999999997
13.51371 2.0399898
13.51471 2.0331103
13.51571 2.0262018
13.51671 2.0192703
13.51771 2.0123170999999997
13.51871 2.005339
13.51971 1.9983297
13.52071 1.9912854
13.52171 1.9842064
13.52271 1.977098
13.52371 1.9699672000000001
13.52471 1.9628206
13.52571 1.9556601
13.52671 1.9484825000000001
13.52771 1.9412804
13.52871 1.9340462999999999
13.52971 1.9267742
13.53071 1.9194639999999998
13.53171 1.91212
13.53271 1.9047491
13.53371 1.8973587
13.53471 1.8899532
13.53571 1.8825334999999999
13.53671 1.8750988
13.53771 1.8676466999999999
13.53871 1.8601762000000002
13.53971 1.8526871
13.54071 1.845181
13.54171 1.8376588999999999
13.54271 1.8301204000000002
13.54371 1.8225634000000002
13.54471 1.8149845000000002
13.54571 1.8073792000000002
13.54671 1.7997457000000001
13.54771 1.7920842
13.54871 1.7843977
13.54971 1.7766912
13.55071 1.7689697
13.55171 1.7612389999999998
13.55271 1.7535025
13.55371 1.7457617
13.55471 1.7380159
13.55571 1.7302631999999998
13.55671 1.7225002999999999
13.55771 1.7147221000000001
13.55871 1.7069252
13.55971 1.6991075000000002
13.56071 1.6912691
13.56171 1.6834124999999998
13.56271 1.6755413000000001
13.56371 1.6676586
13.56471 1.659766
13.56571 1.6518637999999999
13.56671 1.6439518
13.56771 1.6360305
13.56871 1.6281027
13.56971 1.6201718
13.57071 1.6122418
13.57171 1.6043141
13.57271 1.5963869
13.57371 1.5884540999999999
13.57471 1.5805072999999998
13.57571 1.5725388999999999
13.57671 1.5645465
13.57771 1.5565333000000001
13.57871 1.5485083
13.57971 1.5404818
13.58071 1.5324619
13.58171 1.5244511
13.58271 1.5164462
13.58371 1.50844
13.58471 1.5004260999999999
13.58571 1.4924025
13.58671 1.4843727
13.58771 1.4763435999999999
13.58871 1.4683213
13.58971 1.4603072
13.59071 1.4522963
13.59171 1.4442789
13.59271 1.4362457
13.59371 1.4281929
13.59471 1.4201249
13.59571 1.4120544000000002
13.59671 1.4039968
13.59771 1.3959631
13.59871 1.3879552
13.59971 1.3799647
13.60071 1.3719765
13.60171 1.3639759
13.60271 1.3559556000000001
13.60371 1.3479183000000001
13.60471 1.3398758
13.60571 1.3318412
13.60671 1.323823
13.60771 1.3158199000000002
13.60871 1.3078227
13.60971 1.2998189
13.61071 1.2918015
13.61171 1.2837739000000001
13.61271 1.2757495
13.61371 1.2677467
13.61471 1.2597795999999999
13.61571 1.2518502
13.61671 1.243947
13.61771 1.2360492
13.61871 1.2281361
13.61971 1.2201971
13.62071 1.2122362
13.62171 1.2042702
13.62271 1.19632
13.62371 1.1884009
13.62471 1.1805153000000002
13.62571 1.1726519
13.62671 1.1647934
13.62771 1.1569254
13.62871 1.1490456
13.62971 1.1411647
13.63071 1.133302
13.63171 1.1254743
13.63271 1.117686
13.63371 1.1099265
13.63471 1.1021734
13.63571 1.0944038999999999
13.63671 1.0866057
13.63771 1.0787848
13.63871 1.0709627
13.63971 1.0631671
13.64071 1.0554195
13.64171 1.047725
13.64271 1.0400703
13.64371 1.0324317
13.64471 1.0247863
13.64571 1.0171243
13.64671 1.0094528999999999
13.64771 1.0017921
13.64871 0.99416282
13.64971 0.9865755199999999
13.65071 0.97902324
13.65171 0.9714847400000001
13.65271 0.96393535
13.65371 0.95636062
13.65471 0.9487649399999999
13.65571 0.94117066
13.65671 0.9336086
13.65771 0.92610316
13.65871 0.91866059
13.65971 0.91126543
13.66071 0.9038881400000001
13.66171 0.89649931
13.66271 0.8890831800000001
13.66371 0.88164555
13.66471 0.8742093100000001
13.66571 0.8668026900000001
13.66671 0.85944403
13.66771 0.85213315
13.66871 0.8448516999999999
13.66971 0.83757434
13.67071 0.8302819899999999
13.67171 0.8229743700000001
13.67271 0.8156706600000001
13.67371 0.80840085
13.67471 0.8011901800000001
13.67571 0.794046
13.67671 0.7869524899999999
13.67771 0.779877
13.67871 0.77278563
13.67971 0.76565905
13.68071 0.75850156
13.68171 0.75133834
13.68271 0.7442032900000001
13.68371 0.7371220700000001
13.68471 0.73010027
13.68571 0.72312164
13.68671 0.71615768
13.68771 0.70918379
13.68871 0.70219249
13.68971 0.6951978
13.69071 0.68822806
13.69171 0.6813108
13.69271 0.67445766
13.69371 0.6676570500000001
13.69471 0.66087879
13.69571 0.65408908
13.69671 0.647267
13.69771 0.6404155899999999
13.69871 0.6335609600000001
13.69971 0.62673958
13.70071 0.61998074
13.70171 0.6132927699999999
13.70271 0.6066591
13.70371 0.60004727
13.70471 0.59342538
13.70571 0.58677797
13.70671 0.58011287
13.70771 0.57345629
13.70871 0.56683803
13.70971 0.56027551
13.71071 0.55376417
13.71171 0.5472795100000001
13.71271 0.5407901500000001
13.71371 0.5342747999999999
13.71471 0.52773426
13.71571 0.52119256
13.71671 0.51468574
13.71771 0.50824429
13.71871 0.50187851
13.71971 0.4955729
13.72071 0.48929346
13.72171 0.48300452
13.72271 0.4766854
13.72371 0.47033982999999996
13.72471 0.46399236
13.72571 0.45767543000000005
13.72671 0.45141191
13.72771 0.4452039
13.72871 0.43903179000000003
13.72971 0.4328656
13.73071 0.42668129
13.73171 0.42047380000000006
13.73271 0.41426084999999996
13.73371 0.40807389000000005
13.73471 0.40194252999999996
13.73571 0.39587854000000006
13.73671 0.38986939
13.73771 0.38388376
13.73871 0.37788614
13.73971 0.37185431
13.74071 0.36578956
13.74171 0.35971560999999996
13.74271 0.35366663
13.74371 0.3476701
13.74471 0.34173403
13.74571 0.33584391
13.74671 0.32997136
13.74771 0.32408971
13.74871 0.31818803
13.74971 0.31227681
13.75071 0.30638216999999995
13.75171 0.30053174
13.75271 0.29473961000000004
13.75371 0.28899806
13.75471 0.28328064
13.75571 0.27755494
13.75671 0.27179832
13.75771 0.26600903
13.75871 0.26020696
13.75971 0.25442394
13.76071 0.24868795000000002
13.76171 0.24300952999999997
13.76271 0.23737743
13.76371 0.23176502000000002
13.76471 0.2261441
13.76571 0.2204993
13.76671 0.21483536999999997
13.76771 0.20917396000000002
13.76871 0.20354211
13.76971 0.19795764
13.77071 0.19242003
13.77171 0.1869105
13.77271 0.18140184
13.77371 0.17587225
13.77471 0.17031665
13.77571 0.16474930000000002
13.77671 0.15919656999999998
13.77771 0.15368357000000002
13.77871 0.14822166
13.77971 0.14280266
13.78071 0.13740307000000002
13.78171 0.13199556
13.78271 0.12656241
13.78371 0.12110375000000001
13.78471 0.11563651
13.78571 0.11018539
13.78671 0.10477016
13.78771 0.099395774
13.78871 0.094050437
13.78971 0.088712078
13.79071 0.083360064
13.79171 0.077985699
13.79271 0.072596589
13.79371 0.067212421
13.79471 0.061854778
13.79571 0.056535959999999996
13.79671 0.051252788
13.79771 0.045988194
13.79871 0.040719798
13.79971 0.035430964999999995
13.80071 0.030118891000000002
13.80171 0.024795625
13.80271 0.019481762
13.80371 0.014195949000000001
13.80471 0.0089458052
13.80571 0.003724379
13.80671 -0.0014861757
13.80771 -0.0067054629000000004
13.80871 -0.011945589
13.80971 -0.017205728
13.81071 -0.022473378
13.81171 -0.027731335000000003
13.81271 -0.032966543
13.81371 -0.038176804
13.81471 -0.043371393
13.81571 -0.048565898999999996
13.81671 -0.053774129000000004
13.81771 -0.059000991
13.81871 -0.06423994200000001
13.81971 -0.06947642500000001
13.82071 -0.074695155
13.82171 -0.079887646
13.82271 -0.085056626
13.82371 -0.090214767
13.82471 -0.09537878799999999
13.82571 -0.10056171
13.82671 -0.10576734
13.82771 -0.11098902
13.82871 -0.11621355000000001
13.82971 -0.12142787000000001
13.83071 -0.12662495000000001
13.83171 -0.13180652
13.83271 -0.13698153
13.83371 -0.14216111
13.83471 -0.14735278999999998
13.83571 -0.15255682
13.83671 -0.15776659999999998
13.83771 -0.16297251999999998
13.83871 -0.16816722
13.83971 -0.17334968
13.84071 -0.17852632
13.84171 -0.18370833
13.84271 -0.18890667
13.84371 -0.19412715
13.84471 -0.1993679
13.84571 -0.20462016
13.84671 -0.20987222
13.84771 -0.21511428
13.84871 -0.22034233
13.84971 -0.22555931999999998
13.85071 -0.23077340000000002
13.85171 -0.23599380999999997
13.85271 -0.24122712000000002
13.85371 -0.24647459
13.85471 -0.25173256
13.85571 -0.25699525
13.85671 -0.26225792
13.85771 -0.26751992
13.85871 -0.27278503
13.85971 -0.27806028
13.86071 -0.28335219
13.86171 -0.28866364
13.86271 -0.29399199
13.86371 -0.29932959
13.86471 -0.304667
13.86571 -0.30999677000000003
13.86671 -0.31531681
13.86771 -0.32063152
13.86871 -0.32595024
13.86971 -0.33128343
13.87071 -0.33663854
13.87171 -0.34201699
13.87271 -0.34741401
13.87371 -0.35282094
13.87471 -0.35822955
13.87571 -0.36363592
13.87671 -0.36904212999999997
13.87771 -0.37445517
13.87871 -0.3798831
13.87971 -0.38533092
13.88071 -0.39079770999999996
13.88171 -0.39627682000000003
13.88271 -0.40175943
13.88371 -0.40723877
13.88471 -0.41271442999999997
13.88571 -0.41819359
13.88671 -0.42368802
13.88771 -0.42920937000000003
13.88871 -0.43476284000000004
13.88971 -0.44034481999999997
13.89071 -0.44594387999999996
13.89171 -0.45154584000000003
13.89271 -0.45713987
13.89371 -0.46272362
13.89471 -0.46830424000000004
13.89571 -0.47389483000000004
13.89671 -0.47950796
13.89771 -0.48514977000000004
13.89871 -0.49081752
13.89971 -0.49650087
13.90071 -0.5021886
13.90171 -0.50787441
13.90271 -0.51356126
13.90371 -0.51926039
13.90471 -0.52498574
13.90571 -0.53074686
13.90671 -0.53654313
13.90771 -0.54236329
13.90871 -0.54819016
13.90971 -0.5540085
13.91071 -0.5598126
13.91171 -0.56560924
13.91271 -0.57141474
13.91371 -0.57724728
13.91471 -0.5831185299999999
13.91571 -0.58902805
13.91671 -0.59496397
13.91771 -0.60090949
13.91871 -0.60685133
13.91971 -0.61278669
13.92071 -0.6187248000000001
13.92171 -0.62468131
13.92271 -0.63067032
13.92371 -0.6366963
13.92471 -0.64275106
13.92571 -0.6488176099999999
13.92671 -0.65487847
13.92771 -0.66092489
13.92871 -0.66696242
13.92971 -0.67300829
13.93071 -0.67908429
13.93171 -0.68520573
13.93271 -0.6913743
13.93371 -0.6975771900000001
13.93471 -0.7037933
13.93571 -0.7100038200000001
13.93671 -0.71620112
13.93771 -0.72239251
13.93871 -0.72859554
13.93971 -0.73482934
13.94071 -0.7411039399999999
13.94171 -0.74741519
13.94271 -0.7537469699999999
13.94371 -0.76007959
13.94471 -0.7664003899999999
13.94571 -0.77271112
13.94671 -0.77902721
13.94771 -0.7853704499999999
13.94871 -0.79175783
13.94971 -0.7981927099999999
13.95071 -0.8046624299999999
13.95171 -0.8111440600000001
13.95271 -0.81761582
13.95371 -0.82406765
13.95471 -0.83050635
13.95571 -0.83695166
13.95671 -0.84342724
13.95771 -0.8499478899999999
13.95871 -0.8565135300000001
13.95971 -0.8631086
13.96071 -0.86971158
13.96171 -0.8763056199999999
13.96271 -0.88288737
13.96371 -0.8894689399999999
13.96471 -0.89607127
13.96571 -0.9027126200000001
13.96671 -0.9093985000000001
13.96771 -0.91611873
13.96871 -0.92285145
13.96971 -0.9295741999999999
13.97071 -0.93627544
13.97171 -0.94296103
13.97271 -0.94965054
13.97371 -0.95636882
13.97471 -0.96313283
13.97571 -0.96994387
13.97671 -0.9767866700000001
13.97771 -0.9836374800000001
13.97871 -0.9904759900000001
13.97971 -0.9972952300000001
13.98071 -1.004105
13.98171 -1.010926
13.98271 -1.0177795
13.98371 -1.0246758
13.98471 -1.0316093
13.98571 -1.0385613
13.98671 -1.0455108
13.98771 -1.0524449
13.98871 -1.0593658000000001
13.98971 -1.0662904000000002
13.99071 -1.0732413
13.99171 -1.0802342
13.99271 -1.0872702
13.99371 -1.094334
13.99471 -1.1014008
13.99571 -1.1084485
13.99671 -1.1154684
13.99771 -1.1224691
13.99871 -1.1294722
13.99971 -1.1365012
14.00071 -1.1435708
14.00171 -1.15068
14.00271 -1.1578133
14.00371 -1.1649506
14.00471 -1.1720766
14.00571 -1.1791897
14.00671 -1.1863017
14.00771 -1.1934309
14.00871 -1.2005916
14.00971 -1.2077849999999999
14.01071 -1.2149983
14.01171 -1.2222096999999998
14.01271 -1.2293995
14.01371 -1.2365602999999998
14.01471 -1.2437008
14.01571 -1.2508427
14.01671 -1.2580102
14.01771 -1.2652191
14.01871 -1.2724695
14.01971 -1.2797473
14.02071 -1.2870311
14.02171 -1.294303
14.02271 -1.3015564
14.02371 -1.3087982
14.02471 -1.3160429
14.02571 -1.3233038000000001
14.02671 -1.3305843
14.02771 -1.3378759
14.02871 -1.3451623
14.02971 -1.3524284
14.03071 -1.359669
14.03171 -1.3668931
14.03271 -1.37412
14.03371 -1.3813714
14.03471 -1.3886604
14.03571 -1.3959859
14.03671 -1.4033328
14.03771 -1.4106794
14.03871 -1.4180072
14.03971 -1.425308
14.04071 -1.4325869
14.04171 -1.4398576
14.04271 -1.4471341
14.04371 -1.4544232000000001
14.04471 -1.4617214
14.04571 -1.4690176
14.04671 -1.4763008
14.04771 -1.4835665
14.04871 -1.4908209000000001
14.04971 -1.4980772999999998
14.05071 -1.5053507000000002
14.05171 -1.5126488
14.05271 -1.5199673
14.05371 -1.5272914
14.05471 -1.5346009
14.05571 -1.5418801
14.05671 -1.5491239
14.05771 -1.5563388
14.05871 -1.5635399
14.05971 -1.5707426
14.06071 -1.5779560000000001
14.06171 -1.5851799
14.06271 -1.5924064000000002
14.06371 -1.5996262
14.06471 -1.6068339
14.06571 -1.6140312
14.06671 -1.6212251
14.06771 -1.6284233
14.06871 -1.6356286000000002
14.06971 -1.6428355
14.07071 -1.6500313
14.07171 -1.6572010000000001
14.07271 -1.6643345
14.07371 -1.6714318
14.07471 -1.6785024
14.07571 -1.6855614
14.07671 -1.6926236000000001
14.07771 -1.6996958999999998
14.07871 -1.7067763999999999
14.07971 -1.7138565000000001
14.08071 -1.7209254
14.08171 -1.7279763
14.08271 -1.7350074
14.08371 -1.7420223
14.08471 -1.7490249
14.08571 -1.7560159999999998
14.08671 -1.7629907
14.08771 -1.7699406
14.08871 -1.7768587999999998
14.08971 -1.7837428
14.09071 -1.7905966999999998
14.09171 -1.7974323
14.09271 -1.8042619999999998
14.09371 -1.8110952999999999
14.09471 -1.8179335
14.09571 -1.8247711999999998
14.09671 -1.8315967
14.09771 -1.8383993
14.09871 -1.8451715
14.09971 -1.8519126000000001
14.10071 -1.8586254
14.10171 -1.8653138
14.10271 -1.8719796
14.10371 -1.8786209000000003
14.10471 -1.8852329
14.10571 -1.8918132
14.10671 -1.8983630000000002
14.10771 -1.9048894
14.10871 -1.9114014
14.10971 -1.9179067
14.11071 -1.9244079
14.11171 -1.9309001
14.11271 -1.9373726
14.11371 -1.9438128999999997
14.11471 -1.9502128
14.11571 -1.956569
14.11671 -1.9628858
14.11771 -1.9691694999999998
14.11871 -1.9754268
14.11971 -1.9816608999999998
14.12071 -1.9878704
14.12171 -1.9940523
14.12271 -2.0002054
14.12371 -2.0063315000000004
14.12471 -2.0124359000000003
14.12571 -2.0185245000000003
14.12671 -2.024599
14.12771 -2.0306563
14.12871 -2.0366869999999997
14.12971 -2.0426771
14.13071 -2.0486165
14.13171 -2.0545004
14.13271 -2.0603320000000003
14.13371 -2.0661209
14.13471 -2.0718780999999997
14.13571 -2.0776111999999998
14.13671 -2.0833224
14.13771 -2.0890083
14.13871 -2.0946633
14.13971 -2.1002842
14.14071 -2.1058714
14.14171 -2.1114292
14.14271 -2.116962
14.14371 -2.1224698
14.14471 -2.1279473
14.14571 -2.133384
14.14671 -2.1387683
14.14771 -2.1440925
14.14871 -2.1493575000000003
14.14971 -2.1545719
14.15071 -2.1597484
14.15171 -2.1648994
14.15271 -2.1700306
14.15371 -2.17514
14.15471 -2.1802196
14.15571 -2.1852586
14.15671 -2.1902505
14.15771 -2.1951938
14.15871 -2.2000931
14.15971 -2.2049539
14.16071 -2.2097781
14.16171 -2.2145623
14.16271 -2.2192977
14.16371 -2.2239756
14.16471 -2.2285909999999998
14.16571 -2.2331467000000003
14.16671 -2.2376539
14.16771 -2.2421269
14.16871 -2.2465758
14.16971 -2.2510042
14.17071 -2.2554055
14.17171 -2.2597658
14.17271 -2.2640718
14.17371 -2.2683150999999997
14.17471 -2.2724958
14.17571 -2.2766218
14.17671 -2.2807019
14.17771 -2.2847429
14.17871 -2.2887439
14.17971 -2.2926982
14.18071 -2.2965973
14.18171 -2.3004366
14.18271 -2.304218
14.18371 -2.3079509000000002
14.18471 -2.3116459999999996
14.18571 -2.3153117
14.18671 -2.3189471999999998
14.18771 -2.3225428999999997
14.18871 -2.3260837
14.18971 -2.3295553
14.19071 -2.3329504
14.19171 -2.3362724000000004
14.19271 -2.339532
14.19371 -2.3427431
14.19471 -2.3459151
14.19571 -2.3490504999999997
14.19671 -2.3521438
14.19771 -2.3551859
14.19871 -2.3581703999999997
14.19971 -2.3610957
14.20071 -2.3639677000000003
14.20171 -2.3667952
14.20271 -2.3695832
14.20371 -2.3723313999999998
14.20471 -2.3750298
14.20571 -2.3776649
14.20671 -2.3802247
14.20771 -2.3827043999999997
14.20871 -2.3851091
14.20971 -2.3874512
14.21071 -2.3897447
14.21171 -2.3919996
14.21271 -2.3942182
14.21371 -2.3963938000000002
14.21471 -2.3985157
14.21571 -2.4005745
14.21671 -2.4025669
14.21771 -2.4044963
14.21871 -2.4063691
14.21971 -2.408191
14.22071 -2.4099626
14.22171 -2.4116788
14.22271 -2.41333
14.22371 -2.4149083
14.22471 -2.4164114
14.22571 -2.4178458
14.22671 -2.4192221
14.22771 -2.4205526
14.22871 -2.421844
14.22971 -2.4230953
14.23071 -2.4242986
14.23171 -2.4254424
14.23271 -2.426517
14.23371 -2.4275184000000003
14.23471 -2.4284486000000003
14.23571 -2.4293138
14.23671 -2.4301198999999998
14.23771 -2.4308695
14.23871 -2.4315609
14.23971 -2.4321889999999997
14.24071 -2.4327496
14.24171 -2.4332426000000003
14.24271 -2.4336725
14.24371 -2.4340473
14.24471 -2.4343736000000002
14.24571 -2.4346543
14.24671 -2.4348868
14.24771 -2.4350628
14.24871 -2.4351735
14.24971 -2.4352115
14.25071 -2.4351744
14.25171 -2.4350652
14.25271 -2.4348899999999998
14.25371 -2.4346545
14.25471 -2.4343617
14.25571 -2.4340108
14.25671 -2.4335993
14.25771 -2.4331251000000003
14.25871 -2.4325872
14.25971 -2.4319889
14.26071 -2.4313333999999998
14.26171 -2.4306228
14.26271 -2.4298565
14.26371 -2.4290305
14.26471 -2.4281396
14.26571 -2.4271784000000003
14.26671 -2.4261462000000003
14.26771 -2.4250444
14.26871 -2.4238776
14.26971 -2.4226515
14.27071 -2.4213685
14.27171 -2.4200294
14.27271 -2.4186315
14.27371 -2.4171725
14.27471 -2.4156515
14.27571 -2.4140691
14.27671 -2.412427
14.27771 -2.4107261
14.27871 -2.4089649
14.27971 -2.4071401
14.28071 -2.4052477
14.28171 -2.4032852
14.28271 -2.4012531999999998
14.28371 -2.3991566
14.28471 -2.3970012
14.28571 -2.3947922999999998
14.28671 -2.3925313999999998
14.28771 -2.3902163
14.28871 -2.387841
14.28971 -2.3853997
14.29071 -2.3828899
14.29171 -2.3803128
14.29271 -2.3776723
14.29371 -2.3749722
14.29471 -2.3722148
14.29571 -2.3693975
14.29671 -2.3665160000000003
14.29771 -2.3635658
14.29871 -2.360547
14.29971 -2.3574647
14.30071 -2.3543285000000003
14.30171 -2.3511475
14.30271 -2.3479257
14.30371 -2.3446597
14.30471 -2.3413401
14.30571 -2.3379536
14.30671 -2.3344905999999996
14.30771 -2.3309484
14.30871 -2.3273312
14.30971 -2.3236493
14.31071 -2.3199119
14.31171 -2.3161234
14.31271 -2.3122814
14.31371 -2.3083784
14.31471 -2.3044093
14.31571 -2.3003727
14.31671 -2.2962762000000003
14.31771 -2.2921314
14.31871 -2.2879502
14.31971 -2.2837367
14.32071 -2.2794843
14.32171 -2.2751782
14.32271 -2.2708004
14.32371 -2.2663377
14.32471 -2.2617893000000002
14.32571 -2.2571661
14.32671 -2.2524845
14.32771 -2.2477603
14.32871 -2.2430001
14.32971 -2.2381995
14.33071 -2.2333467
14.33171 -2.2284294
14.33271 -2.2234427
14.33371 -2.2183916000000004
14.33471 -2.2132898
14.33571 -2.2081511000000003
14.33671 -2.2029812
14.33771 -2.1977738
14.33871 -2.1925116
14.33971 -2.187174
14.34071 -2.1817487
14.34171 -2.1762365
14.34271 -2.1706535
14.34371 -2.1650231
14.34471 -2.1593663999999997
14.34571 -2.1536931
14.34671 -2.1479953
14.34771 -2.1422548
14.34871 -2.1364517999999997
14.34971 -2.1305744
14.35071 -2.1246258
14.35171 -2.1186211999999998
14.35271 -2.1125793
14.35371 -2.1065110000000002
14.35471 -2.1004131
14.35571 -2.0942681000000003
14.35671 -2.0880543
14.35771 -2.0817560999999998
14.35871 -2.0753739
14.35971 -2.0689249
14.36071 -2.062436
14.36171 -2.0559306999999998
14.36271 -2.0494190999999997
14.36371 -2.0428905
14.36471 -2.0363215
14.36571 -2.0296846
14.36671 -2.0229639
14.36771 -2.0161623
14.36871 -2.0092985
14.36971 -2.0023994
14.37071 -1.9954842
14.37171 -1.9885555
14.37271 -1.9815988999999998
14.37371 -1.9745901
14.37471 -1.9675087
14.37571 -1.9603507999999998
14.37671 -1.9531305999999997
14.37771 -1.9458745
14.37871 -1.9386081
14.37971 -1.9313416
14.38071 -1.9240648
14.38171 -1.9167498
14.38271 -1.9093661000000002
14.38371 -1.9018942
14.38471 -1.8943362
14.38571 -1.8867146000000001
14.38671 -1.8790619000000002
14.38771 -1.8714041000000001
14.38871 -1.8637486
14.38971 -1.8560812
14.39071 -1.8483745
14.39171 -1.8406012999999999
14.39271 -1.8327501
14.39371 -1.8248308000000002
14.39471 -1.8168695
14.39571 -1.8088944
14.39671 -1.8009219
14.39771 -1.7929462999999999
14.39871 -1.7849431999999998
14.39971 -1.7768821000000001
14.40071 -1.7687426999999998
14.40171 -1.7605258
14.40271 -1.7522547
14.40371 -1.7439643
14.40471 -1.7356839
14.40571 -1.7274222999999997
14.40671 -1.7191637
14.40771 -1.7108750999999998
14.40871 -1.7025222999999998
14.40971 -1.6940857999999999
14.41071 -1.6855715
14.41171 -1.6770041999999998
14.41271 -1.6684173
14.41371 -1.6598331000000002
14.41471 -1.6512533999999999
14.41571 -1.6426591000000001
14.41671 -1.6340215000000002
14.41771 -1.6253184999999999
14.41871 -1.6165474
14.41971 -1.6077289000000001
14.42071 -1.5988957000000001
14.42171 -1.5900774
14.42271 -1.5812850999999999
14.42371 -1.5725048
14.42471 -1.5637020000000001
14.42571 -1.5548399
14.42671 -1.5458960000000002
14.42771 -1.5368727
14.42871 -1.5277964
14.42971 -1.5187035999999998
14.43071 -1.5096238
14.43171 -1.5005648999999999
14.43271 -1.4915117
14.43371 -1.4824346
14.43471 -1.473306
14.43571 -1.464116
14.43671 -1.454877
14.43771 -1.4456175
14.43871 -1.4363667
14.43971 -1.4271383
14.44071 -1.4179222
14.44171 -1.4086888
14.44271 -1.3994029
14.44371 -1.3900417
14.44471 -1.3806064
14.44571 -1.3711228
14.44671 -1.3616294
14.44771 -1.3521589999999999
14.44871 -1.3427244
14.44971 -1.333312
14.45071 -1.3238918
14.45171 -1.3144314000000001
14.45271 -1.3049134
14.45371 -1.2953434
14.45471 -1.2857459999999998
14.45571 -1.2761514999999999
14.45671 -1.2665785
14.45771 -1.2570244
14.45871 -1.2474663000000001
14.45971 -1.2378727
14.46071 -1.2282205
14.46171 -1.2185074
14.46271 -1.2087541
14.46371 -1.198995
14.46471 -1.1892615
14.46571 -1.1795663
14.46671 -1.1698982
14.46771 -1.1602269
14.46871 -1.1505186
14.46971 -1.140752
14.47071 -1.1309288
14.47171 -1.1210714
14.47271 -1.1112118
14.47371 -1.1013751
14.47471 -1.0915671999999998
14.47571 -1.0817736999999998
14.47671 -1.0719676
14.47771 -1.0621247999999999
14.47871 -1.0522377
14.47971 -1.0423187
14.48071 -1.0323952
14.48171 -1.0224942000000001
14.48271 -1.0126295
14.48371 -1.0027929
14.48471 -0.99295834
14.48571 -0.98309452
14.48671 -0.97317956
14.48771 -0.9632122700000001
14.48871 -0.9532125699999999
14.48971 -0.94321128
14.49071 -0.9332357
14.49171 -0.923297
14.49271 -0.9133858599999999
14.49371 -0.90347845
14.49471 -0.89354962
14.49571 -0.8835853100000001
14.49671 -0.87358952
14.49771 -0.8635821800000001
14.49871 -0.8535873100000001
14.49971 -0.8436204900000001
14.50071 -0.83368057
14.50171 -0.82375016
14.50271 -0.81380429
14.50371 -0.8038238600000001
14.50471 -0.7938056299999999
14.50571 -0.7837642
14.50671 -0.77372589
14.50771 -0.76371608
14.50871 -0.7537474399999999
14.50971 -0.74381419
14.51071 -0.73389546
14.51171 -0.7239659300000001
14.51271 -0.71400772
14.51371 -0.70401863
14.51471 -0.6940119899999999
14.51571 -0.6840089300000001
14.51671 -0.67402744
14.51771 -0.66407365
14.51871 -0.65413909
14.51971 -0.6442063
14.52071 -0.6342585700000001
14.52171 -0.6242895
14.52271 -0.61430656
14.52371 -0.60432809
14.52471 -0.59437426
14.52571 -0.58445721
14.52671 -0.5745746700000001
14.52771 -0.56471112
14.52871 -0.55484483
14.52971 -0.5449582399999999
14.53071 -0.53504575
14.53171 -0.52511585
14.53271 -0.51518655
14.53371 -0.50527672
14.53471 -0.49539724999999996
14.53571 -0.48554717
14.53671 -0.47571515
14.53771 -0.46588662000000003
14.53871 -0.45605148
14.53971 -0.44620945000000006
14.54071 -0.43636993999999996
14.54171 -0.42654676
14.54271 -0.41675093
14.54371 -0.40698447000000004
14.54471 -0.39723911
14.54571 -0.38750019999999996
14.54671 -0.37775347000000004
14.54771 -0.36799205
14.54871 -0.35821956
14.54971 -0.34844873000000004
14.55071 -0.33869554999999996
14.55171 -0.32897242
14.55271 -0.31928301
14.55371 -0.30962147
14.55471 -0.29997602
14.55571 -0.29033492
14.55671 -0.28069192
14.55771 -0.27104870000000003
14.55871 -0.2614134
14.55971 -0.25179612
14.56071 -0.24220343
14.56171 -0.23263549
14.56271 -0.22308588999999998
14.56371 -0.21354523
14.56471 -0.20400581
14.56571 -0.19446583
14.56671 -0.18493034
14.56771 -0.1754093
14.56871 -0.16591317
14.56971 -0.15644822
14.57071 -0.14701372999999998
14.57171 -0.13760239
14.57271 -0.12820356
14.57371 -0.11880796999999998
14.57471 -0.10941178
14.57571 -0.1000181
14.57671 -0.090635475
14.57771 -0.08127406499999999
14.57871 -0.071941206
14.57971 -0.062638469
14.58071 -0.053361396
14.58171 -0.044101954000000006
14.58271 -0.034852629
14.58371 -0.025610070000000002
14.58471 -0.016376644
14.58571 -0.0071591909
14.58671 0.0020344246999999998
14.58771 0.01119942
14.58871 0.020336802
14.58971 0.029453269000000004
14.59071 0.038558271000000005
14.59171 0.047659516
14.59271 0.056758907
14.59371 0.06585102500000001
14.59471 0.074924895
14.59571 0.08396848
14.59671 0.09297388
14.59771 0.10194085
14.59871 0.11087696999999999
14.59971 0.11979421000000001
14.60071 0.12870354
14.60171 0.13761009
14.60271 0.1465111
14.60371 0.15539759
14.60471 0.16425925
14.60571 0.17308975999999998
14.60671 0.18189013
14.60771 0.19066815
14.60871 0.19943428
14.60971 0.2081959
14.61071 0.21695248000000003
14.61171 0.22569497
14.61271 0.23440924
14.61371 0.24308269
14.61471 0.25171016
14.61571 0.26029706999999996
14.61671 0.26885739
14.61771 0.2774074
14.61871 0.28595834
14.61971 0.29451122999999996
14.62071 0.30305665
14.62171 0.31157956
14.62271 0.32006663
14.62371 0.328513
14.62471 0.33692431
14.62571 0.34531371
14.62671 0.35369452
14.62771 0.36207286
14.62871 0.37044417
14.62971 0.37879469
14.63071 0.3871083
14.63171 0.39537493
14.63271 0.40359623
14.63371 0.41178507
14.63471 0.41996016999999997
14.63571 0.428137
14.63671 0.43631974
14.63771 0.44449935999999995
14.63871 0.45265764999999997
14.63971 0.46077576
14.64071 0.46884366
14.64171 0.47686463
14.64271 0.48485356
14.64371 0.49282932
14.64471 0.50080484
14.64571 0.50878068
14.64671 0.5167445199999999
14.64771 0.52467771
14.64871 0.53256499
14.64971 0.54040253
14.65071 0.5482004500000001
14.65171 0.55597792
14.65271 0.5637534900000001
14.65371 0.57153548
14.65471 0.5793171899999999
14.65571 0.58708028
14.65671 0.5948030400000001
14.65771 0.60247155
14.65871 0.61008693
14.65971 0.61766454
14.66071 0.6252265499999999
14.66171 0.6327910800000001
14.66271 0.64036287
14.66371 0.64793094
14.66471 0.65547419
14.66571 0.66297217
14.66671 0.67041502
14.66771 0.67780884
14.66871 0.6851723399999999
14.66971 0.69252714
14.67071 0.69988649
14.67171 0.70724864
14.67271 0.71459748
14.67371 0.7219106399999999
14.67471 0.72917128
14.67571 0.73637716
14.67671 0.74354177
14.67771 0.75068786
14.67871 0.75783581
14.67971 0.76499316
14.68071 0.77215037
14.68171 0.779285
14.68271 0.78637302
14.68371 0.79340041
14.68471 0.8003705200000001
14.68571 0.80730179
14.68671 0.81421891
14.68771 0.82114097
14.68871 0.82807112
14.68971 0.834997
14.69071 0.8418963300000001
14.69171 0.8487492799999999
14.69271 0.85554887
14.69371 0.86230421
14.69471 0.8690354399999999
14.69571 0.87576276
14.69671 0.88249538
14.69771 0.8892259600000001
14.69871 0.89593381
14.69971 0.9025946300000001
14.70071 0.90919277
14.70171 0.9157302799999999
14.70271 0.9222256
14.70371 0.9287053700000001
14.70471 0.9351917499999999
14.70571 0.9416925700000001
14.70671 0.94819721
14.70771 0.9546835
14.70871 0.96112825
14.70971 0.9675190800000001
14.71071 0.9738597999999999
14.71171 0.9801669000000001
14.71271 0.9864604100000001
14.71371 0.99275205
14.71471 0.99903885
14.71571 1.0053041
14.71671 1.0115265
14.71771 1.0176911
14.71871 1.0237981999999999
14.71971 1.0298646
14.72071 1.0359161000000001
14.72171 1.0419747
14.72271 1.0480491
14.72371 1.0541296
14.72471 1.0601933
14.72571 1.0662152
14.72671 1.0721794
14.72771 1.0780861
14.72871 1.0839506
14.72971 1.0897934
14.73071 1.0956303
14.73171 1.1014637
14.73271 1.1072819
14.73371 1.1130668
14.73471 1.1188034
14.73571 1.1244895
14.73671 1.1301373
14.73771 1.1357673000000001
14.73871 1.1413988
14.73971 1.1470388
14.74071 1.1526782
14.74171 1.1582956
14.74271 1.1638671999999999
14.74371 1.1693782
14.74471 1.174829
14.74571 1.1802352
14.74671 1.1856191999999999
14.74771 1.1909997
14.74871 1.196383
14.74971 1.2017613999999999
14.75071 1.2071178999999999
14.75171 1.2124366
14.75271 1.2177101
14.75371 1.2229442
14.75471 1.2281531
14.75571 1.2333513
14.75671 1.2385452
14.75771 1.2437277
14.75871 1.2488816999999999
14.75971 1.2539881
14.76071 1.2590354
14.76171 1.264026
14.76271 1.2689756
14.76371 1.2739061
14.76471 1.2788358
14.76571 1.2837713000000002
14.76671 1.2887053000000002
14.76771 1.2936209
14.76871 1.2985004
14.76971 1.3033336
14.77071 1.3081216
14.77171 1.3128750999999999
14.77271 1.317607
14.77371 1.3223247
14.77471 1.3270262
14.77571 1.3317005
14.77671 1.3363346
14.77771 1.340921
14.77871 1.3454623
14.77971 1.3499714
14.78071 1.354466
14.78171 1.3589594999999999
14.78271 1.3634546
14.78371 1.3679422
14.78471 1.3724049999999999
14.78571 1.3768251
14.78671 1.381192
14.78771 1.3855065999999998
14.78871 1.3897792
14.78971 1.3940233
14.79071 1.3982488
14.79171 1.4024577
14.79271 1.4066443
14.79371 1.4107998
14.79471 1.4149182999999999
14.79571 1.4190014
14.79671 1.4230576
14.79771 1.4270984
14.79871 1.4311315
14.79971 1.4351565
14.80071 1.4391639
14.80171 1.4431384
14.80271 1.4470664
14.80371 1.4509414
14.80471 1.4547667
14.80571 1.4585539
14.80671 1.4623161
14.80771 1.4660632999999998
14.80871 1.4697972
14.80971 1.4735125
14.81071 1.4772007999999999
14.81171 1.4808548
14.81271 1.4844728
14.81371 1.4880585
14.81471 1.4916188000000001
14.81571 1.4951577
14.81671 1.4986738
14.81771 1.5021594
14.81871 1.5056049
14.81971 1.5090027000000001
14.82071 1.5123522
14.82171 1.5156606
14.82271 1.51894
14.82371 1.5222024
14.82471 1.5254547999999999
14.82571 1.5286962
14.82671 1.5319195
14.82771 1.5351144
14.82871 1.5382734
14.82971 1.5413941
14.83071 1.5444792
14.83171 1.5475335
14.83271 1.5505596
14.83371 1.5535571
14.83471 1.5565202
14.83571 1.5594425
14.83671 1.5623211
14.83771 1.5651574000000001
14.83871 1.5679594000000001
14.83971 1.5707366
14.84071 1.5734963000000002
14.84171 1.5762404
14.84271 1.5789643
14.84371 1.5816584000000002
14.84471 1.5843142000000001
14.84571 1.5869262
14.84671 1.5894946
14.84771 1.5920257
14.84871 1.5945261
14.84971 1.5970007000000002
14.85071 1.5994495000000002
14.85171 1.6018691
14.85271 1.6042542
14.85371 1.6066024
14.85471 1.6089152999999998
14.85571 1.6111981000000002
14.85671 1.6134569
14.85771 1.6156949
14.85871 1.6179099999999997
14.85971 1.6200945000000002
14.86071 1.6222382
14.86171 1.6243337
14.86271 1.626379
14.86371 1.628378
14.86471 1.6303401
14.86571 1.6322739
14.86671 1.6341850000000002
14.86771 1.6360724
14.86871 1.6379313999999998
14.86971 1.6397557999999999
14.87071 1.641541
14.87171 1.6432879
14.87271 1.6450005
14.87371 1.6466842999999998
14.87471 1.6483417
14.87571 1.6499704
14.87671 1.6515642000000001
14.87771 1.6531147
14.87871 1.6546170999999998
14.87971 1.656072
14.88071 1.6574863
14.88171 1.6588703
14.88271 1.6602324000000002
14.88371 1.6615768999999998
14.88471 1.6628998999999998
14.88571 1.6641937
14.88671 1.665448
14.88771 1.6666565000000002
14.88871 1.6678181
14.88971 1.6689368
14.89071 1.6700188
14.89171 1.6710682000000001
14.89271 1.6720842999999999
14.89371 1.6730620000000003
14.89471 1.6739951
14.89571 1.6748802999999999
14.89671 1.6757187
14.89771 1.6765174
14.89871 1.6772872
14.89971 1.6780356
14.90071 1.678765
14.90171 1.6794707999999998
14.90271 1.6801437
14.90371 1.6807737
14.90471 1.6813543
14.90571 1.6818855000000001
14.90671 1.6823731000000002
14.90771 1.6828248000000001
14.90871 1.6832463
14.90971 1.6836381
14.91071 1.6839959000000002
14.91171 1.6843125
14.91271 1.6845837
14.91371 1.684808
14.91471 1.6849896
14.91571 1.6851353
14.91671 1.6852511000000001
14.91771 1.6853387000000002
14.91871 1.6853938
14.91971 1.6854081
14.92071 1.6853738999999999
14.92171 1.6852858
14.92271 1.6851462000000001
14.92371 1.6849618
14.92471 1.6847419999999997
14.92571 1.6844945
14.92671 1.6842218
14.92771 1.6839206
14.92871 1.6835835000000001
14.92971 1.6832033
14.93071 1.6827762
14.93171 1.6823031
14.93271 1.6817879
14.93371 1.6812362
14.93471 1.6806504
14.93571 1.6800283
14.93671 1.6793644
14.93771 1.6786527
14.93871 1.6778901
14.93971 1.6770772999999999
14.94071 1.6762203
14.94171 1.6753271
14.94271 1.6744051
14.94371 1.6734557
14.94471 1.672476
14.94571 1.671459
14.94671 1.6703963
14.94771 1.6692822999999999
14.94871 1.6681154999999999
14.94971 1.6668990000000001
14.95071 1.6656377999999998
14.95171 1.6643371
14.95271 1.6629998
14.95371 1.6616243999999998
14.95471 1.6602082
14.95571 1.6587485999999998
14.95671 1.6572446
14.95771 1.6556991
14.95871 1.6541172
14.95971 1.6525024999999998
14.96071 1.650857
14.96171 1.6491782
14.96271 1.6474600999999998
14.96371 1.6456950000000001
14.96471 1.6438764000000001
14.96571 1.6420012000000002
14.96671 1.6400708
14.96771 1.6380914
14.96871 1.6360695
14.96971 1.6340108999999998
14.97071 1.6319191
14.97171 1.6297935
14.97271 1.6276309
14.97371 1.6254278
14.97471 1.6231817999999998
14.97571 1.6208926
14.97671 1.6185615
14.97771 1.6161906
14.97871 1.6137796999999998
14.97971 1.6113263999999998
14.98071 1.6088268
14.98171 1.6062764
14.98271 1.6036715
14.98371 1.6010132
14.98471 1.5983056
14.98571 1.5955565
14.98671 1.5927739
14.98771 1.5899630000000002
14.98871 1.5871251
14.98971 1.5842561000000002
14.99071 1.5813489
14.99171 1.5783953
14.99271 1.5753897
14.99371 1.5723309
14.99471 1.5692206
14.99571 1.566064
14.99671 1.5628638000000001
14.99771 1.5596214000000002
14.99871 1.5563349
14.99971 1.5530013
15.00071 1.5496187
15.00171 1.5461887
15.00271 1.5427168
15.00371 1.5392111
15.00471 1.5356781
15.00571 1.5321206
15.00671 1.5285346
15.00771 1.5249105
15.00871 1.5212365
15.00971 1.5175032
15.01071 1.5137070000000001
15.01171 1.5098513
15.01271 1.5059453
15.01371 1.5019989
15.01471 1.4980186
15.01571 1.4940050999999999
15.01671 1.4899542
15.01771 1.4858593999999998
15.01871 1.4817167
15.01971 1.4775273
15.02071 1.4732978
15.02171 1.4690365
15.02271 1.4647485
15.02371 1.460433
15.02471 1.4560813000000001
15.02571 1.4516810999999998
15.02671 1.4472208
15.02771 1.4426958
15.02871 1.4381105
15.02971 1.4334773
15.03071 1.4288106
15.03171 1.4241209
15.03271 1.4194099
15.03371 1.41467
15.03471 1.4098885
15.03571 1.4050539
15.03671 1.4001621
15.03771 1.3952176
15.03871 1.3902311
15.03971 1.3852136
15.04071 1.3801697
15.04171 1.3750954
15.04271 1.3699792
15.04371 1.3648089
15.04471 1.3595776
15.04571 1.3542881999999998
15.04671 1.3489543
15.04771 1.3435917
15.04871 1.3382135
15.04971 1.3328216
15.05071 1.3274062
15.05171 1.3219493
15.05271 1.3164341
15.05371 1.3108519
15.05471 1.305207
15.05571 1.2995141
15.05671 1.2937908
15.05771 1.288049
15.05871 1.2822894
15.05971 1.2765015
15.06071 1.2706698
15.06171 1.2647822
15.06271 1.2588366
15.06371 1.252843
15.06471 1.2468179
15.06571 1.2407755
15.06671 1.2347197
15.06771 1.2286411000000002
15.06871 1.2225205
15.06971 1.2163388000000002
15.07071 1.2100863
15.07171 1.203768
15.07271 1.1974025
15.07371 1.1910129999999999
15.07471 1.1846176
15.07571 1.1782203
15.07671 1.1718102
15.07771 1.1653673
15.07871 1.1588724
15.07971 1.1523169
15.08071 1.1457062
15.08171 1.1390565
15.08271 1.1323849000000001
15.08371 1.1257002
15.08471 1.1189974999999999
15.08571 1.1122602000000001
15.08671 1.1054689
15.08771 1.098612
15.08871 1.0916929
15.08971 1.0847293
15.09071 1.0777462
15.09171 1.0707639
15.09271 1.0637878
15.09371 1.0568057
15.09471 1.0497938
15.09571 1.0427275999999999
15.09671 1.0355934
15.09771 1.0283946
15.09871 1.0211493
15.09971 1.0138809
15.10071 1.0066057
15.10171 0.99932607
15.10271 0.99202935
15.10371 0.98469574
15.10471 0.97731007
15.10571 0.9698703
15.10671 0.96238963
15.10771 0.95489034
15.10871 0.9473918899999999
15.10971 0.9399005199999999
15.11071 0.9324046799999999
15.11171 0.9248795900000001
15.11271 0.91729844
15.11371 0.90964548
15.11471 0.90192361
15.11571 0.8941528400000001
15.11671 0.8863614900000001
15.11771 0.87857218
15.11871 0.8707923799999999
15.11971 0.8630121100000001
15.12071 0.8552102400000001
15.12171 0.8473662700000001
15.12271 0.8394712599999999
15.12371 0.83153211
15.12471 0.8235679900000001
15.12571 0.8155991300000001
15.12671 0.80763567
15.12771 0.79967119
15.12871 0.79168538
15.12971 0.7836540200000001
15.13071 0.77556116
15.13171 0.7674086800000001
15.13271 0.75921547
15.13371 0.75100977
15.13471 0.7428158100000001
15.13571 0.7346424699999999
15.13671 0.72647948
15.13771 0.71830302
15.13871 0.71008746
15.13971 0.70181731
15.14071 0.69349483
15.14171 0.68513723
15.14271 0.67676734
15.14371 0.66840164
15.14471 0.66004186
15.14571 0.65167458
15.14671 0.64327945
15.14771 0.63484036
15.14871 0.6263554600000001
15.14971 0.61783893
15.15071 0.60931486
15.15171 0.6008051799999999
15.15271 0.59231883
15.15371 0.58384668
15.15471 0.5753655
15.15571 0.56684869
15.15671 0.5582789
15.15771 0.54965625
15.15871 0.54099774
15.15971 0.53232871
15.16071 0.52367109
15.16171 0.51503303
15.16271 0.50640646
15.16371 0.49777254
15.16471 0.48911232
15.16571 0.48041702000000003
15.16671 0.47169258
15.16771 0.46295592999999996
15.16871 0.45422572
15.16971 0.44551198
15.17071 0.43680971
15.17171 0.42810095000000004
15.17271 0.41936333000000003
15.17371 0.41058129000000004
15.17471 0.40175458000000003
15.17571 0.3928992
15.17671 0.38404053
15.17771 0.37520225
15.17871 0.36639587
15.17971 0.35761655
15.18071 0.34884622
15.18171 0.34006331
15.18271 0.33125309000000003
15.18371 0.3224141
15.18471 0.31355757
15.18571 0.30470050000000004
15.18671 0.2958558
15.18771 0.28702535
15.18871 0.27819916
15.18971 0.26936082
15.19071 0.26049674
15.19171 0.25160434
15.19271 0.24269437
15.19371 0.23378672
15.19471 0.22490155000000003
15.19571 0.21604990999999998
15.19671 0.20722855999999998
15.19771 0.19842158
15.19871 0.18960795
15.19971 0.18077113
15.20071 0.17190631
15.20171 0.16302186000000002
15.20271 0.1541346
15.20371 0.14526142
15.20471 0.13641154
15.20571 0.12758307
15.20671 0.11876561999999999
15.20771 0.10994675
15.20871 0.10111951
15.20971 0.092286547
15.21071 0.083459046
15.21171 0.07465103399999999
15.21271 0.06587190400000001
15.21371 0.057121163
15.21471 0.048387935
15.21571 0.039655689
15.21671 0.030909772999999998
15.21771 0.022144214000000002
15.21871 0.013364619
15.21971 0.0045857104999999995
15.22071 -0.004175054
15.22171 -0.012904871
15.22271 -0.0216004
15.22371 -0.030268055999999998
15.22471 -0.038919877
15.22571 -0.047567103
15.22671 -0.05621484599999999
15.22771 -0.064860156
15.22871 -0.073494302
15.22971 -0.08210788899999999
15.23071 -0.090696028
15.23171 -0.099261035
15.23271 -0.10781112
15.23371 -0.11635609
15.23471 -0.12490174
15.23571 -0.13344630999999998
15.23671 -0.14198022
15.23771 -0.15048964
15.23871 -0.15896211000000002
15.23971 -0.16739176
15.24071 -0.17578172
15.24171 -0.18414248
15.24271 -0.19248743999999998
15.24371 -0.20082707000000002
15.24471 -0.20916502
15.24571 -0.21749707
15.24671 -0.22581376
15.24771 -0.23410514
15.24871 -0.24236522000000002
15.24971 -0.25059404
15.25071 -0.25879692
15.25171 -0.26698073
15.25271 -0.27514966
15.25371 -0.28330226999999997
15.25471 -0.29143144
15.25571 -0.29952735999999996
15.25671 -0.30758213
15.25771 -0.31559379
15.25871 -0.32356777
15.25971 -0.33151491
15.26071 -0.33944682
15.26171 -0.34737061
15.26271 -0.35528534
15.26371 -0.36318211
15.26471 -0.37104727
15.26571 -0.37886833
15.26671 -0.3866388
15.26771 -0.39436067
15.26871 -0.40204283
15.26971 -0.40969653
15.27071 -0.41733001999999997
15.27171 -0.42494437999999995
15.27271 -0.43253377
15.27371 -0.44008870999999994
15.27471 -0.44760131
15.27571 -0.45506973
15.27671 -0.46249968
15.27771 -0.46990154999999995
15.27871 -0.47728508
15.27971 -0.48465352
15.28071 -0.49200067000000003
15.28171 -0.49931249
15.28271 -0.5065727
15.28371 -0.51376959
15.28471 -0.52090148
15.28571 -0.52797762
15.28671 -0.53501404
15.28771 -0.54202639
15.28871 -0.5490224800000001
15.28971 -0.55599944
15.29071 -0.56294519
15.29171 -0.56984471
15.29271 -0.57668784
15.29371 -0.5834737799999999
15.29471 -0.59021139
15.29571 -0.59691379
15.29671 -0.60359067
15.29771 -0.6102425499999999
15.29871 -0.6168589
15.29971 -0.6234230900000001
15.30071 -0.62992037
15.30171 -0.63634543
15.30271 -0.64270613
15.30371 -0.64902068
15.30471 -0.6553092
15.30571 -0.66158441
15.30671 -0.6678451799999999
15.30771 -0.67407694
15.30871 -0.68025822
15.30971 -0.68637053
15.31071 -0.6924068999999999
15.31171 -0.69837417
15.31271 -0.70428895
15.31371 -0.7101682
15.31471 -0.7160202600000001
15.31571 -0.72183991
15.31671 -0.72761104
15.31771 -0.7333152
15.31871 -0.73894174
15.31971 -0.7444937199999999
15.32071 -0.7499876
15.32171 -0.7554452899999999
15.32271 -0.76088277
15.32371 -0.7663018500000001
15.32471 -0.77168806
15.32571 -0.77701705
15.32671 -0.78226579
15.32771 -0.78742364
15.32871 -0.7924976800000001
15.32971 -0.79750912
15.33071 -0.80248285
15.33171 -0.8074351599999999
15.33271 -0.81236642
15.33371 -0.8172608899999999
15.33471 -0.8220952
15.33571 -0.82685035
15.33671 -0.83152149
15.33771 -0.83611934
15.33871 -0.84066438
15.33971 -0.84517496
15.34071 -0.8496563
15.34171 -0.85409647
15.34271 -0.85847154
15.34371 -0.8627574000000001
15.34471 -0.86694174
15.34571 -0.8710321
15.34671 -0.87505225
15.34771 -0.8790331
15.34871 -0.88299708
15.34971 -0.8869486899999999
15.35071 -0.8908720700000001
15.35171 -0.8947393899999999
15.35271 -0.8985237199999999
15.35371 -0.90221204
15.35471 -0.90581039
15.35571 -0.9093382400000001
15.35671 -0.9128180300000001
15.35771 -0.91626151
15.35871 -0.91966381
15.35971 -0.9230047499999999
15.36071 -0.9262605599999999
15.36171 -0.9294171800000001
15.36271 -0.93247909
15.36371 -0.93546845
15.36471 -0.93841599
15.36571 -0.94134547
15.36671 -0.94426181
15.36771 -0.94714807
15.36871 -0.94997212
15.36971 -0.95270146
15.37071 -0.95531726
15.37171 -0.9578228899999999
15.37271 -0.96023986
15.37371 -0.9625970399999999
15.37471 -0.9649151
15.37571 -0.9671975899999999
15.37671 -0.9694302499999999
15.37771 -0.97159073
15.37871 -0.9736616199999999
15.37971 -0.9756419800000001
15.38071 -0.9775479300000001
15.38171 -0.9794060099999999
15.38271 -0.9812382
15.38371 -0.98304944
15.38471 -0.98482352
15.38571 -0.9865282100000001
15.38671 -0.98812981
15.38771 -0.9896082800000001
15.38871 -0.99096671
15.38971 -0.9922290199999999
15.39071 -0.99342875
15.39171 -0.9945934599999999
15.39271 -0.99573229
15.39371 -0.99683376
15.39471 -0.9978736800000001
15.39571 -0.99882875
15.39671 -0.9996892000000001
15.39771 -1.0004635
15.39871 -1.0011725
15.39971 -1.0018376
15.40071 -1.0024666
15.40171 -1.0030484
15.40271 -1.0035568
15.40371 -1.0039628999999999
15.40471 -1.0042498
15.40571 -1.0044213
15.40671 -1.0045025
15.40771 -1.004528
15.40871 -1.0045267
15.40971 -1.0045089999999999
15.41071 -1.0044625999999999
15.41171 -1.0043601
15.41271 -1.004172
15.41371 -1.0038811
15.41471 -1.0034892
15.41571 -1.0030138
15.41671 -1.0024772
15.41771 -1.0018927
15.41871 -1.0012573
15.41971 -1.0005523
15.42071 -0.9997549499999999
15.42171 -0.9988497900000001
15.42271 -0.99783977
15.42371 -0.99674603
15.42471 -0.9955988299999999
15.42571 -0.9944234999999999
15.42671 -0.99322787
15.42771 -0.99199936
15.42871 -0.99070948
15.42971 -0.98932851
15.43071 -0.9878377400000001
15.43171 -0.9862381
15.43271 -0.9845484
15.43371 -0.98279398
15.43471 -0.98099401
15.43571 -0.9791524100000001
15.43671 -0.9772568
15.43771 -0.97528687
15.43871 -0.9732258500000001
15.43971 -0.97107068
15.44071 -0.9688337300000001
15.44171 -0.96653672
15.44271 -0.96419854
15.44371 -0.96182497
15.44471 -0.95940456
15.44571 -0.9569133599999999
15.44671 -0.9543260600000001
15.44771 -0.95162839
15.44871 -0.9488240800000001
15.44971 -0.94593344
15.45071 -0.94298385
15.45171 -0.93999701
15.45271 -0.93697961
15.45371 -0.93392171
15.45471 -0.93080308
15.45571 -0.9276037100000001
15.45671 -0.9243143699999999
15.45771 -0.9209393499999999
15.45871 -0.9174932699999999
15.45971 -0.91399159
15.46071 -0.91044139
15.46171 -0.9068366099999999
15.46271 -0.90316106
15.46371 -0.89939712
15.46471 -0.89553567
15.46571 -0.89158267
15.46671 -0.8875562800000001
15.46771 -0.88348044
15.46871 -0.87937312
15.46971 -0.87523889
15.47071 -0.87106628
15.47171 -0.8668345399999999
15.47271 -0.86252233
15.47371 -0.8581177299999999
15.47471 -0.85362233
15.47571 -0.84904851
15.47671 -0.84441183
15.47771 -0.8397228099999999
15.47871 -0.8349819099999999
15.47971 -0.8301809400000001
15.48071 -0.8253087299999999
15.48171 -0.8203592200000001
15.48271 -0.81533613
15.48371 -0.81025222
15.48471 -0.80512334
15.48571 -0.79996055
15.48671 -0.79476368
15.48771 -0.7895208
15.48871 -0.7842129999999999
15.48971 -0.77882246
15.49071 -0.77334037
15.49171 -0.76777008
15.49271 -0.76212459
15.49371 -0.75642052
15.49471 -0.75066998
15.49571 -0.7448766800000001
15.49671 -0.73903631
15.49771 -0.73314053
15.49871 -0.7271834199999999
15.49971 -0.7211648900000001
15.50071 -0.7150913099999999
15.50171 -0.70897117
15.50271 -0.70280968
15.50371 -0.6966046499999999
15.50471 -0.69034644
15.50571 -0.6840221599999999
15.50671 -0.67762127
15.50771 -0.6711409899999999
15.50871 -0.66458792
15.50971 -0.65797511
15.51071 -0.6513167200000001
15.51171 -0.6446220899999999
15.51271 -0.63789301
15.51371 -0.63112387
15.51471 -0.62430603
15.51571 -0.6174325900000001
15.51671 -0.61050132
15.51771 -0.60351458
15.51871 -0.59647695
15.51971 -0.58939084
15.52071 -0.5822548599999999
15.52171 -0.5750638899999999
15.52271 -0.5678120099999999
15.52371 -0.56049637
15.52471 -0.55312002
15.52571 -0.54569147
15.52671 -0.5382218400000001
15.52771 -0.5307204999999999
15.52871 -0.5231911300000001
15.52971 -0.51563107
15.53071 -0.50803283
15.53171 -0.5003882599999999
15.53271 -0.4926919
15.53371 -0.48494292
15.53471 -0.47714408
15.53571 -0.46929894
15.53671 -0.46140952
15.53771 -0.45347455999999997
15.53871 -0.44549098000000004
15.53971 -0.43745656
15.54071 -0.42937198
15.54171 -0.42124246000000004
15.54271 -0.41307560000000004
15.54371 -0.40487861
15.54471 -0.39665466
15.54571 -0.38840193
15.54671 -0.38011409
15.54771 -0.37178381
15.54871 -0.36340598
15.54971 -0.35498041999999996
15.55071 -0.34651146
15.55171 -0.33800555
15.55271 -0.32946796
15.55371 -0.32090049
15.55471 -0.31230121
15.55571 -0.30366681
15.55671 -0.29499531
15.55771 -0.28628821
15.55871 -0.27755043
15.55971 -0.26878777000000004
15.56071 -0.2600038
15.56171 -0.25119728
15.56271 -0.24236207999999998
15.56371 -0.23348971999999998
15.56471 -0.22457342000000002
15.56571 -0.21561154
15.56671 -0.20660872
15.56771 -0.19757391
15.56871 -0.18851645
15.56971 -0.17944213
15.57071 -0.17035124000000001
15.57171 -0.1612394
15.57271 -0.15210094
15.57371 -0.14293261
15.57471 -0.13373579
15.57571 -0.1245159
15.57671 -0.11527918000000001
15.57771 -0.10602892
15.57871 -0.096763117
15.57971 -0.087474973
15.58071 -0.078156241
15.58171 -0.068801746
15.58271 -0.059412652999999996
15.58371 -0.049996830000000006
15.58471 -0.040565777
15.58571 -0.031129760000000003
15.58671 -0.02169341
15.58771 -0.012254069999999999
15.58871 -0.002803692
15.58971 0.0066667875
15.59071 0.016162758
15.59171 0.025683455
15.59271 0.035222858
15.59371 0.044773388000000004
15.59471 0.054330437
15.59571 0.063895091
15.59671 0.073473511
15.59771 0.08307336800000001
15.59871 0.092699035
15.59971 0.10234818
15.60071 0.11201175000000001
15.60171 0.12167736
15.60271 0.13133473
15.60371 0.14097994
15.60471 0.15061717
15.60571 0.16025611
15.60671 0.16990697
15.60771 0.17957552000000002
15.60871 0.18926031
15.60971 0.1989539
15.61071 0.20864692
15.61171 0.21833319
15.61271 0.22801275000000001
15.61371 0.23769157000000002
15.61471 0.24737793
15.61571 0.25707749
15.61671 0.26678969
15.61771 0.27650732
15.61871 0.28621979999999997
15.61971 0.29591825
15.62071 0.30559988
15.62171 0.31526908
15.62271 0.32493526
15.62371 0.33460776
15.62471 0.34429086
15.62571 0.35398139
15.62671 0.36366992
15.62771 0.37334522
15.62871 0.38299931
15.62971 0.39263088
15.63071 0.40224516
15.63171 0.41185054
15.63271 0.42145392
15.63371 0.43105673999999994
15.63471 0.4406543
15.63571 0.45023835
15.63671 0.45980173
15.63771 0.46934201
15.63871 0.47886288
15.63971 0.4883721
15.64071 0.49787723
15.64171 0.50738119
15.64271 0.51688016
15.64371 0.52636513
15.64471 0.53582559
15.64571 0.54525435
15.64671 0.55465056
15.64771 0.56401957
15.64871 0.57336977
15.64971 0.58270851
15.65071 0.5920382200000001
15.65171 0.60135559
15.65271 0.61065378
15.65371 0.61992574
15.65471 0.62916768
15.65571 0.6383806
15.65671 0.6475687
15.65771 0.65673618
15.65871 0.66588409
15.65971 0.675009
15.66071 0.68410411
15.66171 0.6931622000000001
15.66271 0.70217918
15.66371 0.7111561
15.66471 0.72009866
15.66571 0.72901468
15.66671 0.73791035
15.66771 0.74678781
15.66871 0.7556441700000001
15.66971 0.76447343
15.67071 0.77326917
15.67171 0.78202728
15.67271 0.7907464200000001
15.67371 0.79942802
15.67471 0.8080736700000001
15.67571 0.8166834700000001
15.67671 0.8252554599999999
15.67771 0.8337866500000001
15.67871 0.8422742599999999
15.67971 0.850718
15.68071 0.85912049
15.68171 0.86748609
15.68271 0.87581864
15.68371 0.88412035
15.68471 0.8923892900000001
15.68571 0.9006212499999999
15.68671 0.90881074
15.68771 0.9169529200000001
15.68871 0.9250449000000001
15.68971 0.93308622
15.69071 0.94107715
15.69171 0.94901854
15.69271 0.9569102899999999
15.69371 0.96475286
15.69471 0.97254682
15.69571 0.9802943099999999
15.69671 0.98799886
15.69771 0.9956639300000001
15.69871 1.0032915
15.69971 1.0108801
15.70071 1.0184254
15.70171 1.0259209999999999
15.70271 1.0333611
15.70371 1.0407412
15.70471 1.0480611
15.70571 1.0553219
15.70671 1.0625263
15.70771 1.0696751
15.70871 1.0767673
15.70971 1.0838014
15.71071 1.0907761999999999
15.71171 1.0976931
15.71271 1.1045565
15.71371 1.1113719
15.71471 1.1181432
15.71571 1.1248697
15.71671 1.1315455
15.71771 1.1381613000000002
15.71871 1.1447075
15.71971 1.1511785
15.72071 1.1575749
15.72171 1.163903
15.72271 1.1701715
15.72371 1.1763873
15.72471 1.1825521
15.72571 1.1886615999999999
15.72671 1.1947091
15.72771 1.2006884
15.72871 1.2065983
15.72971 1.2124427
15.73071 1.218228
15.73171 1.2239590999999999
15.73271 1.2296351
15.73371 1.2352480000000001
15.73471 1.2407863
15.73571 1.2462392
15.73671 1.2516026
15.73771 1.2568816999999999
15.73871 1.2620896
15.73971 1.2672408
15.74071 1.2723457
15.74171 1.2774044
15.74271 1.2824077999999999
15.74371 1.2873413999999999
15.74471 1.2921920999999998
15.74571 1.2969544
15.74671 1.3016322
15.74771 1.3062350999999999
15.74871 1.3107736
15.74971 1.315251
15.75071 1.3196619
15.75171 1.3239949000000002
15.75271 1.3282385
15.75371 1.3323884
15.75471 1.3364513999999998
15.75571 1.3404433
15.75671 1.3443817
15.75771 1.3482776
15.75871 1.3521291
15.75971 1.3559204999999999
15.76071 1.3596301
15.76171 1.3632379000000001
15.76271 1.3667355
15.76371 1.3701286
15.76471 1.3734332999999999
15.76571 1.3766673
15.76671 1.3798412
15.76771 1.3829536999999998
15.76871 1.3859925
15.76971 1.3889433
15.77071 1.3917978
15.77171 1.3945595
15.77271 1.3972432
15.77371 1.3998671
15.77471 1.4024429
15.77571 1.4049682000000001
15.77671 1.4074258
15.77771 1.4097902
15.77871 1.4120397
15.77971 1.4141661
15.78071 1.4161783000000001
15.78171 1.4180991
15.78271 1.4199537
15.78371 1.4217586
15.78471 1.4235143000000001
15.78571 1.4252057
15.78671 1.4268121999999999
15.78771 1.4283166999999999
15.78871 1.4297162
15.78971 1.4310217
15.79071 1.4322518
15.79171 1.4334213
15.79271 1.4345317
15.79371 1.4355687000000001
15.79471 1.4365087
15.79571 1.4373297999999999
15.79671 1.438024
15.79771 1.4386022
15.79871 1.4390904
15.79971 1.4395178
15.80071 1.4399038
15.80171 1.4402485
15.80271 1.4405333
15.80371 1.4407301000000001
15.80471 1.4408145
15.80571 1.4407777
15.80671 1.4406293000000001
15.80771 1.4403906
15.80871 1.440083
15.80971 1.4397158
15.81071 1.4392813
15.81171 1.4387587
15.81271 1.4381262000000001
15.81371 1.4373726
15.81471 1.4365059
15.81571 1.4355494
15.81671 1.4345313
15.81771 1.433471
15.81871 1.4323682
15.81971 1.4312022
15.82071 1.4299417
15.82171 1.4285585
15.82271 1.4270414
15.82371 1.4254003
15.82471 1.4236609
15.82571 1.4218519
15.82671 1.4199907
15.82771 1.4180755999999999
15.82871 1.4160877
15.82971 1.4140020999999998
15.83071 1.4118019000000002
15.83171 1.4094873
15.83271 1.4070760999999998
15.83371 1.4045937
15.83471 1.4020599999999999
15.83571 1.3994776
15.83671 1.3968287
15.83771 1.3940842
15.83871 1.3912162000000001
15.83971 1.3882132
15.84071 1.3850855
15.84171 1.3818607
15.84271 1.3785715
15.84371 1.3752396999999998
15.84471 1.3718662
15.84571 1.3684323
15.84671 1.3649091
15.84771 1.3612722000000002
15.84871 1.3575135999999999
15.84971 1.3536451999999999
15.85071 1.3496912
15.85171 1.3456743
15.85271 1.3416038
15.85371 1.3374701
15.85471 1.3332493
15.85571 1.3289168
15.85671 1.3244603000000001
15.85771 1.3198875
15.85871 1.3152239
15.85971 1.3105008
15.86071 1.3057407
15.86171 1.3009458
15.86271 1.2960972
15.86371 1.2911637999999999
15.86471 1.2861166
15.86571 1.2809424
15.86671 1.2756486
15.86771 1.2702588000000001
15.86871 1.2647997
15.86971 1.2592878
15.87071 1.253722
15.87171 1.2480849999999999
15.87271 1.2423541
15.87371 1.2365144
15.87471 1.2305677
15.87571 1.2245328
15.87671 1.2184362
15.87771 1.2122991
15.87871 1.2061258
15.87971 1.1999009
15.88071 1.193596
15.88171 1.1871822
15.88271 1.1806446
15.88371 1.1739883
15.88471 1.1672357
15.88571 1.1604155
15.88671 1.1535491
15.88771 1.1466412000000001
15.88871 1.1396797
15.88971 1.132643
15.89071 1.1255119
15.89171 1.1182806
15.89271 1.1109593
15.89371 1.1035684000000001
15.89471 1.0961277999999999
15.89571 1.0886457999999999
15.89671 1.0811134
15.89771 1.0735093
15.89871 1.065809
15.89971 1.0579983
15.90071 1.0500793
15.90171 1.0420714
15.90271 1.0340014
15.90371 1.025892
15.90471 1.0177514
15.90571 1.0095707
15.90671 1.0013295
15.90771 0.99300612
15.90871 0.9845882699999999
15.90971 0.9760786800000001
15.91071 0.96749254
15.91171 0.95884865
15.91271 0.9501598800000001
15.91371 0.94142593
[truncated: 739,894 more chars]
